# Supplementary material for: Molecular-resolution imaging of ice crystallized from liquid water by cryogenic liquid-cell TEM
Source: Nat Commun. 2025 Sep 25;16:8342. doi: 10.1038/s41467-025-62451-0 (PMC12462463; doi:10.1038/s41467-025-62451-0)
Supplement: Supplementary file 9 — Supplementary Data 1 [file 41467_2025_62451_MOESM9_ESM.zip › supercell_4_3_3/0.2/minimized.xyz]

15552
F15552
F 0.124637 1.258515 2.788801
F 0.124637 8.976336 2.788801
F 0.124637 16.694161 2.788801
F 9.120955 1.287016 2.766201
F 9.120955 9.004837 2.766201
F 9.120955 16.722662 2.766201
F 0.119757 3.887795 6.411629
F 0.119757 11.605616 6.411629
F 9.114904 3.858910 6.398189
F 9.114904 11.576731 6.398190
F 0.152288 3.874880 3.656049
F 0.152288 11.592701 3.656049
F 9.122042 3.859521 3.671310
F 9.122042 11.577342 3.671309
F 0.101875 1.292282 0.031506
F 0.101875 9.010103 0.031506
F 0.101875 16.727929 0.031505
F 9.024775 1.277667 0.028955
F 9.024774 8.995488 0.028955
F 9.024775 16.713313 0.028955
F 2.423295 7.722943 3.646947
F 2.423295 15.440767 3.646947
F 2.423295 0.005122 3.646947
F 11.349992 7.718437 3.679083
F 11.349992 15.436260 3.679083
F 11.349992 0.000615 3.679083
F 2.321895 5.132899 0.004409
F 2.321895 12.850722 0.004409
F 11.252711 5.136577 0.036732
F 11.252711 12.854400 0.036732
F 2.419740 5.142141 2.746978
F 2.419740 12.859963 2.746979
F 11.348894 5.145922 2.773981
F 11.348894 12.863745 2.773981
F 2.414612 7.721519 6.378500
F 2.414612 15.439342 6.378500
F 2.414612 0.003697 6.378500
F 11.342846 7.717824 6.405969
F 11.342846 15.435648 6.405970
F 11.342846 0.000003 6.405969
F 4.662220 1.286824 2.750813
F 4.662220 9.004645 2.750813
F 4.662220 16.722470 2.750813
F 13.576828 1.287012 2.781758
F 13.576828 9.004833 2.781758
F 13.576828 16.722658 2.781758
F 4.656319 3.859044 6.382714
F 4.656319 11.576866 6.382714
F 13.570777 3.858914 6.413746
F 13.570777 11.576736 6.413746
F 4.663080 3.860409 3.655105
F 4.663080 11.578230 3.655104
F 13.577923 3.859526 3.686860
F 13.577924 11.577348 3.686860
F 4.568442 1.277200 0.013185
F 4.568442 8.995021 0.013185
F 4.568442 16.712846 0.013185
F 13.480645 1.277667 0.044509
F 13.480645 8.995488 0.044509
F 13.480645 16.713313 0.044509
F 6.893833 7.718527 3.663477
F 6.893833 15.436351 3.663476
F 6.893833 0.000706 3.663477
F 15.805858 7.718436 3.694637
F 15.805858 15.436260 3.694637
F 15.805858 0.000615 3.694637
F 6.796328 5.136422 0.021072
F 6.796327 12.854245 0.021072
F 15.708577 5.136577 0.052286
F 15.708577 12.854400 0.052286
F 6.892703 5.145858 2.758474
F 6.892703 12.863681 2.758473
F 15.804760 5.145922 2.789535
F 15.804760 12.863745 2.789535
F 6.886668 7.717882 6.390455
F 6.886668 15.435706 6.390455
F 6.886668 0.000061 6.390455
F 15.798712 7.717824 6.421523
F 15.798712 15.435648 6.421524
F 15.798712 0.000003 6.421523
F 0.110880 1.258541 10.048477
F 0.110880 8.976362 10.048477
F 0.110880 16.694187 10.048477
F 9.102226 1.286306 10.036144
F 9.102226 9.004127 10.036144
F 9.102226 16.721952 10.036145
F 0.101998 3.885596 13.685997
F 0.101999 11.603417 13.685998
F 9.089515 3.858907 13.674340
F 9.089515 11.576728 13.674340
F 0.137393 3.870800 10.930160
F 0.137393 11.588621 10.930160
F 9.099041 3.858906 10.945699
F 9.099041 11.576727 10.945698
F 0.145695 1.272827 7.290887
F 0.145695 8.990648 7.290887
F 0.145695 16.708474 7.290886
F 9.111732 1.286307 7.307509
F 9.111732 9.004128 7.307509
F 9.111732 16.721953 7.307509
F 2.401081 7.722120 10.920496
F 2.401081 15.439944 10.920495
F 2.401081 0.004299 10.920496
F 11.326991 7.717821 10.953472
F 11.326990 15.435644 10.953472
F 15.770145 12.863035 14.607222
F 2.413079 5.140726 7.282213
F 2.413079 12.858549 7.282213
F 11.339678 5.145213 7.315283
F 11.339678 12.863035 7.315283
F 2.402805 5.141712 10.016152
F 2.402805 12.859535 10.016152
F 11.330163 5.145212 10.043924
F 11.330163 12.863035 10.043924
F 2.391032 7.721104 13.654182
F 2.391032 15.438928 13.654183
F 2.391032 0.003283 13.654183
F 11.317455 7.717821 13.682119
F 11.317456 15.435645 13.682119
F 15.770145 5.145212 14.607222
F 4.643751 1.286197 10.020652
F 4.643751 9.004018 10.020652
F 4.643751 16.721843 10.020652
F 13.558098 1.286302 10.051701
F 13.558098 9.004123 10.051701
F 13.558098 16.721948 10.051701
F 4.631159 3.858989 13.658828
F 4.631159 11.576810 13.658828
F 13.545387 3.858911 13.689896
F 13.545387 11.576732 13.689897
F 4.640298 3.859785 10.929531
F 4.640298 11.577606 10.929530
F 13.554921 3.858911 10.961249
F 13.554922 11.576732 10.961249
F 4.652827 1.285406 7.291328
F 4.652827 9.003227 7.291328
F 4.652827 16.721052 7.291327
F 13.567612 1.286302 7.323059
F 13.567612 9.004123 7.323059
F 13.567613 16.721949 7.323059
F 6.870850 7.717909 10.937857
F 6.870850 15.435732 10.937857
F 6.870850 0.000088 10.937857
F 15.782856 7.717821 10.969026
F 15.782856 15.435645 10.969026
F 6.858149 12.862950 14.576054
F 6.883527 5.145122 7.299666
F 6.883527 12.862945 7.299665
F 15.795545 5.145212 7.330836
F 15.795544 12.863035 7.330836
F 6.874001 5.145158 10.028407
F 6.874001 12.862981 10.028407
F 15.786029 5.145212 10.059478
F 15.786030 12.863035 10.059478
F 6.861310 7.717871 13.666599
F 6.861310 15.435695 13.666600
F 6.861310 0.000050 13.666599
F 15.773321 7.717821 13.697673
F 15.773321 15.435645 13.697674
F 6.858149 5.145127 14.576054
F 0.129095 1.275994 14.569446
F 0.129095 8.993814 14.569446
F 0.129095 16.711640 14.569446
F 9.086334 1.286306 14.583894
F 9.086334 9.004127 14.583894
F 9.086334 16.721953 14.583894
F 2.389086 5.141110 14.558800
F 2.389086 12.858933 14.558799
F 11.314279 5.145212 14.591668
F 11.314279 12.863035 14.591668
F 4.627758 1.285451 14.567741
F 4.627758 9.003272 14.567741
F 4.627758 16.721097 14.567741
F 13.542213 1.286302 14.599445
F 13.542213 9.004123 14.599445
F 13.542213 16.721948 14.599444
F 0.075899 1.262972 24.598434
F 0.075899 8.980793 24.598434
F 0.075899 16.698618 24.598434
F 9.051429 1.286305 24.588928
F 9.051429 9.004126 24.588928
F 9.051429 16.721951 24.588929
F 0.067331 3.881090 28.235879
F 0.067331 11.598912 28.235879
F 9.038718 3.858908 28.227124
F 9.038718 11.576729 28.227124
F 0.104294 3.864558 25.487220
F 0.104294 11.582379 25.487219
F 9.048245 3.858907 25.498482
F 9.048245 11.576728 25.498482
F 0.112551 1.279118 21.847978
F 0.112552 8.996939 21.847978
F 0.112551 16.714765 21.847978
F 9.060936 1.286306 21.860286
F 9.060935 9.004127 21.860286
F 9.060936 16.721952 21.860286
F 2.353323 7.721269 25.473747
F 2.353323 15.439092 25.473747
F 2.353323 0.003448 25.473747
F 11.276192 7.717821 25.506256
F 11.276192 15.435644 25.506256
F 15.747922 15.435645 20.974066
F 2.365207 5.141536 21.835426
F 2.365207 12.859358 21.835425
F 11.288879 5.145212 21.868060
F 11.288879 12.863035 21.868060
F 2.355930 5.142643 24.568231
F 2.355930 12.860466 24.568231
F 11.279365 5.145212 24.596707
F 11.279364 12.863035 24.596707
F 2.344278 7.720132 28.206231
F 2.344278 15.437956 28.206232
F 2.344278 0.002311 28.206231
F 11.266656 7.717821 28.234903
F 11.266656 15.435645 28.234903
F 15.747922 7.717821 20.974065
F 4.593456 1.286309 24.573355
F 4.593456 9.004130 24.573355
F 4.593456 16.721955 24.573355
F 13.507299 1.286302 24.604484
F 13.507299 9.004123 24.604484
F 13.507299 16.721948 24.604484
F 4.580883 3.858875 28.211530
F 4.580883 11.576696 28.211530
F 13.494588 3.858911 28.242680
F 13.494588 11.576732 28.242680
F 4.590214 3.859685 25.482379
F 4.590214 11.577506 25.482378
F 13.504122 3.858911 25.514033
F 13.504123 11.576732 25.514033
F 4.602716 1.285501 21.844165
F 4.602716 9.003322 21.844165
F 4.602716 16.721147 21.844165
F 13.516814 1.286302 21.875837
F 13.516814 9.004123 21.875837
F 13.516814 16.721948 21.875837
F 6.820099 7.717899 25.490648
F 6.820099 15.435722 25.490648
F 6.820099 0.000078 25.490648
F 15.732057 7.717821 25.521810
F 15.732057 15.435645 25.521810
F 6.835946 0.000041 20.942985
F 6.832774 5.145132 21.852450
F 6.832774 12.862955 21.852450
F 15.744746 5.145212 21.883614
F 15.744746 12.863035 21.883614
F 6.823274 5.145176 24.581178
F 6.823274 12.862998 24.581178
F 15.735230 5.145212 24.612261
F 15.735231 12.863035 24.612261
F 6.810587 7.717852 28.219371
F 6.810587 15.435676 28.219371
F 6.810587 0.000032 28.219371
F 15.722522 7.717821 28.250457
F 15.722522 15.435645 28.250457
F 6.835946 15.435686 20.942986
F 0.058845 1.265284 31.873309
F 0.058845 8.983104 31.873309
F 0.058845 16.700930 31.873310
F 9.026031 1.286305 31.865320
F 9.026031 9.004126 31.865320
F 9.026031 16.721951 31.865320
F 6.848636 12.862989 17.304792
F 6.848636 5.145167 17.304792
F 0.096019 1.282170 29.126441
F 0.096019 8.999991 29.126441
F 0.096019 16.717816 29.126441
F 9.035537 1.286306 29.136677
F 9.035537 9.004126 29.136677
F 9.035537 16.721951 29.136677
F 2.341447 5.142005 29.112076
F 2.341447 12.859828 29.112076
F 11.263480 5.145212 29.144452
F 11.263480 12.863035 29.144451
F 2.332671 5.143170 31.844224
F 2.332671 12.860993 31.844224
F 11.253965 5.145212 31.873098
F 11.253965 12.863035 31.873098
F 4.568338 1.286368 31.849704
F 4.568338 9.004189 31.849704
F 4.568338 16.722014 31.849704
F 13.481899 1.286302 31.880876
F 13.481900 9.004123 31.880876
F 13.481899 16.721948 31.880876
F 4.577703 1.285556 29.120592
F 4.577703 9.003377 29.120592
F 4.577703 16.721203 29.120592
F 13.491414 1.286302 29.152229
F 13.491414 9.004123 29.152229
F 13.491414 16.721948 29.152228
F 6.807401 5.145137 29.128845
F 6.807401 12.862960 29.128845
F 15.719346 5.145212 29.160005
F 15.719346 12.863035 29.160005
F 6.797917 5.145186 31.857563
F 6.797917 12.863009 31.857563
F 15.709831 5.145212 31.888652
F 15.709831 12.863035 31.888653
F 0.093227 1.260716 17.323496
F 0.093227 8.978537 17.323496
F 0.093227 16.696362 17.323496
F 9.076828 1.286306 17.312536
F 9.076828 9.004126 17.312536
F 9.076827 16.721952 17.312536
F 0.084515 3.883377 20.960974
F 0.084515 11.601199 20.960974
F 9.064116 3.858907 20.950732
F 9.064116 11.576729 20.950732
F 0.120827 3.867649 18.208720
F 0.120827 11.585471 18.208719
F 9.073643 3.858906 18.222090
F 9.073643 11.576728 18.222090
F 2.377143 7.721716 18.197109
F 2.377144 15.439540 18.197109
F 2.377143 0.003895 18.197109
F 11.301591 7.717821 18.229864
F 11.301591 15.435644 18.229864
F 6.835946 7.717862 20.942985
F 2.379307 5.142157 17.292206
F 2.379307 12.859980 17.292206
F 11.304764 5.145212 17.320315
F 11.304764 12.863035 17.320315
F 2.367596 7.720639 20.930222
F 2.367596 15.438462 20.930223
F 2.367596 0.002817 20.930222
F 11.292056 7.717821 20.958511
F 11.292056 15.435645 20.958511
F 15.760630 12.863035 17.335869
F 4.618594 1.286252 17.297004
F 4.618594 9.004073 17.297004
F 4.618594 16.721898 17.297004
F 13.532698 1.286302 17.328092
F 13.532698 9.004123 17.328092
F 13.532698 16.721948 17.328092
F 4.606011 3.858933 20.935180
F 4.606011 11.576754 20.935179
F 13.519987 3.858911 20.966288
F 13.519987 11.576732 20.966289
F 4.615242 3.859737 18.205953
F 4.615242 11.577559 18.205952
F 13.529522 3.858911 18.237641
F 13.529522 11.576732 18.237641
F 6.845473 7.717904 18.214252
F 6.845473 15.435728 18.214252
F 6.845473 0.000083 18.214252
F 15.757456 7.717821 18.245418
F 15.757456 15.435645 18.245418
F 15.760630 5.145212 17.335869
F 0.025346 1.269972 46.422945
F 0.025346 8.987793 46.422945
F 0.025346 16.705619 46.422945
F 8.975235 1.286304 46.418104
F 8.975235 9.004125 46.418104
F 8.975235 16.721950 46.418104
F 0.054507 3.855896 47.322189
F 0.054507 11.573717 47.322188
F 8.972051 3.858909 47.327656
F 8.972051 11.576730 47.327655
F 0.062839 1.287953 43.683092
F 0.062839 9.005774 43.683092
F 0.062839 16.723599 43.683092
F 8.984742 1.286304 43.689460
F 8.984741 9.004125 43.689460
F 8.984741 16.721950 43.689459
F 2.282583 7.719655 47.303816
F 2.282583 15.437479 47.303815
F 2.282583 0.001834 47.303816
F 11.199993 7.717821 47.335431
F 11.199993 15.435644 47.335431
F 15.671723 15.435645 42.803240
F 2.294287 5.143080 43.665454
F 2.294287 12.860903 43.665454
F 11.212681 5.145212 43.697235
F 11.212681 12.863035 43.697235
F 2.286483 5.144348 46.396117
F 2.286483 12.862171 46.396117
F 11.203166 5.145212 46.425882
F 11.203166 12.863035 46.425882
F 4.518162 1.286493 46.402398
F 4.518162 9.004314 46.402398
F 4.518162 16.722139 46.402398
F 13.431100 1.286302 46.433659
F 13.431100 9.004123 46.433659
F 13.431100 16.721948 46.433659
F 4.515308 3.859490 47.311680
F 4.515308 11.577311 47.311679
F 13.427924 3.858911 47.343208
F 13.427924 11.576732 47.343208
F 4.527765 1.285686 43.673460
F 4.527765 9.003507 43.673460
F 4.527765 16.721332 43.673459
F 13.440615 1.286302 43.705012
F 13.440615 9.004123 43.705012
F 13.440615 16.721948 43.705012
F 6.743994 7.717877 47.319837
F 6.743994 15.435701 47.319837
F 6.743994 0.000057 47.319837
F 15.655858 7.717821 47.350985
F 15.655859 15.435645 47.350985
F 15.671723 7.717821 42.803240
F 6.756664 5.145152 43.681638
F 6.756664 12.862975 43.681638
F 15.668547 5.145212 43.712789
F 15.668547 12.863035 43.712788
F 6.747216 5.145210 46.410329
F 6.747216 12.863033 46.410329
F 15.659032 5.145212 46.441436
F 15.659032 12.863035 46.441436
F 0.050393 3.878760 35.510729
F 0.050393 11.596582 35.510729
F 9.013320 3.858908 35.503515
F 9.013320 11.576729 35.503515
F 9.022847 3.858907 32.774872
F 9.022847 11.576729 32.774872
F 2.329623 7.720777 32.750410
F 2.329623 15.438601 32.750410
F 2.329623 0.002956 32.750410
F 11.250792 7.717821 32.782647
F 11.250792 15.435644 32.782647
F 6.759881 0.000009 42.772138
F 2.321075 7.719584 35.482208
F 2.321075 15.437408 35.482209
F 2.321075 0.001763 35.482208
F 11.241257 7.717821 35.511294
F 11.241257 15.435645 35.511294
F 6.759881 15.435653 42.772138
F 4.555775 3.858814 35.487877
F 4.555775 11.576636 35.487878
F 13.469188 3.858911 35.519071
F 13.469188 11.576732 35.519071
F 4.565216 3.859626 32.758807
F 4.565216 11.577448 32.758807
F 13.478723 3.858911 32.790424
F 13.478723 11.576732 32.790424
F 6.794728 7.717892 32.767043
F 6.794728 15.435716 32.767043
F 6.794728 0.000071 32.767043
F 15.706658 7.717821 32.798201
F 15.706658 15.435645 32.798201
F 6.759881 7.717829 42.772138
F 6.785231 7.717842 35.495754
F 6.785231 15.435666 35.495754
F 6.785231 0.000021 35.495754
F 15.697123 7.717821 35.526848
F 15.697123 15.435645 35.526848
F 15.684432 12.863035 39.165044
F 0.042011 1.267625 39.148140
F 0.042011 8.985446 39.148139
F 0.042011 16.703272 39.148140
F 9.000633 1.286304 39.141711
F 9.000633 9.004125 39.141711
F 9.000633 16.721950 39.141711
F 0.033650 3.876413 42.785544
F 0.033650 11.594234 42.785545
F 8.987922 3.858908 42.779908
F 8.987922 11.576730 42.779908
F 0.071166 3.858659 40.043968
F 0.071166 11.576480 40.043967
F 8.997449 3.858908 40.051264
F 8.997449 11.576729 40.051264
F 0.079459 1.285122 36.404817
F 0.079459 9.002943 36.404816
F 0.079459 16.720768 36.404816
F 9.010139 1.286305 36.413068
F 9.010139 9.004126 36.413068
F 9.010139 16.721951 36.413067
F 2.306042 7.720239 40.027099
F 2.306042 15.438063 40.027099
F 2.306042 0.002418 40.027099
F 11.225393 7.717821 40.059039
F 11.225392 15.435644 40.059039
F 15.684431 5.145212 39.165044
F 2.317807 5.142520 36.388751
F 2.317806 12.860342 36.388751
F 11.238080 5.145212 36.420843
F 11.238080 12.863035 36.420843
F 2.309523 5.143739 39.120185
F 2.309523 12.861561 39.120186
F 11.228566 5.145212 39.149490
F 11.228566 12.863035 39.149490
F 2.297982 7.718995 42.758155
F 2.297982 15.436819 42.758155
F 2.297982 0.001174 42.758155
F 11.215857 7.717821 42.787686
F 11.215857 15.435645 42.787686
F 6.772564 12.863020 39.133946
F 4.543240 1.286429 39.126052
F 4.543240 9.004250 39.126052
F 4.543240 16.722076 39.126052
F 13.456500 1.286302 39.157267
F 13.456500 9.004123 39.157267
F 13.456500 16.721948 39.157267
F 4.530687 3.858752 42.764224
F 4.530687 11.576573 42.764225
F 13.443789 3.858911 42.795463
F 13.443788 11.576732 42.795463
F 4.540246 3.859562 40.035241
F 4.540246 11.577383 40.035240
F 13.453323 3.858911 40.066816
F 13.453323 11.576732 40.066816
F 4.552719 1.285618 36.397023
F 4.552719 9.003439 36.397023
F 4.552719 16.721264 36.397023
F 13.466015 1.286302 36.428619
F 13.466015 9.004123 36.428619
F 13.466015 16.721948 36.428620
F 6.769359 7.717885 40.043439
F 6.769359 15.435709 40.043439
F 6.769359 0.000065 40.043439
F 15.681258 7.717821 40.074593
F 15.681258 15.435645 40.074592
F 6.772564 5.145197 39.133946
F 6.782031 5.145144 36.405241
F 6.782031 12.862967 36.405241
F 15.693947 5.145212 36.436396
F 15.693947 12.863035 36.436396
F 0.087753 3.861553 32.765641
F 0.087753 11.579374 32.765640
F 0.017049 3.874072 50.060343
F 0.017049 11.591894 50.060343
F 8.962524 3.858909 50.056300
F 8.962524 11.576730 50.056300
F 2.274993 7.718365 50.034071
F 2.274993 15.436189 50.034071
F 2.274993 0.000544 50.034071
F 11.190458 7.717821 50.064078
F 11.190458 15.435645 50.064078
F 6.796104 7.726460 64.603451
F 4.505618 3.858686 50.040570
F 4.505618 11.576508 50.040570
F 13.418389 3.858911 50.071855
F 13.418389 11.576732 50.071855
F 6.734535 7.717816 50.048521
F 6.734535 15.435640 50.048520
F 15.610631 12.862420 60.992217
F 15.646324 7.717821 50.079632
F 15.646324 15.435645 50.079632
F 15.610630 5.144596 60.992217
F 0.008798 1.272300 53.697741
F 0.008798 8.990121 53.697741
F 0.008798 16.707947 53.697741
F 8.949837 1.286304 53.694496
F 8.949837 9.004124 53.694496
F 8.949837 16.721950 53.694496
F 0.000544 3.871763 57.335151
F 0.000544 11.589584 57.335151
F 8.937127 3.858909 57.332685
F 8.937126 11.576731 57.332686
F 0.037753 3.853280 54.600291
F 0.037753 11.571101 54.600291
F 8.946653 3.858909 54.604046
F 8.946653 11.576731 54.604046
F 0.046135 1.290644 50.961255
F 0.046135 9.008465 50.961255
F 0.046135 16.726290 50.961255
F 8.959344 1.286304 50.965851
F 8.959344 9.004125 50.965851
F 8.959344 16.721950 50.965850
F 2.259245 7.719023 54.580558
F 2.259245 15.436847 54.580558
F 2.259245 0.001202 54.580558
F 11.174593 7.717821 54.611822
F 11.174593 15.435644 54.611822
F 6.698925 12.862444 60.961107
F 2.270888 5.143688 50.942184
F 2.270888 12.861511 50.942184
F 11.187281 5.145212 50.973627
F 11.187281 12.863035 50.973626
F 2.263544 5.144999 53.672017
F 2.263544 12.862821 53.672017
F 11.177767 5.145212 53.702273
F 11.177767 12.863035 53.702274
F 2.252104 7.717694 57.309959
F 2.252103 15.435518 57.309959
F 6.698925 5.144622 60.961107
F 11.165059 7.717821 57.340463
F 11.165059 15.435644 57.340463
F 15.617757 12.863031 58.265330
F 4.493104 1.286560 53.678742
F 4.493104 9.004381 53.678742
F 4.493104 16.722206 53.678742
F 13.405701 1.286302 53.710050
F 13.405701 9.004123 53.710050
F 13.405701 16.721948 53.710051
F 4.480572 3.858618 57.316910
F 4.480572 11.576439 57.316910
F 13.392990 3.858911 57.348240
F 13.392990 11.576732 57.348240
F 4.490400 3.859410 54.588123
F 4.490400 11.577232 54.588122
F 13.402525 3.858911 54.619599
F 13.402525 11.576732 54.619598
F 4.502842 1.285762 50.949901
F 4.502842 9.003583 50.949901
F 4.502842 16.721408 50.949900
F 13.415216 1.286302 50.981403
F 13.415216 9.004123 50.981403
F 13.415216 16.721948 50.981403
F 6.718631 7.717869 54.596234
F 6.718631 15.435692 54.596234
F 6.718631 0.000048 54.596234
F 15.630459 7.717821 54.627376
F 15.630459 15.435645 54.627375
F 15.617757 5.145209 58.265330
F 6.731300 5.145160 50.958036
F 6.731300 12.862983 50.958035
F 15.643148 5.145212 50.989180
F 15.643148 12.863035 50.989180
F 6.721873 5.145225 53.686711
F 6.721873 12.863047 53.686711
F 15.633633 5.145212 53.717827
F 15.633633 12.863035 53.717827
F 6.709196 7.717801 57.324895
F 6.709196 15.435625 57.324895
F 6.705948 12.862989 58.234192
F 15.620924 7.717821 57.356017
F 15.620924 15.435645 57.356017
F 6.705948 5.145166 58.234193
F 15.707891 0.008635 64.634568
F 15.707891 15.444280 64.634569
F 15.707891 7.726456 64.634568
F 8.926837 1.285687 60.968885
F 8.926837 9.003508 60.968885
F 8.926837 16.721334 60.968886
F 0.047244 3.896644 64.630394
F 0.047244 11.614465 64.630394
F 9.024077 3.867538 64.611232
F 9.024077 11.585359 64.611232
F 6.796104 0.008639 64.603451
F 6.796104 15.444284 64.603451
F 0.023993 3.852215 61.887874
F 0.023993 11.570037 61.887874
F 8.927925 3.858200 61.873989
F 8.927925 11.576021 61.873988
F 0.029189 1.293254 58.239652
F 0.029189 9.011074 58.239652
F 0.029189 16.728900 58.239652
F 8.933955 1.286299 58.242000
F 8.933955 9.004120 58.242000
F 8.933955 16.721946 58.242000
F 2.242743 7.717781 61.851042
F 2.242743 15.435605 61.851042
F 15.611729 15.434935 61.897319
F 11.155863 7.717111 61.881765
F 11.155863 15.434935 61.881765
F 15.611729 7.717111 61.897319
F 2.247477 5.144256 58.219042
F 2.247477 12.862079 58.219042
F 11.161891 5.145209 58.249777
F 11.161891 12.863032 58.249776
F 2.241476 5.144147 60.948027
F 2.241476 12.861970 60.948027
F 11.154765 5.144597 60.976663
F 11.154765 12.862419 60.976663
F 2.333042 7.730304 64.590031
F 2.333042 15.448128 64.590032
F 2.333042 0.012483 64.590032
F 11.252025 7.726456 64.619014
F 11.252026 15.444279 64.619014
F 11.252026 0.008634 64.619014
F 4.470459 1.286009 60.953087
F 4.470459 9.003830 60.953087
F 4.470459 16.721655 60.953088
F 13.382699 1.285686 60.984440
F 13.382699 9.003507 60.984440
F 13.382699 16.721333 60.984440
F 4.563615 3.868023 64.596056
F 4.563615 11.585844 64.596056
F 13.479957 3.867546 64.626791
F 13.479957 11.585367 64.626791
F 4.472224 3.858572 61.858144
F 4.472224 11.576394 61.858143
F 13.383794 3.858201 61.889542
F 13.383794 11.576022 61.889542
F 4.477959 1.285842 58.226104
F 4.477959 9.003663 58.226104
F 4.477959 16.721488 58.226104
F 13.389825 1.286299 58.257553
F 13.389825 9.004120 58.257553
F 13.389825 16.721945 58.257553
F 6.699940 7.717149 61.866184
F 6.699940 15.434973 61.866184
F 0.124637 24.411985 2.788801
F 0.124637 32.129806 2.788801
F 9.120955 24.440486 2.766201
F 9.120955 32.158307 2.766201
F 0.119757 27.041265 6.411629
F 15.770145 20.580861 14.607222
F 0.119757 19.323442 6.411629
F 9.114904 27.012380 6.398189
F 9.114904 34.730202 6.398190
F 9.114904 19.294557 6.398189
F 0.152288 27.028350 3.656049
F 15.770145 28.298682 14.607222
F 0.152288 19.310527 3.656049
F 9.122042 27.012991 3.671310
F 6.858149 20.580775 14.576054
F 9.122042 19.295168 3.671309
F 0.101875 24.445752 0.031506
F 0.101875 32.163573 0.031506
F 9.024775 24.431137 0.028955
F 9.024775 32.148958 0.028955
F 2.423295 30.876414 3.646947
F 2.423295 23.158593 3.646947
F 11.349992 30.871906 3.679083
F 11.349992 23.154085 3.679083
F 2.321895 28.286369 0.004409
F 2.321895 20.568548 0.004409
F 11.252711 28.290047 0.036732
F 11.252711 20.572226 0.036732
F 2.419740 28.295611 2.746978
F 2.419740 20.577789 2.746979
F 11.348894 28.299392 2.773981
F 11.348894 20.581571 2.773981
F 2.414612 30.874989 6.378500
F 2.414612 23.157168 6.378500
F 11.342846 30.871294 6.405969
F 11.342846 23.153473 6.405969
F 4.662220 24.440294 2.750813
F 4.662220 32.158115 2.750813
F 13.576828 24.440482 2.781758
F 13.576828 32.158303 2.781758
F 4.656319 27.012514 6.382714
F 6.858149 28.298597 14.576054
F 4.656319 19.294692 6.382714
F 13.570777 27.012384 6.413746
F 13.542213 32.157593 14.599445
F 13.570777 19.294562 6.413747
F 4.663080 27.013879 3.655104
F 13.542213 24.439772 14.599445
F 4.663080 19.296056 3.655104
F 13.577924 27.012996 3.686860
F 4.627758 32.156742 14.567741
F 13.577923 19.295173 3.686860
F 4.568442 24.430670 0.013185
F 4.568442 32.148490 0.013185
F 13.480645 24.431137 0.044509
F 13.480645 32.148958 0.044509
F 6.893833 30.871997 3.663477
F 6.893833 23.154176 3.663477
F 15.805858 30.871907 3.694637
F 15.805858 23.154085 3.694637
F 6.796328 28.289892 0.021072
F 6.796327 20.572071 0.021072
F 15.708577 28.290047 0.052286
F 15.708577 20.572226 0.052286
F 6.892703 28.299328 2.758473
F 6.892703 20.581507 2.758473
F 15.804760 28.299392 2.789535
F 15.804760 20.581571 2.789535
F 6.886668 30.871352 6.390455
F 6.886668 23.153531 6.390455
F 15.798712 30.871294 6.421523
F 15.798712 23.153473 6.421523
F 0.110880 24.412011 10.048477
F 0.110880 32.129832 10.048477
F 9.102226 24.439776 10.036144
F 9.102226 32.157597 10.036144
F 0.101998 27.039066 13.685997
F 4.627758 24.438921 14.567741
F 0.101999 19.321243 13.685997
F 9.089515 27.012377 13.674340
F 9.089515 34.730198 13.674340
F 9.089515 19.294554 13.674340
F 0.137393 27.024270 10.930160
F 11.314278 20.580861 14.591668
F 0.137393 19.306447 10.930160
F 9.099041 27.012376 10.945699
F 9.099041 34.730198 10.945698
F 9.099041 19.294553 10.945698
F 0.145695 24.426298 7.290887
F 0.145695 32.144118 7.290887
F 9.111732 24.439777 7.307509
F 9.111732 32.157598 7.307509
F 2.401081 30.875590 10.920496
F 2.401081 23.157770 10.920496
F 11.326990 30.871291 10.953472
F 11.326990 23.153470 10.953472
F 2.413079 28.294196 7.282213
F 2.413079 20.576375 7.282213
F 11.339678 28.298682 7.315283
F 11.339678 20.580861 7.315283
F 2.402805 28.295182 10.016152
F 2.402805 20.577361 10.016152
F 11.330164 28.298682 10.043924
F 11.330164 20.580861 10.043924
F 2.391032 30.874574 13.654182
F 2.391032 23.156753 13.654183
F 11.317455 30.871291 13.682119
F 11.317455 23.153470 13.682119
F 4.643751 24.439667 10.020652
F 4.643751 32.157488 10.020652
F 13.558098 24.439772 10.051701
F 13.558098 32.157593 10.051701
F 4.631159 27.012459 13.658828
F 11.314279 28.298682 14.591668
F 4.631159 19.294636 13.658828
F 13.545387 27.012381 13.689896
F 13.545387 34.730202 13.689896
F 13.545387 19.294558 13.689897
F 4.640298 27.013255 10.929531
F 2.389087 20.576758 14.558799
F 4.640298 19.295432 10.929530
F 13.554922 27.012381 10.961250
F 13.554921 34.730202 10.961249
F 13.554921 19.294558 10.961249
F 4.652827 24.438876 7.291328
F 4.652827 32.156697 7.291328
F 13.567612 24.439772 7.323059
F 13.567612 32.157593 7.323059
F 6.870850 30.871379 10.937857
F 6.870850 23.153558 10.937857
F 15.782856 30.871291 10.969026
F 15.782856 23.153470 10.969026
F 6.883527 28.298593 7.299666
F 6.883527 20.580771 7.299665
F 15.795545 28.298682 7.330836
F 15.795545 20.580861 7.330836
F 6.874001 28.298629 10.028407
F 6.874001 20.580807 10.028407
F 15.786030 28.298682 10.059478
F 15.786029 20.580861 10.059478
F 6.861310 30.871341 13.666599
F 6.861310 23.153520 13.666599
F 15.773321 30.871291 13.697673
F 15.773321 23.153470 13.697673
F 0.129095 24.429464 14.569446
F 0.129095 32.147284 14.569446
F 9.086334 24.439777 14.583894
F 9.086334 32.157598 14.583894
F 2.389086 28.294580 14.558799
F 0.075899 24.416442 24.598434
F 0.075899 32.134263 24.598434
F 9.051429 24.439775 24.588928
F 9.051429 32.157596 24.588928
F 0.067331 27.034561 28.235879
F 15.747922 23.153470 20.974065
F 0.067331 19.316738 28.235879
F 9.038718 27.012378 28.227124
F 9.038718 34.730199 28.227124
F 9.038718 19.294555 28.227125
F 0.104294 27.018028 25.487220
F 15.747922 30.871291 20.974065
F 0.104294 19.300205 25.487219
F 9.048245 27.012377 25.498482
F 9.048245 34.730199 25.498482
F 9.048245 19.294554 25.498482
F 0.112552 24.432588 21.847978
F 0.112551 32.150409 21.847978
F 9.060936 24.439776 21.860286
F 9.060936 32.157597 21.860286
F 2.353323 30.874739 25.473748
F 2.353323 23.156918 25.473747
F 11.276191 30.871291 25.506256
F 11.276191 23.153470 25.506256
F 2.365207 28.295006 21.835425
F 2.365207 20.577184 21.835425
F 11.288879 28.298682 21.868060
F 11.288879 20.580861 21.868060
F 2.355930 28.296113 24.568231
F 2.355930 20.578292 24.568231
F 11.279365 28.298682 24.596707
F 11.279365 20.580861 24.596708
F 2.344278 30.873602 28.206231
F 2.344278 23.155781 28.206231
F 11.266656 30.871291 28.234903
F 11.266656 23.153470 28.234903
F 4.593456 24.439779 24.573355
F 4.593456 32.157600 24.573355
F 13.507299 24.439772 24.604484
F 13.507299 32.157593 24.604484
F 4.580883 27.012345 28.211530
F 4.580883 34.730166 28.211530
F 4.580883 19.294522 28.211530
F 13.494588 27.012380 28.242680
F 13.494588 34.730202 28.242680
F 13.494588 19.294558 28.242680
F 4.590214 27.013155 25.482379
F 6.835946 23.153511 20.942985
F 4.590214 19.295332 25.482378
F 13.504123 27.012381 25.514033
F 13.504122 34.730202 25.514033
F 13.504123 19.294558 25.514033
F 4.602716 24.438971 21.844165
F 4.602716 32.156792 21.844165
F 13.516814 24.439772 21.875837
F 13.516814 32.157593 21.875837
F 6.820099 30.871369 25.490648
F 6.820099 23.153548 25.490648
F 15.732057 30.871291 25.521810
F 15.732057 23.153470 25.521810
F 6.832774 28.298602 21.852450
F 6.832774 20.580780 21.852450
F 15.744746 28.298682 21.883614
F 15.744746 20.580861 21.883614
F 6.823274 28.298646 24.581178
F 6.823274 20.580824 24.581179
F 15.735231 28.298682 24.612261
F 15.735231 20.580861 24.612261
F 6.810587 30.871323 28.219371
F 6.810587 23.153502 28.219371
F 15.722522 30.871291 28.250457
F 15.722522 23.153470 28.250457
F 0.058845 24.418754 31.873309
F 0.058845 32.136575 31.873309
F 9.026031 24.439775 31.865319
F 9.026031 32.157596 31.865320
F 15.757456 23.153470 18.245418
F 6.835946 30.871332 20.942985
F 15.757456 30.871291 18.245418
F 0.096019 24.435640 29.126441
F 0.096019 32.153461 29.126441
F 9.035537 24.439776 29.136677
F 9.035537 32.157597 29.136677
F 2.341447 28.295475 29.112076
F 2.341447 20.577653 29.112075
F 11.263480 28.298682 29.144452
F 11.263480 20.580861 29.144452
F 2.332671 28.296640 31.844224
F 2.332671 20.578819 31.844224
F 11.253965 28.298682 31.873098
F 11.253965 20.580861 31.873099
F 4.568338 24.439838 31.849704
F 4.568338 32.157659 31.849704
F 13.481900 24.439772 31.880876
F 13.481899 32.157593 31.880876
F 4.577703 24.439026 29.120592
F 4.577703 32.156847 29.120592
F 13.491414 24.439772 29.152229
F 13.491414 32.157593 29.152229
F 6.807401 28.298608 29.128845
F 6.807401 20.580786 29.128845
F 15.719346 28.298682 29.160005
F 15.719346 20.580861 29.160005
F 6.797917 28.298656 31.857562
F 6.797917 20.580835 31.857562
F 15.709831 28.298682 31.888652
F 15.709831 20.580861 31.888653
F 0.093227 24.414186 17.323496
F 0.093227 32.132007 17.323496
F 9.076828 24.439776 17.312536
F 9.076828 32.157597 17.312536
F 0.084515 27.036847 20.960974
F 15.760630 20.580861 17.335869
F 0.084515 19.319025 20.960974
F 9.064116 27.012377 20.950732
F 9.064116 34.730199 20.950732
F 9.064116 19.294554 20.950732
F 0.120827 27.021120 18.208720
F 15.760630 28.298682 17.335869
F 0.120827 19.303297 18.208719
F 9.073643 27.012376 18.222090
F 9.073643 34.730198 18.222090
F 9.073643 19.294554 18.222090
F 2.377143 30.875186 18.197109
F 2.377143 23.157365 18.197109
F 11.301591 30.871290 18.229864
F 11.301591 23.153470 18.229864
F 2.379307 28.295627 17.292206
F 2.379307 20.577806 17.292206
F 11.304764 28.298682 17.320315
F 11.304764 20.580861 17.320315
F 2.367596 30.874108 20.930222
F 2.367596 23.156287 20.930222
F 11.292056 30.871291 20.958511
F 11.292056 23.153470 20.958511
F 4.618594 24.439722 17.297004
F 4.618594 32.157543 17.297004
F 13.532698 24.439772 17.328092
F 13.532698 32.157593 17.328092
F 4.606011 27.012403 20.935179
F 6.848636 20.580815 17.304792
F 4.606011 19.294580 20.935179
F 13.519987 27.012381 20.966288
F 13.519987 34.730202 20.966289
F 13.519987 19.294558 20.966288
F 4.615242 27.013207 18.205953
F 6.848636 28.298637 17.304792
F 4.615242 19.295385 18.205952
F 13.529522 27.012381 18.237641
F 13.529522 34.730202 18.237641
F 13.529522 19.294558 18.237641
F 6.845473 30.871374 18.214252
F 6.845473 23.153553 18.214252
F 0.025346 24.423443 46.422945
F 0.025346 32.141264 46.422945
F 8.975235 24.439774 46.418104
F 8.975235 32.157595 46.418104
F 0.054507 27.009366 47.322189
F 0.054507 34.727187 47.322188
F 0.054507 19.291543 47.322188
F 8.972051 27.012379 47.327656
F 8.972051 34.730200 47.327655
F 8.972051 19.294556 47.327655
F 0.062839 24.441423 43.683092
F 0.062839 32.159244 43.683092
F 8.984741 24.439774 43.689460
F 8.984741 32.157595 43.689460
F 2.282583 30.873125 47.303816
F 2.282583 23.155304 47.303816
F 11.199993 30.871291 47.335431
F 11.199993 23.153470 47.335431
F 2.294287 28.296550 43.665454
F 2.294287 20.578729 43.665454
F 11.212681 28.298682 43.697235
F 11.212681 20.580861 43.697235
F 2.286483 28.297818 46.396117
F 2.286483 20.579997 46.396117
F 11.203166 28.298682 46.425882
F 11.203166 20.580861 46.425883
F 4.518162 24.439963 46.402398
F 4.518162 32.157784 46.402398
F 13.431100 24.439772 46.433659
F 13.431100 32.157593 46.433659
F 4.515308 27.012960 47.311680
F 15.671723 23.153470 42.803240
F 4.515308 19.295137 47.311679
F 13.427924 27.012381 47.343208
F 13.427924 34.730202 47.343208
F 13.427924 19.294558 47.343208
F 4.527765 24.439156 43.673460
F 4.527765 32.156977 43.673460
F 13.440615 24.439772 43.705012
F 13.440615 32.157593 43.705012
F 6.743994 30.871348 47.319837
F 6.743994 23.153527 47.319837
F 15.655858 30.871291 47.350985
F 15.655858 23.153470 47.350985
F 6.756664 28.298622 43.681638
F 6.756664 20.580800 43.681638
F 15.668547 28.298682 43.712789
F 15.668547 20.580861 43.712789
F 6.747216 28.298680 46.410329
F 6.747216 20.580859 46.410330
F 15.659032 28.298682 46.441436
F 15.659032 20.580861 46.441436
F 0.050393 27.032230 35.510729
F 15.671723 30.871291 42.803240
F 0.050393 19.314408 35.510729
F 9.013320 27.012378 35.503515
F 9.013320 34.730200 35.503515
F 9.013320 19.294555 35.503516
F 9.022847 27.012377 32.774872
F 9.022847 34.730199 32.774872
F 9.022847 19.294555 32.774872
F 2.329623 30.874247 32.750410
F 2.329623 23.156426 32.750410
F 11.250792 30.871291 32.782647
F 11.250792 23.153470 32.782647
F 2.321075 30.873054 35.482208
F 2.321075 23.155233 35.482208
F 11.241257 30.871291 35.511294
F 11.241257 23.153470 35.511294
F 4.555775 27.012284 35.487877
F 4.555775 34.730106 35.487878
F 4.555775 19.294461 35.487878
F 13.469188 27.012381 35.519071
F 13.469188 34.730202 35.519071
F 13.469188 19.294558 35.519071
F 4.565216 27.013097 32.758807
F 6.759881 23.153479 42.772138
F 4.565216 19.295274 32.758807
F 13.478723 27.012381 32.790424
F 13.478723 34.730202 32.790424
F 13.478723 19.294558 32.790424
F 6.794728 30.871363 32.767043
F 6.794728 23.153542 32.767043
F 15.706658 30.871291 32.798201
F 15.706658 23.153470 32.798201
F 6.785232 30.871312 35.495754
F 6.785231 23.153491 35.495754
F 15.697123 30.871291 35.526848
F 15.697123 23.153470 35.526848
F 0.042011 24.421096 39.148140
F 0.042011 32.138917 39.148140
F 9.000633 24.439775 39.141711
F 9.000633 32.157596 39.141711
F 0.033650 27.029883 42.785544
F 6.759881 30.871300 42.772138
F 0.033650 19.312060 42.785545
F 8.987922 27.012378 42.779908
F 8.987922 34.730200 42.779908
F 8.987922 19.294555 42.779908
F 0.071166 27.012129 40.043968
F 0.071166 34.729950 40.043967
F 0.071166 19.294306 40.043967
F 8.997449 27.012378 40.051264
F 8.997449 34.730200 40.051264
F 8.997449 19.294555 40.051263
F 0.079459 24.438592 36.404817
F 0.079459 32.156413 36.404816
F 9.010139 24.439775 36.413068
F 9.010139 32.157596 36.413068
F 2.306042 30.873710 40.027099
F 2.306042 23.155889 40.027099
F 11.225392 30.871291 40.059039
F 11.225393 23.153470 40.059039
F 2.317807 28.295989 36.388751
F 2.317807 20.578168 36.388751
F 11.238080 28.298682 36.420843
F 11.238080 20.580861 36.420843
F 2.309523 28.297209 39.120185
F 2.309523 20.579387 39.120186
F 11.228566 28.298682 39.149490
F 11.228566 20.580861 39.149490
F 2.297982 30.872465 42.758155
F 2.297982 23.154644 42.758155
F 11.215857 30.871291 42.787686
F 11.215857 23.153470 42.787686
F 4.543240 24.439900 39.126052
F 4.543240 32.157720 39.126052
F 13.456500 24.439772 39.157267
F 13.456500 32.157593 39.157267
F 4.530687 27.012222 42.764224
F 4.530687 34.730043 42.764225
F 4.530687 19.294399 42.764225
F 13.443789 27.012381 42.795463
F 13.443789 34.730202 42.795463
F 13.443789 19.294558 42.795464
F 4.540246 27.013032 40.035240
F 15.684431 20.580861 39.165044
F 4.540246 19.295209 40.035240
F 13.453324 27.012381 40.066816
F 13.453323 34.730202 40.066816
F 13.453323 19.294558 40.066816
F 4.552719 24.439088 36.397023
F 4.552719 32.156909 36.397023
F 13.466015 24.439772 36.428619
F 13.466015 32.157593 36.428619
F 6.769359 30.871356 40.043439
F 6.769359 23.153535 40.043439
F 15.681258 30.871291 40.074593
F 15.681258 23.153470 40.074593
F 6.782031 28.298614 36.405241
F 6.782031 20.580793 36.405241
F 15.693947 28.298682 36.436397
F 15.693947 20.580861 36.436397
F 6.772564 28.298668 39.133946
F 6.772564 20.580846 39.133946
F 15.684432 28.298682 39.165044
F 0.087753 27.015023 32.765641
F 0.087753 19.297200 32.765640
F 0.017049 27.027542 50.060343
F 15.610631 28.298067 60.992217
F 0.017049 19.309720 50.060343
F 8.962524 27.012379 50.056300
F 8.962524 34.730200 50.056300
F 8.962524 19.294556 50.056300
F 2.274993 30.871835 50.034071
F 2.274993 23.154014 50.034071
F 11.190458 30.871291 50.064078
F 11.190458 23.153470 50.064078
F 4.505618 27.012156 50.040570
F 4.505618 34.729978 50.040570
F 4.505618 19.294334 50.040570
F 13.418389 27.012381 50.071855
F 13.418389 34.730202 50.071855
F 13.418389 19.294558 50.071855
F 6.734536 30.871286 50.048520
F 6.734536 23.153465 50.048521
F 15.646324 30.871291 50.079632
F 15.646324 23.153470 50.079632
F 0.008798 24.425771 53.697741
F 0.008798 32.143592 53.697741
F 8.949837 24.439774 53.694496
F 8.949837 32.157595 53.694496
F 0.000544 27.025233 57.335151
F 6.698925 20.580271 60.961107
F 0.000544 19.307410 57.335151
F 8.937126 27.012379 57.332685
F 8.937126 34.730201 57.332686
F 8.937126 19.294556 57.332685
F 0.037753 27.006750 54.600291
F 0.037753 34.724572 54.600291
F 0.037753 19.288927 54.600291
F 8.946653 27.012379 54.604046
F 8.946653 34.730201 54.604046
F 8.946653 19.294556 54.604045
F 0.046135 24.444114 50.961255
F 0.046135 32.161935 50.961255
F 8.959344 24.439774 50.965851
F 8.959344 32.157595 50.965851
F 2.259245 30.872493 54.580558
F 2.259245 23.154672 54.580558
F 11.174593 30.871291 54.611822
F 11.174593 23.153470 54.611822
F 2.270888 28.297158 50.942184
F 2.270888 20.579337 50.942184
F 11.187281 28.298682 50.973627
F 11.187281 20.580861 50.973626
F 2.263544 28.298469 53.672017
F 2.263544 20.580647 53.672017
F 11.177767 28.298682 53.702273
F 11.177767 20.580861 53.702273
F 2.252103 30.871164 57.309959
F 2.252103 23.153343 57.309959
F 11.165059 30.871290 57.340463
F 11.165059 23.153470 57.340463
F 4.493104 24.440030 53.678742
F 4.493104 32.157851 53.678742
F 13.405701 24.439772 53.710050
F 13.405701 32.157593 53.710050
F 4.480572 27.012088 57.316910
F 4.480572 34.729909 57.316910
F 4.480572 19.294265 57.316910
F 13.392990 27.012380 57.348240
F 13.392990 34.730202 57.348240
F 13.392990 19.294558 57.348240
F 4.490400 27.012881 54.588123
F 6.698925 28.298092 60.961107
F 4.490400 19.295058 54.588122
F 13.402525 27.012381 54.619599
F 13.402525 34.730202 54.619598
F 13.402525 19.294558 54.619599
F 4.502842 24.439232 50.949901
F 4.502842 32.157053 50.949901
F 13.415216 24.439772 50.981403
F 13.415216 32.157593 50.981403
F 6.718631 30.871339 54.596234
F 6.718631 23.153518 54.596234
F 15.630459 30.871291 54.627376
F 15.630459 23.153470 54.627376
F 6.731300 28.298630 50.958036
F 6.731300 20.580809 50.958036
F 15.643148 28.298682 50.989180
F 15.643148 20.580861 50.989180
F 6.721873 28.298695 53.686711
F 6.721873 20.580873 53.686711
F 15.633633 28.298682 53.717827
F 15.633633 20.580861 53.717828
F 6.709196 30.871271 57.324895
F 6.709196 23.153450 57.324895
F 15.620924 30.871291 57.356017
F 15.620924 23.153470 57.356017
F 15.707891 23.162105 64.634568
F 15.707891 30.879926 64.634568
F 8.926837 24.439157 60.968885
F 8.926837 32.156979 60.968885
F 0.047243 27.050114 64.630394
F 15.617757 20.580857 58.265330
F 0.047243 19.332291 64.630394
F 9.024076 27.021008 64.611232
F 15.617757 28.298679 58.265330
F 9.024077 19.303185 64.611232
F 6.796104 23.162109 64.603451
F 6.796104 30.879930 64.603451
F 15.610631 20.580245 60.992217
F 0.023993 27.005686 61.887874
F 0.023993 34.723507 61.887874
F 0.023993 19.287863 61.887874
F 8.927924 27.011670 61.873989
F 8.927925 34.729492 61.873988
F 8.927924 19.293847 61.873988
F 0.029189 24.446724 58.239652
F 0.029189 32.164544 58.239652
F 8.933955 24.439770 58.242000
F 8.933955 32.157591 58.242000
F 2.242743 30.871251 61.851042
F 2.242743 23.153430 61.851042
F 11.155863 30.870581 61.881765
F 11.155863 23.152760 61.881765
F 2.247477 28.297726 58.219042
F 2.247477 20.579904 58.219042
F 11.161891 28.298679 58.249777
F 11.161891 20.580857 58.249776
F 2.241476 28.297617 60.948027
F 2.241476 20.579796 60.948027
F 11.154765 28.298066 60.976663
F 11.154765 20.580245 60.976663
F 2.333042 30.883774 64.590031
F 2.333042 23.165953 64.590032
F 11.252026 30.879925 64.619014
F 11.252025 23.162105 64.619014
F 4.470459 24.439479 60.953087
F 4.470459 32.157300 60.953087
F 13.382699 24.439156 60.984440
F 13.382699 32.156977 60.984440
F 4.563615 27.021493 64.596056
F 6.705948 20.580814 58.234192
F 4.563615 19.303670 64.596056
F 13.479957 27.021015 64.626791
F 6.705948 28.298636 58.234193
F 13.479957 19.303193 64.626791
F 4.472224 27.012042 61.858144
F 4.472224 34.729864 61.858143
F 4.472224 19.294220 61.858143
F 13.383794 27.011671 61.889542
F 13.383794 34.729492 61.889542
F 13.383794 19.293848 61.889542
F 4.477959 24.439312 58.226104
F 4.477959 32.157133 58.226104
F 13.389825 24.439769 58.257553
F 13.389825 32.157590 58.257553
F 6.699940 30.870620 61.866184
F 6.699940 23.152799 61.866184
F 15.611729 30.870581 61.897319
F 15.611729 23.152760 61.897319
F 0.124637 47.565455 2.788801
F 0.124637 39.847631 2.788801
F 9.120955 47.593956 2.766201
F 9.120955 39.876132 2.766201
F 0.119757 50.194735 6.411629
F 0.119757 42.476912 6.411629
F 9.114904 50.165850 6.398189
F 9.114904 42.448027 6.398189
F 0.152288 50.181820 3.656049
F 0.152288 42.463997 3.656049
F 9.122042 50.166461 3.671310
F 9.122042 42.448638 3.671309
F 0.101875 47.599222 0.031506
F 0.101875 39.881399 0.031505
F 9.024775 47.584607 0.028955
F 9.024775 39.866783 0.028955
F 2.423295 38.594237 3.646947
F 2.423295 46.312063 3.646947
F 11.349992 38.589730 3.679083
F 11.349992 46.307556 3.679083
F 2.321895 51.439839 0.004409
F 2.321895 36.004192 0.004409
F 2.321895 43.722018 0.004409
F 11.252711 51.443517 0.036732
F 11.252711 36.007870 0.036732
F 11.252711 43.725696 0.036732
F 2.419740 51.449080 2.746978
F 2.419740 36.013433 2.746979
F 2.419740 43.731259 2.746979
F 11.348894 51.452863 2.773981
F 11.348894 36.017215 2.773981
F 11.348894 43.735041 2.773981
F 2.414612 38.592812 6.378500
F 2.414612 46.310638 6.378500
F 11.342846 38.589118 6.405970
F 11.342846 46.306943 6.405969
F 4.662220 47.593764 2.750813
F 4.662220 39.875940 2.750813
F 13.576828 47.593952 2.781758
F 13.576828 39.876128 2.781758
F 4.656319 50.165984 6.382714
F 4.656319 42.448162 6.382714
F 13.570777 50.165854 6.413746
F 13.570777 42.448031 6.413747
F 4.663080 50.167349 3.655105
F 4.663080 42.449526 3.655104
F 13.577923 50.166466 3.686860
F 13.577923 42.448644 3.686860
F 4.568442 47.584140 0.013185
F 4.568442 39.866316 0.013184
F 13.480645 47.584607 0.044509
F 13.480645 39.866783 0.044509
F 6.893833 38.589821 3.663476
F 6.893833 46.307646 3.663477
F 15.805858 38.589730 3.694637
F 15.805858 46.307556 3.694637
F 6.796328 51.443362 0.021072
F 6.796327 36.007715 0.021072
F 6.796327 43.725541 0.021072
F 15.708577 51.443517 0.052286
F 15.708577 36.007870 0.052286
F 15.708577 43.725696 0.052286
F 6.892703 51.452798 2.758474
F 6.892703 36.017151 2.758473
F 6.892703 43.734977 2.758473
F 15.804760 51.452862 2.789535
F 15.804760 36.017215 2.789535
F 15.804760 43.735041 2.789535
F 6.886668 38.589176 6.390455
F 6.886668 46.307001 6.390455
F 15.798712 38.589118 6.421523
F 15.798712 46.306943 6.421523
F 0.110880 47.565481 10.048477
F 0.110880 39.847657 10.048477
F 9.102226 47.593246 10.036144
F 9.102226 39.875422 10.036145
F 0.101998 50.192536 13.685997
F 0.101999 42.474713 13.685998
F 9.089515 50.165847 13.674340
F 9.089515 42.448024 13.674340
F 0.137393 50.177740 10.930160
F 0.137393 42.459917 10.930160
F 9.099041 50.165846 10.945699
F 9.099041 42.448023 10.945698
F 0.145695 47.579768 7.290887
F 0.145695 39.861944 7.290886
F 9.111732 47.593247 7.307509
F 9.111732 39.875423 7.307509
F 2.401081 38.593414 10.920495
F 2.401081 46.311239 10.920496
F 11.326990 38.589115 10.953472
F 11.326990 46.306940 10.953472
F 2.413079 51.447666 7.282213
F 2.413079 36.012019 7.282213
F 2.413079 43.729845 7.282213
F 11.339678 51.452153 7.315283
F 11.339678 36.016505 7.315283
F 11.339678 43.734331 7.315283
F 2.402805 51.448652 10.016152
F 2.402805 36.013005 10.016152
F 2.402805 43.730830 10.016152
F 11.330163 51.452152 10.043924
F 11.330164 36.016505 10.043924
F 11.330163 43.734331 10.043924
F 2.391032 38.592398 13.654183
F 2.391032 46.310223 13.654183
F 11.317455 38.589115 13.682119
F 11.317455 46.306940 13.682119
F 4.643751 47.593137 10.020652
F 4.643751 39.875313 10.020652
F 13.558098 47.593242 10.051701
F 13.558098 39.875418 10.051701
F 4.631159 50.165929 13.658828
F 4.631159 42.448106 13.658828
F 13.545387 50.165851 13.689896
F 13.545387 42.448028 13.689897
F 4.640298 50.166725 10.929531
F 4.640298 42.448902 10.929530
F 13.554921 50.165851 10.961250
F 13.554921 42.448028 10.961249
F 4.652827 47.592346 7.291328
F 4.652827 39.874522 7.291327
F 13.567612 47.593242 7.323059
F 13.567612 39.875418 7.323060
F 6.870850 38.589203 10.937857
F 6.870850 46.307028 10.937857
F 15.782856 38.589114 10.969026
F 15.782856 46.306940 10.969026
F 6.883527 51.452062 7.299666
F 6.883527 36.016415 7.299665
F 6.883527 43.734241 7.299665
F 15.795545 51.452152 7.330836
F 15.795545 36.016505 7.330836
F 15.795545 43.734331 7.330836
F 6.874001 51.452098 10.028407
F 6.874001 36.016451 10.028406
F 6.874001 43.734277 10.028407
F 15.786029 51.452152 10.059478
F 15.786029 36.016505 10.059478
F 15.786029 43.734331 10.059478
F 6.861310 38.589165 13.666600
F 6.861310 46.306990 13.666599
F 15.773321 38.589115 13.697674
F 15.773321 46.306940 13.697673
F 0.129095 47.582934 14.569446
F 0.129095 39.865110 14.569446
F 9.086334 47.593246 14.583894
F 9.086334 39.875423 14.583894
F 2.389086 51.448050 14.558800
F 2.389086 36.012403 14.558799
F 2.389086 43.730229 14.558799
F 11.314279 51.452152 14.591668
F 11.314279 36.016505 14.591668
F 11.314279 43.734331 14.591668
F 4.627758 47.592391 14.567741
F 4.627758 39.874568 14.567741
F 13.542213 47.593242 14.599445
F 13.542213 39.875418 14.599445
F 6.858149 51.452067 14.576054
F 6.858149 36.016420 14.576054
F 6.858149 43.734245 14.576054
F 15.770145 51.452152 14.607222
F 15.770145 36.016505 14.607222
F 15.770145 43.734331 14.607222
F 0.119757 34.759086 6.411629
F 0.152288 34.746172 3.656049
F 9.122042 34.730813 3.671309
F 4.656319 34.730336 6.382714
F 13.570777 34.730206 6.413746
F 4.663080 34.731701 3.655104
F 13.577923 34.730818 3.686860
F 0.101999 34.756887 13.685998
F 0.137393 34.742091 10.930160
F 4.631159 34.730280 13.658828
F 4.640298 34.731076 10.929530
F 0.075899 47.569912 24.598434
F 0.075899 39.852088 24.598434
F 9.051429 47.593245 24.588928
F 9.051429 39.875422 24.588929
F 0.067331 50.188030 28.235879
F 0.067331 42.470208 28.235879
F 9.038718 50.165848 28.227124
F 9.038718 42.448025 28.227125
F 0.104294 50.171498 25.487220
F 0.104294 42.453675 25.487219
F 9.048245 50.165847 25.498482
F 9.048245 42.448024 25.498482
F 0.112551 47.586058 21.847978
F 0.112551 39.868235 21.847978
F 9.060936 47.593246 21.860286
F 9.060936 39.875422 21.860286
F 2.353323 38.592563 25.473747
F 2.353323 46.310388 25.473747
F 11.276192 38.589115 25.506256
F 11.276191 46.306940 25.506256
F 2.365207 51.448476 21.835426
F 2.365207 36.012828 21.835425
F 2.365207 43.730654 21.835425
F 11.288879 51.452152 21.868060
F 11.288879 36.016505 21.868060
F 11.288879 43.734331 21.868060
F 2.355930 51.449583 24.568231
F 2.355930 36.013936 24.568231
F 2.355930 43.731761 24.568231
F 11.279365 51.452152 24.596707
F 11.279365 36.016505 24.596707
F 11.279364 43.734331 24.596708
F 2.344278 38.591426 28.206232
F 2.344278 46.309251 28.206231
F 11.266656 38.589114 28.234903
F 11.266656 46.306940 28.234903
F 4.593456 47.593249 24.573355
F 4.593456 39.875425 24.573355
F 13.507299 47.593242 24.604484
F 13.507299 39.875418 24.604484
F 4.580883 50.165815 28.211530
F 4.580883 42.447992 28.211530
F 13.494588 50.165851 28.242680
F 13.494588 42.448028 28.242680
F 4.590214 50.166625 25.482379
F 4.590214 42.448802 25.482378
F 13.504122 50.165851 25.514033
F 13.504123 42.448028 25.514033
F 4.602716 47.592441 21.844165
F 4.602716 39.874617 21.844165
F 13.516814 47.593242 21.875837
F 13.516814 39.875418 21.875837
F 6.820099 38.589193 25.490648
F 6.820099 46.307018 25.490648
F 15.732057 38.589115 25.521810
F 15.732057 46.306940 25.521810
F 6.832774 51.452072 21.852450
F 6.832774 36.016425 21.852450
F 6.832774 43.734250 21.852450
F 15.744746 51.452152 21.883614
F 15.744746 36.016505 21.883614
F 15.744746 43.734331 21.883614
F 6.823274 51.452116 24.581178
F 6.823274 36.016469 24.581178
F 6.823274 43.734294 24.581179
F 15.735230 51.452152 24.612261
F 15.735231 36.016505 24.612261
F 15.735231 43.734331 24.612261
F 6.810587 38.589146 28.219371
F 6.810587 46.306972 28.219371
F 15.722522 38.589115 28.250457
F 15.722522 46.306940 28.250457
F 0.058845 47.572224 31.873309
F 0.058845 39.854400 31.873310
F 9.026031 47.593245 31.865320
F 9.026031 39.875421 31.865320
F 4.615242 34.731029 18.205952
F 4.606011 34.730224 20.935179
F 0.096019 47.589110 29.126441
F 0.096019 39.871286 29.126441
F 9.035537 47.593246 29.136677
F 9.035537 39.875422 29.136677
F 2.341447 51.448945 29.112076
F 2.341447 36.013298 29.112076
F 2.341447 43.731124 29.112075
F 11.263480 51.452152 29.144452
F 11.263480 36.016505 29.144451
F 11.263480 43.734331 29.144452
F 2.332671 51.450110 31.844224
F 2.332671 36.014463 31.844224
F 2.332671 43.732288 31.844224
F 11.253965 51.452152 31.873098
F 11.253965 36.016505 31.873099
F 11.253965 43.734331 31.873099
F 4.568338 47.593308 31.849704
F 4.568338 39.875484 31.849704
F 13.481899 47.593242 31.880876
F 13.481900 39.875418 31.880876
F 4.577703 47.592496 29.120592
F 4.577703 39.874673 29.120592
F 13.491414 47.593242 29.152229
F 13.491414 39.875418 29.152228
F 6.807401 51.452077 29.128845
F 6.807401 36.016431 29.128845
F 6.807401 43.734256 29.128845
F 15.719346 51.452152 29.160005
F 15.719346 36.016505 29.160005
F 15.719346 43.734331 29.160005
F 6.797917 51.452126 31.857563
F 6.797917 36.016479 31.857563
F 6.797917 43.734304 31.857562
F 15.709831 51.452152 31.888652
F 15.709831 36.016505 31.888653
F 15.709831 43.734331 31.888653
F 0.093227 47.567656 17.323496
F 0.093227 39.849832 17.323496
F 9.076827 47.593246 17.312536
F 9.076828 39.875422 17.312536
F 0.084515 50.190317 20.960974
F 0.084515 42.472495 20.960974
F 9.064116 50.165847 20.950732
F 9.064116 42.448024 20.950732
F 0.120827 50.174589 18.208720
F 0.120827 42.456767 18.208719
F 9.073643 50.165846 18.222090
F 9.073643 42.448024 18.222090
F 2.377144 38.593010 18.197109
F 2.377143 46.310835 18.197109
F 11.301591 38.589115 18.229864
F 11.301591 46.306940 18.229864
F 2.379307 51.449097 17.292206
F 2.379307 36.013450 17.292206
F 2.379307 43.731275 17.292206
F 11.304764 51.452153 17.320315
F 11.304764 36.016505 17.320315
F 11.304764 43.734331 17.320315
F 2.367596 38.591932 20.930223
F 2.367596 46.309758 20.930222
F 11.292056 38.589114 20.958511
F 11.292056 46.306940 20.958511
F 4.618594 47.593192 17.297004
F 4.618594 39.875368 17.297004
F 13.532698 47.593242 17.328092
F 13.532698 39.875418 17.328092
F 4.606011 50.165873 20.935180
F 4.606011 42.448050 20.935180
F 13.519987 50.165851 20.966288
F 13.519987 42.448028 20.966288
F 4.615242 50.166677 18.205953
F 4.615242 42.448854 18.205952
F 13.529522 50.165851 18.237641
F 13.529522 42.448028 18.237641
F 6.845473 38.589198 18.214252
F 6.845473 46.307023 18.214252
F 15.757456 38.589115 18.245418
F 15.757456 46.306940 18.245418
F 6.848636 51.452107 17.304792
F 6.848636 36.016460 17.304792
F 6.848636 43.734285 17.304792
F 15.760630 51.452152 17.335869
F 15.760630 36.016505 17.335869
F 15.760630 43.734331 17.335869
F 6.835946 38.589156 20.942986
F 6.835946 46.306981 20.942985
F 15.747922 38.589115 20.974066
F 15.747922 46.306940 20.974065
F 0.067331 34.752382 28.235879
F 0.104294 34.735849 25.487219
F 4.590214 34.730976 25.482378
F 0.120827 34.738941 18.208719
F 0.084515 34.754669 20.960974
F 0.025346 47.576912 46.422945
F 0.025346 39.859089 46.422945
F 8.975235 47.593244 46.418104
F 8.975235 39.875420 46.418104
F 0.054507 50.162836 47.322189
F 0.054507 42.445013 47.322188
F 8.972051 50.165849 47.327656
F 8.972051 42.448026 47.327655
F 0.062839 47.594893 43.683092
F 0.062839 39.877069 43.683092
F 8.984741 47.593244 43.689460
F 8.984741 39.875421 43.689459
F 2.282583 38.590949 47.303815
F 2.282583 46.308774 47.303816
F 11.199993 38.589115 47.335431
F 11.199993 46.306940 47.335431
F 2.294287 51.450020 43.665454
F 2.294287 36.014373 43.665454
F 2.294287 43.732199 43.665454
F 11.212681 51.452152 43.697235
F 11.212681 36.016505 43.697235
F 11.212681 43.734331 43.697235
F 2.286483 51.451288 46.396117
F 2.286483 36.015641 46.396117
F 2.286483 43.733467 46.396117
F 11.203166 51.452152 46.425882
F 11.203166 36.016505 46.425883
F 11.203166 43.734331 46.425883
F 4.518162 47.593433 46.402398
F 4.518162 39.875609 46.402398
F 13.431100 47.593242 46.433659
F 13.431100 39.875418 46.433659
F 4.515308 50.166430 47.311680
F 4.515308 42.448607 47.311680
F 13.427924 50.165851 47.343208
F 13.427924 42.448028 47.343208
F 4.527765 47.592626 43.673460
F 4.527765 39.874802 43.673459
F 13.440615 47.593242 43.705012
F 13.440615 39.875418 43.705012
F 6.743994 38.589172 47.319837
F 6.743994 46.306997 47.319837
F 15.655858 38.589115 47.350985
F 15.655858 46.306940 47.350985
F 6.756664 51.452092 43.681638
F 6.756664 36.016445 43.681638
F 6.756664 43.734270 43.681638
F 15.668547 51.452152 43.712789
F 15.668547 36.016505 43.712788
F 15.668547 43.734331 43.712789
F 6.747216 51.452150 46.410329
F 6.747216 36.016503 46.410329
F 6.747216 43.734329 46.410330
F 15.659032 51.452152 46.441436
F 15.659032 36.016505 46.441436
F 15.659032 43.734331 46.441436
F 0.050393 50.185700 35.510729
F 0.050393 42.467878 35.510729
F 9.013320 50.165848 35.503515
F 9.013320 42.448025 35.503516
F 9.022847 50.165847 32.774872
F 9.022847 42.448025 32.774872
F 2.329623 38.592071 32.750410
F 2.329623 46.309896 32.750410
F 11.250792 38.589115 32.782647
F 11.250792 46.306940 32.782647
F 2.321075 38.590878 35.482209
F 2.321075 46.308703 35.482208
F 11.241257 38.589114 35.511294
F 11.241257 46.306940 35.511294
F 4.555775 50.165754 35.487877
F 4.555775 42.447932 35.487878
F 13.469188 50.165851 35.519071
F 13.469188 42.448028 35.519071
F 4.565216 50.166566 32.758807
F 4.565216 42.448744 32.758807
F 13.478723 50.165851 32.790424
F 13.478723 42.448028 32.790424
F 6.794728 38.589186 32.767043
F 6.794728 46.307011 32.767043
F 15.706657 38.589115 32.798201
F 15.706657 46.306940 32.798201
F 6.785231 38.589136 35.495754
F 6.785232 46.306961 35.495754
F 15.697123 38.589115 35.526848
F 15.697123 46.306940 35.526848
F 0.042011 47.574565 39.148140
F 0.042011 39.856742 39.148140
F 9.000633 47.593244 39.141711
F 9.000633 39.875421 39.141711
F 0.033650 50.183353 42.785544
F 0.033650 42.465530 42.785545
F 8.987922 50.165848 42.779908
F 8.987922 42.448026 42.779908
F 0.071166 50.165599 40.043968
F 0.071166 42.447776 40.043967
F 8.997449 50.165848 40.051264
F 8.997449 42.448025 40.051263
F 0.079459 47.592062 36.404817
F 0.079459 39.874239 36.404816
F 9.010139 47.593245 36.413068
F 9.010140 39.875421 36.413067
F 2.306042 38.591533 40.027099
F 2.306042 46.309358 40.027099
F 11.225393 38.589115 40.059039
F 11.225393 46.306940 40.059039
F 2.317807 51.449460 36.388751
F 2.317806 36.013812 36.388751
F 2.317807 43.731638 36.388751
F 11.238080 51.452152 36.420843
F 11.238080 36.016505 36.420843
F 11.238080 43.734331 36.420843
F 2.309523 51.450679 39.120185
F 2.309523 36.015031 39.120186
F 2.309523 43.732857 39.120186
F 11.228565 51.452153 39.149490
F 11.228566 36.016505 39.149490
F 11.228566 43.734331 39.149490
F 2.297982 38.590289 42.758155
F 2.297982 46.308114 42.758155
F 11.215857 38.589114 42.787686
F 11.215857 46.306940 42.787686
F 4.543240 47.593369 39.126052
F 4.543240 39.875546 39.126052
F 13.456500 47.593242 39.157267
F 13.456500 39.875418 39.157267
F 4.530687 50.165692 42.764224
F 4.530687 42.447869 42.764225
F 13.443789 50.165851 42.795463
F 13.443789 42.448028 42.795464
F 4.540246 50.166502 40.035241
F 4.540246 42.448679 40.035240
F 13.453323 50.165851 40.066816
F 13.453323 42.448028 40.066816
F 4.552719 47.592558 36.397023
F 4.552719 39.874734 36.397023
F 13.466015 47.593242 36.428619
F 13.466015 39.875418 36.428620
F 6.769359 38.589179 40.043439
F 6.769359 46.307005 40.043439
F 15.681258 38.589115 40.074592
F 15.681258 46.306940 40.074593
F 6.782031 51.452084 36.405241
F 6.782031 36.016437 36.405240
F 6.782031 43.734263 36.405241
F 15.693947 51.452152 36.436396
F 15.693947 36.016505 36.436396
F 15.693947 43.734331 36.436397
F 6.772564 51.452137 39.133946
F 6.772564 36.016490 39.133946
F 6.772564 43.734316 39.133946
F 15.684431 51.452152 39.165044
F 15.684431 36.016505 39.165044
F 15.684431 43.734331 39.165044
F 6.759881 38.589123 42.772138
F 6.759881 46.306949 42.772138
F 15.671723 38.589115 42.803240
F 15.671723 46.306940 42.803240
F 4.515308 34.730782 47.311679
F 0.050393 34.750052 35.510729
F 4.565216 34.730918 32.758807
F 0.033650 34.747704 42.785544
F 4.540246 34.730854 40.035240
F 0.087753 50.168493 32.765641
F 0.087753 42.450670 32.765640
F 0.087753 34.732844 32.765640
F 0.017049 50.181012 50.060343
F 0.017049 42.463190 50.060343
F 8.962524 50.165849 50.056300
F 8.962524 42.448026 50.056300
F 2.274993 38.589659 50.034071
F 2.274993 46.307484 50.034071
F 11.190458 38.589114 50.064078
F 11.190458 46.306940 50.064078
F 4.505618 50.165626 50.040570
F 4.505618 42.447804 50.040570
F 13.418389 50.165851 50.071855
F 13.418389 42.448028 50.071855
F 6.734536 38.589110 50.048521
F 6.734536 46.306935 50.048521
F 15.646324 38.589115 50.079632
F 15.646324 46.306940 50.079632
F 0.008798 47.579240 53.697741
F 0.008798 39.861417 53.697741
F 8.949837 47.593244 53.694496
F 8.949837 39.875420 53.694495
F 0.000544 50.178703 57.335151
F 0.000544 42.460880 57.335151
F 8.937127 50.165849 57.332685
F 8.937127 42.448026 57.332685
F 0.037753 50.160220 54.600291
F 0.037753 42.442397 54.600291
F 8.946653 50.165849 54.604046
F 8.946653 42.448026 54.604045
F 0.046135 47.597584 50.961255
F 0.046135 39.879760 50.961255
F 8.959344 47.593244 50.965851
F 8.959344 39.875420 50.965850
F 2.259245 38.590317 54.580558
F 2.259245 46.308142 54.580558
F 11.174593 38.589115 54.611822
F 11.174593 46.306940 54.611822
F 2.270888 51.450628 50.942184
F 2.270888 36.014981 50.942184
F 2.270888 43.732807 50.942184
F 11.187281 51.452152 50.973627
F 11.187281 36.016505 50.973627
F 11.187281 43.734331 50.973626
F 2.263544 51.451939 53.672017
F 2.263544 36.016291 53.672017
F 2.263544 43.734117 53.672017
F 11.177767 51.452152 53.702273
F 11.177767 36.016505 53.702274
F 11.177767 43.734331 53.702273
F 2.252103 38.588988 57.309959
F 2.252103 46.306813 57.309959
F 11.165059 38.589114 57.340463
F 11.165059 46.306940 57.340463
F 4.493104 47.593500 53.678742
F 4.493104 39.875676 53.678742
F 13.405701 47.593242 53.710050
F 13.405701 39.875418 53.710051
F 4.480572 50.165558 57.316910
F 4.480572 42.447735 57.316910
F 13.392990 50.165851 57.348240
F 13.392990 42.448028 57.348241
F 4.490400 50.166350 54.588123
F 4.490400 42.448527 54.588122
F 13.402525 50.165851 54.619599
F 13.402525 42.448028 54.619599
F 4.502842 47.592702 50.949901
F 4.502842 39.874878 50.949900
F 13.415216 47.593242 50.981403
F 13.415216 39.875418 50.981403
F 6.718631 38.589163 54.596234
F 6.718631 46.306988 54.596234
F 15.630459 38.589115 54.627375
F 15.630459 46.306940 54.627376
F 6.731300 51.452100 50.958036
F 6.731300 36.016453 50.958035
F 6.731300 43.734279 50.958036
F 15.643148 51.452152 50.989180
F 15.643148 36.016505 50.989180
F 15.643148 43.734331 50.989180
F 6.721873 51.452165 53.686711
F 6.721873 36.016518 53.686711
F 6.721873 43.734343 53.686711
F 15.633633 51.452152 53.717827
F 15.633633 36.016505 53.717827
F 15.633633 43.734331 53.717828
F 6.709196 38.589095 57.324895
F 6.709196 46.306920 57.324895
F 15.620924 38.589115 57.356017
F 15.620924 46.306940 57.356017
F 15.707891 46.315575 64.634568
F 15.707891 38.597750 64.634569
F 8.926837 47.592627 60.968885
F 8.926837 39.874804 60.968886
F 0.047244 50.203584 64.630394
F 0.047244 42.485761 64.630394
F 9.024077 50.174478 64.611232
F 9.024077 42.456655 64.611232
F 6.796104 46.315579 64.603451
F 6.796104 38.597754 64.603451
F 0.023993 50.159155 61.887874
F 0.023993 42.441333 61.887874
F 8.927925 50.165140 61.873989
F 8.927925 42.447317 61.873989
F 0.029189 47.600194 58.239652
F 0.029189 39.882370 58.239652
F 8.933955 47.593240 58.242000
F 8.933955 39.875416 58.242000
F 2.242743 38.589075 61.851042
F 2.242743 46.306900 61.851042
F 11.155863 38.588405 61.881765
F 11.155863 46.306230 61.881765
F 2.247477 51.451196 58.219042
F 2.247477 36.015549 58.219042
F 2.247477 43.733374 58.219042
F 11.161891 51.452149 58.249777
F 11.161891 36.016502 58.249776
F 11.161891 43.734327 58.249776
F 2.241476 51.451087 60.948027
F 2.241476 36.015440 60.948027
F 2.241476 43.733265 60.948027
F 11.154765 51.451537 60.976663
F 11.154765 36.015890 60.976663
F 11.154764 43.733715 60.976663
F 2.333042 38.601598 64.590032
F 2.333042 46.319423 64.590032
F 11.252026 38.597749 64.619014
F 11.252026 46.315575 64.619014
F 4.470459 47.592949 60.953087
F 4.470459 39.875125 60.953088
F 13.382699 47.592627 60.984440
F 13.382699 39.874803 60.984440
F 4.563615 50.174963 64.596056
F 4.563615 42.457140 64.596056
F 13.479957 50.174486 64.626791
F 13.479957 42.456663 64.626791
F 4.472224 50.165512 61.858144
F 4.472224 42.447690 61.858143
F 13.383794 50.165141 61.889542
F 13.383794 42.447318 61.889542
F 4.477959 47.592782 58.226104
F 4.477959 39.874958 58.226104
F 13.389825 47.593239 58.257553
F 13.389825 39.875415 58.257553
F 6.699940 38.588443 61.866184
F 6.699940 46.306268 61.866184
F 15.611729 38.588405 61.897319
F 15.611729 46.306230 61.897319
F 6.705948 51.452106 58.234193
F 6.705948 36.016459 58.234192
F 6.705948 43.734285 58.234192
F 15.617757 51.452149 58.265330
F 15.617757 36.016502 58.265330
F 15.617757 43.734327 58.265330
F 6.698925 51.451562 60.961107
F 6.698925 36.015915 60.961107
F 6.698925 43.733740 60.961107
F 15.610630 51.451536 60.992217
F 15.610631 36.015889 60.992217
F 15.610631 43.733715 60.992217
F 0.017049 34.745364 50.060343
F 0.000544 34.743054 57.335151
F 4.490400 34.730702 54.588122
F 0.047244 34.767935 64.630394
F 9.024077 34.738830 64.611232
F 4.563615 34.739314 64.596056
F 13.479957 34.738837 64.626791
F 0.124637 55.283276 2.788801
F 0.124637 63.001101 2.788801
F 9.120955 55.311777 2.766201
F 9.120955 63.029602 2.766201
F 0.119757 57.912556 6.411629
F 0.119757 65.630382 6.411629
F 9.114904 57.883671 6.398190
F 9.114904 65.601497 6.398189
F 0.152288 57.899641 3.656049
F 0.152288 65.617467 3.656049
F 9.122042 57.884282 3.671309
F 9.122042 65.602108 3.671309
F 0.101875 55.317043 0.031506
F 0.101875 63.034869 0.031505
F 9.024774 55.302428 0.028955
F 9.024775 63.020253 0.028955
F 2.423295 54.029883 3.646947
F 2.423295 61.747707 3.646947
F 11.349992 54.025377 3.679083
F 11.349992 61.743200 3.679083
F 2.321895 59.157662 0.004409
F 2.321895 66.875488 0.004409
F 11.252711 59.161340 0.036732
F 11.252711 66.879166 0.036732
F 2.419740 59.166903 2.746979
F 2.419740 66.884729 2.746979
F 11.348894 59.170685 2.773981
F 11.348894 66.888511 2.773981
F 2.414612 54.028459 6.378500
F 2.414612 61.746282 6.378500
F 11.342846 54.024764 6.405969
F 11.342846 61.742588 6.405970
F 4.662220 55.311585 2.750813
F 4.662220 63.029410 2.750813
F 13.576828 55.311773 2.781758
F 13.576828 63.029598 2.781758
F 4.656319 57.883806 6.382714
F 4.656319 65.601632 6.382714
F 13.570777 57.883676 6.413746
F 13.570777 65.601502 6.413747
F 4.663080 57.885170 3.655104
F 4.663080 65.602996 3.655104
F 13.577924 57.884288 3.686860
F 13.577924 65.602113 3.686860
F 4.568442 55.301961 0.013185
F 4.568442 63.019786 0.013184
F 13.480645 55.302428 0.044509
F 13.480645 63.020253 0.044509
F 6.893833 54.025467 3.663477
F 6.893833 61.743291 3.663476
F 15.805858 54.025376 3.694637
F 15.805858 61.743200 3.694637
F 6.796327 59.161185 0.021072
F 6.796327 66.879011 0.021072
F 15.708577 59.161340 0.052286
F 15.708577 66.879166 0.052286
F 6.892703 59.170621 2.758473
F 6.892703 66.888447 2.758473
F 15.804760 59.170685 2.789535
F 15.804760 66.888511 2.789535
F 6.886668 54.024822 6.390455
F 6.886668 61.742646 6.390455
F 15.798712 54.024764 6.421523
F 15.798712 61.742588 6.421524
F 0.110880 55.283302 10.048477
F 0.110880 63.001127 10.048477
F 9.102226 55.311067 10.036144
F 9.102226 63.028892 10.036145
F 0.101999 57.910357 13.685998
F 0.101999 65.628183 13.685997
F 9.089515 57.883668 13.674340
F 9.089515 65.601494 13.674340
F 0.137393 57.895561 10.930160
F 0.137393 65.613387 10.930160
F 9.099041 57.883667 10.945698
F 9.099041 65.601493 10.945698
F 0.145695 55.297588 7.290887
F 0.145695 63.015414 7.290886
F 9.111732 55.311068 7.307509
F 9.111732 63.028893 7.307509
F 2.401081 54.029060 10.920496
F 2.401081 61.746884 10.920495
F 11.326991 54.024761 10.953472
F 11.326990 61.742584 10.953472
F 2.413079 59.165489 7.282213
F 2.413079 66.883315 7.282213
F 11.339678 59.169975 7.315283
F 11.339678 66.887801 7.315283
F 2.402805 59.166474 10.016152
F 2.402805 66.884301 10.016152
F 11.330163 59.169975 10.043924
F 11.330164 66.887801 10.043924
F 2.391032 54.028044 13.654182
F 2.391032 61.745868 13.654183
F 11.317455 54.024761 13.682119
F 11.317455 61.742585 13.682119
F 4.643751 55.310958 10.020652
F 4.643751 63.028783 10.020652
F 13.558098 55.311063 10.051701
F 13.558098 63.028888 10.051701
F 4.631159 57.883750 13.658828
F 4.631159 65.601576 13.658828
F 13.545387 57.883672 13.689897
F 13.545387 65.601498 13.689897
F 4.640298 57.884546 10.929530
F 4.640298 65.602372 10.929530
F 13.554922 57.883672 10.961249
F 13.554921 65.601498 10.961249
F 4.652827 55.310167 7.291328
F 4.652827 63.027992 7.291327
F 13.567612 55.311063 7.323059
F 13.567613 63.028889 7.323059
F 6.870850 54.024849 10.937857
F 6.870850 61.742673 10.937857
F 15.782856 54.024761 10.969026
F 15.782856 61.742585 10.969026
F 6.883527 59.169885 7.299665
F 6.883527 66.887711 7.299665
F 15.795544 59.169975 7.330836
F 15.795545 66.887801 7.330836
F 6.874001 59.169921 10.028407
F 6.874001 66.887747 10.028407
F 15.786030 59.169975 10.059478
F 15.786029 66.887801 10.059478
F 6.861310 54.024811 13.666599
F 6.861310 61.742635 13.666600
F 15.773321 54.024761 13.697673
F 15.773321 61.742585 13.697674
F 0.129095 55.300754 14.569446
F 0.129095 63.018580 14.569446
F 9.086334 55.311067 14.583894
F 9.086334 63.028893 14.583894
F 2.389086 59.165873 14.558799
F 2.389087 66.883699 14.558799
F 11.314279 59.169975 14.591668
F 11.314279 66.887801 14.591668
F 4.627758 55.310212 14.567741
F 4.627758 63.028038 14.567741
F 13.542213 55.311063 14.599445
F 13.542213 63.028888 14.599444
F 6.858149 59.169890 14.576054
F 6.858149 66.887716 14.576054
F 15.770145 59.169975 14.607222
F 15.770145 66.887801 14.607222
F 11.326990 69.460410 10.953472
F 11.317455 69.460410 13.682119
F 15.782856 69.460410 10.969026
F 15.773321 69.460410 13.697673
F 0.075899 55.287733 24.598434
F 0.075899 63.005558 24.598434
F 9.051429 55.311066 24.588928
F 9.051429 63.028891 24.588929
F 0.067331 57.905852 28.235879
F 0.067331 65.623678 28.235879
F 9.038718 57.883669 28.227124
F 9.038718 65.601495 28.227125
F 0.104294 57.889319 25.487219
F 0.104294 65.607145 25.487219
F 9.048245 57.883668 25.498482
F 9.048245 65.601494 25.498482
F 0.112552 55.303879 21.847978
F 0.112551 63.021705 21.847978
F 9.060935 55.311067 21.860286
F 9.060936 63.028892 21.860286
F 2.353323 54.028209 25.473747
F 2.353323 61.746032 25.473747
F 11.276192 54.024761 25.506256
F 11.276192 61.742584 25.506256
F 2.365207 59.166298 21.835425
F 2.365207 66.884124 21.835425
F 11.288879 59.169975 21.868060
F 11.288879 66.887801 21.868060
F 2.355930 59.167406 24.568231
F 2.355930 66.885232 24.568231
F 11.279364 59.169975 24.596707
F 11.279365 66.887801 24.596708
F 2.344278 54.027072 28.206231
F 2.344278 61.744896 28.206232
F 11.266656 54.024761 28.234903
F 11.266656 61.742585 28.234903
F 4.593456 55.311070 24.573355
F 4.593456 63.028895 24.573355
F 13.507299 55.311063 24.604484
F 13.507299 63.028888 24.604484
F 4.580883 57.883636 28.211530
F 4.580883 65.601462 28.211530
F 13.494588 57.883672 28.242680
F 13.494588 65.601498 28.242680
F 4.590214 57.884446 25.482378
F 4.590214 65.602272 25.482378
F 13.504123 57.883672 25.514033
F 13.504123 65.601498 25.514033
F 4.602716 55.310262 21.844165
F 4.602716 63.028087 21.844165
F 13.516814 55.311063 21.875837
F 13.516814 63.028888 21.875837
F 6.820099 54.024839 25.490648
F 6.820099 61.742663 25.490648
F 15.732057 54.024761 25.521810
F 15.732057 61.742585 25.521810
F 6.832774 59.169895 21.852450
F 6.832774 66.887721 21.852450
F 15.744746 59.169975 21.883614
F 15.744746 66.887801 21.883614
F 6.823274 59.169939 24.581179
F 6.823274 66.887765 24.581179
F 15.735231 59.169975 24.612261
F 15.735231 66.887801 24.612261
F 6.810587 54.024792 28.219371
F 6.810587 61.742616 28.219371
F 15.722522 54.024761 28.250457
F 15.722522 61.742585 28.250457
F 0.058845 55.290044 31.873309
F 0.058845 63.007870 31.873310
F 9.026031 55.311066 31.865320
F 9.026031 63.028891 31.865320
F 15.757456 69.460410 18.245418
F 11.292056 69.460410 20.958511
F 0.096019 55.306931 29.126441
F 0.096019 63.024756 29.126441
F 9.035537 55.311066 29.136677
F 9.035537 63.028892 29.136677
F 2.341447 59.166768 29.112076
F 2.341447 66.884594 29.112075
F 11.263480 59.169975 29.144451
F 11.263480 66.887801 29.144452
F 2.332671 59.167933 31.844224
F 2.332671 66.885759 31.844224
F 11.253965 59.169975 31.873098
F 11.253965 66.887801 31.873099
F 4.568338 55.311129 31.849704
F 4.568338 63.028954 31.849704
F 13.481900 55.311063 31.880876
F 13.481899 63.028888 31.880876
F 4.577703 55.310317 29.120592
F 4.577703 63.028143 29.120592
F 13.491414 55.311063 29.152229
F 13.491414 63.028888 29.152228
F 6.807401 59.169901 29.128845
F 6.807401 66.887726 29.128845
F 15.719346 59.169975 29.160005
F 15.719346 66.887801 29.160005
F 6.797917 59.169949 31.857563
F 6.797917 66.887775 31.857562
F 15.709831 59.169975 31.888653
F 15.709831 66.887801 31.888653
F 0.093227 55.285477 17.323496
F 0.093227 63.003302 17.323496
F 9.076828 55.311066 17.312536
F 9.076828 63.028892 17.312536
F 0.084515 57.908139 20.960974
F 0.084515 65.625965 20.960974
F 9.064116 57.883669 20.950732
F 9.064116 65.601495 20.950732
F 0.120827 57.892411 18.208719
F 0.120827 65.610237 18.208719
F 9.073643 57.883668 18.222090
F 9.073643 65.601494 18.222090
F 2.377143 54.028656 18.197109
F 2.377143 61.746480 18.197109
F 11.301591 54.024761 18.229864
F 11.301591 61.742584 18.229864
F 2.379307 59.166920 17.292206
F 2.379307 66.884746 17.292206
F 11.304764 59.169975 17.320315
F 11.304764 66.887801 17.320315
F 2.367596 54.027579 20.930222
F 2.367596 61.745402 20.930223
F 11.292056 54.024761 20.958511
F 11.292056 61.742585 20.958511
F 4.618594 55.311013 17.297004
F 4.618594 63.028838 17.297004
F 13.532698 55.311063 17.328092
F 13.532698 63.028888 17.328092
F 4.606011 57.883694 20.935179
F 4.606011 65.601520 20.935179
F 13.519987 57.883672 20.966289
F 13.519987 65.601498 20.966288
F 4.615242 57.884499 18.205952
F 4.615242 65.602325 18.205952
F 13.529522 57.883672 18.237641
F 13.529522 65.601498 18.237641
F 6.845473 54.024844 18.214252
F 6.845473 61.742668 18.214252
F 15.757456 54.024761 18.245418
F 15.757456 61.742585 18.245418
F 6.848636 59.169929 17.304792
F 6.848636 66.887756 17.304792
F 15.760630 59.169975 17.335869
F 15.760630 66.887801 17.335869
F 6.835946 54.024802 20.942985
F 6.835946 61.742626 20.942986
F 15.747922 54.024761 20.974065
F 15.747922 61.742585 20.974066
F 11.276191 69.460410 25.506256
F 15.747922 69.460410 20.974065
F 11.266656 69.460410 28.234903
F 15.732057 69.460410 25.521810
F 15.722522 69.460410 28.250457
F 11.301591 69.460410 18.229864
F 0.025346 55.294733 46.422945
F 0.025346 63.012559 46.422945
F 8.975235 55.311065 46.418104
F 8.975235 63.028890 46.418104
F 0.054507 57.880657 47.322188
F 0.054507 65.598483 47.322188
F 8.972051 57.883670 47.327655
F 8.972051 65.601496 47.327655
F 0.062839 55.312714 43.683092
F 0.062839 63.030539 43.683092
F 8.984741 55.311065 43.689460
F 8.984741 63.028891 43.689459
F 2.282583 54.026595 47.303816
F 2.282583 61.744419 47.303815
F 11.199993 54.024761 47.335431
F 11.199993 61.742584 47.335431
F 2.294287 59.167843 43.665454
F 2.294287 66.885669 43.665454
F 11.212681 59.169975 43.697235
F 11.212681 66.887801 43.697235
F 2.286483 59.169111 46.396117
F 2.286483 66.886937 46.396117
F 11.203166 59.169975 46.425882
F 11.203166 66.887801 46.425883
F 4.518162 55.311254 46.402398
F 4.518162 63.029080 46.402398
F 13.431100 55.311063 46.433659
F 13.431100 63.028888 46.433659
F 4.515308 57.884251 47.311679
F 4.515308 65.602077 47.311679
F 13.427924 57.883672 47.343208
F 13.427924 65.601498 47.343208
F 4.527765 55.310447 43.673460
F 4.527765 63.028272 43.673459
F 13.440615 55.311063 43.705012
F 13.440615 63.028888 43.705012
F 6.743994 54.024817 47.319837
F 6.743994 61.742641 47.319837
F 15.655858 54.024761 47.350985
F 15.655859 61.742585 47.350985
F 6.756664 59.169915 43.681638
F 6.756664 66.887741 43.681638
F 15.668547 59.169975 43.712788
F 15.668547 66.887801 43.712789
F 6.747216 59.169973 46.410329
F 6.747216 66.887799 46.410330
F 15.659032 59.169975 46.441436
F 15.659032 66.887801 46.441436
F 0.050393 57.903522 35.510729
F 0.050393 65.621348 35.510729
F 9.013320 57.883669 35.503515
F 9.013320 65.601495 35.503516
F 9.022847 57.883669 32.774872
F 9.022847 65.601495 32.774872
F 2.329623 54.027717 32.750410
F 2.329623 61.745541 32.750410
F 11.250792 54.024761 32.782647
F 11.250792 61.742584 32.782647
F 2.321075 54.026524 35.482208
F 2.321075 61.744348 35.482209
F 11.241257 54.024761 35.511294
F 11.241257 61.742585 35.511294
F 4.555775 57.883576 35.487878
F 4.555775 65.601402 35.487878
F 13.469188 57.883672 35.519071
F 13.469188 65.601498 35.519071
F 4.565216 57.884388 32.758807
F 4.565216 65.602214 32.758807
F 13.478723 57.883672 32.790424
F 13.478723 65.601498 32.790424
F 6.794728 54.024832 32.767043
F 6.794728 61.742656 32.767043
F 15.706658 54.024761 32.798201
F 15.706658 61.742585 32.798201
F 6.785231 54.024782 35.495754
F 6.785231 61.742606 35.495754
F 15.697123 54.024761 35.526848
F 15.697123 61.742585 35.526848
F 0.042011 55.292386 39.148139
F 0.042011 63.010212 39.148140
F 9.000633 55.311065 39.141711
F 9.000633 63.028891 39.141711
F 0.033650 57.901174 42.785545
F 0.033650 65.619000 42.785545
F 8.987922 57.883670 42.779908
F 8.987922 65.601496 42.779908
F 0.071166 57.883420 40.043967
F 0.071166 65.601246 40.043967
F 8.997449 57.883669 40.051264
F 8.997449 65.601495 40.051263
F 0.079459 55.309883 36.404816
F 0.079459 63.027708 36.404816
F 9.010139 55.311066 36.413068
F 9.010139 63.028891 36.413067
F 2.306042 54.027179 40.027099
F 2.306042 61.745003 40.027099
F 11.225393 54.024761 40.059039
F 11.225392 61.742584 40.059039
F 2.317806 59.167282 36.388751
F 2.317807 66.885108 36.388751
F 11.238080 59.169975 36.420843
F 11.238080 66.887801 36.420843
F 2.309523 59.168501 39.120186
F 2.309523 66.886327 39.120186
F 11.228565 59.169975 39.149490
F 11.228566 66.887801 39.149490
F 2.297982 54.025935 42.758155
F 2.297982 61.743759 42.758155
F 11.215857 54.024761 42.787686
F 11.215857 61.742585 42.787686
F 4.543240 55.311190 39.126052
F 4.543240 63.029016 39.126052
F 13.456500 55.311063 39.157267
F 13.456500 63.028888 39.157267
F 4.530687 57.883513 42.764225
F 4.530687 65.601339 42.764225
F 13.443788 57.883672 42.795463
F 13.443789 65.601498 42.795464
F 4.540246 57.884323 40.035240
F 4.540246 65.602149 40.035240
F 13.453323 57.883672 40.066816
F 13.453323 65.601498 40.066816
F 4.552719 55.310379 36.397023
F 4.552719 63.028204 36.397023
F 13.466015 55.311063 36.428619
F 13.466015 63.028888 36.428620
F 6.769359 54.024825 40.043439
F 6.769359 61.742649 40.043439
F 15.681258 54.024761 40.074593
F 15.681258 61.742585 40.074592
F 6.782031 59.169907 36.405241
F 6.782031 66.887733 36.405241
F 15.693947 59.169975 36.436396
F 15.693947 66.887801 36.436397
F 6.772564 59.169960 39.133946
F 6.772564 66.887786 39.133946
F 15.684432 59.169975 39.165044
F 15.684431 66.887801 39.165044
F 6.759881 54.024769 42.772138
F 6.759881 61.742593 42.772138
F 15.671723 54.024761 42.803240
F 15.671723 61.742585 42.803240
F 11.199993 69.460410 47.335431
F 15.671723 69.460410 42.803240
F 15.655858 69.460410 47.350985
F 11.250792 69.460410 32.782647
F 11.241257 69.460410 35.511294
F 15.706658 69.460410 32.798201
F 15.697123 69.460410 35.526848
F 11.225392 69.460410 40.059039
F 11.215857 69.460410 42.787686
F 15.681258 69.460410 40.074593
F 0.087753 57.886314 32.765640
F 0.087753 65.604140 32.765640
F 0.017049 57.898834 50.060343
F 0.017049 65.616660 50.060343
F 8.962524 57.883670 50.056300
F 8.962524 65.601496 50.056300
F 2.274993 54.025305 50.034071
F 2.274993 61.743129 50.034071
F 11.190458 54.024761 50.064078
F 11.190458 61.742585 50.064078
F 4.505618 57.883448 50.040570
F 4.505618 65.601274 50.040570
F 13.418389 57.883672 50.071855
F 13.418389 65.601498 50.071855
F 6.734535 54.024756 50.048521
F 6.734536 61.742580 50.048521
F 15.646324 54.024761 50.079632
F 15.646324 61.742585 50.079632
F 0.008798 55.297061 53.697741
F 0.008798 63.014887 53.697741
F 8.949837 55.311064 53.694496
F 8.949837 63.028890 53.694495
F 0.000544 57.896524 57.335151
F 0.000544 65.614350 57.335151
F 8.937126 57.883671 57.332686
F 8.937126 65.601496 57.332685
F 0.037753 57.878042 54.600291
F 0.037753 65.595868 54.600291
F 8.946653 57.883671 54.604046
F 8.946653 65.601496 54.604045
F 0.046135 55.315405 50.961255
F 0.046135 63.033230 50.961255
F 8.959344 55.311065 50.965851
F 8.959344 63.028890 50.965850
F 2.259245 54.025963 54.580558
F 2.259245 61.743787 54.580558
F 11.174593 54.024761 54.611822
F 11.174593 61.742584 54.611822
F 2.270888 59.168451 50.942184
F 2.270888 66.886277 50.942184
F 11.187281 59.169975 50.973626
F 11.187281 66.887801 50.973626
F 2.263544 59.169761 53.672017
F 2.263544 66.887587 53.672017
F 11.177767 59.169975 53.702274
F 11.177767 66.887801 53.702273
F 2.252104 54.024634 57.309959
F 2.252103 61.742458 57.309959
F 11.165059 54.024761 57.340463
F 11.165059 61.742584 57.340463
F 4.493104 55.311321 53.678742
F 4.493104 63.029146 53.678742
F 13.405701 55.311063 53.710050
F 13.405701 63.028888 53.710051
F 4.480572 57.883379 57.316910
F 4.480572 65.601205 57.316910
F 13.392990 57.883672 57.348240
F 13.392990 65.601498 57.348240
F 4.490400 57.884172 54.588122
F 4.490400 65.601998 54.588122
F 13.402525 57.883672 54.619598
F 13.402525 65.601498 54.619599
F 4.502842 55.310523 50.949901
F 4.502842 63.028348 50.949900
F 13.415216 55.311063 50.981403
F 13.415216 63.028888 50.981403
F 6.718631 54.024809 54.596234
F 6.718631 61.742633 54.596234
F 15.630459 54.024761 54.627376
F 15.630459 61.742585 54.627375
F 6.731300 59.169923 50.958035
F 6.731300 66.887749 50.958036
F 15.643148 59.169975 50.989180
F 15.643148 66.887801 50.989180
F 6.721873 59.169987 53.686711
F 6.721873 66.887813 53.686711
F 15.633633 59.169975 53.717827
F 15.633633 66.887801 53.717828
F 6.709196 54.024741 57.324895
F 6.709196 61.742565 57.324895
F 15.620924 54.024761 57.356017
F 15.620924 61.742584 57.356017
F 15.707891 61.751220 64.634569
F 15.707891 54.033396 64.634568
F 8.926837 55.310448 60.968885
F 8.926837 63.028274 60.968886
F 0.047244 57.921405 64.630394
F 0.047243 65.639231 64.630394
F 9.024077 57.892299 64.611232
F 9.024077 65.610125 64.611232
F 6.796104 61.751224 64.603451
F 6.796104 54.033400 64.603451
F 0.023993 57.876977 61.887874
F 0.023993 65.594803 61.887874
F 8.927924 57.882961 61.873988
F 8.927924 65.600787 61.873988
F 0.029189 55.318014 58.239652
F 0.029189 63.035840 58.239652
F 8.933955 55.311060 58.242000
F 8.933955 63.028886 58.242000
F 2.242743 54.024721 61.851042
F 2.242743 61.742545 61.851042
F 11.155863 54.024051 61.881765
F 11.155863 61.741875 61.881765
F 2.247477 59.169019 58.219042
F 2.247477 66.886845 58.219041
F 11.161891 59.169972 58.249776
F 11.161891 66.887798 58.249776
F 2.241476 59.168910 60.948027
F 2.241476 66.886736 60.948027
F 11.154765 59.169359 60.976663
F 11.154765 66.887185 60.976663
F 2.333042 54.037244 64.590031
F 2.333042 61.755068 64.590032
F 11.252025 54.033396 64.619014
F 11.252026 61.751219 64.619014
F 4.470459 55.310770 60.953087
F 4.470459 63.028595 60.953088
F 13.382699 55.310447 60.984440
F 13.382699 63.028273 60.984440
F 4.563615 57.892784 64.596056
F 4.563615 65.610610 64.596056
F 13.479957 57.892307 64.626791
F 13.479957 65.610133 64.626791
F 4.472224 57.883334 61.858143
F 4.472224 65.601160 61.858143
F 13.383794 57.882962 61.889542
F 13.383794 65.600788 61.889542
F 4.477959 55.310603 58.226104
F 4.477959 63.028428 58.226104
F 13.389825 55.311060 58.257553
F 13.389825 63.028885 58.257553
F 6.699940 54.024089 61.866184
F 6.699940 61.741913 61.866184
F 15.611729 54.024051 61.897319
F 15.611729 61.741875 61.897319
F 6.705948 59.169929 58.234192
F 6.705948 66.887755 58.234192
F 15.617757 59.169971 58.265330
F 15.617757 66.887797 58.265330
F 6.698925 59.169385 60.961107
F 6.698925 66.887211 60.961107
F 15.610631 59.169359 60.992217
F 15.610631 66.887185 60.992217
F 11.190458 69.460410 50.064078
F 6.734536 69.460406 50.048521
F 15.646324 69.460410 50.079632
F 11.174593 69.460410 54.611822
F 2.252103 69.460284 57.309959
F 11.165059 69.460410 57.340463
F 15.630459 69.460410 54.627376
F 6.709196 69.460390 57.324895
F 15.620924 69.460410 57.356017
F 2.242743 69.460370 61.851042
F 15.611729 69.459700 61.897319
F 11.155863 69.459700 61.881765
F 6.699940 69.459739 61.866184
F 26.944424 1.287012 2.828419
F 26.944424 9.004833 2.828419
F 26.944424 16.722659 2.828419
F 18.032694 1.287012 2.797312
F 18.032694 9.004833 2.797312
F 18.032694 16.722658 2.797312
F 26.938374 3.858914 6.460408
F 26.938374 11.576735 6.460408
F 18.026644 3.858914 6.429300
F 18.026644 11.576736 6.429300
F 26.945519 3.859526 3.733522
F 26.945519 11.577347 3.733522
F 18.033790 3.859526 3.702414
F 18.033790 11.577348 3.702414
F 26.848242 1.277668 0.091171
F 26.848242 8.995488 0.091171
F 26.848242 16.713314 0.091171
F 17.936512 1.277667 0.060063
F 17.936512 8.995488 0.060063
F 17.936512 16.713313 0.060063
F 29.173452 7.718436 3.741299
F 29.173452 15.436260 3.741299
F 29.173452 0.000615 3.741299
F 20.261724 7.718436 3.710191
F 20.261724 15.436260 3.710191
F 20.261724 0.000615 3.710191
F 29.076171 5.136578 0.098948
F 29.076171 12.854401 0.098948
F 20.164444 5.136577 0.067840
F 20.164444 12.854400 0.067840
F 29.172354 5.145923 2.836196
F 29.172354 12.863745 2.836197
F 20.260626 5.145922 2.805088
F 20.260626 12.863745 2.805089
F 29.166307 7.717824 6.468185
F 29.166306 15.435648 6.468185
F 29.166306 0.000003 6.468185
F 20.254579 7.717824 6.437077
F 20.254579 15.435648 6.437077
F 20.254579 0.000003 6.437077
F 31.400287 1.287012 2.843973
F 31.400287 9.004833 2.843973
F 31.400287 16.722659 2.843974
F 22.488561 1.287012 2.812866
F 22.488560 9.004833 2.812866
F 22.488561 16.722658 2.812866
F 31.394236 3.858914 6.475962
F 31.394236 11.576735 6.475962
F 22.482511 3.858914 6.444854
F 22.482511 11.576735 6.444854
F 31.401381 3.859526 3.749076
F 31.401382 11.577347 3.749076
F 22.489656 3.859526 3.717968
F 22.489656 11.577347 3.717968
F 31.304104 1.277668 0.106726
F 31.304104 8.995489 0.106725
F 31.304104 16.713314 0.106725
F 22.392379 1.277667 0.075617
F 22.392379 8.995488 0.075617
F 22.392378 16.713313 0.075617
F 33.629315 7.718436 3.756853
F 33.629315 15.436260 3.756853
F 33.629315 0.000615 3.756853
F 24.717589 7.718436 3.725745
F 24.717590 15.436260 3.725745
F 24.717590 0.000615 3.725745
F 33.532033 5.136578 0.114503
F 33.532033 12.854401 0.114502
F 24.620309 5.136578 0.083394
F 24.620309 12.854400 0.083394
F 33.628216 5.145923 2.851751
F 33.628216 12.863745 2.851751
F 24.716491 5.145922 2.820642
F 24.716491 12.863745 2.820642
F 33.622168 7.717824 6.483739
F 33.622168 15.435648 6.483739
F 33.622168 0.000003 6.483739
F 24.710444 7.717824 6.452631
F 24.710444 15.435648 6.452631
F 24.710444 0.000003 6.452631
F 26.925694 1.286302 10.098363
F 26.925694 9.004123 10.098363
F 26.925694 16.721949 10.098363
F 18.013964 1.286302 10.067255
F 18.013964 9.004123 10.067255
F 18.013964 16.721948 10.067255
F 26.912984 3.858910 13.736558
F 26.912984 11.576732 13.736558
F 18.001254 3.858911 13.705450
F 18.001254 11.576732 13.705451
F 26.922517 3.858910 11.007911
F 26.922517 11.576732 11.007911
F 18.010788 3.858911 10.976803
F 18.010788 11.576732 10.976803
F 26.935209 1.286303 7.369722
F 26.935209 9.004124 7.369722
F 26.935209 16.721949 7.369721
F 18.023479 1.286302 7.338613
F 18.023479 9.004123 7.338613
F 18.023479 16.721948 7.338613
F 29.150450 7.717820 11.015688
F 29.150450 15.435644 11.015688
F 24.681877 12.863035 14.638330
F 20.238722 7.717821 10.984580
F 20.238722 15.435645 10.984580
F 24.681877 5.145213 14.638330
F 29.163139 5.145213 7.377498
F 29.163139 12.863036 7.377498
F 20.251412 5.145212 7.346390
F 20.251412 12.863035 7.346390
F 29.153624 5.145213 10.106139
F 29.153624 12.863035 10.106139
F 20.241896 5.145212 10.075032
F 20.241896 12.863035 10.075032
F 29.140916 7.717820 13.744335
F 29.140916 15.435644 13.744335
F 33.593601 12.863036 14.669438
F 20.229188 7.717821 13.713227
F 20.229188 15.435645 13.713228
F 33.593601 5.145213 14.669438
F 31.381556 1.286302 10.113917
F 31.381556 9.004123 10.113917
F 31.381557 16.721949 10.113917
F 22.469830 1.286302 10.082809
F 22.469830 9.004123 10.082809
F 22.469830 16.721948 10.082809
F 31.368845 3.858910 13.752112
F 31.368845 11.576732 13.752112
F 22.457120 3.858910 13.721004
F 22.457120 11.576732 13.721004
F 31.378380 3.858910 11.023466
F 31.378380 11.576732 11.023465
F 22.466654 3.858910 10.992357
F 22.466653 11.576732 10.992357
F 31.391071 1.286303 7.385276
F 31.391071 9.004124 7.385276
F 31.391071 16.721949 7.385276
F 22.479346 1.286302 7.354168
F 22.479346 9.004123 7.354167
F 22.479346 16.721948 7.354167
F 33.606313 7.717820 11.031243
F 33.606313 15.435644 11.031242
F 22.453946 16.721948 14.630552
F 24.694587 7.717821 11.000135
F 24.694587 15.435644 11.000134
F 22.453946 9.004123 14.630553
F 33.619000 5.145213 7.393053
F 33.619000 12.863036 7.393052
F 24.707276 5.145213 7.361945
F 24.707276 12.863035 7.361944
F 33.609486 5.145213 10.121694
F 33.609486 12.863035 10.121693
F 24.697761 5.145213 10.090586
F 24.697761 12.863035 10.090586
F 33.596778 7.717820 13.759889
F 33.596778 15.435644 13.759889
F 22.453946 1.286302 14.630553
F 24.685053 7.717821 13.728781
F 24.685053 15.435644 13.728781
F 31.365672 16.721949 14.661661
F 26.909810 1.286303 14.646107
F 26.909810 9.004123 14.646107
F 26.909810 16.721949 14.646107
F 17.998080 1.286302 14.614999
F 17.998080 9.004123 14.614999
F 17.998080 16.721948 14.614999
F 29.137739 5.145213 14.653884
F 29.137739 12.863036 14.653884
F 20.226012 5.145212 14.622776
F 20.226012 12.863035 14.622776
F 31.365672 1.286302 14.661661
F 31.365672 9.004123 14.661661
F 26.874895 1.286302 24.651146
F 26.874895 9.004123 24.651146
F 26.874895 16.721949 24.651146
F 17.963165 1.286302 24.620038
F 17.963165 9.004123 24.620038
F 17.963165 16.721948 24.620039
F 26.862184 3.858910 28.289342
F 26.862184 11.576732 28.289342
F 17.950455 3.858911 28.258234
F 17.950455 11.576732 28.258234
F 26.871718 3.858910 25.560695
F 26.871718 11.576732 25.560695
F 17.959989 3.858911 25.529587
F 17.959989 11.576732 25.529587
F 26.884410 1.286302 21.922499
F 26.884411 9.004123 21.922499
F 26.884410 16.721949 21.922499
F 17.972680 1.286302 21.891391
F 17.972680 9.004123 21.891391
F 17.972680 16.721948 21.891391
F 29.099651 7.717821 25.568472
F 29.099651 15.435644 25.568472
F 24.659654 15.435644 21.005173
F 20.187923 7.717821 25.537364
F 20.187923 15.435645 25.537364
F 24.659654 7.717821 21.005173
F 29.112340 5.145213 21.930276
F 29.112340 12.863036 21.930276
F 20.200613 5.145212 21.899168
F 20.200613 12.863035 21.899168
F 29.102825 5.145213 24.658923
F 29.102825 12.863036 24.658923
F 20.191097 5.145212 24.627815
F 20.191097 12.863035 24.627815
F 29.090117 7.717820 28.297119
F 29.090117 15.435644 28.297119
F 33.571378 15.435644 21.036281
F 20.178389 7.717821 28.266011
F 20.178389 15.435645 28.266011
F 33.571378 7.717820 21.036281
F 31.330758 1.286302 24.666700
F 31.330758 9.004123 24.666700
F 31.330758 16.721949 24.666700
F 22.419031 1.286302 24.635592
F 22.419031 9.004123 24.635592
F 22.419031 16.721948 24.635592
F 31.318046 3.858910 28.304896
F 31.318046 11.576732 28.304896
F 22.406321 3.858910 28.273788
F 22.406321 11.576732 28.273788
F 31.327581 3.858910 25.576249
F 31.327581 11.576731 25.576249
F 22.415855 3.858910 25.545141
F 22.415855 11.576732 25.545141
F 31.340272 1.286302 21.938053
F 31.340273 9.004124 21.938053
F 31.340273 16.721949 21.938053
F 22.428547 1.286302 21.906945
F 22.428547 9.004123 21.906945
F 22.428547 16.721948 21.906945
F 33.555514 7.717820 25.584026
F 33.555514 15.435644 25.584026
F 24.672361 12.863035 17.366977
F 24.643788 7.717821 25.552918
F 24.643788 15.435644 25.552918
F 24.672361 5.145213 17.366977
F 33.568202 5.145213 21.945831
F 33.568202 12.863036 21.945830
F 24.656478 5.145213 21.914722
F 24.656478 12.863035 21.914722
F 33.558687 5.145213 24.674477
F 33.558687 12.863035 24.674477
F 24.646962 5.145213 24.643369
F 24.646962 12.863035 24.643369
F 33.545979 7.717820 28.312673
F 33.545979 15.435644 28.312673
F 33.584086 12.863035 17.398085
F 24.634255 7.717821 28.281565
F 24.634255 15.435644 28.281565
F 33.584086 5.145213 17.398085
F 26.849495 1.286302 31.927537
F 26.849495 9.004123 31.927538
F 26.849495 16.721949 31.927538
F 17.937766 1.286302 31.896429
F 17.937766 9.004123 31.896430
F 17.937766 16.721948 31.896430
F 26.859011 1.286303 29.198891
F 26.859011 9.004123 29.198891
F 26.859011 16.721949 29.198891
F 17.947281 1.286302 29.167782
F 17.947281 9.004123 29.167782
F 17.947281 16.721948 29.167782
F 29.086940 5.145213 29.206668
F 29.086940 12.863036 29.206668
F 20.175213 5.145212 29.175559
F 20.175213 12.863035 29.175559
F 29.077425 5.145213 31.935314
F 29.077425 12.863036 31.935315
F 20.165698 5.145212 31.904206
F 20.165698 12.863035 31.904207
F 31.305358 1.286302 31.943091
F 31.305358 9.004123 31.943091
F 31.305358 16.721949 31.943092
F 22.393632 1.286302 31.911983
F 22.393631 9.004123 31.911984
F 22.393632 16.721948 31.911984
F 31.314873 1.286303 29.214445
F 31.314873 9.004124 29.214445
F 31.314873 16.721949 29.214445
F 22.403147 1.286302 29.183337
F 22.403147 9.004123 29.183337
F 22.403147 16.721948 29.183336
F 33.542802 5.145213 29.222222
F 33.542802 12.863036 29.222222
F 24.631078 5.145213 29.191114
F 24.631078 12.863035 29.191114
F 33.533287 5.145213 31.950868
F 33.533287 12.863035 31.950868
F 24.621562 5.145213 31.919761
F 24.621562 12.863035 31.919761
F 26.900294 1.286302 17.374754
F 26.900294 9.004123 17.374754
F 26.900294 16.721949 17.374754
F 17.988565 1.286302 17.343646
F 17.988565 9.004123 17.343646
F 17.988565 16.721948 17.343647
F 26.887584 3.858910 21.012950
F 26.887584 11.576732 21.012950
F 17.975854 3.858911 20.981842
F 17.975854 11.576732 20.981842
F 26.897118 3.858910 18.284303
F 26.897118 11.576732 18.284303
F 17.985388 3.858911 18.253195
F 17.985388 11.576732 18.253194
F 29.125051 7.717821 18.292080
F 29.125051 15.435644 18.292080
F 24.669188 15.435644 18.276526
F 20.213323 7.717821 18.260972
F 20.213323 15.435645 18.260972
F 24.669188 7.717821 18.276526
F 29.128224 5.145213 17.382531
F 29.128224 12.863036 17.382531
F 20.216497 5.145212 17.351423
F 20.216497 12.863035 17.351423
F 29.115517 7.717821 21.020727
F 29.115517 15.435644 21.020727
F 33.580913 15.435644 18.307634
F 20.203789 7.717821 20.989619
F 20.203789 15.435645 20.989620
F 33.580913 7.717820 18.307634
F 31.356157 1.286302 17.390308
F 31.356157 9.004123 17.390308
F 31.356157 16.721949 17.390308
F 22.444431 1.286302 17.359200
F 22.444431 9.004123 17.359200
F 22.444431 16.721948 17.359200
F 31.343446 3.858910 21.028504
F 31.343446 11.576732 21.028504
F 22.431721 3.858910 20.997396
F 22.431721 11.576731 20.997396
F 31.352980 3.858910 18.299857
F 31.352980 11.576731 18.299857
F 22.441254 3.858910 18.268749
F 22.441254 11.576732 18.268749
F 26.798696 1.286302 46.480321
F 26.798696 9.004123 46.480321
F 26.798696 16.721949 46.480321
F 17.886967 1.286302 46.449213
F 17.886967 9.004123 46.449213
F 17.886967 16.721948 46.449213
F 26.795520 3.858910 47.389870
F 26.795520 11.576732 47.389870
F 17.883790 3.858911 47.358762
F 17.883790 11.576732 47.358762
F 26.808212 1.286303 43.751674
F 26.808212 9.004123 43.751674
F 26.808212 16.721949 43.751674
F 17.896482 1.286302 43.720566
F 17.896482 9.004123 43.720566
F 17.896482 16.721948 43.720565
F 29.023453 7.717821 47.397647
F 29.023453 15.435644 47.397647
F 24.583455 15.435644 42.834348
F 20.111725 7.717821 47.366539
F 20.111725 15.435645 47.366539
F 24.583455 7.717821 42.834348
F 29.036141 5.145213 43.759451
F 29.036141 12.863036 43.759451
F 20.124414 5.145212 43.728343
F 20.124414 12.863035 43.728342
F 29.026626 5.145213 46.488097
F 29.026626 12.863036 46.488098
F 20.114899 5.145212 46.456990
F 20.114899 12.863035 46.456990
F 31.254559 1.286302 46.495875
F 31.254559 9.004123 46.495875
F 31.254559 16.721949 46.495875
F 22.342833 1.286302 46.464767
F 22.342832 9.004123 46.464767
F 22.342833 16.721948 46.464767
F 31.251382 3.858910 47.405424
F 31.251382 11.576732 47.405424
F 22.339656 3.858910 47.374316
F 22.339656 11.576732 47.374316
F 31.264074 1.286302 43.767228
F 31.264074 9.004124 43.767228
F 31.264074 16.721949 43.767228
F 22.352348 1.286302 43.736120
F 22.352348 9.004123 43.736120
F 22.352348 16.721948 43.736120
F 33.479315 7.717820 47.413201
F 33.479315 15.435644 47.413201
F 33.495180 15.435644 42.865455
F 24.567590 7.717821 47.382093
F 24.567590 15.435644 47.382093
F 33.495180 7.717820 42.865455
F 33.492003 5.145213 43.775005
F 33.492003 12.863036 43.775005
F 24.580279 5.145213 43.743897
F 24.580279 12.863035 43.743896
F 33.482488 5.145213 46.503652
F 33.482488 12.863035 46.503652
F 24.570763 5.145213 46.472544
F 24.570763 12.863035 46.472544
F 26.836785 3.858910 35.565733
F 26.836785 11.576732 35.565733
F 17.925055 3.858911 35.534625
F 17.925055 11.576732 35.534625
F 26.846319 3.858910 32.837086
F 26.846319 11.576732 32.837086
F 17.934589 3.858911 32.805978
F 17.934589 11.576732 32.805978
F 29.074252 7.717821 32.844863
F 29.074252 15.435644 32.844863
F 24.596163 12.863035 39.196152
F 20.162524 7.717821 32.813755
F 20.162524 15.435645 32.813755
F 24.596163 5.145213 39.196151
F 29.064718 7.717821 35.573510
F 29.064717 15.435644 35.573510
F 33.507888 12.863035 39.227259
F 20.152990 7.717821 35.542402
F 20.152990 15.435645 35.542402
F 33.507888 5.145213 39.227259
F 31.292647 3.858910 35.581286
F 31.292647 11.576732 35.581287
F 22.380921 3.858910 35.550179
F 22.380921 11.576731 35.550179
F 31.302181 3.858910 32.852640
F 31.302181 11.576731 32.852640
F 22.390455 3.858910 32.821532
F 22.390455 11.576732 32.821532
F 33.530114 7.717820 32.860417
F 33.530114 15.435644 32.860417
F 24.605679 12.863035 36.467504
F 24.618389 7.717821 32.829309
F 24.618389 15.435644 32.829309
F 24.605678 5.145213 36.467505
F 33.520579 7.717820 35.589064
F 33.520579 15.435644 35.589064
F 33.517403 12.863035 36.498612
F 24.608855 7.717821 35.557956
F 24.608855 15.435644 35.557956
F 33.517403 5.145213 36.498613
F 26.824096 1.286302 39.203929
F 26.824096 9.004123 39.203928
F 26.824096 16.721949 39.203929
F 17.912366 1.286302 39.172821
F 17.912366 9.004123 39.172821
F 17.912366 16.721948 39.172821
F 26.811385 3.858910 42.842124
F 26.811385 11.576732 42.842124
F 17.899656 3.858911 42.811017
F 17.899656 11.576732 42.811017
F 26.820919 3.858910 40.113478
F 26.820919 11.576732 40.113477
F 17.909190 3.858911 40.082370
F 17.909190 11.576732 40.082369
F 26.833611 1.286302 36.475282
F 26.833612 9.004123 36.475282
F 26.833611 16.721949 36.475282
F 17.921881 1.286302 36.444174
F 17.921881 9.004123 36.444174
F 17.921881 16.721948 36.444173
F 29.048852 7.717820 40.121255
F 29.048852 15.435644 40.121254
F 24.592989 15.435644 40.105700
F 20.137124 7.717821 40.090147
F 20.137124 15.435645 40.090146
F 24.592989 7.717821 40.105701
F 29.061541 5.145213 36.483059
F 29.061541 12.863036 36.483059
F 20.149814 5.145212 36.451950
F 20.149814 12.863035 36.451950
F 29.052026 5.145213 39.211705
F 29.052026 12.863036 39.211705
F 20.140298 5.145212 39.180598
F 20.140298 12.863035 39.180598
F 29.039318 7.717821 42.849901
F 29.039318 15.435644 42.849901
F 33.504715 15.435644 40.136808
F 20.127590 7.717821 42.818794
F 20.127590 15.435645 42.818794
F 33.504715 7.717820 40.136809
F 31.279958 1.286302 39.219483
F 31.279958 9.004123 39.219483
F 31.279959 16.721949 39.219483
F 22.368232 1.286302 39.188374
F 22.368232 9.004123 39.188375
F 22.368232 16.721948 39.188375
F 31.267247 3.858910 42.857678
F 31.267247 11.576732 42.857678
F 22.355522 3.858910 42.826571
F 22.355522 11.576731 42.826571
F 31.276782 3.858910 40.129032
F 31.276782 11.576732 40.129032
F 22.365056 3.858910 40.097924
F 22.365056 11.576732 40.097923
F 31.289473 1.286303 36.490836
F 31.289473 9.004124 36.490836
F 31.289473 16.721949 36.490836
F 22.377748 1.286302 36.459727
F 22.377748 9.004123 36.459728
F 22.377748 16.721948 36.459727
F 26.785986 3.858910 50.118516
F 26.785986 11.576732 50.118517
F 17.874256 3.858911 50.087409
F 17.874256 11.576732 50.087409
F 29.013919 7.717821 50.126293
F 29.013918 15.435644 50.126294
F 17.935824 11.585367 64.642345
F 20.102191 7.717821 50.095186
F 20.102191 15.435645 50.095186
F 17.935824 3.867546 64.642345
F 31.241848 3.858910 50.134070
F 31.241848 11.576732 50.134070
F 22.330123 3.858910 50.102963
F 22.330123 11.576732 50.102963
F 33.469780 7.717820 50.141848
F 33.469780 15.435644 50.141848
F 24.619624 7.726456 64.665676
F 24.558056 7.717821 50.110740
F 24.558056 15.435644 50.110740
F 33.531348 0.008634 64.696784
F 26.773297 1.286302 53.756712
F 26.773297 9.004123 53.756712
F 26.773297 16.721948 53.756712
F 17.861567 1.286302 53.725605
F 17.861567 9.004123 53.725605
F 17.861567 16.721948 53.725604
F 26.760587 3.858910 57.394902
F 26.760587 11.576731 57.394902
F 17.848857 3.858911 57.363794
F 17.848857 11.576732 57.363794
F 26.770120 3.858910 54.666261
F 26.770120 11.576732 54.666261
F 17.858391 3.858911 54.635153
F 17.858391 11.576732 54.635153
F 26.782812 1.286302 51.028066
F 26.782812 9.004123 51.028065
F 26.782812 16.721949 51.028065
F 17.871082 1.286302 50.996957
F 17.871082 9.004123 50.996957
F 17.871082 16.721948 50.996957
F 28.998053 7.717821 54.674038
F 28.998053 15.435644 54.674037
F 33.531348 15.444279 64.696784
F 20.086325 7.717821 54.642930
F 20.086325 15.435645 54.642929
F 33.531348 7.726455 64.696784
F 29.010742 5.145213 51.035843
F 29.010742 12.863036 51.035842
F 20.099015 5.145212 51.004734
F 20.099015 12.863035 51.004734
F 29.001226 5.145213 53.764489
F 29.001226 12.863036 53.764489
F 20.089499 5.145212 53.733381
F 20.089499 12.863035 53.733381
F 28.988519 7.717820 57.402679
F 28.988519 15.435644 57.402679
F 24.522362 12.862419 61.023325
F 20.076791 7.717821 57.371571
F 20.076791 15.435644 57.371571
F 24.522362 5.144597 61.023325
F 31.229160 1.286303 53.772266
F 31.229160 9.004123 53.772266
F 31.229160 16.721949 53.772266
F 22.317433 1.286302 53.741158
F 22.317433 9.004123 53.741158
F 22.317433 16.721948 53.741159
F 31.216448 3.858910 57.410456
F 31.216448 11.576732 57.410456
F 22.304723 3.858910 57.379348
F 22.304723 11.576731 57.379348
F 31.225982 3.858910 54.681815
F 31.225982 11.576732 54.681815
F 22.314257 3.858910 54.650707
F 22.314257 11.576732 54.650707
F 31.238674 1.286303 51.043620
F 31.238675 9.004124 51.043620
F 31.238674 16.721949 51.043619
F 22.326949 1.286302 51.012511
F 22.326949 9.004123 51.012511
F 22.326949 16.721948 51.012511
F 33.453916 7.717820 54.689592
F 33.453916 15.435644 54.689592
F 33.434087 12.862420 61.054433
F 24.542190 7.717821 54.658484
F 24.542190 15.435644 54.658484
F 33.434087 5.144597 61.054432
F 33.466604 5.145213 51.051397
F 33.466604 12.863036 51.051396
F 24.554880 5.145213 51.020289
F 24.554880 12.863035 51.020288
F 33.457089 5.145213 53.780043
F 33.457089 12.863035 53.780043
F 24.545364 5.145213 53.748935
F 24.545364 12.863035 53.748935
F 33.444381 7.717820 57.418233
F 33.444381 15.435644 57.418233
F 24.529489 12.863032 58.296439
F 24.532657 7.717820 57.387125
F 24.532657 15.435644 57.387125
F 24.529489 5.145209 58.296439
F 26.750295 1.285687 61.031101
F 26.750295 9.003508 61.031101
F 26.750295 16.721333 61.031102
F 17.838565 1.285686 60.999994
F 17.838565 9.003507 60.999994
F 17.838565 16.721333 60.999994
F 26.847554 3.867545 64.673452
F 26.847554 11.585366 64.673453
F 24.619624 0.008634 64.665676
F 24.619624 15.444279 64.665676
F 26.751390 3.858200 61.936204
F 26.751390 11.576022 61.936204
F 17.839660 3.858201 61.905096
F 17.839661 11.576022 61.905096
F 26.757422 1.286299 58.304216
F 26.757422 9.004120 58.304215
F 26.757422 16.721945 58.304216
F 17.845692 1.286298 58.273107
F 17.845692 9.004119 58.273107
F 17.845692 16.721945 58.273107
F 28.979323 7.717111 61.943981
F 28.979323 15.434935 61.943981
F 33.441213 12.863032 58.327547
F 20.067595 7.717111 61.912873
F 20.067595 15.434935 61.912873
F 33.441213 5.145209 58.327547
F 28.985351 5.145209 58.311993
F 28.985351 12.863032 58.311993
F 20.073624 5.145209 58.280885
F 20.073624 12.863031 58.280884
F 28.978225 5.144597 61.038878
F 28.978225 12.862420 61.038879
F 20.066497 5.144597 61.007771
F 20.066497 12.862420 61.007771
F 29.075486 7.726455 64.681229
F 29.075486 15.444279 64.681230
F 29.075486 0.008634 64.681229
F 20.163758 7.726456 64.650122
F 20.163759 15.444280 64.650123
F 20.163759 0.008635 64.650122
F 31.206158 1.285687 61.046655
F 31.206158 9.003508 61.046655
F 31.206158 16.721333 61.046656
F 22.294431 1.285686 61.015547
F 22.294431 9.003507 61.015547
F 22.294431 16.721333 61.015548
F 31.303415 3.867545 64.689007
F 31.303416 11.585367 64.689007
F 22.391690 3.867545 64.657899
F 22.391690 11.585366 64.657899
F 31.207253 3.858200 61.951758
F 31.207252 11.576022 61.951758
F 22.295526 3.858200 61.920650
F 22.295526 11.576022 61.920650
F 31.213284 1.286299 58.319770
F 31.213284 9.004120 58.319770
F 31.213284 16.721945 58.319770
F 22.301558 1.286298 58.288661
F 22.301558 9.004119 58.288661
F 22.301558 16.721945 58.288661
F 33.435186 7.717110 61.959535
F 33.435186 15.434934 61.959535
F 24.523460 15.434934 61.928427
F 24.523460 7.717111 61.928427
F 26.944424 24.440483 2.828419
F 26.944424 32.158304 2.828419
F 18.032694 24.440482 2.797312
F 18.032694 32.158303 2.797312
F 26.938374 27.012384 6.460408
F 26.938374 34.730205 6.460408
F 26.938374 19.294561 6.460408
F 18.026644 27.012384 6.429300
F 24.681877 20.580861 14.638330
F 18.026644 19.294561 6.429300
F 26.945519 27.012996 3.733522
F 24.681877 28.298683 14.638330
F 26.945519 19.295173 3.733522
F 18.033790 27.012996 3.702414
F 33.593601 20.580861 14.669438
F 18.033790 19.295174 3.702414
F 26.848242 24.431138 0.091171
F 26.848242 32.148958 0.091171
F 17.936512 24.431137 0.060063
F 17.936512 32.148958 0.060063
F 29.173452 30.871906 3.741299
F 29.173452 23.154085 3.741299
F 20.261724 30.871907 3.710191
F 20.261724 23.154086 3.710191
F 29.076171 28.290048 0.098948
F 29.076171 20.572226 0.098948
F 20.164444 28.290047 0.067840
F 20.164444 20.572226 0.067840
F 29.172354 28.299393 2.836196
F 29.172354 20.581571 2.836196
F 20.260626 28.299392 2.805089
F 20.260626 20.581571 2.805089
F 29.166306 30.871294 6.468185
F 29.166306 23.153473 6.468185
F 20.254579 30.871295 6.437077
F 20.254579 23.153474 6.437077
F 31.400287 24.440482 2.843973
F 31.400287 32.158303 2.843974
F 22.488560 24.440482 2.812866
F 22.488561 32.158303 2.812866
F 31.394236 27.012384 6.475962
F 31.394236 34.730205 6.475962
F 31.394236 19.294561 6.475962
F 22.482511 27.012384 6.444854
F 22.482511 34.730205 6.444854
F 22.482511 19.294561 6.444854
F 31.401381 27.012996 3.749076
F 33.593601 28.298683 14.669438
F 31.401382 19.295173 3.749076
F 22.489656 27.012996 3.717968
F 22.453946 32.157593 14.630553
F 22.489656 19.295173 3.717968
F 31.304104 24.431138 0.106726
F 31.304104 32.148958 0.106725
F 22.392379 24.431137 0.075617
F 22.392379 32.148958 0.075617
F 33.629315 30.871906 3.756853
F 33.629315 23.154085 3.756853
F 24.717590 30.871906 3.725745
F 24.717589 23.154085 3.725745
F 33.532033 28.290048 0.114503
F 33.532033 20.572226 0.114502
F 24.620309 28.290048 0.083394
F 24.620309 20.572226 0.083394
F 33.628216 28.299393 2.851751
F 33.628216 20.581571 2.851751
F 24.716491 28.299393 2.820642
F 24.716491 20.581571 2.820643
F 33.622168 30.871294 6.483739
F 33.622168 23.153473 6.483739
F 24.710444 30.871294 6.452631
F 24.710444 23.153473 6.452631
F 26.925694 24.439772 10.098363
F 26.925694 32.157594 10.098363
F 18.013964 24.439772 10.067255
F 18.013964 32.157593 10.067255
F 26.912984 27.012380 13.736557
F 26.912984 34.730202 13.736558
F 26.912983 19.294557 13.736558
F 18.001254 27.012381 13.705450
F 18.001254 34.730202 13.705451
F 18.001254 19.294558 13.705451
F 26.922517 27.012380 11.007911
F 26.922517 34.730202 11.007911
F 26.922517 19.294557 11.007911
F 18.010788 27.012381 10.976803
F 18.010788 34.730202 10.976803
F 18.010788 19.294558 10.976803
F 26.935209 24.439773 7.369722
F 26.935209 32.157594 7.369722
F 18.023479 24.439772 7.338613
F 18.023479 32.157593 7.338613
F 29.150450 30.871291 11.015688
F 29.150450 23.153470 11.015689
F 20.238722 30.871291 10.984580
F 20.238722 23.153470 10.984580
F 29.163139 28.298683 7.377498
F 29.163139 20.580862 7.377498
F 20.251412 28.298683 7.346390
F 20.251412 20.580861 7.346390
F 29.153624 28.298683 10.106139
F 29.153624 20.580862 10.106140
F 20.241896 28.298682 10.075032
F 20.241896 20.580861 10.075032
F 29.140916 30.871290 13.744335
F 29.140916 23.153469 13.744335
F 20.229188 30.871291 13.713227
F 20.229188 23.153470 13.713227
F 31.381556 24.439773 10.113917
F 31.381556 32.157594 10.113917
F 22.469830 24.439772 10.082809
F 22.469830 32.157593 10.082809
F 31.368845 27.012380 13.752112
F 31.368845 34.730201 13.752112
F 31.368845 19.294557 13.752112
F 22.457120 27.012381 13.721004
F 22.457120 34.730202 13.721004
F 22.457120 19.294558 13.721005
F 31.378380 27.012380 11.023465
F 31.378380 34.730202 11.023465
F 31.378380 19.294557 11.023465
F 22.466654 27.012381 10.992357
F 22.466654 34.730202 10.992357
F 22.466654 19.294558 10.992357
F 31.391071 24.439773 7.385276
F 31.391071 32.157594 7.385276
F 22.479346 24.439772 7.354168
F 22.479346 32.157593 7.354167
F 33.606313 30.871291 11.031243
F 33.606313 23.153470 11.031243
F 24.694587 30.871291 11.000135
F 24.694587 23.153470 11.000135
F 33.619000 28.298683 7.393053
F 33.619000 20.580861 7.393052
F 24.707276 28.298683 7.361945
F 24.707276 20.580862 7.361945
F 33.609486 28.298683 10.121694
F 33.609486 20.580862 10.121694
F 24.697761 28.298683 10.090586
F 24.697761 20.580861 10.090586
F 33.596778 30.871291 13.759889
F 33.596778 23.153469 13.759889
F 24.685053 30.871291 13.728781
F 24.685053 23.153470 13.728781
F 26.909810 24.439773 14.646107
F 26.909810 32.157593 14.646107
F 17.998080 24.439772 14.614999
F 17.998080 32.157593 14.614999
F 29.137739 28.298683 14.653884
F 29.137739 20.580861 14.653884
F 20.226012 28.298682 14.622776
F 20.226012 20.580861 14.622776
F 31.365672 24.439772 14.661661
F 31.365672 32.157593 14.661661
F 22.453946 24.439772 14.630553
F 26.874895 24.439773 24.651146
F 26.874895 32.157594 24.651146
F 17.963165 24.439772 24.620038
F 17.963165 32.157593 24.620038
F 26.862184 27.012380 28.289342
F 26.862184 34.730202 28.289342
F 26.862184 19.294557 28.289342
F 17.950455 27.012381 28.258234
F 17.950455 34.730202 28.258234
F 17.950455 19.294558 28.258234
F 26.871718 27.012380 25.560695
F 26.871718 34.730202 25.560695
F 26.871718 19.294558 25.560695
F 17.959989 27.012380 25.529587
F 17.959989 34.730202 25.529587
F 17.959989 19.294558 25.529587
F 26.884411 24.439773 21.922499
F 26.884410 32.157593 21.922499
F 17.972680 24.439772 21.891391
F 17.972680 32.157593 21.891391
F 29.099651 30.871291 25.568472
F 29.099651 23.153470 25.568472
F 20.187923 30.871291 25.537364
F 20.187923 23.153470 25.537364
F 29.112340 28.298683 21.930276
F 29.112340 20.580861 21.930276
F 20.200613 28.298682 21.899168
F 20.200613 20.580861 21.899168
F 29.102825 28.298683 24.658923
F 29.102825 20.580862 24.658923
F 20.191097 28.298682 24.627815
F 20.191097 20.580861 24.627815
F 29.090117 30.871290 28.297119
F 29.090117 23.153469 28.297119
F 20.178389 30.871291 28.266011
F 20.178389 23.153470 28.266011
F 31.330758 24.439773 24.666700
F 31.330758 32.157594 24.666700
F 22.419031 24.439772 24.635592
F 22.419031 32.157593 24.635592
F 31.318046 27.012380 28.304896
F 31.318046 34.730202 28.304896
F 31.318046 19.294557 28.304896
F 22.406321 27.012381 28.273788
F 22.406321 34.730202 28.273788
F 22.406321 19.294558 28.273788
F 31.327581 27.012380 25.576249
F 31.327581 34.730202 25.576249
F 31.327581 19.294557 25.576249
F 22.415855 27.012381 25.545141
F 22.415855 34.730202 25.545141
F 22.415855 19.294558 25.545141
F 31.340272 24.439772 21.938053
F 31.340273 32.157593 21.938053
F 22.428547 24.439772 21.906945
F 22.428547 32.157593 21.906945
F 33.555514 30.871291 25.584026
F 33.555514 23.153470 25.584026
F 24.643788 30.871291 25.552918
F 24.643788 23.153470 25.552918
F 33.568202 28.298683 21.945830
F 33.568201 20.580861 21.945830
F 24.656478 28.298683 21.914722
F 24.656478 20.580861 21.914722
F 33.558687 28.298683 24.674477
F 33.558687 20.580861 24.674477
F 24.646962 28.298683 24.643369
F 24.646962 20.580861 24.643369
F 33.545979 30.871290 28.312673
F 33.545979 23.153469 28.312673
F 24.634255 30.871291 28.281565
F 24.634254 23.153470 28.281565
F 26.849495 24.439773 31.927537
F 26.849495 32.157593 31.927538
F 17.937766 24.439772 31.896429
F 17.937766 32.157593 31.896429
F 26.859011 24.439773 29.198891
F 26.859011 32.157593 29.198891
F 17.947281 24.439772 29.167782
F 17.947281 32.157593 29.167782
F 29.086940 28.298683 29.206668
F 29.086940 20.580861 29.206668
F 20.175213 28.298682 29.175560
F 20.175213 20.580861 29.175559
F 29.077425 28.298683 31.935314
F 29.077425 20.580861 31.935314
F 20.165697 28.298682 31.904207
F 20.165698 20.580861 31.904207
F 31.305358 24.439773 31.943091
F 31.305358 32.157593 31.943091
F 22.393631 24.439772 31.911984
F 22.393632 32.157593 31.911984
F 31.314873 24.439772 29.214445
F 31.314873 32.157593 29.214445
F 22.403147 24.439772 29.183337
F 22.403147 32.157593 29.183337
F 33.542802 28.298683 29.222222
F 33.542802 20.580861 29.222222
F 24.631078 28.298683 29.191114
F 24.631078 20.580861 29.191114
F 33.533287 28.298683 31.950868
F 33.533287 20.580861 31.950868
F 24.621562 28.298683 31.919761
F 24.621562 20.580861 31.919761
F 26.900294 24.439773 17.374754
F 26.900294 32.157593 17.374754
F 17.988565 24.439772 17.343646
F 17.988565 32.157593 17.343646
F 26.887584 27.012380 21.012950
F 26.887584 34.730202 21.012950
F 26.887584 19.294557 21.012950
F 17.975855 27.012381 20.981842
F 17.975854 34.730202 20.981842
F 17.975855 19.294558 20.981842
F 26.897118 27.012380 18.284303
F 26.897118 34.730202 18.284303
F 26.897118 19.294557 18.284303
F 17.985388 27.012380 18.253195
F 17.985388 34.730202 18.253195
F 17.985388 19.294558 18.253195
F 29.125051 30.871291 18.292080
F 29.125051 23.153470 18.292080
F 20.213323 30.871291 18.260972
F 20.213323 23.153470 18.260972
F 29.128224 28.298683 17.382531
F 29.128224 20.580861 17.382531
F 20.216497 28.298682 17.351423
F 20.216497 20.580861 17.351423
F 29.115517 30.871290 21.020727
F 29.115517 23.153469 21.020727
F 20.203789 30.871291 20.989619
F 20.203789 23.153470 20.989619
F 31.356157 24.439773 17.390308
F 31.356157 32.157593 17.390308
F 22.444431 24.439772 17.359200
F 22.444431 32.157593 17.359200
F 31.343446 27.012380 21.028504
F 31.343446 34.730201 21.028504
F 31.343446 19.294557 21.028504
F 22.431721 27.012381 20.997396
F 22.431721 34.730202 20.997396
F 22.431721 19.294558 20.997396
F 31.352980 27.012380 18.299857
F 31.352980 34.730202 18.299857
F 31.352980 19.294557 18.299857
F 22.441254 27.012381 18.268749
F 22.441254 34.730202 18.268749
F 22.441254 19.294558 18.268749
F 33.580913 30.871291 18.307634
F 33.580913 23.153470 18.307634
F 24.669188 30.871291 18.276526
F 24.669188 23.153470 18.276526
F 33.584086 28.298683 17.398085
F 33.584086 20.580861 17.398085
F 24.672361 28.298683 17.366977
F 24.672361 20.580861 17.366977
F 33.571379 30.871291 21.036281
F 33.571378 23.153469 21.036281
F 24.659654 30.871291 21.005173
F 24.659654 23.153470 21.005173
F 26.798696 24.439773 46.480321
F 26.798696 32.157594 46.480321
F 17.886967 24.439772 46.449213
F 17.886967 32.157593 46.449213
F 26.795520 27.012380 47.389870
F 26.795520 34.730202 47.389870
F 26.795520 19.294558 47.389870
F 17.883790 27.012381 47.358762
F 17.883790 34.730202 47.358762
F 17.883791 19.294558 47.358762
F 26.808212 24.439773 43.751674
F 26.808212 32.157593 43.751674
F 17.896482 24.439772 43.720566
F 17.896482 32.157593 43.720566
F 29.023453 30.871291 47.397647
F 29.023453 23.153470 47.397647
F 20.111725 30.871291 47.366539
F 20.111725 23.153470 47.366539
F 29.036141 28.298683 43.759451
F 29.036141 20.580861 43.759451
F 20.124414 28.298682 43.728343
F 20.124414 20.580861 43.728342
F 29.026626 28.298683 46.488097
F 29.026626 20.580862 46.488098
F 20.114899 28.298682 46.456990
F 20.114899 20.580861 46.456990
F 31.254559 24.439773 46.495875
F 31.254559 32.157593 46.495875
F 22.342833 24.439772 46.464767
F 22.342833 32.157593 46.464767
F 31.251382 27.012380 47.405424
F 31.251382 34.730202 47.405424
F 31.251382 19.294557 47.405424
F 22.339656 27.012381 47.374316
F 22.339656 34.730202 47.374316
F 22.339656 19.294558 47.374316
F 31.264074 24.439772 43.767228
F 31.264074 32.157593 43.767228
F 22.352348 24.439772 43.736120
F 22.352348 32.157593 43.736120
F 33.479315 30.871291 47.413201
F 33.479315 23.153470 47.413201
F 24.567590 30.871291 47.382093
F 24.567590 23.153470 47.382093
F 33.492003 28.298683 43.775005
F 33.492003 20.580861 43.775005
F 24.580279 28.298683 43.743897
F 24.580279 20.580861 43.743896
F 33.482488 28.298683 46.503652
F 33.482488 20.580861 46.503652
F 24.570763 28.298683 46.472543
F 24.570763 20.580861 46.472544
F 26.836785 27.012380 35.565733
F 26.836785 34.730202 35.565732
F 26.836785 19.294558 35.565733
F 17.925055 27.012381 35.534625
F 17.925055 34.730202 35.534625
F 17.925055 19.294558 35.534625
F 26.846319 27.012380 32.837086
F 26.846319 34.730202 32.837086
F 26.846319 19.294558 32.837086
F 17.934589 27.012380 32.805978
F 17.934589 34.730202 32.805978
F 17.934589 19.294558 32.805978
F 29.074252 30.871291 32.844863
F 29.074252 23.153470 32.844863
F 20.162524 30.871291 32.813755
F 20.162524 23.153470 32.813755
F 29.064717 30.871290 35.573510
F 29.064717 23.153469 35.573510
F 20.152990 30.871291 35.542402
F 20.152990 23.153470 35.542402
F 31.292647 27.012380 35.581286
F 31.292647 34.730201 35.581287
F 31.292647 19.294557 35.581287
F 22.380921 27.012381 35.550179
F 22.380921 34.730202 35.550179
F 22.380921 19.294558 35.550179
F 31.302181 27.012380 32.852640
F 31.302181 34.730202 32.852640
F 31.302181 19.294558 32.852640
F 22.390455 27.012381 32.821532
F 22.390455 34.730202 32.821532
F 22.390455 19.294558 32.821532
F 33.530114 30.871291 32.860417
F 33.530114 23.153470 32.860417
F 24.618389 30.871291 32.829309
F 24.618389 23.153470 32.829309
F 33.520579 30.871291 35.589064
F 33.520579 23.153469 35.589064
F 24.608855 30.871291 35.557956
F 24.608855 23.153470 35.557956
F 26.824096 24.439773 39.203929
F 26.824096 32.157594 39.203928
F 17.912366 24.439772 39.172821
F 17.912366 32.157593 39.172821
F 26.811385 27.012380 42.842124
F 26.811385 34.730202 42.842124
F 26.811385 19.294557 42.842124
F 17.899656 27.012381 42.811017
F 17.899656 34.730202 42.811017
F 17.899656 19.294558 42.811017
F 26.820919 27.012380 40.113477
F 26.820919 34.730202 40.113477
F 26.820919 19.294557 40.113477
F 17.909190 27.012381 40.082370
F 17.909190 34.730202 40.082370
F 17.909190 19.294558 40.082369
F 26.833612 24.439772 36.475282
F 26.833611 32.157593 36.475282
F 17.921881 24.439772 36.444174
F 17.921881 32.157593 36.444174
F 29.048852 30.871291 40.121255
F 29.048852 23.153470 40.121255
F 20.137124 30.871291 40.090147
F 20.137124 23.153470 40.090146
F 29.061541 28.298683 36.483059
F 29.061541 20.580861 36.483059
F 20.149814 28.298682 36.451951
F 20.149814 20.580861 36.451950
F 29.052026 28.298683 39.211705
F 29.052026 20.580861 39.211706
F 20.140298 28.298682 39.180598
F 20.140298 20.580861 39.180598
F 29.039318 30.871290 42.849901
F 29.039318 23.153470 42.849901
F 20.127590 30.871291 42.818794
F 20.127590 23.153470 42.818794
F 31.279958 24.439773 39.219483
F 31.279958 32.157594 39.219483
F 22.368232 24.439772 39.188374
F 22.368232 32.157593 39.188375
F 31.267247 27.012380 42.857678
F 31.267247 34.730201 42.857678
F 31.267247 19.294557 42.857678
F 22.355522 27.012381 42.826571
F 22.355522 34.730202 42.826571
F 22.355522 19.294558 42.826571
F 31.276782 27.012380 40.129032
F 31.276782 34.730202 40.129031
F 31.276782 19.294557 40.129031
F 22.365056 27.012381 40.097924
F 22.365056 34.730202 40.097923
F 22.365056 19.294558 40.097923
F 31.289473 24.439773 36.490836
F 31.289473 32.157594 36.490836
F 22.377748 24.439772 36.459727
F 22.377748 32.157593 36.459728
F 33.504715 30.871291 40.136809
F 33.504715 23.153470 40.136809
F 24.592989 30.871291 40.105701
F 24.592989 23.153470 40.105701
F 33.517403 28.298683 36.498613
F 33.517403 20.580861 36.498613
F 24.605678 28.298683 36.467505
F 24.605679 20.580861 36.467505
F 33.507888 28.298683 39.227259
F 33.507888 20.580861 39.227260
F 24.596163 28.298683 39.196151
F 24.596163 20.580861 39.196152
F 33.495180 30.871291 42.865455
F 33.495180 23.153469 42.865456
F 24.583455 30.871291 42.834348
F 24.583455 23.153470 42.834348
F 26.785986 27.012380 50.118516
F 26.785986 34.730202 50.118517
F 26.785986 19.294557 50.118517
F 17.874256 27.012381 50.087409
F 17.874256 34.730202 50.087409
F 17.874256 19.294558 50.087409
F 29.013919 30.871290 50.126293
F 29.013919 23.153469 50.126294
F 20.102191 30.871291 50.095186
F 20.102191 23.153470 50.095186
F 31.241848 27.012380 50.134070
F 31.241848 34.730201 50.134070
F 31.241848 19.294557 50.134071
F 22.330123 27.012381 50.102963
F 22.330123 34.730202 50.102963
F 22.330123 19.294558 50.102963
F 33.469780 30.871291 50.141848
F 33.469780 23.153469 50.141848
F 24.558056 30.871291 50.110740
F 24.558056 23.153470 50.110740
F 26.773297 24.439772 53.756712
F 26.773297 32.157593 53.756712
F 17.861567 24.439772 53.725605
F 17.861567 32.157593 53.725605
F 26.760587 27.012380 57.394901
F 26.760586 34.730201 57.394902
F 26.760586 19.294557 57.394902
F 17.848857 27.012381 57.363794
F 17.848857 34.730202 57.363795
F 17.848857 19.294558 57.363794
F 26.770120 27.012380 54.666261
F 26.770120 34.730202 54.666261
F 26.770120 19.294557 54.666260
F 17.858391 27.012381 54.635153
F 17.858391 34.730202 54.635153
F 17.858391 19.294558 54.635152
F 26.782813 24.439773 51.028066
F 26.782812 32.157593 51.028066
F 17.871082 24.439772 50.996957
F 17.871082 32.157593 50.996957
F 28.998053 30.871291 54.674038
F 28.998053 23.153470 54.674038
F 20.086325 30.871291 54.642930
F 20.086325 23.153470 54.642930
F 29.010742 28.298683 51.035843
F 29.010742 20.580861 51.035842
F 20.099015 28.298682 51.004734
F 20.099015 20.580861 51.004734
F 29.001226 28.298683 53.764489
F 29.001226 20.580862 53.764489
F 20.089499 28.298682 53.733381
F 20.089499 20.580861 53.733381
F 28.988519 30.871290 57.402679
F 28.988519 23.153469 57.402679
F 20.076791 30.871291 57.371571
F 20.076791 23.153470 57.371571
F 31.229160 24.439773 53.772266
F 31.229160 32.157594 53.772266
F 22.317433 24.439772 53.741158
F 22.317433 32.157593 53.741158
F 31.216448 27.012380 57.410456
F 31.216448 34.730201 57.410456
F 31.216448 19.294557 57.410456
F 22.304723 27.012381 57.379348
F 22.304723 34.730202 57.379348
F 22.304723 19.294558 57.379348
F 31.225982 27.012380 54.681815
F 31.225982 34.730202 54.681815
F 31.225982 19.294557 54.681815
F 22.314257 27.012381 54.650707
F 22.314257 34.730202 54.650707
F 22.314257 19.294558 54.650707
F 31.238674 24.439772 51.043620
F 31.238674 32.157593 51.043620
F 22.326949 24.439772 51.012511
F 22.326949 32.157593 51.012511
F 33.453916 30.871291 54.689592
F 33.453916 23.153470 54.689592
F 24.542190 30.871291 54.658484
F 24.542190 23.153470 54.658484
F 33.466604 28.298683 51.051397
F 33.466604 20.580861 51.051397
F 24.554880 28.298683 51.020289
F 24.554880 20.580861 51.020288
F 33.457089 28.298683 53.780043
F 33.457089 20.580861 53.780043
F 24.545364 28.298683 53.748935
F 24.545364 20.580861 53.748935
F 33.444381 30.871290 57.418233
F 33.444381 23.153469 57.418233
F 24.532657 30.871290 57.387125
F 24.532657 23.153470 57.387125
F 26.750295 24.439157 61.031101
F 26.750295 32.156978 61.031101
F 17.838565 24.439156 60.999994
F 17.838565 32.156977 60.999994
F 26.847554 27.021015 64.673452
F 17.935824 19.303193 64.642346
F 26.847554 19.303192 64.673453
F 24.619624 23.162105 64.665676
F 24.619624 30.879926 64.665676
F 33.531348 23.162104 64.696784
F 26.751390 27.011670 61.936204
F 26.751390 34.729492 61.936204
F 26.751390 19.293848 61.936204
F 17.839661 27.011671 61.905096
F 17.839661 34.729492 61.905096
F 17.839661 19.293848 61.905096
F 26.757422 24.439769 58.304216
F 26.757422 32.157590 58.304216
F 17.845692 24.439768 58.273107
F 17.845692 32.157589 58.273107
F 28.979323 30.870581 61.943981
F 28.979323 23.152760 61.943981
F 20.067595 30.870581 61.912873
F 20.067595 23.152760 61.912873
F 28.985351 28.298679 58.311993
F 28.985351 20.580858 58.311992
F 20.073624 28.298679 58.280885
F 20.073624 20.580857 58.280884
F 28.978225 28.298067 61.038878
F 28.978225 20.580246 61.038878
F 20.066497 28.298067 61.007771
F 20.066497 20.580245 61.007771
F 29.075486 30.879925 64.681229
F 29.075486 23.162104 64.681229
F 20.163759 30.879926 64.650122
F 20.163759 23.162105 64.650122
F 31.206158 24.439157 61.046655
F 31.206158 32.156978 61.046655
F 22.294431 24.439157 61.015547
F 22.294431 32.156977 61.015547
F 31.303415 27.021015 64.689007
F 17.935824 27.021016 64.642345
F 31.303416 19.303192 64.689007
F 22.391690 27.021015 64.657899
F 33.531348 30.879925 64.696784
F 22.391690 19.303193 64.657899
F 31.207253 27.011670 61.951758
F 31.207253 34.729492 61.951758
F 31.207253 19.293848 61.951758
F 22.295526 27.011671 61.920650
F 22.295526 34.729492 61.920650
F 22.295526 19.293848 61.920650
F 31.213284 24.439769 58.319770
F 31.213284 32.157590 58.319770
F 22.301558 24.439769 58.288661
F 22.301558 32.157590 58.288661
F 33.435186 30.870581 61.959535
F 33.435186 23.152760 61.959535
F 24.523460 30.870581 61.928427
F 24.523460 23.152760 61.928427
F 33.441213 28.298679 58.327547
F 33.441213 20.580858 58.327546
F 24.529489 28.298679 58.296439
F 24.529489 20.580858 58.296438
F 33.434087 28.298067 61.054432
F 33.434087 20.580246 61.054432
F 24.522362 28.298067 61.023325
F 24.522362 20.580246 61.023325
F 26.944424 47.593952 2.828419
F 26.944424 39.876129 2.828419
F 18.032694 47.593952 2.797312
F 18.032694 39.876128 2.797312
F 26.938374 50.165854 6.460408
F 26.938374 42.448031 6.460408
F 18.026644 50.165854 6.429300
F 18.026644 42.448031 6.429300
F 26.945519 50.166466 3.733522
F 26.945519 42.448643 3.733522
F 18.033790 50.166466 3.702414
F 18.033790 42.448643 3.702414
F 26.848242 47.584608 0.091171
F 26.848242 39.866784 0.091171
F 17.936512 47.584607 0.060063
F 17.936512 39.866783 0.060063
F 29.173452 38.589730 3.741299
F 29.173452 46.307555 3.741299
F 20.261724 38.589730 3.710191
F 20.261724 46.307556 3.710191
F 29.076171 51.443518 0.098948
F 29.076171 36.007871 0.098948
F 29.076171 43.725697 0.098948
F 20.164444 51.443517 0.067840
F 20.164444 36.007870 0.067840
F 20.164444 43.725696 0.067840
F 29.172354 51.452863 2.836196
F 29.172354 36.017216 2.836196
F 29.172354 43.735041 2.836196
F 20.260626 51.452862 2.805088
F 20.260626 36.017215 2.805089
F 20.260626 43.735041 2.805089
F 29.166306 38.589118 6.468185
F 29.166306 46.306943 6.468185
F 20.254579 38.589118 6.437077
F 20.254579 46.306943 6.437077
F 31.400287 47.593952 2.843973
F 31.400287 39.876129 2.843974
F 22.488561 47.593952 2.812866
F 22.488560 39.876128 2.812866
F 31.394236 50.165854 6.475962
F 31.394236 42.448031 6.475962
F 22.482511 50.165854 6.444854
F 22.482511 42.448031 6.444854
F 31.401381 50.166466 3.749076
F 31.401382 42.448643 3.749076
F 22.489656 50.166466 3.717968
F 22.489656 42.448643 3.717968
F 31.304104 47.584608 0.106726
F 31.304104 39.866784 0.106725
F 22.392379 47.584607 0.075617
F 22.392379 39.866783 0.075617
F 33.629315 38.589730 3.756853
F 33.629315 46.307555 3.756853
F 24.717590 38.589730 3.725745
F 24.717590 46.307555 3.725745
F 33.532033 51.443518 0.114503
F 33.532033 36.007871 0.114502
F 33.532033 43.725696 0.114502
F 24.620309 51.443518 0.083394
F 24.620309 36.007870 0.083394
F 24.620309 43.725696 0.083394
F 33.628216 51.452863 2.851751
F 33.628216 36.017215 2.851751
F 33.628216 43.735041 2.851751
F 24.716491 51.452862 2.820642
F 24.716491 36.017215 2.820642
F 24.716491 43.735041 2.820643
F 33.622168 38.589118 6.483739
F 33.622168 46.306943 6.483739
F 24.710444 38.589118 6.452631
F 24.710444 46.306943 6.452631
F 26.925694 47.593242 10.098363
F 26.925694 39.875419 10.098363
F 18.013964 47.593242 10.067255
F 18.013964 39.875418 10.067255
F 26.912984 50.165850 13.736558
F 26.912984 42.448028 13.736558
F 18.001254 50.165851 13.705450
F 18.001254 42.448028 13.705451
F 26.922517 50.165850 11.007911
F 26.922517 42.448027 11.007911
F 18.010788 50.165851 10.976803
F 18.010788 42.448028 10.976803
F 26.935209 47.593243 7.369722
F 26.935209 39.875419 7.369721
F 18.023479 47.593242 7.338613
F 18.023479 39.875418 7.338613
F 29.150450 38.589114 11.015688
F 29.150450 46.306940 11.015689
F 20.238722 38.589114 10.984580
F 20.238722 46.306940 10.984580
F 29.163139 51.452153 7.377498
F 29.163139 36.016506 7.377498
F 29.163139 43.734332 7.377498
F 20.251412 51.452153 7.346390
F 20.251412 36.016505 7.346390
F 20.251412 43.734331 7.346390
F 29.153624 51.452153 10.106139
F 29.153624 36.016506 10.106139
F 29.153624 43.734331 10.106140
F 20.241896 51.452152 10.075032
F 20.241896 36.016505 10.075032
F 20.241896 43.734331 10.075032
F 29.140916 38.589114 13.744335
F 29.140916 46.306940 13.744335
F 20.229188 38.589115 13.713228
F 20.229188 46.306940 13.713227
F 31.381556 47.593242 10.113917
F 31.381556 39.875419 10.113917
F 22.469830 47.593242 10.082809
F 22.469830 39.875418 10.082809
F 31.368845 50.165850 13.752112
F 31.368845 42.448027 13.752112
F 22.457120 50.165850 13.721004
F 22.457120 42.448028 13.721004
F 31.378380 50.165850 11.023466
F 31.378380 42.448027 11.023465
F 22.466654 50.165850 10.992357
F 22.466654 42.448027 10.992357
F 31.391071 47.593243 7.385276
F 31.391071 39.875419 7.385275
F 22.479346 47.593242 7.354168
F 22.479346 39.875418 7.354167
F 33.606313 38.589114 11.031242
F 33.606313 46.306940 11.031243
F 24.694587 38.589114 11.000134
F 24.694587 46.306940 11.000135
F 33.619000 51.452153 7.393053
F 33.619000 36.016506 7.393052
F 33.619000 43.734331 7.393052
F 24.707276 51.452153 7.361945
F 24.707276 36.016506 7.361944
F 24.707276 43.734331 7.361945
F 33.609486 51.452153 10.121694
F 33.609486 36.016506 10.121693
F 33.609486 43.734331 10.121694
F 24.697761 51.452153 10.090586
F 24.697761 36.016505 10.090586
F 24.697761 43.734331 10.090586
F 33.596778 38.589114 13.759889
F 33.596778 46.306939 13.759889
F 24.685054 38.589114 13.728781
F 24.685053 46.306940 13.728781
F 26.909810 47.593243 14.646107
F 26.909810 39.875419 14.646107
F 17.998080 47.593242 14.614999
F 17.998080 39.875418 14.614999
F 29.137739 51.452153 14.653884
F 29.137739 36.016506 14.653884
F 29.137739 43.734331 14.653884
F 20.226012 51.452152 14.622776
F 20.226012 36.016505 14.622776
F 20.226012 43.734331 14.622776
F 31.365672 47.593242 14.661661
F 31.365672 39.875419 14.661661
F 22.453946 47.593242 14.630553
F 22.453946 39.875418 14.630553
F 33.593601 51.452153 14.669438
F 33.593601 36.016506 14.669438
F 33.593601 43.734331 14.669438
F 24.681877 51.452153 14.638330
F 24.681877 36.016505 14.638330
F 24.681877 43.734331 14.638330
F 18.026644 34.730206 6.429300
F 26.945519 34.730818 3.733522
F 18.033790 34.730818 3.702414
F 31.401382 34.730817 3.749076
F 22.489656 34.730817 3.717968
F 26.874895 47.593242 24.651146
F 26.874895 39.875419 24.651146
F 17.963165 47.593242 24.620038
F 17.963165 39.875418 24.620039
F 26.862184 50.165850 28.289342
F 26.862184 42.448027 28.289342
F 17.950455 50.165851 28.258234
F 17.950455 42.448028 28.258234
F 26.871718 50.165850 25.560695
F 26.871718 42.448027 25.560695
F 17.959989 50.165851 25.529587
F 17.959989 42.448028 25.529587
F 26.884410 47.593242 21.922499
F 26.884410 39.875419 21.922499
F 17.972680 47.593242 21.891391
F 17.972680 39.875418 21.891391
F 29.099651 38.589114 25.568472
F 29.099651 46.306940 25.568472
F 20.187923 38.589115 25.537364
F 20.187923 46.306940 25.537364
F 29.112340 51.452153 21.930276
F 29.112340 36.016506 21.930276
F 29.112340 43.734332 21.930276
F 20.200613 51.452152 21.899168
F 20.200613 36.016505 21.899168
F 20.200613 43.734331 21.899168
F 29.102825 51.452153 24.658923
F 29.102825 36.016506 24.658923
F 29.102825 43.734331 24.658923
F 20.191097 51.452152 24.627815
F 20.191097 36.016505 24.627815
F 20.191097 43.734331 24.627816
F 29.090117 38.589114 28.297119
F 29.090117 46.306940 28.297119
F 20.178389 38.589115 28.266011
F 20.178389 46.306940 28.266011
F 31.330758 47.593242 24.666700
F 31.330758 39.875419 24.666700
F 22.419031 47.593242 24.635592
F 22.419031 39.875418 24.635592
F 31.318046 50.165850 28.304896
F 31.318046 42.448027 28.304896
F 22.406321 50.165850 28.273788
F 22.406321 42.448027 28.273788
F 31.327581 50.165850 25.576249
F 31.327581 42.448027 25.576249
F 22.415855 50.165850 25.545141
F 22.415855 42.448027 25.545141
F 31.340273 47.593243 21.938053
F 31.340273 39.875419 21.938053
F 22.428547 47.593242 21.906945
F 22.428547 39.875418 21.906945
F 33.555514 38.589114 25.584026
F 33.555514 46.306939 25.584026
F 24.643788 38.589115 25.552918
F 24.643788 46.306940 25.552918
F 33.568202 51.452153 21.945831
F 33.568201 36.016506 21.945830
F 33.568201 43.734331 21.945830
F 24.656478 51.452153 21.914722
F 24.656478 36.016505 21.914722
F 24.656478 43.734331 21.914722
F 33.558687 51.452153 24.674477
F 33.558687 36.016506 24.674477
F 33.558687 43.734331 24.674477
F 24.646962 51.452153 24.643369
F 24.646962 36.016505 24.643369
F 24.646962 43.734331 24.643369
F 33.545979 38.589114 28.312673
F 33.545979 46.306939 28.312673
F 24.634255 38.589114 28.281565
F 24.634254 46.306940 28.281565
F 26.849495 47.593242 31.927537
F 26.849495 39.875419 31.927538
F 17.937766 47.593242 31.896429
F 17.937766 39.875418 31.896430
F 26.859011 47.593243 29.198891
F 26.859011 39.875419 29.198891
F 17.947281 47.593242 29.167782
F 17.947281 39.875418 29.167782
F 29.086940 51.452153 29.206668
F 29.086940 36.016506 29.206668
F 29.086940 43.734331 29.206668
F 20.175213 51.452152 29.175559
F 20.175213 36.016505 29.175559
F 20.175213 43.734331 29.175559
F 29.077425 51.452153 31.935314
F 29.077425 36.016506 31.935315
F 29.077425 43.734331 31.935314
F 20.165698 51.452152 31.904206
F 20.165697 36.016505 31.904207
F 20.165698 43.734331 31.904207
F 31.305358 47.593242 31.943091
F 31.305358 39.875419 31.943092
F 22.393632 47.593242 31.911983
F 22.393631 39.875418 31.911984
F 31.314873 47.593243 29.214445
F 31.314873 39.875419 29.214445
F 22.403147 47.593242 29.183337
F 22.403147 39.875418 29.183336
F 33.542802 51.452153 29.222222
F 33.542802 36.016506 29.222222
F 33.542802 43.734331 29.222222
F 24.631078 51.452153 29.191114
F 24.631078 36.016506 29.191114
F 24.631078 43.734331 29.191114
F 33.533287 51.452153 31.950868
F 33.533287 36.016506 31.950868
F 33.533287 43.734331 31.950868
F 24.621562 51.452153 31.919761
F 24.621562 36.016505 31.919761
F 24.621562 43.734331 31.919761
F 26.900294 47.593242 17.374754
F 26.900294 39.875419 17.374754
F 17.988565 47.593242 17.343646
F 17.988565 39.875418 17.343647
F 26.887584 50.165850 21.012950
F 26.887584 42.448028 21.012950
F 17.975854 50.165851 20.981842
F 17.975854 42.448028 20.981842
F 26.897118 50.165850 18.284303
F 26.897118 42.448027 18.284303
F 17.985388 50.165851 18.253195
F 17.985388 42.448028 18.253195
F 29.125051 38.589115 18.292080
F 29.125051 46.306940 18.292080
F 20.213323 38.589115 18.260972
F 20.213323 46.306940 18.260972
F 29.128224 51.452153 17.382531
F 29.128224 36.016506 17.382531
F 29.128224 43.734331 17.382531
F 20.216497 51.452152 17.351423
F 20.216497 36.016505 17.351423
F 20.216497 43.734331 17.351423
F 29.115517 38.589114 21.020727
F 29.115517 46.306940 21.020727
F 20.203788 38.589115 20.989619
F 20.203789 46.306940 20.989619
F 31.356157 47.593242 17.390308
F 31.356157 39.875419 17.390308
F 22.444431 47.593242 17.359200
F 22.444431 39.875418 17.359200
F 31.343446 50.165850 21.028504
F 31.343446 42.448027 21.028504
F 22.431721 50.165850 20.997396
F 22.431721 42.448027 20.997396
F 31.352980 50.165850 18.299857
F 31.352980 42.448027 18.299857
F 22.441254 50.165850 18.268749
F 22.441254 42.448027 18.268749
F 33.580913 38.589114 18.307634
F 33.580913 46.306939 18.307634
F 24.669188 38.589114 18.276526
F 24.669188 46.306939 18.276526
F 33.584086 51.452153 17.398085
F 33.584086 36.016506 17.398085
F 33.584086 43.734331 17.398085
F 24.672361 51.452153 17.366977
F 24.672361 36.016506 17.366977
F 24.672361 43.734331 17.366977
F 33.571379 38.589114 21.036281
F 33.571379 46.306939 21.036281
F 24.659654 38.589114 21.005173
F 24.659654 46.306940 21.005173
F 26.798696 47.593242 46.480321
F 26.798696 39.875419 46.480321
F 17.886967 47.593242 46.449213
F 17.886967 39.875418 46.449213
F 26.795520 50.165850 47.389870
F 26.795520 42.448027 47.389870
F 17.883790 50.165851 47.358762
F 17.883791 42.448028 47.358762
F 26.808212 47.593243 43.751674
F 26.808212 39.875419 43.751674
F 17.896482 47.593242 43.720566
F 17.896482 39.875418 43.720565
F 29.023453 38.589115 47.397647
F 29.023453 46.306940 47.397647
F 20.111725 38.589114 47.366539
F 20.111725 46.306940 47.366539
F 29.036141 51.452153 43.759451
F 29.036141 36.016506 43.759451
F 29.036141 43.734332 43.759451
F 20.124414 51.452152 43.728343
F 20.124414 36.016505 43.728342
F 20.124414 43.734331 43.728342
F 29.026626 51.452153 46.488097
F 29.026626 36.016506 46.488098
F 29.026626 43.734331 46.488098
F 20.114899 51.452152 46.456990
F 20.114899 36.016505 46.456990
F 20.114899 43.734331 46.456990
F 31.254559 47.593242 46.495875
F 31.254559 39.875419 46.495875
F 22.342833 47.593242 46.464767
F 22.342832 39.875418 46.464767
F 31.251382 50.165850 47.405424
F 31.251382 42.448027 47.405424
F 22.339656 50.165850 47.374316
F 22.339656 42.448027 47.374316
F 31.264074 47.593243 43.767228
F 31.264074 39.875419 43.767228
F 22.352348 47.593242 43.736120
F 22.352348 39.875418 43.736120
F 33.479315 38.589114 47.413201
F 33.479315 46.306939 47.413201
F 24.567590 38.589114 47.382093
F 24.567590 46.306940 47.382093
F 33.492003 51.452153 43.775005
F 33.492003 36.016506 43.775005
F 33.492003 43.734331 43.775005
F 24.580279 51.452153 43.743897
F 24.580279 36.016505 43.743896
F 24.580279 43.734331 43.743896
F 33.482488 51.452153 46.503652
F 33.482488 36.016506 46.503652
F 33.482488 43.734331 46.503652
F 24.570763 51.452153 46.472544
F 24.570763 36.016505 46.472544
F 24.570763 43.734331 46.472544
F 26.836785 50.165850 35.565733
F 26.836785 42.448028 35.565733
F 17.925055 50.165851 35.534625
F 17.925055 42.448028 35.534625
F 26.846319 50.165850 32.837086
F 26.846319 42.448028 32.837086
F 17.934589 50.165851 32.805978
F 17.934589 42.448028 32.805978
F 29.074252 38.589115 32.844863
F 29.074252 46.306940 32.844863
F 20.162524 38.589115 32.813755
F 20.162524 46.306940 32.813755
F 29.064717 38.589114 35.573510
F 29.064717 46.306940 35.573509
F 20.152990 38.589115 35.542402
F 20.152989 46.306940 35.542402
F 31.292647 50.165850 35.581286
F 31.292647 42.448027 35.581287
F 22.380921 50.165850 35.550179
F 22.380921 42.448027 35.550179
F 31.302181 50.165850 32.852640
F 31.302181 42.448027 32.852640
F 22.390455 50.165850 32.821532
F 22.390455 42.448027 32.821532
F 33.530114 38.589114 32.860417
F 33.530114 46.306939 32.860417
F 24.618389 38.589115 32.829309
F 24.618389 46.306939 32.829309
F 33.520579 38.589114 35.589064
F 33.520579 46.306940 35.589064
F 24.608855 38.589115 35.557956
F 24.608855 46.306940 35.557956
F 26.824096 47.593242 39.203929
F 26.824096 39.875419 39.203929
F 17.912366 47.593242 39.172821
F 17.912366 39.875418 39.172821
F 26.811385 50.165850 42.842124
F 26.811385 42.448027 42.842124
F 17.899656 50.165851 42.811017
F 17.899656 42.448028 42.811017
F 26.820919 50.165850 40.113478
F 26.820919 42.448027 40.113477
F 17.909190 50.165851 40.082370
F 17.909190 42.448028 40.082369
F 26.833611 47.593242 36.475282
F 26.833611 39.875419 36.475282
F 17.921881 47.593242 36.444174
F 17.921881 39.875418 36.444173
F 29.048852 38.589114 40.121254
F 29.048852 46.306940 40.121255
F 20.137124 38.589115 40.090146
F 20.137124 46.306940 40.090146
F 29.061541 51.452153 36.483059
F 29.061541 36.016506 36.483058
F 29.061541 43.734332 36.483059
F 20.149814 51.452152 36.451950
F 20.149814 36.016505 36.451950
F 20.149814 43.734331 36.451950
F 29.052026 51.452153 39.211705
F 29.052026 36.016506 39.211705
F 29.052026 43.734331 39.211706
F 20.140298 51.452152 39.180598
F 20.140298 36.016505 39.180598
F 20.140298 43.734331 39.180598
F 29.039318 38.589114 42.849901
F 29.039318 46.306940 42.849901
F 20.127590 38.589115 42.818794
F 20.127590 46.306940 42.818794
F 31.279958 47.593242 39.219483
F 31.279958 39.875419 39.219483
F 22.368232 47.593242 39.188374
F 22.368232 39.875418 39.188375
F 31.267247 50.165850 42.857678
F 31.267247 42.448027 42.857679
F 22.355522 50.165850 42.826571
F 22.355522 42.448027 42.826571
F 31.276782 50.165850 40.129032
F 31.276782 42.448027 40.129032
F 22.365056 50.165850 40.097924
F 22.365056 42.448027 40.097923
F 31.289473 47.593243 36.490836
F 31.289473 39.875419 36.490836
F 22.377748 47.593242 36.459727
F 22.377748 39.875418 36.459728
F 33.504715 38.589114 40.136808
F 33.504715 46.306939 40.136809
F 24.592989 38.589114 40.105700
F 24.592989 46.306940 40.105701
F 33.517403 51.452152 36.498613
F 33.517403 36.016506 36.498612
F 33.517403 43.734331 36.498613
F 24.605678 51.452153 36.467505
F 24.605679 36.016505 36.467504
F 24.605678 43.734331 36.467505
F 33.507888 51.452153 39.227259
F 33.507888 36.016506 39.227259
F 33.507888 43.734331 39.227260
F 24.596163 51.452153 39.196151
F 24.596163 36.016505 39.196152
F 24.596163 43.734331 39.196152
F 33.495180 38.589114 42.865456
F 33.495180 46.306939 42.865456
F 24.583455 38.589115 42.834348
F 24.583455 46.306940 42.834348
F 26.785986 50.165850 50.118516
F 26.785986 42.448028 50.118517
F 17.874256 50.165851 50.087409
F 17.874256 42.448028 50.087409
F 29.013918 38.589114 50.126294
F 29.013919 46.306940 50.126293
F 20.102191 38.589115 50.095186
F 20.102191 46.306940 50.095186
F 31.241848 50.165850 50.134070
F 31.241848 42.448027 50.134071
F 22.330123 50.165850 50.102963
F 22.330122 42.448027 50.102963
F 33.469780 38.589114 50.141848
F 33.469780 46.306939 50.141848
F 24.558056 38.589115 50.110740
F 24.558056 46.306940 50.110740
F 26.773297 47.593242 53.756712
F 26.773297 39.875419 53.756712
F 17.861567 47.593242 53.725605
F 17.861567 39.875418 53.725605
F 26.760587 50.165850 57.394902
F 26.760587 42.448027 57.394902
F 17.848857 50.165851 57.363794
F 17.848857 42.448028 57.363794
F 26.770120 50.165850 54.666261
F 26.770120 42.448027 54.666261
F 17.858391 50.165851 54.635153
F 17.858391 42.448028 54.635152
F 26.782812 47.593243 51.028066
F 26.782812 39.875419 51.028065
F 17.871082 47.593242 50.996957
F 17.871082 39.875418 50.996957
F 28.998053 38.589115 54.674038
F 28.998053 46.306940 54.674038
F 20.086325 38.589115 54.642929
F 20.086325 46.306940 54.642930
F 29.010742 51.452153 51.035843
F 29.010742 36.016506 51.035842
F 29.010742 43.734332 51.035842
F 20.099015 51.452152 51.004734
F 20.099015 36.016505 51.004734
F 20.099015 43.734331 51.004734
F 29.001226 51.452153 53.764489
F 29.001226 36.016506 53.764489
F 29.001226 43.734331 53.764489
F 20.089499 51.452152 53.733381
F 20.089499 36.016505 53.733381
F 20.089499 43.734331 53.733381
F 28.988519 38.589114 57.402679
F 28.988519 46.306940 57.402678
F 20.076791 38.589115 57.371571
F 20.076791 46.306940 57.371571
F 31.229160 47.593242 53.772266
F 31.229160 39.875419 53.772266
F 22.317433 47.593242 53.741158
F 22.317433 39.875418 53.741159
F 31.216448 50.165850 57.410456
F 31.216448 42.448027 57.410456
F 22.304723 50.165850 57.379348
F 22.304723 42.448027 57.379348
F 31.225982 50.165850 54.681815
F 31.225982 42.448027 54.681815
F 22.314257 50.165850 54.650707
F 22.314257 42.448027 54.650707
F 31.238675 47.593243 51.043620
F 31.238674 39.875419 51.043619
F 22.326949 47.593242 51.012511
F 22.326949 39.875418 51.012511
F 33.453916 38.589114 54.689592
F 33.453916 46.306939 54.689592
F 24.542190 38.589114 54.658484
F 24.542190 46.306940 54.658484
F 33.466604 51.452153 51.051397
F 33.466603 36.016506 51.051396
F 33.466604 43.734331 51.051397
F 24.554879 51.452153 51.020289
F 24.554880 36.016505 51.020288
F 24.554879 43.734331 51.020288
F 33.457089 51.452153 53.780043
F 33.457089 36.016506 53.780043
F 33.457089 43.734331 53.780043
F 24.545364 51.452153 53.748935
F 24.545364 36.016505 53.748935
F 24.545364 43.734331 53.748935
F 33.444381 38.589114 57.418233
F 33.444381 46.306939 57.418233
F 24.532657 38.589114 57.387125
F 24.532657 46.306939 57.387125
F 26.750295 47.592627 61.031101
F 26.750295 39.874803 61.031102
F 17.838565 47.592626 60.999994
F 17.838565 39.874802 60.999994
F 26.847554 50.174485 64.673452
F 26.847554 42.456663 64.673453
F 24.619624 46.315575 64.665676
F 24.619624 38.597749 64.665676
F 26.751390 50.165140 61.936204
F 26.751390 42.447318 61.936204
F 17.839660 50.165141 61.905096
F 17.839661 42.447318 61.905096
F 26.757422 47.593239 58.304216
F 26.757422 39.875415 58.304216
F 17.845692 47.593238 58.273107
F 17.845692 39.875415 58.273107
F 28.979323 38.588405 61.943981
F 28.979323 46.306230 61.943981
F 20.067595 38.588405 61.912873
F 20.067595 46.306230 61.912873
F 28.985351 51.452149 58.311993
F 28.985351 36.016502 58.311993
F 28.985351 43.734328 58.311992
F 20.073624 51.452149 58.280885
F 20.073624 36.016502 58.280884
F 20.073624 43.734327 58.280884
F 28.978225 51.451537 61.038878
F 28.978225 36.015890 61.038878
F 28.978225 43.733716 61.038878
F 20.066497 51.451536 61.007771
F 20.066497 36.015889 61.007771
F 20.066497 43.733715 61.007771
F 29.075486 38.597749 64.681230
F 29.075486 46.315574 64.681229
F 20.163759 38.597750 64.650122
F 20.163759 46.315575 64.650122
F 31.206158 47.592627 61.046655
F 31.206158 39.874803 61.046656
F 22.294431 47.592626 61.015547
F 22.294431 39.874802 61.015548
F 31.303415 50.174485 64.689007
F 31.303415 42.456662 64.689007
F 22.391690 50.174485 64.657899
F 22.391690 42.456662 64.657899
F 31.207253 50.165140 61.951758
F 31.207253 42.447318 61.951758
F 22.295526 50.165140 61.920650
F 22.295526 42.447318 61.920650
F 31.213284 47.593239 58.319770
F 31.213284 39.875415 58.319770
F 22.301558 47.593238 58.288661
F 22.301558 39.875414 58.288661
F 33.435186 38.588404 61.959535
F 33.435186 46.306229 61.959535
F 24.523460 38.588405 61.928427
F 24.523460 46.306230 61.928427
F 33.441213 51.452149 58.327547
F 33.441213 36.016502 58.327546
F 33.441213 43.734328 58.327546
F 24.529489 51.452149 58.296439
F 24.529489 36.016502 58.296439
F 24.529489 43.734328 58.296438
F 33.434087 51.451537 61.054432
F 33.434087 36.015890 61.054432
F 33.434087 43.733715 61.054432
F 24.522362 51.451537 61.023325
F 24.522362 36.015890 61.023325
F 24.522362 43.733715 61.023325
F 33.531348 38.597749 64.696784
F 33.531348 46.315574 64.696784
F 17.935824 50.174486 64.642345
F 17.935824 42.456663 64.642346
F 26.847554 34.738837 64.673453
F 31.303415 34.738836 64.689007
F 17.935824 34.738837 64.642345
F 22.391690 34.738837 64.657899
F 26.944424 55.311773 2.828419
F 26.944424 63.029599 2.828419
F 18.032694 55.311773 2.797312
F 18.032694 63.029598 2.797312
F 26.938374 57.883675 6.460408
F 26.938374 65.601501 6.460408
F 18.026644 57.883675 6.429300
F 18.026644 65.601501 6.429300
F 26.945519 57.884287 3.733522
F 26.945519 65.602113 3.733522
F 18.033790 57.884288 3.702414
F 18.033790 65.602114 3.702414
F 26.848242 55.302428 0.091171
F 26.848242 63.020254 0.091171
F 17.936512 55.302428 0.060063
F 17.936512 63.020253 0.060063
F 29.173452 54.025376 3.741299
F 29.173452 61.743200 3.741299
F 20.261724 54.025376 3.710191
F 20.261724 61.743200 3.710191
F 29.076171 59.161341 0.098948
F 29.076171 66.879167 0.098948
F 20.164444 59.161340 0.067840
F 20.164444 66.879166 0.067840
F 29.172354 59.170685 2.836197
F 29.172354 66.888512 2.836196
F 20.260626 59.170685 2.805089
F 20.260626 66.888511 2.805089
F 29.166307 54.024764 6.468185
F 29.166306 61.742588 6.468185
F 20.254579 54.024764 6.437077
F 20.254579 61.742588 6.437077
F 31.400287 55.311773 2.843973
F 31.400287 63.029599 2.843974
F 22.488560 55.311773 2.812866
F 22.488560 63.029598 2.812866
F 31.394236 57.883675 6.475962
F 31.394236 65.601501 6.475962
F 22.482511 57.883675 6.444854
F 22.482511 65.601501 6.444854
F 31.401382 57.884287 3.749076
F 31.401382 65.602113 3.749076
F 22.489656 57.884287 3.717968
F 22.489656 65.602113 3.717968
F 31.304104 55.302429 0.106725
F 31.304104 63.020254 0.106725
F 22.392379 55.302428 0.075617
F 22.392378 63.020253 0.075617
F 33.629315 54.025376 3.756853
F 33.629315 61.743200 3.756853
F 24.717589 54.025376 3.725745
F 24.717590 61.743200 3.725745
F 33.532033 59.161341 0.114502
F 33.532033 66.879167 0.114502
F 24.620309 59.161340 0.083394
F 24.620309 66.879167 0.083394
F 33.628216 59.170685 2.851751
F 33.628216 66.888511 2.851751
F 24.716491 59.170685 2.820642
F 24.716491 66.888511 2.820643
F 33.622168 54.024764 6.483739
F 33.622168 61.742588 6.483739
F 24.710444 54.024764 6.452631
F 24.710444 61.742588 6.452631
F 26.925694 55.311063 10.098363
F 26.925694 63.028889 10.098363
F 18.013964 55.311063 10.067255
F 18.013964 63.028888 10.067255
F 26.912984 57.883672 13.736558
F 26.912984 65.601498 13.736558
F 18.001254 57.883672 13.705451
F 18.001254 65.601498 13.705451
F 26.922517 57.883672 11.007911
F 26.922517 65.601498 11.007911
F 18.010788 57.883672 10.976803
F 18.010788 65.601498 10.976803
F 26.935209 55.311064 7.369722
F 26.935209 63.028889 7.369721
F 18.023479 55.311063 7.338613
F 18.023479 63.028888 7.338613
F 29.150450 54.024760 11.015688
F 29.150450 61.742584 11.015688
F 20.238722 54.024761 10.984580
F 20.238722 61.742585 10.984580
F 29.163139 59.169976 7.377498
F 29.163139 66.887802 7.377498
F 20.251412 59.169975 7.346390
F 20.251412 66.887801 7.346390
F 29.153624 59.169975 10.106139
F 29.153624 66.887802 10.106139
F 20.241896 59.169975 10.075032
F 20.241896 66.887801 10.075032
F 29.140916 54.024760 13.744335
F 29.140916 61.742584 13.744335
F 20.229188 54.024761 13.713227
F 20.229188 61.742585 13.713228
F 31.381556 55.311063 10.113917
F 31.381556 63.028889 10.113917
F 22.469830 55.311063 10.082809
F 22.469830 63.028888 10.082809
F 31.368845 57.883672 13.752112
F 31.368845 65.601497 13.752112
F 22.457120 57.883672 13.721004
F 22.457120 65.601498 13.721005
F 31.378380 57.883672 11.023465
F 31.378380 65.601498 11.023465
F 22.466654 57.883672 10.992357
F 22.466654 65.601498 10.992357
F 31.391071 55.311064 7.385276
F 31.391071 63.028889 7.385275
F 22.479346 55.311063 7.354167
F 22.479346 63.028888 7.354167
F 33.606313 54.024760 11.031243
F 33.606313 61.742584 11.031242
F 24.694587 54.024761 11.000135
F 24.694587 61.742584 11.000134
F 33.619000 59.169976 7.393052
F 33.619000 66.887802 7.393052
F 24.707276 59.169975 7.361944
F 24.707276 66.887802 7.361945
F 33.609486 59.169976 10.121694
F 33.609486 66.887802 10.121694
F 24.697761 59.169975 10.090586
F 24.697761 66.887801 10.090586
F 33.596778 54.024760 13.759889
F 33.596778 61.742584 13.759889
F 24.685053 54.024761 13.728781
F 24.685053 61.742584 13.728781
F 26.909810 55.311063 14.646107
F 26.909810 63.028889 14.646107
F 17.998080 55.311063 14.614999
F 17.998080 63.028888 14.614999
F 29.137739 59.169976 14.653884
F 29.137739 66.887802 14.653884
F 20.226012 59.169975 14.622776
F 20.226012 66.887801 14.622776
F 31.365672 55.311063 14.661661
F 31.365672 63.028889 14.661661
F 22.453946 55.311063 14.630553
F 22.453946 63.028888 14.630552
F 33.593601 59.169976 14.669438
F 33.593601 66.887802 14.669438
F 24.681877 59.169975 14.638330
F 24.681877 66.887801 14.638330
F 29.150450 69.460410 11.015689
F 20.238722 69.460410 10.984580
F 29.140916 69.460410 13.744335
F 20.229188 69.460410 13.713227
F 33.606313 69.460410 11.031243
F 24.694587 69.460410 11.000135
F 33.596778 69.460410 13.759889
F 24.685053 69.460410 13.728781
F 26.874895 55.311063 24.651146
F 26.874895 63.028889 24.651146
F 17.963165 55.311063 24.620038
F 17.963165 63.028888 24.620039
F 26.862184 57.883672 28.289342
F 26.862184 65.601497 28.289342
F 17.950455 57.883672 28.258234
F 17.950455 65.601498 28.258234
F 26.871718 57.883672 25.560695
F 26.871718 65.601498 25.560695
F 17.959989 57.883672 25.529587
F 17.959989 65.601498 25.529587
F 26.884411 55.311063 21.922499
F 26.884410 63.028889 21.922499
F 17.972680 55.311063 21.891391
F 17.972680 63.028888 21.891391
F 29.099651 54.024761 25.568472
F 29.099651 61.742584 25.568472
F 20.187923 54.024761 25.537364
F 20.187923 61.742585 25.537364
F 29.112340 59.169976 21.930276
F 29.112340 66.887802 21.930276
F 20.200613 59.169975 21.899168
F 20.200613 66.887801 21.899168
F 29.102825 59.169976 24.658923
F 29.102825 66.887802 24.658923
F 20.191097 59.169975 24.627815
F 20.191097 66.887801 24.627816
F 29.090117 54.024760 28.297119
F 29.090117 61.742584 28.297119
F 20.178389 54.024761 28.266011
F 20.178389 61.742585 28.266011
F 31.330758 55.311063 24.666700
F 31.330758 63.028889 24.666700
F 22.419031 55.311063 24.635592
F 22.419031 63.028888 24.635592
F 31.318046 57.883672 28.304896
F 31.318046 65.601497 28.304896
F 22.406321 57.883672 28.273788
F 22.406321 65.601498 28.273788
F 31.327581 57.883672 25.576249
F 31.327581 65.601497 25.576249
F 22.415855 57.883672 25.545141
F 22.415855 65.601498 25.545141
F 31.340273 55.311064 21.938053
F 31.340273 63.028889 21.938053
F 22.428547 55.311063 21.906945
F 22.428547 63.028888 21.906945
F 33.555514 54.024760 25.584026
F 33.555514 61.742584 25.584026
F 24.643788 54.024761 25.552918
F 24.643788 61.742584 25.552918
F 33.568202 59.169976 21.945830
F 33.568201 66.887802 21.945830
F 24.656478 59.169975 21.914722
F 24.656478 66.887801 21.914722
F 33.558687 59.169975 24.674477
F 33.558687 66.887802 24.674477
F 24.646962 59.169975 24.643369
F 24.646962 66.887801 24.643369
F 33.545979 54.024760 28.312673
F 33.545979 61.742584 28.312673
F 24.634254 54.024761 28.281565
F 24.634255 61.742584 28.281565
F 26.849495 55.311063 31.927538
F 26.849495 63.028889 31.927538
F 17.937766 55.311063 31.896430
F 17.937766 63.028888 31.896430
F 26.859011 55.311063 29.198891
F 26.859011 63.028889 29.198891
F 17.947281 55.311063 29.167782
F 17.947281 63.028888 29.167782
F 29.086940 59.169976 29.206668
F 29.086940 66.887802 29.206668
F 20.175213 59.169975 29.175559
F 20.175213 66.887801 29.175559
F 29.077425 59.169976 31.935315
F 29.077425 66.887802 31.935314
F 20.165698 59.169975 31.904207
F 20.165697 66.887801 31.904207
F 31.305358 55.311063 31.943091
F 31.305358 63.028889 31.943092
F 22.393631 55.311063 31.911984
F 22.393631 63.028889 31.911984
F 31.314873 55.311064 29.214445
F 31.314873 63.028889 29.214445
F 22.403147 55.311063 29.183337
F 22.403147 63.028888 29.183336
F 33.542802 59.169976 29.222222
F 33.542802 66.887802 29.222222
F 24.631078 59.169975 29.191114
F 24.631078 66.887802 29.191114
F 33.533287 59.169976 31.950869
F 33.533287 66.887801 31.950868
F 24.621562 59.169975 31.919761
F 24.621562 66.887801 31.919761
F 26.900294 55.311063 17.374754
F 26.900294 63.028889 17.374754
F 17.988565 55.311063 17.343646
F 17.988565 63.028888 17.343647
F 26.887584 57.883672 21.012950
F 26.887584 65.601498 21.012950
F 17.975854 57.883672 20.981842
F 17.975855 65.601498 20.981842
F 26.897118 57.883672 18.284303
F 26.897118 65.601498 18.284303
F 17.985388 57.883672 18.253194
F 17.985388 65.601498 18.253195
F 29.125051 54.024761 18.292080
F 29.125051 61.742584 18.292080
F 20.213323 54.024761 18.260972
F 20.213323 61.742585 18.260972
F 29.128224 59.169976 17.382531
F 29.128224 66.887802 17.382531
F 20.216497 59.169975 17.351423
F 20.216497 66.887801 17.351424
F 29.115517 54.024761 21.020727
F 29.115517 61.742584 21.020727
F 20.203789 54.024761 20.989619
F 20.203789 61.742585 20.989619
F 31.356157 55.311063 17.390308
F 31.356157 63.028889 17.390308
F 22.444431 55.311063 17.359200
F 22.444431 63.028888 17.359200
F 31.343446 57.883672 21.028504
F 31.343446 65.601497 21.028504
F 22.431721 57.883672 20.997396
F 22.431721 65.601498 20.997396
F 31.352980 57.883672 18.299857
F 31.352980 65.601497 18.299857
F 22.441254 57.883672 18.268749
F 22.441254 65.601498 18.268749
F 33.580913 54.024760 18.307634
F 33.580913 61.742584 18.307634
F 24.669188 54.024761 18.276526
F 24.669188 61.742584 18.276526
F 33.584086 59.169976 17.398085
F 33.584086 66.887802 17.398085
F 24.672361 59.169975 17.366977
F 24.672361 66.887801 17.366977
F 33.571378 54.024760 21.036281
F 33.571378 61.742584 21.036281
F 24.659654 54.024761 21.005173
F 24.659654 61.742584 21.005173
F 29.099651 69.460410 25.568472
F 24.659654 69.460410 21.005173
F 20.187923 69.460410 25.537364
F 29.090117 69.460410 28.297119
F 33.571379 69.460410 21.036281
F 20.178389 69.460410 28.266011
F 33.555514 69.460410 25.584026
F 24.643788 69.460410 25.552918
F 33.545979 69.460410 28.312673
F 24.634255 69.460410 28.281565
F 29.125051 69.460410 18.292080
F 24.669188 69.460410 18.276526
F 20.213323 69.460410 18.260972
F 29.115517 69.460410 21.020727
F 33.580913 69.460410 18.307634
F 20.203789 69.460410 20.989619
F 26.798696 55.311063 46.480321
F 26.798696 63.028889 46.480321
F 17.886967 55.311063 46.449213
F 17.886967 63.028888 46.449213
F 26.795520 57.883672 47.389870
F 26.795520 65.601498 47.389870
F 17.883790 57.883672 47.358762
F 17.883791 65.601498 47.358762
F 26.808212 55.311063 43.751674
F 26.808212 63.028889 43.751674
F 17.896482 55.311063 43.720566
F 17.896482 63.028888 43.720565
F 29.023453 54.024761 47.397647
F 29.023453 61.742584 47.397647
F 20.111725 54.024761 47.366539
F 20.111725 61.742585 47.366539
F 29.036141 59.169976 43.759451
F 29.036141 66.887802 43.759451
F 20.124414 59.169975 43.728342
F 20.124414 66.887801 43.728342
F 29.026626 59.169976 46.488098
F 29.026626 66.887802 46.488098
F 20.114899 59.169975 46.456990
F 20.114899 66.887801 46.456990
F 31.254559 55.311063 46.495875
F 31.254559 63.028889 46.495875
F 22.342832 55.311063 46.464767
F 22.342832 63.028888 46.464767
F 31.251382 57.883672 47.405424
F 31.251382 65.601498 47.405424
F 22.339656 57.883672 47.374316
F 22.339656 65.601498 47.374316
F 31.264074 55.311064 43.767228
F 31.264074 63.028889 43.767228
F 22.352348 55.311063 43.736120
F 22.352348 63.028888 43.736120
F 33.479315 54.024760 47.413201
F 33.479315 61.742584 47.413201
F 24.567590 54.024761 47.382093
F 24.567590 61.742584 47.382093
F 33.492003 59.169976 43.775005
F 33.492003 66.887802 43.775005
F 24.580279 59.169975 43.743897
F 24.580279 66.887801 43.743896
F 33.482488 59.169976 46.503652
F 33.482488 66.887802 46.503652
F 24.570763 59.169975 46.472544
F 24.570763 66.887801 46.472544
F 26.836785 57.883672 35.565733
F 26.836785 65.601498 35.565733
F 17.925055 57.883672 35.534625
F 17.925055 65.601498 35.534625
F 26.846319 57.883672 32.837086
F 26.846319 65.601498 32.837086
F 17.934589 57.883672 32.805978
F 17.934589 65.601498 32.805978
F 29.074252 54.024761 32.844863
F 29.074252 61.742584 32.844863
F 20.162524 54.024761 32.813755
F 20.162524 61.742585 32.813755
F 29.064718 54.024761 35.573510
F 29.064717 61.742584 35.573510
F 20.152990 54.024761 35.542402
F 20.152990 61.742585 35.542402
F 31.292647 57.883672 35.581287
F 31.292647 65.601497 35.581287
F 22.380921 57.883672 35.550179
F 22.380921 65.601498 35.550179
F 31.302181 57.883671 32.852640
F 31.302181 65.601498 32.852640
F 22.390455 57.883672 32.821532
F 22.390455 65.601498 32.821532
F 33.530114 54.024760 32.860417
F 33.530114 61.742584 32.860417
F 24.618389 54.024761 32.829309
F 24.618389 61.742585 32.829309
F 33.520579 54.024760 35.589064
F 33.520579 61.742584 35.589064
F 24.608855 54.024761 35.557956
F 24.608855 61.742584 35.557956
F 26.824096 55.311063 39.203928
F 26.824096 63.028889 39.203929
F 17.912366 55.311063 39.172821
F 17.912366 63.028888 39.172821
F 26.811385 57.883671 42.842124
F 26.811385 65.601497 42.842124
F 17.899656 57.883672 42.811017
F 17.899656 65.601498 42.811017
F 26.820919 57.883672 40.113477
F 26.820919 65.601498 40.113477
F 17.909190 57.883672 40.082369
F 17.909190 65.601498 40.082369
F 26.833611 55.311063 36.475282
F 26.833611 63.028889 36.475281
F 17.921881 55.311063 36.444174
F 17.921881 63.028888 36.444173
F 29.048852 54.024760 40.121255
F 29.048852 61.742584 40.121254
F 20.137124 54.024761 40.090147
F 20.137124 61.742585 40.090146
F 29.061541 59.169976 36.483059
F 29.061541 66.887802 36.483059
F 20.149814 59.169975 36.451950
F 20.149814 66.887801 36.451950
F 29.052026 59.169976 39.211705
F 29.052026 66.887802 39.211706
F 20.140298 59.169975 39.180598
F 20.140298 66.887801 39.180598
F 29.039318 54.024761 42.849901
F 29.039318 61.742584 42.849901
F 20.127590 54.024761 42.818794
F 20.127590 61.742585 42.818794
F 31.279958 55.311063 39.219483
F 31.279958 63.028889 39.219483
F 22.368232 55.311063 39.188375
F 22.368232 63.028888 39.188375
F 31.267247 57.883672 42.857678
F 31.267247 65.601497 42.857678
F 22.355522 57.883672 42.826571
F 22.355522 65.601498 42.826571
F 31.276782 57.883672 40.129031
F 31.276782 65.601497 40.129031
F 22.365056 57.883672 40.097923
F 22.365056 65.601498 40.097923
F 31.289473 55.311064 36.490836
F 31.289473 63.028889 36.490836
F 22.377748 55.311063 36.459728
F 22.377748 63.028888 36.459727
F 33.504715 54.024760 40.136809
F 33.504715 61.742584 40.136808
F 24.592989 54.024761 40.105701
F 24.592989 61.742584 40.105700
F 33.517403 59.169975 36.498612
F 33.517403 66.887802 36.498613
F 24.605679 59.169975 36.467504
F 24.605679 66.887801 36.467505
F 33.507888 59.169975 39.227259
F 33.507888 66.887802 39.227260
F 24.596163 59.169975 39.196152
F 24.596163 66.887801 39.196152
F 33.495180 54.024760 42.865455
F 33.495180 61.742584 42.865455
F 24.583455 54.024761 42.834348
F 24.583455 61.742584 42.834348
F 29.023453 69.460410 47.397647
F 24.583455 69.460410 42.834348
F 20.111725 69.460410 47.366539
F 33.479315 69.460410 47.413201
F 33.495180 69.460410 42.865456
F 24.567590 69.460410 47.382093
F 29.074252 69.460410 32.844863
F 20.162524 69.460410 32.813755
F 29.064717 69.460410 35.573510
F 20.152989 69.460410 35.542402
F 33.530114 69.460410 32.860417
F 24.618389 69.460410 32.829309
F 33.520579 69.460410 35.589064
F 24.608855 69.460410 35.557956
F 29.048852 69.460410 40.121255
F 24.592989 69.460410 40.105701
F 20.137124 69.460410 40.090146
F 29.039318 69.460410 42.849901
F 33.504715 69.460410 40.136809
F 20.127590 69.460410 42.818794
F 26.785986 57.883672 50.118517
F 26.785986 65.601498 50.118517
F 17.874256 57.883672 50.087409
F 17.874256 65.601498 50.087409
F 29.013919 54.024761 50.126293
F 29.013918 61.742584 50.126294
F 20.102191 54.024761 50.095186
F 20.102191 61.742585 50.095186
F 31.241848 57.883672 50.134070
F 31.241848 65.601497 50.134071
F 22.330123 57.883672 50.102963
F 22.330123 65.601498 50.102963
F 33.469780 54.024760 50.141848
F 33.469780 61.742584 50.141848
F 24.558056 54.024761 50.110740
F 24.558056 61.742584 50.110740
F 26.773297 55.311063 53.756712
F 26.773297 63.028889 53.756712
F 17.861567 55.311063 53.725605
F 17.861567 63.028888 53.725604
F 26.760587 57.883671 57.394902
F 26.760586 65.601497 57.394902
F 17.848857 57.883672 57.363794
F 17.848857 65.601498 57.363794
F 26.770120 57.883672 54.666261
F 26.770120 65.601498 54.666260
F 17.858391 57.883672 54.635153
F 17.858391 65.601498 54.635152
F 26.782812 55.311063 51.028065
F 26.782812 63.028889 51.028065
F 17.871082 55.311063 50.996957
F 17.871082 63.028888 50.996957
F 28.998053 54.024761 54.674038
F 28.998053 61.742584 54.674038
F 20.086325 54.024761 54.642930
F 20.086325 61.742585 54.642929
F 29.010742 59.169976 51.035842
F 29.010742 66.887802 51.035842
F 20.099015 59.169975 51.004734
F 20.099015 66.887801 51.004734
F 29.001226 59.169976 53.764489
F 29.001226 66.887802 53.764489
F 20.089499 59.169975 53.733381
F 20.089499 66.887801 53.733381
F 28.988519 54.024760 57.402679
F 28.988519 61.742584 57.402679
F 20.076791 54.024761 57.371571
F 20.076791 61.742584 57.371571
F 31.229160 55.311063 53.772266
F 31.229160 63.028889 53.772266
F 22.317433 55.311063 53.741158
F 22.317433 63.028888 53.741159
F 31.216448 57.883672 57.410456
F 31.216448 65.601497 57.410456
F 22.304723 57.883672 57.379348
F 22.304723 65.601498 57.379348
F 31.225982 57.883672 54.681815
F 31.225982 65.601497 54.681815
F 22.314257 57.883672 54.650706
F 22.314257 65.601498 54.650707
F 31.238675 55.311064 51.043620
F 31.238674 63.028889 51.043619
F 22.326949 55.311063 51.012511
F 22.326949 63.028888 51.012511
F 33.453916 54.024760 54.689592
F 33.453916 61.742584 54.689592
F 24.542190 54.024761 54.658484
F 24.542190 61.742584 54.658484
F 33.466604 59.169976 51.051396
F 33.466604 66.887802 51.051397
F 24.554880 59.169975 51.020288
F 24.554880 66.887801 51.020288
F 33.457089 59.169975 53.780043
F 33.457089 66.887802 53.780043
F 24.545364 59.169975 53.748935
F 24.545364 66.887801 53.748935
F 33.444381 54.024760 57.418233
F 33.444381 61.742584 57.418233
F 24.532657 54.024760 57.387125
F 24.532657 61.742584 57.387125
F 26.750295 55.310448 61.031101
F 26.750295 63.028273 61.031102
F 17.838565 55.310447 60.999994
F 17.838565 63.028273 60.999994
F 26.847554 57.892306 64.673453
F 26.847554 65.610133 64.673453
F 24.619624 61.751219 64.665676
F 24.619624 54.033396 64.665676
F 26.751390 57.882962 61.936204
F 26.751390 65.600788 61.936204
F 17.839661 57.882962 61.905096
F 17.839661 65.600788 61.905096
F 26.757422 55.311060 58.304215
F 26.757422 63.028885 58.304216
F 17.845692 55.311059 58.273107
F 17.845692 63.028885 58.273107
F 28.979323 54.024051 61.943981
F 28.979323 61.741875 61.943981
F 20.067595 54.024051 61.912873
F 20.067595 61.741875 61.912873
F 28.985351 59.169972 58.311993
F 28.985351 66.887798 58.311992
F 20.073624 59.169971 58.280884
F 20.073624 66.887798 58.280884
F 28.978225 59.169360 61.038879
F 28.978225 66.887186 61.038878
F 20.066497 59.169360 61.007771
F 20.066497 66.887185 61.007771
F 29.075486 54.033395 64.681229
F 29.075486 61.751219 64.681230
F 20.163759 54.033396 64.650122
F 20.163759 61.751220 64.650123
F 31.206158 55.310448 61.046655
F 31.206158 63.028273 61.046656
F 22.294431 55.310447 61.015547
F 22.294431 63.028273 61.015548
F 31.303416 57.892307 64.689007
F 31.303415 65.610132 64.689007
F 22.391690 57.892307 64.657899
F 22.391690 65.610133 64.657899
F 31.207253 57.882962 61.951758
F 31.207253 65.600788 61.951758
F 22.295526 57.882962 61.920650
F 22.295526 65.600788 61.920650
F 31.213284 55.311060 58.319770
F 31.213284 63.028885 58.319770
F 22.301558 55.311059 58.288661
F 22.301558 63.028885 58.288661
F 33.435186 54.024050 61.959535
F 33.435186 61.741874 61.959535
F 24.523460 54.024051 61.928427
F 24.523460 61.741875 61.928427
F 33.441213 59.169972 58.327547
F 33.441213 66.887798 58.327546
F 24.529489 59.169972 58.296439
F 24.529489 66.887798 58.296438
F 33.434087 59.169360 61.054433
F 33.434087 66.887186 61.054432
F 24.522362 59.169360 61.023325
F 24.522362 66.887186 61.023325
F 33.531348 54.033395 64.696784
F 33.531348 61.751219 64.696784
F 17.935824 57.892307 64.642345
F 17.935824 65.610133 64.642346
F 29.013919 69.460410 50.126294
F 20.102190 69.460410 50.095186
F 33.469780 69.460410 50.141848
F 24.558056 69.460410 50.110740
F 28.998053 69.460410 54.674038
F 20.086325 69.460410 54.642930
F 28.988519 69.460410 57.402679
F 20.076791 69.460410 57.371571
F 33.453916 69.460410 54.689592
F 24.542190 69.460410 54.658484
F 33.444381 69.460410 57.418233
F 24.532657 69.460410 57.387125
F 28.979323 69.459700 61.943981
F 20.067595 69.459700 61.912873
F 33.435186 69.459700 61.959535
F 24.523460 69.459700 61.928427
F 35.856149 1.287012 2.859528
F 35.856149 9.004833 2.859528
F 35.856149 16.722658 2.859528
F 44.767198 1.287196 2.890507
F 44.767198 9.005017 2.890507
F 44.767198 16.722842 2.890507
F 35.850098 3.858914 6.491516
F 35.850098 11.576735 6.491516
F 44.761204 3.858742 6.522502
F 44.761204 11.576563 6.522502
F 35.857245 3.859526 3.764630
F 35.857244 11.577347 3.764630
F 44.768301 3.859338 3.795849
F 44.768301 11.577159 3.795849
F 35.759966 1.277667 0.122279
F 35.759966 8.995488 0.122279
F 35.759966 16.713313 0.122279
F 44.671408 1.277729 0.153436
F 44.671408 8.995550 0.153436
F 44.671408 16.713376 0.153436
F 38.085178 7.718436 3.772407
F 38.085178 15.436260 3.772407
F 38.085178 0.000615 3.772407
F 46.991959 7.717459 3.804109
F 46.991959 15.435284 3.804109
F 51.358721 12.875190 14.740705
F 37.987897 5.136578 0.130056
F 37.987897 12.854400 0.130056
F 46.899411 5.136550 0.161118
F 46.899411 12.854372 0.161118
F 38.084080 5.145922 2.867304
F 38.084080 12.863745 2.867305
F 46.990980 5.146870 2.897823
F 46.990980 12.864693 2.897824
F 38.078031 7.717824 6.499293
F 38.078032 15.435648 6.499293
F 38.078031 0.000003 6.499293
F 46.985286 7.716989 6.529819
F 46.985286 15.434813 6.529819
F 51.358721 5.157367 14.740705
F 40.312013 1.287012 2.875082
F 40.312013 9.004833 2.875082
F 40.312013 16.722658 2.875082
F 49.199074 1.294790 2.900579
F 49.199073 9.012611 2.900579
F 49.199074 16.730436 2.900580
F 40.305962 3.858914 6.507070
F 40.305962 11.576736 6.507070
F 49.194961 3.851689 6.533093
F 49.194961 11.569511 6.533093
F 40.313109 3.859526 3.780184
F 40.313109 11.577348 3.780184
F 49.201823 3.852445 3.814759
F 49.201823 11.570266 3.814759
F 40.215830 1.277667 0.137833
F 40.215830 8.995488 0.137833
F 40.215830 16.713313 0.137833
F 49.114342 1.280586 0.170732
F 49.114342 8.998407 0.170732
F 49.114342 16.716232 0.170732
F 42.541021 7.718445 3.787954
F 42.541021 15.436269 3.787954
F 42.541022 0.000624 3.787954
F 51.385146 7.703975 3.824792
F 51.385146 15.421799 3.824792
F 42.505313 12.863029 14.700541
F 42.443763 5.136577 0.145610
F 42.443763 12.854400 0.145609
F 51.333421 5.134424 0.164185
F 51.333421 12.852246 0.164185
F 42.539924 5.145914 2.882864
F 42.539924 12.863737 2.882864
F 51.385087 5.158079 2.888213
F 51.385087 12.875902 2.888213
F 42.533878 7.717832 6.514852
F 42.533877 15.435656 6.514852
F 42.533878 0.000011 6.514852
F 51.379589 7.704332 6.537890
F 51.379588 15.422156 6.537891
F 42.505313 5.145206 14.700541
F 35.837419 1.286302 10.129471
F 35.837419 9.004123 10.129471
F 35.837419 16.721948 10.129471
F 44.748577 1.286459 10.160468
F 44.748577 9.004280 10.160468
F 44.748577 16.722106 10.160468
F 35.824707 3.858910 13.767666
F 35.824707 11.576732 13.767666
F 44.735916 3.858768 13.798673
F 44.735916 11.576589 13.798674
F 35.834242 3.858910 11.039019
F 35.834242 11.576732 11.039019
F 44.745402 3.858754 11.070237
F 44.745402 11.576575 11.070236
F 35.846933 1.286303 7.400830
F 35.846933 9.004123 7.400830
F 35.846933 16.721949 7.400830
F 44.758041 1.286474 7.432057
F 44.758041 9.004295 7.432057
F 44.758041 16.722120 7.432057
F 38.062176 7.717821 11.046796
F 38.062176 15.435645 11.046796
F 49.169357 16.728329 14.728250
F 46.969719 7.717021 11.078440
F 46.969719 15.434845 11.078440
F 49.169357 9.010503 14.728250
F 38.074864 5.145213 7.408607
F 38.074864 12.863035 7.408606
F 46.982082 5.146076 7.440287
F 46.982082 12.863898 7.440287
F 38.065349 5.145213 10.137248
F 38.065349 12.863035 10.137248
F 46.972932 5.145982 10.167825
F 46.972932 12.863805 10.167825
F 38.052641 7.717821 13.775443
F 38.052641 15.435645 13.775443
F 49.169357 1.292682 14.728250
F 46.960544 7.717113 13.806063
F 46.960544 15.434936 13.806064
F 40.277399 16.721948 14.692768
F 40.293283 1.286302 10.145024
F 40.293283 9.004123 10.145025
F 40.293283 16.721948 10.145025
F 49.183777 1.293046 10.171760
F 49.183777 9.010867 10.171760
F 49.183777 16.728692 10.171760
F 40.280572 3.858911 13.783220
F 40.280572 11.576732 13.783220
F 49.172683 3.852724 13.810326
F 49.172683 11.570545 13.810326
F 40.290107 3.858911 11.054573
F 40.290107 11.576732 11.054573
F 49.180427 3.851964 11.090441
F 49.180427 11.569786 11.090441
F 40.302798 1.286302 7.416383
F 40.302798 9.004123 7.416383
F 40.302798 16.721949 7.416383
F 49.191446 1.293834 7.452641
F 49.191446 9.011655 7.452641
F 49.191446 16.729480 7.452641
F 42.518023 7.717828 11.062345
F 42.518023 15.435652 11.062345
F 42.518023 0.000007 11.062345
F 51.367492 7.705132 11.102924
F 51.367492 15.422955 11.102924
F 40.277399 9.004123 14.692769
F 42.530710 5.145205 7.424155
F 42.530710 12.863027 7.424154
F 51.376295 5.158375 7.465099
F 51.376295 12.876198 7.465099
F 42.521197 5.145205 10.152806
F 42.521197 12.863028 10.152806
F 51.370494 5.158188 10.176739
F 51.370494 12.876010 10.176739
F 42.508490 7.717827 13.791002
F 42.508490 15.435651 13.791002
F 42.508490 0.000006 13.791002
F 51.361718 7.705396 13.815263
F 51.361718 15.423220 13.815263
F 40.277399 1.286302 14.692769
F 35.821534 1.286302 14.677215
F 35.821534 9.004123 14.677215
F 35.821534 16.721948 14.677215
F 44.732744 1.286444 14.708422
F 44.732744 9.004265 14.708422
F 44.732744 16.722090 14.708422
F 38.049465 5.145212 14.684992
F 38.049465 12.863035 14.684991
F 46.957328 5.145950 14.716595
F 46.957328 12.863773 14.716595
F 35.786620 1.286302 24.682254
F 35.786620 9.004123 24.682254
F 35.786620 16.721948 24.682254
F 44.697967 1.286405 24.713289
F 44.697966 9.004226 24.713289
F 44.697967 16.722052 24.713290
F 35.773908 3.858910 28.320450
F 35.773908 11.576732 28.320450
F 44.685299 3.858819 28.351494
F 44.685299 11.576641 28.351494
F 35.783443 3.858911 25.591803
F 35.783443 11.576732 25.591803
F 44.694793 3.858808 25.622983
F 44.694793 11.576629 25.622983
F 35.796135 1.286302 21.953607
F 35.796135 9.004123 21.953607
F 35.796135 16.721948 21.953607
F 44.707439 1.286418 21.984795
F 44.707439 9.004238 21.984795
F 44.707439 16.722064 21.984795
F 38.011377 7.717821 25.599580
F 38.011377 15.435644 25.599580
F 51.344324 15.424484 21.092408
F 46.920167 7.717263 25.631064
F 46.920167 15.435087 25.631064
F 51.344325 7.706661 21.092408
F 38.024065 5.145212 21.961384
F 38.024065 12.863035 21.961383
F 46.932553 5.145829 21.992907
F 46.932553 12.863651 21.992907
F 38.014550 5.145212 24.690031
F 38.014550 12.863035 24.690031
F 46.923381 5.145741 24.720777
F 46.923381 12.863564 24.720777
F 38.001842 7.717821 28.328227
F 38.001842 15.435645 28.328227
F 42.483094 0.000005 21.067393
F 46.910971 7.717350 28.359013
F 46.910971 15.435173 28.359013
F 42.483094 15.435650 21.067393
F 40.242484 1.286302 24.697808
F 40.242485 9.004123 24.697808
F 40.242484 16.721948 24.697808
F 49.139256 1.290919 24.725954
F 49.139256 9.008740 24.725954
F 49.139256 16.726565 24.725954
F 40.229773 3.858911 28.336004
F 40.229773 11.576732 28.336004
F 49.128044 3.854785 28.364476
F 49.128044 11.572607 28.364476
F 40.239308 3.858911 25.607357
F 40.239308 11.576732 25.607357
F 49.135983 3.854120 25.641757
F 49.135983 11.571942 25.641757
F 40.251999 1.286302 21.969161
F 40.251999 9.004123 21.969161
F 40.251999 16.721948 21.969160
F 49.147133 1.291605 22.003910
F 49.147133 9.009426 22.003910
F 49.147133 16.727252 22.003909
F 42.467230 7.717826 25.615131
F 42.467230 15.435650 25.615130
F 42.467230 0.000005 25.615130
F 51.332727 7.707595 25.653886
F 51.332727 15.425419 25.653886
F 42.483094 7.717826 21.067393
F 42.479917 5.145207 21.976934
F 42.479917 12.863030 21.976934
F 51.341342 5.156132 22.016186
F 51.341342 12.873955 22.016185
F 42.470404 5.145208 24.705588
F 42.470404 12.863031 24.705589
F 51.335699 5.155665 24.731027
F 51.335699 12.873488 24.731027
F 42.457697 7.717825 28.343784
F 42.457697 15.435649 28.343784
F 42.457697 0.000004 28.343784
F 51.327098 7.708121 28.369675
F 51.327098 15.425945 28.369675
F 51.353007 12.874853 17.453820
F 35.761221 1.286302 31.958645
F 35.761221 9.004123 31.958645
F 35.761221 16.721948 31.958646
F 44.672651 1.286382 31.989697
F 44.672651 9.004203 31.989697
F 44.672651 16.722028 31.989698
F 35.770735 1.286302 29.229998
F 35.770735 9.004123 29.229998
F 35.770735 16.721948 29.229999
F 44.682127 1.286393 29.261170
F 44.682127 9.004214 29.261170
F 44.682127 16.722039 29.261170
F 37.998666 5.145213 29.237775
F 37.998666 12.863035 29.237775
F 46.907755 5.145712 29.269222
F 46.907755 12.863535 29.269222
F 37.989151 5.145213 31.966422
F 37.989151 12.863035 31.966422
F 46.898572 5.145627 31.997247
F 46.898572 12.863450 31.997248
F 40.217085 1.286302 31.974200
F 40.217085 9.004123 31.974200
F 40.217085 16.721948 31.974199
F 49.116826 1.289948 32.002988
F 49.116826 9.007769 32.002988
F 49.116826 16.725595 32.002988
F 40.226600 1.286302 29.245552
F 40.226599 9.004123 29.245553
F 40.226600 16.721949 29.245552
F 49.124789 1.290593 29.279616
F 49.124789 9.008414 29.279616
F 49.124789 16.726239 29.279615
F 42.454520 5.145208 29.253326
F 42.454520 12.863031 29.253326
F 51.324128 5.154696 29.291561
F 51.324128 12.872519 29.291561
F 42.445007 5.145208 31.981979
F 42.445007 12.863032 31.981979
F 51.318547 5.154113 32.008351
F 51.318547 12.871936 32.008351
F 35.812020 1.286302 17.405862
F 35.812020 9.004123 17.405862
F 35.812020 16.721948 17.405862
F 44.723275 1.286431 17.436879
F 44.723275 9.004252 17.436879
F 44.723275 16.722077 17.436879
F 35.799308 3.858910 21.044058
F 35.799308 11.576732 21.044058
F 44.710611 3.858795 21.075084
F 44.710611 11.576616 21.075084
F 35.808843 3.858910 18.315411
F 35.808843 11.576732 18.315411
F 44.720101 3.858782 18.346609
F 44.720101 11.576603 18.346608
F 38.036777 7.717821 18.323188
F 38.036777 15.435644 18.323187
F 51.353007 5.157030 17.453819
F 46.944954 7.717144 18.354751
F 46.944954 15.434968 18.354750
F 42.495800 12.863029 17.429197
F 38.039950 5.145213 17.413639
F 38.039950 12.863035 17.413639
F 46.948167 5.145859 17.444302
F 46.948167 12.863682 17.444302
F 38.027242 7.717821 21.051835
F 38.027242 15.435645 21.051835
F 42.495800 5.145206 17.429197
F 46.935769 7.717234 21.082540
F 46.935769 15.435057 21.082540
F 51.350020 15.424081 18.378459
F 40.267884 1.286302 17.421416
F 40.267884 9.004123 17.421416
F 40.267884 16.721948 17.421416
F 49.161577 1.291949 17.448880
F 49.161577 9.009770 17.448880
F 49.161577 16.727595 17.448880
F 40.255173 3.858911 21.059612
F 40.255173 11.576732 21.059612
F 49.150421 3.853786 21.087422
F 49.150421 11.571607 21.087423
F 40.264707 3.858911 18.330965
F 40.264707 11.576732 18.330965
F 49.158269 3.853077 18.366073
F 49.158268 11.570899 18.366074
F 42.492626 7.717827 18.338738
F 42.492626 15.435651 18.338738
F 42.492626 0.000006 18.338738
F 51.350020 7.706257 18.378459
F 35.710422 1.286302 46.511429
F 35.710422 9.004123 46.511429
F 35.710422 16.721948 46.511429
F 44.622001 1.286341 46.542510
F 44.622001 9.004162 46.542510
F 44.622001 16.721988 46.542510
F 35.707245 3.858910 47.420978
F 35.707245 11.576732 47.420978
F 44.618827 3.858871 47.452113
F 44.618827 11.576693 47.452113
F 35.719936 1.286302 43.782782
F 35.719936 9.004123 43.782782
F 35.719936 16.721948 43.782782
F 44.631484 1.286351 43.813924
F 44.631484 9.004171 43.813924
F 44.631484 16.721997 43.813924
F 37.935179 7.717821 47.428755
F 37.935179 15.435644 47.428755
F 51.293064 15.429391 42.924541
F 46.845670 7.717586 47.460025
F 46.845670 15.435410 47.460025
F 51.293064 7.711567 42.924541
F 37.947866 5.145213 43.790559
F 37.947866 12.863035 43.790559
F 46.858091 5.145497 43.821863
F 46.858091 12.863319 43.821862
F 37.938352 5.145213 46.519206
F 37.938352 12.863035 46.519206
F 46.848883 5.145419 46.550176
F 46.848883 12.863242 46.550177
F 40.166286 1.286302 46.526983
F 40.166286 9.004123 46.526983
F 40.166286 16.721948 46.526983
F 49.071661 1.288162 46.556950
F 49.071661 9.005983 46.556950
F 49.071661 16.723809 46.556950
F 40.163109 3.858911 47.436532
F 40.163109 11.576732 47.436532
F 49.068473 3.856910 47.469055
F 49.068473 11.574731 47.469055
F 40.175801 1.286302 43.798335
F 40.175801 9.004123 43.798335
F 40.175801 16.721948 43.798335
F 49.079780 1.288735 43.831149
F 49.079780 9.006556 43.831149
F 49.079781 16.724381 43.831149
F 42.391039 7.717823 47.444307
F 42.391039 15.435647 47.444307
F 42.391039 0.000002 47.444307
F 51.281699 7.712694 47.479563
F 51.281699 15.430518 47.479563
F 42.406903 0.000002 42.896566
F 42.403726 5.145210 43.806111
F 42.403726 12.863032 43.806111
F 51.290116 5.151292 43.842011
F 51.290116 12.869115 43.842011
F 42.394213 5.145210 46.534761
F 42.394213 12.863033 46.534761
F 51.284640 5.150503 46.563324
F 51.284640 12.868325 46.563324
F 35.748509 3.858910 35.596840
F 35.748509 11.576732 35.596841
F 44.659980 3.858842 35.627900
F 44.659980 11.576663 35.627901
F 35.758044 3.858910 32.868194
F 35.758044 11.576732 32.868194
F 44.669477 3.858831 32.899358
F 44.669477 11.576652 32.899358
F 37.985978 7.717821 32.875971
F 37.985978 15.435644 32.875971
F 42.406903 15.435647 42.896566
F 46.895358 7.717377 32.907380
F 46.895358 15.435201 32.907380
F 42.406903 7.717823 42.896565
F 37.976442 7.717821 35.604618
F 37.976443 15.435645 35.604618
F 51.301532 12.870212 39.285784
F 46.886150 7.717460 35.635481
F 46.886151 15.435284 35.635481
F 51.301532 5.152389 39.285783
F 40.204374 3.858911 35.612395
F 40.204373 11.576732 35.612395
F 49.105561 3.855729 35.641491
F 49.105561 11.573550 35.641491
F 40.213908 3.858911 32.883748
F 40.213908 11.576732 32.883748
F 49.113584 3.855104 32.917484
F 49.113584 11.572925 32.917484
F 42.441833 7.717824 32.891522
F 42.441833 15.435649 32.891522
F 42.441833 0.000003 32.891522
F 51.315587 7.709124 32.929210
F 51.315587 15.426947 32.929210
F 42.419610 12.863032 39.258370
F 42.432300 7.717824 35.620174
F 42.432300 15.435648 35.620174
F 42.432300 0.000003 35.620174
F 51.310016 7.709761 35.647053
F 51.310016 15.427585 35.647053
F 42.419610 5.145209 39.258369
F 35.735821 1.286302 39.235037
F 35.735821 9.004123 39.235037
F 35.735821 16.721948 39.235037
F 44.647329 1.286361 39.266104
F 44.647329 9.004182 39.266104
F 44.647329 16.722007 39.266104
F 35.723109 3.858910 42.873233
F 35.723109 11.576732 42.873233
F 44.634655 3.858862 42.904307
F 44.634655 11.576683 42.904307
F 35.732644 3.858910 40.144586
F 35.732644 11.576732 40.144586
F 44.644155 3.858852 40.175735
F 44.644155 11.576674 40.175735
F 35.745336 1.286302 36.506390
F 35.745336 9.004123 36.506390
F 35.745336 16.721948 36.506389
F 44.656809 1.286371 36.537546
F 44.656809 9.004192 36.537546
F 44.656809 16.722017 36.537545
F 37.960578 7.717821 40.152363
F 37.960578 15.435644 40.152363
F 51.307058 12.870901 36.566834
F 46.870526 7.717484 40.183701
F 46.870526 15.435308 40.183700
F 51.307058 5.153079 36.566835
F 37.973266 5.145213 36.514167
F 37.973266 12.863035 36.514166
F 46.882935 5.145602 36.545539
F 46.882935 12.863424 36.545539
F 37.963751 5.145213 39.242814
F 37.963751 12.863035 39.242814
F 46.873739 5.145520 39.273713
F 46.873739 12.863343 39.273714
F 37.951043 7.717821 42.881010
F 37.951043 15.435645 42.881010
F 42.429123 12.863032 36.529718
F 46.861306 7.717564 42.911946
F 46.861306 15.435388 42.911946
F 42.429123 5.145209 36.529718
F 40.191685 1.286302 39.250591
F 40.191686 9.004123 39.250591
F 40.191685 16.721948 39.250591
F 49.094293 1.289030 39.279985
F 49.094293 9.006851 39.279985
F 49.094293 16.724677 39.279986
F 40.178974 3.858911 42.888787
F 40.178974 11.576732 42.888787
F 49.082979 3.856622 42.918472
F 49.082979 11.574443 42.918472
F 40.188509 3.858911 40.160139
F 40.188509 11.576732 40.160139
F 49.091079 3.856032 40.193251
F 49.091079 11.573854 40.193251
F 40.201200 1.286302 36.521943
F 40.201200 9.004123 36.521943
F 40.201200 16.721948 36.521943
F 49.102337 1.289638 36.555363
F 49.102337 9.007459 36.555363
F 49.102337 16.725284 36.555363
F 42.416436 7.717824 40.167914
F 42.416436 15.435648 40.167914
F 42.416436 0.000003 40.167915
F 51.298582 7.710827 40.204435
F 51.298582 15.428651 40.204435
F 35.697710 3.858910 50.149625
F 35.697710 11.576732 50.149625
F 44.609324 3.858880 50.180712
F 44.609324 11.576701 50.180712
F 37.925643 7.717821 50.157402
F 37.925644 15.435645 50.157402
F 35.759278 11.585367 64.704561
F 46.836438 7.717662 50.188406
F 46.836438 15.435486 50.188406
F 35.759278 3.867545 64.704561
F 40.153575 3.858911 50.165179
F 40.153575 11.576732 50.165179
F 49.060298 3.857466 50.195420
F 49.060298 11.575287 50.195420
F 42.381506 7.717822 50.172957
F 42.381506 15.435646 50.172957
F 42.381506 0.000001 50.172957
F 51.276229 7.713532 50.202133
F 51.276229 15.431355 50.202134
F 51.299712 15.420213 64.735915
F 35.685022 1.286302 53.787820
F 35.685022 9.004123 53.787820
F 35.685022 16.721948 53.787820
F 44.596667 1.286324 53.818913
F 44.596667 9.004145 53.818914
F 44.596667 16.721970 53.818913
F 35.672311 3.858910 57.426010
F 35.672311 11.576732 57.426010
F 44.583987 3.858897 57.457109
F 44.583987 11.576718 57.457109
F 35.681845 3.858910 54.697369
F 35.681845 11.576732 54.697369
F 44.593493 3.858889 54.728493
F 44.593493 11.576710 54.728492
F 35.694537 1.286302 51.059174
F 35.694537 9.004123 51.059174
F 35.694537 16.721948 51.059173
F 44.606152 1.286332 51.090303
F 44.606153 9.004153 51.090303
F 44.606153 16.721979 51.090302
F 37.909779 7.717821 54.705146
F 37.909779 15.435645 54.705145
F 51.299712 7.702389 64.735915
F 46.820790 7.717681 54.736353
F 46.820790 15.435505 54.736353
F 42.443062 0.008638 64.727894
F 37.922467 5.145212 51.066951
F 37.922467 12.863035 51.066950
F 46.833223 5.145398 51.098189
F 46.833223 12.863221 51.098189
F 37.912952 5.145213 53.795597
F 37.912952 12.863035 53.795597
F 46.824002 5.145324 53.826634
F 46.824002 12.863147 53.826634
F 37.900244 7.717821 57.433787
F 37.900244 15.435644 57.433787
F 42.443062 15.444283 64.727894
F 46.811545 7.717754 57.464854
F 46.811545 15.435578 57.464854
F 42.443061 7.726459 64.727894
F 40.140886 1.286302 53.803374
F 40.140887 9.004123 53.803374
F 40.140886 16.721948 53.803374
F 49.048932 1.287342 53.833882
F 49.048932 9.005163 53.833882
F 49.048932 16.722988 53.833883
F 40.128175 3.858910 57.441564
F 40.128175 11.576732 57.441564
F 49.037522 3.858263 57.472326
F 49.037522 11.576084 57.472326
F 40.137710 3.858911 54.712922
F 40.137710 11.576732 54.712922
F 49.045766 3.857739 54.744892
F 49.045766 11.575561 54.744892
F 40.150401 1.286302 51.074727
F 40.150401 9.004123 51.074727
F 40.150401 16.721948 51.074727
F 49.057124 1.287882 51.106969
F 49.057124 9.005702 51.106969
F 49.057124 16.723528 51.106969
F 42.365641 7.717822 54.720699
F 42.365642 15.435646 54.720698
F 42.365641 0.000001 54.720699
F 51.264926 7.714718 54.754592
F 51.264926 15.432541 54.754592
F 51.252741 12.863157 61.114440
F 42.378329 5.145211 51.082503
F 42.378329 12.863033 51.082503
F 51.273289 5.149346 51.117090
F 51.273289 12.867169 51.117090
F 42.368816 5.145211 53.811152
F 42.368816 12.863034 53.811152
F 51.267859 5.148462 53.840968
F 51.267859 12.866285 53.840968
F 42.356108 7.717821 57.449341
F 42.356108 15.435645 57.449342
F 42.356108 0.000000 57.449342
F 51.259502 7.715646 57.479808
F 51.259502 15.433470 57.479808
F 51.252741 5.145334 61.114439
F 35.662020 1.285687 61.062209
F 35.662020 9.003508 61.062209
F 35.662020 16.721333 61.062210
F 44.573721 1.285693 61.093303
F 44.573721 9.003513 61.093303
F 44.573721 16.721339 61.093303
F 44.670989 3.867532 64.735653
F 44.670989 11.585354 64.735653
F 35.663115 3.858201 61.967312
F 35.663115 11.576022 61.967312
F 44.574823 3.858194 61.998425
F 44.574823 11.576016 61.998424
F 35.669146 1.286299 58.335323
F 35.669146 9.004120 58.335323
F 35.669146 16.721945 58.335323
F 44.580825 1.286312 58.366442
F 44.580825 9.004133 58.366442
F 44.580825 16.721959 58.366441
F 37.891049 7.717111 61.975089
F 37.891049 15.434935 61.975089
F 42.345815 12.862419 61.085541
F 46.802553 7.717078 62.006172
F 46.802553 15.434902 62.006171
F 42.345815 5.144596 61.085541
F 37.897077 5.145209 58.343100
F 37.897077 12.863032 58.343100
F 46.808339 5.145303 58.374278
F 46.808339 12.863126 58.374278
F 37.889950 5.144597 61.069986
F 37.889950 12.862420 61.069986
F 46.801484 5.144621 61.101075
F 46.801484 12.862444 61.101075
F 37.987211 7.726456 64.712338
F 37.987211 15.444280 64.712338
F 37.987211 0.008634 64.712338
F 46.896204 7.726052 64.743048
F 46.896204 15.443876 64.743048
F 46.896204 0.008231 64.743048
F 40.117884 1.285686 61.077764
F 40.117885 9.003507 61.077764
F 40.117884 16.721333 61.077764
F 49.027750 1.286307 61.107632
F 49.027750 9.004128 61.107632
F 49.027750 16.721953 61.107632
F 40.215143 3.867546 64.720115
F 40.215143 11.585367 64.720115
F 49.121900 3.864864 64.749015
F 49.121900 11.582685 64.749015
F 40.118980 3.858201 61.982866
F 40.118980 11.576022 61.982866
F 49.029562 3.857696 62.014025
F 49.029562 11.575518 62.014025
F 40.125011 1.286299 58.350877
F 40.125011 9.004120 58.350877
F 40.125011 16.721945 58.350877
F 49.034320 1.287105 58.382444
F 49.034320 9.004926 58.382443
F 49.034320 16.722751 58.382443
F 42.346913 7.717111 61.990643
F 42.346913 15.434935 61.990643
F 51.256524 12.865034 58.391533
F 51.252081 7.715068 62.011731
F 51.252081 15.432891 62.011731
F 51.256524 5.147212 58.391533
F 42.352940 5.145208 58.358654
F 42.352940 12.863031 58.358653
F 35.856149 24.440482 2.859528
F 35.856149 32.158303 2.859528
F 44.767198 24.440666 2.890507
F 44.767198 32.158487 2.890507
F 35.850098 27.012384 6.491516
F 51.358721 20.593016 14.740705
F 35.850098 19.294561 6.491516
F 44.761204 27.012211 6.522502
F 44.761204 34.730033 6.522502
F 44.761204 19.294389 6.522502
F 35.857244 27.012996 3.764630
F 51.358721 28.310837 14.740705
F 35.857244 19.295173 3.764630
F 44.768301 27.012808 3.795849
F 42.505314 20.580854 14.700541
F 44.768301 19.294985 3.795849
F 35.759966 24.431137 0.122279
F 35.759966 32.148959 0.122279
F 44.671408 24.431200 0.153436
F 44.671408 32.149020 0.153436
F 38.085178 30.871906 3.772407
F 38.085178 23.154085 3.772407
F 46.991959 30.870930 3.804109
F 46.991959 23.153109 3.804109
F 37.987897 28.290047 0.130056
F 37.987897 20.572226 0.130056
F 46.899411 28.290020 0.161118
F 46.899411 20.572199 0.161118
F 38.084080 28.299392 2.867304
F 38.084080 20.581571 2.867305
F 46.990980 28.300340 2.897823
F 46.990980 20.582519 2.897824
F 38.078031 30.871294 6.499293
F 38.078031 23.153473 6.499293
F 46.985286 30.870459 6.529819
F 46.985286 23.152638 6.529819
F 40.312013 24.440482 2.875082
F 40.312013 32.158303 2.875082
F 49.199073 24.448260 2.900579
F 49.199074 32.166081 2.900579
F 40.305962 27.012384 6.507070
F 42.505313 28.298676 14.700541
F 40.305962 19.294562 6.507070
F 49.194961 27.005160 6.533093
F 49.194961 34.722981 6.533093
F 49.194961 19.287337 6.533093
F 40.313109 27.012996 3.780184
F 49.169357 32.163973 14.728250
F 40.313109 19.295173 3.780184
F 49.201823 27.005915 3.814759
F 49.201823 34.723736 3.814759
F 49.201823 19.288092 3.814759
F 40.215831 24.431137 0.137833
F 40.215830 32.148958 0.137833
F 49.114342 24.434056 0.170732
F 49.114342 32.151877 0.170732
F 42.541021 30.871915 3.787955
F 42.541021 23.154094 3.787954
F 51.385146 30.857446 3.824792
F 51.385146 23.139625 3.824792
F 42.443763 28.290047 0.145610
F 42.443763 20.572226 0.145610
F 51.333421 28.287894 0.164185
F 51.333421 20.570073 0.164185
F 42.539924 28.299384 2.882864
F 42.539924 20.581563 2.882864
F 51.385087 28.311549 2.888213
F 51.385088 20.593728 2.888213
F 42.533878 30.871302 6.514852
F 42.533878 23.153481 6.514852
F 51.379588 30.857802 6.537890
F 51.379588 23.139981 6.537891
F 35.837419 24.439772 10.129471
F 35.837419 32.157593 10.129471
F 44.748577 24.439929 10.160468
F 44.748577 32.157750 10.160468
F 35.824707 27.012380 13.767666
F 35.824707 34.730202 13.767666
F 35.824707 19.294557 13.767666
F 44.735916 27.012238 13.798673
F 44.735916 34.730059 13.798674
F 44.735916 19.294415 13.798674
F 35.834242 27.012380 11.039019
F 35.834242 34.730202 11.039019
F 35.834242 19.294558 11.039019
F 44.745402 27.012224 11.070237
F 44.745402 34.730045 11.070237
F 44.745402 19.294401 11.070237
F 35.846933 24.439773 7.400830
F 35.846933 32.157594 7.400830
F 44.758041 24.439944 7.432057
F 44.758041 32.157765 7.432057
F 38.062176 30.871291 11.046796
F 38.062176 23.153470 11.046796
F 46.969719 30.870491 11.078440
F 46.969719 23.152670 11.078440
F 38.074864 28.298682 7.408607
F 38.074864 20.580861 7.408606
F 46.982082 28.299546 7.440287
F 46.982082 20.581724 7.440287
F 38.065349 28.298682 10.137248
F 38.065349 20.580861 10.137248
F 46.972932 28.299452 10.167825
F 46.972932 20.581631 10.167825
F 38.052641 30.871291 13.775443
F 38.052641 23.153470 13.775443
F 46.960544 30.870583 13.806063
F 46.960544 23.152762 13.806064
F 40.293283 24.439772 10.145024
F 40.293283 32.157593 10.145024
F 49.183777 24.446516 10.171760
F 49.183777 32.164337 10.171760
F 40.280572 27.012381 13.783220
F 40.280572 34.730202 13.783220
F 40.280572 19.294558 13.783220
F 49.172683 27.006194 13.810326
F 49.172683 34.724016 13.810326
F 49.172683 19.288372 13.810326
F 40.290107 27.012381 11.054573
F 40.290107 34.730202 11.054573
F 40.290107 19.294558 11.054573
F 49.180427 27.005434 11.090441
F 49.180427 34.723256 11.090441
F 49.180427 19.287611 11.090441
F 40.302798 24.439772 7.416383
F 40.302798 32.157593 7.416383
F 49.191446 24.447304 7.452641
F 49.191446 32.165125 7.452641
F 42.518023 30.871298 11.062345
F 42.518023 23.153477 11.062345
F 51.367492 30.858602 11.102924
F 51.367492 23.140781 11.102924
F 42.530710 28.298675 7.424155
F 42.530710 20.580853 7.424155
F 51.376295 28.311846 7.465099
F 51.376295 20.594024 7.465099
F 42.521197 28.298675 10.152807
F 42.521197 20.580854 10.152807
F 51.370494 28.311658 10.176739
F 51.370494 20.593836 10.176740
F 42.508490 30.871297 13.791002
F 42.508490 23.153476 13.791002
F 51.361718 30.858866 13.815263
F 51.361718 23.141046 13.815263
F 35.821534 24.439772 14.677215
F 35.821534 32.157593 14.677215
F 44.732744 24.439914 14.708422
F 44.732744 32.157735 14.708422
F 38.049465 28.298682 14.684992
F 38.049464 20.580861 14.684992
F 46.957328 28.299420 14.716595
F 46.957328 20.581599 14.716595
F 40.277399 24.439772 14.692769
F 40.277399 32.157593 14.692769
F 49.169357 24.446153 14.728250
F 35.786620 24.439772 24.682254
F 35.786620 32.157593 24.682254
F 44.697967 24.439875 24.713289
F 44.697966 32.157696 24.713289
F 35.773908 27.012380 28.320450
F 35.773908 34.730202 28.320450
F 35.773908 19.294557 28.320450
F 44.685299 27.012289 28.351494
F 44.685299 34.730111 28.351494
F 44.685299 19.294466 28.351494
F 35.783443 27.012381 25.591803
F 35.783443 34.730202 25.591803
F 35.783443 19.294558 25.591803
F 44.694793 27.012277 25.622983
F 44.694793 34.730099 25.622983
F 44.694793 19.294455 25.622983
F 35.796135 24.439772 21.953607
F 35.796135 32.157594 21.953607
F 44.707439 24.439888 21.984795
F 44.707439 32.157708 21.984795
F 38.011377 30.871290 25.599580
F 38.011377 23.153470 25.599580
F 46.920167 30.870733 25.631064
F 46.920167 23.152912 25.631064
F 38.024065 28.298682 21.961384
F 38.024065 20.580861 21.961384
F 46.932553 28.299299 21.992907
F 46.932553 20.581478 21.992907
F 38.014550 28.298682 24.690031
F 38.014550 20.580861 24.690031
F 46.923381 28.299211 24.720777
F 46.923381 20.581389 24.720777
F 38.001842 30.871291 28.328227
F 38.001842 23.153470 28.328227
F 46.910971 30.870820 28.359013
F 46.910971 23.152999 28.359013
F 40.242484 24.439772 24.697808
F 40.242484 32.157593 24.697808
F 49.139256 24.444389 24.725954
F 49.139256 32.162210 24.725954
F 40.229773 27.012381 28.336004
F 40.229773 34.730202 28.336004
F 40.229773 19.294558 28.336004
F 49.128044 27.008256 28.364476
F 49.128044 34.726077 28.364476
F 49.128044 19.290433 28.364476
F 40.239308 27.012381 25.607357
F 40.239308 34.730202 25.607357
F 40.239308 19.294558 25.607357
F 49.135983 27.007591 25.641757
F 49.135983 34.725412 25.641757
F 49.135983 19.289768 25.641757
F 40.251999 24.439772 21.969161
F 40.251999 32.157593 21.969161
F 49.147133 24.445076 22.003910
F 49.147133 32.162896 22.003910
F 42.467230 30.871296 25.615131
F 42.467230 23.153475 25.615130
F 51.332727 30.861065 25.653886
F 51.332727 23.143244 25.653886
F 42.479917 28.298677 21.976934
F 42.479917 20.580855 21.976934
F 51.341342 28.309602 22.016186
F 51.341342 20.591781 22.016185
F 42.470404 28.298678 24.705589
F 42.470404 20.580856 24.705588
F 51.335699 28.309135 24.731027
F 51.335699 20.591314 24.731027
F 42.457697 30.871295 28.343784
F 42.457697 23.153474 28.343784
F 51.327098 30.861592 28.369675
F 51.327098 23.143771 28.369675
F 35.761221 24.439772 31.958645
F 35.761221 32.157593 31.958645
F 44.672651 24.439852 31.989697
F 44.672651 32.157673 31.989697
F 35.770735 24.439772 29.229998
F 35.770735 32.157593 29.229998
F 44.682127 24.439863 29.261170
F 44.682127 32.157684 29.261170
F 37.998666 28.298682 29.237775
F 37.998665 20.580861 29.237776
F 46.907755 28.299183 29.269222
F 46.907755 20.581361 29.269221
F 37.989151 28.298682 31.966422
F 37.989151 20.580861 31.966423
F 46.898572 28.299098 31.997247
F 46.898572 20.581276 31.997247
F 40.217085 24.439772 31.974199
F 40.217085 32.157593 31.974200
F 49.116826 24.443418 32.002988
F 49.116826 32.161239 32.002988
F 40.226600 24.439772 29.245552
F 40.226599 32.157593 29.245552
F 49.124789 24.444063 29.279616
F 49.124789 32.161884 29.279616
F 42.454520 28.298678 29.253326
F 42.454520 20.580857 29.253326
F 51.324128 28.308167 29.291561
F 51.324128 20.590345 29.291560
F 42.445007 28.298679 31.981979
F 42.445007 20.580857 31.981979
F 51.318548 28.307583 32.008350
F 51.318547 20.589762 32.008350
F 35.812020 24.439772 17.405862
F 35.812020 32.157593 17.405862
F 44.723275 24.439901 17.436879
F 44.723275 32.157722 17.436879
F 35.799308 27.012380 21.044058
F 35.799308 34.730202 21.044058
F 35.799308 19.294557 21.044058
F 44.710611 27.012265 21.075084
F 44.710611 34.730086 21.075084
F 44.710611 19.294442 21.075085
F 35.808843 27.012380 18.315411
F 35.808843 34.730202 18.315411
F 35.808843 19.294557 18.315411
F 44.720101 27.012252 18.346608
F 44.720101 34.730073 18.346608
F 44.720101 19.294429 18.346609
F 38.036777 30.871291 18.323188
F 38.036777 23.153470 18.323188
F 46.944954 30.870614 18.354751
F 46.944954 23.152793 18.354751
F 38.039950 28.298682 17.413639
F 38.039950 20.580861 17.413639
F 46.948167 28.299329 17.444302
F 46.948167 20.581508 17.444302
F 38.027242 30.871291 21.051835
F 38.027241 23.153470 21.051835
F 46.935769 30.870704 21.082540
F 46.935769 23.152883 21.082540
F 40.267884 24.439772 17.421416
F 40.267884 32.157593 17.421416
F 49.161577 24.445419 17.448880
F 49.161577 32.163240 17.448880
F 40.255173 27.012381 21.059612
F 40.255173 34.730202 21.059612
F 40.255172 19.294558 21.059612
F 49.150421 27.007257 21.087422
F 49.150421 34.725078 21.087423
F 49.150421 19.289434 21.087423
F 40.264707 27.012381 18.330965
F 40.264707 34.730202 18.330965
F 40.264707 19.294558 18.330964
F 49.158268 27.006547 18.366073
F 49.158269 34.724369 18.366074
F 49.158268 19.288724 18.366073
F 42.492626 30.871297 18.338738
F 42.492626 23.153476 18.338738
F 51.350020 30.859727 18.378459
F 51.350020 23.141906 18.378459
F 42.495800 28.298677 17.429197
F 42.495800 20.580855 17.429197
F 51.353007 28.310501 17.453819
F 51.353007 20.592679 17.453820
F 42.483093 30.871296 21.067393
F 42.483094 23.153475 21.067393
F 51.344324 30.860131 21.092408
F 51.344324 23.142310 21.092408
F 35.710422 24.439772 46.511429
F 35.710422 32.157593 46.511429
F 44.622001 24.439811 46.542510
F 44.622001 32.157632 46.542510
F 35.707245 27.012380 47.420978
F 35.707245 34.730202 47.420978
F 35.707245 19.294557 47.420978
F 44.618827 27.012341 47.452113
F 44.618827 34.730163 47.452113
F 44.618827 19.294519 47.452113
F 35.719936 24.439772 43.782782
F 35.719936 32.157593 43.782782
F 44.631484 24.439821 43.813924
F 44.631484 32.157641 43.813924
F 37.935179 30.871291 47.428755
F 37.935179 23.153470 47.428755
F 46.845670 30.871056 47.460025
F 46.845671 23.153235 47.460025
F 37.947866 28.298682 43.790559
F 37.947866 20.580861 43.790559
F 46.858091 28.298967 43.821863
F 46.858091 20.581146 43.821862
F 37.938352 28.298682 46.519206
F 37.938352 20.580861 46.519206
F 46.848883 28.298889 46.550176
F 46.848883 20.581067 46.550177
F 40.166286 24.439772 46.526983
F 40.166286 32.157593 46.526983
F 49.071661 24.441633 46.556950
F 49.071661 32.159453 46.556950
F 40.163109 27.012381 47.436532
F 40.163109 34.730202 47.436531
F 40.163109 19.294558 47.436532
F 49.068473 27.010380 47.469055
F 49.068473 34.728201 47.469055
F 49.068473 19.292557 47.469055
F 40.175801 24.439772 43.798335
F 40.175801 32.157593 43.798335
F 49.079780 24.442205 43.831149
F 49.079781 32.160026 43.831149
F 42.391039 30.871293 47.444307
F 42.391039 23.153472 47.444307
F 51.281699 30.866165 47.479563
F 51.281699 23.148344 47.479563
F 42.403726 28.298680 43.806111
F 42.403726 20.580858 43.806111
F 51.290116 28.304762 43.842011
F 51.290116 20.586941 43.842011
F 42.394213 28.298680 46.534761
F 42.394213 20.580859 46.534761
F 51.284640 28.303973 46.563324
F 51.284640 20.586151 46.563324
F 35.748509 27.012380 35.596840
F 35.748509 34.730202 35.596840
F 35.748509 19.294557 35.596841
F 44.659980 27.012312 35.627900
F 44.659980 34.730133 35.627901
F 44.659980 19.294489 35.627901
F 35.758044 27.012380 32.868194
F 35.758044 34.730202 32.868194
F 35.758044 19.294558 32.868194
F 44.669477 27.012301 32.899358
F 44.669477 34.730122 32.899358
F 44.669477 19.294478 32.899358
F 37.985977 30.871291 32.875971
F 37.985978 23.153470 32.875971
F 46.895358 30.870847 32.907380
F 46.895358 23.153026 32.907380
F 37.976442 30.871291 35.604618
F 37.976442 23.153470 35.604618
F 46.886151 30.870930 35.635481
F 46.886151 23.153110 35.635481
F 40.204374 27.012381 35.612395
F 40.204374 34.730202 35.612395
F 40.204374 19.294558 35.612395
F 49.105561 27.009200 35.641491
F 49.105561 34.727021 35.641491
F 49.105561 19.291377 35.641491
F 40.213908 27.012381 32.883748
F 40.213908 34.730202 32.883748
F 40.213908 19.294558 32.883748
F 49.113584 27.008574 32.917484
F 49.113584 34.726395 32.917484
F 49.113584 19.290751 32.917484
F 42.441833 30.871295 32.891522
F 42.441833 23.153474 32.891522
F 51.315587 30.862594 32.929210
F 51.315587 23.144773 32.929210
F 42.432300 30.871294 35.620174
F 42.432300 23.153473 35.620174
F 51.310016 30.863231 35.647053
F 51.310016 23.145410 35.647053
F 35.735821 24.439773 39.235037
F 35.735821 32.157594 39.235037
F 44.647329 24.439831 39.266104
F 44.647329 32.157652 39.266104
F 35.723109 27.012380 42.873233
F 35.723109 34.730202 42.873233
F 35.723109 19.294557 42.873233
F 44.634655 27.012332 42.904307
F 44.634655 34.730153 42.904307
F 44.634655 19.294509 42.904307
F 35.732644 27.012380 40.144586
F 35.732644 34.730202 40.144586
F 35.732644 19.294557 40.144585
F 44.644155 27.012322 40.175735
F 44.644155 34.730144 40.175735
F 44.644155 19.294499 40.175734
F 35.745336 24.439772 36.506390
F 35.745336 32.157593 36.506390
F 44.656809 24.439841 36.537546
F 44.656809 32.157662 36.537546
F 37.960578 30.871291 40.152363
F 37.960578 23.153470 40.152363
F 46.870526 30.870954 40.183701
F 46.870526 23.153134 40.183700
F 37.973266 28.298682 36.514167
F 37.973266 20.580861 36.514167
F 46.882935 28.299072 36.545539
F 46.882935 20.581250 36.545539
F 37.963751 28.298682 39.242814
F 37.963751 20.580861 39.242814
F 46.873739 28.298990 39.273713
F 46.873739 20.581169 39.273713
F 37.951043 30.871291 42.881010
F 37.951043 23.153470 42.881010
F 46.861306 30.871035 42.911946
F 46.861306 23.153214 42.911946
F 40.191685 24.439772 39.250591
F 40.191685 32.157593 39.250591
F 49.094293 24.442501 39.279985
F 49.094293 32.160322 39.279985
F 40.178974 27.012381 42.888787
F 40.178974 34.730202 42.888787
F 40.178974 19.294558 42.888787
F 49.082979 27.010092 42.918472
F 49.082979 34.727913 42.918472
F 49.082979 19.292269 42.918472
F 40.188509 27.012381 40.160140
F 40.188509 34.730202 40.160139
F 40.188509 19.294558 40.160140
F 49.091079 27.009502 40.193251
F 49.091079 34.727324 40.193251
F 49.091079 19.291680 40.193251
F 40.201200 24.439772 36.521943
F 40.201200 32.157593 36.521943
F 49.102337 24.443108 36.555363
F 49.102337 32.160929 36.555363
F 42.416436 30.871294 40.167915
F 42.416436 23.153473 40.167915
F 51.298582 30.864297 40.204435
F 51.298582 23.146476 40.204435
F 42.429123 28.298679 36.529718
F 42.429123 20.580858 36.529718
F 51.307058 28.306549 36.566835
F 51.307058 20.588728 36.566835
F 42.419610 28.298680 39.258369
F 42.419610 20.580858 39.258370
F 51.301532 28.305859 39.285783
F 51.301532 20.588038 39.285784
F 42.406903 30.871293 42.896565
F 42.406903 23.153472 42.896565
F 51.293064 30.865038 42.924541
F 51.293064 23.147217 42.924541
F 35.697710 27.012380 50.149625
F 35.697710 34.730202 50.149625
F 35.697710 19.294557 50.149625
F 44.609324 27.012350 50.180712
F 44.609324 34.730172 50.180712
F 44.609324 19.294527 50.180712
F 37.925643 30.871291 50.157402
F 37.925643 23.153470 50.157402
F 46.836438 30.871133 50.188406
F 46.836438 23.153312 50.188406
F 40.153575 27.012381 50.165179
F 40.153575 34.730202 50.165179
F 40.153575 19.294558 50.165179
F 49.060298 27.010936 50.195420
F 49.060298 34.728758 50.195420
F 49.060298 19.293113 50.195420
F 42.381506 30.871292 50.172957
F 42.381506 23.153471 50.172957
F 51.276229 30.867002 50.202133
F 51.276229 23.149181 50.202133
F 35.685022 24.439772 53.787820
F 35.685022 32.157593 53.787820
F 44.596667 24.439794 53.818913
F 44.596667 32.157615 53.818913
F 35.672311 27.012380 57.426010
F 35.672311 34.730202 57.426010
F 35.672311 19.294557 57.426010
F 44.583987 27.012367 57.457109
F 44.583987 34.730188 57.457109
F 44.583987 19.294544 57.457109
F 35.681845 27.012380 54.697369
F 35.681845 34.730202 54.697369
F 35.681845 19.294558 54.697368
F 44.593493 27.012359 54.728493
F 44.593493 34.730180 54.728492
F 44.593493 19.294536 54.728492
F 35.694537 24.439772 51.059174
F 35.694537 32.157593 51.059174
F 44.606153 24.439803 51.090303
F 44.606152 32.157623 51.090303
F 37.909779 30.871291 54.705146
F 37.909779 23.153470 54.705146
F 46.820790 30.871151 54.736353
F 46.820790 23.153330 54.736354
F 37.922467 28.298682 51.066951
F 37.922467 20.580861 51.066950
F 46.833223 28.298869 51.098189
F 46.833223 20.581047 51.098189
F 37.912952 28.298682 53.795597
F 37.912952 20.580861 53.795597
F 46.824002 28.298794 53.826634
F 46.824002 20.580973 53.826634
F 37.900244 30.871290 57.433787
F 37.900244 23.153470 57.433787
F 46.811545 30.871224 57.464854
F 46.811546 23.153404 57.464854
F 40.140887 24.439772 53.803374
F 40.140886 32.157593 53.803374
F 49.048932 24.440812 53.833882
F 49.048932 32.158633 53.833882
F 40.128176 27.012380 57.441564
F 40.128176 34.730202 57.441564
F 40.128175 19.294558 57.441564
F 49.037522 27.011734 57.472326
F 49.037522 34.729555 57.472326
F 49.037522 19.293911 57.472326
F 40.137710 27.012381 54.712922
F 40.137710 34.730202 54.712922
F 40.137710 19.294558 54.712922
F 49.045766 27.011209 54.744892
F 49.045766 34.729031 54.744892
F 49.045766 19.293387 54.744892
F 40.150401 24.439772 51.074727
F 40.150401 32.157593 51.074727
F 49.057124 24.441352 51.106969
F 49.057124 32.159173 51.106969
F 42.365641 30.871292 54.720699
F 42.365641 23.153471 54.720699
F 51.264926 30.868188 54.754592
F 51.264926 23.150367 54.754592
F 42.378329 28.298680 51.082503
F 42.378329 20.580859 51.082503
F 51.273289 28.302816 51.117090
F 51.273289 20.584995 51.117090
F 42.368816 28.298681 53.811152
F 42.368816 20.580860 53.811152
F 51.267859 28.301933 53.840968
F 51.267859 20.584111 53.840968
F 42.356108 30.871291 57.449341
F 42.356108 23.153470 57.449341
F 51.259502 30.869116 57.479808
F 51.259502 23.151295 57.479808
F 35.662020 24.439157 61.062209
F 35.662020 32.156978 61.062209
F 44.573721 24.439162 61.093303
F 44.573721 32.156983 61.093303
F 44.670989 27.021002 64.735653
F 35.759278 19.303192 64.704561
F 44.670989 19.303180 64.735653
F 35.663115 27.011671 61.967312
F 35.663115 34.729492 61.967312
F 35.663115 19.293848 61.967312
F 44.574823 27.011664 61.998425
F 44.574823 34.729486 61.998425
F 44.574823 19.293842 61.998425
F 35.669146 24.439769 58.335323
F 35.669146 32.157590 58.335323
F 44.580825 24.439782 58.366442
F 44.580825 32.157603 58.366441
F 37.891049 30.870581 61.975089
F 37.891049 23.152760 61.975089
F 46.802553 30.870548 62.006172
F 46.802553 23.152727 62.006171
F 37.897077 28.298679 58.343100
F 37.897076 20.580857 58.343100
F 46.808339 28.298773 58.374278
F 46.808339 20.580952 58.374278
F 37.889951 28.298067 61.069986
F 37.889950 20.580245 61.069987
F 46.801484 28.298092 61.101075
F 46.801484 20.580270 61.101075
F 37.987211 30.879926 64.712338
F 37.987211 23.162105 64.712338
F 46.896204 30.879522 64.743048
F 46.896204 23.161702 64.743048
F 40.117884 24.439156 61.077764
F 40.117884 32.156977 61.077764
F 49.027750 24.439777 61.107632
F 49.027750 32.157598 61.107632
F 40.215143 27.021016 64.720115
F 35.759278 27.021015 64.704561
F 40.215143 19.303193 64.720115
F 49.121900 27.018334 64.749015
F 51.299712 23.138038 64.735915
F 49.121900 19.300511 64.749015
F 40.118980 27.011671 61.982866
F 40.118980 34.729492 61.982866
F 40.118980 19.293848 61.982866
F 49.029562 27.011166 62.014025
F 49.029562 34.728988 62.014025
F 49.029562 19.293344 62.014025
F 40.125011 24.439769 58.350877
F 40.125011 32.157590 58.350877
F 49.034320 24.440575 58.382444
F 49.034320 32.158396 58.382443
F 42.346913 30.870581 61.990643
F 42.346913 23.152760 61.990643
F 51.252081 30.868538 62.011731
F 51.252081 23.150717 62.011731
F 42.352940 28.298678 58.358654
F 42.352941 20.580857 58.358653
F 51.256524 28.300682 58.391533
F 51.256524 20.582861 58.391532
F 42.345815 28.298066 61.085541
F 42.345815 20.580245 61.085541
F 51.252741 28.298804 61.114439
F 51.252741 20.580983 61.114439
F 42.443061 30.879929 64.727894
F 42.443062 23.162108 64.727894
F 51.299712 30.855859 64.735915
F 35.856149 47.593952 2.859528
F 35.856149 39.876128 2.859528
F 44.767198 47.594136 2.890507
F 44.767198 39.876312 2.890508
F 35.850098 50.165854 6.491516
F 35.850098 42.448031 6.491516
F 44.761204 50.165682 6.522502
F 44.761204 42.447859 6.522502
F 35.857245 50.166466 3.764630
F 35.857244 42.448643 3.764630
F 44.768301 50.166278 3.795849
F 44.768301 42.448455 3.795849
F 35.759966 47.584607 0.122279
F 35.759966 39.866784 0.122279
F 44.671408 47.584670 0.153436
F 44.671408 39.866846 0.153436
F 38.085178 38.589730 3.772407
F 38.085178 46.307555 3.772407
F 46.991959 38.588753 3.804109
F 46.991959 46.306579 3.804109
F 37.987897 51.443518 0.130056
F 37.987897 36.007870 0.130056
F 37.987897 43.725696 0.130056
F 46.899411 51.443490 0.161118
F 46.899411 36.007843 0.161118
F 46.899411 43.725668 0.161118
F 38.084080 51.452862 2.867304
F 38.084080 36.017215 2.867305
F 38.084080 43.735041 2.867305
F 46.990980 51.453810 2.897823
F 46.990980 36.018163 2.897824
F 46.990980 43.735989 2.897824
F 38.078031 38.589118 6.499293
F 38.078031 46.306943 6.499293
F 46.985286 38.588283 6.529819
F 46.985286 46.306108 6.529819
F 40.312013 47.593952 2.875082
F 40.312013 39.876128 2.875082
F 49.199074 47.601730 2.900579
F 49.199074 39.883906 2.900580
F 40.305962 50.165854 6.507070
F 40.305962 42.448031 6.507071
F 49.194961 50.158629 6.533093
F 49.194961 42.440807 6.533093
F 40.313109 50.166467 3.780184
F 40.313109 42.448644 3.780184
F 49.201823 50.159385 3.814759
F 49.201823 42.441562 3.814759
F 40.215830 47.584607 0.137833
F 40.215830 39.866783 0.137833
F 49.114342 47.587526 0.170732
F 49.114342 39.869702 0.170732
F 42.541021 38.589739 3.787954
F 42.541021 46.307564 3.787954
F 51.385146 38.575269 3.824792
F 51.385146 46.293094 3.824792
F 42.443763 51.443517 0.145610
F 42.443763 36.007870 0.145609
F 42.443762 43.725696 0.145610
F 51.333421 51.441364 0.164185
F 51.333421 36.005717 0.164185
F 51.333421 43.723542 0.164185
F 42.539924 51.452854 2.882864
F 42.539924 36.017207 2.882864
F 42.539924 43.735033 2.882864
F 51.385087 51.465019 2.888213
F 51.385087 36.029372 2.888213
F 51.385087 43.747198 2.888213
F 42.533878 38.589126 6.514852
F 42.533878 46.306951 6.514852
F 51.379588 38.575626 6.537891
F 51.379588 46.293451 6.537891
F 35.837419 47.593242 10.129471
F 35.837419 39.875419 10.129471
F 44.748577 47.593399 10.160468
F 44.748577 39.875575 10.160468
F 35.824707 50.165850 13.767666
F 35.824707 42.448028 13.767666
F 44.735916 50.165708 13.798673
F 44.735916 42.447885 13.798674
F 35.834242 50.165850 11.039019
F 35.834242 42.448028 11.039019
F 44.745402 50.165694 11.070237
F 44.745402 42.447871 11.070237
F 35.846933 47.593243 7.400830
F 35.846933 39.875419 7.400830
F 44.758041 47.593414 7.432057
F 44.758041 39.875590 7.432057
F 38.062176 38.589115 11.046796
F 38.062176 46.306940 11.046796
F 46.969718 38.588314 11.078440
F 46.969718 46.306140 11.078440
F 38.074864 51.452153 7.408607
F 38.074864 36.016505 7.408607
F 38.074864 43.734331 7.408606
F 46.982082 51.453016 7.440287
F 46.982082 36.017368 7.440287
F 46.982082 43.735194 7.440287
F 38.065349 51.452153 10.137248
F 38.065349 36.016505 10.137248
F 38.065349 43.734331 10.137248
F 46.972932 51.452922 10.167825
F 46.972932 36.017275 10.167825
F 46.972932 43.735101 10.167825
F 38.052641 38.589115 13.775443
F 38.052641 46.306940 13.775443
F 46.960544 38.588407 13.806064
F 46.960544 46.306232 13.806064
F 40.293283 47.593242 10.145024
F 40.293283 39.875418 10.145025
F 49.183777 47.599986 10.171760
F 49.183777 39.882162 10.171760
F 40.280572 50.165851 13.783220
F 40.280572 42.448028 13.783220
F 49.172683 50.159664 13.810326
F 49.172683 42.441841 13.810326
F 40.290107 50.165851 11.054573
F 40.290107 42.448028 11.054573
F 49.180427 50.158904 11.090441
F 49.180427 42.441081 11.090441
F 40.302798 47.593242 7.416383
F 40.302798 39.875418 7.416383
F 49.191446 47.600774 7.452641
F 49.191446 39.882950 7.452641
F 42.518023 38.589122 11.062345
F 42.518023 46.306947 11.062345
F 51.367492 38.576425 11.102924
F 51.367492 46.294251 11.102924
F 42.530710 51.452145 7.424155
F 42.530710 36.016498 7.424154
F 42.530710 43.734323 7.424155
F 51.376295 51.465316 7.465099
F 51.376295 36.029668 7.465099
F 51.376295 43.747494 7.465099
F 42.521197 51.452145 10.152806
F 42.521197 36.016498 10.152806
F 42.521197 43.734324 10.152807
F 51.370494 51.465128 10.176739
F 51.370494 36.029480 10.176739
F 51.370494 43.747306 10.176740
F 42.508490 38.589121 13.791002
F 42.508490 46.306946 13.791002
F 51.361718 38.576690 13.815263
F 51.361718 46.294515 13.815263
F 35.821534 47.593242 14.677215
F 35.821534 39.875419 14.677215
F 44.732744 47.593384 14.708422
F 44.732744 39.875561 14.708422
F 38.049465 51.452152 14.684992
F 38.049465 36.016505 14.684991
F 38.049464 43.734331 14.684992
F 46.957328 51.452890 14.716595
F 46.957328 36.017243 14.716595
F 46.957328 43.735069 14.716595
F 40.277399 47.593242 14.692769
F 40.277399 39.875418 14.692768
F 49.169357 47.599622 14.728250
F 49.169357 39.881798 14.728250
F 42.505313 51.452146 14.700541
F 42.505314 36.016499 14.700541
F 42.505313 43.734324 14.700541
F 51.358721 51.464307 14.740705
F 51.358721 36.028660 14.740705
F 51.358721 43.746485 14.740705
F 35.850098 34.730205 6.491516
F 35.857244 34.730818 3.764630
F 44.768301 34.730629 3.795849
F 40.305963 34.730206 6.507070
F 40.313109 34.730818 3.780184
F 35.786620 47.593242 24.682254
F 35.786620 39.875419 24.682254
F 44.697967 47.593345 24.713289
F 44.697967 39.875522 24.713290
F 35.773908 50.165850 28.320450
F 35.773909 42.448028 28.320450
F 44.685299 50.165759 28.351494
F 44.685299 42.447936 28.351494
F 35.783443 50.165851 25.591803
F 35.783443 42.448028 25.591803
F 44.694793 50.165748 25.622983
F 44.694793 42.447925 25.622983
F 35.796135 47.593242 21.953607
F 35.796135 39.875419 21.953607
F 44.707439 47.593358 21.984795
F 44.707439 39.875534 21.984796
F 38.011377 38.589115 25.599580
F 38.011377 46.306940 25.599580
F 46.920167 38.588557 25.631064
F 46.920167 46.306382 25.631064
F 38.024065 51.452152 21.961384
F 38.024065 36.016505 21.961384
F 38.024065 43.734331 21.961384
F 46.932553 51.452769 21.992907
F 46.932553 36.017122 21.992907
F 46.932553 43.734947 21.992907
F 38.014550 51.452153 24.690031
F 38.014550 36.016505 24.690031
F 38.014550 43.734331 24.690031
F 46.923381 51.452681 24.720777
F 46.923381 36.017033 24.720777
F 46.923381 43.734859 24.720777
F 38.001842 38.589114 28.328227
F 38.001842 46.306940 28.328227
F 46.910971 38.588644 28.359013
F 46.910971 46.306469 28.359013
F 40.242484 47.593242 24.697808
F 40.242484 39.875418 24.697808
F 49.139256 47.597859 24.725954
F 49.139256 39.880035 24.725954
F 40.229773 50.165851 28.336004
F 40.229773 42.448028 28.336004
F 49.128044 50.161725 28.364476
F 49.128044 42.443903 28.364476
F 40.239308 50.165851 25.607357
F 40.239308 42.448028 25.607357
F 49.135983 50.161060 25.641757
F 49.135983 42.443238 25.641757
F 40.251999 47.593242 21.969161
F 40.251999 39.875418 21.969160
F 49.147133 47.598545 22.003910
F 49.147133 39.880721 22.003909
F 42.467230 38.589119 25.615130
F 42.467230 46.306945 25.615130
F 51.332727 38.578889 25.653886
F 51.332727 46.296714 25.653886
F 42.479917 51.452147 21.976934
F 42.479917 36.016500 21.976934
F 42.479917 43.734325 21.976934
F 51.341342 51.463072 22.016186
F 51.341342 36.027425 22.016185
F 51.341342 43.745251 22.016185
F 42.470404 51.452148 24.705588
F 42.470404 36.016500 24.705589
F 42.470404 43.734326 24.705588
F 51.335699 51.462605 24.731027
F 51.335699 36.026958 24.731027
F 51.335699 43.744784 24.731027
F 42.457697 38.589119 28.343784
F 42.457697 46.306944 28.343784
F 51.327098 38.579415 28.369675
F 51.327098 46.297240 28.369675
F 35.761221 47.593242 31.958645
F 35.761221 39.875419 31.958646
F 44.672651 47.593322 31.989697
F 44.672651 39.875498 31.989698
F 35.770735 47.593242 29.229998
F 35.770735 39.875419 29.229999
F 44.682127 47.593333 29.261170
F 44.682127 39.875509 29.261170
F 37.998666 51.452153 29.237775
F 37.998666 36.016505 29.237775
F 37.998666 43.734331 29.237776
F 46.907755 51.452652 29.269222
F 46.907755 36.017005 29.269222
F 46.907755 43.734831 29.269222
F 37.989151 51.452153 31.966422
F 37.989151 36.016505 31.966422
F 37.989151 43.734331 31.966423
F 46.898572 51.452567 31.997247
F 46.898572 36.016920 31.997248
F 46.898572 43.734746 31.997247
F 40.217085 47.593242 31.974200
F 40.217085 39.875418 31.974199
F 49.116826 47.596888 32.002988
F 49.116826 39.879064 32.002988
F 40.226600 47.593242 29.245553
F 40.226599 39.875418 29.245552
F 49.124789 47.597533 29.279616
F 49.124789 39.879709 29.279615
F 42.454520 51.452148 29.253326
F 42.454520 36.016501 29.253326
F 42.454520 43.734327 29.253326
F 51.324128 51.461636 29.291561
F 51.324128 36.025989 29.291561
F 51.324128 43.743815 29.291560
F 42.445007 51.452149 31.981979
F 42.445007 36.016501 31.981979
F 42.445007 43.734327 31.981979
F 51.318547 51.461053 32.008351
F 51.318547 36.025406 32.008351
F 51.318547 43.743231 32.008350
F 35.812020 47.593242 17.405862
F 35.812020 39.875419 17.405862
F 44.723275 47.593371 17.436879
F 44.723275 39.875547 17.436880
F 35.799308 50.165850 21.044058
F 35.799308 42.448028 21.044058
F 44.710611 50.165735 21.075084
F 44.710611 42.447912 21.075085
F 35.808843 50.165850 18.315411
F 35.808843 42.448028 18.315411
F 44.720101 50.165722 18.346609
F 44.720101 42.447899 18.346609
F 38.036777 38.589115 18.323187
F 38.036777 46.306940 18.323188
F 46.944954 38.588438 18.354750
F 46.944954 46.306263 18.354751
F 38.039950 51.452153 17.413639
F 38.039950 36.016505 17.413639
F 38.039950 43.734331 17.413639
F 46.948167 51.452799 17.444302
F 46.948167 36.017152 17.444302
F 46.948167 43.734978 17.444302
F 38.027242 38.589114 21.051835
F 38.027242 46.306940 21.051835
F 46.935769 38.588527 21.082540
F 46.935769 46.306353 21.082540
F 40.267884 47.593242 17.421416
F 40.267884 39.875418 17.421416
F 49.161577 47.598889 17.448880
F 49.161577 39.881065 17.448880
F 40.255173 50.165851 21.059612
F 40.255172 42.448028 21.059612
F 49.150421 50.160726 21.087422
F 49.150421 42.442903 21.087423
F 40.264707 50.165851 18.330965
F 40.264707 42.448028 18.330965
F 49.158269 50.160017 18.366073
F 49.158269 42.442194 18.366073
F 42.492626 38.589120 18.338738
F 42.492626 46.306946 18.338738
F 51.350020 38.577551 18.378459
F 51.350020 46.295376 18.378459
F 42.495800 51.452147 17.429197
F 42.495800 36.016499 17.429197
F 42.495800 43.734325 17.429197
F 51.353007 51.463970 17.453819
F 51.353007 36.028323 17.453820
F 51.353006 43.746149 17.453820
F 42.483094 38.589120 21.067393
F 42.483094 46.306945 21.067393
F 51.344325 38.577954 21.092408
F 51.344325 46.295780 21.092408
F 35.710422 47.593242 46.511429
F 35.710422 39.875419 46.511429
F 44.622001 47.593281 46.542510
F 44.622001 39.875458 46.542510
F 35.707245 50.165850 47.420978
F 35.707245 42.448028 47.420978
F 44.618827 50.165811 47.452113
F 44.618827 42.447988 47.452113
F 35.719936 47.593242 43.782782
F 35.719936 39.875419 43.782782
F 44.631484 47.593291 43.813924
F 44.631484 39.875467 43.813924
F 37.935179 38.589115 47.428755
F 37.935179 46.306940 47.428755
F 46.845670 38.588880 47.460025
F 46.845670 46.306705 47.460025
F 37.947866 51.452153 43.790559
F 37.947866 36.016505 43.790559
F 37.947866 43.734331 43.790559
F 46.858091 51.452437 43.821863
F 46.858091 36.016790 43.821862
F 46.858091 43.734615 43.821862
F 37.938352 51.452153 46.519206
F 37.938352 36.016505 46.519206
F 37.938352 43.734331 46.519206
F 46.848883 51.452359 46.550176
F 46.848883 36.016711 46.550177
F 46.848883 43.734537 46.550177
F 40.166286 47.593242 46.526983
F 40.166286 39.875418 46.526983
F 49.071661 47.595102 46.556950
F 49.071661 39.877278 46.556950
F 40.163109 50.165851 47.436532
F 40.163109 42.448028 47.436532
F 49.068473 50.163850 47.469055
F 49.068473 42.446027 47.469055
F 40.175801 47.593242 43.798335
F 40.175801 39.875418 43.798336
F 49.079780 47.595675 43.831149
F 49.079781 39.877851 43.831149
F 42.391039 38.589117 47.444307
F 42.391039 46.306942 47.444307
F 51.281699 38.583988 47.479563
F 51.281699 46.301813 47.479563
F 42.403726 51.452150 43.806111
F 42.403726 36.016503 43.806111
F 42.403726 43.734328 43.806111
F 51.290116 51.458232 43.842011
F 51.290116 36.022585 43.842011
F 51.290116 43.740411 43.842011
F 42.394213 51.452150 46.534761
F 42.394213 36.016503 46.534761
F 42.394213 43.734329 46.534761
F 51.284640 51.457443 46.563324
F 51.284640 36.021796 46.563324
F 51.284640 43.739621 46.563324
F 35.748509 50.165850 35.596840
F 35.748509 42.448028 35.596841
F 44.659980 50.165782 35.627900
F 44.659980 42.447959 35.627901
F 35.758044 50.165850 32.868194
F 35.758044 42.448028 32.868194
F 44.669477 50.165771 32.899358
F 44.669477 42.447948 32.899358
F 37.985978 38.589115 32.875971
F 37.985978 46.306940 32.875971
F 46.895358 38.588670 32.907380
F 46.895358 46.306496 32.907380
F 37.976443 38.589114 35.604618
F 37.976442 46.306940 35.604618
F 46.886151 38.588754 35.635481
F 46.886150 46.306579 35.635481
F 40.204374 50.165851 35.612395
F 40.204374 42.448028 35.612395
F 49.105561 50.162669 35.641491
F 49.105561 42.444846 35.641491
F 40.213908 50.165851 32.883748
F 40.213908 42.448028 32.883748
F 49.113584 50.162044 32.917484
F 49.113584 42.444221 32.917484
F 42.441833 38.589118 32.891522
F 42.441833 46.306944 32.891522
F 51.315587 38.580418 32.929210
F 51.315587 46.298243 32.929210
F 42.432300 38.589118 35.620174
F 42.432300 46.306943 35.620174
F 51.310016 38.581055 35.647053
F 51.310016 46.298880 35.647053
F 35.735821 47.593242 39.235037
F 35.735821 39.875419 39.235037
F 44.647329 47.593301 39.266104
F 44.647329 39.875477 39.266104
F 35.723109 50.165850 42.873233
F 35.723109 42.448028 42.873233
F 44.634655 50.165802 42.904307
F 44.634655 42.447979 42.904307
F 35.732644 50.165850 40.144586
F 35.732644 42.448028 40.144585
F 44.644155 50.165792 40.175735
F 44.644155 42.447969 40.175734
F 35.745336 47.593242 36.506390
F 35.745336 39.875419 36.506389
F 44.656809 47.593311 36.537546
F 44.656809 39.875487 36.537546
F 37.960578 38.589115 40.152363
F 37.960578 46.306940 40.152363
F 46.870526 38.588778 40.183700
F 46.870526 46.306603 40.183700
F 37.973266 51.452153 36.514167
F 37.973266 36.016505 36.514166
F 37.973266 43.734331 36.514167
F 46.882935 51.452542 36.545539
F 46.882935 36.016895 36.545539
F 46.882935 43.734720 36.545539
F 37.963751 51.452153 39.242814
F 37.963751 36.016505 39.242814
F 37.963751 43.734331 39.242814
F 46.873739 51.452460 39.273713
F 46.873739 36.016813 39.273714
F 46.873739 43.734638 39.273713
F 37.951043 38.589115 42.881010
F 37.951043 46.306940 42.881010
F 46.861306 38.588858 42.911946
F 46.861306 46.306683 42.911946
F 40.191685 47.593242 39.250591
F 40.191686 39.875418 39.250591
F 49.094293 47.595970 39.279985
F 49.094293 39.878146 39.279986
F 40.178974 50.165851 42.888787
F 40.178974 42.448028 42.888787
F 49.082979 50.163562 42.918472
F 49.082979 42.445739 42.918472
F 40.188509 50.165851 40.160140
F 40.188509 42.448028 40.160140
F 49.091079 50.162972 40.193251
F 49.091079 42.445149 40.193251
F 40.201200 47.593242 36.521943
F 40.201200 39.875418 36.521943
F 49.102337 47.596578 36.555363
F 49.102337 39.878754 36.555363
F 42.416436 38.589117 40.167914
F 42.416436 46.306943 40.167914
F 51.298582 38.582121 40.204435
F 51.298582 46.299946 40.204435
F 42.429123 51.452149 36.529718
F 42.429123 36.016502 36.529718
F 42.429123 43.734327 36.529718
F 51.307058 51.460019 36.566835
F 51.307058 36.024372 36.566834
F 51.307058 43.742197 36.566835
F 42.419610 51.452149 39.258369
F 42.419610 36.016502 39.258370
F 42.419610 43.734328 39.258370
F 51.301532 51.459329 39.285783
F 51.301532 36.023682 39.285784
F 51.301532 43.741507 39.285784
F 42.406903 38.589117 42.896566
F 42.406903 46.306942 42.896565
F 51.293064 38.582861 42.924541
F 51.293064 46.300686 42.924541
F 35.697710 50.165850 50.149625
F 35.697710 42.448028 50.149625
F 44.609324 50.165820 50.180712
F 44.609324 42.447997 50.180712
F 37.925643 38.589114 50.157402
F 37.925643 46.306940 50.157402
F 46.836438 38.588956 50.188406
F 46.836438 46.306782 50.188406
F 40.153575 50.165851 50.165179
F 40.153575 42.448028 50.165179
F 49.060298 50.164406 50.195420
F 49.060298 42.446583 50.195420
F 42.381506 38.589116 50.172957
F 42.381506 46.306941 50.172957
F 51.276229 38.584825 50.202134
F 51.276229 46.302651 50.202133
F 35.685022 47.593242 53.787820
F 35.685022 39.875419 53.787820
F 44.596667 47.593264 53.818913
F 44.596667 39.875440 53.818913
F 35.672311 50.165850 57.426010
F 35.672311 42.448027 57.426010
F 44.583987 50.165837 57.457109
F 44.583987 42.448014 57.457109
F 35.681845 50.165850 54.697369
F 35.681845 42.448028 54.697368
F 44.593493 50.165829 54.728493
F 44.593493 42.448006 54.728492
F 35.694537 47.593242 51.059174
F 35.694537 39.875419 51.059173
F 44.606153 47.593273 51.090303
F 44.606153 39.875449 51.090303
F 37.909779 38.589115 54.705145
F 37.909779 46.306940 54.705146
F 46.820790 38.588975 54.736353
F 46.820790 46.306800 54.736354
F 37.922467 51.452152 51.066951
F 37.922467 36.016505 51.066950
F 37.922467 43.734331 51.066950
F 46.833223 51.452338 51.098189
F 46.833223 36.016691 51.098189
F 46.833223 43.734517 51.098189
F 37.912952 51.452153 53.795597
F 37.912952 36.016505 53.795598
F 37.912952 43.734331 53.795597
F 46.824002 51.452264 53.826634
F 46.824002 36.016617 53.826634
F 46.824002 43.734443 53.826634
F 37.900244 38.589114 57.433787
F 37.900244 46.306940 57.433787
F 46.811545 38.589048 57.464854
F 46.811545 46.306873 57.464854
F 40.140886 47.593242 53.803374
F 40.140887 39.875418 53.803374
F 49.048932 47.594282 53.833882
F 49.048932 39.876458 53.833883
F 40.128175 50.165851 57.441564
F 40.128175 42.448028 57.441564
F 49.037522 50.165203 57.472326
F 49.037522 42.447380 57.472326
F 40.137710 50.165851 54.712922
F 40.137710 42.448028 54.712922
F 49.045766 50.164679 54.744892
F 49.045766 42.446856 54.744892
F 40.150401 47.593242 51.074727
F 40.150401 39.875418 51.074727
F 49.057124 47.594822 51.106969
F 49.057124 39.876998 51.106969
F 42.365641 38.589116 54.720698
F 42.365641 46.306941 54.720699
F 51.264926 38.586012 54.754592
F 51.264926 46.303837 54.754592
F 42.378329 51.452151 51.082503
F 42.378329 36.016503 51.082503
F 42.378329 43.734329 51.082503
F 51.273289 51.456286 51.117090
F 51.273289 36.020639 51.117090
F 51.273289 43.738464 51.117090
F 42.368816 51.452151 53.811152
F 42.368816 36.016504 53.811152
F 42.368816 43.734330 53.811152
F 51.267859 51.455402 53.840968
F 51.267859 36.019755 53.840968
F 51.267859 43.737581 53.840968
F 42.356108 38.589115 57.449342
F 42.356108 46.306941 57.449341
F 51.259502 38.586940 57.479808
F 51.259502 46.304765 57.479808
F 35.662020 47.592627 61.062209
F 35.662020 39.874803 61.062210
F 44.573721 47.592633 61.093303
F 44.573721 39.874809 61.093303
F 44.670989 50.174472 64.735653
F 44.670989 42.456650 64.735653
F 35.663115 50.165141 61.967312
F 35.663115 42.447318 61.967312
F 44.574823 50.165134 61.998425
F 44.574823 42.447311 61.998425
F 35.669146 47.593239 58.335323
F 35.669146 39.875415 58.335323
F 44.580825 47.593252 58.366442
F 44.580825 39.875429 58.366441
F 37.891049 38.588405 61.975089
F 37.891049 46.306230 61.975089
F 46.802553 38.588372 62.006171
F 46.802553 46.306197 62.006171
F 37.897077 51.452149 58.343100
F 37.897077 36.016502 58.343100
F 37.897076 43.734327 58.343100
F 46.808339 51.452243 58.374278
F 46.808339 36.016596 58.374277
F 46.808339 43.734421 58.374278
F 37.889950 51.451537 61.069986
F 37.889950 36.015890 61.069986
F 37.889950 43.733715 61.069986
F 46.801484 51.451561 61.101075
F 46.801484 36.015914 61.101075
F 46.801484 43.733740 61.101075
F 37.987211 38.597749 64.712338
F 37.987211 46.315575 64.712338
F 46.896204 38.597346 64.743048
F 46.896204 46.315171 64.743048
F 40.117884 47.592627 61.077764
F 40.117885 39.874803 61.077764
F 49.027750 47.593247 61.107632
F 49.027750 39.875423 61.107632
F 40.215143 50.174486 64.720115
F 40.215143 42.456663 64.720115
F 49.121900 50.171804 64.749015
F 49.121900 42.453981 64.749015
F 40.118980 50.165141 61.982866
F 40.118980 42.447318 61.982866
F 49.029562 50.164636 62.014025
F 49.029562 42.446813 62.014025
F 40.125011 47.593239 58.350877
F 40.125011 39.875415 58.350877
F 49.034320 47.594045 58.382444
F 49.034320 39.876221 58.382443
F 42.346913 38.588405 61.990643
F 42.346913 46.306231 61.990642
F 51.252081 38.586361 62.011731
F 51.252081 46.304186 62.011731
F 42.352940 51.452148 58.358654
F 42.352941 36.016501 58.358653
F 42.352941 43.734327 58.358653
F 51.256524 51.454152 58.391533
F 51.256524 36.018505 58.391533
F 51.256524 43.736330 58.391532
F 42.345815 51.451536 61.085541
F 42.345815 36.015889 61.085541
F 42.345815 43.733715 61.085541
F 51.252741 51.452274 61.114439
F 51.252741 36.016627 61.114440
F 51.252741 43.734453 61.114439
F 42.443062 38.597753 64.727894
F 42.443062 46.315578 64.727894
F 51.299712 38.573683 64.735915
F 51.299712 46.291508 64.735915
F 35.759278 50.174485 64.704561
F 35.759278 42.456662 64.704561
F 44.670989 34.738824 64.735653
F 40.215143 34.738837 64.720115
F 35.759278 34.738837 64.704561
F 49.121900 34.736155 64.749015
F 35.856149 55.311773 2.859528
F 35.856149 63.029598 2.859528
F 44.767198 55.311957 2.890507
F 44.767198 63.029782 2.890507
F 35.850098 57.883675 6.491516
F 35.850098 65.601501 6.491516
F 44.761204 57.883503 6.522502
F 44.761204 65.601329 6.522502
F 35.857244 57.884287 3.764630
F 35.857244 65.602113 3.764630
F 44.768301 57.884099 3.795849
F 44.768301 65.601925 3.795849
F 35.759966 55.302428 0.122279
F 35.759966 63.020254 0.122279
F 44.671408 55.302490 0.153436
F 44.671408 63.020316 0.153436
F 38.085178 54.025376 3.772407
F 38.085178 61.743200 3.772407
F 46.991959 54.024399 3.804109
F 46.991959 61.742224 3.804109
F 37.987897 59.161340 0.130056
F 37.987897 66.879166 0.130056
F 46.899411 59.161312 0.161118
F 46.899411 66.879139 0.161118
F 38.084080 59.170685 2.867305
F 38.084080 66.888511 2.867305
F 46.990980 59.171633 2.897824
F 46.990980 66.889459 2.897824
F 38.078031 54.024764 6.499293
F 38.078032 61.742588 6.499293
F 46.985286 54.023929 6.529819
F 46.985286 61.741753 6.529819
F 40.312013 55.311773 2.875082
F 40.312013 63.029598 2.875082
F 49.199073 55.319551 2.900579
F 49.199074 63.037376 2.900580
F 40.305962 57.883676 6.507070
F 40.305962 65.601502 6.507070
F 49.194961 57.876451 6.533093
F 49.194961 65.594277 6.533093
F 40.313109 57.884288 3.780184
F 40.313109 65.602114 3.780184
F 49.201823 57.877206 3.814759
F 49.201823 65.595032 3.814759
F 40.215830 55.302428 0.137833
F 40.215830 63.020253 0.137833
F 49.114342 55.305347 0.170732
F 49.114342 63.023172 0.170732
F 42.541021 54.025385 3.787954
F 42.541021 61.743209 3.787954
F 51.385146 54.010915 3.824792
F 51.385146 61.728739 3.824792
F 42.443763 59.161340 0.145609
F 42.443763 66.879166 0.145610
F 51.333421 59.159186 0.164185
F 51.333421 66.877013 0.164185
F 42.539924 59.170677 2.882864
F 42.539924 66.888503 2.882864
F 51.385087 59.182842 2.888213
F 51.385087 66.900668 2.888213
F 42.533878 54.024772 6.514852
F 42.533877 61.742596 6.514852
F 51.379588 54.011272 6.537890
F 51.379588 61.729096 6.537891
F 35.837419 55.311063 10.129471
F 35.837419 63.028889 10.129471
F 44.748577 55.311220 10.160468
F 44.748577 63.029046 10.160468
F 35.824707 57.883672 13.767666
F 35.824707 65.601498 13.767666
F 44.735916 57.883529 13.798674
F 44.735916 65.601355 13.798674
F 35.834242 57.883672 11.039019
F 35.834242 65.601498 11.039019
F 44.745402 57.883515 11.070236
F 44.745402 65.601341 11.070237
F 35.846933 55.311063 7.400830
F 35.846933 63.028889 7.400830
F 44.758041 55.311235 7.432057
F 44.758041 63.029060 7.432057
F 38.062176 54.024761 11.046796
F 38.062176 61.742584 11.046796
F 46.969719 54.023961 11.078440
F 46.969719 61.741785 11.078440
F 38.074864 59.169975 7.408606
F 38.074864 66.887801 7.408606
F 46.982082 59.170838 7.440287
F 46.982082 66.888664 7.440287
F 38.065349 59.169975 10.137248
F 38.065349 66.887801 10.137248
F 46.972932 59.170745 10.167825
F 46.972932 66.888571 10.167825
F 38.052641 54.024761 13.775443
F 38.052641 61.742585 13.775443
F 46.960544 54.024053 13.806064
F 46.960544 61.741876 13.806064
F 40.293283 55.311063 10.145025
F 40.293283 63.028888 10.145025
F 49.183777 55.317807 10.171760
F 49.183777 63.035632 10.171760
F 40.280572 57.883672 13.783220
F 40.280572 65.601498 13.783220
F 49.172683 57.877486 13.810326
F 49.172683 65.595312 13.810326
F 40.290107 57.883672 11.054573
F 40.290107 65.601498 11.054573
F 49.180427 57.876726 11.090441
F 49.180427 65.594552 11.090441
F 40.302798 55.311063 7.416383
F 40.302798 63.028889 7.416383
F 49.191446 55.318595 7.452641
F 49.191446 63.036420 7.452641
F 42.518023 54.024768 11.062345
F 42.518023 61.742592 11.062345
F 51.367492 54.012072 11.102924
F 51.367492 61.729895 11.102924
F 42.530710 59.169967 7.424154
F 42.530710 66.887794 7.424155
F 51.376295 59.183138 7.465099
F 51.376295 66.900964 7.465099
F 42.521197 59.169968 10.152806
F 42.521197 66.887794 10.152807
F 51.370494 59.182950 10.176740
F 51.370494 66.900776 10.176740
F 42.508490 54.024767 13.791002
F 42.508490 61.742591 13.791002
F 51.361718 54.012336 13.815263
F 51.361718 61.730160 13.815263
F 35.821534 55.311063 14.677215
F 35.821534 63.028889 14.677215
F 44.732744 55.311205 14.708422
F 44.732744 63.029030 14.708422
F 38.049465 59.169975 14.684991
F 38.049464 66.887801 14.684992
F 46.957328 59.170713 14.716595
F 46.957328 66.888539 14.716595
F 40.277399 55.311063 14.692769
F 40.277399 63.028888 14.692768
F 49.169357 55.317443 14.728250
F 49.169357 63.035269 14.728250
F 42.505313 59.169969 14.700541
F 42.505314 66.887795 14.700541
F 51.358721 59.182130 14.740705
F 51.358721 66.899956 14.740705
F 46.991959 69.460049 3.804109
F 46.985286 69.459579 6.529819
F 51.385146 69.446565 3.824792
F 51.379588 69.446922 6.537891
F 38.062176 69.460410 11.046796
F 46.969718 69.459610 11.078440
F 38.052641 69.460410 13.775443
F 46.960544 69.459702 13.806064
F 51.367492 69.447721 11.102924
F 51.361718 69.447986 13.815263
F 35.786620 55.311063 24.682254
F 35.786620 63.028889 24.682254
F 44.697966 55.311166 24.713289
F 44.697967 63.028992 24.713290
F 35.773908 57.883672 28.320450
F 35.773908 65.601498 28.320450
F 44.685299 57.883581 28.351494
F 44.685299 65.601406 28.351494
F 35.783443 57.883672 25.591803
F 35.783443 65.601498 25.591803
F 44.694793 57.883569 25.622983
F 44.694793 65.601395 25.622983
F 35.796135 55.311063 21.953607
F 35.796135 63.028889 21.953607
F 44.707439 55.311178 21.984795
F 44.707439 63.029004 21.984795
F 38.011377 54.024761 25.599580
F 38.011377 61.742584 25.599580
F 46.920167 54.024203 25.631064
F 46.920167 61.742027 25.631064
F 38.024065 59.169975 21.961383
F 38.024065 66.887801 21.961384
F 46.932553 59.170591 21.992907
F 46.932553 66.888418 21.992907
F 38.014550 59.169975 24.690031
F 38.014550 66.887801 24.690031
F 46.923381 59.170504 24.720777
F 46.923381 66.888330 24.720777
F 38.001842 54.024761 28.328227
F 38.001842 61.742585 28.328227
F 46.910971 54.024290 28.359013
F 46.910971 61.742113 28.359013
F 40.242485 55.311063 24.697808
F 40.242484 63.028888 24.697808
F 49.139256 55.315680 24.725954
F 49.139256 63.033505 24.725954
F 40.229773 57.883672 28.336004
F 40.229773 65.601498 28.336004
F 49.128044 57.879547 28.364476
F 49.128044 65.597373 28.364476
F 40.239308 57.883672 25.607357
F 40.239308 65.601498 25.607357
F 49.135983 57.878882 25.641757
F 49.135983 65.596708 25.641757
F 40.251999 55.311063 21.969161
F 40.251999 63.028888 21.969160
F 49.147133 55.316366 22.003910
F 49.147133 63.034192 22.003909
F 42.467230 54.024766 25.615131
F 42.467230 61.742590 25.615130
F 51.332727 54.014535 25.653886
F 51.332727 61.732359 25.653886
F 42.479917 59.169969 21.976934
F 42.479917 66.887796 21.976934
F 51.341342 59.180895 22.016186
F 51.341342 66.898721 22.016185
F 42.470404 59.169970 24.705589
F 42.470404 66.887796 24.705588
F 51.335699 59.180428 24.731027
F 51.335699 66.898254 24.731027
F 42.457697 54.024765 28.343784
F 42.457697 61.742589 28.343784
F 51.327098 54.015062 28.369675
F 51.327098 61.732885 28.369675
F 35.761221 55.311063 31.958645
F 35.761221 63.028889 31.958646
F 44.672651 55.311143 31.989697
F 44.672651 63.028968 31.989698
F 35.770735 55.311063 29.229998
F 35.770735 63.028889 29.229999
F 44.682127 55.311154 29.261170
F 44.682127 63.028979 29.261170
F 37.998666 59.169975 29.237775
F 37.998666 66.887801 29.237776
F 46.907755 59.170475 29.269222
F 46.907755 66.888301 29.269222
F 37.989151 59.169975 31.966422
F 37.989151 66.887801 31.966423
F 46.898572 59.170390 31.997248
F 46.898572 66.888216 31.997247
F 40.217085 55.311063 31.974200
F 40.217085 63.028888 31.974199
F 49.116826 55.314709 32.002988
F 49.116826 63.032535 32.002988
F 40.226599 55.311063 29.245553
F 40.226600 63.028888 29.245552
F 49.124789 55.315354 29.279616
F 49.124789 63.033179 29.279615
F 42.454520 59.169971 29.253326
F 42.454520 66.887797 29.253326
F 51.324128 59.179459 29.291561
F 51.324128 66.897285 29.291560
F 42.445007 59.169971 31.981979
F 42.445007 66.887797 31.981979
F 51.318547 59.178876 32.008351
F 51.318547 66.896702 32.008350
F 35.812020 55.311063 17.405862
F 35.812020 63.028889 17.405862
F 44.723275 55.311192 17.436879
F 44.723275 63.029017 17.436879
F 35.799308 57.883672 21.044058
F 35.799308 65.601498 21.044058
F 44.710611 57.883556 21.075084
F 44.710611 65.601382 21.075085
F 35.808843 57.883672 18.315411
F 35.808843 65.601498 18.315411
F 44.720101 57.883543 18.346608
F 44.720101 65.601369 18.346609
F 38.036777 54.024761 18.323188
F 38.036777 61.742584 18.323187
F 46.944954 54.024084 18.354751
F 46.944954 61.741908 18.354750
F 38.039950 59.169975 17.413639
F 38.039950 66.887801 17.413639
F 46.948167 59.170622 17.444302
F 46.948167 66.888448 17.444302
F 38.027242 54.024761 21.051835
F 38.027242 61.742585 21.051835
F 46.935769 54.024174 21.082540
F 46.935769 61.741997 21.082540
F 40.267884 55.311063 17.421416
F 40.267884 63.028888 17.421416
F 49.161577 55.316710 17.448880
F 49.161577 63.034535 17.448880
F 40.255173 57.883672 21.059612
F 40.255173 65.601498 21.059612
F 49.150421 57.878548 21.087423
F 49.150421 65.596374 21.087423
F 40.264707 57.883672 18.330965
F 40.264707 65.601498 18.330964
F 49.158268 57.877839 18.366074
F 49.158269 65.595665 18.366073
F 42.492626 54.024767 18.338738
F 42.492626 61.742591 18.338738
F 51.350020 54.013197 18.378459
F 51.350020 61.731021 18.378459
F 42.495800 59.169969 17.429197
F 42.495800 66.887795 17.429197
F 51.353007 59.181793 17.453820
F 51.353007 66.899619 17.453820
F 42.483094 54.024766 21.067393
F 42.483094 61.742590 21.067393
F 51.344324 54.013601 21.092408
F 51.344324 61.731424 21.092408
F 38.011377 69.460410 25.599580
F 51.344325 69.449250 21.092408
F 46.920167 69.459852 25.631064
F 38.001842 69.460410 28.328227
F 46.910971 69.459939 28.359013
F 51.332727 69.450185 25.653886
F 51.327098 69.450711 28.369675
F 38.036777 69.460410 18.323188
F 46.944954 69.459733 18.354751
F 38.027242 69.460410 21.051835
F 46.935769 69.459823 21.082540
F 51.350020 69.448846 18.378459
F 35.710422 55.311063 46.511429
F 35.710422 63.028889 46.511429
F 44.622001 55.311102 46.542510
F 44.622001 63.028928 46.542510
F 35.707245 57.883672 47.420978
F 35.707245 65.601498 47.420978
F 44.618827 57.883633 47.452113
F 44.618827 65.601459 47.452113
F 35.719936 55.311063 43.782782
F 35.719936 63.028889 43.782782
F 44.631484 55.311111 43.813924
F 44.631484 63.028937 43.813924
F 37.935179 54.024761 47.428755
F 37.935179 61.742584 47.428755
F 46.845670 54.024526 47.460025
F 46.845670 61.742350 47.460025
F 37.947866 59.169975 43.790559
F 37.947866 66.887801 43.790559
F 46.858091 59.170260 43.821862
F 46.858091 66.888086 43.821862
F 37.938352 59.169975 46.519206
F 37.938352 66.887801 46.519206
F 46.848883 59.170182 46.550177
F 46.848883 66.888008 46.550177
F 40.166286 55.311063 46.526983
F 40.166286 63.028888 46.526983
F 49.071661 55.312923 46.556950
F 49.071661 63.030749 46.556950
F 40.163109 57.883672 47.436532
F 40.163109 65.601498 47.436532
F 49.068473 57.881671 47.469055
F 49.068473 65.599497 47.469055
F 40.175801 55.311063 43.798335
F 40.175801 63.028888 43.798335
F 49.079780 55.313496 43.831149
F 49.079781 63.031321 43.831148
F 42.391039 54.024763 47.444307
F 42.391039 61.742587 47.444307
F 51.281699 54.019634 47.479563
F 51.281699 61.737458 47.479563
F 42.403726 59.169972 43.806111
F 42.403726 66.887799 43.806111
F 51.290116 59.176055 43.842011
F 51.290116 66.893881 43.842011
F 42.394213 59.169973 46.534761
F 42.394213 66.887799 46.534761
F 51.284640 59.175266 46.563324
F 51.284640 66.893092 46.563324
F 35.748509 57.883672 35.596841
F 35.748509 65.601498 35.596841
F 44.659980 57.883603 35.627901
F 44.659980 65.601429 35.627901
F 35.758044 57.883672 32.868194
F 35.758044 65.601498 32.868194
F 44.669477 57.883592 32.899358
F 44.669477 65.601418 32.899358
F 37.985978 54.024761 32.875971
F 37.985978 61.742584 32.875971
F 46.895358 54.024317 32.907380
F 46.895358 61.742141 32.907380
F 37.976442 54.024761 35.604618
F 37.976443 61.742585 35.604618
F 46.886151 54.024400 35.635481
F 46.886151 61.742224 35.635481
F 40.204373 57.883672 35.612395
F 40.204374 65.601498 35.612395
F 49.105561 57.880491 35.641491
F 49.105561 65.598317 35.641491
F 40.213908 57.883672 32.883748
F 40.213909 65.601498 32.883748
F 49.113584 57.879865 32.917484
F 49.113584 65.597691 32.917484
F 42.441833 54.024764 32.891522
F 42.441833 61.742589 32.891522
F 51.315587 54.016064 32.929210
F 51.315587 61.733888 32.929210
F 42.432300 54.024764 35.620174
F 42.432300 61.742588 35.620174
F 51.310016 54.016701 35.647054
F 51.310016 61.734525 35.647053
F 35.735821 55.311063 39.235037
F 35.735821 63.028889 39.235037
F 44.647329 55.311122 39.266104
F 44.647329 63.028947 39.266104
F 35.723109 57.883672 42.873233
F 35.723109 65.601498 42.873233
F 44.634655 57.883623 42.904307
F 44.634655 65.601449 42.904307
F 35.732644 57.883672 40.144586
F 35.732644 65.601498 40.144585
F 44.644155 57.883614 40.175735
F 44.644155 65.601439 40.175734
F 35.745336 55.311063 36.506390
F 35.745336 63.028889 36.506389
F 44.656809 55.311132 36.537546
F 44.656809 63.028957 36.537545
F 37.960578 54.024761 40.152363
F 37.960578 61.742584 40.152363
F 46.870526 54.024424 40.183701
F 46.870526 61.742248 40.183700
F 37.973266 59.169975 36.514166
F 37.973266 66.887801 36.514167
F 46.882935 59.170364 36.545539
F 46.882935 66.888191 36.545539
F 37.963751 59.169975 39.242814
F 37.963751 66.887801 39.242814
F 46.873739 59.170283 39.273714
F 46.873739 66.888109 39.273713
F 37.951043 54.024761 42.881010
F 37.951043 61.742585 42.881010
F 46.861306 54.024505 42.911946
F 46.861306 61.742328 42.911946
F 40.191686 55.311063 39.250591
F 40.191685 63.028888 39.250591
F 49.094293 55.313791 39.279985
F 49.094293 63.031617 39.279986
F 40.178974 57.883672 42.888787
F 40.178974 65.601498 42.888787
F 49.082979 57.881383 42.918472
F 49.082979 65.599209 42.918472
F 40.188509 57.883672 40.160139
F 40.188509 65.601498 40.160140
F 49.091079 57.880794 40.193251
F 49.091079 65.598620 40.193251
F 40.201200 55.311063 36.521943
F 40.201200 63.028888 36.521943
F 49.102337 55.314399 36.555363
F 49.102337 63.032224 36.555363
F 42.416436 54.024764 40.167914
F 42.416436 61.742588 40.167914
F 51.298582 54.017767 40.204435
F 51.298582 61.735591 40.204435
F 42.429123 59.169972 36.529718
F 42.429123 66.887798 36.529718
F 51.307058 59.177841 36.566834
F 51.307058 66.895668 36.566835
F 42.419610 59.169972 39.258370
F 42.419610 66.887798 39.258370
F 51.301532 59.177152 39.285784
F 51.301532 66.894978 39.285784
F 42.406903 54.024763 42.896565
F 42.406903 61.742587 42.896566
F 51.293064 54.018508 42.924541
F 51.293064 61.736331 42.924541
F 37.935179 69.460410 47.428755
F 51.293064 69.454157 42.924541
F 46.845670 69.460176 47.460025
F 51.281699 69.455284 47.479563
F 37.985978 69.460410 32.875971
F 46.895358 69.459966 32.907380
F 37.976442 69.460410 35.604618
F 46.886150 69.460050 35.635481
F 51.315587 69.451713 32.929210
F 51.310016 69.452350 35.647053
F 37.960578 69.460410 40.152363
F 46.870526 69.460074 40.183700
F 37.951043 69.460410 42.881010
F 46.861306 69.460154 42.911946
F 51.298582 69.453416 40.204435
F 35.697710 57.883672 50.149625
F 35.697710 65.601498 50.149625
F 44.609324 57.883641 50.180712
F 44.609324 65.601467 50.180712
F 37.925643 54.024761 50.157402
F 37.925644 61.742585 50.157402
F 46.836438 54.024603 50.188406
F 46.836438 61.742426 50.188406
F 40.153575 57.883672 50.165179
F 40.153575 65.601498 50.165179
F 49.060298 57.882227 50.195420
F 49.060298 65.600053 50.195420
F 42.381506 54.024762 50.172957
F 42.381506 61.742586 50.172957
F 51.276229 54.020472 50.202133
F 51.276229 61.738295 50.202134
F 35.685022 55.311063 53.787820
F 35.685022 63.028889 53.787820
F 44.596667 55.311085 53.818914
F 44.596667 63.028910 53.818913
F 35.672311 57.883672 57.426010
F 35.672311 65.601497 57.426010
F 44.583987 57.883658 57.457109
F 44.583987 65.601484 57.457109
F 35.681845 57.883672 54.697369
F 35.681845 65.601498 54.697368
F 44.593493 57.883650 54.728492
F 44.593493 65.601476 54.728492
F 35.694537 55.311063 51.059174
F 35.694537 63.028889 51.059173
F 44.606153 55.311093 51.090303
F 44.606153 63.028919 51.090302
F 37.909779 54.024761 54.705146
F 37.909779 61.742585 54.705145
F 46.820790 54.024621 54.736353
F 46.820790 61.742445 54.736353
F 37.922467 59.169975 51.066950
F 37.922467 66.887801 51.066950
F 46.833223 59.170161 51.098189
F 46.833223 66.887987 51.098189
F 37.912952 59.169975 53.795597
F 37.912952 66.887801 53.795597
F 46.824002 59.170087 53.826634
F 46.824002 66.887913 53.826634
F 37.900244 54.024761 57.433787
F 37.900244 61.742585 57.433787
F 46.811546 54.024694 57.464854
F 46.811545 61.742518 57.464854
F 40.140887 55.311063 53.803374
F 40.140886 63.028888 53.803374
F 49.048932 55.312103 53.833882
F 49.048932 63.029928 53.833883
F 40.128175 57.883672 57.441564
F 40.128176 65.601498 57.441564
F 49.037522 57.883025 57.472326
F 49.037522 65.600851 57.472326
F 40.137710 57.883672 54.712922
F 40.137710 65.601498 54.712922
F 49.045766 57.882501 54.744892
F 49.045766 65.600327 54.744892
F 40.150401 55.311063 51.074727
F 40.150401 63.028888 51.074727
F 49.057124 55.312643 51.106969
F 49.057124 63.030468 51.106969
F 42.365641 54.024762 54.720699
F 42.365642 61.742586 54.720698
F 51.264926 54.021658 54.754592
F 51.264926 61.739482 54.754592
F 42.378329 59.169973 51.082503
F 42.378329 66.887799 51.082503
F 51.273289 59.174109 51.117090
F 51.273289 66.891935 51.117090
F 42.368816 59.169974 53.811152
F 42.368816 66.887800 53.811152
F 51.267859 59.173225 53.840968
F 51.267859 66.891051 53.840968
F 42.356108 54.024761 57.449341
F 42.356108 61.742585 57.449342
F 51.259502 54.022586 57.479808
F 51.259502 61.740410 57.479808
F 35.662020 55.310448 61.062209
F 35.662020 63.028273 61.062210
F 44.573721 55.310453 61.093303
F 44.573721 63.028279 61.093303
F 44.670989 57.892294 64.735653
F 44.670989 65.610120 64.735653
F 35.663115 57.882962 61.967312
F 35.663115 65.600788 61.967312
F 44.574823 57.882956 61.998424
F 44.574823 65.600782 61.998425
F 35.669146 55.311060 58.335323
F 35.669146 63.028885 58.335323
F 44.580825 55.311073 58.366442
F 44.580825 63.028899 58.366441
F 37.891049 54.024051 61.975089
F 37.891049 61.741875 61.975089
F 46.802553 54.024018 62.006172
F 46.802553 61.741842 62.006171
F 37.897077 59.169972 58.343100
F 37.897076 66.887798 58.343100
F 46.808339 59.170066 58.374278
F 46.808338 66.887892 58.374278
F 37.889950 59.169359 61.069986
F 37.889950 66.887185 61.069987
F 46.801484 59.169384 61.101075
F 46.801484 66.887210 61.101075
F 37.987211 54.033396 64.712338
F 37.987211 61.751220 64.712338
F 46.896204 54.032992 64.743048
F 46.896204 61.750816 64.743048
F 40.117885 55.310447 61.077764
F 40.117884 63.028273 61.077764
F 49.027750 55.311068 61.107632
F 49.027750 63.028894 61.107632
F 40.215143 57.892307 64.720115
F 40.215143 65.610133 64.720115
F 49.121900 57.889625 64.749015
F 49.121900 65.607451 64.749015
F 40.118980 57.882962 61.982866
F 40.118980 65.600788 61.982866
F 49.029562 57.882458 62.014025
F 49.029562 65.600284 62.014025
F 40.125011 55.311060 58.350877
F 40.125011 63.028885 58.350877
F 49.034320 55.311866 58.382443
F 49.034320 63.029691 58.382443
F 42.346913 54.024051 61.990643
F 42.346913 61.741875 61.990643
F 51.252081 54.022008 62.011731
F 51.252081 61.739831 62.011731
F 42.352940 59.169971 58.358653
F 42.352941 66.887797 58.358654
F 51.256524 59.171974 58.391533
F 51.256524 66.889801 58.391532
F 42.345815 59.169359 61.085541
F 42.345815 66.887185 61.085541
F 51.252741 59.170097 61.114440
F 51.252741 66.887923 61.114439
F 42.443061 54.033399 64.727894
F 42.443062 61.751223 64.727894
F 51.299712 54.009329 64.735915
F 51.299712 61.727153 64.735915
F 35.759278 57.892307 64.704561
F 35.759278 65.610133 64.704561
F 37.925643 69.460410 50.157402
F 46.836438 69.460252 50.188406
F 51.276229 69.456121 50.202133
F 51.299712 69.444978 64.735915
F 37.909779 69.460410 54.705146
F 46.820790 69.460271 54.736354
F 37.900244 69.460410 57.433787
F 46.811545 69.460344 57.464854
F 51.264926 69.457307 54.754592
F 51.259502 69.458236 57.479808
F 37.891049 69.459700 61.975089
F 46.802553 69.459668 62.006171
F 42.346913 69.459701 61.990643
F 51.252081 69.457657 62.011731
F 62.382191 1.286294 2.911036
F 62.382191 9.004115 2.911036
F 62.382191 16.721940 2.911036
F 71.293955 1.286302 2.911030
F 71.293955 9.004123 2.911030
F 71.293955 16.721948 2.911030
F 62.382178 3.858918 6.549253
F 62.382178 11.576739 6.549253
F 71.293944 3.858911 6.549248
F 71.293944 11.576732 6.549248
F 62.382190 3.858919 3.820579
F 62.382190 11.576740 3.820579
F 71.293953 3.858911 3.820584
F 71.293953 11.576732 3.820584
F 62.382160 1.286302 0.182366
F 62.382160 9.004123 0.182366
F 62.382160 16.721948 0.182366
F 71.293945 1.286302 0.182366
F 71.293945 9.004123 0.182366
F 71.293945 16.721948 0.182366
F 55.721024 7.710765 3.823915
F 55.721024 15.428589 3.823915
F 53.536874 9.016367 2.886460
F 64.610116 7.717821 3.820585
F 64.610116 15.435644 3.820584
F 53.536874 16.734193 2.886460
F 55.717100 5.149328 0.184981
F 55.717099 12.867151 0.184981
F 64.610103 5.145213 0.182366
F 64.610103 12.863035 0.182366
F 55.723023 5.152930 2.905625
F 55.723023 12.870753 2.905625
F 64.610113 5.145213 2.911030
F 64.610113 12.863035 2.911030
F 55.721064 7.710602 6.544213
F 55.721064 15.428426 6.544214
F 53.536682 3.845261 6.541372
F 64.610105 7.717821 6.549248
F 64.610105 15.435645 6.549248
F 53.536682 11.563082 6.541373
F 57.931148 1.287268 2.910405
F 57.931148 9.005089 2.910405
F 57.931148 16.722914 2.910405
F 66.838061 1.286302 2.911030
F 66.838061 9.004123 2.911030
F 66.838061 16.721948 2.911030
F 57.930745 3.858078 6.548689
F 57.930745 11.575899 6.548689
F 66.838049 3.858911 6.549248
F 66.838049 11.576732 6.549248
F 57.931108 3.857984 3.821223
F 57.931108 11.575805 3.821223
F 66.838060 3.858911 3.820584
F 66.838060 11.576732 3.820584
F 57.926774 1.286454 0.182328
F 57.926774 9.004275 0.182328
F 57.926774 16.722100 0.182328
F 66.838051 1.286302 0.182366
F 66.838051 9.004123 0.182366
F 66.838051 16.721948 0.182366
F 60.154895 7.717635 3.820695
F 60.154895 15.435458 3.820694
F 53.539440 3.843187 3.827296
F 69.066008 7.717821 3.820584
F 69.066008 15.435645 3.820584
F 53.539440 11.561009 3.827296
F 60.154904 5.145392 0.182496
F 60.154904 12.863215 0.182496
F 69.065997 5.145212 0.182366
F 69.065997 12.863035 0.182366
F 60.154902 5.145401 2.910899
F 60.154902 12.863223 2.910899
F 69.066006 5.145212 2.911030
F 69.066007 12.863035 2.911030
F 60.154840 7.717648 6.549128
F 60.154840 15.435472 6.549128
F 53.500368 1.282528 0.172440
F 69.065998 7.717821 6.549248
F 69.065998 15.435645 6.549248
F 53.500369 9.000349 0.172440
F 62.382188 1.286295 10.187470
F 62.382188 9.004116 10.187470
F 62.382188 16.721942 10.187471
F 71.293955 1.286302 10.187466
F 71.293955 9.004123 10.187466
F 71.293955 16.721948 10.187466
F 62.382174 3.858916 13.825687
F 62.382174 11.576738 13.825688
F 71.293944 3.858911 13.825683
F 71.293944 11.576732 13.825683
F 62.382186 3.858917 11.097015
F 62.382186 11.576739 11.097015
F 71.293953 3.858911 11.097020
F 71.293953 11.576732 11.097019
F 62.382180 1.286295 7.458797
F 62.382180 9.004116 7.458797
F 62.382180 16.721941 7.458797
F 71.293945 1.286302 7.458802
F 71.293945 9.004123 7.458802
F 71.293945 16.721948 7.458802
F 55.719731 7.710874 11.101854
F 55.719731 15.428698 11.101854
F 53.500368 16.718175 0.172439
F 64.610116 7.717821 11.097020
F 64.610116 15.435644 11.097020
F 53.532867 1.299277 10.180513
F 55.721393 5.152746 7.464034
F 55.721393 12.870568 7.464034
F 64.610103 5.145212 7.458802
F 64.610103 12.863035 7.458802
F 55.719587 5.151957 10.183166
F 55.719587 12.869779 10.183167
F 64.610114 5.145212 10.187466
F 64.610114 12.863035 10.187466
F 55.717962 7.711634 13.821749
F 55.717962 15.429458 13.821749
F 53.532867 9.017098 10.180513
F 64.610105 7.717821 13.825683
F 64.610105 15.435645 13.825683
F 53.532867 16.734924 10.180513
F 57.930431 1.287072 10.186949
F 57.930432 9.004893 10.186949
F 57.930432 16.722719 10.186949
F 66.838061 1.286302 10.187465
F 66.838061 9.004123 10.187465
F 66.838061 16.721948 10.187466
F 57.930100 3.858202 13.825209
F 57.930100 11.576024 13.825209
F 66.838050 3.858911 13.825683
F 66.838050 11.576732 13.825683
F 57.930465 3.858110 11.097571
F 57.930466 11.575932 11.097570
F 66.838060 3.858911 11.097020
F 66.838060 11.576732 11.097019
F 57.930783 1.287166 7.459392
F 57.930783 9.004987 7.459392
F 57.930783 16.722812 7.459392
F 66.838051 1.286302 7.458802
F 66.838051 9.004123 7.458802
F 66.838051 16.721948 7.458802
F 60.154796 7.717664 11.097132
F 60.154796 15.435487 11.097131
F 53.528924 3.846486 13.819045
F 69.066008 7.717821 11.097020
F 69.066008 15.435645 11.097019
F 53.528924 11.564307 13.819045
F 60.154836 5.145385 7.458925
F 60.154836 12.863208 7.458924
F 69.065996 5.145212 7.458802
F 69.065996 12.863035 7.458801
F 60.154796 5.145370 10.187356
F 60.154796 12.863193 10.187356
F 69.066006 5.145212 10.187466
F 69.066006 12.863035 10.187466
F 60.154738 7.717677 13.825584
F 60.154738 15.435501 13.825584
F 53.532637 3.846221 11.106703
F 69.065998 7.717821 13.825683
F 69.065998 15.435645 13.825684
F 53.532637 11.564043 11.106703
F 62.382177 1.286296 14.735233
F 62.382176 9.004117 14.735233
F 62.382176 16.721942 14.735233
F 71.293945 1.286302 14.735237
F 71.293945 9.004123 14.735237
F 71.293945 16.721948 14.735237
F 55.718084 5.151593 14.739680
F 55.718084 12.869416 14.739680
F 64.610103 5.145212 14.735237
F 64.610103 12.863035 14.735237
F 57.930138 1.287040 14.735746
F 57.930138 9.004862 14.735746
F 57.930138 16.722687 14.735746
F 66.838051 1.286302 14.735237
F 66.838051 9.004123 14.735237
F 66.838051 16.721948 14.735237
F 60.154734 5.145355 14.735339
F 60.154734 12.863178 14.735339
F 69.065997 5.145212 14.735237
F 69.065996 12.863035 14.735237
F 53.536874 1.298546 2.886460
F 53.528691 16.734103 14.744493
F 53.528691 9.016278 14.744493
F 53.528691 1.298457 14.744493
F 53.536515 16.735111 7.468868
F 53.536515 9.017286 7.468868
F 53.536515 1.299465 7.468868
F 62.382182 1.286298 24.740341
F 62.382182 9.004119 24.740341
F 62.382182 16.721944 24.740341
F 71.293955 1.286302 24.740338
F 71.293955 9.004123 24.740338
F 71.293955 16.721948 24.740338
F 62.382169 3.858914 28.378558
F 62.382169 11.576736 28.378558
F 71.293944 3.858911 28.378556
F 71.293944 11.576732 28.378556
F 62.382181 3.858915 25.649889
F 62.382181 11.576736 25.649889
F 71.293953 3.858911 25.649892
F 71.293953 11.576732 25.649892
F 62.382174 1.286297 22.011670
F 62.382173 9.004118 22.011670
F 62.382174 16.721943 22.011670
F 71.293945 1.286302 22.011674
F 71.293945 9.004123 22.011674
F 71.293945 16.721948 22.011674
F 55.713381 7.713031 25.653237
F 55.713381 15.430855 25.653237
F 53.516858 9.014576 24.734834
F 64.610116 7.717821 25.649892
F 64.610115 15.435644 25.649892
F 53.516858 16.732401 24.734834
F 55.714911 5.150516 22.015373
F 55.714911 12.868339 22.015373
F 64.610103 5.145212 22.011674
F 64.610103 12.863035 22.011673
F 55.713304 5.149830 24.737428
F 55.713304 12.867653 24.737428
F 64.610113 5.145212 24.740337
F 64.610113 12.863035 24.740338
F 55.711797 7.713696 28.375967
F 55.711797 15.431520 28.375967
F 53.512740 3.849211 28.373489
F 64.610105 7.717821 28.378556
F 64.610105 15.435645 28.378556
F 53.512740 11.567033 28.373490
F 57.929183 1.286831 24.739985
F 57.929183 9.004652 24.739985
F 57.929183 16.722477 24.739986
F 66.838061 1.286302 24.740338
F 66.838061 9.004123 24.740338
F 66.838061 16.721948 24.740338
F 57.928873 3.858439 28.378242
F 57.928873 11.576261 28.378242
F 66.838049 3.858911 28.378556
F 66.838049 11.576732 28.378556
F 57.929218 3.858352 25.650279
F 57.929218 11.576174 25.650279
F 66.838059 3.858911 25.649892
F 66.838060 11.576732 25.649892
F 57.929514 1.286919 22.012101
F 57.929514 9.004740 22.012101
F 57.929514 16.722566 22.012101
F 66.838051 1.286302 22.011674
F 66.838051 9.004123 22.011674
F 66.838051 16.721948 22.011673
F 60.154607 7.717717 25.649966
F 60.154607 15.435541 25.649966
F 53.516609 3.848685 25.657698
F 69.066008 7.717821 25.649892
F 69.066008 15.435645 25.649892
F 53.516609 11.566506 25.657698
F 60.154639 5.145328 22.011757
F 60.154639 12.863151 22.011756
F 69.065997 5.145212 22.011674
F 69.065997 12.863035 22.011674
F 60.154607 5.145316 24.740266
F 60.154607 12.863139 24.740266
F 69.066006 5.145212 24.740338
F 69.066006 12.863035 24.740338
F 60.154556 7.717729 28.378492
F 60.154556 15.435553 28.378493
F 53.520673 1.297222 22.019989
F 69.065998 7.717821 28.378556
F 69.065998 15.435645 28.378556
F 53.520673 9.015043 22.019989
F 62.382180 1.286299 32.016775
F 62.382180 9.004120 32.016776
F 62.382180 16.721945 32.016776
F 71.293955 1.286302 32.016773
F 71.293955 9.004123 32.016773
F 71.293955 16.721948 32.016773
F 62.382171 1.286298 29.288107
F 62.382171 9.004119 29.288107
F 62.382171 16.721944 29.288107
F 71.293945 1.286302 29.288109
F 71.293945 9.004123 29.288110
F 71.293945 16.721948 29.288109
F 55.711857 5.149504 29.291113
F 55.711857 12.867327 29.291113
F 64.610103 5.145213 29.288110
F 64.610103 12.863035 29.288109
F 55.710333 5.148859 32.014496
F 55.710333 12.866682 32.014496
F 64.610113 5.145212 32.016773
F 64.610113 12.863035 32.016773
F 57.928593 1.286718 32.016498
F 57.928593 9.004539 32.016498
F 57.928593 16.722364 32.016498
F 66.838061 1.286302 32.016773
F 66.838061 9.004123 32.016773
F 66.838061 16.721948 32.016773
F 57.928912 1.286803 29.288458
F 57.928912 9.004624 29.288458
F 57.928912 16.722449 29.288458
F 66.838051 1.286302 29.288110
F 66.838051 9.004123 29.288110
F 66.838051 16.721948 29.288109
F 60.154552 5.145304 29.288175
F 60.154552 12.863127 29.288175
F 69.065997 5.145212 29.288110
F 69.065996 12.863035 29.288109
F 60.154523 5.145293 32.016718
F 60.154523 12.863115 32.016718
F 69.066006 5.145212 32.016773
F 69.066006 12.863035 32.016773
F 62.382185 1.286297 17.463905
F 62.382185 9.004117 17.463905
F 62.382185 16.721943 17.463905
F 71.293955 1.286302 17.463901
F 71.293955 9.004123 17.463901
F 71.293955 16.721948 17.463902
F 62.382172 3.858915 21.102123
F 62.382171 11.576737 21.102123
F 71.293944 3.858911 21.102119
F 71.293944 11.576732 21.102119
F 62.382183 3.858916 18.373452
F 62.382183 11.576737 18.373451
F 71.293953 3.858911 18.373455
F 71.293953 11.576732 18.373455
F 55.716493 7.711987 18.377520
F 55.716493 15.429811 18.377520
F 53.520673 16.732868 22.019989
F 64.610116 7.717821 18.373456
F 64.610116 15.435644 18.373455
F 53.508607 1.295203 32.012172
F 55.716385 5.150860 17.460320
F 55.716385 12.868683 17.460320
F 64.610114 5.145213 17.463901
F 64.610114 12.863035 17.463901
F 55.714822 7.712696 21.098879
F 55.714822 15.430520 21.098880
F 53.508607 9.013024 32.012173
F 64.610105 7.717821 21.102119
F 64.610105 15.435645 21.102119
F 53.508607 16.730849 32.012173
F 57.929797 1.286950 17.463468
F 57.929797 9.004770 17.463468
F 57.929797 16.722596 17.463468
F 66.838061 1.286302 17.463901
F 66.838061 9.004123 17.463901
F 66.838061 16.721948 17.463901
F 57.929475 3.858323 21.101727
F 57.929475 11.576145 21.101727
F 66.838050 3.858911 21.102119
F 66.838049 11.576732 21.102120
F 57.929831 3.858233 18.373923
F 57.929831 11.576055 18.373923
F 66.838059 3.858911 18.373456
F 66.838060 11.576732 18.373456
F 60.154698 7.717692 18.373548
F 60.154698 15.435515 18.373547
F 53.512491 1.295786 29.295380
F 69.066008 7.717821 18.373456
F 69.066008 15.435645 18.373455
F 53.512491 9.013607 29.295380
F 60.154698 5.145342 17.463812
F 60.154698 12.863165 17.463812
F 69.066006 5.145212 17.463901
F 69.066006 12.863035 17.463901
F 60.154644 7.717704 21.102039
F 60.154644 15.435528 21.102039
F 53.512491 16.731433 29.295380
F 69.065998 7.717821 21.102120
F 69.065998 15.435645 21.102120
F 53.524953 1.298120 17.457610
F 53.516858 1.296755 24.734834
F 53.524712 11.565168 18.382254
F 53.524712 3.847347 18.382255
F 53.520916 11.565572 21.096207
F 53.520916 3.847750 21.096207
F 53.524953 16.733766 17.457611
F 53.524953 9.015941 17.457610
F 62.382175 1.286300 46.569647
F 62.382175 9.004121 46.569647
F 62.382175 16.721947 46.569647
F 71.293955 1.286302 46.569646
F 71.293955 9.004123 46.569646
F 71.293955 16.721948 46.569645
F 62.382173 3.858912 47.479199
F 62.382173 11.576734 47.479199
F 71.293953 3.858911 47.479200
F 71.293953 11.576732 47.479199
F 62.382166 1.286300 43.840980
F 62.382166 9.004121 43.840980
F 62.382166 16.721946 43.840980
F 71.293945 1.286302 43.840982
F 71.293945 9.004123 43.840982
F 71.293945 16.721948 43.840981
F 55.704700 7.715820 47.480638
F 55.704700 15.433644 47.480637
F 53.491708 9.009414 46.567176
F 64.610115 7.717821 47.479200
F 64.610115 15.435644 47.479200
F 53.491708 16.727239 46.567177
F 55.706071 5.147646 43.842714
F 55.706071 12.865469 43.842714
F 64.610103 5.145212 43.840982
F 64.610103 12.863035 43.840982
F 55.704694 5.147073 46.568527
F 55.704694 12.864896 46.568527
F 64.610113 5.145212 46.569645
F 64.610113 12.863035 46.569646
F 57.927482 1.286509 46.569512
F 57.927482 9.004330 46.569512
F 57.927482 16.722155 46.569512
F 66.838061 1.286302 46.569645
F 66.838061 9.004123 46.569645
F 66.838061 16.721948 46.569646
F 57.927518 3.858676 47.479367
F 57.927517 11.576497 47.479367
F 66.838060 3.858911 47.479200
F 66.838060 11.576732 47.479200
F 57.927778 1.286587 43.841183
F 57.927778 9.004408 43.841183
F 57.927778 16.722233 43.841183
F 66.838051 1.286302 43.840981
F 66.838051 9.004123 43.840981
F 66.838051 16.721948 43.840981
F 60.154374 7.717781 47.479229
F 60.154374 15.435605 47.479228
F 53.491450 3.853784 47.483420
F 69.066008 7.717821 47.479200
F 69.066008 15.435645 47.479199
F 53.491451 11.571605 47.483419
F 60.154397 5.145261 43.841017
F 60.154397 12.863084 43.841017
F 69.065996 5.145212 43.840981
F 69.065996 12.863035 43.840981
F 60.154374 5.145252 46.569618
F 60.154374 12.863075 46.569618
F 69.066006 5.145212 46.569645
F 69.066006 12.863035 46.569646
F 62.382166 3.858913 35.654993
F 62.382166 11.576735 35.654993
F 71.293944 3.858911 35.654991
F 71.293944 11.576732 35.654991
F 62.382178 3.858914 32.926325
F 62.382178 11.576735 32.926325
F 71.293953 3.858911 32.926327
F 71.293953 11.576732 32.926327
F 55.710383 7.714014 32.928998
F 55.710383 15.431838 32.928998
F 53.495713 1.292382 43.845861
F 64.610115 7.717821 32.926327
F 64.610115 15.435644 32.926327
F 53.495713 9.010203 43.845861
F 55.708878 7.714640 35.653016
F 55.708878 15.432463 35.653016
F 53.495713 16.728029 43.845861
F 64.610105 7.717821 35.654991
F 64.610105 15.435645 35.654991
F 53.504419 3.850851 35.650883
F 57.928294 3.858549 35.654752
F 57.928294 11.576371 35.654753
F 66.838049 3.858911 35.654991
F 66.838049 11.576732 35.654991
F 57.928628 3.858466 32.926637
F 57.928628 11.576287 32.926637
F 66.838060 3.858911 32.926327
F 66.838060 11.576732 32.926327
F 60.154523 7.717741 32.926385
F 60.154523 15.435564 32.926384
F 53.504419 11.568672 35.650883
F 69.066008 7.717821 32.926327
F 69.066008 15.435645 32.926327
F 53.508353 3.850213 32.933037
F 60.154475 7.717751 35.654943
F 60.154475 15.435575 35.654943
F 53.508353 11.568035 32.933037
F 69.065998 7.717821 35.654991
F 69.065998 15.435645 35.654991
F 53.500219 1.293479 39.289621
F 62.382177 1.286300 39.293211
F 62.382177 9.004121 39.293211
F 62.382177 16.721946 39.293211
F 71.293955 1.286302 39.293209
F 71.293955 9.004123 39.293209
F 71.293955 16.721948 39.293209
F 62.382164 3.858912 42.931429
F 62.382164 11.576734 42.931429
F 71.293944 3.858911 42.931427
F 71.293944 11.576732 42.931428
F 62.382175 3.858913 40.202762
F 62.382175 11.576734 40.202762
F 71.293953 3.858911 40.202763
F 71.293953 11.576732 40.202763
F 62.382168 1.286299 36.564543
F 62.382168 9.004120 36.564543
F 62.382168 16.721945 36.564543
F 71.293945 1.286302 36.564545
F 71.293945 9.004123 36.564545
F 71.293945 16.721948 36.564545
F 55.707491 7.714942 40.204799
F 55.707491 15.432766 40.204799
F 53.500219 9.011300 39.289621
F 64.610115 7.717821 40.202764
F 64.610115 15.435644 40.202763
F 53.500219 16.729125 39.289621
F 55.708913 5.148549 36.566894
F 55.708913 12.866372 36.566894
F 64.610103 5.145213 36.564545
F 64.610103 12.863035 36.564545
F 55.707464 5.147941 39.291527
F 55.707464 12.865764 39.291527
F 64.610113 5.145213 39.293209
F 64.610113 12.863035 39.293209
F 55.706059 7.715532 42.930031
F 55.706059 15.433356 42.930031
F 53.495968 3.852657 42.928385
F 64.610105 7.717821 42.931427
F 64.610105 15.435645 42.931428
F 53.495968 11.570478 42.928385
F 57.928025 1.286610 39.293007
F 57.928025 9.004431 39.293007
F 57.928025 16.722257 39.293007
F 66.838061 1.286302 39.293209
F 66.838061 9.004123 39.293209
F 66.838061 16.721948 39.293209
F 57.927739 3.858654 42.931260
F 57.927739 11.576475 42.931260
F 66.838049 3.858911 42.931427
F 66.838049 11.576732 42.931427
F 57.928061 3.858574 40.203000
F 57.928061 11.576395 40.203000
F 66.838060 3.858911 40.202763
F 66.838060 11.576732 40.202763
F 57.928334 1.286692 36.564818
F 57.928334 9.004513 36.564818
F 57.928334 16.722338 36.564818
F 66.838051 1.286302 36.564545
F 66.838051 9.004123 36.564545
F 66.838051 16.721948 36.564545
F 60.154445 7.717762 40.202806
F 60.154445 15.435586 40.202805
F 53.499962 3.851917 40.208277
F 69.066008 7.717821 40.202763
F 69.066008 15.435645 40.202763
F 53.499962 11.569738 40.208277
F 60.154471 5.145281 36.564595
F 60.154471 12.863104 36.564594
F 69.065997 5.145212 36.564545
F 69.065996 12.863035 36.564545
F 60.154446 5.145271 39.293168
F 60.154446 12.863094 39.293169
F 69.066006 5.145212 39.293209
F 69.066007 12.863035 39.293209
F 60.154401 7.717771 42.931394
F 60.154401 15.435595 42.931394
F 53.504166 1.294169 36.570670
F 69.065998 7.717821 42.931427
F 69.065998 15.435645 42.931427
F 53.504166 9.011990 36.570669
F 53.491708 1.291593 46.567176
F 53.504166 16.729815 36.570669
F 62.382162 3.858912 50.207864
F 62.382161 11.576733 50.207864
F 71.293944 3.858911 50.207864
F 71.293944 11.576732 50.207864
F 55.703338 7.716376 50.207014
F 55.703338 15.434200 50.207014
F 53.487399 11.572443 50.205993
F 64.610105 7.717821 50.207863
F 64.610105 15.435645 50.207864
F 53.483085 1.289552 53.844834
F 57.927207 3.858752 50.207763
F 57.927207 11.576573 50.207763
F 66.838049 3.858911 50.207863
F 66.838049 11.576732 50.207864
F 60.154333 7.717790 50.207843
F 60.154333 15.435614 50.207843
F 53.483085 9.007373 53.844834
F 69.065998 7.717821 50.207864
F 69.065998 15.435645 50.207864
F 53.483085 16.725198 53.844834
F 62.382173 1.286301 53.846082
F 62.382173 9.004122 53.846082
F 62.382173 16.721947 53.846082
F 71.293955 1.286302 53.846081
F 71.293955 9.004123 53.846081
F 71.293955 16.721948 53.846081
F 62.382159 3.858911 57.484299
F 62.382159 11.576732 57.484299
F 71.293944 3.858911 57.484299
F 71.293944 11.576732 57.484299
F 62.382171 3.858912 54.755635
F 62.382171 11.576733 54.755635
F 71.293953 3.858911 54.755635
F 71.293953 11.576732 54.755635
F 62.382164 1.286301 51.117417
F 62.382163 9.004122 51.117417
F 62.382163 16.721947 51.117416
F 71.293945 1.286302 51.117418
F 71.293945 9.004123 51.117418
F 71.293945 16.721948 51.117417
F 55.702009 7.716649 54.756509
F 55.702009 15.434473 54.756509
F 53.478724 3.856735 57.483681
F 64.610115 7.717821 54.755635
F 64.610115 15.435644 54.755635
F 53.478724 11.574556 57.483682
F 55.703331 5.146793 51.118570
F 55.703331 12.864616 51.118569
F 64.610103 5.145212 51.117418
F 64.610103 12.863035 51.117418
F 55.702022 5.146253 53.845494
F 55.702022 12.864075 53.845494
F 64.610113 5.145213 53.846081
F 64.610113 12.863035 53.846081
F 55.700714 7.717174 57.483954
F 55.700713 15.434998 57.483954
F 53.482829 3.855808 54.758463
F 64.610105 7.717821 57.484299
F 64.610105 15.435645 57.484299
F 53.482829 11.573629 54.758463
F 57.926963 1.286414 53.846012
F 57.926963 9.004235 53.846012
F 57.926963 16.722060 53.846012
F 66.838061 1.286302 53.846081
F 66.838061 9.004123 53.846081
F 66.838061 16.721948 53.846081
F 57.926700 3.858844 57.484257
F 57.926700 11.576666 57.484257
F 66.838050 3.858911 57.484299
F 66.838049 11.576732 57.484299
F 57.926999 3.858771 54.755738
F 57.926999 11.576592 54.755738
F 66.838060 3.858911 54.755635
F 66.838060 11.576732 54.755635
F 57.927247 1.286489 51.117552
F 57.927247 9.004310 51.117552
F 57.927247 16.722135 51.117552
F 66.838051 1.286302 51.117417
F 66.838051 9.004123 51.117417
F 66.838051 16.721948 51.117417
F 60.154308 7.717798 54.755652
F 60.154308 15.435622 54.755651
F 53.487145 1.290436 51.120954
F 69.066008 7.717821 54.755635
F 69.066008 15.435645 54.755635
F 53.487145 9.008257 51.120954
F 60.154328 5.145243 51.117440
F 60.154328 12.863066 51.117440
F 69.065997 5.145212 51.117417
F 69.065996 12.863035 51.117417
F 60.154309 5.145235 53.846066
F 60.154309 12.863057 53.846066
F 69.066006 5.145212 53.846081
F 69.066007 12.863035 53.846081
F 60.154270 7.717806 57.484289
F 60.154270 15.435630 57.484289
F 53.487145 16.726082 51.120953
F 69.065998 7.717821 57.484299
F 69.065998 15.435645 57.484299
F 53.476023 1.286373 61.118266
F 62.382171 1.286302 61.122517
F 62.382171 9.004123 61.122517
F 62.382171 16.721948 61.122517
F 71.293955 1.286302 61.122517
F 71.293955 9.004123 61.122517
F 71.293955 16.721948 61.122517
F 62.382180 3.858919 64.760741
F 62.382180 11.576740 64.760741
F 71.293944 3.858911 64.760735
F 71.293944 11.576732 64.760735
F 62.382169 3.858911 62.032071
F 62.382169 11.576732 62.032071
F 71.293953 3.858911 62.032071
F 71.293953 11.576732 62.032071
F 62.382161 1.286302 58.393853
F 62.382161 9.004122 58.393852
F 62.382161 16.721948 58.393853
F 71.293945 1.286302 58.393853
F 71.293945 9.004123 58.393853
F 71.293945 16.721948 58.393852
F 55.699306 7.717294 62.032210
F 55.699306 15.435118 62.032211
F 53.476023 9.004194 61.118266
F 64.610115 7.717821 62.032071
F 64.610115 15.435644 62.032071
F 53.476023 16.722020 61.118267
F 55.700833 5.146072 58.394114
F 55.700833 12.863895 58.394114
F 64.610103 5.145212 58.393853
F 64.610103 12.863035 58.393853
F 55.701095 5.146376 61.120321
F 55.701095 12.864199 61.120322
F 64.610113 5.145212 61.122516
F 64.610113 12.863035 61.122517
F 55.706960 7.713410 64.757809
F 55.706960 15.431234 64.757809
F 53.520033 3.839153 64.740647
F 64.610105 7.717821 64.760735
F 64.610105 15.435645 64.760735
F 53.520033 11.556974 64.740647
F 57.926482 1.286327 61.122499
F 57.926482 9.004148 61.122499
F 57.926482 16.721973 61.122499
F 66.838061 1.286302 61.122516
F 66.838061 9.004123 61.122517
F 66.838061 16.721948 61.122517
F 57.931332 3.857940 64.759948
F 57.931332 11.575761 64.759948
F 66.838049 3.858911 64.760735
F 66.838049 11.576732 64.760735
F 57.926457 3.858915 62.032097
F 57.926457 11.576736 62.032097
F 66.838060 3.858911 62.032071
F 66.838060 11.576732 62.032071
F 57.926741 1.286397 58.393925
F 57.926741 9.004218 58.393924
F 57.926741 16.722043 58.393925
F 66.838051 1.286302 58.393853
F 66.838051 9.004123 58.393853
F 66.838051 16.721948 58.393852
F 60.154248 7.717814 62.032076
F 60.154248 15.435637 62.032076
F 53.477650 3.856037 62.016692
F 69.066008 7.717821 62.032071
F 69.066008 15.435645 62.032071
F 53.477650 11.573858 62.016692
F 60.154265 5.145227 58.393864
F 60.154265 12.863050 58.393864
F 69.065996 5.145212 58.393853
F 69.065996 12.863035 58.393852
F 60.154256 5.145221 61.122490
F 60.154256 12.863043 61.122490
F 69.066006 5.145212 61.122517
F 69.066006 12.863035 61.122517
F 60.154260 7.717801 64.760725
F 60.154260 15.435625 64.760726
F 53.478617 1.288257 58.395229
F 69.065998 7.717821 64.760735
F 69.065998 15.435645 64.760735
F 53.478617 9.006078 58.395229
F 53.487399 3.854621 50.205993
F 53.478617 16.723903 58.395230
F 62.382191 24.439764 2.911036
F 62.382191 32.157585 2.911036
F 71.293955 24.439772 2.911030
F 71.293955 32.157593 2.911030
F 62.382177 27.012388 6.549253
F 53.536874 32.169838 2.886460
F 62.382178 19.294565 6.549253
F 71.293944 27.012381 6.549248
F 71.293944 34.730202 6.549248
F 71.293944 19.294558 6.549248
F 62.382190 27.012389 3.820579
F 53.536682 26.998731 6.541372
F 62.382190 19.294566 3.820578
F 71.293953 27.012381 3.820584
F 71.293953 34.730202 3.820584
F 71.293953 19.294558 3.820584
F 62.382160 24.439772 0.182366
F 62.382160 32.157593 0.182366
F 71.293945 24.439772 0.182366
F 71.293945 32.157593 0.182366
F 55.721024 30.864235 3.823915
F 55.721024 23.146414 3.823915
F 64.610115 30.871291 3.820585
F 64.610116 23.153470 3.820584
F 55.717099 28.302798 0.184981
F 55.717099 20.584977 0.184981
F 64.610103 28.298682 0.182366
F 64.610103 20.580861 0.182366
F 55.723023 28.306400 2.905625
F 55.723023 20.588579 2.905625
F 64.610114 28.298682 2.911030
F 64.610114 20.580861 2.911030
F 55.721064 30.864072 6.544214
F 55.721064 23.146251 6.544214
F 64.610105 30.871291 6.549248
F 64.610105 23.153470 6.549248
F 57.931148 24.440738 2.910405
F 57.931148 32.158559 2.910405
F 66.838061 24.439772 2.911030
F 66.838061 32.157593 2.911030
F 57.930745 27.011548 6.548689
F 57.930745 34.729369 6.548689
F 57.930745 19.293725 6.548689
F 66.838049 27.012381 6.549248
F 66.838050 34.730202 6.549248
F 66.838049 19.294558 6.549248
F 57.931108 27.011454 3.821223
F 57.931108 34.729275 3.821223
F 57.931108 19.293631 3.821223
F 66.838060 27.012381 3.820584
F 66.838060 34.730202 3.820584
F 66.838060 19.294558 3.820584
F 57.926774 24.439924 0.182328
F 57.926773 32.157745 0.182328
F 66.838051 24.439772 0.182366
F 66.838051 32.157593 0.182366
F 60.154895 30.871105 3.820695
F 60.154895 23.153284 3.820694
F 69.066008 30.871291 3.820584
F 69.066008 23.153470 3.820584
F 60.154904 28.298862 0.182496
F 60.154904 20.581040 0.182496
F 69.065997 28.298682 0.182366
F 69.065996 20.580861 0.182366
F 60.154902 28.298871 2.910899
F 60.154902 20.581050 2.910899
F 69.066007 28.298682 2.911030
F 69.066006 20.580861 2.911030
F 60.154840 30.871118 6.549128
F 60.154840 23.153297 6.549128
F 69.065998 30.871291 6.549248
F 69.065998 23.153470 6.549248
F 62.382188 24.439766 10.187470
F 62.382188 32.157587 10.187470
F 71.293955 24.439772 10.187466
F 71.293955 32.157593 10.187466
F 62.382174 27.012386 13.825687
F 53.536682 34.716552 6.541373
F 62.382174 19.294564 13.825687
F 71.293944 27.012381 13.825683
F 71.293944 34.730202 13.825684
F 71.293944 19.294558 13.825684
F 62.382186 27.012387 11.097015
F 53.536682 19.280908 6.541373
F 62.382186 19.294564 11.097015
F 71.293953 27.012381 11.097020
F 71.293953 34.730202 11.097019
F 71.293953 19.294558 11.097020
F 62.382180 24.439765 7.458797
F 62.382180 32.157586 7.458797
F 71.293945 24.439772 7.458802
F 71.293945 32.157593 7.458802
F 55.719731 30.864344 11.101854
F 55.719731 23.146524 11.101854
F 64.610115 30.871291 11.097020
F 64.610116 23.153470 11.097020
F 55.721393 28.306216 7.464034
F 55.721393 20.588394 7.464034
F 64.610103 28.298682 7.458802
F 64.610103 20.580861 7.458802
F 55.719587 28.305427 10.183166
F 55.719587 20.587605 10.183167
F 64.610114 28.298682 10.187466
F 64.610114 20.580861 10.187466
F 55.717962 30.865104 13.821749
F 55.717962 23.147283 13.821749
F 64.610105 30.871291 13.825683
F 64.610105 23.153470 13.825683
F 57.930431 24.440543 10.186949
F 57.930432 32.158364 10.186949
F 66.838061 24.439772 10.187465
F 66.838061 32.157593 10.187465
F 57.930100 27.011672 13.825209
F 57.930100 34.729493 13.825209
F 57.930100 19.293849 13.825209
F 66.838050 27.012381 13.825683
F 66.838050 34.730202 13.825683
F 66.838049 19.294558 13.825683
F 57.930466 27.011580 11.097571
F 57.930466 34.729402 11.097570
F 57.930466 19.293757 11.097570
F 66.838060 27.012381 11.097020
F 66.838060 34.730202 11.097019
F 66.838060 19.294558 11.097019
F 57.930783 24.440636 7.459392
F 57.930783 32.158457 7.459392
F 66.838051 24.439772 7.458802
F 66.838051 32.157593 7.458802
F 60.154796 30.871134 11.097132
F 60.154796 23.153313 11.097132
F 69.066008 30.871291 11.097020
F 69.066008 23.153470 11.097020
F 60.154836 28.298855 7.458925
F 60.154836 20.581033 7.458924
F 69.065996 28.298682 7.458802
F 69.065997 20.580861 7.458802
F 60.154796 28.298840 10.187356
F 60.154796 20.581019 10.187356
F 69.066006 28.298682 10.187466
F 69.066006 20.580861 10.187466
F 60.154738 30.871148 13.825584
F 60.154738 23.153326 13.825584
F 69.065998 30.871291 13.825683
F 69.065998 23.153470 13.825683
F 62.382176 24.439766 14.735233
F 62.382177 32.157587 14.735233
F 71.293945 24.439772 14.735237
F 71.293945 32.157593 14.735237
F 55.718084 28.305063 14.739680
F 55.718084 20.587242 14.739680
F 64.610103 28.298682 14.735237
F 64.610103 20.580861 14.735237
F 57.930138 24.440510 14.735746
F 57.930138 32.158331 14.735746
F 66.838051 24.439772 14.735237
F 66.838051 32.157593 14.735237
F 60.154734 28.298825 14.735339
F 60.154734 20.581004 14.735339
F 69.065997 28.298682 14.735237
F 69.065997 20.580861 14.735237
F 53.536874 24.452017 2.886460
F 53.528691 32.169748 14.744493
F 53.528691 24.451927 14.744493
F 53.536515 32.170756 7.468868
F 53.536515 24.452935 7.468868
F 53.532637 19.281868 11.106703
F 53.532637 34.717513 11.106703
F 53.532637 26.999691 11.106703
F 53.528924 19.282133 13.819045
F 53.528924 34.717777 13.819045
F 53.528924 26.999956 13.819045
F 53.532867 32.170569 10.180513
F 53.532867 24.452748 10.180513
F 53.500369 32.153819 0.172440
F 53.500369 24.435998 0.172440
F 53.539440 19.278835 3.827296
F 53.539440 34.714479 3.827296
F 53.539440 26.996658 3.827296
F 62.382182 24.439768 24.740341
F 62.382182 32.157589 24.740341
F 71.293955 24.439772 24.740338
F 71.293955 32.157593 24.740338
F 62.382169 27.012384 28.378558
F 53.516858 32.168046 24.734834
F 62.382169 19.294561 28.378559
F 71.293944 27.012381 28.378556
F 71.293944 34.730202 28.378556
F 71.293944 19.294558 28.378556
F 62.382180 27.012385 25.649889
F 53.512740 27.002681 28.373489
F 62.382180 19.294562 25.649889
F 71.293953 27.012380 25.649892
F 71.293953 34.730202 25.649892
F 71.293953 19.294558 25.649892
F 62.382174 24.439767 22.011670
F 62.382174 32.157588 22.011670
F 71.293945 24.439772 22.011674
F 71.293945 32.157593 22.011673
F 55.713381 30.866501 25.653237
F 55.713381 23.148680 25.653237
F 64.610115 30.871290 25.649892
F 64.610115 23.153470 25.649892
F 55.714911 28.303986 22.015373
F 55.714911 20.586165 22.015373
F 64.610103 28.298682 22.011674
F 64.610103 20.580861 22.011674
F 55.713304 28.303300 24.737428
F 55.713304 20.585479 24.737428
F 64.610114 28.298682 24.740337
F 64.610113 20.580861 24.740338
F 55.711797 30.867166 28.375967
F 55.711797 23.149345 28.375967
F 64.610105 30.871291 28.378556
F 64.610105 23.153470 28.378556
F 57.929183 24.440301 24.739985
F 57.929183 32.158122 24.739985
F 66.838061 24.439772 24.740338
F 66.838061 32.157593 24.740338
F 57.928873 27.011909 28.378242
F 57.928873 34.729730 28.378242
F 57.928873 19.294086 28.378242
F 66.838049 27.012381 28.378556
F 66.838050 34.730202 28.378556
F 66.838049 19.294558 28.378556
F 57.929218 27.011823 25.650279
F 57.929218 34.729644 25.650279
F 57.929218 19.294000 25.650279
F 66.838060 27.012381 25.649892
F 66.838060 34.730202 25.649892
F 66.838060 19.294558 25.649892
F 57.929514 24.440389 22.012101
F 57.929514 32.158210 22.012101
F 66.838051 24.439772 22.011674
F 66.838051 32.157593 22.011674
F 60.154607 30.871188 25.649966
F 60.154607 23.153367 25.649966
F 69.066008 30.871291 25.649892
F 69.066008 23.153470 25.649892
F 60.154639 28.298798 22.011757
F 60.154639 20.580977 22.011756
F 69.065997 28.298682 22.011674
F 69.065997 20.580861 22.011673
F 60.154607 28.298786 24.740266
F 60.154607 20.580965 24.740266
F 69.066006 28.298682 24.740338
F 69.066006 20.580861 24.740338
F 60.154556 30.871199 28.378492
F 60.154556 23.153378 28.378492
F 69.065998 30.871291 28.378556
F 69.065998 23.153470 28.378556
F 62.382180 24.439769 32.016775
F 62.382180 32.157590 32.016776
F 71.293955 24.439772 32.016773
F 71.293955 32.157593 32.016773
F 62.382171 24.439768 29.288107
F 62.382171 32.157589 29.288107
F 71.293945 24.439772 29.288109
F 71.293945 32.157593 29.288109
F 55.711857 28.302974 29.291113
F 55.711857 20.585152 29.291112
F 64.610103 28.298682 29.288110
F 64.610103 20.580861 29.288110
F 55.710333 28.302329 32.014496
F 55.710333 20.584508 32.014496
F 64.610113 28.298682 32.016773
F 64.610113 20.580861 32.016774
F 57.928593 24.440188 32.016498
F 57.928593 32.158009 32.016498
F 66.838061 24.439772 32.016773
F 66.838061 32.157593 32.016773
F 57.928912 24.440273 29.288458
F 57.928912 32.158094 29.288458
F 66.838051 24.439772 29.288110
F 66.838051 32.157593 29.288110
F 60.154552 28.298774 29.288175
F 60.154552 20.580952 29.288175
F 69.065997 28.298682 29.288110
F 69.065997 20.580861 29.288109
F 60.154523 28.298763 32.016718
F 60.154523 20.580941 32.016718
F 69.066006 28.298682 32.016773
F 69.066006 20.580861 32.016773
F 62.382185 24.439767 17.463905
F 62.382185 32.157588 17.463905
F 71.293955 24.439772 17.463901
F 71.293955 32.157593 17.463901
F 62.382171 27.012385 21.102123
F 53.512740 34.720503 28.373489
F 62.382171 19.294562 21.102123
F 71.293944 27.012381 21.102119
F 71.293944 34.730202 21.102120
F 71.293944 19.294558 21.102120
F 62.382183 27.012386 18.373452
F 53.512740 19.284858 28.373489
F 62.382183 19.294563 18.373452
F 71.293953 27.012380 18.373455
F 71.293953 34.730202 18.373455
F 71.293953 19.294558 18.373455
F 55.716493 30.865457 18.377520
F 55.716493 23.147636 18.377520
F 64.610115 30.871290 18.373456
F 64.610115 23.153470 18.373456
F 55.716385 28.304330 17.460320
F 55.716385 20.586508 17.460320
F 64.610114 28.298682 17.463901
F 64.610113 20.580861 17.463901
F 55.714822 30.866166 21.098879
F 55.714822 23.148345 21.098879
F 64.610105 30.871291 21.102119
F 64.610105 23.153470 21.102119
F 57.929797 24.440420 17.463468
F 57.929797 32.158241 17.463468
F 66.838061 24.439772 17.463901
F 66.838061 32.157593 17.463901
F 57.929475 27.011793 21.101727
F 57.929475 34.729614 21.101727
F 57.929475 19.293970 21.101727
F 66.838050 27.012381 21.102119
F 66.838050 34.730202 21.102120
F 66.838049 19.294558 21.102119
F 57.929831 27.011704 18.373923
F 57.929831 34.729525 18.373923
F 57.929831 19.293881 18.373923
F 66.838060 27.012381 18.373456
F 66.838060 34.730202 18.373455
F 66.838060 19.294558 18.373455
F 60.154698 30.871162 18.373548
F 60.154698 23.153341 18.373548
F 69.066008 30.871291 18.373456
F 69.066008 23.153470 18.373456
F 60.154698 28.298812 17.463812
F 60.154698 20.580991 17.463812
F 69.066006 28.298682 17.463901
F 69.066006 20.580861 17.463901
F 60.154644 30.871175 21.102039
F 60.154644 23.153353 21.102039
F 69.065998 30.871291 21.102120
F 69.065998 23.153470 21.102120
F 53.516858 24.450225 24.734834
F 53.524712 19.282994 18.382254
F 53.524712 34.718638 18.382254
F 53.524712 27.000817 18.382255
F 53.520915 19.283397 21.096207
F 53.520916 34.719042 21.096207
F 53.520916 27.001220 21.096207
F 53.524953 32.169411 17.457610
F 53.524953 24.451591 17.457610
F 53.512491 32.167077 29.295380
F 53.512491 24.449256 29.295380
F 53.508607 32.166494 32.012173
F 53.508607 24.448673 32.012172
F 53.520673 32.168513 22.019989
F 53.520673 24.450692 22.019989
F 53.516609 19.284332 25.657698
F 53.516609 34.719976 25.657698
F 53.516609 27.002155 25.657698
F 62.382175 24.439771 46.569647
F 62.382175 32.157592 46.569647
F 71.293955 24.439772 46.569646
F 71.293955 32.157593 46.569646
F 62.382173 27.012382 47.479199
F 62.382173 34.730204 47.479198
F 62.382173 19.294559 47.479198
F 71.293953 27.012381 47.479200
F 71.293953 34.730202 47.479200
F 71.293953 19.294558 47.479200
F 62.382166 24.439770 43.840980
F 62.382166 32.157591 43.840980
F 71.293945 24.439772 43.840982
F 71.293945 32.157593 43.840981
F 55.704700 30.869290 47.480638
F 55.704700 23.151469 47.480638
F 64.610115 30.871291 47.479200
F 64.610115 23.153470 47.479200
F 55.706071 28.301116 43.842714
F 55.706071 20.583295 43.842714
F 64.610103 28.298682 43.840982
F 64.610103 20.580861 43.840982
F 55.704694 28.300543 46.568527
F 55.704694 20.582722 46.568527
F 64.610113 28.298682 46.569646
F 64.610113 20.580861 46.569646
F 57.927482 24.439979 46.569512
F 57.927482 32.157800 46.569512
F 66.838061 24.439772 46.569645
F 66.838061 32.157593 46.569645
F 57.927518 27.012146 47.479367
F 57.927518 34.729967 47.479367
F 57.927518 19.294323 47.479367
F 66.838060 27.012381 47.479200
F 66.838060 34.730202 47.479200
F 66.838060 19.294558 47.479200
F 57.927778 24.440057 43.841183
F 57.927778 32.157878 43.841183
F 66.838051 24.439772 43.840981
F 66.838051 32.157593 43.840981
F 60.154374 30.871251 47.479229
F 60.154374 23.153430 47.479229
F 69.066008 30.871291 47.479200
F 69.066008 23.153470 47.479200
F 60.154397 28.298732 43.841017
F 60.154397 20.580910 43.841017
F 69.065996 28.298682 43.840981
F 69.065997 20.580861 43.840981
F 60.154374 28.298722 46.569618
F 60.154374 20.580901 46.569619
F 69.066006 28.298682 46.569645
F 69.066006 20.580861 46.569646
F 62.382166 27.012383 35.654993
F 62.382166 34.730205 35.654993
F 62.382166 19.294560 35.654993
F 71.293944 27.012381 35.654991
F 71.293944 34.730202 35.654991
F 71.293944 19.294558 35.654991
F 62.382178 27.012384 32.926325
F 53.491708 32.162884 46.567176
F 62.382178 19.294561 32.926325
F 71.293953 27.012380 32.926327
F 71.293953 34.730202 32.926327
F 71.293953 19.294558 32.926327
F 55.710383 30.867484 32.928998
F 55.710383 23.149663 32.928998
F 64.610115 30.871290 32.926327
F 64.610115 23.153470 32.926327
F 55.708878 30.868109 35.653016
F 55.708878 23.150288 35.653015
F 64.610105 30.871291 35.654991
F 64.610105 23.153470 35.654991
F 57.928294 27.012019 35.654752
F 57.928294 34.729841 35.654753
F 57.928294 19.294197 35.654753
F 66.838049 27.012381 35.654991
F 66.838050 34.730202 35.654991
F 66.838049 19.294558 35.654991
F 57.928628 27.011936 32.926637
F 57.928628 34.729758 32.926637
F 57.928628 19.294113 32.926637
F 66.838060 27.012381 32.926327
F 66.838060 34.730202 32.926327
F 66.838060 19.294558 32.926327
F 60.154523 30.871211 32.926385
F 60.154523 23.153390 32.926384
F 69.066008 30.871291 32.926327
F 69.066008 23.153470 32.926327
F 60.154476 30.871221 35.654943
F 60.154475 23.153400 35.654943
F 69.065998 30.871291 35.654991
F 69.065998 23.153470 35.654991
F 62.382177 24.439770 39.293211
F 62.382177 32.157591 39.293211
F 71.293955 24.439772 39.293209
F 71.293955 32.157593 39.293209
F 62.382164 27.012382 42.931429
F 62.382164 34.730204 42.931429
F 62.382164 19.294560 42.931429
F 71.293944 27.012381 42.931427
F 71.293944 34.730202 42.931428
F 71.293944 19.294558 42.931427
F 62.382175 27.012383 40.202762
F 62.382175 34.730205 40.202762
F 62.382175 19.294560 40.202761
F 71.293953 27.012381 40.202763
F 71.293953 34.730202 40.202763
F 71.293953 19.294558 40.202763
F 62.382168 24.439769 36.564543
F 62.382168 32.157590 36.564543
F 71.293945 24.439772 36.564545
F 71.293945 32.157593 36.564545
F 55.707491 30.868413 40.204799
F 55.707491 23.150592 40.204799
F 64.610115 30.871291 40.202764
F 64.610115 23.153470 40.202764
F 55.708913 28.302019 36.566894
F 55.708913 20.584197 36.566894
F 64.610103 28.298682 36.564545
F 64.610103 20.580861 36.564545
F 55.707464 28.301412 39.291527
F 55.707464 20.583590 39.291528
F 64.610113 28.298682 39.293209
F 64.610113 20.580861 39.293209
F 55.706059 30.869002 42.930031
F 55.706059 23.151181 42.930031
F 64.610105 30.871291 42.931427
F 64.610105 23.153470 42.931427
F 57.928025 24.440080 39.293007
F 57.928025 32.157901 39.293007
F 66.838061 24.439772 39.293209
F 66.838061 32.157593 39.293209
F 57.927739 27.012124 42.931260
F 57.927739 34.729945 42.931260
F 57.927739 19.294301 42.931260
F 66.838049 27.012381 42.931427
F 66.838050 34.730202 42.931427
F 66.838049 19.294558 42.931428
F 57.928061 27.012044 40.203000
F 57.928061 34.729866 40.203000
F 57.928061 19.294221 40.203000
F 66.838060 27.012381 40.202763
F 66.838060 34.730202 40.202763
F 66.838060 19.294558 40.202763
F 57.928334 24.440162 36.564818
F 57.928334 32.157983 36.564818
F 66.838051 24.439772 36.564545
F 66.838051 32.157593 36.564545
F 60.154445 30.871232 40.202805
F 60.154445 23.153411 40.202806
F 69.066008 30.871291 40.202763
F 69.066008 23.153470 40.202763
F 60.154471 28.298752 36.564595
F 60.154471 20.580930 36.564595
F 69.065997 28.298682 36.564545
F 69.065997 20.580861 36.564545
F 60.154446 28.298742 39.293168
F 60.154446 20.580920 39.293169
F 69.066007 28.298682 39.293209
F 69.066006 20.580861 39.293209
F 60.154401 30.871242 42.931393
F 60.154401 23.153421 42.931394
F 69.065998 30.871291 42.931427
F 69.065998 23.153470 42.931427
F 53.491708 24.445063 46.567176
F 53.504166 32.165460 36.570669
F 53.504166 24.447639 36.570670
F 53.499962 19.287564 40.208277
F 53.499962 34.723208 40.208277
F 53.499962 27.005387 40.208277
F 53.495968 19.288304 42.928386
F 53.495968 34.723949 42.928385
F 53.495968 27.006127 42.928385
F 53.500219 32.164770 39.289621
F 53.500219 24.446949 39.289621
F 53.508353 19.285861 32.933037
F 53.508353 34.721505 32.933037
F 53.508353 27.003683 32.933037
F 53.504419 19.286498 35.650883
F 53.504419 34.722142 35.650883
F 53.504419 27.004321 35.650883
F 53.495713 32.163673 43.845861
F 53.495713 24.445852 43.845861
F 53.491451 19.289431 47.483419
F 53.491450 34.725076 47.483419
F 53.491450 27.007254 47.483420
F 62.382161 27.012382 50.207864
F 62.382161 34.730203 50.207864
F 62.382161 19.294559 50.207864
F 71.293944 27.012381 50.207864
F 71.293944 34.730202 50.207864
F 71.293944 19.294558 50.207864
F 55.703338 30.869846 50.207014
F 55.703338 23.152025 50.207014
F 64.610105 30.871291 50.207863
F 64.610105 23.153470 50.207863
F 57.927207 27.012222 50.207763
F 57.927207 34.730043 50.207763
F 57.927207 19.294399 50.207763
F 66.838049 27.012381 50.207863
F 66.838050 34.730202 50.207864
F 66.838050 19.294558 50.207864
F 60.154333 30.871260 50.207843
F 60.154333 23.153439 50.207843
F 69.065998 30.871291 50.207864
F 69.065998 23.153470 50.207864
F 62.382173 24.439771 53.846082
F 62.382173 32.157592 53.846082
F 71.293955 24.439772 53.846081
F 71.293955 32.157593 53.846081
F 62.382159 27.012381 57.484299
F 62.382159 34.730203 57.484299
F 62.382159 19.294558 57.484299
F 71.293944 27.012381 57.484299
F 71.293944 34.730202 57.484299
F 71.293944 19.294558 57.484299
F 62.382171 27.012382 54.755635
F 62.382171 34.730203 54.755634
F 62.382171 19.294559 54.755634
F 71.293953 27.012381 54.755635
F 71.293953 34.730202 54.755635
F 71.293953 19.294558 54.755635
F 62.382163 24.439771 51.117417
F 62.382164 32.157592 51.117417
F 71.293945 24.439772 51.117418
F 71.293945 32.157593 51.117417
F 55.702009 30.870120 54.756509
F 55.702009 23.152299 54.756509
F 64.610115 30.871291 54.755635
F 64.610115 23.153470 54.755635
F 55.703331 28.300263 51.118569
F 55.703331 20.582441 51.118569
F 64.610103 28.298682 51.117418
F 64.610103 20.580861 51.117417
F 55.702022 28.299723 53.845493
F 55.702022 20.581901 53.845494
F 64.610113 28.298682 53.846081
F 64.610113 20.580861 53.846081
F 55.700713 30.870644 57.483954
F 55.700713 23.152823 57.483954
F 64.610105 30.871291 57.484299
F 64.610105 23.153470 57.484299
F 57.926963 24.439884 53.846012
F 57.926963 32.157705 53.846012
F 66.838061 24.439772 53.846081
F 66.838061 32.157593 53.846081
F 57.926700 27.012314 57.484257
F 57.926700 34.730135 57.484257
F 57.926700 19.294491 57.484257
F 66.838050 27.012381 57.484299
F 66.838050 34.730202 57.484299
F 66.838049 19.294558 57.484299
F 57.926999 27.012241 54.755738
F 57.926999 34.730062 54.755738
F 57.926999 19.294418 54.755737
F 66.838060 27.012381 54.755635
F 66.838060 34.730202 54.755635
F 66.838060 19.294558 54.755635
F 57.927247 24.439959 51.117552
F 57.927247 32.157780 51.117552
F 66.838051 24.439772 51.117417
F 66.838051 32.157593 51.117417
F 60.154308 30.871269 54.755651
F 60.154308 23.153448 54.755651
F 69.066008 30.871291 54.755635
F 69.066008 23.153470 54.755635
F 60.154328 28.298713 51.117440
F 60.154328 20.580892 51.117440
F 69.065997 28.298682 51.117417
F 69.065997 20.580861 51.117417
F 60.154309 28.298705 53.846066
F 60.154309 20.580884 53.846066
F 69.066007 28.298682 53.846081
F 69.066006 20.580861 53.846081
F 60.154270 30.871276 57.484289
F 60.154270 23.153455 57.484289
F 69.065998 30.871291 57.484299
F 69.065998 23.153470 57.484299
F 62.382171 24.439772 61.122517
F 62.382171 32.157593 61.122517
F 71.293955 24.439772 61.122517
F 71.293955 32.157593 61.122517
F 62.382180 27.012389 64.760741
F 53.487399 34.725913 50.205993
F 62.382180 19.294566 64.760741
F 71.293944 27.012381 64.760735
F 71.293944 34.730202 64.760735
F 71.293944 19.294558 64.760735
F 62.382169 27.012381 62.032071
F 62.382169 34.730202 62.032071
F 62.382169 19.294558 62.032071
F 71.293953 27.012381 62.032071
F 71.293953 34.730202 62.032071
F 71.293953 19.294558 62.032071
F 62.382161 24.439772 58.393853
F 62.382161 32.157593 58.393852
F 71.293945 24.439772 58.393853
F 71.293945 32.157593 58.393853
F 55.699306 30.870765 62.032210
F 55.699306 23.152944 62.032211
F 64.610115 30.871290 62.032071
F 64.610115 23.153470 62.032071
F 55.700833 28.299542 58.394114
F 55.700833 20.581721 58.394114
F 64.610103 28.298682 58.393853
F 64.610103 20.580861 58.393853
F 55.701095 28.299846 61.120321
F 55.701095 20.582025 61.120321
F 64.610113 28.298682 61.122516
F 64.610113 20.580861 61.122517
F 55.706960 30.866880 64.757809
F 55.706960 23.149059 64.757809
F 64.610105 30.871291 64.760735
F 64.610105 23.153470 64.760735
F 57.926482 24.439797 61.122499
F 57.926482 32.157618 61.122499
F 66.838061 24.439772 61.122516
F 66.838061 32.157593 61.122516
F 57.931332 27.011410 64.759948
F 57.931332 34.729231 64.759948
F 57.931332 19.293587 64.759948
F 66.838049 27.012381 64.760735
F 66.838050 34.730202 64.760735
F 66.838049 19.294558 64.760735
F 57.926457 27.012385 62.032097
F 53.487399 19.290269 50.205993
F 57.926457 19.294562 62.032096
F 66.838060 27.012381 62.032071
F 66.838060 34.730202 62.032071
F 66.838060 19.294558 62.032071
F 57.926741 24.439867 58.393925
F 57.926741 32.157688 58.393925
F 66.838051 24.439772 58.393853
F 66.838051 32.157593 58.393853
F 60.154248 30.871284 62.032076
F 60.154248 23.153463 62.032076
F 69.066008 30.871291 62.032071
F 69.066008 23.153470 62.032071
F 60.154265 28.298697 58.393864
F 60.154265 20.580875 58.393863
F 69.065996 28.298682 58.393853
F 69.065997 20.580861 58.393852
F 60.154256 28.298691 61.122490
F 60.154256 20.580869 61.122490
F 69.066006 28.298682 61.122517
F 69.066006 20.580861 61.122517
F 60.154260 30.871272 64.760725
F 60.154260 23.153450 64.760725
F 69.065998 30.871291 64.760735
F 69.065998 23.153470 64.760735
F 53.487399 27.008091 50.205992
F 53.478617 32.159548 58.395229
F 53.478617 24.441727 58.395229
F 53.477650 19.291684 62.016692
F 53.477650 34.727328 62.016692
F 53.477650 27.009507 62.016692
F 53.520033 19.274800 64.740647
F 53.520033 34.710444 64.740647
F 53.520033 26.992623 64.740647
F 53.476023 32.157665 61.118266
F 53.476023 24.439844 61.118266
F 53.487145 32.161727 51.120954
F 53.487145 24.443906 51.120954
F 53.482829 19.291455 54.758463
F 53.482829 34.727099 54.758463
F 53.482829 27.009278 54.758463
F 53.478724 19.292382 57.483682
F 53.478724 34.728026 57.483682
F 53.478724 27.010205 57.483681
F 53.483085 32.160843 53.844834
F 53.483085 24.443022 53.844834
F 62.382191 47.593234 2.911036
F 62.382191 39.875410 2.911036
F 71.293955 47.593242 2.911030
F 71.293955 39.875418 2.911030
F 62.382178 50.165858 6.549253
F 62.382178 42.448035 6.549253
F 71.293944 50.165851 6.549248
F 71.293944 42.448028 6.549248
F 62.382190 50.165859 3.820579
F 62.382190 42.448036 3.820578
F 71.293953 50.165851 3.820584
F 71.293953 42.448028 3.820584
F 62.382160 47.593242 0.182366
F 62.382160 39.875418 0.182366
F 71.293945 47.593242 0.182366
F 71.293945 39.875418 0.182366
F 55.721024 38.582059 3.823915
F 55.721024 46.299884 3.823915
F 64.610116 38.589115 3.820584
F 64.610116 46.306940 3.820585
F 55.717100 51.456268 0.184981
F 55.717099 36.020621 0.184981
F 55.717099 43.738447 0.184981
F 64.610103 51.452153 0.182366
F 64.610103 36.016505 0.182366
F 64.610103 43.734331 0.182366
F 55.723023 51.459870 2.905625
F 55.723023 36.024223 2.905625
F 55.723023 43.742049 2.905625
F 64.610113 51.452153 2.911030
F 64.610114 36.016505 2.911030
F 64.610114 43.734331 2.911030
F 55.721064 38.581896 6.544214
F 55.721064 46.299721 6.544214
F 64.610105 38.589114 6.549248
F 64.610105 46.306940 6.549248
F 57.931148 47.594208 2.910405
F 57.931148 39.876384 2.910405
F 66.838061 47.593242 2.911030
F 66.838061 39.875419 2.911030
F 57.930745 50.165018 6.548689
F 57.930745 42.447195 6.548689
F 66.838049 50.165851 6.549248
F 66.838049 42.448028 6.549248
F 57.931108 50.164924 3.821223
F 57.931108 42.447101 3.821223
F 66.838060 50.165851 3.820584
F 66.838060 42.448028 3.820584
F 57.926774 47.593394 0.182328
F 57.926774 39.875570 0.182328
F 66.838051 47.593242 0.182366
F 66.838051 39.875418 0.182366
F 60.154895 38.588929 3.820694
F 60.154895 46.306754 3.820694
F 69.066008 38.589115 3.820584
F 69.066008 46.306940 3.820584
F 60.154904 51.452332 0.182496
F 60.154904 36.016685 0.182496
F 60.154904 43.734511 0.182496
F 69.065997 51.452152 0.182366
F 69.065997 36.016505 0.182366
F 69.065996 43.734331 0.182366
F 60.154902 51.452341 2.910899
F 60.154902 36.016694 2.910899
F 60.154902 43.734519 2.910899
F 69.066006 51.452152 2.911030
F 69.066006 36.016505 2.911030
F 69.066006 43.734331 2.911030
F 60.154840 38.588942 6.549128
F 60.154840 46.306767 6.549128
F 69.065998 38.589115 6.549248
F 69.065998 46.306940 6.549248
F 62.382188 47.593235 10.187470
F 62.382188 39.875412 10.187471
F 71.293955 47.593242 10.187466
F 71.293955 39.875418 10.187466
F 62.382174 50.165856 13.825687
F 62.382174 42.448034 13.825687
F 71.293944 50.165851 13.825683
F 71.293944 42.448028 13.825684
F 62.382186 50.165857 11.097015
F 62.382186 42.448035 11.097015
F 71.293953 50.165851 11.097020
F 71.293953 42.448028 11.097019
F 62.382180 47.593235 7.458797
F 62.382180 39.875411 7.458797
F 71.293945 47.593242 7.458802
F 71.293945 39.875418 7.458802
F 55.719731 38.582168 11.101854
F 55.719731 46.299993 11.101854
F 64.610116 38.589115 11.097020
F 64.610116 46.306940 11.097020
F 55.721393 51.459686 7.464034
F 55.721393 36.024038 7.464034
F 55.721393 43.741864 7.464034
F 64.610103 51.452152 7.458802
F 64.610103 36.016505 7.458802
F 64.610103 43.734331 7.458802
F 55.719587 51.458897 10.183166
F 55.719587 36.023249 10.183167
F 55.719587 43.741075 10.183167
F 64.610113 51.452153 10.187466
F 64.610114 36.016505 10.187466
F 64.610114 43.734331 10.187466
F 55.717962 38.582928 13.821749
F 55.717962 46.300753 13.821749
F 64.610105 38.589115 13.825683
F 64.610105 46.306940 13.825683
F 57.930431 47.594012 10.186949
F 57.930431 39.876189 10.186949
F 66.838061 47.593242 10.187465
F 66.838061 39.875419 10.187466
F 57.930100 50.165142 13.825209
F 57.930100 42.447319 13.825209
F 66.838050 50.165851 13.825683
F 66.838049 42.448028 13.825683
F 57.930465 50.165050 11.097571
F 57.930466 42.447227 11.097570
F 66.838060 50.165851 11.097020
F 66.838060 42.448028 11.097019
F 57.930783 47.594106 7.459392
F 57.930783 39.876282 7.459392
F 66.838051 47.593242 7.458802
F 66.838051 39.875418 7.458802
F 60.154796 38.588957 11.097131
F 60.154796 46.306783 11.097131
F 69.066008 38.589115 11.097019
F 69.066008 46.306940 11.097019
F 60.154836 51.452325 7.458925
F 60.154836 36.016678 7.458924
F 60.154836 43.734503 7.458924
F 69.065996 51.452152 7.458802
F 69.065997 36.016505 7.458801
F 69.065997 43.734331 7.458802
F 60.154796 51.452310 10.187356
F 60.154796 36.016663 10.187356
F 60.154796 43.734489 10.187356
F 69.066006 51.452152 10.187466
F 69.066006 36.016505 10.187466
F 69.066006 43.734331 10.187466
F 60.154738 38.588971 13.825584
F 60.154738 46.306796 13.825584
F 69.065998 38.589115 13.825684
F 69.065998 46.306940 13.825683
F 62.382177 47.593236 14.735233
F 62.382177 39.875412 14.735233
F 71.293945 47.593242 14.735237
F 71.293945 39.875418 14.735237
F 55.718084 51.458533 14.739680
F 55.718084 36.022886 14.739680
F 55.718084 43.740712 14.739680
F 64.610103 51.452152 14.735237
F 64.610103 36.016505 14.735237
F 64.610103 43.734331 14.735237
F 57.930138 47.593981 14.735746
F 57.930138 39.876157 14.735746
F 66.838051 47.593242 14.735237
F 66.838051 39.875418 14.735237
F 60.154734 51.452295 14.735339
F 60.154734 36.016648 14.735339
F 60.154734 43.734474 14.735339
F 69.065997 51.452152 14.735237
F 69.065997 36.016505 14.735237
F 69.065997 43.734331 14.735237
F 53.536874 47.605486 2.886460
F 53.528691 39.887573 14.744493
F 53.528691 47.605397 14.744493
F 53.536515 39.888581 7.468868
F 53.536515 47.606405 7.468868
F 53.532637 42.435338 11.106703
F 53.532637 50.153161 11.106703
F 53.528924 42.435603 13.819045
F 53.528924 50.153426 13.819045
F 53.532867 39.888394 10.180513
F 53.532867 47.606217 10.180513
F 53.500368 39.871645 0.172439
F 53.500368 47.589468 0.172440
F 53.539440 42.432305 3.827296
F 53.539440 50.150127 3.827296
F 53.536682 42.434378 6.541373
F 53.536682 50.152201 6.541372
F 53.536874 39.887663 2.886460
F 62.382178 34.730209 6.549253
F 62.382190 34.730210 3.820579
F 62.382174 34.730208 13.825688
F 62.382186 34.730209 11.097015
F 62.382182 47.593238 24.740341
F 62.382182 39.875414 24.740341
F 71.293955 47.593242 24.740338
F 71.293955 39.875418 24.740338
F 62.382169 50.165854 28.378558
F 62.382169 42.448032 28.378559
F 71.293944 50.165851 28.378556
F 71.293944 42.448028 28.378556
F 62.382181 50.165855 25.649889
F 62.382181 42.448032 25.649889
F 71.293953 50.165851 25.649892
F 71.293953 42.448028 25.649892
F 62.382174 47.593237 22.011670
F 62.382174 39.875413 22.011670
F 71.293945 47.593242 22.011674
F 71.293945 39.875418 22.011674
F 55.713381 38.584325 25.653237
F 55.713381 46.302150 25.653237
F 64.610116 38.589115 25.649892
F 64.610115 46.306940 25.649892
F 55.714911 51.457456 22.015373
F 55.714911 36.021809 22.015373
F 55.714911 43.739635 22.015373
F 64.610103 51.452152 22.011674
F 64.610103 36.016505 22.011674
F 64.610103 43.734331 22.011674
F 55.713304 51.456770 24.737428
F 55.713304 36.021123 24.737428
F 55.713304 43.738949 24.737428
F 64.610113 51.452152 24.740337
F 64.610114 36.016505 24.740338
F 64.610113 43.734331 24.740338
F 55.711797 38.584990 28.375967
F 55.711797 46.302815 28.375966
F 64.610105 38.589115 28.378556
F 64.610105 46.306940 28.378556
F 57.929183 47.593771 24.739985
F 57.929183 39.875947 24.739986
F 66.838061 47.593242 24.740338
F 66.838061 39.875419 24.740338
F 57.928873 50.165379 28.378242
F 57.928873 42.447556 28.378242
F 66.838049 50.165851 28.378556
F 66.838049 42.448028 28.378556
F 57.929218 50.165292 25.650279
F 57.929218 42.447470 25.650279
F 66.838059 50.165851 25.649892
F 66.838060 42.448028 25.649892
F 57.929514 47.593859 22.012101
F 57.929514 39.876036 22.012101
F 66.838051 47.593242 22.011674
F 66.838051 39.875418 22.011673
F 60.154607 38.589011 25.649966
F 60.154607 46.306836 25.649966
F 69.066008 38.589115 25.649892
F 69.066008 46.306940 25.649892
F 60.154639 51.452268 22.011757
F 60.154639 36.016621 22.011756
F 60.154639 43.734447 22.011756
F 69.065997 51.452152 22.011674
F 69.065997 36.016505 22.011674
F 69.065996 43.734331 22.011673
F 60.154607 51.452256 24.740266
F 60.154607 36.016609 24.740266
F 60.154607 43.734435 24.740266
F 69.066006 51.452152 24.740338
F 69.066006 36.016505 24.740338
F 69.066006 43.734331 24.740338
F 60.154556 38.589023 28.378493
F 60.154556 46.306848 28.378492
F 69.065998 38.589115 28.378556
F 69.065998 46.306940 28.378556
F 62.382180 47.593239 32.016775
F 62.382180 39.875415 32.016776
F 71.293955 47.593242 32.016773
F 71.293955 39.875418 32.016774
F 62.382171 47.593238 29.288107
F 62.382171 39.875414 29.288107
F 71.293945 47.593242 29.288109
F 71.293945 39.875418 29.288109
F 55.711857 51.456444 29.291113
F 55.711857 36.020797 29.291113
F 55.711857 43.738623 29.291112
F 64.610103 51.452152 29.288110
F 64.610103 36.016505 29.288110
F 64.610103 43.734331 29.288110
F 55.710333 51.455799 32.014496
F 55.710333 36.020152 32.014496
F 55.710333 43.737978 32.014496
F 64.610113 51.452153 32.016773
F 64.610114 36.016505 32.016773
F 64.610113 43.734331 32.016773
F 57.928593 47.593658 32.016498
F 57.928593 39.875834 32.016498
F 66.838061 47.593242 32.016773
F 66.838061 39.875419 32.016773
F 57.928912 47.593743 29.288458
F 57.928912 39.875919 29.288458
F 66.838051 47.593242 29.288110
F 66.838051 39.875418 29.288109
F 60.154552 51.452244 29.288175
F 60.154552 36.016597 29.288175
F 60.154552 43.734422 29.288175
F 69.065997 51.452152 29.288110
F 69.065997 36.016505 29.288109
F 69.065996 43.734331 29.288109
F 60.154523 51.452233 32.016718
F 60.154523 36.016586 32.016718
F 60.154523 43.734411 32.016718
F 69.066006 51.452152 32.016773
F 69.066006 36.016505 32.016773
F 69.066006 43.734331 32.016773
F 62.382185 47.593237 17.463905
F 62.382185 39.875413 17.463905
F 71.293955 47.593242 17.463901
F 71.293955 39.875418 17.463902
F 62.382171 50.165855 21.102123
F 62.382171 42.448033 21.102123
F 71.293944 50.165851 21.102119
F 71.293944 42.448028 21.102120
F 62.382183 50.165856 18.373452
F 62.382183 42.448033 18.373452
F 71.293953 50.165851 18.373455
F 71.293953 42.448028 18.373455
F 55.716493 38.583281 18.377520
F 55.716493 46.301106 18.377520
F 64.610116 38.589115 18.373455
F 64.610115 46.306940 18.373456
F 55.716385 51.457800 17.460320
F 55.716385 36.022153 17.460320
F 55.716385 43.739978 17.460320
F 64.610113 51.452153 17.463901
F 64.610114 36.016505 17.463901
F 64.610113 43.734331 17.463901
F 55.714822 38.583990 21.098880
F 55.714822 46.301815 21.098879
F 64.610105 38.589115 21.102119
F 64.610105 46.306940 21.102119
F 57.929797 47.593890 17.463468
F 57.929797 39.876066 17.463468
F 66.838061 47.593242 17.463901
F 66.838061 39.875419 17.463901
F 57.929475 50.165263 21.101727
F 57.929475 42.447440 21.101727
F 66.838050 50.165851 21.102120
F 66.838049 42.448028 21.102119
F 57.929831 50.165173 18.373923
F 57.929831 42.447351 18.373923
F 66.838059 50.165851 18.373456
F 66.838060 42.448028 18.373455
F 60.154698 38.588986 18.373547
F 60.154698 46.306811 18.373548
F 69.066008 38.589115 18.373455
F 69.066008 46.306940 18.373455
F 60.154698 51.452282 17.463812
F 60.154698 36.016635 17.463812
F 60.154698 43.734460 17.463812
F 69.066006 51.452152 17.463901
F 69.066006 36.016505 17.463901
F 69.066006 43.734331 17.463901
F 60.154644 38.588998 21.102039
F 60.154644 46.306823 21.102039
F 69.065998 38.589115 21.102120
F 69.065998 46.306940 21.102120
F 53.516858 47.603695 24.734834
F 53.524712 42.436464 18.382254
F 53.524712 50.154287 18.382255
F 53.520916 42.436868 21.096207
F 53.520915 50.154690 21.096207
F 53.524953 39.887237 17.457610
F 53.524953 47.605060 17.457610
F 53.512491 39.884903 29.295380
F 53.512491 47.602726 29.295380
F 53.508607 39.884319 32.012173
F 53.508607 47.602143 32.012172
F 53.520673 39.886338 22.019989
F 53.520673 47.604162 22.019989
F 53.516609 42.437802 25.657698
F 53.516609 50.155625 25.657698
F 53.512740 42.438328 28.373489
F 53.512740 50.156151 28.373489
F 53.516858 39.885871 24.734834
F 62.382169 34.730206 28.378558
F 62.382181 34.730207 25.649889
F 62.382171 34.730207 21.102123
F 62.382183 34.730208 18.373451
F 62.382175 47.593241 46.569647
F 62.382175 39.875417 46.569647
F 71.293955 47.593242 46.569646
F 71.293955 39.875418 46.569646
F 62.382173 50.165852 47.479199
F 62.382173 42.448029 47.479198
F 71.293953 50.165851 47.479200
F 71.293953 42.448028 47.479200
F 62.382166 47.593240 43.840980
F 62.382166 39.875416 43.840980
F 71.293945 47.593242 43.840982
F 71.293945 39.875418 43.840981
F 55.704700 38.587114 47.480637
F 55.704700 46.304939 47.480637
F 64.610115 38.589115 47.479200
F 64.610115 46.306940 47.479200
F 55.706071 51.454586 43.842714
F 55.706071 36.018939 43.842714
F 55.706071 43.736765 43.842714
F 64.610103 51.452152 43.840982
F 64.610103 36.016505 43.840982
F 64.610103 43.734331 43.840982
F 55.704694 51.454013 46.568527
F 55.704694 36.018366 46.568527
F 55.704694 43.736192 46.568527
F 64.610113 51.452153 46.569645
F 64.610113 36.016505 46.569646
F 64.610113 43.734331 46.569646
F 57.927482 47.593449 46.569512
F 57.927482 39.875625 46.569512
F 66.838061 47.593242 46.569645
F 66.838061 39.875419 46.569646
F 57.927518 50.165616 47.479367
F 57.927517 42.447793 47.479367
F 66.838060 50.165851 47.479200
F 66.838060 42.448028 47.479200
F 57.927778 47.593527 43.841183
F 57.927778 39.875704 43.841183
F 66.838051 47.593242 43.840981
F 66.838051 39.875418 43.840981
F 60.154374 38.589075 47.479228
F 60.154374 46.306900 47.479229
F 69.066008 38.589115 47.479199
F 69.066008 46.306940 47.479200
F 60.154397 51.452201 43.841017
F 60.154396 36.016554 43.841017
F 60.154397 43.734380 43.841017
F 69.065996 51.452152 43.840981
F 69.065997 36.016505 43.840981
F 69.065997 43.734331 43.840981
F 60.154374 51.452192 46.569618
F 60.154374 36.016545 46.569618
F 60.154374 43.734371 46.569619
F 69.066006 51.452152 46.569645
F 69.066006 36.016505 46.569646
F 69.066006 43.734331 46.569646
F 62.382166 50.165853 35.654993
F 62.382166 42.448031 35.654993
F 71.293944 50.165851 35.654991
F 71.293944 42.448028 35.654991
F 62.382178 50.165854 32.926325
F 62.382178 42.448031 32.926325
F 71.293953 50.165851 32.926327
F 71.293953 42.448028 32.926327
F 55.710383 38.585308 32.928998
F 55.710383 46.303133 32.928998
F 64.610116 38.589115 32.926327
F 64.610115 46.306940 32.926327
F 55.708878 38.585933 35.653016
F 55.708878 46.303759 35.653015
F 64.610105 38.589114 35.654991
F 64.610105 46.306940 35.654991
F 57.928294 50.165489 35.654752
F 57.928294 42.447667 35.654753
F 66.838049 50.165851 35.654991
F 66.838049 42.448028 35.654991
F 57.928628 50.165406 32.926637
F 57.928628 42.447583 32.926637
F 66.838060 50.165851 32.926327
F 66.838060 42.448028 32.926327
F 60.154523 38.589035 32.926384
F 60.154523 46.306860 32.926384
F 69.066008 38.589115 32.926327
F 69.066008 46.306940 32.926327
F 60.154476 38.589045 35.654944
F 60.154476 46.306870 35.654943
F 69.065998 38.589115 35.654991
F 69.065998 46.306940 35.654991
F 62.382177 47.593240 39.293211
F 62.382177 39.875416 39.293211
F 71.293955 47.593242 39.293209
F 71.293955 39.875418 39.293209
F 62.382164 50.165852 42.931429
F 62.382164 42.448030 42.931429
F 71.293944 50.165851 42.931427
F 71.293944 42.448028 42.931427
F 62.382175 50.165853 40.202762
F 62.382175 42.448030 40.202761
F 71.293953 50.165851 40.202763
F 71.293953 42.448028 40.202763
F 62.382168 47.593239 36.564543
F 62.382168 39.875415 36.564543
F 71.293945 47.593242 36.564545
F 71.293945 39.875418 36.564545
F 55.707491 38.586236 40.204799
F 55.707491 46.304061 40.204799
F 64.610115 38.589115 40.202763
F 64.610115 46.306940 40.202764
F 55.708913 51.455489 36.566894
F 55.708913 36.019841 36.566893
F 55.708913 43.737668 36.566894
F 64.610103 51.452153 36.564545
F 64.610103 36.016505 36.564545
F 64.610103 43.734331 36.564545
F 55.707464 51.454881 39.291527
F 55.707464 36.019234 39.291527
F 55.707464 43.737060 39.291528
F 64.610113 51.452153 39.293209
F 64.610113 36.016505 39.293209
F 64.610113 43.734331 39.293209
F 55.706059 38.586826 42.930031
F 55.706059 46.304651 42.930031
F 64.610105 38.589114 42.931428
F 64.610105 46.306940 42.931427
F 57.928025 47.593550 39.293007
F 57.928025 39.875726 39.293007
F 66.838061 47.593242 39.293209
F 66.838061 39.875419 39.293209
F 57.927739 50.165594 42.931260
F 57.927739 42.447771 42.931260
F 66.838049 50.165851 42.931427
F 66.838049 42.448028 42.931428
F 57.928061 50.165514 40.203000
F 57.928061 42.447691 40.203000
F 66.838060 50.165851 40.202763
F 66.838060 42.448028 40.202763
F 57.928334 47.593632 36.564818
F 57.928334 39.875808 36.564818
F 66.838051 47.593242 36.564545
F 66.838051 39.875418 36.564545
F 60.154445 38.589056 40.202805
F 60.154445 46.306881 40.202806
F 69.066008 38.589115 40.202763
F 69.066008 46.306940 40.202763
F 60.154471 51.452221 36.564595
F 60.154471 36.016575 36.564594
F 60.154471 43.734400 36.564595
F 69.065997 51.452152 36.564545
F 69.065997 36.016505 36.564545
F 69.065996 43.734331 36.564545
F 60.154446 51.452211 39.293168
F 60.154446 36.016564 39.293168
F 60.154446 43.734390 39.293169
F 69.066006 51.452152 39.293209
F 69.066006 36.016505 39.293209
F 69.066006 43.734331 39.293209
F 60.154401 38.589065 42.931394
F 60.154401 46.306891 42.931394
F 69.065998 38.589115 42.931427
F 69.065998 46.306940 42.931427
F 53.491708 47.598533 46.567176
F 53.504166 39.883285 36.570669
F 53.504166 47.601109 36.570670
F 53.499962 42.441034 40.208277
F 53.499962 50.158857 40.208277
F 53.495968 42.441774 42.928386
F 53.495968 50.159597 42.928385
F 53.500219 39.882595 39.289621
F 53.500219 47.600419 39.289621
F 53.508353 42.439330 32.933037
F 53.508353 50.157153 32.933037
F 53.504419 42.439968 35.650883
F 53.504419 50.157791 35.650883
F 53.495713 39.881499 43.845861
F 53.495713 47.599322 43.845861
F 53.491450 42.442901 47.483419
F 53.491450 50.160724 47.483420
F 53.491708 39.880709 46.567177
F 62.382178 34.730206 32.926325
F 62.382162 50.165852 50.207864
F 62.382161 42.448029 50.207864
F 71.293944 50.165851 50.207864
F 71.293944 42.448028 50.207864
F 55.703338 38.587670 50.207014
F 55.703338 46.305495 50.207014
F 64.610105 38.589114 50.207864
F 64.610105 46.306940 50.207863
F 57.927207 50.165692 50.207763
F 57.927207 42.447869 50.207763
F 66.838049 50.165851 50.207863
F 66.838050 42.448028 50.207864
F 60.154333 38.589084 50.207843
F 60.154333 46.306909 50.207843
F 69.065998 38.589115 50.207864
F 69.065998 46.306940 50.207864
F 62.382173 47.593241 53.846082
F 62.382173 39.875417 53.846082
F 71.293955 47.593242 53.846081
F 71.293955 39.875418 53.846081
F 62.382159 50.165851 57.484299
F 62.382159 42.448028 57.484299
F 71.293944 50.165851 57.484299
F 71.293944 42.448028 57.484299
F 62.382171 50.165852 54.755635
F 62.382171 42.448029 54.755634
F 71.293953 50.165851 54.755635
F 71.293953 42.448028 54.755635
F 62.382164 47.593241 51.117417
F 62.382164 39.875417 51.117416
F 71.293945 47.593242 51.117418
F 71.293945 39.875418 51.117417
F 55.702009 38.587943 54.756509
F 55.702009 46.305768 54.756509
F 64.610115 38.589115 54.755635
F 64.610115 46.306940 54.755635
F 55.703331 51.453733 51.118570
F 55.703331 36.018085 51.118569
F 55.703331 43.735911 51.118569
F 64.610103 51.452152 51.117418
F 64.610103 36.016505 51.117418
F 64.610103 43.734331 51.117417
F 55.702022 51.453193 53.845494
F 55.702022 36.017546 53.845494
F 55.702022 43.735371 53.845494
F 64.610113 51.452153 53.846081
F 64.610113 36.016505 53.846081
F 64.610113 43.734331 53.846081
F 55.700713 38.588467 57.483954
F 55.700713 46.306293 57.483954
F 64.610105 38.589115 57.484299
F 64.610105 46.306940 57.484299
F 57.926963 47.593354 53.846012
F 57.926963 39.875530 53.846012
F 66.838061 47.593242 53.846081
F 66.838061 39.875419 53.846081
F 57.926700 50.165784 57.484257
F 57.926700 42.447961 57.484257
F 66.838050 50.165851 57.484299
F 66.838049 42.448028 57.484299
F 57.926999 50.165711 54.755738
F 57.926999 42.447888 54.755738
F 66.838060 50.165851 54.755635
F 66.838060 42.448028 54.755635
F 57.927247 47.593429 51.117552
F 57.927247 39.875605 51.117552
F 66.838051 47.593242 51.117417
F 66.838051 39.875418 51.117417
F 60.154308 38.589092 54.755651
F 60.154308 46.306917 54.755651
F 69.066008 38.589115 54.755635
F 69.066008 46.306940 54.755635
F 60.154328 51.452183 51.117440
F 60.154328 36.016536 51.117440
F 60.154328 43.734362 51.117440
F 69.065997 51.452152 51.117417
F 69.065997 36.016505 51.117417
F 69.065997 43.734331 51.117417
F 60.154309 51.452175 53.846066
F 60.154309 36.016528 53.846066
F 60.154309 43.734353 53.846066
F 69.066006 51.452152 53.846081
F 69.066006 36.016505 53.846081
F 69.066006 43.734331 53.846081
F 60.154270 38.589100 57.484290
F 60.154270 46.306925 57.484289
F 69.065998 38.589115 57.484299
F 69.065998 46.306940 57.484299
F 62.382171 47.593242 61.122517
F 62.382171 39.875418 61.122517
F 71.293955 47.593242 61.122517
F 71.293955 39.875418 61.122517
F 62.382180 50.165859 64.760741
F 62.382180 42.448036 64.760741
F 71.293944 50.165851 64.760735
F 71.293944 42.448028 64.760735
F 62.382169 50.165851 62.032071
F 62.382169 42.448028 62.032071
F 71.293953 50.165851 62.032071
F 71.293953 42.448028 62.032071
F 62.382161 47.593242 58.393853
F 62.382161 39.875418 58.393853
F 71.293945 47.593242 58.393853
F 71.293945 39.875418 58.393852
F 55.699306 38.588588 62.032211
F 55.699306 46.306413 62.032211
F 64.610115 38.589115 62.032071
F 64.610115 46.306940 62.032071
F 55.700833 51.453012 58.394114
F 55.700833 36.017365 58.394114
F 55.700833 43.735191 58.394114
F 64.610103 51.452152 58.393853
F 64.610103 36.016505 58.393853
F 64.610103 43.734331 58.393853
F 55.701095 51.453316 61.120321
F 55.701095 36.017669 61.120322
F 55.701095 43.735495 61.120321
F 64.610113 51.452153 61.122516
F 64.610113 36.016505 61.122517
F 64.610113 43.734331 61.122517
F 55.706960 38.584704 64.757809
F 55.706960 46.302529 64.757809
F 64.610105 38.589114 64.760735
F 64.610105 46.306940 64.760735
F 57.926482 47.593267 61.122499
F 57.926482 39.875443 61.122499
F 66.838061 47.593242 61.122516
F 66.838061 39.875419 61.122517
F 57.931332 50.164880 64.759948
F 57.931332 42.447057 64.759948
F 66.838049 50.165851 64.760735
F 66.838049 42.448028 64.760735
F 57.926457 50.165855 62.032097
F 57.926457 42.448032 62.032096
F 66.838060 50.165851 62.032071
F 66.838060 42.448028 62.032071
F 57.926741 47.593337 58.393925
F 57.926741 39.875513 58.393925
F 66.838051 47.593242 58.393853
F 66.838051 39.875418 58.393852
F 60.154248 38.589108 62.032076
F 60.154248 46.306933 62.032076
F 69.066008 38.589115 62.032071
F 69.066008 46.306940 62.032071
F 60.154265 51.452167 58.393864
F 60.154265 36.016520 58.393864
F 60.154265 43.734345 58.393863
F 69.065996 51.452152 58.393853
F 69.065997 36.016505 58.393852
F 69.065997 43.734331 58.393852
F 60.154256 51.452161 61.122490
F 60.154256 36.016514 61.122490
F 60.154256 43.734339 61.122490
F 69.066006 51.452152 61.122517
F 69.066006 36.016505 61.122517
F 69.066006 43.734331 61.122517
F 60.154260 38.589095 64.760726
F 60.154260 46.306921 64.760725
F 69.065998 38.589115 64.760735
F 69.065998 46.306940 64.760735
F 53.487399 50.161561 50.205993
F 53.478617 39.877373 58.395230
F 53.478617 47.595197 58.395229
F 53.477650 42.445154 62.016692
F 53.477650 50.162977 62.016692
F 53.520033 42.428270 64.740647
F 53.520033 50.146093 64.740647
F 53.476023 39.875490 61.118266
F 53.476023 47.593313 61.118266
F 53.487145 39.879552 51.120953
F 53.487145 47.597376 51.120954
F 53.482829 42.444925 54.758463
F 53.482829 50.162748 54.758463
F 53.478724 42.445852 57.483682
F 53.478724 50.163675 57.483681
F 53.483085 39.878668 53.844834
F 53.483085 47.596492 53.844834
F 53.487399 42.443739 50.205993
F 62.382180 34.730211 64.760741
F 57.926457 34.730206 62.032097
F 62.382191 55.311055 2.911036
F 62.382191 63.028880 2.911036
F 71.293955 55.311063 2.911030
F 71.293955 63.028888 2.911030
F 62.382178 57.883679 6.549253
F 62.382177 65.601505 6.549253
F 71.293944 57.883672 6.549248
F 71.293944 65.601498 6.549248
F 62.382190 57.883680 3.820579
F 62.382190 65.601506 3.820578
F 71.293953 57.883672 3.820584
F 71.293953 65.601498 3.820584
F 62.382160 55.311063 0.182366
F 62.382160 63.028888 0.182366
F 71.293945 55.311063 0.182366
F 71.293945 63.028888 0.182366
F 55.721024 54.017705 3.823915
F 55.721024 61.735529 3.823915
F 64.610116 54.024761 3.820585
F 64.610116 61.742584 3.820584
F 55.717099 59.174091 0.184981
F 55.717099 66.891917 0.184981
F 64.610103 59.169975 0.182366
F 64.610103 66.887801 0.182366
F 55.723023 59.177693 2.905625
F 55.723023 66.895519 2.905625
F 64.610113 59.169975 2.911030
F 64.610114 66.887801 2.911030
F 55.721064 54.017542 6.544213
F 55.721064 61.735366 6.544214
F 64.610105 54.024761 6.549248
F 64.610105 61.742585 6.549248
F 57.931148 55.312029 2.910405
F 57.931148 63.029854 2.910405
F 66.838061 55.311063 2.911030
F 66.838061 63.028888 2.911030
F 57.930745 57.882839 6.548689
F 57.930745 65.600665 6.548689
F 66.838049 57.883672 6.549248
F 66.838050 65.601498 6.549248
F 57.931108 57.882745 3.821223
F 57.931108 65.600571 3.821223
F 66.838060 57.883672 3.820584
F 66.838060 65.601498 3.820584
F 57.926774 55.311215 0.182328
F 57.926774 63.029040 0.182328
F 66.838051 55.311063 0.182366
F 66.838051 63.028888 0.182366
F 60.154895 54.024575 3.820695
F 60.154895 61.742398 3.820694
F 69.066008 54.024761 3.820584
F 69.066008 61.742585 3.820584
F 60.154904 59.170155 0.182496
F 60.154904 66.887981 0.182496
F 69.065997 59.169975 0.182366
F 69.065996 66.887801 0.182366
F 60.154902 59.170164 2.910899
F 60.154902 66.887990 2.910899
F 69.066007 59.169975 2.911030
F 69.066006 66.887801 2.911030
F 60.154840 54.024588 6.549128
F 60.154840 61.742412 6.549128
F 69.065998 54.024761 6.549248
F 69.065998 61.742585 6.549248
F 62.382188 55.311056 10.187470
F 62.382188 63.028882 10.187471
F 71.293955 55.311063 10.187466
F 71.293955 63.028888 10.187466
F 62.382174 57.883678 13.825688
F 62.382174 65.601504 13.825687
F 71.293944 57.883672 13.825683
F 71.293944 65.601498 13.825684
F 62.382186 57.883679 11.097015
F 62.382186 65.601505 11.097015
F 71.293953 57.883672 11.097019
F 71.293953 65.601498 11.097019
F 62.382180 55.311056 7.458797
F 62.382180 63.028881 7.458797
F 71.293945 55.311063 7.458802
F 71.293945 63.028888 7.458802
F 55.719731 54.017814 11.101854
F 55.719731 61.735638 11.101854
F 64.610116 54.024761 11.097020
F 64.610116 61.742584 11.097020
F 55.721393 59.177508 7.464034
F 55.721393 66.895334 7.464034
F 64.610103 59.169975 7.458802
F 64.610103 66.887801 7.458802
F 55.719587 59.176719 10.183167
F 55.719587 66.894545 10.183167
F 64.610114 59.169975 10.187466
F 64.610114 66.887801 10.187466
F 55.717962 54.018574 13.821749
F 55.717962 61.736398 13.821749
F 64.610105 54.024761 13.825683
F 64.610105 61.742585 13.825683
F 57.930432 55.311833 10.186949
F 57.930431 63.029659 10.186949
F 66.838061 55.311063 10.187465
F 66.838061 63.028888 10.187466
F 57.930100 57.882964 13.825209
F 57.930100 65.600789 13.825209
F 66.838050 57.883672 13.825683
F 66.838049 65.601498 13.825683
F 57.930466 57.882872 11.097570
F 57.930466 65.600698 11.097570
F 66.838060 57.883672 11.097019
F 66.838060 65.601498 11.097019
F 57.930783 55.311927 7.459392
F 57.930783 63.029752 7.459392
F 66.838051 55.311063 7.458802
F 66.838051 63.028888 7.458802
F 60.154796 54.024604 11.097132
F 60.154796 61.742427 11.097131
F 69.066008 54.024761 11.097020
F 69.066008 61.742585 11.097019
F 60.154836 59.170148 7.458924
F 60.154836 66.887974 7.458924
F 69.065996 59.169975 7.458801
F 69.065997 66.887801 7.458802
F 60.154796 59.170133 10.187356
F 60.154796 66.887959 10.187356
F 69.066006 59.169975 10.187466
F 69.066006 66.887801 10.187466
F 60.154738 54.024617 13.825584
F 60.154738 61.742441 13.825584
F 69.065998 54.024761 13.825683
F 69.065998 61.742585 13.825684
F 62.382176 55.311057 14.735233
F 62.382176 63.028882 14.735233
F 71.293945 55.311063 14.735237
F 71.293945 63.028888 14.735237
F 55.718084 59.176356 14.739680
F 55.718084 66.894182 14.739680
F 64.610103 59.169975 14.735237
F 64.610103 66.887801 14.735237
F 57.930138 55.311801 14.735746
F 57.930138 63.029627 14.735746
F 66.838051 55.311063 14.735237
F 66.838051 63.028888 14.735237
F 60.154734 59.170118 14.735339
F 60.154734 66.887944 14.735339
F 69.065996 59.169975 14.735237
F 69.065997 66.887801 14.735237
F 53.536874 55.323307 2.886460
F 53.528691 63.041043 14.744493
F 53.528691 55.323218 14.744493
F 53.536515 63.042051 7.468868
F 53.536515 55.324226 7.468868
F 53.532637 65.588809 11.106703
F 53.532637 57.870983 11.106703
F 53.528924 65.589073 13.819045
F 53.528924 57.871247 13.819045
F 53.532867 63.041864 10.180513
F 53.532867 55.324038 10.180513
F 53.500368 63.025115 0.172439
F 53.500369 55.307289 0.172440
F 53.539440 65.585775 3.827296
F 53.539440 57.867949 3.827296
F 53.536682 65.587848 6.541373
F 53.536682 57.870022 6.541373
F 53.536874 63.041133 2.886460
F 55.721024 69.453354 3.823915
F 64.610115 69.460410 3.820585
F 55.721064 69.453192 6.544214
F 64.610105 69.460410 6.549248
F 60.154895 69.460224 3.820694
F 69.066008 69.460410 3.820584
F 60.154840 69.460237 6.549128
F 69.065998 69.460410 6.549248
F 55.719731 69.453464 11.101854
F 64.610116 69.460410 11.097020
F 55.717962 69.454224 13.821749
F 64.610105 69.460410 13.825683
F 60.154796 69.460253 11.097131
F 69.066008 69.460410 11.097020
F 60.154738 69.460267 13.825584
F 69.065998 69.460410 13.825683
F 62.382182 55.311059 24.740341
F 62.382182 63.028884 24.740341
F 71.293955 55.311063 24.740338
F 71.293955 63.028888 24.740338
F 62.382169 57.883676 28.378558
F 62.382169 65.601502 28.378559
F 71.293944 57.883672 28.378556
F 71.293944 65.601498 28.378556
F 62.382181 57.883676 25.649889
F 62.382180 65.601502 25.649889
F 71.293953 57.883672 25.649892
F 71.293953 65.601498 25.649892
F 62.382173 55.311058 22.011670
F 62.382174 63.028883 22.011670
F 71.293945 55.311063 22.011674
F 71.293945 63.028888 22.011674
F 55.713381 54.019971 25.653237
F 55.713381 61.737795 25.653237
F 64.610116 54.024761 25.649892
F 64.610115 61.742584 25.649892
F 55.714911 59.175279 22.015373
F 55.714911 66.893105 22.015373
F 64.610103 59.169975 22.011673
F 64.610103 66.887801 22.011674
F 55.713304 59.174593 24.737428
F 55.713304 66.892419 24.737428
F 64.610113 59.169975 24.740338
F 64.610113 66.887801 24.740338
F 55.711797 54.020636 28.375967
F 55.711797 61.738460 28.375967
F 64.610105 54.024761 28.378556
F 64.610105 61.742585 28.378556
F 57.929183 55.311592 24.739985
F 57.929183 63.029417 24.739986
F 66.838061 55.311063 24.740338
F 66.838061 63.028888 24.740338
F 57.928873 57.883201 28.378242
F 57.928873 65.601026 28.378242
F 66.838049 57.883672 28.378556
F 66.838049 65.601498 28.378556
F 57.929218 57.883114 25.650279
F 57.929218 65.600940 25.650279
F 66.838060 57.883672 25.649892
F 66.838060 65.601498 25.649892
F 57.929514 55.311680 22.012101
F 57.929514 63.029506 22.012101
F 66.838051 55.311063 22.011674
F 66.838051 63.028888 22.011673
F 60.154607 54.024657 25.649966
F 60.154607 61.742481 25.649966
F 69.066008 54.024761 25.649892
F 69.066008 61.742585 25.649892
F 60.154639 59.170091 22.011756
F 60.154639 66.887917 22.011756
F 69.065997 59.169975 22.011674
F 69.065997 66.887801 22.011673
F 60.154607 59.170079 24.740266
F 60.154607 66.887905 24.740266
F 69.066006 59.169975 24.740338
F 69.066006 66.887801 24.740338
F 60.154556 54.024669 28.378492
F 60.154556 61.742493 28.378493
F 69.065998 54.024761 28.378556
F 69.065998 61.742585 28.378556
F 62.382180 55.311060 32.016776
F 62.382180 63.028885 32.016776
F 71.293955 55.311063 32.016773
F 71.293955 63.028888 32.016773
F 62.382171 55.311059 29.288107
F 62.382171 63.028884 29.288107
F 71.293945 55.311063 29.288110
F 71.293945 63.028888 29.288109
F 55.711857 59.174267 29.291113
F 55.711857 66.892093 29.291112
F 64.610103 59.169975 29.288109
F 64.610103 66.887801 29.288110
F 55.710333 59.173622 32.014496
F 55.710333 66.891448 32.014496
F 64.610113 59.169975 32.016773
F 64.610113 66.887801 32.016774
F 57.928593 55.311479 32.016498
F 57.928593 63.029304 32.016498
F 66.838061 55.311063 32.016773
F 66.838061 63.028888 32.016773
F 57.928912 55.311564 29.288458
F 57.928912 63.029389 29.288458
F 66.838051 55.311063 29.288110
F 66.838051 63.028888 29.288109
F 60.154552 59.170067 29.288175
F 60.154552 66.887893 29.288175
F 69.065996 59.169975 29.288109
F 69.065997 66.887801 29.288109
F 60.154523 59.170056 32.016718
F 60.154523 66.887882 32.016718
F 69.066006 59.169975 32.016773
F 69.066006 66.887801 32.016774
F 62.382185 55.311057 17.463905
F 62.382185 63.028883 17.463905
F 71.293955 55.311063 17.463901
F 71.293955 63.028888 17.463902
F 62.382171 57.883677 21.102123
F 62.382171 65.601503 21.102123
F 71.293944 57.883672 21.102119
F 71.293944 65.601498 21.102120
F 62.382183 57.883677 18.373451
F 62.382183 65.601503 18.373452
F 71.293953 57.883672 18.373455
F 71.293953 65.601498 18.373455
F 55.716493 54.018927 18.377520
F 55.716493 61.736751 18.377520
F 64.610116 54.024761 18.373456
F 64.610116 61.742584 18.373455
F 55.716385 59.175623 17.460320
F 55.716385 66.893449 17.460320
F 64.610114 59.169975 17.463901
F 64.610113 66.887801 17.463901
F 55.714822 54.019636 21.098879
F 55.714822 61.737460 21.098880
F 64.610105 54.024761 21.102119
F 64.610105 61.742585 21.102119
F 57.929797 55.311710 17.463468
F 57.929797 63.029536 17.463468
F 66.838061 55.311063 17.463901
F 66.838061 63.028888 17.463901
F 57.929475 57.883084 21.101727
F 57.929475 65.600910 21.101727
F 66.838049 57.883672 21.102120
F 66.838049 65.601498 21.102119
F 57.929831 57.882995 18.373923
F 57.929831 65.600821 18.373923
F 66.838060 57.883672 18.373456
F 66.838060 65.601498 18.373455
F 60.154698 54.024632 18.373548
F 60.154698 61.742456 18.373547
F 69.066008 54.024761 18.373456
F 69.066008 61.742585 18.373455
F 60.154698 59.170105 17.463812
F 60.154698 66.887931 17.463812
F 69.066006 59.169975 17.463901
F 69.066006 66.887801 17.463901
F 60.154644 54.024644 21.102039
F 60.154644 61.742468 21.102039
F 69.065998 54.024761 21.102120
F 69.065998 61.742585 21.102120
F 53.516858 55.321516 24.734834
F 53.524712 65.589934 18.382254
F 53.524712 57.872108 18.382254
F 53.520916 65.590338 21.096207
F 53.520916 57.872512 21.096207
F 53.524953 63.040707 17.457611
F 53.524953 55.322881 17.457610
F 53.512491 63.038373 29.295380
F 53.512491 55.320547 29.295380
F 53.508607 63.037789 32.012173
F 53.508607 55.319964 32.012173
F 53.520673 63.039808 22.019989
F 53.520673 55.321983 22.019989
F 53.516609 65.591272 25.657698
F 53.516609 57.873446 25.657698
F 53.512740 65.591798 28.373489
F 53.512740 57.873973 28.373490
F 53.516858 63.039341 24.734834
F 55.713381 69.455620 25.653237
F 64.610115 69.460410 25.649892
F 55.711797 69.456285 28.375967
F 64.610105 69.460410 28.378556
F 60.154607 69.460307 25.649966
F 69.066008 69.460410 25.649892
F 60.154556 69.460318 28.378492
F 69.065998 69.460410 28.378556
F 55.716493 69.454577 18.377520
F 64.610115 69.460410 18.373456
F 55.714822 69.455286 21.098879
F 64.610105 69.460410 21.102119
F 60.154698 69.460281 18.373548
F 69.066008 69.460410 18.373456
F 60.154644 69.460294 21.102039
F 69.065998 69.460410 21.102120
F 62.382175 55.311061 46.569647
F 62.382175 63.028887 46.569647
F 71.293955 55.311063 46.569646
F 71.293955 63.028888 46.569645
F 62.382173 57.883674 47.479199
F 62.382173 65.601499 47.479198
F 71.293953 57.883672 47.479199
F 71.293953 65.601498 47.479200
F 62.382166 55.311061 43.840980
F 62.382166 63.028886 43.840980
F 71.293945 55.311063 43.840982
F 71.293945 63.028888 43.840981
F 55.704700 54.022760 47.480638
F 55.704700 61.740584 47.480637
F 64.610115 54.024761 47.479200
F 64.610115 61.742584 47.479200
F 55.706071 59.172409 43.842714
F 55.706071 66.890235 43.842714
F 64.610103 59.169975 43.840982
F 64.610103 66.887801 43.840982
F 55.704694 59.171836 46.568527
F 55.704694 66.889662 46.568527
F 64.610113 59.169975 46.569646
F 64.610113 66.887801 46.569646
F 57.927482 55.311270 46.569512
F 57.927482 63.029095 46.569512
F 66.838061 55.311063 46.569645
F 66.838061 63.028888 46.569646
F 57.927518 57.883437 47.479367
F 57.927517 65.601263 47.479367
F 66.838060 57.883672 47.479200
F 66.838060 65.601498 47.479200
F 57.927778 55.311348 43.841183
F 57.927778 63.029173 43.841183
F 66.838051 55.311063 43.840981
F 66.838051 63.028888 43.840981
F 60.154374 54.024721 47.479229
F 60.154374 61.742545 47.479228
F 69.066008 54.024761 47.479200
F 69.066008 61.742585 47.479199
F 60.154397 59.170024 43.841017
F 60.154397 66.887850 43.841017
F 69.065996 59.169975 43.840981
F 69.065997 66.887801 43.840981
F 60.154374 59.170015 46.569619
F 60.154374 66.887841 46.569619
F 69.066006 59.169975 46.569646
F 69.066006 66.887801 46.569646
F 62.382166 57.883675 35.654993
F 62.382166 65.601501 35.654993
F 71.293944 57.883672 35.654991
F 71.293944 65.601498 35.654991
F 62.382178 57.883675 32.926325
F 62.382178 65.601501 32.926325
F 71.293953 57.883672 32.926327
F 71.293953 65.601498 32.926327
F 55.710383 54.020954 32.928998
F 55.710383 61.738778 32.928998
F 64.610115 54.024761 32.926327
F 64.610115 61.742584 32.926327
F 55.708878 54.021580 35.653016
F 55.708878 61.739403 35.653016
F 64.610105 54.024761 35.654991
F 64.610105 61.742585 35.654991
F 57.928294 57.883311 35.654753
F 57.928294 65.601137 35.654753
F 66.838049 57.883672 35.654991
F 66.838050 65.601498 35.654991
F 57.928628 57.883227 32.926637
F 57.928628 65.601054 32.926637
F 66.838060 57.883672 32.926327
F 66.838060 65.601498 32.926327
F 60.154523 54.024681 32.926385
F 60.154523 61.742505 32.926384
F 69.066008 54.024761 32.926327
F 69.066008 61.742585 32.926327
F 60.154475 54.024691 35.654943
F 60.154475 61.742515 35.654943
F 69.065998 54.024761 35.654991
F 69.065998 61.742585 35.654991
F 62.382177 55.311061 39.293211
F 62.382177 63.028886 39.293211
F 71.293955 55.311063 39.293209
F 71.293955 63.028888 39.293209
F 62.382164 57.883674 42.931429
F 62.382164 65.601500 42.931429
F 71.293944 57.883672 42.931428
F 71.293944 65.601498 42.931427
F 62.382175 57.883674 40.202762
F 62.382175 65.601500 40.202761
F 71.293953 57.883672 40.202763
F 71.293953 65.601498 40.202763
F 62.382168 55.311060 36.564543
F 62.382168 63.028885 36.564543
F 71.293945 55.311063 36.564545
F 71.293945 63.028888 36.564545
F 55.707491 54.021882 40.204799
F 55.707491 61.739706 40.204799
F 64.610115 54.024761 40.202764
F 64.610115 61.742584 40.202763
F 55.708913 59.173312 36.566894
F 55.708913 66.891138 36.566894
F 64.610103 59.169975 36.564545
F 64.610103 66.887801 36.564545
F 55.707464 59.172704 39.291527
F 55.707464 66.890530 39.291528
F 64.610113 59.169975 39.293209
F 64.610113 66.887801 39.293209
F 55.706059 54.022472 42.930031
F 55.706059 61.740296 42.930031
F 64.610105 54.024761 42.931427
F 64.610105 61.742585 42.931428
F 57.928025 55.311371 39.293007
F 57.928025 63.029197 39.293007
F 66.838061 55.311063 39.293209
F 66.838061 63.028888 39.293209
F 57.927739 57.883415 42.931260
F 57.927739 65.601241 42.931260
F 66.838049 57.883672 42.931427
F 66.838050 65.601498 42.931428
F 57.928061 57.883335 40.203000
F 57.928061 65.601161 40.203000
F 66.838060 57.883672 40.202763
F 66.838060 65.601498 40.202763
F 57.928334 55.311453 36.564818
F 57.928334 63.029278 36.564818
F 66.838051 55.311063 36.564545
F 66.838051 63.028888 36.564545
F 60.154445 54.024702 40.202806
F 60.154445 61.742526 40.202805
F 69.066008 54.024761 40.202763
F 69.066008 61.742585 40.202763
F 60.154471 59.170044 36.564595
F 60.154471 66.887871 36.564595
F 69.065996 59.169975 36.564545
F 69.065997 66.887801 36.564545
F 60.154446 59.170034 39.293169
F 60.154446 66.887860 39.293169
F 69.066007 59.169975 39.293209
F 69.066006 66.887801 39.293209
F 60.154401 54.024711 42.931394
F 60.154401 61.742535 42.931394
F 69.065998 54.024761 42.931427
F 69.065998 61.742585 42.931427
F 53.491708 55.316354 46.567176
F 53.504166 63.036755 36.570669
F 53.504166 55.318930 36.570669
F 53.499962 65.594504 40.208277
F 53.499962 57.876678 40.208277
F 53.495968 65.595244 42.928385
F 53.495968 57.877418 42.928385
F 53.500219 63.036065 39.289621
F 53.500219 55.318240 39.289621
F 53.508353 65.592801 32.933037
F 53.508353 57.874975 32.933037
F 53.504419 65.593438 35.650883
F 53.504419 57.875612 35.650883
F 53.495713 63.034969 43.845861
F 53.495713 55.317143 43.845861
F 53.491450 65.596371 47.483419
F 53.491450 57.878545 47.483419
F 53.491708 63.034179 46.567177
F 55.704700 69.458410 47.480638
F 64.610115 69.460410 47.479200
F 60.154374 69.460371 47.479229
F 69.066008 69.460410 47.479200
F 55.710383 69.456603 32.928998
F 64.610115 69.460410 32.926327
F 55.708878 69.457229 35.653015
F 64.610105 69.460410 35.654991
F 60.154523 69.460330 32.926384
F 69.066008 69.460410 32.926327
F 60.154476 69.460341 35.654943
F 69.065998 69.460410 35.654991
F 55.707491 69.457532 40.204799
F 64.610115 69.460410 40.202764
F 55.706059 69.458121 42.930031
F 64.610105 69.460410 42.931427
F 60.154445 69.460351 40.202806
F 69.066008 69.460410 40.202763
F 60.154401 69.460361 42.931394
F 69.065998 69.460410 42.931427
F 62.382161 57.883673 50.207864
F 62.382161 65.601499 50.207864
F 71.293944 57.883672 50.207864
F 71.293944 65.601498 50.207864
F 55.703338 54.023316 50.207014
F 55.703338 61.741140 50.207014
F 64.610105 54.024761 50.207863
F 64.610105 61.742585 50.207864
F 57.927207 57.883513 50.207763
F 57.927207 65.601339 50.207763
F 66.838049 57.883672 50.207864
F 66.838050 65.601498 50.207864
F 60.154333 54.024730 50.207843
F 60.154333 61.742554 50.207843
F 69.065998 54.024761 50.207864
F 69.065998 61.742585 50.207864
F 62.382173 55.311062 53.846082
F 62.382173 63.028887 53.846082
F 71.293955 55.311063 53.846081
F 71.293955 63.028888 53.846081
F 62.382159 57.883672 57.484299
F 62.382159 65.601498 57.484299
F 71.293944 57.883672 57.484299
F 71.293944 65.601498 57.484299
F 62.382171 57.883673 54.755635
F 62.382171 65.601499 54.755634
F 71.293953 57.883672 54.755635
F 71.293953 65.601498 54.755635
F 62.382163 55.311062 51.117417
F 62.382163 63.028887 51.117416
F 71.293945 55.311063 51.117418
F 71.293945 63.028888 51.117417
F 55.702009 54.023589 54.756509
F 55.702009 61.741413 54.756509
F 64.610115 54.024761 54.755635
F 64.610115 61.742584 54.755635
F 55.703331 59.171556 51.118569
F 55.703331 66.889381 51.118569
F 64.610103 59.169975 51.117418
F 64.610103 66.887801 51.117417
F 55.702022 59.171015 53.845494
F 55.702022 66.888842 53.845494
F 64.610113 59.169975 53.846081
F 64.610113 66.887801 53.846081
F 55.700714 54.024114 57.483954
F 55.700713 61.741938 57.483954
F 64.610105 54.024761 57.484299
F 64.610105 61.742585 57.484299
F 57.926963 55.311175 53.846012
F 57.926963 63.029001 53.846012
F 66.838061 55.311063 53.846081
F 66.838061 63.028888 53.846081
F 57.926700 57.883606 57.484257
F 57.926700 65.601431 57.484257
F 66.838049 57.883672 57.484299
F 66.838050 65.601498 57.484299
F 57.926999 57.883532 54.755738
F 57.926999 65.601358 54.755737
F 66.838060 57.883672 54.755635
F 66.838060 65.601498 54.755635
F 57.927247 55.311250 51.117552
F 57.927247 63.029075 51.117552
F 66.838051 55.311063 51.117417
F 66.838051 63.028888 51.117417
F 60.154308 54.024738 54.755652
F 60.154308 61.742562 54.755651
F 69.066008 54.024761 54.755635
F 69.066008 61.742585 54.755635
F 60.154328 59.170006 51.117440
F 60.154328 66.887832 51.117440
F 69.065996 59.169975 51.117417
F 69.065997 66.887801 51.117417
F 60.154309 59.169998 53.846066
F 60.154309 66.887824 53.846066
F 69.066007 59.169975 53.846081
F 69.066006 66.887801 53.846081
F 60.154270 54.024746 57.484289
F 60.154270 61.742570 57.484290
F 69.065998 54.024761 57.484299
F 69.065998 61.742585 57.484299
F 62.382171 55.311063 61.122517
F 62.382171 63.028888 61.122517
F 71.293955 55.311063 61.122517
F 71.293955 63.028888 61.122517
F 62.382180 57.883680 64.760741
F 62.382180 65.601506 64.760741
F 71.293944 57.883672 64.760735
F 71.293944 65.601498 64.760735
F 62.382169 57.883672 62.032071
F 62.382169 65.601498 62.032071
F 71.293953 57.883672 62.032071
F 71.293953 65.601498 62.032071
F 62.382161 55.311062 58.393852
F 62.382161 63.028888 58.393853
F 71.293945 55.311063 58.393853
F 71.293945 63.028888 58.393852
F 55.699306 54.024234 62.032210
F 55.699306 61.742058 62.032211
F 64.610115 54.024761 62.032071
F 64.610115 61.742584 62.032071
F 55.700833 59.170835 58.394114
F 55.700833 66.888661 58.394114
F 64.610103 59.169975 58.393853
F 64.610103 66.887801 58.393853
F 55.701095 59.171139 61.120322
F 55.701095 66.888965 61.120321
F 64.610113 59.169975 61.122517
F 64.610113 66.887801 61.122517
F 55.706960 54.020350 64.757809
F 55.706960 61.738174 64.757809
F 64.610105 54.024761 64.760735
F 64.610105 61.742585 64.760735
F 57.926482 55.311088 61.122499
F 57.926482 63.028913 61.122499
F 66.838061 55.311063 61.122517
F 66.838061 63.028888 61.122517
F 57.931332 57.882701 64.759948
F 57.931332 65.600527 64.759948
F 66.838049 57.883672 64.760735
F 66.838050 65.601498 64.760735
F 57.926457 57.883676 62.032097
F 57.926457 65.601502 62.032096
F 66.838060 57.883672 62.032071
F 66.838060 65.601498 62.032071
F 57.926741 55.311158 58.393924
F 57.926741 63.028983 58.393925
F 66.838051 55.311063 58.393853
F 66.838051 63.028888 58.393852
F 60.154248 54.024754 62.032076
F 60.154248 61.742578 62.032076
F 69.066008 54.024761 62.032071
F 69.066008 61.742585 62.032071
F 60.154265 59.169990 58.393864
F 60.154265 66.887816 58.393863
F 69.065996 59.169975 58.393852
F 69.065997 66.887801 58.393853
F 60.154256 59.169983 61.122490
F 60.154256 66.887809 61.122490
F 69.066006 59.169975 61.122517
F 69.066006 66.887801 61.122517
F 60.154260 54.024741 64.760725
F 60.154260 61.742565 64.760726
F 69.065998 54.024761 64.760735
F 69.065998 61.742585 64.760735
F 53.487399 57.879383 50.205993
F 53.478617 63.030843 58.395230
F 53.478617 55.313018 58.395229
F 53.477650 65.598624 62.016692
F 53.477650 57.880798 62.016692
F 53.520033 65.581740 64.740647
F 53.520033 57.863914 64.740647
F 53.476023 63.028960 61.118267
F 53.476023 55.311134 61.118266
F 53.487145 63.033022 51.120953
F 53.487145 55.315197 51.120954
F 53.482829 65.598395 54.758463
F 53.482829 57.880569 54.758463
F 53.478724 65.599322 57.483681
F 53.478724 57.881496 57.483682
F 53.483085 63.032139 53.844834
F 53.483085 55.314313 53.844834
F 53.487399 65.597209 50.205993
F 55.703338 69.458966 50.207014
F 64.610105 69.460410 50.207863
F 60.154333 69.460379 50.207843
F 69.065998 69.460410 50.207864
F 55.702009 69.459239 54.756509
F 64.610115 69.460410 54.755635
F 55.700713 69.459763 57.483954
F 64.610105 69.460410 57.484299
F 60.154308 69.460388 54.755651
F 69.066008 69.460410 54.755635
F 60.154270 69.460396 57.484289
F 69.065998 69.460410 57.484299
F 55.699306 69.459884 62.032211
F 64.610115 69.460410 62.032071
F 55.706960 69.455999 64.757809
F 64.610105 69.460410 64.760735
F 60.154248 69.460403 62.032076
F 69.066008 69.460410 62.032071
F 60.154260 69.460391 64.760725
F 69.065998 69.460410 64.760735
F 80.205739 1.286302 2.911030
F 80.205739 9.004123 2.911030
F 80.205739 16.721949 2.911030
F 89.117518 1.286302 2.911030
F 89.117518 9.004123 2.911030
F 89.117518 16.721948 2.911030
F 80.205728 3.858910 6.549247
F 80.205728 11.576731 6.549248
F 89.117506 3.858910 6.549248
F 89.117506 11.576732 6.549248
F 80.205737 3.858910 3.820584
F 80.205738 11.576732 3.820584
F 89.117516 3.858910 3.820585
F 89.117516 11.576732 3.820585
F 80.205730 1.286302 0.182366
F 80.205730 9.004123 0.182366
F 80.205730 16.721949 0.182366
F 89.117508 1.286302 0.182366
F 89.117508 9.004123 0.182366
F 89.117508 16.721948 0.182366
F 82.433684 7.717820 3.820584
F 82.433684 15.435644 3.820584
F 77.977783 12.863035 14.735237
F 73.521901 7.717821 3.820584
F 73.521901 15.435645 3.820584
F 77.977783 5.145212 14.735238
F 82.433673 5.145213 0.182367
F 82.433673 12.863036 0.182366
F 73.521891 5.145212 0.182366
F 73.521891 12.863035 0.182366
F 82.433682 5.145213 2.911030
F 82.433682 12.863036 2.911030
F 73.521900 5.145212 2.911030
F 73.521900 12.863035 2.911030
F 82.433674 7.717821 6.549247
F 82.433674 15.435644 6.549248
F 86.889561 12.863036 14.735238
F 73.521892 7.717821 6.549248
F 73.521892 15.435645 6.549248
F 86.889561 5.145213 14.735238
F 84.661628 1.286303 2.911030
F 84.661628 9.004123 2.911030
F 84.661629 16.721949 2.911030
F 75.749848 1.286302 2.911030
F 75.749848 9.004123 2.911030
F 75.749848 16.721948 2.911030
F 84.661617 3.858910 6.549247
F 84.661617 11.576732 6.549248
F 75.749837 3.858910 6.549248
F 75.749837 11.576732 6.549248
F 84.661627 3.858910 3.820585
F 84.661627 11.576732 3.820584
F 75.749847 3.858910 3.820584
F 75.749847 11.576732 3.820584
F 84.661619 1.286303 0.182367
F 84.661619 9.004124 0.182366
F 84.661619 16.721949 0.182366
F 75.749839 1.286302 0.182366
F 75.749839 9.004123 0.182366
F 75.749839 16.721948 0.182366
F 86.889573 7.717821 3.820585
F 86.889573 15.435644 3.820584
F 75.749839 16.721948 14.735237
F 77.977794 7.717821 3.820584
F 77.977794 15.435644 3.820584
F 75.749839 9.004123 14.735238
F 86.889561 5.145213 0.182367
F 86.889561 12.863036 0.182366
F 77.977783 5.145212 0.182366
F 77.977783 12.863035 0.182366
F 86.889571 5.145213 2.911030
F 86.889571 12.863035 2.911030
F 77.977792 5.145213 2.911030
F 77.977792 12.863035 2.911030
F 86.889563 7.717820 6.549248
F 86.889563 15.435644 6.549248
F 75.749839 1.286302 14.735238
F 77.977785 7.717821 6.549248
F 77.977784 15.435644 6.549248
F 84.661618 16.721949 14.735238
F 80.205739 1.286302 10.187465
F 80.205739 9.004123 10.187465
F 80.205739 16.721949 10.187465
F 89.117518 1.286302 10.187466
F 89.117518 9.004123 10.187466
F 89.117518 16.721948 10.187466
F 80.205728 3.858910 13.825683
F 80.205728 11.576731 13.825683
F 89.117506 3.858910 13.825683
F 89.117506 11.576732 13.825683
F 80.205737 3.858910 11.097020
F 80.205738 11.576732 11.097020
F 89.117516 3.858910 11.097020
F 89.117516 11.576732 11.097020
F 80.205730 1.286302 7.458802
F 80.205730 9.004123 7.458802
F 80.205730 16.721949 7.458802
F 89.117508 1.286302 7.458802
F 89.117508 9.004123 7.458802
F 89.117508 16.721948 7.458802
F 82.433684 7.717820 11.097020
F 82.433684 15.435644 11.097019
F 84.661619 9.004124 14.735238
F 73.521901 7.717821 11.097020
F 73.521901 15.435645 11.097019
F 84.661619 1.286303 14.735238
F 82.433673 5.145213 7.458802
F 82.433673 12.863036 7.458802
F 73.521891 5.145212 7.458802
F 73.521891 12.863035 7.458802
F 82.433682 5.145213 10.187465
F 82.433682 12.863036 10.187465
F 73.521900 5.145212 10.187465
F 73.521900 12.863035 10.187466
F 82.433674 7.717820 13.825683
F 82.433674 15.435644 13.825683
F 73.521891 12.863035 14.735237
F 73.521892 7.717821 13.825683
F 73.521892 15.435645 13.825684
F 73.521891 5.145212 14.735237
F 84.661628 1.286303 10.187465
F 84.661629 9.004123 10.187465
F 84.661629 16.721949 10.187466
F 75.749848 1.286302 10.187466
F 75.749848 9.004123 10.187466
F 75.749848 16.721948 10.187466
F 84.661617 3.858910 13.825683
F 84.661617 11.576732 13.825683
F 75.749837 3.858910 13.825683
F 75.749837 11.576732 13.825683
F 84.661627 3.858910 11.097020
F 84.661627 11.576732 11.097020
F 75.749847 3.858910 11.097020
F 75.749847 11.576732 11.097020
F 84.661619 1.286303 7.458802
F 84.661619 9.004124 7.458802
F 84.661619 16.721949 7.458802
F 75.749839 1.286302 7.458802
F 75.749839 9.004123 7.458802
F 75.749839 16.721948 7.458802
F 86.889573 7.717820 11.097020
F 86.889573 15.435644 11.097020
F 82.433673 12.863036 14.735238
F 77.977794 7.717821 11.097020
F 77.977794 15.435644 11.097019
F 82.433673 5.145213 14.735238
F 86.889561 5.145213 7.458803
F 86.889561 12.863036 7.458802
F 77.977783 5.145213 7.458802
F 77.977783 12.863035 7.458802
F 86.889571 5.145213 10.187465
F 86.889571 12.863035 10.187465
F 77.977792 5.145213 10.187465
F 77.977792 12.863035 10.187465
F 86.889563 7.717820 13.825683
F 86.889563 15.435644 13.825683
F 89.117508 16.721948 14.735237
F 77.977785 7.717821 13.825683
F 77.977785 15.435644 13.825683
F 89.117508 9.004123 14.735238
F 80.205730 1.286303 14.735238
F 80.205730 9.004123 14.735238
F 80.205730 16.721949 14.735237
F 89.117508 1.286302 14.735238
F 80.205739 1.286302 24.740338
F 80.205739 9.004123 24.740338
F 80.205739 16.721949 24.740338
F 89.117518 1.286302 24.740338
F 89.117518 9.004123 24.740338
F 89.117518 16.721948 24.740338
F 80.205728 3.858910 28.378555
F 80.205728 11.576731 28.378556
F 89.117506 3.858910 28.378555
F 89.117506 11.576732 28.378556
F 80.205737 3.858910 25.649892
F 80.205738 11.576732 25.649892
F 89.117516 3.858910 25.649892
F 89.117516 11.576732 25.649892
F 80.205730 1.286302 22.011674
F 80.205730 9.004123 22.011674
F 80.205730 16.721949 22.011674
F 89.117508 1.286302 22.011674
F 89.117508 9.004123 22.011674
F 89.117508 16.721948 22.011674
F 82.433684 7.717820 25.649892
F 82.433684 15.435644 25.649892
F 77.977785 15.435644 21.102120
F 73.521901 7.717821 25.649892
F 73.521901 15.435645 25.649892
F 77.977785 7.717821 21.102119
F 82.433673 5.145213 22.011674
F 82.433673 12.863036 22.011674
F 73.521891 5.145212 22.011674
F 73.521891 12.863035 22.011674
F 82.433682 5.145213 24.740337
F 82.433682 12.863036 24.740338
F 73.521900 5.145212 24.740338
F 73.521900 12.863035 24.740338
F 82.433674 7.717820 28.378555
F 82.433674 15.435644 28.378556
F 86.889563 15.435644 21.102120
F 73.521892 7.717821 28.378556
F 73.521892 15.435645 28.378556
F 86.889563 7.717820 21.102119
F 84.661628 1.286303 24.740337
F 84.661628 9.004123 24.740337
F 84.661629 16.721949 24.740338
F 75.749848 1.286302 24.740338
F 75.749848 9.004123 24.740338
F 75.749848 16.721948 24.740338
F 84.661617 3.858910 28.378555
F 84.661617 11.576732 28.378555
F 75.749837 3.858910 28.378556
F 75.749837 11.576732 28.378556
F 84.661627 3.858910 25.649892
F 84.661627 11.576732 25.649892
F 75.749847 3.858910 25.649892
F 75.749847 11.576732 25.649892
F 84.661619 1.286303 22.011674
F 84.661619 9.004124 22.011674
F 84.661619 16.721949 22.011674
F 75.749839 1.286302 22.011674
F 75.749839 9.004123 22.011674
F 75.749839 16.721948 22.011674
F 86.889573 7.717820 25.649892
F 86.889573 15.435644 25.649892
F 77.977792 12.863035 17.463901
F 77.977794 7.717821 25.649892
F 77.977794 15.435644 25.649892
F 77.977792 5.145213 17.463901
F 86.889561 5.145213 22.011674
F 86.889561 12.863036 22.011674
F 77.977783 5.145212 22.011674
F 77.977783 12.863035 22.011674
F 86.889571 5.145213 24.740338
F 86.889571 12.863035 24.740338
F 77.977792 5.145213 24.740338
F 77.977792 12.863035 24.740338
F 86.889563 7.717820 28.378555
F 86.889563 15.435644 28.378556
F 86.889571 12.863035 17.463901
F 77.977785 7.717821 28.378556
F 77.977785 15.435644 28.378556
F 86.889571 5.145213 17.463901
F 80.205739 1.286302 32.016773
F 80.205739 9.004123 32.016773
F 80.205739 16.721949 32.016773
F 89.117518 1.286302 32.016773
F 89.117518 9.004123 32.016773
F 89.117518 16.721948 32.016774
F 80.205730 1.286302 29.288110
F 80.205730 9.004123 29.288110
F 80.205730 16.721949 29.288110
F 89.117508 1.286302 29.288110
F 89.117508 9.004123 29.288110
F 89.117508 16.721948 29.288110
F 82.433673 5.145213 29.288110
F 82.433673 12.863036 29.288110
F 73.521891 5.145212 29.288110
F 73.521891 12.863035 29.288110
F 82.433682 5.145213 32.016773
F 82.433682 12.863036 32.016773
F 73.521900 5.145212 32.016773
F 73.521900 12.863035 32.016774
F 84.661628 1.286303 32.016773
F 84.661628 9.004123 32.016773
F 84.661629 16.721949 32.016774
F 75.749848 1.286302 32.016773
F 75.749848 9.004123 32.016774
F 75.749848 16.721948 32.016773
F 84.661619 1.286303 29.288110
F 84.661619 9.004124 29.288110
F 84.661619 16.721949 29.288110
F 75.749839 1.286302 29.288110
F 75.749839 9.004123 29.288110
F 75.749839 16.721948 29.288109
F 86.889561 5.145213 29.288110
F 86.889561 12.863036 29.288110
F 77.977783 5.145213 29.288110
F 77.977783 12.863035 29.288110
F 86.889571 5.145213 32.016773
F 86.889571 12.863035 32.016773
F 77.977792 5.145213 32.016773
F 77.977792 12.863035 32.016773
F 80.205739 1.286302 17.463901
F 80.205739 9.004123 17.463901
F 80.205739 16.721949 17.463901
F 89.117518 1.286302 17.463901
F 89.117518 9.004123 17.463901
F 89.117518 16.721948 17.463901
F 80.205728 3.858910 21.102119
F 80.205728 11.576731 21.102119
F 89.117506 3.858910 21.102119
F 89.117506 11.576732 21.102119
F 80.205738 3.858910 18.373456
F 80.205738 11.576732 18.373456
F 89.117516 3.858910 18.373456
F 89.117516 11.576732 18.373455
F 82.433684 7.717820 18.373456
F 82.433684 15.435644 18.373456
F 77.977794 15.435644 18.373455
F 73.521901 7.717821 18.373456
F 73.521901 15.435645 18.373455
F 77.977794 7.717821 18.373456
F 82.433682 5.145213 17.463901
F 82.433682 12.863036 17.463901
F 73.521900 5.145212 17.463901
F 73.521900 12.863035 17.463901
F 82.433674 7.717820 21.102119
F 82.433674 15.435644 21.102119
F 86.889573 15.435644 18.373456
F 73.521892 7.717821 21.102120
F 73.521892 15.435645 21.102120
F 86.889573 7.717820 18.373456
F 84.661629 1.286303 17.463901
F 84.661628 9.004123 17.463901
F 84.661629 16.721949 17.463901
F 75.749848 1.286302 17.463901
F 75.749848 9.004123 17.463901
F 75.749848 16.721948 17.463901
F 84.661617 3.858910 21.102119
F 84.661617 11.576732 21.102119
F 75.749837 3.858910 21.102119
F 75.749837 11.576732 21.102120
F 84.661627 3.858910 18.373456
F 84.661627 11.576732 18.373456
F 75.749847 3.858910 18.373456
F 75.749847 11.576732 18.373456
F 80.205739 1.286302 46.569645
F 80.205739 9.004123 46.569645
F 80.205739 16.721949 46.569645
F 89.117518 1.286302 46.569645
F 89.117518 9.004123 46.569645
F 89.117518 16.721948 46.569645
F 80.205738 3.858910 47.479200
F 80.205738 11.576732 47.479200
F 89.117516 3.858910 47.479200
F 89.117516 11.576732 47.479200
F 80.205730 1.286302 43.840982
F 80.205730 9.004123 43.840982
F 80.205730 16.721949 43.840981
F 89.117508 1.286302 43.840982
F 89.117508 9.004123 43.840982
F 89.117508 16.721948 43.840982
F 82.433684 7.717820 47.479200
F 82.433684 15.435644 47.479200
F 77.977785 15.435644 42.931427
F 73.521901 7.717821 47.479200
F 73.521901 15.435645 47.479200
F 77.977785 7.717821 42.931427
F 82.433673 5.145213 43.840982
F 82.433673 12.863036 43.840982
F 73.521891 5.145212 43.840981
F 73.521891 12.863035 43.840981
F 82.433682 5.145213 46.569645
F 82.433682 12.863036 46.569645
F 73.521900 5.145212 46.569645
F 73.521900 12.863035 46.569646
F 84.661628 1.286303 46.569645
F 84.661628 9.004123 46.569645
F 84.661629 16.721949 46.569645
F 75.749848 1.286302 46.569645
F 75.749848 9.004123 46.569646
F 75.749848 16.721948 46.569646
F 84.661627 3.858910 47.479200
F 84.661627 11.576732 47.479200
F 75.749847 3.858910 47.479200
F 75.749847 11.576732 47.479200
F 84.661619 1.286303 43.840982
F 84.661619 9.004124 43.840982
F 84.661619 16.721949 43.840982
F 75.749839 1.286302 43.840982
F 75.749839 9.004123 43.840982
F 75.749839 16.721948 43.840982
F 86.889573 7.717820 47.479200
F 86.889573 15.435644 47.479200
F 86.889563 15.435644 42.931427
F 77.977794 7.717821 47.479200
F 77.977794 15.435644 47.479200
F 86.889563 7.717820 42.931427
F 86.889561 5.145213 43.840982
F 86.889561 12.863036 43.840982
F 77.977783 5.145213 43.840982
F 77.977783 12.863035 43.840981
F 86.889571 5.145213 46.569645
F 86.889571 12.863035 46.569645
F 77.977792 5.145213 46.569645
F 77.977792 12.863035 46.569645
F 80.205728 3.858910 35.654991
F 80.205728 11.576731 35.654991
F 89.117506 3.858910 35.654991
F 89.117506 11.576732 35.654991
F 80.205737 3.858910 32.926328
F 80.205738 11.576732 32.926327
F 89.117516 3.858910 32.926327
F 89.117516 11.576732 32.926327
F 82.433684 7.717820 32.926328
F 82.433684 15.435644 32.926327
F 77.977792 12.863035 39.293209
F 73.521901 7.717821 32.926327
F 73.521901 15.435645 32.926327
F 77.977792 5.145213 39.293209
F 82.433674 7.717820 35.654991
F 82.433674 15.435644 35.654991
F 86.889571 12.863035 39.293209
F 73.521892 7.717821 35.654991
F 73.521892 15.435645 35.654991
F 86.889571 5.145213 39.293209
F 84.661617 3.858910 35.654990
F 84.661617 11.576732 35.654991
F 75.749837 3.858910 35.654991
F 75.749837 11.576732 35.654991
F 84.661627 3.858910 32.926328
F 84.661627 11.576731 32.926327
F 75.749847 3.858910 32.926327
F 75.749847 11.576732 32.926327
F 86.889573 7.717821 32.926328
F 86.889573 15.435644 32.926327
F 77.977783 12.863035 36.564545
F 77.977794 7.717821 32.926328
F 77.977794 15.435644 32.926327
F 77.977783 5.145212 36.564545
F 86.889563 7.717820 35.654991
F 86.889563 15.435644 35.654991
F 86.889561 12.863036 36.564545
F 77.977785 7.717821 35.654991
F 77.977784 15.435644 35.654991
F 86.889561 5.145213 36.564545
F 80.205739 1.286302 39.293209
F 80.205739 9.004123 39.293208
F 80.205739 16.721949 39.293209
F 89.117518 1.286302 39.293209
F 89.117518 9.004123 39.293209
F 89.117518 16.721948 39.293209
F 80.205728 3.858910 42.931427
F 80.205728 11.576731 42.931427
F 89.117506 3.858910 42.931427
F 89.117506 11.576732 42.931427
F 80.205737 3.858910 40.202763
F 80.205738 11.576732 40.202763
F 89.117516 3.858910 40.202764
F 89.117516 11.576732 40.202764
F 80.205730 1.286302 36.564545
F 80.205730 9.004123 36.564545
F 80.205730 16.721949 36.564545
F 89.117508 1.286302 36.564545
F 89.117508 9.004123 36.564545
F 89.117508 16.721948 36.564545
F 82.433684 7.717820 40.202763
F 82.433684 15.435644 40.202763
F 77.977794 15.435644 40.202763
F 73.521901 7.717821 40.202763
F 73.521901 15.435645 40.202763
F 77.977794 7.717821 40.202763
F 82.433673 5.145213 36.564545
F 82.433673 12.863036 36.564545
F 73.521891 5.145212 36.564545
F 73.521891 12.863035 36.564545
F 82.433682 5.145213 39.293208
F 82.433682 12.863036 39.293209
F 73.521900 5.145212 39.293209
F 73.521900 12.863035 39.293209
F 82.433674 7.717820 42.931427
F 82.433674 15.435644 42.931427
F 86.889573 15.435644 40.202763
F 73.521892 7.717821 42.931427
F 73.521892 15.435645 42.931427
F 86.889573 7.717820 40.202763
F 84.661628 1.286303 39.293209
F 84.661628 9.004123 39.293209
F 84.661629 16.721949 39.293209
F 75.749848 1.286302 39.293209
F 75.749848 9.004123 39.293209
F 75.749848 16.721948 39.293209
F 84.661617 3.858910 42.931427
F 84.661617 11.576732 42.931427
F 75.749837 3.858910 42.931427
F 75.749837 11.576732 42.931427
F 84.661627 3.858910 40.202763
F 84.661627 11.576732 40.202763
F 75.749847 3.858910 40.202763
F 75.749847 11.576732 40.202763
F 84.661619 1.286303 36.564546
F 84.661619 9.004124 36.564546
F 84.661619 16.721949 36.564545
F 75.749839 1.286302 36.564545
F 75.749839 9.004123 36.564545
F 75.749839 16.721948 36.564545
F 80.205728 3.858910 50.207863
F 80.205728 11.576731 50.207863
F 89.117506 3.858910 50.207863
F 89.117506 11.576732 50.207863
F 82.433674 7.717820 50.207863
F 82.433674 15.435644 50.207863
F 77.977784 15.435644 64.760735
F 73.521892 7.717821 50.207864
F 73.521892 15.435645 50.207864
F 77.977785 7.717821 64.760734
F 84.661617 3.858910 50.207863
F 84.661617 11.576732 50.207863
F 75.749837 3.858910 50.207863
F 75.749837 11.576732 50.207864
F 86.889563 7.717820 50.207863
F 86.889563 15.435644 50.207863
F 86.889563 15.435644 64.760735
F 77.977785 7.717821 50.207863
F 77.977785 15.435644 50.207864
F 86.889563 7.717820 64.760735
F 80.205739 1.286302 53.846081
F 80.205739 9.004123 53.846081
F 80.205739 16.721949 53.846081
F 89.117518 1.286302 53.846081
F 89.117518 9.004123 53.846081
F 89.117518 16.721948 53.846081
F 80.205728 3.858910 57.484298
F 80.205728 11.576732 57.484298
F 89.117506 3.858910 57.484299
F 89.117506 11.576732 57.484299
F 80.205738 3.858910 54.755635
F 80.205738 11.576732 54.755635
F 89.117516 3.858910 54.755635
F 89.117516 11.576732 54.755635
F 80.205730 1.286302 51.117418
F 80.205730 9.004123 51.117418
F 80.205730 16.721949 51.117417
F 89.117508 1.286302 51.117418
F 89.117508 9.004123 51.117418
F 89.117508 16.721948 51.117417
F 82.433684 7.717820 54.755635
F 82.433684 15.435644 54.755635
F 77.977792 12.863035 61.122517
F 73.521901 7.717821 54.755635
F 73.521901 15.435645 54.755635
F 77.977792 5.145213 61.122517
F 82.433673 5.145213 51.117418
F 82.433673 12.863036 51.117418
F 73.521891 5.145212 51.117417
F 73.521891 12.863035 51.117417
F 82.433682 5.145213 53.846081
F 82.433682 12.863036 53.846081
F 73.521900 5.145212 53.846081
F 73.521900 12.863035 53.846081
F 82.433674 7.717820 57.484298
F 82.433674 15.435644 57.484299
F 86.889571 12.863035 61.122517
F 73.521892 7.717821 57.484299
F 73.521892 15.435645 57.484299
F 86.889571 5.145213 61.122517
F 84.661628 1.286303 53.846081
F 84.661628 9.004123 53.846081
F 84.661629 16.721949 53.846081
F 75.749848 1.286302 53.846081
F 75.749848 9.004123 53.846081
F 75.749848 16.721948 53.846081
F 84.661617 3.858910 57.484298
F 84.661617 11.576732 57.484298
F 75.749837 3.858910 57.484299
F 75.749837 11.576732 57.484299
F 84.661627 3.858910 54.755635
F 84.661627 11.576732 54.755635
F 75.749847 3.858910 54.755635
F 75.749847 11.576732 54.755635
F 84.661619 1.286303 51.117418
F 84.661619 9.004124 51.117418
F 84.661619 16.721949 51.117418
F 75.749839 1.286302 51.117418
F 75.749839 9.004123 51.117417
F 75.749839 16.721948 51.117417
F 86.889573 7.717820 54.755635
F 86.889573 15.435644 54.755635
F 77.977783 12.863035 58.393853
F 77.977794 7.717821 54.755635
F 77.977794 15.435644 54.755635
F 77.977783 5.145213 58.393853
F 86.889561 5.145213 51.117418
F 86.889561 12.863036 51.117418
F 77.977783 5.145212 51.117418
F 77.977783 12.863035 51.117417
F 86.889571 5.145213 53.846081
F 86.889571 12.863035 53.846081
F 77.977792 5.145213 53.846081
F 77.977792 12.863035 53.846081
F 86.889563 7.717820 57.484298
F 86.889563 15.435644 57.484299
F 86.889561 12.863036 58.393853
F 77.977785 7.717820 57.484298
F 77.977785 15.435644 57.484299
F 86.889561 5.145213 58.393853
F 80.205739 1.286302 61.122516
F 80.205739 9.004123 61.122516
F 80.205739 16.721949 61.122517
F 89.117518 1.286302 61.122516
F 89.117518 9.004123 61.122516
F 89.117518 16.721948 61.122517
F 80.205728 3.858910 64.760734
F 80.205728 11.576731 64.760735
F 89.117506 3.858910 64.760735
F 89.117506 11.576732 64.760735
F 80.205738 3.858910 62.032071
F 80.205738 11.576732 62.032071
F 89.117516 3.858910 62.032071
F 89.117516 11.576732 62.032071
F 80.205730 1.286302 58.393853
F 80.205730 9.004123 58.393853
F 80.205730 16.721949 58.393853
F 89.117508 1.286302 58.393853
F 89.117508 9.004123 58.393853
F 89.117508 16.721948 58.393853
F 82.433684 7.717821 62.032071
F 82.433684 15.435644 62.032071
F 77.977794 15.435644 62.032071
F 73.521901 7.717821 62.032071
F 73.521901 15.435645 62.032071
F 77.977794 7.717821 62.032071
F 82.433673 5.145213 58.393853
F 82.433673 12.863036 58.393853
F 73.521891 5.145212 58.393853
F 73.521891 12.863035 58.393853
F 82.433682 5.145213 61.122516
F 82.433682 12.863036 61.122517
F 73.521900 5.145212 61.122517
F 73.521900 12.863035 61.122517
F 82.433674 7.717820 64.760734
F 82.433674 15.435644 64.760735
F 86.889573 15.435644 62.032071
F 73.521892 7.717821 64.760735
F 73.521892 15.435645 64.760735
F 86.889573 7.717821 62.032071
F 84.661628 1.286303 61.122516
F 84.661629 9.004123 61.122516
F 84.661629 16.721949 61.122517
F 75.749848 1.286302 61.122516
F 75.749848 9.004123 61.122517
F 75.749848 16.721948 61.122517
F 84.661617 3.858910 64.760734
F 84.661617 11.576732 64.760735
F 75.749837 3.858910 64.760735
F 75.749837 11.576732 64.760735
F 84.661627 3.858910 62.032071
F 84.661627 11.576731 62.032071
F 75.749847 3.858910 62.032071
F 75.749846 11.576732 62.032071
F 84.661619 1.286303 58.393853
F 84.661619 9.004124 58.393853
F 84.661619 16.721949 58.393853
F 75.749839 1.286302 58.393853
F 75.749839 9.004123 58.393853
F 75.749839 16.721948 58.393853
F 80.205739 24.439773 2.911030
F 80.205739 32.157594 2.911030
F 89.117518 24.439772 2.911030
F 89.117518 32.157593 2.911030
F 80.205728 27.012380 6.549247
F 80.205728 34.730202 6.549248
F 80.205728 19.294557 6.549248
F 89.117506 27.012380 6.549248
F 89.117506 34.730202 6.549248
F 89.117506 19.294557 6.549248
F 80.205737 27.012380 3.820584
F 80.205737 34.730202 3.820584
F 80.205738 19.294557 3.820584
F 89.117516 27.012380 3.820585
F 89.117516 34.730202 3.820584
F 89.117516 19.294557 3.820584
F 80.205730 24.439772 0.182367
F 80.205730 32.157593 0.182366
F 89.117508 24.439772 0.182366
F 89.117508 32.157593 0.182366
F 82.433684 30.871291 3.820584
F 82.433684 23.153470 3.820584
F 73.521901 30.871291 3.820584
F 73.521901 23.153470 3.820584
F 82.433673 28.298683 0.182366
F 82.433673 20.580861 0.182366
F 73.521891 28.298682 0.182366
F 73.521891 20.580861 0.182366
F 82.433682 28.298683 2.911030
F 82.433682 20.580862 2.911030
F 73.521900 28.298682 2.911030
F 73.521900 20.580861 2.911030
F 82.433674 30.871290 6.549247
F 82.433674 23.153469 6.549248
F 73.521892 30.871291 6.549248
F 73.521892 23.153470 6.549248
F 84.661628 24.439773 2.911030
F 84.661628 32.157594 2.911030
F 75.749848 24.439772 2.911030
F 75.749848 32.157593 2.911030
F 84.661617 27.012380 6.549247
F 84.661617 34.730201 6.549248
F 84.661617 19.294557 6.549248
F 75.749837 27.012381 6.549248
F 75.749837 34.730202 6.549248
F 75.749837 19.294558 6.549248
F 84.661627 27.012380 3.820585
F 84.661627 34.730202 3.820584
F 84.661627 19.294557 3.820584
F 75.749847 27.012381 3.820584
F 75.749847 34.730202 3.820584
F 75.749847 19.294558 3.820584
F 84.661619 24.439773 0.182367
F 84.661619 32.157593 0.182367
F 75.749839 24.439772 0.182366
F 75.749839 32.157593 0.182366
F 86.889573 30.871291 3.820584
F 86.889573 23.153470 3.820584
F 77.977794 30.871291 3.820584
F 77.977794 23.153470 3.820584
F 86.889561 28.298683 0.182367
F 86.889561 20.580861 0.182366
F 77.977783 28.298683 0.182366
F 77.977783 20.580861 0.182366
F 86.889571 28.298683 2.911030
F 86.889571 20.580861 2.911030
F 77.977792 28.298683 2.911030
F 77.977792 20.580861 2.911030
F 86.889563 30.871291 6.549248
F 86.889563 23.153470 6.549248
F 77.977785 30.871291 6.549248
F 77.977785 23.153470 6.549248
F 80.205739 24.439773 10.187465
F 80.205739 32.157594 10.187465
F 89.117518 24.439772 10.187465
F 89.117518 32.157593 10.187466
F 80.205728 27.012380 13.825683
F 80.205728 34.730202 13.825683
F 80.205728 19.294557 13.825683
F 89.117506 27.012380 13.825683
F 89.117506 34.730202 13.825683
F 89.117506 19.294557 13.825683
F 80.205737 27.012380 11.097020
F 80.205738 34.730202 11.097020
F 80.205738 19.294557 11.097019
F 89.117516 27.012380 11.097020
F 89.117516 34.730202 11.097020
F 89.117516 19.294557 11.097019
F 80.205730 24.439772 7.458802
F 80.205730 32.157593 7.458802
F 89.117508 24.439772 7.458802
F 89.117508 32.157593 7.458802
F 82.433684 30.871291 11.097020
F 82.433684 23.153470 11.097020
F 73.521901 30.871291 11.097020
F 73.521901 23.153470 11.097020
F 82.433673 28.298683 7.458802
F 82.433673 20.580861 7.458802
F 73.521891 28.298682 7.458802
F 73.521891 20.580861 7.458802
F 82.433682 28.298683 10.187465
F 82.433682 20.580862 10.187465
F 73.521900 28.298682 10.187465
F 73.521900 20.580861 10.187466
F 82.433674 30.871290 13.825683
F 82.433674 23.153469 13.825683
F 73.521892 30.871291 13.825683
F 73.521892 23.153470 13.825683
F 84.661628 24.439773 10.187465
F 84.661629 32.157594 10.187465
F 75.749848 24.439772 10.187466
F 75.749848 32.157593 10.187466
F 84.661617 27.012380 13.825683
F 84.661617 34.730202 13.825683
F 84.661617 19.294557 13.825683
F 75.749837 27.012381 13.825683
F 75.749837 34.730202 13.825683
F 75.749837 19.294558 13.825683
F 84.661627 27.012380 11.097020
F 84.661627 34.730202 11.097020
F 84.661627 19.294557 11.097020
F 75.749847 27.012381 11.097020
F 75.749847 34.730202 11.097020
F 75.749847 19.294558 11.097020
F 84.661619 24.439773 7.458802
F 84.661619 32.157593 7.458802
F 75.749839 24.439772 7.458802
F 75.749839 32.157593 7.458802
F 86.889573 30.871291 11.097020
F 86.889573 23.153470 11.097020
F 77.977794 30.871291 11.097020
F 77.977794 23.153470 11.097020
F 86.889561 28.298683 7.458802
F 86.889561 20.580861 7.458802
F 77.977783 28.298683 7.458802
F 77.977783 20.580861 7.458802
F 86.889571 28.298683 10.187465
F 86.889571 20.580862 10.187465
F 77.977792 28.298683 10.187465
F 77.977792 20.580861 10.187466
F 86.889563 30.871291 13.825683
F 86.889563 23.153470 13.825683
F 77.977785 30.871291 13.825683
F 77.977785 23.153470 13.825683
F 80.205730 24.439773 14.735238
F 80.205730 32.157593 14.735238
F 89.117508 24.439772 14.735238
F 89.117508 32.157593 14.735238
F 82.433673 28.298683 14.735238
F 82.433673 20.580861 14.735238
F 73.521891 28.298682 14.735237
F 73.521891 20.580861 14.735237
F 84.661619 24.439773 14.735238
F 84.661618 32.157593 14.735238
F 75.749839 24.439772 14.735238
F 75.749839 32.157593 14.735238
F 86.889561 28.298683 14.735238
F 86.889561 20.580861 14.735238
F 77.977783 28.298683 14.735238
F 77.977783 20.580861 14.735237
F 80.205739 24.439773 24.740338
F 80.205739 32.157594 24.740338
F 89.117518 24.439772 24.740338
F 89.117518 32.157593 24.740338
F 80.205728 27.012380 28.378555
F 80.205728 34.730202 28.378556
F 80.205728 19.294557 28.378555
F 89.117506 27.012380 28.378555
F 89.117506 34.730202 28.378556
F 89.117506 19.294557 28.378556
F 80.205737 27.012380 25.649892
F 80.205738 34.730202 25.649892
F 80.205738 19.294557 25.649892
F 89.117516 27.012380 25.649892
F 89.117516 34.730202 25.649892
F 89.117516 19.294557 25.649892
F 80.205730 24.439772 22.011674
F 80.205730 32.157593 22.011674
F 89.117508 24.439772 22.011674
F 89.117508 32.157593 22.011674
F 82.433684 30.871291 25.649892
F 82.433684 23.153470 25.649892
F 73.521901 30.871291 25.649892
F 73.521901 23.153470 25.649892
F 82.433673 28.298683 22.011674
F 82.433673 20.580861 22.011674
F 73.521891 28.298682 22.011674
F 73.521891 20.580861 22.011674
F 82.433682 28.298683 24.740337
F 82.433682 20.580862 24.740338
F 73.521900 28.298682 24.740338
F 73.521900 20.580861 24.740338
F 82.433674 30.871290 28.378555
F 82.433674 23.153469 28.378555
F 73.521892 30.871291 28.378556
F 73.521892 23.153470 28.378556
F 84.661628 24.439773 24.740337
F 84.661628 32.157594 24.740338
F 75.749848 24.439772 24.740338
F 75.749848 32.157593 24.740338
F 84.661617 27.012380 28.378555
F 84.661617 34.730202 28.378555
F 84.661617 19.294557 28.378555
F 75.749837 27.012381 28.378556
F 75.749837 34.730202 28.378556
F 75.749837 19.294558 28.378556
F 84.661627 27.012380 25.649892
F 84.661627 34.730202 25.649892
F 84.661627 19.294557 25.649892
F 75.749847 27.012381 25.649892
F 75.749847 34.730202 25.649892
F 75.749847 19.294558 25.649892
F 84.661619 24.439773 22.011674
F 84.661619 32.157594 22.011674
F 75.749839 24.439772 22.011674
F 75.749839 32.157593 22.011674
F 86.889573 30.871291 25.649892
F 86.889573 23.153470 25.649892
F 77.977794 30.871291 25.649892
F 77.977794 23.153470 25.649892
F 86.889561 28.298683 22.011674
F 86.889561 20.580861 22.011674
F 77.977783 28.298683 22.011674
F 77.977783 20.580861 22.011674
F 86.889571 28.298683 24.740337
F 86.889571 20.580861 24.740338
F 77.977792 28.298683 24.740338
F 77.977792 20.580861 24.740338
F 86.889563 30.871291 28.378555
F 86.889563 23.153470 28.378555
F 77.977785 30.871291 28.378556
F 77.977785 23.153470 28.378555
F 80.205739 24.439773 32.016773
F 80.205739 32.157593 32.016773
F 89.117518 24.439772 32.016773
F 89.117518 32.157593 32.016773
F 80.205730 24.439773 29.288110
F 80.205730 32.157593 29.288110
F 89.117508 24.439772 29.288110
F 89.117508 32.157593 29.288110
F 82.433673 28.298683 29.288110
F 82.433673 20.580861 29.288110
F 73.521891 28.298682 29.288110
F 73.521891 20.580861 29.288109
F 82.433682 28.298683 32.016773
F 82.433682 20.580862 32.016773
F 73.521900 28.298682 32.016773
F 73.521900 20.580861 32.016773
F 84.661628 24.439773 32.016773
F 84.661628 32.157594 32.016773
F 75.749848 24.439772 32.016773
F 75.749848 32.157593 32.016774
F 84.661619 24.439773 29.288110
F 84.661619 32.157593 29.288110
F 75.749839 24.439772 29.288110
F 75.749839 32.157593 29.288110
F 86.889561 28.298683 29.288110
F 86.889561 20.580861 29.288110
F 77.977783 28.298683 29.288110
F 77.977783 20.580861 29.288110
F 86.889571 28.298683 32.016773
F 86.889571 20.580861 32.016773
F 77.977792 28.298683 32.016773
F 77.977792 20.580861 32.016773
F 80.205739 24.439773 17.463901
F 80.205739 32.157593 17.463901
F 89.117518 24.439772 17.463901
F 89.117518 32.157593 17.463901
F 80.205728 27.012380 21.102119
F 80.205728 34.730202 21.102119
F 80.205728 19.294557 21.102119
F 89.117506 27.012380 21.102119
F 89.117506 34.730202 21.102119
F 89.117506 19.294557 21.102120
F 80.205738 27.012380 18.373456
F 80.205738 34.730202 18.373456
F 80.205738 19.294557 18.373455
F 89.117516 27.012380 18.373456
F 89.117516 34.730202 18.373455
F 89.117516 19.294557 18.373456
F 82.433684 30.871291 18.373456
F 82.433684 23.153470 18.373456
F 73.521901 30.871291 18.373456
F 73.521901 23.153470 18.373456
F 82.433682 28.298683 17.463901
F 82.433682 20.580862 17.463901
F 73.521900 28.298682 17.463901
F 73.521900 20.580861 17.463901
F 82.433674 30.871290 21.102119
F 82.433674 23.153469 21.102119
F 73.521892 30.871291 21.102120
F 73.521892 23.153470 21.102120
F 84.661629 24.439773 17.463901
F 84.661628 32.157594 17.463901
F 75.749848 24.439772 17.463901
F 75.749848 32.157593 17.463901
F 84.661617 27.012380 21.102119
F 84.661617 34.730202 21.102119
F 84.661617 19.294557 21.102119
F 75.749837 27.012381 21.102119
F 75.749837 34.730202 21.102120
F 75.749837 19.294558 21.102120
F 84.661627 27.012380 18.373456
F 84.661627 34.730202 18.373456
F 84.661627 19.294557 18.373456
F 75.749847 27.012381 18.373456
F 75.749847 34.730202 18.373456
F 75.749847 19.294558 18.373456
F 86.889573 30.871291 18.373456
F 86.889573 23.153470 18.373456
F 77.977794 30.871291 18.373456
F 77.977794 23.153470 18.373455
F 86.889571 28.298683 17.463901
F 86.889571 20.580861 17.463901
F 77.977792 28.298683 17.463901
F 77.977792 20.580861 17.463901
F 86.889563 30.871291 21.102119
F 86.889563 23.153470 21.102119
F 77.977785 30.871291 21.102119
F 77.977785 23.153470 21.102119
F 80.205739 24.439773 46.569645
F 80.205739 32.157594 46.569645
F 89.117518 24.439772 46.569645
F 89.117518 32.157593 46.569645
F 80.205738 27.012380 47.479200
F 80.205738 34.730202 47.479200
F 80.205738 19.294557 47.479200
F 89.117516 27.012380 47.479200
F 89.117516 34.730202 47.479200
F 89.117516 19.294557 47.479200
F 80.205730 24.439772 43.840982
F 80.205730 32.157593 43.840982
F 89.117508 24.439772 43.840982
F 89.117508 32.157593 43.840982
F 82.433684 30.871291 47.479200
F 82.433684 23.153470 47.479200
F 73.521901 30.871291 47.479200
F 73.521901 23.153470 47.479200
F 82.433673 28.298683 43.840982
F 82.433673 20.580861 43.840982
F 73.521891 28.298682 43.840982
F 73.521891 20.580861 43.840981
F 82.433682 28.298683 46.569645
F 82.433682 20.580862 46.569645
F 73.521900 28.298682 46.569645
F 73.521900 20.580861 46.569645
F 84.661628 24.439773 46.569645
F 84.661628 32.157594 46.569645
F 75.749848 24.439772 46.569645
F 75.749848 32.157593 46.569646
F 84.661627 27.012380 47.479200
F 84.661627 34.730202 47.479200
F 84.661627 19.294557 47.479200
F 75.749847 27.012381 47.479200
F 75.749847 34.730202 47.479200
F 75.749847 19.294558 47.479200
F 84.661619 24.439773 43.840982
F 84.661619 32.157593 43.840982
F 75.749839 24.439772 43.840982
F 75.749839 32.157593 43.840982
F 86.889573 30.871291 47.479200
F 86.889573 23.153470 47.479200
F 77.977794 30.871291 47.479200
F 77.977794 23.153470 47.479200
F 86.889561 28.298683 43.840982
F 86.889561 20.580861 43.840982
F 77.977783 28.298683 43.840982
F 77.977783 20.580861 43.840981
F 86.889571 28.298683 46.569645
F 86.889571 20.580861 46.569645
F 77.977792 28.298683 46.569645
F 77.977792 20.580861 46.569645
F 80.205728 27.012380 35.654991
F 80.205728 34.730202 35.654991
F 80.205728 19.294557 35.654991
F 89.117506 27.012380 35.654991
F 89.117506 34.730202 35.654991
F 89.117506 19.294557 35.654991
F 80.205737 27.012380 32.926328
F 80.205738 34.730202 32.926327
F 80.205738 19.294558 32.926327
F 89.117516 27.012380 32.926327
F 89.117516 34.730202 32.926327
F 89.117516 19.294557 32.926327
F 82.433684 30.871291 32.926328
F 82.433684 23.153470 32.926327
F 73.521901 30.871291 32.926327
F 73.521901 23.153470 32.926327
F 82.433674 30.871290 35.654991
F 82.433674 23.153469 35.654991
F 73.521892 30.871291 35.654991
F 73.521892 23.153470 35.654991
F 84.661617 27.012380 35.654990
F 84.661617 34.730201 35.654991
F 84.661617 19.294557 35.654991
F 75.749837 27.012381 35.654991
F 75.749837 34.730202 35.654991
F 75.749838 19.294558 35.654991
F 84.661627 27.012380 32.926327
F 84.661627 34.730202 32.926327
F 84.661627 19.294558 32.926327
F 75.749847 27.012381 32.926327
F 75.749847 34.730202 32.926327
F 75.749847 19.294558 32.926327
F 86.889573 30.871291 32.926328
F 86.889573 23.153470 32.926327
F 77.977794 30.871291 32.926328
F 77.977794 23.153470 32.926327
F 86.889563 30.871291 35.654991
F 86.889563 23.153470 35.654991
F 77.977785 30.871291 35.654991
F 77.977785 23.153470 35.654991
F 80.205739 24.439773 39.293209
F 80.205739 32.157594 39.293209
F 89.117518 24.439772 39.293209
F 89.117518 32.157593 39.293209
F 80.205728 27.012380 42.931427
F 80.205728 34.730202 42.931427
F 80.205728 19.294557 42.931427
F 89.117506 27.012380 42.931427
F 89.117506 34.730202 42.931427
F 89.117506 19.294557 42.931427
F 80.205737 27.012380 40.202763
F 80.205738 34.730202 40.202763
F 80.205738 19.294557 40.202763
F 89.117516 27.012380 40.202764
F 89.117516 34.730202 40.202763
F 89.117516 19.294557 40.202763
F 80.205730 24.439772 36.564545
F 80.205730 32.157593 36.564545
F 89.117508 24.439772 36.564545
F 89.117508 32.157593 36.564545
F 82.433684 30.871291 40.202763
F 82.433684 23.153470 40.202764
F 73.521901 30.871291 40.202763
F 73.521901 23.153470 40.202763
F 82.433673 28.298683 36.564545
F 82.433673 20.580861 36.564545
F 73.521891 28.298682 36.564545
F 73.521891 20.580861 36.564545
F 82.433682 28.298683 39.293208
F 82.433682 20.580862 39.293209
F 73.521900 28.298682 39.293209
F 73.521900 20.580861 39.293209
F 82.433674 30.871290 42.931427
F 82.433674 23.153469 42.931427
F 73.521892 30.871291 42.931427
F 73.521892 23.153470 42.931427
F 84.661628 24.439773 39.293209
F 84.661628 32.157594 39.293209
F 75.749848 24.439772 39.293209
F 75.749848 32.157593 39.293209
F 84.661617 27.012380 42.931427
F 84.661617 34.730201 42.931427
F 84.661617 19.294557 42.931427
F 75.749837 27.012381 42.931427
F 75.749837 34.730202 42.931427
F 75.749837 19.294558 42.931427
F 84.661627 27.012380 40.202763
F 84.661627 34.730202 40.202763
F 84.661627 19.294557 40.202763
F 75.749847 27.012381 40.202763
F 75.749847 34.730202 40.202763
F 75.749847 19.294558 40.202763
F 84.661619 24.439773 36.564546
F 84.661619 32.157594 36.564546
F 75.749839 24.439772 36.564545
F 75.749839 32.157593 36.564545
F 86.889573 30.871291 40.202763
F 86.889573 23.153470 40.202764
F 77.977794 30.871291 40.202763
F 77.977794 23.153470 40.202763
F 86.889561 28.298683 36.564545
F 86.889561 20.580861 36.564545
F 77.977783 28.298683 36.564545
F 77.977783 20.580861 36.564545
F 86.889571 28.298683 39.293208
F 86.889571 20.580861 39.293209
F 77.977792 28.298683 39.293209
F 77.977792 20.580861 39.293209
F 86.889563 30.871291 42.931427
F 86.889563 23.153470 42.931427
F 77.977785 30.871291 42.931427
F 77.977785 23.153470 42.931427
F 80.205728 27.012380 50.207863
F 80.205728 34.730202 50.207863
F 80.205728 19.294557 50.207863
F 89.117506 27.012380 50.207863
F 89.117506 34.730202 50.207863
F 89.117506 19.294557 50.207863
F 82.433674 30.871290 50.207863
F 82.433674 23.153469 50.207863
F 73.521892 30.871291 50.207864
F 73.521892 23.153470 50.207864
F 84.661617 27.012380 50.207863
F 84.661617 34.730201 50.207863
F 84.661617 19.294557 50.207863
F 75.749837 27.012381 50.207863
F 75.749837 34.730202 50.207864
F 75.749837 19.294558 50.207864
F 86.889563 30.871291 50.207863
F 86.889563 23.153470 50.207863
F 77.977785 30.871291 50.207863
F 77.977785 23.153470 50.207863
F 80.205739 24.439773 53.846081
F 80.205739 32.157594 53.846081
F 89.117518 24.439772 53.846081
F 89.117518 32.157593 53.846081
F 80.205728 27.012380 57.484298
F 80.205728 34.730202 57.484298
F 80.205728 19.294557 57.484298
F 89.117506 27.012380 57.484299
F 89.117506 34.730202 57.484299
F 89.117506 19.294557 57.484299
F 80.205737 27.012380 54.755635
F 80.205738 34.730202 54.755635
F 80.205738 19.294557 54.755635
F 89.117516 27.012380 54.755636
F 89.117516 34.730202 54.755635
F 89.117516 19.294557 54.755635
F 80.205730 24.439772 51.117418
F 80.205730 32.157593 51.117418
F 89.117508 24.439772 51.117418
F 89.117508 32.157593 51.117418
F 82.433684 30.871291 54.755635
F 82.433684 23.153470 54.755635
F 73.521901 30.871291 54.755635
F 73.521901 23.153470 54.755635
F 82.433673 28.298683 51.117418
F 82.433673 20.580861 51.117418
F 73.521891 28.298682 51.117417
F 73.521891 20.580861 51.117417
F 82.433682 28.298683 53.846080
F 82.433682 20.580862 53.846081
F 73.521900 28.298682 53.846081
F 73.521900 20.580861 53.846081
F 82.433674 30.871290 57.484298
F 82.433674 23.153469 57.484298
F 73.521892 30.871291 57.484299
F 73.521892 23.153470 57.484299
F 84.661628 24.439773 53.846081
F 84.661628 32.157594 53.846081
F 75.749848 24.439772 53.846081
F 75.749848 32.157593 53.846081
F 84.661617 27.012380 57.484298
F 84.661617 34.730202 57.484298
F 84.661617 19.294557 57.484298
F 75.749837 27.012381 57.484299
F 75.749838 34.730202 57.484299
F 75.749837 19.294558 57.484299
F 84.661627 27.012380 54.755635
F 84.661627 34.730202 54.755635
F 84.661627 19.294557 54.755635
F 75.749847 27.012381 54.755635
F 75.749847 34.730202 54.755635
F 75.749847 19.294558 54.755635
F 84.661619 24.439773 51.117418
F 84.661619 32.157594 51.117418
F 75.749839 24.439772 51.117418
F 75.749839 32.157593 51.117417
F 86.889573 30.871291 54.755635
F 86.889573 23.153470 54.755635
F 77.977794 30.871291 54.755635
F 77.977794 23.153470 54.755635
F 86.889561 28.298683 51.117418
F 86.889561 20.580861 51.117418
F 77.977783 28.298683 51.117418
F 77.977783 20.580861 51.117417
F 86.889571 28.298683 53.846081
F 86.889571 20.580861 53.846081
F 77.977792 28.298683 53.846081
F 77.977792 20.580861 53.846081
F 86.889563 30.871291 57.484298
F 86.889563 23.153470 57.484298
F 77.977785 30.871291 57.484298
F 77.977785 23.153470 57.484298
F 80.205739 24.439773 61.122516
F 80.205739 32.157594 61.122516
F 89.117518 24.439772 61.122516
F 89.117518 32.157593 61.122516
F 80.205728 27.012380 64.760734
F 80.205728 34.730202 64.760735
F 80.205728 19.294557 64.760735
F 89.117506 27.012380 64.760735
F 89.117506 34.730202 64.760735
F 89.117506 19.294557 64.760735
F 80.205738 27.012380 62.032071
F 80.205738 34.730202 62.032071
F 80.205738 19.294558 62.032071
F 89.117516 27.012380 62.032071
F 89.117516 34.730202 62.032071
F 89.117516 19.294558 62.032071
F 80.205730 24.439773 58.393853
F 80.205730 32.157593 58.393853
F 89.117508 24.439772 58.393853
F 89.117508 32.157593 58.393853
F 82.433684 30.871291 62.032071
F 82.433684 23.153470 62.032071
F 73.521901 30.871291 62.032071
F 73.521901 23.153470 62.032071
F 82.433673 28.298683 58.393853
F 82.433673 20.580861 58.393853
F 73.521891 28.298682 58.393853
F 73.521891 20.580861 58.393853
F 82.433682 28.298683 61.122516
F 82.433682 20.580862 61.122516
F 73.521900 28.298682 61.122517
F 73.521900 20.580861 61.122517
F 82.433674 30.871290 64.760734
F 82.433674 23.153469 64.760734
F 73.521892 30.871291 64.760735
F 73.521892 23.153470 64.760735
F 84.661628 24.439773 61.122516
F 84.661629 32.157594 61.122516
F 75.749848 24.439772 61.122517
F 75.749848 32.157593 61.122517
F 84.661617 27.012380 64.760734
F 84.661617 34.730201 64.760735
F 84.661617 19.294557 64.760735
F 75.749837 27.012381 64.760735
F 75.749837 34.730202 64.760735
F 75.749837 19.294558 64.760735
F 84.661627 27.012380 62.032071
F 84.661627 34.730202 62.032071
F 84.661627 19.294558 62.032071
F 75.749847 27.012381 62.032071
F 75.749847 34.730202 62.032071
F 75.749847 19.294558 62.032071
F 84.661619 24.439773 58.393853
F 84.661619 32.157594 58.393853
F 75.749839 24.439772 58.393853
F 75.749839 32.157593 58.393853
F 86.889573 30.871291 62.032071
F 86.889573 23.153470 62.032071
F 77.977794 30.871291 62.032071
F 77.977794 23.153470 62.032071
F 86.889561 28.298683 58.393853
F 86.889561 20.580861 58.393853
F 77.977783 28.298683 58.393853
F 77.977783 20.580861 58.393853
F 86.889571 28.298683 61.122516
F 86.889571 20.580861 61.122516
F 77.977792 28.298683 61.122517
F 77.977792 20.580861 61.122516
F 86.889563 30.871291 64.760735
F 86.889563 23.153470 64.760735
F 77.977785 30.871291 64.760735
F 77.977785 23.153470 64.760735
F 80.205739 47.593242 2.911030
F 80.205739 39.875419 2.911030
F 89.117518 47.593242 2.911030
F 89.117518 39.875418 2.911030
F 80.205728 50.165850 6.549247
F 80.205728 42.448027 6.549248
F 89.117506 50.165850 6.549248
F 89.117506 42.448027 6.549248
F 80.205737 50.165850 3.820584
F 80.205738 42.448027 3.820584
F 89.117516 50.165850 3.820585
F 89.117516 42.448028 3.820584
F 80.205730 47.593242 0.182366
F 80.205730 39.875419 0.182366
F 89.117508 47.593242 0.182366
F 89.117508 39.875418 0.182366
F 82.433684 38.589114 3.820584
F 82.433684 46.306940 3.820584
F 73.521901 38.589114 3.820584
F 73.521901 46.306940 3.820584
F 82.433673 51.452153 0.182367
F 82.433673 36.016506 0.182366
F 82.433673 43.734332 0.182366
F 73.521891 51.452152 0.182366
F 73.521891 36.016505 0.182366
F 73.521891 43.734331 0.182366
F 82.433682 51.452153 2.911030
F 82.433682 36.016506 2.911030
F 82.433682 43.734331 2.911030
F 73.521900 51.452152 2.911030
F 73.521900 36.016505 2.911030
F 73.521900 43.734331 2.911030
F 82.433674 38.589114 6.549248
F 82.433674 46.306940 6.549248
F 73.521892 38.589115 6.549248
F 73.521892 46.306940 6.549248
F 84.661628 47.593243 2.911030
F 84.661628 39.875419 2.911030
F 75.749848 47.593242 2.911030
F 75.749848 39.875418 2.911030
F 84.661617 50.165850 6.549247
F 84.661617 42.448027 6.549248
F 75.749837 50.165850 6.549248
F 75.749837 42.448028 6.549248
F 84.661627 50.165850 3.820585
F 84.661627 42.448027 3.820584
F 75.749847 50.165850 3.820584
F 75.749847 42.448027 3.820584
F 84.661619 47.593243 0.182367
F 84.661619 39.875419 0.182366
F 75.749839 47.593242 0.182366
F 75.749839 39.875418 0.182366
F 86.889573 38.589114 3.820584
F 86.889573 46.306940 3.820584
F 77.977794 38.589115 3.820584
F 77.977794 46.306940 3.820584
F 86.889561 51.452153 0.182367
F 86.889561 36.016506 0.182366
F 86.889561 43.734331 0.182366
F 77.977783 51.452153 0.182366
F 77.977783 36.016505 0.182366
F 77.977783 43.734331 0.182366
F 86.889571 51.452153 2.911030
F 86.889571 36.016506 2.911030
F 86.889571 43.734331 2.911030
F 77.977792 51.452153 2.911030
F 77.977792 36.016505 2.911030
F 77.977792 43.734331 2.911030
F 86.889563 38.589114 6.549248
F 86.889563 46.306940 6.549248
F 77.977785 38.589114 6.549248
F 77.977785 46.306940 6.549248
F 80.205739 47.593242 10.187465
F 80.205739 39.875419 10.187465
F 89.117518 47.593242 10.187466
F 89.117518 39.875418 10.187466
F 80.205728 50.165850 13.825683
F 80.205728 42.448027 13.825683
F 89.117506 50.165850 13.825683
F 89.117506 42.448027 13.825683
F 80.205737 50.165850 11.097020
F 80.205738 42.448027 11.097019
F 89.117516 50.165850 11.097020
F 89.117516 42.448027 11.097019
F 80.205730 47.593242 7.458802
F 80.205730 39.875419 7.458802
F 89.117508 47.593242 7.458802
F 89.117508 39.875418 7.458802
F 82.433684 38.589114 11.097019
F 82.433684 46.306940 11.097020
F 73.521901 38.589114 11.097019
F 73.521901 46.306940 11.097020
F 82.433673 51.452153 7.458802
F 82.433673 36.016506 7.458802
F 82.433673 43.734332 7.458802
F 73.521891 51.452152 7.458802
F 73.521891 36.016505 7.458802
F 73.521891 43.734331 7.458802
F 82.433682 51.452153 10.187465
F 82.433682 36.016506 10.187465
F 82.433682 43.734331 10.187465
F 73.521900 51.452152 10.187465
F 73.521900 36.016505 10.187466
F 73.521900 43.734331 10.187466
F 82.433674 38.589114 13.825683
F 82.433674 46.306940 13.825683
F 73.521892 38.589115 13.825684
F 73.521892 46.306940 13.825683
F 84.661628 47.593243 10.187465
F 84.661629 39.875419 10.187465
F 75.749848 47.593242 10.187466
F 75.749848 39.875418 10.187466
F 84.661617 50.165850 13.825683
F 84.661617 42.448027 13.825683
F 75.749837 50.165850 13.825683
F 75.749837 42.448028 13.825683
F 84.661627 50.165850 11.097020
F 84.661627 42.448027 11.097020
F 75.749847 50.165850 11.097020
F 75.749847 42.448027 11.097020
F 84.661619 47.593243 7.458802
F 84.661619 39.875419 7.458802
F 75.749839 47.593242 7.458802
F 75.749839 39.875418 7.458802
F 86.889573 38.589114 11.097020
F 86.889573 46.306940 11.097020
F 77.977794 38.589115 11.097019
F 77.977794 46.306940 11.097020
F 86.889561 51.452153 7.458803
F 86.889561 36.016506 7.458802
F 86.889561 43.734331 7.458802
F 77.977783 51.452153 7.458802
F 77.977783 36.016505 7.458802
F 77.977783 43.734331 7.458802
F 86.889571 51.452153 10.187465
F 86.889571 36.016506 10.187465
F 86.889571 43.734331 10.187465
F 77.977792 51.452153 10.187465
F 77.977792 36.016505 10.187465
F 77.977792 43.734331 10.187466
F 86.889563 38.589114 13.825683
F 86.889563 46.306940 13.825683
F 77.977785 38.589114 13.825683
F 77.977785 46.306940 13.825683
F 80.205730 47.593243 14.735238
F 80.205730 39.875419 14.735237
F 89.117508 47.593242 14.735238
F 89.117508 39.875419 14.735237
F 82.433673 51.452153 14.735238
F 82.433673 36.016506 14.735238
F 82.433673 43.734332 14.735238
F 73.521891 51.452152 14.735237
F 73.521891 36.016505 14.735237
F 73.521891 43.734331 14.735237
F 84.661619 47.593243 14.735238
F 84.661618 39.875419 14.735238
F 75.749839 47.593242 14.735238
F 75.749839 39.875418 14.735237
F 86.889561 51.452153 14.735238
F 86.889561 36.016506 14.735238
F 86.889561 43.734331 14.735238
F 77.977783 51.452153 14.735238
F 77.977783 36.016505 14.735237
F 77.977783 43.734331 14.735237
F 80.205739 47.593242 24.740338
F 80.205739 39.875419 24.740338
F 89.117518 47.593242 24.740338
F 89.117518 39.875419 24.740338
F 80.205728 50.165850 28.378555
F 80.205728 42.448027 28.378556
F 89.117506 50.165850 28.378555
F 89.117506 42.448027 28.378556
F 80.205737 50.165850 25.649892
F 80.205738 42.448027 25.649892
F 89.117516 50.165850 25.649892
F 89.117516 42.448027 25.649892
F 80.205730 47.593242 22.011674
F 80.205730 39.875419 22.011674
F 89.117508 47.593242 22.011674
F 89.117508 39.875418 22.011674
F 82.433684 38.589114 25.649892
F 82.433684 46.306939 25.649892
F 73.521901 38.589114 25.649892
F 73.521901 46.306940 25.649892
F 82.433673 51.452153 22.011674
F 82.433673 36.016506 22.011674
F 82.433673 43.734332 22.011674
F 73.521891 51.452152 22.011674
F 73.521891 36.016505 22.011674
F 73.521891 43.734331 22.011674
F 82.433682 51.452153 24.740337
F 82.433682 36.016506 24.740338
F 82.433682 43.734331 24.740338
F 73.521900 51.452152 24.740338
F 73.521900 36.016505 24.740338
F 73.521900 43.734331 24.740338
F 82.433674 38.589114 28.378556
F 82.433674 46.306940 28.378555
F 73.521892 38.589115 28.378556
F 73.521892 46.306940 28.378556
F 84.661628 47.593243 24.740337
F 84.661628 39.875419 24.740338
F 75.749848 47.593242 24.740338
F 75.749848 39.875418 24.740338
F 84.661617 50.165850 28.378555
F 84.661617 42.448027 28.378555
F 75.749837 50.165850 28.378556
F 75.749837 42.448028 28.378556
F 84.661627 50.165850 25.649892
F 84.661627 42.448027 25.649892
F 75.749847 50.165850 25.649892
F 75.749847 42.448027 25.649892
F 84.661619 47.593243 22.011674
F 84.661619 39.875419 22.011674
F 75.749839 47.593242 22.011674
F 75.749839 39.875418 22.011674
F 86.889573 38.589114 25.649892
F 86.889573 46.306940 25.649892
F 77.977794 38.589115 25.649892
F 77.977794 46.306940 25.649892
F 86.889561 51.452153 22.011674
F 86.889561 36.016506 22.011674
F 86.889561 43.734331 22.011674
F 77.977783 51.452153 22.011674
F 77.977783 36.016505 22.011674
F 77.977783 43.734331 22.011674
F 86.889571 51.452153 24.740338
F 86.889571 36.016506 24.740338
F 86.889571 43.734331 24.740338
F 77.977792 51.452153 24.740338
F 77.977792 36.016505 24.740338
F 77.977792 43.734331 24.740338
F 86.889563 38.589114 28.378556
F 86.889563 46.306940 28.378555
F 77.977785 38.589114 28.378556
F 77.977785 46.306940 28.378555
F 80.205739 47.593242 32.016773
F 80.205739 39.875419 32.016773
F 89.117518 47.593242 32.016773
F 89.117518 39.875419 32.016774
F 80.205730 47.593243 29.288110
F 80.205730 39.875419 29.288110
F 89.117508 47.593242 29.288110
F 89.117508 39.875418 29.288110
F 82.433673 51.452153 29.288110
F 82.433673 36.016506 29.288110
F 82.433673 43.734332 29.288110
F 73.521891 51.452152 29.288110
F 73.521891 36.016505 29.288110
F 73.521891 43.734331 29.288110
F 82.433682 51.452153 32.016773
F 82.433682 36.016506 32.016773
F 82.433682 43.734331 32.016773
F 73.521900 51.452152 32.016773
F 73.521900 36.016505 32.016774
F 73.521900 43.734331 32.016773
F 84.661628 47.593242 32.016773
F 84.661628 39.875419 32.016773
F 75.749848 47.593242 32.016773
F 75.749848 39.875418 32.016773
F 84.661619 47.593243 29.288110
F 84.661619 39.875419 29.288110
F 75.749839 47.593242 29.288110
F 75.749839 39.875418 29.288110
F 86.889561 51.452153 29.288110
F 86.889561 36.016506 29.288110
F 86.889561 43.734331 29.288110
F 77.977783 51.452153 29.288110
F 77.977783 36.016505 29.288110
F 77.977783 43.734331 29.288110
F 86.889571 51.452153 32.016773
F 86.889571 36.016506 32.016773
F 86.889571 43.734331 32.016773
F 77.977792 51.452153 32.016773
F 77.977792 36.016505 32.016773
F 77.977792 43.734331 32.016773
F 80.205739 47.593242 17.463901
F 80.205739 39.875419 17.463901
F 89.117518 47.593242 17.463901
F 89.117518 39.875419 17.463901
F 80.205728 50.165850 21.102119
F 80.205728 42.448027 21.102119
F 89.117506 50.165850 21.102119
F 89.117506 42.448027 21.102120
F 80.205738 50.165850 18.373456
F 80.205738 42.448027 18.373456
F 89.117516 50.165850 18.373456
F 89.117516 42.448027 18.373456
F 82.433684 38.589114 18.373456
F 82.433684 46.306940 18.373456
F 73.521901 38.589114 18.373455
F 73.521901 46.306940 18.373456
F 82.433682 51.452153 17.463901
F 82.433682 36.016506 17.463901
F 82.433682 43.734331 17.463901
F 73.521900 51.452152 17.463901
F 73.521900 36.016505 17.463901
F 73.521900 43.734331 17.463902
F 82.433674 38.589114 21.102119
F 82.433674 46.306940 21.102119
F 73.521892 38.589115 21.102120
F 73.521892 46.306940 21.102120
F 84.661629 47.593243 17.463901
F 84.661628 39.875419 17.463901
F 75.749848 47.593242 17.463901
F 75.749848 39.875418 17.463901
F 84.661617 50.165850 21.102119
F 84.661617 42.448027 21.102119
F 75.749837 50.165850 21.102119
F 75.749837 42.448028 21.102120
F 84.661627 50.165850 18.373456
F 84.661627 42.448027 18.373456
F 75.749847 50.165850 18.373456
F 75.749847 42.448027 18.373456
F 86.889573 38.589114 18.373456
F 86.889573 46.306940 18.373456
F 77.977794 38.589115 18.373456
F 77.977794 46.306940 18.373456
F 86.889571 51.452153 17.463901
F 86.889571 36.016506 17.463901
F 86.889571 43.734331 17.463901
F 77.977792 51.452153 17.463901
F 77.977792 36.016505 17.463901
F 77.977792 43.734331 17.463901
F 86.889563 38.589114 21.102120
F 86.889563 46.306940 21.102119
F 77.977785 38.589114 21.102120
F 77.977785 46.306940 21.102119
F 80.205739 47.593242 46.569645
F 80.205739 39.875419 46.569645
F 89.117518 47.593242 46.569645
F 89.117518 39.875418 46.569645
F 80.205738 50.165850 47.479200
F 80.205738 42.448027 47.479200
F 89.117516 50.165850 47.479200
F 89.117516 42.448027 47.479200
F 80.205730 47.593242 43.840982
F 80.205730 39.875419 43.840981
F 89.117508 47.593242 43.840982
F 89.117508 39.875418 43.840981
F 82.433684 38.589114 47.479200
F 82.433684 46.306939 47.479200
F 73.521901 38.589114 47.479200
F 73.521901 46.306940 47.479200
F 82.433673 51.452153 43.840982
F 82.433673 36.016506 43.840982
F 82.433673 43.734332 43.840982
F 73.521891 51.452152 43.840981
F 73.521891 36.016505 43.840981
F 73.521891 43.734331 43.840981
F 82.433682 51.452153 46.569645
F 82.433682 36.016506 46.569645
F 82.433682 43.734331 46.569645
F 73.521900 51.452152 46.569645
F 73.521900 36.016505 46.569645
F 73.521900 43.734331 46.569645
F 84.661628 47.593243 46.569645
F 84.661628 39.875419 46.569645
F 75.749848 47.593242 46.569645
F 75.749848 39.875418 46.569646
F 84.661627 50.165850 47.479200
F 84.661627 42.448027 47.479200
F 75.749847 50.165850 47.479200
F 75.749847 42.448027 47.479200
F 84.661619 47.593243 43.840982
F 84.661619 39.875419 43.840982
F 75.749839 47.593242 43.840982
F 75.749839 39.875418 43.840982
F 86.889573 38.589114 47.479200
F 86.889573 46.306940 47.479200
F 77.977794 38.589115 47.479200
F 77.977794 46.306940 47.479200
F 86.889561 51.452153 43.840982
F 86.889561 36.016506 43.840982
F 86.889561 43.734331 43.840982
F 77.977783 51.452153 43.840982
F 77.977783 36.016505 43.840981
F 77.977783 43.734331 43.840981
F 86.889571 51.452153 46.569645
F 86.889571 36.016506 46.569645
F 86.889571 43.734331 46.569645
F 77.977792 51.452153 46.569645
F 77.977792 36.016505 46.569645
F 77.977792 43.734331 46.569645
F 80.205728 50.165850 35.654991
F 80.205728 42.448028 35.654991
F 89.117506 50.165850 35.654991
F 89.117506 42.448028 35.654991
F 80.205737 50.165850 32.926328
F 80.205738 42.448028 32.926327
F 89.117516 50.165850 32.926327
F 89.117516 42.448028 32.926327
F 82.433684 38.589114 32.926327
F 82.433684 46.306939 32.926327
F 73.521901 38.589115 32.926327
F 73.521901 46.306940 32.926327
F 82.433674 38.589114 35.654991
F 82.433674 46.306940 35.654990
F 73.521892 38.589115 35.654991
F 73.521892 46.306940 35.654991
F 84.661617 50.165850 35.654990
F 84.661617 42.448027 35.654991
F 75.749837 50.165850 35.654991
F 75.749837 42.448027 35.654991
F 84.661627 50.165850 32.926328
F 84.661627 42.448027 32.926328
F 75.749847 50.165850 32.926327
F 75.749847 42.448027 32.926327
F 86.889573 38.589114 32.926327
F 86.889573 46.306940 32.926327
F 77.977794 38.589115 32.926327
F 77.977794 46.306940 32.926327
F 86.889563 38.589114 35.654991
F 86.889563 46.306940 35.654991
F 77.977785 38.589114 35.654991
F 77.977785 46.306940 35.654991
F 80.205739 47.593242 39.293209
F 80.205739 39.875419 39.293209
F 89.117518 47.593242 39.293209
F 89.117518 39.875418 39.293209
F 80.205728 50.165850 42.931427
F 80.205728 42.448027 42.931427
F 89.117506 50.165850 42.931427
F 89.117506 42.448028 42.931427
F 80.205737 50.165850 40.202763
F 80.205738 42.448027 40.202763
F 89.117516 50.165850 40.202764
F 89.117516 42.448027 40.202763
F 80.205730 47.593242 36.564545
F 80.205730 39.875419 36.564545
F 89.117508 47.593242 36.564545
F 89.117508 39.875418 36.564545
F 82.433684 38.589114 40.202763
F 82.433684 46.306940 40.202763
F 73.521901 38.589114 40.202763
F 73.521901 46.306940 40.202763
F 82.433673 51.452153 36.564545
F 82.433673 36.016506 36.564545
F 82.433673 43.734332 36.564545
F 73.521891 51.452152 36.564545
F 73.521891 36.016505 36.564545
F 73.521891 43.734331 36.564545
F 82.433682 51.452153 39.293208
F 82.433682 36.016506 39.293208
F 82.433682 43.734331 39.293209
F 73.521900 51.452152 39.293209
F 73.521900 36.016505 39.293209
F 73.521900 43.734331 39.293209
F 82.433674 38.589114 42.931427
F 82.433674 46.306940 42.931427
F 73.521892 38.589115 42.931427
F 73.521892 46.306940 42.931427
F 84.661628 47.593243 39.293209
F 84.661628 39.875419 39.293209
F 75.749848 47.593242 39.293209
F 75.749848 39.875418 39.293209
F 84.661617 50.165850 42.931427
F 84.661617 42.448027 42.931427
F 75.749837 50.165850 42.931427
F 75.749837 42.448027 42.931427
F 84.661627 50.165850 40.202763
F 84.661627 42.448027 40.202763
F 75.749847 50.165850 40.202763
F 75.749847 42.448027 40.202763
F 84.661619 47.593243 36.564546
F 84.661619 39.875419 36.564545
F 75.749839 47.593242 36.564545
F 75.749839 39.875418 36.564545
F 86.889573 38.589114 40.202763
F 86.889573 46.306940 40.202763
F 77.977794 38.589115 40.202763
F 77.977794 46.306940 40.202763
F 86.889561 51.452153 36.564545
F 86.889561 36.016506 36.564545
F 86.889561 43.734331 36.564545
F 77.977783 51.452153 36.564545
F 77.977783 36.016505 36.564545
F 77.977783 43.734331 36.564545
F 86.889571 51.452153 39.293209
F 86.889571 36.016506 39.293209
F 86.889571 43.734331 39.293209
F 77.977792 51.452153 39.293209
F 77.977792 36.016505 39.293209
F 77.977792 43.734331 39.293209
F 86.889563 38.589114 42.931427
F 86.889563 46.306940 42.931427
F 77.977785 38.589114 42.931427
F 77.977785 46.306940 42.931427
F 80.205728 50.165850 50.207863
F 80.205728 42.448027 50.207863
F 89.117506 50.165850 50.207863
F 89.117506 42.448027 50.207863
F 82.433674 38.589114 50.207863
F 82.433674 46.306940 50.207863
F 73.521892 38.589115 50.207864
F 73.521892 46.306940 50.207864
F 84.661617 50.165850 50.207863
F 84.661617 42.448027 50.207863
F 75.749837 50.165850 50.207863
F 75.749837 42.448027 50.207864
F 86.889563 38.589114 50.207863
F 86.889563 46.306940 50.207863
F 77.977785 38.589114 50.207863
F 77.977785 46.306940 50.207863
F 80.205739 47.593242 53.846081
F 80.205739 39.875419 53.846081
F 89.117518 47.593242 53.846081
F 89.117518 39.875418 53.846081
F 80.205728 50.165850 57.484298
F 80.205728 42.448027 57.484298
F 89.117506 50.165850 57.484299
F 89.117506 42.448027 57.484299
F 80.205738 50.165850 54.755635
F 80.205738 42.448027 54.755635
F 89.117516 50.165850 54.755636
F 89.117516 42.448027 54.755635
F 80.205730 47.593242 51.117418
F 80.205730 39.875419 51.117417
F 89.117508 47.593242 51.117418
F 89.117508 39.875418 51.117417
F 82.433684 38.589114 54.755635
F 82.433684 46.306939 54.755635
F 73.521901 38.589114 54.755635
F 73.521901 46.306940 54.755635
F 82.433673 51.452153 51.117418
F 82.433673 36.016506 51.117417
F 82.433673 43.734332 51.117418
F 73.521891 51.452152 51.117417
F 73.521891 36.016505 51.117417
F 73.521891 43.734331 51.117417
F 82.433682 51.452153 53.846081
F 82.433682 36.016506 53.846081
F 82.433682 43.734331 53.846081
F 73.521900 51.452152 53.846081
F 73.521900 36.016505 53.846081
F 73.521900 43.734331 53.846081
F 82.433674 38.589114 57.484299
F 82.433674 46.306940 57.484298
F 73.521892 38.589115 57.484299
F 73.521892 46.306940 57.484299
F 84.661628 47.593243 53.846081
F 84.661628 39.875419 53.846081
F 75.749848 47.593242 53.846081
F 75.749848 39.875418 53.846081
F 84.661617 50.165850 57.484298
F 84.661617 42.448027 57.484298
F 75.749837 50.165850 57.484299
F 75.749837 42.448028 57.484299
F 84.661627 50.165850 54.755635
F 84.661627 42.448027 54.755635
F 75.749847 50.165850 54.755635
F 75.749847 42.448027 54.755635
F 84.661619 47.593243 51.117418
F 84.661619 39.875419 51.117418
F 75.749839 47.593242 51.117418
F 75.749839 39.875418 51.117418
F 86.889573 38.589114 54.755635
F 86.889573 46.306940 54.755635
F 77.977794 38.589115 54.755635
F 77.977794 46.306940 54.755635
F 86.889561 51.452153 51.117418
F 86.889561 36.016506 51.117418
F 86.889561 43.734331 51.117418
F 77.977783 51.452153 51.117418
F 77.977783 36.016505 51.117417
F 77.977783 43.734331 51.117417
F 86.889571 51.452153 53.846081
F 86.889571 36.016506 53.846081
F 86.889571 43.734331 53.846081
F 77.977792 51.452153 53.846081
F 77.977792 36.016505 53.846081
F 77.977792 43.734331 53.846081
F 86.889563 38.589114 57.484299
F 86.889563 46.306940 57.484298
F 77.977785 38.589114 57.484299
F 77.977785 46.306940 57.484298
F 80.205739 47.593242 61.122516
F 80.205739 39.875419 61.122517
F 89.117518 47.593242 61.122516
F 89.117518 39.875419 61.122517
F 80.205728 50.165850 64.760734
F 80.205728 42.448028 64.760735
F 89.117506 50.165850 64.760735
F 89.117506 42.448027 64.760735
F 80.205738 50.165850 62.032071
F 80.205738 42.448028 62.032071
F 89.117516 50.165850 62.032071
F 89.117516 42.448028 62.032071
F 80.205730 47.593243 58.393853
F 80.205730 39.875419 58.393853
F 89.117508 47.593242 58.393853
F 89.117508 39.875418 58.393853
F 82.433684 38.589114 62.032071
F 82.433684 46.306940 62.032071
F 73.521901 38.589114 62.032071
F 73.521901 46.306940 62.032071
F 82.433673 51.452153 58.393853
F 82.433673 36.016506 58.393853
F 82.433673 43.734332 58.393853
F 73.521891 51.452152 58.393853
F 73.521891 36.016505 58.393853
F 73.521891 43.734331 58.393853
F 82.433682 51.452153 61.122516
F 82.433682 36.016506 61.122516
F 82.433682 43.734331 61.122516
F 73.521900 51.452152 61.122517
F 73.521900 36.016505 61.122517
F 73.521900 43.734331 61.122517
F 82.433674 38.589114 64.760735
F 82.433674 46.306940 64.760734
F 73.521892 38.589115 64.760735
F 73.521892 46.306940 64.760735
F 84.661628 47.593243 61.122516
F 84.661628 39.875419 61.122517
F 75.749848 47.593242 61.122516
F 75.749848 39.875418 61.122517
F 84.661617 50.165850 64.760734
F 84.661617 42.448027 64.760735
F 75.749837 50.165850 64.760735
F 75.749837 42.448028 64.760735
F 84.661627 50.165850 62.032071
F 84.661627 42.448027 62.032071
F 75.749847 50.165850 62.032071
F 75.749847 42.448027 62.032071
F 84.661619 47.593243 58.393853
F 84.661619 39.875419 58.393853
F 75.749839 47.593242 58.393853
F 75.749839 39.875418 58.393853
F 86.889573 38.589114 62.032071
F 86.889573 46.306940 62.032071
F 77.977794 38.589115 62.032071
F 77.977794 46.306940 62.032071
F 86.889561 51.452153 58.393853
F 86.889561 36.016506 58.393853
F 86.889561 43.734331 58.393853
F 77.977783 51.452153 58.393853
F 77.977783 36.016505 58.393853
F 77.977783 43.734331 58.393853
F 86.889571 51.452153 61.122517
F 86.889571 36.016506 61.122517
F 86.889571 43.734331 61.122516
F 77.977792 51.452153 61.122517
F 77.977792 36.016505 61.122517
F 77.977792 43.734331 61.122516
F 86.889563 38.589114 64.760735
F 86.889563 46.306940 64.760735
F 77.977785 38.589114 64.760735
F 77.977785 46.306940 64.760735
F 80.205739 55.311063 2.911030
F 80.205739 63.028889 2.911030
F 89.117518 55.311063 2.911030
F 89.117518 63.028888 2.911030
F 80.205728 57.883671 6.549248
F 80.205728 65.601498 6.549248
F 89.117506 57.883672 6.549248
F 89.117506 65.601498 6.549248
F 80.205737 57.883672 3.820584
F 80.205738 65.601498 3.820584
F 89.117516 57.883672 3.820584
F 89.117516 65.601498 3.820584
F 80.205730 55.311063 0.182366
F 80.205730 63.028889 0.182366
F 89.117508 55.311063 0.182366
F 89.117508 63.028888 0.182366
F 82.433684 54.024760 3.820584
F 82.433684 61.742584 3.820584
F 73.521901 54.024761 3.820584
F 73.521901 61.742585 3.820584
F 82.433673 59.169976 0.182366
F 82.433673 66.887802 0.182366
F 73.521891 59.169975 0.182366
F 73.521891 66.887801 0.182366
F 82.433682 59.169976 2.911030
F 82.433682 66.887802 2.911030
F 73.521900 59.169975 2.911030
F 73.521900 66.887801 2.911030
F 82.433674 54.024760 6.549247
F 82.433674 61.742584 6.549248
F 73.521892 54.024761 6.549248
F 73.521892 61.742585 6.549248
F 84.661628 55.311063 2.911030
F 84.661628 63.028889 2.911030
F 75.749848 55.311063 2.911030
F 75.749848 63.028888 2.911030
F 84.661617 57.883672 6.549248
F 84.661617 65.601497 6.549248
F 75.749837 57.883672 6.549248
[truncated: 92,633 more chars]
