# Supplementary material for: Molecular-resolution imaging of ice crystallized from liquid water by cryogenic liquid-cell TEM
Source: Nat Commun. 2025 Sep 25;16:8342. doi: 10.1038/s41467-025-62451-0 (PMC12462463; doi:10.1038/s41467-025-62451-0)
Supplement: Supplementary file 9 — Supplementary Data 1 [file 41467_2025_62451_MOESM9_ESM.zip › supercell_4_3_3/0.4/93K_relaxed.xyz]

15552
F15552
F 0.306596 1.243261 2.825139
F 0.306596 8.961751 2.825139
F 0.306596 16.680251 2.825139
F 9.339523 1.289321 2.810929
F 9.339523 9.007821 2.810929
F 9.339523 16.726351 2.810929
F 0.290830 3.905241 6.435629
F 0.290830 11.623751 6.435629
F 9.322933 3.859241 6.429759
F 9.322933 11.577751 6.429759
F 0.335184 3.885081 3.660279
F 0.335184 11.603551 3.660279
F 9.340393 3.859821 3.703269
F 9.340393 11.578351 3.703269
F 0.222988 1.304511 0.055879
F 0.222988 9.023001 0.055879
F 0.222988 16.741551 0.055878
F 9.145333 1.269791 0.067511
F 9.145333 8.988281 0.067510
F 9.145333 16.706751 0.067511
F 2.636313 7.724221 3.655569
F 2.636313 15.442751 3.655569
F 2.636313 0.005722 3.655569
F 11.568533 7.719071 3.718829
F 11.568533 15.437551 3.718829
F 11.568533 0.000579 3.718829
F 2.441613 5.129401 0.023466
F 2.441613 12.847851 0.023466
F 11.373433 5.129041 0.083066
F 11.373433 12.847551 0.083066
F 2.638193 5.146051 2.768239
F 2.638193 12.864551 2.768239
F 11.567633 5.148571 2.826479
F 11.567633 12.867051 2.826479
F 2.621863 7.721111 6.386139
F 2.621863 15.439651 6.386139
F 2.621863 0.002614 6.386139
F 11.551033 7.718491 6.445319
F 11.551033 15.436951 6.445319
F 11.551033 0.000000 6.445319
F 4.880133 1.289381 2.779819
F 4.880133 9.007871 2.779819
F 4.880133 16.726351 2.779819
F 13.795733 1.289321 2.842039
F 13.795733 9.007821 2.842039
F 13.795733 16.726351 2.842039
F 4.863723 3.859161 6.398579
F 4.863723 11.577651 6.398579
F 13.779133 3.859251 6.460869
F 13.779133 11.577751 6.460869
F 4.881853 3.860491 3.671659
F 4.881853 11.578951 3.671659
F 13.796533 3.859831 3.734379
F 13.796533 11.578351 3.734379
F 4.689203 1.269581 0.036221
F 4.689203 8.988071 0.036221
F 4.689203 16.706551 0.036221
F 13.601533 1.269791 0.098621
F 13.601533 8.988281 0.098621
F 13.601533 16.706751 0.098621
F 7.112083 7.719141 3.687669
F 7.112083 15.437651 3.687669
F 7.112083 0.000645 3.687669
F 15.964633 7.839211 3.936469
F 16.128633 15.576051 3.769239
F 13.721933 1.286411 14.647159
F 6.917013 5.128991 0.051932
F 6.917013 12.847451 0.051932
F 13.721933 9.004911 14.647159
F 4.807423 16.722751 14.584459
F 7.111293 5.148551 2.795389
F 7.111293 12.867051 2.795389
F 16.070133 5.238551 2.825909
F 16.059633 13.031351 2.960249
F 7.094703 7.718511 6.414219
F 7.094703 15.437051 6.414219
F 7.094703 0.000020 6.414219
F 16.036733 7.845131 6.624739
F 16.079933 15.441051 6.672899
F 13.721933 16.723451 14.647159
F 0.270698 1.242351 10.072259
F 0.270698 8.960851 10.072259
F 0.270698 16.679351 10.072259
F 9.297543 1.286421 10.067959
F 9.297543 9.004911 10.067959
F 9.297543 16.723451 10.067959
F 0.250912 3.901241 13.709259
F 0.250912 11.619751 13.709259
F 9.272133 3.859241 13.706359
F 9.272133 11.577751 13.706359
F 0.296120 3.881881 10.932159
F 0.296120 11.600351 10.932159
F 9.291193 3.859241 10.977559
F 9.291193 11.577751 10.977559
F 0.316197 1.262621 7.293249
F 0.316197 8.981111 7.293249
F 0.316197 16.699651 7.293249
F 9.316583 1.286421 7.339119
F 9.316583 9.004911 7.339119
F 9.316583 16.723451 7.339119
F 2.589593 7.723001 10.929059
F 2.589593 15.441451 10.929059
F 2.589593 0.004506 10.929059
F 11.519333 7.718491 10.993159
F 11.519333 15.436951 10.993159
F 16.009333 12.718051 14.498459
F 2.613613 5.140851 7.290429
F 2.613613 12.859351 7.290419
F 11.544633 5.145661 7.354679
F 11.544633 12.864151 7.354679
F 2.597053 5.143271 10.024059
F 2.597053 12.861751 10.024059
F 11.525633 5.145661 10.083459
F 11.525633 12.864151 10.083459
F 2.572283 7.720621 13.662359
F 2.572283 15.439151 13.662359
F 2.572283 0.002131 13.662359
F 11.500233 7.718491 13.721959
F 11.500233 15.436951 13.721959
F 15.971033 4.816331 14.617559
F 4.838513 1.286491 10.036759
F 4.838513 9.004991 10.036759
F 4.838513 16.723451 10.036759
F 13.753733 1.286411 10.099059
F 13.753733 9.004911 10.099059
F 13.753733 16.723451 10.099059
F 4.813293 3.859171 13.675259
F 4.813293 11.577651 13.675259
F 13.728333 3.859251 13.737459
F 13.728333 11.577751 13.737459
F 4.832743 3.859911 10.945959
F 4.832743 11.578451 10.945959
F 13.747333 3.859251 11.008659
F 13.747333 11.577751 11.008659
F 4.858063 1.285741 7.307539
F 4.858063 9.004231 7.307539
F 4.858063 16.722751 7.307539
F 13.772733 1.286411 7.370229
F 13.772733 9.004911 7.370229
F 13.772733 16.723451 7.370229
F 7.062893 7.718561 10.961959
F 7.062893 15.437051 10.961959
F 7.062893 0.000066 10.961959
F 16.049833 7.893771 11.242559
F 15.985233 15.313351 10.949559
F 7.037483 12.864051 14.600359
F 7.088273 5.145591 7.323519
F 7.088273 12.864051 7.323519
F 15.956933 5.185571 7.584569
F 16.002133 12.824651 7.367619
F 7.069313 5.145641 10.052359
F 7.069313 12.864151 10.052359
F 15.939833 5.281811 10.406059
F 16.019233 12.730351 10.002609
F 7.043913 7.718511 13.690859
F 7.043913 15.437051 13.690859
F 7.043913 0.000018 13.690859
F 15.974533 7.353461 13.948959
F 15.911133 15.331451 13.689159
F 7.037483 5.145601 14.600359
F 0.276418 1.265021 14.571859
F 0.276418 8.983521 14.571859
F 0.276418 16.702051 14.571859
F 9.265783 1.286421 14.616059
F 9.265783 9.004911 14.616059
F 9.265783 16.723451 14.616059
F 2.565693 5.141511 14.567659
F 2.565693 12.860051 14.567659
F 11.493833 5.145661 14.631559
F 11.493833 12.864151 14.631559
F 4.807423 1.285751 14.584459
F 4.807423 9.004251 14.584459
F 15.602633 13.082251 0.320205
F 16.045433 0.128829 3.801149
F 15.770633 5.209961 0.141752
F 16.063633 0.043425 6.574819
F 15.905033 0.106957 13.778059
F 0.188599 1.248701 24.622059
F 0.188599 8.967201 24.622059
F 0.188599 16.685651 24.622059
F 9.195943 1.286421 24.621759
F 9.195943 9.004911 24.621759
F 9.195943 16.723451 24.621759
F 0.168891 3.895101 28.259059
F 0.168891 11.613551 28.259059
F 9.170523 3.859241 28.260159
F 9.170523 11.577751 28.260159
F 0.219973 3.874411 25.490359
F 0.219973 11.592951 25.490359
F 9.189583 3.859241 25.531359
F 9.189583 11.577751 25.531359
F 0.238287 1.269071 21.850959
F 0.238287 8.987571 21.850959
F 0.238287 16.706051 21.850959
F 9.214973 1.286421 21.892859
F 9.214973 9.004911 21.892859
F 9.214973 16.723451 21.892859
F 2.492863 7.721911 25.483359
F 2.492863 15.440451 25.483359
F 2.492863 0.003416 25.483359
F 11.417633 7.718491 25.546859
F 11.417633 15.436951 25.546859
F 16.036433 15.531851 21.174059
F 2.516943 5.141941 21.844759
F 2.516943 12.860451 21.844759
F 11.443033 5.145661 21.908459
F 11.443033 12.864151 21.908459
F 2.498583 5.144241 24.577059
F 2.498583 12.862751 24.577059
F 11.424033 5.145661 24.637259
F 11.424033 12.864151 24.637259
F 2.474183 7.719591 28.215259
F 2.474183 15.438051 28.215259
F 2.474183 0.001100 28.215259
F 11.398633 7.718491 28.275759
F 11.398633 15.436951 28.275759
F 15.851933 7.813271 21.033859
F 4.737663 1.286561 24.590559
F 4.737663 9.005061 24.590559
F 4.737663 16.723551 24.590559
F 13.652133 1.286411 24.652859
F 13.652133 9.004911 24.652859
F 13.652133 16.723451 24.652859
F 4.712493 3.859081 28.228959
F 4.712493 11.577551 28.228959
F 13.626733 3.859251 28.291259
F 13.626733 11.577751 28.291259
F 4.731523 3.859881 25.499759
F 4.731523 11.578351 25.499759
F 13.645733 3.859251 25.562459
F 13.645733 11.577751 25.562459
F 4.756803 1.285771 21.861359
F 4.756803 9.004261 21.861359
F 4.756803 16.722751 21.861359
F 13.671133 1.286411 21.924059
F 13.671133 9.004911 21.924059
F 13.671133 16.723451 21.924059
F 6.961343 7.718551 25.515759
F 6.961343 15.437051 25.515759
F 6.961343 0.000055 25.515759
F 15.904433 7.828261 25.696059
F 15.729033 15.495051 25.588059
F 6.993123 0.000015 20.967759
F 6.986713 5.145601 21.877259
F 6.986713 12.864051 21.877259
F 15.964533 5.132581 22.106159
F 15.939933 12.950251 22.043259
F 6.967733 5.145651 24.606159
F 6.967733 12.864151 24.606159
F 15.841733 5.321161 24.802959
F 15.943833 12.839751 24.852259
F 6.942333 7.718501 28.244659
F 6.942333 15.437051 28.244659
F 6.942333 0.000011 28.244659
F 15.937833 7.662741 28.457459
F 15.767433 15.269851 28.389359
F 6.993123 15.437051 20.967759
F 0.149572 1.252561 31.895959
F 0.149572 8.971061 31.895959
F 0.149572 16.689551 31.895959
F 9.145143 1.286421 31.898659
F 9.145143 9.004911 31.898659
F 9.145143 16.723451 31.898659
F 7.018523 12.864151 17.329259
F 7.018523 5.145641 17.329259
F 0.202075 1.273511 29.129759
F 0.202075 8.992001 29.129759
F 0.202075 16.710551 29.129759
F 9.164173 1.286421 29.169759
F 9.164173 9.004911 29.169759
F 9.164173 16.723451 29.169759
F 2.468913 5.142601 29.122059
F 2.468913 12.861051 29.122059
F 11.392233 5.145661 29.185359
F 11.392233 12.864151 29.185359
F 2.449883 5.144911 31.853459
F 2.449883 12.863451 31.853459
F 11.373233 5.145661 31.914159
F 11.373233 12.864151 31.914159
F 4.687363 1.286591 31.867359
F 4.687363 9.005091 31.867359
F 4.687363 16.723551 31.867359
F 13.601333 1.286411 31.929759
F 13.601333 9.004911 31.929759
F 13.601333 16.723451 31.929759
F 4.706223 1.285791 29.138259
F 4.706223 9.004281 29.138259
F 4.706223 16.722751 29.138259
F 13.620333 1.286411 29.200859
F 13.620333 9.004911 29.200859
F 13.620333 16.723451 29.200859
F 6.935943 5.145611 29.154159
F 6.935943 12.864151 29.154159
F 15.889933 5.069891 29.285359
F 15.693333 12.640551 29.459359
F 6.916953 5.145651 31.883059
F 6.916953 12.864151 31.883059
F 15.999233 4.954931 31.947059
F 15.721133 12.801751 32.073059
F 0.229524 1.245601 17.347159
F 0.229524 8.964091 17.347159
F 0.229524 16.682551 17.347159
F 9.246743 1.286421 17.344859
F 9.246743 9.004911 17.344859
F 9.246743 16.723451 17.344859
F 0.208766 3.898631 20.984759
F 0.208766 11.617151 20.984759
F 9.221333 3.859241 20.983259
F 9.221333 11.577751 20.983259
F 0.257090 3.878671 18.211459
F 0.257090 11.597151 18.211359
F 9.240393 3.859241 18.254459
F 9.240393 11.577751 18.254459
F 2.541233 7.722461 18.206159
F 2.541233 15.440951 18.206159
F 2.541233 0.003966 18.206159
F 11.468433 7.718491 18.270059
F 11.468433 15.436951 18.270059
F 6.993123 7.718511 20.967759
F 2.547623 5.143721 17.300659
F 2.547623 12.862251 17.300659
F 11.474833 5.145661 17.360359
F 11.474833 12.864151 17.360359
F 2.523053 7.720191 20.938859
F 2.523053 15.438651 20.938859
F 2.523053 0.001698 20.938859
F 11.449433 7.718491 20.998859
F 11.449433 15.436951 20.998859
F 15.669733 12.969251 17.305259
F 4.788063 1.286521 17.313659
F 4.788063 9.005011 17.313659
F 4.788063 16.723551 17.313659
F 13.702933 1.286411 17.375959
F 13.702933 9.004911 17.375959
F 13.702933 16.723451 17.375959
F 4.762833 3.859121 20.952059
F 4.762843 11.577651 20.952059
F 13.677533 3.859251 21.014359
F 13.677533 11.577751 21.014359
F 4.782113 3.859901 18.222859
F 4.782113 11.578351 18.222859
F 13.696533 3.859251 18.285559
F 13.696533 11.577751 18.285559
F 7.012113 7.718561 18.238859
F 7.012113 15.437051 18.238859
F 7.012113 0.000062 18.238859
F 15.933233 7.721971 18.191259
F 15.888733 15.505251 18.367959
F 16.060633 5.072441 17.497959
F 18.198633 1.325501 32.022759
F 15.781333 -0.029970 25.614659
F 16.066433 0.006150 18.349059
F 15.823933 15.434951 32.779859
F 15.860733 7.639551 32.858959
F 0.070451 1.259111 46.445159
F 0.070451 8.977601 46.445159
F 0.070451 16.696151 46.445159
F 9.043533 1.286411 46.452459
F 9.043533 9.004911 46.452459
F 9.043533 16.723451 46.452459
F 0.116357 3.858131 47.330359
F 0.116357 11.576651 47.330359
F 9.037173 3.859251 47.362059
F 9.037173 11.577751 47.362059
F 0.133285 1.283941 43.689659
F 0.133285 9.002431 43.689659
F 0.133284 16.720951 43.689659
F 9.062573 1.286421 43.723559
F 9.062573 9.004911 43.723559
F 9.062573 16.723451 43.723559
F 2.348703 7.719781 47.315159
F 2.348703 15.438251 47.315159
F 2.348703 0.001289 47.315159
F 11.265233 7.718491 47.377559
F 11.265233 15.436951 47.377559
F 15.742733 15.453251 42.788759
F 2.373353 5.144181 43.676659
F 2.373353 12.862651 43.676659
F 11.290633 5.145661 43.739159
F 11.290633 12.864151 43.739159
F 2.353283 5.146211 46.406259
F 2.353283 12.864751 46.406259
F 11.271633 5.145661 46.467959
F 11.271633 12.864151 46.467959
F 4.586573 1.286661 46.421159
F 4.586573 9.005151 46.421159
F 4.586573 16.723651 46.421159
F 13.499733 1.286411 46.483559
F 13.499733 9.004911 46.483559
F 13.499733 16.723451 46.483559
F 4.580003 3.859831 47.330459
F 4.580003 11.578351 47.330459
F 13.493333 3.859251 47.393159
F 13.493333 11.577751 47.393159
F 4.605203 1.285821 43.692059
F 4.605203 9.004321 43.692059
F 4.605203 16.722851 43.692059
F 13.518733 1.286411 43.754659
F 13.518733 9.004911 43.754659
F 13.518733 16.723451 43.754659
F 6.809043 7.718521 47.346459
F 6.809043 15.437051 47.346459
F 6.809043 0.000028 47.346459
F 15.644333 7.745851 47.571659
F 15.799833 15.585851 47.286159
F 15.777433 7.754211 42.865959
F 6.834433 5.145631 43.707959
F 6.834433 12.864151 43.707959
F 15.671633 5.341211 44.000059
F 15.590833 12.916351 43.787859
F 6.815393 5.145661 46.436859
F 6.815393 12.864151 46.436859
F 15.599933 5.239311 46.565859
F 15.767733 12.832551 46.542059
F 0.130482 3.891031 35.532759
F 0.130483 11.609551 35.532759
F 9.119723 3.859251 35.537059
F 9.119723 11.577751 35.537059
F 9.138783 3.859241 32.808259
F 9.138783 11.577751 32.808259
F 2.445123 7.721151 32.760659
F 2.445123 15.439651 32.760659
F 2.445123 0.002654 32.760659
F 11.366833 7.718491 32.823759
F 11.366833 15.436951 32.823759
F 6.840773 0.000001 42.798459
F 2.425663 7.718861 35.491659
F 2.425653 15.437351 35.491659
F 2.425653 0.000364 35.491659
F 11.347833 7.718491 35.552659
F 11.347833 15.436951 35.552659
F 6.840773 15.436951 42.798459
F 4.662223 3.859061 35.505859
F 4.662223 11.577551 35.505859
F 13.575933 3.859251 35.568159
F 13.575933 11.577751 35.568159
F 4.680963 3.859871 32.776659
F 4.680963 11.578351 32.776659
F 13.594933 3.859251 32.839359
F 13.594933 11.577751 32.839359
F 6.910583 7.718541 32.792659
F 6.910583 15.437051 32.792659
F 6.910583 0.000044 32.792659
F 0.184578 3.869811 32.769159
F 0.184578 11.588351 32.769159
F 6.840773 7.718491 42.798459
F 6.891553 7.718501 35.521559
F 6.891553 15.436951 35.521559
F 6.891553 0.000007 35.521559
F 15.617633 7.633841 35.458359
F 15.850433 15.534751 35.488559
F 15.759033 12.770851 39.206959
F 0.111698 1.256851 39.169559
F 0.111698 8.975351 39.169559
F 0.111698 16.693851 39.169559
F 9.094333 1.286411 39.175559
F 9.094333 9.004911 39.175559
F 9.094333 16.723451 39.175559
F 0.091142 3.887591 42.807259
F 0.091142 11.606051 42.807259
F 9.068923 3.859251 42.813959
F 9.068923 11.577751 42.813959
F 0.150373 3.864991 40.048959
F 0.150373 11.583451 40.048959
F 9.087983 3.859251 40.085159
F 9.087983 11.577751 40.085159
F 0.167402 1.278281 36.408459
F 0.167402 8.996781 36.408459
F 0.167402 16.715251 36.408459
F 9.113373 1.286421 36.446659
F 9.113373 9.004911 36.446659
F 9.113373 16.723451 36.446659
F 2.397823 7.720231 40.038059
F 2.397823 15.438751 40.038059
F 2.397823 0.001732 40.038059
F 11.316033 7.718491 40.100659
F 11.316033 15.436951 40.100659
F 15.677033 5.329601 39.294559
F 2.421403 5.143451 36.399359
F 2.421403 12.861951 36.399359
F 11.341433 5.145661 36.462259
F 11.341433 12.864151 36.462259
F 2.401493 5.145691 39.129859
F 2.401493 12.864151 39.129859
F 11.322433 5.145661 39.191059
F 11.322433 12.864151 39.191059
F 2.377323 7.718201 42.768059
F 2.377323 15.436751 42.768059
F 6.866173 12.864151 39.159959
F 11.297033 7.718491 42.829559
F 11.297033 15.436951 42.829559
F 6.866173 5.145661 39.159959
F 4.637133 1.286601 39.144259
F 4.637133 9.005101 39.144259
F 4.637133 16.723551 39.144259
F 13.550533 1.286411 39.206659
F 13.550533 9.004911 39.206659
F 13.550533 16.723451 39.206659
F 4.611863 3.859031 42.782659
F 4.611863 11.577551 42.782659
F 13.525133 3.859251 42.845059
F 13.525133 11.577751 42.845059
F 4.630443 3.859851 40.053559
F 4.630443 11.578351 40.053559
F 13.544133 3.859251 40.116259
F 13.544133 11.577751 40.116259
F 4.655683 1.285801 36.415159
F 4.655683 9.004301 36.415159
F 4.655683 16.722751 36.415159
F 13.569533 1.286411 36.477759
F 13.569533 9.004911 36.477759
F 13.569533 16.723451 36.477759
F 6.859833 7.718521 40.069559
F 6.859833 15.437051 40.069559
F 6.859833 0.000031 40.069559
F 15.777233 7.761481 40.209259
F 15.857733 15.416951 40.033359
F 15.840433 13.021651 36.452859
F 6.885193 5.145621 36.431059
F 6.885193 12.864151 36.431059
F 15.845233 5.189241 36.529159
F 15.567733 -0.073213 47.509959
F 18.077933 16.716951 36.384259
F 18.003233 3.858441 40.053959
F 18.038333 8.977801 39.161859
F 15.791533 -0.045443 42.768959
F 15.831233 0.002699 32.801359
F 17.857633 1.309101 43.854059
F 0.050136 3.885391 50.082959
F 0.050136 11.603851 50.082959
F 9.018123 3.859251 50.090859
F 9.018123 11.577751 50.090859
F 2.329323 7.717661 50.044459
F 2.329323 15.436151 50.044459
F 6.910493 7.735111 64.623759
F 11.246233 7.718491 50.106459
F 11.246233 15.436951 50.106459
F 15.672833 12.755651 60.935059
F 4.561273 3.858971 50.059559
F 4.561273 11.577451 50.059559
F 13.474333 3.859251 50.121959
F 13.474333 11.577751 50.121959
F 6.790003 7.718491 50.075259
F 6.790003 15.436951 50.075259
F 15.749933 5.163071 61.123959
F 15.764833 7.692691 50.278559
F 15.773733 15.695051 50.018959
F 6.715453 12.863551 60.988059
F 0.030239 1.261561 53.720459
F 0.030239 8.980051 53.720459
F 0.030239 16.698551 53.720559
F 8.992733 1.286411 53.729359
F 8.992733 9.004911 53.729359
F 8.992733 16.723451 53.729359
F 0.010695 3.882691 57.357959
F 0.010695 11.601151 57.357959
F 8.967313 3.859251 57.367759
F 8.967313 11.577751 57.367759
F 0.082780 3.850821 54.611859
F 0.082780 11.569351 54.611859
F 8.986373 3.859251 54.638959
F 8.986373 11.577751 54.638959
F 0.099532 1.291181 50.971159
F 0.099532 9.009671 50.971159
F 0.099532 16.728151 50.971159
F 9.011763 1.286411 51.000459
F 9.011763 9.004911 51.000459
F 9.011763 16.723451 51.000459
F 2.299543 7.719321 54.592159
F 2.299543 15.437851 54.592159
F 2.299543 0.000831 54.592159
F 11.214433 7.718491 54.654459
F 11.214433 15.436951 54.654459
F 6.715453 5.145101 60.988059
F 2.324083 5.144591 50.953659
F 2.324083 12.863051 50.953659
F 11.239833 5.145661 51.016059
F 11.239833 12.864151 51.016059
F 2.305483 5.146811 53.682559
F 2.305483 12.865351 53.682559
F 11.220833 5.145661 53.744859
F 11.220833 12.864151 53.744859
F 2.281713 7.717001 57.320759
F 2.281713 15.435451 57.320759
F 15.696533 12.896051 58.195059
F 11.195433 7.718491 57.383359
F 11.195433 15.436951 57.383359
F 15.537733 5.196441 58.391959
F 4.535993 1.286721 53.697959
F 4.535993 9.005211 53.697959
F 4.535993 16.723751 53.697959
F 13.448933 1.286411 53.760459
F 13.448933 9.004911 53.760459
F 13.448933 16.723451 53.760459
F 4.510713 3.858921 57.336359
F 4.510713 11.577451 57.336359
F 13.423533 3.859251 57.398859
F 13.423533 11.577751 57.398859
F 4.529643 3.859811 54.607359
F 4.529643 11.578351 54.607359
F 13.442533 3.859251 54.670059
F 13.442533 11.577751 54.670059
F 4.554803 1.285841 50.968959
F 4.554803 9.004331 50.968959
F 4.554803 16.722851 50.968959
F 13.467933 1.286411 51.031559
F 13.467933 9.004911 51.031559
F 13.467933 16.723451 51.031559
F 6.758263 7.718521 54.623359
F 6.758263 15.437051 54.623359
F 6.758263 0.000026 54.623359
F 15.657933 7.642281 54.747059
F 15.656433 15.416751 54.595959
F 6.732853 12.864151 58.261559
F 6.783643 5.145631 50.984859
F 6.783643 12.864151 50.984859
F 15.714733 5.166321 51.152359
F 15.779833 13.021551 50.912359
F 6.764623 5.145671 53.713759
F 6.764623 12.864151 53.713759
F 15.766333 4.986321 53.869159
F 15.788133 12.932551 53.728959
F 6.739233 7.718481 57.352159
F 6.739233 15.436951 57.352159
F 6.732853 5.145641 58.261559
F 15.798833 7.835121 57.584959
F 15.786133 15.562351 57.351059
F 15.771933 15.432551 61.845859
F 6.716303 7.715611 61.880359
F 15.858733 15.475551 64.602859
F 15.703333 7.712171 64.739759
F 8.943533 1.285831 61.003559
F 8.943533 9.004331 61.003559
F 8.943533 16.722851 61.003559
F 0.086357 3.933981 64.664759
F 0.086357 11.652451 64.664759
F 9.138563 3.875871 64.639359
F 9.138563 11.594351 64.639359
F 6.910493 0.016621 64.623759
F 6.910493 15.453651 64.623759
F 0.052751 3.845001 61.904659
F 0.052751 11.563451 61.904659
F 8.944403 3.856341 61.895959
F 8.944403 11.574851 61.895959
F 0.065902 1.298581 58.252859
F 0.065902 9.017071 58.252859
F 0.065902 16.735551 58.252859
F 8.960973 1.286411 58.277159
F 8.960973 9.004911 58.277159
F 8.960973 16.723451 58.277159
F 2.259363 7.716041 61.849459
F 2.259363 15.434551 61.849459
F 15.724233 7.674751 61.986159
F 11.172533 7.715591 61.911459
F 11.172533 15.434051 61.911459
F 6.716303 15.434151 61.880359
F 2.274903 5.145011 58.230759
F 2.274903 12.863551 58.230759
F 11.189033 5.145661 58.292659
F 11.189033 12.864151 58.292659
F 2.258303 5.146001 60.958959
F 2.258303 12.864451 60.958959
F 11.171633 5.145081 61.019159
F 11.171633 12.863551 61.019159
F 2.448983 7.739741 64.593159
F 2.448983 15.458251 64.593159
F 2.448983 0.021248 64.593159
F 11.366633 7.735121 64.654959
F 11.366633 15.453651 64.654959
F 11.366633 0.016625 64.654959
F 4.487053 1.286181 60.972159
F 4.487053 9.004681 60.972159
F 4.487053 16.723151 60.972159
F 13.399733 1.285831 61.034759
F 13.399733 9.004331 61.034759
F 13.399733 16.722851 61.034759
F 4.677483 3.876191 64.608459
F 4.677483 11.594651 64.608459
F 13.594733 3.875871 64.670459
F 13.594733 11.594351 64.670459
F 4.488203 3.856861 61.864459
F 4.488203 11.575351 61.864459
F 13.400533 3.856341 61.927059
F 13.400533 11.574851 61.927059
F 4.504483 1.285861 58.245559
F 4.504483 9.004351 58.245559
F 4.504483 16.722851 58.245559
F 13.417133 1.286411 58.308259
F 13.417133 9.004911 58.308259
F 13.417133 16.723451 58.308259
F 18.078333 8.894591 61.068059
F 17.963533 9.016901 53.848459
F 17.827333 16.903451 58.338259
F 18.034633 9.072381 51.066659
F 17.749833 11.395051 61.959059
F 17.820633 11.769851 64.756959
F 15.772233 0.130935 54.555059
F 15.594233 -0.041495 61.689259
F 15.655533 -0.138290 50.235659
F 0.306596 24.398751 2.825139
F 0.306596 32.117251 2.825139
F 9.339523 24.444851 2.810929
F 9.339523 32.163351 2.810929
F 0.290830 27.060751 6.435629
F 15.907833 20.582551 14.767959
F 0.290830 19.342251 6.435629
F 9.322933 27.014751 6.429759
F 9.322933 34.733251 6.429759
F 9.322933 19.296251 6.429759
F 0.335184 27.040551 3.660279
F 15.954933 28.402851 14.791659
F 0.335184 19.322051 3.660279
F 9.340393 27.015351 3.703269
F 7.037483 20.582551 14.600359
F 9.340393 19.296851 3.703269
F 0.222988 24.459951 0.055879
F 0.222988 32.178451 0.055879
F 9.145333 24.425251 0.067510
F 9.145333 32.143751 0.067510
F 2.636313 30.879751 3.655569
F 2.636313 23.161251 3.655569
F 11.568533 30.874551 3.718829
F 11.568533 23.156051 3.718829
F 2.441613 28.284851 0.023465
F 2.441613 20.566351 0.023466
F 11.373433 28.284551 0.083066
F 11.373433 20.566051 0.083066
F 2.638193 28.301551 2.768239
F 2.638193 20.583051 2.768239
F 11.567633 28.304051 2.826479
F 11.567633 20.585551 2.826479
F 2.621863 30.876551 6.386139
F 2.621863 23.158151 6.386139
F 11.551033 30.873951 6.445319
F 11.551033 23.155451 6.445319
F 4.880133 24.444851 2.779819
F 4.880133 32.163351 2.779819
F 13.795733 24.444851 2.842039
F 13.795733 32.163351 2.842039
F 4.863723 27.014651 6.398579
F 4.863723 34.733151 6.398579
F 4.863723 19.296151 6.398579
F 13.779133 27.014751 6.460869
F 13.779133 34.733251 6.460869
F 13.779133 19.296251 6.460869
F 4.881853 27.015951 3.671659
F 7.037483 28.301051 14.600359
F 4.881853 19.297451 3.671659
F 13.796533 27.015351 3.734379
F 13.721933 32.160351 14.647159
F 13.796533 19.296851 3.734379
F 4.689203 24.425051 0.036221
F 4.689193 32.143551 0.036221
F 13.601533 24.425251 0.098621
F 13.601533 32.143751 0.098621
F 7.112083 30.874651 3.687669
F 7.112083 23.156151 3.687669
F 15.877733 30.734651 3.748649
F 15.954233 23.152151 3.846609
F 6.917013 28.284451 0.051932
F 6.917013 20.565951 0.051932
F 11.493833 20.582651 14.631559
F 11.493833 28.301151 14.631559
F 7.111293 28.304051 2.795389
F 7.111293 20.585551 2.795389
F 16.064333 28.246051 2.786199
F 15.949333 20.759651 2.807199
F 7.094703 30.874051 6.414219
F 7.094703 23.155551 6.414219
F 16.072933 30.892051 6.492939
F 16.008533 23.008251 6.608429
F 0.270698 24.397851 10.072259
F 0.270698 32.116351 10.072259
F 9.297543 24.441951 10.067959
F 9.297543 32.160451 10.067959
F 0.250912 27.056751 13.709259
F 13.721933 24.441951 14.647159
F 0.250912 19.338251 13.709259
F 9.272133 27.014751 13.706359
F 9.272133 34.733251 13.706359
F 9.272133 19.296251 13.706359
F 0.296120 27.037351 10.932159
F 4.807423 32.159751 14.584459
F 0.296120 19.318851 10.932159
F 9.291193 27.014751 10.977559
F 9.291193 34.733251 10.977559
F 9.291193 19.296251 10.977559
F 0.316197 24.418151 7.293249
F 0.316197 32.136651 7.293249
F 9.316583 24.441951 7.339119
F 9.316583 32.160451 7.339119
F 2.589593 30.878451 10.929059
F 2.589593 23.159951 10.929059
F 11.519333 30.873951 10.993159
F 11.519333 23.155451 10.993159
F 2.613613 28.296351 7.290419
F 2.613613 20.577851 7.290429
F 11.544633 28.301151 7.354679
F 11.544633 20.582651 7.354679
F 2.597053 28.298751 10.024059
F 2.597053 20.580251 10.024059
F 11.525633 28.301151 10.083459
F 11.525633 20.582651 10.083459
F 2.572283 30.876151 13.662359
F 2.572283 23.157651 13.662359
F 11.500233 30.873951 13.721959
F 11.500233 23.155451 13.721959
F 4.838513 24.441951 10.036759
F 4.838513 32.160451 10.036759
F 13.753733 24.441951 10.099059
F 13.753733 32.160351 10.099059
F 4.813293 27.014651 13.675259
F 4.813293 34.733151 13.675259
F 4.813293 19.296151 13.675259
F 13.728333 27.014751 13.737459
F 13.728333 34.733251 13.737459
F 13.728333 19.296251 13.737459
F 4.832743 27.015451 10.945959
F 4.807423 24.441251 14.584459
F 4.832743 19.296951 10.945959
F 13.747333 27.014751 11.008659
F 13.747333 34.733251 11.008659
F 13.747333 19.296251 11.008659
F 4.858063 24.441251 7.307539
F 4.858063 32.159751 7.307539
F 13.772733 24.441951 7.370229
F 13.772733 32.160351 7.370229
F 7.062893 30.874051 10.961959
F 7.062893 23.155551 10.961959
F 15.896733 30.986851 11.147159
F 16.086733 23.301451 11.271159
F 7.088273 28.301051 7.323519
F 7.088273 20.582551 7.323519
F 16.073733 28.288051 7.464219
F 15.907133 20.585751 7.493999
F 7.069313 28.301151 10.052359
F 7.069313 20.582651 10.052359
F 16.111533 28.400751 10.254759
F 15.995033 20.756551 10.039459
F 7.043913 30.874051 13.690859
F 7.043913 23.155551 13.690859
F 16.014633 30.928851 13.940259
F 15.973733 23.281951 13.973259
F 0.276418 24.420551 14.571859
F 0.276418 32.139051 14.571859
F 9.265783 24.441951 14.616059
F 9.265783 32.160451 14.616059
F 2.565693 28.296951 14.567659
F 2.565693 20.578551 14.567659
F 15.836633 28.435151 0.071121
F 15.645433 20.634851 0.046188
F 0.188599 24.404151 24.622059
F 0.188599 32.122651 24.622059
F 9.195943 24.441951 24.621759
F 9.195943 32.160451 24.621759
F 0.168891 27.050551 28.259059
F 15.951033 23.196951 20.991259
F 0.168891 19.332051 28.259059
F 9.170523 27.014751 28.260159
F 9.170523 34.733251 28.260159
F 9.170523 19.296251 28.260159
F 0.219973 27.029951 25.490359
F 15.917233 30.880251 21.155759
F 0.219973 19.311451 25.490359
F 9.189583 27.014751 25.531359
F 9.189583 34.733251 25.531359
F 9.189583 19.296251 25.531359
F 0.238287 24.424551 21.850959
F 0.238287 32.143051 21.850959
F 9.214973 24.441951 21.892859
F 9.214973 32.160451 21.892859
F 2.492863 30.877451 25.483359
F 2.492863 23.158951 25.483359
F 11.417633 30.873951 25.546859
F 11.417633 23.155451 25.546859
F 2.516943 28.297451 21.844759
F 2.516943 20.578951 21.844759
F 11.443033 28.301151 21.908459
F 11.443033 20.582651 21.908459
F 2.498583 28.299751 24.577059
F 2.498583 20.581251 24.577059
F 11.424033 28.301151 24.637259
F 11.424033 20.582651 24.637259
F 2.474183 30.875051 28.215259
F 2.474183 23.156551 28.215259
F 11.398633 30.873951 28.275759
F 11.398633 23.155451 28.275759
F 4.737663 24.442051 24.590559
F 4.737663 32.160551 24.590559
F 13.652133 24.441951 24.652859
F 13.652133 32.160351 24.652859
F 4.712493 27.014551 28.228959
F 4.712493 34.733051 28.228959
F 4.712493 19.296051 28.228959
F 13.626733 27.014751 28.291259
F 13.626733 34.733251 28.291259
F 13.626733 19.296251 28.291259
F 4.731523 27.015351 25.499759
F 6.993123 23.155551 20.967759
F 4.731523 19.296851 25.499759
F 13.645733 27.014751 25.562459
F 13.645733 34.733251 25.562459
F 13.645733 19.296251 25.562459
F 4.756803 24.441251 21.861359
F 4.756803 32.159751 21.861359
F 13.671133 24.441951 21.924059
F 13.671133 32.160351 21.924059
F 6.961343 30.874051 25.515759
F 6.961343 23.155551 25.515759
F 15.846933 30.772351 25.581259
F 15.840233 23.231551 25.726459
F 6.986713 28.301051 21.877259
F 6.986713 20.582551 21.877259
F 15.953533 28.229651 21.759659
F 16.043333 20.564451 21.972659
F 6.967733 28.301151 24.606159
F 6.967733 20.582651 24.606159
F 15.931233 28.204451 24.673859
F 15.931433 20.594351 24.757759
F 6.942333 30.873951 28.244659
F 6.942333 23.155551 28.244659
F 15.889333 30.794851 28.286659
F 15.849333 23.110151 28.471759
F 0.149571 24.408051 31.895959
F 0.149572 32.126551 31.895959
F 9.145143 24.441951 31.898659
F 9.145143 32.160451 31.898659
F 7.018523 28.301151 17.329259
F 6.993123 30.874051 20.967759
F 15.895633 23.174951 18.389859
F 0.202075 24.429051 29.129759
F 0.202075 32.147451 29.129759
F 9.164173 24.441951 29.169759
F 9.164173 32.160451 29.169759
F 2.468913 28.298051 29.122059
F 2.468913 20.579551 29.122059
F 11.392233 28.301151 29.185359
F 11.392233 20.582651 29.185359
F 2.449883 28.300451 31.853459
F 2.449883 20.581951 31.853459
F 11.373233 28.301151 31.914159
F 11.373233 20.582651 31.914159
F 4.687363 24.442051 31.867359
F 4.687363 32.160551 31.867359
F 13.601333 24.441951 31.929759
F 13.601333 32.160351 31.929759
F 4.706223 24.441251 29.138259
F 4.706223 32.159751 29.138259
F 13.620333 24.441951 29.200859
F 13.620333 32.160351 29.200859
F 6.935943 28.301151 29.154159
F 6.935943 20.582651 29.154159
F 15.906033 28.321651 29.115659
F 16.006133 20.384351 29.203759
F 6.916953 28.301151 31.883059
F 6.916953 20.582651 31.883059
F 15.799633 28.413751 31.977659
F 15.893533 30.960751 18.399759
F 0.229523 24.401051 17.347159
F 0.229524 32.119551 17.347159
F 9.246743 24.441951 17.344859
F 9.246743 32.160451 17.344859
F 0.208766 27.054151 20.984759
F 15.774533 20.711851 17.347059
F 0.208766 19.335651 20.984759
F 9.221333 27.014751 20.983259
F 9.221333 34.733251 20.983259
F 9.221333 19.296251 20.983259
F 0.257090 27.034151 18.211459
F 15.964533 28.409451 17.449659
F 0.257090 19.315651 18.211359
F 9.240383 27.014751 18.254459
F 9.240393 34.733251 18.254459
F 9.240383 19.296251 18.254459
F 2.541233 30.877951 18.206159
F 2.541233 23.159451 18.206159
F 11.468433 30.873951 18.270059
F 11.468433 23.155451 18.270059
F 2.547623 28.299251 17.300659
F 2.547623 20.580751 17.300659
F 11.474833 28.301151 17.360359
F 11.474833 20.582651 17.360359
F 2.523053 30.875651 20.938859
F 2.523053 23.157151 20.938859
F 11.449433 30.873951 20.998859
F 11.449433 23.155451 20.998859
F 4.788063 24.442051 17.313659
F 4.788063 32.160551 17.313659
F 13.702933 24.441951 17.375959
F 13.702933 32.160351 17.375959
F 4.762843 27.014651 20.952059
F 4.762843 34.733151 20.952059
F 4.762843 19.296151 20.952059
F 13.677533 27.014751 21.014359
F 13.677533 34.733251 21.014359
F 13.677533 19.296251 21.014359
F 4.782113 27.015351 18.222859
F 7.018523 20.582651 17.329259
F 4.782113 19.296851 18.222859
F 13.696533 27.014751 18.285559
F 13.696533 34.733251 18.285559
F 13.696533 19.296251 18.285559
F 7.012113 30.874051 18.238859
F 7.012113 23.155551 18.238859
F 15.778333 20.468951 31.970859
F 18.178033 24.623051 29.286759
F 18.004233 24.393151 31.933759
F 18.019633 19.236851 32.737259
F 0.070451 24.414551 46.445159
F 0.070451 32.133051 46.445159
F 9.043533 24.441951 46.452459
F 9.043533 32.160451 46.452459
F 0.116357 27.013651 47.330359
F 0.116357 34.732151 47.330359
F 0.116357 19.295151 47.330359
F 9.037173 27.014751 47.362059
F 9.037173 34.733251 47.362059
F 9.037173 19.296251 47.362059
F 0.133285 24.439451 43.689659
F 0.133285 32.157951 43.689659
F 9.062573 24.441951 43.723559
F 9.062573 32.160451 43.723559
F 2.348703 30.875251 47.315159
F 2.348703 23.156751 47.315159
F 11.265233 30.873951 47.377559
F 11.265233 23.155451 47.377559
F 2.373353 28.299651 43.676659
F 2.373353 20.581151 43.676659
F 11.290633 28.301151 43.739159
F 11.290633 20.582651 43.739159
F 2.353283 28.301751 46.406259
F 2.353283 20.583251 46.406259
F 11.271633 28.301151 46.467959
F 11.271633 20.582651 46.467959
F 4.586573 24.442151 46.421159
F 4.586573 32.160651 46.421159
F 13.499733 24.441951 46.483559
F 13.499733 32.160351 46.483559
F 4.580003 27.015351 47.330459
F 15.666433 23.092651 42.823859
F 4.580003 19.296851 47.330459
F 13.493333 27.014751 47.393159
F 13.493333 34.733251 47.393159
F 13.493333 19.296251 47.393159
F 4.605203 24.441351 43.692059
F 4.605203 32.159851 43.692059
F 13.518733 24.441951 43.754659
F 13.518733 32.160351 43.754659
F 6.809043 30.874051 47.346459
F 6.809043 23.155551 47.346459
F 15.661533 30.860851 47.408559
F 15.859633 23.308851 47.179159
F 6.834433 28.301151 43.707959
F 6.834433 20.582651 43.707959
F 15.860733 28.274251 43.841459
F 15.854633 20.472251 43.691459
F 6.815393 28.301151 46.436859
F 6.815393 20.582651 46.436859
F 15.774533 28.283151 46.592159
F 15.787333 20.683351 46.320159
F 0.130482 27.046551 35.532759
F 15.660033 30.924751 42.810759
F 0.130482 19.328051 35.532759
F 9.119723 27.014751 35.537059
F 9.119723 34.733251 35.537059
F 9.119723 19.296251 35.537059
F 9.138783 27.014751 32.808259
F 9.138783 34.733251 32.808259
F 9.138783 19.296251 32.808259
F 2.445123 30.876651 32.760659
F 2.445123 23.158151 32.760659
F 11.366833 30.873951 32.823759
F 11.366833 23.155451 32.823759
F 2.425653 30.874351 35.491659
F 2.425653 23.155851 35.491659
F 11.347833 30.873951 35.552659
F 11.347833 23.155451 35.552659
F 4.662223 27.014551 35.505859
F 4.662223 34.733051 35.505859
F 4.662223 19.296051 35.505859
F 13.575933 27.014751 35.568159
F 13.575933 34.733251 35.568159
F 13.575933 19.296251 35.568159
F 4.680963 27.015351 32.776659
F 6.840773 23.155451 42.798459
F 4.680963 19.296851 32.776659
F 13.594933 27.014751 32.839359
F 13.594933 34.733251 32.839359
F 13.594933 19.296251 32.839359
F 6.910583 30.874051 32.792659
F 6.910583 23.155551 32.792659
F 0.184578 27.025351 32.769159
F 0.184578 19.306851 32.769159
F 6.891553 30.873951 35.521559
F 6.891553 23.155451 35.521559
F 15.857833 30.888251 35.743959
F 15.786533 23.017851 35.525859
F 0.111698 24.412351 39.169559
F 0.111698 32.130851 39.169559
F 9.094333 24.441951 39.175559
F 9.094333 32.160451 39.175559
F 0.091142 27.043051 42.807259
F 6.840773 30.873951 42.798459
F 0.091142 19.324551 42.807259
F 9.068923 27.014751 42.813959
F 9.068923 34.733251 42.813959
F 9.068923 19.296251 42.813959
F 0.150373 27.020451 40.048959
F 15.718433 20.679751 39.156359
F 0.150373 19.301951 40.048959
F 9.087983 27.014751 40.085159
F 9.087983 34.733251 40.085159
F 9.087983 19.296251 40.085159
F 0.167402 24.433751 36.408459
F 0.167402 32.152251 36.408459
F 9.113373 24.441951 36.446659
F 9.113373 32.160451 36.446659
F 2.397823 30.875751 40.038059
F 2.397823 23.157251 40.038059
F 11.316033 30.873951 40.100659
F 11.316033 23.155451 40.100659
F 2.421403 28.298951 36.399359
F 2.421403 20.580451 36.399359
F 11.341433 28.301151 36.462259
F 11.341433 20.582651 36.462259
F 2.401493 28.301151 39.129859
F 2.401493 20.582651 39.129859
F 11.322433 28.301151 39.191059
F 11.322433 20.582651 39.191059
F 2.377323 30.873651 42.768059
F 2.377323 23.155151 42.768059
F 11.297033 30.873951 42.829559
F 11.297033 23.155451 42.829559
F 4.637133 24.442051 39.144259
F 4.637133 32.160551 39.144259
F 13.550533 24.441951 39.206659
F 13.550533 32.160351 39.206659
F 4.611863 27.014551 42.782659
F 4.611863 34.733051 42.782659
F 4.611863 19.296051 42.782659
F 13.525133 27.014751 42.845059
F 13.525133 34.733251 42.845059
F 13.525133 19.296251 42.845059
F 4.630443 27.015351 40.053559
F 15.628733 28.349951 39.204459
F 4.630443 19.296851 40.053559
F 13.544133 27.014751 40.116259
F 13.544133 34.733251 40.116259
F 13.544133 19.296251 40.116259
F 4.655683 24.441251 36.415159
F 4.655683 32.159751 36.415159
F 13.569533 24.441951 36.477759
F 13.569533 32.160351 36.477759
F 6.859833 30.874051 40.069559
F 6.859833 23.155551 40.069559
F 15.746133 30.852551 40.183159
F 15.831933 23.242051 40.103459
F 6.885193 28.301151 36.431059
F 6.885193 20.582651 36.431059
F 15.843833 28.345151 36.497559
F 15.832133 20.584551 36.542559
F 6.866173 28.301151 39.159959
F 6.866173 20.582651 39.159959
F 18.112133 26.944051 43.037359
F 18.039333 19.366151 40.084459
F 18.108033 27.055551 47.280659
F 18.117133 24.511551 46.218059
F 18.013933 32.152251 43.649359
F 18.195333 19.316251 42.870559
F 15.684933 30.903451 32.971159
F 15.732633 23.118851 32.810459
F 0.050136 27.040851 50.082959
F 15.650533 28.529351 60.941859
F 0.050136 19.322351 50.082959
F 9.018123 27.014751 50.090859
F 9.018123 34.733251 50.090859
F 9.018123 19.296251 50.090859
F 2.329323 30.873151 50.044459
F 2.329323 23.154651 50.044459
F 11.246233 30.873951 50.106459
F 11.246233 23.155451 50.106459
F 4.561273 27.014451 50.059559
F 4.561273 34.732951 50.059559
F 4.561273 19.295951 50.059559
F 13.474333 27.014751 50.121959
F 13.474333 34.733251 50.121959
F 13.474333 19.296251 50.121959
F 6.790003 30.873951 50.075259
F 6.790003 23.155451 50.075259
F 15.834433 30.973751 50.087359
F 15.939233 23.159951 49.997059
F 0.030239 24.417051 53.720459
F 0.030239 32.135551 53.720459
F 8.992733 24.441951 53.729359
F 8.992733 32.160451 53.729359
F 0.010695 27.038151 57.357959
F 6.715453 20.582051 60.988059
F 0.010695 19.319651 57.357959
F 8.967313 27.014751 57.367759
F 8.967313 34.733251 57.367759
F 8.967313 19.296251 57.367759
F 0.082780 27.006351 54.611859
F 0.082780 34.724851 54.611859
F 0.082780 19.287851 54.611859
F 8.986373 27.014751 54.638959
F 8.986373 34.733251 54.638959
F 8.986373 19.296251 54.638959
F 0.099532 24.446651 50.971159
F 0.099532 32.165151 50.971159
F 9.011763 24.441951 51.000459
F 9.011763 32.160451 51.000459
F 2.299543 30.874851 54.592159
F 2.299543 23.156351 54.592159
F 11.214433 30.873951 54.654459
F 11.214433 23.155451 54.654459
F 2.324083 28.300051 50.953659
F 2.324083 20.581551 50.953659
F 11.239833 28.301151 51.016059
F 11.239833 20.582651 51.016059
F 2.305483 28.302351 53.682559
F 2.305483 20.583851 53.682559
F 11.220833 28.301151 53.744859
F 11.220833 20.582651 53.744859
F 2.281713 30.872451 57.320759
F 2.281713 23.153951 57.320759
F 11.195433 30.873951 57.383359
F 11.195433 23.155451 57.383359
F 4.535993 24.442251 53.697959
F 4.535993 32.160751 53.697959
F 13.448933 24.441951 53.760459
F 13.448933 32.160351 53.760459
F 4.510713 27.014451 57.336359
F 4.510713 34.732951 57.336359
F 4.510713 19.295951 57.336359
F 13.423533 27.014751 57.398859
F 13.423533 34.733251 57.398859
F 13.423533 19.296251 57.398859
F 4.529643 27.015351 54.607359
F 6.715453 28.300551 60.988059
F 4.529643 19.296851 54.607359
F 13.442533 27.014751 54.670059
F 13.442533 34.733251 54.670059
F 13.442533 19.296251 54.670059
F 4.554803 24.441351 50.968959
F 4.554803 32.159851 50.968959
F 13.467933 24.441951 51.031559
F 13.467933 32.160351 51.031559
F 6.758263 30.874051 54.623359
F 6.758263 23.155551 54.623359
F 15.643033 30.741351 54.606159
F 15.606433 23.300351 54.891559
F 6.783643 28.301151 50.984859
F 6.783643 20.582651 50.984859
F 15.800333 28.382151 50.972159
F 15.734133 20.536751 50.995559
F 6.764623 28.301151 53.713759
F 6.764623 20.582651 53.713759
F 15.717933 28.091451 53.664059
F 15.508133 20.756051 53.781959
F 6.739233 30.873951 57.352159
F 6.739233 23.155451 57.352159
F 15.551733 30.794351 57.325859
F 15.726733 23.237251 57.533659
F 15.805633 23.220251 64.787759
F 15.850433 31.009651 64.624059
F 8.943533 24.441351 61.003559
F 8.943533 32.159851 61.003559
F 0.086357 27.089451 64.664759
F 15.688033 20.525551 58.378459
F 0.086357 19.370951 64.664759
F 9.138563 27.031351 64.639359
F 15.750733 28.288951 58.318959
F 9.138563 19.312851 64.639359
F 6.910493 23.172151 64.623759
F 6.910493 30.890651 64.623759
F 15.801433 20.706151 61.085159
F 0.052751 27.000451 61.904659
F 0.052751 34.718951 61.904659
F 0.052752 19.281951 61.904659
F 8.944403 27.011851 61.895959
F 8.944403 34.730351 61.895959
F 8.944403 19.293351 61.895959
F 0.065902 24.454051 58.252859
F 0.065902 32.172551 58.252859
F 8.960973 24.441951 58.277159
F 8.960973 32.160351 58.277159
F 2.259363 30.871551 61.849459
F 2.259363 23.153051 61.849459
F 11.172533 30.871051 61.911459
F 11.172533 23.152551 61.911459
F 2.274903 28.300551 58.230759
F 2.274903 20.582051 58.230759
F 11.189033 28.301151 58.292659
F 11.189033 20.582651 58.292659
F 2.258303 28.301451 60.958959
F 2.258303 20.582951 60.958959
F 11.171633 28.300551 61.019159
F 11.171633 20.582051 61.019159
F 2.448983 30.895251 64.593159
F 2.448983 23.176751 64.593159
F 11.366633 30.890651 64.654959
F 11.366633 23.172151 64.654959
F 4.487053 24.441651 60.972159
F 4.487053 32.160151 60.972159
F 13.399733 24.441351 61.034759
F 13.399733 32.159851 61.034759
F 4.677483 27.031651 64.608459
F 6.732853 20.582651 58.261559
F 4.677483 19.313151 64.608459
F 13.594733 27.031351 64.670459
F 6.732853 28.301151 58.261559
F 13.594733 19.312851 64.670459
F 4.488203 27.012351 61.864459
F 4.488203 34.730851 61.864459
F 4.488203 19.293851 61.864459
F 13.400533 27.011851 61.927059
F 13.400533 34.730351 61.927059
F 13.400533 19.293351 61.927059
F 4.504483 24.441351 58.245559
F 4.504483 32.159851 58.245559
F 13.417133 24.441951 58.308259
F 13.417133 32.160351 58.308259
F 6.716303 30.871151 61.880359
F 6.716303 23.152651 61.880359
F 15.770933 31.106451 61.898159
F 15.714033 23.297951 62.110059
F 18.029033 19.626451 57.392459
F 17.952133 27.034751 49.988859
F 17.946833 24.494051 50.971959
F 17.695733 24.590351 53.678759
F 17.993433 27.204251 62.076459
F 0.306596 47.554251 2.825139
F 0.306596 39.835751 2.825139
F 9.339523 47.600351 2.810929
F 9.339523 39.881851 2.810929
F 0.290830 50.216251 6.435629
F 0.290830 42.497751 6.435629
F 9.322933 50.170251 6.429759
F 9.322933 42.451751 6.429759
F 0.335184 50.196051 3.660279
F 0.335184 42.477551 3.660279
F 9.340393 50.170851 3.703269
F 9.340393 42.452351 3.703269
F 0.222988 47.615451 0.055879
F 0.222988 39.896951 0.055878
F 9.145333 47.580751 0.067511
F 9.145333 39.862251 0.067510
F 2.636313 38.598251 3.655569
F 2.636313 46.316751 3.655569
F 11.568533 38.593051 3.718829
F 11.568533 46.311551 3.718829
F 2.441613 51.440351 0.023466
F 2.441613 36.003351 0.023466
F 2.441613 43.721851 0.023466
F 11.373433 51.440051 0.083066
F 11.373433 36.003051 0.083066
F 11.373433 43.721551 0.083066
F 2.638193 51.457051 2.768239
F 2.638193 36.020051 2.768239
F 2.638193 43.738551 2.768239
F 11.567633 51.459551 2.826479
F 11.567633 36.022551 2.826479
F 11.567633 43.741051 2.826479
F 2.621863 38.595051 6.386139
F 2.621863 46.313551 6.386139
F 11.551033 38.592451 6.445319
F 11.551033 46.310951 6.445319
F 4.880133 47.600351 2.779819
F 4.880133 39.881851 2.779819
F 13.795733 47.600351 2.842039
F 13.795733 39.881851 2.842039
F 4.863723 50.170151 6.398579
F 4.863723 42.451651 6.398579
F 13.779133 50.170251 6.460869
F 13.779133 42.451751 6.460869
F 4.881853 50.171451 3.671659
F 4.881853 42.452951 3.671659
F 13.796533 50.170851 3.734379
F 13.796533 42.452351 3.734379
F 4.689203 47.580551 0.036221
F 4.689203 39.862051 0.036221
F 13.601533 47.580751 0.098621
F 13.601533 39.862251 0.098621
F 7.112083 38.593151 3.687669
F 7.112083 46.311651 3.687669
F 16.037433 38.495751 3.476969
F 16.030333 46.204451 3.706469
F 6.917013 51.439951 0.051932
F 6.917013 36.002951 0.051932
F 6.917013 43.721451 0.051932
F 0.250912 34.775251 13.709259
F 0.296120 34.755851 10.932159
F 4.832743 34.733951 10.945959
F 7.111293 51.459551 2.795389
F 7.111293 36.022551 2.795389
F 7.111293 43.741051 2.795389
F 16.128833 51.319351 2.784109
F 15.980233 35.867651 2.750289
F 16.100733 43.715851 2.804929
F 7.094703 38.592551 6.414219
F 7.094703 46.311051 6.414219
F 15.981733 38.660751 6.363449
F 15.855133 46.225051 6.384199
F 0.270698 47.553351 10.072259
F 0.270698 39.834851 10.072259
F 9.297543 47.597351 10.067959
F 9.297543 39.878951 10.067959
F 0.250912 50.212251 13.709259
F 0.250912 42.493751 13.709259
F 9.272133 50.170251 13.706359
F 9.272133 42.451751 13.706359
F 0.296120 50.192851 10.932159
F 0.296120 42.474351 10.932159
F 9.291193 50.170251 10.977559
F 9.291193 42.451751 10.977559
F 0.316197 47.573551 7.293249
F 0.316197 39.855151 7.293249
F 9.316583 47.597351 7.339119
F 9.316583 39.878951 7.339119
F 2.589593 38.596951 10.929059
F 2.589593 46.315451 10.929059
F 11.519333 38.592451 10.993159
F 11.519333 46.310951 10.993159
F 2.613613 51.451851 7.290429
F 2.613613 36.014851 7.290419
F 2.613613 43.733351 7.290429
F 11.544633 51.456651 7.354679
F 11.544633 36.019651 7.354679
F 11.544633 43.738151 7.354679
F 2.597053 51.454251 10.024059
F 2.597053 36.017251 10.024059
F 2.597053 43.735751 10.024059
F 11.525633 51.456651 10.083459
F 11.525633 36.019651 10.083459
F 11.525633 43.738151 10.083459
F 2.572283 38.594651 13.662359
F 2.572283 46.313151 13.662359
F 11.500233 38.592451 13.721959
F 11.500233 46.310951 13.721959
F 4.838513 47.597451 10.036759
F 4.838513 39.878951 10.036759
F 13.753733 47.597351 10.099059
F 13.753733 39.878851 10.099059
F 4.813293 50.170151 13.675259
F 4.813293 42.451651 13.675259
F 13.728333 50.170251 13.737459
F 13.728333 42.451751 13.737459
F 4.832743 50.170851 10.945959
F 4.832743 42.452451 10.945959
F 13.747333 50.170251 11.008659
F 13.747333 42.451751 11.008659
F 4.858063 47.596751 7.307539
F 4.858063 39.878251 7.307539
F 13.772733 47.597351 7.370229
F 13.772733 39.878851 7.370229
F 7.062893 38.592551 10.961959
F 7.062893 46.311051 10.961959
F 15.876533 38.417251 10.922859
F 16.022533 46.465351 10.960459
F 7.088273 51.456551 7.323519
F 7.088273 36.019551 7.323519
F 7.088273 43.738051 7.323519
F 16.100833 51.489651 7.390189
F 16.062233 36.040851 7.330029
F 16.042733 43.817951 7.398139
F 7.069313 51.456651 10.052359
F 7.069313 36.019651 10.052359
F 7.069313 43.738151 10.052359
F 15.907933 51.398151 14.646359
F 15.955133 35.919551 10.032959
F 15.934333 43.757651 10.059559
F 7.043913 38.592551 13.690859
F 7.043913 46.310951 13.690859
F 16.091033 38.736551 13.565059
F 15.990733 46.543351 13.717359
F 0.276418 47.576051 14.571859
F 0.276418 39.857551 14.571859
F 9.265783 47.597351 14.616059
F 9.265783 39.878951 14.616059
F 2.565693 51.452451 14.567659
F 2.565693 36.015451 14.567659
F 2.565693 43.733951 14.567659
F 11.493833 51.456651 14.631559
F 11.493833 36.019651 14.631559
F 11.493833 43.738151 14.631559
F 4.807423 47.596751 14.584459
F 4.807423 39.878251 14.584459
F 13.721933 47.597351 14.647159
F 13.721933 39.878851 14.647159
F 7.037483 51.456551 14.600359
F 7.037483 36.019551 14.600359
F 7.037483 43.738051 14.600359
F 13.796533 34.733851 3.734379
F 15.899033 36.176551 14.518359
F 16.028833 43.759251 14.597459
F 0.290830 34.779251 6.435629
F 0.335184 34.759051 3.660279
F 9.340393 34.733851 3.703269
F 4.881853 34.734451 3.671659
F 15.994833 51.424151 10.053459
F 15.794933 51.312951 0.018084
F 0.188599 47.559651 24.622059
F 0.188600 39.841151 24.622059
F 9.195943 47.597351 24.621759
F 9.195943 39.878951 24.621759
F 0.168891 50.206051 28.259059
F 0.168891 42.487551 28.259059
F 9.170523 50.170251 28.260159
F 9.170523 42.451751 28.260159
F 0.219973 50.185351 25.490359
F 0.219973 42.466851 25.490359
F 9.189583 50.170251 25.531359
F 9.189583 42.451751 25.531359
F 0.238287 47.580051 21.850959
F 0.238287 39.861551 21.850959
F 9.214973 47.597351 21.892859
F 9.214973 39.878951 21.892859
F 2.492863 38.595851 25.483359
F 2.492863 46.314351 25.483359
F 11.417633 38.592451 25.546859
F 11.417633 46.310951 25.546859
F 2.516943 51.452951 21.844759
F 2.516943 36.015951 21.844759
F 2.516943 43.734451 21.844759
F 11.443033 51.456651 21.908459
F 11.443033 36.019651 21.908459
F 11.443033 43.738151 21.908459
F 2.498583 51.455251 24.577059
F 2.498583 36.018251 24.577059
F 2.498583 43.736751 24.577059
F 11.424033 51.456651 24.637259
F 11.424033 36.019651 24.637259
F 11.424033 43.738151 24.637259
F 2.474183 38.593551 28.215259
F 2.474183 46.312051 28.215259
F 11.398633 38.592451 28.275759
F 11.398633 46.310951 28.275759
F 4.737663 47.597551 24.590559
F 4.737663 39.879051 24.590559
F 13.652133 47.597351 24.652859
F 13.652133 39.878851 24.652859
F 4.712493 50.170051 28.228959
F 4.712493 42.451551 28.228959
F 13.626733 50.170251 28.291259
F 13.626733 42.451751 28.291259
F 4.731523 50.170851 25.499759
F 4.731523 42.452351 25.499759
F 13.645733 50.170251 25.562459
F 13.645733 42.451751 25.562459
F 4.756803 47.596751 21.861359
F 4.756803 39.878251 21.861359
F 13.671133 47.597351 21.924059
F 13.671133 39.878851 21.924059
F 6.961343 38.592551 25.515759
F 6.961343 46.311051 25.515759
F 15.813033 38.534051 25.603159
F 15.862833 46.465551 25.632359
F 6.986713 51.456551 21.877259
F 6.986713 36.019551 21.877259
F 6.986713 43.738051 21.877259
F 15.754333 36.122851 31.984759
F 15.946233 35.958851 21.811859
F 15.782133 43.798651 22.106959
F 6.967733 51.456651 24.606159
F 6.967733 36.019651 24.606159
F 6.967733 43.738151 24.606159
F 15.841133 51.403751 29.125559
F 15.931633 35.933851 24.634759
F 15.953233 43.810051 24.739159
F 6.942333 38.592451 28.244659
F 6.942333 46.310951 28.244659
F 15.810333 38.544851 28.305859
F 15.892633 46.346651 28.396959
F 0.149572 47.563551 31.895959
F 0.149572 39.845051 31.895959
F 9.145143 47.597351 31.898659
F 9.145143 39.878951 31.898659
F 4.782113 34.733851 18.222859
F 0.257090 34.752651 18.211359
F 0.202075 47.584451 29.129759
F 0.202075 39.865951 29.129759
F 9.164173 47.597351 29.169759
F 9.164173 39.878951 29.169759
F 2.468913 51.453551 29.122059
F 2.468913 36.016551 29.122059
F 2.468913 43.735051 29.122059
F 11.392233 51.456651 29.185359
F 11.392233 36.019651 29.185359
F 11.392233 43.738151 29.185359
F 2.449883 51.455851 31.853459
F 2.449883 36.018951 31.853459
F 2.449883 43.737451 31.853459
F 11.373233 51.456651 31.914159
F 11.373233 36.019651 31.914159
F 11.373233 43.738151 31.914159
F 4.687363 47.597551 31.867359
F 4.687363 39.879051 31.867359
F 13.601333 47.597351 31.929759
F 13.601333 39.878851 31.929759
F 4.706223 47.596751 29.138259
F 4.706223 39.878251 29.138259
F 13.620333 47.597351 29.200859
F 13.620333 39.878851 29.200859
F 6.935943 51.456551 29.154159
F 6.935943 36.019551 29.154159
F 6.935943 43.738051 29.154159
F 0.208766 34.772651 20.984759
F 15.786833 36.084451 29.241059
F 15.798733 43.890251 29.332159
F 6.916953 51.456651 31.883059
F 6.916953 36.019651 31.883059
F 6.916953 43.738151 31.883059
F 15.910733 43.677051 31.969659
F 16.040933 51.425551 24.732359
F 15.770733 51.606251 22.055859
F 0.229524 47.556551 17.347159
F 0.229524 39.838051 17.347159
F 9.246743 47.597351 17.344859
F 9.246743 39.878951 17.344859
F 0.208766 50.209651 20.984759
F 0.208766 42.491151 20.984759
F 9.221333 50.170251 20.983259
F 9.221333 42.451751 20.983259
F 0.257090 50.189651 18.211459
F 0.257090 42.471151 18.211359
F 9.240393 50.170251 18.254459
F 9.240393 42.451751 18.254459
F 2.541233 38.596451 18.206159
F 2.541233 46.314951 18.206159
F 11.468433 38.592451 18.270059
F 11.468433 46.310951 18.270059
F 2.547623 51.454751 17.300659
F 2.547623 36.017751 17.300659
F 2.547623 43.736251 17.300659
F 11.474833 51.456651 17.360359
F 11.474833 36.019651 17.360359
F 11.474833 43.738151 17.360359
F 2.523053 38.594151 20.938859
F 2.523053 46.312651 20.938859
F 11.449433 38.592451 20.998859
F 11.449433 46.310951 20.998859
F 4.788063 47.597451 17.313659
F 4.788063 39.879051 17.313659
F 13.702933 47.597351 17.375959
F 13.702933 39.878851 17.375959
F 4.762833 50.170151 20.952059
F 4.762833 42.451651 20.952059
F 13.677533 50.170251 21.014359
F 13.677533 42.451751 21.014359
F 4.782113 50.170851 18.222859
F 4.782113 42.452351 18.222859
F 13.696533 50.170251 18.285559
F 13.696533 42.451751 18.285559
F 7.012113 38.592551 18.238859
F 7.012113 46.311051 18.238859
F 15.794133 38.549851 18.421759
F 15.946133 46.271251 18.300359
F 7.018523 51.456651 17.329259
F 7.018523 36.019651 17.329259
F 7.018523 43.738151 17.329259
F 15.781333 51.441751 31.792459
F 15.973333 36.004451 17.314059
F 15.888533 43.832351 17.193359
F 6.993123 38.592451 20.967759
F 6.993123 46.310951 20.967759
F 15.927333 38.639051 21.196859
F 15.916133 46.306951 21.070759
F 0.168891 34.769051 28.259059
F 0.219973 34.748351 25.490359
F 4.731523 34.733851 25.499759
F 15.940033 51.471151 17.305559
F 18.173233 42.383051 18.053059
F 18.098933 34.714451 28.250459
F 15.702733 46.155351 32.998159
F 0.070451 47.570051 46.445159
F 0.070451 39.851551 46.445159
F 9.043533 47.597351 46.452459
F 9.043533 39.878851 46.452459
F 0.116357 50.169151 47.330359
F 0.116357 42.450651 47.330359
F 9.037173 50.170251 47.362059
F 9.037173 42.451751 47.362059
F 0.133284 47.594951 43.689659
F 0.133285 39.876451 43.689659
F 9.062573 47.597351 43.723559
F 9.062573 39.878951 43.723559
F 2.348703 38.593751 47.315159
F 2.348703 46.312251 47.315159
F 11.265233 38.592451 47.377559
F 11.265233 46.310951 47.377559
F 2.373353 51.455151 43.676659
F 2.373353 36.018151 43.676659
F 2.373353 43.736651 43.676659
F 11.290633 51.456651 43.739159
F 11.290633 36.019651 43.739159
F 11.290633 43.738151 43.739159
F 2.353283 51.457151 46.406259
F 2.353283 36.020151 46.406259
F 2.353283 43.738651 46.406259
F 11.271633 51.456651 46.467959
F 11.271633 36.019651 46.467959
F 11.271633 43.738151 46.467959
F 4.586573 47.597651 46.421159
F 4.586573 39.879151 46.421159
F 13.499733 47.597351 46.483559
F 13.499733 39.878851 46.483559
F 4.580003 50.170851 47.330459
F 4.580003 42.452351 47.330459
F 13.493333 50.170251 47.393159
F 13.493333 42.451751 47.393159
F 4.605203 47.596851 43.692059
F 4.605203 39.878351 43.692059
F 13.518733 47.597351 43.754659
F 13.518733 39.878851 43.754659
F 6.809043 38.592551 47.346459
F 6.809043 46.311051 47.346459
F 15.763233 38.573351 47.509859
F 15.623633 46.342751 47.337659
F 6.834433 51.456651 43.707959
F 6.834433 36.019651 43.707959
F 6.834433 43.738151 43.707959
F 15.768433 51.490651 39.389559
F 15.855433 35.885951 43.857159
F 15.728933 43.731951 43.664859
F 6.815393 51.456651 46.436859
F 6.815393 36.019651 46.436859
F 6.815393 43.738151 46.436859
F 15.547633 51.389651 46.338359
F 15.682333 35.966451 46.595159
F 15.641233 43.828851 46.340859
F 0.130482 50.202051 35.532759
F 0.130483 42.483551 35.532759
F 9.119723 50.170251 35.537059
F 9.119723 42.451751 35.537059
F 9.138783 50.170251 32.808259
F 9.138783 42.451751 32.808259
F 2.445123 38.595151 32.760659
F 2.445123 46.313651 32.760659
F 11.366833 38.592451 32.823759
F 11.366833 46.310951 32.823759
F 2.425653 38.592851 35.491659
F 2.425653 46.311351 35.491659
F 11.347833 38.592451 35.552659
F 11.347833 46.310951 35.552659
F 4.662223 50.170051 35.505859
F 4.662223 42.451551 35.505859
F 13.575933 50.170251 35.568159
F 13.575933 42.451751 35.568159
F 4.680963 50.170851 32.776659
F 4.680963 42.452351 32.776659
F 13.594933 50.170251 32.839359
F 13.594933 42.451751 32.839359
F 6.910583 38.592551 32.792659
F 6.910583 46.311051 32.792659
F 0.184578 42.462251 32.769159
F 0.184578 34.743751 32.769159
F 6.891553 38.592451 35.521559
F 6.891553 46.310951 35.521559
F 15.897933 38.600151 35.851759
F 15.782133 46.178251 35.712459
F 0.111698 47.567851 39.169559
F 0.111698 39.849351 39.169559
F 9.094333 47.597351 39.175559
F 9.094333 39.878851 39.175559
F 0.091142 50.198551 42.807259
F 0.091142 42.480051 42.807259
F 9.068923 50.170251 42.813959
F 9.068923 42.451751 42.813959
F 0.150373 50.175951 40.048959
F 0.150373 42.457451 40.048959
F 9.087983 50.170251 40.085159
F 9.087983 42.451751 40.085159
F 0.167402 47.589251 36.408459
F 0.167402 39.870751 36.408459
F 9.113373 47.597351 36.446659
F 9.113373 39.878951 36.446659
F 2.397823 38.594251 40.038059
F 2.397823 46.312751 40.038059
F 11.316033 38.592451 40.100659
F 11.316033 46.310951 40.100659
F 2.421403 51.454451 36.399359
F 2.421403 36.017451 36.399359
F 2.421403 43.735951 36.399359
F 11.341433 51.456651 36.462259
F 11.341433 36.019651 36.462259
F 11.341433 43.738151 36.462259
F 2.401493 51.456651 39.129859
F 2.401493 36.019651 39.129859
F 2.401493 43.738151 39.129859
F 11.322433 51.456651 39.191059
F 11.322433 36.019651 39.191059
F 11.322433 43.738151 39.191059
F 2.377323 38.592151 42.768059
F 2.377323 46.310651 42.768059
F 11.297033 38.592451 42.829559
F 11.297033 46.310951 42.829559
F 4.637133 47.597551 39.144259
F 4.637133 39.879051 39.144259
F 13.550533 47.597351 39.206659
F 13.550533 39.878851 39.206659
F 4.611863 50.170051 42.782659
F 4.611863 42.451551 42.782659
F 13.525133 50.170251 42.845059
F 13.525133 42.451751 42.845059
F 4.630443 50.170851 40.053559
F 4.630443 42.452351 40.053559
F 13.544133 50.170251 40.116259
F 13.544133 42.451751 40.116259
F 4.655683 47.596751 36.415159
F 4.655683 39.878251 36.415159
F 13.569533 47.597351 36.477759
F 13.569533 39.878851 36.477759
F 6.859833 38.592551 40.069559
F 6.859833 46.311051 40.069559
F 15.730333 38.565451 40.242059
F 15.760933 46.331751 40.020559
F 6.885193 51.456651 36.431059
F 6.885193 36.019651 36.431059
F 6.885193 43.738151 36.431059
F 15.825733 51.483451 43.643059
F 16.027833 36.047451 36.460259
F 15.785033 43.617251 36.679259
F 6.866173 51.456651 39.159959
F 6.866173 36.019651 39.159959
F 6.866173 43.738151 39.159959
F 15.610633 51.473151 36.580459
F 15.741033 36.024751 39.224859
F 15.994733 43.617751 39.461059
F 6.840773 38.592451 42.798459
F 6.840773 46.310951 42.798459
F 15.767133 38.458151 42.842659
F 15.798233 46.295551 42.846959
F 4.580003 34.733851 47.330459
F 0.130483 34.765051 35.532759
F 4.680963 34.733851 32.776659
F 0.091142 34.761551 42.807259
F 0.150373 34.738951 40.048959
F 4.630443 34.733851 40.053559
F 0.184578 50.180751 32.769159
F 17.932033 39.759951 46.475359
F 15.792233 38.516751 32.929759
F 18.091433 39.880351 39.317159
F 0.050136 50.196351 50.082959
F 0.050136 42.477851 50.082959
F 9.018123 50.170251 50.090859
F 9.018123 42.451751 50.090859
F 2.329323 38.591651 50.044459
F 2.329323 46.310151 50.044459
F 11.246233 38.592451 50.106459
F 11.246233 46.310951 50.106459
F 4.561273 50.169951 50.059559
F 4.561273 42.451451 50.059559
F 13.474333 50.170251 50.121959
F 13.474333 42.451751 50.121959
F 6.790003 38.592451 50.075259
F 6.790003 46.310951 50.075259
F 15.762933 38.806451 50.185759
F 15.609233 46.263251 50.061759
F 0.030239 47.572551 53.720459
F 0.030239 39.854051 53.720459
F 8.992733 47.597351 53.729359
F 8.992733 39.878851 53.729359
F 0.010695 50.193651 57.357959
F 0.010695 42.475151 57.357959
F 8.967313 50.170251 57.367759
F 8.967313 42.451751 57.367759
F 0.082780 50.161751 54.611859
F 0.082780 42.443351 54.611859
F 8.986373 50.170251 54.638959
F 8.986373 42.451751 54.638959
F 0.099532 47.602151 50.971159
F 0.099532 39.883651 50.971159
F 9.011763 47.597351 51.000459
F 9.011763 39.878851 51.000459
F 2.299543 38.593351 54.592159
F 2.299543 46.311851 54.592159
F 11.214433 38.592451 54.654459
F 11.214433 46.310951 54.654459
F 2.324083 51.455551 50.953659
F 2.324083 36.018551 50.953659
F 2.324083 43.737051 50.953659
F 11.239833 51.456651 51.016059
F 11.239833 36.019651 51.016059
F 11.239833 43.738151 51.016059
F 2.305483 51.457751 53.682559
F 2.305483 36.020751 53.682559
F 2.305483 43.739251 53.682559
F 11.220833 51.456651 53.744859
F 11.220833 36.019651 53.744859
F 11.220833 43.738151 53.744859
F 2.281713 38.590951 57.320759
F 2.281713 46.309451 57.320759
F 11.195433 38.592451 57.383359
F 11.195433 46.310951 57.383359
F 4.535993 47.597651 53.697959
F 4.535993 39.879251 53.697959
F 13.448933 47.597351 53.760459
F 13.448933 39.878851 53.760459
F 4.510713 50.169851 57.336359
F 4.510713 42.451451 57.336359
F 13.423533 50.170251 57.398859
F 13.423533 42.451751 57.398859
F 4.529643 50.170751 54.607359
F 4.529643 42.452251 54.607359
F 13.442533 50.170251 54.670059
F 13.442533 42.451751 54.670059
F 4.554803 47.596851 50.968959
F 4.554803 39.878351 50.968959
F 13.467933 47.597351 51.031559
F 13.467933 39.878851 51.031559
F 6.758263 38.592551 54.623359
F 6.758263 46.311051 54.623359
F 15.685933 38.681451 54.669659
F 15.618133 46.383751 54.710059
F 6.783643 51.456651 50.984859
F 6.783643 36.019651 50.984859
F 6.783643 43.738151 50.984859
F 15.589133 51.431451 58.340959
F 15.744333 36.153251 51.106159
F 15.646233 43.716351 51.068659
F 6.764623 51.456651 53.713759
F 6.764623 36.019651 53.713759
F 6.764623 43.738151 53.713759
F 15.753533 51.489651 53.652759
F 15.720533 35.998051 53.862959
F 15.427033 43.848351 53.625459
F 6.739233 38.592451 57.352159
F 6.739233 46.310951 57.352159
F 15.604133 38.711651 57.424959
F 15.619533 46.279251 57.537659
F 15.797433 46.228551 64.668259
F 15.765433 38.523651 64.677059
F 8.943533 47.596851 61.003559
F 8.943533 39.878351 61.003559
F 0.086357 50.244951 64.664759
F 0.086357 42.526451 64.664759
F 9.138563 50.186851 64.639359
F 9.138563 42.468351 64.639359
F 6.910493 46.327651 64.623759
F 6.910493 38.609151 64.623759
F 0.052751 50.155951 61.904659
F 0.052751 42.437451 61.904659
F 8.944403 50.167351 61.895959
F 8.944403 42.448851 61.895959
F 0.065902 47.609551 58.252859
F 0.065902 39.891051 58.252859
F 8.960973 47.597351 58.277159
F 8.960973 39.878851 58.277159
F 2.259363 38.590051 61.849459
F 2.259363 46.308551 61.849459
F 11.172533 38.589551 61.911459
F 11.172533 46.308051 61.911459
F 2.274903 51.455951 58.230759
F 2.274903 36.018951 58.230759
F 2.274903 43.737451 58.230759
F 11.189033 51.456651 58.292659
F 11.189033 36.019651 58.292659
F 11.189033 43.738151 58.292659
F 2.258303 51.456951 60.958959
F 2.258303 36.019951 60.958959
F 2.258303 43.738451 60.958959
F 11.171633 51.456051 61.019159
F 11.171633 36.019051 61.019159
F 11.171633 43.737551 61.019159
F 2.448983 38.613751 64.593159
F 2.448983 46.332251 64.593159
F 11.366633 38.609151 64.654959
F 11.366633 46.327651 64.654959
F 4.487053 47.597151 60.972159
F 4.487053 39.878651 60.972159
F 13.399733 47.596851 61.034759
F 13.399733 39.878351 61.034759
F 4.677483 50.187151 64.608459
F 4.677483 42.468651 64.608459
F 13.594733 50.186851 64.670459
F 13.594733 42.468351 64.670459
F 4.488203 50.167851 61.864459
F 4.488203 42.449351 61.864459
F 13.400533 50.167351 61.927059
F 13.400533 42.448851 61.927059
F 4.504483 47.596851 58.245559
F 4.504483 39.878351 58.245559
F 13.417133 47.597351 58.308259
F 13.417133 39.878851 58.308259
F 6.716303 38.589551 61.880359
F 6.716303 46.308051 61.880359
F 15.623533 38.577151 61.965459
F 15.729733 46.418151 61.792659
F 6.732853 51.456651 58.261559
F 6.732853 36.019651 58.261559
F 6.732853 43.738151 58.261559
F 15.672433 51.421151 50.961259
F 15.622533 36.273051 58.297359
F 15.605033 43.727451 58.360559
F 6.715453 51.456051 60.988059
F 6.715453 36.019051 60.988059
F 6.715453 43.737551 60.988059
F 15.514633 51.424251 60.974359
F 15.547533 36.052351 60.969559
F 15.631433 43.842951 61.030459
F 0.050136 34.759351 50.082959
F 0.010695 34.756651 57.357959
F 4.529643 34.733751 54.607359
F 0.086357 34.807951 64.664759
F 9.138563 34.749851 64.639359
F 4.677483 34.750151 64.608459
F 13.594733 34.749851 64.670459
F 17.823733 42.428651 61.865259
F 17.755133 42.471451 54.524959
F 17.827733 50.122451 61.760059
F 18.009833 50.142151 64.494559
F 17.891933 39.889051 53.650059
F 15.967433 43.557751 65.527859
F 15.929933 35.948751 65.517759
F 0.306596 55.272751 2.825139
F 0.306596 62.991251 2.825139
F 9.339523 55.318851 2.810929
F 9.339523 63.037351 2.810929
F 0.290830 57.934751 6.435629
F 0.290830 65.653251 6.435629
F 9.322933 57.888751 6.429759
F 9.322933 65.607251 6.429759
F 0.335184 57.914551 3.660279
F 0.335184 65.633051 3.660279
F 9.340393 57.889351 3.703269
F 9.340393 65.607851 3.703269
F 0.222988 55.333951 0.055879
F 0.222988 63.052451 0.055878
F 9.145333 55.299251 0.067510
F 9.145333 63.017751 0.067510
F 2.636313 54.035151 3.655569
F 2.636313 61.753651 3.655569
F 11.568533 54.030051 3.718829
F 11.568533 61.748551 3.718829
F 2.441613 59.158851 0.023466
F 2.441613 66.877351 0.023465
F 11.373433 59.158551 0.083066
F 11.373433 66.877051 0.083066
F 2.638193 59.175551 2.768239
F 2.638193 66.894051 2.768239
F 11.567633 59.178051 2.826479
F 11.567633 66.896551 2.826479
F 2.621863 54.032051 6.386139
F 2.621863 61.750551 6.386139
F 11.551033 54.029451 6.445319
F 11.551033 61.747951 6.445319
F 4.880133 55.318851 2.779819
F 4.880133 63.037351 2.779819
F 13.795733 55.318751 2.842039
F 13.795733 63.037251 2.842039
F 4.863723 57.888651 6.398579
F 4.863723 65.607151 6.398579
F 13.779133 57.888751 6.460869
F 13.779133 65.607251 6.460869
F 4.881853 57.889951 3.671659
F 4.881853 65.608451 3.671659
F 13.796533 57.889351 3.734379
F 13.796533 65.607851 3.734379
F 4.689203 55.299051 0.036221
F 4.689203 63.017551 0.036221
F 13.601533 55.299251 0.098621
F 13.601533 63.017751 0.098621
F 7.112083 54.030151 3.687669
F 7.112083 61.748651 3.687669
F 16.012833 53.878251 3.501389
F 16.088733 61.740251 3.540589
F 6.917013 59.158451 0.051932
F 6.917013 66.876951 0.051932
F 11.500233 69.466451 13.721959
F 11.519333 69.466451 10.993159
F 7.111293 59.178051 2.795389
F 7.111293 66.896551 2.795389
F 15.843833 59.320151 2.712509
F 15.860533 67.015051 2.846229
F 7.094703 54.029451 6.414219
F 7.094703 61.747951 6.414219
F 15.899133 54.163851 6.271059
F 15.846733 61.739151 6.271579
F 0.270698 55.271851 10.072259
F 0.270698 62.990351 10.072259
F 9.297543 55.315851 10.067959
F 9.297543 63.034351 10.067959
F 0.250912 57.930751 13.709259
F 0.250912 65.649251 13.709259
F 9.272133 57.888751 13.706359
F 9.272133 65.607251 13.706359
F 0.296120 57.911351 10.932159
F 0.296120 65.629851 10.932159
F 9.291193 57.888751 10.977559
F 9.291193 65.607251 10.977559
F 0.316197 55.292051 7.293249
F 0.316197 63.010551 7.293249
F 9.316583 55.315851 7.339119
F 9.316583 63.034351 7.339119
F 2.589593 54.033951 10.929059
F 2.589593 61.752451 10.929059
F 11.519333 54.029451 10.993159
F 11.519333 61.747951 10.993159
F 2.613613 59.170351 7.290419
F 2.613613 66.888851 7.290429
F 11.544633 59.175151 7.354679
F 11.544633 66.893651 7.354679
F 2.597053 59.172751 10.024059
F 2.597053 66.891251 10.024059
F 11.525633 59.175151 10.083459
F 11.525633 66.893651 10.083459
F 2.572283 54.031651 13.662359
F 2.572283 61.750151 13.662359
F 11.500233 54.029451 13.721959
F 11.500233 61.747951 13.721959
F 4.838513 55.315951 10.036759
F 4.838513 63.034451 10.036759
F 13.753733 55.315851 10.099059
F 13.753733 63.034351 10.099059
F 4.813293 57.888651 13.675259
F 4.813293 65.607151 13.675259
F 13.728333 57.888751 13.737459
F 13.728333 65.607251 13.737459
F 4.832743 57.889351 10.945959
F 4.832743 65.607851 10.945959
F 13.747333 57.888751 11.008659
F 13.747333 65.607251 11.008659
F 4.858063 55.315251 7.307539
F 4.858063 63.033751 7.307539
F 13.772733 55.315851 7.370229
F 13.772733 63.034351 7.370229
F 7.062893 54.029551 10.961959
F 7.062893 61.748051 10.961959
F 15.885033 53.979451 11.178659
F 15.996833 61.619651 11.083859
F 7.088273 59.175051 7.323519
F 7.088273 66.893551 7.323519
F 15.920233 59.206051 7.412149
F 16.038833 67.050551 7.628089
F 7.069313 59.175151 10.052359
F 7.069313 66.893651 10.052359
F 15.933533 59.108051 10.192559
F 16.059633 66.930551 10.323259
F 7.043913 54.029451 13.690859
F 7.043913 61.747951 13.690859
F 15.896433 53.997151 13.950459
F 16.152333 61.768651 13.759159
F 0.276418 55.294451 14.571859
F 0.276418 63.012951 14.571859
F 9.265783 55.315851 14.616059
F 9.265783 63.034351 14.616059
F 2.565693 59.170951 14.567659
F 2.565693 66.889451 14.567659
F 11.493833 59.175151 14.631559
F 11.493833 66.893651 14.631559
F 4.807423 55.315251 14.584459
F 4.807423 63.033751 14.584459
F 13.721933 55.315851 14.647159
F 13.721933 63.034351 14.647159
F 7.037483 59.175051 14.600359
F 7.037483 66.893551 14.600359
F 15.883033 59.202951 14.817559
F 15.970533 67.050051 14.707759
F 18.109833 57.755451 13.994959
F 15.897633 66.976051 0.111215
F 16.003833 69.440851 10.959059
F 15.904633 59.221051 0.006814
F 0.188599 55.278151 24.622059
F 0.188599 62.996651 24.622059
F 9.195943 55.315851 24.621759
F 9.195943 63.034351 24.621759
F 0.168891 57.924551 28.259059
F 0.168891 65.643051 28.259059
F 9.170523 57.888751 28.260159
F 9.170523 65.607251 28.260159
F 0.219973 57.903851 25.490359
F 0.219973 65.622351 25.490359
F 9.189583 57.888751 25.531359
F 9.189583 65.607251 25.531359
F 0.238287 55.298551 21.850959
F 0.238287 63.017051 21.850959
F 9.214973 55.315851 21.892859
F 9.214973 63.034351 21.892859
F 2.492863 54.032851 25.483359
F 2.492863 61.751351 25.483359
F 11.417633 54.029451 25.546859
F 11.417633 61.747951 25.546859
F 2.516943 59.171451 21.844759
F 2.516943 66.889951 21.844759
F 11.443033 59.175151 21.908459
F 11.443033 66.893651 21.908459
F 2.498583 59.173751 24.577059
F 2.498583 66.892251 24.577059
F 11.424033 59.175151 24.637259
F 11.424033 66.893651 24.637259
F 2.474183 54.030551 28.215259
F 2.474183 61.749051 28.215259
F 11.398633 54.029451 28.275759
F 11.398633 61.747951 28.275759
F 4.737663 55.316051 24.590559
F 4.737663 63.034551 24.590559
F 13.652133 55.315851 24.652859
F 13.652133 63.034351 24.652859
F 4.712493 57.888551 28.228959
F 4.712493 65.607051 28.228959
F 13.626733 57.888751 28.291259
F 13.626733 65.607251 28.291259
F 4.731523 57.889351 25.499759
F 4.731523 65.607851 25.499759
F 13.645733 57.888751 25.562459
F 13.645733 65.607251 25.562459
F 4.756803 55.315251 21.861359
F 4.756803 63.033751 21.861359
F 13.671133 55.315851 21.924059
F 13.671133 63.034351 21.924059
F 6.961343 54.029551 25.515759
F 6.961343 61.748051 25.515759
F 15.975033 54.082251 25.713459
F 15.902033 61.835551 25.809659
F 6.986713 59.175051 21.877259
F 6.986713 66.893551 21.877259
F 15.792333 59.244151 22.036759
F 15.885333 66.977851 22.244859
F 6.967733 59.175151 24.606159
F 6.967733 66.893651 24.606159
F 15.993633 59.256651 24.713059
F 15.812533 66.900851 24.837659
F 6.942333 54.029451 28.244659
F 6.942333 61.747951 28.244659
F 15.750033 53.836451 28.288359
F 15.891333 61.635751 28.517459
F 0.149571 55.282051 31.895959
F 0.149572 63.000551 31.895959
F 9.145143 55.315851 31.898659
F 9.145143 63.034351 31.898659
F 11.398633 69.466451 28.275759
F 11.449433 69.466451 20.998859
F 0.202075 55.302951 29.129759
F 0.202075 63.021451 29.129759
F 9.164173 55.315851 29.169759
F 9.164173 63.034351 29.169759
F 2.468913 59.172051 29.122059
F 2.468913 66.890551 29.122059
F 11.392233 59.175151 29.185359
F 11.392233 66.893651 29.185359
F 2.449883 59.174351 31.853459
F 2.449883 66.892851 31.853459
F 11.373233 59.175151 31.914159
F 11.373233 66.893651 31.914159
F 4.687363 55.316051 31.867359
F 4.687363 63.034551 31.867359
F 13.601333 55.315851 31.929759
F 13.601333 63.034351 31.929759
F 4.706223 55.315251 29.138259
F 4.706223 63.033751 29.138259
F 13.620333 55.315851 29.200859
F 13.620333 63.034351 29.200859
F 6.935943 59.175051 29.154159
F 6.935943 66.893551 29.154159
F 15.835933 59.076451 29.282759
F 15.875733 67.022651 29.025359
F 6.916953 59.175151 31.883059
F 6.916953 66.893651 31.883059
F 15.974433 59.120951 31.964059
F 15.539933 66.893051 31.759459
F 0.229524 55.275051 17.347159
F 0.229524 62.993551 17.347159
F 9.246743 55.315851 17.344859
F 9.246743 63.034351 17.344859
F 0.208766 57.928151 20.984759
F 0.208766 65.646651 20.984759
F 9.221333 57.888751 20.983259
F 9.221333 65.607251 20.983259
F 0.257090 57.908151 18.211359
F 0.257090 65.626651 18.211359
F 9.240393 57.888751 18.254459
F 9.240383 65.607251 18.254459
F 2.541233 54.033451 18.206159
F 2.541233 61.751951 18.206159
F 11.468433 54.029451 18.270059
F 11.468433 61.747951 18.270059
F 2.547623 59.173251 17.300659
F 2.547623 66.891751 17.300659
F 11.474833 59.175151 17.360359
F 11.474833 66.893651 17.360359
F 2.523053 54.031151 20.938859
F 2.523053 61.749651 20.938859
F 11.449433 54.029451 20.998859
F 11.449433 61.747951 20.998859
F 4.788063 55.315951 17.313659
F 4.788063 63.034451 17.313659
F 13.702933 55.315851 17.375959
F 13.702933 63.034351 17.375959
F 4.762843 57.888551 20.952059
F 4.762843 65.607051 20.952059
F 13.677533 57.888751 21.014359
F 13.677533 65.607251 21.014359
F 4.782113 57.889351 18.222859
F 4.782113 65.607851 18.222859
F 13.696533 57.888751 18.285559
F 13.696533 65.607251 18.285559
F 7.012113 54.029551 18.238859
F 7.012113 61.748051 18.238859
F 15.889233 54.110451 18.410159
F 15.905633 61.704151 18.381659
F 7.018523 59.175151 17.329259
F 7.018523 66.893651 17.329259
F 15.989333 59.195151 17.474759
F 15.878833 66.995851 17.420959
F 6.993123 54.029451 20.967759
F 6.993123 61.747951 20.967759
F 15.895333 54.135451 21.138559
F 15.796633 61.740351 20.973259
F 11.417633 69.466451 25.546859
F 11.468433 69.466451 18.270059
F 15.893833 69.534351 21.146959
F 15.909633 69.650551 28.249359
F 0.070451 55.288551 46.445159
F 0.070451 63.007051 46.445159
F 9.043533 55.315851 46.452459
F 9.043533 63.034351 46.452459
F 0.116357 57.887651 47.330359
F 0.116357 65.606151 47.330359
F 9.037173 57.888751 47.362059
F 9.037173 65.607251 47.362059
F 0.133285 55.313451 43.689659
F 0.133284 63.031951 43.689659
F 9.062573 55.315851 43.723559
F 9.062573 63.034351 43.723559
F 2.348703 54.030751 47.315159
F 2.348703 61.749251 47.315159
F 11.265233 54.029451 47.377559
F 11.265233 61.747951 47.377559
F 2.373353 59.173651 43.676659
F 2.373353 66.892151 43.676659
F 11.290633 59.175151 43.739159
F 11.290633 66.893651 43.739159
F 2.353283 59.175651 46.406259
F 2.353283 66.894151 46.406259
F 11.271633 59.175151 46.467959
F 11.271633 66.893651 46.467959
F 4.586573 55.316151 46.421159
F 4.586573 63.034651 46.421159
F 13.499733 55.315851 46.483559
F 13.499733 63.034351 46.483559
F 4.580003 57.889351 47.330459
F 4.580003 65.607851 47.330459
F 13.493333 57.888751 47.393159
F 13.493333 65.607251 47.393159
F 4.605203 55.315251 43.692059
F 4.605203 63.033751 43.692059
F 13.518733 55.315851 43.754659
F 13.518733 63.034351 43.754659
F 6.809043 54.029551 47.346459
F 6.809043 61.748051 47.346459
F 15.562433 53.887351 47.357959
F 15.821033 61.718451 47.225259
F 6.834433 59.175151 43.707959
F 6.834433 66.893651 43.707959
F 15.877133 58.998451 43.889859
F 15.794033 66.787451 43.681959
F 6.815393 59.175151 46.436859
F 6.815393 66.893651 46.436859
F 15.700933 59.227851 46.569559
F 15.764033 66.914451 46.374559
F 0.130483 57.920551 35.532759
F 0.130483 65.639051 35.532759
F 9.119723 57.888751 35.537059
F 9.119723 65.607251 35.537059
F 9.138783 57.888751 32.808259
F 9.138783 65.607251 32.808259
F 2.445123 54.032151 32.760659
F 2.445123 61.750651 32.760659
F 11.366833 54.029451 32.823759
F 11.366833 61.747951 32.823759
F 2.425663 54.029851 35.491659
F 2.425653 61.748351 35.491659
F 11.347833 54.029451 35.552659
F 11.347833 61.747951 35.552659
F 4.662223 57.888551 35.505859
F 4.662223 65.607051 35.505859
F 13.575933 57.888751 35.568159
F 13.575933 65.607251 35.568159
F 4.680963 57.889351 32.776659
F 4.680963 65.607851 32.776659
F 13.594933 57.888751 32.839359
F 13.594933 65.607251 32.839359
F 6.910583 54.029551 32.792659
F 6.910583 61.748051 32.792659
F 11.297033 69.466451 42.829559
F 0.184578 57.899251 32.769159
F 6.891553 54.029451 35.521559
F 6.891553 61.747951 35.521559
F 15.770933 54.170051 35.544859
F 15.692933 61.725951 35.507959
F 0.111698 55.286351 39.169559
F 0.111698 63.004851 39.169559
F 9.094333 55.315851 39.175559
F 9.094333 63.034351 39.175559
F 0.091142 57.917051 42.807259
F 0.091142 65.635551 42.807259
F 9.068923 57.888751 42.813959
F 9.068923 65.607251 42.813959
F 0.150373 57.894451 40.048959
F 0.150373 65.612951 40.048959
F 9.087983 57.888751 40.085159
F 9.087983 65.607251 40.085159
F 0.167402 55.307751 36.408459
F 0.167402 63.026251 36.408459
F 9.113373 55.315851 36.446659
F 9.113373 63.034351 36.446659
F 2.397823 54.031251 40.038059
F 2.397823 61.749751 40.038059
F 11.316033 54.029451 40.100659
F 11.316033 61.747951 40.100659
F 2.421403 59.172951 36.399359
F 2.421403 66.891451 36.399359
F 11.341433 59.175151 36.462259
F 11.341433 66.893651 36.462259
F 2.401493 59.175151 39.129859
F 2.401493 66.893651 39.129859
F 11.322433 59.175151 39.191059
F 11.322433 66.893651 39.191059
F 2.377323 54.029151 42.768059
F 2.377323 61.747651 42.768059
F 11.297033 54.029451 42.829559
F 11.297033 61.747951 42.829559
F 4.637133 55.316051 39.144259
F 4.637133 63.034551 39.144259
F 13.550533 55.315851 39.206659
F 13.550533 63.034351 39.206659
F 4.611863 57.888551 42.782659
F 4.611863 65.607051 42.782659
F 13.525133 57.888751 42.845059
F 13.525133 65.607251 42.845059
F 4.630443 57.889351 40.053559
F 4.630443 65.607851 40.053559
F 13.544133 57.888751 40.116259
F 13.544133 65.607251 40.116259
F 4.655683 55.315251 36.415159
F 4.655683 63.033751 36.415159
F 13.569533 55.315851 36.477759
F 13.569533 63.034351 36.477759
F 6.859833 54.029551 40.069559
F 6.859833 61.748051 40.069559
F 15.760233 53.973751 40.026759
F 15.813533 61.824351 40.207059
F 6.885193 59.175151 36.431059
F 6.885193 66.893651 36.431059
F 15.926533 59.293151 36.611559
F 15.905733 66.834051 36.535359
F 6.866173 59.175151 39.159959
F 6.866173 66.893651 39.159959
F 15.823033 59.185651 39.263559
F 15.794833 67.057151 39.203259
F 6.840773 54.029451 42.798459
F 6.840773 61.747951 42.798459
F 15.672133 54.111751 42.814559
F 15.794833 61.664451 42.843059
F 11.265233 69.466451 47.377559
F 0.184578 65.617751 32.769159
F 11.316033 69.466451 40.100659
F 11.366833 69.466451 32.823759
F 11.347833 69.466451 35.552659
F 2.377323 69.466151 42.768059
F 17.987933 65.777951 47.357659
F 15.948333 54.087251 32.721459
F 15.783133 69.591951 40.077659
F 15.732633 69.415451 35.669259
F 15.919133 61.524451 32.808959
F 0.050136 57.914851 50.082959
F 0.050136 65.633351 50.082959
F 9.018123 57.888751 50.090859
F 9.018123 65.607251 50.090859
F 2.329323 54.028651 50.044459
F 2.329323 61.747151 50.044459
F 11.246233 54.029451 50.106459
F 11.246233 61.747951 50.106459
F 4.561273 57.888451 50.059559
F 4.561273 65.606951 50.059559
F 13.474333 57.888751 50.121959
F 13.474333 65.607251 50.121959
F 6.790003 54.029451 50.075259
F 6.790003 61.747951 50.075259
F 15.509633 53.934951 50.111959
F 15.806033 61.707551 50.041559
F 0.030239 55.291051 53.720459
F 0.030239 63.009551 53.720459
F 8.992733 55.315851 53.729359
F 8.992733 63.034351 53.729359
F 0.010695 57.912151 57.357959
F 0.010695 65.630651 57.357959
F 8.967313 57.888751 57.367759
F 8.967313 65.607251 57.367759
F 0.082780 57.880251 54.611859
F 0.082780 65.598751 54.611859
F 8.986373 57.888751 54.638959
F 8.986373 65.607251 54.638959
F 0.099532 55.320651 50.971159
F 0.099532 63.039151 50.971159
F 9.011763 55.315851 51.000459
F 9.011763 63.034351 51.000459
F 2.299543 54.030351 54.592159
F 2.299543 61.748851 54.592159
F 11.214433 54.029451 54.654459
F 11.214433 61.747951 54.654459
F 2.324083 59.174051 50.953659
F 2.324083 66.892551 50.953659
F 11.239833 59.175151 51.016059
F 11.239833 66.893651 51.016059
F 2.305483 59.176251 53.682559
F 2.305483 66.894751 53.682559
F 11.220833 59.175151 53.744859
F 11.220833 66.893651 53.744859
F 2.281713 54.027951 57.320759
F 2.281713 61.746451 57.320759
F 11.195433 54.029451 57.383359
F 11.195433 61.747951 57.383359
F 4.535993 55.316151 53.697959
F 4.535993 63.034651 53.697959
F 13.448933 55.315851 53.760459
F 13.448933 63.034351 53.760459
F 4.510713 57.888351 57.336359
F 4.510713 65.606851 57.336359
F 13.423533 57.888751 57.398859
F 13.423533 65.607251 57.398859
F 4.529643 57.889251 54.607359
F 4.529643 65.607751 54.607359
F 13.442533 57.888751 54.670059
F 13.442533 65.607251 54.670059
F 4.554803 55.315351 50.968959
F 4.554803 63.033851 50.968959
F 13.467933 55.315851 51.031559
F 13.467933 63.034351 51.031559
F 6.758263 54.029551 54.623359
F 6.758263 61.748051 54.623359
F 15.683433 53.982151 54.730059
F 15.873233 61.846651 54.532559
F 6.783643 59.175151 50.984859
F 6.783643 66.893651 50.984859
F 15.700733 59.123351 50.927659
F 15.650933 66.832251 51.090359
F 6.764623 59.175151 53.713759
F 6.764623 66.893651 53.713759
F 15.596833 59.254651 53.814959
F 15.687933 67.013151 53.681959
F 6.739233 54.029451 57.352159
F 6.739233 61.747951 57.352159
F 15.705033 54.115251 57.404159
F 15.592833 61.790151 57.341059
F 15.926933 61.749651 64.697659
F 15.935133 53.876551 64.623759
F 8.943533 55.315351 61.003559
F 8.943533 63.033851 61.003559
F 0.086357 57.963451 64.664759
F 0.086357 65.681951 64.664759
F 9.138563 57.905351 64.639359
F 9.138563 65.623851 64.639359
F 6.910493 61.764551 64.623759
F 6.910493 54.046051 64.623759
F 0.052751 57.874451 61.904659
F 0.052751 65.592951 61.904659
F 8.944403 57.885851 61.895959
F 8.944403 65.604351 61.895959
F 0.065902 55.328051 58.252859
F 0.065902 63.046551 58.252859
F 8.960973 55.315851 58.277159
F 8.960973 63.034351 58.277159
F 2.259363 54.027051 61.849459
F 2.259363 61.745551 61.849459
F 11.172533 54.026551 61.911459
F 11.172533 61.745051 61.911459
F 2.274903 59.174451 58.230759
F 2.274903 66.892951 58.230759
F 11.189033 59.175151 58.292659
F 11.189033 66.893651 58.292659
F 2.258303 59.175451 60.958959
F 2.258303 66.893951 60.958959
F 11.171633 59.174551 61.019159
F 11.171633 66.893051 61.019159
F 2.448983 54.050751 64.593159
F 2.448983 61.769251 64.593159
F 11.366633 54.046151 64.654959
F 11.366633 61.764551 64.654959
F 4.487053 55.315651 60.972159
F 4.487053 63.034151 60.972159
F 13.399733 55.315351 61.034759
F 13.399733 63.033851 61.034759
F 4.677483 57.905651 64.608459
F 4.677483 65.624151 64.608459
F 13.594733 57.905351 64.670459
F 13.594733 65.623851 64.670459
F 4.488203 57.886351 61.864459
F 4.488203 65.604851 61.864459
F 13.400533 57.885851 61.927059
F 13.400533 65.604351 61.927059
F 4.504483 55.315351 58.245559
F 4.504483 63.033851 58.245559
F 13.417133 55.315851 58.308259
F 13.417133 63.034351 58.308259
F 6.716303 54.026551 61.880359
F 6.716303 61.745051 61.880359
F 15.612233 53.961751 61.988859
F 15.629333 61.758751 61.903559
F 6.732853 59.175151 58.261559
F 6.732853 66.893651 58.261559
F 15.634833 59.294351 58.212359
F 15.680233 66.824251 58.182959
F 6.715453 59.174551 60.988059
F 6.715453 66.893051 60.988059
F 15.683333 59.256551 60.929459
F 15.720733 66.819851 60.902159
F 2.329323 69.465651 50.044459
F 11.246233 69.466451 50.106459
F 6.790003 69.466451 50.075259
F 11.172533 69.463551 61.911459
F 11.214433 69.466451 54.654459
F 2.281713 69.464951 57.320759
F 11.195433 69.466451 57.383359
F 6.716303 69.463551 61.880359
F 6.739233 69.466451 57.352159
F 2.259363 69.464051 61.849459
F 17.899833 55.247051 61.061259
F 17.963033 65.772551 57.082359
F 18.014533 65.787451 62.115259
F 17.901133 55.451051 58.266859
F 15.687233 69.535851 57.409859
F 17.887733 57.883351 61.883159
F 15.815033 69.530351 64.491059
F 17.911433 63.205651 50.881559
F 27.084933 1.299761 2.771879
F 26.915133 9.109791 2.960539
F 18.032133 3.783251 6.644269
F 18.147433 3.722311 3.892679
F 25.034433 13.215351 10.125559
F 27.114633 9.082811 0.140765
F 27.005433 3.807681 6.549539
F 27.052733 11.596651 6.374189
F 18.426233 11.565951 6.489439
F 18.234833 1.322081 14.678859
F 27.164433 3.805801 3.802699
F 26.894533 11.659051 3.666479
F 31.494233 16.687051 7.529989
F 18.243233 11.611151 10.923759
F 27.177133 8.984411 14.721059
F 18.179233 16.973051 2.923249
F 22.652933 16.763351 14.669959
F 31.645033 9.034771 14.552459
F 27.120633 1.310131 14.456959
F 24.692033 0.001580 6.459859
F 29.192733 7.743021 3.741279
F 29.105333 15.519051 3.711279
F 31.536533 1.140451 0.189104
F 20.254433 7.645711 3.743759
F 20.344433 15.447151 3.848879
F 31.507333 16.650851 14.546859
F 27.063433 16.758051 14.615359
F 26.977733 16.767251 2.757829
F 18.393433 3.777381 13.739659
F 18.134733 16.797551 14.623959
F 29.430133 4.980161 2.982439
F 29.277433 12.948251 2.963329
F 20.302333 5.183381 2.847359
F 20.367933 12.982651 2.763439
F 29.264833 7.729191 6.467409
F 29.193333 15.516351 6.399959
F 24.793733 12.786651 14.614859
F 20.400133 7.908951 6.685939
F 20.437933 15.492451 6.514349
F 22.657133 16.922451 3.077739
F 31.746433 1.344431 2.901159
F 31.496133 8.960811 2.855369
F 24.818433 12.943551 7.337409
F 22.664033 1.436721 2.758509
F 22.521233 8.932131 3.095609
F 26.883233 16.969151 7.348769
F 31.598433 3.995741 6.538849
F 31.671133 11.736051 6.471179
F 22.582033 3.903991 6.196629
F 22.689433 11.508151 6.491829
F 31.757833 3.830801 3.787959
F 31.629033 11.568851 3.763309
F 22.606233 4.016691 3.493769
F 22.660933 11.725951 3.735909
F 18.260733 1.329101 2.747999
F 29.390833 5.063471 14.852959
F 18.315633 11.560151 3.741509
F 18.179333 11.417151 13.570959
F 24.699733 5.091641 7.254929
F 18.331933 1.206401 10.087259
F 33.824233 7.909811 3.731959
F 33.666833 15.612551 3.792379
F 18.245933 16.727751 7.389669
F 24.776633 7.664971 3.955209
F 24.800033 15.572951 3.874339
F 29.285833 12.962051 14.584059
F 33.817733 13.116851 7.306689
F 24.815433 5.218111 9.931949
F 33.881533 12.940151 10.131659
F 22.585433 16.837051 10.299459
F 33.861433 5.292911 2.764749
F 33.839133 12.976351 2.861199
F 24.986233 5.335921 2.734719
F 24.674333 12.977351 2.893939
F 33.698733 7.800381 6.427229
F 33.823333 15.667551 6.475559
F 24.861433 15.397051 13.736159
F 24.917833 7.777231 6.590869
F 24.673833 15.382051 6.600539
F 20.275633 12.820351 14.586559
F 27.128033 1.291251 9.992329
F 27.231333 9.055031 10.120059
F 22.544433 16.708551 7.539639
F 18.236033 16.765851 10.102059
F 22.663333 1.310811 14.634959
F 31.511933 1.275681 14.661759
F 27.068233 3.864811 13.719759
F 27.017533 11.545551 13.562359
F 27.117033 16.918251 10.070359
F 20.692733 5.001021 14.901859
F 27.012533 3.853121 11.020159
F 27.278133 11.759551 10.906759
F 33.754033 0.038130 13.842859
F 22.644633 8.900251 14.548359
F 26.945833 1.262351 7.338399
F 27.094033 9.168431 7.500179
F 18.045333 9.148531 2.777369
F 33.784033 15.465251 13.888559
F 18.349033 1.145261 7.347059
F 33.918133 7.786731 13.745159
F 29.530833 7.800841 10.938359
F 29.353433 15.596851 10.790259
F 24.917633 5.104161 14.809259
F 20.404933 7.704591 11.150959
F 20.470633 15.405651 11.085459
F 24.953133 7.710701 13.825859
F 29.200633 5.234361 7.453969
F 29.365033 12.901551 7.287589
F 20.338433 5.068691 7.340129
F 20.570133 12.940351 7.380339
F 29.310133 5.096481 10.152659
F 29.423833 13.011151 10.098159
F 20.218333 5.152511 10.076759
F 20.717533 12.865351 10.038159
F 29.271333 7.639101 13.731859
F 29.310433 15.501751 13.591159
F 33.786333 12.883551 14.601959
F 20.348633 7.540921 13.826059
F 20.410633 15.363051 13.749159
F 33.917333 5.085411 14.562859
F 31.735933 1.229651 10.147859
F 31.758133 9.020571 10.138759
F 24.958833 15.692851 11.020459
F 22.577233 1.282971 9.963959
F 22.866033 8.978091 10.273859
F 33.883433 5.146161 7.372109
F 31.724433 3.803071 13.814759
F 31.529533 11.666051 13.821359
F 22.753933 3.769261 13.647259
F 22.639633 11.555151 13.851559
F 31.716833 3.905431 11.076159
F 31.584033 11.606251 10.995959
F 22.496433 3.916751 10.752059
F 23.026333 11.580651 10.957859
F 31.625033 1.323461 7.468499
F 31.519733 9.106371 7.222679
F 33.929833 5.133471 10.136259
F 22.514033 1.384381 7.348109
F 22.674133 8.947921 7.465179
F 31.377233 16.750651 2.836069
F 34.009333 7.731761 11.037159
F 33.779033 15.521051 11.168959
F 17.984933 16.831051 0.084588
F 25.080633 7.717501 11.097759
F 31.618133 16.995951 10.294059
F 18.244833 8.899991 14.700559
F 18.069133 3.851071 11.063959
F 22.614733 1.439831 -0.017923
F 29.321633 -0.103335 13.673559
F 36.165333 1.267251 7.495409
F 18.305133 9.142891 10.070959
F 18.148533 9.064641 7.482689
F 33.589033 12.895251 0.073717
F 22.425233 16.980251 0.210086
F 22.589433 8.860701 0.256103
F 29.358833 -0.070691 10.994659
F 24.776533 5.375971 -0.004258
F 29.183833 12.584251 0.004149
F 31.648233 8.879971 0.133243
F 29.293433 5.180371 0.295815
F 36.135433 3.869451 13.752559
F 33.669933 4.973911 0.036057
F 33.997533 0.045262 11.200359
F 27.027633 16.740951 0.105326
F 26.963933 1.229091 0.074727
F 20.438933 -0.082913 6.321679
F 20.456633 -0.092685 3.607839
F 27.199933 1.170571 24.537059
F 27.064033 9.033021 24.594859
F 18.166433 1.487921 29.239959
F 22.663433 3.904691 21.221459
F 33.534433 7.679251 18.411059
F 29.422833 12.890651 17.281959
F 27.077533 3.898971 28.134859
F 27.132233 11.513151 28.251959
F 22.651733 11.771851 18.253859
F 18.044933 3.906301 25.764159
F 27.306433 3.786001 25.502459
F 27.256033 11.685451 25.397059
F 33.731533 5.192251 17.275959
F 18.126833 9.075381 24.642859
F 27.204633 1.284131 21.832959
F 27.032633 8.912291 21.826459
F 31.544333 11.489751 20.738959
F 27.126833 9.129331 31.952059
F 20.125233 12.923451 31.985759
F 33.669633 0.018005 25.818959
F 29.324433 7.780971 25.617959
F 29.370433 15.729051 25.571859
F 24.921633 15.427551 21.042859
F 20.275433 7.779081 25.645559
F 20.435133 15.504251 25.466659
F 24.997733 7.545021 20.947059
F 29.389633 5.168321 22.057959
F 29.378933 12.733351 21.673259
F 20.424733 5.279031 21.922759
F 20.450633 12.944551 21.884359
F 29.458833 5.162591 24.743859
F 29.429533 12.978951 24.590159
F 20.373933 5.271631 24.791059
F 20.346933 12.884451 24.703359
F 29.269033 7.849651 28.345959
F 29.337033 15.398051 28.185059
F 33.934933 15.453351 21.057159
F 20.239233 7.720811 28.382959
F 20.124633 15.300651 28.237759
F 31.613833 1.308121 22.100659
F 31.549733 1.426341 24.813059
F 31.456633 9.142021 24.623459
F 18.351233 16.805151 21.939059
F 22.782533 1.203131 24.891859
F 22.556533 8.966441 24.664059
F 29.218433 5.152371 32.040059
F 31.477933 3.984881 28.534759
F 31.526033 11.590651 28.348259
F 22.762233 3.837631 28.371859
F 22.607733 11.567451 28.304859
F 31.694433 3.877241 25.750959
F 31.551233 11.577751 25.573559
F 22.556033 3.917731 25.834859
F 22.436633 11.445551 25.510559
F 31.610033 16.765051 31.860959
F 31.510033 8.943001 21.931759
F 20.345533 5.175671 32.131359
F 22.439433 1.090901 22.244159
F 22.671633 9.004841 21.889859
F 18.046733 9.159051 17.336759
F 33.747133 7.847551 25.502559
F 33.654533 15.425051 25.295359
F 33.737533 7.703151 21.147459
F 24.823733 7.501701 25.613959
F 24.760733 15.461451 25.605459
F 24.862833 13.044451 17.437359
F 33.815933 5.073171 21.962259
F 33.705933 12.803351 21.738559
F 25.070833 5.005171 22.096159
F 25.018333 12.780251 21.953159
F 33.781033 5.206301 24.676259
F 33.818533 12.664451 24.625459
F 24.951933 4.900221 24.811959
F 24.808533 12.855251 24.734559
F 33.754933 7.887961 28.141059
F 33.840333 15.492351 28.137359
F 25.012633 5.086211 17.426959
F 24.767033 7.970321 28.283659
F 24.725533 15.444651 28.365759
F 33.707933 12.791451 17.513859
F 22.523533 9.134971 32.051759
F 31.643333 1.268131 31.890059
F 31.705333 1.434521 17.291559
F 22.784033 3.780311 18.459959
F 18.061133 1.263241 24.737359
F 33.752133 5.344711 32.118259
F 26.897333 1.322881 29.310659
F 27.092333 9.083841 29.196359
F 29.371733 0.048801 25.564059
F 22.450133 16.648851 29.093759
F 18.132233 4.112721 28.408559
F 24.808133 5.132801 31.996259
F 29.115833 5.186501 29.205359
F 29.316833 12.777351 29.105859
F 20.519833 5.012391 29.449159
F 20.416733 12.816951 29.233559
F 18.130933 9.066981 29.500259
F 17.980633 17.073851 17.350759
F 31.421933 8.972281 17.372759
F 31.551333 3.872541 21.088659
F 31.568933 16.826951 17.193659
F 26.938533 16.726451 24.589159
F 29.198233 4.968811 17.459559
F 18.062433 11.629351 28.497259
F 29.246333 12.828351 31.901759
F 17.968833 16.727951 29.089059
F 31.449833 1.331351 29.115559
F 31.665833 9.064081 29.224259
F 17.992033 11.616151 20.797959
F 22.748233 1.455521 29.248859
F 22.550133 8.994041 29.238359
F 22.729733 1.140361 31.933859
F 33.706733 5.328071 29.336659
F 33.775733 12.948351 29.215659
F 25.023033 5.322371 29.233659
F 24.833033 12.913751 29.274959
F 22.692133 11.566851 20.992859
F 24.624733 12.829651 31.982559
F 31.575633 9.118601 31.943559
F 17.966933 9.053631 21.887159
F 27.154933 1.141881 17.141059
F 27.134433 9.080021 17.465359
F 31.546733 3.915671 18.395759
F 22.652833 16.749951 24.661759
F 33.620733 12.779151 31.989459
F 17.992633 16.702551 31.796559
F 27.264333 3.907791 20.959959
F 27.150333 11.461651 20.816459
F 27.273533 16.853151 17.294659
F 22.652133 16.798051 17.418059
F 27.173033 3.549721 18.225959
F 27.119133 11.661751 18.125859
F 31.426833 11.587951 18.029659
F 31.416133 16.802751 24.433859
F 29.229633 7.601601 18.461259
F 29.517433 15.565551 18.172059
F 27.161633 16.666651 22.016759
F 20.306933 7.888941 18.248759
F 20.175833 15.527451 18.092859
F 24.979033 15.619251 18.352059
F 26.922433 1.480181 32.103759
F 18.279733 1.231981 21.975659
F 20.468833 5.081871 17.527059
F 20.316733 13.002951 17.291459
F 29.259033 7.640901 21.077059
F 29.310133 15.264651 20.992459
F 24.830733 7.756071 18.276759
F 20.294533 7.809071 20.866959
F 20.575933 15.541551 20.767859
F 33.719233 15.386651 18.337859
F 31.604533 16.627351 21.649459
F 22.885333 16.813551 21.926559
F 22.666233 9.261431 17.179159
F 22.775933 1.384691 17.323459
F 27.209133 16.579351 29.141159
F 18.118333 9.203081 32.182959
F 27.098033 16.678151 31.969159
F 22.524133 16.694951 31.841659
F 18.174133 3.916561 18.370459
F 31.570833 16.645551 29.061959
F 18.186233 3.841221 21.138159
F 18.258933 1.372821 17.339259
F 18.098533 16.697551 24.711059
F 18.110233 11.716551 18.007559
F 18.159233 11.578151 25.711859
F 35.947133 3.844631 18.346959
F 35.948933 9.055361 29.343159
F 20.352333 -0.058519 20.936159
F 36.087633 11.626051 28.214559
F 36.004033 9.170191 32.138559
F 20.411333 0.024036 18.197559
F 33.819133 0.147366 28.451159
F 33.839533 0.000862 21.031259
F 29.217333 -0.067462 28.229359
F 22.305833 11.724551 32.804359
F 31.431833 11.571551 32.947159
F 20.387533 7.834231 32.977159
F 27.032333 1.471811 46.717359
F 26.819533 8.975771 46.308059
F 26.956933 11.731951 32.945759
F 17.909333 1.499231 36.201859
F 24.769933 15.399351 32.804559
F 33.690933 7.716101 40.059559
F 27.037433 3.982071 47.549259
F 26.896333 11.622851 47.354759
F 33.841533 15.367651 32.708059
F 31.776533 1.266771 39.512959
F 26.942033 1.365071 43.914859
F 26.999033 9.193391 43.616059
F 17.852533 8.945521 46.564459
F 22.453633 9.056011 36.540259
F 22.389033 1.179921 36.434059
F 31.552633 16.753551 43.771559
F 29.308933 7.944971 47.026959
F 29.126333 15.357751 47.279059
F 24.643933 15.516151 42.856859
F 20.218833 7.702801 47.492459
F 20.243733 15.272051 47.603359
F 24.701033 7.872231 42.761359
F 29.259933 5.228131 43.640259
F 29.202633 12.924251 43.588459
F 20.156133 5.187721 43.771659
F 20.122733 12.888551 43.795259
F 29.274933 5.230191 46.464959
F 29.181433 12.779151 46.410059
F 20.058533 5.162261 46.550859
F 20.113033 12.684051 46.603859
F 31.453433 1.133731 46.481659
F 31.616933 9.139591 46.284159
F 33.711333 7.932221 32.827759
F 22.432033 1.417081 46.387459
F 22.561533 8.903781 46.611359
F 29.346233 0.201019 35.704859
F 31.225833 3.758951 47.307759
F 31.376233 11.676751 47.307559
F 22.547633 4.014071 47.417759
F 22.428733 11.474351 47.586959
F 31.567333 1.186231 43.899359
F 31.653933 9.050161 43.585959
F 29.213633 0.289416 42.924659
F 22.294433 1.180121 43.590759
F 22.511533 8.773931 43.924259
F 18.215033 3.865971 32.902459
F 33.711033 7.681871 47.430659
F 33.695633 15.217951 47.390159
F 33.709833 15.421351 42.938459
F 24.751333 7.508831 47.401259
F 24.772733 15.487051 47.468659
F 33.911633 7.713121 42.874659
F 33.692833 4.979871 43.910259
F 33.549833 12.810451 43.670159
F 24.596633 5.218681 43.625759
F 24.569033 12.837351 43.655759
F 33.525133 5.150671 46.748959
F 33.574233 12.672351 46.401459
F 24.844133 5.165491 46.377359
F 24.796633 13.067951 46.377659
F 27.116633 3.932561 35.842159
F 27.103033 11.472651 35.713759
F 18.002133 16.971651 39.082359
F 17.988333 11.518251 40.018859
F 33.785133 -0.144575 35.567559
F 26.931133 16.776951 46.243159
F 18.180433 16.759151 43.732959
F 17.787233 8.986341 36.506559
F 31.430233 3.812451 42.974859
F 27.044433 16.666351 43.608159
F 24.604133 12.981251 39.135459
F 22.348733 11.415351 42.945159
F 22.336433 3.818671 42.795659
F 24.683233 5.348001 39.396659
F 29.414533 7.555951 35.623059
F 29.220133 15.571851 35.406759
F 33.826433 12.895451 39.493559
F 20.156733 7.985341 35.633659
F 20.337833 15.464251 35.542159
F 33.792933 5.173571 39.243359
F 31.638133 3.865331 35.659959
F 31.566033 11.679351 35.571259
F 22.513533 3.963311 35.674159
F 22.534233 11.693551 35.535959
F 31.383033 11.542451 42.729059
F 26.944233 16.839251 39.132559
F 22.421933 16.681251 43.804159
F 29.441233 15.505851 32.743159
F 33.795133 -0.044470 32.791459
F 20.398333 15.468751 32.799859
F 24.807733 12.768851 36.433659
F 20.344633 15.359951 42.732059
F 22.358733 1.112711 39.186859
F 24.802233 5.233181 36.534859
F 33.814133 7.912751 35.760659
F 33.912033 15.546151 35.457059
F 33.714433 13.039651 36.766959
F 24.888633 7.904411 35.619359
F 24.837533 15.386651 35.516259
F 33.835933 5.230741 36.447059
F 26.864633 1.348631 39.311759
F 27.173733 8.998631 39.293359
F 33.805433 15.486751 40.145159
F 22.493833 16.537551 46.441459
F 31.510233 9.193001 36.475659
F 31.639133 3.829861 40.260459
F 27.018433 3.924821 42.826159
F 26.892533 11.692151 42.620059
F 31.586033 9.090011 39.197659
F 31.790333 1.254111 36.678459
F 27.015833 3.862711 40.227159
F 26.920233 11.579351 40.008059
F 22.575133 16.722851 36.424759
F 22.415033 11.617851 40.224459
F 26.974733 1.308641 36.528459
F 27.168433 8.988301 36.522759
F 31.570233 16.747351 36.114259
F 31.391633 16.801751 46.598059
F 22.445433 3.937521 40.086359
F 31.654433 11.502551 40.068559
F 29.415133 7.799961 40.209859
F 29.253933 15.638151 39.968559
F 24.668133 15.575951 40.041359
F 20.256033 7.730911 40.238959
F 20.152033 15.424851 39.945059
F 22.471633 8.836821 39.217059
F 29.523633 5.117991 36.864459
F 29.435633 13.054951 36.477759
F 20.327933 5.218531 36.438959
F 20.206133 12.931751 36.523359
F 29.441433 5.109991 39.536159
F 29.236333 13.060851 39.258059
F 20.147033 5.265201 39.124059
F 20.294233 12.830651 39.169559
F 29.294333 7.849321 42.835959
F 29.393133 15.421551 42.663659
F 24.851333 7.922771 40.088059
F 20.156333 7.716811 42.971959
F 27.007933 16.798351 36.350459
F 31.566333 17.009851 38.943259
F 22.480733 16.779951 39.128959
F 18.072133 11.724051 35.605359
F 29.376533 7.750191 32.785959
F 17.805633 11.575551 42.853659
F 17.749833 3.773961 47.327659
F 18.175433 16.745151 46.413059
F 17.767733 3.918001 42.961359
F 17.829933 11.458051 47.497159
F 31.542633 3.835891 32.846259
F 17.758733 1.201591 46.475859
F 20.193633 -0.194521 40.172359
F 24.741533 7.794101 32.782359
F 18.128933 4.110291 35.569259
F 18.084033 1.388351 38.982659
F 18.028333 11.739051 33.000859
F 27.002533 4.034281 33.047659
F 34.079433 0.031772 40.230659
F 17.852933 9.058611 43.699559
F 22.340233 3.806931 32.931359
F 35.826133 11.764251 35.801759
F 35.992133 3.945061 32.831459
F 20.244533 0.014610 47.238459
F 29.163233 0.238015 40.020659
F 22.690833 3.953881 64.452459
F 29.063533 15.283551 64.874059
F 18.009833 3.930931 61.826159
F 17.970733 3.849671 50.142559
F 20.351833 15.500951 64.622959
F 31.406833 16.509451 50.845059
F 33.758833 5.120261 58.275259
F 31.575933 11.407351 64.638659
F 20.282533 15.584051 50.304259
F 31.549933 11.562051 50.214859
F 31.624033 3.831531 49.954259
F 22.449333 3.908491 50.048559
F 33.528833 15.552251 64.754959
F 18.147233 9.020651 58.301059
F 33.689233 7.743701 50.091559
F 33.729433 15.461451 50.030059
F 24.682833 15.571851 62.125859
F 24.853033 7.547181 50.249159
F 24.648333 15.523451 50.214259
F 20.305933 7.681491 50.161459
F 27.055233 1.387551 53.692759
F 26.759933 8.934911 53.776559
F 17.966933 1.379031 61.016959
F 28.988933 15.304351 50.215559
F 20.227133 7.797241 64.729059
F 24.874033 7.782761 61.858259
F 26.997133 3.925101 57.190959
F 27.031433 11.719951 57.591659
F 18.147333 1.312681 65.552159
F 29.291733 7.784221 64.711359
F 27.171833 3.911381 54.526359
F 26.979033 11.507251 54.714659
F 33.772833 12.933951 58.445259
F 18.194833 1.195731 53.681459
F 22.466633 16.787251 53.900359
F 27.110433 8.939561 51.065259
F 22.509033 16.840951 61.039959
F 33.777633 15.324451 61.932459
F 18.017233 16.714151 51.156359
F 17.984933 3.736521 54.638459
F 29.122033 7.804171 54.682159
F 29.107133 15.461851 54.729459
F 26.945133 11.492651 50.231759
F 20.029133 7.684011 54.795759
F 20.228433 15.433951 54.575459
F 27.122833 3.948631 50.154859
F 29.368833 5.279741 50.766559
F 29.230933 12.808651 51.171059
F 20.141933 5.048811 51.108659
F 20.248733 12.846451 51.246159
F 29.362433 5.229431 53.628559
F 29.233433 12.791351 53.920559
F 20.397433 5.035511 53.826459
F 20.250933 12.648951 53.936059
F 29.130433 7.806221 57.321859
F 29.360733 15.422151 57.385959
F 26.874233 16.784151 53.747959
F 20.238333 7.679891 57.471159
F 20.182433 15.670051 57.484159
F 33.966433 7.744001 64.845859
F 31.424933 1.272691 53.919859
F 31.389033 9.037271 53.687759
F 17.874133 16.766451 53.791259
F 22.547233 1.290201 53.729459
F 22.292933 8.934031 53.831659
F 26.810133 16.726351 51.025359
F 31.448233 3.796611 57.492259
F 31.583933 11.619651 57.384259
F 22.377233 4.042971 57.317759
F 22.426933 11.440551 57.764759
F 31.481333 3.743391 54.721459
F 31.518733 11.470851 54.666659
F 22.687633 3.891491 54.646259
F 22.551133 11.395351 55.091459
F 31.417433 1.283481 51.238259
F 31.458833 9.037501 50.977559
F 31.383233 1.340741 61.097959
F 22.325933 1.343851 50.854059
F 22.618833 8.863821 51.167959
F 27.087933 16.642751 58.334859
F 33.572133 7.712531 54.590559
F 33.749833 15.376351 54.665959
F 24.789233 12.977151 61.158459
F 24.548533 7.575941 54.723759
F 24.734733 15.409251 54.790159
F 25.122033 5.120121 61.032459
F 33.801533 5.055551 51.018259
F 33.882733 12.758851 51.062259
F 24.675933 5.147191 51.040959
F 24.742633 12.851051 51.060859
F 33.826833 5.165721 53.678059
F 33.772733 12.826351 53.699659
F 24.929133 5.120091 53.688959
F 24.639633 12.819751 53.891059
F 33.682133 7.815951 57.371359
F 33.846533 15.527651 57.427159
F 33.583833 12.759551 61.154559
F 24.671433 7.737411 57.514659
F 24.795833 15.500351 57.581559
F 33.782533 5.125551 61.005059
F 26.973333 1.387961 60.843859
F 27.016333 8.997971 61.037059
F 24.596733 15.412751 64.886159
F 31.365333 3.681051 64.735459
F 26.927833 1.447631 50.928659
F 31.582233 16.754651 58.372559
F 31.461733 16.741751 61.095759
F 22.434133 11.719951 62.100159
F 31.158433 1.176381 58.363959
F 26.870033 11.535851 64.703359
F 27.393233 3.947251 61.956659
F 26.829633 11.545051 61.995259
F 33.805733 7.688901 62.036459
F 26.964333 16.658551 61.088859
F 26.997533 1.395451 58.162259
F 27.042033 9.107731 58.300159
F 27.033433 3.896631 64.708159
F 31.351833 11.457151 61.977959
F 29.194533 7.749761 49.866259
F 22.564433 8.931901 58.465359
F 29.300233 7.747661 61.912059
F 29.324833 15.392251 62.186659
F 24.811933 12.834451 58.480959
F 20.174733 7.546011 62.098259
F 20.381733 15.381851 62.035259
F 24.753133 5.149431 58.262359
F 29.321133 5.192701 58.129459
F 29.254933 12.935251 58.440159
F 20.109533 5.145001 58.261959
F 20.083633 12.854751 58.256459
F 29.536033 5.213411 60.975759
F 29.169033 12.915051 61.233859
F 20.332933 5.045341 61.045859
F 19.956833 12.861351 61.143559
F 22.398533 11.386051 64.857859
F 22.588133 17.000851 51.097359
F 24.910833 7.967971 64.580859
F 31.482633 9.006401 58.302359
F 22.491933 11.554951 50.343359
F 22.424333 1.458221 58.107059
F 18.080733 11.742451 50.300159
F 31.416633 8.946161 61.100859
F 22.847833 3.879311 61.704259
F 22.677333 1.276061 61.007659
F 22.419933 9.098191 61.114659
F 31.558933 3.931911 61.955359
F 31.516533 16.639951 53.665559
F 22.510533 16.683551 58.358059
F 18.070733 3.942511 64.505659
F 17.934233 11.451251 57.264459
F 35.958633 16.828851 60.939859
F 18.155033 16.778051 61.104659
F 24.781633 -0.006424 57.459359
F 17.813533 11.439651 54.615259
F 35.786633 16.722951 51.007659
F 17.908133 1.249711 50.997259
F 29.129033 -0.093239 54.546759
F 17.912833 1.436831 58.343759
F 35.827333 1.263041 53.732159
F 35.925833 4.000201 57.340359
F 35.868433 16.721051 53.670659
F 17.894233 3.939811 57.378459
F 33.660933 0.055899 57.502859
F 20.330033 0.066465 64.462059
F 24.982533 -0.016525 62.059159
F 20.151133 0.000013 49.991059
F 33.711333 0.123597 50.288759
F 33.722933 -0.001998 54.802859
F 31.248433 16.929651 65.689459
F 24.615633 12.861551 65.710959
F 17.919633 9.113831 65.495659
F 20.404533 5.091991 65.567959
F 20.305633 12.851251 65.626559
F 27.073433 24.415551 2.871309
F 27.115433 32.239651 2.747239
F 22.527833 32.340451 14.733659
F 24.951933 20.626651 0.117095
F 27.112533 27.111451 6.431499
F 18.242733 24.561451 14.887659
F 27.120033 19.521651 6.466219
F 18.326533 32.221851 7.417429
F 18.288333 19.592151 3.985709
F 31.401833 34.780851 3.563019
F 27.120133 26.914951 3.724279
F 25.030733 20.654251 14.610659
F 27.115633 19.266351 3.708829
F 33.649933 23.321751 10.982459
F 24.790433 28.456651 14.723559
F 18.236833 26.897351 11.158059
F 22.646533 34.716751 3.710009
F 27.002733 24.373851 0.216981
F 20.247133 28.302551 0.076667
F 22.705233 24.441651 14.647059
F 29.291633 30.611451 3.698049
F 29.360233 23.336251 3.649399
F 20.306533 30.879051 3.695049
F 20.459933 23.083351 3.776189
F 18.012033 24.463051 2.914759
F 27.209233 34.707951 13.965159
F 33.520333 28.523451 7.402019
F 18.193633 32.188551 14.614159
F 29.290233 28.090051 2.750209
F 29.321133 20.754451 2.877189
F 20.275133 28.288151 2.797009
F 20.489133 20.531051 2.972839
F 29.423433 30.873351 6.447759
F 29.535133 23.264051 6.276639
F 20.438233 30.868251 6.436899
F 20.560733 23.125751 6.538189
F 31.651633 24.588151 2.729319
F 31.433533 32.159951 2.700789
F 22.635233 24.591851 2.588609
F 22.625733 32.240451 2.841279
F 31.357833 26.975751 6.565899
F 18.177633 32.068251 10.149259
F 31.444933 19.339151 6.497669
F 22.693733 27.046051 6.338139
F 18.202733 26.999651 6.626269
F 22.925833 19.336251 6.896819
F 31.571233 27.083851 3.773189
F 33.697933 20.923351 14.765559
F 31.387933 19.344451 3.619039
F 22.507233 27.046951 3.719799
F 33.793433 28.438051 14.471459
F 22.739733 19.486751 4.150349
F 18.093233 27.012351 3.974939
F 22.575833 32.237651 7.475859
F 25.025433 20.895351 7.385559
F 24.916333 23.253151 13.860959
F 33.793233 31.149051 3.732439
F 33.784433 23.253051 3.722489
F 24.880033 30.911451 3.692839
F 24.807633 23.335751 3.625539
F 33.851233 23.469751 13.562559
F 24.831533 28.289651 10.308059
F 33.903233 20.885451 10.075259
F 27.144233 24.438151 14.777659
F 33.629133 28.536451 2.653369
F 33.683533 20.721251 2.756869
F 24.879833 28.227351 2.834039
F 24.787833 20.737251 2.862779
F 33.869933 31.093451 6.433509
F 33.806933 23.271051 6.468119
F 24.822233 30.963651 6.404149
F 24.798433 23.467151 6.237119
F 26.985133 24.499751 10.106759
F 27.197233 32.224151 10.082259
F 31.448833 32.423651 14.659359
F 33.753133 31.100351 13.851759
F 26.898633 27.040651 13.968159
F 31.627533 24.530251 14.710659
F 27.182833 19.423351 13.670959
F 33.776033 28.408451 10.263459
F 33.842633 30.951751 11.130859
F 24.899333 20.713851 9.974469
F 27.208033 26.975451 11.334659
F 20.438333 20.535651 14.623759
F 27.166833 19.607951 10.876859
F 24.804433 28.335751 7.424169
F 33.835033 20.600351 7.365419
F 24.710733 30.994251 14.122359
F 27.228733 24.602751 7.249749
F 27.186933 32.116351 7.332389
F 20.631733 28.426651 14.452259
F 24.875233 23.276151 11.138659
F 29.442333 30.978951 10.959459
F 29.342833 23.388051 11.057959
F 20.490633 30.898851 11.083359
F 20.341733 23.038051 11.106859
F 29.185133 28.339951 7.365609
F 29.374333 20.799651 7.413669
F 20.344233 28.323051 7.381989
F 20.534333 20.555051 7.436409
F 29.219733 28.342251 10.155459
F 29.603733 20.782251 10.091359
F 20.470233 28.163351 10.208859
F 20.509533 20.473551 10.118659
F 29.322633 30.910851 13.819259
F 29.403633 23.321951 13.779159
F 20.432033 31.035351 13.727159
F 20.369733 23.164751 13.997159
F 31.505733 24.696951 10.141059
F 31.717833 32.455551 10.116059
F 22.467533 24.314051 10.179659
F 22.795233 32.018551 10.146659
F 31.455833 27.115851 13.714259
F 27.142633 32.072351 14.947059
F 31.695633 19.400451 14.022959
F 22.780733 26.985551 13.679459
F 29.376033 20.665051 14.752459
F 22.836333 19.402051 13.761159
F 31.369633 27.220851 11.106859
F 29.156533 28.350551 14.667759
F 31.868833 19.668151 11.127659
F 22.573333 26.837151 11.084259
F 24.969633 30.972451 11.318359
F 22.916333 19.435451 11.011259
F 31.795933 24.565451 7.514039
F 31.718633 32.423451 7.204329
F 22.649833 24.460451 7.466339
F 26.910233 34.673551 11.262459
F 18.302433 19.363651 6.600009
F 18.263733 24.338051 7.430939
F 18.169933 32.190651 2.748189
F 18.255833 27.129151 13.802559
F 18.155233 19.359651 10.915259
F 18.266833 24.371251 10.115959
F 31.406733 35.033151 6.304269
F 27.208933 34.697251 6.683179
F 26.943033 32.024551 0.045550
F 18.056433 19.414951 13.733859
F 33.544233 28.377551 -0.076471
F 17.952333 24.595651 0.234488
F 22.667933 32.238951 0.065406
F 18.170033 34.618551 3.758759
F 33.589033 20.723751 0.076314
F 31.353333 32.188651 0.022668
F 18.121433 34.669751 6.461799
F 26.991733 34.859251 3.795269
F 24.851833 28.053851 -0.035731
F 22.491733 24.538451 -0.137140
F 27.067233 24.695751 24.488459
F 27.137933 32.254451 24.686959
F 22.468533 34.923151 28.259759
F 18.202233 32.111951 21.895859
F 27.098833 27.013151 28.315259
F 29.221233 28.446351 32.115959
F 27.035733 19.069351 28.209059
F 33.825533 28.479351 17.214659
F 22.573333 24.473851 32.084759
F 25.106033 20.663051 17.233459
F 27.072633 27.155451 25.695859
F 31.547133 32.286351 17.393559
F 27.076833 19.274951 25.476859
F 24.906933 23.121651 21.098859
F 17.888933 32.005251 31.985159
F 20.329833 28.232051 31.964759
F 27.121233 24.697251 21.746059
F 27.164533 32.258351 22.040459
F 18.051833 32.066951 29.343059
F 33.829333 31.042951 18.194759
F 29.286833 30.955951 25.603459
F 29.211633 23.228951 25.535559
F 20.477533 30.864751 25.669259
F 20.422133 23.118051 25.649159
F 29.560133 28.531651 21.866659
F 29.340533 20.575351 21.998359
F 20.469733 28.247451 22.142459
F 20.535633 20.601251 21.975859
F 29.360733 28.451351 24.538159
F 29.249833 20.638751 24.608959
F 20.443533 28.328351 24.801359
F 20.436333 20.572051 24.670959
F 29.160533 30.906651 28.359759
F 29.242033 23.094251 28.325959
F 20.375233 30.863751 28.415659
F 20.499633 23.133351 28.378759
F 31.581633 24.536051 24.699159
F 31.537533 32.371651 24.771059
F 22.633033 24.340251 24.598359
F 22.699333 32.286151 24.749059
F 31.549333 27.197251 28.467559
F 18.033033 24.489051 17.490159
F 31.705233 19.318451 28.281559
F 22.619133 26.828451 28.191359
F 22.771633 19.497351 18.126959
F 22.402633 19.195551 28.282559
F 31.679233 27.235851 25.661759
F 25.051433 20.637351 31.810559
F 31.413733 19.325451 25.559359
F 22.552633 26.926651 25.443759
F 18.158233 24.288551 21.845459
F 22.671933 19.374451 25.532859
F 31.566533 24.569551 21.883659
F 31.719133 32.462451 22.030959
F 22.798333 24.620651 21.856359
F 22.647433 32.185851 22.049859
F 33.759033 30.859151 25.515059
F 33.798533 23.137651 25.352859
F 24.966233 31.084451 25.499459
F 24.964233 23.286251 25.552059
F 33.823333 28.393051 21.771059
F 33.757033 20.596351 22.012659
F 24.902033 28.439851 22.050359
F 24.841533 20.682151 21.942759
F 33.862933 28.403151 24.563759
F 33.727633 20.533751 24.603559
F 24.835033 28.322451 24.813559
F 24.901733 20.785051 24.634859
F 33.597633 30.988551 28.203559
F 33.862733 23.330351 28.085159
F 24.742133 30.986451 28.466559
F 24.923933 23.143951 28.343459
F 18.075233 19.467151 18.245159
F 18.262533 27.164851 18.227759
F 24.819733 31.051551 18.578459
F 22.784333 27.096951 20.958459
F 26.939033 24.478551 29.310459
F 27.057333 32.355151 29.316859
F 24.970633 30.978151 21.261459
F 18.196033 19.270851 20.969859
F 29.334033 28.470751 29.344159
F 29.335033 20.405651 29.077559
F 20.570333 28.209351 29.280959
F 20.219033 20.541351 29.339559
F 31.591833 27.182551 18.045159
F 29.437233 20.585051 31.976059
F 33.852033 20.740551 31.868659
F 26.931233 32.345751 32.088659
F 31.533333 34.930851 25.717659
F 18.359933 26.969151 21.012459
F 29.389233 20.732651 17.502659
F 20.363533 20.601251 32.082959
F 31.630433 24.462751 29.115059
F 31.445833 32.224451 29.365259
F 22.653433 24.358951 29.336259
F 22.470333 32.292351 29.318359
F 33.858233 28.384451 29.172559
F 33.806633 20.729351 29.054259
F 24.783233 28.231351 28.962259
F 24.851233 20.509551 29.109059
F 18.107933 19.179051 28.304559
F 22.747733 19.288251 20.965959
F 31.480233 32.251051 32.014059
F 24.834733 28.439351 31.793859
F 27.264133 24.769951 17.434459
F 31.567033 24.598651 31.804459
F 22.554933 27.206751 18.263659
F 31.690033 24.581351 17.424459
F 27.254233 27.406951 21.106259
F 33.910733 28.364751 31.947759
F 27.048033 19.311551 21.015859
F 33.945833 23.182951 18.354459
F 31.547033 19.384651 21.151559
F 33.753733 20.705151 17.509559
F 27.248433 27.328351 18.357559
F 25.125833 23.306051 18.303459
F 27.240733 19.396751 18.286259
F 25.067733 28.599151 17.473959
F 33.670233 23.131751 21.049159
F 31.593833 19.452851 18.344359
F 29.406933 31.051151 18.459659
F 29.507633 23.326451 18.397459
F 20.407233 30.846551 18.175959
F 20.547933 23.273951 18.302759
F 29.347433 28.581651 17.383659
F 27.126633 24.594351 32.156059
F 20.406633 28.382051 17.125159
F 20.390133 20.746351 17.354659
F 29.431833 31.088451 21.226459
F 29.250933 23.332451 21.092259
F 20.373733 30.587451 20.992759
F 20.520833 23.146051 21.039859
F 18.168233 26.903551 25.399659
F 27.163233 32.299451 17.552959
F 22.835933 24.594051 17.368259
F 22.615533 32.199751 17.453759
F 31.638733 27.167351 20.839359
F 33.596933 31.003251 20.971359
F 22.500233 32.158351 32.229759
F 18.268433 27.113051 28.334259
F 27.026333 34.964851 28.569159
F 18.095333 32.045751 24.689259
F 18.300733 24.332051 24.628059
F 18.221133 34.768251 25.501959
F 18.188033 19.274251 25.570359
F 18.127833 32.234351 17.392759
F 31.480833 35.013651 20.875959
F 31.719733 34.867951 18.235159
F 18.268733 34.711651 18.301959
F 27.058133 34.822351 21.072959
F 27.207733 34.997051 18.388959
F 35.968033 19.326451 25.514859
F 36.038033 24.436251 32.147159
F 27.203733 34.847051 25.699959
F 22.710333 34.676551 18.482259
F 31.376233 34.899751 28.386859
F 20.180333 30.903851 32.924059
F 31.516333 27.167051 32.806659
F 26.722433 34.954551 33.026659
F 26.827433 24.340551 46.427459
F 26.842733 32.187151 46.550459
F 29.155833 30.987551 33.058559
F 18.114533 24.254151 43.451059
F 26.999233 26.878451 47.357859
F 33.748933 23.108551 42.850659
F 27.041533 19.281751 47.291759
F 33.758833 30.812251 42.949259
F 17.959133 32.238751 36.612359
F 24.768333 22.988651 42.674159
F 26.927933 24.246751 43.543859
F 26.799833 32.275551 43.843159
F 24.803133 23.252551 32.828459
F 24.818433 30.767951 42.824559
F 29.166233 30.772151 47.295859
F 29.172433 23.023751 47.179759
F 20.113933 30.925951 47.384759
F 20.349833 23.184851 47.269259
F 29.114533 28.316851 43.825159
F 29.159233 20.567251 43.712559
F 20.486133 28.309051 43.651759
F 20.395133 20.528351 43.950259
F 29.267933 28.087751 46.556059
F 29.297233 20.476451 46.451259
F 20.400633 28.397151 46.359659
F 20.272433 20.567151 46.641959
F 31.505733 24.237051 46.338959
F 31.351233 32.152651 46.381759
F 22.664833 24.466251 46.210059
F 22.472933 32.212851 46.459659
F 31.444233 26.793251 47.316959
F 18.006633 26.998351 35.632159
F 31.716133 19.345951 47.437959
F 22.374633 26.924751 47.254159
F 22.444833 32.124751 39.238459
F 22.444133 19.234051 47.446559
F 31.421233 24.572751 43.480959
F 31.469733 32.213451 43.710559
F 22.668633 24.267951 43.548459
F 22.578833 32.280251 43.818859
F 33.729733 30.876851 47.282459
F 33.831733 23.139051 47.297959
F 24.704533 30.739151 47.432659
F 24.748033 22.967951 47.305559
F 33.847633 28.287951 43.745659
F 33.893933 20.637551 43.701259
F 24.734033 28.155651 43.771859
F 24.639033 20.351551 43.726459
F 33.611833 28.227751 46.527659
F 33.951133 20.569651 46.456359
F 24.615433 28.216651 46.635859
F 24.815633 20.442951 46.486959
F 26.846433 27.076951 35.735659
F 33.864133 23.111251 40.091359
F 27.017233 19.496851 35.493959
F 24.907033 20.696051 39.027459
F 24.755133 28.423551 39.156859
F 18.025133 31.954451 39.374559
F 17.849733 34.716151 47.317759
F 31.479833 24.686151 36.503359
F 22.511633 19.172951 42.757659
F 22.437933 24.320651 39.199559
F 34.029833 20.548651 39.266859
F 33.848533 28.311851 39.306959
F 22.639433 19.293451 39.968159
F 20.358033 20.521451 39.078159
F 20.257933 23.234751 32.836059
F 22.593733 26.891851 42.704659
F 29.376833 30.846751 35.737859
F 29.199733 23.303151 35.523059
F 20.137833 30.926951 35.714459
F 20.122733 23.210651 35.617359
F 31.503533 27.205451 35.469259
F 22.394233 34.733351 32.827759
F 31.746333 19.310151 35.336059
F 22.391533 27.048251 35.740359
F 33.678433 30.713151 40.328459
F 22.524433 19.365051 35.592859
F 29.195033 23.204851 42.592959
F 29.464133 23.269751 32.796659
F 33.579633 23.376651 32.966659
F 20.341133 30.886451 42.977659
F 22.407733 32.098251 36.487459
F 29.096033 30.900551 42.947159
F 24.747433 20.748151 36.405159
F 20.393633 23.076451 42.851159
F 31.559833 19.377351 42.750059
F 31.483633 32.205351 39.412959
F 33.752633 30.945851 35.565159
F 33.774933 23.311951 35.641059
F 24.697433 31.001951 35.731259
F 24.774333 23.353151 35.452159
F 26.961133 24.420851 39.157259
F 27.015833 32.224051 39.179659
F 31.571633 32.056251 36.651959
F 31.401033 27.151751 42.879659
F 27.014033 26.875051 42.834059
F 24.581133 28.394951 36.507859
F 26.959833 19.120151 42.607859
F 31.763933 19.455851 40.037759
F 33.773833 20.548051 36.506759
F 33.715233 28.326651 36.516959
F 26.939533 27.141751 40.001659
F 22.547633 26.988351 40.009959
F 27.116333 19.292251 39.973559
F 31.566233 24.393651 39.264759
F 22.460433 24.314151 36.495359
F 24.782133 23.175451 40.038159
F 26.983933 24.463751 36.479859
F 27.120733 32.182051 36.536859
F 31.591133 27.155451 40.075259
F 24.843833 30.927651 40.188959
F 29.202933 31.011451 40.193159
F 29.250233 23.055251 39.879059
F 20.318033 30.828851 40.247359
F 20.260933 23.057251 40.153559
F 29.185233 28.196251 36.479759
F 29.237833 20.641051 36.328659
F 20.085733 28.233751 36.583959
F 20.083433 20.609051 36.340859
F 29.290433 28.451051 39.245659
F 29.384833 20.519651 38.960059
F 20.202633 28.193451 39.363159
F 17.864333 26.991351 40.194359
F 17.866933 24.510451 36.551759
F 17.904833 32.125751 46.396459
F 18.018733 19.219451 47.451359
F 17.979933 27.034351 32.893159
F 31.730733 34.912551 40.096959
F 17.905633 19.181351 35.466859
F 24.872333 30.923451 33.051059
F 36.157733 27.117251 40.279559
F 18.075233 24.385851 39.201659
F 27.007133 27.241251 32.974159
F 31.723433 19.304851 32.672359
F 33.785933 30.875951 32.846359
F 35.952633 19.330651 32.855059
F 22.649833 19.279351 32.843059
F 22.628233 34.784451 40.295459
F 27.099233 34.757851 42.919659
F 22.679833 34.861551 42.933559
F 18.110733 34.513851 40.108459
F 22.372233 34.767951 47.313859
F 35.948133 34.733151 32.809059
F 27.060333 34.778051 40.206659
F 31.497633 34.670951 35.553059
F 31.308433 34.793551 32.901259
F 27.052433 34.869951 35.739859
F 27.156633 19.212151 32.697059
F 22.563733 26.899051 33.068059
F 18.005533 34.535551 32.851159
F 33.512933 30.971951 64.513959
F 33.730133 30.990651 49.979259
F 26.883933 19.135751 49.933859
F 29.141633 23.147351 64.551859
F 27.019033 26.851051 64.575159
F 24.881533 20.697651 61.051759
F 29.160433 30.745351 49.962159
F 27.123733 19.311151 64.779359
F 20.190833 30.687251 50.119259
F 20.136633 23.207251 49.993159
F 31.432733 27.010751 50.072859
F 31.495133 19.292951 64.700759
F 31.501433 19.096051 50.209559
F 22.473033 26.833451 49.999959
F 29.176733 23.041651 49.977159
F 22.531433 19.591251 50.158659
F 29.232233 30.729851 64.536259
F 33.608433 23.040551 50.050159
F 24.635333 30.733951 50.211059
F 18.030033 27.093251 54.620859
F 26.890033 24.371951 53.776859
F 27.015833 32.039851 53.615259
F 24.822833 28.171651 60.903259
F 33.723833 20.645851 60.876659
F 27.176133 27.029551 57.274259
F 33.656933 23.416551 64.541959
F 27.046533 19.205151 57.448159
F 22.383433 27.028051 64.528959
F 33.732733 28.378251 61.021359
F 24.826933 20.761151 58.256959
F 27.154433 27.104251 54.558959
F 31.397233 26.990251 64.530659
F 26.889033 19.336151 54.743559
F 24.890433 28.323551 58.225059
F 31.569533 19.259751 61.934459
F 33.571133 20.385551 58.201759
F 26.951633 24.161451 50.981259
F 26.970933 32.146051 50.766759
F 33.747433 28.293751 58.115959
F 22.339633 34.564951 50.013659
F 29.272033 30.758251 54.559559
F 29.158833 23.100851 54.629459
F 20.319933 30.771851 54.669359
F 19.920733 23.232551 54.691359
F 29.097733 28.136651 50.889959
F 29.077533 20.334351 50.949459
F 20.153433 28.167451 50.931759
F 20.262933 20.652151 51.059659
F 29.524733 28.206151 53.582459
F 29.029533 20.522351 53.665059
F 20.249433 28.286851 53.671059
F 20.157233 20.686851 53.761759
F 29.157833 30.703851 57.333559
F 29.206333 23.109351 57.331359
F 20.377533 30.838351 57.372959
F 20.181833 23.316151 57.415159
F 31.383633 24.404751 53.386559
F 31.451133 32.073851 53.606659
F 22.215333 24.401851 53.878659
F 22.454533 31.953351 53.661559
F 31.467833 26.932351 57.024759
F 22.668233 19.407651 64.632659
F 31.368133 19.137451 57.334959
F 22.544233 27.197651 57.401859
F 24.556333 23.209051 50.142459
F 22.646133 19.308251 57.516059
F 31.731933 26.913151 54.326259
F 22.630633 19.310551 61.949459
F 31.232633 19.171051 54.521359
F 22.581933 27.044751 54.635759
F 18.067233 32.144051 60.815259
F 22.180733 19.302451 54.768859
F 31.235733 24.395451 50.792659
F 31.449933 31.969251 51.006159
F 22.238033 24.346851 51.117559
F 22.324733 32.014851 50.957859
F 33.640333 30.780951 54.535659
F 33.558733 22.990851 54.515359
F 24.815833 30.900651 54.691659
F 24.638533 23.189251 54.674259
F 33.826133 28.195151 50.691759
F 33.652533 20.386751 51.055459
F 24.799833 28.068951 50.830659
F 24.774433 20.617051 51.064259
F 33.948633 28.239651 53.420659
F 33.419433 20.382251 53.781459
F 24.844033 28.325051 53.737959
F 24.509433 20.533351 53.960959
F 33.735933 30.957051 57.193359
F 33.615033 23.035351 57.388859
F 24.906833 30.954651 57.330159
F 24.818233 23.312551 57.357259
F 26.886633 24.468551 60.938359
F 26.973533 32.022751 60.982059
F 31.572133 27.130951 61.841959
F 22.660133 26.959251 61.845459
F 22.522933 34.727651 64.617859
F 24.639133 23.230651 61.835759
F 20.278133 30.889051 64.738459
F 17.849533 19.357251 64.687559
F 26.905933 26.729751 50.094659
F 18.012633 24.624251 58.362859
F 27.223333 26.899251 61.882959
F 22.602433 24.547051 58.180459
F 27.172733 19.273351 62.100159
F 24.818133 30.703651 61.900859
F 31.456133 32.109251 58.146659
F 33.683433 23.196451 61.847059
F 27.059133 24.578651 58.275959
F 27.072233 32.122651 58.346359
F 33.744933 30.990151 61.850559
F 22.620933 32.156951 58.299859
F 29.101633 30.737951 61.897959
F 29.174333 23.272651 61.904759
F 20.142633 30.811651 62.035859
F 20.156333 23.097451 61.967159
F 29.282633 28.123251 58.169059
F 29.172833 20.595751 58.391359
F 20.215233 28.275251 58.347459
F 20.529333 20.745351 58.427059
F 29.289433 28.269051 60.907059
F 29.359333 20.591551 61.319559
F 20.342733 28.255751 61.174859
F 20.247333 20.513351 61.129059
F 24.742933 23.106851 64.658659
F 24.756233 30.734951 64.737559
F 31.375133 24.388851 58.230659
F 20.199533 23.286951 64.629059
F 31.451933 24.395851 60.915559
F 31.477733 31.904651 60.979059
F 22.300433 24.374551 61.055559
F 22.564033 31.955951 60.973259
F 18.000833 19.345551 61.972459
F 35.709733 19.255951 54.588859
F 18.024533 19.240351 50.172259
F 17.842233 19.500451 54.696159
F 17.953433 24.562451 61.171659
F 17.902233 32.061251 53.700759
F 18.028133 27.156351 64.780359
F 35.877433 26.611151 54.616659
F 22.460233 34.526951 61.968459
F 17.956733 27.241951 57.370759
F 35.922933 27.072751 61.890859
F 35.979433 23.999151 53.746659
F 35.962433 19.285251 50.076559
F 35.918033 32.178951 58.217459
F 35.880833 26.905651 57.377259
F 17.885433 32.090251 58.058659
F 17.999933 32.173251 50.963459
F 27.056233 34.897251 61.649459
F 17.997133 34.777051 61.592059
F 22.380833 34.586251 54.572359
F 22.490433 34.621251 57.265659
F 31.494833 34.787251 64.579459
F 35.852433 34.817851 62.006259
F 26.941333 34.717551 54.580959
F 26.972633 34.745851 50.191559
F 29.104033 28.191951 65.509859
F 31.364933 24.436851 65.475059
F 29.307633 20.645351 65.580959
F 18.024533 32.249951 65.546759
F 20.221033 20.700751 65.611859
F 26.867533 47.577251 2.643529
F 27.028833 39.983851 2.535869
F 18.333633 47.727351 14.750959
F 18.118133 42.245851 10.934059
F 27.089933 50.404351 6.379329
F 27.200033 42.579051 6.414709
F 24.694533 51.449851 7.312969
F 27.124033 39.908551 14.739459
F 26.952033 50.212251 3.683669
F 27.053433 42.399551 3.694029
F 18.178033 39.630151 10.083359
F 18.308633 39.945451 14.673559
F 24.577133 51.481651 0.149587
F 22.263733 47.611251 -0.111825
F 33.743933 51.684351 10.144359
F 18.218233 49.980751 6.419339
F 29.199233 38.756251 3.603189
F 28.948333 46.363851 3.747229
F 20.371133 38.632451 3.715869
F 20.315833 46.196651 3.861589
F 20.448133 51.332951 14.815759
F 18.241333 50.143251 13.771959
F 18.127933 42.100251 3.830279
F 24.836033 36.034851 14.714559
F 22.727733 39.787851 14.688559
F 26.827133 40.010451 -0.106035
F 20.457533 43.808051 14.658459
F 29.202233 36.168451 2.760759
F 29.139833 43.803151 2.826199
F 33.724433 51.536051 7.350929
F 20.457833 35.933751 3.103219
F 20.276633 43.620851 2.715129
F 29.148133 38.749651 6.247979
F 29.111233 46.362451 6.464499
F 20.296133 38.718051 6.454859
F 20.360133 46.247551 6.457389
F 31.340733 47.696651 3.052029
F 31.491833 39.940051 2.901239
F 22.399033 47.496551 2.752279
F 22.590733 39.825751 2.800959
F 31.534533 50.247451 6.589369
F 31.466233 42.531651 6.431899
F 22.566133 50.244551 6.457149
F 22.922033 42.333751 6.396069
F 31.256733 50.322051 3.816889
F 31.354233 42.469251 3.607379
F 22.414833 50.103651 3.692109
F 22.506133 42.387551 3.599859
F 18.182433 47.481851 2.854669
F 22.584333 47.552651 14.577659
F 29.302633 43.637551 14.584959
F 29.261233 51.606551 7.532559
F 33.654033 38.627251 3.500909
F 33.446133 46.293851 3.707269
F 24.841333 38.553751 3.674599
F 24.649833 46.087351 3.608129
F 24.862033 43.677751 14.729759
F 29.457233 36.115651 14.563859
F 20.200033 51.321951 7.358479
F 33.583733 43.878551 14.433259
F 27.060033 47.690351 14.686359
F 31.663833 39.987651 14.640359
F 20.277433 51.627351 10.153559
F 33.677433 35.908751 2.581259
F 33.514733 43.849751 2.764799
F 24.644633 51.381251 2.856709
F 24.710933 36.090651 2.784389
F 24.730333 43.645951 2.677289
F 33.694033 38.853851 6.357979
F 33.563633 46.440251 6.404409
F 24.891233 38.435551 6.422639
F 24.730333 46.414851 6.373639
F 26.986633 47.667451 10.048159
F 27.138733 40.021651 9.834889
F 20.240733 36.018951 14.701759
F 18.113433 49.974251 11.085659
F 27.101033 50.228951 13.580759
F 26.996133 42.420351 13.691859
F 33.819733 36.147451 14.693159
F 22.475733 34.895551 13.781759
F 26.894033 50.129751 10.898159
F 26.983333 42.541151 10.966759
F 29.096133 51.616651 2.962039
F 31.491233 47.576251 14.702159
F 26.869933 47.844351 7.264989
F 27.009433 39.998751 7.221129
F 29.273833 51.415551 10.270259
F 18.247033 42.360451 13.695059
F 29.253933 38.725751 10.833259
F 29.162633 46.490951 11.144259
F 20.536133 38.649851 11.020259
F 20.551733 46.240651 10.933059
F 33.393233 51.475151 2.822109
F 29.355133 36.164851 7.351149
F 29.315033 43.814051 7.422649
F 24.755133 51.194151 14.642859
F 20.291533 36.022451 7.438019
F 20.639833 43.634451 7.325229
F 33.723833 51.389351 14.772259
F 29.213433 36.067451 10.157159
F 29.232333 43.952251 10.244159
F 29.184133 51.549251 14.692559
F 20.709933 36.000451 10.151359
F 20.265733 43.673851 10.012659
F 29.441133 38.773951 13.573159
F 29.345033 46.380551 13.732259
F 20.460433 38.656851 13.689959
F 20.387233 46.271551 13.601259
F 31.445733 47.742451 10.294059
F 31.517833 39.953951 10.078059
F 22.622933 47.678151 9.825599
F 22.739333 39.948651 9.946919
F 31.435133 50.136551 13.852959
F 31.535633 42.425551 13.607059
F 22.533133 50.048651 13.659459
F 22.466733 42.271851 13.665259
F 31.557833 50.336951 11.107559
F 31.615133 42.689251 10.871159
F 22.412533 50.292151 10.839559
F 22.417333 42.391151 10.952259
F 31.344833 47.678751 7.354269
F 31.347833 39.937451 7.249229
F 22.539833 47.622151 7.198339
F 22.683933 39.873151 7.291629
F 33.789033 38.855151 10.895059
F 33.867133 46.717951 10.974059
F 24.962933 38.774451 10.777259
F 24.661833 46.258951 10.897759
F 18.234833 42.530951 6.463069
F 33.758033 36.177051 7.276619
F 33.692633 43.947651 7.157739
F 20.377933 51.493351 2.729849
F 24.833533 35.936251 7.453789
F 24.966933 43.871251 7.255519
F 18.378133 47.572151 9.998079
F 33.525533 36.252551 9.907979
F 33.750433 44.132051 9.945659
F 18.344233 34.679551 10.831859
F 24.858933 36.077251 10.131759
F 24.626833 43.663751 10.022359
F 33.744533 38.717451 13.545159
F 33.834733 46.539951 13.640259
F 24.885933 38.446951 13.587659
F 24.774833 46.375451 13.807459
F 24.708233 51.560751 10.032659
F 22.925833 34.569051 10.984559
F 18.092533 39.841651 7.446749
F 18.353233 50.008651 3.680499
F 18.261133 39.701051 2.534299
F 26.842933 47.549951 0.014318
F 18.121733 47.519451 7.323219
F 33.477533 51.659851 0.101113
F 35.928733 39.930151 -0.084007
F 31.551333 47.684151 0.329185
F 31.761033 34.863851 13.814059
F 18.036133 47.644051 0.237707
F 20.326733 35.874151 0.317392
F 29.072333 51.637451 0.256362
F 33.619033 36.090851 -0.047851
F 31.414133 34.957251 10.994959
F 18.190133 34.664251 13.560259
F 18.165033 39.694751 -0.268075
F 33.597033 43.584851 0.057916
F 24.817433 35.895851 0.061732
F 31.214533 40.002951 0.130287
F 29.205533 35.840951 0.104226
F 22.503833 34.724051 6.479359
F 29.040633 43.826551 0.034737
F 24.729633 43.819151 -0.085720
F 20.176433 43.720251 -0.108492
F 26.860433 47.741351 24.675659
F 27.077133 39.703351 24.772859
F 17.996333 50.146751 21.154659
F 29.451733 36.105951 17.362959
F 26.946233 50.045351 28.534259
F 27.023533 42.682951 28.460459
F 24.705433 46.495451 21.155959
F 33.532633 51.571951 31.956859
F 27.060633 50.303351 25.793459
F 27.136733 42.428251 25.733259
F 20.301633 51.424151 29.351059
F 22.452233 47.643251 31.978959
F 26.998533 47.615051 21.975359
F 27.050333 39.934251 22.056759
F 22.457433 39.751751 17.362559
F 18.142433 42.523851 28.311659
F 29.309733 38.517651 25.776659
F 29.188833 46.236251 25.635959
F 20.398733 38.546251 25.579559
F 20.208833 46.253651 25.693259
F 29.201333 36.189251 32.031759
F 29.289533 36.064551 21.947959
F 29.167033 43.771351 22.041559
F 18.074733 39.946851 21.955759
F 20.437733 35.974551 21.790959
F 20.220033 43.741951 21.791359
F 18.182033 50.146751 25.680359
F 29.375733 36.049851 24.596859
F 29.379833 43.782951 24.672359
F 24.855633 36.097051 17.567659
F 20.506633 35.931951 24.575259
F 20.228033 43.797451 24.610859
F 29.177833 38.638751 28.447959
F 29.114133 46.212151 28.400859
F 20.370733 38.707351 28.305659
F 20.293133 46.253851 28.398159
F 31.256133 47.460551 24.700159
F 31.677133 39.737951 24.871359
F 22.433133 47.705151 24.721959
F 22.648333 39.969251 24.556059
F 31.403733 50.200351 28.321059
F 31.460433 42.391051 28.291459
F 22.446733 50.247151 28.291959
F 22.506633 42.377451 28.283059
F 31.486133 50.125851 25.621659
F 31.441833 42.350651 25.535159
F 22.598233 50.168451 25.728459
F 22.705033 42.582151 25.454759
F 31.284733 47.497751 22.005759
F 31.564333 39.827151 22.122659
F 22.466933 47.707451 22.048759
F 22.647133 39.869251 21.837959
F 33.887833 38.471651 25.607659
F 33.527933 46.146151 25.490959
F 24.749133 38.591651 25.733359
F 24.586033 46.461451 25.586659
F 24.838733 51.477651 31.939059
F 33.914333 36.086051 21.944159
F 33.684833 43.761351 21.871059
F 18.034133 47.743451 24.765059
F 24.935533 36.113651 21.952459
F 24.754333 43.839251 21.986959
F 18.089233 50.075251 18.445559
F 33.510933 43.755851 17.432159
F 33.598933 43.633151 24.576359
F 22.782733 34.695651 21.165059
F 24.951633 36.102251 24.550259
F 25.030033 43.846851 24.712759
F 33.646633 38.584251 28.466259
F 33.713333 46.325651 28.297459
F 24.741133 38.573351 28.493959
F 24.711933 46.442651 28.295559
F 18.144333 39.986451 29.106659
F 18.239533 47.579651 17.417259
F 20.442633 51.437051 24.731859
F 33.769533 35.910051 24.598259
F 26.975833 47.576251 29.291959
F 26.851133 40.136051 29.410059
F 24.970033 38.686351 20.974559
F 20.278333 51.464351 22.010159
F 27.043633 39.908851 32.364459
F 29.332533 36.065151 29.362559
F 29.296433 43.687651 29.573059
F 18.145333 50.201551 28.298559
F 20.198633 36.077851 29.340059
F 20.414833 43.705151 29.357059
F 33.671433 51.484851 21.927359
F 20.109533 35.914951 31.997159
F 29.330933 51.501751 24.870559
F 31.274533 47.731151 31.907459
F 20.551033 36.150251 17.319759
F 24.573333 51.583151 22.149459
F 20.320533 43.672051 17.336559
F 33.626433 51.498351 24.711859
F 33.615533 51.259651 17.525559
F 29.373833 43.650651 32.273359
F 31.340133 47.557551 29.173759
F 31.485133 39.919451 29.504259
F 22.495033 47.599751 29.149159
F 22.578933 39.954451 29.309059
F 33.530633 35.967451 32.052959
F 33.652433 35.991751 29.416859
F 33.718133 43.743451 29.173559
F 31.393933 39.854551 32.168159
F 24.669533 36.030351 29.292059
F 24.685733 43.919351 29.120559
F 29.238633 51.392351 17.468859
F 18.082633 47.636051 22.057359
F 17.835633 47.470651 32.016859
F 29.076333 51.484351 31.878159
F 33.837333 43.593651 31.944559
F 24.682233 51.476751 17.332059
F 27.086433 47.691651 17.486259
F 26.895333 39.922751 17.386259
F 33.560333 51.430051 29.294659
F 18.053133 47.600951 29.298359
F 26.823533 50.091151 21.002459
F 26.953633 42.595451 21.089059
F 33.525333 46.384551 21.017359
F 29.174433 51.272351 21.982959
F 26.930233 50.266651 18.353959
F 27.024433 42.499551 18.364559
F 20.283433 51.342251 32.063559
F 33.735633 38.624051 20.921259
F 29.184033 38.621151 18.245059
F 29.253133 46.359051 18.257059
F 20.318633 38.611451 18.334759
F 20.445233 46.318151 18.198059
F 24.765133 43.765651 31.941859
F 29.206933 51.465451 29.150659
F 29.230533 43.732251 17.429459
F 20.329033 51.457151 17.473859
F 24.674833 43.873151 17.378059
F 18.071033 42.488151 25.705759
F 29.252433 38.587851 21.130459
F 28.978833 46.307451 21.075559
F 20.319833 38.630351 21.074059
F 20.308433 46.286351 20.928559
F 31.492933 47.502651 17.454659
F 31.483033 39.845651 17.325159
F 22.534833 47.643651 17.308359
F 22.441133 39.741351 32.139459
F 31.491633 49.998451 20.999859
F 31.344433 42.263651 21.168359
F 22.510933 50.181351 21.108559
F 22.444033 42.479851 20.908159
F 31.436633 50.069351 18.323359
F 31.386933 42.356051 18.427759
F 22.555733 50.141351 18.401259
F 22.472133 42.301951 18.249759
F 33.889733 38.876851 18.089959
F 33.789033 46.391051 18.260559
F 24.732933 38.670451 18.297959
F 24.783833 46.462051 18.397759
F 24.542533 36.201951 31.999059
F 33.883733 36.250751 17.348359
F 24.703733 51.389551 29.271259
F 26.831033 47.392751 32.017459
F 24.824133 51.622451 24.994359
F 20.267133 43.683251 32.120059
F 35.890333 50.119351 25.543959
F 18.118533 39.688651 17.377859
F 17.950633 42.498251 20.876259
F 18.009733 39.898051 31.838459
F 17.999433 39.819351 24.783059
F 18.146633 34.664551 21.014559
F 35.879533 42.438651 28.313759
F 22.826533 34.782651 25.558459
F 24.901033 38.701651 32.984159
F 26.872333 47.754351 46.542859
F 26.906433 39.758851 46.704159
F 26.972433 34.774151 47.485759
F 29.430133 51.563851 39.227359
F 27.068033 50.256751 47.465659
F 26.895433 42.372051 47.441059
F 24.752433 46.460051 43.102559
F 18.151533 42.360151 40.215159
F 27.047933 47.649251 43.805959
F 26.936133 39.996551 43.905859
F 17.811233 50.079151 32.757359
F 24.818433 38.494151 42.956559
F 29.263933 38.521651 47.347059
F 29.061533 46.324751 47.502659
F 20.182333 38.434051 47.477659
F 20.237333 46.355251 47.385859
F 22.646433 50.284151 32.874059
F 29.344333 36.108451 43.672959
F 29.131333 43.908151 43.858059
F 29.212133 51.382451 43.743959
F 20.288333 35.972151 43.740759
F 20.206633 43.843151 43.908459
F 17.886233 47.667951 39.158259
F 29.082933 35.942851 46.477959
F 29.100633 43.708951 46.630359
F 17.901133 42.419451 47.289859
F 20.088833 35.993751 46.538959
F 20.184433 43.579351 46.624859
F 31.492233 47.710851 46.776359
F 31.475133 39.872051 46.589359
F 22.416733 47.774151 46.472559
F 22.242433 39.803851 46.428359
F 31.665333 50.290851 47.670459
F 31.355333 42.413551 47.636059
F 22.390933 50.287551 47.425659
F 22.410333 42.322051 47.494359
F 31.556733 47.621151 44.034259
F 31.377933 39.941551 43.837859
F 22.463933 47.688251 43.723159
F 22.574633 39.933751 43.662659
F 33.596333 38.681151 47.494659
F 33.636433 46.208851 47.479959
F 24.492333 38.712451 47.425059
F 24.654033 46.391751 47.365959
F 20.176233 51.341351 46.456759
F 33.678333 36.077851 43.831859
F 33.525133 43.765351 43.992359
F 33.706033 51.457651 39.059559
F 24.829633 35.957651 43.906859
F 24.602833 43.878351 43.956959
F 24.934533 51.454151 39.122359
F 33.549133 36.143551 46.545159
F 33.555433 43.650151 46.631559
F 33.659633 46.262951 40.026659
F 24.756733 35.953651 46.571959
F 24.604733 43.625151 46.592059
F 26.964733 50.074551 35.721359
F 26.933433 42.575351 35.628459
F 17.793033 50.124151 35.526759
F 22.533133 34.694451 35.499259
F 24.807433 51.373551 46.566959
F 20.429833 51.430051 43.613859
F 26.998233 50.017251 32.923559
F 24.643333 36.070651 36.501559
F 31.545833 34.817351 42.919759
F 18.068433 42.421251 35.621959
F 24.722733 43.678251 36.643959
F 24.866933 36.096251 39.227559
F 29.062933 38.554851 35.738559
F 29.374333 46.403851 35.696759
F 20.254733 38.742651 35.856659
F 20.227433 46.453751 35.717559
F 31.376833 50.269651 35.610159
F 31.521633 42.372851 35.844559
F 22.482133 50.142751 35.559859
F 22.464833 42.674951 35.695259
F 18.019033 39.818151 43.714459
F 33.575533 46.247351 32.957159
F 33.653233 51.426951 36.269159
F 18.257533 34.713551 35.549759
F 31.689733 42.410951 33.143759
F 24.862333 46.465851 40.420459
F 33.895133 43.714351 36.583859
F 33.646533 35.966751 36.424459
F 33.702433 38.611151 35.530859
F 33.628433 46.177651 35.633359
F 24.713133 38.734851 35.646659
F 24.858133 46.238051 35.727959
F 27.245633 47.466251 39.355059
F 27.063233 39.894751 39.493059
F 33.574633 46.231551 42.722659
F 33.773433 36.201651 39.042859
F 26.948533 50.122051 42.771959
F 26.843133 42.637251 43.090759
F 33.688433 38.684451 42.741659
F 24.716633 43.894751 39.442059
F 27.264333 50.099351 40.046559
F 26.887233 42.464451 40.377559
F 20.116133 51.414851 36.218859
F 33.710133 51.494551 46.553759
F 27.094733 47.582851 36.639959
F 26.890533 39.869051 36.783159
F 24.887833 51.471251 43.733759
F 33.663033 43.704551 39.284559
F 29.460633 38.711751 40.027859
F 29.443433 46.397051 40.253459
F 20.253933 38.395451 40.234559
F 20.209333 46.454951 40.141859
F 24.718733 38.564651 40.196459
F 29.372933 35.829151 36.470959
F 29.267333 43.792351 36.672559
F 33.785833 38.534651 40.201559
F 20.463233 36.113851 36.681359
F 20.087733 43.863251 36.553159
F 33.668833 51.466551 43.693059
F 29.335733 36.056451 39.247459
F 29.056933 43.701651 39.470259
F 20.394433 51.483251 39.072259
F 20.462833 35.948451 39.268159
F 20.373233 43.810051 39.174959
F 29.240933 38.791151 42.834559
F 29.363133 46.423151 42.890759
F 20.405233 38.489951 43.006959
F 20.188433 46.418351 42.817259
F 31.541633 47.555651 39.192359
F 31.786233 39.976351 39.306159
F 22.616433 47.537251 39.202259
F 22.477833 39.984651 39.440959
F 31.447933 50.200951 42.930959
F 31.269433 42.532451 42.857859
F 22.707433 50.116351 42.693759
F 22.433833 42.486751 42.967359
F 31.512533 50.065451 40.103959
F 31.352133 42.603651 40.163759
F 22.669933 50.185551 39.886859
F 22.494533 42.523151 40.216959
F 31.581033 47.624051 36.389459
F 31.397433 39.656551 36.668759
F 22.582833 47.594451 36.467559
F 22.625833 40.103151 36.611559
F 29.081233 51.556351 36.538959
F 29.337933 51.529251 46.469159
F 24.738533 51.308651 36.417659
F 17.871233 50.170651 47.270359
F 17.859833 47.491651 43.882459
F 18.091233 50.217451 39.895059
F 31.278333 50.258151 33.004159
F 33.813533 38.613851 32.846159
F 35.904533 47.587251 36.638859
F 29.218233 38.528851 33.006159
F 27.039033 42.484551 32.975559
F 36.062333 50.232251 40.128759
F 18.095133 40.009351 36.721459
F 35.771133 42.395451 47.645359
F 18.080533 50.141751 42.682459
F 17.938433 47.534451 36.449759
F 17.963233 47.514151 46.539459
F 36.130033 42.532951 32.857359
F 18.043933 42.430551 42.897059
F 29.229433 46.215851 32.969459
F 20.180033 46.346851 32.964459
F 20.302733 38.548951 33.046359
F 22.554133 42.343351 33.034959
F 18.079133 34.733351 42.762659
F 31.311633 34.672051 47.392259
F 24.629333 46.208651 33.028159
F 18.133033 42.396551 32.864359
F 26.901633 50.175551 50.144959
F 26.973933 42.330351 50.281359
F 24.623833 46.355351 64.593359
F 24.734433 38.454051 64.500659
F 29.388033 38.420951 50.128059
F 29.151133 46.243451 50.243959
F 20.262033 38.653451 50.120759
F 20.115533 46.636151 50.101759
F 31.413633 50.498951 50.453159
F 31.343733 50.266651 64.697759
F 22.504833 50.334051 50.021759
F 22.362133 42.391151 50.190459
F 18.111533 34.814251 64.550159
F 33.642533 46.323251 50.210959
F 24.708433 38.561251 50.054359
F 33.727133 38.314451 50.314259
F 27.029833 47.749651 53.799359
F 26.668433 39.901251 53.885259
F 29.276233 46.387051 64.772059
F 18.003433 40.035151 58.304559
F 26.700833 50.207051 57.420459
F 26.791333 42.433151 57.521859
F 31.356833 34.435251 61.918659
F 22.351733 50.131751 64.615759
F 26.728933 50.232051 54.660159
F 26.860033 42.376051 54.747859
F 17.860433 47.682151 53.741459
F 24.572233 46.240151 50.142459
F 26.840533 47.505651 50.941759
F 27.019633 39.777451 51.093059
F 33.653333 46.326551 64.695159
F 33.581233 35.816551 61.080259
F 28.948933 38.685051 54.656759
F 29.234533 46.281551 54.657259
F 20.016833 38.532451 54.678659
F 20.067133 46.390051 54.693359
F 17.834733 42.473751 57.222359
F 29.163033 35.935751 51.070959
F 29.174733 43.709751 51.242359
F 31.412733 34.706851 57.226659
F 20.220733 35.993051 51.009859
F 20.154633 43.886051 50.946159
F 26.923133 42.568451 64.610659
F 29.186733 36.012351 53.876159
F 29.134733 43.568151 53.970359
F 19.957633 51.458651 58.075759
F 20.116133 35.966251 53.699959
F 19.986033 43.695951 53.810359
F 29.138633 38.520451 57.369259
F 29.212733 46.289251 57.370759
F 20.118333 38.487051 57.297459
F 20.055733 46.119851 57.448659
F 31.256333 47.733651 53.753459
F 31.433233 39.808751 53.882159
F 22.415833 47.499751 53.798459
F 22.201133 39.740851 53.989759
F 31.307733 50.343351 57.704759
F 31.226733 42.270951 57.386059
F 22.196233 50.138851 57.249259
F 22.446733 42.375951 57.351659
F 31.259733 50.256151 54.955359
F 31.261833 42.342451 54.712559
F 22.242433 50.149851 54.512959
F 22.378733 42.498651 54.607359
F 31.419133 47.843951 50.986259
F 31.519433 39.768851 51.142859
F 22.446233 47.833851 51.027159
F 22.499033 39.822251 51.094059
F 33.616533 38.476251 54.708459
F 33.438133 46.287051 54.723159
F 24.468633 38.522651 54.870359
F 24.727433 46.364851 54.585159
F 27.048833 34.674551 64.390959
F 33.758633 35.725451 50.938859
F 33.617533 43.627551 51.162759
F 33.837133 51.511251 51.209059
F 24.610233 35.955851 50.903159
F 24.613633 43.584551 51.074659
F 20.250233 35.836651 58.335259
F 33.502333 35.965151 53.530859
F 33.400033 43.695351 53.890159
F 33.532733 51.677051 61.188659
F 24.592933 35.944151 53.580259
F 24.757733 43.735751 53.782959
F 33.508533 38.495051 57.502959
F 33.473233 46.104751 57.438759
F 24.832133 38.509051 57.564459
F 24.839833 46.297451 57.378259
F 26.847233 47.566251 60.918359
F 27.036633 39.797951 60.946059
F 24.603433 35.861751 60.955659
F 28.987033 51.429651 53.904359
F 31.263233 42.398251 50.409859
F 29.045633 51.542451 51.159959
F 24.372233 51.386751 53.634259
F 31.219333 42.480251 64.709159
F 26.915733 50.100151 61.926659
F 26.836233 42.458551 61.794059
F 24.825133 51.392651 60.963859
F 20.157133 51.422351 60.903259
F 27.180133 47.619851 58.273459
F 27.004233 39.862851 58.268259
F 20.237033 51.379851 50.896359
F 28.938733 51.344451 58.437259
F 29.222933 38.508851 61.939759
F 29.134133 46.310551 61.963359
F 20.207533 38.472051 61.750459
F 20.332633 46.306451 61.783959
F 33.631433 51.457851 58.420459
F 29.128533 35.932551 58.209659
F 29.129633 43.781551 58.387759
F 17.846333 50.221151 49.900659
F 33.639433 38.731051 64.671159
F 20.015433 43.577451 58.332059
F 24.688033 51.466651 50.848759
F 29.323933 35.925451 60.881459
F 29.125933 43.741851 61.216659
F 24.685733 43.831751 61.085659
F 20.310333 35.820551 61.033259
F 20.089533 43.799251 60.987859
F 29.116533 38.604251 64.652459
F 24.492933 51.190851 58.342259
F 20.110333 46.273751 64.537259
F 24.590933 43.681951 58.371059
F 31.353533 47.612051 61.143059
F 31.514433 39.681751 61.157059
F 22.497433 47.609151 60.935159
F 22.379333 39.914051 60.875359
F 20.362433 38.316551 64.592459
F 26.774833 50.074451 64.702659
F 19.950033 51.453451 53.672859
F 29.216633 51.387751 61.163059
F 31.428633 50.064651 61.962759
F 31.260633 42.304951 61.971759
F 22.511833 50.160451 61.922659
F 22.378933 42.511651 61.839759
F 31.214233 47.637951 58.473959
F 31.248633 39.921551 58.367759
F 22.468333 47.499851 58.218159
F 22.445533 39.747551 58.171859
F 33.863333 38.515351 62.007059
F 33.491233 46.232851 61.966159
F 24.750533 38.486551 61.788959
F 24.574733 46.354951 61.932059
F 33.430633 43.766151 61.112759
F 33.550333 35.975051 58.382359
F 33.360533 43.604651 58.339159
F 22.334933 42.397251 64.628459
F 24.706433 35.878751 58.146759
F 33.444133 51.463051 53.921059
F 17.936133 34.654451 54.546859
F 18.003133 40.035951 51.002659
F 17.717233 47.669051 51.041159
F 17.948533 42.351351 64.484959
F 18.109633 47.503851 60.957559
F 17.844833 39.754451 61.133459
F 31.360133 34.542351 50.217859
F 17.971133 47.447651 58.227259
F 31.413933 34.551851 54.601259
F 35.871033 39.832251 51.128459
F 17.894933 34.863251 50.131459
F 17.814433 50.130651 54.669259
F 17.744033 50.068851 57.415659
F 17.828033 34.743651 57.205959
F 17.975633 42.698051 50.043659
F 26.941733 34.619251 57.208659
F 20.121933 51.317951 65.525559
F 22.367633 39.696051 65.649059
F 27.011633 55.455251 2.664569
F 27.007233 63.122951 2.886099
F 24.928633 69.585951 3.797039
F 18.342633 65.579951 10.983459
F 26.894433 57.868051 6.255289
F 26.954233 65.764151 6.536819
F 18.133933 55.250051 10.293559
F 18.300633 63.017451 14.654559
F 27.022033 58.152251 3.616939
F 26.978033 65.578851 3.887479
F 22.511433 55.383951 14.745059
F 29.114233 66.850651 14.580059
F 24.882033 69.485151 10.938959
F 18.099433 57.859051 6.535509
F 24.500033 59.258551 14.668359
F 20.202633 66.860551 14.603259
F 29.192833 54.268451 3.714609
F 29.199233 61.915451 3.675669
F 20.400333 53.972951 3.761729
F 20.386333 61.925051 3.821819
F 31.455533 55.378951 14.580259
F 36.072033 55.379751 10.333559
F 33.549333 59.019351 14.779459
F 18.295133 57.786951 11.249459
F 29.172333 59.368551 2.716539
F 29.112233 67.074551 2.993119
F 20.468933 59.249551 2.930019
F 20.376433 66.778451 2.622939
F 29.094933 54.207451 6.415949
F 29.216433 61.637251 6.531759
F 20.140833 53.883351 6.405019
F 20.314733 61.895451 6.422449
F 31.472133 55.355751 2.795659
F 31.459633 63.169351 3.223219
F 22.635633 55.252251 2.683789
F 22.710533 63.086851 2.847789
F 31.339133 57.820051 6.346849
F 31.638633 65.630651 6.606919
F 22.451833 58.014751 6.476839
F 22.441333 65.579551 6.366529
F 31.297433 58.027851 3.529469
F 31.388933 65.681351 3.830279
F 22.590333 57.776351 3.609029
F 22.570533 65.671351 3.677259
F 18.030533 65.636051 6.403969
F 18.062633 55.240851 7.545989
F 36.024533 55.488351 7.571809
F 18.100033 63.134951 -0.148059
F 33.619133 54.201651 3.767489
F 33.730333 61.866251 3.840169
F 24.892333 54.082751 3.699819
F 24.901833 61.831251 3.779379
F 33.703633 66.977851 14.742459
F 17.940433 65.522351 13.726859
F 26.852333 63.063051 14.928759
F 27.083033 55.431351 14.864959
F 33.777533 59.268951 2.931799
F 33.789933 66.731951 2.985839
F 24.782433 59.415051 2.938439
F 24.815033 66.862551 2.999359
F 33.833533 54.161851 6.491019
F 33.722533 61.859851 6.621229
F 24.558933 53.972351 6.434199
F 24.783433 61.832951 6.425269
F 27.170233 55.339651 10.130359
F 26.882333 63.153151 10.288459
F 22.416033 62.988551 14.725159
F 20.315633 59.172651 14.830959
F 26.835333 57.899951 13.730759
F 26.738133 65.587951 13.866959
F 29.381133 69.532651 6.564359
F 24.619233 66.951251 14.691459
F 26.884033 57.938451 10.994459
F 26.974233 65.657151 11.218759
F 31.534833 62.962751 14.952559
F 18.164133 55.394351 2.816329
F 26.627933 55.351351 7.457739
F 26.980333 63.096351 7.615419
F 18.295333 62.975451 10.110359
F 29.133533 59.284751 14.591359
F 29.288133 54.048951 11.046459
F 29.078333 61.799351 11.275959
F 20.342133 54.064451 11.260359
F 20.392233 61.715151 10.988859
F 29.145233 59.186451 7.471279
F 29.295433 66.923251 7.431889
F 20.362933 59.367351 7.376019
F 20.222633 66.957351 7.257379
F 29.162933 59.042951 10.216759
F 29.214133 66.910751 10.254859
F 20.443233 59.075951 10.274559
F 20.493233 66.923651 10.000149
F 29.094933 54.088851 13.662059
F 29.199233 61.929551 14.166259
F 20.441833 53.976251 13.806659
F 20.397933 61.588551 13.691759
F 31.441733 55.184651 10.180859
F 31.331333 62.914851 10.229959
F 22.626333 55.164851 10.298659
F 22.489033 63.020851 10.181859
F 31.428933 57.947151 13.630159
F 31.490333 65.466351 13.982959
F 22.457333 57.840451 13.819159
F 22.447733 65.618851 13.782759
F 31.604233 57.734651 10.922359
F 31.321533 65.629051 11.271559
F 22.764933 57.822251 11.152459
F 22.622333 65.526951 11.024059
F 31.448533 55.310551 7.351459
F 31.428233 62.999451 7.539479
F 22.373433 55.210151 7.238839
F 22.415833 62.966351 7.481379
F 33.925633 54.204051 11.210859
F 33.452433 61.461351 11.152959
F 25.011233 54.001351 11.065159
F 24.773733 61.946451 11.048959
F 33.420933 59.273451 7.297649
F 33.694233 66.990751 7.757539
F 24.738533 59.257551 7.370549
F 24.545033 66.867151 7.242099
F 33.647833 58.984051 9.956259
F 33.583133 67.002951 10.343259
F 24.660733 59.308851 10.034359
F 24.823233 66.868751 10.057559
F 33.631833 54.046851 13.856059
F 33.665033 61.726451 13.910559
F 24.884633 53.839951 14.026159
F 24.586333 61.778351 13.722259
F 20.283233 59.269451 0.273642
F 18.046633 57.881151 3.569339
F 18.084733 65.697851 3.656349
F 17.960333 63.077351 7.362059
F 18.223933 55.189551 14.647959
F 18.247033 63.179951 2.590689
F 35.784633 57.828751 13.858859
F 26.936833 63.166751 0.138960
F 33.860833 69.297751 3.779479
F 35.834333 57.897351 4.064369
F 26.992333 55.436651 -0.063254
F 24.746533 59.253451 0.126157
F 31.451033 63.006551 0.255192
F 20.379833 66.939051 -0.006787
F 33.989633 69.452751 6.583119
F 20.426233 69.472151 11.231259
F 22.336733 55.401251 0.013417
F 33.841433 66.702451 0.241138
F 29.412733 69.704051 3.725039
F 24.745533 66.767651 0.249739
F 29.131533 59.424751 0.018194
F 24.821933 69.391951 13.652659
F 20.311833 69.479851 13.868559
F 31.460533 55.497351 0.017944
F 17.942933 55.333351 0.122257
F 26.964633 55.318551 24.813059
F 27.195733 63.013351 24.546659
F 24.918633 66.979851 32.062959
F 29.352933 69.629351 18.239959
F 27.063633 57.804551 28.414959
F 27.032833 65.587251 28.208459
F 27.017633 63.151151 31.902559
F 18.142933 65.658951 25.700159
F 27.110433 57.847551 25.838759
F 26.963133 65.485151 25.403659
F 33.850433 67.020851 17.522359
F 18.065533 65.594451 21.090959
F 26.713133 55.191051 22.144159
F 26.974933 63.232351 21.831659
F 33.576333 59.246451 31.971259
F 20.285433 59.269251 17.465459
F 29.200933 54.059151 25.653759
F 29.428433 61.685251 25.644059
F 20.349033 54.093151 25.677559
F 20.271133 61.970151 25.494659
F 29.262333 59.002951 22.008859
F 29.166333 66.983751 21.931659
F 20.363733 59.201851 21.969759
F 20.351033 66.906151 21.833359
F 29.261433 59.122651 24.780159
F 29.136233 66.926551 24.686159
F 20.470833 59.111251 24.711259
F 20.322233 66.865751 24.675059
F 29.408533 54.076451 28.353659
F 29.282633 61.967751 28.251359
F 20.383833 53.997651 28.386259
F 20.382733 61.605551 28.302159
F 31.501633 55.142251 24.588359
F 31.495133 63.114151 24.666959
F 22.542233 55.313551 24.721859
F 22.734533 62.970851 24.610159
F 31.285733 57.818551 28.442059
F 31.630833 65.750151 28.371859
F 22.474133 57.862851 28.444059
F 22.445333 65.654751 28.398659
F 31.531433 57.800051 25.696759
F 31.405733 65.783251 25.549759
F 22.574333 57.899751 25.760459
F 22.596033 65.544551 25.628559
F 31.447933 54.971551 22.008859
F 31.357633 63.331351 22.054659
F 22.382633 55.296651 21.998759
F 22.530033 63.110351 21.933359
F 33.719933 53.933951 25.568059
F 33.778533 61.794151 25.703959
F 24.708033 54.201551 25.756059
F 24.856633 61.553051 25.354759
F 33.685333 59.205451 22.045059
F 33.905533 66.905251 22.119259
F 24.832433 59.029751 22.094059
F 24.885133 67.024451 22.071359
F 33.738333 59.048951 24.903159
F 33.793533 66.966351 24.833659
F 24.764433 59.004351 24.735359
F 24.843133 66.905751 24.689759
F 33.822833 53.948851 28.312859
F 33.693033 61.698651 28.465659
F 24.826633 54.039751 28.510259
F 24.826133 61.651851 28.234659
F 24.701433 59.091951 32.023759
F 20.397633 59.088651 32.086659
F 18.013533 65.621151 28.430459
F 20.240933 66.585851 32.192559
F 27.189533 55.187651 29.404959
F 27.050633 63.048751 29.079859
F 22.585033 63.172751 31.918959
F 24.978133 69.383951 25.723659
F 29.127533 59.391651 29.108759
F 29.164933 66.744851 29.305759
F 20.333633 59.189451 29.412759
F 20.269833 67.009651 29.467759
F 18.160933 55.219951 29.042859
F 26.942633 63.124851 17.588659
F 35.866533 62.924751 17.522059
F 31.415233 62.970951 32.091059
F 33.753433 54.101251 21.018359
F 31.664933 55.208251 32.119059
F 18.025633 63.012051 17.268759
F 18.138333 55.403651 31.861859
F 31.688633 55.173851 29.316959
F 31.598933 63.101851 29.366559
F 22.559533 55.267951 29.321959
F 22.562533 63.108451 29.169159
F 33.739433 59.018451 29.168059
F 33.782933 67.097551 29.149759
F 24.794433 59.106351 29.194859
F 24.776133 66.720751 29.324759
F 22.633233 55.266051 32.139659
F 24.700233 66.945551 17.458959
F 17.940533 63.094951 32.010259
F 24.799233 69.562451 21.147159
F 26.886433 55.422751 17.503959
F 29.084633 59.141851 31.918059
F 24.398833 59.289151 17.318859
F 24.720233 61.737451 21.300459
F 26.961933 57.659351 21.136059
F 27.064933 65.717251 21.187859
F 24.522833 54.024351 21.003159
F 31.331033 55.353951 17.359159
F 26.767233 57.914051 18.323259
F 26.997433 65.763651 18.516759
F 33.683933 61.850751 21.314359
F 18.151133 57.839051 18.247359
F 29.071633 54.057251 18.396059
F 29.081933 61.696151 18.341559
F 20.382033 54.085651 18.275759
F 20.225433 61.834251 18.233859
F 28.904933 59.218451 17.478159
F 29.294833 66.990551 17.482259
F 29.256433 67.077051 32.015959
F 20.287233 66.800751 17.361259
F 29.137133 53.948751 21.085159
F 29.150533 61.735851 21.005559
F 20.333433 54.002751 21.102759
F 20.240233 61.724851 20.977159
F 33.529133 59.223651 17.618559
F 31.305033 63.250651 17.548459
F 22.717133 55.508551 17.431559
F 22.554733 63.024851 17.422959
F 31.457033 57.740651 21.098659
F 31.543033 65.884251 21.050359
F 22.536333 57.909351 21.186659
F 22.646833 65.705551 21.152359
F 31.390133 57.890051 18.356959
F 31.535633 65.724851 18.346659
F 22.443533 57.912351 18.519859
F 22.646733 65.577351 18.471159
F 33.520233 53.901251 18.249559
F 33.548933 61.957951 18.524359
F 24.806533 53.994851 18.341759
F 24.683733 61.772851 18.511259
F 20.368833 69.572751 28.607259
F 27.098433 55.215551 32.050159
F 18.132333 58.019751 21.120659
F 33.714333 66.810651 31.867759
F 18.021033 55.437951 22.107359
F 18.151633 55.228551 17.361859
F 18.071133 65.512651 18.286659
F 18.248633 57.977451 25.477459
F 18.114233 57.839051 28.272859
F 18.129733 55.296551 24.945459
F 18.161433 63.051351 29.187559
F 17.984733 63.032151 21.989259
F 18.025633 63.144551 24.623159
F 36.038533 57.687051 25.517159
F 24.799233 69.331051 28.390559
F 35.934433 55.359351 21.857759
F 36.055933 57.696051 28.147759
F 36.098533 55.121951 24.616659
F 33.890933 69.615951 18.257059
F 24.837933 69.497051 18.274159
F 29.514633 69.460551 20.971859
F 20.381133 69.490951 25.585259
F 24.804533 61.766351 32.728759
F 20.386633 69.336951 32.654959
F 26.890833 55.270551 46.463859
F 26.869633 62.966251 46.402059
F 17.819433 55.196751 46.566059
F 17.825933 62.920251 38.951459
F 26.937333 57.743551 47.500859
F 27.012933 65.516351 47.250959
F 24.578933 53.884951 40.192459
F 31.459033 65.674451 32.913259
F 27.023933 55.114451 43.591659
F 26.979133 63.171651 43.758659
F 22.580133 65.514751 33.062859
F 18.177033 65.420751 42.734259
F 29.285933 54.191851 47.352959
F 29.282633 61.605851 47.364759
F 19.960433 53.892551 47.402759
F 20.215033 61.910151 47.205259
F 29.218133 59.268051 44.015559
F 29.119333 67.095451 43.808259
F 20.346433 59.156051 43.783159
F 20.274633 66.927651 43.623359
F 29.176633 59.002451 46.777159
F 29.341033 67.033851 46.540859
F 20.141033 59.329251 46.476259
F 20.334233 67.017151 46.358759
F 31.535333 55.440751 46.476959
F 31.476533 63.028251 46.657159
F 22.288333 55.220551 46.532359
F 22.514433 63.044951 46.290659
F 31.556833 57.842751 47.655659
F 31.422733 65.658851 47.409659
F 22.315033 57.837951 47.226759
F 22.571333 65.684651 47.280359
F 31.523933 55.404751 43.705859
F 31.282333 63.363851 43.810159
F 22.476533 55.337351 43.777059
F 22.483933 63.064451 43.701659
F 33.742733 54.111651 47.444459
F 33.868433 62.105451 47.586759
F 24.714933 54.037851 47.410559
F 24.747933 61.649251 47.224959
F 33.522433 59.301751 44.071059
F 33.764633 66.700751 43.910559
F 24.678533 59.161251 43.812659
F 24.637233 66.983351 43.767459
F 33.675933 59.429451 46.778359
F 33.662733 66.858251 46.585859
F 24.747133 58.999551 46.440159
F 24.708833 66.909551 46.436359
F 26.914933 57.985851 35.714759
F 27.209333 65.727351 35.651759
F 33.723733 61.786751 39.992659
F 33.703733 61.741251 33.107959
F 18.192433 57.842951 42.793959
F 18.063733 57.969651 35.680459
F 33.764633 66.855851 39.306959
F 33.707233 59.212351 39.150059
F 20.322933 61.715451 32.757759
F 24.734833 59.390351 36.623559
F 33.603833 53.999251 40.295059
F 20.007133 69.459051 43.032659
F 29.130133 54.146851 35.706359
F 29.107433 61.613451 35.523259
F 20.249033 54.019351 35.446759
F 20.303333 61.675351 35.489559
F 31.249733 57.762751 35.627559
F 31.513533 65.581251 35.739859
F 22.518933 57.893651 35.652159
F 22.607433 65.671951 35.747259
F 31.248033 63.091651 36.625459
F 33.628933 59.167751 36.395959
F 24.701433 61.699851 40.005759
F 33.728133 66.755051 36.655559
F 22.575533 62.902451 36.434759
F 22.652533 55.217351 36.347559
F 26.942533 57.820551 33.008659
F 24.627533 54.005051 42.762859
F 33.660133 54.170551 35.624259
F 33.712833 61.841051 35.687759
F 24.776733 53.976051 35.675959
F 24.881033 61.935051 35.529259
F 26.743933 55.371651 39.266759
F 27.191233 63.059051 39.118059
F 33.570833 61.881251 42.791359
F 18.084033 55.430551 36.396359
F 26.910833 57.925251 42.981459
F 26.916333 65.779451 42.841459
F 25.018333 59.086851 39.338859
F 24.965733 67.067651 36.453259
F 27.252533 57.887951 40.270759
F 27.051733 65.685751 40.054159
F 33.772333 54.093151 43.057759
F 24.685533 61.682351 42.893559
F 26.855533 55.429751 36.563759
F 27.083033 63.081151 36.531359
F 24.868433 67.065451 39.215959
F 18.103733 65.472251 39.992559
F 29.263733 54.007151 40.124559
F 29.246033 61.857851 40.160259
F 20.281033 54.278851 40.149659
F 20.362733 61.739751 39.978559
F 29.186833 59.030551 36.570259
F 29.407533 67.114751 36.583559
F 20.272533 59.181851 36.448759
F 20.094733 67.040451 36.344159
F 29.368833 59.215051 39.245459
F 29.351033 67.060451 39.270159
F 20.378933 59.019251 39.342859
F 20.236433 66.834051 39.050559
F 29.334433 54.072751 42.889359
F 29.187133 61.880751 43.025159
F 20.209533 54.084951 42.887459
F 20.344933 61.680251 42.746359
F 31.438533 55.313651 39.286359
F 31.513233 63.138651 39.309459
F 22.541633 55.341851 39.238159
F 22.521333 63.065151 39.218359
F 31.450733 58.047851 42.989459
F 31.391733 65.918751 42.910659
F 22.493333 57.786551 42.815959
F 22.459633 65.582351 42.879459
F 31.487033 58.001451 40.317159
F 31.482933 65.675751 40.201059
F 22.786533 57.883351 40.137959
F 22.648933 65.719051 39.989359
F 31.435833 55.365551 36.654459
F 27.168733 65.724951 32.948959
F 24.860933 53.847051 32.980859
F 18.162133 62.990851 43.726359
F 22.561133 57.910851 32.954659
F 33.942233 54.082851 32.818159
F 24.685433 69.617951 47.300359
F 31.372233 57.972951 32.790559
F 18.136233 57.730451 40.148059
F 35.910933 63.047251 43.680959
F 17.952533 55.225351 39.150459
F 17.919633 62.947151 36.230259
F 20.329233 54.058851 32.735359
F 29.388433 53.948151 33.036859
F 29.142633 61.784251 32.845659
F 17.938633 65.612551 35.402459
F 24.631033 69.409551 42.963759
F 18.001833 63.163251 46.399459
F 17.727533 65.710451 32.702859
F 24.766933 69.528251 40.218959
F 35.806733 58.023451 40.276059
F 29.190533 69.729251 32.941559
F 17.809633 55.286351 43.683959
F 17.953433 57.828151 47.350159
F 33.781033 69.395651 42.915259
F 36.073633 62.959051 39.186159
F 20.138633 69.754251 35.386759
F 29.107033 69.482451 47.560059
F 33.697033 69.411651 47.497959
F 24.770733 69.591151 35.699659
F 24.915733 69.437551 33.049259
F 18.100933 57.856351 33.049259
F 26.683833 57.891651 50.134559
F 26.994533 65.477251 49.952059
F 20.186433 53.976151 64.732359
F 17.774033 63.091451 58.286059
F 33.703533 54.170151 64.702959
F 29.287133 61.681051 50.123259
F 20.327733 53.885551 50.274059
F 20.219133 62.148851 50.032359
F 18.007733 65.747051 64.782859
F 17.975733 65.574951 54.357859
F 22.276233 57.982951 50.077059
F 22.594833 65.538251 49.927659
F 33.590333 54.110251 50.263759
F 33.673933 66.791551 58.312559
F 24.715733 54.125951 50.201859
F 24.676133 61.660851 49.886159
F 26.678633 55.310351 54.015359
F 27.117033 62.955351 53.758459
F 17.870933 65.849751 50.107359
F 24.753833 54.139551 64.828559
F 26.875933 57.860351 57.480059
F 26.915733 65.683851 57.365859
F 31.390933 57.927451 50.307059
F 20.256533 61.850951 64.650859
F 27.025133 57.882551 54.789259
F 26.831533 65.542951 54.626059
F 33.754133 61.842551 50.246159
F 31.438333 65.638151 50.204959
F 26.983833 55.403351 51.312259
F 26.902833 62.915651 51.014259
F 24.713733 61.851351 64.755159
F 27.030733 58.151851 64.548459
F 28.916633 54.023451 54.769859
F 29.212033 61.607151 54.803959
F 20.073533 54.112851 54.734159
F 20.210233 61.759051 54.600259
F 29.026733 58.989651 51.021659
F 29.163933 66.820551 51.019459
F 20.067333 59.522651 50.929859
F 20.379833 66.796451 50.869059
F 29.239433 59.023351 53.804559
F 29.205233 66.685451 53.811759
F 20.198433 59.131551 53.683259
F 20.346033 66.910851 53.626959
F 29.111133 53.838651 57.588059
F 29.245733 61.631451 57.552959
F 20.235733 54.245351 57.431159
F 20.069233 61.804651 57.471659
F 31.351733 55.358151 53.780059
F 31.397933 62.988851 53.867359
F 22.350533 55.422251 53.773759
F 22.515833 63.105651 53.684059
F 31.367033 57.823151 57.556159
F 31.420733 65.391451 57.321559
F 22.492333 58.040051 57.605359
F 22.488233 65.712151 57.339559
F 31.643333 58.011351 54.739559
F 31.588533 65.564051 54.691259
F 22.432333 57.910551 54.793559
F 22.526033 65.665351 54.657659
F 31.389233 55.341251 50.956159
F 31.428433 62.923151 51.121959
F 22.469733 55.369351 51.029959
F 22.552833 63.085651 50.991859
F 33.493233 54.042051 54.761959
F 33.810833 61.819951 54.796859
F 24.518933 54.024651 54.707459
F 24.908533 61.752151 54.506259
F 33.614133 59.223751 51.064159
F 33.750333 67.056851 50.996759
F 24.433633 59.254251 51.013159
F 24.798933 66.981651 50.995259
F 33.791233 59.202051 53.844059
F 33.838933 66.809251 53.783959
F 24.683833 59.209051 53.908759
F 24.726533 67.149851 53.722659
F 33.535033 54.003151 57.488659
F 33.897533 61.695051 57.494959
F 24.537033 53.995551 57.479959
F 24.829533 61.987651 57.296059
F 26.693133 55.467451 61.012359
F 27.047533 63.188351 60.973459
F 33.670033 59.126251 58.324759
F 22.542833 65.475251 64.667559
F 31.393233 65.578751 64.769759
F 24.873633 61.824351 62.021859
F 24.661333 59.329851 60.995659
F 33.789833 66.695351 61.112259
F 26.974833 58.038951 61.924059
F 27.048033 65.721851 61.982459
F 17.727533 63.185151 61.084959
F 31.390133 58.067751 64.885159
F 26.896333 55.134151 58.219759
F 27.083133 63.188751 58.383159
F 33.834833 61.929651 64.797759
F 24.756033 66.840551 60.873759
F 28.884033 54.105251 61.852259
F 29.165333 61.788751 61.822559
F 20.230833 53.924751 62.038559
F 20.078533 61.969851 61.853159
F 29.136233 59.126351 58.349559
F 29.243833 66.901251 58.278459
F 20.277033 59.188951 58.430959
F 20.141133 66.936051 58.471659
F 29.217833 59.213951 60.940259
F 29.383833 66.869351 61.063059
F 20.138633 59.319651 61.190159
F 20.318233 67.031851 61.171459
F 29.222633 54.149951 50.093859
F 27.028933 65.782651 64.622959
F 33.508833 59.269351 61.012859
F 29.326333 54.076251 64.684059
F 31.275033 55.401251 61.134659
F 31.557733 62.982451 61.169459
F 22.461733 55.229251 61.250259
F 22.501833 63.014251 60.972659
F 24.698733 66.819351 58.188059
F 22.560933 57.962851 64.753959
F 29.129033 61.994651 64.610159
F 24.709633 59.445651 58.355359
F 31.407233 57.899051 62.098059
F 31.635333 65.634251 62.022159
F 22.473333 57.951251 61.899159
F 22.536333 65.515451 61.889159
F 31.227233 55.301751 58.378659
F 31.523433 62.867451 58.422459
F 22.656833 55.474651 58.550659
F 22.532033 63.129151 58.183059
F 33.552433 54.179251 61.952659
F 33.830033 61.755551 62.049559
F 24.726133 53.907051 62.142959
F 29.275433 69.464551 61.856559
F 18.038933 58.083651 57.440959
F 33.623033 69.176551 64.539759
F 17.958833 55.301851 51.020759
F 29.117433 69.333951 57.314059
F 20.164133 69.488151 57.567959
F 18.038133 57.959951 50.111159
F 29.137633 69.407651 50.296659
F 17.950933 57.997451 54.708359
F 18.046833 57.983651 64.603659
F 20.413033 69.372051 54.757759
F 18.058733 63.013951 53.535259
F 17.811733 55.466751 53.781859
F 35.694733 57.775251 61.930859
F 20.239233 69.739251 61.855459
F 36.076133 62.963051 60.999259
F 29.182633 69.529151 64.561159
F 33.747533 69.306651 61.828159
F 24.690533 69.516051 50.096259
F 24.897633 69.495551 54.883059
F 24.739633 69.472551 64.680659
F 33.678533 59.266751 65.655359
F 29.384433 67.015151 65.804359
F 22.402433 62.962651 65.670059
F 40.397233 1.227291 14.782959
F 47.334333 12.756351 14.695759
F 47.106033 4.993391 14.705159
F 45.032333 1.310551 3.143359
F 45.004233 9.000571 2.710979
F 36.144233 16.881051 10.116559
F 36.086933 11.597351 13.698959
F 38.373933 12.981551 14.863559
F 44.943133 3.884741 6.640209
F 45.024033 11.474951 6.466929
F 35.735333 1.092931 -0.013812
F 38.275933 5.159931 14.642159
F 45.091933 3.998551 3.894549
F 44.803033 11.495451 3.683399
F 42.535033 12.871051 0.023370
F 45.015233 8.804371 14.633759
F 44.862533 1.165781 14.791359
F 36.058333 1.309271 14.662359
F 40.437733 1.355461 -0.130826
F 47.106233 -0.233249 11.084959
F 38.310433 7.507611 3.689929
F 37.995033 15.712551 3.728799
F 42.587733 5.161171 0.047468
F 47.081333 7.675481 3.720029
F 47.301433 15.312451 3.786139
F 35.997433 9.009431 7.367639
F 35.810133 16.969351 2.688369
F 40.644033 16.500251 10.233159
F 45.192733 16.733151 14.825859
F 51.534133 15.039851 10.921759
F 38.270633 4.981461 2.857739
F 38.151933 13.044451 2.654099
F 47.312033 5.129231 2.825749
F 46.983333 12.821051 2.754899
F 38.179833 7.753791 6.473289
F 38.268533 15.546351 6.399619
F 49.543233 8.848001 7.236169
F 47.087433 7.749751 6.458289
F 47.131133 15.366051 6.487079
F 51.963633 12.845051 14.684259
F 40.445733 1.264171 2.718709
F 40.451133 8.881561 2.742589
F 35.977333 3.763771 6.310929
F 49.281233 1.171511 2.981109
F 49.492533 8.713661 2.839069
F 49.291333 1.311681 0.205701
F 40.424533 3.795561 6.398029
F 40.669633 11.561751 6.553679
F 49.396933 3.824681 6.533109
F 49.392733 11.403651 6.335549
F 40.536733 3.824881 3.724629
F 40.318433 11.477251 3.679279
F 49.414833 3.872011 3.822219
F 49.196733 11.358751 3.555319
F 38.010933 4.999121 0.056095
F 51.626133 7.535881 11.158459
F 49.473333 8.917421 0.091807
F 49.365733 1.266141 7.605489
F 35.893333 1.109171 2.729219
F 42.619533 -0.128830 10.901759
F 42.729033 7.718371 3.573499
F 42.668433 15.411451 3.689719
F 44.963233 16.669851 2.948039
F 51.643233 7.477301 3.776699
F 51.795033 15.198151 3.747179
F 51.616433 5.162891 14.701759
F 42.642433 12.820951 10.081359
F 49.217633 16.874551 7.462269
F 40.466733 16.573451 14.657659
F 42.771133 5.048551 10.222859
F 42.739033 4.949851 2.835119
F 42.576133 12.812451 2.745969
F 51.704133 5.033531 2.845259
F 51.542033 12.612151 2.851329
F 42.708133 7.688441 6.292359
F 42.855433 15.516351 6.419429
F 42.863233 7.727341 10.971559
F 51.704533 7.439881 6.513499
F 51.330233 15.368551 6.420819
F 42.691933 12.926051 14.902559
F 45.050133 16.721551 10.274559
F 42.841733 12.935951 7.258669
F 40.438333 9.031951 14.720659
F 45.034133 1.164381 10.325259
F 45.035733 9.050531 10.236459
F 42.980133 15.364351 11.113959
F 51.702033 15.465051 13.720059
F 51.618033 7.696421 13.793259
F 44.883533 3.694881 13.783259
F 45.000133 11.378651 14.063459
F 51.516233 4.950951 10.394159
F 42.631633 5.210771 7.479529
F 44.948633 3.731161 11.073559
F 44.861133 11.747851 11.136459
F 45.020633 16.699851 7.567789
F 42.766633 7.756171 13.676959
F 42.923833 15.379151 13.859459
F 45.013133 1.336251 7.537129
F 44.872333 8.916281 7.429219
F 51.615933 12.508451 10.017559
F 38.233933 7.643161 10.952859
F 38.231233 15.380951 11.126359
F 42.773233 5.131851 14.621859
F 47.156833 7.628341 11.163759
F 47.413933 15.131451 10.892959
F 51.576433 12.790651 7.378939
F 38.062633 5.094011 7.177939
F 38.467133 12.964551 7.308479
F 47.262133 5.153101 7.382299
F 47.145233 12.766551 7.197899
F 38.310933 5.170581 10.074459
F 38.301533 12.880451 10.050859
F 47.165333 5.218611 10.240659
F 47.195833 12.575551 9.847449
F 38.255233 7.757541 13.671359
F 38.091733 15.447551 13.806259
F 49.500633 9.128971 14.839559
F 47.331733 7.576261 13.788659
F 47.272333 15.292051 13.621759
F 49.227133 1.173521 14.650659
F 40.342633 1.201491 9.980639
F 40.458233 8.955891 10.023959
F 49.566133 16.851151 10.134559
F 49.237833 1.039441 10.186059
F 49.493233 8.630771 10.054659
F 51.539633 5.087471 7.672339
F 40.516633 3.920631 13.674959
F 40.495633 11.621451 13.863659
F 49.347833 3.726491 13.965859
F 49.599533 11.549951 13.767959
F 40.323633 3.796001 10.927359
F 40.381633 11.513951 11.045259
F 49.267533 3.672901 11.240259
F 49.233933 11.187551 10.992859
F 40.426633 1.179381 7.291639
F 40.560733 8.996731 7.341749
F 49.438833 16.554451 14.769359
F 40.425133 16.712051 2.679669
F 40.723133 16.823051 7.367659
F 36.107233 9.148201 2.771829
F 49.511933 16.681351 2.882119
F 51.634133 0.096673 6.620359
F 36.009333 16.873951 14.664759
F 35.918733 16.712251 0.019574
F 38.242733 -0.311253 6.425509
F 44.970433 8.916461 0.088102
F 35.886133 3.824001 3.624089
F 36.147833 16.835651 7.426649
F 36.169333 1.388651 10.233359
F 40.459833 8.958391 0.066139
F 47.432233 -0.190766 6.508119
F 53.734633 1.121521 2.871289
F 51.679133 5.057171 0.101597
F 53.814433 1.261891 14.502459
F 36.135833 11.603151 6.571289
F 36.090533 8.975311 14.635659
F 47.020333 -0.128874 13.764159
F 36.051833 11.653351 3.781339
F 44.871633 1.342391 0.353987
F 36.174133 9.119541 10.196059
F 36.180333 9.045171 0.044487
F 36.041433 11.644451 10.997159
F 36.083733 3.944781 11.019059
F 44.981033 16.644251 0.064732
F 40.471233 16.876651 0.012061
F 38.129133 12.964951 -0.026602
F 53.887433 8.812301 7.514159
F 53.769333 1.096771 0.252831
F 53.857033 3.569911 3.760319
F 42.755333 0.075072 6.368399
F 47.162833 5.129361 0.201915
F 49.376533 16.952551 0.277203
F 47.382033 12.959351 17.350559
F 51.767433 7.806251 18.368659
F 38.013333 12.724951 31.895359
F 44.859733 1.571411 24.491659
F 45.163933 8.998271 24.577659
F 36.095933 1.387431 17.367059
F 42.596333 5.132721 32.017559
F 53.885533 16.873251 21.958159
F 44.892833 3.868211 28.192059
F 45.141433 11.634551 28.326059
F 44.649633 8.917881 17.304459
F 40.394933 8.970291 17.434859
F 44.911933 4.083001 25.427459
F 45.146833 11.516151 25.516959
F 44.779033 1.118241 17.465859
F 42.846833 15.306651 18.300659
F 42.596633 7.485691 18.301159
F 45.043133 1.314071 21.729159
F 45.036033 8.963311 21.744159
F 35.821633 8.965101 17.359559
F 38.256933 7.825351 25.660359
F 38.282833 15.414051 25.475959
F 51.660033 15.520351 21.094759
F 47.394433 7.584421 25.646359
F 47.176933 15.556651 25.525559
F 51.762633 7.569051 21.202859
F 38.249233 5.209911 21.930859
F 38.087133 12.834851 21.883559
F 47.360433 5.189291 21.738659
F 47.133233 12.811351 21.728159
F 38.305033 5.242281 24.627759
F 38.284233 12.829351 24.644859
F 47.147233 5.144361 24.494759
F 47.485133 12.976051 24.580559
F 38.132233 7.766531 28.439959
F 38.181833 15.331151 28.164359
F 49.482433 16.830151 32.042659
F 47.105833 7.623351 28.279459
F 47.140033 15.526751 28.245259
F 42.724133 15.339251 21.053359
F 40.339433 1.468991 24.643159
F 40.546933 9.132951 24.638659
F 40.499733 1.346031 31.955159
F 49.169033 1.288851 24.707959
F 49.589333 8.915591 24.700059
F 35.942633 8.954261 24.618859
F 40.411633 4.063241 28.359059
F 40.707833 11.546451 28.400859
F 49.457733 3.754951 28.286359
F 49.437633 11.573851 28.438359
F 40.529033 4.130961 25.648059
F 40.533133 11.649751 25.412659
F 49.325133 3.883661 25.579959
F 49.513233 11.550051 25.608359
F 40.387333 1.136861 21.888359
F 40.611733 8.855201 21.838559
F 51.683533 5.200861 17.401959
F 49.566233 1.367341 21.914759
F 49.557633 9.048601 22.001259
F 44.843533 9.065351 31.906059
F 42.759633 7.956761 25.551759
F 42.776033 15.302151 25.654359
F 36.137733 11.443951 25.526859
F 51.784733 7.789041 25.688159
F 51.637333 15.475951 25.465459
F 42.861933 7.673501 20.962759
F 42.770333 5.123711 21.783859
F 42.646733 12.843051 21.849959
F 51.796633 5.070261 22.060959
F 51.599033 12.748051 21.795459
F 42.801933 5.434711 24.563459
F 42.905233 12.797851 24.568859
F 51.580433 5.222281 24.742659
F 51.656833 12.879451 24.536659
F 42.656033 7.722581 28.479959
F 42.688533 15.320751 28.388659
F 35.930833 1.273361 21.949859
F 51.540933 7.637371 28.429859
F 51.606433 15.437051 28.186959
F 51.666233 12.853451 17.552459
F 49.438733 11.511851 18.310459
F 44.912333 16.687851 24.697159
F 42.436333 12.725851 32.121359
F 38.263833 5.241281 32.010459
F 42.652233 12.786351 17.527159
F 51.581433 5.203091 31.945859
F 51.845633 13.076351 31.892259
F 40.454833 11.435951 21.094459
F 44.937033 1.233191 31.877259
F 44.780533 1.375661 29.135659
F 44.992433 9.008071 29.129059
F 47.247433 4.936401 17.324059
F 38.170633 5.245141 29.324959
F 38.300033 12.720451 29.160459
F 47.192733 5.043901 29.174359
F 47.303933 13.021651 29.409859
F 47.131233 12.971351 32.169759
F 38.292733 13.038951 17.528159
F 47.221533 5.083861 31.903459
F 49.332033 1.282121 31.761159
F 35.906833 1.379041 24.708159
F 49.404033 9.186111 32.024159
F 36.113833 3.795001 21.075459
F 40.514933 9.053511 32.059859
F 35.959433 1.504801 29.387159
F 49.433733 16.920451 17.392159
F 40.411933 1.418191 29.143659
F 40.396433 8.975581 29.317059
F 40.479433 3.781271 20.906559
F 49.330233 1.133891 29.104859
F 49.196733 9.030181 29.255259
F 47.133833 -0.112406 18.167159
F 42.743833 5.184611 29.331759
F 42.892033 12.791851 29.371659
F 51.569033 5.027021 29.225459
F 51.727833 12.941451 29.160559
F 40.413833 16.672151 29.079959
F 40.379133 16.747851 31.791059
F 46.947733 -0.080342 28.276459
F 49.360133 16.736551 29.258159
F 49.506633 3.840071 18.165459
F 40.379733 11.521151 18.435759
F 40.341533 3.746811 18.215859
F 49.377833 16.710851 24.536559
F 49.535333 1.209701 17.335159
F 44.836733 16.693751 29.215459
F 49.475533 11.588351 20.944059
F 44.935133 16.704551 22.073159
F 45.078033 4.000611 20.817259
F 45.045033 11.434751 21.038059
F 49.581933 3.825031 20.868059
F 40.546733 16.537551 17.383359
F 44.844333 3.772951 18.100859
F 45.078533 11.456951 18.234159
F 38.178933 7.765231 18.244159
F 38.278633 15.560451 18.444259
F 38.092533 -0.055374 20.984359
F 46.964433 7.547611 18.354159
F 47.220233 15.573651 18.219159
F 40.695933 16.742851 24.933459
F 38.218533 5.139281 17.414159
F 45.035633 16.777451 17.504659
F 49.160533 8.967401 17.608659
F 49.439733 16.786751 21.762659
F 38.198833 7.675511 20.832359
F 38.432533 15.432051 21.053359
F 42.574233 4.996411 17.353259
F 47.324833 7.708461 20.951659
F 47.200433 15.404651 20.926059
F 51.671733 15.494251 18.325259
F 40.454633 1.118891 17.498259
F 44.746633 16.852151 31.874159
F 40.627433 16.692651 22.257559
F 35.997733 8.823441 21.957159
F 38.129633 0.368295 25.497959
F 54.016633 8.820351 17.446159
F 35.943733 11.305751 20.879059
F 35.960933 16.694851 24.628459
F 47.336033 0.061817 20.878459
F 36.090233 16.715451 31.730059
F 51.564633 0.014931 21.132159
F 36.098033 16.810051 29.047459
F 35.961533 4.099051 28.431559
F 51.454533 -0.122520 28.199159
F 35.930033 16.807651 17.423259
F 36.190033 16.651351 21.836659
F 36.037133 4.098001 25.574859
F 36.072833 1.324671 32.092559
F 53.770033 1.225631 31.869659
F 35.894933 11.518451 18.173159
F 51.455833 -0.079055 25.611059
F 53.721633 11.258251 21.051059
F 46.859133 0.099810 25.551759
F 38.157533 0.337527 28.211059
F 42.597733 0.006054 28.300859
F 42.755833 7.812311 33.006659
F 51.679533 15.425851 40.160259
F 51.574333 7.682271 40.064559
F 44.983533 1.247041 46.363559
F 45.083933 8.721211 46.341259
F 35.713233 11.398151 47.532559
F 51.862333 15.671751 32.743259
F 42.577033 15.456151 40.235559
F 44.970733 3.904091 47.213659
F 45.030733 11.393351 47.230959
F 43.020433 7.675511 39.994059
F 38.240533 7.796831 32.982559
F 49.370033 9.165701 36.429659
F 45.073233 1.244701 43.553259
F 45.117933 8.850911 43.542059
F 42.628033 15.301651 32.896359
F 38.240233 7.779211 47.478259
F 38.052533 15.370651 47.480059
F 51.726433 15.383751 42.891559
F 47.354633 7.511251 47.230059
F 47.218933 15.242951 47.412359
F 51.708833 7.628801 42.805959
F 38.177733 5.188731 43.946259
F 38.207233 12.807551 43.946759
F 47.369333 5.006041 43.509359
F 47.362533 12.723351 43.975859
F 38.120433 5.163951 46.619659
F 38.136233 12.859851 46.592559
F 47.267733 4.976751 46.317959
F 47.347933 12.654351 46.663059
F 40.385933 1.152051 46.594459
F 40.468733 9.037541 46.425759
F 44.868333 11.545151 33.050159
F 49.382533 1.331541 46.437559
F 49.692833 9.024341 46.351559
F 35.976333 1.210181 43.755459
F 40.526533 3.737401 47.415359
F 40.426233 11.468351 47.524859
F 49.350633 3.894521 47.286559
F 49.672333 11.449551 47.481259
F 40.429533 1.161471 43.817659
F 40.533033 9.112881 43.667259
F 36.000033 8.949621 44.003359
F 49.499433 1.289871 43.573759
F 49.626033 8.991611 43.705959
F 53.920733 9.058051 36.650559
F 42.662433 7.684171 47.238559
F 42.763333 15.228751 47.577259
F 49.408333 16.477951 39.084559
F 51.748033 7.718561 47.560559
F 51.730633 15.259851 47.460259
F 40.225533 11.515351 32.968459
F 42.552133 5.089761 43.689359
F 42.653133 12.719751 43.773059
F 52.006033 5.073121 43.629759
F 51.700133 12.694351 43.614859
F 42.735233 5.092881 46.305159
F 42.591133 12.789951 46.559259
F 51.672533 5.132171 46.468959
F 51.731633 12.730351 46.415459
F 35.789133 11.696751 33.116859
F 44.956933 16.428251 43.756159
F 44.938933 3.944651 35.654059
F 44.711933 11.695351 35.605959
F 38.288633 15.367151 42.843759
F 38.396433 7.857721 42.909259
F 40.398133 16.689851 36.698959
F 42.581333 13.029951 36.545159
F 45.102333 16.545851 46.467059
F 49.402233 8.994971 39.144259
F 42.559233 15.214751 42.905059
F 49.770333 3.822981 42.518659
F 49.428033 0.970984 39.145659
F 42.848433 7.622581 42.774759
F 38.203233 7.578671 35.739859
F 38.131233 15.523451 35.672859
F 51.468333 12.861551 39.448459
F 47.319333 7.801091 35.372459
F 47.011533 15.659251 35.692259
F 51.808533 5.264561 39.058659
F 40.432733 3.974251 35.509459
F 40.482833 11.632251 35.667359
F 49.304733 3.891381 35.326359
F 49.309633 11.767351 35.616559
F 47.298533 15.352151 42.947459
F 47.040333 12.785051 39.086359
F 40.397633 16.727751 39.322959
F 40.560833 1.352521 39.181359
F 47.409833 7.653961 42.823159
F 49.550933 11.840951 32.873659
F 40.455033 16.423051 46.740359
F 40.442433 3.955471 40.245659
F 36.156933 16.672551 39.329659
F 42.734733 12.884551 39.163859
F 42.725233 7.772351 35.778859
F 42.769833 15.648351 35.654259
F 42.778333 5.224821 36.520659
F 51.722633 7.731161 35.737059
F 51.490533 15.397251 35.591659
F 42.789433 5.116621 39.210559
F 49.237233 1.425621 36.443359
F 49.401933 16.784951 36.405959
F 40.555833 16.504451 44.017459
F 44.898733 1.387111 39.162459
F 45.025933 9.085831 39.165359
F 40.293433 11.626551 42.837159
F 40.365933 3.778971 42.947459
F 40.478533 9.063951 36.600559
F 44.943133 3.845161 42.687059
F 45.127233 11.520051 43.027859
F 40.481833 1.512031 36.412959
F 49.115633 11.472351 40.108159
F 45.009833 3.833521 39.969059
F 44.983633 11.478651 40.224559
F 49.375033 11.539051 42.689359
F 49.795533 3.674561 39.953459
F 40.588433 11.680851 40.144059
F 44.887533 1.444511 36.467159
F 45.211433 8.965001 36.436059
F 40.613033 9.073271 39.442659
F 38.261533 7.906201 40.176959
F 38.323033 15.407451 40.225659
F 51.630233 12.889951 36.621859
F 47.166133 7.656291 40.069359
F 47.034933 15.404251 40.237759
F 51.628833 5.056631 36.317559
F 38.402333 5.088411 36.679059
F 38.170333 12.963351 36.523559
F 47.405933 5.297231 36.471359
F 46.960233 13.031751 36.434559
F 38.290133 5.317761 39.389359
F 38.262833 12.864851 39.291259
F 47.298433 5.073061 39.178659
F 49.588433 16.488151 46.412659
F 44.797233 16.832851 39.480359
F 49.557133 16.559751 43.771159
F 44.907533 17.009551 36.702159
F 53.970233 16.707951 46.598159
F 36.012333 16.734251 36.627159
F 36.202733 1.599631 39.278259
F 36.117433 3.914391 35.484959
F 36.127333 11.636551 40.250159
F 47.206833 7.718961 32.791959
F 35.985733 3.964101 42.960159
F 35.940733 3.903751 47.530059
F 36.013633 1.184491 46.501159
F 51.580833 7.741991 32.946059
F 35.916933 9.085891 39.301959
F 49.429333 3.787631 32.769659
F 47.187833 15.733851 32.983859
F 40.467933 3.922551 32.790859
F 36.113033 8.997791 36.647459
F 36.062133 4.143141 40.246059
F 36.031333 16.514451 43.876459
F 35.935833 1.346661 36.499859
F 42.624233 0.055733 35.570459
F 35.893333 16.738051 46.599059
F 54.001633 11.684651 32.717159
F 35.931633 8.871661 46.749159
F 35.839433 11.491851 43.017359
F 51.405833 -0.016131 32.676459
F 38.303133 0.102574 35.689259
F 51.578533 0.013916 47.348259
F 47.228333 -0.172706 42.719359
F 38.248833 0.042764 40.147959
F 47.252333 -0.077923 47.319359
F 47.248633 -0.037595 32.652559
F 44.959933 3.843221 32.830959
F 38.192033 15.348751 32.827159
F 51.564233 15.412651 50.148759
F 42.608033 12.925351 58.378059
F 44.911833 3.694131 50.015959
F 44.839833 11.290051 50.009259
F 35.907833 8.910441 51.327859
F 35.874833 9.076581 53.977059
F 42.573633 5.209131 58.198059
F 51.593833 15.449951 64.695559
F 47.040833 15.327351 50.034759
F 42.623633 15.448251 64.732959
F 49.498833 11.492251 64.676159
F 40.403333 11.554851 50.343159
F 49.290933 3.879891 50.016959
F 36.003033 3.814231 61.827459
F 42.665933 7.705331 49.913459
F 42.715833 15.255051 50.352359
F 49.377633 16.400351 53.806159
F 45.031733 16.719051 60.967959
F 38.103633 0.133330 57.234459
F 40.343033 4.014331 64.629759
F 51.528833 5.149121 58.247559
F 44.800233 16.693951 58.266759
F 49.443533 3.916821 64.637659
F 44.836333 1.293491 53.670459
F 44.840833 8.909291 53.803959
F 35.825633 9.006501 58.388359
F 49.214333 16.751051 61.079859
F 44.919333 16.612151 54.072859
F 44.876033 4.048141 57.473459
F 44.828733 11.590551 57.346459
F 51.548733 15.302751 61.972759
F 51.680933 7.846141 61.924459
F 44.666433 3.941221 54.697159
F 44.877133 11.674251 54.659959
F 51.556333 12.786051 58.324959
F 40.238733 11.464651 64.779059
F 42.645633 15.538451 61.869259
F 44.923333 1.229011 50.978759
F 44.993433 8.795561 50.971259
F 38.262833 7.567201 64.579559
F 37.931633 7.638071 54.774659
F 38.096533 15.429151 54.676059
F 47.239833 7.683081 64.678559
F 47.207433 7.644411 54.520059
F 47.144633 15.130051 54.567759
F 38.089933 15.400051 50.169259
F 38.297633 5.065601 51.058959
F 38.230233 12.868251 51.121059
F 47.075233 4.984651 51.111459
F 47.070733 12.630051 50.651159
F 38.134433 5.020291 53.769259
F 38.102233 12.929351 53.814759
F 47.051933 4.875831 53.836459
F 47.048933 12.583951 53.516159
F 38.123433 7.642021 57.576159
F 38.343633 15.410051 57.359359
F 47.168233 7.460701 50.008959
F 47.010533 7.701751 57.321059
F 47.156633 15.311051 57.338459
F 51.479933 0.167425 50.028859
F 40.344933 1.218651 53.900459
F 40.181733 8.873091 53.933459
F 47.277833 15.436651 64.896359
F 49.300433 1.095041 53.640259
F 49.439933 8.681621 53.746659
F 40.575733 3.679211 50.124859
F 40.396633 3.901071 57.338359
F 40.431733 11.403551 57.435759
F 49.338733 3.976751 57.366759
F 49.328333 11.506651 57.148359
F 40.333433 3.889961 54.640059
F 40.217633 11.569451 54.765159
F 49.485333 3.642541 54.672759
F 49.360333 11.312451 54.421959
F 40.388633 1.174271 51.060959
F 40.275233 8.865491 51.083159
F 42.775233 7.754011 64.632959
F 49.231733 1.318801 50.946959
F 49.461333 8.667451 50.960859
F 38.068333 15.517651 64.553059
F 42.544033 7.524771 54.615459
F 42.467533 15.286251 54.807359
F 44.796133 3.923821 64.588259
F 51.555733 7.450531 54.793659
F 51.578533 15.312751 54.881759
F 51.642933 12.889051 60.997559
F 42.922033 5.178251 50.818759
F 42.739433 12.610751 51.234359
F 51.492433 5.012031 51.025159
F 51.531833 12.839151 51.051459
F 42.515033 4.990851 53.480659
F 42.440733 12.777051 53.908959
F 51.677233 4.913301 53.691359
F 51.616833 12.734251 53.780059
F 42.564833 7.651181 57.284159
F 42.531533 15.545951 57.495859
F 49.501933 11.642251 62.015259
F 51.482733 7.705711 57.662359
F 51.407033 15.394351 57.615359
F 51.690833 5.156701 60.976359
F 49.396033 3.914721 62.041059
F 42.573333 7.616021 61.994159
F 40.364033 3.699551 61.858059
F 44.959233 1.445071 60.974159
F 44.813833 8.980771 60.976859
F 44.858333 11.590151 64.716359
F 51.699333 7.533221 50.248159
F 40.400433 16.846551 61.151759
F 44.874533 16.567551 51.221559
F 49.090033 9.101551 58.300559
F 44.964833 3.992471 61.814759
F 44.826033 11.486451 62.098259
F 49.297533 16.617951 58.394559
F 49.202433 1.394341 58.367559
F 40.357433 16.831351 58.466759
F 45.040233 1.427181 58.327459
F 44.752733 9.136681 58.264959
F 40.448133 8.854551 58.252859
F 38.284533 7.623491 61.831359
F 38.086033 15.422451 61.770059
F 42.624533 12.826051 61.187859
F 47.092833 7.791171 62.011959
F 47.182033 15.357651 62.113459
F 42.530933 5.065161 61.011659
F 38.203233 5.007751 58.161559
F 38.239433 12.832151 58.347559
F 47.050633 5.174281 58.430459
F 47.133433 12.711451 58.235359
F 38.254533 5.011121 60.994959
F 38.076233 12.876851 60.975159
F 47.252033 5.191621 61.119259
F 47.090933 12.732151 61.072059
F 36.090033 1.262121 51.120559
F 40.321533 16.537651 53.752859
F 49.340733 16.634551 51.030559
F 38.049433 7.675491 50.181559
F 40.348133 1.345351 58.250559
F 35.906133 3.774901 54.644759
F 40.555133 1.158871 60.982059
F 40.328733 8.942321 60.977459
F 53.668433 8.782581 53.806659
F 49.550333 1.282891 61.038359
F 49.356633 9.056751 61.063959
F 40.293033 11.527351 61.987859
F 51.686733 7.527441 64.598059
F 40.400233 16.371751 50.975959
F 49.354633 11.270251 50.177959
F 53.890933 1.286131 51.020259
F 35.793333 3.628771 64.544859
F 38.032033 -0.097284 54.576959
F 35.844133 11.593151 64.664859
F 35.978733 11.541351 54.923159
F 35.968433 11.572951 57.591959
F 42.886133 -0.018731 61.995659
F 35.919633 11.531551 61.909259
F 36.137533 8.862891 61.176259
F 53.686033 0.989827 61.102659
F 53.719633 3.677611 64.567959
F 36.095833 16.768751 58.225859
F 35.921933 1.231691 60.912259
F 53.647633 1.072951 58.336259
F 36.090133 11.438251 50.280859
F 53.837333 3.625151 61.792559
F 53.864933 3.742981 57.561259
F 53.896133 16.605751 61.094159
F 35.903433 1.415891 58.181659
F 36.023933 3.815051 50.158259
F 38.211933 0.177508 64.651859
F 51.472633 -0.125411 54.759859
F 51.448433 -0.180292 57.468959
F 51.783833 12.894651 65.645459
F 47.232033 12.651951 65.510659
F 42.713933 28.255251 14.697059
F 44.734933 34.560451 3.513049
F 44.861833 24.282951 3.059209
F 44.758933 31.918151 2.634909
F 49.498133 32.149051 14.594359
F 36.114533 19.599051 13.807659
F 49.414833 24.708951 14.514759
F 44.774333 27.046151 6.425649
F 35.869133 19.402451 3.699019
F 44.838433 19.249951 6.511959
F 51.710333 23.135751 11.074759
F 51.673533 20.695051 14.705559
F 40.442833 32.375651 14.694759
F 44.847233 26.993051 3.675099
F 51.688533 28.263151 14.756659
F 44.872333 19.287751 3.731139
F 40.665533 24.513551 14.713659
F 47.304233 20.577751 14.721159
F 36.082733 19.286551 6.313849
F 51.495233 30.824351 11.032459
F 38.126033 30.919051 3.610389
F 38.110033 23.198251 3.935559
F 47.048033 30.907451 3.763079
F 47.086533 23.080751 3.948709
F 36.058233 32.397951 10.270559
F 40.191633 24.465151 7.435619
F 44.830533 34.790751 13.529959
F 49.298333 19.371251 11.119159
F 38.311933 28.391051 2.771369
F 38.176533 20.631251 2.785349
F 46.930433 28.325851 2.917149
F 47.012933 20.650151 2.837499
F 38.232933 31.118551 6.413179
F 38.028433 23.237551 6.575619
F 47.095333 30.833951 6.455729
F 46.932833 23.056451 6.604879
F 40.338033 24.391551 2.660889
F 40.354233 32.279451 2.746739
F 49.396233 24.231351 2.708089
F 49.431933 32.231451 2.874539
F 40.163033 26.998051 6.455839
F 49.361033 32.157151 0.145625
F 40.733733 19.424151 6.523189
F 49.389133 26.991751 6.383779
F 51.640533 28.295151 7.329919
F 49.270933 19.372751 6.463989
F 40.447133 26.972551 3.724089
F 42.969433 20.697151 14.706659
F 40.397033 19.202251 3.844959
F 49.297833 27.025551 3.704349
F 42.753933 20.850651 7.526509
F 49.440233 19.339751 3.776089
F 42.770833 23.379951 11.117759
F 51.533533 20.739351 7.386659
F 36.051233 27.016851 11.051959
F 40.773433 19.196951 11.072259
F 42.504433 30.968851 3.599459
F 42.548533 23.154351 3.671229
F 51.597533 30.896151 3.693659
F 51.446833 23.150651 3.894929
F 42.916133 23.273951 13.916959
F 42.596533 30.813051 11.078259
F 42.650233 28.290951 10.027459
F 49.219033 27.086151 10.975059
F 42.648433 28.276351 2.861799
F 42.612833 20.543851 2.851429
F 51.648033 28.367951 2.760379
F 51.743433 20.603551 2.852329
F 42.705633 30.798351 6.609399
F 42.412933 23.291551 6.372589
F 51.604333 30.906751 6.461409
F 51.509933 23.313051 6.551259
F 47.174133 28.288451 14.653259
F 49.247533 24.585251 7.469319
F 44.981933 24.534851 10.186859
F 44.762833 31.956051 10.250759
F 49.304133 32.135251 7.456099
F 40.518533 32.222551 7.422429
F 38.520333 20.654451 14.623059
F 44.874233 26.994551 13.662659
F 51.564333 28.263351 10.018659
F 45.109133 19.312751 13.888759
F 38.354633 28.559551 14.483859
F 44.879833 32.361151 14.734159
F 45.147333 24.451651 14.639259
F 45.048733 27.066951 10.962559
F 42.668133 30.938651 13.990259
F 45.285233 19.237451 11.204459
F 51.748333 23.239151 13.821359
F 51.764933 30.863651 13.877559
F 44.649033 24.570251 7.400549
F 44.928033 32.081351 7.522499
F 38.345433 31.108751 11.085459
F 38.221433 23.216351 11.034359
F 47.045033 30.919951 11.066659
F 46.983733 23.105451 10.981759
F 38.075033 28.648251 7.355799
F 38.392533 20.668351 7.324289
F 47.230333 28.252051 7.107049
F 47.067733 20.430851 7.309519
F 38.216433 28.573651 10.183759
F 38.544033 20.542451 10.061159
F 47.151833 28.298051 9.798279
F 47.222633 20.640151 9.888209
F 38.302233 31.060351 13.782859
F 38.348233 23.303251 13.829159
F 47.098633 30.928551 13.769059
F 47.459833 23.219751 13.557559
F 40.368333 24.700451 10.169559
F 40.359933 32.328951 10.101659
F 49.373933 24.475751 10.217759
F 49.264033 32.139751 10.158159
F 40.431233 27.035851 13.743659
F 43.040933 20.753751 10.415459
F 40.624833 19.251351 13.852159
F 49.354133 27.327151 13.743559
F 42.496433 28.202651 7.360729
F 49.570133 19.133451 13.838159
F 40.308033 27.259551 11.016859
F 51.570133 20.677151 10.053359
F 40.636633 34.850151 6.544119
F 51.592133 28.340751 0.141984
F 49.407433 34.738751 13.779159
F 49.464533 34.780651 3.658999
F 36.008433 24.621651 2.878919
F 35.974733 32.228251 2.658909
F 36.215433 19.474551 10.940059
F 49.427333 24.329451 0.048861
F 40.252233 32.207751 0.052026
F 35.781733 24.593351 0.042485
F 35.857333 24.485551 10.033659
F 36.107133 24.514951 14.754059
F 47.118833 20.716051 0.119004
F 35.865933 24.613351 7.353139
F 35.749833 32.219051 -0.071684
F 51.422633 20.671751 0.241522
F 42.678033 28.391551 -0.049021
F 36.095333 32.334951 7.342329
F 35.989533 32.260951 14.713459
F 35.984333 27.446851 3.742029
F 38.273233 20.764251 0.004829
F 36.106433 27.150451 13.763459
F 49.225633 34.685951 6.469279
F 44.898933 34.556651 6.322319
F 38.154033 28.373551 0.089481
F 35.749233 34.692651 3.661739
F 40.372033 34.820251 3.736259
F 44.800833 24.330251 0.286247
F 35.833833 27.337951 6.572739
F 35.869333 34.933751 6.472509
F 40.392533 35.006951 10.936759
F 44.865133 34.671851 10.938259
F 40.433133 34.887351 13.658459
F 49.275533 34.924951 18.214459
F 51.571933 23.183251 20.995559
F 44.889033 24.185051 24.622259
F 45.083733 32.161851 24.758259
F 51.432533 30.873651 21.118259
F 42.771733 23.254051 21.124059
F 42.753933 30.892551 21.214859
F 44.777033 26.847951 28.291059
F 35.962633 32.111751 21.899459
F 44.863133 19.236451 28.440659
F 47.277233 28.420251 31.901159
F 49.466533 32.119251 17.401759
F 47.253333 20.582951 31.996159
F 45.067533 26.802151 25.520059
F 44.972233 32.088051 31.933959
F 44.831733 19.257851 25.679359
F 51.768633 28.321451 17.468559
F 36.131133 27.065851 18.388259
F 45.031333 24.474651 21.952859
F 44.831533 32.196451 21.974359
F 38.417533 30.722651 25.500759
F 38.296933 23.140351 25.535059
F 47.059933 30.638551 25.652059
F 47.035733 23.016951 25.749259
F 38.310633 28.374351 21.873259
F 38.176833 20.455851 21.858059
F 47.215433 28.560751 21.853359
F 47.076633 20.658551 21.993359
F 38.433833 28.174151 24.567859
F 38.160833 20.669651 24.590559
F 47.328933 28.187451 24.566559
F 47.119533 20.461351 24.757959
F 38.254333 31.012351 28.094359
F 38.339033 23.228951 28.324559
F 47.027733 30.822451 28.346959
F 47.108233 23.238751 28.511659
F 40.419133 24.330051 24.528359
F 40.634733 32.128851 24.750359
F 49.167333 24.469751 24.807159
F 49.242233 32.040151 24.409159
F 40.303033 27.124951 28.337559
F 40.543733 26.985451 20.912359
F 40.430033 19.439751 28.391559
F 49.467333 27.124551 28.347459
F 36.134633 24.527251 17.457659
F 49.212133 19.237051 28.346459
F 40.550033 26.806551 25.565159
F 35.943633 27.163651 21.034459
F 40.452433 19.507951 25.736759
F 49.495033 27.191251 25.667059
F 40.645833 32.196651 17.495259
F 49.361933 19.319351 25.574159
F 40.384733 24.434251 21.884959
F 40.493733 32.200651 22.021059
F 49.381933 24.557851 22.048759
F 49.206533 32.277051 21.776659
F 42.860833 30.755451 25.662559
F 42.604033 23.101351 25.492359
F 51.440233 30.871551 25.576359
F 51.460033 23.149351 25.632659
F 42.707033 28.275451 21.877059
F 42.559233 20.739451 21.963059
F 51.533333 28.338451 21.976159
F 51.629133 20.687351 22.057259
F 42.801833 28.145851 24.583159
F 42.709633 20.621851 24.623159
F 51.795533 28.316551 24.829959
F 51.544533 20.628651 24.689559
F 42.520733 30.823751 28.248659
F 42.498233 23.022851 28.228959
F 51.667033 30.737751 28.293159
F 51.672233 23.004051 28.359059
F 51.642033 23.193051 18.267759
F 51.657233 30.990951 18.296559
F 49.485033 24.629451 17.408659
F 35.921533 19.223351 21.052559
F 42.760133 23.139551 18.392859
F 42.662833 30.712651 18.336459
F 44.729433 24.273151 29.148659
F 44.709433 32.199251 29.167259
F 38.240333 28.462851 29.251359
F 38.240033 20.669551 29.169159
F 47.062633 28.255751 29.209159
F 47.158233 20.677051 29.358359
F 49.523533 24.104851 31.959459
F 40.622333 32.038051 32.188959
F 49.370033 32.372351 31.911259
F 38.226933 20.619651 17.316959
F 51.697633 20.682451 17.442859
F 42.863433 28.251351 17.276559
F 47.124333 20.627451 17.496559
F 51.741633 20.485751 31.932959
F 40.522033 24.474551 29.135759
F 40.382933 32.154351 29.333159
F 49.474533 24.543851 29.411359
F 49.365333 31.887551 29.111859
F 42.665733 28.242551 29.261059
F 42.664933 20.557251 29.278859
F 51.708733 28.237251 29.448259
F 51.488233 20.569951 29.274559
F 38.213833 20.607851 31.974759
F 38.356433 28.173451 31.987259
F 42.612133 20.658751 17.480159
F 44.961233 32.080951 17.474459
F 44.903433 24.407251 31.908159
F 49.410333 19.551451 18.394659
F 45.090033 24.482651 17.375559
F 42.689133 20.658151 31.920659
F 49.387833 19.543751 21.068459
F 42.787733 28.159651 31.889759
F 49.351133 27.205151 18.212159
F 45.001933 27.144551 21.077059
F 40.601133 24.379251 17.419559
F 44.850133 19.202651 21.207359
F 40.370233 19.197551 18.250359
F 49.348033 27.051751 20.928959
F 40.583633 26.936551 18.059159
F 45.054433 26.928951 18.322559
F 40.444533 19.284651 21.067259
F 44.853033 19.401351 18.422059
F 38.301533 30.874751 18.287159
F 38.252733 23.053051 18.336159
F 47.268133 30.849351 18.111159
F 47.295233 23.239451 18.313559
F 38.394933 28.312751 17.269859
F 51.663533 28.240751 32.065959
F 47.155233 28.350551 17.374859
F 40.472233 24.425351 31.993359
F 38.369733 31.065551 21.136459
F 38.107433 23.195051 21.139759
F 46.954233 30.983551 20.888159
F 47.265533 23.166051 21.016359
F 36.098733 24.599251 24.587059
F 40.486433 34.887951 18.415459
F 35.999333 19.377651 18.275959
F 36.078733 27.199351 25.528659
F 35.980533 24.521951 29.151859
F 35.889233 24.436851 21.831859
F 36.049033 32.199451 17.446459
F 36.059633 27.072151 28.284159
F 49.385533 34.698351 25.352159
F 44.845633 34.782551 18.372259
F 35.974133 34.883651 18.399059
F 36.125833 31.984951 24.730359
F 49.174733 34.773251 20.795859
F 36.067033 31.978951 32.005359
F 53.891233 31.990751 29.197659
F 53.711433 32.059351 21.894759
F 53.987933 24.364251 32.089759
F 53.851533 26.912351 25.778559
F 53.631233 34.584351 21.142759
F 36.065933 19.330551 28.161959
F 53.797533 19.283751 25.545459
F 35.987033 32.211251 29.188959
F 36.019033 34.721751 25.543459
F 40.592133 34.720651 25.680759
F 36.017033 34.754651 21.065959
F 36.014733 34.740751 28.321959
F 44.877633 34.855051 21.051559
F 40.284033 34.738551 21.138959
F 44.891333 34.690351 25.612959
F 47.282533 30.980851 32.941859
F 51.530633 23.180351 42.902459
F 36.038233 27.006551 35.568059
F 44.887933 24.360551 46.498759
F 44.897433 31.847351 46.537659
F 40.602333 26.929851 33.000259
F 49.345033 26.943451 32.706859
F 51.699833 30.811751 42.658659
F 44.877633 26.836851 47.593559
F 35.974833 24.485651 36.469459
F 45.122533 19.146851 47.319759
F 42.760933 23.099751 42.986159
F 36.074733 19.204151 43.047059
F 44.897033 24.310451 43.847659
F 44.648333 31.957951 43.720059
F 38.165633 30.753751 47.280459
F 38.334733 22.846851 47.334959
F 47.239233 30.628051 47.276359
F 47.086233 23.099651 47.253959
F 38.321133 28.335851 43.786259
F 38.135533 20.585751 43.855059
F 46.947833 28.348951 43.752159
F 47.314933 20.417051 43.905959
F 38.256533 28.100051 46.466659
F 38.403833 20.302551 46.508259
F 47.187433 27.904151 46.464359
F 47.165333 20.572351 46.546059
F 40.503933 24.384251 46.629259
F 40.422233 32.054051 46.614559
F 49.380933 24.417851 46.414159
F 49.279933 31.911451 46.270359
F 40.352933 26.852051 47.495159
F 47.210633 28.137851 39.232159
F 40.443933 18.846051 47.649659
F 49.432033 26.825151 47.510559
F 38.382833 28.365351 39.234759
F 49.406033 19.190751 47.517959
F 40.468133 24.466651 43.883559
F 40.471133 32.116251 43.903659
F 49.262333 24.476551 43.798059
F 49.270633 32.061251 43.501759
F 42.644533 30.693051 47.683359
F 42.594233 22.920051 47.486459
F 51.469533 30.878451 47.383759
F 51.556133 23.000151 47.446059
F 42.597733 28.325651 43.877159
F 42.632033 20.512451 43.964759
F 51.550933 28.187551 43.701459
F 51.644333 20.488351 43.923659
F 42.619033 28.136451 46.579359
F 42.569933 20.310551 46.635459
F 51.491033 28.347351 46.448359
F 51.804433 20.339151 46.612959
F 42.321933 30.719051 42.642859
F 51.627333 20.594751 39.372959
F 51.571833 28.404051 39.148559
F 45.103133 27.120551 35.505659
F 47.084733 22.876551 42.921259
F 44.939733 19.517851 35.703959
F 42.503033 20.552151 39.262859
F 42.694533 28.269151 39.151059
F 46.946433 30.806951 42.761159
F 47.260733 20.716751 36.626459
F 49.551033 19.167951 42.888259
F 38.337533 23.113951 42.936359
F 40.359133 19.162151 40.357759
F 38.438133 30.743451 33.038659
F 36.094933 26.954051 32.885359
F 49.273333 32.260351 39.191759
F 38.217933 30.796751 35.757059
F 38.199633 23.072351 35.645159
F 47.262633 30.677351 35.688159
F 47.197233 23.261551 35.645659
F 40.614033 27.044151 35.627059
F 49.428833 24.414851 36.592859
F 40.569933 19.238451 35.591859
F 49.431133 26.920151 35.556459
F 38.348133 30.913551 42.790659
F 49.301433 19.397251 35.676059
F 47.184933 20.214851 39.336859
F 38.176333 20.434651 39.347459
F 42.698433 30.933351 39.868059
F 49.355133 24.484851 39.231159
F 40.456033 26.943251 42.876659
F 40.426533 32.382251 39.073559
F 40.435833 24.379151 36.559059
F 40.384433 19.086851 43.087759
F 42.543333 23.158551 40.275959
F 40.358033 24.369551 39.312259
F 42.711933 30.797651 35.692159
F 42.748833 23.163151 35.636159
F 51.507033 30.917151 35.532959
F 51.726133 23.096751 35.653659
F 51.427033 23.157051 40.283559
F 51.511933 31.055551 39.964759
F 45.010633 24.356951 39.246459
F 45.031933 32.190751 39.071559
F 49.454233 27.051051 40.313759
F 40.402833 32.315051 36.449759
F 51.746133 20.500451 36.467559
F 44.808233 26.849751 43.088659
F 40.357533 26.920351 40.240059
F 45.008233 19.111151 43.170059
F 51.611033 28.222851 36.488059
F 49.293333 32.050451 36.458759
F 42.695933 20.687851 36.582359
F 44.874833 26.858651 40.186359
F 49.169233 26.951651 43.024659
F 44.748333 19.296451 40.387159
F 42.886233 28.257751 36.446859
F 49.456933 19.056451 40.042559
F 44.980133 24.525151 36.485659
F 45.059533 32.082751 36.264059
F 38.342333 31.055651 40.083659
F 38.219333 23.085951 40.249759
F 47.115133 30.739151 40.106259
F 47.195333 22.871151 40.038759
F 38.407633 28.242251 36.528959
F 38.222533 20.563051 36.583359
F 47.302833 28.081151 36.539659
F 35.980433 24.454951 39.257559
F 47.099933 23.087951 32.867359
F 36.024933 27.129051 43.029759
F 35.922633 32.324751 39.232959
F 49.464733 19.213351 32.917359
F 35.929233 26.756751 47.302459
F 38.207433 23.021251 32.995959
F 51.688633 23.164551 33.005759
F 35.988733 34.860551 40.166159
F 36.083533 19.162251 40.383459
F 45.231133 27.152151 32.832759
F 35.905133 32.243351 43.695959
F 44.919633 19.280251 32.830059
F 36.006933 32.132651 36.472259
F 35.839733 32.165951 46.395559
F 51.431733 30.899651 32.826659
F 40.432733 19.322951 32.785359
F 36.126733 19.312951 47.362959
F 42.852133 30.789751 32.921059
F 35.963733 19.311751 35.567659
F 53.961233 24.297551 36.351659
F 53.921633 27.053151 42.978159
F 53.643033 27.105551 40.336859
F 53.759133 24.432251 39.171859
F 53.732633 32.399151 43.717359
F 36.192533 24.316051 46.415859
F 53.704633 32.190151 46.573259
F 36.044133 24.319851 43.760759
F 49.404033 34.472951 47.304659
F 42.714333 23.102351 32.964559
F 40.251733 18.941751 50.340159
F 51.514233 30.916151 64.479959
F 42.558033 23.079451 64.910659
F 47.013233 23.256051 64.798459
F 51.790033 23.356851 64.811659
F 44.586333 19.157451 50.113959
F 35.941033 19.281551 57.421859
F 38.215033 23.080751 50.151259
F 47.191433 30.722451 49.975159
F 44.912933 19.268451 64.672259
F 37.960733 23.361551 64.631759
F 47.175033 30.990551 64.568359
F 51.439433 30.731051 49.973859
F 51.762033 23.036951 50.125859
F 42.715333 30.809551 50.324459
F 36.008133 26.701451 50.191059
F 40.436033 19.460551 64.704459
F 49.176433 19.281551 50.130659
F 49.407833 34.735251 54.768159
F 35.791633 24.605451 61.015659
F 42.642433 22.891951 50.194359
F 49.269433 26.921451 64.684659
F 44.908033 24.366151 53.974959
F 44.930933 32.117251 53.878859
F 38.173233 30.818851 50.015659
F 38.064333 30.829051 64.683159
F 49.474133 26.947151 61.981159
F 44.971833 26.762551 57.513759
F 40.445333 19.406151 62.014459
F 44.994533 19.231251 57.367059
F 40.330133 24.457151 58.473559
F 51.551133 20.588151 61.033859
F 51.664933 28.345451 61.176759
F 45.028633 26.894651 54.779459
F 42.620233 23.160351 62.134859
F 44.863333 19.300951 54.605059
F 42.756633 20.649451 61.191259
F 42.588133 28.097051 61.145659
F 44.937733 24.198451 51.250359
F 44.986133 32.131851 51.009859
F 38.120633 30.809851 54.627159
F 38.169033 22.873951 54.661159
F 47.150833 30.747451 54.796159
F 47.139033 22.908551 54.740359
F 38.014133 28.184251 51.086559
F 38.154033 20.521751 50.995659
F 47.037233 28.256851 51.036659
F 47.017233 20.494651 50.980159
F 38.167433 28.147251 53.804059
F 38.223033 20.374051 53.730759
F 47.263733 28.129851 53.777159
F 47.282033 20.353751 53.732959
F 38.156233 30.659151 57.252959
F 38.180033 23.359951 57.537159
F 47.286633 30.614251 57.630259
F 47.309633 23.015651 57.400059
F 40.287333 24.195851 53.863559
F 40.284933 32.063351 53.801859
F 49.265433 24.287351 53.837159
F 49.332633 32.190951 53.686459
F 40.456233 26.943851 57.473459
F 40.322133 27.045651 62.092259
F 40.449333 19.279051 57.632459
F 49.532933 26.830951 57.584159
F 40.473533 27.245151 50.218459
F 49.502433 19.183151 57.330059
F 40.340533 26.881751 54.564659
F 44.908533 26.804451 50.225459
F 40.357233 19.117551 54.882559
F 49.451233 26.784651 54.832559
F 49.208133 26.915251 50.177959
F 49.277633 18.965551 54.711759
F 40.446033 24.479551 50.798659
F 40.311633 32.101651 51.060259
F 49.433033 24.200251 50.967659
F 49.372433 32.025251 50.974059
F 42.648833 30.855051 54.835159
F 42.582333 22.998051 54.754159
F 51.551233 30.739151 54.526259
F 51.647533 23.034951 54.651959
F 42.807033 28.233451 51.180959
F 42.392133 20.387451 51.110859
F 51.544333 28.105851 51.119359
F 51.584733 20.649751 51.165859
F 42.762333 28.166351 53.846059
F 42.497433 20.406951 53.836359
F 51.551733 27.990551 53.832159
F 51.385633 20.424951 53.804959
F 42.608433 30.733251 57.525459
F 42.514133 23.236951 57.446659
F 51.538833 30.812251 57.243559
F 51.611633 23.040651 57.442259
F 49.355833 31.996751 58.340759
F 51.712333 20.444451 58.227659
F 44.892233 24.343651 61.122159
F 44.887433 32.078051 60.893559
F 40.310833 31.943251 58.310559
F 51.683233 28.337551 58.394359
F 49.295433 19.316851 61.955759
F 42.728733 20.641351 58.375559
F 42.735933 28.049451 58.234359
F 51.670033 23.160451 62.087859
F 44.972933 26.887951 62.080559
F 42.753033 30.878751 61.941059
F 44.961633 19.370351 61.913359
F 47.042433 23.050651 49.973259
F 51.507833 30.989351 61.751559
F 45.068933 24.187751 58.485959
F 44.867833 32.038751 58.200659
F 38.132433 30.896551 61.766459
F 38.033533 23.218151 61.909059
F 47.104833 31.005951 61.837859
F 47.073733 23.092151 61.960059
F 38.141033 28.040551 58.337959
F 38.275933 20.609251 58.260459
F 47.211233 28.023651 58.340959
F 47.151333 20.477651 58.231359
F 38.181833 28.220151 61.063659
F 38.133433 20.706651 61.025459
F 47.066433 28.209651 60.993659
F 47.109333 20.456051 60.979259
F 49.321233 19.508751 64.674459
F 49.433133 24.276951 58.452959
F 42.585533 30.863651 64.550559
F 44.869733 27.053351 64.813959
F 40.306033 24.518551 61.287359
F 40.524033 32.053051 60.979359
F 49.287033 24.382851 61.209959
F 49.257933 32.325951 60.968059
F 40.321733 27.024551 64.825159
F 42.672333 20.511851 65.605459
F 44.767433 34.772251 54.518959
F 35.911033 32.176651 50.910959
F 35.898333 19.471151 61.892459
F 49.154233 34.688151 50.088659
F 35.822633 24.437851 58.387059
F 53.957333 19.215051 61.918559
F 35.970433 24.043351 50.991959
F 35.829533 27.100651 64.645759
F 40.273033 34.640851 54.710959
F 35.843733 32.093251 53.644459
F 36.022933 19.390951 64.617359
F 35.826933 34.878351 57.310059
F 53.917233 24.239251 51.007959
F 35.968733 32.259451 60.975359
F 49.207933 34.769051 61.897759
F 49.253033 34.905751 64.556159
F 53.782933 34.766951 57.433559
F 44.819533 32.183751 65.403359
F 47.054733 28.416151 65.670859
F 40.272633 24.371551 65.593759
F 35.973233 47.648251 7.191139
F 35.790933 50.142251 13.566659
F 44.800233 47.540651 2.748969
F 44.722133 39.963451 2.756129
F 38.238833 36.126251 14.656259
F 46.985733 51.402951 -0.011719
F 44.925633 50.018051 6.394339
F 44.775833 42.469351 6.407769
F 38.120933 51.310951 0.019438
F 35.878533 42.652151 10.734559
F 44.876233 50.089651 3.488599
F 44.981333 42.499951 3.621159
F 36.073333 40.015051 9.893779
F 51.505333 43.544251 14.712259
F 35.839233 42.720051 13.422859
F 36.170033 47.859451 9.985969
F 37.945933 38.699351 3.613859
F 37.979333 46.299751 3.642039
F 47.017933 38.541551 3.567119
F 47.042233 46.316151 3.671019
F 36.118333 47.594951 14.493859
F 47.250533 51.635751 14.591959
F 46.987833 35.853751 7.323199
F 51.602033 51.570051 14.455759
F 38.239733 51.572751 7.193029
F 42.491433 51.530451 2.804919
F 40.292833 39.914951 14.506659
F 37.991633 36.019851 2.797029
F 38.195633 43.701651 2.804889
F 46.984933 51.480951 7.389119
F 47.124833 35.877551 2.893369
F 47.127033 43.740351 2.936239
F 38.152033 38.798251 6.329789
F 38.318733 46.410151 6.481729
F 46.988233 38.377851 6.377989
F 47.254933 46.161151 6.451279
F 40.247933 47.636151 2.942649
F 40.220333 39.920951 2.655949
F 49.326233 47.562851 2.784239
F 49.341633 39.785751 2.852559
F 40.359133 50.226751 6.441369
F 40.390833 42.455651 6.320229
F 49.222933 50.262351 6.628509
F 49.478833 42.300451 6.604519
F 40.306633 50.223151 3.693509
F 40.428833 42.327851 3.644269
F 49.175533 50.079751 3.673899
F 49.419533 42.266051 3.759859
F 51.409133 51.486751 7.299499
F 42.571433 51.499351 9.969559
F 47.020733 43.643051 14.548559
F 37.939633 51.476651 2.814739
F 42.501433 38.813451 3.562939
F 42.572233 46.284051 3.583939
F 51.649833 38.497551 3.720819
F 51.528433 46.430651 3.901889
F 44.679433 39.919051 14.372059
F 38.222733 43.842351 -0.130366
F 47.103833 43.869751 0.178565
F 38.096333 36.115351 0.108069
F 38.038233 51.293051 14.697859
F 47.047733 35.947851 14.645759
F 51.427133 46.262051 13.840959
F 42.478333 36.107051 2.815839
F 42.665633 43.707451 2.836759
F 37.939433 43.812551 14.617559
F 51.674433 36.036051 2.940339
F 51.442633 43.871951 3.024649
F 42.533633 38.738751 6.220709
F 42.781833 46.378451 6.271039
F 51.551433 38.332151 6.464579
F 51.585433 46.196151 6.634389
F 47.083833 51.377451 9.972619
F 51.764633 35.923551 14.599459
F 44.919633 47.712551 9.964079
F 44.788033 40.013351 9.796799
F 51.545933 51.404551 2.956729
F 51.742833 43.678951 10.167059
F 44.878033 50.204951 13.963959
F 44.770033 42.394351 13.508259
F 42.604733 43.593651 14.754959
F 40.322633 47.521651 14.605759
F 44.750233 50.143251 10.989359
F 44.596533 42.554151 10.777659
F 42.731033 36.043051 14.442059
F 49.449533 39.635751 14.572059
F 45.102333 47.503251 7.357339
F 44.811233 39.905351 7.274719
F 38.203033 38.849551 11.030359
F 38.168833 46.322151 10.774759
F 46.863233 38.792651 10.903659
F 47.196833 46.124051 10.904759
F 42.468433 51.327951 14.956159
F 38.188033 36.147951 7.217959
F 38.253833 43.793951 7.229339
F 51.645033 38.464151 13.529659
F 51.558133 43.785851 0.160918
F 47.215933 43.661551 7.216959
F 46.996933 51.448551 2.677149
F 38.293833 36.395451 9.890949
F 38.277733 43.697451 9.846479
F 42.707333 46.217551 13.697959
F 46.952833 36.166151 10.101659
F 46.956833 43.500151 10.057059
F 38.095633 38.605351 13.739059
F 38.201933 46.229251 13.480359
F 47.055433 38.597951 13.657259
F 47.091433 46.197351 13.716359
F 40.301733 47.752951 9.969419
F 40.328533 40.082251 9.956259
F 49.680233 47.570851 10.177059
F 49.335633 39.722051 9.966419
F 40.414433 50.090051 13.664659
F 40.239633 42.611451 13.731059
F 49.332733 50.200851 13.616459
F 49.405233 42.209351 13.674659
F 40.243833 50.247351 10.913059
F 40.470733 42.525951 10.960359
F 49.343033 50.297151 10.946559
F 49.454633 42.166951 10.910259
F 40.434433 47.696651 7.293479
F 40.239333 39.962651 7.258039
F 49.428733 47.588951 7.363209
F 49.224633 39.635251 7.294529
F 42.578333 38.684751 10.826659
F 42.529833 46.674551 11.068259
F 51.596533 38.426851 10.825059
F 51.731833 46.144351 11.251359
F 44.827033 47.577551 14.561059
F 42.887833 36.150351 7.186749
F 42.553733 43.841051 7.271969
F 42.597233 38.523651 13.550059
F 51.553233 35.726951 7.303859
F 51.714533 43.623951 7.494559
F 42.619933 51.343251 7.280449
F 42.721433 35.994951 9.851799
F 42.561833 44.157951 10.006259
F 49.201533 47.607351 14.729959
F 51.754033 35.873051 10.053259
F 44.755633 40.002251 0.111205
F 38.076433 51.667851 10.088759
F 51.567533 51.523351 10.098959
F 35.787533 50.340151 3.683249
F 36.124733 34.809851 13.695259
F 49.222933 40.049351 0.223563
F 35.998633 35.097151 10.810759
F 36.006533 42.644251 6.442629
F 53.800033 50.113951 13.682559
F 36.020133 50.328851 10.967159
F 35.908033 40.133651 7.131209
F 44.725433 47.521751 0.165866
F 51.532333 51.462251 0.140077
F 35.868233 40.010051 2.741509
F 49.306633 34.570851 11.104759
F 42.413033 51.500851 0.077749
F 36.024733 40.133051 14.467259
F 42.649033 43.761451 0.076887
F 35.760033 47.717851 2.917929
F 49.202733 47.660551 0.132899
F 51.615333 36.076951 0.291011
F 40.294633 40.062851 -0.001235
F 35.827833 47.517451 0.176561
F 35.904233 50.305151 6.369229
F 35.809733 42.625151 3.693319
F 53.780133 40.111351 0.054345
F 53.639333 50.003851 10.905759
F 51.546733 46.279951 21.064359
F 42.687833 43.741651 17.606659
F 45.069833 47.676051 24.658959
F 44.960833 39.963451 24.663859
F 47.097633 35.961451 17.284259
F 47.182233 51.332051 28.992159
F 44.944933 50.106451 28.289859
F 44.867733 42.304451 28.346259
F 51.592733 38.665751 20.955759
F 42.616133 36.011251 17.164559
F 44.952933 50.326251 25.657459
F 45.041933 42.327051 25.656559
F 35.993033 47.320251 17.268059
F 42.572733 46.409951 20.908259
F 44.747433 47.696551 21.908659
F 45.007233 39.826851 21.816659
F 38.282533 38.632151 25.655359
F 38.100433 46.364951 25.729859
F 47.171133 38.643951 25.681759
F 47.129933 46.291651 25.644859
F 49.277833 39.851551 31.801859
F 38.085233 36.144351 22.060459
F 38.306533 43.700551 21.842359
F 47.188633 35.798351 29.137759
F 47.078033 36.043251 22.001859
F 47.241333 43.727351 21.850059
F 36.001633 42.625751 18.329659
F 38.313733 35.970551 24.876759
F 38.243033 43.644051 24.636059
F 53.947233 34.613251 28.515859
F 47.127033 35.945751 24.668459
F 47.123733 43.805651 24.638659
F 38.247133 38.528951 28.499659
F 38.163433 46.354451 28.355759
F 47.115033 38.489351 28.325559
F 47.048733 46.226651 28.408459
F 40.298233 47.541751 24.779859
F 40.591333 40.078251 24.427359
F 49.298433 47.478051 24.615759
F 49.321233 39.852351 24.648959
F 40.476933 50.077051 28.530359
F 40.398033 42.451451 28.368359
F 49.304933 49.974451 28.257859
F 49.159133 42.468751 28.396959
F 40.382733 50.107151 25.802159
F 40.636933 42.663951 25.582459
F 49.378533 50.145451 25.513159
F 49.342733 42.514151 25.482859
F 40.346733 47.518751 22.044859
F 40.454433 39.931151 21.778159
F 49.347633 47.525851 21.896459
F 49.222933 39.872651 21.904059
F 42.670133 38.748751 25.439359
F 42.744233 46.372351 25.728459
F 51.615433 38.654551 25.561259
F 51.609533 46.308051 25.612559
F 49.350133 39.814951 17.286559
F 42.542933 35.971751 22.093359
F 42.904333 43.875951 21.893359
F 42.743233 35.935651 31.865259
F 40.448533 39.672751 17.193859
F 51.444633 43.783851 21.953459
F 38.259633 43.707551 17.322159
F 42.701333 36.121751 24.816659
F 42.953233 43.792351 24.635659
F 35.851033 47.504251 22.150459
F 51.583533 35.997951 24.570159
F 51.613133 43.752851 24.620659
F 42.663633 38.645251 28.084759
F 42.634533 46.188451 28.408559
F 51.435633 38.552651 28.285059
F 51.458933 46.200351 28.312159
F 46.916133 51.352051 21.878059
F 38.163233 51.403351 22.111359
F 40.562533 39.742951 32.012059
F 51.517933 51.460451 24.631259
F 42.612233 43.679951 32.119659
F 47.183033 35.802551 31.866959
F 44.867933 47.546351 29.272359
F 44.787233 39.869551 29.149659
F 47.079033 43.707551 17.298359
F 38.316533 35.909251 29.310259
F 38.187533 43.730551 29.115659
F 35.924033 42.423151 25.535659
F 42.593233 51.556351 22.173359
F 47.052333 43.629751 29.433559
F 38.136933 51.368551 24.736359
F 38.166333 36.007251 17.337759
F 35.901933 42.391751 21.030159
F 47.216233 51.564351 24.568759
F 38.277633 36.010351 32.120859
F 51.593033 51.213051 31.876659
F 38.142233 51.221151 29.233759
F 44.862833 47.484651 31.955359
F 51.547133 43.729751 31.922959
F 42.703933 51.480151 29.252159
F 40.551633 47.395551 29.313159
F 40.566633 39.875851 29.262659
F 49.217333 47.596051 29.364059
F 49.168333 39.938651 29.126859
F 42.570033 51.508851 24.899059
F 42.665633 36.123051 29.138159
F 42.690833 43.501551 29.350559
F 49.311533 47.441651 32.120359
F 51.662633 35.929351 28.901059
F 51.508933 43.602651 29.141859
F 49.120933 47.542851 17.495559
F 40.239133 47.751551 32.120459
F 46.941633 43.681551 32.078859
F 47.262333 51.292051 31.782759
F 51.584533 35.971351 31.642959
F 51.648533 51.372051 29.333659
F 44.978733 39.821351 32.006059
F 42.743633 38.625451 21.116959
F 44.953033 47.459151 17.300659
F 44.902333 39.765451 17.110159
F 38.147433 43.706851 31.791759
F 38.085733 51.471651 17.383059
F 44.649433 50.218251 20.985059
F 45.054733 42.397751 20.919159
F 51.508433 43.694651 17.480159
F 51.475833 46.297251 18.376559
F 44.862933 50.117351 18.360259
F 44.948033 42.403651 18.210159
F 38.205933 38.651351 18.188059
F 38.117633 46.261251 18.328759
F 47.075533 38.519651 18.208559
F 47.008633 46.121351 18.311759
F 35.761433 50.283651 28.348759
F 42.518133 51.445351 32.036159
F 51.372833 35.985651 21.699859
F 51.584033 35.970351 17.280059
F 37.975833 51.440851 32.026159
F 51.782333 38.577751 18.191859
F 38.168633 38.599751 20.806059
F 38.048733 46.368951 20.976959
F 47.105533 38.436651 20.889859
F 46.961033 46.320351 21.218459
F 40.214633 47.671551 17.323359
F 51.637433 51.465451 21.909959
F 51.530833 51.345251 17.240359
F 47.124933 51.434151 17.312659
F 40.376833 50.208751 21.379759
F 40.570433 42.506851 20.846759
F 49.279333 50.095251 21.171959
F 49.367233 42.469251 20.845159
F 40.251433 50.175051 18.410759
F 40.526033 42.271851 18.159659
F 49.312233 50.218651 18.323359
F 49.319733 42.365651 18.211359
F 42.658033 38.558251 18.369759
F 42.609333 46.373951 18.180059
F 42.594333 51.301951 17.592059
F 53.743533 42.503851 25.542159
F 36.017333 39.980751 31.881559
F 35.794533 50.083551 21.172759
F 36.014233 39.814251 29.183459
F 36.142133 40.114951 17.268559
F 36.040833 39.906151 24.763659
F 35.976633 39.760951 21.832159
F 35.999333 47.744851 29.177559
F 35.707033 47.500251 32.024759
F 36.001133 49.918951 18.335059
F 35.756333 47.490151 24.841259
F 40.583833 34.748851 28.468259
F 53.721233 47.491551 17.289659
F 53.721233 42.601751 21.233659
F 53.845533 39.949451 24.530959
F 44.818133 34.735451 28.252859
F 53.737033 50.108251 21.007359
F 49.467933 34.397351 28.050259
F 44.931933 34.779851 32.851559
F 51.636733 46.337651 32.796359
F 35.824233 34.799251 47.200159
F 42.765533 51.358751 36.679359
F 44.822633 47.522951 46.586959
F 44.930233 39.802551 46.407959
F 35.976433 47.571951 39.376959
F 38.297833 38.626251 32.861259
F 44.717833 50.089551 47.542559
F 44.658933 42.381151 47.595059
F 35.829333 50.072151 47.496459
F 42.674033 36.071251 36.679859
F 44.930933 47.591951 43.785959
F 44.781233 39.887151 43.713159
F 38.336133 38.493351 47.689759
F 37.967233 46.333951 47.688559
F 47.090233 38.569051 47.275759
F 47.112133 46.134651 47.535559
F 42.419633 43.751551 36.522459
F 38.200133 35.955651 43.716159
F 37.977533 43.857751 43.901659
F 46.946333 51.291751 46.536159
F 47.114533 35.873151 43.614159
F 46.936633 43.691851 43.950459
F 35.915133 39.870751 43.642559
F 38.229533 35.930651 46.706659
F 37.986633 43.737251 46.636059
F 35.786233 42.477251 40.128159
F 47.048733 35.725151 46.371159
F 47.046133 43.544851 46.749159
F 40.290933 47.613151 46.743659
F 40.362033 39.836851 46.691459
F 49.301133 47.372451 46.397059
F 49.389333 39.757551 46.414759
F 40.363433 50.277651 47.451459
F 40.174133 42.503951 47.463259
F 49.460933 50.093751 47.476459
F 49.389333 42.177551 47.543359
F 40.342633 47.624851 43.947559
F 40.447833 39.903951 44.046959
F 49.502733 47.608551 43.755459
F 49.316633 39.647951 43.614259
F 42.559033 38.591351 47.494759
F 42.496433 46.187751 47.499259
F 51.592633 38.424751 47.359559
F 51.609233 46.220551 47.745759
F 47.287733 51.362851 39.152659
F 42.539533 36.003951 43.912159
F 42.557933 43.630751 43.945759
F 38.361333 51.534251 39.133959
F 51.478533 35.930851 43.689559
F 51.583733 43.804551 43.732659
F 49.478533 40.071551 36.535659
F 42.791033 35.945751 46.588759
F 42.551733 43.701851 46.674259
F 49.305433 47.483551 36.559959
F 51.434933 35.969151 46.371959
F 51.540933 43.711651 46.510659
F 47.139033 51.480551 43.775059
F 51.747833 46.485051 42.943759
F 44.809433 50.054751 35.502659
F 44.797533 42.276251 35.719059
F 51.498833 51.446651 46.607659
F 51.561033 35.970551 36.282759
F 47.059533 51.425051 36.536359
F 42.988733 35.921351 39.428659
F 38.111033 51.595651 36.428559
F 51.570133 38.512751 40.132059
F 51.599233 46.583951 40.231859
F 42.592533 46.318451 40.245059
F 38.148833 38.474051 35.688659
F 38.070733 46.279851 35.641059
F 47.159833 38.495651 35.296459
F 46.955533 46.253951 35.827859
F 40.455333 50.230751 35.689859
F 40.391233 42.496451 35.555359
F 49.340033 50.006851 35.763559
F 49.355433 42.531151 35.540259
F 42.513933 51.389351 46.420759
F 42.606233 51.283751 43.793059
F 40.219333 47.731151 36.472459
F 40.466033 39.943551 36.631859
F 42.484633 43.765851 39.399459
F 42.633033 38.620351 40.137559
F 42.845033 51.540951 39.343159
F 38.291933 51.464751 46.562759
F 42.632233 38.522651 35.501559
F 42.406033 46.385151 35.691859
F 51.526933 38.573251 35.282259
F 51.634233 46.143451 35.587259
F 51.561033 51.281751 43.830459
F 51.641233 43.562451 36.655859
F 44.816433 47.536451 39.260759
F 44.750233 39.840551 39.205859
F 35.967833 42.356351 35.548159
F 51.453833 44.001651 39.379259
F 44.891733 50.175151 43.043259
F 44.733233 42.413151 42.915159
F 42.592033 46.266951 43.092559
F 51.580033 36.106151 38.957959
F 45.029733 50.104551 40.304659
F 44.836833 42.468551 40.178759
F 42.536133 38.572951 42.975759
F 51.796033 38.579151 42.778959
F 44.669433 47.572251 36.529859
F 44.797033 39.728451 36.466159
F 38.147933 38.755951 40.109159
F 38.034433 46.139351 40.145559
F 47.135633 38.652751 39.998259
F 46.973433 46.293851 40.404359
F 49.179233 42.607751 40.277259
F 38.199733 36.058151 36.750259
F 38.251833 43.752451 36.618559
F 53.661433 34.721051 35.336659
F 47.151433 35.950951 36.444359
F 47.122733 43.560751 36.612259
F 51.826733 51.197451 39.070759
F 38.192333 36.144051 39.336959
F 38.147933 43.665951 39.321259
F 38.208733 51.369351 43.858759
F 47.004833 36.131151 39.167859
F 46.932333 43.835851 39.351359
F 38.280133 38.758551 42.799359
F 38.106733 46.246551 42.863859
F 46.867933 38.530051 42.753559
F 47.171133 46.291651 43.068859
F 40.415633 47.484351 39.215859
F 40.475533 39.902351 39.338159
F 49.304533 47.478951 39.287059
F 49.501333 40.047251 39.237159
F 40.369533 50.158451 42.845659
F 40.308433 42.432451 43.131959
F 49.330333 50.189851 42.782359
F 49.299933 42.347051 43.073859
F 40.560233 50.042651 40.092559
F 40.281533 42.444151 40.389259
F 49.456033 50.055951 40.033759
F 51.581433 51.249451 36.378859
F 35.857933 50.106751 42.940559
F 35.754933 50.098451 32.769659
F 51.675133 38.731651 32.392159
F 42.862433 38.453351 32.830059
F 35.934933 39.813551 46.490659
F 44.993133 50.099651 32.786659
F 35.939833 50.179451 35.476159
F 44.734233 34.581351 42.959259
F 44.847533 42.357651 33.055459
F 35.914033 34.723351 42.855859
F 49.424333 49.940651 33.124359
F 44.978733 34.519651 47.260159
F 37.987833 46.312051 32.822659
F 47.069933 46.199151 33.052359
F 36.038033 34.716551 35.656259
F 35.803733 42.485951 42.886259
F 47.266633 38.441651 32.530959
F 40.529033 34.619851 42.973659
F 49.236633 42.366451 32.747259
F 40.323433 42.355551 32.807859
F 42.430433 46.444451 32.964359
F 35.795333 39.927451 39.170159
F 40.511133 34.734751 32.964459
F 35.726433 47.477051 46.564959
F 35.806733 47.548251 43.757559
F 53.798333 34.911151 42.682559
F 53.909633 50.036651 35.381059
F 35.908333 39.836851 36.512459
F 53.779433 42.470851 32.948559
F 54.062933 47.604851 44.071559
F 40.441533 34.682251 47.362259
F 45.131933 34.560551 40.330259
F 40.462533 34.765751 40.317159
F 40.429833 34.920951 35.712359
F 49.479533 34.898751 32.830659
F 49.319433 34.932851 39.975359
F 44.823333 34.700851 35.599159
F 49.314433 34.574751 35.497559
F 49.314133 34.649551 42.745759
F 40.291533 50.256051 32.968759
F 35.928833 39.722151 58.430759
F 42.648333 51.505051 60.866659
F 44.805933 50.061851 50.265359
F 44.874833 42.207751 50.357659
F 37.931433 38.333251 50.361659
F 38.029533 46.364651 50.375059
F 35.791133 47.445351 51.403659
F 47.239233 46.204051 50.150059
F 42.458433 46.498351 64.877159
F 40.241233 50.113951 64.511959
F 49.411033 50.282251 50.145559
F 38.352233 51.465751 58.373959
F 47.080933 51.364451 50.977959
F 42.744033 46.127551 50.310759
F 51.513433 38.326551 50.052059
F 40.226333 42.645651 50.256159
F 49.206433 42.584651 64.644159
F 47.143333 38.477151 50.183559
F 44.919933 47.597151 53.884259
F 44.823133 39.701151 53.848759
F 35.731933 50.328651 54.844359
F 38.079933 51.400651 61.068059
F 44.820333 50.379651 57.188959
F 44.883333 42.302751 57.136659
F 40.346033 50.029151 50.117759
F 47.195433 51.337751 58.150559
F 44.806733 50.260251 54.424959
F 45.011033 42.379551 54.491859
F 42.529933 51.573851 58.122459
F 35.651833 42.264151 57.568959
F 44.881833 47.450751 51.064859
F 44.925433 39.728851 51.188159
F 37.895633 38.449351 54.776559
F 38.079533 46.304851 54.811159
F 47.193233 38.524951 54.562059
F 47.026633 46.304451 54.948159
F 51.683033 46.229851 50.419959
F 38.060433 35.847651 51.109659
F 37.959133 43.849151 51.319359
F 38.079833 38.641251 64.624559
F 46.969033 35.924851 51.036659
F 47.081033 43.582051 51.159859
F 44.697733 50.172051 64.686759
F 38.043533 35.807351 53.790659
F 38.199433 43.654851 54.084959
F 51.780233 51.609651 50.991259
F 47.103933 35.743951 53.636759
F 47.196633 43.743651 53.826159
F 38.111533 38.413351 57.556659
F 38.086933 46.143451 57.544859
F 47.046833 38.464351 57.272959
F 46.971233 46.375251 57.801959
F 40.486933 47.478451 54.059959
F 40.194433 39.714451 53.866559
F 49.336933 47.567151 53.966059
F 49.405633 39.817051 53.917259
F 40.405433 50.043151 57.386259
F 40.445033 42.178451 57.354059
F 49.376033 50.212951 57.409259
F 49.226633 42.426651 57.365159
F 40.415133 50.076251 54.722459
F 40.450233 42.263651 54.668559
F 49.354833 50.226351 54.714959
F 49.417633 42.376351 54.679559
F 40.562433 47.481451 51.168559
F 40.087933 39.835851 51.156559
F 49.435533 47.615651 51.123759
F 49.443133 39.656751 51.159959
F 42.543533 38.421951 54.601259
F 42.769033 46.216851 54.730759
F 51.590533 38.391851 54.728559
F 51.691433 46.248951 54.620559
F 42.519833 51.440651 50.900859
F 42.603733 35.956151 50.765659
F 42.636833 43.552351 51.243859
F 35.933533 50.227551 57.589159
F 51.387233 35.716151 51.165359
F 51.543933 43.564851 51.127559
F 38.058333 51.245551 51.241659
F 42.443233 35.879351 53.459259
F 42.626133 43.699851 53.912859
F 38.086833 46.398451 64.690559
F 51.609233 35.776151 53.796459
F 51.680333 43.680551 53.843359
F 42.609633 38.556451 57.335759
F 42.590233 46.194351 57.582659
F 51.453933 38.613851 57.415859
F 51.706333 46.296151 57.248559
F 51.521833 51.374851 53.780459
F 51.633233 46.383551 64.850159
F 44.771833 47.695351 61.162359
F 44.592833 39.899951 60.990459
F 38.080433 51.351551 53.975259
F 51.335633 38.760851 64.688559
F 51.361333 36.243551 61.080759
F 42.437633 35.993551 60.962959
F 44.860933 50.315051 61.923959
F 44.693333 42.519051 62.022359
F 42.657333 38.626651 64.658459
F 47.033633 51.369351 60.748759
F 44.713133 47.722751 58.398359
F 44.916233 39.910151 58.283159
F 38.100333 38.450051 61.824959
F 37.867233 46.444451 61.949759
F 46.952933 38.662251 62.021459
F 46.987233 46.353151 62.057259
F 42.502733 51.306351 53.660759
F 38.160933 35.900851 58.391459
F 38.094333 43.413251 58.132759
F 51.561733 51.393951 60.999759
F 46.814133 35.916651 58.320459
F 46.888433 43.766651 58.086059
F 42.484133 38.627451 50.225359
F 38.302933 35.966451 61.034459
F 37.967533 43.901851 60.912159
F 49.232233 42.320951 50.236059
F 47.138233 38.598751 64.707859
F 46.866733 43.916451 60.893859
F 47.013233 46.378751 64.731659
F 44.866933 42.590451 64.696259
F 42.541033 43.804851 61.112859
F 49.287433 50.231951 64.594859
F 40.103033 47.610051 61.065459
F 40.288933 39.869551 61.016859
F 49.220333 47.645951 60.977559
F 49.098233 40.069151 61.169759
F 40.407733 42.592051 64.499159
F 47.168033 51.354451 53.676859
F 51.531233 43.957751 61.062859
F 46.866933 36.134651 61.013059
F 40.249633 50.176351 61.936159
F 40.096933 42.485051 61.746059
F 49.243833 50.220251 61.862359
F 49.164833 42.658951 62.016059
F 40.301333 47.398351 58.409059
F 40.361033 39.784651 58.339559
F 49.408133 47.565251 58.187259
F 49.224233 39.866351 58.383759
F 42.663633 38.521751 61.916359
F 42.466733 46.497751 62.021159
F 51.314233 38.718251 61.945159
F 51.418933 46.383651 62.046759
F 35.924133 42.409751 50.327859
F 42.639233 35.925351 58.188559
F 42.752133 43.598251 58.238459
F 51.689633 51.408851 58.331859
F 51.474433 35.944951 58.394759
F 51.361333 43.649251 58.304059
F 35.858633 49.970651 50.161259
F 35.754933 42.470651 54.575959
F 35.873233 39.812651 61.065759
F 35.687133 50.116051 61.986459
F 35.482433 50.126051 64.760359
F 44.838333 34.596851 50.010259
F 35.792933 47.699951 54.122159
F 35.736333 47.454951 58.236559
F 44.770433 34.540951 57.396159
F 35.777533 42.510651 61.828459
F 35.567233 47.575351 61.009159
F 35.816633 39.853751 53.876159
F 53.952233 50.131751 61.871059
F 49.203633 34.627851 57.485059
F 40.340033 34.537451 50.025459
F 35.866333 42.639851 64.556659
F 35.707233 34.736851 54.647659
F 53.961433 47.632651 53.774459
F 44.688033 34.729451 61.867759
F 54.114733 42.572751 54.655859
F 53.883933 50.256551 57.363959
F 53.824833 47.588551 61.007759
F 40.278033 34.614451 61.951459
F 35.880333 34.746951 64.687559
F 44.832233 34.760751 64.591159
F 40.414633 34.571751 57.511759
F 35.934133 34.734251 49.907559
F 40.253933 34.745351 64.605159
F 47.073033 35.899951 65.629859
F 42.662333 35.955851 65.452359
F 40.167433 47.687951 65.752659
F 35.782933 65.574051 10.978259
F 36.182033 62.868951 7.652899
F 44.850533 55.236551 2.965639
F 44.937233 63.047651 2.777299
F 42.652133 66.787451 0.132338
F 36.038833 63.236251 0.182037
F 44.894533 57.802051 6.326129
F 44.876533 65.695051 6.381559
F 35.871733 62.896451 10.357659
F 35.802233 57.965151 11.120159
F 44.717833 57.950551 3.564809
F 44.937433 65.501851 3.818949
F 42.601133 66.842251 9.949839
F 47.082933 69.339751 3.883769
F 47.014033 66.745051 14.617459
F 42.638033 59.065951 9.946619
F 38.173033 53.992751 3.789639
F 38.186333 61.875951 3.888589
F 47.108833 54.001051 3.720999
F 47.136333 61.698251 3.688059
F 42.600533 53.930651 13.947459
F 51.508533 67.125751 10.181559
F 51.741933 59.204051 14.594159
F 38.136133 66.695051 14.510959
F 37.984733 59.318451 2.993699
F 38.263633 67.033451 2.765739
F 47.020233 59.107051 2.808739
F 47.105233 66.833351 2.741909
F 38.135233 54.269051 6.523079
F 38.376833 61.776951 6.708439
F 46.991633 54.014651 6.375739
F 47.116833 61.757251 6.341279
F 40.306433 55.273351 2.706089
F 40.439733 63.096551 2.785109
F 49.397333 55.268151 2.976049
F 49.476033 63.033651 3.031299
F 40.491233 57.848851 6.173769
F 40.398333 65.414651 6.331379
F 49.273233 58.048251 6.626489
F 49.468233 65.645151 6.343889
F 40.542633 57.932851 3.425909
F 40.506033 65.676451 3.658799
F 49.338733 57.952851 3.825419
F 49.406933 65.650451 3.594119
F 38.245933 59.068651 14.521959
F 45.036133 62.968051 14.615959
F 51.592533 61.721951 13.670959
F 51.800433 59.266851 10.088059
F 42.486133 54.121451 3.706509
F 42.764233 61.644851 3.657979
F 51.639233 54.010551 3.754069
F 51.653333 61.635051 3.825969
F 46.980833 59.180051 -0.076340
F 47.396433 59.067151 14.557859
F 40.467533 62.781251 14.759559
F 44.866133 55.207451 14.587559
F 42.684333 59.192151 2.525719
F 42.781433 66.811851 2.861799
F 51.575433 59.074151 2.882079
F 51.696533 66.894651 2.871019
F 42.638833 54.004151 6.442699
F 42.824033 61.714051 6.376429
F 51.627933 54.045951 6.496679
F 51.749333 61.638851 6.493469
F 51.633133 53.983851 13.566559
F 42.699633 58.982051 14.641259
F 44.740933 55.236151 10.006359
F 44.952133 62.851551 10.059859
F 42.723633 61.660951 13.846459
F 49.302633 55.150951 14.701359
F 45.032433 57.752451 13.697859
F 44.915733 65.498051 13.383059
F 42.608633 66.592451 14.464859
F 40.375633 55.365151 14.789859
F 44.818433 57.655351 10.992759
F 44.914533 65.475851 10.724159
F 49.387733 62.991451 14.569559
F 51.499533 66.910551 14.573059
F 44.871933 55.349751 7.367119
F 45.036633 63.151151 7.217859
F 38.261133 54.037751 11.113059
F 38.195833 61.742451 11.164759
F 46.979833 54.061051 10.783459
F 47.224633 61.633451 10.916959
F 38.316333 59.071651 7.272949
F 38.333233 66.701151 7.423339
F 46.927533 59.357351 7.353459
F 47.201833 66.827951 7.427429
F 38.094233 59.188451 9.933969
F 38.002533 66.777451 10.245159
F 47.209133 59.074351 10.123559
F 47.165833 66.753351 10.073859
F 38.208333 53.963451 13.878259
F 38.283533 61.574851 13.826559
F 47.195333 53.983551 13.625159
F 47.132333 61.701851 13.637659
F 40.436133 55.227351 10.192459
F 40.445233 62.889651 10.149759
F 49.298133 55.248551 9.933259
F 49.462433 63.133751 9.920489
F 40.463933 57.851851 13.772459
F 40.341633 65.300251 13.787059
F 49.534833 57.787951 13.672059
F 49.350533 65.553551 13.686559
F 40.280333 57.952251 10.843459
F 40.436833 65.552251 11.047659
F 49.433733 57.798651 10.827359
F 49.436433 65.701051 10.952659
F 40.434033 55.335051 7.295529
F 40.663733 62.991451 7.409429
F 49.377133 55.314051 7.248309
F 49.432533 63.111151 7.144269
F 42.678033 53.924151 11.153659
F 42.610733 61.613551 10.942359
F 51.624733 54.071551 10.830859
F 51.561333 61.784251 11.037759
F 42.681333 59.036351 7.168199
F 42.564833 66.853551 7.146789
F 51.609633 59.155451 7.452669
F 51.785533 67.068751 7.395309
F 35.805833 55.418151 0.266439
F 35.929633 65.414051 13.797759
F 49.267233 55.177151 0.154892
F 36.074233 63.292551 2.963109
F 44.913133 62.998251 0.067670
F 44.639633 55.270951 0.162010
F 36.123133 65.754951 3.961669
F 35.966933 55.456351 2.985929
F 42.710733 69.422251 13.632059
F 53.876733 62.896551 7.452349
F 35.992033 55.235551 14.739859
F 51.475933 66.830051 0.223703
F 35.748433 58.044151 6.752339
F 35.990833 62.936751 14.906659
F 38.271933 69.254751 13.871359
F 38.120533 59.304151 0.170727
F 40.340633 63.133551 -0.043316
F 46.991233 67.059651 0.085939
F 42.627033 59.040451 -0.243958
F 35.786933 65.643151 6.690919
F 40.372133 55.332151 0.040452
F 49.195233 63.078651 0.159409
F 38.375633 69.375051 11.140059
F 51.718933 69.601251 11.154459
F 38.333333 69.505951 3.674919
F 51.478533 69.311351 3.945949
F 42.785033 69.414651 3.690239
F 51.545933 69.498151 13.841459
F 38.123133 59.132851 32.189959
F 51.569933 58.952451 32.112459
F 44.841833 55.533051 24.488259
F 44.676833 63.164051 24.719759
F 35.787433 63.179751 29.267059
F 51.679833 59.148451 17.278659
F 44.883333 57.917151 28.376859
F 44.827333 65.645351 28.463259
F 42.578733 69.202651 18.492659
F 44.828633 62.897551 32.188059
F 44.806833 58.000851 25.597859
F 44.834233 65.603651 25.769559
F 35.867733 57.941551 21.091459
F 42.614633 66.841451 31.841259
F 44.900733 55.490251 21.814359
F 45.000633 63.134351 21.935359
F 38.242433 53.911651 25.580959
F 38.173633 61.925951 25.801359
F 46.902033 54.172951 25.490559
F 46.833933 61.833451 25.666059
F 38.149833 59.261651 22.021259
F 38.292333 66.739651 21.911759
F 47.247333 59.232251 21.774359
F 47.230133 66.906551 22.009459
F 38.144833 59.407751 24.768759
F 38.437433 67.168951 24.646559
F 47.028633 59.135051 24.598859
F 47.011033 67.060251 24.763259
F 38.167933 53.958751 28.391359
F 38.076333 61.781451 28.575359
F 47.109633 53.970951 28.135459
F 47.092133 61.727351 28.318759
F 40.454533 55.444751 24.717459
F 40.408933 63.327951 24.558959
F 49.332733 55.184651 24.623959
F 49.042233 62.926951 24.733159
F 40.288433 57.956351 28.413059
F 40.432433 65.911451 28.247659
F 49.357833 57.623451 28.185759
F 49.381233 65.863051 28.211159
F 40.457333 58.154051 25.591959
F 40.570533 65.790751 25.523559
F 49.279033 57.787651 25.509459
F 49.270033 65.760251 25.576359
F 40.255433 55.575751 22.004859
F 40.386733 62.934251 21.900759
F 49.161633 55.135451 21.937559
F 49.284733 62.910851 21.821459
F 42.746733 54.027651 25.613159
F 42.398333 61.891151 25.714959
F 51.536333 53.967451 25.495159
F 51.347633 61.604651 25.608859
F 42.699733 59.183651 21.877559
F 42.776333 66.787251 21.838359
F 51.338533 58.998251 21.927359
F 51.403833 66.836451 21.866559
F 42.672633 59.350951 24.687559
F 42.811233 67.015151 24.588359
F 51.447633 59.061751 24.652459
F 51.523333 66.885751 24.575659
F 42.894233 54.143351 28.380959
F 42.410033 61.943551 28.569859
F 51.620833 53.898851 28.274059
F 51.385033 61.548251 28.295559
F 46.866933 66.816851 32.008259
F 51.699133 66.872651 31.839559
F 35.834133 65.449551 18.318659
F 38.138333 67.043951 31.978059
F 49.465033 55.300251 31.926459
F 51.510933 61.513551 20.932459
F 45.161433 55.388851 29.314259
F 44.914933 63.028151 29.420559
F 38.077833 59.190351 29.540059
F 38.340233 67.254151 29.256159
F 47.238433 59.091251 29.246059
F 47.192533 66.856951 29.262059
F 36.121333 55.499051 31.770359
F 51.604933 66.742651 17.424259
F 47.159633 58.961051 17.320759
F 42.544733 59.061551 31.839459
F 51.754233 69.507651 18.207059
F 51.564933 61.712051 18.110759
F 51.795833 53.907351 18.173559
F 49.111933 62.878751 17.279259
F 40.444633 55.320951 29.199259
F 40.225433 63.416751 29.100159
F 49.318433 55.146951 29.129059
F 49.298133 63.216451 29.063559
F 42.636333 59.205451 29.075559
F 42.717433 66.970551 29.185659
F 51.702633 59.097151 29.272959
F 51.728633 66.810551 29.245859
F 40.328733 63.189951 31.807659
F 42.461833 59.097651 17.487459
F 35.775633 63.135151 32.030559
F 40.563933 55.334351 31.900759
F 51.408233 53.977851 20.988159
F 53.758933 57.812251 25.415059
F 42.677633 61.621951 18.283159
F 44.812833 63.062551 17.295859
F 42.532833 54.109951 21.270459
F 49.357233 63.089951 31.798159
F 44.963133 58.022851 20.726759
F 45.041433 65.580251 21.021959
F 42.705533 61.701151 21.035959
F 44.837033 55.158951 17.410959
F 44.726233 57.805651 17.997159
F 44.846733 65.508151 18.284759
F 38.110033 54.135551 18.433459
F 38.169233 61.742951 18.367259
F 47.179233 53.991751 18.187959
F 47.083233 61.526351 18.043559
F 38.045933 59.065651 17.172659
F 38.101333 66.741151 17.315159
F 47.175933 59.083051 32.025359
F 47.242733 66.764151 17.454859
F 38.112033 54.042251 21.125259
F 38.105733 61.733651 21.148559
F 46.897133 53.940951 20.877959
F 47.038733 61.767051 20.839359
F 40.425733 55.251351 17.452059
F 40.405533 62.875651 17.378259
F 49.439333 55.213451 17.430459
F 42.591133 66.744451 17.301059
F 40.387833 58.163351 21.071759
F 40.455933 65.449151 20.965659
F 49.400633 57.683251 20.803459
F 49.297333 65.490951 20.953459
F 40.112733 57.773551 18.366359
F 40.425833 65.448951 18.132659
F 49.507833 57.816351 18.206059
F 49.478233 65.394851 18.144559
F 42.582733 53.924951 18.525659
F 45.131733 55.220651 31.953559
F 35.964233 62.977951 22.260559
F 35.812533 55.391251 17.362559
F 35.917133 63.180251 24.948959
F 42.706033 69.463851 21.155459
F 35.741333 57.967951 18.342359
F 35.961533 65.469651 21.107459
F 35.973933 55.297951 29.190259
F 36.111733 65.851151 25.608259
F 36.064033 65.792951 28.270459
F 38.218733 69.388051 18.292759
F 42.573433 69.618451 25.413459
F 51.459133 61.666551 32.714759
F 40.388333 65.689151 32.886359
F 44.913833 57.870751 32.784459
F 49.282133 57.766151 32.886559
F 42.656133 69.383951 32.833359
F 51.499833 53.763951 32.579659
F 36.108133 65.558751 42.837259
F 44.764333 55.253751 46.332659
F 45.201133 63.043651 46.359659
F 42.877433 61.719551 42.720259
F 42.518433 53.878551 42.858759
F 44.780933 57.939651 47.209059
F 45.138833 65.541251 47.561459
F 36.157733 63.136551 46.365959
F 35.968533 65.805051 32.921259
F 44.786733 55.226251 43.619759
F 45.065733 63.120351 43.549259
F 37.982433 54.021351 47.545459
F 38.349933 61.804451 47.320359
F 47.042833 53.911851 47.243959
F 47.224733 61.596251 47.436959
F 38.076533 58.995151 43.721759
F 38.330833 66.791751 43.786559
F 47.222033 59.024651 43.601559
F 47.199533 66.795251 43.621759
F 38.143133 59.198351 46.449259
F 38.105133 66.691751 46.548659
F 47.056833 59.170151 46.323759
F 47.376133 66.685751 46.455859
F 40.259233 55.204351 46.457359
F 40.652433 62.950851 46.623159
F 49.479233 55.185551 46.364459
F 49.432233 62.861951 46.709859
F 40.503733 57.858551 47.188359
F 40.607533 65.608651 47.394859
F 49.327233 57.851851 47.353859
F 49.490233 65.458251 47.406059
F 40.283733 55.122451 43.797159
F 40.595233 63.055451 43.958059
F 49.538133 55.234351 43.666759
F 49.388433 62.808951 44.040159
F 42.537733 53.976851 47.419559
F 42.895833 61.695851 47.384959
F 51.878933 53.963851 47.340459
F 51.752633 61.615951 47.352659
F 42.616333 59.176851 43.579559
F 42.816733 66.955151 43.537359
F 51.701533 59.073151 43.593059
F 51.615633 66.829851 43.888759
F 42.581833 59.294951 46.271459
F 42.937533 66.820751 46.424859
F 51.588633 59.053351 46.406059
F 51.645433 66.910251 46.567859
F 38.166533 61.907451 32.760859
F 35.881633 55.439951 36.567459
F 44.899333 57.709351 35.611159
F 44.880833 65.625551 35.376559
F 49.290133 65.631751 32.906059
F 35.826033 55.420551 43.748459
F 40.520733 65.553551 40.249459
F 49.237133 57.559251 40.127559
F 40.251933 55.348351 36.287759
F 51.594833 59.205051 36.540859
F 49.294433 62.988251 36.502459
F 49.373033 55.122651 36.299659
F 37.949833 54.103451 35.386859
F 38.203933 61.919951 35.528459
F 47.048033 54.105151 35.495259
F 47.084333 61.645851 35.676959
F 40.503733 57.957451 35.628459
F 40.360933 65.605451 35.744559
F 49.448533 57.833351 35.583459
F 49.270633 65.713751 35.626159
F 51.481433 58.948051 39.369159
F 49.361833 65.503851 40.122659
F 40.471133 63.017251 36.527759
F 40.194133 57.730751 40.089759
F 42.550133 66.927051 39.106959
F 42.734533 59.240151 36.688059
F 51.664433 53.849151 40.118959
F 51.623833 66.691951 39.272759
F 42.523133 53.837651 35.562859
F 42.591333 61.584751 35.430259
F 51.658933 53.773651 35.414359
F 51.457233 61.735551 35.441459
F 42.526333 58.952051 39.401559
F 42.724633 66.906051 36.370859
F 44.946833 55.214751 39.283659
F 44.941333 62.969451 39.109259
F 42.566633 54.092251 40.280659
F 51.533033 61.708151 40.173259
F 44.957733 57.983851 42.640059
F 44.980233 65.669051 42.691959
F 42.572933 61.553751 40.129159
F 51.520633 61.746651 42.800459
F 44.909133 57.967251 39.992259
F 44.894733 65.490551 39.894559
F 51.685833 53.937051 42.928459
F 51.399633 66.924251 36.604659
F 44.713333 55.098751 36.525859
F 44.815133 62.994151 36.357259
F 38.030033 53.991151 39.935659
F 38.196333 61.735951 40.262959
F 47.214733 53.861351 40.173059
F 47.048633 61.803251 40.115859
F 38.203333 59.206451 36.476759
F 38.100533 67.067151 36.774059
F 47.088733 58.902351 36.629059
F 47.027833 66.977851 36.405759
F 38.032733 59.147251 39.160459
F 38.240133 66.828951 39.461359
F 47.166133 59.174151 39.166459
F 47.141333 66.760051 39.145159
F 37.886433 53.836051 42.901359
F 38.329833 61.751651 43.001059
F 47.163433 53.947951 42.848359
F 47.208133 61.706351 42.936459
F 40.372233 55.059051 39.075459
F 40.525833 63.001251 39.298959
F 49.301233 55.021551 38.970759
F 49.333933 62.890251 39.237559
F 40.321333 57.689051 42.825359
F 40.530833 65.570151 42.895359
F 49.450733 57.778951 42.738859
F 49.444333 65.377251 42.902359
F 35.991133 65.531151 40.088759
F 51.762833 69.243751 40.143159
F 44.753633 65.523851 32.756059
F 47.151933 53.870551 32.786559
F 42.398833 61.586051 32.752759
F 42.827833 69.346451 47.254159
F 42.755333 69.510351 42.887559
F 51.325533 69.458951 35.529059
F 53.644233 63.047951 39.099359
F 38.025233 69.337451 42.905559
F 35.843233 55.432551 39.257659
F 35.910033 65.588751 47.434859
F 35.687833 58.084551 43.017059
F 38.124033 69.290551 47.378559
F 42.761033 69.460651 40.184859
F 36.060433 57.901751 47.459859
F 35.924533 55.469051 46.520759
F 47.268933 61.605851 32.935059
F 40.458533 57.782951 32.883259
F 51.721833 69.409851 42.836059
F 42.756133 53.978751 32.851059
F 35.814833 57.884051 32.861359
F 53.842133 65.487451 47.316659
F 53.834533 65.596751 42.970659
F 53.816233 57.694651 35.698759
F 35.921533 57.928551 35.622959
F 35.953033 62.983751 36.552659
F 46.983733 69.505751 39.893459
F 35.949233 65.874751 35.657159
F 47.188333 69.531951 35.343259
F 38.289233 54.036951 32.705159
F 38.252233 69.563051 32.781459
F 47.231233 61.815051 50.130359
F 42.643333 61.779351 64.588759
F 44.834633 57.778151 64.436359
F 45.069333 65.451051 50.166459
F 44.893333 57.882851 49.992159
F 42.560433 61.655551 50.115859
F 51.635833 61.724051 64.844859
F 35.980433 63.060651 58.302859
F 42.605233 54.020251 64.590759
F 51.636333 53.982451 64.639059
F 38.034133 54.078151 64.834059
F 49.355133 65.713951 50.049759
F 38.137333 61.872451 64.425359
F 35.909133 55.117151 54.005359
F 51.603033 54.166751 49.949259
F 40.207533 57.987451 64.660159
F 40.481133 65.577851 64.552459
F 47.182933 69.469551 57.454259
F 44.976833 55.366451 53.559759
F 44.851833 62.855151 53.715959
F 35.999033 65.730351 50.194459
F 47.024233 61.689051 64.580059
F 44.704233 57.698751 57.405159
F 45.009533 65.557451 57.332359
F 35.826133 55.341051 51.367359
F 47.135633 53.937951 50.022259
F 45.056233 57.696251 54.662059
F 44.850533 65.499851 54.543059
F 49.409333 57.911151 50.191959
F 51.520933 66.864051 61.227259
F 44.962533 55.279651 50.747659
F 44.903533 62.909851 50.893959
F 38.321633 54.016151 54.662759
F 38.362533 61.607451 54.795459
F 47.003533 53.893551 54.538259
F 47.066833 61.562251 54.535159
F 38.255433 59.229251 50.996559
F 38.328933 66.840651 50.894059
F 47.052433 59.250451 50.997559
F 47.154733 66.812651 51.138159
F 38.211733 59.037351 53.637759
F 38.305933 66.680551 53.800559
F 47.393133 58.948451 53.633459
F 47.199933 66.747951 53.861559
F 38.009333 53.898951 57.385659
F 38.182733 61.609051 57.497459
F 47.176933 53.925751 57.255459
F 47.101733 61.580651 57.406759
F 40.558933 55.315151 53.874359
F 40.423133 63.070251 53.851559
F 49.280233 55.168651 53.657059
F 49.332133 62.993951 53.807459
F 40.332233 57.637751 57.280559
F 40.592133 65.665351 57.508659
F 49.374833 57.675351 57.369959
F 49.419933 65.715551 57.519659
F 40.506233 57.881951 54.651959
F 40.536433 65.635651 54.792259
F 49.486333 57.797851 54.726159
F 49.461433 65.538751 54.818959
F 40.400133 55.286751 51.107259
F 40.517733 63.079251 51.089259
F 49.413733 55.384551 51.010759
F 49.504133 63.126351 51.076159
F 42.732133 53.978551 54.510259
F 42.608933 61.743951 54.697859
F 51.524233 53.991051 54.744559
F 51.642133 61.758851 54.724159
F 42.685933 59.125451 51.048159
F 42.853633 66.898751 51.041159
F 51.704433 59.210351 51.030359
F 51.564833 67.039351 50.791359
F 42.773933 59.113451 53.792359
F 42.694633 66.974151 53.822159
F 51.816633 59.137851 53.918259
F 51.766833 66.806851 53.610059
F 42.603333 54.022151 57.305959
F 42.551833 61.606851 57.350659
F 51.582733 53.967551 57.540059
F 51.499833 61.637251 57.422959
F 51.561433 59.072251 61.118359
F 35.834633 57.876951 64.702859
F 44.706333 55.194451 60.803359
F 44.739033 63.180751 60.892459
F 42.560233 54.037151 50.089759
F 40.454733 57.826551 49.919959
F 49.180733 65.662151 64.699059
F 38.122733 53.926551 50.303259
F 44.890733 57.760351 61.681959
F 44.867533 65.583751 61.979259
F 49.495833 57.917251 64.781859
F 46.947733 53.923951 64.720059
F 44.908733 55.147651 58.104559
F 44.773433 62.943751 58.184759
F 38.086733 53.988751 62.098159
F 38.377633 61.596551 61.716559
F 46.902433 53.943151 61.878959
F 46.967233 61.570751 61.846759
F 38.185833 59.077251 58.439559
F 38.201533 66.889651 58.193359
F 46.981333 58.865151 58.171559
F 47.056933 66.966151 58.287559
F 38.016033 58.954851 61.106059
F 38.186033 67.072851 60.899259
F 47.132733 58.929251 60.888759
F 47.036033 67.047551 61.076959
F 40.636933 65.571251 50.213059
F 44.892433 65.505851 64.641059
F 51.697133 61.759651 50.052059
F 42.802733 67.111951 61.007059
F 40.308633 55.331351 61.127559
F 40.425033 63.156051 60.870059
F 49.094133 55.243751 61.058959
F 49.374333 62.951351 61.169759
F 51.685033 66.828651 58.465759
F 42.543133 59.157851 61.086359
F 38.319833 61.866751 49.979159
F 51.694333 59.016051 58.433159
F 40.240633 58.016351 62.022059
F 40.375733 65.920051 61.796159
F 49.347433 57.844751 62.003259
F 49.284033 65.475151 62.080759
F 40.364433 55.123951 58.318259
F 40.373833 62.933951 58.052159
F 49.331633 55.166851 58.284159
F 49.220233 63.051051 58.414859
F 42.510333 54.046051 61.837859
F 42.605433 61.768651 61.910259
F 51.453433 54.027551 61.754659
F 51.575433 61.537451 62.018959
F 42.452133 59.120551 58.368959
F 42.868133 66.894051 58.281359
F 47.207533 69.698951 61.873559
F 35.893933 65.500351 57.307159
F 35.944233 57.912551 54.719559
F 51.552133 69.344351 62.162459
F 53.916433 57.717851 54.916959
F 36.106133 65.501951 54.666159
F 36.075633 65.584451 64.553159
F 35.802733 57.860651 57.474059
F 38.217633 69.428551 50.077559
F 35.824333 58.066051 50.165859
F 47.128933 69.632251 64.720259
F 35.738133 55.319151 60.855559
F 35.865433 55.219351 58.159559
F 36.015533 63.105751 50.931059
F 36.095033 65.617751 61.755959
F 36.218933 62.948351 53.809359
F 53.743833 65.446151 61.863359
F 53.635533 65.542151 50.066059
F 42.604733 69.470451 50.002159
F 38.193833 69.524351 61.897159
F 47.168633 69.432451 49.994359
F 47.122033 69.425251 54.676759
F 51.382133 69.303751 64.804459
F 42.748833 69.670951 57.554059
F 42.682633 69.490751 64.856959
F 42.625633 69.408451 54.785459
F 38.402433 66.946551 65.546259
F 51.575633 59.175151 65.679659
F 62.880333 1.254591 2.657679
F 62.517233 9.000301 2.634699
F 53.776533 16.886751 0.090872
F 56.070733 5.061421 14.569959
F 56.290533 13.067251 14.762559
F 67.391133 16.435951 10.154359
F 62.590733 3.855721 6.372309
F 62.666133 11.611851 6.668549
F 62.832833 8.900761 14.608859
F 62.659933 1.247631 14.799459
F 62.892333 3.957371 3.609429
F 62.619333 11.392551 3.899469
F 69.650033 15.396451 13.791059
F 69.561833 7.538061 13.898459
F 58.306733 1.066651 7.454809
F 53.778233 16.802051 2.842759
F 58.165233 8.949461 0.223057
F 60.569033 15.374251 13.715059
F 69.564033 12.837151 14.773959
F 69.426033 4.998891 14.679659
F 56.183333 7.453271 3.918129
F 56.051233 15.567551 3.998519
F 60.716633 7.643161 13.794759
F 64.847133 7.816601 3.953079
F 65.044533 15.176851 3.687019
F 69.571633 12.857451 9.876309
F 62.941733 16.721951 14.818259
F 53.522633 16.711351 10.031859
F 67.251833 1.291251 0.029703
F 58.186633 1.371621 0.147730
F 56.065733 5.045421 2.663129
F 56.073033 12.897651 3.119079
F 64.990433 5.295101 2.880189
F 65.063333 12.572451 3.062389
F 55.996333 7.589531 6.471769
F 55.939433 15.398551 6.640239
F 69.209033 5.130151 10.080859
F 64.933733 7.864421 6.631969
F 64.880833 15.221651 6.497889
F 60.628633 12.818351 10.146659
F 58.305733 1.032131 2.905109
F 58.210033 8.906751 2.906139
F 67.074133 16.551251 7.487039
F 67.108433 1.444551 2.807819
F 67.044633 9.106151 3.015659
F 60.433633 5.256541 0.273094
F 58.294033 3.777311 6.521659
F 58.152933 11.494251 6.462009
F 66.808233 3.950671 6.682589
F 67.141533 11.526551 6.673939
F 58.221033 3.651881 3.709649
F 58.232333 11.414151 3.850749
F 67.054333 3.988271 3.931829
F 67.334633 11.527351 4.044469
F 53.913833 8.941961 14.710259
F 53.923633 8.822881 2.884989
F 67.151833 16.675451 3.006549
F 67.062833 1.138891 7.472289
F 67.344033 16.650651 14.564559
F 62.861733 16.834751 7.471649
F 60.391633 7.653911 3.829179
F 60.412933 15.481851 3.836719
F 60.385933 5.041331 10.195759
F 69.394233 7.718781 3.859109
F 69.236533 15.151451 3.652129
F 69.394333 12.816051 7.345489
F 60.571033 7.672521 11.053959
F 60.587733 15.313951 11.003759
F 58.264233 16.625951 7.445379
F 58.267433 16.750251 2.813709
F 60.539033 5.014801 2.970879
F 60.542933 12.835051 3.130689
F 69.375433 5.200181 3.058059
F 69.359833 12.571551 2.748909
F 60.528733 7.650901 6.477719
F 60.613633 15.620151 6.606289
F 69.171033 4.994051 7.343999
F 69.489833 7.525131 6.449969
F 69.249533 15.221651 6.301699
F 60.340733 12.920551 7.383839
F 62.694833 1.235921 9.936609
F 62.812333 8.891881 10.161959
F 58.281733 8.853381 7.246129
F 60.430633 12.829251 14.568459
F 60.590533 5.124891 14.736159
F 62.784833 16.799951 10.153559
F 62.656333 3.678461 13.712359
F 62.760733 11.397251 13.896159
F 67.349833 8.935161 14.586859
F 67.126033 1.360801 14.594559
F 62.656433 3.872511 11.027659
F 62.791633 11.351551 11.096859
F 62.741733 16.663551 2.973649
F 58.451833 8.970641 14.576259
F 62.529433 1.232511 7.209029
F 62.602633 8.990751 7.475139
F 53.877333 11.317751 6.613459
F 58.253833 1.013431 14.718159
F 65.012333 12.729851 15.004359
F 64.934833 5.038971 14.487059
F 56.312833 7.692141 10.981259
F 55.931733 15.565751 11.071959
F 60.523233 5.204271 7.474759
F 65.039133 7.683931 10.932559
F 65.009633 15.377951 11.092659
F 67.249833 8.880291 7.425849
F 56.004233 5.053221 7.608209
F 56.060833 12.769751 7.493309
F 64.617333 5.336321 7.386169
F 64.948733 12.657651 7.628729
F 56.103933 5.137891 10.197159
F 55.954633 12.939351 10.270959
F 64.901333 5.011891 10.066059
F 65.144033 12.554951 10.217859
F 56.107733 7.581871 13.708059
F 56.015533 15.553651 13.682359
F 69.581233 15.286751 11.175359
F 65.047233 7.709771 13.634659
F 65.081833 15.353951 13.865659
F 69.509133 7.613471 11.126959
F 58.413133 0.975233 10.064659
F 58.359433 9.002771 9.846799
F 58.316233 16.730851 14.668959
F 67.280033 1.183001 10.266759
F 67.172533 8.861081 10.033259
F 69.324433 12.579751 0.124170
F 58.329333 3.644911 13.831759
F 58.306533 11.540151 13.666159
F 67.176433 3.916591 13.686759
F 67.302833 11.524151 13.947559
F 58.179033 3.616691 11.039159
F 58.236133 11.481851 10.856559
F 67.186233 3.713271 10.963759
F 67.527633 11.284951 11.015559
F 58.256333 16.721151 10.294159
F 60.478433 12.921151 0.420162
F 62.720333 9.023221 0.003581
F 69.446533 0.008705 13.803459
F 53.841833 11.318551 10.967559
F 53.886733 11.349151 3.705289
F 69.520733 4.945631 0.302589
F 71.731633 16.634751 10.062059
F 53.909233 3.913291 11.058359
F 54.245333 11.509851 13.847559
F 64.933833 12.984651 0.221394
F 53.913933 1.401831 10.317159
F 56.112833 4.997741 -0.123752
F 53.866533 8.700961 10.165259
F 67.113233 8.770571 0.353566
F 53.615133 16.582151 7.411679
F 62.857433 1.334101 0.003942
F 55.953933 -0.210595 13.769559
F 64.879233 0.036310 13.821159
F 53.841933 16.711351 14.720959
F 69.246533 -0.148089 6.403969
F 53.785133 3.818411 13.730359
F 53.774133 3.896921 6.442479
F 53.911133 1.316001 7.514819
F 67.180733 16.760351 0.280106
F 62.856533 16.614551 0.200724
F 71.735633 11.507351 11.004459
F 71.838633 8.771551 10.175959
F 71.493233 3.726371 13.528159
F 71.550433 3.722521 10.742559
F 71.824933 8.892941 14.454659
F 71.484233 8.897261 7.382519
F 69.386533 -0.052982 3.744259
F 64.853533 0.005056 6.411319
F 64.935533 -0.077571 10.910659
F 53.751433 8.894231 0.180760
F 62.649233 1.018521 24.848959
F 62.833933 8.910971 24.807259
F 56.160233 12.848051 17.514859
F 67.255433 11.431151 18.543459
F 67.085233 3.639391 18.023659
F 58.342833 11.507051 18.256559
F 62.663933 3.827001 28.306959
F 62.789633 11.682951 28.636759
F 58.123933 3.523581 18.295059
F 67.034833 11.406851 21.196859
F 62.997433 3.676011 25.671459
F 62.738233 11.648851 25.752859
F 67.201133 3.591021 20.704759
F 58.292233 11.455651 21.026059
F 62.627933 0.938101 22.185959
F 62.723733 8.885801 22.097959
F 64.935933 12.931051 32.305759
F 58.527133 3.808991 21.017159
F 69.534033 15.262851 21.111459
F 69.189233 7.401011 20.993459
F 56.324833 7.493221 25.699659
F 56.075333 15.473251 25.708859
F 67.231633 1.315311 24.597459
F 65.114833 7.563561 25.593159
F 65.265733 15.483651 25.816459
F 67.159833 8.820901 17.388659
F 56.108333 4.975111 22.075459
F 55.989733 12.781551 22.047359
F 65.082133 4.907651 21.680559
F 64.891833 12.888451 22.178959
F 56.197733 4.949971 24.903559
F 56.005233 12.856651 24.785659
F 65.148833 4.998571 24.412059
F 65.029433 12.994151 24.927659
F 56.031933 7.822621 28.252259
F 56.061433 15.486551 28.484159
F 62.669233 1.206151 17.575759
F 64.870633 7.640621 28.332459
F 64.941533 15.419151 28.521559
F 67.055633 1.044151 21.858359
F 58.330133 1.121041 24.568859
F 58.459233 8.707441 24.769459
F 56.051533 5.071471 31.894159
F 58.263333 16.680251 17.423559
F 67.218833 8.910221 24.682159
F 67.225633 9.058931 31.977159
F 58.380533 3.642151 28.306259
F 58.287033 11.612751 28.326759
F 66.964933 3.802531 28.392859
F 67.282933 11.420151 28.487559
F 58.463533 3.635481 25.633759
F 58.284433 11.444151 25.633859
F 67.184833 3.730971 25.672259
F 67.167333 11.559851 25.691759
F 58.217233 1.306681 21.863359
F 58.346633 8.900351 22.063259
F 53.857133 11.512651 25.517859
F 60.348033 4.970431 17.501759
F 67.123733 8.775051 22.096259
F 69.510633 5.091561 31.772259
F 60.802533 7.343011 25.781459
F 60.470433 15.223951 25.571759
F 58.362933 8.944691 17.211659
F 69.460233 7.593801 25.534059
F 69.438133 15.479251 25.599359
F 60.382033 -0.251929 20.981759
F 60.703833 4.970891 21.935559
F 60.373433 12.827851 22.177359
F 69.584033 4.861841 21.942759
F 69.298333 12.717751 22.073459
F 60.737033 4.880741 24.708859
F 60.488333 12.745751 24.815359
F 69.435633 5.129051 24.653159
F 69.394433 12.830551 24.781059
F 60.611433 7.551611 28.367059
F 60.409433 15.294251 28.341559
F 60.554933 12.762251 17.396659
F 69.424533 7.713301 28.186659
F 69.558933 15.407851 28.356859
F 65.062133 15.484651 21.248159
F 69.325833 12.788551 17.506759
F 62.760033 16.803851 29.166859
F 60.481833 12.837351 32.035459
F 64.921933 7.757171 21.072759
F 60.635933 15.264951 20.982859
F 60.577533 7.626211 21.128859
F 62.631133 1.294531 29.287559
F 62.644733 9.009001 29.387359
F 56.296333 12.998851 31.911759
F 67.237133 16.867251 24.759659
F 53.776433 3.776661 18.314259
F 53.644333 1.329921 24.726459
F 56.117133 5.161651 29.117959
F 56.024333 12.796051 29.184959
F 64.756433 5.179961 29.323559
F 65.040833 12.842351 29.533359
F 58.371033 8.909131 31.913459
F 62.791233 1.084551 32.098759
F 62.740733 8.739231 32.059959
F 67.394333 1.276221 31.918559
F 54.066133 8.756111 21.942859
F 67.049533 0.981685 17.374759
F 62.894033 16.495851 17.542259
F 55.984533 4.943991 17.319559
F 71.501033 8.684941 21.918959
F 64.996633 12.659751 17.674359
F 58.248633 1.069041 29.290759
F 58.469433 9.001831 29.274559
F 65.148433 5.107791 31.988859
F 67.163533 1.268261 29.273559
F 67.144233 8.780991 29.251459
F 58.194233 16.828451 29.279659
F 60.502533 5.017391 29.371959
F 60.409633 12.805651 29.277259
F 69.394233 4.955481 29.067859
F 69.665833 12.830651 29.409059
F 58.198033 1.003761 17.479759
F 64.850433 5.019431 17.273959
F 53.745333 3.908561 25.627859
F 58.139433 16.782251 24.630959
F 69.448233 4.898311 17.256659
F 69.479633 12.874651 32.032159
F 60.570533 4.927291 32.021859
F 62.749933 16.740551 31.785659
F 56.016733 15.355451 21.290859
F 69.468433 15.343451 18.265459
F 62.695833 3.668641 20.961159
F 62.716333 11.558851 21.176859
F 69.325633 7.231831 18.244959
F 56.249233 7.525391 20.973259
F 62.684033 3.734791 18.299059
F 62.701133 11.468651 18.483659
F 60.531433 15.371551 18.184759
F 60.574733 7.607641 18.291059
F 56.247433 7.682291 18.287859
F 56.157433 15.477151 18.435659
F 65.076133 -0.051336 25.624759
F 64.915833 7.703571 18.294459
F 65.283633 15.228351 18.558359
F 67.218633 16.580051 17.420459
F 67.333133 16.646051 22.046559
F 62.678833 16.799051 22.086259
F 58.402633 16.657951 22.054359
F 62.622233 8.856441 17.308759
F 58.257433 1.158321 32.084159
F 58.427433 16.962051 31.945159
F 67.224733 16.570351 32.092959
F 62.878533 16.577151 24.860459
F 67.321033 16.651951 29.373259
F 54.179733 8.880591 24.769659
F 64.886833 -0.129086 18.463759
F 69.370333 -0.019389 25.457459
F 53.803033 9.037661 31.937759
F 71.510333 11.437751 21.141859
F 53.781533 1.227491 29.184259
F 53.792333 1.178401 22.096959
F 53.910133 3.807471 28.294259
F 53.776933 16.729351 29.118159
F 53.651333 8.985731 29.108659
F 53.823733 16.678751 17.312459
F 53.888633 11.386951 18.322159
F 71.630933 11.506051 18.301259
F 53.757033 11.530451 28.317359
F 54.001733 3.595091 21.026059
F 53.948433 1.345271 17.159759
F 71.747133 16.733951 31.947459
F 69.488933 -0.035931 28.211559
F 54.118133 16.819851 31.802959
F 53.886533 16.727451 24.721959
F 71.693533 8.855171 17.414159
F 55.979933 -0.157710 28.210359
F 60.423533 -0.258942 25.555959
F 64.942733 0.206536 28.357859
F 55.952833 -0.136905 18.219459
F 60.464333 -0.115228 28.338259
F 62.661833 1.086171 46.324259
F 62.633633 8.893901 46.552659
F 60.471933 7.511301 32.948459
F 60.582833 15.273851 39.910959
F 60.474933 7.792571 40.287559
F 60.578133 15.522051 32.914659
F 62.628733 3.630561 47.424159
F 62.712833 11.468751 47.404759
F 67.418333 8.999611 36.561159
F 62.673333 16.878051 46.486959
F 62.756133 1.211891 43.597559
F 62.619233 9.153481 43.920259
F 64.974333 5.101471 39.363359
F 69.410733 15.304651 42.920859
F 69.499433 7.568791 42.822059
F 56.076233 12.806951 39.075659
F 56.162233 7.570081 47.671759
F 56.189433 15.291351 47.400759
F 67.155433 16.682551 43.834959
F 64.886233 7.378931 47.170859
F 64.739133 15.401251 47.418759
F 56.175433 5.146211 39.035959
F 56.016033 5.222331 44.040259
F 56.067533 12.812551 43.844059
F 64.877233 5.210811 43.650659
F 64.941233 12.857651 43.662759
F 55.987033 5.016661 46.673859
F 56.033833 12.699451 46.539659
F 64.854433 4.727891 46.417959
F 64.829433 12.758751 46.547659
F 58.125133 1.202081 46.590659
F 58.166533 8.919961 46.482659
F 65.161133 12.837551 36.311659
F 67.218633 1.237871 46.478459
F 67.051933 8.949061 46.412559
F 65.048833 5.241161 36.627959
F 58.191933 3.595391 47.501559
F 58.315933 11.387051 47.517159
F 67.118733 3.643241 47.504659
F 67.157533 11.525451 47.498359
F 58.350033 1.222011 43.883459
F 58.299533 8.998201 43.722459
F 56.046433 12.902951 36.335059
F 67.215133 1.146731 43.784059
F 67.256233 8.953271 43.633659
F 65.065033 12.868651 38.957059
F 60.497233 7.605761 47.586059
F 60.636933 15.255851 47.636859
F 67.342633 1.378841 36.517859
F 69.118033 7.485991 47.460359
F 69.235633 15.534051 47.427459
F 64.945633 15.476151 42.740459
F 60.627433 4.994521 43.932059
F 60.539033 12.865351 43.738959
F 69.459433 4.909861 43.859659
F 69.301833 12.640651 43.986759
F 60.342133 5.097231 46.738559
F 60.564833 12.763551 46.423859
F 69.265033 5.063821 46.574259
F 69.192933 12.866251 46.625859
F 62.886833 3.790011 35.659559
F 62.876833 11.514251 35.692059
F 60.424733 15.294751 42.586759
F 60.460733 7.673371 42.994259
F 62.790333 16.698551 39.384259
F 55.967833 5.110791 36.390159
F 69.643933 12.601251 39.283759
F 69.337333 5.054351 39.338259
F 67.142233 8.834821 39.290859
F 62.563933 16.654151 43.722559
F 67.336733 16.519951 39.135559
F 66.884833 16.711051 46.563659
F 58.328533 11.572251 42.867859
F 58.316533 9.062211 36.429959
F 56.094933 7.706701 35.633359
F 56.208033 15.532951 35.448659
F 58.374633 1.291041 36.342759
F 65.186433 7.723991 35.481159
F 65.114233 15.364751 35.518059
F 58.394833 16.676251 39.244559
F 58.294733 3.877241 35.633359
F 58.321633 11.754451 35.502459
F 67.270933 4.017791 35.585159
F 67.534333 11.414551 35.714159
F 58.373833 16.550751 46.429459
F 63.012333 16.673551 36.690659
F 56.077533 15.419251 42.786059
F 58.308433 16.486051 43.666159
F 58.518533 16.688551 36.530459
F 67.064733 3.794331 42.962959
F 67.205833 11.452351 39.943759
F 56.124033 7.686911 42.954459
F 58.405833 3.827081 43.117759
F 67.151933 3.751411 40.197359
F 60.622733 7.863081 35.664159
F 60.791633 15.486551 35.710259
F 58.272733 11.645551 40.083959
F 69.545033 7.517561 35.581459
F 69.719133 15.350551 35.645559
F 58.414933 3.819471 40.296959
F 62.778233 1.168071 39.179059
F 62.734633 9.015521 39.085659
F 64.855233 7.782411 42.932559
F 60.554033 12.745651 39.186359
F 60.509833 5.195331 39.307159
F 69.758233 12.736951 36.512459
F 62.660433 3.784831 42.830359
F 62.776133 11.537951 42.709559
F 69.343933 5.033181 36.680259
F 60.556633 12.884751 36.494059
F 62.653133 3.788771 39.980759
F 62.929933 11.576051 40.005159
F 60.594033 5.248671 36.390659
F 67.135333 1.215151 39.300459
F 62.940933 1.340691 36.587659
F 62.883433 8.936931 36.376759
F 58.395833 9.148991 39.183659
F 69.498633 15.271951 40.112659
F 69.472533 7.636611 40.034559
F 58.554233 1.233501 39.125959
F 56.196233 7.719881 40.231959
F 55.997133 15.387851 40.075859
F 67.191033 11.487751 42.697559
F 64.827133 7.711001 40.146459
F 65.069633 15.411151 40.061959
F 67.342433 16.513951 36.364759
F 56.039333 7.772431 32.981059
F 53.762733 1.104991 36.611159
F 62.575533 11.302251 32.975959
F 53.842333 16.691651 38.999059
F 69.501933 15.474851 32.909159
F 58.363033 11.509451 32.834159
F 69.350033 7.587831 32.780659
F 67.371933 3.887011 32.834359
F 53.864433 11.419751 42.757859
F 56.348033 15.558251 32.787759
F 58.244433 3.727281 32.875359
F 69.332533 0.003953 42.795959
F 62.835933 3.707451 32.924959
F 53.832533 11.608851 40.091059
F 65.120333 7.691901 32.868559
F 64.911733 15.551951 32.868659
F 53.805233 1.234511 46.635959
F 67.369733 11.457951 33.023459
F 53.967133 1.087511 39.364659
F 53.912233 16.485151 36.431059
F 53.802233 8.945091 43.737959
F 53.773133 3.843571 47.592659
F 53.857433 11.359551 47.263259
F 53.656833 11.453251 35.567759
F 54.176533 3.788811 42.910559
F 53.868933 3.924351 32.897559
F 53.818333 9.065811 39.363659
F 56.070333 -0.052229 32.909859
F 54.027333 1.108181 43.808959
F 53.895133 16.651251 43.730159
F 53.833833 3.662951 35.595159
F 53.867133 3.824081 40.187159
F 53.893133 8.816941 46.546259
F 71.521733 11.532451 47.366359
F 71.792233 16.711651 36.453959
F 71.555433 0.969649 43.753659
F 71.720433 1.205321 46.439559
F 65.070833 -0.007251 35.699459
F 60.536033 0.138649 35.594759
F 64.937233 -0.007544 40.251559
F 60.565333 -0.162417 40.138259
F 60.509133 -0.024241 42.751659
F 67.205233 3.817341 64.636359
F 55.931233 7.554691 64.877259
F 60.359933 7.584391 62.089959
F 53.754033 11.421051 57.468559
F 58.253733 11.535351 64.841159
F 65.036333 15.578251 64.623359
F 67.043133 9.098341 58.400959
F 62.632633 16.952551 58.527859
F 67.177833 16.681951 53.855459
F 65.015933 7.708951 64.758259
F 60.469533 7.611201 50.246459
F 53.710233 1.073091 53.758559
F 62.635833 3.872261 64.953859
F 53.855833 8.850951 58.453259
F 71.550033 3.820421 61.949559
F 69.476133 7.689621 64.993459
F 67.037233 1.392231 58.631659
F 56.075433 15.576651 64.916159
F 58.134933 16.645451 53.821759
F 67.052733 16.646151 51.241259
F 62.582133 1.037621 53.819459
F 62.729233 9.179701 53.809259
F 55.994133 0.017201 64.660559
F 69.270833 15.448651 50.165159
F 58.122233 9.085101 58.277759
F 62.790233 16.624451 61.241659
F 62.767133 3.798461 57.372359
F 62.857233 11.564551 57.437859
F 67.239533 3.760751 50.109359
F 58.229033 1.160511 58.408259
F 62.930133 3.729521 54.625459
F 62.702233 11.646851 54.693859
F 60.454633 7.730421 64.729459
F 69.336633 7.695491 50.177659
F 62.735833 1.081581 51.058459
F 62.624433 8.906811 51.046759
F 60.597333 15.432951 64.857659
F 69.394633 12.692851 61.392759
F 69.312033 5.173371 61.177159
F 60.406833 12.775651 61.307259
F 56.064633 7.747191 54.705959
F 55.994433 15.334051 54.689459
F 67.106333 11.341451 62.170759
F 64.872433 7.768861 54.823359
F 65.075333 15.182151 54.810959
F 67.025133 3.857271 61.893359
F 56.270633 4.904461 51.233859
F 55.882433 12.771351 51.010759
F 64.921833 5.051131 51.069059
F 64.937833 12.879651 51.062859
F 56.062433 4.972881 53.996259
F 55.826233 12.709051 53.873859
F 64.984933 5.331441 53.778359
F 65.101933 12.787951 53.746759
F 56.014733 7.555791 57.472759
F 56.159133 15.408351 57.441259
F 67.045133 11.284051 64.851859
F 64.813633 7.908451 57.459259
F 64.790533 15.430251 57.618659
F 58.211033 11.454651 62.195659
F 58.342833 1.122851 53.949659
F 58.262933 9.020051 53.761959
F 62.502233 16.694751 51.162959
F 62.675733 11.744151 64.823359
F 67.021233 9.017561 53.885059
F 55.831133 15.378551 50.147959
F 58.368233 3.814951 57.509459
F 58.071433 11.635151 57.499959
F 67.111533 3.963951 57.737959
F 67.298933 11.591951 57.511859
F 58.543433 3.800671 54.785359
F 58.173633 11.564651 54.766959
F 67.024533 3.887581 55.027859
F 67.211233 11.603151 54.748659
F 58.300033 1.099901 51.254859
F 58.308933 8.910731 51.150959
F 67.206533 16.667451 61.115359
F 67.246233 1.138901 51.103359
F 67.191633 8.982541 51.064459
F 58.414733 3.686431 50.212559
F 60.510933 7.699511 54.826559
F 60.406533 15.551351 54.852259
F 58.307733 3.652451 61.984259
F 69.163333 7.540101 54.824259
F 69.353433 15.342651 54.793459
F 66.982633 16.659651 58.546059
F 60.464233 5.190301 51.104159
F 60.625833 12.801351 51.263259
F 69.443333 5.091281 51.063859
F 69.492633 12.928051 50.953659
F 60.770833 5.121461 53.741859
F 60.292733 12.957351 53.926959
F 69.404033 4.917621 53.911859
F 69.545733 12.662951 53.683259
F 60.445833 7.836971 57.486959
F 60.554233 15.379651 57.597559
F 69.189733 15.171451 64.846359
F 68.971533 7.668251 57.396359
F 69.342533 15.419851 57.633959
F 58.109833 8.933341 61.077559
F 62.478733 1.408091 61.117859
F 62.420933 9.114861 61.302659
F 64.847333 7.648371 49.995759
F 60.408833 4.974141 61.067459
F 69.424633 12.860051 58.672259
F 69.337233 5.220771 58.512559
F 60.487033 15.233051 50.316959
F 67.074333 1.378031 53.837859
F 60.486333 12.737951 58.523259
F 60.512733 5.197841 58.370259
F 62.608233 3.854231 62.087959
F 62.671633 11.749651 62.175159
F 58.458933 3.943441 64.595459
F 69.389833 15.401851 62.110159
F 62.647533 1.247681 58.269659
F 62.666733 9.071531 58.540059
F 58.294133 11.496051 50.228459
F 69.373433 7.709001 62.171759
F 58.441133 16.564051 61.139759
F 60.688333 15.335651 62.089159
F 55.905333 7.512721 62.155159
F 56.155933 15.420051 62.141959
F 64.787833 15.283551 50.224359
F 64.969133 7.719951 61.857659
F 65.045433 15.146951 61.907159
F 55.957633 7.536081 50.472359
F 56.142133 5.046831 58.424759
F 55.929933 12.888051 58.486859
F 64.837833 5.297751 58.453659
F 64.934733 12.854651 58.449659
F 56.042133 4.952201 61.043459
F 56.051233 12.876251 61.200859
F 64.675833 5.171781 61.098359
F 65.045333 12.639051 61.084459
F 62.668533 3.724041 50.244759
F 62.752133 11.610751 50.113759
F 67.234233 8.916911 61.044359
F 67.161133 11.661751 50.139759
F 58.436533 16.758051 58.483159
F 67.178833 1.226241 61.226159
F 58.323633 1.082841 61.022859
F 58.265833 16.580851 51.117659
F 62.617533 16.619951 53.968459
F 56.011133 13.016651 65.886059
F 60.462033 -0.040290 57.545659
F 64.998333 0.008225 50.246859
F 53.892133 9.124061 61.065859
F 53.700833 16.537951 53.822259
F 53.930333 16.705551 58.518059
F 53.930133 11.516151 64.908559
F 53.748133 11.211851 54.803059
F 55.980333 -0.077686 57.558559
F 53.835633 3.833711 50.338759
F 60.462733 -0.360183 54.880359
F 71.320333 11.403651 57.444859
F 71.618633 16.734951 61.006959
F 71.789533 1.354011 53.803559
F 71.636833 8.870251 61.130459
F 71.657233 3.846071 64.616559
F 53.878833 3.626681 54.745159
F 53.724733 16.676551 51.035459
F 53.729433 11.389551 50.032659
F 53.806633 11.632151 62.021159
F 53.794533 8.969101 51.172259
F 69.520333 -0.091821 61.669659
F 55.980133 -0.128807 54.739759
F 58.459133 16.809051 65.653659
F 65.043233 5.130391 65.649959
F 62.861233 24.713451 2.964999
F 62.724033 32.438351 2.841859
F 67.389833 32.072351 14.742659
F 67.590833 24.513951 14.652459
F 62.876033 27.152351 6.459689
F 53.751433 24.311451 3.151449
F 62.717033 19.349351 6.639279
F 58.262433 32.126551 14.497559
F 58.371633 24.351351 14.722259
F 65.057333 20.467051 14.759459
F 62.716433 27.153151 3.762729
F 65.180933 28.476151 14.574859
F 62.645933 19.364551 3.777189
F 56.157033 20.572651 14.607859
F 56.062833 28.100551 14.577959
F 60.603233 28.184651 14.509459
F 53.915533 27.128051 6.498229
F 53.835033 19.292451 13.713859
F 60.756433 20.690951 14.755959
F 62.788033 32.262851 14.421159
F 56.111533 30.800951 3.637619
F 55.990533 23.111951 3.862579
F 65.113433 31.100751 3.589179
F 64.941533 23.228851 3.875959
F 67.059333 34.798851 6.430699
F 67.454933 26.911451 11.015759
F 58.511433 19.203951 11.143059
F 67.376233 34.896051 3.684579
F 56.107533 28.210051 2.940769
F 56.056533 20.551651 2.909119
F 64.872833 28.483851 2.720569
F 64.848333 20.611051 2.727999
F 56.123533 30.778651 6.316139
F 55.826633 23.061851 6.566339
F 64.999133 31.083351 6.482949
F 64.888033 22.975951 6.644799
F 58.270933 24.500651 2.916909
F 58.163333 32.168951 2.752489
F 67.231933 24.626251 3.058969
F 67.428733 32.256751 2.842559
F 58.324233 26.903551 6.528339
F 64.855733 28.425951 0.046852
F 58.330033 19.221551 6.496719
F 67.248833 27.257551 6.435739
F 54.001533 32.014951 14.743859
F 67.344233 19.155751 6.426339
F 58.405833 26.978051 3.728409
F 60.559633 30.928551 10.900859
F 58.205933 19.248451 3.686799
F 67.177633 27.275751 3.625829
F 69.563633 22.944951 10.847859
F 66.932133 19.370151 3.728309
F 67.425833 19.188651 11.017459
F 69.526433 28.283851 7.320059
F 60.356733 20.622651 7.426469
F 58.221933 32.193251 7.381209
F 60.596833 30.942351 3.598439
F 60.610833 23.292051 3.751929
F 69.641233 30.782351 3.606969
F 69.477733 23.094151 3.887669
F 67.327633 32.243651 7.413739
F 60.520733 23.071151 11.117659
F 69.522933 30.584751 10.948359
F 58.232633 24.327651 7.296969
F 60.431333 28.392051 2.845179
F 60.541033 20.750251 2.891849
F 69.699233 28.172151 2.795199
F 69.272033 20.542151 2.955329
F 60.420133 30.726651 6.288839
F 60.481633 23.217551 6.455789
F 69.523833 30.843251 6.384059
F 69.288133 23.261351 6.631289
F 62.674733 24.443351 10.160259
F 62.804833 32.152351 9.958539
F 62.965933 24.456551 14.780559
F 69.733033 23.153051 13.689659
F 63.118633 26.978551 13.756259
F 69.456133 30.541751 13.650759
F 62.893933 19.255251 13.864359
F 60.668233 23.234651 13.851659
F 60.664233 30.931851 13.666059
F 69.599233 20.387251 10.084959
F 62.913933 26.982951 11.091959
F 69.701933 28.093751 9.947109
F 62.689633 19.210351 11.127659
F 60.676133 20.714751 10.145959
F 60.633133 28.240151 10.252259
F 69.457733 20.583851 7.319639
F 62.617833 24.602351 7.333339
F 62.582533 32.148151 7.314669
F 69.666633 20.501751 14.527759
F 69.758133 28.079451 14.899859
F 56.165333 30.820451 10.806759
F 55.965033 23.223251 10.935859
F 65.114133 30.862251 10.856759
F 64.923533 23.100951 10.994659
F 56.118733 28.327651 7.376299
F 56.170333 20.577751 7.566499
F 65.085733 28.550651 7.504379
F 65.011033 20.294351 7.626469
F 56.129033 28.290751 10.102559
F 56.244933 20.542851 10.253659
F 65.106433 28.219151 10.260559
F 65.036533 20.407351 10.312559
F 56.156733 30.800551 13.623859
F 56.085233 23.130251 13.845559
F 65.080733 31.050651 13.649159
F 65.391133 23.179751 13.799759
F 58.254433 24.332251 10.192959
F 58.343333 32.237351 10.063159
F 67.247733 24.176451 10.130659
F 67.427933 32.168551 10.103859
F 58.350333 26.938051 13.829659
F 60.552133 28.295351 7.593759
F 58.388933 19.263151 13.940659
F 67.486233 27.150851 13.845159
F 67.135733 24.520551 7.532869
F 67.279133 19.199751 13.693059
F 58.364833 26.927551 11.073659
F 53.898233 19.292751 10.964659
F 53.978833 32.054651 9.930929
F 54.066733 34.515651 10.918059
F 53.919133 24.426951 14.835059
F 58.237733 34.904551 6.348719
F 53.983733 34.795651 3.590579
F 53.947933 32.121351 7.295799
F 53.874333 32.148551 2.838729
F 56.182033 20.664451 0.247768
F 53.778533 27.041051 3.825089
F 62.923833 24.653051 0.237516
F 62.751233 34.958351 3.645299
F 67.315633 32.308751 0.141704
F 69.393633 28.343751 -0.017928
F 53.791033 34.679551 6.357169
F 58.239933 32.186351 0.045733
F 69.354633 20.486551 0.198209
F 65.066533 20.537551 0.120429
F 58.370333 34.775151 11.002159
F 60.587133 20.565251 0.278568
F 67.084333 24.538351 0.300311
F 60.563933 28.388251 -0.006224
F 53.783233 19.294351 3.925939
F 62.788133 34.748951 10.806259
F 53.715933 24.507251 10.167559
F 71.581833 24.290251 2.708939
F 58.353033 24.507651 0.242609
F 53.926133 24.593051 0.285547
F 53.647533 24.577951 7.306209
F 53.774533 19.384551 6.722539
F 53.900733 34.548651 13.657659
F 53.785633 27.174551 11.040159
F 67.352133 34.667951 13.683959
F 62.775633 34.676451 13.620759
F 71.683833 19.186851 11.006759
F 71.921133 24.381151 14.627659
F 71.529633 19.089751 3.594049
F 71.781133 24.167651 0.049787
F 53.834533 26.946951 13.738859
F 53.750933 32.118851 0.166696
F 56.146033 28.444051 0.141279
F 62.725133 32.204851 0.091576
F 63.010033 24.617251 24.952459
F 62.753833 32.361751 24.482959
F 60.511033 30.776251 20.774059
F 53.870833 24.312551 17.484559
F 62.914633 26.915251 28.430959
F 67.414533 24.556651 17.376659
F 62.753033 19.485551 28.363559
F 58.560233 24.247451 17.562459
F 64.963233 28.232951 17.352959
F 67.117533 32.044751 32.150159
F 63.080933 27.123551 25.807859
F 69.600833 23.011651 18.225659
F 62.988833 19.298151 25.631959
F 69.586233 30.821851 18.614659
F 62.528633 32.221951 32.036159
F 69.644333 28.256251 17.722359
F 62.766033 24.295651 22.159659
F 62.682533 32.073451 21.805859
F 60.864933 23.055351 18.278759
F 60.508533 30.841951 17.992059
F 56.162633 31.004151 25.543759
F 55.921433 23.062151 25.587559
F 65.125733 30.850251 25.679959
F 65.304433 23.294551 25.409359
F 56.039833 28.339451 21.968059
F 56.044933 20.585651 21.834359
F 65.058633 28.304051 21.936559
F 64.950533 20.531951 22.003859
F 56.189033 28.302951 24.792159
F 55.988733 20.511451 24.672859
F 65.200133 28.306951 24.578959
F 65.092833 20.674651 24.699959
F 56.192833 30.730351 28.295659
F 56.126733 23.139451 28.314959
F 65.028033 30.952851 28.444359
F 65.111033 23.099951 28.288159
F 58.291733 24.306351 24.875959
F 58.420133 32.048451 24.657159
F 67.653933 24.630851 24.857659
F 67.265233 32.180251 24.855759
F 58.556933 27.143051 28.112359
F 60.579233 28.515851 31.990559
F 58.320633 19.346851 28.337759
F 67.287733 26.966251 28.344459
F 58.378433 32.290651 31.817859
F 67.151233 19.165451 28.474459
F 58.545933 26.999351 25.403259
F 60.476333 20.673951 31.978359
F 58.307333 19.263851 25.603959
F 67.511433 27.174851 25.640559
F 64.825733 20.625451 32.006959
F 67.228233 19.263451 25.718259
F 58.237133 24.442451 22.082359
F 58.223533 32.072151 21.982659
F 67.347233 24.445651 22.068459
F 67.297233 32.183851 22.132759
F 60.796033 30.864151 25.587059
F 60.676833 23.226851 25.540759
F 69.462333 30.902851 25.805259
F 69.735133 23.189751 25.665759
F 60.604833 28.266851 21.721559
F 60.514033 20.639651 21.911659
F 69.665833 28.226351 22.002759
F 69.254533 20.636151 22.065259
F 60.915533 28.321251 24.699659
F 60.650133 20.575551 24.682259
F 69.725833 28.395651 24.706059
F 69.597033 20.560551 24.832259
F 60.723633 30.964151 28.237759
F 60.695833 23.323651 28.209059
F 69.482433 30.915051 28.573259
F 69.466133 23.077151 28.360759
F 69.375433 28.168151 32.108959
F 62.789733 24.371251 32.010259
F 67.315633 19.193951 18.333959
F 62.713733 34.768751 28.156459
F 62.908933 24.375351 29.345459
F 62.840333 32.291551 29.170759
F 67.255033 27.103751 18.384459
F 58.278533 19.318951 18.290159
F 56.223633 28.084051 29.211259
F 56.085433 20.577751 29.182959
F 65.197033 28.248951 29.207559
F 65.008333 20.570051 29.328759
F 65.127933 20.568851 17.371259
F 58.469533 24.635551 31.801259
F 67.293733 24.507351 32.139059
F 67.378533 34.865151 25.541459
F 65.008533 23.072851 21.202059
F 53.903933 26.844951 28.551159
F 56.073733 20.649651 17.414059
F 64.895333 28.283651 31.983759
F 58.411133 24.573451 29.211559
F 58.457333 32.070951 29.018759
F 67.234633 24.232551 29.432559
F 67.252333 32.066051 29.221259
F 60.603333 28.350251 29.279459
F 60.482333 20.646151 29.302659
F 69.475833 28.249951 29.488659
F 69.433733 20.529251 29.157759
F 65.074033 30.861351 20.875659
F 62.795333 32.118051 17.159559
F 56.118133 28.139351 31.902259
F 60.669733 28.250851 17.280959
F 63.060633 24.316951 17.344159
F 69.453733 20.678551 31.823359
F 69.653433 20.497451 17.191659
F 67.225033 31.991451 17.445259
F 62.816533 26.917651 21.054259
F 58.447633 26.902951 18.307659
F 62.724633 19.276251 21.157559
F 67.227633 19.215151 21.158059
F 58.322833 26.989751 21.015259
F 67.267733 27.101951 21.133159
F 62.793433 26.800851 18.317559
F 58.383733 19.238351 21.144859
F 63.010433 19.206851 18.390159
F 69.381133 23.108951 20.922959
F 69.449733 30.923851 21.253459
F 60.448533 23.171651 21.141759
F 56.169033 30.924551 18.482959
F 56.144433 23.152351 18.328559
F 64.941533 30.846751 18.198559
F 65.326733 23.032751 18.371559
F 58.310133 32.233651 17.208659
F 56.281233 28.348051 17.338359
F 56.151733 20.591951 31.965559
F 60.600233 20.437651 17.555159
F 55.892533 30.953151 21.135759
F 56.128033 23.256751 21.000859
F 53.789333 24.458751 24.781359
F 67.416633 34.550451 28.247759
F 53.792133 27.067551 20.999959
F 67.387933 34.724451 21.086859
F 67.397933 34.695851 18.469759
F 53.761933 32.056651 24.762059
F 53.807133 19.243651 28.316459
F 53.938333 27.036751 18.395559
F 71.776233 24.480651 17.311559
F 62.776933 35.068151 25.375659
F 53.755533 31.988451 31.830259
F 71.875133 26.811351 21.090959
F 53.763333 24.303451 29.362759
F 53.798133 34.839851 18.464059
F 53.944633 32.143851 17.517059
F 58.188733 34.675151 18.239059
F 53.874233 19.441951 20.979759
F 53.803733 24.550451 21.994159
F 53.830433 19.400751 18.217659
F 71.722633 32.264451 29.277159
F 71.859633 24.316151 29.188059
F 71.765733 32.270251 24.999759
F 71.772133 19.168551 25.450259
F 71.849533 24.515351 24.890759
F 71.652933 24.337151 22.162659
F 62.967733 34.677551 18.315859
F 62.850533 34.884551 32.816159
F 62.731533 24.433951 46.722859
F 62.610833 31.985451 46.662659
F 58.123433 34.761051 40.118559
F 69.250433 22.917651 42.848859
F 62.629233 26.936451 47.531959
F 53.786533 19.140551 42.704959
F 62.523633 19.372951 47.651059
F 69.360533 30.778151 42.854859
F 60.419833 23.260751 42.958759
F 60.393733 30.668751 42.989859
F 62.715533 24.444051 43.885359
F 62.651533 32.140851 43.932759
F 58.344033 19.455951 33.031359
F 69.493033 20.371851 39.271459
F 55.994833 30.907351 47.430159
F 56.191233 22.980251 47.569859
F 64.823633 30.747351 47.378359
F 64.939633 23.131351 47.532259
F 56.065933 28.404251 43.873259
F 55.936233 20.474651 43.799359
F 65.037833 28.209451 43.908959
F 64.985433 20.587951 43.951659
F 55.869733 28.349851 46.635759
F 56.031033 20.338551 46.516659
F 65.036333 28.261051 46.534359
F 64.754133 20.473651 46.645159
F 58.260733 24.462651 46.556859
F 58.140633 32.258951 46.550759
F 67.114133 24.435951 46.611359
F 67.259433 32.084551 46.503259
F 58.118133 26.971051 47.368959
F 53.967033 19.195051 47.504159
F 58.324133 19.139851 47.413559
F 67.179233 26.940051 47.318459
F 58.366333 24.416651 36.548959
F 67.115533 19.276351 47.580359
F 58.301533 24.577851 43.921059
F 58.460233 32.406051 43.843659
F 67.121433 24.314151 43.810759
F 67.178533 31.942251 43.814159
F 60.302633 31.021151 47.338159
F 60.453933 23.293551 47.356359
F 69.311433 30.835251 47.647759
F 69.496433 23.330351 47.277159
F 60.634133 28.193151 43.992059
F 60.505233 20.697851 43.664459
F 69.241833 28.147751 43.869059
F 69.488633 20.500251 43.795259
F 60.379833 28.407851 46.608859
F 60.426233 20.715551 46.468459
F 69.381833 28.425151 46.509459
F 69.330033 20.695151 46.489459
F 62.889033 26.897551 35.435359
F 58.414333 27.190451 32.852759
F 62.747533 19.267851 35.771559
F 69.491733 28.306151 39.208959
F 64.999733 28.165451 39.280859
F 60.668933 20.607151 39.306759
F 58.243533 24.656951 39.230059
F 58.297133 19.146151 42.891859
F 64.865833 23.104251 43.008659
F 60.698933 28.344751 39.374659
F 71.820333 19.272851 35.609359
F 69.403433 20.255851 36.546859
F 56.020333 20.608551 39.203259
F 65.008733 20.563551 36.357159
F 64.856433 30.682451 42.883659
F 65.017733 28.366951 36.494059
F 55.998233 30.809051 35.304859
F 56.170033 22.956051 35.658759
F 64.896533 30.924951 35.622359
F 64.920433 23.039951 35.529259
F 58.369033 27.027351 35.699559
F 55.870733 28.333151 39.209259
F 58.377633 19.320351 35.787759
F 67.190333 27.142451 35.538259
F 67.132133 19.119351 40.130159
F 67.242133 19.137551 35.587859
F 58.035333 32.360951 36.597259
F 64.921533 20.666651 39.073959
F 58.276733 27.288351 40.195759
F 67.208133 19.282351 42.787059
F 58.381033 19.388951 40.026259
F 58.383333 27.125251 42.925259
F 67.204533 26.981451 40.014559
F 56.197533 23.143651 43.065759
F 67.242233 31.967851 39.267559
F 67.114233 26.822551 42.699159
F 60.315033 31.110151 35.970859
F 60.572733 23.094151 35.727559
F 69.446433 30.847151 35.784059
F 69.321833 22.815151 35.649759
F 62.611333 24.318151 39.250859
F 62.781833 32.261651 39.202759
F 67.178833 24.341751 39.092659
F 67.295233 32.189651 36.500359
F 62.884133 26.972051 43.090059
F 56.044633 31.079651 42.971459
F 62.759333 19.295851 42.894559
F 69.475133 28.221651 36.449059
F 60.577333 20.599851 36.575059
F 60.664933 28.312251 36.525959
F 62.917833 26.980551 40.311959
F 58.370433 32.200451 39.346159
F 62.802933 19.272451 40.149259
F 69.387633 22.901951 40.124159
F 67.192633 24.390851 36.351659
F 69.494033 30.725451 40.144659
F 62.766833 24.365851 36.614559
F 62.719533 32.118951 36.616059
F 60.435533 23.185651 40.352659
F 60.629833 30.979751 40.252759
F 55.968633 30.966151 40.211059
F 56.233533 23.225851 40.230559
F 64.950033 30.811251 40.163759
F 64.828233 23.130251 40.247059
F 56.146333 28.320951 36.477759
F 56.001133 20.418351 36.479659
F 53.679433 26.726751 47.310959
F 56.098933 30.782151 32.639559
F 53.815933 19.210551 40.104859
F 53.925833 19.291551 32.854159
F 69.403833 30.796351 33.016259
F 60.465533 31.144851 33.231059
F 60.568633 23.281351 33.037659
F 62.763633 26.989451 32.827159
F 69.513533 23.208651 33.011159
F 53.951733 32.149851 38.941559
F 53.895733 19.043951 35.518359
F 58.355633 35.004751 42.803559
F 53.920233 26.781051 32.856059
F 65.013133 23.226951 32.888359
F 53.924633 27.003051 35.682759
F 67.153633 19.353351 32.803259
F 53.955233 24.176651 46.399959
F 67.037433 27.082851 32.901259
F 53.771633 32.191451 36.319059
F 62.549333 19.356351 32.967659
F 64.774633 30.939051 32.968359
F 56.332733 23.135351 32.894359
F 53.809433 24.415151 43.715259
F 71.686233 24.095051 36.397459
F 71.607433 32.167151 46.457759
F 67.192933 34.745351 32.842559
F 53.706933 34.758251 47.473059
F 67.667133 34.427151 40.108759
F 62.884633 34.902851 42.922259
F 62.880833 34.753351 40.189159
F 67.160833 34.478051 42.821559
F 58.224533 34.880551 47.365259
F 62.798033 19.216551 64.879059
F 67.120433 19.211551 50.296159
F 67.216533 26.963451 49.998359
F 56.023033 30.999451 64.734659
F 65.019433 23.132551 64.694759
F 60.413833 23.171851 50.212559
F 55.907233 30.841751 50.080459
F 67.125333 27.097851 64.657259
F 53.772533 32.159551 58.508559
F 62.727333 26.867151 50.164459
F 69.446633 30.871451 64.762559
F 53.897233 27.142751 64.698859
F 58.305733 19.280151 50.296759
F 53.966833 26.806651 54.529059
F 65.176033 30.978451 64.808059
F 69.509733 23.178451 50.011859
F 69.256933 23.153251 64.723959
F 67.080333 24.335651 61.167359
F 58.360933 27.023251 64.729759
F 58.241033 19.378051 64.813759
F 62.680233 24.312851 53.946059
F 62.693933 32.181351 53.716859
F 69.303033 20.570151 60.990259
F 69.227433 28.278551 61.154659
F 62.757333 27.183851 57.235359
F 69.593333 31.083551 50.414159
F 62.632333 19.510851 57.584959
F 60.576833 20.495251 61.171959
F 60.412433 28.174151 60.938559
F 69.379233 20.677151 58.312859
F 62.758033 26.945951 54.561559
F 67.150033 19.181651 64.760959
F 62.641833 19.410551 54.735859
F 69.129633 28.271251 58.272759
F 60.424233 20.647251 58.435659
F 58.264333 19.284451 62.041959
F 62.710533 24.339551 51.223859
F 62.710633 32.207551 50.975059
F 60.480733 28.408651 58.209159
F 69.216933 23.079951 61.985059
F 55.984833 30.763851 54.590959
F 56.229833 23.059251 54.731859
F 65.035633 30.868651 54.605459
F 64.835633 23.039551 54.823459
F 55.923133 28.189951 50.875059
F 55.909733 20.456251 51.070259
F 64.982633 28.174351 51.025559
F 64.987633 20.482051 51.100859
F 56.122033 28.192551 53.651559
F 55.948133 20.440951 53.710959
F 64.876033 28.364251 53.580659
F 64.934033 20.464751 53.809559
F 56.045533 30.923851 57.332559
F 56.125533 23.020351 57.477259
F 64.845733 30.800051 57.284259
F 64.665933 23.135751 57.510759
F 58.365033 24.416651 53.832659
F 58.163333 32.174151 53.844259
F 67.208733 24.357251 53.806959
F 67.210033 32.385151 53.700859
F 58.206733 27.144251 57.296859
F 58.236933 27.237151 62.120059
F 58.299133 19.155251 57.449159
F 66.928733 26.961351 57.436959
F 62.633433 19.194751 50.349159
F 67.126333 19.436751 57.602259
F 58.281133 26.930951 54.706459
F 66.984533 26.868951 61.981059
F 58.241433 19.187551 54.593059
F 67.087233 27.063851 54.602659
F 62.734133 27.043651 64.621359
F 67.152133 19.325251 54.833959
F 58.207833 24.323951 50.937059
F 58.174133 32.022551 51.169859
F 67.366433 24.460851 51.061259
F 67.174333 32.077651 51.036859
F 60.481033 30.880651 54.574259
F 60.409233 23.029251 54.828059
F 69.446233 31.091851 54.720159
F 69.443633 23.184251 54.789859
F 60.447233 28.367051 50.875459
F 60.369433 20.578651 51.036759
F 69.478333 28.291351 51.091559
F 69.308233 20.589551 51.169059
F 60.509833 28.290651 53.819759
F 60.393133 20.438651 53.787859
F 69.228433 28.416151 53.778259
F 69.512533 20.682551 53.773559
F 60.448733 31.016651 57.207059
F 60.344033 23.162351 57.428059
F 69.242833 30.743451 57.350159
F 69.476433 23.217151 57.577159
F 62.573633 24.439551 61.021859
F 63.009033 32.024551 61.019859
F 69.401333 30.939051 61.860659
F 60.384233 23.110851 62.176359
F 64.982433 23.144351 50.277159
F 60.670033 30.831951 61.757659
F 64.855933 30.871651 50.160659
F 58.282233 26.916951 50.104859
F 67.077133 32.036151 58.190759
F 67.063233 24.505951 58.529459
F 62.630033 27.047251 61.937859
F 56.045033 22.914851 50.220959
F 62.725033 19.231151 62.216459
F 58.193833 31.948951 58.307759
F 58.239233 24.559851 58.390259
F 67.162933 19.115551 62.064959
F 62.357933 24.665251 58.331159
F 62.693033 32.142351 58.355059
F 67.087033 31.988651 60.865659
F 60.608733 23.110951 65.023959
F 55.903933 30.892251 61.938959
F 56.153133 23.205951 62.112959
F 65.041633 30.713551 62.119959
F 64.830733 22.998251 61.954359
F 55.964233 28.277051 58.168459
F 56.149733 20.481651 58.439759
F 64.818833 28.336151 58.414359
F 64.827433 20.654951 58.455359
F 56.053433 28.425551 60.917659
F 56.125333 20.658551 61.279959
F 64.857733 28.287651 60.998359
F 64.959033 20.385951 61.160559
F 58.274733 32.074751 61.127159
F 56.137733 23.179051 64.865659
F 60.691933 30.898951 64.531259
F 60.466233 30.962251 50.085859
F 58.178033 24.525251 61.324759
F 53.743433 26.874651 50.029759
F 53.696933 19.467651 64.708859
F 62.815433 34.804451 64.644259
F 58.259233 34.743851 50.107959
F 53.690333 32.468251 61.231459
F 62.859833 34.660651 61.924659
F 67.166133 34.805451 64.654159
F 53.737933 19.219151 50.191959
F 53.843233 26.964051 61.936559
F 53.813333 19.203751 54.734859
F 67.027633 34.766151 54.729159
F 53.920233 24.391251 61.153759
F 53.749933 31.989851 53.812359
F 53.624833 31.857751 51.178959
F 71.609533 34.835051 50.348159
F 54.005133 24.209551 53.674559
F 53.893033 19.215351 57.412959
F 53.791433 24.344751 58.383159
F 53.606333 26.762751 57.306459
F 71.364633 24.537151 61.199259
F 71.505333 27.090951 62.108959
F 53.656133 34.542351 50.154759
F 58.242633 34.635851 62.059459
F 53.768033 34.676451 54.760059
F 53.763633 34.654551 64.700159
F 62.538733 34.653851 57.416959
F 58.170433 34.655251 57.541159
F 62.650433 47.755251 2.906929
F 62.856833 39.882151 3.123579
F 65.121533 51.590351 0.081606
F 64.920533 51.506751 7.236369
F 62.664233 50.089151 6.423079
F 62.765433 42.485851 6.508499
F 53.834733 47.420651 14.440359
F 64.975533 36.006151 0.091368
F 62.690433 50.392951 3.712619
F 62.726233 42.677451 3.835189
F 60.586633 36.076251 10.038859
F 71.843233 50.318051 11.076659
F 55.879733 51.275651 10.191159
F 53.859533 42.195351 11.007159
F 69.428533 51.550651 14.763759
F 55.985433 35.891651 14.567259
F 56.126033 38.743251 3.544469
F 55.712433 46.578051 4.020019
F 65.174133 38.724451 3.908199
F 64.825233 46.495551 3.725059
F 69.565433 43.844551 10.324459
F 69.531433 35.880051 9.976519
F 60.456033 51.430251 10.166059
F 64.836133 43.859951 0.212327
F 62.830633 47.585951 14.790559
F 69.639133 43.909751 7.626749
F 65.139133 51.460951 14.623859
F 56.178133 36.124851 2.726919
F 56.097433 43.934251 2.885139
F 60.548933 51.626251 7.283039
F 65.032433 36.103451 2.946329
F 64.959133 43.971751 2.920879
F 56.040533 38.685851 6.330369
F 55.879533 46.265351 6.567659
F 65.049733 38.751851 6.610829
F 64.955033 46.364651 6.357019
F 57.914333 47.813551 2.958209
F 58.288033 39.877651 2.871779
F 67.277033 47.583051 2.838959
F 67.239633 40.174151 2.917369
F 58.233233 50.307651 6.417879
F 58.456733 42.367451 6.491279
F 67.135833 50.491151 6.258049
F 67.166533 42.621751 6.482839
F 58.193333 50.364351 3.771189
F 58.127033 42.492051 3.709129
F 67.353233 50.145451 3.629869
F 67.142733 42.789351 3.853529
F 56.007933 51.569451 2.948009
F 56.181833 43.425951 14.760759
F 58.434533 39.724051 14.413059
F 69.503933 51.381351 7.148339
F 60.395433 38.557251 3.805459
F 60.273033 46.599351 3.528869
F 69.392333 38.655451 3.813539
F 69.615133 46.454651 3.833459
F 60.581433 46.161051 13.938759
F 58.151133 47.464051 14.567359
F 53.783633 47.636851 0.231896
F 69.420933 38.479451 13.451759
F 58.286533 47.453551 0.283613
F 64.846433 43.852651 14.609659
F 60.553633 43.676151 10.141959
F 60.558633 36.147151 2.615889
F 60.448833 43.742651 3.009249
F 60.546133 35.914251 14.678059
F 69.640333 36.154051 2.896759
F 69.317033 43.989351 2.838019
F 60.512133 38.380951 6.504539
F 60.428633 46.492451 6.336779
F 69.573733 38.710851 6.536499
F 69.557033 46.504951 6.584279
F 62.844933 47.470451 10.016959
F 62.827733 39.950151 9.997889
F 67.249133 39.739951 14.473659
F 60.398433 51.579351 2.782819
F 62.839833 50.155551 13.713659
F 62.928833 42.358351 13.530259
F 69.336833 43.630951 14.550859
F 67.160233 47.701051 14.741759
F 62.825133 50.216751 10.871859
F 62.857733 42.359751 10.936959
F 69.546333 36.013851 14.706959
F 55.974533 51.448251 7.500329
F 62.720333 47.587351 7.340359
F 62.655533 39.921751 7.277239
F 60.742233 43.532151 14.643559
F 62.870533 39.926351 14.618259
F 56.057033 38.500251 10.823959
F 56.096133 46.107851 10.823659
F 64.794133 38.529751 11.158359
F 65.047333 46.250951 11.285259
F 53.832633 40.050851 2.663989
F 56.071433 36.052051 7.345279
F 56.143233 43.511951 7.242049
F 60.824333 38.494651 13.637659
F 64.980433 36.139151 7.371339
F 65.173933 43.896951 7.418979
F 69.371733 46.361951 13.798559
F 56.123133 35.938851 10.177059
F 56.096033 43.605251 9.958209
F 69.466233 51.350151 10.055959
F 65.020533 35.976651 10.109859
F 64.930833 43.819151 10.131659
F 56.167133 38.586451 13.661059
F 56.044333 45.990651 13.555559
F 64.949133 38.551251 13.881359
F 65.020033 46.398251 13.999359
F 58.384533 47.357051 10.150059
F 58.300833 39.867451 9.949049
F 67.292633 47.592751 10.100559
F 67.096733 39.665251 10.228359
F 58.388333 50.124151 13.617159
F 58.495633 42.349651 13.651759
F 67.360033 50.174151 13.617159
F 67.073033 42.402151 13.542359
F 58.148033 50.001251 10.979159
F 58.378133 42.354951 10.900759
F 67.040733 50.222051 10.909859
F 67.216833 42.399651 10.861259
F 58.125233 47.652551 7.428439
F 58.209733 39.875651 7.164109
F 67.176533 47.795651 7.154349
F 67.256033 39.991851 7.526249
F 60.595533 38.737051 10.916259
F 60.610833 46.173251 11.181759
F 69.528733 38.438551 10.746059
F 69.463933 46.379351 11.076459
F 69.591733 51.614151 2.723899
F 60.538733 35.932651 7.411569
F 60.418733 43.961651 7.338269
F 65.086233 35.923751 14.617259
F 69.356033 35.942651 7.265569
F 56.136333 51.412951 14.777959
F 64.896633 51.556451 9.946089
F 60.569333 51.310451 14.641659
F 53.778833 47.511851 10.011759
F 53.809533 39.633551 9.973669
F 65.086733 51.558251 2.793249
F 60.639533 36.112351 -0.079855
F 69.442433 43.657151 0.192605
F 56.029333 43.813951 0.097302
F 53.613133 47.738851 2.894549
F 53.687133 39.814851 7.398949
F 56.051033 51.411551 0.192437
F 58.392033 39.926151 0.143469
F 53.722433 50.155851 6.634909
F 69.419433 36.045351 0.136519
F 53.905733 39.748351 14.595159
F 60.736833 43.615251 0.266339
F 69.583633 51.644051 -0.202946
F 67.256733 39.979251 0.083911
F 53.885033 42.530451 3.799669
F 56.096233 35.945151 0.048584
F 53.720933 47.554951 7.438089
F 62.714533 47.627951 -0.013111
F 67.136233 47.689251 0.070835
F 53.805333 50.155151 3.756259
F 53.819933 42.338151 13.787059
F 62.832833 39.726951 0.254660
F 71.745033 47.683951 2.827179
F 71.879233 50.180451 6.456309
F 71.785833 50.245051 3.652619
F 71.683233 47.507451 0.136116
F 71.965033 39.973951 7.378579
F 53.825133 42.406651 6.567559
F 58.366033 34.892951 3.663609
F 62.798933 34.637151 6.493339
F 67.244633 34.737651 10.979959
F 58.313433 34.685551 13.622259
F 60.475533 51.372951 0.107999
F 62.542233 47.702051 24.423559
F 62.827033 39.837351 24.775059
F 53.716033 50.144451 18.326259
F 58.338833 34.635351 25.635959
F 62.630833 50.180351 28.232759
F 62.651633 42.394351 28.308659
F 62.754833 47.556851 31.928159
F 69.507233 46.405251 20.884359
F 62.594933 50.198751 25.495059
F 62.742033 42.373151 25.600259
F 67.294133 39.774951 17.233059
F 69.376533 38.466451 20.925959
F 62.466733 47.465751 21.773359
F 62.681133 39.715251 22.019359
F 65.016533 36.148551 31.767959
F 60.263633 46.278351 21.200059
F 55.979333 38.620951 25.551859
F 55.887433 46.394551 25.441159
F 65.000433 38.567651 25.482459
F 64.771033 46.389851 25.386359
F 53.856533 47.610851 29.267059
F 55.829633 35.962951 22.081459
F 56.102533 43.574351 22.063459
F 58.242933 39.824351 31.729559
F 65.049533 36.055351 21.834059
F 64.969933 43.700251 21.894159
F 64.922033 43.581351 17.389759
F 55.987933 35.841951 24.881559
F 55.925633 43.700351 24.772059
F 69.300733 51.437851 29.151159
F 65.118833 36.064251 24.511259
F 64.982733 43.696351 24.683059
F 55.994233 38.435451 28.337259
F 55.910033 46.156851 28.366659
F 65.136533 38.405451 28.215959
F 64.949333 46.213051 28.061659
F 58.213233 47.668651 24.860059
F 58.115833 39.785551 24.513859
F 67.217233 47.430251 24.444559
F 67.367233 39.807451 24.515959
F 58.273233 49.902451 28.196759
F 58.271533 42.509551 28.146659
F 67.120633 50.017451 28.362759
F 67.259133 42.495851 28.121459
F 58.123133 50.258251 25.487259
F 58.173233 42.427851 25.527359
F 67.171433 50.026351 25.549759
F 67.353433 42.422851 25.448759
F 57.979333 47.382751 22.153159
F 58.266933 39.559751 21.648959
F 67.207233 47.543451 21.851759
F 67.167733 39.986251 21.857459
F 60.391233 38.675151 25.499159
F 60.430433 46.135251 25.575059
F 69.533933 38.650851 25.374659
F 69.451633 46.251451 25.685859
F 55.972633 43.548851 32.062359
F 60.349733 35.829151 21.881459
F 60.547133 43.662551 22.048359
F 55.906733 43.483851 17.494959
F 69.646233 36.007751 21.928459
F 69.453533 43.713351 21.800759
F 60.508933 43.660251 17.271659
F 60.426533 36.048251 24.639859
F 60.441333 43.541651 24.726959
F 69.488333 43.798751 31.835859
F 69.678233 36.167351 24.584459
F 69.501533 43.688351 24.654459
F 60.495333 38.582451 28.080559
F 60.586733 46.262551 28.354659
F 69.540733 38.516951 28.267959
F 69.403433 46.290651 28.400359
F 60.471733 35.956151 31.842659
F 53.658833 42.403051 18.522459
F 60.579233 38.272951 20.919459
F 60.439833 51.391751 22.077959
F 62.814033 47.559951 29.246659
F 62.750733 39.625851 29.015559
F 62.484533 47.473751 17.549159
F 67.318333 47.696251 32.020159
F 56.025633 36.042651 31.840059
F 56.141833 35.914251 29.184959
F 56.139633 43.615351 29.263059
F 53.871233 39.874651 21.800759
F 65.107533 35.882151 29.178259
F 64.853433 43.764051 29.071659
F 60.668633 35.800751 17.342359
F 67.326033 39.870551 31.932659
F 55.754233 51.479951 24.703459
F 62.878433 39.918251 17.387159
F 69.302633 43.730851 17.204959
F 64.989833 43.676751 31.701559
F 56.147733 51.296251 17.524959
F 62.768333 40.006351 31.765059
F 69.516533 35.986951 31.771259
F 53.716833 50.171151 25.653459
F 58.144133 47.350151 29.243859
F 58.203733 39.861451 29.005259
F 67.233533 47.393351 29.427359
F 67.236633 39.963051 29.023659
F 69.517733 35.878351 17.459259
F 60.579033 36.015051 29.067559
F 60.457733 43.664851 29.196359
F 64.940233 51.344151 31.908459
F 69.645533 35.949151 29.087259
F 69.554433 43.501651 29.083159
F 60.410133 43.622151 31.900259
F 58.154733 47.497951 31.968959
F 60.420533 51.303151 17.406459
F 66.989833 47.656551 17.457059
F 64.911033 51.373051 29.194559
F 65.266033 35.799551 17.293459
F 55.971233 51.495951 31.772659
F 65.108633 51.384351 21.981559
F 56.110433 51.429151 29.190759
F 60.426833 51.209351 31.729859
F 62.841133 50.019251 20.939959
F 62.605133 42.272751 21.012259
F 60.451833 51.423151 24.755159
F 55.995533 36.055851 17.241559
F 62.793433 50.165451 18.232159
F 62.746033 42.468251 18.356059
F 69.296633 46.322151 18.147359
F 69.447533 38.533851 18.241159
F 56.102833 38.566851 18.006959
F 55.791833 46.018851 18.314459
F 65.113633 38.598651 18.197159
F 64.821633 46.263951 18.349059
F 69.381633 51.239051 24.603059
F 60.340633 51.403051 29.087859
F 69.387433 51.591751 17.486459
F 60.332333 46.084051 18.475559
F 69.552833 51.324151 21.835059
F 58.247533 47.239251 17.412159
F 55.931833 38.401351 20.796859
F 55.880733 46.172651 21.186059
F 64.963033 38.675651 20.836159
F 64.898733 46.236551 20.941059
F 69.469833 51.334851 31.920259
F 64.956933 51.475851 24.791559
F 64.869133 51.479851 17.181259
F 58.463033 39.793551 17.334959
F 58.261933 50.079851 21.229659
F 58.270533 42.224051 21.109459
F 67.320233 50.241251 21.018859
F 67.196533 42.520951 20.737659
F 58.287633 49.957751 18.400459
F 58.270933 42.364851 18.253859
F 67.116433 50.276751 18.287959
F 67.171633 42.447451 18.018059
F 60.658333 38.371051 18.211059
F 56.116233 51.587751 21.968559
F 53.813133 39.940851 17.285659
F 53.960733 47.426851 31.975459
F 53.766333 47.445851 21.976159
F 53.884133 42.393151 28.202059
F 53.888733 39.915751 31.842459
F 53.813633 39.882351 29.151159
F 53.954133 50.135851 28.240659
F 53.744333 47.645051 24.780459
F 58.432533 34.657651 28.272059
F 53.851233 34.604451 25.731759
F 58.123433 34.756251 21.092259
F 62.909133 34.678051 21.039459
F 67.068533 50.267851 32.987359
F 69.633733 46.417251 32.979759
F 65.031433 46.284851 32.806359
F 53.920533 34.767651 32.626559
F 62.741433 50.121951 32.821459
F 62.664433 47.448251 46.749559
F 62.823633 39.974351 46.485959
F 69.466633 46.254351 42.829559
F 65.006533 38.634951 32.949459
F 62.760033 49.946751 47.676259
F 62.813933 42.631451 47.364059
F 69.542733 38.659351 42.584859
F 65.102333 51.382351 43.768259
F 62.769133 47.510551 43.883359
F 62.984833 40.017451 43.731959
F 60.617233 46.473251 42.718159
F 64.996133 51.402051 36.657559
F 56.060833 38.541151 47.612159
F 56.056533 46.230651 47.452159
F 64.919333 38.668551 47.416459
F 65.101333 46.434451 47.391059
F 69.363433 36.182551 43.685959
F 56.011233 36.139851 43.780859
F 56.225733 43.842651 43.474359
F 71.653133 34.700651 42.984859
F 65.199233 35.973151 43.933259
F 64.928133 43.937651 43.703859
F 60.588933 51.369951 46.424859
F 55.860833 36.074851 46.509359
F 55.943433 43.690851 46.268759
F 53.815333 47.522551 46.792559
F 64.766833 36.168251 46.536759
F 64.934033 43.866051 46.399359
F 58.247233 47.587351 46.405859
F 58.221633 39.885651 46.423759
F 67.320033 47.578351 46.316459
F 67.191033 39.960451 46.508259
F 58.357233 50.081651 47.290159
F 58.257233 42.537651 47.237959
F 67.162633 50.085251 47.277359
F 67.159233 42.535751 47.413259
F 58.365133 47.732251 43.628859
F 58.102633 39.930051 43.727759
F 67.303633 47.657451 43.560659
F 67.269133 39.938951 43.738259
F 60.529433 38.535251 47.311459
F 60.316333 46.195051 47.406359
F 69.471833 38.687951 47.276659
F 69.455333 46.300851 47.227859
F 60.480533 51.451051 43.800459
F 60.629633 36.148551 43.742659
F 60.572133 43.717451 43.647259
F 56.106333 51.518851 43.927559
F 53.829333 47.378951 36.542659
F 69.468233 43.763751 43.751759
F 60.549933 38.716951 40.162859
F 60.512433 36.030751 46.592759
F 60.502433 43.754351 46.378559
F 69.550733 51.472451 43.840959
F 69.393333 36.047851 46.374359
F 69.347833 43.684451 46.376359
F 62.808733 50.066751 35.668959
F 62.644133 42.477751 35.433559
F 60.540733 46.285251 32.807359
F 53.790633 39.771051 46.642459
F 56.095333 51.506651 36.346259
F 58.102633 42.377051 32.937559
F 60.586033 38.749251 42.872859
F 69.476833 43.605351 39.351359
F 60.449233 36.089951 36.481459
F 56.072533 51.350251 46.617659
F 58.253333 47.756251 36.410059
F 53.878433 50.053551 32.612359
F 56.030733 38.769451 35.550859
F 56.007233 46.322851 35.628759
F 64.758433 38.544251 35.598659
F 65.341433 46.387451 35.590259
F 58.243433 50.273151 35.310559
F 58.244333 42.443351 35.595159
F 67.162033 50.251851 35.690059
F 67.187333 42.532251 35.430859
F 67.480733 47.681951 36.512659
F 69.382333 51.558251 46.642759
F 69.495633 43.714251 36.581259
F 60.524033 43.648551 36.449659
F 64.795333 51.456251 46.479559
F 56.163833 51.448151 39.028459
F 69.603833 46.121051 40.221059
F 69.493933 38.645051 39.919259
F 60.442033 38.637651 35.483959
F 60.384233 46.319651 35.537559
F 69.353133 38.554151 35.514659
F 69.584733 46.185451 35.718559
F 62.983733 47.443851 38.990759
F 62.924633 39.800551 39.286359
F 69.663533 36.113551 39.179959
F 64.987133 51.395651 39.255859
F 62.653233 49.933251 42.836559
F 62.804233 42.561951 42.802559
F 60.660733 51.296351 36.215159
F 67.219033 42.345151 40.113859
F 62.728033 49.991051 40.129159
F 62.712833 42.311151 40.095759
F 60.494633 43.872951 39.183659
F 67.168833 50.216251 40.218559
F 62.781633 47.322751 36.361659
F 62.543333 39.968751 36.493559
F 67.195533 39.772551 36.270259
F 60.412433 36.101651 39.263459
F 55.831633 38.703651 40.109959
F 56.096333 46.447051 40.187059
F 65.235633 38.527751 40.255159
F 65.249633 46.207651 39.994959
F 69.514433 35.966651 36.460459
F 55.875233 36.087951 36.457259
F 55.892133 43.743551 36.441759
F 60.730433 46.435451 40.040259
F 64.977033 36.026351 36.694959
F 64.928033 43.760051 36.268559
F 60.552433 51.315051 38.999459
F 56.022933 36.194651 39.283659
F 56.104433 43.895951 39.096559
F 58.319133 39.860051 36.487959
F 65.278933 35.943051 39.542959
F 64.958933 43.635051 39.028959
F 55.792033 38.736751 42.801559
F 56.145833 46.350451 42.886159
F 65.138233 38.554551 42.853659
F 65.057333 46.560051 42.748059
F 58.347933 47.583451 39.298359
F 58.159233 39.709451 39.240459
F 67.401833 47.690151 39.275859
F 67.266233 39.897951 38.944359
F 58.240133 50.306651 42.858159
F 58.326133 42.493751 42.651559
F 67.345033 50.226951 42.814659
F 67.250933 42.658051 42.801859
F 58.303233 50.269651 40.243359
F 58.280433 42.412551 39.968859
F 69.375933 51.625851 36.489159
F 69.497733 51.570351 39.332659
F 67.120933 34.746651 35.653659
F 53.832833 42.395851 35.622459
F 69.525533 38.780751 32.785959
F 53.856433 42.648851 40.145359
F 58.230333 34.881451 35.438359
F 53.907133 42.252751 47.429459
F 67.133133 42.435951 32.658959
F 62.693333 34.680551 35.698959
F 54.078033 50.124051 40.122259
F 71.731033 47.597551 36.603459
F 53.735133 39.883651 39.200859
F 53.905933 47.494751 39.334959
F 53.669633 39.801351 36.450659
F 62.815033 42.446051 32.832159
F 55.968433 46.091951 32.963259
F 58.141233 50.147151 32.543859
F 53.715033 40.042551 43.879859
F 60.549333 38.657951 32.746659
F 53.912133 42.659551 42.898459
F 56.078433 38.622151 32.741159
F 53.773933 50.180451 47.626959
F 71.865033 50.018451 43.044359
F 53.902133 50.237751 42.850259
F 71.775333 39.952451 46.522559
F 71.694433 39.735151 36.470959
F 67.113033 34.655651 47.261159
F 71.545633 50.109551 35.672959
F 62.712133 34.589751 47.679259
F 53.754733 34.850951 39.822259
F 58.288133 34.816551 32.693759
F 71.768533 47.591151 39.393359
F 71.737933 42.311351 35.743459
F 71.785733 42.514051 32.787159
F 71.870033 47.431451 43.778059
F 71.583633 50.160051 40.220659
F 67.099133 34.669651 50.105059
F 53.578233 39.893451 61.106159
F 60.604933 38.686951 64.672959
F 65.178533 38.507451 50.058959
F 56.101133 38.653151 50.358959
F 55.993933 46.477351 64.860959
F 69.631633 38.692751 50.127059
F 67.033933 49.965951 49.950659
F 58.065033 50.086951 50.195359
F 62.973033 50.160951 64.685559
F 60.542533 46.113751 50.122259
F 53.890333 42.382251 57.475859
F 58.338333 42.463151 50.058359
F 62.560433 34.811351 54.665059
F 69.282333 46.344051 64.758859
F 62.988833 42.394351 50.072259
F 62.703533 47.611551 53.904059
F 62.725233 39.803951 53.900959
F 60.536133 46.297051 64.723659
F 53.726133 42.368051 50.088359
F 62.811333 50.260751 57.334159
F 62.835933 42.544851 57.539959
F 60.284133 51.446651 51.059859
F 55.927033 38.447351 64.845659
F 62.821533 50.250951 54.588759
F 62.884633 42.364951 54.890459
F 69.252733 51.641851 57.870359
F 60.470733 38.727651 49.938959
F 62.708033 47.484851 51.288059
F 62.716833 39.804751 51.121959
F 60.724633 51.697051 53.816759
F 65.076833 51.398351 53.650259
F 56.251733 38.490751 54.777759
F 56.076933 46.546451 54.616059
F 65.008233 38.707151 54.716159
F 64.926833 46.224151 54.859659
F 62.870233 42.422051 64.745259
F 55.969433 35.964151 51.007259
F 55.995933 43.669751 51.035859
F 64.936533 51.351451 50.964859
F 64.934733 36.002951 51.119359
F 65.085133 43.604051 51.154859
F 67.235133 50.219651 64.581159
F 55.944633 35.979051 53.725359
F 56.182033 44.024251 53.651659
F 69.422033 51.549451 53.545659
F 64.770733 36.102151 53.776759
F 64.952833 43.696151 53.970859
F 55.931733 38.479951 57.503559
F 56.057533 46.476651 57.346959
F 64.880133 38.684851 57.355659
F 65.198133 46.200351 57.499359
F 58.340333 47.802151 53.846559
F 58.287333 40.013451 53.760359
F 66.996333 47.572551 53.695159
F 67.260733 39.846051 53.640659
F 58.425633 50.071451 57.399659
F 58.188433 42.429851 57.386059
F 67.122933 50.206451 57.034659
F 67.461333 42.380551 57.334859
F 58.477033 50.385751 54.755259
F 58.332133 42.558251 54.745059
F 67.287033 50.149351 54.410759
F 67.390833 42.309551 54.673559
F 58.324433 47.580651 51.103359
F 58.310733 39.965351 51.156859
F 67.010833 47.575951 50.962959
F 67.298533 39.869851 50.847059
F 60.459133 38.486551 54.689959
F 60.440633 46.275051 54.685359
F 69.497033 38.500751 54.627359
F 69.090933 46.333651 54.704159
F 67.126633 42.582151 64.604659
F 60.436733 36.109551 50.984859
F 60.707333 43.493851 51.053359
F 58.307433 42.502251 64.655059
F 69.204533 35.950151 51.215159
F 69.435533 43.763851 51.048159
F 60.440133 51.252251 61.146059
F 62.533733 50.033551 50.374459
F 60.615033 43.604751 53.843659
F 56.141633 46.233851 50.101559
F 69.349333 35.909351 53.895159
F 69.428933 43.764851 53.815859
F 60.578633 38.519351 57.476659
F 60.699233 46.190251 57.518959
F 69.355233 38.506551 57.393259
F 69.584633 46.246551 57.412759
F 62.730333 47.526651 60.936859
F 62.625233 39.953251 61.169659
F 69.545833 43.780051 61.048259
F 56.269633 51.281051 60.951159
F 60.623833 51.388651 58.443659
F 67.284433 42.399251 50.125459
F 60.397133 35.928151 53.645559
F 69.510933 35.906651 60.896359
F 62.885133 50.227151 61.890459
F 62.784133 42.588351 62.081259
F 69.358633 35.864051 58.189859
F 65.018433 51.518651 60.976659
F 62.906633 47.578851 58.167659
F 62.696533 40.042551 58.457959
F 60.459433 43.933151 61.199459
F 60.553533 35.878651 61.141359
F 55.748033 38.559051 62.054659
F 55.954033 46.302051 61.916759
F 65.052833 38.631851 62.023859
F 65.031233 46.361351 61.971859
F 69.609533 38.605351 64.727759
F 55.984933 36.040451 58.495259
F 56.048433 43.780451 58.268159
F 55.996033 51.669451 51.015659
F 64.729433 36.123551 58.251159
F 65.148433 43.633651 58.372159
F 69.628133 51.476751 60.719259
F 55.978133 36.052951 61.274659
F 56.023733 43.765551 61.042259
F 64.935833 46.350751 64.777059
F 64.992433 36.028451 61.058959
F 64.994933 43.816451 61.003159
F 56.183033 51.415351 58.276259
F 64.898733 46.083551 50.135659
F 58.258633 50.056151 64.792059
F 69.599433 43.754551 58.340059
F 58.219833 47.655251 61.099659
F 58.165433 39.786451 61.096059
F 67.282233 47.610351 60.960059
F 67.225533 39.858951 61.184459
F 65.045433 38.450251 64.649659
F 69.332633 46.349351 50.059459
F 64.956933 51.424751 58.289459
F 56.099133 51.400951 53.759359
F 58.297133 49.987451 62.073059
F 58.238333 42.452351 61.886159
F 67.346433 50.167951 61.743459
F 67.248233 42.508151 61.791259
F 58.452933 47.465451 58.302959
F 58.255333 39.762251 58.383759
F 67.254233 47.674251 58.136759
F 67.179733 39.775651 58.328959
F 60.382733 38.552351 62.081359
F 60.520233 46.395151 62.072259
F 69.502833 38.530351 61.967459
F 69.738233 46.375751 61.936959
F 69.485433 51.120951 50.709359
F 60.320833 36.052951 58.446659
F 60.515033 43.583651 58.424159
F 53.761833 39.834751 58.419759
F 71.718533 50.273251 61.878159
F 53.799033 47.534751 58.251559
F 53.768433 42.631451 64.541759
F 53.967633 47.522151 51.146859
F 53.866733 50.018851 50.329359
F 62.680933 34.743251 50.335159
F 71.747333 50.180751 64.646959
F 53.866733 50.258851 54.710159
F 53.874833 50.136351 64.650559
F 71.629333 39.897351 61.153159
F 53.775433 39.819651 51.118759
F 71.532833 39.716051 58.238759
F 53.634933 42.540851 61.886859
F 53.765933 39.792951 53.939759
F 71.624233 42.379651 64.763959
F 71.698233 42.479851 61.891959
F 58.158833 34.716151 54.827059
F 71.649533 50.117651 57.363259
F 71.686433 47.475751 58.471159
F 71.748633 42.498651 54.633859
F 71.959633 40.038151 51.206659
F 66.983333 34.756751 57.375659
F 53.683433 34.952951 62.056959
F 67.330433 34.548151 61.718159
F 58.292033 34.697151 64.809459
F 62.902933 55.460451 2.815539
F 62.927933 63.028151 2.992399
F 65.019033 59.389751 0.066235
F 53.864933 63.062151 10.149159
F 62.748333 57.830651 6.500299
F 62.908433 65.509551 6.435209
F 53.825433 57.811651 13.671359
F 53.802233 55.423451 0.184972
F 62.631733 57.982651 3.746959
F 62.908833 65.598451 3.757429
F 58.142133 55.342551 14.685359
F 62.773733 55.334151 14.690559
F 53.965533 62.938451 3.057299
F 69.556833 59.127251 7.232449
F 60.524833 66.709851 9.942059
F 60.331133 61.824551 13.839759
F 55.911433 54.155151 3.622899
F 56.285033 61.619951 3.819289
F 65.023233 54.052951 3.545469
F 65.071133 61.749651 4.057899
F 60.626333 66.797351 7.282159
F 69.645833 61.775451 13.635859
F 69.423333 66.858451 7.423159
F 60.301133 58.935451 10.256659
F 56.212033 59.088951 2.896369
F 55.996233 66.839451 2.719659
F 64.960733 59.195051 2.919209
F 64.867133 66.995351 2.743169
F 56.055433 53.947851 6.326639
F 56.045633 61.910351 6.486249
F 65.111133 54.084951 6.281769
F 65.051333 61.736851 6.766159
F 58.410833 55.287551 2.758799
F 58.363233 63.130251 2.768349
F 67.304133 55.179851 2.753259
F 66.998033 63.235451 3.033759
F 58.280333 57.769151 6.535019
F 58.249533 65.757651 6.481799
F 67.249133 58.006051 6.312629
F 67.196833 65.564751 6.509559
F 58.456733 57.934451 3.896419
F 58.339933 65.733451 3.707799
F 67.085533 57.714951 3.583649
F 67.109233 65.833751 3.757849
F 65.085833 66.972351 14.710459
F 64.961833 59.012851 14.522759
F 60.554833 54.111551 13.750159
F 56.166033 66.664051 14.688859
F 60.661633 54.191751 3.744179
F 60.578433 62.039351 3.909639
F 69.597333 54.136951 3.685479
F 69.084033 61.679951 3.759469
F 69.387033 53.993351 13.623259
F 56.139633 59.216451 14.762259
F 69.410033 59.178251 9.836839
F 69.395333 66.694351 10.224459
F 60.674933 59.426551 2.801309
F 60.668033 66.763051 2.910049
F 69.377533 59.105051 2.823329
F 69.568033 66.826751 2.879899
F 60.662733 54.128551 6.382959
F 60.411933 61.705951 6.753659
F 69.602733 54.018651 6.399269
F 69.547133 61.829351 6.330379
F 62.711233 55.273251 9.935529
F 62.574233 62.918051 10.289759
F 67.154533 55.301851 14.564759
F 60.608633 66.709251 14.768959
F 62.712733 57.751251 13.692359
F 62.793733 65.412551 13.766959
F 60.530033 59.074751 14.552559
F 69.589733 66.855951 14.712259
F 62.584633 57.721651 11.055859
F 62.809133 65.514851 10.950359
F 62.653833 62.849651 14.641259
F 58.132433 63.115651 14.706259
F 62.883633 55.160451 7.285219
F 62.666233 63.053251 7.503379
F 67.279833 62.607151 14.716059
F 69.447233 59.050651 14.462659
F 56.052033 53.879151 10.970159
F 56.004633 61.651351 11.069559
F 64.963433 54.072951 10.962259
F 64.932733 61.572551 11.016259
F 56.119533 59.251851 7.515569
F 56.056433 66.950251 7.559449
F 65.080933 59.155951 7.248249
F 65.056733 66.949651 7.409309
F 56.062233 59.155351 10.283159
F 55.994133 66.872651 10.203259
F 64.887133 58.965251 10.028159
F 64.995733 66.799951 10.127759
F 55.985333 53.818851 13.781559
F 56.074333 61.705351 13.738459
F 64.954233 53.894151 13.606959
F 64.905433 61.580351 13.761159
F 58.326333 55.128451 9.958169
F 58.217733 62.941951 10.186859
F 67.302033 55.259251 9.824089
F 67.194733 62.838251 10.067359
F 58.190033 57.812651 13.594959
F 58.289233 65.636651 13.714759
F 67.179833 57.898551 13.374359
F 67.283033 65.393351 14.065259
F 58.112233 57.624651 11.033059
F 58.243733 65.491651 10.848659
F 67.162333 57.848451 10.723159
F 67.293233 65.364751 11.306059
F 58.273933 55.204451 7.313589
F 58.296133 63.194851 7.484879
F 67.351633 55.314651 7.191129
F 67.293133 63.153051 7.436239
F 60.446733 54.007151 11.011159
F 60.370833 61.531351 11.125159
F 69.460533 53.968051 10.872359
F 69.496833 61.616451 10.898159
F 60.413933 59.059251 7.451149
F 69.464433 66.851751 -0.018512
F 55.992533 66.875151 -0.113642
F 56.145533 59.167151 0.117978
F 60.590433 66.981651 0.157183
F 58.392833 55.327651 0.053891
F 53.698233 55.409851 2.784609
F 53.883433 65.501051 6.599489
F 53.859633 65.602451 13.782759
F 69.533133 69.331851 11.127559
F 67.259333 55.470651 -0.070572
F 54.021733 65.546651 3.958109
F 58.275533 62.954951 0.049820
F 53.819833 57.955051 6.532789
F 53.830233 57.790351 11.013359
F 62.784533 55.552851 0.100551
F 53.916333 55.331251 10.005359
F 60.498433 59.233951 -0.048940
F 53.902233 55.306051 7.330599
F 53.842133 62.956251 14.548359
F 67.157433 63.328051 0.290230
F 53.772933 55.148251 14.653759
F 53.755033 65.684151 11.050259
F 62.901033 62.819351 0.283727
F 64.975533 67.006051 0.032179
F 69.466733 59.283951 0.114218
F 53.922633 58.023251 3.798069
F 53.789533 63.037451 0.411279
F 56.051533 69.320851 3.665199
F 71.811333 55.402551 2.782519
F 71.766833 55.319751 0.035573
F 60.577133 69.363751 11.148759
F 71.665233 57.953251 10.931459
F 60.562433 69.288051 13.896559
F 64.976133 69.466451 3.742279
F 60.700833 69.450651 3.710589
F 56.214333 69.506551 11.082559
F 56.021233 69.434551 6.439309
F 60.433433 69.321351 6.424509
F 62.737833 55.227051 24.620659
F 62.578733 62.673551 24.754859
F 53.690733 62.986651 31.789559
F 60.526533 66.798751 31.744659
F 62.647233 57.877851 28.371559
F 62.798133 65.497051 28.422659
F 53.751733 65.477151 28.279859
F 64.979733 59.165151 17.282159
F 62.831233 57.598951 25.536759
F 62.767933 65.232851 25.678659
F 58.313433 55.333451 31.856559
F 58.180533 55.328451 17.399959
F 62.668933 55.337951 21.793159
F 62.652433 62.977951 21.961359
F 53.732633 62.837951 21.892159
F 69.390733 66.965451 31.924359
F 55.929233 54.065651 25.525459
F 55.906433 61.626051 25.451459
F 64.943133 54.156651 25.697859
F 64.954033 61.583251 25.609159
F 55.934433 58.966651 21.829659
F 55.952733 66.689451 21.741659
F 64.897733 59.109251 21.838159
F 64.721333 66.462651 22.094659
F 56.093133 58.986351 24.591359
F 55.882133 66.833951 24.557859
F 64.880533 59.086751 24.688459
F 64.944733 66.683251 24.744459
F 55.902333 53.987351 28.340359
F 55.958133 61.840151 28.196359
F 64.765933 53.970551 28.579359
F 64.865233 61.589751 28.317759
F 58.181133 55.239451 24.631159
F 58.330733 62.774251 24.501859
F 67.070733 55.483351 24.483759
F 67.157433 62.900851 24.475859
F 58.483933 57.924551 28.057359
F 58.247233 65.501751 28.274659
F 67.135333 58.004251 28.323959
F 67.028933 65.582051 28.075159
F 58.433333 57.809551 25.388359
F 58.043133 65.378851 25.465059
F 67.141233 57.959851 25.660859
F 67.296533 65.531251 25.394659
F 58.341433 55.346051 21.990059
F 58.319633 62.837851 21.800359
F 67.163933 55.353151 21.815559
F 67.355733 62.553151 21.828759
F 60.480733 54.061451 25.390859
F 60.402733 61.425551 25.559859
F 69.268733 53.804351 25.590359
F 69.237433 61.713051 25.517559
F 60.569633 59.080051 21.732759
F 60.272133 66.641551 22.140459
F 69.559033 59.288251 21.827659
F 69.258133 66.631951 21.843859
F 60.657533 58.910051 24.413859
F 60.510133 66.625551 24.950559
F 69.413533 59.193951 24.605259
F 69.413633 66.806951 24.476559
F 60.442433 53.966551 28.143159
F 60.526333 61.912051 28.294159
F 69.296133 54.047551 28.352259
F 69.213333 61.794551 28.302259
F 67.136233 62.872151 17.404659
F 56.062933 66.733051 31.867759
F 60.293333 53.916851 20.973559
F 62.431333 55.294451 31.957659
F 62.587533 55.379051 29.155759
F 62.799833 62.985251 29.222959
F 60.439233 66.782051 17.441459
F 67.177633 55.445551 17.271759
F 56.136733 59.259751 28.938359
F 55.923833 66.790251 29.096859
F 64.811233 59.057351 29.235559
F 64.952033 66.956351 29.095359
F 69.393833 61.617051 18.154659
F 62.870333 63.017051 31.864759
F 55.964733 59.121051 31.701659
F 65.038133 66.997951 31.892259
F 67.016933 55.286751 31.961159
F 69.277533 54.122751 18.303859
F 58.116433 63.004251 17.381959
F 62.678033 55.211051 17.400759
F 58.244533 55.368651 29.044559
F 58.265833 62.976151 29.149159
F 67.049033 55.302751 29.271859
F 66.994333 63.123351 29.143259
F 60.469333 59.252751 29.338059
F 60.461333 66.755751 29.107259
F 69.447433 59.210351 29.301059
F 69.272533 66.899651 29.217059
F 58.335233 65.537551 18.155459
F 69.170533 53.906551 20.894759
F 58.435133 62.930151 31.952559
F 62.587033 62.817251 17.363359
F 69.294833 59.289551 32.008859
F 60.354833 53.822051 18.253559
F 69.324233 66.737251 17.254959
F 60.557533 59.186251 31.965159
F 62.753933 57.831751 20.849159
F 62.403633 65.407651 21.107459
F 60.223033 61.518051 18.120959
F 60.480633 58.959151 17.277359
F 62.739333 57.825251 18.225759
F 62.636033 65.390951 18.314659
F 69.542633 61.617851 20.803259
F 60.580433 61.641351 20.737859
F 55.910033 53.968551 18.183959
F 55.959333 61.876351 18.395559
F 65.007633 54.062951 18.249559
F 64.908333 61.629051 18.295759
F 67.234933 63.130351 31.888759
F 64.923133 59.205551 31.966359
F 67.078133 65.517151 18.188059
F 64.718433 66.652451 17.485659
F 56.157033 54.135751 20.930959
F 55.904933 61.545751 20.998759
F 64.922333 53.932051 21.076259
F 64.859533 61.601551 20.909759
F 67.288633 58.027851 18.179359
F 69.510433 59.057951 17.218559
F 56.038233 66.752951 17.443359
F 56.046733 59.230351 17.505959
F 58.311333 57.822651 21.106959
F 58.129333 65.375051 21.032759
F 67.403233 57.936851 20.877959
F 67.016333 65.200551 20.971259
F 58.139833 57.854151 18.444159
F 53.717633 62.978651 17.298659
F 71.523933 57.831051 28.153659
F 53.788833 65.510651 18.241359
F 53.784933 55.252451 24.340059
F 56.081433 69.382751 20.991559
F 53.683133 62.955151 29.115459
F 69.321733 69.271951 21.031559
F 71.556633 65.526651 20.872959
F 60.580833 69.246051 18.251159
F 53.725633 57.871051 21.074359
F 71.536733 63.113251 21.858559
F 53.681633 65.510751 25.446259
F 53.609033 62.838751 24.680859
F 53.802233 55.236951 29.197859
F 71.616933 57.801151 21.036259
F 53.801233 55.115551 31.856959
F 53.844533 57.970851 18.330159
F 53.836133 55.453251 17.338559
F 53.824333 55.325351 21.750859
F 71.569733 57.753251 25.524059
F 71.522033 65.492651 25.470959
F 53.602433 65.470551 21.026259
F 53.881633 57.736151 28.112959
F 71.392433 55.128951 21.910659
F 64.886233 69.066351 21.179559
F 55.973133 69.468851 25.393159
F 69.271733 69.266951 18.297659
F 64.685733 53.882251 32.630859
F 60.291533 53.849151 32.633359
F 56.089933 61.635651 32.750359
F 62.869833 55.333551 46.490959
F 62.769633 63.087351 46.369159
F 65.131433 69.417051 33.031659
F 62.751133 65.570851 32.748959
F 62.867333 57.889951 47.374059
F 62.527033 65.536651 47.319459
F 54.064233 55.316551 46.369959
F 53.858333 55.205751 39.110959
F 62.749933 55.269851 43.641459
F 62.848633 63.016851 43.490059
F 67.214833 65.632751 42.718059
F 56.244733 69.358151 40.195459
F 56.281233 53.906351 47.515959
F 56.125133 61.545651 47.530359
F 65.002233 53.936351 47.435959
F 64.840533 61.555151 47.345059
F 56.094733 59.153751 43.495959
F 56.188433 66.835651 43.678859
F 65.065933 59.275551 43.619059
F 65.060033 66.828751 43.877059
F 56.192433 59.124951 46.397659
F 55.969533 66.830551 46.492859
F 65.176533 58.858351 46.460659
F 64.934833 66.752051 46.657959
F 58.293333 55.086251 46.453259
F 58.337533 62.951951 46.604859
F 67.364333 55.207751 46.429659
F 67.119333 62.930151 46.526959
F 58.373933 57.666551 47.396759
F 58.181933 65.588451 47.309959
F 67.457433 57.595551 47.428859
F 67.346633 65.496251 47.347959
F 58.288333 55.301751 43.725359
F 58.352033 63.078051 43.867159
F 67.308033 55.229251 43.649159
F 67.421533 62.984651 43.721659
F 60.602333 53.867751 47.361759
F 60.587733 61.713651 47.360759
F 69.411233 54.063351 47.538659
F 69.426833 61.694751 47.248759
F 60.544433 59.081951 43.873459
F 60.616933 66.779951 43.528259
F 69.503533 59.043651 43.789759
F 69.552433 66.862851 43.610359
F 60.558033 59.153651 46.592259
F 60.377733 66.860551 46.233059
F 69.417033 59.194751 46.512759
F 69.549433 66.780051 46.496859
F 62.755533 57.804151 35.707659
F 62.596033 65.572951 35.646359
F 54.083033 62.965451 46.430259
F 69.635733 61.703451 42.920759
F 67.188833 57.864851 42.818959
F 58.187533 57.825951 40.118659
F 67.164233 57.834051 40.073259
F 58.335933 55.308151 36.461159
F 58.347433 65.492051 40.168559
F 67.396333 65.570551 39.918059
F 58.180433 63.091251 36.574859
F 60.383033 61.657051 40.296559
F 55.930433 54.235351 35.472059
F 55.935533 61.757151 35.576959
F 64.814833 54.037751 35.390959
F 64.942333 61.839451 35.711759
F 58.255833 57.876251 35.507859
F 58.270833 65.632851 35.618559
F 67.038533 57.942451 35.680359
F 67.184133 65.590051 35.571359
F 60.621633 53.863151 39.935759
F 69.519333 66.871651 36.489159
F 60.329033 59.217751 36.634559
F 69.693733 54.141751 42.991259
F 67.086633 55.322451 36.441159
F 60.528933 66.803751 39.240259
F 69.492033 54.211451 40.134059
F 69.267433 59.223951 36.603659
F 60.237633 53.934551 35.228659
F 60.488333 61.782151 35.774759
F 69.382533 54.126351 35.457959
F 69.328933 61.754551 35.675359
F 62.817933 55.212851 39.139759
F 62.728033 62.970451 39.295859
F 67.141033 63.025351 36.473659
F 69.610033 67.028551 39.239659
F 62.808433 57.891151 42.826359
F 62.989833 65.500951 42.759659
F 60.543133 61.823151 42.909059
F 69.381633 59.174551 39.227659
F 62.753333 57.805951 40.027659
F 62.928233 65.565551 39.941659
F 60.500933 53.938151 42.701159
F 69.698733 61.677451 40.240459
F 62.522033 55.200651 36.380859
F 62.780233 63.082151 36.623259
F 60.522933 59.077351 39.369059
F 60.528833 67.055851 36.509159
F 56.173033 54.045651 39.944459
F 55.991333 61.793651 39.986359
F 65.062233 54.027551 40.199559
F 65.120333 61.768651 40.034759
F 55.980033 59.015451 36.449859
F 55.947833 66.875751 36.470459
F 64.889133 59.167751 36.532159
F 64.914133 66.805151 36.472759
F 56.042333 59.266651 39.101159
F 56.086233 66.743951 39.241459
F 64.920633 59.325951 39.150359
F 65.054433 67.006951 39.182659
F 56.132333 53.845251 42.705659
F 56.056933 61.810051 42.845959
F 64.992133 54.035451 43.022459
F 65.013333 61.760751 42.744759
F 58.454433 55.237051 39.263159
F 58.217333 62.913051 39.292659
F 67.165233 55.224351 39.231359
F 67.448133 62.874651 39.225259
F 58.401733 57.786851 42.781859
F 58.358833 65.464751 42.862859
F 69.328433 53.970951 32.752159
F 53.729633 55.235251 36.421159
F 58.248433 57.987551 32.875659
F 53.627733 62.951151 36.311859
F 53.948633 57.904951 47.218059
F 56.030533 53.983251 32.598359
F 54.035933 55.227951 43.695959
F 65.013733 69.411051 47.472359
F 53.946733 57.789851 42.504759
F 69.479833 69.389751 35.697459
F 64.942633 61.824651 32.966059
F 60.414233 69.415151 47.335159
F 53.764133 65.499351 32.869059
F 69.482333 61.824551 32.942459
F 56.341833 69.338951 42.936859
F 53.668733 62.965451 43.708359
F 60.581333 61.965751 33.013959
F 53.910533 65.572251 40.192059
F 62.726933 57.942451 33.048259
F 66.997933 57.837051 32.818959
F 56.172933 69.409951 35.806659
F 53.692533 65.665051 35.549559
F 64.968433 69.341551 42.835259
F 67.250333 65.676551 32.866059
F 53.981533 57.756551 32.822359
F 60.488833 69.231951 32.828559
F 69.326433 69.579851 40.100259
F 53.902133 57.712051 39.915159
F 71.539533 55.402751 36.348959
F 55.894133 69.345751 47.487259
F 71.770633 55.267451 46.599359
F 71.821433 65.496951 42.921559
F 69.457733 69.353751 47.423559
F 58.268833 65.570451 33.002659
F 69.523733 69.487251 32.880159
F 69.470433 54.017651 50.219259
F 60.681733 54.028651 64.863559
F 62.830433 57.934651 50.102559
F 69.535333 54.162251 64.485459
F 69.541933 61.795951 49.925059
F 53.937833 62.834851 53.634659
F 58.329133 65.682251 64.679559
F 65.100733 61.573651 49.986559
F 56.076533 54.244651 50.221259
F 58.153333 65.473851 50.044559
F 62.756733 58.070551 64.628859
F 67.255333 65.615951 50.012359
F 65.074333 61.895951 64.597459
F 56.088633 61.837851 50.095959
F 58.318633 57.867251 64.700459
F 53.707433 57.601351 62.072159
F 62.809733 55.479751 53.497059
F 62.917433 62.852651 53.629759
F 55.927133 61.767651 64.814459
F 53.865233 63.046651 50.954559
F 62.759733 58.015851 57.328659
F 62.663733 65.677351 57.352159
F 53.897633 55.311851 58.353359
F 67.136633 65.747551 64.691159
F 62.658633 57.974251 54.622659
F 62.747333 65.433251 54.684959
F 69.338633 59.139251 60.954659
F 56.066833 54.145151 64.682759
F 62.892933 55.349451 50.820459
F 62.835533 62.888351 50.886059
F 60.501233 54.071351 50.033059
F 69.378433 66.714851 60.938659
F 56.215533 54.059751 54.669459
F 56.170933 61.820651 54.549959
F 65.047533 54.030451 54.660459
F 65.017433 61.507951 54.641559
F 56.047033 59.293151 51.077959
F 55.856233 66.760151 50.972859
F 65.173033 59.094951 51.025459
F 64.919733 66.814351 50.928459
F 55.950233 59.200051 53.768459
F 55.949733 66.806451 53.608559
F 65.075833 58.899651 53.717559
F 64.950933 66.986951 53.719359
F 56.146433 54.028551 57.443059
F 55.869933 61.670451 57.356459
F 64.987033 54.136251 57.475059
F 65.156533 61.872251 57.261859
F 58.444533 55.436451 53.801759
F 58.463133 63.131251 53.803759
F 67.295633 55.177851 53.716359
F 67.248733 63.053351 53.686359
F 58.250133 57.985251 57.375459
F 58.058733 65.537551 57.485759
F 67.248033 57.866151 57.284459
F 67.022233 65.599051 57.532459
F 58.337933 58.160551 54.568059
F 58.166033 65.709151 54.718759
F 67.330533 57.800451 54.637659
F 67.198733 65.621451 54.809159
F 58.317033 55.265751 51.131859
F 58.423033 63.072451 51.049559
F 67.170733 55.105651 51.030159
F 67.196533 62.963251 50.957859
F 60.795533 54.230551 54.847159
F 60.735633 61.801751 54.724659
F 69.754533 54.008251 54.431759
F 69.474333 61.688951 54.534659
F 60.502133 59.061351 51.146459
F 60.328533 66.784451 51.030259
F 69.575533 59.140751 50.886659
F 69.497233 66.802451 51.111359
F 60.607933 59.264051 53.672659
F 60.433833 66.681451 53.750659
F 69.594433 58.922351 53.755759
F 69.418033 66.960851 53.780959
F 60.593033 54.186851 57.609159
F 60.516633 61.801151 57.506459
F 69.621833 54.106451 57.090159
F 69.498933 61.678151 57.231859
F 62.837633 55.262051 60.972059
F 62.866133 63.128551 61.115859
F 62.703033 65.573251 64.733959
F 60.588233 61.788851 64.530359
F 65.065833 53.918651 50.004259
F 69.622633 58.986751 58.123259
F 69.452133 53.945151 61.574259
F 60.527333 66.727151 61.042959
F 62.646833 57.828551 61.850359
F 62.759733 65.589951 62.040659
F 62.690633 65.536551 50.070859
F 65.036233 54.097051 64.668059
F 62.743033 55.443751 58.220859
F 62.873433 63.045951 58.372059
F 67.158833 57.972951 64.635159
F 60.397333 66.740251 58.330859
F 56.146633 53.970951 61.942259
F 55.923933 61.665051 62.102259
F 65.070733 54.102551 61.918759
F 65.019033 61.754451 61.877259
F 56.166333 59.212351 58.560959
F 55.874933 66.776051 58.419559
F 65.168733 59.211451 58.121059
F 64.747433 66.944051 58.624659
F 55.905133 59.049051 61.394359
F 55.973033 66.738251 61.102459
F 64.724333 59.211851 60.862059
F 64.868333 66.997051 61.219759
F 60.542833 61.659851 50.210559
F 60.355433 59.297451 61.143259
F 69.373133 61.645951 61.958559
F 69.326833 66.958251 58.261059
F 58.439433 55.235451 61.112059
F 58.091233 63.006751 61.136159
F 67.192733 55.397651 60.888159
F 67.353433 63.125151 60.985459
F 58.375233 57.777551 50.242759
F 67.422933 57.660251 50.352459
F 60.486233 59.137651 58.330759
F 69.323333 61.838051 64.846559
F 58.253633 57.859151 61.941559
F 58.208633 65.497351 61.989859
F 67.133333 57.804751 61.836359
F 67.050933 65.672651 61.983159
F 58.248133 55.303151 58.263559
F 58.063433 62.958851 58.480259
F 67.375233 55.357051 58.137559
F 67.468233 63.029851 58.154359
F 60.588133 53.855151 62.035859
F 60.424633 61.902851 61.911059
F 53.789433 65.455551 54.479759
F 53.747833 57.903151 64.856459
F 71.783233 62.824651 61.218159
F 53.641133 62.914351 58.394859
F 53.795533 55.108851 61.085659
F 69.232133 69.452151 57.434359
F 53.905833 57.915251 49.915359
F 53.784733 65.403051 57.384659
F 53.819133 55.337751 50.986259
F 71.614533 57.876551 61.948659
F 64.996633 69.467151 57.591759
F 64.939233 69.621851 54.828159
F 53.882433 65.441351 64.569459
F 53.710133 55.210451 53.794359
F 69.390433 69.593051 54.677859
F 56.085433 69.366951 50.166659
F 64.924933 69.565051 62.067659
F 54.006833 57.925551 57.613759
F 60.432233 69.558851 64.740459
F 53.621133 62.809551 60.989959
F 65.017133 69.556351 64.719759
F 69.383233 69.391151 64.546159
F 71.625333 63.180651 50.930059
F 71.574233 65.566251 57.368159
F 71.840333 57.819451 54.502159
F 71.712733 55.244651 60.883459
F 71.530333 65.432951 61.936659
F 71.907333 55.316351 50.836559
F 71.885833 55.201051 58.088259
F 60.381233 69.358651 61.968059
F 69.329833 69.288951 50.256559
F 56.033933 69.279951 61.869759
F 60.466233 69.309651 50.230059
F 80.682033 1.362251 2.795359
F 80.611333 9.068341 2.981559
F 85.186333 1.068071 10.200359
F 75.953933 8.981631 0.144872
F 80.713133 8.804881 14.759859
F 80.648333 1.185221 14.986959
F 80.722733 4.148741 6.584519
F 80.626233 11.693351 6.471869
F 78.597333 15.201751 13.974559
F 78.374533 7.833471 13.652159
F 80.765133 3.972931 3.729359
F 80.611033 11.647651 3.664819
F 87.350833 15.497951 13.827359
F 87.373733 7.691031 13.735459
F 71.233233 16.708851 0.156870
F 85.164433 3.724751 11.023159
F 80.452933 16.578751 2.813119
F 78.378633 12.948251 10.202159
F 78.473333 5.215451 10.312659
F 87.289433 12.906151 10.027559
F 82.853833 7.832331 3.889309
F 82.626833 15.540351 3.791469
F 78.403933 12.619651 14.920259
F 73.872233 7.782011 3.901689
F 73.868133 15.478151 3.773459
F 78.328533 5.278301 14.617459
F 76.048433 11.688651 13.834759
F 76.227133 3.764141 13.604459
F 85.096333 16.690351 14.684859
F 85.214533 16.520151 10.216059
F 82.988633 5.232741 2.975829
F 82.870033 12.916551 2.730029
F 73.872733 5.257491 2.993669
F 73.933933 12.830551 2.954729
F 82.826733 7.770531 6.523669
F 82.635533 15.275751 6.466189
F 87.226033 12.961551 14.688359
F 73.898433 7.644901 6.619049
F 73.802933 15.475951 6.590989
F 87.188633 5.053211 14.536059
F 85.115033 1.430021 2.880269
F 85.166333 9.130211 2.832239
F 85.023633 11.383151 13.917259
F 76.217533 1.241401 2.844119
F 76.025933 9.034141 2.805349
F 84.921933 16.415551 7.486729
F 85.246233 4.020621 6.569609
F 85.109633 11.596351 6.345019
F 76.155833 3.841531 6.435259
F 76.209933 11.614251 6.596749
F 85.192833 3.928771 3.831739
F 85.131433 11.751251 3.539119
F 76.241733 3.926261 3.768289
F 76.086633 11.624751 3.900799
F 76.166533 16.839751 10.227259
F 84.858533 16.792951 3.163909
F 76.137333 3.961301 10.886959
F 85.120033 8.925251 7.264749
F 85.121233 11.611151 11.006359
F 80.788333 16.664951 10.119859
F 87.320133 7.760831 3.711809
F 87.075433 15.432451 3.884129
F 84.965033 3.663891 13.733959
F 78.230733 7.641321 3.821699
F 78.322033 15.410751 3.912739
F 76.098833 9.012491 14.604159
F 76.297633 8.931011 7.426469
F 76.101233 16.625951 2.736279
F 76.376033 1.216431 7.297939
F 76.088033 11.600551 11.052059
F 87.378733 5.244451 2.676409
F 87.450333 12.995151 2.816389
F 78.538533 5.137321 2.785029
F 78.191233 12.727051 2.862709
F 87.359933 7.764941 6.376449
F 87.223533 15.426851 6.545799
F 76.132433 1.380431 14.852859
F 78.586633 7.559871 6.494969
F 78.243233 15.383251 6.534119
F 85.171033 1.339531 7.475389
F 80.700233 1.340731 10.084659
F 80.723933 9.016331 10.123359
F 76.104233 16.726151 7.523439
F 87.282133 5.192271 10.130859
F 78.311433 12.914051 7.559919
F 78.373033 5.054641 7.544549
F 80.507833 3.791441 13.921259
F 80.418333 11.305651 13.672459
F 87.380133 12.749351 7.259089
F 87.563633 5.196791 7.322569
F 80.794233 3.934081 11.228459
F 80.542833 11.631551 11.111359
F 82.832133 4.920081 14.622959
F 78.454633 15.404751 11.185059
F 80.577033 1.477681 7.371019
F 80.646533 9.119811 7.373019
F 87.262933 7.712591 10.978559
F 78.454433 7.818611 10.932159
F 82.677933 12.724851 14.476659
F 87.459433 15.417251 11.149559
F 82.944433 7.759361 11.223059
F 82.935233 15.352251 11.034759
F 85.110333 8.772951 14.652759
F 74.119033 7.491391 11.000559
F 73.948033 15.439851 10.876959
F 85.165333 1.090371 14.628859
F 83.059433 5.369651 7.511509
F 82.926433 12.581951 7.531259
F 73.800633 5.046881 7.207399
F 73.794833 12.891851 7.356109
F 82.993433 5.159291 10.302259
F 82.908533 12.751151 10.215859
F 73.828533 4.908981 9.914259
F 73.922533 12.858951 10.002229
F 82.742933 7.406921 13.773359
F 82.915833 15.467051 13.781359
F 73.698533 12.973251 14.823159
F 74.108133 7.495491 13.773159
F 74.077833 15.386051 13.701859
F 73.717933 4.853821 14.564759
F 76.291833 16.602051 14.669359
F 85.040333 8.950851 10.117359
F 80.567433 16.477851 7.398609
F 76.180533 1.281341 10.070659
F 76.080433 9.028151 10.084059
F 80.826333 16.641151 14.957159
F 73.931333 -0.024729 3.593089
F 80.476133 1.507221 0.007394
F 71.554333 11.507451 6.397679
F 71.709133 11.493651 13.731959
F 73.929933 0.006420 13.621759
F 73.750733 12.938351 0.302052
F 82.937833 5.189951 0.198467
F 71.524233 16.433551 2.838579
F 71.811433 16.697051 14.529159
F 75.971433 1.219911 0.201854
F 71.465033 3.898591 6.528159
F 82.871833 -0.016527 3.748829
F 71.576333 8.878471 2.876359
F 84.801233 16.721751 0.375870
F 71.757133 11.484151 3.699629
F 80.664433 9.103551 0.202324
F 82.767233 12.776351 -0.207636
F 73.797533 5.084151 0.268744
F 80.401533 16.714951 -0.004514
F 71.604733 1.278801 2.713809
F 75.879533 16.713051 -0.066221
F 89.592833 16.706151 7.369019
F 71.507233 1.311741 -0.054405
F 87.297433 12.732151 0.250390
F 87.104933 5.244411 0.009734
F 84.948033 1.327831 0.213805
F 71.629833 1.214121 14.663359
F 78.237833 5.244931 0.158669
F 71.786233 8.988281 0.047548
F 71.296433 16.678451 7.281729
F 71.701733 1.224281 9.883419
F 71.607133 1.086711 7.087029
F 89.336033 16.639051 0.301076
F 89.366833 11.749551 13.714559
F 89.522033 9.122651 14.605359
F 71.713033 3.831821 3.718859
F 78.461533 -0.098744 3.777019
F 87.471233 -0.194795 11.112159
F 87.442333 -0.113640 13.849159
F 85.261333 8.945991 0.055584
F 80.486733 1.210461 24.824359
F 80.728833 8.919071 24.570259
F 84.924533 1.070731 17.455359
F 87.427833 7.378771 18.159559
F 76.110533 11.423451 18.380659
F 75.993433 3.762471 18.301259
F 80.674733 4.014121 28.286159
F 80.609233 11.513851 28.330159
F 85.042533 11.329851 18.276659
F 85.015033 3.697751 18.326759
F 80.607633 3.846731 25.671159
F 80.621433 11.398751 25.606759
F 76.110733 11.339651 21.151659
F 76.139433 3.666971 21.067659
F 80.541133 1.272921 22.149359
F 80.543033 8.728851 21.876959
F 73.944133 5.106151 32.132859
F 85.061933 11.384851 20.976259
F 85.155333 3.766371 20.996959
F 71.787133 16.688651 21.950159
F 82.841433 7.536711 25.592759
F 82.968233 15.291351 25.685659
F 78.342733 15.291451 21.142059
F 73.912533 7.803841 25.422259
F 74.161733 15.550151 25.843759
F 78.370833 7.292191 20.952359
F 82.995233 5.054831 21.822259
F 82.803933 12.693151 21.939459
F 74.025333 5.014061 21.961959
F 73.738333 12.795851 21.999959
F 82.815333 5.037591 24.629159
F 82.873033 12.733051 24.729759
F 73.966133 5.076411 24.658759
F 74.002733 12.991451 24.791959
F 83.106333 7.767491 28.390259
F 83.045533 15.397951 28.476959
F 87.413633 15.248451 20.992659
F 74.032533 7.662361 28.223259
F 74.028233 15.576751 28.546059
F 76.141133 1.053541 31.859759
F 85.181933 1.222011 24.609359
F 85.022133 8.819231 24.699759
F 71.669133 9.157901 24.651359
F 76.024233 1.183621 24.630659
F 76.202633 8.936601 24.624759
F 80.682533 1.343161 31.907959
F 85.015633 3.895091 28.160859
F 85.013633 11.678951 28.297659
F 75.962633 3.725031 28.381159
F 76.369133 11.590551 28.423259
F 85.060233 3.712351 25.508659
F 85.170833 11.367951 25.507059
F 76.247533 3.708001 25.626459
F 76.170633 11.632951 25.710259
F 85.171533 1.299191 22.051659
F 85.198933 8.906151 21.910659
F 76.253733 8.912101 31.961859
F 75.999533 1.048421 21.953659
F 76.082533 8.752061 21.895159
F 85.283733 8.849131 17.307259
F 87.335133 7.708451 25.646559
F 87.418733 15.330051 25.443459
F 87.383133 7.622961 20.872659
F 78.516933 7.710381 25.605959
F 78.586333 15.403751 25.310359
F 80.832633 9.015831 31.755859
F 87.457133 5.031461 22.033559
F 87.258033 12.700051 21.960759
F 78.558433 4.852381 22.041259
F 78.269233 12.727551 22.112459
F 87.250033 5.149791 24.612359
F 87.421733 12.598751 24.675759
F 78.358733 5.073211 24.751159
F 78.490633 12.750251 24.760759
F 87.359933 7.565311 28.331659
F 87.421533 15.487851 28.305459
F 74.160433 12.824051 31.964059
F 78.426333 7.550861 28.332359
F 78.562333 15.475851 28.204759
F 80.778033 8.964521 17.488259
F 82.772533 5.007151 17.386459
F 80.451233 1.481641 17.731559
F 76.130433 8.856871 17.432959
F 85.182133 16.656151 24.756559
F 75.910633 1.211031 17.489359
F 85.242133 8.850531 31.943859
F 80.721033 1.485511 29.215459
F 80.718133 8.906501 29.174759
F 71.827933 11.603251 28.338859
F 76.327333 16.616751 24.746259
F 85.096833 16.838451 32.122559
F 87.476033 15.514451 18.274759
F 83.002433 5.264011 29.193259
F 82.809233 12.717951 29.275559
F 73.666933 5.213041 29.427259
F 74.062733 12.851951 29.185459
F 73.855333 12.745551 17.469159
F 71.622533 3.806301 25.506359
F 76.183733 16.617151 22.023059
F 80.778033 16.767151 29.395859
F 82.885333 5.255141 31.832059
F 76.271833 16.781051 29.078559
F 87.390433 12.752751 32.024059
F 78.495733 12.889851 31.971059
F 87.282933 12.753851 17.400659
F 76.448833 17.027651 31.834059
F 85.190933 1.459101 29.215659
F 85.321333 9.146391 29.376859
F 78.180433 5.168801 17.307359
F 76.177033 1.184051 29.017559
F 76.178633 8.932261 29.311059
F 78.480233 5.051331 31.959259
F 87.299333 4.900261 29.014559
F 87.432633 12.873251 29.275459
F 78.237033 5.014371 29.252959
F 78.451733 12.949151 29.185859
F 82.959533 12.830651 32.035259
F 73.848733 4.890541 17.217259
F 85.247033 16.818651 29.377259
F 80.667733 16.590551 17.656959
F 87.301233 4.806681 17.252559
F 85.185233 16.560051 21.862659
F 87.321333 4.912191 31.758559
F 73.924733 15.463051 21.042559
F 73.908333 7.580111 20.956759
F 78.400133 7.715351 18.171459
F 80.720433 3.797081 20.986659
F 80.563133 11.386151 21.267359
F 82.889133 15.365351 21.174259
F 83.004433 7.643161 21.095059
F 80.461433 4.017641 18.324359
F 80.511533 11.465851 18.544159
F 80.855333 16.680451 24.670559
F 80.669333 16.497251 22.006459
F 83.081233 7.598031 18.210959
F 82.794633 15.132951 18.475759
F 78.279733 12.653351 17.566959
F 73.869233 7.408081 18.183759
F 73.898533 15.272451 18.363159
F 78.454033 15.334851 18.456959
F 76.204233 16.463051 17.467859
F 82.837633 12.650151 17.366659
F 80.683333 16.882151 32.160859
F 84.947233 1.262941 32.012359
F 84.985333 16.452951 17.354759
F 71.777933 8.877681 31.877759
F 78.370833 -0.150094 20.970259
F 89.409433 16.585651 31.986059
F 71.679533 1.120341 29.268259
F 71.763733 11.667651 25.581059
F 89.521433 3.769441 20.881859
F 89.605533 1.100771 17.524859
F 89.678533 3.708911 28.253359
F 71.783233 3.645241 20.864559
F 73.831633 -0.042060 25.471059
F 71.660133 1.099191 21.797959
F 72.088733 1.103471 31.992459
F 71.675233 3.635361 18.222259
F 71.654133 16.612351 29.266859
F 71.556233 1.255371 24.678159
F 89.614433 9.000751 31.879459
F 89.540833 8.785101 29.203759
F 71.788533 16.403951 24.696759
F 89.643333 16.585951 29.350659
F 89.568033 11.638251 18.320659
F 89.581433 3.810621 18.110459
F 89.524433 9.035711 21.900159
F 71.712133 3.799151 28.305459
F 71.701133 16.550551 17.319359
F 71.691933 1.085091 17.324859
F 71.912433 8.978951 29.209959
F 73.918733 0.004381 28.158059
F 87.060733 -0.065890 28.213159
F 87.308633 0.010279 21.203259
F 82.730833 -0.102538 18.507059
F 78.231533 -0.122462 25.593259
F 82.867933 7.776171 32.805559
F 80.530933 1.347631 46.403359
F 80.632133 8.860471 46.587359
F 78.518233 7.705471 32.879259
F 85.035433 1.102231 36.487059
F 76.330933 9.026751 36.657259
F 76.177833 1.139351 36.312059
F 80.626533 3.796231 47.386259
F 80.543533 11.421451 47.410059
F 80.671633 3.882471 32.920859
F 84.981633 8.885871 36.444459
F 80.684933 1.377241 43.609359
F 80.580833 9.014091 43.927259
F 85.376133 11.485451 32.890859
F 89.586733 11.512451 47.462359
F 75.983533 11.557151 40.435059
F 76.170833 3.838351 40.173759
F 82.893833 7.725151 47.636259
F 82.932033 15.336951 47.469759
F 78.351233 15.664351 42.911259
F 73.744733 7.598721 47.693059
F 73.913033 15.457051 47.444359
F 78.246433 7.895041 43.146259
F 82.992833 5.157941 43.702859
F 82.910033 12.824051 44.043959
F 73.804533 4.977341 43.865759
F 73.682433 12.789651 43.968059
F 82.807233 5.179561 46.335459
F 82.850833 12.697751 46.654259
F 73.816933 5.192701 46.596759
F 73.881133 12.770851 46.702359
F 85.276433 1.195351 46.590559
F 85.275133 8.956421 46.784259
F 71.619533 8.888351 43.979559
F 76.060633 1.386021 46.524559
F 75.985033 8.976281 46.806959
F 82.905333 -0.037380 42.797459
F 85.029333 3.842921 47.390059
F 85.109033 11.572451 47.435259
F 76.071333 3.848661 47.481059
F 76.277633 11.610651 47.334859
F 85.275333 1.220291 43.785959
F 85.033133 9.039371 43.966359
F 74.004433 12.835251 36.590659
F 76.240233 1.049001 43.826159
F 76.063233 9.149251 44.199759
F 80.717033 16.677051 36.761459
F 87.657433 7.754531 47.506659
F 87.374133 15.503951 47.517359
F 87.277333 15.389451 42.980259
F 78.206133 7.710521 47.533359
F 78.351233 15.364051 47.512259
F 87.467733 7.755041 42.894059
F 87.468433 5.188341 43.709459
F 87.396833 12.931651 43.957859
F 78.342233 5.070571 43.729659
F 78.453233 13.149351 43.848959
F 87.310333 5.076081 46.590259
F 87.290233 12.961451 46.651459
F 78.291433 5.225781 46.531359
F 78.447233 12.937851 46.501959
F 80.525733 3.991441 35.634859
F 80.500133 11.592051 35.499659
F 85.244533 11.420351 40.218559
F 85.279433 3.768681 40.068659
F 85.271233 1.137911 39.287659
F 80.570233 16.761151 43.914059
F 76.115533 11.648551 43.101759
F 76.062133 3.675881 42.946259
F 82.786933 15.375051 43.180459
F 82.865733 7.776821 42.758259
F 78.477833 12.688351 39.256659
F 85.223433 16.618751 39.279459
F 85.025633 16.835551 36.486559
F 78.458133 5.375241 39.201059
F 82.699333 7.599501 35.524659
F 82.814633 15.384851 35.825059
F 87.359733 12.818751 39.282659
F 74.179133 7.551881 35.796259
F 74.002433 15.305251 35.510359
F 87.399933 4.987651 39.218259
F 85.010333 3.793411 35.679159
F 85.128733 11.503951 35.621259
F 76.277533 3.788931 35.632559
F 76.103333 11.577851 35.740559
F 80.627233 16.448851 46.591959
F 76.173833 16.760751 46.507059
F 82.908433 12.775451 39.209959
F 85.035933 16.675051 43.870659
F 76.125633 16.623451 36.348759
F 82.907933 5.058721 39.294359
F 78.432433 12.801351 36.572559
F 73.900133 7.665951 42.869459
F 76.004033 16.726151 43.875559
F 78.316033 5.381721 36.381159
F 87.247233 7.550081 35.347459
F 87.268733 15.392251 35.581959
F 87.504533 12.777651 36.598959
F 78.400433 7.922661 35.676159
F 78.442533 15.424251 35.647859
F 87.374633 4.993061 36.455859
F 80.436033 1.295161 39.092159
F 80.738433 8.983271 39.315459
F 85.033733 16.686251 46.622559
F 85.231933 11.592851 42.983959
F 85.219333 3.902161 42.848859
F 87.458933 15.441651 40.190659
F 80.661133 3.930121 42.717259
F 80.604633 11.669051 43.122959
F 76.334533 9.001891 39.479259
F 76.071333 1.280011 39.206059
F 80.628133 3.811801 40.035259
F 80.755233 11.653451 40.378659
F 73.838933 12.914851 39.246959
F 85.223933 8.823551 39.242659
F 80.439933 1.358311 36.482659
F 80.736333 9.107611 36.610859
F 76.305033 16.586551 39.176459
F 73.891433 5.035981 39.408559
F 87.452133 7.560881 40.266959
F 73.953033 15.238751 42.731959
F 82.824633 7.537581 40.025559
F 82.839633 15.357751 40.293859
F 78.427833 15.325651 40.242959
F 73.941833 7.694051 40.082059
F 74.054833 15.377951 40.149059
F 78.649333 7.781761 40.481659
F 82.847933 5.172131 36.622259
F 82.781033 12.720651 36.503559
F 73.993433 4.764301 36.675759
F 80.622433 16.675251 39.396059
F 82.797833 -0.047706 32.808259
F 78.567433 15.417051 32.868359
F 71.578433 3.792821 47.388259
F 76.363633 3.698271 32.896459
F 82.857733 15.375751 33.029359
F 89.615233 11.470551 32.833159
F 71.666133 16.520851 46.327759
F 71.607533 1.393161 39.428359
F 71.937433 11.512351 32.712659
F 80.698833 11.447051 32.770559
F 71.577933 3.947341 40.342859
F 71.697533 3.526961 43.039659
F 71.619733 11.450251 42.892259
F 89.417533 16.768851 36.720859
F 71.764433 16.657651 39.244859
F 71.688533 8.835701 39.216859
F 85.003633 3.874571 32.809359
F 78.488933 -0.046183 32.641559
F 71.576133 3.786091 35.668659
F 71.897833 11.353051 35.451659
F 82.772033 -0.082829 35.641459
F 71.804233 11.385851 40.254859
F 87.259933 15.314151 32.938959
F 89.616333 16.576551 46.486059
F 78.457833 -0.103065 35.420659
F 76.318433 11.440351 32.969259
F 71.730233 3.629341 32.986459
F 74.180433 15.704551 32.663259
F 71.737133 1.104661 36.649359
F 71.750633 16.513851 43.642659
F 89.646733 9.093061 43.765459
F 87.435333 7.617751 32.667659
F 89.297633 3.466221 35.395359
F 71.485133 8.955901 46.632459
F 73.883233 0.088920 47.368559
F 71.888033 8.799401 36.564159
F 89.534233 16.741951 43.808259
F 87.499533 -0.254120 47.538959
F 73.966433 7.731531 32.975059
F 85.078733 3.887291 64.587159
F 73.753833 7.626251 50.445659
F 87.479833 7.483391 61.721459
F 71.642533 1.272481 60.964759
F 80.349933 11.621451 64.677059
F 76.126433 16.487551 51.031459
F 87.487033 15.400951 50.260459
F 73.908633 7.634971 64.795559
F 75.829333 11.631951 64.560159
F 84.987933 3.971211 50.140859
F 82.776933 7.838641 50.359159
F 71.609933 16.593851 51.120059
F 71.656533 11.428651 54.675859
F 85.138533 11.441451 64.682359
F 76.019833 11.341451 50.183959
F 78.276733 7.511291 50.255359
F 71.446433 3.820371 57.485559
F 78.121333 15.203551 64.571459
F 87.504233 7.674891 64.523159
F 80.479333 3.798081 50.120359
F 80.625133 1.144331 53.896559
F 80.339833 9.029451 53.989359
F 73.768033 15.109751 50.069459
F 75.870933 9.008131 58.281859
F 76.074633 1.089841 58.369059
F 78.360233 7.755171 64.641759
F 80.456433 3.962301 57.436659
F 80.397633 11.541851 57.498659
F 84.968233 8.910551 58.269559
F 84.888133 1.320311 58.519159
F 80.520533 3.672171 54.743359
F 80.599233 11.661851 54.738459
F 76.056933 11.592651 61.967859
F 76.072533 3.821471 62.184759
F 80.625533 1.103931 50.919059
F 80.405233 8.975091 51.149959
F 85.050533 11.541251 50.148959
F 85.007833 11.344351 61.977459
F 85.094933 3.993911 61.986659
F 84.980833 16.671651 58.147159
F 82.616133 7.679991 54.624859
F 82.973233 15.496951 54.658059
F 78.104433 12.957451 60.963159
F 73.643033 7.691451 54.652059
F 73.797433 15.146051 54.661359
F 78.264233 5.204031 61.210459
F 82.776533 5.065641 51.155059
F 82.696333 12.648251 51.112859
F 73.806633 5.010151 51.257359
F 73.784333 12.581751 51.172759
F 82.802833 5.182811 53.835459
F 82.674133 12.824851 53.777959
F 73.963633 5.047361 54.039359
F 73.812033 12.637051 53.774259
F 82.607633 7.586221 57.443459
F 82.761333 15.423251 57.411859
F 86.958233 12.953751 61.170059
F 73.783433 7.633221 57.518559
F 73.807933 15.601551 57.283059
F 87.427533 4.980571 61.140059
F 84.980333 1.125111 53.936159
F 85.189233 8.895401 53.778459
F 75.976733 3.700771 50.372059
F 76.302033 1.167441 53.859259
F 76.060333 9.049501 53.907459
F 84.930133 16.907351 60.967859
F 85.002133 3.863251 57.448959
F 85.072633 11.473051 57.476959
F 75.975433 3.721141 57.491059
F 76.048533 11.668151 57.304159
F 85.017033 3.765771 54.724659
F 85.049733 11.552151 54.570559
F 76.148433 3.631571 54.798759
F 76.124133 11.580651 54.639259
F 85.164733 1.362501 51.210559
F 84.971833 9.087951 51.156259
F 80.658933 4.028621 64.679259
F 75.900033 1.107111 51.148859
F 76.095733 8.870441 51.178859
F 76.039433 3.837961 64.957959
F 87.334433 7.616561 54.875159
F 87.464433 15.312251 54.554559
F 78.215333 13.160951 58.334859
F 78.229533 7.527131 54.719159
F 78.252833 15.505951 54.590059
F 78.161233 5.125341 58.410559
F 87.219433 5.096481 51.056959
F 87.392133 12.738751 50.987659
F 78.325933 4.859311 51.208359
F 78.188133 12.558251 51.079359
F 87.285433 4.915021 53.770959
F 87.410033 12.824351 53.680259
F 78.232133 5.015251 53.824659
F 78.374033 12.896051 53.783759
F 87.208133 7.634581 57.535259
F 87.271633 15.490651 57.367159
F 87.290133 12.834251 58.388659
F 78.071333 7.734061 57.459859
F 78.425833 15.651451 57.430959
F 87.227633 5.163951 58.532659
F 80.328433 1.282161 61.030959
F 80.565233 9.063691 60.899159
F 80.705933 16.931351 58.257459
F 87.043433 15.424251 64.795159
F 82.905233 7.740641 64.925259
F 73.534033 15.585251 64.608859
F 80.619933 11.474351 50.087559
F 82.625433 15.446951 64.624159
F 78.377733 15.267851 50.274159
F 75.971533 9.064691 60.962659
F 80.481633 3.829831 61.921459
F 80.280133 11.575051 61.932259
F 76.115333 1.448031 61.161759
F 80.672133 16.660751 53.771259
F 80.381733 1.215631 58.169659
F 80.305833 8.858631 58.267359
F 75.906333 16.701951 53.825059
F 85.017433 8.800141 61.004459
F 84.937333 1.465421 61.228259
F 71.566133 16.828951 58.345059
F 82.688133 7.557561 62.097859
F 82.776233 15.403251 61.833159
F 78.175533 15.452451 61.849459
F 73.959633 7.633991 61.976959
F 73.743633 15.407251 61.960359
F 78.375333 7.815361 61.906759
F 82.749333 5.031721 58.392859
F 82.702233 12.755451 58.344759
F 73.825933 5.007241 58.510159
F 73.719133 12.858051 58.137959
F 82.777133 4.999161 60.952059
F 82.677133 12.630651 61.139759
F 73.822933 5.007701 61.232959
F 73.758533 12.893451 60.866859
F 85.214133 16.680451 53.697059
F 82.861933 15.340851 50.256059
F 87.057833 15.375251 62.129459
F 80.575333 16.522751 51.054759
F 80.512133 16.567151 60.985359
F 76.133333 16.693051 58.503959
F 71.378533 8.819161 58.385959
F 87.280933 7.729991 50.351859
F 75.941833 16.945051 61.259759
F 71.641733 3.859861 54.717759
F 85.188633 16.535351 51.046159
F 71.593833 1.218611 58.375959
F 82.706833 0.111539 64.848159
F 71.379433 8.808371 53.879159
F 71.659033 1.139281 51.045159
F 71.435133 8.902261 51.275059
F 71.544033 11.419051 50.119859
F 89.541133 3.742721 54.663459
F 71.788533 3.744301 50.183059
F 71.578533 16.567551 53.848159
F 71.678733 11.507251 61.944959
F 89.503233 8.941341 51.320459
F 89.222033 11.559151 61.900259
F 89.669733 16.671951 51.059759
F 71.852133 11.462751 64.634659
F 89.166233 16.711151 61.136359
F 89.520233 3.983731 50.145259
F 89.578033 11.421251 50.214459
F 78.096933 12.740051 65.649459
F 80.574633 24.514751 2.731009
F 80.504233 32.190451 2.727699
F 78.465833 20.431751 14.812359
F 78.388633 28.189551 14.597359
F 80.549533 27.131151 6.550769
F 76.034033 24.231851 0.129845
F 80.645033 19.112351 6.573889
F 87.510433 20.600251 14.747559
F 87.228933 28.170751 14.781559
F 76.029433 32.093051 14.728359
F 80.664133 27.056551 3.787989
F 71.780233 26.799551 10.968259
F 80.328933 19.156851 3.773169
F 76.215433 24.549651 14.605159
F 84.946533 32.334951 14.681459
F 84.956733 24.390051 14.883159
F 76.072833 27.155151 13.371659
F 76.456933 19.076451 13.734959
F 74.245033 20.376251 14.645159
F 74.020833 28.115651 14.737759
F 82.849233 30.937951 3.635349
F 82.733833 23.068651 3.935669
F 74.004133 30.733051 3.821619
F 73.801033 23.136951 3.690789
F 87.181633 28.195151 10.340259
F 84.902833 26.938751 11.155859
F 85.068433 32.157351 0.079307
F 85.332833 19.240951 11.046159
F 82.871933 28.504651 2.906989
F 82.513133 20.538751 3.075949
F 73.984233 28.145951 2.681189
F 73.732833 20.540851 2.826139
F 82.869733 30.802351 6.425959
F 82.776033 23.190751 6.731179
F 73.973833 30.774551 6.532979
F 73.933233 23.151451 6.490869
F 84.984933 24.278751 2.972409
F 85.013533 32.156051 2.811329
F 75.942733 24.520251 2.877799
F 76.072133 32.176051 2.809809
F 85.167333 27.147251 6.599389
F 76.348433 26.992051 10.779159
F 84.945933 19.053451 6.754769
F 76.135433 26.991951 6.392049
F 85.063333 32.020951 7.417819
F 78.501333 20.521051 7.235269
F 84.948933 26.892451 3.888059
F 87.169433 20.427351 7.368919
F 84.785333 19.285451 4.035749
F 76.162833 27.116351 3.671119
F 76.262733 19.333851 10.899559
F 76.023833 19.211151 3.708689
F 87.475733 28.231751 7.570709
F 76.145233 32.193651 7.249599
F 78.609033 23.149851 11.026559
F 78.222833 31.097751 10.943859
F 87.252533 30.754251 3.717809
F 87.379833 23.120251 3.896189
F 78.284133 31.064751 3.786009
F 78.134533 23.163151 3.575559
F 87.304233 23.135751 11.056059
F 84.882933 24.550151 7.580819
F 87.544633 20.559151 10.172059
F 76.142433 24.423751 7.358889
F 87.292733 28.103351 2.909699
F 87.042933 20.368651 3.054229
F 78.376333 28.417651 2.936479
F 78.200133 20.480651 2.861249
F 87.374433 30.646151 6.479149
F 87.083533 23.078051 6.654989
F 78.403333 31.084451 6.618269
F 78.349733 23.074851 6.291179
F 80.819133 24.525651 10.112359
F 80.613333 32.173451 10.104359
F 83.046033 20.707851 14.713159
F 82.914333 28.400151 14.552759
F 80.614033 26.959251 13.834059
F 76.063033 19.322051 6.509259
F 80.781533 19.238151 14.030059
F 80.561233 32.423551 14.721359
F 80.668033 24.340451 14.701759
F 78.475233 23.168651 13.866959
F 80.598533 27.052251 11.070059
F 78.301933 28.420751 7.383369
F 80.610333 19.287451 11.076759
F 78.421633 30.948251 13.695859
F 87.134433 23.024651 13.720259
F 87.185833 30.918651 13.813059
F 80.685633 24.595051 7.259889
F 80.644033 32.275251 7.342059
F 78.520833 20.648451 10.046259
F 78.529233 28.458351 10.004659
F 82.742133 30.836851 11.042159
F 82.765633 23.083251 11.204259
F 73.987633 30.759151 11.067859
F 73.952433 22.982451 11.068359
F 82.699133 28.283951 7.350919
F 82.866833 20.468851 7.624969
F 73.941233 28.246651 7.361109
F 73.718633 20.480351 7.338639
F 82.819733 28.315551 10.098259
F 83.011833 20.422951 10.252059
F 74.069233 28.227551 10.144659
F 74.090833 20.457051 10.095259
F 82.747733 30.923951 13.833959
F 82.876433 23.187551 13.838859
F 73.833533 30.708951 13.794659
F 74.157133 23.069251 13.764359
F 84.973333 24.368051 10.202159
F 85.057333 32.112951 10.196959
F 76.296733 24.310751 10.101159
F 76.017633 32.326951 10.056559
F 85.026633 26.964251 13.787959
F 87.385233 30.816951 11.120259
F 85.261733 19.252851 13.835059
F 82.694233 20.710951 0.250843
F 78.114433 28.263351 0.114223
F 84.923633 24.482351 0.241836
F 71.766333 26.725351 3.707549
F 87.077033 20.542751 0.345615
F 71.642033 32.114051 0.200477
F 78.201433 20.701051 0.061619
F 71.781133 32.163251 10.208859
F 80.528733 24.549651 -0.012716
F 71.797933 34.694351 3.644269
F 73.701833 28.255551 -0.020189
F 71.567033 34.641051 6.573399
F 73.990933 20.370851 0.103402
F 71.773833 34.754751 10.975559
F 87.361433 28.222951 0.144409
F 71.893333 26.858751 13.677859
F 82.848833 28.285151 0.162424
F 71.833433 27.011451 6.417759
F 89.541133 32.234551 0.231372
F 80.628933 32.065551 0.139815
F 76.291633 34.834651 6.465239
F 85.187433 34.622951 6.488629
F 71.698533 24.310351 10.056059
F 71.523333 19.210351 6.310909
F 71.834233 32.038151 2.932919
F 89.500733 32.136351 2.924359
F 76.159733 34.844551 11.128759
F 80.592733 34.822951 11.004959
F 89.487733 24.355351 7.530879
F 89.738033 19.334551 13.822959
F 71.723333 24.366551 7.232959
F 71.822333 19.329451 13.626259
F 71.670933 32.041751 7.528569
F 71.724733 31.970951 14.783959
F 71.712433 34.614851 13.830759
F 89.478533 26.910951 6.530829
F 89.629933 19.297951 3.711479
F 89.571533 19.246451 6.413989
F 89.486633 32.013351 7.320859
F 89.525233 26.943151 13.961659
F 85.045433 34.747051 13.676159
F 80.451933 35.005851 13.817559
F 85.051233 34.823251 10.963159
F 85.115333 34.585651 3.833519
F 89.567333 34.766051 3.744139
F 89.640633 34.605551 6.482159
F 76.124633 32.174251 0.040566
F 80.563233 24.479851 24.798459
F 80.526333 32.192251 24.534359
F 78.378633 23.269351 20.961659
F 78.322033 30.869551 21.004559
F 80.750233 27.073651 28.484059
F 76.347233 34.830951 18.206959
F 80.764833 19.260651 28.389559
F 87.235233 23.292051 20.962859
F 87.321633 31.001651 21.018859
F 78.365133 28.178651 31.972559
F 80.613533 27.080951 25.758259
F 84.946833 24.551151 32.014459
F 80.601933 19.225551 25.781359
F 87.293133 20.558851 31.934459
F 84.915633 32.070251 17.341459
F 76.041733 32.249251 17.373959
F 80.583033 24.403951 22.041359
F 80.549333 32.122151 21.857359
F 78.296533 23.175851 18.314059
F 78.147533 30.646351 18.395259
F 82.730433 30.848051 25.472359
F 82.923133 23.272851 25.482459
F 73.977233 30.927851 25.699459
F 74.103233 23.010851 25.562559
F 82.868133 28.166251 22.014759
F 82.754233 20.435651 22.049659
F 73.882833 28.382151 21.956059
F 73.785933 20.419351 21.868359
F 82.918733 28.316751 24.687059
F 82.755433 20.632851 24.765959
F 73.854533 28.443651 24.809859
F 74.042433 20.462451 24.614859
F 82.665933 30.729951 28.275359
F 82.829233 23.151951 28.320959
F 73.897733 30.978751 28.437959
F 74.110733 22.962651 28.328559
F 85.193033 24.528851 24.873659
F 85.117533 32.143451 24.737959
F 76.082833 24.504351 24.593059
F 76.107633 32.128851 24.540359
F 85.199933 26.940251 28.301659
F 74.063133 20.376051 31.987959
F 85.087133 19.277151 28.321259
F 76.273133 27.102151 28.405559
F 78.274033 20.518351 17.566159
F 76.347333 19.358251 28.058959
F 85.230333 27.093251 25.673159
F 78.424733 28.291251 17.220459
F 85.028433 19.151951 25.606359
F 76.156133 27.041151 25.609459
F 76.178733 32.231651 31.969359
F 76.183533 19.171451 25.393459
F 85.007233 24.259451 22.071259
F 84.906633 32.121851 22.135559
F 76.042333 24.410951 21.826059
F 76.019533 32.247151 21.903659
F 87.370133 30.734551 25.626559
F 87.390233 23.156051 25.671159
F 78.269333 30.833551 25.440859
F 78.383433 23.093151 25.480359
F 87.461433 28.327251 21.851659
F 87.329033 20.651351 21.850059
F 78.387033 28.192351 21.912059
F 78.413033 20.577051 21.812259
F 87.412433 28.249051 24.665459
F 87.143633 20.499251 24.701059
F 78.357033 28.110451 24.514259
F 78.530333 20.444651 24.554259
F 87.298533 30.786051 28.325559
F 87.327233 23.094351 28.373559
F 78.395933 30.730451 28.156559
F 78.513033 23.213951 28.305659
F 80.671233 24.492451 32.323259
F 71.747933 27.250151 25.892959
F 87.265933 23.187751 18.240159
F 87.165233 30.717151 18.301059
F 80.699633 24.498851 29.461859
F 80.545933 32.019451 29.292359
F 76.055633 19.035751 18.290759
F 73.842533 28.398051 31.899659
F 83.057133 28.193751 29.372459
F 82.943233 20.708851 29.297059
F 74.039333 28.406351 29.109459
F 74.079233 20.388151 29.241559
F 71.646733 26.980851 28.492759
F 76.285233 24.452451 31.935859
F 82.787233 22.985951 21.063059
F 82.934433 20.810651 32.038359
F 74.085433 20.579051 17.265459
F 87.350933 20.614351 17.450859
F 82.762533 28.081751 17.267959
F 82.938033 28.318651 32.014259
F 85.105633 24.421551 29.078359
F 85.044033 32.004751 29.348659
F 76.231333 24.560651 29.227659
F 76.316733 32.217151 29.197759
F 87.353133 28.323451 29.310459
F 87.356533 20.448151 29.244459
F 78.491533 28.333351 29.244559
F 78.447833 20.776351 29.365859
F 78.616133 20.630551 32.027159
F 82.784933 20.521051 17.452459
F 80.481233 24.308051 17.342459
F 73.768733 28.531451 17.399059
F 87.320733 28.121451 17.555359
F 87.510133 28.249751 32.099059
F 76.026533 27.011451 18.050259
F 85.025633 19.070851 18.328459
F 80.663033 26.918451 20.968159
F 73.827133 30.876651 21.047159
F 80.560133 19.103951 21.069859
F 85.061833 26.927751 21.074659
F 85.031433 27.018951 18.365659
F 76.065233 19.172951 21.059159
F 80.501833 26.851951 18.195459
F 80.401133 32.055451 17.452559
F 80.465933 19.135651 18.346759
F 76.036833 24.312451 17.301059
F 76.039133 27.160351 20.947959
F 85.137333 19.218451 20.997359
F 82.723833 30.587251 18.309159
F 82.751933 22.959851 18.386559
F 73.817233 31.080551 18.400659
F 74.083033 22.999651 18.229659
F 80.607633 31.991851 32.004959
F 85.085433 32.197351 31.965759
F 84.995333 24.380351 17.583659
F 73.902733 23.038551 20.933259
F 82.850633 30.851751 21.114959
F 71.690233 32.084951 31.982159
F 71.904333 19.154651 18.246859
F 71.369033 19.260651 20.954059
F 76.167433 34.798851 28.270559
F 71.817133 24.584551 32.039659
F 80.706733 34.781251 20.911159
F 89.433033 24.638951 21.987059
F 71.603733 32.205151 17.543859
F 89.543933 19.364351 18.381559
F 71.690733 32.208951 22.186559
F 80.662133 34.581151 28.552759
F 85.119933 34.710651 25.434759
F 71.899733 34.758151 18.321659
F 71.826933 34.959651 25.595959
F 71.802233 26.885651 18.411359
F 71.755633 19.150251 28.222059
F 71.817533 34.809251 28.227159
F 85.027333 34.818651 21.187559
F 80.645333 34.659951 18.097159
F 87.182433 23.159551 32.795859
F 82.800933 30.912151 32.958059
F 78.438533 23.136951 32.793459
F 80.533233 24.651151 46.520659
F 80.778033 32.116951 46.332759
F 78.357933 23.094951 42.972259
F 78.377433 30.886151 42.816159
F 80.609833 27.123851 47.538759
F 71.832433 19.119851 40.221059
F 80.516733 19.050751 47.470859
F 87.404133 23.249751 42.977759
F 87.215433 30.903051 42.735159
F 78.374933 20.413051 39.103459
F 80.580333 24.441351 43.772159
F 80.841233 32.005551 43.589159
F 78.215033 27.964451 39.409159
F 87.202333 20.767651 39.317159
F 82.815033 30.845651 47.439359
F 82.765933 23.235651 47.239959
F 73.926433 31.094551 47.256459
F 73.881233 23.281151 47.372459
F 82.947033 28.194651 43.892559
F 83.094433 20.563751 43.862459
F 73.845533 28.107651 44.000059
F 74.166233 20.514351 43.714859
F 82.761933 28.281351 46.712759
F 82.773733 20.598351 46.494459
F 73.879033 28.373351 46.723859
F 73.991733 20.627651 46.367359
F 85.025533 24.532451 46.545859
F 85.104133 31.924351 46.495259
F 76.170933 24.429151 46.458859
F 76.147033 32.265751 46.435459
F 85.103433 26.981751 47.526359
F 85.177233 19.113751 40.135659
F 85.158633 19.271551 47.512459
F 76.298633 27.070551 47.212259
F 76.125633 34.715051 42.918459
F 76.086833 19.283651 47.486059
F 85.172433 24.404451 43.812259
F 84.996133 32.147951 43.684859
F 76.021533 24.317951 43.687359
F 76.203133 32.032251 43.728959
F 87.346033 30.692851 47.397159
F 87.415733 23.041351 47.393159
F 78.506333 30.931551 47.359759
F 78.356133 23.186251 47.297359
F 87.341933 28.256851 43.902659
F 87.343233 20.579951 43.755959
F 78.361133 28.233151 43.860059
F 78.462633 20.580751 43.870159
F 87.322033 28.197251 46.523059
F 87.394033 20.582651 46.404459
F 78.536233 28.348951 46.546859
F 78.250433 20.491751 46.657359
F 80.598633 26.833451 35.803359
F 80.891633 19.404151 32.967659
F 80.786433 19.163551 35.597159
F 87.228733 28.325851 39.161559
F 78.476433 20.400651 36.482059
F 78.491633 28.240551 36.609659
F 85.072933 19.411651 32.944459
F 85.096133 27.073251 40.255359
F 74.051933 20.215751 39.242859
F 87.433033 20.494651 36.623359
F 87.450933 28.218551 36.480559
F 78.433533 23.045051 40.066259
F 82.705733 28.129451 39.203759
F 71.721733 32.074051 43.698959
F 73.835233 28.241951 36.588959
F 73.922933 28.237751 39.270659
F 82.848933 30.636651 35.543559
F 82.783533 23.141651 35.949359
F 73.807933 30.820651 35.587459
F 73.952533 22.958051 35.459559
F 85.199633 26.989751 35.613259
F 76.304033 19.158251 42.868059
F 85.156033 19.309151 35.580659
F 76.108833 27.084251 35.659759
F 82.827733 20.333251 39.277459
F 76.235133 19.397651 35.605759
F 83.090133 20.550751 36.635059
F 74.025833 20.501551 36.535659
F 73.889033 30.687151 43.014859
F 85.186633 24.607151 39.295059
F 82.822733 23.109951 42.942159
F 85.092033 26.959551 42.996959
F 82.992633 30.625551 42.668159
F 73.870233 23.136351 42.816159
F 76.056233 31.999651 39.025159
F 76.195433 24.374451 39.138559
F 87.305733 30.819651 35.510559
F 87.170833 22.992451 35.588359
F 78.377733 30.693151 35.672859
F 78.424133 22.899951 35.615259
F 80.806133 24.190151 39.247159
F 80.646933 32.165151 39.202059
F 78.324433 30.695751 39.992359
F 87.577433 23.328151 40.264559
F 80.748733 27.079251 42.912459
F 76.112833 26.843451 42.865059
F 80.763933 19.450551 42.972559
F 87.339733 30.897351 40.055159
F 76.035733 32.051451 36.419759
F 75.996133 24.381851 36.411659
F 80.490833 26.837251 40.208959
F 85.117133 19.186351 42.886359
F 80.522233 19.225151 40.229059
F 84.997533 32.200351 36.569859
F 85.057733 24.461851 36.448659
F 76.313733 19.080951 40.217659
F 80.488533 24.324551 36.624359
F 80.603733 32.009251 36.526659
F 85.121633 32.125851 39.209159
F 76.063733 26.937551 40.249959
F 82.790533 30.684151 40.023859
F 82.998533 23.022751 40.252559
F 74.000833 30.752451 40.232759
F 73.883433 23.045451 40.046859
F 82.824633 28.060151 36.495559
F 71.708833 32.201451 39.379659
F 78.288133 30.780351 33.013459
F 76.003233 27.135451 32.979459
F 87.192433 30.946551 32.849759
F 71.719333 27.122151 32.915559
F 82.877733 23.164851 33.104759
F 71.706733 26.893751 40.082959
F 76.455633 19.508851 32.911659
F 80.705433 34.634651 42.857059
F 71.580833 34.636851 35.410459
F 89.593033 27.135051 40.006059
F 73.953833 30.896551 32.772559
F 76.112833 34.748651 47.573659
F 74.096333 23.061951 32.763159
F 80.653533 27.113351 32.936059
F 71.624933 32.072851 36.597559
F 85.194133 34.608051 47.477759
F 85.181133 27.113951 32.838159
F 71.752633 19.356251 42.921559
F 71.656233 27.086551 47.313559
F 71.740933 26.717551 35.672059
F 71.668333 19.303351 47.413159
F 85.136733 34.803451 32.784859
F 71.603333 26.914651 42.827759
F 89.719333 24.554351 43.912159
F 85.057533 34.999751 42.858259
F 80.913033 34.792051 40.188459
F 89.677433 31.946951 43.998859
F 89.350933 24.261551 36.550759
F 80.519233 34.775451 32.817759
F 71.510533 24.273751 39.107959
F 71.562433 24.242651 43.620459
F 71.764333 19.293051 32.771759
F 71.701333 24.366751 46.284159
F 89.515033 24.499051 46.636559
F 89.557333 19.188051 32.966859
F 89.599933 19.210351 35.643259
F 89.383933 19.148251 47.462359
F 73.835733 30.793551 64.628659
F 76.001333 19.015251 50.157359
F 76.021633 26.732951 64.686659
F 80.648233 34.598351 57.529759
F 84.867233 19.206351 64.890259
F 82.742733 23.288051 64.701659
F 71.568233 19.305651 61.987659
F 85.198533 19.177351 50.141459
F 78.353733 23.349351 64.703059
F 80.552933 19.397751 64.705359
F 87.315333 23.179451 64.982859
F 82.823733 23.160951 50.072159
F 87.270733 23.034251 50.183559
F 87.320633 30.759151 64.829359
F 80.476633 27.320951 64.674759
F 82.874733 30.817351 64.626159
F 80.673533 34.804951 62.054659
F 71.646133 24.402851 58.456459
F 85.038433 26.841051 50.486859
F 73.837233 23.219551 50.131359
F 80.500933 24.379751 53.757759
F 80.640133 31.973251 53.847659
F 80.512133 19.097651 50.161159
F 78.434333 20.699851 61.158159
F 80.483833 26.939051 57.520259
F 74.086333 30.828551 50.081659
F 80.561033 19.476251 57.411459
F 78.256833 28.292051 61.058259
F 87.339633 20.530251 61.267659
F 87.454133 28.274351 61.054259
F 80.565733 26.856651 54.666259
F 85.083133 27.065751 64.687359
F 80.594133 19.476251 54.756959
F 78.231233 20.535051 58.482359
F 78.290133 28.225651 58.385259
F 87.277333 20.464551 58.258859
F 80.694733 24.451551 51.006359
F 80.956833 32.107751 51.027559
F 87.331633 28.143251 58.351259
F 78.288633 23.217551 62.056659
F 82.903233 30.581851 54.767759
F 82.912233 22.965851 54.681859
F 73.946033 30.928651 54.694359
F 73.766933 23.061251 54.725059
F 82.882133 28.349651 51.196759
F 82.849233 20.518351 50.978659
F 73.997533 28.309051 50.959959
F 73.865933 20.588851 50.915559
F 82.866733 28.173751 53.786759
F 82.779133 20.492651 53.735459
F 73.768033 28.501451 53.627759
F 73.730633 20.479951 53.594959
F 82.937533 30.652751 57.520159
F 82.709533 23.138751 57.478359
F 73.948033 30.892251 57.416259
F 73.891533 23.296751 57.436259
F 85.023033 24.271151 53.778659
F 85.010333 32.022451 54.127559
F 75.964133 24.490251 53.775459
F 76.177833 32.161551 53.771959
F 85.086933 26.995451 57.521859
F 76.127133 19.281651 64.655259
F 85.135633 19.336451 57.196259
F 76.116033 26.900051 57.376159
F 87.543233 30.657451 50.206159
F 75.976433 19.378051 57.439059
F 85.182033 26.774051 54.749459
F 78.556533 30.852351 50.165459
F 84.978533 19.252551 54.586159
F 76.048233 27.030851 54.587859
F 85.194833 26.873151 61.968559
F 76.072633 19.348051 54.691359
F 85.046633 24.315251 51.044759
F 85.291333 32.085351 51.366259
F 76.052533 24.401151 50.977859
F 76.340933 32.251651 51.041759
F 87.302533 30.681451 54.579459
F 87.321633 23.121751 54.829059
F 78.287033 30.682551 54.653459
F 78.038433 23.155651 54.649859
F 87.204333 28.178351 51.054259
F 87.398733 20.400351 51.038459
F 78.383133 28.208451 50.916859
F 78.376533 20.573451 51.013259
F 87.394733 28.128551 53.843859
F 87.348133 20.507051 53.828259
F 78.455933 28.067851 53.648159
F 78.343133 20.607851 53.636859
F 87.253633 30.716851 57.460059
F 87.134933 23.167851 57.587259
F 78.290633 30.857351 57.391059
F 78.186933 22.929051 57.314859
F 80.615833 24.474751 61.019359
F 80.678233 32.229151 61.172459
F 78.404033 30.936651 62.029159
F 87.253433 23.200851 62.173059
F 76.168833 32.168551 61.121959
F 80.716233 26.948651 50.146659
F 76.192033 26.981251 49.882259
F 87.376633 30.736451 62.106159
F 76.094733 32.337651 58.354459
F 76.152533 24.416651 58.313859
F 80.468733 27.031351 61.969859
F 85.112633 19.259951 62.278959
F 80.517233 19.214751 62.003459
F 85.001933 31.970351 58.511259
F 84.911033 24.456151 58.448959
F 76.009033 19.534051 61.995359
F 80.245133 24.180951 58.371559
F 80.644833 31.912851 58.404859
F 76.075933 24.476851 61.058359
F 76.081333 26.910651 62.014959
F 82.894533 30.785651 61.912959
F 82.717433 22.922751 61.933059
F 73.948933 30.791451 61.905359
F 73.651033 23.155551 61.726859
F 82.705933 27.969851 58.472759
F 82.859033 20.555951 58.287159
F 73.851433 28.045351 58.252159
F 73.738533 20.649551 58.369459
F 82.869133 28.203751 61.201359
F 82.819033 20.240851 61.186559
F 73.764533 28.215551 61.128559
F 73.767233 20.443451 61.135559
F 78.251733 30.791651 64.771759
F 78.261033 23.154751 50.050459
F 83.113333 30.827351 50.145059
F 73.859233 22.798451 64.474659
F 84.974733 24.307651 61.150759
F 85.220733 32.095351 61.109859
F 76.104533 34.950351 57.743459
F 71.426133 26.917951 57.434259
F 71.695733 19.269551 64.763859
F 71.443333 19.315151 57.429959
F 71.582833 19.298251 54.766059
F 71.690533 26.983251 50.108159
F 71.579233 19.121151 50.322259
F 89.570433 31.972951 58.456659
F 71.774133 32.198051 53.807359
F 71.742533 24.415351 50.995859
F 71.561333 27.086551 54.577459
F 80.662933 34.461651 54.855359
F 76.231733 34.902551 50.200259
F 71.604633 31.892551 58.245659
F 71.553233 34.685351 62.061459
F 76.254433 34.740151 62.048659
F 71.439533 34.649451 64.686259
F 71.567533 26.853351 64.812659
F 71.757433 32.232251 60.915659
F 71.953933 32.295651 51.091359
F 89.539433 32.194951 61.156159
F 89.522233 34.784051 62.017459
F 89.570533 19.205051 50.141759
F 71.537433 24.535151 53.651159
F 85.161033 34.680851 61.937859
F 85.020033 34.500451 57.554359
F 76.151833 34.643251 55.089359
F 89.525433 34.815251 64.740359
F 85.053733 34.588151 64.706059
F 80.664033 34.743451 50.203359
F 85.080633 34.539251 50.280559
F 76.012633 34.668651 64.633559
F 80.690933 47.540851 2.843509
F 80.635233 39.940151 2.727159
F 78.395033 43.806451 14.653659
F 78.143833 36.183851 14.618759
F 80.744533 50.110851 6.370309
F 80.849233 42.465451 6.305599
F 78.276633 36.060251 0.056409
F 87.314833 43.711451 14.608659
F 80.590233 50.214451 3.753499
F 80.564533 42.507751 3.611049
F 87.369233 36.010451 14.736959
F 87.460233 43.667151 0.252644
F 74.039733 51.468151 10.088459
F 76.021533 34.718951 13.761059
F 76.027233 40.014651 14.656759
F 76.040033 47.491751 14.491059
F 82.876933 38.717351 3.777069
F 82.965833 46.281751 3.776929
F 74.078633 38.717351 3.706699
F 73.960133 46.134051 3.797859
F 82.824433 51.293251 7.432749
F 71.582233 42.636751 3.786689
F 87.167833 51.489451 2.807519
F 87.168233 35.974851 0.081164
F 87.316433 35.954051 10.034559
F 78.349033 51.427351 10.127959
F 74.068233 51.517651 14.638259
F 82.919233 36.193551 3.118989
F 82.805933 43.680751 2.689879
F 80.761733 39.899351 14.708559
F 73.954733 36.125451 2.655719
F 73.984333 43.658151 2.801619
F 83.168433 38.777551 6.427699
F 83.022333 46.211551 6.426209
F 74.022933 38.477051 6.566469
F 73.988433 46.470551 6.544659
F 85.152733 47.582651 2.776489
F 85.263833 39.958151 2.902729
F 76.164133 47.525151 2.877229
F 76.256733 39.942851 2.659409
F 85.086633 50.173951 6.414839
F 85.252233 42.402151 6.528809
F 76.312633 50.243951 6.333769
F 76.317233 42.372851 6.558089
F 84.963833 50.112351 3.725789
F 85.137733 42.585051 3.768259
F 76.012733 50.091951 3.668019
F 76.089133 42.539651 3.861469
F 87.298333 51.466151 7.448859
F 87.270033 43.730751 10.179859
F 80.556333 34.753851 3.520819
F 87.332133 51.520551 14.606259
F 87.241333 38.432651 3.863159
F 87.342633 46.305451 3.733669
F 78.496733 38.496951 3.686209
F 78.409833 46.226351 3.663949
F 80.709333 47.414951 14.704759
F 87.259933 38.603951 13.937459
F 78.364733 38.666651 13.606359
F 78.369133 46.211551 13.506359
F 87.433833 51.373051 10.188159
F 89.549033 47.417251 10.228959
F 73.933633 51.510851 2.720349
F 87.273233 35.899751 2.878509
F 87.476633 43.638651 2.979179
F 73.844633 36.094051 14.712759
F 78.286833 36.158651 2.717259
F 78.315633 43.723351 2.882169
F 87.581033 38.485351 6.447309
F 87.320233 46.339151 6.340249
F 78.545833 38.696951 6.450779
F 78.321633 46.162651 6.507749
F 80.613933 47.674851 9.774959
F 80.984233 39.836151 10.161759
F 85.022433 39.895651 14.789559
F 84.980833 47.556851 14.395359
F 80.698333 50.012351 13.720459
F 80.635633 42.449951 13.753959
F 73.768233 43.849951 14.620759
F 82.971633 51.331351 14.639659
F 80.529633 50.012651 10.994259
F 80.875933 42.480851 10.981259
F 78.565233 43.641751 10.162359
F 82.921333 43.691551 14.674459
F 80.615633 47.507351 7.141619
F 80.802633 39.976751 7.307379
F 82.884533 35.932951 14.800659
F 78.494733 51.322651 14.540559
F 83.181833 38.651151 11.079859
F 82.745533 46.485551 10.794059
F 73.870233 38.541151 10.876359
F 73.919533 46.439951 10.861559
F 87.468033 35.973751 7.215109
F 83.073733 36.129651 7.360159
F 82.945933 43.801151 7.430219
F 78.308733 51.397551 2.649889
F 73.928033 35.960051 7.466779
F 73.987033 43.767951 7.480609
F 74.120333 51.351251 7.401569
F 82.746733 36.087651 10.089259
F 82.994433 43.855951 10.233259
F 78.288733 36.119751 10.214759
F 74.015333 36.008651 10.205459
F 74.175033 43.730951 10.082459
F 82.864733 38.513151 13.785059
F 82.802933 46.168451 13.469559
F 73.916633 38.658051 13.557759
F 73.810833 46.348151 13.425259
F 85.115533 47.642551 10.017659
F 85.300233 40.028351 10.212659
F 76.215033 47.707151 10.053659
F 76.132933 39.864651 10.181759
F 85.234333 50.087151 13.598259
F 85.138633 42.406151 13.912959
F 76.127233 50.084051 13.720959
F 76.148033 42.503751 13.739259
F 85.055633 50.143251 10.849559
F 85.092533 42.451051 11.182359
F 76.227133 50.151851 10.997159
F 76.294933 42.428151 11.083259
F 85.181733 47.633051 7.392319
F 85.412233 39.903551 7.593959
F 76.289833 47.661451 7.309869
F 76.277933 39.826951 7.374589
F 87.364433 38.512151 11.079059
F 87.301633 46.188751 11.027959
F 78.485733 38.730551 10.956559
F 78.420533 46.250851 10.883459
F 87.292033 46.240651 13.754759
F 82.643033 51.356951 10.133059
F 87.338833 43.819551 7.292909
F 78.476433 51.420051 7.484509
F 78.502933 35.998151 7.518789
F 78.592433 43.604751 7.336169
F 82.826733 51.472151 2.864099
F 71.783633 47.769251 7.513759
F 71.670533 39.852751 0.264277
F 73.749633 35.774251 0.048941
F 78.379133 51.365851 -0.119970
F 71.787033 50.281551 13.881259
F 71.710633 40.055151 3.004919
F 71.634133 47.544751 14.613259
F 73.840433 43.613851 0.110915
F 71.707633 39.762851 10.035959
F 71.690733 42.569051 6.414939
F 76.073433 39.729851 0.029980
F 72.001933 42.310051 10.957059
F 83.082333 35.948551 0.328971
F 76.083633 47.394251 0.216697
F 84.975633 39.802451 0.162612
F 71.662333 39.786451 14.543759
F 71.640733 42.342351 13.707259
F 71.771733 47.637351 10.162759
F 82.961433 51.530151 0.181439
F 85.098333 47.545151 0.153690
F 87.405933 51.475851 0.098574
F 80.662533 39.909651 0.060667
F 82.828933 43.724151 -0.003607
F 89.640233 50.053651 11.247259
F 78.375933 43.800651 0.087534
F 89.371833 50.319551 3.912409
F 89.668033 39.737451 7.467249
F 89.629533 39.653651 2.964039
F 89.660033 42.242251 3.975819
F 76.182233 34.739951 3.767699
F 80.711633 34.848651 6.385219
F 80.570033 47.592351 24.646259
F 80.716433 39.693451 24.851959
F 78.435233 46.364451 20.834959
F 78.458733 38.693851 21.078259
F 80.496533 50.231951 28.624659
F 80.595333 42.526151 28.280859
F 87.384233 46.311151 20.963359
F 87.436333 38.774751 21.112659
F 80.496433 50.072151 25.846159
F 80.883833 42.355651 25.545359
F 71.793233 47.478651 21.871059
F 80.711633 47.615951 17.408259
F 80.680633 47.602351 21.778159
F 80.629533 40.068451 22.018859
F 76.051733 50.240551 28.285559
F 78.264033 35.979451 32.029059
F 82.903533 38.367751 25.635559
F 82.717633 46.344351 25.773559
F 73.846633 38.677351 25.305159
F 73.863433 46.138051 25.599759
F 73.990033 36.157951 17.356059
F 82.817433 36.098551 21.967159
F 82.820533 43.822051 21.968759
F 82.843333 43.675151 17.463559
F 74.112633 36.074551 21.799659
F 73.878633 43.633951 21.785259
F 73.784333 43.907451 17.342459
F 82.752833 35.791151 24.604459
F 83.132633 43.907851 24.835559
F 78.395033 51.675751 29.472059
F 74.085533 36.079451 24.493059
F 74.009033 43.743251 24.476159
F 82.984633 38.557151 28.423059
F 82.906933 46.226351 28.394459
F 73.845233 38.659551 28.065459
F 73.973333 46.262651 28.261959
F 84.964633 47.650551 24.698759
F 85.175833 39.808051 24.713559
F 76.155533 47.311251 24.653759
F 76.086633 39.670851 24.526559
F 85.158433 50.052951 28.464259
F 85.207933 42.584751 28.306459
F 73.832933 36.126951 31.873459
F 76.101533 42.392951 28.149559
F 84.952233 50.322751 25.655359
F 85.297833 42.360951 25.706259
F 76.051233 50.111151 25.641759
F 76.207633 42.364551 25.272459
F 85.117033 47.599451 21.901859
F 85.092633 40.114451 21.967159
F 76.127133 47.368351 21.795659
F 76.217633 39.917351 21.786559
F 87.407833 38.691551 25.578759
F 87.327633 46.395951 25.506559
F 78.308033 38.546751 25.615859
F 78.459533 46.283051 25.515759
F 71.848233 42.395951 25.431159
F 87.344333 36.180151 21.937759
F 87.695633 43.847051 21.945959
F 78.388933 51.201551 24.792859
F 78.546333 36.017851 21.950559
F 78.355033 43.921051 22.016459
F 76.117133 47.708751 31.844759
F 87.275733 36.029851 24.699959
F 87.420933 43.644551 24.714659
F 78.305433 51.384751 32.195859
F 78.491033 35.998851 24.676659
F 78.537133 43.682851 24.669559
F 87.361333 38.560751 28.305659
F 87.153033 46.283251 28.173959
F 78.326233 38.503651 28.303259
F 78.317733 46.521651 28.280459
F 82.784733 51.398551 22.072259
F 78.552433 36.130351 17.245159
F 87.276333 51.334551 21.896659
F 82.848733 51.471451 17.383659
F 80.520533 47.577451 29.323359
F 80.710933 39.916151 29.311159
F 78.338033 46.429551 18.084059
F 78.344933 38.636251 18.339159
F 73.725133 51.669951 32.182259
F 82.860433 35.952451 29.108559
F 82.881333 43.672351 29.303959
F 87.318733 35.935051 31.962159
F 85.086333 47.679451 31.909059
F 73.950833 43.703351 29.146559
F 84.912233 47.591951 17.292159
F 87.175933 43.915651 17.435159
F 85.151833 40.067251 31.797359
F 76.224333 39.829551 32.024459
F 74.090833 43.730851 31.946859
F 82.787333 36.142451 31.848359
F 76.151433 39.841551 17.513959
F 80.645533 39.911951 32.018459
F 73.649933 51.425551 29.329359
F 78.416933 51.367251 17.253459
F 84.974833 47.521451 29.221659
F 85.221433 40.051051 29.069359
F 76.057733 47.705351 29.126359
F 76.063833 39.855351 29.155159
F 80.653433 40.000151 17.499359
F 87.034633 36.005751 29.190759
F 87.473233 43.759551 29.287159
F 87.249033 51.430551 17.338559
F 78.436833 36.024251 29.395459
F 78.316233 43.950151 29.086359
F 82.916833 51.458851 32.008559
F 87.280933 36.004351 17.535059
F 87.267233 51.408251 24.637559
F 87.263833 51.324251 31.916559
F 74.111733 51.525051 17.338559
F 73.967533 36.220351 29.045659
F 82.569333 51.369951 24.782959
F 76.029833 47.712551 17.210659
F 87.265533 46.478451 18.128559
F 87.322733 38.537951 18.469659
F 80.596933 50.133851 20.900859
F 80.561233 42.621351 21.124259
F 76.054933 42.618451 18.250559
F 76.294233 50.078151 18.305159
F 80.662433 50.255051 18.355459
F 80.596933 42.555551 18.512059
F 85.216633 42.529351 18.409959
F 85.040733 50.028251 18.204659
F 82.931933 38.475251 18.527959
F 82.801133 46.231651 18.244559
F 73.905933 38.760651 18.202559
F 73.942533 46.447551 18.297559
F 85.065833 39.807751 17.502359
F 78.285133 43.933851 17.372059
F 74.005633 51.341551 24.450159
F 74.088233 51.384651 21.763959
F 78.482633 43.756251 31.815959
F 82.747733 43.801651 31.938859
F 82.852833 38.670551 21.168759
F 82.933633 46.321451 20.990559
F 73.879933 38.713551 20.837259
F 73.971033 46.172151 20.906259
F 82.897733 51.427451 29.243859
F 78.535433 51.422351 21.977459
F 87.474133 51.405851 29.281559
F 87.369533 43.940551 31.910559
F 85.031633 50.210351 20.917659
F 85.318833 42.711051 21.229959
F 76.185533 50.011051 20.891259
F 76.206433 42.594751 21.045659
F 80.663333 47.472851 32.048459
F 82.958633 35.965651 17.606659
F 71.871233 39.963451 32.075059
F 71.661433 39.853051 17.128359
F 71.643433 39.885451 21.594159
F 71.608333 42.431451 20.801259
F 71.748233 47.507851 29.100359
F 85.088033 34.466751 18.413959
F 71.777333 50.138051 25.446259
F 71.848433 50.373151 18.128959
F 71.961033 42.175451 28.199359
F 71.597733 42.441551 18.119459
F 72.003133 50.041751 20.790259
F 71.444533 50.119951 28.224659
F 71.636633 47.457151 24.475459
F 89.646433 47.636551 24.613759
F 89.774333 42.521451 20.998659
F 71.823933 47.582251 32.002059
F 71.614133 47.707251 17.273359
F 71.772333 39.757251 29.362459
F 71.643533 39.827951 24.326759
F 89.728533 39.733951 29.199359
F 89.542733 39.951151 24.646259
F 89.352633 34.547451 28.552359
F 84.926633 34.531951 28.245159
F 80.610533 34.603451 25.663059
F 76.247433 34.844551 21.081159
F 76.255933 34.686351 25.492459
F 71.897933 34.573951 20.995859
F 71.654633 50.124551 33.051759
F 80.515133 47.581251 46.366959
F 80.781633 39.756651 46.558359
F 78.503633 46.268051 42.832659
F 78.495233 38.477151 43.112759
F 80.784633 50.086751 47.549659
F 80.603333 42.349051 47.437259
F 87.353133 46.183951 42.951459
F 87.328633 38.628651 43.078659
F 80.601433 47.651051 43.747459
F 80.728633 39.928051 43.746059
F 78.409233 43.505251 39.188759
F 78.456533 35.920151 39.182359
F 83.058533 38.603651 47.468559
F 82.812133 46.280851 47.500359
F 73.941633 38.575951 47.468359
F 73.941333 46.420451 47.395259
F 74.031933 35.810351 39.101859
F 82.865833 35.917051 43.925659
F 82.965433 43.762651 43.779759
F 82.874133 38.554251 32.794859
F 73.789133 35.915551 43.749859
F 74.119933 43.422851 43.897459
F 71.542633 42.543551 47.377159
F 83.066833 36.047051 46.651559
F 82.700933 43.672851 46.549059
F 82.834333 51.491551 36.466859
F 73.909533 36.005851 46.583459
F 73.906833 43.765651 46.595359
F 85.135733 47.490051 46.692959
F 85.245333 39.857651 46.499659
F 76.315933 47.531851 46.510559
F 76.286333 39.654951 46.655559
F 85.213033 50.108151 47.318259
F 84.995633 42.363651 47.517659
F 76.227633 50.204051 47.260859
F 76.099533 42.354951 47.322959
F 85.348233 47.730451 43.970259
F 85.088633 40.010551 43.917259
F 76.404833 47.476851 43.898459
F 76.218933 39.757051 43.900559
F 87.298733 38.666051 47.687259
F 87.424433 46.201251 47.373359
F 78.485033 38.350151 47.360859
F 78.404533 46.051051 47.450659
F 78.323033 46.289751 32.909559
F 87.411033 36.016851 43.832359
F 87.399233 43.549551 43.836059
F 87.312033 38.605751 32.858659
F 78.475433 35.840351 43.937959
F 78.412433 43.623851 43.713459
F 73.995133 51.340951 39.212659
F 87.391533 36.148951 46.652259
F 87.222333 43.707851 46.680759
F 87.396333 46.234351 40.215659
F 78.314033 35.796951 46.508059
F 78.305733 43.626951 46.416359
F 80.621033 50.255651 35.604359
F 80.796233 42.462451 35.722959
F 87.334933 51.435751 36.456559
F 87.365233 43.562951 39.283359
F 87.510533 51.326351 46.473359
F 78.419233 35.754751 36.525159
F 87.351633 36.048851 39.312459
F 74.098233 51.485151 43.505859
F 87.290533 38.625451 40.322859
F 76.224433 39.731451 36.442659
F 87.205733 51.366451 39.099359
F 76.209733 47.504451 36.538659
F 82.882933 38.532251 35.522759
F 83.016333 46.413951 35.623759
F 73.892433 38.552451 35.574859
F 73.921033 46.290051 35.576359
F 85.143733 50.112351 35.590359
F 85.144733 42.542551 35.599359
F 76.168233 50.130451 35.541359
F 76.257733 42.310151 35.483259
F 84.950133 40.074751 36.401959
F 85.147433 42.771851 32.803759
F 87.641033 51.377451 43.786459
F 78.584533 51.640651 43.800559
F 76.146033 42.226651 40.059559
F 76.244433 50.064851 40.027159
F 82.800133 51.472951 43.959859
F 82.956833 51.590351 39.271859
F 87.122933 38.714851 35.654859
F 87.562033 46.445251 35.735159
F 78.475033 38.294151 35.637159
F 78.461433 46.306351 35.548359
F 80.607333 47.627951 39.257559
F 80.596433 39.550851 39.289959
F 78.464333 43.723651 36.473959
F 73.866833 51.470851 36.469659
F 80.760933 50.177151 42.699259
F 80.733633 42.545751 42.802359
F 85.337533 47.632951 36.484159
F 87.471233 43.728751 36.487859
F 80.635433 50.212151 39.888659
F 80.598333 42.332651 40.047959
F 87.382233 36.030151 36.589359
F 78.440833 51.639251 36.277459
F 80.775233 47.653251 36.538959
F 80.579033 39.847851 36.550059
F 78.561833 46.130751 40.107659
F 78.379233 38.319251 40.343659
F 82.952233 38.395351 40.137359
F 82.820533 46.252551 40.301759
F 73.823333 38.379351 40.087659
F 74.114033 46.181351 40.312359
F 82.874033 51.401851 46.539559
F 82.890633 35.937551 36.218059
F 83.055333 43.787851 36.712559
F 73.948033 51.417651 46.311059
F 73.858433 35.912051 36.285159
F 74.077833 43.669251 36.599759
F 85.044333 42.293251 40.130159
F 83.083733 35.880151 38.970959
F 82.849033 43.684051 39.412059
F 78.327133 51.427151 39.059059
F 78.571033 51.371351 46.502359
F 74.085633 43.742551 39.330159
F 82.901233 38.758051 42.911959
F 82.964033 46.489951 43.032759
F 74.085333 38.468951 42.817959
F 74.204433 46.047551 43.020559
F 85.141633 47.562851 39.304459
F 84.986833 39.756851 39.309059
F 76.251533 47.419951 39.284859
F 76.244833 39.619451 39.328459
F 85.251533 50.260851 42.961759
F 85.125033 42.380851 42.991459
F 76.470833 50.076751 42.917959
F 76.298433 42.225251 42.749059
F 85.152633 50.050851 40.093559
F 87.274133 46.340551 32.996859
F 74.013933 38.544451 33.038259
F 76.026833 50.128451 32.879559
F 80.706933 42.506651 32.929459
F 78.258033 38.488651 32.949759
F 71.691033 50.233151 47.127759
F 71.859033 42.368051 40.124159
F 73.975133 46.192651 32.929359
F 71.849033 39.864351 43.710859
F 71.657033 47.559751 46.404459
F 76.171233 42.421751 32.754859
F 89.745833 47.703751 36.576259
F 80.718633 50.110851 32.928259
F 71.766933 39.777351 39.165159
F 71.822633 42.398651 42.756959
F 85.093233 50.091051 32.958759
F 82.918633 46.383951 32.805259
F 89.531933 42.458551 42.779459
F 89.449733 47.534351 46.517859
F 89.704033 47.568851 39.258759
F 89.439133 39.811651 39.355359
F 89.827133 50.101351 42.672359
F 89.570233 47.429651 43.844959
F 89.608533 39.816751 46.543659
F 89.602933 50.197251 39.942459
F 89.731133 39.984851 43.840959
F 71.768633 34.626151 32.750059
F 71.471333 34.897951 47.622559
F 85.221733 34.667051 35.420659
F 76.001633 34.818351 32.826559
F 85.188633 34.816251 40.153059
F 76.304733 34.453451 40.131259
F 76.107733 34.656551 35.480859
F 80.698533 34.626251 47.498759
F 80.684933 34.564851 35.606759
F 71.896733 34.705151 40.084559
F 78.371133 51.473551 58.243559
F 78.435333 38.531251 50.098559
F 78.431633 46.428751 64.684359
F 76.353833 49.833051 64.536059
F 85.152633 50.231251 64.728059
F 87.484333 51.318451 51.142659
F 78.465533 38.647751 64.736759
F 71.804233 39.905851 53.934759
F 89.570033 39.909651 61.037359
F 87.186033 38.540651 64.761759
F 73.849033 46.292851 50.092059
F 76.201033 42.340051 64.887859
F 71.752233 42.240251 57.356059
F 80.662133 47.602551 65.626059
F 71.536433 47.682751 53.868159
F 85.121933 42.381051 64.856759
F 80.496533 47.604051 53.886959
F 80.698733 39.911351 53.851259
F 83.110633 51.635251 58.250959
F 73.796533 46.147451 64.763759
F 80.592433 50.215451 57.545359
F 80.739633 42.498951 57.561159
F 78.437733 43.857051 60.993359
F 78.435033 36.075751 61.206159
F 80.784233 50.083651 54.818859
F 80.833333 42.452251 54.779859
F 80.570033 42.499051 64.815159
F 87.384233 43.802951 61.154259
F 80.652033 47.426251 51.195259
F 80.636133 40.028451 51.054359
F 87.294233 36.090751 61.022959
F 83.002733 51.268751 51.109959
F 82.924133 38.570251 54.773259
F 82.925733 46.402351 54.644759
F 73.852133 38.344751 54.821159
F 73.831633 46.496851 54.768559
F 87.434433 46.124251 64.857659
F 82.894233 36.007851 51.087959
F 83.089233 43.639751 51.041859
F 80.842033 49.942251 50.180559
F 73.896333 35.874551 51.129059
F 73.871233 43.775451 50.958259
F 82.913133 38.767851 50.144559
F 82.776033 35.952451 53.836959
F 82.858133 43.756051 53.703459
F 85.337833 50.082851 50.101559
F 74.047033 35.820851 53.871059
F 73.944133 43.852051 53.728159
F 82.905733 38.555651 57.540859
F 83.042033 46.349351 57.554359
F 73.818833 38.452451 57.442859
F 74.038833 46.269851 57.446359
F 85.298733 47.511751 53.649459
F 85.201733 40.136951 54.071559
F 76.161833 47.490651 53.868259
F 76.025633 39.623951 53.809359
F 85.163933 50.046751 57.429159
F 85.118233 42.430251 57.437959
F 76.016133 50.129351 57.282359
F 76.145133 42.181451 57.268059
F 85.142133 49.989651 54.754859
F 85.032533 42.726851 54.783959
F 76.197733 50.190651 54.581659
F 76.109933 42.310951 54.537359
F 85.247233 47.360451 50.929659
F 85.078233 39.803951 51.351559
F 76.050933 47.650851 51.053459
F 76.165933 39.553551 51.067159
F 87.288433 38.440251 54.865459
F 87.288433 46.321851 54.947459
F 78.512333 38.492351 54.833659
F 78.360333 46.134151 54.715859
F 82.993433 46.146551 50.161259
F 87.308333 35.826451 51.241859
F 87.334733 43.632951 51.376059
F 89.597733 50.118751 54.492959
F 78.538133 36.122351 51.220359
F 78.233433 43.662251 51.151459
F 76.000933 42.357651 50.252459
F 87.273833 35.833651 54.087059
F 87.522333 43.759551 54.085659
F 78.536333 51.485651 60.973459
F 78.388333 35.793951 53.995059
F 78.547133 43.598451 53.792459
F 87.478833 38.336351 57.526959
F 87.336233 46.353151 57.702259
F 78.398033 38.617751 57.628259
F 78.535033 46.253651 57.606459
F 80.653733 47.640051 60.975059
F 80.516733 40.030851 61.173459
F 78.358333 43.584251 58.396159
F 87.284733 51.231751 53.827059
F 87.360933 51.665551 61.084459
F 82.914233 46.267951 64.651759
F 76.280733 50.167451 50.006459
F 87.333333 43.768451 58.412659
F 80.781933 50.205751 61.949359
F 80.433533 42.590351 62.053059
F 87.302133 35.779751 58.415259
F 87.556333 46.170051 50.128459
F 80.816233 47.498951 58.408759
F 80.741333 39.915951 58.406459
F 78.391533 46.256651 61.992059
F 78.394433 38.650851 62.179159
F 82.865633 38.569851 62.068359
F 82.778533 46.410551 61.971859
F 73.819933 38.531951 62.037259
F 74.110933 46.245951 61.983659
F 73.916333 51.365551 53.791059
F 82.837333 35.931951 58.305059
F 82.988833 43.822251 58.441559
F 73.903133 38.449551 50.215659
F 73.787033 36.028551 58.584059
F 74.087433 43.606451 58.258559
F 80.814533 50.225051 64.715059
F 82.956933 36.002251 61.027959
F 82.747733 43.639951 61.446559
F 87.218233 38.463251 50.488259
F 73.878933 35.806951 61.339759
F 73.935733 43.603751 61.039359
F 82.901133 51.262651 53.735459
F 78.413833 36.050551 58.477259
F 73.903833 38.456951 64.807759
F 74.147333 51.281551 61.057059
F 85.313333 47.623351 61.292159
F 85.138333 39.766051 60.900959
F 76.214033 47.465151 61.042859
F 76.050233 39.755751 61.109859
F 82.943933 51.456151 61.024859
F 85.249133 42.381651 50.321659
F 73.962433 51.470451 58.282259
F 80.626033 42.671851 50.183959
F 85.137433 50.214051 61.895159
F 85.199133 42.523651 62.183059
F 76.330733 50.095851 61.848759
F 76.251433 42.354751 61.993859
F 85.267333 47.678551 58.597359
F 85.244533 39.866051 58.215159
F 76.278433 47.637151 58.280859
F 76.035333 39.803551 58.453859
F 87.375133 38.664751 61.919359
F 87.481933 46.220951 62.146259
F 82.758833 38.477351 64.704159
F 78.312133 46.212251 50.079359
F 87.399033 51.479451 58.368059
F 74.104433 51.318351 51.021959
F 78.652233 51.260151 51.292859
F 78.539233 51.386051 53.957259
F 71.610633 47.593551 51.075559
F 89.623733 50.185451 57.203759
F 71.548233 50.175251 54.579959
F 71.909533 50.101451 49.953759
F 85.163033 34.602151 54.870959
F 89.381733 42.264551 50.536259
F 71.918033 47.689251 61.146559
F 80.662033 34.700151 64.898259
F 89.504633 42.307951 61.947859
F 71.636933 42.534651 50.145759
F 89.557733 50.176451 64.654359
F 89.811433 42.378851 64.780859
F 89.580733 50.374651 62.060959
F 71.717433 34.786851 54.658659
F 71.601533 34.513351 57.398659
F 74.165333 51.420551 65.511559
F 80.676333 55.153751 2.715299
F 80.632533 63.122751 2.753829
F 76.319133 62.877651 0.117775
F 87.349633 59.197451 0.245456
F 80.558733 57.719551 6.383439
F 80.592533 65.572251 6.619479
F 71.776033 57.935451 13.750559
F 87.370333 66.647851 10.147359
F 80.708833 57.722151 3.582269
F 80.698433 65.630851 3.682739
F 76.125133 55.339751 0.046144
F 87.361333 66.877351 14.645859
F 87.227633 59.116951 7.255689
F 78.451633 59.235751 7.293059
F 87.348133 66.792651 7.478839
F 87.399133 59.095451 14.746959
F 82.794133 54.006351 3.765949
F 82.791633 61.830051 3.607299
F 74.062833 54.078651 3.665209
F 73.980833 61.717051 3.777589
F 78.471133 66.813651 7.509219
F 80.688233 55.157651 14.737359
F 78.438233 61.797751 13.637859
F 87.356933 59.136551 9.993069
F 82.895133 59.290851 2.552439
F 82.961433 66.903251 2.883729
F 74.100733 59.060651 2.886389
F 73.788133 66.770851 2.770529
F 82.820833 53.831351 6.442779
F 82.892333 61.555851 6.256479
F 73.882833 53.973551 6.367429
F 74.049433 61.792151 6.481079
F 84.968633 55.364751 2.913949
F 85.164433 62.981551 2.796569
F 76.211233 55.412251 2.817899
F 76.325633 63.122551 2.785909
F 84.916033 57.926151 6.623429
F 85.099633 65.687751 6.436899
F 76.205933 57.802351 6.482859
F 76.231633 65.560151 6.433319
F 85.049033 57.926751 3.803549
F 85.149233 65.578351 3.689819
F 76.327333 57.894551 3.726779
F 76.228633 65.749951 3.703839
F 82.952533 66.737951 14.811759
F 78.505733 67.088151 10.219259
F 82.823933 58.984051 14.606459
F 74.032233 59.255451 14.543659
F 87.235533 54.046551 3.828479
F 87.382733 61.827651 3.691869
F 78.462233 53.888351 3.641359
F 78.276533 61.514951 3.748849
F 87.506833 54.001051 13.728859
F 78.528633 59.103951 10.147159
F 74.016933 66.817051 14.715659
F 87.275233 61.548351 13.829859
F 87.530433 59.256051 2.971919
F 87.451233 66.920551 3.022729
F 78.626233 59.028751 2.684659
F 78.458333 66.858451 2.763879
F 87.332833 53.918151 6.603069
F 87.182733 61.585751 6.371039
F 78.544533 53.861551 6.249609
F 78.369833 61.697951 6.505709
F 80.860733 55.040151 10.279759
F 80.673933 63.202751 10.094359
F 78.552333 59.182451 14.502859
F 78.469233 53.848651 13.791759
F 80.776333 57.723351 13.725359
F 80.575533 65.476751 13.922759
F 85.188333 62.873051 14.785659
F 78.379933 67.039551 14.613359
F 80.625933 57.681851 11.036759
F 80.663833 65.722151 11.168259
F 76.235433 63.129851 14.541459
F 85.236733 55.191251 14.621359
F 80.633933 55.051851 7.460589
F 80.705433 62.812851 7.403809
F 80.661333 62.970451 14.884159
F 76.245333 55.247951 14.683059
F 83.022333 53.795351 11.141359
F 82.811333 61.684451 10.912859
F 74.161433 54.124851 10.915459
F 74.034933 61.745451 11.183359
F 82.665533 59.141751 7.510189
F 82.814533 66.887551 7.466769
F 73.996433 59.183551 7.413429
F 74.044533 66.919451 7.505729
F 82.822133 59.012051 10.238859
F 82.883233 66.785951 10.110059
F 74.179333 59.169351 10.230959
F 73.955633 66.877451 10.223459
F 82.840633 53.933251 13.840259
F 82.939933 61.725951 13.791659
F 73.836533 54.079351 13.589559
F 74.106033 61.800751 13.879259
F 85.239833 55.146251 10.076059
F 85.108933 63.023551 10.123559
F 76.309133 55.295951 10.009559
F 76.187533 63.043751 10.111459
F 85.250533 57.759551 13.892659
F 85.226633 65.418451 13.748959
F 76.243933 57.822351 13.771959
F 76.152733 65.697951 13.801059
F 85.154033 57.817651 11.207359
F 85.010933 65.442251 11.061159
F 76.436933 57.846751 11.031259
F 76.245433 65.555051 11.047359
F 85.109533 55.196151 7.332109
F 85.024133 62.881851 7.334949
F 76.258733 55.136851 7.279749
F 76.165333 63.067051 7.514999
F 87.550633 53.992651 11.124859
F 87.353733 61.694351 11.166759
F 78.397133 53.987451 11.077259
F 78.484833 61.629051 11.008159
F 80.750433 62.953251 0.141851
F 87.460633 69.379551 6.608149
F 82.838733 69.243551 11.055959
F 78.528233 58.974351 -0.024925
F 78.444433 69.733951 13.921559
F 87.405533 66.846351 0.158455
F 85.282833 63.069751 0.118060
F 80.726133 54.971451 -0.106561
F 82.784433 66.807951 0.133657
F 82.963533 59.303751 -0.032592
F 71.763233 65.492151 3.835499
F 71.813933 55.233351 7.352949
F 78.370833 66.879751 0.107076
F 78.619833 69.377251 6.629989
F 73.889633 69.404951 10.905859
F 71.634633 55.341951 14.470959
F 71.681033 57.798951 6.440119
F 71.743833 57.950451 3.736259
F 71.567133 62.760451 3.084909
F 85.092233 55.283151 0.200003
F 71.806533 65.586151 6.598749
F 78.403033 69.739851 11.166659
F 71.849233 63.081451 14.598559
F 71.792333 62.961051 7.476189
F 73.939433 69.350951 6.288259
F 71.775033 55.268551 10.081659
F 87.213733 69.424451 3.802379
F 71.752233 62.890351 10.261959
F 89.599733 55.228051 7.444529
F 89.565633 57.848051 6.409169
F 89.528033 55.176451 2.687179
F 89.525233 62.901151 7.393139
F 89.719833 57.945451 13.540359
F 89.777733 65.514551 10.930159
F 71.767333 65.557451 10.984659
F 71.885033 65.635251 13.683459
F 82.920733 69.224851 13.820759
F 82.776233 69.449151 6.358969
F 73.829833 66.835851 0.020313
F 74.035333 59.167451 0.210506
F 71.518233 62.845851 0.375529
F 80.505933 55.323151 24.621159
F 80.562033 62.839851 24.463659
F 71.463033 65.647851 28.155859
F 78.312833 53.875251 18.363259
F 80.475433 58.058151 28.277759
F 80.463433 65.545051 28.160259
F 78.502133 66.847951 31.945559
F 87.358933 61.823551 18.316359
F 80.557533 57.925951 25.469259
F 80.466833 65.594551 25.386559
F 87.464233 54.058851 20.858659
F 80.827133 63.025351 17.616359
F 80.600033 55.233351 22.004759
F 80.634533 62.850551 21.766059
F 82.707933 66.774551 17.500159
F 78.296333 59.067951 31.829659
F 82.804033 54.055551 25.370159
F 82.721033 61.672251 25.507159
F 73.756133 53.812351 25.674959
F 73.784733 61.813951 25.403659
F 82.809233 58.992151 21.921559
F 83.048333 66.770951 21.902059
F 73.767433 59.160251 21.964359
F 73.747633 66.874451 21.958259
F 82.952433 58.964351 24.604559
F 82.803633 66.829451 24.508259
F 73.769333 59.185251 24.750159
F 73.889833 66.629751 24.635959
F 82.842633 54.093951 28.090459
F 82.728933 61.636251 28.279759
F 73.636733 54.189751 28.406759
F 73.845933 61.771151 28.106859
F 85.013833 55.075851 24.352459
F 84.934333 62.954051 24.521159
F 75.942933 55.176651 24.634359
F 76.060133 62.943551 24.572559
F 85.040433 57.689051 28.164259
F 84.913133 65.595051 28.218159
F 76.030233 57.921551 28.253959
F 76.127433 65.783151 28.288959
F 85.090433 57.658851 25.455759
F 85.088333 65.559451 25.539259
F 76.035533 57.631251 25.595459
F 76.137233 65.410451 25.599659
F 85.191133 55.170051 21.633159
F 85.132333 62.902951 21.879459
F 75.979733 55.288351 21.842559
F 76.035233 62.936251 21.803359
F 87.218333 53.925251 25.462859
F 87.093133 61.694151 25.642059
F 78.182833 53.888351 25.466259
F 78.297033 61.597651 25.418659
F 87.460533 59.135251 21.839259
F 87.233233 66.873251 21.909259
F 78.238533 59.154451 21.863859
F 78.311233 66.762151 21.752159
F 87.441833 59.092751 24.521959
F 87.326733 66.704951 24.665559
F 78.286833 59.019451 24.517459
F 78.255933 66.773651 24.412059
F 87.307133 54.023751 28.339659
F 87.019933 61.755051 28.291659
F 78.287433 54.172751 28.168459
F 78.288133 61.831951 28.018659
F 82.782133 59.102951 17.361259
F 73.941033 59.135351 17.380259
F 82.919933 59.072051 31.987859
F 76.130533 58.032351 18.276159
F 80.546033 55.455151 29.080659
F 80.439833 63.038151 29.096159
F 74.005133 66.712051 31.656759
F 87.300033 53.986251 18.190159
F 82.868833 59.173351 29.234259
F 82.832833 66.942151 29.134159
F 73.818733 59.238751 29.063759
F 73.871933 66.907051 29.025559
F 75.852933 55.569351 31.879359
F 84.953533 63.111251 31.965059
F 76.049133 65.842451 18.160159
[truncated: 92,671 more chars]
