# Supplementary material for: Molecular-resolution imaging of ice crystallized from liquid water by cryogenic liquid-cell TEM
Source: Nat Commun. 2025 Sep 25;16:8342. doi: 10.1038/s41467-025-62451-0 (PMC12462463; doi:10.1038/s41467-025-62451-0)
Supplement: Supplementary file 9 — Supplementary Data 1 [file 41467_2025_62451_MOESM9_ESM.zip › supercell_4_3_3/0.4/input.xyz]

15552
F15552
F 0.431799 1.286291 2.728573
F 0.279404 1.286291 24.557148
F 0.127010 1.286291 46.385723
F 0.431799 24.439548 2.728573
F 0.279404 24.439548 24.557148
F 0.127010 24.439548 46.385723
F 0.431799 47.592806 2.728573
F 0.279404 47.592806 24.557148
F 0.127010 47.592806 46.385723
F 27.166250 1.286291 2.915217
F 27.013856 1.286291 24.743792
F 26.861461 1.286291 46.572367
F 27.166250 24.439548 2.915217
F 27.013856 24.439548 24.743792
F 26.861461 24.439548 46.572367
F 27.166250 47.592806 2.915217
F 27.013856 47.592806 24.743792
F 26.861461 47.592806 46.572367
F 0.431799 9.004040 2.728573
F 0.279404 9.004040 24.557148
F 0.127010 9.004040 46.385723
F 0.431799 32.157298 2.728573
F 0.279404 32.157298 24.557148
F 0.127010 32.157298 46.385723
F 0.431799 55.310555 2.728573
F 0.279404 55.310555 24.557148
F 0.127010 55.310555 46.385723
F 27.166250 9.004040 2.915217
F 27.013856 9.004040 24.743792
F 26.861461 9.004040 46.572367
F 27.166250 32.157298 2.915217
F 27.013856 32.157298 24.743792
F 26.861461 32.157298 46.572367
F 27.166250 55.310555 2.915217
F 27.013856 55.310555 24.743792
F 26.861461 55.310555 46.572367
F 0.431799 16.721795 2.728573
F 0.279404 16.721795 24.557149
F 0.127010 16.721795 46.385724
F 0.431799 39.875053 2.728573
F 0.279404 39.875053 24.557149
F 0.127010 39.875053 46.385724
F 0.431799 63.028310 2.728573
F 0.279404 63.028310 24.557149
F 0.127010 63.028310 46.385724
F 27.166250 16.721795 2.915217
F 27.013856 16.721795 24.743793
F 26.861461 16.721795 46.572368
F 27.166250 39.875053 2.915217
F 27.013856 39.875053 24.743793
F 26.861461 39.875053 46.572368
F 27.166250 63.028310 2.915217
F 27.013856 63.028310 24.743793
F 26.861461 63.028310 46.572368
F 9.343279 1.286291 2.790787
F 9.190884 1.286291 24.619363
F 9.038489 1.286291 46.447939
F 9.343279 24.439548 2.790787
F 9.190884 24.439548 24.619363
F 9.038489 24.439548 46.447939
F 9.343279 47.592806 2.790787
F 9.190884 47.592806 24.619363
F 9.038489 47.592806 46.447939
F 36.077730 1.286291 2.977432
F 35.925336 1.286291 24.806007
F 35.772941 1.286291 46.634583
F 36.077730 24.439548 2.977432
F 35.925336 24.439548 24.806007
F 35.772941 24.439548 46.634583
F 36.077730 47.592806 2.977432
F 35.925336 47.592806 24.806007
F 35.772941 47.592806 46.634583
F 9.343279 9.004040 2.790787
F 9.190884 9.004040 24.619363
F 9.038489 9.004040 46.447939
F 9.343279 32.157298 2.790787
F 9.190884 32.157298 24.619363
F 9.038489 32.157298 46.447939
F 9.343279 55.310555 2.790787
F 9.190884 55.310555 24.619363
F 9.038489 55.310555 46.447939
F 36.077730 9.004040 2.977432
F 35.925336 9.004040 24.806007
F 35.772941 9.004040 46.634583
F 36.077730 32.157298 2.977432
F 35.925336 32.157298 24.806007
F 35.772941 32.157298 46.634583
F 36.077730 55.310555 2.977432
F 35.925336 55.310555 24.806007
F 35.772941 55.310555 46.634583
F 9.343279 16.721795 2.790788
F 9.190884 16.721795 24.619364
F 9.038489 16.721795 46.447939
F 9.343279 39.875053 2.790788
F 9.190884 39.875053 24.619364
F 9.038489 39.875053 46.447939
F 9.343279 63.028310 2.790788
F 9.190884 63.028310 24.619364
F 9.038489 63.028310 46.447939
F 36.077730 16.721795 2.977433
F 35.925336 16.721795 24.806008
F 35.772941 16.721795 46.634583
F 36.077730 39.875053 2.977433
F 35.925336 39.875053 24.806008
F 35.772941 39.875053 46.634583
F 36.077730 63.028310 2.977433
F 35.925336 63.028310 24.806008
F 35.772941 63.028310 46.634583
F 18.254765 1.286290 2.853003
F 18.102370 1.286290 24.681578
F 17.949975 1.286290 46.510154
F 18.254765 24.439547 2.853003
F 18.102370 24.439547 24.681578
F 17.949975 24.439547 46.510154
F 18.254765 47.592805 2.853003
F 18.102370 47.592805 24.681578
F 17.949975 47.592805 46.510154
F 44.989217 1.286290 3.039648
F 44.836822 1.286290 24.868223
F 44.684428 1.286290 46.696799
F 44.989217 24.439547 3.039648
F 44.836822 24.439547 24.868223
F 44.684428 24.439547 46.696799
F 44.989217 47.592805 3.039648
F 44.836822 47.592805 24.868223
F 44.684428 47.592805 46.696799
F 18.254765 9.004039 2.853003
F 18.102370 9.004039 24.681578
F 17.949975 9.004039 46.510154
F 18.254765 32.157297 2.853003
F 18.102370 32.157297 24.681578
F 17.949975 32.157297 46.510154
F 18.254765 55.310554 2.853003
F 18.102370 55.310554 24.681578
F 17.949975 55.310554 46.510154
F 44.989217 9.004039 3.039648
F 44.836822 9.004039 24.868223
F 44.684428 9.004039 46.696799
F 44.989217 32.157297 3.039648
F 44.836822 32.157297 24.868223
F 44.684428 32.157297 46.696799
F 44.989217 55.310554 3.039648
F 44.836822 55.310554 24.868223
F 44.684428 55.310554 46.696799
F 18.254765 16.721795 2.853004
F 18.102370 16.721795 24.681579
F 17.949975 16.721795 46.510154
F 18.254765 39.875052 2.853004
F 18.102370 39.875052 24.681579
F 17.949975 39.875052 46.510154
F 18.254765 63.028310 2.853004
F 18.102370 63.028310 24.681579
F 17.949975 63.028310 46.510154
F 44.989217 16.721795 3.039649
F 44.836822 16.721795 24.868224
F 44.684428 16.721795 46.696799
F 44.989217 39.875052 3.039649
F 44.836822 39.875052 24.868224
F 44.684428 39.875052 46.696799
F 44.989217 63.028310 3.039649
F 44.836822 63.028310 24.868224
F 44.684428 63.028310 46.696799
F 0.406386 3.858875 6.366668
F 0.253991 3.858875 28.195244
F 0.101596 3.858875 50.023819
F 0.406386 27.012132 6.366668
F 0.253991 27.012132 28.195244
F 0.101596 27.012132 50.023819
F 0.406386 50.165390 6.366668
F 0.253991 50.165390 28.195244
F 0.101596 50.165390 50.023819
F 27.140837 3.858875 6.553313
F 26.988443 3.858875 28.381889
F 26.836048 3.858875 50.210464
F 27.140837 27.012132 6.553313
F 26.988443 27.012132 28.381889
F 26.836048 27.012132 50.210464
F 27.140837 50.165390 6.553313
F 26.988443 50.165390 28.381889
F 26.836048 50.165390 50.210464
F 0.406386 11.576625 6.366668
F 0.253991 11.576625 28.195244
F 0.101596 11.576625 50.023819
F 0.406386 34.729882 6.366668
F 0.253991 34.729882 28.195244
F 0.101596 34.729882 50.023819
F 0.406386 57.883140 6.366668
F 0.253991 57.883140 28.195244
F 0.101596 57.883140 50.023819
F 27.140837 11.576625 6.553313
F 26.988443 11.576625 28.381889
F 26.836048 11.576625 50.210464
F 27.140837 34.729882 6.553313
F 26.988443 34.729882 28.381889
F 26.836048 34.729882 50.210464
F 27.140837 57.883140 6.553313
F 26.988443 57.883140 28.381889
F 26.836048 57.883140 50.210464
F 0.406386 19.294380 6.366669
F 0.253991 19.294380 28.195244
F 0.101596 19.294380 50.023820
F 0.406386 42.447638 6.366669
F 0.253991 42.447638 28.195244
F 0.101596 42.447638 50.023820
F 0.406386 65.600895 6.366669
F 0.253991 65.600895 28.195244
F 0.101596 65.600895 50.023820
F 27.140837 19.294380 6.553314
F 26.988443 19.294380 28.381889
F 26.836048 19.294380 50.210465
F 27.140837 42.447638 6.553314
F 26.988443 42.447638 28.381889
F 26.836048 42.447638 50.210465
F 27.140837 65.600895 6.553314
F 26.988443 65.600895 28.381889
F 26.836048 65.600895 50.210465
F 9.317864 3.858875 6.428884
F 9.165469 3.858875 28.257459
F 9.013074 3.858875 50.086034
F 9.317864 27.012133 6.428884
F 9.165469 27.012133 28.257459
F 9.013074 27.012133 50.086034
F 9.317864 50.165390 6.428884
F 9.165469 50.165390 28.257459
F 9.013074 50.165390 50.086034
F 36.052316 3.858875 6.615528
F 35.899921 3.858875 28.444103
F 35.747527 3.858875 50.272678
F 36.052316 27.012133 6.615528
F 35.899921 27.012133 28.444103
F 35.747527 27.012133 50.272678
F 36.052316 50.165390 6.615528
F 35.899921 50.165390 28.444103
F 35.747527 50.165390 50.272678
F 9.317864 11.576625 6.428884
F 9.165469 11.576625 28.257459
F 9.013074 11.576625 50.086035
F 9.317864 34.729883 6.428884
F 9.165469 34.729883 28.257459
F 9.013074 34.729883 50.086035
F 9.317864 57.883140 6.428884
F 9.165469 57.883140 28.257459
F 9.013074 57.883140 50.086035
F 36.052316 11.576625 6.615528
F 35.899921 11.576625 28.444103
F 35.747527 11.576625 50.272679
F 36.052316 34.729883 6.615528
F 35.899921 34.729883 28.444103
F 35.747527 34.729883 50.272679
F 36.052316 57.883140 6.615528
F 35.899921 57.883140 28.444103
F 35.747527 57.883140 50.272679
F 9.317864 19.294380 6.428884
F 9.165469 19.294380 28.257460
F 9.013074 19.294380 50.086035
F 9.317864 42.447638 6.428884
F 9.165469 42.447638 28.257460
F 9.013074 42.447638 50.086035
F 9.317864 65.600896 6.428884
F 9.165469 65.600896 28.257460
F 9.013074 65.600896 50.086035
F 36.052316 19.294380 6.615528
F 35.899921 19.294380 28.444104
F 35.747527 19.294380 50.272679
F 36.052316 42.447638 6.615528
F 35.899921 42.447638 28.444104
F 35.747527 42.447638 50.272679
F 36.052316 65.600896 6.615528
F 35.899921 65.600896 28.444104
F 35.747527 65.600896 50.272679
F 18.229352 3.858876 6.491100
F 18.076958 3.858876 28.319675
F 17.924563 3.858876 50.148250
F 18.229352 27.012134 6.491100
F 18.076958 27.012134 28.319675
F 17.924563 27.012134 50.148250
F 18.229352 50.165391 6.491100
F 18.076958 50.165391 28.319675
F 17.924563 50.165391 50.148250
F 44.963804 3.858876 6.677744
F 44.811409 3.858876 28.506319
F 44.659015 3.858876 50.334894
F 44.963804 27.012134 6.677744
F 44.811409 27.012134 28.506319
F 44.659015 27.012134 50.334894
F 44.963804 50.165391 6.677744
F 44.811409 50.165391 28.506319
F 44.659015 50.165391 50.334894
F 18.229352 11.576626 6.491100
F 18.076958 11.576626 28.319675
F 17.924563 11.576626 50.148251
F 18.229352 34.729884 6.491100
F 18.076958 34.729884 28.319675
F 17.924563 34.729884 50.148251
F 18.229352 57.883141 6.491100
F 18.076958 57.883141 28.319675
F 17.924563 57.883141 50.148251
F 44.963804 11.576626 6.677744
F 44.811409 11.576626 28.506319
F 44.659015 11.576626 50.334895
F 44.963804 34.729884 6.677744
F 44.811409 34.729884 28.506319
F 44.659015 34.729884 50.334895
F 44.963804 57.883141 6.677744
F 44.811409 57.883141 28.506319
F 44.659015 57.883141 50.334895
F 18.229352 19.294382 6.491100
F 18.076958 19.294382 28.319676
F 17.924563 19.294382 50.148251
F 18.229352 42.447639 6.491100
F 18.076958 42.447639 28.319676
F 17.924563 42.447639 50.148251
F 18.229352 65.600897 6.491100
F 18.076958 65.600897 28.319676
F 17.924563 65.600897 50.148251
F 44.963804 19.294382 6.677744
F 44.811409 19.294382 28.506320
F 44.659015 19.294382 50.334895
F 44.963804 42.447639 6.677744
F 44.811409 42.447639 28.506320
F 44.659015 42.447639 50.334895
F 44.963804 65.600897 6.677744
F 44.811409 65.600897 28.506320
F 44.659015 65.600897 50.334895
F 0.425447 3.858875 3.638097
F 0.273052 3.858875 25.466672
F 0.120658 3.858875 47.295248
F 0.425447 27.012133 3.638097
F 0.273052 27.012133 25.466672
F 0.120658 27.012133 47.295248
F 0.425447 50.165390 3.638097
F 0.273052 50.165390 25.466672
F 0.120658 50.165390 47.295248
F 27.159899 3.858875 3.824742
F 27.007504 3.858875 25.653317
F 26.855109 3.858875 47.481893
F 27.159899 27.012133 3.824742
F 27.007504 27.012133 25.653317
F 26.855109 27.012133 47.481893
F 27.159899 50.165390 3.824742
F 27.007504 50.165390 25.653317
F 26.855109 50.165390 47.481893
F 0.425447 11.576625 3.638097
F 0.273052 11.576625 25.466672
F 0.120658 11.576625 47.295248
F 0.425447 34.729883 3.638097
F 0.273052 34.729883 25.466672
F 0.120658 34.729883 47.295248
F 0.425447 57.883140 3.638097
F 0.273052 57.883140 25.466672
F 0.120658 57.883140 47.295248
F 27.159899 11.576625 3.824742
F 27.007504 11.576625 25.653317
F 26.855109 11.576625 47.481893
F 27.159899 34.729883 3.824742
F 27.007504 34.729883 25.653317
F 26.855109 34.729883 47.481893
F 27.159899 57.883140 3.824742
F 27.007504 57.883140 25.653317
F 26.855109 57.883140 47.481893
F 0.425447 19.294381 3.638096
F 0.273052 19.294381 25.466672
F 0.120658 19.294381 47.295247
F 0.425447 42.447638 3.638096
F 0.273052 42.447638 25.466672
F 0.120658 42.447638 47.295247
F 0.425447 65.600896 3.638096
F 0.273052 65.600896 25.466672
F 0.120658 65.600896 47.295247
F 27.159899 19.294381 3.824741
F 27.007504 19.294381 25.653317
F 26.855109 19.294381 47.481892
F 27.159899 42.447638 3.824741
F 27.007504 42.447638 25.653317
F 26.855109 42.447638 47.481892
F 27.159899 65.600896 3.824741
F 27.007504 65.600896 25.653317
F 26.855109 65.600896 47.481892
F 9.336926 3.858875 3.700312
F 9.184531 3.858875 25.528887
F 9.032137 3.858875 47.357463
F 9.336926 27.012133 3.700312
F 9.184531 27.012133 25.528887
F 9.032137 27.012133 47.357463
F 9.336926 50.165390 3.700312
F 9.184531 50.165390 25.528887
F 9.032137 50.165390 47.357463
F 36.071378 3.858875 3.886957
F 35.918984 3.858875 25.715532
F 35.766589 3.858875 47.544108
F 36.071378 27.012133 3.886957
F 35.918984 27.012133 25.715532
F 35.766589 27.012133 47.544108
F 36.071378 50.165390 3.886957
F 35.918984 50.165390 25.715532
F 35.766589 50.165390 47.544108
F 9.336926 11.576625 3.700312
F 9.184531 11.576625 25.528887
F 9.032137 11.576625 47.357462
F 9.336926 34.729883 3.700312
F 9.184531 34.729883 25.528887
F 9.032137 34.729883 47.357462
F 9.336926 57.883140 3.700312
F 9.184531 57.883140 25.528887
F 9.032137 57.883140 47.357462
F 36.071378 11.576625 3.886957
F 35.918984 11.576625 25.715532
F 35.766589 11.576625 47.544107
F 36.071378 34.729883 3.886957
F 35.918984 34.729883 25.715532
F 35.766589 34.729883 47.544107
F 36.071378 57.883140 3.886957
F 35.918984 57.883140 25.715532
F 35.766589 57.883140 47.544107
F 9.336926 19.294381 3.700311
F 9.184531 19.294381 25.528887
F 9.032137 19.294381 47.357462
F 9.336926 42.447638 3.700311
F 9.184531 42.447638 25.528887
F 9.032137 42.447638 47.357462
F 9.336926 65.600896 3.700311
F 9.184531 65.600896 25.528887
F 9.032137 65.600896 47.357462
F 36.071378 19.294381 3.886956
F 35.918984 19.294381 25.715532
F 35.766589 19.294381 47.544107
F 36.071378 42.447638 3.886956
F 35.918984 42.447638 25.715532
F 35.766589 42.447638 47.544107
F 36.071378 65.600896 3.886956
F 35.918984 65.600896 25.715532
F 35.766589 65.600896 47.544107
F 18.248414 3.858876 3.762526
F 18.096019 3.858876 25.591101
F 17.943624 3.858876 47.419677
F 18.248414 27.012133 3.762526
F 18.096019 27.012133 25.591101
F 17.943624 27.012133 47.419677
F 18.248414 50.165391 3.762526
F 18.096019 50.165391 25.591101
F 17.943624 50.165391 47.419677
F 44.982865 3.858876 3.949171
F 44.830471 3.858876 25.777746
F 44.678076 3.858876 47.606322
F 44.982865 27.012133 3.949171
F 44.830471 27.012133 25.777746
F 44.678076 27.012133 47.606322
F 44.982865 50.165391 3.949171
F 44.830471 50.165391 25.777746
F 44.678076 50.165391 47.606322
F 18.248414 11.576626 3.762526
F 18.096019 11.576626 25.591101
F 17.943624 11.576626 47.419676
F 18.248414 34.729883 3.762526
F 18.096019 34.729883 25.591101
F 17.943624 34.729883 47.419676
F 18.248414 57.883141 3.762526
F 18.096019 57.883141 25.591101
F 17.943624 57.883141 47.419676
F 44.982865 11.576626 3.949171
F 44.830471 11.576626 25.777746
F 44.678076 11.576626 47.606321
F 44.982865 34.729883 3.949171
F 44.830471 34.729883 25.777746
F 44.678076 34.729883 47.606321
F 44.982865 57.883141 3.949171
F 44.830471 57.883141 25.777746
F 44.678076 57.883141 47.606321
F 18.248414 19.294381 3.762525
F 18.096019 19.294381 25.591101
F 17.943624 19.294381 47.419676
F 18.248414 42.447639 3.762525
F 18.096019 42.447639 25.591101
F 17.943624 42.447639 47.419676
F 18.248414 65.600896 3.762525
F 18.096019 65.600896 25.591101
F 17.943624 65.600896 47.419676
F 44.982865 19.294381 3.949170
F 44.830471 19.294381 25.777746
F 44.678076 19.294381 47.606321
F 44.982865 42.447639 3.949170
F 44.830471 42.447639 25.777746
F 44.678076 42.447639 47.606321
F 44.982865 65.600896 3.949170
F 44.830471 65.600896 25.777746
F 44.678076 65.600896 47.606321
F 0.450836 1.286291 0.000001
F 0.298442 1.286291 21.828577
F 0.146047 1.286291 43.657152
F 0.450836 24.439549 0.000001
F 0.298442 24.439549 21.828577
F 0.146047 24.439549 43.657152
F 0.450836 47.592806 0.000001
F 0.298442 47.592806 21.828577
F 0.146047 47.592806 43.657152
F 27.185288 1.286291 0.186646
F 27.032893 1.286291 22.015222
F 26.880498 1.286291 43.843797
F 27.185288 24.439549 0.186646
F 27.032893 24.439549 22.015222
F 26.880498 24.439549 43.843797
F 27.185288 47.592806 0.186646
F 27.032893 47.592806 22.015222
F 26.880498 47.592806 43.843797
F 0.450836 9.004040 0.000001
F 0.298442 9.004040 21.828577
F 0.146047 9.004040 43.657152
F 0.450836 32.157298 0.000001
F 0.298442 32.157298 21.828577
F 0.146047 32.157298 43.657152
F 0.450836 55.310555 0.000001
F 0.298442 55.310555 21.828577
F 0.146047 55.310555 43.657152
F 27.185288 9.004040 0.186646
F 27.032893 9.004040 22.015222
F 26.880498 9.004040 43.843797
F 27.185288 32.157298 0.186646
F 27.032893 32.157298 22.015222
F 26.880498 32.157298 43.843797
F 27.185288 55.310555 0.186646
F 27.032893 55.310555 22.015222
F 26.880498 55.310555 43.843797
F 0.450836 16.721796 0.000000
F 0.298442 16.721796 21.828576
F 0.146047 16.721796 43.657151
F 0.450836 39.875053 0.000000
F 0.298442 39.875053 21.828576
F 0.146047 39.875053 43.657151
F 0.450836 63.028311 0.000000
F 0.298442 63.028311 21.828576
F 0.146047 63.028311 43.657151
F 27.185288 16.721796 0.186645
F 27.032893 16.721796 22.015221
F 26.880498 16.721796 43.843796
F 27.185288 39.875053 0.186645
F 27.032893 39.875053 22.015221
F 26.880498 39.875053 43.843796
F 27.185288 63.028311 0.186645
F 27.032893 63.028311 22.015221
F 26.880498 63.028311 43.843796
F 9.362315 1.286291 0.062216
F 9.209920 1.286291 21.890792
F 9.057526 1.286291 43.719367
F 9.362315 24.439548 0.062216
F 9.209920 24.439548 21.890792
F 9.057526 24.439548 43.719367
F 9.362315 47.592806 0.062216
F 9.209920 47.592806 21.890792
F 9.057526 47.592806 43.719367
F 36.096767 1.286291 0.248861
F 35.944372 1.286291 22.077437
F 35.791977 1.286291 43.906012
F 36.096767 24.439548 0.248861
F 35.944372 24.439548 22.077437
F 35.791977 24.439548 43.906012
F 36.096767 47.592806 0.248861
F 35.944372 47.592806 22.077437
F 35.791977 47.592806 43.906012
F 9.362315 9.004040 0.062216
F 9.209920 9.004040 21.890792
F 9.057526 9.004040 43.719367
F 9.362315 32.157298 0.062216
F 9.209920 32.157298 21.890792
F 9.057526 32.157298 43.719367
F 9.362315 55.310555 0.062216
F 9.209920 55.310555 21.890792
F 9.057526 55.310555 43.719367
F 36.096767 9.004040 0.248861
F 35.944372 9.004040 22.077437
F 35.791977 9.004040 43.906012
F 36.096767 32.157298 0.248861
F 35.944372 32.157298 22.077437
F 35.791977 32.157298 43.906012
F 36.096767 55.310555 0.248861
F 35.944372 55.310555 22.077437
F 35.791977 55.310555 43.906012
F 9.362315 16.721795 0.062215
F 9.209920 16.721795 21.890791
F 9.057526 16.721795 43.719366
F 9.362315 39.875053 0.062215
F 9.209920 39.875053 21.890791
F 9.057526 39.875053 43.719366
F 9.362315 63.028310 0.062215
F 9.209920 63.028310 21.890791
F 9.057526 63.028310 43.719366
F 36.096767 16.721795 0.248860
F 35.944372 16.721795 22.077436
F 35.791977 16.721795 43.906011
F 36.096767 39.875053 0.248860
F 35.944372 39.875053 22.077436
F 35.791977 39.875053 43.906011
F 36.096767 63.028310 0.248860
F 35.944372 63.028310 22.077436
F 35.791977 63.028310 43.906011
F 18.273802 1.286290 0.124430
F 18.121407 1.286290 21.953005
F 17.969013 1.286290 43.781581
F 18.273802 24.439547 0.124430
F 18.121407 24.439547 21.953005
F 17.969013 24.439547 43.781581
F 18.273802 47.592805 0.124430
F 18.121407 47.592805 21.953005
F 17.969013 47.592805 43.781581
F 45.008254 1.286290 0.311075
F 44.855860 1.286290 22.139650
F 44.703465 1.286290 43.968226
F 45.008254 24.439547 0.311075
F 44.855860 24.439547 22.139650
F 44.703465 24.439547 43.968226
F 45.008254 47.592805 0.311075
F 44.855860 47.592805 22.139650
F 44.703465 47.592805 43.968226
F 18.273802 9.004039 0.124430
F 18.121407 9.004039 21.953005
F 17.969013 9.004039 43.781581
F 18.273802 32.157296 0.124430
F 18.121407 32.157296 21.953005
F 17.969013 32.157296 43.781581
F 18.273802 55.310554 0.124430
F 18.121407 55.310554 21.953005
F 17.969013 55.310554 43.781581
F 45.008254 9.004039 0.311075
F 44.855860 9.004039 22.139650
F 44.703465 9.004039 43.968226
F 45.008254 32.157296 0.311075
F 44.855860 32.157296 22.139650
F 44.703465 32.157296 43.968226
F 45.008254 55.310554 0.311075
F 44.855860 55.310554 22.139650
F 44.703465 55.310554 43.968226
F 18.273802 16.721794 0.124429
F 18.121407 16.721794 21.953005
F 17.969013 16.721794 43.781580
F 18.273802 39.875052 0.124429
F 18.121407 39.875052 21.953005
F 17.969013 39.875052 43.781580
F 18.273802 63.028309 0.124429
F 18.121407 63.028309 21.953005
F 17.969013 63.028309 43.781580
F 45.008254 16.721794 0.311074
F 44.855860 16.721794 22.139650
F 44.703465 16.721794 43.968225
F 45.008254 39.875052 0.311074
F 44.855860 39.875052 22.139650
F 44.703465 39.875052 43.968225
F 45.008254 63.028309 0.311074
F 44.855860 63.028309 22.139650
F 44.703465 63.028309 43.968225
F 2.653319 7.717750 3.653651
F 2.500924 7.717750 25.482226
F 2.348529 7.717750 47.310802
F 2.653319 30.871007 3.653651
F 2.500924 30.871007 25.482226
F 2.348529 30.871007 47.310802
F 2.653319 54.024265 3.653651
F 2.500924 54.024265 25.482226
F 2.348529 54.024265 47.310802
F 29.387770 7.717750 3.840296
F 29.235376 7.717750 25.668871
F 29.082981 7.717750 47.497447
F 29.387770 30.871007 3.840296
F 29.235376 30.871007 25.668871
F 29.082981 30.871007 47.497447
F 29.387770 54.024265 3.840296
F 29.235376 54.024265 25.668871
F 29.082981 54.024265 47.497447
F 2.653319 15.435503 3.653650
F 2.500924 15.435503 25.482225
F 2.348529 15.435503 47.310801
F 2.653319 38.588760 3.653650
F 2.500924 38.588760 25.482225
F 2.348529 38.588760 47.310801
F 2.653319 61.742018 3.653650
F 2.500924 61.742018 25.482225
F 2.348529 61.742018 47.310801
F 29.387770 15.435503 3.840295
F 29.235376 15.435503 25.668870
F 29.082981 15.435503 47.497446
F 29.387770 38.588760 3.840295
F 29.235376 38.588760 25.668870
F 29.082981 38.588760 47.497446
F 29.387770 61.742018 3.840295
F 29.235376 61.742018 25.668870
F 29.082981 61.742018 47.497446
F 2.653319 0.000000 3.653651
F 2.500924 0.000000 25.482226
F 2.348529 0.000000 47.310802
F 2.653319 23.153258 3.653651
F 2.500924 23.153258 25.482226
F 2.348529 23.153258 47.310802
F 2.653319 46.306515 3.653651
F 2.500924 46.306515 25.482226
F 2.348529 46.306515 47.310802
F 29.387770 0.000000 3.840296
F 29.235376 0.000000 25.668871
F 29.082981 0.000000 47.497447
F 29.387770 23.153258 3.840296
F 29.235376 23.153258 25.668871
F 29.082981 23.153258 47.497447
F 29.387770 46.306515 3.840296
F 29.235376 46.306515 25.668871
F 29.082981 46.306515 47.497447
F 11.564800 7.717750 3.715866
F 11.412405 7.717750 25.544441
F 11.260010 7.717750 47.373017
F 11.564800 30.871007 3.715866
F 11.412405 30.871007 25.544441
F 11.260010 30.871007 47.373017
F 11.564800 54.024265 3.715866
F 11.412405 54.024265 25.544441
F 11.260010 54.024265 47.373017
F 38.299251 7.717750 3.902511
F 38.146856 7.717750 25.731086
F 37.994462 7.717750 47.559662
F 38.299251 30.871007 3.902511
F 38.146856 30.871007 25.731086
F 37.994462 30.871007 47.559662
F 38.299251 54.024265 3.902511
F 38.146856 54.024265 25.731086
F 37.994462 54.024265 47.559662
F 11.564800 15.435502 3.715865
F 11.412405 15.435502 25.544440
F 11.260010 15.435502 47.373016
F 11.564800 38.588760 3.715865
F 11.412405 38.588760 25.544440
F 11.260010 38.588760 47.373016
F 11.564800 61.742017 3.715865
F 11.412405 61.742017 25.544440
F 11.260010 61.742017 47.373016
F 38.299251 15.435502 3.902510
F 38.146856 15.435502 25.731085
F 37.994462 15.435502 47.559661
F 38.299251 38.588760 3.902510
F 38.146856 38.588760 25.731085
F 37.994462 38.588760 47.559661
F 38.299251 61.742017 3.902510
F 38.146856 61.742017 25.731085
F 37.994462 61.742017 47.559661
F 11.564800 0.000000 3.715866
F 11.412405 0.000000 25.544441
F 11.260010 0.000000 47.373017
F 11.564800 23.153258 3.715866
F 11.412405 23.153258 25.544441
F 11.260010 23.153258 47.373017
F 11.564800 46.306515 3.715866
F 11.412405 46.306515 25.544441
F 11.260010 46.306515 47.373017
F 38.299251 0.000000 3.902511
F 38.146856 0.000000 25.731086
F 37.994462 0.000000 47.559662
F 38.299251 23.153258 3.902511
F 38.146856 23.153258 25.731086
F 37.994462 23.153258 47.559662
F 38.299251 46.306515 3.902511
F 38.146856 46.306515 25.731086
F 37.994462 46.306515 47.559662
F 20.476288 7.717750 3.778080
F 20.323893 7.717750 25.606655
F 20.171498 7.717750 47.435231
F 20.476288 30.871008 3.778080
F 20.323893 30.871008 25.606655
F 20.171498 30.871008 47.435231
F 20.476288 54.024265 3.778080
F 20.323893 54.024265 25.606655
F 20.171498 54.024265 47.435231
F 47.210739 7.717750 3.964725
F 47.058344 7.717750 25.793300
F 46.905950 7.717750 47.621876
F 47.210739 30.871008 3.964725
F 47.058344 30.871008 25.793300
F 46.905950 30.871008 47.621876
F 47.210739 54.024265 3.964725
F 47.058344 54.024265 25.793300
F 46.905950 54.024265 47.621876
F 20.476288 15.435503 3.778079
F 20.323893 15.435503 25.606654
F 20.171498 15.435503 47.435230
F 20.476288 38.588760 3.778079
F 20.323893 38.588760 25.606654
F 20.171498 38.588760 47.435230
F 20.476288 61.742018 3.778079
F 20.323893 61.742018 25.606654
F 20.171498 61.742018 47.435230
F 47.210739 15.435503 3.964724
F 47.058344 15.435503 25.793299
F 46.905950 15.435503 47.621875
F 47.210739 38.588760 3.964724
F 47.058344 38.588760 25.793299
F 46.905950 38.588760 47.621875
F 47.210739 61.742018 3.964724
F 47.058344 61.742018 25.793299
F 46.905950 61.742018 47.621875
F 20.476288 0.000001 3.778080
F 20.323893 0.000001 25.606655
F 20.171498 0.000001 47.435231
F 20.476288 23.153258 3.778080
F 20.323893 23.153258 25.606655
F 20.171498 23.153258 47.435231
F 20.476288 46.306516 3.778080
F 20.323893 46.306516 25.606655
F 20.171498 46.306516 47.435231
F 47.210739 0.000001 3.964725
F 47.058344 0.000001 25.793300
F 46.905950 0.000001 47.621876
F 47.210739 23.153258 3.964725
F 47.058344 23.153258 25.793300
F 46.905950 23.153258 47.621876
F 47.210739 46.306516 3.964725
F 47.058344 46.306516 25.793300
F 46.905950 46.306516 47.621876
F 2.678704 5.145166 0.015556
F 2.526309 5.145166 21.844131
F 2.373915 5.145166 43.672706
F 2.678704 28.298423 0.015556
F 2.526309 28.298423 21.844131
F 2.373915 28.298423 43.672706
F 2.678704 51.451681 0.015556
F 2.526309 51.451681 21.844131
F 2.373915 51.451681 43.672706
F 29.413155 5.145166 0.202200
F 29.260761 5.145166 22.030775
F 29.108366 5.145166 43.859350
F 29.413155 28.298423 0.202200
F 29.260761 28.298423 22.030775
F 29.108366 28.298423 43.859350
F 29.413155 51.451681 0.202200
F 29.260761 51.451681 22.030775
F 29.108366 51.451681 43.859350
F 2.678704 12.862918 0.015555
F 2.526309 12.862918 21.844130
F 2.373915 12.862918 43.672705
F 2.678704 36.016175 0.015555
F 2.526309 36.016175 21.844130
F 2.373915 36.016175 43.672705
F 2.678704 59.169433 0.015555
F 2.526309 59.169433 21.844130
F 2.373915 59.169433 43.672705
F 29.413155 12.862918 0.202199
F 29.260761 12.862918 22.030774
F 29.108366 12.862918 43.859349
F 29.413155 36.016175 0.202199
F 29.260761 36.016175 22.030774
F 29.108366 36.016175 43.859349
F 29.413155 59.169433 0.202199
F 29.260761 59.169433 22.030774
F 29.108366 59.169433 43.859349
F 2.678704 20.580673 0.015555
F 2.526309 20.580673 21.844131
F 2.373915 20.580673 43.672706
F 2.678704 43.733931 0.015555
F 2.526309 43.733931 21.844131
F 2.373915 43.733931 43.672706
F 2.678704 66.887188 0.015555
F 2.526309 66.887188 21.844131
F 2.373915 66.887188 43.672706
F 29.413155 20.580673 0.202199
F 29.260761 20.580673 22.030775
F 29.108366 20.580673 43.859350
F 29.413155 43.733931 0.202199
F 29.260761 43.733931 22.030775
F 29.108366 43.733931 43.859350
F 29.413155 66.887188 0.202199
F 29.260761 66.887188 22.030775
F 29.108366 66.887188 43.859350
F 11.590184 5.145165 0.077770
F 11.437789 5.145165 21.906345
F 11.285394 5.145165 43.734921
F 11.590184 28.298422 0.077770
F 11.437789 28.298422 21.906345
F 11.285394 28.298422 43.734921
F 11.590184 51.451680 0.077770
F 11.437789 51.451680 21.906345
F 11.285394 51.451680 43.734921
F 38.324635 5.145165 0.264414
F 38.172241 5.145165 22.092989
F 38.019846 5.145165 43.921565
F 38.324635 28.298422 0.264414
F 38.172241 28.298422 22.092989
F 38.019846 28.298422 43.921565
F 38.324635 51.451680 0.264414
F 38.172241 51.451680 22.092989
F 38.019846 51.451680 43.921565
F 11.590184 12.862917 0.077769
F 11.437789 12.862917 21.906344
F 11.285394 12.862917 43.734920
F 11.590184 36.016174 0.077769
F 11.437789 36.016174 21.906344
F 11.285394 36.016174 43.734920
F 11.590184 59.169432 0.077769
F 11.437789 59.169432 21.906344
F 11.285394 59.169432 43.734920
F 38.324635 12.862917 0.264413
F 38.172241 12.862917 22.092988
F 38.019846 12.862917 43.921564
F 38.324635 36.016174 0.264413
F 38.172241 36.016174 22.092988
F 38.019846 36.016174 43.921564
F 38.324635 59.169432 0.264413
F 38.172241 59.169432 22.092988
F 38.019846 59.169432 43.921564
F 11.590184 20.580672 0.077770
F 11.437789 20.580672 21.906345
F 11.285394 20.580672 43.734921
F 11.590184 43.733930 0.077770
F 11.437789 43.733930 21.906345
F 11.285394 43.733930 43.734921
F 11.590184 66.887187 0.077770
F 11.437789 66.887187 21.906345
F 11.285394 66.887187 43.734921
F 38.324635 20.580672 0.264414
F 38.172241 20.580672 22.092989
F 38.019846 20.580672 43.921565
F 38.324635 43.733930 0.264414
F 38.172241 43.733930 22.092989
F 38.019846 43.733930 43.921565
F 38.324635 66.887187 0.264414
F 38.172241 66.887187 22.092989
F 38.019846 66.887187 43.921565
F 20.501674 5.145164 0.139984
F 20.349279 5.145164 21.968560
F 20.196884 5.145164 43.797135
F 20.501674 28.298422 0.139984
F 20.349279 28.298422 21.968560
F 20.196884 28.298422 43.797135
F 20.501674 51.451679 0.139984
F 20.349279 51.451679 21.968560
F 20.196884 51.451679 43.797135
F 47.236125 5.145164 0.326628
F 47.083730 5.145164 22.155204
F 46.931336 5.145164 43.983779
F 47.236125 28.298422 0.326628
F 47.083730 28.298422 22.155204
F 46.931336 28.298422 43.983779
F 47.236125 51.451679 0.326628
F 47.083730 51.451679 22.155204
F 46.931336 51.451679 43.983779
F 20.501674 12.862916 0.139984
F 20.349279 12.862916 21.968559
F 20.196884 12.862916 43.797134
F 20.501674 36.016174 0.139984
F 20.349279 36.016174 21.968559
F 20.196884 36.016174 43.797134
F 20.501674 59.169431 0.139984
F 20.349279 59.169431 21.968559
F 20.196884 59.169431 43.797134
F 47.236125 12.862916 0.326628
F 47.083730 12.862916 22.155203
F 46.931336 12.862916 43.983778
F 47.236125 36.016174 0.326628
F 47.083730 36.016174 22.155203
F 46.931336 36.016174 43.983778
F 47.236125 59.169431 0.326628
F 47.083730 59.169431 22.155203
F 46.931336 59.169431 43.983778
F 20.501674 20.580672 0.139984
F 20.349279 20.580672 21.968560
F 20.196884 20.580672 43.797135
F 20.501674 43.733929 0.139984
F 20.349279 43.733929 21.968560
F 20.196884 43.733929 43.797135
F 20.501674 66.887187 0.139984
F 20.349279 66.887187 21.968560
F 20.196884 66.887187 43.797135
F 47.236125 20.580672 0.326628
F 47.083730 20.580672 22.155204
F 46.931336 20.580672 43.983779
F 47.236125 43.733929 0.326628
F 47.083730 43.733929 22.155204
F 46.931336 43.733929 43.983779
F 47.236125 66.887187 0.326628
F 47.083730 66.887187 22.155204
F 46.931336 66.887187 43.983779
F 2.659667 5.145165 2.744125
F 2.507272 5.145165 24.572701
F 2.354877 5.145165 46.401276
F 2.659667 28.298423 2.744125
F 2.507272 28.298423 24.572701
F 2.354877 28.298423 46.401276
F 2.659667 51.451680 2.744125
F 2.507272 51.451680 24.572701
F 2.354877 51.451680 46.401276
F 29.394118 5.145165 2.930770
F 29.241723 5.145165 24.759346
F 29.089329 5.145165 46.587921
F 29.394118 28.298423 2.930770
F 29.241723 28.298423 24.759346
F 29.089329 28.298423 46.587921
F 29.394118 51.451680 2.930770
F 29.241723 51.451680 24.759346
F 29.089329 51.451680 46.587921
F 2.659667 12.862917 2.744126
F 2.507272 12.862917 24.572702
F 2.354877 12.862917 46.401277
F 2.659667 36.016175 2.744126
F 2.507272 36.016175 24.572702
F 2.354877 36.016175 46.401277
F 2.659667 59.169432 2.744126
F 2.507272 59.169432 24.572702
F 2.354877 59.169432 46.401277
F 29.394118 12.862917 2.930771
F 29.241723 12.862917 24.759347
F 29.089329 12.862917 46.587922
F 29.394118 36.016175 2.930771
F 29.241723 36.016175 24.759347
F 29.089329 36.016175 46.587922
F 29.394118 59.169432 2.930771
F 29.241723 59.169432 24.759347
F 29.089329 59.169432 46.587922
F 2.659667 20.580673 2.744126
F 2.507272 20.580673 24.572701
F 2.354877 20.580673 46.401276
F 2.659667 43.733930 2.744126
F 2.507272 43.733930 24.572701
F 2.354877 43.733930 46.401276
F 2.659667 66.887188 2.744126
F 2.507272 66.887188 24.572701
F 2.354877 66.887188 46.401276
F 29.394118 20.580673 2.930771
F 29.241723 20.580673 24.759346
F 29.089329 20.580673 46.587921
F 29.394118 43.733930 2.930771
F 29.241723 43.733930 24.759346
F 29.089329 43.733930 46.587921
F 29.394118 66.887188 2.930771
F 29.241723 66.887188 24.759346
F 29.089329 66.887188 46.587921
F 11.571147 5.145165 2.806341
F 11.418753 5.145165 24.634916
F 11.266358 5.145165 46.463492
F 11.571147 28.298422 2.806341
F 11.418753 28.298422 24.634916
F 11.266358 28.298422 46.463492
F 11.571147 51.451680 2.806341
F 11.418753 51.451680 24.634916
F 11.266358 51.451680 46.463492
F 38.305599 5.145165 2.992986
F 38.153204 5.145165 24.821561
F 38.000810 5.145165 46.650137
F 38.305599 28.298422 2.992986
F 38.153204 28.298422 24.821561
F 38.000810 28.298422 46.650137
F 38.305599 51.451680 2.992986
F 38.153204 51.451680 24.821561
F 38.000810 51.451680 46.650137
F 11.571147 12.862917 2.806342
F 11.418753 12.862917 24.634917
F 11.266358 12.862917 46.463493
F 11.571147 36.016175 2.806342
F 11.418753 36.016175 24.634917
F 11.266358 36.016175 46.463493
F 11.571147 59.169432 2.806342
F 11.418753 59.169432 24.634917
F 11.266358 59.169432 46.463493
F 38.305599 12.862917 2.992987
F 38.153204 12.862917 24.821562
F 38.000810 12.862917 46.650138
F 38.305599 36.016175 2.992987
F 38.153204 36.016175 24.821562
F 38.000810 36.016175 46.650138
F 38.305599 59.169432 2.992987
F 38.153204 59.169432 24.821562
F 38.000810 59.169432 46.650138
F 11.571147 20.580672 2.806341
F 11.418753 20.580672 24.634917
F 11.266358 20.580672 46.463492
F 11.571147 43.733930 2.806341
F 11.418753 43.733930 24.634917
F 11.266358 43.733930 46.463492
F 11.571147 66.887187 2.806341
F 11.418753 66.887187 24.634917
F 11.266358 66.887187 46.463492
F 38.305599 20.580672 2.992986
F 38.153204 20.580672 24.821562
F 38.000810 20.580672 46.650137
F 38.305599 43.733930 2.992986
F 38.153204 43.733930 24.821562
F 38.000810 43.733930 46.650137
F 38.305599 66.887187 2.992986
F 38.153204 66.887187 24.821562
F 38.000810 66.887187 46.650137
F 20.482635 5.145164 2.868556
F 20.330241 5.145164 24.697132
F 20.177846 5.145164 46.525707
F 20.482635 28.298422 2.868556
F 20.330241 28.298422 24.697132
F 20.177846 28.298422 46.525707
F 20.482635 51.451679 2.868556
F 20.330241 51.451679 24.697132
F 20.177846 51.451679 46.525707
F 47.217088 5.145164 3.055201
F 47.064693 5.145164 24.883777
F 46.912298 5.145164 46.712352
F 47.217088 28.298422 3.055201
F 47.064693 28.298422 24.883777
F 46.912298 28.298422 46.712352
F 47.217088 51.451679 3.055201
F 47.064693 51.451679 24.883777
F 46.912298 51.451679 46.712352
F 20.482635 12.862917 2.868557
F 20.330241 12.862917 24.697133
F 20.177846 12.862917 46.525708
F 20.482635 36.016174 2.868557
F 20.330241 36.016174 24.697133
F 20.177846 36.016174 46.525708
F 20.482635 59.169432 2.868557
F 20.330241 59.169432 24.697133
F 20.177846 59.169432 46.525708
F 47.217088 12.862917 3.055202
F 47.064693 12.862917 24.883778
F 46.912298 12.862917 46.712353
F 47.217088 36.016174 3.055202
F 47.064693 36.016174 24.883778
F 46.912298 36.016174 46.712353
F 47.217088 59.169432 3.055202
F 47.064693 59.169432 24.883778
F 46.912298 59.169432 46.712353
F 20.482635 20.580672 2.868557
F 20.330241 20.580672 24.697132
F 20.177846 20.580672 46.525707
F 20.482635 43.733929 2.868557
F 20.330241 43.733929 24.697132
F 20.177846 43.733929 46.525707
F 20.482635 66.887187 2.868557
F 20.330241 66.887187 24.697132
F 20.177846 66.887187 46.525707
F 47.217088 20.580672 3.055202
F 47.064693 20.580672 24.883777
F 46.912298 20.580672 46.712352
F 47.217088 43.733929 3.055202
F 47.064693 43.733929 24.883777
F 46.912298 43.733929 46.712352
F 47.217088 66.887187 3.055202
F 47.064693 66.887187 24.883777
F 46.912298 66.887187 46.712352
F 2.634258 7.717749 6.382222
F 2.481863 7.717749 28.210798
F 2.329468 7.717749 50.039373
F 2.634258 30.871007 6.382222
F 2.481863 30.871007 28.210798
F 2.329468 30.871007 50.039373
F 2.634258 54.024264 6.382222
F 2.481863 54.024264 28.210798
F 2.329468 54.024264 50.039373
F 29.368709 7.717749 6.568866
F 29.216314 7.717749 28.397442
F 29.063920 7.717749 50.226017
F 29.368709 30.871007 6.568866
F 29.216314 30.871007 28.397442
F 29.063920 30.871007 50.226017
F 29.368709 54.024264 6.568866
F 29.216314 54.024264 28.397442
F 29.063920 54.024264 50.226017
F 2.634258 15.435502 6.382223
F 2.481863 15.435502 28.210799
F 2.329468 15.435502 50.039374
F 2.634258 38.588760 6.382223
F 2.481863 38.588760 28.210799
F 2.329468 38.588760 50.039374
F 2.634258 61.742017 6.382223
F 2.481863 61.742017 28.210799
F 2.329468 61.742017 50.039374
F 29.368709 15.435502 6.568867
F 29.216314 15.435502 28.397443
F 29.063920 15.435502 50.226018
F 29.368709 38.588760 6.568867
F 29.216314 38.588760 28.397443
F 29.063920 38.588760 50.226018
F 29.368709 61.742017 6.568867
F 29.216314 61.742017 28.397443
F 29.063920 61.742017 50.226018
F 2.634258 0.000000 6.382222
F 2.481863 0.000000 28.210798
F 2.329468 0.000000 50.039373
F 2.634258 23.153257 6.382222
F 2.481863 23.153257 28.210798
F 2.329468 23.153257 50.039373
F 2.634258 46.306515 6.382222
F 2.481863 46.306515 28.210798
F 2.329468 46.306515 50.039373
F 29.368709 0.000000 6.568866
F 29.216314 0.000000 28.397442
F 29.063920 0.000000 50.226017
F 29.368709 23.153257 6.568866
F 29.216314 23.153257 28.397442
F 29.063920 23.153257 50.226017
F 29.368709 46.306515 6.568866
F 29.216314 46.306515 28.397442
F 29.063920 46.306515 50.226017
F 11.545737 7.717750 6.444437
F 11.393343 7.717750 28.273012
F 11.240948 7.717750 50.101588
F 11.545737 30.871007 6.444437
F 11.393343 30.871007 28.273012
F 11.240948 30.871007 50.101588
F 11.545737 54.024265 6.444437
F 11.393343 54.024265 28.273012
F 11.240948 54.024265 50.101588
F 38.280189 7.717750 6.631082
F 38.127794 7.717750 28.459657
F 37.975399 7.717750 50.288232
F 38.280189 30.871007 6.631082
F 38.127794 30.871007 28.459657
F 37.975399 30.871007 50.288232
F 38.280189 54.024265 6.631082
F 38.127794 54.024265 28.459657
F 37.975399 54.024265 50.288232
F 11.545737 15.435503 6.444438
F 11.393343 15.435503 28.273013
F 11.240948 15.435503 50.101589
F 11.545737 38.588760 6.444438
F 11.393343 38.588760 28.273013
F 11.240948 38.588760 50.101589
F 11.545737 61.742018 6.444438
F 11.393343 61.742018 28.273013
F 11.240948 61.742018 50.101589
F 38.280189 15.435503 6.631083
F 38.127794 15.435503 28.459658
F 37.975399 15.435503 50.288233
F 38.280189 38.588760 6.631083
F 38.127794 38.588760 28.459658
F 37.975399 38.588760 50.288233
F 38.280189 61.742018 6.631083
F 38.127794 61.742018 28.459658
F 37.975399 61.742018 50.288233
F 11.545737 0.000000 6.444437
F 11.393343 0.000000 28.273012
F 11.240948 0.000000 50.101588
F 11.545737 23.153258 6.444437
F 11.393343 23.153258 28.273012
F 11.240948 23.153258 50.101588
F 11.545737 46.306515 6.444437
F 11.393343 46.306515 28.273012
F 11.240948 46.306515 50.101588
F 38.280189 0.000000 6.631082
F 38.127794 0.000000 28.459657
F 37.975399 0.000000 50.288232
F 38.280189 23.153258 6.631082
F 38.127794 23.153258 28.459657
F 37.975399 23.153258 50.288232
F 38.280189 46.306515 6.631082
F 38.127794 46.306515 28.459657
F 37.975399 46.306515 50.288232
F 20.457226 7.717751 6.506652
F 20.304831 7.717751 28.335228
F 20.152437 7.717751 50.163803
F 20.457226 30.871008 6.506652
F 20.304831 30.871008 28.335228
F 20.152437 30.871008 50.163803
F 20.457226 54.024266 6.506652
F 20.304831 54.024266 28.335228
F 20.152437 54.024266 50.163803
F 47.191678 7.717751 6.693297
F 47.039283 7.717751 28.521873
F 46.886888 7.717751 50.350448
F 47.191678 30.871008 6.693297
F 47.039283 30.871008 28.521873
F 46.886888 30.871008 50.350448
F 47.191678 54.024266 6.693297
F 47.039283 54.024266 28.521873
F 46.886888 54.024266 50.350448
F 20.457226 15.435503 6.506653
F 20.304831 15.435503 28.335229
F 20.152437 15.435503 50.163804
F 20.457226 38.588761 6.506653
F 20.304831 38.588761 28.335229
F 20.152437 38.588761 50.163804
F 20.457226 61.742018 6.506653
F 20.304831 61.742018 28.335229
F 20.152437 61.742018 50.163804
F 47.191678 15.435503 6.693298
F 47.039283 15.435503 28.521874
F 46.886888 15.435503 50.350449
F 47.191678 38.588761 6.693298
F 47.039283 38.588761 28.521874
F 46.886888 38.588761 50.350449
F 47.191678 61.742018 6.693298
F 47.039283 61.742018 28.521874
F 46.886888 61.742018 50.350449
F 20.457226 0.000001 6.506652
F 20.304831 0.000001 28.335228
F 20.152437 0.000001 50.163803
F 20.457226 23.153259 6.506652
F 20.304831 23.153259 28.335228
F 20.152437 23.153259 50.163803
F 20.457226 46.306516 6.506652
F 20.304831 46.306516 28.335228
F 20.152437 46.306516 50.163803
F 47.191678 0.000001 6.693297
F 47.039283 0.000001 28.521873
F 46.886888 0.000001 50.350448
F 47.191678 23.153259 6.693297
F 47.039283 23.153259 28.521873
F 46.886888 23.153259 50.350448
F 47.191678 46.306516 6.693297
F 47.039283 46.306516 28.521873
F 46.886888 46.306516 50.350448
F 4.887538 1.286291 2.759680
F 4.735144 1.286291 24.588255
F 4.582749 1.286291 46.416831
F 4.887538 24.439548 2.759680
F 4.735144 24.439548 24.588255
F 4.582749 24.439548 46.416831
F 4.887538 47.592806 2.759680
F 4.735144 47.592806 24.588255
F 4.582749 47.592806 46.416831
F 31.621991 1.286291 2.946325
F 31.469596 1.286291 24.774900
F 31.317201 1.286291 46.603476
F 31.621991 24.439548 2.946325
F 31.469596 24.439548 24.774900
F 31.317201 24.439548 46.603476
F 31.621991 47.592806 2.946325
F 31.469596 47.592806 24.774900
F 31.317201 47.592806 46.603476
F 4.887538 9.004040 2.759680
F 4.735144 9.004040 24.588255
F 4.582749 9.004040 46.416831
F 4.887538 32.157298 2.759680
F 4.735144 32.157298 24.588255
F 4.582749 32.157298 46.416831
F 4.887538 55.310555 2.759680
F 4.735144 55.310555 24.588255
F 4.582749 55.310555 46.416831
F 31.621991 9.004040 2.946325
F 31.469596 9.004040 24.774900
F 31.317201 9.004040 46.603476
F 31.621991 32.157298 2.946325
F 31.469596 32.157298 24.774900
F 31.317201 32.157298 46.603476
F 31.621991 55.310555 2.946325
F 31.469596 55.310555 24.774900
F 31.317201 55.310555 46.603476
F 4.887538 16.721795 2.759681
F 4.735144 16.721795 24.588256
F 4.582749 16.721795 46.416831
F 4.887538 39.875053 2.759681
F 4.735144 39.875053 24.588256
F 4.582749 39.875053 46.416831
F 4.887538 63.028310 2.759681
F 4.735144 63.028310 24.588256
F 4.582749 63.028310 46.416831
F 31.621991 16.721795 2.946326
F 31.469596 16.721795 24.774901
F 31.317201 16.721795 46.603476
F 31.621991 39.875053 2.946326
F 31.469596 39.875053 24.774901
F 31.317201 39.875053 46.603476
F 31.621991 63.028310 2.946326
F 31.469596 63.028310 24.774901
F 31.317201 63.028310 46.603476
F 13.799021 1.286290 2.821895
F 13.646626 1.286290 24.650471
F 13.494232 1.286290 46.479046
F 13.799021 24.439548 2.821895
F 13.646626 24.439548 24.650471
F 13.494232 24.439548 46.479046
F 13.799021 47.592806 2.821895
F 13.646626 47.592806 24.650471
F 13.494232 47.592806 46.479046
F 40.533473 1.286290 3.008540
F 40.381078 1.286290 24.837116
F 40.228683 1.286290 46.665691
F 40.533473 24.439548 3.008540
F 40.381078 24.439548 24.837116
F 40.228683 24.439548 46.665691
F 40.533473 47.592806 3.008540
F 40.381078 47.592806 24.837116
F 40.228683 47.592806 46.665691
F 13.799021 9.004040 2.821895
F 13.646626 9.004040 24.650471
F 13.494232 9.004040 46.479046
F 13.799021 32.157297 2.821895
F 13.646626 32.157297 24.650471
F 13.494232 32.157297 46.479046
F 13.799021 55.310555 2.821895
F 13.646626 55.310555 24.650471
F 13.494232 55.310555 46.479046
F 40.533473 9.004040 3.008540
F 40.381078 9.004040 24.837116
F 40.228683 9.004040 46.665691
F 40.533473 32.157297 3.008540
F 40.381078 32.157297 24.837116
F 40.228683 32.157297 46.665691
F 40.533473 55.310555 3.008540
F 40.381078 55.310555 24.837116
F 40.228683 55.310555 46.665691
F 13.799021 16.721795 2.821896
F 13.646626 16.721795 24.650471
F 13.494232 16.721795 46.479047
F 13.799021 39.875053 2.821896
F 13.646626 39.875053 24.650471
F 13.494232 39.875053 46.479047
F 13.799021 63.028310 2.821896
F 13.646626 63.028310 24.650471
F 13.494232 63.028310 46.479047
F 40.533473 16.721795 3.008541
F 40.381078 16.721795 24.837116
F 40.228683 16.721795 46.665692
F 40.533473 39.875053 3.008541
F 40.381078 39.875053 24.837116
F 40.228683 39.875053 46.665692
F 40.533473 63.028310 3.008541
F 40.381078 63.028310 24.837116
F 40.228683 63.028310 46.665692
F 22.710509 1.286290 2.884110
F 22.558114 1.286290 24.712686
F 22.405720 1.286290 46.541261
F 22.710509 24.439548 2.884110
F 22.558114 24.439548 24.712686
F 22.405720 24.439548 46.541261
F 22.710509 47.592805 2.884110
F 22.558114 47.592805 24.712686
F 22.405720 47.592805 46.541261
F 49.444960 1.286290 3.070755
F 49.292566 1.286290 24.899331
F 49.140171 1.286290 46.727906
F 49.444960 24.439548 3.070755
F 49.292566 24.439548 24.899331
F 49.140171 24.439548 46.727906
F 49.444960 47.592805 3.070755
F 49.292566 47.592805 24.899331
F 49.140171 47.592805 46.727906
F 22.710509 9.004040 2.884110
F 22.558114 9.004040 24.712686
F 22.405720 9.004040 46.541261
F 22.710509 32.157297 2.884110
F 22.558114 32.157297 24.712686
F 22.405720 32.157297 46.541261
F 22.710509 55.310555 2.884110
F 22.558114 55.310555 24.712686
F 22.405720 55.310555 46.541261
F 49.444960 9.004040 3.070755
F 49.292566 9.004040 24.899331
F 49.140171 9.004040 46.727906
F 49.444960 32.157297 3.070755
F 49.292566 32.157297 24.899331
F 49.140171 32.157297 46.727906
F 49.444960 55.310555 3.070755
F 49.292566 55.310555 24.899331
F 49.140171 55.310555 46.727906
F 22.710509 16.721795 2.884111
F 22.558114 16.721795 24.712686
F 22.405720 16.721795 46.541262
F 22.710509 39.875052 2.884111
F 22.558114 39.875052 24.712686
F 22.405720 39.875052 46.541262
F 22.710509 63.028310 2.884111
F 22.558114 63.028310 24.712686
F 22.405720 63.028310 46.541262
F 49.444960 16.721795 3.070756
F 49.292566 16.721795 24.899331
F 49.140171 16.721795 46.727907
F 49.444960 39.875052 3.070756
F 49.292566 39.875052 24.899331
F 49.140171 39.875052 46.727907
F 49.444960 63.028310 3.070756
F 49.292566 63.028310 24.899331
F 49.140171 63.028310 46.727907
F 4.862124 3.858875 6.397775
F 4.709730 3.858875 28.226351
F 4.557335 3.858875 50.054926
F 4.862124 27.012132 6.397775
F 4.709730 27.012132 28.226351
F 4.557335 27.012132 50.054926
F 4.862124 50.165390 6.397775
F 4.709730 50.165390 28.226351
F 4.557335 50.165390 50.054926
F 31.596577 3.858875 6.584420
F 31.444182 3.858875 28.412996
F 31.291787 3.858875 50.241571
F 31.596577 27.012132 6.584420
F 31.444182 27.012132 28.412996
F 31.291787 27.012132 50.241571
F 31.596577 50.165390 6.584420
F 31.444182 50.165390 28.412996
F 31.291787 50.165390 50.241571
F 4.862124 11.576625 6.397775
F 4.709730 11.576625 28.226351
F 4.557335 11.576625 50.054926
F 4.862124 34.729882 6.397775
F 4.709730 34.729882 28.226351
F 4.557335 34.729882 50.054926
F 4.862124 57.883140 6.397775
F 4.709730 57.883140 28.226351
F 4.557335 57.883140 50.054926
F 31.596577 11.576625 6.584420
F 31.444182 11.576625 28.412996
F 31.291787 11.576625 50.241571
F 31.596577 34.729882 6.584420
F 31.444182 34.729882 28.412996
F 31.291787 34.729882 50.241571
F 31.596577 57.883140 6.584420
F 31.444182 57.883140 28.412996
F 31.291787 57.883140 50.241571
F 4.862124 19.294380 6.397776
F 4.709730 19.294380 28.226351
F 4.557335 19.294380 50.054927
F 4.862124 42.447638 6.397776
F 4.709730 42.447638 28.226351
F 4.557335 42.447638 50.054927
F 4.862124 65.600895 6.397776
F 4.709730 65.600895 28.226351
F 4.557335 65.600895 50.054927
F 31.596577 19.294380 6.584421
F 31.444182 19.294380 28.412996
F 31.291787 19.294380 50.241572
F 31.596577 42.447638 6.584421
F 31.444182 42.447638 28.412996
F 31.291787 42.447638 50.241572
F 31.596577 65.600895 6.584421
F 31.444182 65.600895 28.412996
F 31.291787 65.600895 50.241572
F 13.773607 3.858876 6.459991
F 13.621212 3.858876 28.288567
F 13.468818 3.858876 50.117142
F 13.773607 27.012134 6.459991
F 13.621212 27.012134 28.288567
F 13.468818 27.012134 50.117142
F 13.773607 50.165391 6.459991
F 13.621212 50.165391 28.288567
F 13.468818 50.165391 50.117142
F 40.508059 3.858876 6.646636
F 40.355664 3.858876 28.475212
F 40.203269 3.858876 50.303787
F 40.508059 27.012134 6.646636
F 40.355664 27.012134 28.475212
F 40.203269 27.012134 50.303787
F 40.508059 50.165391 6.646636
F 40.355664 50.165391 28.475212
F 40.203269 50.165391 50.303787
F 13.773607 11.576626 6.459991
F 13.621212 11.576626 28.288567
F 13.468818 11.576626 50.117142
F 13.773607 34.729884 6.459991
F 13.621212 34.729884 28.288567
F 13.468818 34.729884 50.117142
F 13.773607 57.883141 6.459991
F 13.621212 57.883141 28.288567
F 13.468818 57.883141 50.117142
F 40.508059 11.576626 6.646636
F 40.355664 11.576626 28.475212
F 40.203269 11.576626 50.303787
F 40.508059 34.729884 6.646636
F 40.355664 34.729884 28.475212
F 40.203269 34.729884 50.303787
F 40.508059 57.883141 6.646636
F 40.355664 57.883141 28.475212
F 40.203269 57.883141 50.303787
F 13.773607 19.294382 6.459992
F 13.621212 19.294382 28.288567
F 13.468818 19.294382 50.117143
F 13.773607 42.447639 6.459992
F 13.621212 42.447639 28.288567
F 13.468818 42.447639 50.117143
F 13.773607 65.600897 6.459992
F 13.621212 65.600897 28.288567
F 13.468818 65.600897 50.117143
F 40.508059 19.294382 6.646637
F 40.355664 19.294382 28.475212
F 40.203269 19.294382 50.303788
F 40.508059 42.447639 6.646637
F 40.355664 42.447639 28.475212
F 40.203269 42.447639 50.303788
F 40.508059 65.600897 6.646637
F 40.355664 65.600897 28.475212
F 40.203269 65.600897 50.303788
F 22.685097 3.858875 6.522206
F 22.532702 3.858875 28.350781
F 22.380308 3.858875 50.179357
F 22.685097 27.012133 6.522206
F 22.532702 27.012133 28.350781
F 22.380308 27.012133 50.179357
F 22.685097 50.165390 6.522206
F 22.532702 50.165390 28.350781
F 22.380308 50.165390 50.179357
F 49.419548 3.858875 6.708851
F 49.267154 3.858875 28.537426
F 49.114759 3.858875 50.366002
F 49.419548 27.012133 6.708851
F 49.267154 27.012133 28.537426
F 49.114759 27.012133 50.366002
F 49.419548 50.165390 6.708851
F 49.267154 50.165390 28.537426
F 49.114759 50.165390 50.366002
F 22.685097 11.576625 6.522206
F 22.532702 11.576625 28.350781
F 22.380308 11.576625 50.179357
F 22.685097 34.729883 6.522206
F 22.532702 34.729883 28.350781
F 22.380308 34.729883 50.179357
F 22.685097 57.883140 6.522206
F 22.532702 57.883140 28.350781
F 22.380308 57.883140 50.179357
F 49.419548 11.576625 6.708851
F 49.267154 11.576625 28.537426
F 49.114759 11.576625 50.366002
F 49.419548 34.729883 6.708851
F 49.267154 34.729883 28.537426
F 49.114759 34.729883 50.366002
F 49.419548 57.883140 6.708851
F 49.267154 57.883140 28.537426
F 49.114759 57.883140 50.366002
F 22.685097 19.294381 6.522206
F 22.532702 19.294381 28.350782
F 22.380308 19.294381 50.179357
F 22.685097 42.447638 6.522206
F 22.532702 42.447638 28.350782
F 22.380308 42.447638 50.179357
F 22.685097 65.600896 6.522206
F 22.532702 65.600896 28.350782
F 22.380308 65.600896 50.179357
F 49.419548 19.294381 6.708851
F 49.267154 19.294381 28.537427
F 49.114759 19.294381 50.366002
F 49.419548 42.447638 6.708851
F 49.267154 42.447638 28.537427
F 49.114759 42.447638 50.366002
F 49.419548 65.600896 6.708851
F 49.267154 65.600896 28.537427
F 49.114759 65.600896 50.366002
F 4.881187 3.858875 3.669205
F 4.728792 3.858875 25.497780
F 4.576397 3.858875 47.326356
F 4.881187 27.012133 3.669205
F 4.728792 27.012133 25.497780
F 4.576397 27.012133 47.326356
F 4.881187 50.165390 3.669205
F 4.728792 50.165390 25.497780
F 4.576397 50.165390 47.326356
F 31.615638 3.858875 3.855850
F 31.463243 3.858875 25.684425
F 31.310849 3.858875 47.513001
F 31.615638 27.012133 3.855850
F 31.463243 27.012133 25.684425
F 31.310849 27.012133 47.513001
F 31.615638 50.165390 3.855850
F 31.463243 50.165390 25.684425
F 31.310849 50.165390 47.513001
F 4.881187 11.576625 3.669205
F 4.728792 11.576625 25.497780
F 4.576397 11.576625 47.326355
F 4.881187 34.729883 3.669205
F 4.728792 34.729883 25.497780
F 4.576397 34.729883 47.326355
F 4.881187 57.883140 3.669205
F 4.728792 57.883140 25.497780
F 4.576397 57.883140 47.326355
F 31.615638 11.576625 3.855850
F 31.463243 11.576625 25.684425
F 31.310849 11.576625 47.513000
F 31.615638 34.729883 3.855850
F 31.463243 34.729883 25.684425
F 31.310849 34.729883 47.513000
F 31.615638 57.883140 3.855850
F 31.463243 57.883140 25.684425
F 31.310849 57.883140 47.513000
F 4.881187 19.294381 3.669204
F 4.728792 19.294381 25.497780
F 4.576397 19.294381 47.326355
F 4.881187 42.447638 3.669204
F 4.728792 42.447638 25.497780
F 4.576397 42.447638 47.326355
F 4.881187 65.600896 3.669204
F 4.728792 65.600896 25.497780
F 4.576397 65.600896 47.326355
F 31.615638 19.294381 3.855849
F 31.463243 19.294381 25.684425
F 31.310849 19.294381 47.513000
F 31.615638 42.447638 3.855849
F 31.463243 42.447638 25.684425
F 31.310849 42.447638 47.513000
F 31.615638 65.600896 3.855849
F 31.463243 65.600896 25.684425
F 31.310849 65.600896 47.513000
F 13.792669 3.858876 3.731419
F 13.640275 3.858876 25.559995
F 13.487880 3.858876 47.388570
F 13.792669 27.012133 3.731419
F 13.640275 27.012133 25.559995
F 13.487880 27.012133 47.388570
F 13.792669 50.165391 3.731419
F 13.640275 50.165391 25.559995
F 13.487880 50.165391 47.388570
F 40.527121 3.858876 3.918063
F 40.374726 3.858876 25.746639
F 40.222332 3.858876 47.575215
F 40.527121 27.012133 3.918063
F 40.374726 27.012133 25.746639
F 40.222332 27.012133 47.575215
F 40.527121 50.165391 3.918063
F 40.374726 50.165391 25.746639
F 40.222332 50.165391 47.575215
F 13.792669 11.576626 3.731419
F 13.640275 11.576626 25.559994
F 13.487880 11.576626 47.388570
F 13.792669 34.729883 3.731419
F 13.640275 34.729883 25.559994
F 13.487880 34.729883 47.388570
F 13.792669 57.883141 3.731419
F 13.640275 57.883141 25.559994
F 13.487880 57.883141 47.388570
F 40.527121 11.576626 3.918063
F 40.374726 11.576626 25.746638
F 40.222332 11.576626 47.575215
F 40.527121 34.729883 3.918063
F 40.374726 34.729883 25.746638
F 40.222332 34.729883 47.575215
F 40.527121 57.883141 3.918063
F 40.374726 57.883141 25.746638
F 40.222332 57.883141 47.575215
F 13.792669 19.294381 3.731419
F 13.640275 19.294381 25.559994
F 13.487880 19.294381 47.388569
F 13.792669 42.447639 3.731419
F 13.640275 42.447639 25.559994
F 13.487880 42.447639 47.388569
F 13.792669 65.600896 3.731419
F 13.640275 65.600896 25.559994
F 13.487880 65.600896 47.388569
F 40.527121 19.294381 3.918063
F 40.374726 19.294381 25.746638
F 40.222332 19.294381 47.575214
F 40.527121 42.447639 3.918063
F 40.374726 42.447639 25.746638
F 40.222332 42.447639 47.575214
F 40.527121 65.600896 3.918063
F 40.374726 65.600896 25.746638
F 40.222332 65.600896 47.575214
F 22.704157 3.858875 3.793635
F 22.551763 3.858875 25.622210
F 22.399368 3.858875 47.450785
F 22.704157 27.012133 3.793635
F 22.551763 27.012133 25.622210
F 22.399368 27.012133 47.450785
F 22.704157 50.165390 3.793635
F 22.551763 50.165390 25.622210
F 22.399368 50.165390 47.450785
F 49.438609 3.858875 3.980279
F 49.286214 3.858875 25.808854
F 49.133819 3.858875 47.637429
F 49.438609 27.012133 3.980279
F 49.286214 27.012133 25.808854
F 49.133819 27.012133 47.637429
F 49.438609 50.165390 3.980279
F 49.286214 50.165390 25.808854
F 49.133819 50.165390 47.637429
F 22.704157 11.576625 3.793634
F 22.551763 11.576625 25.622210
F 22.399368 11.576625 47.450785
F 22.704157 34.729883 3.793634
F 22.551763 34.729883 25.622210
F 22.399368 34.729883 47.450785
F 22.704157 57.883140 3.793634
F 22.551763 57.883140 25.622210
F 22.399368 57.883140 47.450785
F 49.438609 11.576625 3.980278
F 49.286214 11.576625 25.808854
F 49.133819 11.576625 47.637429
F 49.438609 34.729883 3.980278
F 49.286214 34.729883 25.808854
F 49.133819 34.729883 47.637429
F 49.438609 57.883140 3.980278
F 49.286214 57.883140 25.808854
F 49.133819 57.883140 47.637429
F 22.704157 19.294381 3.793634
F 22.551763 19.294381 25.622209
F 22.399368 19.294381 47.450785
F 22.704157 42.447638 3.793634
F 22.551763 42.447638 25.622209
F 22.399368 42.447638 47.450785
F 22.704157 65.600896 3.793634
F 22.551763 65.600896 25.622209
F 22.399368 65.600896 47.450785
F 49.438609 19.294381 3.980278
F 49.286214 19.294381 25.808853
F 49.133819 19.294381 47.637429
F 49.438609 42.447638 3.980278
F 49.286214 42.447638 25.808853
F 49.133819 42.447638 47.637429
F 49.438609 65.600896 3.980278
F 49.286214 65.600896 25.808853
F 49.133819 65.600896 47.637429
F 4.906575 1.286291 0.031108
F 4.754180 1.286291 21.859684
F 4.601785 1.286291 43.688260
F 4.906575 24.439549 0.031108
F 4.754180 24.439549 21.859684
F 4.601785 24.439549 43.688260
F 4.906575 47.592806 0.031108
F 4.754180 47.592806 21.859684
F 4.601785 47.592806 43.688260
F 31.641027 1.286291 0.217753
F 31.488632 1.286291 22.046329
F 31.336238 1.286291 43.874904
F 31.641027 24.439549 0.217753
F 31.488632 24.439549 22.046329
F 31.336238 24.439549 43.874904
F 31.641027 47.592806 0.217753
F 31.488632 47.592806 22.046329
F 31.336238 47.592806 43.874904
F 4.906575 9.004041 0.031108
F 4.754180 9.004041 21.859684
F 4.601785 9.004041 43.688260
F 4.906575 32.157298 0.031108
F 4.754180 32.157298 21.859684
F 4.601785 32.157298 43.688260
F 4.906575 55.310556 0.031108
F 4.754180 55.310556 21.859684
F 4.601785 55.310556 43.688260
F 31.641027 9.004041 0.217753
F 31.488632 9.004041 22.046329
F 31.336238 9.004041 43.874904
F 31.641027 32.157298 0.217753
F 31.488632 32.157298 22.046329
F 31.336238 32.157298 43.874904
F 31.641027 55.310556 0.217753
F 31.488632 55.310556 22.046329
F 31.336238 55.310556 43.874904
F 4.906575 16.721796 0.031107
F 4.754180 16.721796 21.859683
F 4.601785 16.721796 43.688259
F 4.906575 39.875053 0.031107
F 4.754180 39.875053 21.859683
F 4.601785 39.875053 43.688259
F 4.906575 63.028311 0.031107
F 4.754180 63.028311 21.859683
F 4.601785 63.028311 43.688259
F 31.641027 16.721796 0.217752
F 31.488632 16.721796 22.046328
F 31.336238 16.721796 43.874903
F 31.641027 39.875053 0.217752
F 31.488632 39.875053 22.046328
F 31.336238 39.875053 43.874903
F 31.641027 63.028311 0.217752
F 31.488632 63.028311 22.046328
F 31.336238 63.028311 43.874903
F 13.818057 1.286290 0.093323
F 13.665663 1.286290 21.921898
F 13.513268 1.286290 43.750473
F 13.818057 24.439547 0.093323
F 13.665663 24.439547 21.921898
F 13.513268 24.439547 43.750473
F 13.818057 47.592805 0.093323
F 13.665663 47.592805 21.921898
F 13.513268 47.592805 43.750473
F 40.552509 1.286290 0.279968
F 40.400114 1.286290 22.108543
F 40.247720 1.286290 43.937118
F 40.552509 24.439547 0.279968
F 40.400114 24.439547 22.108543
F 40.247720 24.439547 43.937118
F 40.552509 47.592805 0.279968
F 40.400114 47.592805 22.108543
F 40.247720 47.592805 43.937118
F 13.818057 9.004039 0.093323
F 13.665663 9.004039 21.921898
F 13.513268 9.004039 43.750473
F 13.818057 32.157297 0.093323
F 13.665663 32.157297 21.921898
F 13.513268 32.157297 43.750473
F 13.818057 55.310554 0.093323
F 13.665663 55.310554 21.921898
F 13.513268 55.310554 43.750473
F 40.552509 9.004039 0.279968
F 40.400114 9.004039 22.108543
F 40.247720 9.004039 43.937118
F 40.552509 32.157297 0.279968
F 40.400114 32.157297 22.108543
F 40.247720 32.157297 43.937118
F 40.552509 55.310554 0.279968
F 40.400114 55.310554 22.108543
F 40.247720 55.310554 43.937118
F 13.818058 16.721795 0.093322
F 13.665663 16.721795 21.921897
F 13.513268 16.721795 43.750473
F 13.818058 39.875052 0.093322
F 13.665663 39.875052 21.921897
F 13.513268 39.875052 43.750473
F 13.818058 63.028310 0.093322
F 13.665663 63.028310 21.921897
F 13.513268 63.028310 43.750473
F 40.552509 16.721795 0.279967
F 40.400114 16.721795 22.108542
F 40.247720 16.721795 43.937118
F 40.552509 39.875052 0.279967
F 40.400114 39.875052 22.108542
F 40.247720 39.875052 43.937118
F 40.552509 63.028310 0.279967
F 40.400114 63.028310 22.108542
F 40.247720 63.028310 43.937118
F 22.729546 1.286290 0.155538
F 22.577152 1.286290 21.984113
F 22.424757 1.286290 43.812688
F 22.729546 24.439548 0.155538
F 22.577152 24.439548 21.984113
F 22.424757 24.439548 43.812688
F 22.729546 47.592805 0.155538
F 22.577152 47.592805 21.984113
F 22.424757 47.592805 43.812688
F 49.463999 1.286290 0.342183
F 49.311604 1.286290 22.170758
F 49.159209 1.286290 43.999333
F 49.463999 24.439548 0.342183
F 49.311604 24.439548 22.170758
F 49.159209 24.439548 43.999333
F 49.463999 47.592805 0.342183
F 49.311604 47.592805 22.170758
F 49.159209 47.592805 43.999333
F 22.729546 9.004039 0.155538
F 22.577152 9.004039 21.984113
F 22.424757 9.004039 43.812689
F 22.729546 32.157297 0.155538
F 22.577152 32.157297 21.984113
F 22.424757 32.157297 43.812689
F 22.729546 55.310555 0.155538
F 22.577152 55.310555 21.984113
F 22.424757 55.310555 43.812689
F 49.463999 9.004039 0.342183
F 49.311604 9.004039 22.170758
F 49.159209 9.004039 43.999334
F 49.463999 32.157297 0.342183
F 49.311604 32.157297 22.170758
F 49.159209 32.157297 43.999334
F 49.463999 55.310555 0.342183
F 49.311604 55.310555 22.170758
F 49.159209 55.310555 43.999334
F 22.729546 16.721795 0.155537
F 22.577152 16.721795 21.984112
F 22.424757 16.721795 43.812688
F 22.729546 39.875052 0.155537
F 22.577152 39.875052 21.984112
F 22.424757 39.875052 43.812688
F 22.729546 63.028310 0.155537
F 22.577152 63.028310 21.984112
F 22.424757 63.028310 43.812688
F 49.463999 16.721795 0.342182
F 49.311604 16.721795 22.170757
F 49.159209 16.721795 43.999333
F 49.463999 39.875052 0.342182
F 49.311604 39.875052 22.170757
F 49.159209 39.875052 43.999333
F 49.463999 63.028310 0.342182
F 49.311604 63.028310 22.170757
F 49.159209 63.028310 43.999333
F 7.109058 7.717750 3.684759
F 6.956664 7.717750 25.513334
F 6.804269 7.717750 47.341910
F 7.109058 30.871007 3.684759
F 6.956664 30.871007 25.513334
F 6.804269 30.871007 47.341910
F 7.109058 54.024265 3.684759
F 6.956664 54.024265 25.513334
F 6.804269 54.024265 47.341910
F 33.843511 7.717750 3.871403
F 33.691116 7.717750 25.699978
F 33.538721 7.717750 47.528554
F 33.843511 30.871007 3.871403
F 33.691116 30.871007 25.699978
F 33.538721 30.871007 47.528554
F 33.843511 54.024265 3.871403
F 33.691116 54.024265 25.699978
F 33.538721 54.024265 47.528554
F 7.109058 15.435502 3.684758
F 6.956664 15.435502 25.513333
F 6.804269 15.435502 47.341909
F 7.109058 38.588760 3.684758
F 6.956664 38.588760 25.513333
F 6.804269 38.588760 47.341909
F 7.109058 61.742018 3.684758
F 6.956664 61.742018 25.513333
F 6.804269 61.742018 47.341909
F 33.843511 15.435502 3.871402
F 33.691116 15.435502 25.699977
F 33.538721 15.435502 47.528553
F 33.843511 38.588760 3.871402
F 33.691116 38.588760 25.699977
F 33.538721 38.588760 47.528553
F 33.843511 61.742018 3.871402
F 33.691116 61.742018 25.699977
F 33.538721 61.742018 47.528553
F 7.109058 0.000000 3.684759
F 6.956664 0.000000 25.513334
F 6.804269 0.000000 47.341910
F 7.109058 23.153258 3.684759
F 6.956664 23.153258 25.513334
F 6.804269 23.153258 47.341910
F 7.109058 46.306515 3.684759
F 6.956664 46.306515 25.513334
F 6.804269 46.306515 47.341910
F 33.843511 0.000000 3.871403
F 33.691116 0.000000 25.699978
F 33.538721 0.000000 47.528554
F 33.843511 23.153258 3.871403
F 33.691116 23.153258 25.699978
F 33.538721 23.153258 47.528554
F 33.843511 46.306515 3.871403
F 33.691116 46.306515 25.699978
F 33.538721 46.306515 47.528554
F 16.020543 7.717750 3.746972
F 15.868148 7.717750 25.575549
F 15.715754 7.717750 47.404124
F 16.020543 30.871008 3.746972
F 15.868148 30.871008 25.575549
F 15.715754 30.871008 47.404124
F 16.020543 54.024265 3.746972
F 15.868148 54.024265 25.575549
F 15.715754 54.024265 47.404124
F 42.754995 7.717750 3.933617
F 42.602600 7.717750 25.762193
F 42.450205 7.717750 47.590768
F 42.754995 30.871008 3.933617
F 42.602600 30.871008 25.762193
F 42.450205 30.871008 47.590768
F 42.754995 54.024265 3.933617
F 42.602600 54.024265 25.762193
F 42.450205 54.024265 47.590768
F 16.020543 15.435503 3.746971
F 15.868148 15.435503 25.575547
F 15.715754 15.435503 47.404123
F 16.020543 38.588760 3.746971
F 15.868148 38.588760 25.575547
F 15.715754 38.588760 47.404123
F 16.020543 61.742018 3.746971
F 15.868148 61.742018 25.575547
F 15.715754 61.742018 47.404123
F 42.754995 15.435503 3.933616
F 42.602600 15.435503 25.762191
F 42.450205 15.435503 47.590767
F 42.754995 38.588760 3.933616
F 42.602600 38.588760 25.762191
F 42.450205 38.588760 47.590767
F 42.754995 61.742018 3.933616
F 42.602600 61.742018 25.762191
F 42.450205 61.742018 47.590767
F 16.020543 0.000001 3.746972
F 15.868148 0.000001 25.575548
F 15.715754 0.000001 47.404124
F 16.020543 23.153258 3.746972
F 15.868148 23.153258 25.575548
F 15.715754 23.153258 47.404124
F 16.020543 46.306516 3.746972
F 15.868148 46.306516 25.575548
F 15.715754 46.306516 47.404124
F 42.754995 0.000001 3.933617
F 42.602600 0.000001 25.762192
F 42.450205 0.000001 47.590768
F 42.754995 23.153258 3.933617
F 42.602600 23.153258 25.762192
F 42.450205 23.153258 47.590768
F 42.754995 46.306516 3.933617
F 42.602600 46.306516 25.762192
F 42.450205 46.306516 47.590768
F 24.932030 7.717750 3.809188
F 24.779635 7.717750 25.637763
F 24.627241 7.717750 47.466339
F 24.932030 30.871007 3.809188
F 24.779635 30.871007 25.637763
F 24.627241 30.871007 47.466339
F 24.932030 54.024265 3.809188
F 24.779635 54.024265 25.637763
F 24.627241 54.024265 47.466339
F 51.666482 7.717750 3.995833
F 51.514088 7.717750 25.824408
F 51.361693 7.717750 47.652984
F 51.666482 30.871007 3.995833
F 51.514088 30.871007 25.824408
F 51.361693 30.871007 47.652984
F 51.666482 54.024265 3.995833
F 51.514088 54.024265 25.824408
F 51.361693 54.024265 47.652984
F 24.932030 15.435502 3.809187
F 24.779635 15.435502 25.637762
F 24.627241 15.435502 47.466338
F 24.932030 38.588760 3.809187
F 24.779635 38.588760 25.637762
F 24.627241 38.588760 47.466338
F 24.932030 61.742018 3.809187
F 24.779635 61.742018 25.637762
F 24.627241 61.742018 47.466338
F 51.666482 15.435502 3.995832
F 51.514088 15.435502 25.824407
F 51.361693 15.435502 47.652983
F 51.666482 38.588760 3.995832
F 51.514088 38.588760 25.824407
F 51.361693 38.588760 47.652983
F 51.666482 61.742018 3.995832
F 51.514088 61.742018 25.824407
F 51.361693 61.742018 47.652983
F 24.932030 0.000000 3.809188
F 24.779635 0.000000 25.637763
F 24.627241 0.000000 47.466339
F 24.932030 23.153258 3.809188
F 24.779635 23.153258 25.637763
F 24.627241 23.153258 47.466339
F 24.932030 46.306515 3.809188
F 24.779635 46.306515 25.637763
F 24.627241 46.306515 47.466339
F 51.666482 0.000000 3.995833
F 51.514088 0.000000 25.824408
F 51.361693 0.000000 47.652984
F 51.666482 23.153258 3.995833
F 51.514088 23.153258 25.824408
F 51.361693 23.153258 47.652984
F 51.666482 46.306515 3.995833
F 51.514088 46.306515 25.824408
F 51.361693 46.306515 47.652984
F 7.134442 5.145165 0.046663
F 6.982048 5.145165 21.875238
F 6.829653 5.145165 43.703813
F 7.134442 28.298423 0.046663
F 6.982048 28.298423 21.875238
F 6.829653 28.298423 43.703813
F 7.134442 51.451680 0.046663
F 6.982048 51.451680 21.875238
F 6.829653 51.451680 43.703813
F 33.868894 5.145165 0.233308
F 33.716499 5.145165 22.061883
F 33.564104 5.145165 43.890458
F 33.868894 28.298423 0.233308
F 33.716499 28.298423 22.061883
F 33.564104 28.298423 43.890458
F 33.868894 51.451680 0.233308
F 33.716499 51.451680 22.061883
F 33.564104 51.451680 43.890458
F 7.134442 12.862918 0.046662
F 6.982048 12.862918 21.875237
F 6.829653 12.862918 43.703812
F 7.134442 36.016175 0.046662
F 6.982048 36.016175 21.875237
F 6.829653 36.016175 43.703812
F 7.134442 59.169433 0.046662
F 6.982048 59.169433 21.875237
F 6.829653 59.169433 43.703812
F 33.868894 12.862918 0.233307
F 33.716499 12.862918 22.061882
F 33.564105 12.862918 43.890457
F 33.868894 36.016175 0.233307
F 33.716499 36.016175 22.061882
F 33.564105 36.016175 43.890457
F 33.868894 59.169433 0.233307
F 33.716499 59.169433 22.061882
F 33.564105 59.169433 43.890457
F 7.134442 20.580673 0.046662
F 6.982048 20.580673 21.875238
F 6.829653 20.580673 43.703813
F 7.134442 43.733930 0.046662
F 6.982048 43.733930 21.875238
F 6.829653 43.733930 43.703813
F 7.134442 66.887188 0.046662
F 6.982048 66.887188 21.875238
F 6.829653 66.887188 43.703813
F 33.868894 20.580673 0.233307
F 33.716499 20.580673 22.061883
F 33.564104 20.580673 43.890458
F 33.868894 43.733930 0.233307
F 33.716499 43.733930 22.061883
F 33.564104 43.733930 43.890458
F 33.868894 66.887188 0.233307
F 33.716499 66.887188 22.061883
F 33.564104 66.887188 43.890458
F 16.045928 5.145164 0.108876
F 15.893534 5.145164 21.937452
F 15.741139 5.145164 43.766027
F 16.045928 28.298421 0.108876
F 15.893534 28.298421 21.937452
F 15.741139 28.298421 43.766027
F 16.045928 51.451679 0.108876
F 15.893534 51.451679 21.937452
F 15.741139 51.451679 43.766027
F 42.780380 5.145164 0.295521
F 42.627985 5.145164 22.124097
F 42.475590 5.145164 43.952672
F 42.780380 28.298421 0.295521
F 42.627985 28.298421 22.124097
F 42.475590 28.298421 43.952672
F 42.780380 51.451679 0.295521
F 42.627985 51.451679 22.124097
F 42.475590 51.451679 43.952672
F 16.045928 12.862916 0.108875
F 15.893534 12.862916 21.937451
F 15.741139 12.862916 43.766026
F 16.045928 36.016174 0.108875
F 15.893534 36.016174 21.937451
F 15.741139 36.016174 43.766026
F 16.045928 59.169431 0.108875
F 15.893534 59.169431 21.937451
F 15.741139 59.169431 43.766026
F 42.780380 12.862916 0.295520
F 42.627985 12.862916 22.124096
F 42.475590 12.862916 43.952671
F 42.780380 36.016174 0.295520
F 42.627985 36.016174 22.124096
F 42.475590 36.016174 43.952671
F 42.780380 59.169431 0.295520
F 42.627985 59.169431 22.124096
F 42.475590 59.169431 43.952671
F 16.045928 20.580671 0.108876
F 15.893534 20.580671 21.937451
F 15.741139 20.580671 43.766027
F 16.045928 43.733929 0.108876
F 15.893534 43.733929 21.937451
F 15.741139 43.733929 43.766027
F 16.045928 66.887186 0.108876
F 15.893534 66.887186 21.937451
F 15.741139 66.887186 43.766027
F 42.780380 20.580671 0.295521
F 42.627985 20.580671 22.124096
F 42.475590 20.580671 43.952672
F 42.780380 43.733929 0.295521
F 42.627985 43.733929 22.124096
F 42.475590 43.733929 43.952672
F 42.780380 66.887186 0.295521
F 42.627985 66.887186 22.124096
F 42.475590 66.887186 43.952672
F 24.957416 5.145165 0.171092
F 24.805021 5.145165 21.999668
F 24.652627 5.145165 43.828243
F 24.957416 28.298423 0.171092
F 24.805021 28.298423 21.999668
F 24.652627 28.298423 43.828243
F 24.957416 51.451680 0.171092
F 24.805021 51.451680 21.999668
F 24.652627 51.451680 43.828243
F 51.691868 5.145165 0.357737
F 51.539473 5.145165 22.186313
F 51.387078 5.145165 44.014888
F 51.691868 28.298423 0.357737
F 51.539473 28.298423 22.186313
F 51.387078 28.298423 44.014888
F 51.691868 51.451680 0.357737
F 51.539473 51.451680 22.186313
F 51.387078 51.451680 44.014888
F 24.957416 12.862917 0.171091
F 24.805021 12.862917 21.999667
F 24.652627 12.862917 43.828242
F 24.957416 36.016175 0.171091
F 24.805021 36.016175 21.999667
F 24.652627 36.016175 43.828242
F 24.957416 59.169432 0.171091
F 24.805021 59.169432 21.999667
F 24.652627 59.169432 43.828242
F 51.691868 12.862917 0.357736
F 51.539473 12.862917 22.186312
F 51.387078 12.862917 44.014887
F 51.691868 36.016175 0.357736
F 51.539473 36.016175 22.186312
F 51.387078 36.016175 44.014887
F 51.691868 59.169432 0.357736
F 51.539473 59.169432 22.186312
F 51.387078 59.169432 44.014887
F 24.957416 20.580673 0.171092
F 24.805021 20.580673 21.999668
F 24.652627 20.580673 43.828243
F 24.957416 43.733930 0.171092
F 24.805021 43.733930 21.999668
F 24.652627 43.733930 43.828243
F 24.957416 66.887188 0.171092
F 24.805021 66.887188 21.999668
F 24.652627 66.887188 43.828243
F 51.691868 20.580673 0.357737
F 51.539473 20.580673 22.186313
F 51.387078 20.580673 44.014888
F 51.691868 43.733930 0.357737
F 51.539473 43.733930 22.186313
F 51.387078 43.733930 44.014888
F 51.691868 66.887188 0.357737
F 51.539473 66.887188 22.186313
F 51.387078 66.887188 44.014888
F 7.115406 5.145165 2.775234
F 6.963011 5.145165 24.603809
F 6.810617 5.145165 46.432384
F 7.115406 28.298423 2.775234
F 6.963011 28.298423 24.603809
F 6.810617 28.298423 46.432384
F 7.115406 51.451680 2.775234
F 6.963011 51.451680 24.603809
F 6.810617 51.451680 46.432384
F 33.849858 5.145165 2.961878
F 33.697463 5.145165 24.790453
F 33.545068 5.145165 46.619029
F 33.849858 28.298423 2.961878
F 33.697463 28.298423 24.790453
F 33.545068 28.298423 46.619029
F 33.849858 51.451680 2.961878
F 33.697463 51.451680 24.790453
F 33.545068 51.451680 46.619029
F 7.115406 12.862917 2.775234
F 6.963011 12.862917 24.603810
F 6.810617 12.862917 46.432385
F 7.115406 36.016175 2.775234
F 6.963011 36.016175 24.603810
F 6.810617 36.016175 46.432385
F 7.115406 59.169432 2.775234
F 6.963011 59.169432 24.603810
F 6.810617 59.169432 46.432385
F 33.849858 12.862917 2.961878
F 33.697463 12.862917 24.790454
F 33.545068 12.862917 46.619030
F 33.849858 36.016175 2.961878
F 33.697463 36.016175 24.790454
F 33.545068 36.016175 46.619030
F 33.849858 59.169432 2.961878
F 33.697463 59.169432 24.790454
F 33.545068 59.169432 46.619030
F 7.115406 20.580673 2.775234
F 6.963011 20.580673 24.603809
F 6.810617 20.580673 46.432385
F 7.115406 43.733930 2.775234
F 6.963011 43.733930 24.603809
F 6.810617 43.733930 46.432385
F 7.115406 66.887188 2.775234
F 6.963011 66.887188 24.603809
F 6.810617 66.887188 46.432385
F 33.849858 20.580673 2.961878
F 33.697463 20.580673 24.790453
F 33.545068 20.580673 46.619030
F 33.849858 43.733930 2.961878
F 33.697463 43.733930 24.790453
F 33.545068 43.733930 46.619030
F 33.849858 66.887188 2.961878
F 33.697463 66.887188 24.790453
F 33.545068 66.887188 46.619030
F 16.026891 5.145164 2.837450
F 15.874496 5.145164 24.666025
F 15.722102 5.145164 46.494600
F 16.026891 28.298422 2.837450
F 15.874496 28.298422 24.666025
F 15.722102 28.298422 46.494600
F 16.026891 51.451679 2.837450
F 15.874496 51.451679 24.666025
F 15.722102 51.451679 46.494600
F 42.761342 5.145164 3.024094
F 42.608948 5.145164 24.852669
F 42.456553 5.145164 46.681244
F 42.761342 28.298422 3.024094
F 42.608948 28.298422 24.852669
F 42.456553 28.298422 46.681244
F 42.761342 51.451679 3.024094
F 42.608948 51.451679 24.852669
F 42.456553 51.451679 46.681244
F 16.026891 12.862917 2.837450
F 15.874496 12.862917 24.666026
F 15.722102 12.862917 46.494601
F 16.026891 36.016174 2.837450
F 15.874496 36.016174 24.666026
F 15.722102 36.016174 46.494601
F 16.026891 59.169432 2.837450
F 15.874496 59.169432 24.666026
F 15.722102 59.169432 46.494601
F 42.761342 12.862917 3.024094
F 42.608948 12.862917 24.852670
F 42.456553 12.862917 46.681245
F 42.761342 36.016174 3.024094
F 42.608948 36.016174 24.852670
F 42.456553 36.016174 46.681245
F 42.761342 59.169432 3.024094
F 42.608948 59.169432 24.852670
F 42.456553 59.169432 46.681245
F 16.026891 20.580672 2.837450
F 15.874496 20.580672 24.666025
F 15.722102 20.580672 46.494601
F 16.026891 43.733929 2.837450
F 15.874496 43.733929 24.666025
F 15.722102 43.733929 46.494601
F 16.026891 66.887187 2.837450
F 15.874496 66.887187 24.666025
F 15.722102 66.887187 46.494601
F 42.761342 20.580672 3.024094
F 42.608948 20.580672 24.852669
F 42.456553 20.580672 46.681245
F 42.761342 43.733929 3.024094
F 42.608948 43.733929 24.852669
F 42.456553 43.733929 46.681245
F 42.761342 66.887187 3.024094
F 42.608948 66.887187 24.852669
F 42.456553 66.887187 46.681245
F 24.938378 5.145165 2.899663
F 24.785983 5.145165 24.728239
F 24.633588 5.145165 46.556814
F 24.938378 28.298423 2.899663
F 24.785983 28.298423 24.728239
F 24.633588 28.298423 46.556814
F 24.938378 51.451680 2.899663
F 24.785983 51.451680 24.728239
F 24.633588 51.451680 46.556814
F 51.672830 5.145165 3.086307
F 51.520436 5.145165 24.914883
F 51.368041 5.145165 46.743458
F 51.672830 28.298423 3.086307
F 51.520436 28.298423 24.914883
F 51.368041 28.298423 46.743458
F 51.672830 51.451680 3.086307
F 51.520436 51.451680 24.914883
F 51.368041 51.451680 46.743458
F 24.938378 12.862917 2.899664
F 24.785983 12.862917 24.728240
F 24.633588 12.862917 46.556815
F 24.938378 36.016175 2.899664
F 24.785983 36.016175 24.728240
F 24.633588 36.016175 46.556815
F 24.938378 59.169432 2.899664
F 24.785983 59.169432 24.728240
F 24.633588 59.169432 46.556815
F 51.672830 12.862917 3.086308
F 51.520436 12.862917 24.914884
F 51.368041 12.862917 46.743459
F 51.672830 36.016175 3.086308
F 51.520436 36.016175 24.914884
F 51.368041 36.016175 46.743459
F 51.672830 59.169432 3.086308
F 51.520436 59.169432 24.914884
F 51.368041 59.169432 46.743459
F 24.938378 20.580672 2.899664
F 24.785983 20.580672 24.728239
F 24.633588 20.580672 46.556814
F 24.938378 43.733930 2.899664
F 24.785983 43.733930 24.728239
F 24.633588 43.733930 46.556814
F 24.938378 66.887188 2.899664
F 24.785983 66.887188 24.728239
F 24.633588 66.887188 46.556814
F 51.672830 20.580672 3.086308
F 51.520436 20.580672 24.914883
F 51.368041 20.580672 46.743458
F 51.672830 43.733930 3.086308
F 51.520436 43.733930 24.914883
F 51.368041 43.733930 46.743458
F 51.672830 66.887188 3.086308
F 51.520436 66.887188 24.914883
F 51.368041 66.887188 46.743458
F 7.089996 7.717749 6.413329
F 6.937601 7.717749 28.241905
F 6.785207 7.717749 50.070480
F 7.089996 30.871007 6.413329
F 6.937601 30.871007 28.241905
F 6.785207 30.871007 50.070480
F 7.089996 54.024264 6.413329
F 6.937601 54.024264 28.241905
F 6.785207 54.024264 50.070480
F 33.824448 7.717749 6.599974
F 33.672054 7.717749 28.428550
F 33.519659 7.717749 50.257125
F 33.824448 30.871007 6.599974
F 33.672054 30.871007 28.428550
F 33.519659 30.871007 50.257125
F 33.824448 54.024264 6.599974
F 33.672054 54.024264 28.428550
F 33.519659 54.024264 50.257125
F 7.089996 15.435502 6.413330
F 6.937601 15.435502 28.241906
F 6.785207 15.435502 50.070481
F 7.089996 38.588760 6.413330
F 6.937601 38.588760 28.241906
F 6.785207 38.588760 50.070481
F 7.089996 61.742017 6.413330
F 6.937601 61.742017 28.241906
F 6.785207 61.742017 50.070481
F 33.824448 15.435502 6.599975
F 33.672054 15.435502 28.428551
F 33.519659 15.435502 50.257126
F 33.824448 38.588760 6.599975
F 33.672054 38.588760 28.428551
F 33.519659 38.588760 50.257126
F 33.824448 61.742017 6.599975
F 33.672054 61.742017 28.428551
F 33.519659 61.742017 50.257126
F 7.089996 0.000000 6.413329
F 6.937601 0.000000 28.241905
F 6.785207 0.000000 50.070480
F 7.089996 23.153257 6.413329
F 6.937601 23.153257 28.241905
F 6.785207 23.153257 50.070480
F 7.089996 46.306515 6.413329
F 6.937601 46.306515 28.241905
F 6.785207 46.306515 50.070480
F 33.824448 0.000000 6.599974
F 33.672054 0.000000 28.428550
F 33.519659 0.000000 50.257125
F 33.824448 23.153257 6.599974
F 33.672054 23.153257 28.428550
F 33.519659 23.153257 50.257125
F 33.824448 46.306515 6.599974
F 33.672054 46.306515 28.428550
F 33.519659 46.306515 50.257125
F 16.001481 7.717751 6.475545
F 15.849086 7.717751 28.304121
F 15.696691 7.717751 50.132696
F 16.001481 30.871008 6.475545
F 15.849086 30.871008 28.304121
F 15.696691 30.871008 50.132696
F 16.001481 54.024266 6.475545
F 15.849086 54.024266 28.304121
F 15.696691 54.024266 50.132696
F 42.735932 7.717751 6.662190
F 42.583538 7.717751 28.490766
F 42.431143 7.717751 50.319341
F 42.735932 30.871008 6.662190
F 42.583538 30.871008 28.490766
F 42.431143 30.871008 50.319341
F 42.735932 54.024266 6.662190
F 42.583538 54.024266 28.490766
F 42.431143 54.024266 50.319341
F 16.001481 15.435503 6.475546
F 15.849086 15.435503 28.304122
F 15.696691 15.435503 50.132697
F 16.001481 38.588761 6.475546
F 15.849086 38.588761 28.304122
F 15.696691 38.588761 50.132697
F 16.001481 61.742018 6.475546
F 15.849086 61.742018 28.304122
F 15.696691 61.742018 50.132697
F 42.735932 15.435503 6.662191
F 42.583538 15.435503 28.490767
F 42.431143 15.435503 50.319342
F 42.735932 38.588761 6.662191
F 42.583538 38.588761 28.490767
F 42.431143 38.588761 50.319342
F 42.735932 61.742018 6.662191
F 42.583538 61.742018 28.490767
F 42.431143 61.742018 50.319342
F 16.001481 0.000001 6.475545
F 15.849086 0.000001 28.304121
F 15.696691 0.000001 50.132696
F 16.001481 23.153259 6.475545
F 15.849086 23.153259 28.304121
F 15.696691 23.153259 50.132696
F 16.001481 46.306516 6.475545
F 15.849086 46.306516 28.304121
F 15.696691 46.306516 50.132696
F 42.735932 0.000001 6.662190
F 42.583538 0.000001 28.490766
F 42.431143 0.000001 50.319341
F 42.735932 23.153259 6.662190
F 42.583538 23.153259 28.490766
F 42.431143 23.153259 50.319341
F 42.735932 46.306516 6.662190
F 42.583538 46.306516 28.490766
F 42.431143 46.306516 50.319341
F 24.912970 7.717750 6.537759
F 24.760575 7.717750 28.366335
F 24.608180 7.717750 50.194910
F 24.912970 30.871007 6.537759
F 24.760575 30.871007 28.366335
F 24.608180 30.871007 50.194910
F 24.912970 54.024265 6.537759
F 24.760575 54.024265 28.366335
F 24.608180 54.024265 50.194910
F 51.647421 7.717750 6.724404
F 51.495026 7.717750 28.552980
F 51.342632 7.717750 50.381555
F 51.647421 30.871007 6.724404
F 51.495026 30.871007 28.552980
F 51.342632 30.871007 50.381555
F 51.647421 54.024265 6.724404
F 51.495026 54.024265 28.552980
F 51.342632 54.024265 50.381555
F 24.912970 15.435502 6.537760
F 24.760575 15.435502 28.366336
F 24.608180 15.435502 50.194911
F 24.912970 38.588760 6.537760
F 24.760575 38.588760 28.366336
F 24.608180 38.588760 50.194911
F 24.912970 61.742017 6.537760
F 24.760575 61.742017 28.366336
F 24.608180 61.742017 50.194911
F 51.647421 15.435502 6.724405
F 51.495026 15.435502 28.552981
F 51.342632 15.435502 50.381556
F 51.647421 38.588760 6.724405
F 51.495026 38.588760 28.552981
F 51.342632 38.588760 50.381556
F 51.647421 61.742017 6.724405
F 51.495026 61.742017 28.552981
F 51.342632 61.742017 50.381556
F 24.912970 0.000000 6.537759
F 24.760575 0.000000 28.366335
F 24.608180 0.000000 50.194910
F 24.912970 23.153258 6.537759
F 24.760575 23.153258 28.366335
F 24.608180 23.153258 50.194910
F 24.912970 46.306515 6.537759
F 24.760575 46.306515 28.366335
F 24.608180 46.306515 50.194910
F 51.647421 0.000000 6.724404
F 51.495026 0.000000 28.552980
F 51.342632 0.000000 50.381555
F 51.647421 23.153258 6.724404
F 51.495026 23.153258 28.552980
F 51.342632 23.153258 50.381555
F 51.647421 46.306515 6.724404
F 51.495026 46.306515 28.552980
F 51.342632 46.306515 50.381555
F 0.381001 1.286291 10.004764
F 0.228606 1.286291 31.833339
F 0.076211 1.286291 53.661914
F 0.381001 24.439548 10.004764
F 0.228606 24.439548 31.833339
F 0.076211 24.439548 53.661914
F 0.381001 47.592806 10.004764
F 0.228606 47.592806 31.833339
F 0.076211 47.592806 53.661914
F 27.115452 1.286291 10.191409
F 26.963058 1.286291 32.019984
F 26.810663 1.286291 53.848559
F 27.115452 24.439548 10.191409
F 26.963058 24.439548 32.019984
F 26.810663 24.439548 53.848559
F 27.115452 47.592806 10.191409
F 26.963058 47.592806 32.019984
F 26.810663 47.592806 53.848559
F 0.381001 9.004040 10.004764
F 0.228606 9.004040 31.833339
F 0.076211 9.004040 53.661914
F 0.381001 32.157298 10.004764
F 0.228606 32.157298 31.833339
F 0.076211 32.157298 53.661914
F 0.381001 55.310555 10.004764
F 0.228606 55.310555 31.833339
F 0.076211 55.310555 53.661914
F 27.115452 9.004040 10.191409
F 26.963058 9.004040 32.019984
F 26.810663 9.004040 53.848559
F 27.115452 32.157298 10.191409
F 26.963058 32.157298 32.019984
F 26.810663 32.157298 53.848559
F 27.115452 55.310555 10.191409
F 26.963058 55.310555 32.019984
F 26.810663 55.310555 53.848559
F 0.381001 16.721795 10.004764
F 0.228606 16.721795 31.833340
F 0.076211 16.721795 53.661915
F 0.381001 39.875053 10.004764
F 0.228606 39.875053 31.833340
F 0.076211 39.875053 53.661915
F 0.381001 63.028310 10.004764
F 0.228606 63.028310 31.833340
F 0.076211 63.028310 53.661915
F 27.115452 16.721795 10.191409
F 26.963057 16.721795 32.019985
F 26.810663 16.721795 53.848560
F 27.115452 39.875053 10.191409
F 26.963057 39.875053 32.019985
F 26.810663 39.875053 53.848560
F 27.115452 63.028310 10.191409
F 26.963057 63.028310 32.019985
F 26.810663 63.028310 53.848560
F 9.292481 1.286291 10.066979
F 9.140086 1.286291 31.895554
F 8.987691 1.286291 53.724130
F 9.292481 24.439548 10.066979
F 9.140086 24.439548 31.895554
F 8.987691 24.439548 53.724130
F 9.292481 47.592806 10.066979
F 9.140086 47.592806 31.895554
F 8.987691 47.592806 53.724130
F 36.026932 1.286291 10.253624
F 35.874537 1.286291 32.082199
F 35.722143 1.286291 53.910775
F 36.026932 24.439548 10.253624
F 35.874537 24.439548 32.082199
F 35.722143 24.439548 53.910775
F 36.026932 47.592806 10.253624
F 35.874537 47.592806 32.082199
F 35.722143 47.592806 53.910775
F 9.292481 9.004040 10.066979
F 9.140086 9.004040 31.895554
F 8.987691 9.004040 53.724130
F 9.292481 32.157298 10.066979
F 9.140086 32.157298 31.895554
F 8.987691 32.157298 53.724130
F 9.292481 55.310555 10.066979
F 9.140086 55.310555 31.895554
F 8.987691 55.310555 53.724130
F 36.026932 9.004040 10.253624
F 35.874537 9.004040 32.082199
F 35.722143 9.004040 53.910775
F 36.026932 32.157298 10.253624
F 35.874537 32.157298 32.082199
F 35.722143 32.157298 53.910775
F 36.026932 55.310555 10.253624
F 35.874537 55.310555 32.082199
F 35.722143 55.310555 53.910775
F 9.292481 16.721795 10.066980
F 9.140086 16.721795 31.895555
F 8.987691 16.721795 53.724130
F 9.292481 39.875053 10.066980
F 9.140086 39.875053 31.895555
F 8.987691 39.875053 53.724130
F 9.292481 63.028310 10.066980
F 9.140086 63.028310 31.895555
F 8.987691 63.028310 53.724130
F 36.026932 16.721795 10.253625
F 35.874537 16.721795 32.082200
F 35.722143 16.721795 53.910775
F 36.026932 39.875053 10.253625
F 35.874537 39.875053 32.082200
F 35.722143 39.875053 53.910775
F 36.026932 63.028310 10.253625
F 35.874537 63.028310 32.082200
F 35.722143 63.028310 53.910775
F 18.203966 1.286290 10.129195
F 18.051572 1.286290 31.957770
F 17.899177 1.286290 53.786346
F 18.203966 24.439547 10.129195
F 18.051572 24.439547 31.957770
F 17.899177 24.439547 53.786346
F 18.203966 47.592805 10.129195
F 18.051572 47.592805 31.957770
F 17.899177 47.592805 53.786346
F 44.938419 1.286290 10.315840
F 44.786024 1.286290 32.144415
F 44.633629 1.286290 53.972991
F 44.938419 24.439547 10.315840
F 44.786024 24.439547 32.144415
F 44.633629 24.439547 53.972991
F 44.938419 47.592805 10.315840
F 44.786024 47.592805 32.144415
F 44.633629 47.592805 53.972991
F 18.203966 9.004039 10.129195
F 18.051572 9.004039 31.957770
F 17.899177 9.004039 53.786346
F 18.203966 32.157297 10.129195
F 18.051572 32.157297 31.957770
F 17.899177 32.157297 53.786346
F 18.203966 55.310554 10.129195
F 18.051572 55.310554 31.957770
F 17.899177 55.310554 53.786346
F 44.938419 9.004039 10.315840
F 44.786024 9.004039 32.144415
F 44.633629 9.004039 53.972991
F 44.938419 32.157297 10.315840
F 44.786024 32.157297 32.144415
F 44.633629 32.157297 53.972991
F 44.938419 55.310554 10.315840
F 44.786024 55.310554 32.144415
F 44.633629 55.310554 53.972991
F 18.203966 16.721795 10.129196
F 18.051572 16.721795 31.957771
F 17.899177 16.721795 53.786346
F 18.203966 39.875052 10.129196
F 18.051572 39.875052 31.957771
F 17.899177 39.875052 53.786346
F 18.203966 63.028310 10.129196
F 18.051572 63.028310 31.957771
F 17.899177 63.028310 53.786346
F 44.938419 16.721795 10.315841
F 44.786024 16.721795 32.144416
F 44.633629 16.721795 53.972991
F 44.938419 39.875052 10.315841
F 44.786024 39.875052 32.144416
F 44.633629 39.875052 53.972991
F 44.938419 63.028310 10.315841
F 44.786024 63.028310 32.144416
F 44.633629 63.028310 53.972991
F 0.355588 3.858875 13.642859
F 0.203193 3.858875 35.471435
F 0.050798 3.858875 57.300010
F 0.355588 27.012132 13.642859
F 0.203193 27.012132 35.471435
F 0.050798 27.012132 57.300010
F 0.355588 50.165390 13.642859
F 0.203193 50.165390 35.471435
F 0.050798 50.165390 57.300010
F 27.090039 3.858875 13.829503
F 26.937644 3.858875 35.658079
F 26.785250 3.858875 57.486654
F 27.090039 27.012132 13.829503
F 26.937644 27.012132 35.658079
F 26.785250 27.012132 57.486654
F 27.090039 50.165390 13.829503
F 26.937644 50.165390 35.658079
F 26.785250 50.165390 57.486654
F 0.355588 11.576625 13.642860
F 0.203193 11.576625 35.471435
F 0.050798 11.576625 57.300010
F 0.355588 34.729882 13.642860
F 0.203193 34.729882 35.471435
F 0.050798 34.729882 57.300010
F 0.355588 57.883140 13.642860
F 0.203193 57.883140 35.471435
F 0.050798 57.883140 57.300010
F 27.090039 11.576625 13.829504
F 26.937644 11.576625 35.658079
F 26.785250 11.576625 57.486654
F 27.090039 34.729882 13.829504
F 26.937644 34.729882 35.658079
F 26.785250 34.729882 57.486654
F 27.090039 57.883140 13.829504
F 26.937644 57.883140 35.658079
F 26.785250 57.883140 57.486654
F 0.355588 19.294380 13.642860
F 0.203193 19.294380 35.471436
F 0.050798 19.294380 57.300011
F 0.355588 42.447638 13.642860
F 0.203193 42.447638 35.471436
F 0.050798 42.447638 57.300011
F 0.355588 65.600895 13.642860
F 0.203193 65.600895 35.471436
F 0.050798 65.600895 57.300011
F 27.090039 19.294380 13.829504
F 26.937644 19.294380 35.658080
F 26.785250 19.294380 57.486655
F 27.090039 42.447638 13.829504
F 26.937644 42.447638 35.658080
F 26.785250 42.447638 57.486655
F 27.090039 65.600895 13.829504
F 26.937644 65.600895 35.658080
F 26.785250 65.600895 57.486655
F 9.267065 3.858875 13.705074
F 9.114671 3.858875 35.533649
F 8.962276 3.858875 57.362225
F 9.267065 27.012133 13.705074
F 9.114671 27.012133 35.533649
F 8.962276 27.012133 57.362225
F 9.267065 50.165390 13.705074
F 9.114671 50.165390 35.533649
F 8.962276 50.165390 57.362225
F 36.001518 3.858875 13.891719
F 35.849123 3.858875 35.720294
F 35.696729 3.858875 57.548870
F 36.001518 27.012133 13.891719
F 35.849123 27.012133 35.720294
F 35.696729 27.012133 57.548870
F 36.001518 50.165390 13.891719
F 35.849123 50.165390 35.720294
F 35.696729 50.165390 57.548870
F 9.267065 11.576625 13.705074
F 9.114671 11.576625 35.533649
F 8.962276 11.576625 57.362225
F 9.267065 34.729883 13.705074
F 9.114671 34.729883 35.533649
F 8.962276 34.729883 57.362225
F 9.267065 57.883140 13.705074
F 9.114671 57.883140 35.533649
F 8.962276 57.883140 57.362225
F 36.001518 11.576625 13.891719
F 35.849123 11.576625 35.720294
F 35.696729 11.576625 57.548870
F 36.001518 34.729883 13.891719
F 35.849123 34.729883 35.720294
F 35.696729 34.729883 57.548870
F 36.001518 57.883140 13.891719
F 35.849123 57.883140 35.720294
F 35.696729 57.883140 57.548870
F 9.267065 19.294380 13.705074
F 9.114671 19.294380 35.533650
F 8.962276 19.294380 57.362225
F 9.267065 42.447638 13.705074
F 9.114671 42.447638 35.533650
F 8.962276 42.447638 57.362225
F 9.267065 65.600896 13.705074
F 9.114671 65.600896 35.533650
F 8.962276 65.600896 57.362225
F 36.001518 19.294380 13.891719
F 35.849123 19.294380 35.720295
F 35.696729 19.294380 57.548870
F 36.001518 42.447638 13.891719
F 35.849123 42.447638 35.720295
F 35.696729 42.447638 57.548870
F 36.001518 65.600896 13.891719
F 35.849123 65.600896 35.720295
F 35.696729 65.600896 57.548870
F 18.178554 3.858876 13.767290
F 18.026160 3.858876 35.595865
F 17.873765 3.858876 57.424441
F 18.178554 27.012134 13.767290
F 18.026160 27.012134 35.595865
F 17.873765 27.012134 57.424441
F 18.178554 50.165391 13.767290
F 18.026160 50.165391 35.595865
F 17.873765 50.165391 57.424441
F 44.913006 3.858876 13.953935
F 44.760611 3.858876 35.782510
F 44.608216 3.858876 57.611086
F 44.913006 27.012134 13.953935
F 44.760611 27.012134 35.782510
F 44.608216 27.012134 57.611086
F 44.913006 50.165391 13.953935
F 44.760611 50.165391 35.782510
F 44.608216 50.165391 57.611086
F 18.178554 11.576626 13.767290
F 18.026160 11.576626 35.595866
F 17.873765 11.576626 57.424441
F 18.178554 34.729884 13.767290
F 18.026160 34.729884 35.595866
F 17.873765 34.729884 57.424441
F 18.178554 57.883141 13.767290
F 18.026160 57.883141 35.595866
F 17.873765 57.883141 57.424441
F 44.913006 11.576626 13.953935
F 44.760611 11.576626 35.782511
F 44.608216 11.576626 57.611086
F 44.913006 34.729884 13.953935
F 44.760611 34.729884 35.782511
F 44.608216 34.729884 57.611086
F 44.913006 57.883141 13.953935
F 44.760611 57.883141 35.782511
F 44.608216 57.883141 57.611086
F 18.178554 19.294382 13.767291
F 18.026160 19.294382 35.595866
F 17.873765 19.294382 57.424441
F 18.178554 42.447639 13.767291
F 18.026160 42.447639 35.595866
F 17.873765 42.447639 57.424441
F 18.178554 65.600897 13.767291
F 18.026160 65.600897 35.595866
F 17.873765 65.600897 57.424441
F 44.913006 19.294382 13.953936
F 44.760611 19.294382 35.782511
F 44.608216 19.294382 57.611086
F 44.913006 42.447639 13.953936
F 44.760611 42.447639 35.782511
F 44.608216 42.447639 57.611086
F 44.913006 65.600897 13.953936
F 44.760611 65.600897 35.782511
F 44.608216 65.600897 57.611086
F 0.374649 3.858875 10.914288
F 0.222254 3.858875 32.742864
F 0.069860 3.858875 54.571439
F 0.374649 27.012133 10.914288
F 0.222254 27.012133 32.742864
F 0.069860 27.012133 54.571439
F 0.374649 50.165390 10.914288
F 0.222254 50.165390 32.742864
F 0.069860 50.165390 54.571439
F 27.109100 3.858875 11.100933
F 26.956706 3.858875 32.929509
F 26.804311 3.858875 54.758084
F 27.109100 27.012133 11.100933
F 26.956706 27.012133 32.929509
F 26.804311 27.012133 54.758084
F 27.109100 50.165390 11.100933
F 26.956706 50.165390 32.929509
F 26.804311 50.165390 54.758084
F 0.374649 11.576625 10.914288
F 0.222254 11.576625 32.742863
F 0.069860 11.576625 54.571439
F 0.374649 34.729883 10.914288
F 0.222254 34.729883 32.742863
F 0.069860 34.729883 54.571439
F 0.374649 57.883140 10.914288
F 0.222254 57.883140 32.742863
F 0.069860 57.883140 54.571439
F 27.109100 11.576625 11.100933
F 26.956706 11.576625 32.929508
F 26.804311 11.576625 54.758084
F 27.109100 34.729883 11.100933
F 26.956706 34.729883 32.929508
F 26.804311 34.729883 54.758084
F 27.109100 57.883140 11.100933
F 26.956706 57.883140 32.929508
F 26.804311 57.883140 54.758084
F 0.374649 19.294381 10.914287
F 0.222254 19.294381 32.742863
F 0.069860 19.294381 54.571438
F 0.374649 42.447638 10.914287
F 0.222254 42.447638 32.742863
F 0.069860 42.447638 54.571438
F 0.374649 65.600896 10.914287
F 0.222254 65.600896 32.742863
F 0.069860 65.600896 54.571438
F 27.109100 19.294381 11.100932
F 26.956706 19.294381 32.929508
F 26.804311 19.294381 54.758083
F 27.109100 42.447638 11.100932
F 26.956706 42.447638 32.929508
F 26.804311 42.447638 54.758083
F 27.109100 65.600896 11.100932
F 26.956706 65.600896 32.929508
F 26.804311 65.600896 54.758083
F 9.286128 3.858875 10.976503
F 9.133733 3.858875 32.805078
F 8.981338 3.858875 54.633654
F 9.286128 27.012133 10.976503
F 9.133733 27.012133 32.805078
F 8.981338 27.012133 54.633654
F 9.286128 50.165390 10.976503
F 9.133733 50.165390 32.805078
F 8.981338 50.165390 54.633654
F 36.020580 3.858875 11.163148
F 35.868186 3.858875 32.991723
F 35.715791 3.858875 54.820299
F 36.020580 27.012133 11.163148
F 35.868186 27.012133 32.991723
F 35.715791 27.012133 54.820299
F 36.020580 50.165390 11.163148
F 35.868186 50.165390 32.991723
F 35.715791 50.165390 54.820299
F 9.286128 11.576625 10.976503
F 9.133733 11.576625 32.805078
F 8.981338 11.576625 54.633654
F 9.286128 34.729883 10.976503
F 9.133733 34.729883 32.805078
F 8.981338 34.729883 54.633654
F 9.286128 57.883140 10.976503
F 9.133733 57.883140 32.805078
F 8.981338 57.883140 54.633654
F 36.020580 11.576625 11.163148
F 35.868186 11.576625 32.991723
F 35.715791 11.576625 54.820299
F 36.020580 34.729883 11.163148
F 35.868186 34.729883 32.991723
F 35.715791 34.729883 54.820299
F 36.020580 57.883140 11.163148
F 35.868186 57.883140 32.991723
F 35.715791 57.883140 54.820299
F 9.286128 19.294381 10.976502
F 9.133733 19.294381 32.805078
F 8.981338 19.294381 54.633653
F 9.286128 42.447638 10.976502
F 9.133733 42.447638 32.805078
F 8.981338 42.447638 54.633653
F 9.286128 65.600896 10.976502
F 9.133733 65.600896 32.805078
F 8.981338 65.600896 54.633653
F 36.020580 19.294381 11.163147
F 35.868186 19.294381 32.991723
F 35.715791 19.294381 54.820298
F 36.020580 42.447638 11.163147
F 35.868186 42.447638 32.991723
F 35.715791 42.447638 54.820298
F 36.020580 65.600896 11.163147
F 35.868186 65.600896 32.991723
F 35.715791 65.600896 54.820298
F 18.197616 3.858876 11.038717
F 18.045221 3.858876 32.867292
F 17.892826 3.858876 54.695868
F 18.197616 27.012133 11.038717
F 18.045221 27.012133 32.867292
F 17.892826 27.012133 54.695868
F 18.197616 50.165391 11.038717
F 18.045221 50.165391 32.867292
F 17.892826 50.165391 54.695868
F 44.932067 3.858876 11.225362
F 44.779672 3.858876 33.053937
F 44.627278 3.858876 54.882513
F 44.932067 27.012133 11.225362
F 44.779672 27.012133 33.053937
F 44.627278 27.012133 54.882513
F 44.932067 50.165391 11.225362
F 44.779672 50.165391 33.053937
F 44.627278 50.165391 54.882513
F 18.197616 11.576626 11.038717
F 18.045221 11.576626 32.867292
F 17.892826 11.576626 54.695868
F 18.197616 34.729883 11.038717
F 18.045221 34.729883 32.867292
F 17.892826 34.729883 54.695868
F 18.197616 57.883141 11.038717
F 18.045221 57.883141 32.867292
F 17.892826 57.883141 54.695868
F 44.932067 11.576626 11.225362
F 44.779672 11.576626 33.053937
F 44.627278 11.576626 54.882513
F 44.932067 34.729883 11.225362
F 44.779672 34.729883 33.053937
F 44.627278 34.729883 54.882513
F 44.932067 57.883141 11.225362
F 44.779672 57.883141 33.053937
F 44.627278 57.883141 54.882513
F 18.197616 19.294381 11.038716
F 18.045221 19.294381 32.867292
F 17.892826 19.294381 54.695867
F 18.197616 42.447639 11.038716
F 18.045221 42.447639 32.867292
F 17.892826 42.447639 54.695867
F 18.197616 65.600896 11.038716
F 18.045221 65.600896 32.867292
F 17.892826 65.600896 54.695867
F 44.932067 19.294381 11.225361
F 44.779672 19.294381 33.053937
F 44.627278 19.294381 54.882512
F 44.932067 42.447639 11.225361
F 44.779672 42.447639 33.053937
F 44.627278 42.447639 54.882512
F 44.932067 65.600896 11.225361
F 44.779672 65.600896 33.053937
F 44.627278 65.600896 54.882512
F 0.400038 1.286291 7.276193
F 0.247643 1.286291 29.104768
F 0.095249 1.286291 50.933344
F 0.400038 24.439549 7.276193
F 0.247643 24.439549 29.104768
F 0.095249 24.439549 50.933344
F 0.400038 47.592806 7.276193
F 0.247643 47.592806 29.104768
F 0.095249 47.592806 50.933344
F 27.134490 1.286291 7.462837
F 26.982095 1.286291 29.291412
F 26.829700 1.286291 51.119988
F 27.134490 24.439549 7.462837
F 26.982095 24.439549 29.291412
F 26.829700 24.439549 51.119988
F 27.134490 47.592806 7.462837
F 26.982095 47.592806 29.291412
F 26.829700 47.592806 51.119988
F 0.400038 9.004040 7.276193
F 0.247643 9.004040 29.104769
F 0.095249 9.004040 50.933344
F 0.400038 32.157298 7.276193
F 0.247643 32.157298 29.104769
F 0.095249 32.157298 50.933344
F 0.400038 55.310555 7.276193
F 0.247643 55.310555 29.104769
F 0.095249 55.310555 50.933344
F 27.134490 9.004040 7.462837
F 26.982095 9.004040 29.291413
F 26.829700 9.004040 51.119988
F 27.134490 32.157298 7.462837
F 26.982095 32.157298 29.291413
F 26.829700 32.157298 51.119988
F 27.134490 55.310555 7.462837
F 26.982095 55.310555 29.291413
F 26.829700 55.310555 51.119988
F 0.400038 16.721796 7.276192
F 0.247643 16.721796 29.104768
F 0.095249 16.721796 50.933343
F 0.400038 39.875053 7.276192
F 0.247643 39.875053 29.104768
F 0.095249 39.875053 50.933343
F 0.400038 63.028311 7.276192
F 0.247643 63.028311 29.104768
F 0.095249 63.028311 50.933343
F 27.134490 16.721796 7.462836
F 26.982095 16.721796 29.291412
F 26.829700 16.721796 51.119987
F 27.134490 39.875053 7.462836
F 26.982095 39.875053 29.291412
F 26.829700 39.875053 51.119987
F 27.134490 63.028311 7.462836
F 26.982095 63.028311 29.291412
F 26.829700 63.028311 51.119987
F 9.311517 1.286291 7.338408
F 9.159122 1.286291 29.166983
F 9.006727 1.286291 50.995559
F 9.311517 24.439548 7.338408
F 9.159122 24.439548 29.166983
F 9.006727 24.439548 50.995559
F 9.311517 47.592806 7.338408
F 9.159122 47.592806 29.166983
F 9.006727 47.592806 50.995559
F 36.045968 1.286291 7.525052
F 35.893574 1.286291 29.353627
F 35.741179 1.286291 51.182203
F 36.045968 24.439548 7.525052
F 35.893574 24.439548 29.353627
F 35.741179 24.439548 51.182203
F 36.045968 47.592806 7.525052
F 35.893574 47.592806 29.353627
F 35.741179 47.592806 51.182203
F 9.311517 9.004040 7.338408
F 9.159122 9.004040 29.166983
F 9.006727 9.004040 50.995559
F 9.311517 32.157298 7.338408
F 9.159122 32.157298 29.166983
F 9.006727 32.157298 50.995559
F 9.311517 55.310555 7.338408
F 9.159122 55.310555 29.166983
F 9.006727 55.310555 50.995559
F 36.045968 9.004040 7.525052
F 35.893574 9.004040 29.353627
F 35.741179 9.004040 51.182203
F 36.045968 32.157298 7.525052
F 35.893574 32.157298 29.353627
F 35.741179 32.157298 51.182203
F 36.045968 55.310555 7.525052
F 35.893574 55.310555 29.353627
F 35.741179 55.310555 51.182203
F 9.311517 16.721795 7.338407
F 9.159122 16.721795 29.166983
F 9.006728 16.721795 50.995558
F 9.311517 39.875053 7.338407
F 9.159122 39.875053 29.166983
F 9.006728 39.875053 50.995558
F 9.311517 63.028310 7.338407
F 9.159122 63.028310 29.166983
F 9.006728 63.028310 50.995558
F 36.045968 16.721795 7.525051
F 35.893574 16.721795 29.353627
F 35.741179 16.721795 51.182202
F 36.045968 39.875053 7.525051
F 35.893574 39.875053 29.353627
F 35.741179 39.875053 51.182202
F 36.045968 63.028310 7.525051
F 35.893574 63.028310 29.353627
F 35.741179 63.028310 51.182202
F 18.223004 1.286290 7.400621
F 18.070609 1.286290 29.229197
F 17.918214 1.286290 51.057773
F 18.223004 24.439547 7.400621
F 18.070609 24.439547 29.229197
F 17.918214 24.439547 51.057773
F 18.223004 47.592805 7.400621
F 18.070609 47.592805 29.229197
F 17.918214 47.592805 51.057773
F 44.957456 1.286290 7.587266
F 44.805062 1.286290 29.415841
F 44.652667 1.286290 51.244417
F 44.957456 24.439547 7.587266
F 44.805062 24.439547 29.415841
F 44.652667 24.439547 51.244417
F 44.957456 47.592805 7.587266
F 44.805062 47.592805 29.415841
F 44.652667 47.592805 51.244417
F 18.223004 9.004039 7.400621
F 18.070609 9.004039 29.229197
F 17.918214 9.004039 51.057773
F 18.223004 32.157296 7.400621
F 18.070609 32.157296 29.229197
F 17.918214 32.157296 51.057773
F 18.223004 55.310554 7.400621
F 18.070609 55.310554 29.229197
F 17.918214 55.310554 51.057773
F 44.957456 9.004039 7.587266
F 44.805062 9.004039 29.415841
F 44.652667 9.004039 51.244417
F 44.957456 32.157296 7.587266
F 44.805062 32.157296 29.415841
F 44.652667 32.157296 51.244417
F 44.957456 55.310554 7.587266
F 44.805062 55.310554 29.415841
F 44.652667 55.310554 51.244417
F 18.223004 16.721794 7.400620
F 18.070609 16.721794 29.229196
F 17.918214 16.721794 51.057772
F 18.223004 39.875052 7.400620
F 18.070609 39.875052 29.229196
F 17.918214 39.875052 51.057772
F 18.223004 63.028309 7.400620
F 18.070609 63.028309 29.229196
F 17.918214 63.028309 51.057772
F 44.957456 16.721794 7.587265
F 44.805062 16.721794 29.415840
F 44.652667 16.721794 51.244416
F 44.957456 39.875052 7.587265
F 44.805062 39.875052 29.415840
F 44.652667 39.875052 51.244416
F 44.957456 63.028309 7.587265
F 44.805062 63.028309 29.415840
F 44.652667 63.028309 51.244416
F 2.602521 7.717750 10.929842
F 2.450126 7.717750 32.758418
F 2.297731 7.717750 54.586993
F 2.602521 30.871007 10.929842
F 2.450126 30.871007 32.758418
F 2.297731 30.871007 54.586993
F 2.602521 54.024265 10.929842
F 2.450126 54.024265 32.758418
F 2.297731 54.024265 54.586993
F 29.336972 7.717750 11.116487
F 29.184577 7.717750 32.945063
F 29.032183 7.717750 54.773638
F 29.336972 30.871007 11.116487
F 29.184577 30.871007 32.945063
F 29.032183 30.871007 54.773638
F 29.336972 54.024265 11.116487
F 29.184577 54.024265 32.945063
F 29.032183 54.024265 54.773638
F 2.602521 15.435503 10.929841
F 2.450126 15.435503 32.758417
F 2.297731 15.435503 54.586992
F 2.602521 38.588760 10.929841
F 2.450126 38.588760 32.758417
F 2.297731 38.588760 54.586992
F 2.602521 61.742018 10.929841
F 2.450126 61.742018 32.758417
F 2.297731 61.742018 54.586992
F 29.336972 15.435503 11.116486
F 29.184577 15.435503 32.945062
F 29.032183 15.435503 54.773637
F 29.336972 38.588760 11.116486
F 29.184577 38.588760 32.945062
F 29.032183 38.588760 54.773637
F 29.336972 61.742018 11.116486
F 29.184577 61.742018 32.945062
F 29.032183 61.742018 54.773637
F 2.602521 0.000000 10.929842
F 2.450126 0.000000 32.758417
F 2.297731 0.000000 54.586993
F 2.602521 23.153258 10.929842
F 2.450126 23.153258 32.758417
F 2.297731 23.153258 54.586993
F 2.602521 46.306515 10.929842
F 2.450126 46.306515 32.758417
F 2.297731 46.306515 54.586993
F 29.336972 0.000000 11.116487
F 29.184577 0.000000 32.945062
F 29.032183 0.000000 54.773638
F 29.336972 23.153258 11.116487
F 29.184577 23.153258 32.945062
F 29.032183 23.153258 54.773638
F 29.336972 46.306515 11.116487
F 29.184577 46.306515 32.945062
F 29.032183 46.306515 54.773638
F 11.514001 7.717750 10.992057
F 11.361607 7.717750 32.820632
F 11.209212 7.717750 54.649208
F 11.514001 30.871007 10.992057
F 11.361607 30.871007 32.820632
F 11.209212 30.871007 54.649208
F 11.514001 54.024265 10.992057
F 11.361607 54.024265 32.820632
F 11.209212 54.024265 54.649208
F 38.248453 7.717750 11.178701
F 38.096058 7.717750 33.007276
F 37.943664 7.717750 54.835852
F 38.248453 30.871007 11.178701
F 38.096058 30.871007 33.007276
F 37.943664 30.871007 54.835852
F 38.248453 54.024265 11.178701
F 38.096058 54.024265 33.007276
F 37.943664 54.024265 54.835852
F 11.514001 15.435502 10.992056
F 11.361607 15.435502 32.820631
F 11.209212 15.435502 54.649207
F 11.514001 38.588760 10.992056
F 11.361607 38.588760 32.820631
F 11.209212 38.588760 54.649207
F 11.514001 61.742017 10.992056
F 11.361607 61.742017 32.820631
F 11.209212 61.742017 54.649207
F 38.248453 15.435502 11.178700
F 38.096058 15.435502 33.007275
F 37.943664 15.435502 54.835851
F 38.248453 38.588760 11.178700
F 38.096058 38.588760 33.007275
F 37.943664 38.588760 54.835851
F 38.248453 61.742017 11.178700
F 38.096058 61.742017 33.007275
F 37.943664 61.742017 54.835851
F 11.514001 0.000000 10.992057
F 11.361607 0.000000 32.820632
F 11.209212 0.000000 54.649208
F 11.514001 23.153258 10.992057
F 11.361607 23.153258 32.820632
F 11.209212 23.153258 54.649208
F 11.514001 46.306515 10.992057
F 11.361607 46.306515 32.820632
F 11.209212 46.306515 54.649208
F 38.248453 0.000000 11.178701
F 38.096058 0.000000 33.007276
F 37.943664 0.000000 54.835852
F 38.248453 23.153258 11.178701
F 38.096058 23.153258 33.007276
F 37.943664 23.153258 54.835852
F 38.248453 46.306515 11.178701
F 38.096058 46.306515 33.007276
F 37.943664 46.306515 54.835852
F 20.425489 7.717750 11.054271
F 20.273095 7.717750 32.882847
F 20.120700 7.717750 54.711422
F 20.425489 30.871008 11.054271
F 20.273095 30.871008 32.882847
F 20.120700 30.871008 54.711422
F 20.425489 54.024265 11.054271
F 20.273095 54.024265 32.882847
F 20.120700 54.024265 54.711422
F 47.159941 7.717750 11.240915
F 47.007546 7.717750 33.069491
F 46.855151 7.717750 54.898066
F 47.159941 30.871008 11.240915
F 47.007546 30.871008 33.069491
F 46.855151 30.871008 54.898066
F 47.159941 54.024265 11.240915
F 47.007546 54.024265 33.069491
F 46.855151 54.024265 54.898066
F 20.425489 15.435503 11.054270
F 20.273095 15.435503 32.882846
F 20.120700 15.435503 54.711421
F 20.425489 38.588760 11.054270
F 20.273095 38.588760 32.882846
F 20.120700 38.588760 54.711421
F 20.425489 61.742018 11.054270
F 20.273095 61.742018 32.882846
F 20.120700 61.742018 54.711421
F 47.159941 15.435503 11.240914
F 47.007546 15.435503 33.069490
F 46.855151 15.435503 54.898065
F 47.159941 38.588760 11.240914
F 47.007546 38.588760 33.069490
F 46.855151 38.588760 54.898065
F 47.159941 61.742018 11.240914
F 47.007546 61.742018 33.069490
F 46.855151 61.742018 54.898065
F 20.425489 0.000001 11.054271
F 20.273095 0.000001 32.882847
F 20.120700 0.000001 54.711422
F 20.425489 23.153258 11.054271
F 20.273095 23.153258 32.882847
F 20.120700 23.153258 54.711422
F 20.425489 46.306516 11.054271
F 20.273095 46.306516 32.882847
F 20.120700 46.306516 54.711422
F 47.159941 0.000001 11.240915
F 47.007546 0.000001 33.069491
F 46.855151 0.000001 54.898066
F 47.159941 23.153258 11.240915
F 47.007546 23.153258 33.069491
F 46.855151 23.153258 54.898066
F 47.159941 46.306516 11.240915
F 47.007546 46.306516 33.069491
F 46.855151 46.306516 54.898066
F 2.627906 5.145166 7.291746
F 2.475511 5.145166 29.120322
F 2.323116 5.145166 50.948897
F 2.627906 28.298423 7.291746
F 2.475511 28.298423 29.120322
F 2.323116 28.298423 50.948897
F 2.627906 51.451681 7.291746
F 2.475511 51.451681 29.120322
F 2.323116 51.451681 50.948897
F 29.362357 5.145166 7.478391
F 29.209963 5.145166 29.306967
F 29.057568 5.145166 51.135542
F 29.362357 28.298423 7.478391
F 29.209963 28.298423 29.306967
F 29.057568 28.298423 51.135542
F 29.362357 51.451681 7.478391
F 29.209963 51.451681 29.306967
F 29.057568 51.451681 51.135542
F 2.627906 12.862918 7.291745
F 2.475511 12.862918 29.120321
F 2.323116 12.862918 50.948896
F 2.627906 36.016175 7.291745
F 2.475511 36.016175 29.120321
F 2.323116 36.016175 50.948896
F 2.627906 59.169433 7.291745
F 2.475511 59.169433 29.120321
F 2.323116 59.169433 50.948896
F 29.362357 12.862918 7.478390
F 29.209963 12.862918 29.306966
F 29.057568 12.862918 51.135541
F 29.362357 36.016175 7.478390
F 29.209963 36.016175 29.306966
F 29.057568 36.016175 51.135541
F 29.362357 59.169433 7.478390
F 29.209963 59.169433 29.306966
F 29.057568 59.169433 51.135541
F 2.627906 20.580673 7.291746
F 2.475511 20.580673 29.120321
F 2.323116 20.580673 50.948897
F 2.627906 43.733931 7.291746
F 2.475511 43.733931 29.120321
F 2.323116 43.733931 50.948897
F 2.627906 66.887188 7.291746
F 2.475511 66.887188 29.120321
F 2.323116 66.887188 50.948897
F 29.362357 20.580673 7.478391
F 29.209963 20.580673 29.306966
F 29.057568 20.580673 51.135542
F 29.362357 43.733931 7.478391
F 29.209963 43.733931 29.306966
F 29.057568 43.733931 51.135542
F 29.362357 66.887188 7.478391
F 29.209963 66.887188 29.306966
F 29.057568 66.887188 51.135542
F 11.539386 5.145165 7.353961
F 11.386991 5.145165 29.182536
F 11.234596 5.145165 51.011112
F 11.539386 28.298422 7.353961
F 11.386991 28.298422 29.182536
F 11.234596 28.298422 51.011112
F 11.539386 51.451680 7.353961
F 11.386991 51.451680 29.182536
F 11.234596 51.451680 51.011112
F 38.273837 5.145165 7.540606
F 38.121442 5.145165 29.369181
F 37.969048 5.145165 51.197757
F 38.273837 28.298422 7.540606
F 38.121442 28.298422 29.369181
F 37.969048 28.298422 51.197757
F 38.273837 51.451680 7.540606
F 38.121442 51.451680 29.369181
F 37.969048 51.451680 51.197757
F 11.539386 12.862917 7.353960
F 11.386991 12.862917 29.182535
F 11.234596 12.862917 51.011111
F 11.539386 36.016174 7.353960
F 11.386991 36.016174 29.182535
F 11.234596 36.016174 51.011111
F 11.539386 59.169432 7.353960
F 11.386991 59.169432 29.182535
F 11.234596 59.169432 51.011111
F 38.273837 12.862917 7.540605
F 38.121442 12.862917 29.369180
F 37.969048 12.862917 51.197756
F 38.273837 36.016174 7.540605
F 38.121442 36.016174 29.369180
F 37.969048 36.016174 51.197756
F 38.273837 59.169432 7.540605
F 38.121442 59.169432 29.369180
F 37.969048 59.169432 51.197756
F 11.539386 20.580672 7.353961
F 11.386991 20.580672 29.182536
F 11.234596 20.580672 51.011111
F 11.539386 43.733930 7.353961
F 11.386991 43.733930 29.182536
F 11.234596 43.733930 51.011111
F 11.539386 66.887187 7.353961
F 11.386991 66.887187 29.182536
F 11.234596 66.887187 51.011111
F 38.273837 20.580672 7.540606
F 38.121442 20.580672 29.369181
F 37.969048 20.580672 51.197756
F 38.273837 43.733930 7.540606
F 38.121442 43.733930 29.369181
F 37.969048 43.733930 51.197756
F 38.273837 66.887187 7.540606
F 38.121442 66.887187 29.369181
F 37.969048 66.887187 51.197756
F 20.450875 5.145164 7.416175
F 20.298481 5.145164 29.244751
F 20.146086 5.145164 51.073326
F 20.450875 28.298422 7.416175
F 20.298481 28.298422 29.244751
F 20.146086 28.298422 51.073326
F 20.450875 51.451679 7.416175
F 20.298481 51.451679 29.244751
F 20.146086 51.451679 51.073326
F 47.185327 5.145164 7.602820
F 47.032932 5.145164 29.431396
F 46.880538 5.145164 51.259971
F 47.185327 28.298422 7.602820
F 47.032932 28.298422 29.431396
F 46.880538 28.298422 51.259971
F 47.185327 51.451679 7.602820
F 47.032932 51.451679 29.431396
F 46.880538 51.451679 51.259971
F 20.450875 12.862916 7.416174
F 20.298481 12.862916 29.244750
F 20.146086 12.862916 51.073325
F 20.450875 36.016174 7.416174
F 20.298481 36.016174 29.244750
F 20.146086 36.016174 51.073325
F 20.450875 59.169431 7.416174
F 20.298481 59.169431 29.244750
F 20.146086 59.169431 51.073325
F 47.185327 12.862916 7.602819
F 47.032932 12.862916 29.431395
F 46.880538 12.862916 51.259970
F 47.185327 36.016174 7.602819
F 47.032932 36.016174 29.431395
F 46.880538 36.016174 51.259970
F 47.185327 59.169431 7.602819
F 47.032932 59.169431 29.431395
F 46.880538 59.169431 51.259970
F 20.450875 20.580672 7.416175
F 20.298481 20.580672 29.244750
F 20.146086 20.580672 51.073326
F 20.450875 43.733929 7.416175
F 20.298481 43.733929 29.244750
F 20.146086 43.733929 51.073326
F 20.450875 66.887187 7.416175
F 20.298481 66.887187 29.244750
F 20.146086 66.887187 51.073326
F 47.185327 20.580672 7.602820
F 47.032932 20.580672 29.431395
F 46.880538 20.580672 51.259971
F 47.185327 43.733929 7.602820
F 47.032932 43.733929 29.431395
F 46.880538 43.733929 51.259971
F 47.185327 66.887187 7.602820
F 47.032932 66.887187 29.431395
F 46.880538 66.887187 51.259971
F 2.608868 5.145165 10.020317
F 2.456474 5.145165 31.848893
F 2.304079 5.145165 53.677468
F 2.608868 28.298423 10.020317
F 2.456474 28.298423 31.848893
F 2.304079 28.298423 53.677468
F 2.608868 51.451680 10.020317
F 2.456474 51.451680 31.848893
F 2.304079 51.451680 53.677468
F 29.343320 5.145165 10.206962
F 29.190925 5.145165 32.035538
F 29.038531 5.145165 53.864113
F 29.343320 28.298423 10.206962
F 29.190925 28.298423 32.035538
F 29.038531 28.298423 53.864113
F 29.343320 51.451680 10.206962
F 29.190925 51.451680 32.035538
F 29.038531 51.451680 53.864113
F 2.608868 12.862917 10.020318
F 2.456474 12.862917 31.848894
F 2.304079 12.862917 53.677469
F 2.608868 36.016175 10.020318
F 2.456474 36.016175 31.848894
F 2.304079 36.016175 53.677469
F 2.608868 59.169432 10.020318
F 2.456474 59.169432 31.848894
F 2.304079 59.169432 53.677469
F 29.343320 12.862917 10.206963
F 29.190925 12.862917 32.035539
F 29.038531 12.862917 53.864114
F 29.343320 36.016175 10.206963
F 29.190925 36.016175 32.035539
F 29.038531 36.016175 53.864114
F 29.343320 59.169432 10.206963
F 29.190925 59.169432 32.035539
F 29.038531 59.169432 53.864114
F 2.608868 20.580673 10.020318
F 2.456474 20.580673 31.848893
F 2.304079 20.580673 53.677468
F 2.608868 43.733930 10.020318
F 2.456474 43.733930 31.848893
F 2.304079 43.733930 53.677468
F 2.608868 66.887188 10.020318
F 2.456474 66.887188 31.848893
F 2.304079 66.887188 53.677468
F 29.343320 20.580673 10.206963
F 29.190925 20.580673 32.035538
F 29.038531 20.580673 53.864113
F 29.343320 43.733930 10.206963
F 29.190925 43.733930 32.035538
F 29.038531 43.733930 53.864113
F 29.343320 66.887188 10.206963
F 29.190925 66.887188 32.035538
F 29.038531 66.887188 53.864113
F 11.520349 5.145165 10.082533
F 11.367955 5.145165 31.911108
F 11.215560 5.145165 53.739684
F 11.520349 28.298422 10.082533
F 11.367955 28.298422 31.911108
F 11.215560 28.298422 53.739684
F 11.520349 51.451680 10.082533
F 11.367955 51.451680 31.911108
F 11.215560 51.451680 53.739684
F 38.254801 5.145165 10.269178
F 38.102406 5.145165 32.097753
F 37.950011 5.145165 53.926329
F 38.254801 28.298422 10.269178
F 38.102406 28.298422 32.097753
F 37.950011 28.298422 53.926329
F 38.254801 51.451680 10.269178
F 38.102406 51.451680 32.097753
F 37.950011 51.451680 53.926329
F 11.520349 12.862917 10.082534
F 11.367955 12.862917 31.911109
F 11.215560 12.862917 53.739685
F 11.520349 36.016175 10.082534
F 11.367955 36.016175 31.911109
F 11.215560 36.016175 53.739685
F 11.520349 59.169432 10.082534
F 11.367955 59.169432 31.911109
F 11.215560 59.169432 53.739685
F 38.254801 12.862917 10.269179
F 38.102406 12.862917 32.097754
F 37.950011 12.862917 53.926330
F 38.254801 36.016175 10.269179
F 38.102406 36.016175 32.097754
F 37.950011 36.016175 53.926330
F 38.254801 59.169432 10.269179
F 38.102406 59.169432 32.097754
F 37.950011 59.169432 53.926330
F 11.520349 20.580672 10.082533
F 11.367955 20.580672 31.911109
F 11.215560 20.580672 53.739684
F 11.520349 43.733930 10.082533
F 11.367955 43.733930 31.911109
F 11.215560 43.733930 53.739684
F 11.520349 66.887187 10.082533
F 11.367955 66.887187 31.911109
F 11.215560 66.887187 53.739684
F 38.254801 20.580672 10.269178
F 38.102406 20.580672 32.097754
F 37.950011 20.580672 53.926329
F 38.254801 43.733930 10.269178
F 38.102406 43.733930 32.097754
F 37.950011 43.733930 53.926329
F 38.254801 66.887187 10.269178
F 38.102406 66.887187 32.097754
F 37.950011 66.887187 53.926329
F 20.431837 5.145164 10.144748
F 20.279442 5.145164 31.973324
F 20.127048 5.145164 53.801899
F 20.431837 28.298422 10.144748
F 20.279442 28.298422 31.973324
F 20.127048 28.298422 53.801899
F 20.431837 51.451679 10.144748
F 20.279442 51.451679 31.973324
F 20.127048 51.451679 53.801899
F 47.166290 5.145164 10.331393
F 47.013895 5.145164 32.159969
F 46.861500 5.145164 53.988544
F 47.166290 28.298422 10.331393
F 47.013895 28.298422 32.159969
F 46.861500 28.298422 53.988544
F 47.166290 51.451679 10.331393
F 47.013895 51.451679 32.159969
F 46.861500 51.451679 53.988544
F 20.431837 12.862917 10.144749
F 20.279442 12.862917 31.973325
F 20.127048 12.862917 53.801900
F 20.431837 36.016174 10.144749
F 20.279442 36.016174 31.973325
F 20.127048 36.016174 53.801900
F 20.431837 59.169432 10.144749
F 20.279442 59.169432 31.973325
F 20.127048 59.169432 53.801900
F 47.166290 12.862917 10.331394
F 47.013895 12.862917 32.159970
F 46.861500 12.862917 53.988545
F 47.166290 36.016174 10.331394
F 47.013895 36.016174 32.159970
F 46.861500 36.016174 53.988545
F 47.166290 59.169432 10.331394
F 47.013895 59.169432 32.159970
F 46.861500 59.169432 53.988545
F 20.431837 20.580672 10.144749
F 20.279442 20.580672 31.973324
F 20.127048 20.580672 53.801899
F 20.431837 43.733929 10.144749
F 20.279442 43.733929 31.973324
F 20.127048 43.733929 53.801899
F 20.431837 66.887187 10.144749
F 20.279442 66.887187 31.973324
F 20.127048 66.887187 53.801899
F 47.166290 20.580672 10.331394
F 47.013895 20.580672 32.159969
F 46.861500 20.580672 53.988544
F 47.166290 43.733929 10.331394
F 47.013895 43.733929 32.159969
F 46.861500 43.733929 53.988544
F 47.166290 66.887187 10.331394
F 47.013895 66.887187 32.159969
F 46.861500 66.887187 53.988544
F 2.583459 7.717749 13.658412
F 2.431065 7.717749 35.486988
F 2.278670 7.717749 57.315563
F 2.583459 30.871007 13.658412
F 2.431065 30.871007 35.486988
F 2.278670 30.871007 57.315563
F 2.583459 54.024264 13.658412
F 2.431065 54.024264 35.486988
F 2.278670 54.024264 57.315563
F 29.317911 7.717749 13.845057
F 29.165516 7.717749 35.673633
F 29.013121 7.717749 57.502208
F 29.317911 30.871007 13.845057
F 29.165516 30.871007 35.673633
F 29.013121 30.871007 57.502208
F 29.317911 54.024264 13.845057
F 29.165516 54.024264 35.673633
F 29.013121 54.024264 57.502208
F 2.583459 15.435502 13.658413
F 2.431065 15.435502 35.486989
F 2.278670 15.435502 57.315564
F 2.583459 38.588760 13.658413
F 2.431065 38.588760 35.486989
F 2.278670 38.588760 57.315564
F 2.583459 61.742017 13.658413
F 2.431065 61.742017 35.486989
F 2.278670 61.742017 57.315564
F 29.317911 15.435502 13.845058
F 29.165516 15.435502 35.673634
F 29.013121 15.435502 57.502209
F 29.317911 38.588760 13.845058
F 29.165516 38.588760 35.673634
F 29.013121 38.588760 57.502209
F 29.317911 61.742017 13.845058
F 29.165516 61.742017 35.673634
F 29.013121 61.742017 57.502209
F 2.583459 0.000000 13.658413
F 2.431065 0.000000 35.486988
F 2.278670 0.000000 57.315563
F 2.583459 23.153257 13.658413
F 2.431065 23.153257 35.486988
F 2.278670 23.153257 57.315563
F 2.583459 46.306515 13.658413
F 2.431065 46.306515 35.486988
F 2.278670 46.306515 57.315563
F 29.317911 0.000000 13.845058
F 29.165516 0.000000 35.673633
F 29.013121 0.000000 57.502208
F 29.317911 23.153257 13.845058
F 29.165516 23.153257 35.673633
F 29.013121 23.153257 57.502208
F 29.317911 46.306515 13.845058
F 29.165516 46.306515 35.673633
F 29.013121 46.306515 57.502208
F 11.494939 7.717750 13.720628
F 11.342544 7.717750 35.549203
F 11.190150 7.717750 57.377779
F 11.494939 30.871007 13.720628
F 11.342544 30.871007 35.549203
F 11.190150 30.871007 57.377779
F 11.494939 54.024265 13.720628
F 11.342544 54.024265 35.549203
F 11.190150 54.024265 57.377779
F 38.229391 7.717750 13.907273
F 38.076996 7.717750 35.735848
F 37.924601 7.717750 57.564424
F 38.229391 30.871007 13.907273
F 38.076996 30.871007 35.735848
F 37.924601 30.871007 57.564424
F 38.229391 54.024265 13.907273
F 38.076996 54.024265 35.735848
F 37.924601 54.024265 57.564424
F 11.494939 15.435503 13.720629
F 11.342544 15.435503 35.549204
F 11.190150 15.435503 57.377780
F 11.494939 38.588760 13.720629
F 11.342544 38.588760 35.549204
F 11.190150 38.588760 57.377780
F 11.494939 61.742018 13.720629
F 11.342544 61.742018 35.549204
F 11.190150 61.742018 57.377780
F 38.229391 15.435503 13.907274
F 38.076996 15.435503 35.735849
F 37.924601 15.435503 57.564425
F 38.229391 38.588760 13.907274
F 38.076996 38.588760 35.735849
F 37.924601 38.588760 57.564425
F 38.229391 61.742018 13.907274
F 38.076996 61.742018 35.735849
F 37.924601 61.742018 57.564425
F 11.494939 0.000000 13.720628
F 11.342544 0.000000 35.549203
F 11.190150 0.000000 57.377779
F 11.494939 23.153258 13.720628
F 11.342544 23.153258 35.549203
F 11.190150 23.153258 57.377779
F 11.494939 46.306515 13.720628
F 11.342544 46.306515 35.549203
F 11.190150 46.306515 57.377779
F 38.229391 0.000000 13.907273
F 38.076996 0.000000 35.735848
F 37.924601 0.000000 57.564424
F 38.229391 23.153258 13.907273
F 38.076996 23.153258 35.735848
F 37.924601 23.153258 57.564424
F 38.229391 46.306515 13.907273
F 38.076996 46.306515 35.735848
F 37.924601 46.306515 57.564424
F 20.406428 7.717751 13.782844
F 20.254033 7.717751 35.611419
F 20.101639 7.717751 57.439994
F 20.406428 30.871008 13.782844
F 20.254033 30.871008 35.611419
F 20.101639 30.871008 57.439994
F 20.406428 54.024266 13.782844
F 20.254033 54.024266 35.611419
F 20.101639 54.024266 57.439994
F 47.140879 7.717751 13.969489
F 46.988485 7.717751 35.798064
F 46.836090 7.717751 57.626639
F 47.140879 30.871008 13.969489
F 46.988485 30.871008 35.798064
F 46.836090 30.871008 57.626639
F 47.140879 54.024266 13.969489
F 46.988485 54.024266 35.798064
F 46.836090 54.024266 57.626639
F 20.406428 15.435503 13.782845
F 20.254033 15.435503 35.611420
F 20.101639 15.435503 57.439995
F 20.406428 38.588761 13.782845
F 20.254033 38.588761 35.611420
F 20.101639 38.588761 57.439995
F 20.406428 61.742018 13.782845
F 20.254033 61.742018 35.611420
F 20.101639 61.742018 57.439995
F 47.140879 15.435503 13.969490
F 46.988485 15.435503 35.798065
F 46.836090 15.435503 57.626640
F 47.140879 38.588761 13.969490
F 46.988485 38.588761 35.798065
F 46.836090 38.588761 57.626640
F 47.140879 61.742018 13.969490
F 46.988485 61.742018 35.798065
F 46.836090 61.742018 57.626640
F 20.406428 0.000001 13.782844
F 20.254033 0.000001 35.611419
F 20.101639 0.000001 57.439995
F 20.406428 23.153259 13.782844
F 20.254033 23.153259 35.611419
F 20.101639 23.153259 57.439995
F 20.406428 46.306516 13.782844
F 20.254033 46.306516 35.611419
F 20.101639 46.306516 57.439995
F 47.140879 0.000001 13.969489
F 46.988485 0.000001 35.798064
F 46.836090 0.000001 57.626640
F 47.140879 23.153259 13.969489
F 46.988485 23.153259 35.798064
F 46.836090 23.153259 57.626640
F 47.140879 46.306516 13.969489
F 46.988485 46.306516 35.798064
F 46.836090 46.306516 57.626640
F 4.836740 1.286291 10.035872
F 4.684345 1.286291 31.864447
F 4.531951 1.286291 53.693023
F 4.836740 24.439548 10.035872
F 4.684345 24.439548 31.864447
F 4.531951 24.439548 53.693023
F 4.836740 47.592806 10.035872
F 4.684345 47.592806 31.864447
F 4.531951 47.592806 53.693023
F 31.571193 1.286291 10.222516
F 31.418798 1.286291 32.051091
F 31.266403 1.286291 53.879668
F 31.571193 24.439548 10.222516
F 31.418798 24.439548 32.051091
F 31.266403 24.439548 53.879668
F 31.571193 47.592806 10.222516
F 31.418798 47.592806 32.051091
F 31.266403 47.592806 53.879668
F 4.836740 9.004040 10.035872
F 4.684345 9.004040 31.864447
F 4.531951 9.004040 53.693023
F 4.836740 32.157298 10.035872
F 4.684345 32.157298 31.864447
F 4.531951 32.157298 53.693023
F 4.836740 55.310555 10.035872
F 4.684345 55.310555 31.864447
F 4.531951 55.310555 53.693023
F 31.571193 9.004040 10.222516
F 31.418798 9.004040 32.051091
F 31.266403 9.004040 53.879668
F 31.571193 32.157298 10.222516
F 31.418798 32.157298 32.051091
F 31.266403 32.157298 53.879668
F 31.571193 55.310555 10.222516
F 31.418798 55.310555 32.051091
F 31.266403 55.310555 53.879668
F 4.836740 16.721795 10.035873
F 4.684345 16.721795 31.864448
F 4.531951 16.721795 53.693023
F 4.836740 39.875053 10.035873
F 4.684345 39.875053 31.864448
F 4.531951 39.875053 53.693023
F 4.836740 63.028310 10.035873
F 4.684345 63.028310 31.864448
F 4.531951 63.028310 53.693023
F 31.571193 16.721795 10.222517
F 31.418798 16.721795 32.051092
F 31.266403 16.721795 53.879668
F 31.571193 39.875053 10.222517
F 31.418798 39.875053 32.051092
F 31.266403 39.875053 53.879668
F 31.571193 63.028310 10.222517
F 31.418798 63.028310 32.051092
F 31.266403 63.028310 53.879668
F 13.748223 1.286290 10.098087
F 13.595828 1.286290 31.926663
F 13.443434 1.286290 53.755238
F 13.748223 24.439548 10.098087
F 13.595828 24.439548 31.926663
F 13.443434 24.439548 53.755238
F 13.748223 47.592806 10.098087
F 13.595828 47.592806 31.926663
F 13.443434 47.592806 53.755238
F 40.482674 1.286290 10.284731
F 40.330280 1.286290 32.113307
F 40.177885 1.286290 53.941882
F 40.482674 24.439548 10.284731
F 40.330280 24.439548 32.113307
F 40.177885 24.439548 53.941882
F 40.482674 47.592806 10.284731
F 40.330280 47.592806 32.113307
F 40.177885 47.592806 53.941882
F 13.748223 9.004040 10.098087
F 13.595828 9.004040 31.926663
F 13.443434 9.004040 53.755238
F 13.748223 32.157297 10.098087
F 13.595828 32.157297 31.926663
F 13.443434 32.157297 53.755238
F 13.748223 55.310555 10.098087
F 13.595828 55.310555 31.926663
F 13.443434 55.310555 53.755238
F 40.482674 9.004040 10.284731
F 40.330280 9.004040 32.113307
F 40.177885 9.004040 53.941882
F 40.482674 32.157297 10.284731
F 40.330280 32.157297 32.113307
F 40.177885 32.157297 53.941882
F 40.482674 55.310555 10.284731
F 40.330280 55.310555 32.113307
F 40.177885 55.310555 53.941882
F 13.748223 16.721795 10.098088
F 13.595828 16.721795 31.926663
F 13.443434 16.721795 53.755239
F 13.748223 39.875053 10.098088
F 13.595828 39.875053 31.926663
F 13.443434 39.875053 53.755239
F 13.748223 63.028310 10.098088
F 13.595828 63.028310 31.926663
F 13.443434 63.028310 53.755239
F 40.482674 16.721795 10.284732
F 40.330280 16.721795 32.113307
F 40.177885 16.721795 53.941883
F 40.482674 39.875053 10.284732
F 40.330280 39.875053 32.113307
F 40.177885 39.875053 53.941883
F 40.482674 63.028310 10.284732
F 40.330280 63.028310 32.113307
F 40.177885 63.028310 53.941883
F 22.659711 1.286290 10.160302
F 22.507316 1.286290 31.988878
F 22.354921 1.286290 53.817453
F 22.659711 24.439548 10.160302
F 22.507316 24.439548 31.988878
F 22.354921 24.439548 53.817453
F 22.659711 47.592805 10.160302
F 22.507316 47.592805 31.988878
F 22.354921 47.592805 53.817453
F 49.394162 1.286290 10.346946
F 49.241768 1.286290 32.175522
F 49.089373 1.286290 54.004097
F 49.394162 24.439548 10.346946
F 49.241768 24.439548 32.175522
F 49.089373 24.439548 54.004097
F 49.394162 47.592805 10.346946
F 49.241768 47.592805 32.175522
F 49.089373 47.592805 54.004097
F 22.659711 9.004040 10.160302
F 22.507316 9.004040 31.988878
F 22.354921 9.004040 53.817453
F 22.659711 32.157297 10.160302
F 22.507316 32.157297 31.988878
F 22.354921 32.157297 53.817453
F 22.659711 55.310555 10.160302
F 22.507316 55.310555 31.988878
F 22.354921 55.310555 53.817453
F 49.394162 9.004040 10.346946
F 49.241768 9.004040 32.175522
F 49.089373 9.004040 54.004097
F 49.394162 32.157297 10.346946
F 49.241768 32.157297 32.175522
F 49.089373 32.157297 54.004097
F 49.394162 55.310555 10.346946
F 49.241768 55.310555 32.175522
F 49.089373 55.310555 54.004097
F 22.659711 16.721795 10.160303
F 22.507316 16.721795 31.988878
F 22.354921 16.721795 53.817454
F 22.659711 39.875052 10.160303
F 22.507316 39.875052 31.988878
F 22.354921 39.875052 53.817454
F 22.659711 63.028310 10.160303
F 22.507316 63.028310 31.988878
F 22.354921 63.028310 53.817454
F 49.394162 16.721795 10.346947
F 49.241768 16.721795 32.175522
F 49.089373 16.721795 54.004098
F 49.394162 39.875052 10.346947
F 49.241768 39.875052 32.175522
F 49.089373 39.875052 54.004098
F 49.394162 63.028310 10.346947
F 49.241768 63.028310 32.175522
F 49.089373 63.028310 54.004098
F 4.811326 3.858875 13.673967
F 4.658931 3.858875 35.502542
F 4.506537 3.858875 57.331117
F 4.811326 27.012132 13.673967
F 4.658931 27.012132 35.502542
F 4.506537 27.012132 57.331117
F 4.811326 50.165390 13.673967
F 4.658931 50.165390 35.502542
F 4.506537 50.165390 57.331117
F 31.545778 3.858875 13.860612
F 31.393384 3.858875 35.689187
F 31.240989 3.858875 57.517762
F 31.545778 27.012132 13.860612
F 31.393384 27.012132 35.689187
F 31.240989 27.012132 57.517762
F 31.545778 50.165390 13.860612
F 31.393384 50.165390 35.689187
F 31.240989 50.165390 57.517762
F 4.811326 11.576625 13.673967
F 4.658931 11.576625 35.502542
F 4.506537 11.576625 57.331117
F 4.811326 34.729882 13.673967
F 4.658931 34.729882 35.502542
F 4.506537 34.729882 57.331117
F 4.811326 57.883140 13.673967
F 4.658931 57.883140 35.502542
F 4.506537 57.883140 57.331117
F 31.545778 11.576625 13.860612
F 31.393384 11.576625 35.689187
F 31.240989 11.576625 57.517762
F 31.545778 34.729882 13.860612
F 31.393384 34.729882 35.689187
F 31.240989 34.729882 57.517762
F 31.545778 57.883140 13.860612
F 31.393384 57.883140 35.689187
F 31.240989 57.883140 57.517762
F 4.811326 19.294380 13.673967
F 4.658931 19.294380 35.502543
F 4.506537 19.294380 57.331118
F 4.811326 42.447638 13.673967
F 4.658931 42.447638 35.502543
F 4.506537 42.447638 57.331118
F 4.811326 65.600895 13.673967
F 4.658931 65.600895 35.502543
F 4.506537 65.600895 57.331118
F 31.545778 19.294380 13.860612
F 31.393384 19.294380 35.689188
F 31.240989 19.294380 57.517763
F 31.545778 42.447638 13.860612
F 31.393384 42.447638 35.689188
F 31.240989 42.447638 57.517763
F 31.545778 65.600895 13.860612
F 31.393384 65.600895 35.689188
F 31.240989 65.600895 57.517763
F 13.722809 3.858876 13.736183
F 13.570414 3.858876 35.564758
F 13.418019 3.858876 57.393333
F 13.722809 27.012134 13.736183
F 13.570414 27.012134 35.564758
F 13.418019 27.012134 57.393333
F 13.722809 50.165391 13.736183
F 13.570414 50.165391 35.564758
F 13.418019 50.165391 57.393333
F 40.457260 3.858876 13.922828
F 40.304866 3.858876 35.751403
F 40.152471 3.858876 57.579978
F 40.457260 27.012134 13.922828
F 40.304866 27.012134 35.751403
F 40.152471 27.012134 57.579978
F 40.457260 50.165391 13.922828
F 40.304866 50.165391 35.751403
F 40.152471 50.165391 57.579978
F 13.722809 11.576626 13.736183
F 13.570414 11.576626 35.564758
F 13.418019 11.576626 57.393333
F 13.722809 34.729884 13.736183
F 13.570414 34.729884 35.564758
F 13.418019 34.729884 57.393333
F 13.722809 57.883141 13.736183
F 13.570414 57.883141 35.564758
F 13.418019 57.883141 57.393333
F 40.457260 11.576626 13.922828
F 40.304866 11.576626 35.751403
F 40.152471 11.576626 57.579978
F 40.457260 34.729884 13.922828
F 40.304866 34.729884 35.751403
F 40.152471 34.729884 57.579978
F 40.457260 57.883141 13.922828
F 40.304866 57.883141 35.751403
F 40.152471 57.883141 57.579978
F 13.722809 19.294382 13.736183
F 13.570414 19.294382 35.564759
F 13.418019 19.294382 57.393334
F 13.722809 42.447639 13.736183
F 13.570414 42.447639 35.564759
F 13.418019 42.447639 57.393334
F 13.722809 65.600897 13.736183
F 13.570414 65.600897 35.564759
F 13.418019 65.600897 57.393334
F 40.457260 19.294382 13.922828
F 40.304866 19.294382 35.751404
F 40.152471 19.294382 57.579979
F 40.457260 42.447639 13.922828
F 40.304866 42.447639 35.751404
F 40.152471 42.447639 57.579979
F 40.457260 65.600897 13.922828
F 40.304866 65.600897 35.751404
F 40.152471 65.600897 57.579979
F 22.634299 3.858875 13.798397
F 22.481904 3.858875 35.626972
F 22.329509 3.858875 57.455548
F 22.634299 27.012133 13.798397
F 22.481904 27.012133 35.626972
F 22.329509 27.012133 57.455548
F 22.634299 50.165390 13.798397
F 22.481904 50.165390 35.626972
F 22.329509 50.165390 57.455548
F 49.368750 3.858875 13.985041
F 49.216355 3.858875 35.813617
F 49.063961 3.858875 57.642193
F 49.368750 27.012133 13.985041
F 49.216355 27.012133 35.813617
F 49.063961 27.012133 57.642193
F 49.368750 50.165390 13.985041
F 49.216355 50.165390 35.813617
F 49.063961 50.165390 57.642193
F 22.634299 11.576625 13.798397
F 22.481904 11.576625 35.626973
F 22.329509 11.576625 57.455548
F 22.634299 34.729883 13.798397
F 22.481904 34.729883 35.626973
F 22.329509 34.729883 57.455548
F 22.634299 57.883140 13.798397
F 22.481904 57.883140 35.626973
F 22.329509 57.883140 57.455548
F 49.368750 11.576625 13.985041
F 49.216355 11.576625 35.813618
F 49.063961 11.576625 57.642193
F 49.368750 34.729883 13.985041
F 49.216355 34.729883 35.813618
F 49.063961 34.729883 57.642193
F 49.368750 57.883140 13.985041
F 49.216355 57.883140 35.813618
F 49.063961 57.883140 57.642193
F 22.634299 19.294381 13.798398
F 22.481904 19.294381 35.626973
F 22.329509 19.294381 57.455549
F 22.634299 42.447638 13.798398
F 22.481904 42.447638 35.626973
F 22.329509 42.447638 57.455549
F 22.634299 65.600896 13.798398
F 22.481904 65.600896 35.626973
F 22.329509 65.600896 57.455549
F 49.368750 19.294381 13.985042
F 49.216355 19.294381 35.813618
F 49.063961 19.294381 57.642194
F 49.368750 42.447638 13.985042
F 49.216355 42.447638 35.813618
F 49.063961 42.447638 57.642194
F 49.368750 65.600896 13.985042
F 49.216355 65.600896 35.813618
F 49.063961 65.600896 57.642194
F 4.830388 3.858875 10.945396
F 4.677994 3.858875 32.773971
F 4.525599 3.858875 54.602547
F 4.830388 27.012133 10.945396
F 4.677994 27.012133 32.773971
F 4.525599 27.012133 54.602547
F 4.830388 50.165390 10.945396
F 4.677994 50.165390 32.773971
F 4.525599 50.165390 54.602547
F 31.564840 3.858875 11.132040
F 31.412445 3.858875 32.960615
F 31.260050 3.858875 54.789191
F 31.564840 27.012133 11.132040
F 31.412445 27.012133 32.960615
F 31.260050 27.012133 54.789191
F 31.564840 50.165390 11.132040
F 31.412445 50.165390 32.960615
F 31.260050 50.165390 54.789191
F 4.830388 11.576625 10.945396
F 4.677994 11.576625 32.773971
F 4.525599 11.576625 54.602547
F 4.830388 34.729883 10.945396
F 4.677994 34.729883 32.773971
F 4.525599 34.729883 54.602547
F 4.830388 57.883140 10.945396
F 4.677994 57.883140 32.773971
F 4.525599 57.883140 54.602547
F 31.564840 11.576625 11.132040
F 31.412445 11.576625 32.960615
F 31.260050 11.576625 54.789191
F 31.564840 34.729883 11.132040
F 31.412445 34.729883 32.960615
F 31.260050 34.729883 54.789191
F 31.564840 57.883140 11.132040
F 31.412445 57.883140 32.960615
F 31.260050 57.883140 54.789191
F 4.830388 19.294381 10.945395
F 4.677994 19.294381 32.773971
F 4.525599 19.294381 54.602546
F 4.830388 42.447638 10.945395
F 4.677994 42.447638 32.773971
F 4.525599 42.447638 54.602546
F 4.830388 65.600896 10.945395
F 4.677994 65.600896 32.773971
F 4.525599 65.600896 54.602546
F 31.564840 19.294381 11.132039
F 31.412445 19.294381 32.960615
F 31.260050 19.294381 54.789190
F 31.564840 42.447638 11.132039
F 31.412445 42.447638 32.960615
F 31.260050 42.447638 54.789190
F 31.564840 65.600896 11.132039
F 31.412445 65.600896 32.960615
F 31.260050 65.600896 54.789190
F 13.741871 3.858876 11.007609
F 13.589476 3.858876 32.836185
F 13.437082 3.858876 54.664761
F 13.741871 27.012133 11.007609
F 13.589476 27.012133 32.836185
F 13.437082 27.012133 54.664761
F 13.741871 50.165391 11.007609
F 13.589476 50.165391 32.836185
F 13.437082 50.165391 54.664761
F 40.476323 3.858876 11.194254
F 40.323928 3.858876 33.022830
F 40.171533 3.858876 54.851405
F 40.476323 27.012133 11.194254
F 40.323928 27.012133 33.022830
F 40.171533 27.012133 54.851405
F 40.476323 50.165391 11.194254
F 40.323928 50.165391 33.022830
F 40.171533 50.165391 54.851405
F 13.741871 11.576626 11.007609
F 13.589476 11.576626 32.836185
F 13.437082 11.576626 54.664761
F 13.741871 34.729883 11.007609
F 13.589476 34.729883 32.836185
F 13.437082 34.729883 54.664761
F 13.741871 57.883141 11.007609
F 13.589476 57.883141 32.836185
F 13.437082 57.883141 54.664761
F 40.476323 11.576626 11.194254
F 40.323928 11.576626 33.022830
F 40.171533 11.576626 54.851405
F 40.476323 34.729883 11.194254
F 40.323928 34.729883 33.022830
F 40.171533 34.729883 54.851405
F 40.476323 57.883141 11.194254
F 40.323928 57.883141 33.022830
F 40.171533 57.883141 54.851405
F 13.741871 19.294381 11.007609
F 13.589476 19.294381 32.836184
F 13.437082 19.294381 54.664761
F 13.741871 42.447639 11.007609
F 13.589476 42.447639 32.836184
F 13.437082 42.447639 54.664761
F 13.741871 65.600896 11.007609
F 13.589476 65.600896 32.836184
F 13.437082 65.600896 54.664761
F 40.476323 19.294381 11.194254
F 40.323928 19.294381 33.022829
F 40.171533 19.294381 54.851405
F 40.476323 42.447639 11.194254
F 40.323928 42.447639 33.022829
F 40.171533 42.447639 54.851405
F 40.476323 65.600896 11.194254
F 40.323928 65.600896 33.022829
F 40.171533 65.600896 54.851405
F 22.653359 3.858875 11.069825
F 22.500964 3.858875 32.898400
F 22.348570 3.858875 54.726976
F 22.653359 27.012133 11.069825
F 22.500964 27.012133 32.898400
F 22.348570 27.012133 54.726976
F 22.653359 50.165390 11.069825
F 22.500964 50.165390 32.898400
F 22.348570 50.165390 54.726976
F 49.387810 3.858875 11.256470
F 49.235416 3.858875 33.085045
F 49.083021 3.858875 54.913621
F 49.387810 27.012133 11.256470
F 49.235416 27.012133 33.085045
F 49.083021 27.012133 54.913621
F 49.387810 50.165390 11.256470
F 49.235416 50.165390 33.085045
F 49.083021 50.165390 54.913621
F 22.653359 11.576625 11.069825
F 22.500964 11.576625 32.898400
F 22.348570 11.576625 54.726975
F 22.653359 34.729883 11.069825
F 22.500964 34.729883 32.898400
F 22.348570 34.729883 54.726975
F 22.653359 57.883140 11.069825
F 22.500964 57.883140 32.898400
F 22.348570 57.883140 54.726975
F 49.387810 11.576625 11.256470
F 49.235416 11.576625 33.085045
F 49.083021 11.576625 54.913620
F 49.387810 34.729883 11.256470
F 49.235416 34.729883 33.085045
F 49.083021 34.729883 54.913620
F 49.387810 57.883140 11.256470
F 49.235416 57.883140 33.085045
F 49.083021 57.883140 54.913620
F 22.653359 19.294381 11.069824
F 22.500964 19.294381 32.898400
F 22.348570 19.294381 54.726975
F 22.653359 42.447638 11.069824
F 22.500964 42.447638 32.898400
F 22.348570 42.447638 54.726975
F 22.653359 65.600896 11.069824
F 22.500964 65.600896 32.898400
F 22.348570 65.600896 54.726975
F 49.387810 19.294381 11.256469
F 49.235416 19.294381 33.085045
F 49.083021 19.294381 54.913620
F 49.387810 42.447638 11.256469
F 49.235416 42.447638 33.085045
F 49.083021 42.447638 54.913620
F 49.387810 65.600896 11.256469
F 49.235416 65.600896 33.085045
F 49.083021 65.600896 54.913620
F 4.855776 1.286291 7.307300
F 4.703382 1.286291 29.135875
F 4.550987 1.286291 50.964451
F 4.855776 24.439549 7.307300
F 4.703382 24.439549 29.135875
F 4.550987 24.439549 50.964451
F 4.855776 47.592806 7.307300
F 4.703382 47.592806 29.135875
F 4.550987 47.592806 50.964451
F 31.590229 1.286291 7.493945
F 31.437834 1.286291 29.322520
F 31.285440 1.286291 51.151096
F 31.590229 24.439549 7.493945
F 31.437834 24.439549 29.322520
F 31.285440 24.439549 51.151096
F 31.590229 47.592806 7.493945
F 31.437834 47.592806 29.322520
F 31.285440 47.592806 51.151096
F 4.855776 9.004041 7.307300
F 4.703382 9.004041 29.135875
F 4.550987 9.004041 50.964451
F 4.855776 32.157298 7.307300
F 4.703382 32.157298 29.135875
F 4.550987 32.157298 50.964451
F 4.855776 55.310556 7.307300
F 4.703382 55.310556 29.135875
F 4.550987 55.310556 50.964451
F 31.590229 9.004041 7.493945
F 31.437834 9.004041 29.322520
F 31.285440 9.004041 51.151096
F 31.590229 32.157298 7.493945
F 31.437834 32.157298 29.322520
F 31.285440 32.157298 51.151096
F 31.590229 55.310556 7.493945
F 31.437834 55.310556 29.322520
F 31.285440 55.310556 51.151096
F 4.855776 16.721796 7.307299
F 4.703382 16.721796 29.135875
F 4.550987 16.721796 50.964450
F 4.855776 39.875053 7.307299
F 4.703382 39.875053 29.135875
F 4.550987 39.875053 50.964450
F 4.855776 63.028311 7.307299
F 4.703382 63.028311 29.135875
F 4.550987 63.028311 50.964450
F 31.590229 16.721796 7.493944
F 31.437834 16.721796 29.322520
F 31.285440 16.721796 51.151095
F 31.590229 39.875053 7.493944
F 31.437834 39.875053 29.322520
F 31.285440 39.875053 51.151095
F 31.590229 63.028311 7.493944
F 31.437834 63.028311 29.322520
F 31.285440 63.028311 51.151095
F 13.767259 1.286290 7.369514
F 13.614865 1.286290 29.198090
F 13.462470 1.286290 51.026665
F 13.767259 24.439547 7.369514
F 13.614865 24.439547 29.198090
F 13.462470 24.439547 51.026665
F 13.767259 47.592805 7.369514
F 13.614865 47.592805 29.198090
F 13.462470 47.592805 51.026665
F 40.501711 1.286290 7.556159
F 40.349316 1.286290 29.384735
F 40.196921 1.286290 51.213310
F 40.501711 24.439547 7.556159
F 40.349316 24.439547 29.384735
F 40.196921 24.439547 51.213310
F 40.501711 47.592805 7.556159
F 40.349316 47.592805 29.384735
F 40.196921 47.592805 51.213310
F 13.767259 9.004039 7.369514
F 13.614865 9.004039 29.198090
F 13.462470 9.004039 51.026665
F 13.767259 32.157297 7.369514
F 13.614865 32.157297 29.198090
F 13.462470 32.157297 51.026665
F 13.767259 55.310554 7.369514
F 13.614865 55.310554 29.198090
F 13.462470 55.310554 51.026665
F 40.501711 9.004039 7.556159
F 40.349316 9.004039 29.384735
F 40.196921 9.004039 51.213310
F 40.501711 32.157297 7.556159
F 40.349316 32.157297 29.384735
F 40.196921 32.157297 51.213310
F 40.501711 55.310554 7.556159
F 40.349316 55.310554 29.384735
F 40.196921 55.310554 51.213310
F 13.767259 16.721795 7.369514
F 13.614865 16.721795 29.198089
F 13.462470 16.721795 51.026664
F 13.767259 39.875052 7.369514
F 13.614865 39.875052 29.198089
F 13.462470 39.875052 51.026664
F 13.767259 63.028310 7.369514
F 13.614865 63.028310 29.198089
F 13.462470 63.028310 51.026664
F 40.501711 16.721795 7.556159
F 40.349316 16.721795 29.384734
F 40.196921 16.721795 51.213309
F 40.501711 39.875052 7.556159
F 40.349316 39.875052 29.384734
F 40.196921 39.875052 51.213309
F 40.501711 63.028310 7.556159
F 40.349316 63.028310 29.384734
F 40.196921 63.028310 51.213309
F 22.678748 1.286290 7.431730
F 22.526353 1.286290 29.260305
F 22.373959 1.286290 51.088880
F 22.678748 24.439548 7.431730
F 22.526353 24.439548 29.260305
F 22.373959 24.439548 51.088880
F 22.678748 47.592805 7.431730
F 22.526353 47.592805 29.260305
F 22.373959 47.592805 51.088880
F 49.413201 1.286290 7.618375
F 49.260806 1.286290 29.446950
F 49.108411 1.286290 51.275525
F 49.413201 24.439548 7.618375
F 49.260806 24.439548 29.446950
F 49.108411 24.439548 51.275525
F 49.413201 47.592805 7.618375
F 49.260806 47.592805 29.446950
F 49.108411 47.592805 51.275525
F 22.678748 9.004039 7.431730
F 22.526353 9.004039 29.260305
F 22.373959 9.004039 51.088880
F 22.678748 32.157297 7.431730
F 22.526353 32.157297 29.260305
F 22.373959 32.157297 51.088880
F 22.678748 55.310555 7.431730
F 22.526353 55.310555 29.260305
F 22.373959 55.310555 51.088880
F 49.413201 9.004039 7.618375
F 49.260806 9.004039 29.446950
F 49.108411 9.004039 51.275525
F 49.413201 32.157297 7.618375
F 49.260806 32.157297 29.446950
F 49.108411 32.157297 51.275525
F 49.413201 55.310555 7.618375
F 49.260806 55.310555 29.446950
F 49.108411 55.310555 51.275525
F 22.678748 16.721795 7.431729
F 22.526353 16.721795 29.260304
F 22.373959 16.721795 51.088880
F 22.678748 39.875052 7.431729
F 22.526353 39.875052 29.260304
F 22.373959 39.875052 51.088880
F 22.678748 63.028310 7.431729
F 22.526353 63.028310 29.260304
F 22.373959 63.028310 51.088880
F 49.413201 16.721795 7.618374
F 49.260806 16.721795 29.446949
F 49.108411 16.721795 51.275525
F 49.413201 39.875052 7.618374
F 49.260806 39.875052 29.446949
F 49.108411 39.875052 51.275525
F 49.413201 63.028310 7.618374
F 49.260806 63.028310 29.446949
F 49.108411 63.028310 51.275525
F 7.058260 7.717750 10.960949
F 6.905865 7.717750 32.789525
F 6.753471 7.717750 54.618100
F 7.058260 30.871007 10.960949
F 6.905865 30.871007 32.789525
F 6.753471 30.871007 54.618100
F 7.058260 54.024265 10.960949
F 6.905865 54.024265 32.789525
F 6.753471 54.024265 54.618100
F 33.792713 7.717750 11.147594
F 33.640318 7.717750 32.976170
F 33.487923 7.717750 54.804745
F 33.792713 30.871007 11.147594
F 33.640318 30.871007 32.976170
F 33.487923 30.871007 54.804745
F 33.792713 54.024265 11.147594
F 33.640318 54.024265 32.976170
F 33.487923 54.024265 54.804745
F 7.058260 15.435502 10.960948
F 6.905865 15.435502 32.789524
F 6.753471 15.435502 54.618099
F 7.058260 38.588760 10.960948
F 6.905865 38.588760 32.789524
F 6.753471 38.588760 54.618099
F 7.058260 61.742018 10.960948
F 6.905865 61.742018 32.789524
F 6.753471 61.742018 54.618099
F 33.792713 15.435502 11.147593
F 33.640318 15.435502 32.976169
F 33.487923 15.435502 54.804744
F 33.792713 38.588760 11.147593
F 33.640318 38.588760 32.976169
F 33.487923 38.588760 54.804744
F 33.792713 61.742018 11.147593
F 33.640318 61.742018 32.976169
F 33.487923 61.742018 54.804744
F 7.058260 0.000000 10.960949
F 6.905865 0.000000 32.789524
F 6.753471 0.000000 54.618100
F 7.058260 23.153258 10.960949
F 6.905865 23.153258 32.789524
F 6.753471 23.153258 54.618100
F 7.058260 46.306515 10.960949
F 6.905865 46.306515 32.789524
F 6.753471 46.306515 54.618100
F 33.792713 0.000000 11.147594
F 33.640318 0.000000 32.976169
F 33.487923 0.000000 54.804745
F 33.792713 23.153258 11.147594
F 33.640318 23.153258 32.976169
F 33.487923 23.153258 54.804745
F 33.792713 46.306515 11.147594
F 33.640318 46.306515 32.976169
F 33.487923 46.306515 54.804745
F 15.969745 7.717750 11.023163
F 15.817350 7.717750 32.851739
F 15.664956 7.717750 54.680314
F 15.969745 30.871008 11.023163
F 15.817350 30.871008 32.851739
F 15.664956 30.871008 54.680314
F 15.969745 54.024265 11.023163
F 15.817350 54.024265 32.851739
F 15.664956 54.024265 54.680314
F 42.704196 7.717750 11.209808
F 42.551802 7.717750 33.038384
F 42.399407 7.717750 54.866959
F 42.704196 30.871008 11.209808
F 42.551802 30.871008 33.038384
F 42.399407 30.871008 54.866959
F 42.704196 54.024265 11.209808
F 42.551802 54.024265 33.038384
F 42.399407 54.024265 54.866959
F 15.969745 15.435503 11.023162
F 15.817350 15.435503 32.851738
F 15.664956 15.435503 54.680313
F 15.969745 38.588760 11.023162
F 15.817350 38.588760 32.851738
F 15.664956 38.588760 54.680313
F 15.969745 61.742018 11.023162
F 15.817350 61.742018 32.851738
F 15.664956 61.742018 54.680313
F 42.704196 15.435503 11.209807
F 42.551802 15.435503 33.038383
F 42.399407 15.435503 54.866958
F 42.704196 38.588760 11.209807
F 42.551802 38.588760 33.038383
F 42.399407 38.588760 54.866958
F 42.704196 61.742018 11.209807
F 42.551802 61.742018 33.038383
F 42.399407 61.742018 54.866958
F 15.969745 0.000001 11.023163
F 15.817350 0.000001 32.851739
F 15.664956 0.000001 54.680314
F 15.969745 23.153258 11.023163
F 15.817350 23.153258 32.851739
F 15.664956 23.153258 54.680314
F 15.969745 46.306516 11.023163
F 15.817350 46.306516 32.851739
F 15.664956 46.306516 54.680314
F 42.704196 0.000001 11.209808
F 42.551802 0.000001 33.038384
F 42.399407 0.000001 54.866959
F 42.704196 23.153258 11.209808
F 42.551802 23.153258 33.038384
F 42.399407 23.153258 54.866959
F 42.704196 46.306516 11.209808
F 42.551802 46.306516 33.038384
F 42.399407 46.306516 54.866959
F 24.881232 7.717750 11.085379
F 24.728837 7.717750 32.913955
F 24.576442 7.717750 54.742530
F 24.881232 30.871007 11.085379
F 24.728837 30.871007 32.913955
F 24.576442 30.871007 54.742530
F 24.881232 54.024265 11.085379
F 24.728837 54.024265 32.913955
F 24.576442 54.024265 54.742530
F 51.615684 7.717750 11.272024
F 51.463289 7.717750 33.100600
F 51.310895 7.717750 54.929175
F 51.615684 30.871007 11.272024
F 51.463289 30.871007 33.100600
F 51.310895 30.871007 54.929175
F 51.615684 54.024265 11.272024
F 51.463289 54.024265 33.100600
F 51.310895 54.024265 54.929175
F 24.881232 15.435502 11.085378
F 24.728837 15.435502 32.913953
F 24.576442 15.435502 54.742529
F 24.881232 38.588760 11.085378
F 24.728837 38.588760 32.913953
F 24.576442 38.588760 54.742529
F 24.881232 61.742018 11.085378
F 24.728837 61.742018 32.913953
F 24.576442 61.742018 54.742529
F 51.615684 15.435502 11.272023
F 51.463290 15.435502 33.100598
F 51.310895 15.435502 54.929174
F 51.615684 38.588760 11.272023
F 51.463290 38.588760 33.100598
F 51.310895 38.588760 54.929174
F 51.615684 61.742018 11.272023
F 51.463290 61.742018 33.100598
F 51.310895 61.742018 54.929174
F 24.881232 0.000000 11.085379
F 24.728837 0.000000 32.913954
F 24.576442 0.000000 54.742530
F 24.881232 23.153258 11.085379
F 24.728837 23.153258 32.913954
F 24.576442 23.153258 54.742530
F 24.881232 46.306515 11.085379
F 24.728837 46.306515 32.913954
F 24.576442 46.306515 54.742530
F 51.615684 0.000000 11.272024
F 51.463290 0.000000 33.100599
F 51.310895 0.000000 54.929175
F 51.615684 23.153258 11.272024
F 51.463290 23.153258 33.100599
F 51.310895 23.153258 54.929175
F 51.615684 46.306515 11.272024
F 51.463290 46.306515 33.100599
F 51.310895 46.306515 54.929175
F 7.083644 5.145165 7.322854
F 6.931249 5.145165 29.151430
F 6.778855 5.145165 50.980005
F 7.083644 28.298423 7.322854
F 6.931249 28.298423 29.151430
F 6.778855 28.298423 50.980005
F 7.083644 51.451680 7.322854
F 6.931249 51.451680 29.151430
F 6.778855 51.451680 50.980005
F 33.818096 5.145165 7.509499
F 33.665701 5.145165 29.338075
F 33.513306 5.145165 51.166650
F 33.818096 28.298423 7.509499
F 33.665701 28.298423 29.338075
F 33.513306 28.298423 51.166650
F 33.818096 51.451680 7.509499
F 33.665701 51.451680 29.338075
F 33.513306 51.451680 51.166650
F 7.083644 12.862918 7.322853
F 6.931249 12.862918 29.151429
F 6.778855 12.862918 50.980004
F 7.083644 36.016175 7.322853
F 6.931249 36.016175 29.151429
F 6.778855 36.016175 50.980004
F 7.083644 59.169433 7.322853
F 6.931249 59.169433 29.151429
F 6.778855 59.169433 50.980004
F 33.818096 12.862918 7.509498
F 33.665701 12.862918 29.338074
F 33.513306 12.862918 51.166649
F 33.818096 36.016175 7.509498
F 33.665701 36.016175 29.338074
F 33.513306 36.016175 51.166649
F 33.818096 59.169433 7.509498
F 33.665701 59.169433 29.338074
F 33.513306 59.169433 51.166649
F 7.083644 20.580673 7.322854
F 6.931249 20.580673 29.151429
F 6.778855 20.580673 50.980005
F 7.083644 43.733930 7.322854
F 6.931249 43.733930 29.151429
F 6.778855 43.733930 50.980005
F 7.083644 66.887188 7.322854
F 6.931249 66.887188 29.151429
F 6.778855 66.887188 50.980005
F 33.818096 20.580673 7.509499
F 33.665701 20.580673 29.338074
F 33.513306 20.580673 51.166650
F 33.818096 43.733930 7.509499
F 33.665701 43.733930 29.338074
F 33.513306 43.733930 51.166650
F 33.818096 66.887188 7.509499
F 33.665701 66.887188 29.338074
F 33.513306 66.887188 51.166650
F 15.995130 5.145164 7.385068
F 15.842735 5.145164 29.213643
F 15.690341 5.145164 51.042219
F 15.995130 28.298421 7.385068
F 15.842735 28.298421 29.213643
F 15.690341 28.298421 51.042219
F 15.995130 51.451679 7.385068
F 15.842735 51.451679 29.213643
F 15.690341 51.451679 51.042219
F 42.729581 5.145164 7.571712
F 42.577187 5.145164 29.400287
F 42.424792 5.145164 51.228864
F 42.729581 28.298421 7.571712
F 42.577187 28.298421 29.400287
F 42.424792 28.298421 51.228864
F 42.729581 51.451679 7.571712
F 42.577187 51.451679 29.400287
F 42.424792 51.451679 51.228864
F 15.995130 12.862916 7.385067
F 15.842735 12.862916 29.213642
F 15.690341 12.862916 51.042218
F 15.995130 36.016174 7.385067
F 15.842735 36.016174 29.213642
F 15.690341 36.016174 51.042218
F 15.995130 59.169431 7.385067
F 15.842735 59.169431 29.213642
F 15.690341 59.169431 51.042218
F 42.729581 12.862916 7.571711
F 42.577187 12.862916 29.400286
F 42.424792 12.862916 51.228863
F 42.729581 36.016174 7.571711
F 42.577187 36.016174 29.400286
F 42.424792 36.016174 51.228863
F 42.729581 59.169431 7.571711
F 42.577187 59.169431 29.400286
F 42.424792 59.169431 51.228863
F 15.995130 20.580671 7.385068
F 15.842735 20.580671 29.213643
F 15.690341 20.580671 51.042219
F 15.995130 43.733929 7.385068
F 15.842735 43.733929 29.213643
F 15.690341 43.733929 51.042219
F 15.995130 66.887186 7.385068
F 15.842735 66.887186 29.213643
F 15.690341 66.887186 51.042219
F 42.729581 20.580671 7.571712
F 42.577187 20.580671 29.400287
F 42.424792 20.580671 51.228864
F 42.729581 43.733929 7.571712
F 42.577187 43.733929 29.400287
F 42.424792 43.733929 51.228864
F 42.729581 66.887186 7.571712
F 42.577187 66.887186 29.400287
F 42.424792 66.887186 51.228864
F 24.906618 5.145165 7.447284
F 24.754223 5.145165 29.275860
F 24.601828 5.145165 51.104435
F 24.906618 28.298423 7.447284
F 24.754223 28.298423 29.275860
F 24.601828 28.298423 51.104435
F 24.906618 51.451680 7.447284
F 24.754223 51.451680 29.275860
F 24.601828 51.451680 51.104435
F 51.641069 5.145165 7.633928
F 51.488675 5.145165 29.462504
F 51.336280 5.145165 51.291079
F 51.641069 28.298423 7.633928
F 51.488675 28.298423 29.462504
F 51.336280 28.298423 51.291079
F 51.641069 51.451680 7.633928
F 51.488675 51.451680 29.462504
F 51.336280 51.451680 51.291079
F 24.906618 12.862917 7.447283
F 24.754223 12.862917 29.275859
F 24.601828 12.862917 51.104434
F 24.906618 36.016175 7.447283
F 24.754223 36.016175 29.275859
F 24.601828 36.016175 51.104434
F 24.906618 59.169432 7.447283
F 24.754223 59.169432 29.275859
F 24.601828 59.169432 51.104434
F 51.641069 12.862917 7.633927
F 51.488675 12.862917 29.462503
F 51.336280 12.862917 51.291078
F 51.641069 36.016175 7.633927
F 51.488675 36.016175 29.462503
F 51.336280 36.016175 51.291078
F 51.641069 59.169432 7.633927
F 51.488675 59.169432 29.462503
F 51.336280 59.169432 51.291078
F 24.906618 20.580673 7.447284
F 24.754223 20.580673 29.275859
F 24.601828 20.580673 51.104435
F 24.906618 43.733930 7.447284
F 24.754223 43.733930 29.275859
F 24.601828 43.733930 51.104435
F 24.906618 66.887188 7.447284
F 24.754223 66.887188 29.275859
F 24.601828 66.887188 51.104435
F 51.641069 20.580673 7.633928
F 51.488675 20.580673 29.462503
F 51.336280 20.580673 51.291079
F 51.641069 43.733930 7.633928
F 51.488675 43.733930 29.462503
F 51.336280 43.733930 51.291079
F 51.641069 66.887188 7.633928
F 51.488675 66.887188 29.462503
F 51.336280 66.887188 51.291079
F 7.064608 5.145165 10.051425
F 6.912213 5.145165 31.880000
F 6.759818 5.145165 53.708575
F 7.064608 28.298423 10.051425
F 6.912213 28.298423 31.880000
F 6.759818 28.298423 53.708575
F 7.064608 51.451680 10.051425
F 6.912213 51.451680 31.880000
F 6.759818 51.451680 53.708575
F 33.799059 5.145165 10.238070
F 33.646665 5.145165 32.066645
F 33.494270 5.145165 53.895220
F 33.799059 28.298423 10.238070
F 33.646665 28.298423 32.066645
F 33.494270 28.298423 53.895220
F 33.799059 51.451680 10.238070
F 33.646665 51.451680 32.066645
F 33.494270 51.451680 53.895220
F 7.064608 12.862917 10.051425
F 6.912213 12.862917 31.880001
F 6.759818 12.862917 53.708576
F 7.064608 36.016175 10.051425
F 6.912213 36.016175 31.880001
F 6.759818 36.016175 53.708576
F 7.064608 59.169432 10.051425
F 6.912213 59.169432 31.880001
F 6.759818 59.169432 53.708576
F 33.799059 12.862917 10.238070
F 33.646665 12.862917 32.066646
F 33.494270 12.862917 53.895221
F 33.799059 36.016175 10.238070
F 33.646665 36.016175 32.066646
F 33.494270 36.016175 53.895221
F 33.799059 59.169432 10.238070
F 33.646665 59.169432 32.066646
F 33.494270 59.169432 53.895221
F 7.064608 20.580673 10.051425
F 6.912213 20.580673 31.880000
F 6.759818 20.580673 53.708576
F 7.064608 43.733930 10.051425
F 6.912213 43.733930 31.880000
F 6.759818 43.733930 53.708576
F 7.064608 66.887188 10.051425
F 6.912213 66.887188 31.880000
F 6.759818 66.887188 53.708576
F 33.799059 20.580673 10.238070
F 33.646665 20.580673 32.066645
F 33.494270 20.580673 53.895221
F 33.799059 43.733930 10.238070
F 33.646665 43.733930 32.066645
F 33.494270 43.733930 53.895221
F 33.799059 66.887188 10.238070
F 33.646665 66.887188 32.066645
F 33.494270 66.887188 53.895221
F 15.976093 5.145164 10.113641
F 15.823698 5.145164 31.942216
F 15.671303 5.145164 53.770791
F 15.976093 28.298422 10.113641
F 15.823698 28.298422 31.942216
F 15.671303 28.298422 53.770791
F 15.976093 51.451679 10.113641
F 15.823698 51.451679 31.942216
F 15.671303 51.451679 53.770791
F 42.710544 5.145164 10.300286
F 42.558149 5.145164 32.128861
F 42.405755 5.145164 53.957436
F 42.710544 28.298422 10.300286
F 42.558149 28.298422 32.128861
F 42.405755 28.298422 53.957436
F 42.710544 51.451679 10.300286
F 42.558149 51.451679 32.128861
F 42.405755 51.451679 53.957436
F 15.976093 12.862917 10.113641
F 15.823698 12.862917 31.942217
F 15.671303 12.862917 53.770792
F 15.976093 36.016174 10.113641
F 15.823698 36.016174 31.942217
F 15.671303 36.016174 53.770792
F 15.976093 59.169432 10.113641
F 15.823698 59.169432 31.942217
F 15.671303 59.169432 53.770792
F 42.710544 12.862917 10.300286
F 42.558149 12.862917 32.128862
F 42.405755 12.862917 53.957437
F 42.710544 36.016174 10.300286
F 42.558149 36.016174 32.128862
F 42.405755 36.016174 53.957437
F 42.710544 59.169432 10.300286
F 42.558149 59.169432 32.128862
F 42.405755 59.169432 53.957437
F 15.976093 20.580672 10.113641
F 15.823698 20.580672 31.942216
F 15.671303 20.580672 53.770792
F 15.976093 43.733929 10.113641
F 15.823698 43.733929 31.942216
F 15.671303 43.733929 53.770792
F 15.976093 66.887187 10.113641
F 15.823698 66.887187 31.942216
F 15.671303 66.887187 53.770792
F 42.710544 20.580672 10.300286
F 42.558149 20.580672 32.128861
F 42.405755 20.580672 53.957437
F 42.710544 43.733929 10.300286
F 42.558149 43.733929 32.128861
F 42.405755 43.733929 53.957437
F 42.710544 66.887187 10.300286
F 42.558149 66.887187 32.128861
F 42.405755 66.887187 53.957437
F 24.887579 5.145165 10.175854
F 24.735185 5.145165 32.004430
F 24.582790 5.145165 53.833005
F 24.887579 28.298423 10.175854
F 24.735185 28.298423 32.004430
F 24.582790 28.298423 53.833005
F 24.887579 51.451680 10.175854
F 24.735185 51.451680 32.004430
F 24.582790 51.451680 53.833005
F 51.622032 5.145165 10.362499
F 51.469637 5.145165 32.191075
F 51.317243 5.145165 54.019650
F 51.622032 28.298423 10.362499
F 51.469637 28.298423 32.191075
F 51.317243 28.298423 54.019650
F 51.622032 51.451680 10.362499
F 51.469637 51.451680 32.191075
F 51.317243 51.451680 54.019650
F 24.887579 12.862917 10.175855
F 24.735185 12.862917 32.004431
F 24.582790 12.862917 53.833006
F 24.887579 36.016175 10.175855
F 24.735185 36.016175 32.004431
F 24.582790 36.016175 53.833006
F 24.887579 59.169432 10.175855
F 24.735185 59.169432 32.004431
F 24.582790 59.169432 53.833006
F 51.622032 12.862917 10.362500
F 51.469637 12.862917 32.191076
F 51.317243 12.862917 54.019651
F 51.622032 36.016175 10.362500
F 51.469637 36.016175 32.191076
F 51.317243 36.016175 54.019651
F 51.622032 59.169432 10.362500
F 51.469637 59.169432 32.191076
F 51.317243 59.169432 54.019651
F 24.887579 20.580672 10.175855
F 24.735185 20.580672 32.004430
F 24.582790 20.580672 53.833005
F 24.887579 43.733930 10.175855
F 24.735185 43.733930 32.004430
F 24.582790 43.733930 53.833005
F 24.887579 66.887188 10.175855
F 24.735185 66.887188 32.004430
F 24.582790 66.887188 53.833005
F 51.622032 20.580672 10.362500
F 51.469637 20.580672 32.191075
F 51.317243 20.580672 54.019650
F 51.622032 43.733930 10.362500
F 51.469637 43.733930 32.191075
F 51.317243 43.733930 54.019650
F 51.622032 66.887188 10.362500
F 51.469637 66.887188 32.191075
F 51.317243 66.887188 54.019650
F 7.039198 7.717749 13.689521
F 6.886803 7.717749 35.518096
F 6.734408 7.717749 57.346671
F 7.039198 30.871007 13.689521
F 6.886803 30.871007 35.518096
F 6.734408 30.871007 57.346671
F 7.039198 54.024264 13.689521
F 6.886803 54.024264 35.518096
F 6.734408 54.024264 57.346671
F 33.773650 7.717749 13.876165
F 33.621256 7.717749 35.704740
F 33.468861 7.717749 57.533315
F 33.773650 30.871007 13.876165
F 33.621256 30.871007 35.704740
F 33.468861 30.871007 57.533315
F 33.773650 54.024264 13.876165
F 33.621256 54.024264 35.704740
F 33.468861 54.024264 57.533315
F 7.039198 15.435502 13.689522
F 6.886803 15.435502 35.518097
F 6.734408 15.435502 57.346672
F 7.039198 38.588760 13.689522
F 6.886803 38.588760 35.518097
F 6.734408 38.588760 57.346672
F 7.039198 61.742017 13.689522
F 6.886803 61.742017 35.518097
F 6.734408 61.742017 57.346672
F 33.773650 15.435502 13.876166
F 33.621256 15.435502 35.704741
F 33.468861 15.435502 57.533316
F 33.773650 38.588760 13.876166
F 33.621256 38.588760 35.704741
F 33.468861 38.588760 57.533316
F 33.773650 61.742017 13.876166
F 33.621256 61.742017 35.704741
F 33.468861 61.742017 57.533316
F 7.039198 0.000000 13.689521
F 6.886803 0.000000 35.518096
F 6.734408 0.000000 57.346671
F 7.039198 23.153257 13.689521
F 6.886803 23.153257 35.518096
F 6.734408 23.153257 57.346671
F 7.039198 46.306515 13.689521
F 6.886803 46.306515 35.518096
F 6.734408 46.306515 57.346671
F 33.773650 0.000000 13.876165
F 33.621256 0.000000 35.704740
F 33.468861 0.000000 57.533315
F 33.773650 23.153257 13.876165
F 33.621256 23.153257 35.704740
F 33.468861 23.153257 57.533315
F 33.773650 46.306515 13.876165
F 33.621256 46.306515 35.704740
F 33.468861 46.306515 57.533315
F 15.950683 7.717751 13.751737
F 15.798288 7.717751 35.580312
F 15.645893 7.717751 57.408887
F 15.950683 30.871008 13.751737
F 15.798288 30.871008 35.580312
F 15.645893 30.871008 57.408887
F 15.950683 54.024266 13.751737
F 15.798288 54.024266 35.580312
F 15.645893 54.024266 57.408887
F 42.685134 7.717751 13.938381
F 42.532739 7.717751 35.766956
F 42.380345 7.717751 57.595531
F 42.685134 30.871008 13.938381
F 42.532739 30.871008 35.766956
F 42.380345 30.871008 57.595531
F 42.685134 54.024266 13.938381
F 42.532739 54.024266 35.766956
F 42.380345 54.024266 57.595531
F 15.950683 15.435503 13.751738
F 15.798288 15.435503 35.580313
F 15.645893 15.435503 57.408888
F 15.950683 38.588761 13.751738
F 15.798288 38.588761 35.580313
F 15.645893 38.588761 57.408888
F 15.950683 61.742018 13.751738
F 15.798288 61.742018 35.580313
F 15.645893 61.742018 57.408888
F 42.685134 15.435503 13.938382
F 42.532739 15.435503 35.766957
F 42.380345 15.435503 57.595532
F 42.685134 38.588761 13.938382
F 42.532739 38.588761 35.766957
F 42.380345 38.588761 57.595532
F 42.685134 61.742018 13.938382
F 42.532739 61.742018 35.766957
F 42.380345 61.742018 57.595532
F 15.950683 0.000001 13.751737
F 15.798288 0.000001 35.580312
F 15.645893 0.000001 57.408887
F 15.950683 23.153259 13.751737
F 15.798288 23.153259 35.580312
F 15.645893 23.153259 57.408887
F 15.950683 46.306516 13.751737
F 15.798288 46.306516 35.580312
F 15.645893 46.306516 57.408887
F 42.685134 0.000001 13.938381
F 42.532739 0.000001 35.766956
F 42.380345 0.000001 57.595531
F 42.685134 23.153259 13.938381
F 42.532739 23.153259 35.766956
F 42.380345 23.153259 57.595531
F 42.685134 46.306516 13.938381
F 42.532739 46.306516 35.766956
F 42.380345 46.306516 57.595531
F 24.862171 7.717750 13.813951
F 24.709777 7.717750 35.642526
F 24.557382 7.717750 57.471101
F 24.862171 30.871007 13.813951
F 24.709777 30.871007 35.642526
F 24.557382 30.871007 57.471101
F 24.862171 54.024265 13.813951
F 24.709777 54.024265 35.642526
F 24.557382 54.024265 57.471101
F 51.596623 7.717750 14.000595
F 51.444228 7.717750 35.829170
F 51.291833 7.717750 57.657745
F 51.596623 30.871007 14.000595
F 51.444228 30.871007 35.829170
F 51.291833 30.871007 57.657745
F 51.596623 54.024265 14.000595
F 51.444228 54.024265 35.829170
F 51.291833 54.024265 57.657745
F 24.862171 15.435502 13.813952
F 24.709777 15.435502 35.642527
F 24.557382 15.435502 57.471102
F 24.862171 38.588760 13.813952
F 24.709777 38.588760 35.642527
F 24.557382 38.588760 57.471102
F 24.862171 61.742017 13.813952
F 24.709777 61.742017 35.642527
F 24.557382 61.742017 57.471102
F 51.596623 15.435502 14.000596
F 51.444228 15.435502 35.829171
F 51.291833 15.435502 57.657746
F 51.596623 38.588760 14.000596
F 51.444228 38.588760 35.829171
F 51.291833 38.588760 57.657746
F 51.596623 61.742017 14.000596
F 51.444228 61.742017 35.829171
F 51.291833 61.742017 57.657746
F 24.862171 0.000000 13.813951
F 24.709777 0.000000 35.642526
F 24.557382 0.000000 57.471101
F 24.862171 23.153258 13.813951
F 24.709777 23.153258 35.642526
F 24.557382 23.153258 57.471101
F 24.862171 46.306515 13.813951
F 24.709777 46.306515 35.642526
F 24.557382 46.306515 57.471101
F 51.596623 0.000000 14.000595
F 51.444228 0.000000 35.829170
F 51.291833 0.000000 57.657745
F 51.596623 23.153258 14.000595
F 51.444228 23.153258 35.829170
F 51.291833 23.153258 57.657745
F 51.596623 46.306515 14.000595
F 51.444228 46.306515 35.829170
F 51.291833 46.306515 57.657745
F 0.330202 1.286291 17.280955
F 0.177808 1.286291 39.109531
F 0.025413 1.286291 60.938106
F 0.330202 24.439548 17.280955
F 0.177808 24.439548 39.109531
F 0.025413 24.439548 60.938106
F 0.330202 47.592806 17.280955
F 0.177808 47.592806 39.109531
F 0.025413 47.592806 60.938106
F 27.064654 1.286291 17.467600
F 26.912259 1.286291 39.296176
F 26.759865 1.286291 61.124751
F 27.064654 24.439548 17.467600
F 26.912259 24.439548 39.296176
F 26.759865 24.439548 61.124751
F 27.064654 47.592806 17.467600
F 26.912259 47.592806 39.296176
F 26.759865 47.592806 61.124751
F 0.330202 9.004040 17.280955
F 0.177808 9.004040 39.109530
F 0.025413 9.004040 60.938106
F 0.330202 32.157298 17.280955
F 0.177808 32.157298 39.109530
F 0.025413 32.157298 60.938106
F 0.330202 55.310555 17.280955
F 0.177808 55.310555 39.109530
F 0.025413 55.310555 60.938106
F 27.064654 9.004040 17.467600
F 26.912259 9.004040 39.296175
F 26.759865 9.004040 61.124751
F 27.064654 32.157298 17.467600
F 26.912259 32.157298 39.296175
F 26.759865 32.157298 61.124751
F 27.064654 55.310555 17.467600
F 26.912259 55.310555 39.296175
F 26.759865 55.310555 61.124751
F 0.330202 16.721795 17.280956
F 0.177808 16.721795 39.109531
F 0.025413 16.721795 60.938107
F 0.330202 39.875053 17.280956
F 0.177808 39.875053 39.109531
F 0.025413 39.875053 60.938107
F 0.330202 63.028310 17.280956
F 0.177808 63.028310 39.109531
F 0.025413 63.028310 60.938107
F 27.064654 16.721795 17.467601
F 26.912259 16.721795 39.296176
F 26.759865 16.721795 61.124752
F 27.064654 39.875053 17.467601
F 26.912259 39.875053 39.296176
F 26.759865 39.875053 61.124752
F 27.064654 63.028310 17.467601
F 26.912259 63.028310 39.296176
F 26.759865 63.028310 61.124752
F 9.241682 1.286291 17.343170
F 9.089288 1.286291 39.171746
F 8.936893 1.286291 61.000321
F 9.241682 24.439548 17.343170
F 9.089288 24.439548 39.171746
F 8.936893 24.439548 61.000321
F 9.241682 47.592806 17.343170
F 9.089288 47.592806 39.171746
F 8.936893 47.592806 61.000321
F 35.976134 1.286291 17.529815
F 35.823739 1.286291 39.358391
F 35.671344 1.286291 61.186966
F 35.976134 24.439548 17.529815
F 35.823739 24.439548 39.358391
F 35.671344 24.439548 61.186966
F 35.976134 47.592806 17.529815
F 35.823739 47.592806 39.358391
F 35.671344 47.592806 61.186966
F 9.241682 9.004040 17.343170
F 9.089288 9.004040 39.171746
F 8.936893 9.004040 61.000321
F 9.241682 32.157298 17.343170
F 9.089288 32.157298 39.171746
F 8.936893 32.157298 61.000321
F 9.241682 55.310555 17.343170
F 9.089288 55.310555 39.171746
F 8.936893 55.310555 61.000321
F 35.976134 9.004040 17.529815
F 35.823739 9.004040 39.358391
F 35.671344 9.004040 61.186966
F 35.976134 32.157298 17.529815
F 35.823739 32.157298 39.358391
F 35.671344 32.157298 61.186966
F 35.976134 55.310555 17.529815
F 35.823739 55.310555 39.358391
F 35.671344 55.310555 61.186966
F 9.241682 16.721795 17.343171
F 9.089288 16.721795 39.171746
F 8.936893 16.721795 61.000322
F 9.241682 39.875053 17.343171
F 9.089288 39.875053 39.171746
F 8.936893 39.875053 61.000322
F 9.241682 63.028310 17.343171
F 9.089288 63.028310 39.171746
F 8.936893 63.028310 61.000322
F 35.976134 16.721795 17.529816
F 35.823739 16.721795 39.358391
F 35.671344 16.721795 61.186967
F 35.976134 39.875053 17.529816
F 35.823739 39.875053 39.358391
F 35.671344 39.875053 61.186967
F 35.976134 63.028310 17.529816
F 35.823739 63.028310 39.358391
F 35.671344 63.028310 61.186967
F 18.153168 1.286290 17.405386
F 18.000773 1.286290 39.233962
F 17.848379 1.286290 61.062537
F 18.153168 24.439547 17.405386
F 18.000773 24.439547 39.233962
F 17.848379 24.439547 61.062537
F 18.153168 47.592805 17.405386
F 18.000773 47.592805 39.233962
F 17.848379 47.592805 61.062537
F 44.887621 1.286290 17.592030
F 44.735226 1.286290 39.420607
F 44.582831 1.286290 61.249182
F 44.887621 24.439547 17.592030
F 44.735226 24.439547 39.420607
F 44.582831 24.439547 61.249182
F 44.887621 47.592805 17.592030
F 44.735226 47.592805 39.420607
F 44.582831 47.592805 61.249182
F 18.153168 9.004039 17.405386
F 18.000773 9.004039 39.233962
F 17.848379 9.004039 61.062537
F 18.153168 32.157297 17.405386
F 18.000773 32.157297 39.233962
F 17.848379 32.157297 61.062537
F 18.153168 55.310554 17.405386
F 18.000773 55.310554 39.233962
F 17.848379 55.310554 61.062537
F 44.887621 9.004039 17.592030
F 44.735226 9.004039 39.420607
F 44.582831 9.004039 61.249182
F 44.887621 32.157297 17.592030
F 44.735226 32.157297 39.420607
F 44.582831 32.157297 61.249182
F 44.887621 55.310554 17.592030
F 44.735226 55.310554 39.420607
F 44.582831 55.310554 61.249182
F 18.153168 16.721795 17.405387
F 18.000773 16.721795 39.233962
F 17.848379 16.721795 61.062538
F 18.153168 39.875052 17.405387
F 18.000773 39.875052 39.233962
F 17.848379 39.875052 61.062538
F 18.153168 63.028310 17.405387
F 18.000773 63.028310 39.233962
F 17.848379 63.028310 61.062538
F 44.887621 16.721795 17.592031
F 44.735226 16.721795 39.420607
F 44.582831 16.721795 61.249183
F 44.887621 39.875052 17.592031
F 44.735226 39.875052 39.420607
F 44.582831 39.875052 61.249183
F 44.887621 63.028310 17.592031
F 44.735226 63.028310 39.420607
F 44.582831 63.028310 61.249183
F 0.304789 3.858875 20.919051
F 0.152395 3.858875 42.747626
F 0.000000 3.858875 64.576202
F 0.304789 27.012132 20.919051
F 0.152395 27.012132 42.747626
F 0.000000 27.012132 64.576202
F 0.304789 50.165390 20.919051
F 0.152395 50.165390 42.747626
F 0.000000 50.165390 64.576202
F 27.039241 3.858875 21.105696
F 26.886846 3.858875 42.934271
F 26.734451 3.858875 64.762847
F 27.039241 27.012132 21.105696
F 26.886846 27.012132 42.934271
F 26.734451 27.012132 64.762847
F 27.039241 50.165390 21.105696
F 26.886846 50.165390 42.934271
F 26.734451 50.165390 64.762847
F 0.304789 11.576625 20.919051
F 0.152395 11.576625 42.747626
F 0.000000 11.576625 64.576202
F 0.304789 34.729882 20.919051
F 0.152395 34.729882 42.747626
F 0.000000 34.729882 64.576202
F 0.304789 57.883140 20.919051
F 0.152395 57.883140 42.747626
F 0.000000 57.883140 64.576202
F 27.039241 11.576625 21.105696
F 26.886846 11.576625 42.934271
F 26.734451 11.576625 64.762847
F 27.039241 34.729882 21.105696
F 26.886846 34.729882 42.934271
F 26.734451 34.729882 64.762847
F 27.039241 57.883140 21.105696
F 26.886846 57.883140 42.934271
F 26.734451 57.883140 64.762847
F 0.304789 19.294380 20.919051
F 0.152395 19.294380 42.747627
F 0.000000 19.294380 64.576202
F 0.304789 42.447638 20.919051
F 0.152395 42.447638 42.747627
F 0.000000 42.447638 64.576202
F 0.304789 65.600895 20.919051
F 0.152395 65.600895 42.747627
F 0.000000 65.600895 64.576202
F 27.039241 19.294380 21.105696
F 26.886846 19.294380 42.934272
F 26.734451 19.294380 64.762847
F 27.039241 42.447638 21.105696
F 26.886846 42.447638 42.934272
F 26.734451 42.447638 64.762847
F 27.039241 65.600895 21.105696
F 26.886846 65.600895 42.934272
F 26.734451 65.600895 64.762847
F 9.216267 3.858875 20.981266
F 9.063873 3.858875 42.809842
F 8.911478 3.858875 64.638417
F 9.216267 27.012133 20.981266
F 9.063873 27.012133 42.809842
F 8.911478 27.012133 64.638417
F 9.216267 50.165390 20.981266
F 9.063873 50.165390 42.809842
F 8.911478 50.165390 64.638417
F 35.950720 3.858875 21.167911
F 35.798325 3.858875 42.996487
F 35.645930 3.858875 64.825062
F 35.950720 27.012133 21.167911
F 35.798325 27.012133 42.996487
F 35.645930 27.012133 64.825062
F 35.950720 50.165390 21.167911
F 35.798325 50.165390 42.996487
F 35.645930 50.165390 64.825062
F 9.216267 11.576625 20.981266
F 9.063873 11.576625 42.809842
F 8.911478 11.576625 64.638417
F 9.216267 34.729883 20.981266
F 9.063873 34.729883 42.809842
F 8.911478 34.729883 64.638417
F 9.216267 57.883140 20.981266
F 9.063873 57.883140 42.809842
F 8.911478 57.883140 64.638417
F 35.950720 11.576625 21.167911
F 35.798325 11.576625 42.996487
F 35.645930 11.576625 64.825062
F 35.950720 34.729883 21.167911
F 35.798325 34.729883 42.996487
F 35.645930 34.729883 64.825062
F 35.950720 57.883140 21.167911
F 35.798325 57.883140 42.996487
F 35.645930 57.883140 64.825062
F 9.216267 19.294380 20.981267
F 9.063873 19.294380 42.809842
F 8.911478 19.294380 64.638418
F 9.216267 42.447638 20.981267
F 9.063873 42.447638 42.809842
F 8.911478 42.447638 64.638418
F 9.216267 65.600896 20.981267
F 9.063873 65.600896 42.809842
F 8.911478 65.600896 64.638418
F 35.950720 19.294380 21.167912
F 35.798325 19.294380 42.996487
F 35.645930 19.294380 64.825063
F 35.950720 42.447638 21.167912
F 35.798325 42.447638 42.996487
F 35.645930 42.447638 64.825063
F 35.950720 65.600896 21.167912
F 35.798325 65.600896 42.996487
F 35.645930 65.600896 64.825063
F 18.127756 3.858876 21.043482
F 17.975361 3.858876 42.872058
F 17.822967 3.858876 64.700633
F 18.127756 27.012134 21.043482
F 17.975361 27.012134 42.872058
F 17.822967 27.012134 64.700633
F 18.127756 50.165391 21.043482
F 17.975361 50.165391 42.872058
F 17.822967 50.165391 64.700633
F 44.862207 3.858876 21.230127
F 44.709813 3.858876 43.058703
F 44.557418 3.858876 64.887278
F 44.862207 27.012134 21.230127
F 44.709813 27.012134 43.058703
F 44.557418 27.012134 64.887278
F 44.862207 50.165391 21.230127
F 44.709813 50.165391 43.058703
F 44.557418 50.165391 64.887278
F 18.127756 11.576626 21.043482
F 17.975361 11.576626 42.872058
F 17.822967 11.576626 64.700633
F 18.127756 34.729884 21.043482
F 17.975361 34.729884 42.872058
F 17.822967 34.729884 64.700633
F 18.127756 57.883141 21.043482
F 17.975361 57.883141 42.872058
F 17.822967 57.883141 64.700633
F 44.862207 11.576626 21.230127
F 44.709813 11.576626 43.058703
F 44.557418 11.576626 64.887278
F 44.862207 34.729884 21.230127
F 44.709813 34.729884 43.058703
F 44.557418 34.729884 64.887278
F 44.862207 57.883141 21.230127
F 44.709813 57.883141 43.058703
F 44.557418 57.883141 64.887278
F 18.127756 19.294382 21.043483
F 17.975361 19.294382 42.872058
F 17.822967 19.294382 64.700634
F 18.127756 42.447639 21.043483
F 17.975361 42.447639 42.872058
F 17.822967 42.447639 64.700634
F 18.127756 65.600897 21.043483
F 17.975361 65.600897 42.872058
F 17.822967 65.600897 64.700634
F 44.862207 19.294382 21.230128
F 44.709813 19.294382 43.058703
F 44.557418 19.294382 64.887279
F 44.862207 42.447639 21.230128
F 44.709813 42.447639 43.058703
F 44.557418 42.447639 64.887279
F 44.862207 65.600897 21.230128
F 44.709813 65.600897 43.058703
F 44.557418 65.600897 64.887279
F 0.323851 3.858875 18.190481
F 0.171456 3.858875 40.019056
F 0.019061 3.858875 61.847631
F 0.323851 27.012133 18.190481
F 0.171456 27.012133 40.019056
F 0.019061 27.012133 61.847631
F 0.323851 50.165390 18.190481
F 0.171456 50.165390 40.019056
F 0.019061 50.165390 61.847631
F 27.058302 3.858875 18.377125
F 26.905907 3.858875 40.205701
F 26.753513 3.858875 62.034276
F 27.058302 27.012133 18.377125
F 26.905907 27.012133 40.205701
F 26.753513 27.012133 62.034276
F 27.058302 50.165390 18.377125
F 26.905907 50.165390 40.205701
F 26.753513 50.165390 62.034276
F 0.323851 11.576625 18.190480
F 0.171456 11.576625 40.019056
F 0.019061 11.576625 61.847631
F 0.323851 34.729883 18.190480
F 0.171456 34.729883 40.019056
F 0.019061 34.729883 61.847631
F 0.323851 57.883140 18.190480
F 0.171456 57.883140 40.019056
F 0.019061 57.883140 61.847631
F 27.058302 11.576625 18.377124
F 26.905907 11.576625 40.205701
F 26.753513 11.576625 62.034276
F 27.058302 34.729883 18.377124
F 26.905907 34.729883 40.205701
F 26.753513 34.729883 62.034276
F 27.058302 57.883140 18.377124
F 26.905907 57.883140 40.205701
F 26.753513 57.883140 62.034276
F 0.323851 19.294381 18.190480
F 0.171456 19.294381 40.019055
F 0.019061 19.294381 61.847631
F 0.323851 42.447638 18.190480
F 0.171456 42.447638 40.019055
F 0.019061 42.447638 61.847631
F 0.323851 65.600896 18.190480
F 0.171456 65.600896 40.019055
F 0.019061 65.600896 61.847631
F 27.058302 19.294381 18.377124
F 26.905908 19.294381 40.205700
F 26.753513 19.294381 62.034276
F 27.058302 42.447638 18.377124
F 26.905908 42.447638 40.205700
F 26.753513 42.447638 62.034276
F 27.058302 65.600896 18.377124
F 26.905908 65.600896 40.205700
F 26.753513 65.600896 62.034276
F 9.235330 3.858875 18.252695
F 9.082935 3.858875 40.081271
F 8.930540 3.858875 61.909846
F 9.235330 27.012133 18.252695
F 9.082935 27.012133 40.081271
F 8.930540 27.012133 61.909846
F 9.235330 50.165390 18.252695
F 9.082935 50.165390 40.081271
F 8.930540 50.165390 61.909846
F 35.969782 3.858875 18.439339
F 35.817387 3.858875 40.267915
F 35.664993 3.858875 62.096490
F 35.969782 27.012133 18.439339
F 35.817387 27.012133 40.267915
F 35.664993 27.012133 62.096490
F 35.969782 50.165390 18.439339
F 35.817387 50.165390 40.267915
F 35.664993 50.165390 62.096490
F 9.235330 11.576625 18.252695
F 9.082935 11.576625 40.081271
F 8.930540 11.576625 61.909846
F 9.235330 34.729883 18.252695
F 9.082935 34.729883 40.081271
F 8.930540 34.729883 61.909846
F 9.235330 57.883140 18.252695
F 9.082935 57.883140 40.081271
F 8.930540 57.883140 61.909846
F 35.969782 11.576625 18.439339
F 35.817387 11.576625 40.267915
F 35.664993 11.576625 62.096490
F 35.969782 34.729883 18.439339
F 35.817387 34.729883 40.267915
F 35.664993 34.729883 62.096490
F 35.969782 57.883140 18.439339
F 35.817387 57.883140 40.267915
F 35.664993 57.883140 62.096490
F 9.235330 19.294381 18.252695
F 9.082935 19.294381 40.081270
F 8.930540 19.294381 61.909846
F 9.235330 42.447638 18.252695
F 9.082935 42.447638 40.081270
F 8.930540 42.447638 61.909846
F 9.235330 65.600896 18.252695
F 9.082935 65.600896 40.081270
F 8.930540 65.600896 61.909846
F 35.969782 19.294381 18.439339
F 35.817387 19.294381 40.267914
F 35.664993 19.294381 62.096490
F 35.969782 42.447638 18.439339
F 35.817387 42.447638 40.267914
F 35.664993 42.447638 62.096490
F 35.969782 65.600896 18.439339
F 35.817387 65.600896 40.267914
F 35.664993 65.600896 62.096490
F 18.146817 3.858876 18.314909
F 17.994423 3.858876 40.143485
F 17.842028 3.858876 61.972060
F 18.146817 27.012133 18.314909
F 17.994423 27.012133 40.143485
F 17.842028 27.012133 61.972060
F 18.146817 50.165391 18.314909
F 17.994423 50.165391 40.143485
F 17.842028 50.165391 61.972060
F 44.881269 3.858876 18.501553
F 44.728874 3.858876 40.330129
F 44.576479 3.858876 62.158704
F 44.881269 27.012133 18.501553
F 44.728874 27.012133 40.330129
F 44.576479 27.012133 62.158704
F 44.881269 50.165391 18.501553
F 44.728874 50.165391 40.330129
F 44.576479 50.165391 62.158704
F 18.146817 11.576626 18.314909
F 17.994423 11.576626 40.143485
F 17.842028 11.576626 61.972060
F 18.146817 34.729883 18.314909
F 17.994423 34.729883 40.143485
F 17.842028 34.729883 61.972060
F 18.146817 57.883141 18.314909
F 17.994423 57.883141 40.143485
F 17.842028 57.883141 61.972060
F 44.881269 11.576626 18.501553
F 44.728874 11.576626 40.330129
F 44.576479 11.576626 62.158704
F 44.881269 34.729883 18.501553
F 44.728874 34.729883 40.330129
F 44.576479 34.729883 62.158704
F 44.881269 57.883141 18.501553
F 44.728874 57.883141 40.330129
F 44.576479 57.883141 62.158704
F 18.146817 19.294381 18.314909
F 17.994423 19.294381 40.143484
F 17.842028 19.294381 61.972060
F 18.146817 42.447639 18.314909
F 17.994423 42.447639 40.143484
F 17.842028 42.447639 61.972060
F 18.146817 65.600896 18.314909
F 17.994423 65.600896 40.143484
F 17.842028 65.600896 61.972060
F 44.881269 19.294381 18.501553
F 44.728874 19.294381 40.330128
F 44.576479 19.294381 62.158704
F 44.881269 42.447639 18.501553
F 44.728874 42.447639 40.330128
F 44.576479 42.447639 62.158704
F 44.881269 65.600896 18.501553
F 44.728874 65.600896 40.330128
F 44.576479 65.600896 62.158704
F 0.349240 1.286291 14.552384
F 0.196845 1.286291 36.380959
F 0.044450 1.286291 58.209534
F 0.349240 24.439549 14.552384
F 0.196845 24.439549 36.380959
F 0.044450 24.439549 58.209534
F 0.349240 47.592806 14.552384
F 0.196845 47.592806 36.380959
F 0.044450 47.592806 58.209534
F 27.083691 1.286291 14.739029
F 26.931297 1.286291 36.567604
F 26.778902 1.286291 58.396179
F 27.083691 24.439549 14.739029
F 26.931297 24.439549 36.567604
F 26.778902 24.439549 58.396179
F 27.083691 47.592806 14.739029
F 26.931297 47.592806 36.567604
F 26.778902 47.592806 58.396179
F 0.349240 9.004040 14.552384
F 0.196845 9.004040 36.380959
F 0.044450 9.004040 58.209534
F 0.349240 32.157298 14.552384
F 0.196845 32.157298 36.380959
F 0.044450 32.157298 58.209534
F 0.349240 55.310555 14.552384
F 0.196845 55.310555 36.380959
F 0.044450 55.310555 58.209534
F 27.083691 9.004040 14.739029
F 26.931297 9.004040 36.567604
F 26.778902 9.004040 58.396179
F 27.083691 32.157298 14.739029
F 26.931297 32.157298 36.567604
F 26.778902 32.157298 58.396179
F 27.083691 55.310555 14.739029
F 26.931297 55.310555 36.567604
F 26.778902 55.310555 58.396179
F 0.349240 16.721796 14.552383
F 0.196845 16.721796 36.380958
F 0.044450 16.721796 58.209534
F 0.349240 39.875053 14.552383
F 0.196845 39.875053 36.380958
F 0.044450 39.875053 58.209534
F 0.349240 63.028311 14.552383
F 0.196845 63.028311 36.380958
F 0.044450 63.028311 58.209534
F 27.083691 16.721796 14.739028
F 26.931297 16.721796 36.567603
F 26.778902 16.721796 58.396179
F 27.083691 39.875053 14.739028
F 26.931297 39.875053 36.567603
F 26.778902 39.875053 58.396179
F 27.083691 63.028311 14.739028
F 26.931297 63.028311 36.567603
F 26.778902 63.028311 58.396179
F 9.260719 1.286291 14.614599
F 9.108324 1.286291 36.443174
F 8.955929 1.286291 58.271749
F 9.260719 24.439548 14.614599
F 9.108324 24.439548 36.443174
F 8.955929 24.439548 58.271749
F 9.260719 47.592806 14.614599
F 9.108324 47.592806 36.443174
F 8.955929 47.592806 58.271749
F 35.995170 1.286291 14.801244
F 35.842775 1.286291 36.629819
F 35.690381 1.286291 58.458394
F 35.995170 24.439548 14.801244
F 35.842775 24.439548 36.629819
F 35.690381 24.439548 58.458394
F 35.995170 47.592806 14.801244
F 35.842775 47.592806 36.629819
F 35.690381 47.592806 58.458394
F 9.260719 9.004040 14.614599
F 9.108324 9.004040 36.443174
F 8.955929 9.004040 58.271749
F 9.260719 32.157298 14.614599
F 9.108324 32.157298 36.443174
F 8.955929 32.157298 58.271749
F 9.260719 55.310555 14.614599
F 9.108324 55.310555 36.443174
F 8.955929 55.310555 58.271749
F 35.995170 9.004040 14.801244
F 35.842775 9.004040 36.629819
F 35.690381 9.004040 58.458394
F 35.995170 32.157298 14.801244
F 35.842775 32.157298 36.629819
F 35.690381 32.157298 58.458394
F 35.995170 55.310555 14.801244
F 35.842775 55.310555 36.629819
F 35.690381 55.310555 58.458394
F 9.260719 16.721795 14.614598
F 9.108324 16.721795 36.443173
F 8.955929 16.721795 58.271749
F 9.260719 39.875053 14.614598
F 9.108324 39.875053 36.443173
F 8.955929 39.875053 58.271749
F 9.260719 63.028310 14.614598
F 9.108324 63.028310 36.443173
F 8.955929 63.028310 58.271749
F 35.995170 16.721795 14.801243
F 35.842775 16.721795 36.629818
F 35.690381 16.721795 58.458394
F 35.995170 39.875053 14.801243
F 35.842775 39.875053 36.629818
F 35.690381 39.875053 58.458394
F 35.995170 63.028310 14.801243
F 35.842775 63.028310 36.629818
F 35.690381 63.028310 58.458394
F 18.172205 1.286290 14.676812
F 18.019811 1.286290 36.505388
F 17.867416 1.286290 58.333963
F 18.172205 24.439547 14.676812
F 18.019811 24.439547 36.505388
F 17.867416 24.439547 58.333963
F 18.172205 47.592805 14.676812
F 18.019811 47.592805 36.505388
F 17.867416 47.592805 58.333963
F 44.906658 1.286290 14.863457
F 44.754263 1.286290 36.692033
F 44.601869 1.286290 58.520608
F 44.906658 24.439547 14.863457
F 44.754263 24.439547 36.692033
F 44.601869 24.439547 58.520608
F 44.906658 47.592805 14.863457
F 44.754263 47.592805 36.692033
F 44.601869 47.592805 58.520608
F 18.172205 9.004039 14.676812
F 18.019811 9.004039 36.505388
F 17.867416 9.004039 58.333963
F 18.172205 32.157296 14.676812
F 18.019811 32.157296 36.505388
F 17.867416 32.157296 58.333963
F 18.172205 55.310554 14.676812
F 18.019811 55.310554 36.505388
F 17.867416 55.310554 58.333963
F 44.906658 9.004039 14.863457
F 44.754263 9.004039 36.692033
F 44.601869 9.004039 58.520608
F 44.906658 32.157296 14.863457
F 44.754263 32.157296 36.692033
F 44.601869 32.157296 58.520608
F 44.906658 55.310554 14.863457
F 44.754263 55.310554 36.692033
F 44.601869 55.310554 58.520608
F 18.172205 16.721794 14.676812
F 18.019811 16.721794 36.505387
F 17.867416 16.721794 58.333962
F 18.172205 39.875052 14.676812
F 18.019811 39.875052 36.505387
F 17.867416 39.875052 58.333962
F 18.172205 63.028309 14.676812
F 18.019811 63.028309 36.505387
F 17.867416 63.028309 58.333962
F 44.906658 16.721794 14.863457
F 44.754263 16.721794 36.692032
F 44.601869 16.721794 58.520607
F 44.906658 39.875052 14.863457
F 44.754263 39.875052 36.692032
F 44.601869 39.875052 58.520607
F 44.906658 63.028309 14.863457
F 44.754263 63.028309 36.692032
F 44.601869 63.028309 58.520607
F 2.551722 7.717750 18.206035
F 2.399328 7.717750 40.034610
F 2.246933 7.717750 61.863185
F 2.551722 30.871007 18.206035
F 2.399328 30.871007 40.034610
F 2.246933 30.871007 61.863185
F 2.551722 54.024265 18.206035
F 2.399328 54.024265 40.034610
F 2.246933 54.024265 61.863185
F 29.286174 7.717750 18.392679
F 29.133779 7.717750 40.221254
F 28.981385 7.717750 62.049829
F 29.286174 30.871007 18.392679
F 29.133779 30.871007 40.221254
F 28.981385 30.871007 62.049829
F 29.286174 54.024265 18.392679
F 29.133779 54.024265 40.221254
F 28.981385 54.024265 62.049829
F 2.551722 15.435503 18.206034
F 2.399328 15.435503 40.034609
F 2.246933 15.435503 61.863184
F 2.551722 38.588760 18.206034
F 2.399328 38.588760 40.034609
F 2.246933 38.588760 61.863184
F 2.551722 61.742018 18.206034
F 2.399328 61.742018 40.034609
F 2.246933 61.742018 61.863184
F 29.286174 15.435503 18.392678
F 29.133779 15.435503 40.221253
F 28.981385 15.435503 62.049828
F 29.286174 38.588760 18.392678
F 29.133779 38.588760 40.221253
F 28.981385 38.588760 62.049828
F 29.286174 61.742018 18.392678
F 29.133779 61.742018 40.221253
F 28.981385 61.742018 62.049828
F 2.551722 0.000000 18.206034
F 2.399328 0.000000 40.034610
F 2.246933 0.000000 61.863185
F 2.551722 23.153258 18.206034
F 2.399328 23.153258 40.034610
F 2.246933 23.153258 61.863185
F 2.551722 46.306515 18.206034
F 2.399328 46.306515 40.034610
F 2.246933 46.306515 61.863185
F 29.286174 0.000000 18.392678
F 29.133779 0.000000 40.221254
F 28.981385 0.000000 62.049829
F 29.286174 23.153258 18.392678
F 29.133779 23.153258 40.221254
F 28.981385 23.153258 62.049829
F 29.286174 46.306515 18.392678
F 29.133779 46.306515 40.221254
F 28.981385 46.306515 62.049829
F 11.463203 7.717750 18.268249
F 11.310809 7.717750 40.096824
F 11.158414 7.717750 61.925399
F 11.463203 30.871007 18.268249
F 11.310809 30.871007 40.096824
F 11.158414 30.871007 61.925399
F 11.463203 54.024265 18.268249
F 11.310809 54.024265 40.096824
F 11.158414 54.024265 61.925399
F 38.197655 7.717750 18.454894
F 38.045260 7.717750 40.283469
F 37.892865 7.717750 62.112044
F 38.197655 30.871007 18.454894
F 38.045260 30.871007 40.283469
F 37.892865 30.871007 62.112044
F 38.197655 54.024265 18.454894
F 38.045260 54.024265 40.283469
F 37.892865 54.024265 62.112044
F 11.463203 15.435502 18.268247
F 11.310809 15.435502 40.096823
F 11.158414 15.435502 61.925398
F 11.463203 38.588760 18.268247
F 11.310809 38.588760 40.096823
F 11.158414 38.588760 61.925398
F 11.463203 61.742017 18.268247
F 11.310809 61.742017 40.096823
F 11.158414 61.742017 61.925398
F 38.197655 15.435502 18.454892
F 38.045260 15.435502 40.283468
F 37.892865 15.435502 62.112043
F 38.197655 38.588760 18.454892
F 38.045260 38.588760 40.283468
F 37.892865 38.588760 62.112043
F 38.197655 61.742017 18.454892
F 38.045260 61.742017 40.283468
F 37.892865 61.742017 62.112043
F 11.463203 0.000000 18.268248
F 11.310809 0.000000 40.096824
F 11.158414 0.000000 61.925399
F 11.463203 23.153258 18.268248
F 11.310809 23.153258 40.096824
F 11.158414 23.153258 61.925399
F 11.463203 46.306515 18.268248
F 11.310809 46.306515 40.096824
F 11.158414 46.306515 61.925399
F 38.197655 0.000000 18.454893
F 38.045260 0.000000 40.283469
F 37.892865 0.000000 62.112044
F 38.197655 23.153258 18.454893
F 38.045260 23.153258 40.283469
F 37.892865 23.153258 62.112044
F 38.197655 46.306515 18.454893
F 38.045260 46.306515 40.283469
F 37.892865 46.306515 62.112044
F 20.374691 7.717750 18.330463
F 20.222296 7.717750 40.159038
F 20.069902 7.717750 61.987614
F 20.374691 30.871008 18.330463
F 20.222296 30.871008 40.159038
F 20.069902 30.871008 61.987614
F 20.374691 54.024265 18.330463
F 20.222296 54.024265 40.159038
F 20.069902 54.024265 61.987614
F 47.109143 7.717750 18.517108
F 46.956748 7.717750 40.345683
F 46.804353 7.717750 62.174259
F 47.109143 30.871008 18.517108
F 46.956748 30.871008 40.345683
F 46.804353 30.871008 62.174259
F 47.109143 54.024265 18.517108
F 46.956748 54.024265 40.345683
F 46.804353 54.024265 62.174259
F 20.374691 15.435503 18.330462
F 20.222296 15.435503 40.159037
F 20.069902 15.435503 61.987613
F 20.374691 38.588760 18.330462
F 20.222296 38.588760 40.159037
F 20.069902 38.588760 61.987613
F 20.374691 61.742018 18.330462
F 20.222296 61.742018 40.159037
F 20.069902 61.742018 61.987613
F 47.109143 15.435503 18.517107
F 46.956748 15.435503 40.345682
F 46.804353 15.435503 62.174258
F 47.109143 38.588760 18.517107
F 46.956748 38.588760 40.345682
F 46.804353 38.588760 62.174258
F 47.109143 61.742018 18.517107
F 46.956748 61.742018 40.345682
F 46.804353 61.742018 62.174258
F 20.374691 0.000001 18.330463
F 20.222296 0.000001 40.159038
F 20.069902 0.000001 61.987613
F 20.374691 23.153258 18.330463
F 20.222296 23.153258 40.159038
F 20.069902 23.153258 61.987613
F 20.374691 46.306516 18.330463
F 20.222296 46.306516 40.159038
F 20.069902 46.306516 61.987613
F 47.109143 0.000001 18.517108
F 46.956748 0.000001 40.345683
F 46.804353 0.000001 62.174258
F 47.109143 23.153258 18.517108
F 46.956748 23.153258 40.345683
F 46.804353 23.153258 62.174258
F 47.109143 46.306516 18.517108
F 46.956748 46.306516 40.345683
F 46.804353 46.306516 62.174258
F 2.577108 5.145166 14.567938
F 2.424713 5.145166 36.396513
F 2.272318 5.145166 58.225089
F 2.577108 28.298423 14.567938
F 2.424713 28.298423 36.396513
F 2.272318 28.298423 58.225089
F 2.577108 51.451681 14.567938
F 2.424713 51.451681 36.396513
F 2.272318 51.451681 58.225089
F 29.311559 5.145166 14.754583
F 29.159164 5.145166 36.583158
F 29.006770 5.145166 58.411734
F 29.311559 28.298423 14.754583
F 29.159164 28.298423 36.583158
F 29.006770 28.298423 58.411734
F 29.311559 51.451681 14.754583
F 29.159164 51.451681 36.583158
F 29.006770 51.451681 58.411734
F 2.577108 12.862918 14.567937
F 2.424713 12.862918 36.396512
F 2.272318 12.862918 58.225088
F 2.577108 36.016175 14.567937
F 2.424713 36.016175 36.396512
F 2.272318 36.016175 58.225088
F 2.577108 59.169433 14.567937
F 2.424713 59.169433 36.396512
F 2.272318 59.169433 58.225088
F 29.311559 12.862918 14.754582
F 29.159164 12.862918 36.583157
F 29.006770 12.862918 58.411733
F 29.311559 36.016175 14.754582
F 29.159164 36.016175 36.583157
F 29.006770 36.016175 58.411733
F 29.311559 59.169433 14.754582
F 29.159164 59.169433 36.583157
F 29.006770 59.169433 58.411733
F 2.577108 20.580673 14.567938
F 2.424713 20.580673 36.396513
F 2.272318 20.580673 58.225088
F 2.577108 43.733931 14.567938
F 2.424713 43.733931 36.396513
F 2.272318 43.733931 58.225088
F 2.577108 66.887188 14.567938
F 2.424713 66.887188 36.396513
F 2.272318 66.887188 58.225088
F 29.311559 20.580673 14.754583
F 29.159164 20.580673 36.583158
F 29.006770 20.580673 58.411733
F 29.311559 43.733931 14.754583
F 29.159164 43.733931 36.583158
F 29.006770 43.733931 58.411733
F 29.311559 66.887188 14.754583
F 29.159164 66.887188 36.583158
F 29.006770 66.887188 58.411733
F 11.488587 5.145165 14.630152
F 11.336193 5.145165 36.458728
F 11.183798 5.145165 58.287303
F 11.488587 28.298422 14.630152
F 11.336193 28.298422 36.458728
F 11.183798 28.298422 58.287303
F 11.488587 51.451680 14.630152
F 11.336193 51.451680 36.458728
F 11.183798 51.451680 58.287303
F 38.223039 5.145165 14.816797
F 38.070644 5.145165 36.645373
F 37.918249 5.145165 58.473948
F 38.223039 28.298422 14.816797
F 38.070644 28.298422 36.645373
F 37.918249 28.298422 58.473948
F 38.223039 51.451680 14.816797
F 38.070644 51.451680 36.645373
F 37.918249 51.451680 58.473948
F 11.488587 12.862917 14.630151
F 11.336193 12.862917 36.458727
F 11.183798 12.862917 58.287302
F 11.488587 36.016174 14.630151
F 11.336193 36.016174 36.458727
F 11.183798 36.016174 58.287302
F 11.488587 59.169432 14.630151
F 11.336193 59.169432 36.458727
F 11.183798 59.169432 58.287302
F 38.223039 12.862917 14.816796
F 38.070644 12.862917 36.645372
F 37.918249 12.862917 58.473947
F 38.223039 36.016174 14.816796
F 38.070644 36.016174 36.645372
F 37.918249 36.016174 58.473947
F 38.223039 59.169432 14.816796
F 38.070644 59.169432 36.645372
F 37.918249 59.169432 58.473947
F 11.488587 20.580672 14.630152
F 11.336193 20.580672 36.458728
F 11.183798 20.580672 58.287303
F 11.488587 43.733930 14.630152
F 11.336193 43.733930 36.458728
F 11.183798 43.733930 58.287303
F 11.488587 66.887187 14.630152
F 11.336193 66.887187 36.458728
F 11.183798 66.887187 58.287303
F 38.223039 20.580672 14.816797
F 38.070644 20.580672 36.645373
F 37.918249 20.580672 58.473948
F 38.223039 43.733930 14.816797
F 38.070644 43.733930 36.645373
F 37.918249 43.733930 58.473948
F 38.223039 66.887187 14.816797
F 38.070644 66.887187 36.645373
F 37.918249 66.887187 58.473948
F 20.400077 5.145164 14.692367
F 20.247682 5.145164 36.520942
F 20.095288 5.145164 58.349518
F 20.400077 28.298422 14.692367
F 20.247682 28.298422 36.520942
F 20.095288 28.298422 58.349518
F 20.400077 51.451679 14.692367
F 20.247682 51.451679 36.520942
F 20.095288 51.451679 58.349518
F 47.134529 5.145164 14.879012
F 46.982134 5.145164 36.707587
F 46.829739 5.145164 58.536163
F 47.134529 28.298422 14.879012
F 46.982134 28.298422 36.707587
F 46.829739 28.298422 58.536163
F 47.134529 51.451679 14.879012
F 46.982134 51.451679 36.707587
F 46.829739 51.451679 58.536163
F 20.400077 12.862916 14.692366
F 20.247683 12.862916 36.520941
F 20.095288 12.862916 58.349517
F 20.400077 36.016174 14.692366
F 20.247683 36.016174 36.520941
F 20.095288 36.016174 58.349517
F 20.400077 59.169431 14.692366
F 20.247683 59.169431 36.520941
F 20.095288 59.169431 58.349517
F 47.134529 12.862916 14.879011
F 46.982134 12.862916 36.707586
F 46.829739 12.862916 58.536162
F 47.134529 36.016174 14.879011
F 46.982134 36.016174 36.707586
F 46.829739 36.016174 58.536162
F 47.134529 59.169431 14.879011
F 46.982134 59.169431 36.707586
F 46.829739 59.169431 58.536162
F 20.400077 20.580672 14.692367
F 20.247682 20.580672 36.520942
F 20.095288 20.580672 58.349517
F 20.400077 43.733929 14.692367
F 20.247682 43.733929 36.520942
F 20.095288 43.733929 58.349517
F 20.400077 66.887187 14.692367
F 20.247682 66.887187 36.520942
F 20.095288 66.887187 58.349517
F 47.134529 20.580672 14.879012
F 46.982134 20.580672 36.707587
F 46.829739 20.580672 58.536162
F 47.134529 43.733929 14.879012
F 46.982134 43.733929 36.707587
F 46.829739 43.733929 58.536162
F 47.134529 66.887187 14.879012
F 46.982134 66.887187 36.707587
F 46.829739 66.887187 58.536162
F 2.558070 5.145165 17.296509
F 2.405676 5.145165 39.125084
F 2.253281 5.145165 60.953660
F 2.558070 28.298423 17.296509
F 2.405676 28.298423 39.125084
F 2.253281 28.298423 60.953660
F 2.558070 51.451680 17.296509
F 2.405676 51.451680 39.125084
F 2.253281 51.451680 60.953660
F 29.292522 5.145165 17.483153
F 29.140127 5.145165 39.311728
F 28.987732 5.145165 61.140304
F 29.292522 28.298423 17.483153
F 29.140127 28.298423 39.311728
F 28.987732 28.298423 61.140304
F 29.292522 51.451680 17.483153
F 29.140127 51.451680 39.311728
F 28.987732 51.451680 61.140304
F 2.558070 12.862917 17.296510
F 2.405676 12.862917 39.125085
F 2.253281 12.862917 60.953661
F 2.558070 36.016175 17.296510
F 2.405676 36.016175 39.125085
F 2.253281 36.016175 60.953661
F 2.558070 59.169432 17.296510
F 2.405676 59.169432 39.125085
F 2.253281 59.169432 60.953661
F 29.292522 12.862917 17.483154
F 29.140127 12.862917 39.311729
F 28.987732 12.862917 61.140305
F 29.292522 36.016175 17.483154
F 29.140127 36.016175 39.311729
F 28.987732 36.016175 61.140305
F 29.292522 59.169432 17.483154
F 29.140127 59.169432 39.311729
F 28.987732 59.169432 61.140305
F 2.558070 20.580673 17.296509
F 2.405676 20.580673 39.125085
F 2.253281 20.580673 60.953660
F 2.558070 43.733930 17.296509
F 2.405676 43.733930 39.125085
F 2.253281 43.733930 60.953660
F 2.558070 66.887188 17.296509
F 2.405676 66.887188 39.125085
F 2.253281 66.887188 60.953660
F 29.292522 20.580673 17.483153
F 29.140127 20.580673 39.311729
F 28.987732 20.580673 61.140304
F 29.292522 43.733930 17.483153
F 29.140127 43.733930 39.311729
F 28.987732 43.733930 61.140304
F 29.292522 66.887188 17.483153
F 29.140127 66.887188 39.311729
F 28.987732 66.887188 61.140304
F 11.469551 5.145165 17.358724
F 11.317156 5.145165 39.187300
F 11.164762 5.145165 61.015875
F 11.469551 28.298422 17.358724
F 11.317156 28.298422 39.187300
F 11.164762 28.298422 61.015875
F 11.469551 51.451680 17.358724
F 11.317156 51.451680 39.187300
F 11.164762 51.451680 61.015875
F 38.204002 5.145165 17.545368
F 38.051608 5.145165 39.373944
F 37.899213 5.145165 61.202519
F 38.204002 28.298422 17.545368
F 38.051608 28.298422 39.373944
F 37.899213 28.298422 61.202519
F 38.204002 51.451680 17.545368
F 38.051608 51.451680 39.373944
F 37.899213 51.451680 61.202519
F 11.469551 12.862917 17.358725
F 11.317156 12.862917 39.187301
F 11.164762 12.862917 61.015876
F 11.469551 36.016175 17.358725
F 11.317156 36.016175 39.187301
F 11.164762 36.016175 61.015876
F 11.469551 59.169432 17.358725
F 11.317156 59.169432 39.187301
F 11.164762 59.169432 61.015876
F 38.204002 12.862917 17.545369
F 38.051608 12.862917 39.373945
F 37.899213 12.862917 61.202520
F 38.204002 36.016175 17.545369
F 38.051608 36.016175 39.373945
F 37.899213 36.016175 61.202520
F 38.204002 59.169432 17.545369
F 38.051608 59.169432 39.373945
F 37.899213 59.169432 61.202520
F 11.469551 20.580672 17.358725
F 11.317156 20.580672 39.187300
F 11.164762 20.580672 61.015875
F 11.469551 43.733930 17.358725
F 11.317156 43.733930 39.187300
F 11.164762 43.733930 61.015875
F 11.469551 66.887187 17.358725
F 11.317156 66.887187 39.187300
F 11.164762 66.887187 61.015875
F 38.204002 20.580672 17.545369
F 38.051608 20.580672 39.373944
F 37.899213 20.580672 61.202519
F 38.204002 43.733930 17.545369
F 38.051608 43.733930 39.373944
F 37.899213 43.733930 61.202519
F 38.204002 66.887187 17.545369
F 38.051608 66.887187 39.373944
F 37.899213 66.887187 61.202519
F 20.381039 5.145164 17.420939
F 20.228644 5.145164 39.249515
F 20.076249 5.145164 61.078091
F 20.381039 28.298422 17.420939
F 20.228644 28.298422 39.249515
F 20.076249 28.298422 61.078091
F 20.381039 51.451679 17.420939
F 20.228644 51.451679 39.249515
F 20.076249 51.451679 61.078091
F 47.115491 5.145164 17.607584
F 46.963097 5.145164 39.436159
F 46.810702 5.145164 61.264735
F 47.115491 28.298422 17.607584
F 46.963097 28.298422 39.436159
F 46.810702 28.298422 61.264735
F 47.115491 51.451679 17.607584
F 46.963097 51.451679 39.436159
F 46.810702 51.451679 61.264735
F 20.381039 12.862917 17.420940
F 20.228644 12.862917 39.249516
F 20.076249 12.862917 61.078091
F 20.381039 36.016174 17.420940
F 20.228644 36.016174 39.249516
F 20.076249 36.016174 61.078091
F 20.381039 59.169432 17.420940
F 20.228644 59.169432 39.249516
F 20.076249 59.169432 61.078091
F 47.115491 12.862917 17.607585
F 46.963097 12.862917 39.436160
F 46.810702 12.862917 61.264735
F 47.115491 36.016174 17.607585
F 46.963097 36.016174 39.436160
F 46.810702 36.016174 61.264735
F 47.115491 59.169432 17.607585
F 46.963097 59.169432 39.436160
F 46.810702 59.169432 61.264735
F 20.381039 20.580672 17.420939
F 20.228644 20.580672 39.249515
F 20.076249 20.580672 61.078091
F 20.381039 43.733929 17.420939
F 20.228644 43.733929 39.249515
F 20.076249 43.733929 61.078091
F 20.381039 66.887187 17.420939
F 20.228644 66.887187 39.249515
F 20.076249 66.887187 61.078091
F 47.115491 20.580672 17.607584
F 46.963097 20.580672 39.436159
F 46.810702 20.580672 61.264735
F 47.115491 43.733929 17.607584
F 46.963097 43.733929 39.436159
F 46.810702 43.733929 61.264735
F 47.115491 66.887187 17.607584
F 46.963097 66.887187 39.436159
F 46.810702 66.887187 61.264735
F 2.532661 7.717749 20.934605
F 2.380266 7.717749 42.763180
F 2.227872 7.717749 64.591755
F 2.532661 30.871007 20.934605
F 2.380266 30.871007 42.763180
F 2.227872 30.871007 64.591755
F 2.532661 54.024264 20.934605
F 2.380266 54.024264 42.763180
F 2.227872 54.024264 64.591755
F 29.267113 7.717749 21.121250
F 29.114718 7.717749 42.949825
F 28.962323 7.717749 64.778400
F 29.267113 30.871007 21.121250
F 29.114718 30.871007 42.949825
F 28.962323 30.871007 64.778400
F 29.267113 54.024264 21.121250
F 29.114718 54.024264 42.949825
F 28.962323 54.024264 64.778400
F 2.532661 15.435502 20.934606
F 2.380266 15.435502 42.763181
F 2.227872 15.435502 64.591757
F 2.532661 38.588760 20.934606
F 2.380266 38.588760 42.763181
F 2.227872 38.588760 64.591757
F 2.532661 61.742017 20.934606
F 2.380266 61.742017 42.763181
F 2.227872 61.742017 64.591757
F 29.267113 15.435502 21.121251
F 29.114718 15.435502 42.949826
F 28.962323 15.435502 64.778402
F 29.267113 38.588760 21.121251
F 29.114718 38.588760 42.949826
F 28.962323 38.588760 64.778402
F 29.267113 61.742017 21.121251
F 29.114718 61.742017 42.949826
F 28.962323 61.742017 64.778402
F 2.532661 0.000000 20.934605
F 2.380266 0.000000 42.763180
F 2.227872 0.000000 64.591756
F 2.532661 23.153257 20.934605
F 2.380266 23.153257 42.763180
F 2.227872 23.153257 64.591756
F 2.532661 46.306515 20.934605
F 2.380266 46.306515 42.763180
F 2.227872 46.306515 64.591756
F 29.267113 0.000000 21.121250
F 29.114718 0.000000 42.949825
F 28.962323 0.000000 64.778401
F 29.267113 23.153257 21.121250
F 29.114718 23.153257 42.949825
F 28.962323 23.153257 64.778401
F 29.267113 46.306515 21.121250
F 29.114718 46.306515 42.949825
F 28.962323 46.306515 64.778401
F 11.444141 7.717750 20.996820
F 11.291746 7.717750 42.825396
F 11.139352 7.717750 64.653971
F 11.444141 30.871007 20.996820
F 11.291746 30.871007 42.825396
F 11.139352 30.871007 64.653971
F 11.444141 54.024265 20.996820
F 11.291746 54.024265 42.825396
F 11.139352 54.024265 64.653971
F 38.178592 7.717750 21.183465
F 38.026198 7.717750 43.012041
F 37.873803 7.717750 64.840616
F 38.178592 30.871007 21.183465
F 38.026198 30.871007 43.012041
F 37.873803 30.871007 64.840616
F 38.178592 54.024265 21.183465
F 38.026198 54.024265 43.012041
F 37.873803 54.024265 64.840616
F 11.444141 15.435503 20.996821
F 11.291746 15.435503 42.825397
F 11.139352 15.435503 64.653972
F 11.444141 38.588760 20.996821
F 11.291746 38.588760 42.825397
F 11.139352 38.588760 64.653972
F 11.444141 61.742018 20.996821
F 11.291746 61.742018 42.825397
F 11.139352 61.742018 64.653972
F 38.178592 15.435503 21.183466
F 38.026198 15.435503 43.012042
F 37.873803 15.435503 64.840617
F 38.178592 38.588760 21.183466
F 38.026198 38.588760 43.012042
F 37.873803 38.588760 64.840617
F 38.178592 61.742018 21.183466
F 38.026198 61.742018 43.012042
F 37.873803 61.742018 64.840617
F 11.444141 0.000000 20.996820
F 11.291746 0.000000 42.825396
F 11.139352 0.000000 64.653971
F 11.444141 23.153258 20.996820
F 11.291746 23.153258 42.825396
F 11.139352 23.153258 64.653971
F 11.444141 46.306515 20.996820
F 11.291746 46.306515 42.825396
F 11.139352 46.306515 64.653971
F 38.178592 0.000000 21.183465
F 38.026198 0.000000 43.012041
F 37.873803 0.000000 64.840616
F 38.178592 23.153258 21.183465
F 38.026198 23.153258 43.012041
F 37.873803 23.153258 64.840616
F 38.178592 46.306515 21.183465
F 38.026198 46.306515 43.012041
F 37.873803 46.306515 64.840616
F 20.355630 7.717751 21.059036
F 20.203235 7.717751 42.887611
F 20.050840 7.717751 64.716187
F 20.355630 30.871008 21.059036
F 20.203235 30.871008 42.887611
F 20.050840 30.871008 64.716187
F 20.355630 54.024266 21.059036
F 20.203235 54.024266 42.887611
F 20.050840 54.024266 64.716187
F 47.090081 7.717751 21.245680
F 46.937687 7.717751 43.074255
F 46.785292 7.717751 64.902832
F 47.090081 30.871008 21.245680
F 46.937687 30.871008 43.074255
F 46.785292 30.871008 64.902832
F 47.090081 54.024266 21.245680
F 46.937687 54.024266 43.074255
F 46.785292 54.024266 64.902832
F 20.355630 15.435503 21.059037
F 20.203235 15.435503 42.887612
F 20.050840 15.435503 64.716188
F 20.355630 38.588761 21.059037
F 20.203235 38.588761 42.887612
F 20.050840 38.588761 64.716188
F 20.355630 61.742018 21.059037
F 20.203235 61.742018 42.887612
F 20.050840 61.742018 64.716188
F 47.090081 15.435503 21.245681
F 46.937687 15.435503 43.074256
F 46.785292 15.435503 64.902833
F 47.090081 38.588761 21.245681
F 46.937687 38.588761 43.074256
F 46.785292 38.588761 64.902833
F 47.090081 61.742018 21.245681
F 46.937687 61.742018 43.074256
F 46.785292 61.742018 64.902833
F 20.355630 0.000001 21.059036
F 20.203235 0.000001 42.887611
F 20.050840 0.000001 64.716187
F 20.355630 23.153259 21.059036
F 20.203235 23.153259 42.887611
F 20.050840 23.153259 64.716187
F 20.355630 46.306516 21.059036
F 20.203235 46.306516 42.887611
F 20.050840 46.306516 64.716187
F 47.090081 0.000001 21.245680
F 46.937687 0.000001 43.074255
F 46.785292 0.000001 64.902832
F 47.090081 23.153259 21.245680
F 46.937687 23.153259 43.074255
F 46.785292 23.153259 64.902832
F 47.090081 46.306516 21.245680
F 46.937687 46.306516 43.074255
F 46.785292 46.306516 64.902832
F 4.785942 1.286291 17.312062
F 4.633547 1.286291 39.140638
F 4.481153 1.286291 60.969213
F 4.785942 24.439548 17.312062
F 4.633547 24.439548 39.140638
F 4.481153 24.439548 60.969213
F 4.785942 47.592806 17.312062
F 4.633547 47.592806 39.140638
F 4.481153 47.592806 60.969213
F 31.520394 1.286291 17.498707
F 31.368000 1.286291 39.327283
F 31.215605 1.286291 61.155858
F 31.520394 24.439548 17.498707
F 31.368000 24.439548 39.327283
F 31.215605 24.439548 61.155858
F 31.520394 47.592806 17.498707
F 31.368000 47.592806 39.327283
F 31.215605 47.592806 61.155858
F 4.785942 9.004040 17.312062
F 4.633547 9.004040 39.140638
F 4.481153 9.004040 60.969213
F 4.785942 32.157298 17.312062
F 4.633547 32.157298 39.140638
F 4.481153 32.157298 60.969213
F 4.785942 55.310555 17.312062
F 4.633547 55.310555 39.140638
F 4.481153 55.310555 60.969213
F 31.520394 9.004040 17.498707
F 31.368000 9.004040 39.327283
F 31.215605 9.004040 61.155858
F 31.520394 32.157298 17.498707
F 31.368000 32.157298 39.327283
F 31.215605 32.157298 61.155858
F 31.520394 55.310555 17.498707
F 31.368000 55.310555 39.327283
F 31.215605 55.310555 61.155858
F 4.785942 16.721795 17.312063
F 4.633547 16.721795 39.140638
F 4.481153 16.721795 60.969214
F 4.785942 39.875053 17.312063
F 4.633547 39.875053 39.140638
F 4.481153 39.875053 60.969214
F 4.785942 63.028310 17.312063
F 4.633547 63.028310 39.140638
F 4.481153 63.028310 60.969214
F 31.520394 16.721795 17.498708
F 31.368000 16.721795 39.327283
F 31.215605 16.721795 61.155859
F 31.520394 39.875053 17.498708
F 31.368000 39.875053 39.327283
F 31.215605 39.875053 61.155859
F 31.520394 63.028310 17.498708
F 31.368000 63.028310 39.327283
F 31.215605 63.028310 61.155859
F 13.697425 1.286290 17.374278
F 13.545030 1.286290 39.202853
F 13.392635 1.286290 61.031428
F 13.697425 24.439548 17.374278
F 13.545030 24.439548 39.202853
F 13.392635 24.439548 61.031428
F 13.697425 47.592806 17.374278
F 13.545030 47.592806 39.202853
F 13.392635 47.592806 61.031428
F 40.431876 1.286290 17.560923
F 40.279482 1.286290 39.389498
F 40.127087 1.286290 61.218073
F 40.431876 24.439548 17.560923
F 40.279482 24.439548 39.389498
F 40.127087 24.439548 61.218073
F 40.431876 47.592806 17.560923
F 40.279482 47.592806 39.389498
F 40.127087 47.592806 61.218073
F 13.697425 9.004040 17.374278
F 13.545030 9.004040 39.202853
F 13.392635 9.004040 61.031428
F 13.697425 32.157297 17.374278
F 13.545030 32.157297 39.202853
F 13.392635 32.157297 61.031428
F 13.697425 55.310555 17.374278
F 13.545030 55.310555 39.202853
F 13.392635 55.310555 61.031428
F 40.431876 9.004040 17.560923
F 40.279482 9.004040 39.389498
F 40.127087 9.004040 61.218073
F 40.431876 32.157297 17.560923
F 40.279482 32.157297 39.389498
F 40.127087 32.157297 61.218073
F 40.431876 55.310555 17.560923
F 40.279482 55.310555 39.389498
F 40.127087 55.310555 61.218073
F 13.697425 16.721795 17.374278
F 13.545030 16.721795 39.202854
F 13.392635 16.721795 61.031429
F 13.697425 39.875053 17.374278
F 13.545030 39.875053 39.202854
F 13.392635 39.875053 61.031429
F 13.697425 63.028310 17.374278
F 13.545030 63.028310 39.202854
F 13.392635 63.028310 61.031429
F 40.431876 16.721795 17.560923
F 40.279482 16.721795 39.389499
F 40.127087 16.721795 61.218074
F 40.431876 39.875053 17.560923
F 40.279482 39.875053 39.389499
F 40.127087 39.875053 61.218074
F 40.431876 63.028310 17.560923
F 40.279482 63.028310 39.389499
F 40.127087 63.028310 61.218074
F 22.608913 1.286290 17.436493
F 22.456518 1.286290 39.265068
F 22.304123 1.286290 61.093643
F 22.608913 24.439548 17.436493
F 22.456518 24.439548 39.265068
F 22.304123 24.439548 61.093643
F 22.608913 47.592805 17.436493
F 22.456518 47.592805 39.265068
F 22.304123 47.592805 61.093643
F 49.343364 1.286290 17.623138
F 49.190969 1.286290 39.451713
F 49.038575 1.286290 61.280288
F 49.343364 24.439548 17.623138
F 49.190969 24.439548 39.451713
F 49.038575 24.439548 61.280288
F 49.343364 47.592805 17.623138
F 49.190969 47.592805 39.451713
F 49.038575 47.592805 61.280288
F 22.608913 9.004040 17.436493
F 22.456518 9.004040 39.265068
F 22.304123 9.004040 61.093643
F 22.608913 32.157297 17.436493
F 22.456518 32.157297 39.265068
F 22.304123 32.157297 61.093643
F 22.608913 55.310555 17.436493
F 22.456518 55.310555 39.265068
F 22.304123 55.310555 61.093643
F 49.343364 9.004040 17.623138
F 49.190969 9.004040 39.451713
F 49.038575 9.004040 61.280288
F 49.343364 32.157297 17.623138
F 49.190969 32.157297 39.451713
F 49.038575 32.157297 61.280288
F 49.343364 55.310555 17.623138
F 49.190969 55.310555 39.451713
F 49.038575 55.310555 61.280288
F 22.608913 16.721795 17.436493
F 22.456518 16.721795 39.265069
F 22.304123 16.721795 61.093644
F 22.608913 39.875052 17.436493
F 22.456518 39.875052 39.265069
F 22.304123 39.875052 61.093644
F 22.608913 63.028310 17.436493
F 22.456518 63.028310 39.265069
F 22.304123 63.028310 61.093644
F 49.343364 16.721795 17.623138
F 49.190969 16.721795 39.451714
F 49.038575 16.721795 61.280289
F 49.343364 39.875052 17.623138
F 49.190969 39.875052 39.451714
F 49.038575 39.875052 61.280289
F 49.343364 63.028310 17.623138
F 49.190969 63.028310 39.451714
F 49.038575 63.028310 61.280289
F 4.760528 3.858875 20.950159
F 4.608133 3.858875 42.778734
F 4.455738 3.858875 64.607310
F 4.760528 27.012132 20.950159
F 4.608133 27.012132 42.778734
F 4.455738 27.012132 64.607310
F 4.760528 50.165390 20.950159
F 4.608133 50.165390 42.778734
F 4.455738 50.165390 64.607310
F 31.494980 3.858875 21.136803
F 31.342586 3.858875 42.965378
F 31.190191 3.858875 64.793954
F 31.494980 27.012132 21.136803
F 31.342586 27.012132 42.965378
F 31.190191 27.012132 64.793954
F 31.494980 50.165390 21.136803
F 31.342586 50.165390 42.965378
F 31.190191 50.165390 64.793954
F 4.760528 11.576625 20.950159
F 4.608133 11.576625 42.778734
F 4.455738 11.576625 64.607310
F 4.760528 34.729882 20.950159
F 4.608133 34.729882 42.778734
F 4.455738 34.729882 64.607310
F 4.760528 57.883140 20.950159
F 4.608133 57.883140 42.778734
F 4.455738 57.883140 64.607310
F 31.494980 11.576625 21.136803
F 31.342586 11.576625 42.965378
F 31.190191 11.576625 64.793954
F 31.494980 34.729882 21.136803
F 31.342586 34.729882 42.965378
F 31.190191 34.729882 64.793954
F 31.494980 57.883140 21.136803
F 31.342586 57.883140 42.965378
F 31.190191 57.883140 64.793954
F 4.760528 19.294380 20.950159
F 4.608133 19.294380 42.778735
F 4.455738 19.294380 64.607310
F 4.760528 42.447638 20.950159
F 4.608133 42.447638 42.778735
F 4.455738 42.447638 64.607310
F 4.760528 65.600895 20.950159
F 4.608133 65.600895 42.778735
F 4.455738 65.600895 64.607310
F 31.494980 19.294380 21.136803
F 31.342586 19.294380 42.965379
F 31.190191 19.294380 64.793954
F 31.494980 42.447638 21.136803
F 31.342586 42.447638 42.965379
F 31.190191 42.447638 64.793954
F 31.494980 65.600895 21.136803
F 31.342586 65.600895 42.965379
F 31.190191 65.600895 64.793954
F 13.672011 3.858876 21.012375
F 13.519616 3.858876 42.840950
F 13.367221 3.858876 64.669526
F 13.672011 27.012134 21.012375
F 13.519616 27.012134 42.840950
F 13.367221 27.012134 64.669526
F 13.672011 50.165391 21.012375
F 13.519616 50.165391 42.840950
F 13.367221 50.165391 64.669526
F 40.406462 3.858876 21.199019
F 40.254067 3.858876 43.027594
F 40.101673 3.858876 64.856170
F 40.406462 27.012134 21.199019
F 40.254067 27.012134 43.027594
F 40.101673 27.012134 64.856170
F 40.406462 50.165391 21.199019
F 40.254067 50.165391 43.027594
F 40.101673 50.165391 64.856170
F 13.672011 11.576626 21.012375
F 13.519616 11.576626 42.840950
F 13.367221 11.576626 64.669526
F 13.672011 34.729884 21.012375
F 13.519616 34.729884 42.840950
F 13.367221 34.729884 64.669526
F 13.672011 57.883141 21.012375
F 13.519616 57.883141 42.840950
F 13.367221 57.883141 64.669526
F 40.406462 11.576626 21.199019
F 40.254067 11.576626 43.027594
F 40.101673 11.576626 64.856170
F 40.406462 34.729884 21.199019
F 40.254067 34.729884 43.027594
F 40.101673 34.729884 64.856170
F 40.406462 57.883141 21.199019
F 40.254067 57.883141 43.027594
F 40.101673 57.883141 64.856170
F 13.672011 19.294382 21.012375
F 13.519616 19.294382 42.840951
F 13.367221 19.294382 64.669526
F 13.672011 42.447639 21.012375
F 13.519616 42.447639 42.840951
F 13.367221 42.447639 64.669526
F 13.672011 65.600897 21.012375
F 13.519616 65.600897 42.840951
F 13.367221 65.600897 64.669526
F 40.406462 19.294382 21.199019
F 40.254067 19.294382 43.027595
F 40.101673 19.294382 64.856170
F 40.406462 42.447639 21.199019
F 40.254067 42.447639 43.027595
F 40.101673 42.447639 64.856170
F 40.406462 65.600897 21.199019
F 40.254067 65.600897 43.027595
F 40.101673 65.600897 64.856170
F 22.583500 3.858875 21.074588
F 22.431106 3.858875 42.903165
F 22.278711 3.858875 64.731740
F 22.583500 27.012133 21.074588
F 22.431106 27.012133 42.903165
F 22.278711 27.012133 64.731740
F 22.583500 50.165390 21.074588
F 22.431106 50.165390 42.903165
F 22.278711 50.165390 64.731740
F 49.317952 3.858875 21.261233
F 49.165557 3.858875 43.089809
F 49.013163 3.858875 64.918384
F 49.317952 27.012133 21.261233
F 49.165557 27.012133 43.089809
F 49.013163 27.012133 64.918384
F 49.317952 50.165390 21.261233
F 49.165557 50.165390 43.089809
F 49.013163 50.165390 64.918384
F 22.583500 11.576625 21.074589
F 22.431106 11.576625 42.903165
F 22.278711 11.576625 64.731740
F 22.583500 34.729883 21.074589
F 22.431106 34.729883 42.903165
F 22.278711 34.729883 64.731740
F 22.583500 57.883140 21.074589
F 22.431106 57.883140 42.903165
F 22.278711 57.883140 64.731740
F 49.317952 11.576625 21.261234
F 49.165557 11.576625 43.089809
F 49.013163 11.576625 64.918384
F 49.317952 34.729883 21.261234
F 49.165557 34.729883 43.089809
F 49.013163 34.729883 64.918384
F 49.317952 57.883140 21.261234
F 49.165557 57.883140 43.089809
F 49.013163 57.883140 64.918384
F 22.583500 19.294381 21.074589
F 22.431106 19.294381 42.903165
F 22.278711 19.294381 64.731741
F 22.583500 42.447638 21.074589
F 22.431106 42.447638 42.903165
F 22.278711 42.447638 64.731741
F 22.583500 65.600896 21.074589
F 22.431106 65.600896 42.903165
F 22.278711 65.600896 64.731741
F 49.317952 19.294381 21.261234
F 49.165557 19.294381 43.089809
F 49.013163 19.294381 64.918385
F 49.317952 42.447638 21.261234
F 49.165557 42.447638 43.089809
F 49.013163 42.447638 64.918385
F 49.317952 65.600896 21.261234
F 49.165557 65.600896 43.089809
F 49.013163 65.600896 64.918385
F 4.779590 3.858875 18.221588
F 4.627195 3.858875 40.050163
F 4.474801 3.858875 61.878738
F 4.779590 27.012133 18.221588
F 4.627195 27.012133 40.050163
F 4.474801 27.012133 61.878738
F 4.779590 50.165390 18.221588
F 4.627195 50.165390 40.050163
F 4.474801 50.165390 61.878738
F 31.514042 3.858875 18.408233
F 31.361647 3.858875 40.236808
F 31.209252 3.858875 62.065383
F 31.514042 27.012133 18.408233
F 31.361647 27.012133 40.236808
F 31.209252 27.012133 62.065383
F 31.514042 50.165390 18.408233
F 31.361647 50.165390 40.236808
F 31.209252 50.165390 62.065383
F 4.779590 11.576625 18.221587
F 4.627195 11.576625 40.050163
F 4.474801 11.576625 61.878738
F 4.779590 34.729883 18.221587
F 4.627195 34.729883 40.050163
F 4.474801 34.729883 61.878738
F 4.779590 57.883140 18.221587
F 4.627195 57.883140 40.050163
F 4.474801 57.883140 61.878738
F 31.514042 11.576625 18.408232
F 31.361647 11.576625 40.236808
F 31.209252 11.576625 62.065383
F 31.514042 34.729883 18.408232
F 31.361647 34.729883 40.236808
F 31.209252 34.729883 62.065383
F 31.514042 57.883140 18.408232
F 31.361647 57.883140 40.236808
F 31.209252 57.883140 62.065383
F 4.779590 19.294381 18.221587
F 4.627195 19.294381 40.050162
F 4.474801 19.294381 61.878738
F 4.779590 42.447638 18.221587
F 4.627195 42.447638 40.050162
F 4.474801 42.447638 61.878738
F 4.779590 65.600896 18.221587
F 4.627195 65.600896 40.050162
F 4.474801 65.600896 61.878738
F 31.514042 19.294381 18.408232
F 31.361647 19.294381 40.236807
F 31.209252 19.294381 62.065383
F 31.514042 42.447638 18.408232
F 31.361647 42.447638 40.236807
F 31.209252 42.447638 62.065383
F 31.514042 65.600896 18.408232
F 31.361647 65.600896 40.236807
F 31.209252 65.600896 62.065383
F 13.691073 3.858876 18.283802
F 13.538678 3.858876 40.112377
F 13.386284 3.858876 61.940953
F 13.691073 27.012133 18.283802
F 13.538678 27.012133 40.112377
F 13.386284 27.012133 61.940953
F 13.691073 50.165391 18.283802
F 13.538678 50.165391 40.112377
F 13.386284 50.165391 61.940953
F 40.425524 3.858876 18.470447
F 40.273130 3.858876 40.299022
F 40.120735 3.858876 62.127598
F 40.425524 27.012133 18.470447
F 40.273130 27.012133 40.299022
F 40.120735 27.012133 62.127598
F 40.425524 50.165391 18.470447
F 40.273130 50.165391 40.299022
F 40.120735 50.165391 62.127598
F 13.691073 11.576626 18.283802
F 13.538678 11.576626 40.112377
F 13.386284 11.576626 61.940952
F 13.691073 34.729883 18.283802
F 13.538678 34.729883 40.112377
F 13.386284 34.729883 61.940952
F 13.691073 57.883141 18.283802
F 13.538678 57.883141 40.112377
F 13.386284 57.883141 61.940952
F 40.425524 11.576626 18.470447
F 40.273130 11.576626 40.299022
F 40.120735 11.576626 62.127597
F 40.425524 34.729883 18.470447
F 40.273130 34.729883 40.299022
F 40.120735 34.729883 62.127597
F 40.425524 57.883141 18.470447
F 40.273130 57.883141 40.299022
F 40.120735 57.883141 62.127597
F 13.691073 19.294381 18.283801
F 13.538678 19.294381 40.112377
F 13.386284 19.294381 61.940952
F 13.691073 42.447639 18.283801
F 13.538678 42.447639 40.112377
F 13.386284 42.447639 61.940952
F 13.691073 65.600896 18.283801
F 13.538678 65.600896 40.112377
F 13.386284 65.600896 61.940952
F 40.425524 19.294381 18.470446
F 40.273130 19.294381 40.299022
F 40.120735 19.294381 62.127597
F 40.425524 42.447639 18.470446
F 40.273130 42.447639 40.299022
F 40.120735 42.447639 62.127597
F 40.425524 65.600896 18.470446
F 40.273130 65.600896 40.299022
F 40.120735 65.600896 62.127597
F 22.602561 3.858875 18.346017
F 22.450166 3.858875 40.174593
F 22.297771 3.858875 62.003168
F 22.602561 27.012133 18.346017
F 22.450166 27.012133 40.174593
F 22.297771 27.012133 62.003168
F 22.602561 50.165390 18.346017
F 22.450166 50.165390 40.174593
F 22.297771 50.165390 62.003168
F 49.337012 3.858875 18.532662
F 49.184618 3.858875 40.361238
F 49.032223 3.858875 62.189813
F 49.337012 27.012133 18.532662
F 49.184618 27.012133 40.361238
F 49.032223 27.012133 62.189813
F 49.337012 50.165390 18.532662
F 49.184618 50.165390 40.361238
F 49.032223 50.165390 62.189813
F 22.602561 11.576625 18.346017
F 22.450166 11.576625 40.174592
F 22.297771 11.576625 62.003168
F 22.602561 34.729883 18.346017
F 22.450166 34.729883 40.174592
F 22.297771 34.729883 62.003168
F 22.602561 57.883140 18.346017
F 22.450166 57.883140 40.174592
F 22.297771 57.883140 62.003168
F 49.337012 11.576625 18.532662
F 49.184618 11.576625 40.361237
F 49.032223 11.576625 62.189813
F 49.337012 34.729883 18.532662
F 49.184618 34.729883 40.361237
F 49.032223 34.729883 62.189813
F 49.337012 57.883140 18.532662
F 49.184618 57.883140 40.361237
F 49.032223 57.883140 62.189813
F 22.602561 19.294381 18.346017
F 22.450166 19.294381 40.174592
F 22.297771 19.294381 62.003167
F 22.602561 42.447638 18.346017
F 22.450166 42.447638 40.174592
F 22.297771 42.447638 62.003167
F 22.602561 65.600896 18.346017
F 22.450166 65.600896 40.174592
F 22.297771 65.600896 62.003167
F 49.337012 19.294381 18.532662
F 49.184618 19.294381 40.361237
F 49.032223 19.294381 62.189812
F 49.337012 42.447638 18.532662
F 49.184618 42.447638 40.361237
F 49.032223 42.447638 62.189812
F 49.337012 65.600896 18.532662
F 49.184618 65.600896 40.361237
F 49.032223 65.600896 62.189812
F 4.804978 1.286291 14.583492
F 4.652584 1.286291 36.412067
F 4.500189 1.286291 58.240642
F 4.804978 24.439549 14.583492
F 4.652584 24.439549 36.412067
F 4.500189 24.439549 58.240642
F 4.804978 47.592806 14.583492
F 4.652584 47.592806 36.412067
F 4.500189 47.592806 58.240642
F 31.539431 1.286291 14.770137
F 31.387036 1.286291 36.598712
F 31.234641 1.286291 58.427287
F 31.539431 24.439549 14.770137
F 31.387036 24.439549 36.598712
F 31.234641 24.439549 58.427287
F 31.539431 47.592806 14.770137
F 31.387036 47.592806 36.598712
F 31.234641 47.592806 58.427287
F 4.804978 9.004041 14.583492
F 4.652584 9.004041 36.412067
F 4.500189 9.004041 58.240642
F 4.804978 32.157298 14.583492
F 4.652584 32.157298 36.412067
F 4.500189 32.157298 58.240642
F 4.804978 55.310556 14.583492
F 4.652584 55.310556 36.412067
F 4.500189 55.310556 58.240642
F 31.539431 9.004041 14.770137
F 31.387036 9.004041 36.598712
F 31.234641 9.004041 58.427287
F 31.539431 32.157298 14.770137
F 31.387036 32.157298 36.598712
F 31.234641 32.157298 58.427287
F 31.539431 55.310556 14.770137
F 31.387036 55.310556 36.598712
F 31.234641 55.310556 58.427287
F 4.804978 16.721796 14.583491
F 4.652584 16.721796 36.412066
F 4.500189 16.721796 58.240642
F 4.804978 39.875053 14.583491
F 4.652584 39.875053 36.412066
F 4.500189 39.875053 58.240642
F 4.804978 63.028311 14.583491
F 4.652584 63.028311 36.412066
F 4.500189 63.028311 58.240642
F 31.539431 16.721796 14.770136
F 31.387036 16.721796 36.598711
F 31.234641 16.721796 58.427287
F 31.539431 39.875053 14.770136
F 31.387036 39.875053 36.598711
F 31.234641 39.875053 58.427287
F 31.539431 63.028311 14.770136
F 31.387036 63.028311 36.598711
F 31.234641 63.028311 58.427287
F 13.716461 1.286290 14.645706
F 13.564066 1.286290 36.474281
F 13.411672 1.286290 58.302857
F 13.716461 24.439547 14.645706
F 13.564066 24.439547 36.474281
F 13.411672 24.439547 58.302857
F 13.716461 47.592805 14.645706
F 13.564066 47.592805 36.474281
F 13.411672 47.592805 58.302857
F 40.450913 1.286290 14.832350
F 40.298518 1.286290 36.660925
F 40.146123 1.286290 58.489501
F 40.450913 24.439547 14.832350
F 40.298518 24.439547 36.660925
F 40.146123 24.439547 58.489501
F 40.450913 47.592805 14.832350
F 40.298518 47.592805 36.660925
F 40.146123 47.592805 58.489501
F 13.716461 9.004039 14.645706
F 13.564066 9.004039 36.474281
F 13.411672 9.004039 58.302857
F 13.716461 32.157297 14.645706
F 13.564066 32.157297 36.474281
F 13.411672 32.157297 58.302857
F 13.716461 55.310554 14.645706
F 13.564066 55.310554 36.474281
F 13.411672 55.310554 58.302857
F 40.450913 9.004039 14.832350
F 40.298518 9.004039 36.660925
F 40.146123 9.004039 58.489501
F 40.450913 32.157297 14.832350
F 40.298518 32.157297 36.660925
F 40.146123 32.157297 58.489501
F 40.450913 55.310554 14.832350
F 40.298518 55.310554 36.660925
F 40.146123 55.310554 58.489501
F 13.716461 16.721795 14.645705
F 13.564066 16.721795 36.474281
F 13.411672 16.721795 58.302856
F 13.716461 39.875052 14.645705
F 13.564066 39.875052 36.474281
F 13.411672 39.875052 58.302856
F 13.716461 63.028310 14.645705
F 13.564066 63.028310 36.474281
F 13.411672 63.028310 58.302856
F 40.450913 16.721795 14.832349
F 40.298518 16.721795 36.660925
F 40.146123 16.721795 58.489500
F 40.450913 39.875052 14.832349
F 40.298518 39.875052 36.660925
F 40.146123 39.875052 58.489500
F 40.450913 63.028310 14.832349
F 40.298518 63.028310 36.660925
F 40.146123 63.028310 58.489500
F 22.627950 1.286290 14.707921
F 22.475555 1.286290 36.536496
F 22.323161 1.286290 58.365072
F 22.627950 24.439548 14.707921
F 22.475555 24.439548 36.536496
F 22.323161 24.439548 58.365072
F 22.627950 47.592805 14.707921
F 22.475555 47.592805 36.536496
F 22.323161 47.592805 58.365072
F 49.362402 1.286290 14.894565
F 49.210008 1.286290 36.723140
F 49.057613 1.286290 58.551716
F 49.362402 24.439548 14.894565
F 49.210008 24.439548 36.723140
F 49.057613 24.439548 58.551716
F 49.362402 47.592805 14.894565
F 49.210008 47.592805 36.723140
F 49.057613 47.592805 58.551716
F 22.627950 9.004039 14.707921
F 22.475555 9.004039 36.536497
F 22.323161 9.004039 58.365072
F 22.627950 32.157297 14.707921
F 22.475555 32.157297 36.536497
F 22.323161 32.157297 58.365072
F 22.627950 55.310555 14.707921
F 22.475555 55.310555 36.536497
F 22.323161 55.310555 58.365072
F 49.362402 9.004039 14.894565
F 49.210008 9.004039 36.723141
F 49.057613 9.004039 58.551716
F 49.362402 32.157297 14.894565
F 49.210008 32.157297 36.723141
F 49.057613 32.157297 58.551716
F 49.362402 55.310555 14.894565
F 49.210008 55.310555 36.723141
F 49.057613 55.310555 58.551716
F 22.627950 16.721795 14.707920
F 22.475555 16.721795 36.536496
F 22.323161 16.721795 58.365071
F 22.627950 39.875052 14.707920
F 22.475555 39.875052 36.536496
F 22.323161 39.875052 58.365071
F 22.627950 63.028310 14.707920
F 22.475555 63.028310 36.536496
F 22.323161 63.028310 58.365071
F 49.362402 16.721795 14.894564
F 49.210008 16.721795 36.723140
F 49.057613 16.721795 58.551715
F 49.362402 39.875052 14.894564
F 49.210008 39.875052 36.723140
F 49.057613 39.875052 58.551715
F 49.362402 63.028310 14.894564
F 49.210008 63.028310 36.723140
F 49.057613 63.028310 58.551715
F 7.007462 7.717750 18.237142
F 6.855067 7.717750 40.065717
F 6.702672 7.717750 61.894292
F 7.007462 30.871007 18.237142
F 6.855067 30.871007 40.065717
F 6.702672 30.871007 61.894292
F 7.007462 54.024265 18.237142
F 6.855067 54.024265 40.065717
F 6.702672 54.024265 61.894292
F 33.741914 7.717750 18.423787
F 33.589520 7.717750 40.252362
F 33.437125 7.717750 62.080937
F 33.741914 30.871007 18.423787
F 33.589520 30.871007 40.252362
F 33.437125 30.871007 62.080937
F 33.741914 54.024265 18.423787
F 33.589520 54.024265 40.252362
F 33.437125 54.024265 62.080937
F 7.007462 15.435502 18.237141
F 6.855067 15.435502 40.065716
F 6.702672 15.435502 61.894291
F 7.007462 38.588760 18.237141
F 6.855067 38.588760 40.065716
F 6.702672 38.588760 61.894291
F 7.007462 61.742018 18.237141
F 6.855067 61.742018 40.065716
F 6.702672 61.742018 61.894291
F 33.741914 15.435502 18.423786
F 33.589520 15.435502 40.252361
F 33.437125 15.435502 62.080936
F 33.741914 38.588760 18.423786
F 33.589520 38.588760 40.252361
F 33.437125 38.588760 62.080936
F 33.741914 61.742018 18.423786
F 33.589520 61.742018 40.252361
F 33.437125 61.742018 62.080936
F 7.007462 0.000000 18.237142
F 6.855067 0.000000 40.065717
F 6.702672 0.000000 61.894292
F 7.007462 23.153258 18.237142
F 6.855067 23.153258 40.065717
F 6.702672 23.153258 61.894292
F 7.007462 46.306515 18.237142
F 6.855067 46.306515 40.065717
F 6.702672 46.306515 61.894292
F 33.741914 0.000000 18.423787
F 33.589520 0.000000 40.252362
F 33.437125 0.000000 62.080937
F 33.741914 23.153258 18.423787
F 33.589520 23.153258 40.252362
F 33.437125 23.153258 62.080937
F 33.741914 46.306515 18.423787
F 33.589520 46.306515 40.252362
F 33.437125 46.306515 62.080937
F 15.918947 7.717750 18.299356
F 15.766552 7.717750 40.127931
F 15.614157 7.717750 61.956507
F 15.918947 30.871008 18.299356
F 15.766552 30.871008 40.127931
F 15.614157 30.871008 61.956507
F 15.918947 54.024265 18.299356
F 15.766552 54.024265 40.127931
F 15.614157 54.024265 61.956507
F 42.653398 7.717750 18.486001
F 42.501003 7.717750 40.314576
F 42.348609 7.717750 62.143152
F 42.653398 30.871008 18.486001
F 42.501003 30.871008 40.314576
F 42.348609 30.871008 62.143152
F 42.653398 54.024265 18.486001
F 42.501003 54.024265 40.314576
F 42.348609 54.024265 62.143152
F 15.918947 15.435503 18.299355
F 15.766552 15.435503 40.127930
F 15.614157 15.435503 61.956506
F 15.918947 38.588760 18.299355
F 15.766552 38.588760 40.127930
F 15.614157 38.588760 61.956506
F 15.918947 61.742018 18.299355
F 15.766552 61.742018 40.127930
F 15.614157 61.742018 61.956506
F 42.653398 15.435503 18.486000
F 42.501003 15.435503 40.314575
F 42.348609 15.435503 62.143151
F 42.653398 38.588760 18.486000
F 42.501003 38.588760 40.314575
F 42.348609 38.588760 62.143151
F 42.653398 61.742018 18.486000
F 42.501003 61.742018 40.314575
F 42.348609 61.742018 62.143151
F 15.918947 0.000001 18.299356
F 15.766552 0.000001 40.127931
F 15.614157 0.000001 61.956506
F 15.918947 23.153258 18.299356
F 15.766552 23.153258 40.127931
F 15.614157 23.153258 61.956506
F 15.918947 46.306516 18.299356
F 15.766552 46.306516 40.127931
F 15.614157 46.306516 61.956506
F 42.653398 0.000001 18.486001
F 42.501003 0.000001 40.314576
F 42.348609 0.000001 62.143151
F 42.653398 23.153258 18.486001
F 42.501003 23.153258 40.314576
F 42.348609 23.153258 62.143151
F 42.653398 46.306516 18.486001
F 42.501003 46.306516 40.314576
F 42.348609 46.306516 62.143151
F 24.830433 7.717750 18.361572
F 24.678039 7.717750 40.190147
F 24.525644 7.717750 62.018722
F 24.830433 30.871007 18.361572
F 24.678039 30.871007 40.190147
F 24.525644 30.871007 62.018722
F 24.830433 54.024265 18.361572
F 24.678039 54.024265 40.190147
F 24.525644 54.024265 62.018722
F 51.564886 7.717750 18.548216
F 51.412491 7.717750 40.376792
F 51.260097 7.717750 62.205367
F 51.564886 30.871007 18.548216
F 51.412491 30.871007 40.376792
F 51.260097 30.871007 62.205367
F 51.564886 54.024265 18.548216
F 51.412491 54.024265 40.376792
F 51.260097 54.024265 62.205367
F 24.830433 15.435502 18.361571
F 24.678039 15.435502 40.190146
F 24.525644 15.435502 62.018721
F 24.830433 38.588760 18.361571
F 24.678039 38.588760 40.190146
F 24.525644 38.588760 62.018721
F 24.830433 61.742018 18.361571
F 24.678039 61.742018 40.190146
F 24.525644 61.742018 62.018721
F 51.564886 15.435502 18.548215
F 51.412491 15.435502 40.376791
F 51.260097 15.435502 62.205366
F 51.564886 38.588760 18.548215
F 51.412491 38.588760 40.376791
F 51.260097 38.588760 62.205366
F 51.564886 61.742018 18.548215
F 51.412491 61.742018 40.376791
F 51.260097 61.742018 62.205366
F 24.830433 0.000000 18.361571
F 24.678039 0.000000 40.190147
F 24.525644 0.000000 62.018722
F 24.830433 23.153258 18.361571
F 24.678039 23.153258 40.190147
F 24.525644 23.153258 62.018722
F 24.830433 46.306515 18.361571
F 24.678039 46.306515 40.190147
F 24.525644 46.306515 62.018722
F 51.564886 0.000000 18.548215
F 51.412491 0.000000 40.376792
F 51.260097 0.000000 62.205367
F 51.564886 23.153258 18.548215
F 51.412491 23.153258 40.376792
F 51.260097 23.153258 62.205367
F 51.564886 46.306515 18.548215
F 51.412491 46.306515 40.376792
F 51.260097 46.306515 62.205367
F 7.032846 5.145165 14.599045
F 6.880451 5.145165 36.427621
F 6.728057 5.145165 58.256197
F 7.032846 28.298423 14.599045
F 6.880451 28.298423 36.427621
F 6.728057 28.298423 58.256197
F 7.032846 51.451680 14.599045
F 6.880451 51.451680 36.427621
F 6.728057 51.451680 58.256197
F 33.767297 5.145165 14.785690
F 33.614903 5.145165 36.614265
F 33.462508 5.145165 58.442841
F 33.767297 28.298423 14.785690
F 33.614903 28.298423 36.614265
F 33.462508 28.298423 58.442841
F 33.767297 51.451680 14.785690
F 33.614903 51.451680 36.614265
F 33.462508 51.451680 58.442841
F 7.032846 12.862918 14.599044
F 6.880451 12.862918 36.427620
F 6.728057 12.862918 58.256196
F 7.032846 36.016175 14.599044
F 6.880451 36.016175 36.427620
F 6.728057 36.016175 58.256196
F 7.032846 59.169433 14.599044
F 6.880451 59.169433 36.427620
F 6.728057 59.169433 58.256196
F 33.767297 12.862918 14.785689
F 33.614903 12.862918 36.614264
F 33.462508 12.862918 58.442840
F 33.767297 36.016175 14.785689
F 33.614903 36.016175 36.614264
F 33.462508 36.016175 58.442840
F 33.767297 59.169433 14.785689
F 33.614903 59.169433 36.614264
F 33.462508 59.169433 58.442840
F 7.032846 20.580673 14.599045
F 6.880451 20.580673 36.427621
F 6.728057 20.580673 58.256196
F 7.032846 43.733930 14.599045
F 6.880451 43.733930 36.427621
F 6.728057 43.733930 58.256196
F 7.032846 66.887188 14.599045
F 6.880451 66.887188 36.427621
F 6.728057 66.887188 58.256196
F 33.767297 20.580673 14.785690
F 33.614903 20.580673 36.614265
F 33.462508 20.580673 58.442840
F 33.767297 43.733930 14.785690
F 33.614903 43.733930 36.614265
F 33.462508 43.733930 58.442840
F 33.767297 66.887188 14.785690
F 33.614903 66.887188 36.614265
F 33.462508 66.887188 58.442840
F 15.944332 5.145164 14.661259
F 15.791937 5.145164 36.489834
F 15.639542 5.145164 58.318409
F 15.944332 28.298421 14.661259
F 15.791937 28.298421 36.489834
F 15.639542 28.298421 58.318409
F 15.944332 51.451679 14.661259
F 15.791937 51.451679 36.489834
F 15.639542 51.451679 58.318409
F 42.678783 5.145164 14.847904
F 42.526389 5.145164 36.676479
F 42.373994 5.145164 58.505054
F 42.678783 28.298421 14.847904
F 42.526389 28.298421 36.676479
F 42.373994 28.298421 58.505054
F 42.678783 51.451679 14.847904
F 42.526389 51.451679 36.676479
F 42.373994 51.451679 58.505054
F 15.944332 12.862916 14.661258
F 15.791937 12.862916 36.489833
F 15.639542 12.862916 58.318408
F 15.944332 36.016174 14.661258
F 15.791937 36.016174 36.489833
F 15.639542 36.016174 58.318408
F 15.944332 59.169431 14.661258
F 15.791937 59.169431 36.489833
F 15.639542 59.169431 58.318408
F 42.678783 12.862916 14.847903
F 42.526389 12.862916 36.676478
F 42.373994 12.862916 58.505053
F 42.678783 36.016174 14.847903
F 42.526389 36.016174 36.676478
F 42.373994 36.016174 58.505053
F 42.678783 59.169431 14.847903
F 42.526389 59.169431 36.676478
F 42.373994 59.169431 58.505053
F 15.944332 20.580671 14.661258
F 15.791937 20.580671 36.489834
F 15.639542 20.580671 58.318409
F 15.944332 43.733929 14.661258
F 15.791937 43.733929 36.489834
F 15.639542 43.733929 58.318409
F 15.944332 66.887186 14.661258
F 15.791937 66.887186 36.489834
F 15.639542 66.887186 58.318409
F 42.678783 20.580671 14.847903
F 42.526389 20.580671 36.676479
F 42.373994 20.580671 58.505054
F 42.678783 43.733929 14.847903
F 42.526389 43.733929 36.676479
F 42.373994 43.733929 58.505054
F 42.678783 66.887186 14.847903
F 42.526389 66.887186 36.676479
F 42.373994 66.887186 58.505054
F 24.855820 5.145165 14.723475
F 24.703425 5.145165 36.552050
F 24.551030 5.145165 58.380626
F 24.855820 28.298423 14.723475
F 24.703425 28.298423 36.552050
F 24.551030 28.298423 58.380626
F 24.855820 51.451680 14.723475
F 24.703425 51.451680 36.552050
F 24.551030 51.451680 58.380626
F 51.590271 5.145165 14.910120
F 51.437876 5.145165 36.738695
F 51.285482 5.145165 58.567271
F 51.590271 28.298423 14.910120
F 51.437876 28.298423 36.738695
F 51.285482 28.298423 58.567271
F 51.590271 51.451680 14.910120
F 51.437876 51.451680 36.738695
F 51.285482 51.451680 58.567271
F 24.855820 12.862917 14.723474
F 24.703425 12.862917 36.552049
F 24.551030 12.862917 58.380625
F 24.855820 36.016175 14.723474
F 24.703425 36.016175 36.552049
F 24.551030 36.016175 58.380625
F 24.855820 59.169432 14.723474
F 24.703425 59.169432 36.552049
F 24.551030 59.169432 58.380625
F 51.590271 12.862917 14.910119
F 51.437876 12.862917 36.738694
F 51.285482 12.862917 58.567270
F 51.590271 36.016175 14.910119
F 51.437876 36.016175 36.738694
F 51.285482 36.016175 58.567270
F 51.590271 59.169432 14.910119
F 51.437876 59.169432 36.738694
F 51.285482 59.169432 58.567270
F 24.855820 20.580673 14.723475
F 24.703425 20.580673 36.552050
F 24.551030 20.580673 58.380625
F 24.855820 43.733930 14.723475
F 24.703425 43.733930 36.552050
F 24.551030 43.733930 58.380625
F 24.855820 66.887188 14.723475
F 24.703425 66.887188 36.552050
F 24.551030 66.887188 58.380625
F 51.590271 20.580673 14.910120
F 51.437876 20.580673 36.738695
F 51.285482 20.580673 58.567270
F 51.590271 43.733930 14.910120
F 51.437876 43.733930 36.738695
F 51.285482 43.733930 58.567270
F 51.590271 66.887188 14.910120
F 51.437876 66.887188 36.738695
F 51.285482 66.887188 58.567270
F 7.013810 5.145165 17.327616
F 6.861415 5.145165 39.156191
F 6.709020 5.145165 60.984767
F 7.013810 28.298423 17.327616
F 6.861415 28.298423 39.156191
F 6.709020 28.298423 60.984767
F 7.013810 51.451680 17.327616
F 6.861415 51.451680 39.156191
F 6.709020 51.451680 60.984767
F 33.748261 5.145165 17.514261
F 33.595866 5.145165 39.342836
F 33.443472 5.145165 61.171412
F 33.748261 28.298423 17.514261
F 33.595866 28.298423 39.342836
F 33.443472 28.298423 61.171412
F 33.748261 51.451680 17.514261
F 33.595866 51.451680 39.342836
F 33.443472 51.451680 61.171412
F 7.013810 12.862917 17.327617
F 6.861415 12.862917 39.156192
F 6.709020 12.862917 60.984768
F 7.013810 36.016175 17.327617
F 6.861415 36.016175 39.156192
F 6.709020 36.016175 60.984768
F 7.013810 59.169432 17.327617
F 6.861415 59.169432 39.156192
F 6.709020 59.169432 60.984768
F 33.748261 12.862917 17.514262
F 33.595866 12.862917 39.342837
F 33.443472 12.862917 61.171413
F 33.748261 36.016175 17.514262
F 33.595866 36.016175 39.342837
F 33.443472 36.016175 61.171413
F 33.748261 59.169432 17.514262
F 33.595866 59.169432 39.342837
F 33.443472 59.169432 61.171413
F 7.013810 20.580673 17.327616
F 6.861415 20.580673 39.156192
F 6.709020 20.580673 60.984767
F 7.013810 43.733930 17.327616
F 6.861415 43.733930 39.156192
F 6.709020 43.733930 60.984767
F 7.013810 66.887188 17.327616
F 6.861415 66.887188 39.156192
F 6.709020 66.887188 60.984767
F 33.748261 20.580673 17.514261
F 33.595866 20.580673 39.342837
F 33.443472 20.580673 61.171412
F 33.748261 43.733930 17.514261
F 33.595866 43.733930 39.342837
F 33.443472 43.733930 61.171412
F 33.748261 66.887188 17.514261
F 33.595866 66.887188 39.342837
F 33.443472 66.887188 61.171412
F 15.925294 5.145164 17.389832
F 15.772900 5.145164 39.218407
F 15.620505 5.145164 61.046983
F 15.925294 28.298422 17.389832
F 15.772900 28.298422 39.218407
F 15.620505 28.298422 61.046983
F 15.925294 51.451679 17.389832
F 15.772900 51.451679 39.218407
F 15.620505 51.451679 61.046983
F 42.659746 5.145164 17.576477
F 42.507351 5.145164 39.405052
F 42.354957 5.145164 61.233628
F 42.659746 28.298422 17.576477
F 42.507351 28.298422 39.405052
F 42.354957 28.298422 61.233628
F 42.659746 51.451679 17.576477
F 42.507351 51.451679 39.405052
F 42.354957 51.451679 61.233628
F 15.925294 12.862917 17.389833
F 15.772900 12.862917 39.218408
F 15.620505 12.862917 61.046984
F 15.925294 36.016174 17.389833
F 15.772900 36.016174 39.218408
F 15.620505 36.016174 61.046984
F 15.925294 59.169432 17.389833
F 15.772900 59.169432 39.218408
F 15.620505 59.169432 61.046984
F 42.659746 12.862917 17.576478
F 42.507351 12.862917 39.405053
F 42.354957 12.862917 61.233629
F 42.659746 36.016174 17.576478
F 42.507351 36.016174 39.405053
F 42.354957 36.016174 61.233629
F 42.659746 59.169432 17.576478
F 42.507351 59.169432 39.405053
F 42.354957 59.169432 61.233629
F 15.925294 20.580672 17.389832
F 15.772900 20.580672 39.218408
F 15.620505 20.580672 61.046983
F 15.925294 43.733929 17.389832
F 15.772900 43.733929 39.218408
F 15.620505 43.733929 61.046983
F 15.925294 66.887187 17.389832
F 15.772900 66.887187 39.218408
F 15.620505 66.887187 61.046983
F 42.659746 20.580672 17.576477
F 42.507351 20.580672 39.405053
F 42.354957 20.580672 61.233628
F 42.659746 43.733929 17.576477
F 42.507351 43.733929 39.405053
F 42.354957 43.733929 61.233628
F 42.659746 66.887187 17.576477
F 42.507351 66.887187 39.405053
F 42.354957 66.887187 61.233628
F 24.836781 5.145165 17.452046
F 24.684387 5.145165 39.280621
F 24.531992 5.145165 61.109197
F 24.836781 28.298423 17.452046
F 24.684387 28.298423 39.280621
F 24.531992 28.298423 61.109197
F 24.836781 51.451680 17.452046
F 24.684387 51.451680 39.280621
F 24.531992 51.451680 61.109197
F 51.571234 5.145165 17.638691
F 51.418839 5.145165 39.467266
F 51.266444 5.145165 61.295842
F 51.571234 28.298423 17.638691
F 51.418839 28.298423 39.467266
F 51.266444 28.298423 61.295842
F 51.571234 51.451680 17.638691
F 51.418839 51.451680 39.467266
F 51.266444 51.451680 61.295842
F 24.836781 12.862917 17.452047
F 24.684387 12.862917 39.280622
F 24.531992 12.862917 61.109198
F 24.836781 36.016175 17.452047
F 24.684387 36.016175 39.280622
F 24.531992 36.016175 61.109198
F 24.836781 59.169432 17.452047
F 24.684387 59.169432 39.280622
F 24.531992 59.169432 61.109198
F 51.571234 12.862917 17.638692
F 51.418839 12.862917 39.467267
F 51.266444 12.862917 61.295843
F 51.571234 36.016175 17.638692
F 51.418839 36.016175 39.467267
F 51.266444 36.016175 61.295843
F 51.571234 59.169432 17.638692
F 51.418839 59.169432 39.467267
F 51.266444 59.169432 61.295843
F 24.836781 20.580672 17.452046
F 24.684387 20.580672 39.280622
F 24.531992 20.580672 61.109197
F 24.836781 43.733930 17.452046
F 24.684387 43.733930 39.280622
F 24.531992 43.733930 61.109197
F 24.836781 66.887188 17.452046
F 24.684387 66.887188 39.280622
F 24.531992 66.887188 61.109197
F 51.571234 20.580672 17.638691
F 51.418839 20.580672 39.467267
F 51.266444 20.580672 61.295842
F 51.571234 43.733930 17.638691
F 51.418839 43.733930 39.467267
F 51.266444 43.733930 61.295842
F 51.571234 66.887188 17.638691
F 51.418839 66.887188 39.467267
F 51.266444 66.887188 61.295842
F 6.988399 7.717749 20.965712
F 6.836005 7.717749 42.794287
F 6.683610 7.717749 64.622863
F 6.988399 30.871007 20.965712
F 6.836005 30.871007 42.794287
F 6.683610 30.871007 64.622863
F 6.988399 54.024264 20.965712
F 6.836005 54.024264 42.794287
F 6.683610 54.024264 64.622863
F 33.722852 7.717749 21.152357
F 33.570457 7.717749 42.980932
F 33.418063 7.717749 64.809508
F 33.722852 30.871007 21.152357
F 33.570457 30.871007 42.980932
F 33.418063 30.871007 64.809508
F 33.722852 54.024264 21.152357
F 33.570457 54.024264 42.980932
F 33.418063 54.024264 64.809508
F 6.988399 15.435502 20.965713
F 6.836005 15.435502 42.794288
F 6.683610 15.435502 64.622864
F 6.988399 38.588760 20.965713
F 6.836005 38.588760 42.794288
F 6.683610 38.588760 64.622864
F 6.988399 61.742017 20.965713
F 6.836005 61.742017 42.794288
F 6.683610 61.742017 64.622864
F 33.722852 15.435502 21.152358
F 33.570457 15.435502 42.980933
F 33.418063 15.435502 64.809509
F 33.722852 38.588760 21.152358
F 33.570457 38.588760 42.980933
F 33.418063 38.588760 64.809509
F 33.722852 61.742017 21.152358
F 33.570457 61.742017 42.980933
F 33.418063 61.742017 64.809509
F 6.988399 0.000000 20.965712
F 6.836005 0.000000 42.794287
F 6.683610 0.000000 64.622863
F 6.988399 23.153257 20.965712
F 6.836005 23.153257 42.794287
F 6.683610 23.153257 64.622863
F 6.988399 46.306515 20.965712
F 6.836005 46.306515 42.794287
F 6.683610 46.306515 64.622863
F 33.722852 0.000000 21.152357
F 33.570457 0.000000 42.980932
F 33.418063 0.000000 64.809508
F 33.722852 23.153257 21.152357
F 33.570457 23.153257 42.980932
F 33.418063 23.153257 64.809508
F 33.722852 46.306515 21.152357
F 33.570457 46.306515 42.980932
F 33.418063 46.306515 64.809508
F 15.899884 7.717751 21.027928
F 15.747490 7.717751 42.856503
F 15.595095 7.717751 64.685079
F 15.899884 30.871008 21.027928
F 15.747490 30.871008 42.856503
F 15.595095 30.871008 64.685079
F 15.899884 54.024266 21.027928
F 15.747490 54.024266 42.856503
F 15.595095 54.024266 64.685079
F 42.634336 7.717751 21.214573
F 42.481941 7.717751 43.043148
F 42.329546 7.717751 64.871724
F 42.634336 30.871008 21.214573
F 42.481941 30.871008 43.043148
F 42.329546 30.871008 64.871724
F 42.634336 54.024266 21.214573
F 42.481941 54.024266 43.043148
F 42.329546 54.024266 64.871724
F 15.899884 15.435503 21.027929
F 15.747490 15.435503 42.856504
F 15.595095 15.435503 64.685080
F 15.899884 38.588761 21.027929
F 15.747490 38.588761 42.856504
F 15.595095 38.588761 64.685080
F 15.899884 61.742018 21.027929
F 15.747490 61.742018 42.856504
F 15.595095 61.742018 64.685080
F 42.634336 15.435503 21.214574
F 42.481941 15.435503 43.043149
F 42.329546 15.435503 64.871725
F 42.634336 38.588761 21.214574
F 42.481941 38.588761 43.043149
F 42.329546 38.588761 64.871725
F 42.634336 61.742018 21.214574
F 42.481941 61.742018 43.043149
F 42.329546 61.742018 64.871725
F 15.899884 0.000001 21.027928
F 15.747490 0.000001 42.856503
F 15.595095 0.000001 64.685079
F 15.899884 23.153259 21.027928
F 15.747490 23.153259 42.856503
F 15.595095 23.153259 64.685079
F 15.899884 46.306516 21.027928
F 15.747490 46.306516 42.856503
F 15.595095 46.306516 64.685079
F 42.634336 0.000001 21.214573
F 42.481941 0.000001 43.043148
F 42.329546 0.000001 64.871724
F 42.634336 23.153259 21.214573
F 42.481941 23.153259 43.043148
F 42.329546 23.153259 64.871724
F 42.634336 46.306516 21.214573
F 42.481941 46.306516 43.043148
F 42.329546 46.306516 64.871724
F 24.811373 7.717750 21.090142
F 24.658978 7.717750 42.918717
F 24.506584 7.717750 64.747293
F 24.811373 30.871007 21.090142
F 24.658978 30.871007 42.918717
F 24.506584 30.871007 64.747293
F 24.811373 54.024265 21.090142
F 24.658978 54.024265 42.918717
F 24.506584 54.024265 64.747293
F 51.545825 7.717750 21.276787
F 51.393430 7.717750 43.105362
F 51.241035 7.717750 64.933938
F 51.545825 30.871007 21.276787
F 51.393430 30.871007 43.105362
F 51.241035 30.871007 64.933938
F 51.545825 54.024265 21.276787
F 51.393430 54.024265 43.105362
F 51.241035 54.024265 64.933938
F 24.811373 15.435502 21.090143
F 24.658978 15.435502 42.918718
F 24.506584 15.435502 64.747294
F 24.811373 38.588760 21.090143
F 24.658978 38.588760 42.918718
F 24.506584 38.588760 64.747294
F 24.811373 61.742017 21.090143
F 24.658978 61.742017 42.918718
F 24.506584 61.742017 64.747294
F 51.545825 15.435502 21.276788
F 51.393430 15.435502 43.105363
F 51.241035 15.435502 64.933939
F 51.545825 38.588760 21.276788
F 51.393430 38.588760 43.105363
F 51.241035 38.588760 64.933939
F 51.545825 61.742017 21.276788
F 51.393430 61.742017 43.105363
F 51.241035 61.742017 64.933939
F 24.811373 0.000000 21.090142
F 24.658978 0.000000 42.918717
F 24.506584 0.000000 64.747293
F 24.811373 23.153258 21.090142
F 24.658978 23.153258 42.918717
F 24.506584 23.153258 64.747293
F 24.811373 46.306515 21.090142
F 24.658978 46.306515 42.918717
F 24.506584 46.306515 64.747293
F 51.545825 0.000000 21.276787
F 51.393430 0.000000 43.105362
F 51.241035 0.000000 64.933938
F 51.545825 23.153258 21.276787
F 51.393430 23.153258 43.105362
F 51.241035 23.153258 64.933938
F 51.545825 46.306515 21.276787
F 51.393430 46.306515 43.105362
F 51.241035 46.306515 64.933938
F 53.468944 1.286291 3.092578
F 53.468944 1.286291 24.921685
F 53.468944 1.286291 46.750792
F 53.468944 24.439548 3.092578
F 53.468944 24.439548 24.921685
F 53.468944 24.439548 46.750792
F 53.468944 47.592806 3.092578
F 53.468944 47.592806 24.921685
F 53.468944 47.592806 46.750792
F 80.204048 1.286291 3.092578
F 80.204048 1.286291 24.921685
F 80.204048 1.286291 46.750792
F 80.204048 24.439548 3.092578
F 80.204048 24.439548 24.921685
F 80.204048 24.439548 46.750792
F 80.204048 47.592806 3.092578
F 80.204048 47.592806 24.921685
F 80.204048 47.592806 46.750792
F 53.468944 9.004040 3.092578
F 53.468944 9.004040 24.921685
F 53.468944 9.004040 46.750792
F 53.468944 32.157298 3.092578
F 53.468944 32.157298 24.921685
F 53.468944 32.157298 46.750792
F 53.468944 55.310555 3.092578
F 53.468944 55.310555 24.921685
F 53.468944 55.310555 46.750792
F 80.204048 9.004040 3.092578
F 80.204048 9.004040 24.921685
F 80.204048 9.004040 46.750792
F 80.204048 32.157298 3.092578
F 80.204048 32.157298 24.921685
F 80.204048 32.157298 46.750792
F 80.204048 55.310555 3.092578
F 80.204048 55.310555 24.921685
F 80.204048 55.310555 46.750792
F 53.468944 16.721795 3.092578
F 53.468944 16.721795 24.921686
F 53.468944 16.721795 46.750793
F 53.468944 39.875053 3.092578
F 53.468944 39.875053 24.921686
F 53.468944 39.875053 46.750793
F 53.468944 63.028310 3.092578
F 53.468944 63.028310 24.921686
F 53.468944 63.028310 46.750793
F 80.204048 16.721795 3.092578
F 80.204048 16.721795 24.921686
F 80.204048 16.721795 46.750793
F 80.204048 39.875053 3.092578
F 80.204048 39.875053 24.921686
F 80.204048 39.875053 46.750793
F 80.204048 63.028310 3.092578
F 80.204048 63.028310 24.921686
F 80.204048 63.028310 46.750793
F 62.380642 1.286291 3.092578
F 62.380642 1.286291 24.921685
F 62.380642 1.286291 46.750793
F 62.380642 24.439548 3.092578
F 62.380642 24.439548 24.921685
F 62.380642 24.439548 46.750793
F 62.380642 47.592806 3.092578
F 62.380642 47.592806 24.921685
F 62.380642 47.592806 46.750793
F 89.115745 1.286291 3.092578
F 89.115745 1.286291 24.921685
F 89.115745 1.286291 46.750793
F 89.115745 24.439548 3.092578
F 89.115745 24.439548 24.921685
F 89.115745 24.439548 46.750793
F 89.115745 47.592806 3.092578
F 89.115745 47.592806 24.921685
F 89.115745 47.592806 46.750793
F 62.380642 9.004040 3.092578
F 62.380642 9.004040 24.921685
F 62.380642 9.004040 46.750793
F 62.380642 32.157298 3.092578
F 62.380642 32.157298 24.921685
F 62.380642 32.157298 46.750793
F 62.380642 55.310555 3.092578
F 62.380642 55.310555 24.921685
F 62.380642 55.310555 46.750793
F 89.115745 9.004040 3.092578
F 89.115745 9.004040 24.921685
F 89.115745 9.004040 46.750793
F 89.115745 32.157298 3.092578
F 89.115745 32.157298 24.921685
F 89.115745 32.157298 46.750793
F 89.115745 55.310555 3.092578
F 89.115745 55.310555 24.921685
F 89.115745 55.310555 46.750793
F 62.380642 16.721795 3.092579
F 62.380642 16.721795 24.921686
F 62.380642 16.721795 46.750793
F 62.380642 39.875053 3.092579
F 62.380642 39.875053 24.921686
F 62.380642 39.875053 46.750793
F 62.380642 63.028310 3.092579
F 62.380642 63.028310 24.921686
F 62.380642 63.028310 46.750793
F 89.115745 16.721795 3.092579
F 89.115745 16.721795 24.921686
F 89.115745 16.721795 46.750793
F 89.115745 39.875053 3.092579
F 89.115745 39.875053 24.921686
F 89.115745 39.875053 46.750793
F 89.115745 63.028310 3.092579
F 89.115745 63.028310 24.921686
F 89.115745 63.028310 46.750793
F 71.292345 1.286290 3.092579
F 71.292345 1.286290 24.921686
F 71.292345 1.286290 46.750794
F 71.292345 24.439547 3.092579
F 71.292345 24.439547 24.921686
F 71.292345 24.439547 46.750794
F 71.292345 47.592805 3.092579
F 71.292345 47.592805 24.921686
F 71.292345 47.592805 46.750794
F 98.027448 1.286290 3.092579
F 98.027448 1.286290 24.921686
F 98.027448 1.286290 46.750794
F 98.027448 24.439547 3.092579
F 98.027448 24.439547 24.921686
F 98.027448 24.439547 46.750794
F 98.027448 47.592805 3.092579
F 98.027448 47.592805 24.921686
F 98.027448 47.592805 46.750794
F 71.292345 9.004039 3.092579
F 71.292345 9.004039 24.921686
F 71.292345 9.004039 46.750794
F 71.292345 32.157297 3.092579
F 71.292345 32.157297 24.921686
F 71.292345 32.157297 46.750794
F 71.292345 55.310554 3.092579
F 71.292345 55.310554 24.921686
F 71.292345 55.310554 46.750794
F 98.027448 9.004039 3.092579
F 98.027448 9.004039 24.921686
F 98.027448 9.004039 46.750794
F 98.027448 32.157297 3.092579
F 98.027448 32.157297 24.921686
F 98.027448 32.157297 46.750794
F 98.027448 55.310554 3.092579
F 98.027448 55.310554 24.921686
F 98.027448 55.310554 46.750794
F 71.292345 16.721795 3.092580
F 71.292345 16.721795 24.921687
F 71.292345 16.721795 46.750794
F 71.292345 39.875052 3.092580
F 71.292345 39.875052 24.921687
F 71.292345 39.875052 46.750794
F 71.292345 63.028310 3.092580
F 71.292345 63.028310 24.921687
F 71.292345 63.028310 46.750794
F 98.027448 16.721795 3.092580
F 98.027448 16.721795 24.921687
F 98.027448 16.721795 46.750794
F 98.027448 39.875052 3.092580
F 98.027448 39.875052 24.921687
F 98.027448 39.875052 46.750794
F 98.027448 63.028310 3.092580
F 98.027448 63.028310 24.921687
F 98.027448 63.028310 46.750794
F 53.468931 3.858875 6.730762
F 53.468931 3.858875 28.559870
F 53.468931 3.858875 50.388977
F 53.468931 27.012132 6.730762
F 53.468931 27.012132 28.559870
F 53.468931 27.012132 50.388977
F 53.468931 50.165390 6.730762
F 53.468931 50.165390 28.559870
F 53.468931 50.165390 50.388977
F 80.204034 3.858875 6.730762
F 80.204034 3.858875 28.559870
F 80.204034 3.858875 50.388977
F 80.204034 27.012132 6.730762
F 80.204034 27.012132 28.559870
F 80.204034 27.012132 50.388977
F 80.204034 50.165390 6.730762
F 80.204034 50.165390 28.559870
F 80.204034 50.165390 50.388977
F 53.468931 11.576625 6.730762
F 53.468931 11.576625 28.559870
F 53.468931 11.576625 50.388977
F 53.468931 34.729882 6.730762
F 53.468931 34.729882 28.559870
F 53.468931 34.729882 50.388977
F 53.468931 57.883140 6.730762
F 53.468931 57.883140 28.559870
F 53.468931 57.883140 50.388977
F 80.204034 11.576625 6.730762
F 80.204034 11.576625 28.559870
F 80.204034 11.576625 50.388977
F 80.204034 34.729882 6.730762
F 80.204034 34.729882 28.559870
F 80.204034 34.729882 50.388977
F 80.204034 57.883140 6.730762
F 80.204034 57.883140 28.559870
F 80.204034 57.883140 50.388977
F 53.468931 19.294380 6.730763
F 53.468931 19.294380 28.559870
F 53.468931 19.294380 50.388978
F 53.468931 42.447638 6.730763
F 53.468931 42.447638 28.559870
F 53.468931 42.447638 50.388978
F 53.468931 65.600895 6.730763
F 53.468931 65.600895 28.559870
F 53.468931 65.600895 50.388978
F 80.204034 19.294380 6.730763
F 80.204034 19.294380 28.559870
F 80.204034 19.294380 50.388978
F 80.204034 42.447638 6.730763
F 80.204034 42.447638 28.559870
F 80.204034 42.447638 50.388978
F 80.204034 65.600895 6.730763
F 80.204034 65.600895 28.559870
F 80.204034 65.600895 50.388978
F 62.380626 3.858875 6.730763
F 62.380626 3.858875 28.559870
F 62.380626 3.858875 50.388977
F 62.380626 27.012133 6.730763
F 62.380626 27.012133 28.559870
F 62.380626 27.012133 50.388977
F 62.380626 50.165390 6.730763
F 62.380626 50.165390 28.559870
F 62.380626 50.165390 50.388977
F 89.115729 3.858875 6.730763
F 89.115729 3.858875 28.559870
F 89.115729 3.858875 50.388977
F 89.115729 27.012133 6.730763
F 89.115729 27.012133 28.559870
F 89.115729 27.012133 50.388977
F 89.115729 50.165390 6.730763
F 89.115729 50.165390 28.559870
F 89.115729 50.165390 50.388977
F 62.380626 11.576625 6.730763
F 62.380626 11.576625 28.559870
F 62.380626 11.576625 50.388978
F 62.380626 34.729883 6.730763
F 62.380626 34.729883 28.559870
F 62.380626 34.729883 50.388978
F 62.380626 57.883140 6.730763
F 62.380626 57.883140 28.559870
F 62.380626 57.883140 50.388978
F 89.115729 11.576625 6.730763
F 89.115729 11.576625 28.559870
F 89.115729 11.576625 50.388978
F 89.115729 34.729883 6.730763
F 89.115729 34.729883 28.559870
F 89.115729 34.729883 50.388978
F 89.115729 57.883140 6.730763
F 89.115729 57.883140 28.559870
F 89.115729 57.883140 50.388978
F 62.380626 19.294380 6.730763
F 62.380626 19.294380 28.559871
F 62.380626 19.294380 50.388978
F 62.380626 42.447638 6.730763
F 62.380626 42.447638 28.559871
F 62.380626 42.447638 50.388978
F 62.380626 65.600896 6.730763
F 62.380626 65.600896 28.559871
F 62.380626 65.600896 50.388978
F 89.115729 19.294380 6.730763
F 89.115729 19.294380 28.559871
F 89.115729 19.294380 50.388978
F 89.115729 42.447638 6.730763
F 89.115729 42.447638 28.559871
F 89.115729 42.447638 50.388978
F 89.115729 65.600896 6.730763
F 89.115729 65.600896 28.559871
F 89.115729 65.600896 50.388978
F 71.292331 3.858876 6.730764
F 71.292331 3.858876 28.559871
F 71.292331 3.858876 50.388978
F 71.292331 27.012134 6.730764
F 71.292331 27.012134 28.559871
F 71.292331 27.012134 50.388978
F 71.292331 50.165391 6.730764
F 71.292331 50.165391 28.559871
F 71.292331 50.165391 50.388978
F 98.027435 3.858876 6.730764
F 98.027435 3.858876 28.559871
F 98.027435 3.858876 50.388978
F 98.027435 27.012134 6.730764
F 98.027435 27.012134 28.559871
F 98.027435 27.012134 50.388978
F 98.027435 50.165391 6.730764
F 98.027435 50.165391 28.559871
F 98.027435 50.165391 50.388978
F 71.292331 11.576626 6.730764
F 71.292331 11.576626 28.559871
F 71.292331 11.576626 50.388979
F 71.292331 34.729884 6.730764
F 71.292331 34.729884 28.559871
F 71.292331 34.729884 50.388979
F 71.292331 57.883141 6.730764
F 71.292331 57.883141 28.559871
F 71.292331 57.883141 50.388979
F 98.027435 11.576626 6.730764
F 98.027435 11.576626 28.559871
F 98.027435 11.576626 50.388979
F 98.027435 34.729884 6.730764
F 98.027435 34.729884 28.559871
F 98.027435 34.729884 50.388979
F 98.027435 57.883141 6.730764
F 98.027435 57.883141 28.559871
F 98.027435 57.883141 50.388979
F 71.292331 19.294382 6.730764
F 71.292331 19.294382 28.559872
F 71.292331 19.294382 50.388979
F 71.292331 42.447639 6.730764
F 71.292331 42.447639 28.559872
F 71.292331 42.447639 50.388979
F 71.292331 65.600897 6.730764
F 71.292331 65.600897 28.559872
F 71.292331 65.600897 50.388979
F 98.027435 19.294382 6.730764
F 98.027435 19.294382 28.559872
F 98.027435 19.294382 50.388979
F 98.027435 42.447639 6.730764
F 98.027435 42.447639 28.559872
F 98.027435 42.447639 50.388979
F 98.027435 65.600897 6.730764
F 98.027435 65.600897 28.559872
F 98.027435 65.600897 50.388979
F 53.468942 3.858875 4.002125
F 53.468942 3.858875 25.831232
F 53.468942 3.858875 47.660340
F 53.468942 27.012133 4.002125
F 53.468942 27.012133 25.831232
F 53.468942 27.012133 47.660340
F 53.468942 50.165390 4.002125
F 53.468942 50.165390 25.831232
F 53.468942 50.165390 47.660340
F 80.204046 3.858875 4.002125
F 80.204046 3.858875 25.831232
F 80.204046 3.858875 47.660340
F 80.204046 27.012133 4.002125
F 80.204046 27.012133 25.831232
F 80.204046 27.012133 47.660340
F 80.204046 50.165390 4.002125
F 80.204046 50.165390 25.831232
F 80.204046 50.165390 47.660340
F 53.468942 11.576625 4.002125
F 53.468942 11.576625 25.831232
F 53.468942 11.576625 47.660340
F 53.468942 34.729883 4.002125
F 53.468942 34.729883 25.831232
F 53.468942 34.729883 47.660340
F 53.468942 57.883140 4.002125
F 53.468942 57.883140 25.831232
F 53.468942 57.883140 47.660340
F 80.204046 11.576625 4.002125
F 80.204046 11.576625 25.831232
F 80.204046 11.576625 47.660340
F 80.204046 34.729883 4.002125
F 80.204046 34.729883 25.831232
F 80.204046 34.729883 47.660340
F 80.204046 57.883140 4.002125
F 80.204046 57.883140 25.831232
F 80.204046 57.883140 47.660340
F 53.468942 19.294381 4.002124
F 53.468942 19.294381 25.831232
F 53.468942 19.294381 47.660339
F 53.468942 42.447638 4.002124
F 53.468942 42.447638 25.831232
F 53.468942 42.447638 47.660339
F 53.468942 65.600896 4.002124
F 53.468942 65.600896 25.831232
F 53.468942 65.600896 47.660339
F 80.204046 19.294381 4.002124
F 80.204046 19.294381 25.831232
F 80.204046 19.294381 47.660339
F 80.204046 42.447638 4.002124
F 80.204046 42.447638 25.831232
F 80.204046 42.447638 47.660339
F 80.204046 65.600896 4.002124
F 80.204046 65.600896 25.831232
F 80.204046 65.600896 47.660339
F 62.380639 3.858875 4.002125
F 62.380639 3.858875 25.831232
F 62.380639 3.858875 47.660340
F 62.380639 27.012133 4.002125
F 62.380639 27.012133 25.831232
F 62.380639 27.012133 47.660340
F 62.380639 50.165390 4.002125
F 62.380639 50.165390 25.831232
F 62.380639 50.165390 47.660340
F 89.115742 3.858875 4.002125
F 89.115742 3.858875 25.831232
F 89.115742 3.858875 47.660340
F 89.115742 27.012133 4.002125
F 89.115742 27.012133 25.831232
F 89.115742 27.012133 47.660340
F 89.115742 50.165390 4.002125
F 89.115742 50.165390 25.831232
F 89.115742 50.165390 47.660340
F 62.380639 11.576625 4.002125
F 62.380639 11.576625 25.831232
F 62.380639 11.576625 47.660339
F 62.380639 34.729883 4.002125
F 62.380639 34.729883 25.831232
F 62.380639 34.729883 47.660339
F 62.380639 57.883140 4.002125
F 62.380639 57.883140 25.831232
F 62.380639 57.883140 47.660339
F 89.115742 11.576625 4.002125
F 89.115742 11.576625 25.831232
F 89.115742 11.576625 47.660339
F 89.115742 34.729883 4.002125
F 89.115742 34.729883 25.831232
F 89.115742 34.729883 47.660339
F 89.115742 57.883140 4.002125
F 89.115742 57.883140 25.831232
F 89.115742 57.883140 47.660339
F 62.380639 19.294381 4.002124
F 62.380639 19.294381 25.831232
F 62.380639 19.294381 47.660339
F 62.380639 42.447638 4.002124
F 62.380639 42.447638 25.831232
F 62.380639 42.447638 47.660339
F 62.380639 65.600896 4.002124
F 62.380639 65.600896 25.831232
F 62.380639 65.600896 47.660339
F 89.115742 19.294381 4.002124
F 89.115742 19.294381 25.831232
F 89.115742 19.294381 47.660339
F 89.115742 42.447638 4.002124
F 89.115742 42.447638 25.831232
F 89.115742 42.447638 47.660339
F 89.115742 65.600896 4.002124
F 89.115742 65.600896 25.831232
F 89.115742 65.600896 47.660339
F 71.292343 3.858876 4.002124
F 71.292343 3.858876 25.831231
F 71.292343 3.858876 47.660339
F 71.292343 27.012133 4.002124
F 71.292343 27.012133 25.831231
F 71.292343 27.012133 47.660339
F 71.292343 50.165391 4.002124
F 71.292343 50.165391 25.831231
F 71.292343 50.165391 47.660339
F 98.027447 3.858876 4.002124
F 98.027447 3.858876 25.831231
F 98.027447 3.858876 47.660339
F 98.027447 27.012133 4.002124
F 98.027447 27.012133 25.831231
F 98.027447 27.012133 47.660339
F 98.027447 50.165391 4.002124
F 98.027447 50.165391 25.831231
F 98.027447 50.165391 47.660339
F 71.292343 11.576626 4.002124
F 71.292343 11.576626 25.831231
F 71.292343 11.576626 47.660338
F 71.292343 34.729883 4.002124
F 71.292343 34.729883 25.831231
F 71.292343 34.729883 47.660338
F 71.292343 57.883141 4.002124
F 71.292343 57.883141 25.831231
F 71.292343 57.883141 47.660338
F 98.027447 11.576626 4.002124
F 98.027447 11.576626 25.831231
F 98.027447 11.576626 47.660338
F 98.027447 34.729883 4.002124
F 98.027447 34.729883 25.831231
F 98.027447 34.729883 47.660338
F 98.027447 57.883141 4.002124
F 98.027447 57.883141 25.831231
F 98.027447 57.883141 47.660338
F 71.292343 19.294381 4.002123
F 71.292343 19.294381 25.831231
F 71.292343 19.294381 47.660338
F 71.292343 42.447639 4.002123
F 71.292343 42.447639 25.831231
F 71.292343 42.447639 47.660338
F 71.292343 65.600896 4.002123
F 71.292343 65.600896 25.831231
F 71.292343 65.600896 47.660338
F 98.027447 19.294381 4.002123
F 98.027447 19.294381 25.831231
F 98.027447 19.294381 47.660338
F 98.027447 42.447639 4.002123
F 98.027447 42.447639 25.831231
F 98.027447 42.447639 47.660338
F 98.027447 65.600896 4.002123
F 98.027447 65.600896 25.831231
F 98.027447 65.600896 47.660338
F 53.468932 1.286291 0.363940
F 53.468932 1.286291 22.193048
F 53.468932 1.286291 44.022155
F 53.468932 24.439549 0.363940
F 53.468932 24.439549 22.193048
F 53.468932 24.439549 44.022155
F 53.468932 47.592806 0.363940
F 53.468932 47.592806 22.193048
F 53.468932 47.592806 44.022155
F 80.204036 1.286291 0.363940
F 80.204036 1.286291 22.193048
F 80.204036 1.286291 44.022155
F 80.204036 24.439549 0.363940
F 80.204036 24.439549 22.193048
F 80.204036 24.439549 44.022155
F 80.204036 47.592806 0.363940
F 80.204036 47.592806 22.193048
F 80.204036 47.592806 44.022155
F 53.468932 9.004040 0.363940
F 53.468932 9.004040 22.193048
F 53.468932 9.004040 44.022155
F 53.468932 32.157298 0.363940
F 53.468932 32.157298 22.193048
F 53.468932 32.157298 44.022155
F 53.468932 55.310555 0.363940
F 53.468932 55.310555 22.193048
F 53.468932 55.310555 44.022155
F 80.204036 9.004040 0.363940
F 80.204036 9.004040 22.193048
F 80.204036 9.004040 44.022155
F 80.204036 32.157298 0.363940
F 80.204036 32.157298 22.193048
F 80.204036 32.157298 44.022155
F 80.204036 55.310555 0.363940
F 80.204036 55.310555 22.193048
F 80.204036 55.310555 44.022155
F 53.468932 16.721796 0.363939
F 53.468932 16.721796 22.193047
F 53.468932 16.721796 44.022154
F 53.468932 39.875053 0.363939
F 53.468932 39.875053 22.193047
F 53.468932 39.875053 44.022154
F 53.468932 63.028311 0.363939
F 53.468932 63.028311 22.193047
F 53.468932 63.028311 44.022154
F 80.204036 16.721796 0.363939
F 80.204036 16.721796 22.193047
F 80.204036 16.721796 44.022154
F 80.204036 39.875053 0.363939
F 80.204036 39.875053 22.193047
F 80.204036 39.875053 44.022154
F 80.204036 63.028311 0.363939
F 80.204036 63.028311 22.193047
F 80.204036 63.028311 44.022154
F 62.380628 1.286291 0.363940
F 62.380628 1.286291 22.193048
F 62.380628 1.286291 44.022155
F 62.380628 24.439548 0.363940
F 62.380628 24.439548 22.193048
F 62.380628 24.439548 44.022155
F 62.380628 47.592806 0.363940
F 62.380628 47.592806 22.193048
F 62.380628 47.592806 44.022155
F 89.115732 1.286291 0.363940
F 89.115732 1.286291 22.193048
F 89.115732 1.286291 44.022155
F 89.115732 24.439548 0.363940
F 89.115732 24.439548 22.193048
F 89.115732 24.439548 44.022155
F 89.115732 47.592806 0.363940
F 89.115732 47.592806 22.193048
F 89.115732 47.592806 44.022155
F 62.380628 9.004040 0.363940
F 62.380628 9.004040 22.193048
F 62.380628 9.004040 44.022155
F 62.380628 32.157298 0.363940
F 62.380628 32.157298 22.193048
F 62.380628 32.157298 44.022155
F 62.380628 55.310555 0.363940
F 62.380628 55.310555 22.193048
F 62.380628 55.310555 44.022155
F 89.115732 9.004040 0.363940
F 89.115732 9.004040 22.193048
F 89.115732 9.004040 44.022155
F 89.115732 32.157298 0.363940
F 89.115732 32.157298 22.193048
F 89.115732 32.157298 44.022155
F 89.115732 55.310555 0.363940
F 89.115732 55.310555 22.193048
F 89.115732 55.310555 44.022155
F 62.380628 16.721795 0.363939
F 62.380628 16.721795 22.193047
F 62.380628 16.721795 44.022154
F 62.380628 39.875053 0.363939
F 62.380628 39.875053 22.193047
F 62.380628 39.875053 44.022154
F 62.380628 63.028310 0.363939
F 62.380628 63.028310 22.193047
F 62.380628 63.028310 44.022154
F 89.115732 16.721795 0.363939
F 89.115732 16.721795 22.193047
F 89.115732 16.721795 44.022154
F 89.115732 39.875053 0.363939
F 89.115732 39.875053 22.193047
F 89.115732 39.875053 44.022154
F 89.115732 63.028310 0.363939
F 89.115732 63.028310 22.193047
F 89.115732 63.028310 44.022154
F 71.292333 1.286290 0.363939
F 71.292333 1.286290 22.193046
F 71.292333 1.286290 44.022154
F 71.292333 24.439547 0.363939
F 71.292333 24.439547 22.193046
F 71.292333 24.439547 44.022154
F 71.292333 47.592805 0.363939
F 71.292333 47.592805 22.193046
F 71.292333 47.592805 44.022154
F 98.027436 1.286290 0.363939
F 98.027436 1.286290 22.193046
F 98.027436 1.286290 44.022154
F 98.027436 24.439547 0.363939
F 98.027436 24.439547 22.193046
F 98.027436 24.439547 44.022154
F 98.027436 47.592805 0.363939
F 98.027436 47.592805 22.193046
F 98.027436 47.592805 44.022154
F 71.292333 9.004039 0.363939
F 71.292333 9.004039 22.193046
F 71.292333 9.004039 44.022154
F 71.292333 32.157296 0.363939
F 71.292333 32.157296 22.193046
F 71.292333 32.157296 44.022154
F 71.292333 55.310554 0.363939
F 71.292333 55.310554 22.193046
F 71.292333 55.310554 44.022154
F 98.027436 9.004039 0.363939
F 98.027436 9.004039 22.193046
F 98.027436 9.004039 44.022154
F 98.027436 32.157296 0.363939
F 98.027436 32.157296 22.193046
F 98.027436 32.157296 44.022154
F 98.027436 55.310554 0.363939
F 98.027436 55.310554 22.193046
F 98.027436 55.310554 44.022154
F 71.292333 16.721794 0.363938
F 71.292333 16.721794 22.193046
F 71.292333 16.721794 44.022153
F 71.292333 39.875052 0.363938
F 71.292333 39.875052 22.193046
F 71.292333 39.875052 44.022153
F 71.292333 63.028309 0.363938
F 71.292333 63.028309 22.193046
F 71.292333 63.028309 44.022153
F 98.027436 16.721794 0.363938
F 98.027436 16.721794 22.193046
F 98.027436 16.721794 44.022153
F 98.027436 39.875052 0.363938
F 98.027436 39.875052 22.193046
F 98.027436 39.875052 44.022153
F 98.027436 63.028309 0.363938
F 98.027436 63.028309 22.193046
F 98.027436 63.028309 44.022153
F 55.696869 7.717750 4.002125
F 55.696869 7.717750 25.831232
F 55.696869 7.717750 47.660340
F 55.696869 30.871007 4.002125
F 55.696869 30.871007 25.831232
F 55.696869 30.871007 47.660340
F 55.696869 54.024265 4.002125
F 55.696869 54.024265 25.831232
F 55.696869 54.024265 47.660340
F 82.431972 7.717750 4.002125
F 82.431972 7.717750 25.831232
F 82.431972 7.717750 47.660340
F 82.431972 30.871007 4.002125
F 82.431972 30.871007 25.831232
F 82.431972 30.871007 47.660340
F 82.431972 54.024265 4.002125
F 82.431972 54.024265 25.831232
F 82.431972 54.024265 47.660340
F 55.696869 15.435503 4.002124
F 55.696869 15.435503 25.831231
F 55.696869 15.435503 47.660339
F 55.696869 38.588760 4.002124
F 55.696869 38.588760 25.831231
F 55.696869 38.588760 47.660339
F 55.696869 61.742018 4.002124
F 55.696869 61.742018 25.831231
F 55.696869 61.742018 47.660339
F 82.431972 15.435503 4.002124
F 82.431972 15.435503 25.831231
F 82.431972 15.435503 47.660339
F 82.431972 38.588760 4.002124
F 82.431972 38.588760 25.831231
F 82.431972 38.588760 47.660339
F 82.431972 61.742018 4.002124
F 82.431972 61.742018 25.831231
F 82.431972 61.742018 47.660339
F 55.696869 0.000000 4.002125
F 55.696869 0.000000 25.831232
F 55.696869 0.000000 47.660340
F 55.696869 23.153258 4.002125
F 55.696869 23.153258 25.831232
F 55.696869 23.153258 47.660340
F 55.696869 46.306515 4.002125
F 55.696869 46.306515 25.831232
F 55.696869 46.306515 47.660340
F 82.431972 0.000000 4.002125
F 82.431972 0.000000 25.831232
F 82.431972 0.000000 47.660340
F 82.431972 23.153258 4.002125
F 82.431972 23.153258 25.831232
F 82.431972 23.153258 47.660340
F 82.431972 46.306515 4.002125
F 82.431972 46.306515 25.831232
F 82.431972 46.306515 47.660340
F 64.608567 7.717750 4.002125
F 64.608567 7.717750 25.831232
F 64.608567 7.717750 47.660340
F 64.608567 30.871007 4.002125
F 64.608567 30.871007 25.831232
F 64.608567 30.871007 47.660340
F 64.608567 54.024265 4.002125
F 64.608567 54.024265 25.831232
F 64.608567 54.024265 47.660340
F 91.343670 7.717750 4.002125
F 91.343670 7.717750 25.831232
F 91.343670 7.717750 47.660340
F 91.343670 30.871007 4.002125
F 91.343670 30.871007 25.831232
F 91.343670 30.871007 47.660340
F 91.343670 54.024265 4.002125
F 91.343670 54.024265 25.831232
F 91.343670 54.024265 47.660340
F 64.608567 15.435502 4.002124
F 64.608567 15.435502 25.831231
F 64.608567 15.435502 47.660339
F 64.608567 38.588760 4.002124
F 64.608567 38.588760 25.831231
F 64.608567 38.588760 47.660339
F 64.608567 61.742017 4.002124
F 64.608567 61.742017 25.831231
F 64.608567 61.742017 47.660339
F 91.343670 15.435502 4.002124
F 91.343670 15.435502 25.831231
F 91.343670 15.435502 47.660339
F 91.343670 38.588760 4.002124
F 91.343670 38.588760 25.831231
F 91.343670 38.588760 47.660339
F 91.343670 61.742017 4.002124
F 91.343670 61.742017 25.831231
F 91.343670 61.742017 47.660339
F 64.608567 0.000000 4.002125
F 64.608567 0.000000 25.831232
F 64.608567 0.000000 47.660340
F 64.608567 23.153258 4.002125
F 64.608567 23.153258 25.831232
F 64.608567 23.153258 47.660340
F 64.608567 46.306515 4.002125
F 64.608567 46.306515 25.831232
F 64.608567 46.306515 47.660340
F 91.343670 0.000000 4.002125
F 91.343670 0.000000 25.831232
F 91.343670 0.000000 47.660340
F 91.343670 23.153258 4.002125
F 91.343670 23.153258 25.831232
F 91.343670 23.153258 47.660340
F 91.343670 46.306515 4.002125
F 91.343670 46.306515 25.831232
F 91.343670 46.306515 47.660340
F 73.520271 7.717750 4.002124
F 73.520271 7.717750 25.831231
F 73.520271 7.717750 47.660339
F 73.520271 30.871008 4.002124
F 73.520271 30.871008 25.831231
F 73.520271 30.871008 47.660339
F 73.520271 54.024265 4.002124
F 73.520271 54.024265 25.831231
F 73.520271 54.024265 47.660339
F 100.255375 7.717750 4.002124
F 100.255375 7.717750 25.831231
F 100.255375 7.717750 47.660339
F 100.255375 30.871008 4.002124
F 100.255375 30.871008 25.831231
F 100.255375 30.871008 47.660339
F 100.255375 54.024265 4.002124
F 100.255375 54.024265 25.831231
F 100.255375 54.024265 47.660339
F 73.520271 15.435503 4.002123
F 73.520271 15.435503 25.831230
F 73.520271 15.435503 47.660338
F 73.520271 38.588760 4.002123
F 73.520271 38.588760 25.831230
F 73.520271 38.588760 47.660338
F 73.520271 61.742018 4.002123
F 73.520271 61.742018 25.831230
F 73.520271 61.742018 47.660338
F 100.255375 15.435503 4.002123
F 100.255375 15.435503 25.831230
F 100.255375 15.435503 47.660338
F 100.255375 38.588760 4.002123
F 100.255375 38.588760 25.831230
F 100.255375 38.588760 47.660338
F 100.255375 61.742018 4.002123
F 100.255375 61.742018 25.831230
F 100.255375 61.742018 47.660338
F 73.520271 0.000001 4.002124
F 73.520271 0.000001 25.831231
F 73.520271 0.000001 47.660339
F 73.520271 23.153258 4.002124
F 73.520271 23.153258 25.831231
F 73.520271 23.153258 47.660339
F 73.520271 46.306516 4.002124
F 73.520271 46.306516 25.831231
F 73.520271 46.306516 47.660339
F 100.255375 0.000001 4.002124
F 100.255375 0.000001 25.831231
F 100.255375 0.000001 47.660339
F 100.255375 23.153258 4.002124
F 100.255375 23.153258 25.831231
F 100.255375 23.153258 47.660339
F 100.255375 46.306516 4.002124
F 100.255375 46.306516 25.831231
F 100.255375 46.306516 47.660339
F 55.696854 5.145166 0.363941
F 55.696854 5.145166 22.193048
F 55.696854 5.145166 44.022155
F 55.696854 28.298423 0.363941
F 55.696854 28.298423 22.193048
F 55.696854 28.298423 44.022155
F 55.696854 51.451681 0.363941
F 55.696854 51.451681 22.193048
F 55.696854 51.451681 44.022155
F 82.431958 5.145166 0.363941
F 82.431958 5.145166 22.193048
F 82.431958 5.145166 44.022155
F 82.431958 28.298423 0.363941
F 82.431958 28.298423 22.193048
F 82.431958 28.298423 44.022155
F 82.431958 51.451681 0.363941
F 82.431958 51.451681 22.193048
F 82.431958 51.451681 44.022155
F 55.696854 12.862918 0.363940
F 55.696854 12.862918 22.193047
F 55.696854 12.862918 44.022154
F 55.696854 36.016175 0.363940
F 55.696854 36.016175 22.193047
F 55.696854 36.016175 44.022154
F 55.696854 59.169433 0.363940
F 55.696854 59.169433 22.193047
F 55.696854 59.169433 44.022154
F 82.431958 12.862918 0.363940
F 82.431958 12.862918 22.193047
F 82.431958 12.862918 44.022154
F 82.431958 36.016175 0.363940
F 82.431958 36.016175 22.193047
F 82.431958 36.016175 44.022154
F 82.431958 59.169433 0.363940
F 82.431958 59.169433 22.193047
F 82.431958 59.169433 44.022154
F 55.696854 20.580673 0.363940
F 55.696854 20.580673 22.193048
F 55.696854 20.580673 44.022155
F 55.696854 43.733931 0.363940
F 55.696854 43.733931 22.193048
F 55.696854 43.733931 44.022155
F 55.696854 66.887188 0.363940
F 55.696854 66.887188 22.193048
F 55.696854 66.887188 44.022155
F 82.431958 20.580673 0.363940
F 82.431958 20.580673 22.193048
F 82.431958 20.580673 44.022155
F 82.431958 43.733931 0.363940
F 82.431958 43.733931 22.193048
F 82.431958 43.733931 44.022155
F 82.431958 66.887188 0.363940
F 82.431958 66.887188 22.193048
F 82.431958 66.887188 44.022155
F 64.608551 5.145165 0.363940
F 64.608551 5.145165 22.193047
F 64.608551 5.145165 44.022155
F 64.608551 28.298422 0.363940
F 64.608551 28.298422 22.193047
F 64.608551 28.298422 44.022155
F 64.608551 51.451680 0.363940
F 64.608551 51.451680 22.193047
F 64.608551 51.451680 44.022155
F 91.343654 5.145165 0.363940
F 91.343654 5.145165 22.193047
F 91.343654 5.145165 44.022155
F 91.343654 28.298422 0.363940
F 91.343654 28.298422 22.193047
F 91.343654 28.298422 44.022155
F 91.343654 51.451680 0.363940
F 91.343654 51.451680 22.193047
F 91.343654 51.451680 44.022155
F 64.608551 12.862917 0.363939
F 64.608551 12.862917 22.193046
F 64.608551 12.862917 44.022154
F 64.608551 36.016174 0.363939
F 64.608551 36.016174 22.193046
F 64.608551 36.016174 44.022154
F 64.608551 59.169432 0.363939
F 64.608551 59.169432 22.193046
F 64.608551 59.169432 44.022154
F 91.343654 12.862917 0.363939
F 91.343654 12.862917 22.193046
F 91.343654 12.862917 44.022154
F 91.343654 36.016174 0.363939
F 91.343654 36.016174 22.193046
F 91.343654 36.016174 44.022154
F 91.343654 59.169432 0.363939
F 91.343654 59.169432 22.193046
F 91.343654 59.169432 44.022154
F 64.608551 20.580672 0.363940
F 64.608551 20.580672 22.193047
F 64.608551 20.580672 44.022155
F 64.608551 43.733930 0.363940
F 64.608551 43.733930 22.193047
F 64.608551 43.733930 44.022155
F 64.608551 66.887187 0.363940
F 64.608551 66.887187 22.193047
F 64.608551 66.887187 44.022155
F 91.343654 20.580672 0.363940
F 91.343654 20.580672 22.193047
F 91.343654 20.580672 44.022155
F 91.343654 43.733930 0.363940
F 91.343654 43.733930 22.193047
F 91.343654 43.733930 44.022155
F 91.343654 66.887187 0.363940
F 91.343654 66.887187 22.193047
F 91.343654 66.887187 44.022155
F 73.520258 5.145164 0.363939
F 73.520258 5.145164 22.193047
F 73.520258 5.145164 44.022154
F 73.520258 28.298422 0.363939
F 73.520258 28.298422 22.193047
F 73.520258 28.298422 44.022154
F 73.520258 51.451679 0.363939
F 73.520258 51.451679 22.193047
F 73.520258 51.451679 44.022154
F 100.255362 5.145164 0.363939
F 100.255362 5.145164 22.193047
F 100.255362 5.145164 44.022154
F 100.255362 28.298422 0.363939
F 100.255362 28.298422 22.193047
F 100.255362 28.298422 44.022154
F 100.255362 51.451679 0.363939
F 100.255362 51.451679 22.193047
F 100.255362 51.451679 44.022154
F 73.520258 12.862916 0.363939
F 73.520258 12.862916 22.193046
F 73.520258 12.862916 44.022153
F 73.520258 36.016174 0.363939
F 73.520258 36.016174 22.193046
F 73.520258 36.016174 44.022153
F 73.520258 59.169431 0.363939
F 73.520258 59.169431 22.193046
F 73.520258 59.169431 44.022153
F 100.255362 12.862916 0.363939
F 100.255362 12.862916 22.193046
F 100.255362 12.862916 44.022153
F 100.255362 36.016174 0.363939
F 100.255362 36.016174 22.193046
F 100.255362 36.016174 44.022153
F 100.255362 59.169431 0.363939
F 100.255362 59.169431 22.193046
F 100.255362 59.169431 44.022153
F 73.520258 20.580672 0.363939
F 73.520258 20.580672 22.193047
F 73.520258 20.580672 44.022154
F 73.520258 43.733929 0.363939
F 73.520258 43.733929 22.193047
F 73.520258 43.733929 44.022154
F 73.520258 66.887187 0.363939
F 73.520258 66.887187 22.193047
F 73.520258 66.887187 44.022154
F 100.255362 20.580672 0.363939
F 100.255362 20.580672 22.193047
F 100.255362 20.580672 44.022154
F 100.255362 43.733929 0.363939
F 100.255362 43.733929 22.193047
F 100.255362 43.733929 44.022154
F 100.255362 66.887187 0.363939
F 100.255362 66.887187 22.193047
F 100.255362 66.887187 44.022154
F 55.696866 5.145165 3.092577
F 55.696866 5.145165 24.921685
F 55.696866 5.145165 46.750792
F 55.696866 28.298423 3.092577
F 55.696866 28.298423 24.921685
F 55.696866 28.298423 46.750792
F 55.696866 51.451680 3.092577
F 55.696866 51.451680 24.921685
F 55.696866 51.451680 46.750792
F 82.431970 5.145165 3.092577
F 82.431970 5.145165 24.921685
F 82.431970 5.145165 46.750792
F 82.431970 28.298423 3.092577
F 82.431970 28.298423 24.921685
F 82.431970 28.298423 46.750792
F 82.431970 51.451680 3.092577
F 82.431970 51.451680 24.921685
F 82.431970 51.451680 46.750792
F 55.696866 12.862917 3.092578
F 55.696866 12.862917 24.921686
F 55.696866 12.862917 46.750793
F 55.696866 36.016175 3.092578
F 55.696866 36.016175 24.921686
F 55.696866 36.016175 46.750793
F 55.696866 59.169432 3.092578
F 55.696866 59.169432 24.921686
F 55.696866 59.169432 46.750793
F 82.431970 12.862917 3.092578
F 82.431970 12.862917 24.921686
F 82.431970 12.862917 46.750793
F 82.431970 36.016175 3.092578
F 82.431970 36.016175 24.921686
F 82.431970 36.016175 46.750793
F 82.431970 59.169432 3.092578
F 82.431970 59.169432 24.921686
F 82.431970 59.169432 46.750793
F 55.696866 20.580673 3.092578
F 55.696866 20.580673 24.921685
F 55.696866 20.580673 46.750792
F 55.696866 43.733930 3.092578
F 55.696866 43.733930 24.921685
F 55.696866 43.733930 46.750792
F 55.696866 66.887188 3.092578
F 55.696866 66.887188 24.921685
F 55.696866 66.887188 46.750792
F 82.431970 20.580673 3.092578
F 82.431970 20.580673 24.921685
F 82.431970 20.580673 46.750792
F 82.431970 43.733930 3.092578
F 82.431970 43.733930 24.921685
F 82.431970 43.733930 46.750792
F 82.431970 66.887188 3.092578
F 82.431970 66.887188 24.921685
F 82.431970 66.887188 46.750792
F 64.608564 5.145165 3.092578
F 64.608564 5.145165 24.921685
F 64.608564 5.145165 46.750793
F 64.608564 28.298422 3.092578
F 64.608564 28.298422 24.921685
F 64.608564 28.298422 46.750793
F 64.608564 51.451680 3.092578
F 64.608564 51.451680 24.921685
F 64.608564 51.451680 46.750793
F 91.343667 5.145165 3.092578
F 91.343667 5.145165 24.921685
F 91.343667 5.145165 46.750793
F 91.343667 28.298422 3.092578
F 91.343667 28.298422 24.921685
F 91.343667 28.298422 46.750793
F 91.343667 51.451680 3.092578
F 91.343667 51.451680 24.921685
F 91.343667 51.451680 46.750793
F 64.608564 12.862917 3.092579
F 64.608564 12.862917 24.921686
F 64.608564 12.862917 46.750794
F 64.608564 36.016175 3.092579
F 64.608564 36.016175 24.921686
F 64.608564 36.016175 46.750794
F 64.608564 59.169432 3.092579
F 64.608564 59.169432 24.921686
F 64.608564 59.169432 46.750794
F 91.343667 12.862917 3.092579
F 91.343667 12.862917 24.921686
F 91.343667 12.862917 46.750794
F 91.343667 36.016175 3.092579
F 91.343667 36.016175 24.921686
F 91.343667 36.016175 46.750794
F 91.343667 59.169432 3.092579
F 91.343667 59.169432 24.921686
F 91.343667 59.169432 46.750794
F 64.608564 20.580672 3.092578
F 64.608564 20.580672 24.921686
F 64.608564 20.580672 46.750793
F 64.608564 43.733930 3.092578
F 64.608564 43.733930 24.921686
F 64.608564 43.733930 46.750793
F 64.608564 66.887187 3.092578
F 64.608564 66.887187 24.921686
F 64.608564 66.887187 46.750793
F 91.343667 20.580672 3.092578
F 91.343667 20.580672 24.921686
F 91.343667 20.580672 46.750793
F 91.343667 43.733930 3.092578
F 91.343667 43.733930 24.921686
F 91.343667 43.733930 46.750793
F 91.343667 66.887187 3.092578
F 91.343667 66.887187 24.921686
F 91.343667 66.887187 46.750793
F 73.520270 5.145164 3.092578
F 73.520270 5.145164 24.921686
F 73.520270 5.145164 46.750793
F 73.520270 28.298422 3.092578
F 73.520270 28.298422 24.921686
F 73.520270 28.298422 46.750793
F 73.520270 51.451679 3.092578
F 73.520270 51.451679 24.921686
F 73.520270 51.451679 46.750793
F 100.255373 5.145164 3.092578
F 100.255373 5.145164 24.921686
F 100.255373 5.145164 46.750793
F 100.255373 28.298422 3.092578
F 100.255373 28.298422 24.921686
F 100.255373 28.298422 46.750793
F 100.255373 51.451679 3.092578
F 100.255373 51.451679 24.921686
F 100.255373 51.451679 46.750793
F 73.520270 12.862917 3.092579
F 73.520270 12.862917 24.921687
F 73.520270 12.862917 46.750794
F 73.520270 36.016174 3.092579
F 73.520270 36.016174 24.921687
F 73.520270 36.016174 46.750794
F 73.520270 59.169432 3.092579
F 73.520270 59.169432 24.921687
F 73.520270 59.169432 46.750794
F 100.255373 12.862917 3.092579
F 100.255373 12.862917 24.921687
F 100.255373 12.862917 46.750794
F 100.255373 36.016174 3.092579
F 100.255373 36.016174 24.921687
F 100.255373 36.016174 46.750794
F 100.255373 59.169432 3.092579
F 100.255373 59.169432 24.921687
F 100.255373 59.169432 46.750794
F 73.520270 20.580672 3.092579
F 73.520270 20.580672 24.921686
F 73.520270 20.580672 46.750793
F 73.520270 43.733929 3.092579
F 73.520270 43.733929 24.921686
F 73.520270 43.733929 46.750793
F 73.520270 66.887187 3.092579
F 73.520270 66.887187 24.921686
F 73.520270 66.887187 46.750793
F 100.255373 20.580672 3.092579
F 100.255373 20.580672 24.921686
F 100.255373 20.580672 46.750793
F 100.255373 43.733929 3.092579
F 100.255373 43.733929 24.921686
F 100.255373 43.733929 46.750793
F 100.255373 66.887187 3.092579
F 100.255373 66.887187 24.921686
F 100.255373 66.887187 46.750793
F 55.696856 7.717749 6.730762
F 55.696856 7.717749 28.559870
F 55.696856 7.717749 50.388977
F 55.696856 30.871007 6.730762
F 55.696856 30.871007 28.559870
F 55.696856 30.871007 50.388977
F 55.696856 54.024264 6.730762
F 55.696856 54.024264 28.559870
F 55.696856 54.024264 50.388977
F 82.431960 7.717749 6.730762
F 82.431960 7.717749 28.559870
F 82.431960 7.717749 50.388977
F 82.431960 30.871007 6.730762
F 82.431960 30.871007 28.559870
F 82.431960 30.871007 50.388977
F 82.431960 54.024264 6.730762
F 82.431960 54.024264 28.559870
F 82.431960 54.024264 50.388977
F 55.696856 15.435502 6.730763
F 55.696856 15.435502 28.559871
F 55.696856 15.435502 50.388978
F 55.696856 38.588760 6.730763
F 55.696856 38.588760 28.559871
F 55.696856 38.588760 50.388978
F 55.696856 61.742017 6.730763
F 55.696856 61.742017 28.559871
F 55.696856 61.742017 50.388978
F 82.431960 15.435502 6.730763
F 82.431960 15.435502 28.559871
F 82.431960 15.435502 50.388978
F 82.431960 38.588760 6.730763
F 82.431960 38.588760 28.559871
F 82.431960 38.588760 50.388978
F 82.431960 61.742017 6.730763
F 82.431960 61.742017 28.559871
F 82.431960 61.742017 50.388978
F 55.696856 0.000000 6.730762
F 55.696856 0.000000 28.559870
F 55.696856 0.000000 50.388977
F 55.696856 23.153257 6.730762
F 55.696856 23.153257 28.559870
F 55.696856 23.153257 50.388977
F 55.696856 46.306515 6.730762
F 55.696856 46.306515 28.559870
F 55.696856 46.306515 50.388977
F 82.431960 0.000000 6.730762
F 82.431960 0.000000 28.559870
F 82.431960 0.000000 50.388977
F 82.431960 23.153257 6.730762
F 82.431960 23.153257 28.559870
F 82.431960 23.153257 50.388977
F 82.431960 46.306515 6.730762
F 82.431960 46.306515 28.559870
F 82.431960 46.306515 50.388977
F 64.608553 7.717750 6.730763
F 64.608553 7.717750 28.559870
F 64.608553 7.717750 50.388977
F 64.608553 30.871007 6.730763
F 64.608553 30.871007 28.559870
F 64.608553 30.871007 50.388977
F 64.608553 54.024265 6.730763
F 64.608553 54.024265 28.559870
F 64.608553 54.024265 50.388977
F 91.343657 7.717750 6.730763
F 91.343657 7.717750 28.559870
F 91.343657 7.717750 50.388977
F 91.343657 30.871007 6.730763
F 91.343657 30.871007 28.559870
F 91.343657 30.871007 50.388977
F 91.343657 54.024265 6.730763
F 91.343657 54.024265 28.559870
F 91.343657 54.024265 50.388977
F 64.608553 15.435503 6.730764
F 64.608553 15.435503 28.559871
F 64.608553 15.435503 50.388978
F 64.608553 38.588760 6.730764
F 64.608553 38.588760 28.559871
F 64.608553 38.588760 50.388978
F 64.608553 61.742018 6.730764
F 64.608553 61.742018 28.559871
F 64.608553 61.742018 50.388978
F 91.343657 15.435503 6.730764
F 91.343657 15.435503 28.559871
F 91.343657 15.435503 50.388978
F 91.343657 38.588760 6.730764
F 91.343657 38.588760 28.559871
F 91.343657 38.588760 50.388978
F 91.343657 61.742018 6.730764
F 91.343657 61.742018 28.559871
F 91.343657 61.742018 50.388978
F 64.608553 0.000000 6.730763
F 64.608553 0.000000 28.559870
F 64.608553 0.000000 50.388977
F 64.608553 23.153258 6.730763
F 64.608553 23.153258 28.559870
F 64.608553 23.153258 50.388977
F 64.608553 46.306515 6.730763
F 64.608553 46.306515 28.559870
F 64.608553 46.306515 50.388977
F 91.343657 0.000000 6.730763
F 91.343657 0.000000 28.559870
F 91.343657 0.000000 50.388977
F 91.343657 23.153258 6.730763
F 91.343657 23.153258 28.559870
F 91.343657 23.153258 50.388977
F 91.343657 46.306515 6.730763
F 91.343657 46.306515 28.559870
F 91.343657 46.306515 50.388977
F 73.520260 7.717751 6.730763
F 73.520260 7.717751 28.559871
F 73.520260 7.717751 50.388978
F 73.520260 30.871008 6.730763
F 73.520260 30.871008 28.559871
F 73.520260 30.871008 50.388978
F 73.520260 54.024266 6.730763
F 73.520260 54.024266 28.559871
F 73.520260 54.024266 50.388978
F 100.255363 7.717751 6.730763
F 100.255363 7.717751 28.559871
F 100.255363 7.717751 50.388978
F 100.255363 30.871008 6.730763
F 100.255363 30.871008 28.559871
F 100.255363 30.871008 50.388978
F 100.255363 54.024266 6.730763
F 100.255363 54.024266 28.559871
F 100.255363 54.024266 50.388978
F 73.520260 15.435503 6.730764
F 73.520260 15.435503 28.559872
F 73.520260 15.435503 50.388979
F 73.520260 38.588761 6.730764
F 73.520260 38.588761 28.559872
F 73.520260 38.588761 50.388979
F 73.520260 61.742018 6.730764
F 73.520260 61.742018 28.559872
F 73.520260 61.742018 50.388979
F 100.255363 15.435503 6.730764
F 100.255363 15.435503 28.559872
F 100.255363 15.435503 50.388979
F 100.255363 38.588761 6.730764
F 100.255363 38.588761 28.559872
F 100.255363 38.588761 50.388979
F 100.255363 61.742018 6.730764
F 100.255363 61.742018 28.559872
F 100.255363 61.742018 50.388979
F 73.520260 0.000001 6.730763
F 73.520260 0.000001 28.559871
F 73.520260 0.000001 50.388978
F 73.520260 23.153259 6.730763
F 73.520260 23.153259 28.559871
F 73.520260 23.153259 50.388978
F 73.520260 46.306516 6.730763
F 73.520260 46.306516 28.559871
F 73.520260 46.306516 50.388978
F 100.255363 0.000001 6.730763
F 100.255363 0.000001 28.559871
F 100.255363 0.000001 50.388978
F 100.255363 23.153259 6.730763
F 100.255363 23.153259 28.559871
F 100.255363 23.153259 50.388978
F 100.255363 46.306516 6.730763
F 100.255363 46.306516 28.559871
F 100.255363 46.306516 50.388978
F 57.924793 1.286291 3.092578
F 57.924793 1.286291 24.921685
F 57.924793 1.286291 46.750793
F 57.924793 24.439548 3.092578
F 57.924793 24.439548 24.921685
F 57.924793 24.439548 46.750793
F 57.924793 47.592806 3.092578
F 57.924793 47.592806 24.921685
F 57.924793 47.592806 46.750793
F 84.659896 1.286291 3.092578
F 84.659896 1.286291 24.921685
F 84.659896 1.286291 46.750793
F 84.659896 24.439548 3.092578
F 84.659896 24.439548 24.921685
F 84.659896 24.439548 46.750793
F 84.659896 47.592806 3.092578
F 84.659896 47.592806 24.921685
F 84.659896 47.592806 46.750793
F 57.924793 9.004040 3.092578
F 57.924793 9.004040 24.921685
F 57.924793 9.004040 46.750793
F 57.924793 32.157298 3.092578
F 57.924793 32.157298 24.921685
F 57.924793 32.157298 46.750793
F 57.924793 55.310555 3.092578
F 57.924793 55.310555 24.921685
F 57.924793 55.310555 46.750793
F 84.659896 9.004040 3.092578
F 84.659896 9.004040 24.921685
F 84.659896 9.004040 46.750793
F 84.659896 32.157298 3.092578
F 84.659896 32.157298 24.921685
F 84.659896 32.157298 46.750793
F 84.659896 55.310555 3.092578
F 84.659896 55.310555 24.921685
F 84.659896 55.310555 46.750793
F 57.924793 16.721795 3.092579
F 57.924793 16.721795 24.921686
F 57.924793 16.721795 46.750793
F 57.924793 39.875053 3.092579
F 57.924793 39.875053 24.921686
F 57.924793 39.875053 46.750793
F 57.924793 63.028310 3.092579
F 57.924793 63.028310 24.921686
F 57.924793 63.028310 46.750793
F 84.659896 16.721795 3.092579
F 84.659896 16.721795 24.921686
F 84.659896 16.721795 46.750793
F 84.659896 39.875053 3.092579
F 84.659896 39.875053 24.921686
F 84.659896 39.875053 46.750793
F 84.659896 63.028310 3.092579
F 84.659896 63.028310 24.921686
F 84.659896 63.028310 46.750793
F 66.836492 1.286290 3.092578
F 66.836492 1.286290 24.921686
F 66.836492 1.286290 46.750793
F 66.836492 24.439548 3.092578
F 66.836492 24.439548 24.921686
F 66.836492 24.439548 46.750793
F 66.836492 47.592806 3.092578
F 66.836492 47.592806 24.921686
F 66.836492 47.592806 46.750793
F 93.571595 1.286290 3.092578
F 93.571595 1.286290 24.921686
F 93.571595 1.286290 46.750793
F 93.571595 24.439548 3.092578
F 93.571595 24.439548 24.921686
F 93.571595 24.439548 46.750793
F 93.571595 47.592806 3.092578
F 93.571595 47.592806 24.921686
F 93.571595 47.592806 46.750793
F 66.836492 9.004040 3.092578
F 66.836492 9.004040 24.921686
F 66.836492 9.004040 46.750793
F 66.836492 32.157297 3.092578
F 66.836492 32.157297 24.921686
F 66.836492 32.157297 46.750793
F 66.836492 55.310555 3.092578
F 66.836492 55.310555 24.921686
F 66.836492 55.310555 46.750793
F 93.571595 9.004040 3.092578
F 93.571595 9.004040 24.921686
F 93.571595 9.004040 46.750793
F 93.571595 32.157297 3.092578
F 93.571595 32.157297 24.921686
F 93.571595 32.157297 46.750793
F 93.571595 55.310555 3.092578
F 93.571595 55.310555 24.921686
F 93.571595 55.310555 46.750793
F 66.836492 16.721795 3.092579
F 66.836492 16.721795 24.921686
F 66.836492 16.721795 46.750794
F 66.836492 39.875053 3.092579
F 66.836492 39.875053 24.921686
F 66.836492 39.875053 46.750794
F 66.836492 63.028310 3.092579
F 66.836492 63.028310 24.921686
F 66.836492 63.028310 46.750794
F 93.571595 16.721795 3.092579
F 93.571595 16.721795 24.921686
F 93.571595 16.721795 46.750794
F 93.571595 39.875053 3.092579
F 93.571595 39.875053 24.921686
F 93.571595 39.875053 46.750794
F 93.571595 63.028310 3.092579
F 93.571595 63.028310 24.921686
F 93.571595 63.028310 46.750794
F 75.748197 1.286290 3.092578
F 75.748197 1.286290 24.921686
F 75.748197 1.286290 46.750793
F 75.748197 24.439548 3.092578
F 75.748197 24.439548 24.921686
F 75.748197 24.439548 46.750793
F 75.748197 47.592805 3.092578
F 75.748197 47.592805 24.921686
F 75.748197 47.592805 46.750793
F 102.483301 1.286290 3.092578
F 102.483301 1.286290 24.921686
F 102.483301 1.286290 46.750793
F 102.483301 24.439548 3.092578
F 102.483301 24.439548 24.921686
F 102.483301 24.439548 46.750793
F 102.483301 47.592805 3.092578
F 102.483301 47.592805 24.921686
F 102.483301 47.592805 46.750793
F 75.748197 9.004040 3.092578
F 75.748197 9.004040 24.921686
F 75.748197 9.004040 46.750793
F 75.748197 32.157297 3.092578
F 75.748197 32.157297 24.921686
F 75.748197 32.157297 46.750793
F 75.748197 55.310555 3.092578
F 75.748197 55.310555 24.921686
F 75.748197 55.310555 46.750793
F 102.483301 9.004040 3.092578
F 102.483301 9.004040 24.921686
F 102.483301 9.004040 46.750793
F 102.483301 32.157297 3.092578
F 102.483301 32.157297 24.921686
F 102.483301 32.157297 46.750793
F 102.483301 55.310555 3.092578
F 102.483301 55.310555 24.921686
F 102.483301 55.310555 46.750793
F 75.748197 16.721795 3.092579
F 75.748197 16.721795 24.921686
F 75.748197 16.721795 46.750794
F 75.748197 39.875052 3.092579
F 75.748197 39.875052 24.921686
F 75.748197 39.875052 46.750794
F 75.748197 63.028310 3.092579
F 75.748197 63.028310 24.921686
F 75.748197 63.028310 46.750794
F 102.483301 16.721795 3.092579
F 102.483301 16.721795 24.921686
F 102.483301 16.721795 46.750794
F 102.483301 39.875052 3.092579
F 102.483301 39.875052 24.921686
F 102.483301 39.875052 46.750794
F 102.483301 63.028310 3.092579
F 102.483301 63.028310 24.921686
F 102.483301 63.028310 46.750794
F 57.924778 3.858875 6.730762
F 57.924778 3.858875 28.559870
F 57.924778 3.858875 50.388977
F 57.924778 27.012132 6.730762
F 57.924778 27.012132 28.559870
F 57.924778 27.012132 50.388977
F 57.924778 50.165390 6.730762
F 57.924778 50.165390 28.559870
F 57.924778 50.165390 50.388977
F 84.659881 3.858875 6.730762
F 84.659881 3.858875 28.559870
F 84.659881 3.858875 50.388977
F 84.659881 27.012132 6.730762
F 84.659881 27.012132 28.559870
F 84.659881 27.012132 50.388977
F 84.659881 50.165390 6.730762
F 84.659881 50.165390 28.559870
F 84.659881 50.165390 50.388977
F 57.924778 11.576625 6.730762
F 57.924778 11.576625 28.559870
F 57.924778 11.576625 50.388977
F 57.924778 34.729882 6.730762
F 57.924778 34.729882 28.559870
F 57.924778 34.729882 50.388977
F 57.924778 57.883140 6.730762
F 57.924778 57.883140 28.559870
F 57.924778 57.883140 50.388977
F 84.659881 11.576625 6.730762
F 84.659881 11.576625 28.559870
F 84.659881 11.576625 50.388977
F 84.659881 34.729882 6.730762
F 84.659881 34.729882 28.559870
F 84.659881 34.729882 50.388977
F 84.659881 57.883140 6.730762
F 84.659881 57.883140 28.559870
F 84.659881 57.883140 50.388977
F 57.924778 19.294380 6.730763
F 57.924778 19.294380 28.559870
F 57.924778 19.294380 50.388978
F 57.924778 42.447638 6.730763
F 57.924778 42.447638 28.559870
F 57.924778 42.447638 50.388978
F 57.924778 65.600895 6.730763
F 57.924778 65.600895 28.559870
F 57.924778 65.600895 50.388978
F 84.659881 19.294380 6.730763
F 84.659881 19.294380 28.559870
F 84.659881 19.294380 50.388978
F 84.659881 42.447638 6.730763
F 84.659881 42.447638 28.559870
F 84.659881 42.447638 50.388978
F 84.659881 65.600895 6.730763
F 84.659881 65.600895 28.559870
F 84.659881 65.600895 50.388978
F 66.836477 3.858876 6.730763
F 66.836477 3.858876 28.559871
F 66.836477 3.858876 50.388978
F 66.836477 27.012134 6.730763
F 66.836477 27.012134 28.559871
F 66.836477 27.012134 50.388978
F 66.836477 50.165391 6.730763
F 66.836477 50.165391 28.559871
F 66.836477 50.165391 50.388978
F 93.571581 3.858876 6.730763
F 93.571581 3.858876 28.559871
F 93.571581 3.858876 50.388978
F 93.571581 27.012134 6.730763
F 93.571581 27.012134 28.559871
F 93.571581 27.012134 50.388978
F 93.571581 50.165391 6.730763
F 93.571581 50.165391 28.559871
F 93.571581 50.165391 50.388978
F 66.836477 11.576626 6.730763
F 66.836477 11.576626 28.559871
F 66.836477 11.576626 50.388978
F 66.836477 34.729884 6.730763
F 66.836477 34.729884 28.559871
F 66.836477 34.729884 50.388978
F 66.836477 57.883141 6.730763
F 66.836477 57.883141 28.559871
F 66.836477 57.883141 50.388978
F 93.571581 11.576626 6.730763
F 93.571581 11.576626 28.559871
F 93.571581 11.576626 50.388978
F 93.571581 34.729884 6.730763
F 93.571581 34.729884 28.559871
F 93.571581 34.729884 50.388978
F 93.571581 57.883141 6.730763
F 93.571581 57.883141 28.559871
F 93.571581 57.883141 50.388978
F 66.836477 19.294382 6.730764
F 66.836477 19.294382 28.559871
F 66.836477 19.294382 50.388979
F 66.836477 42.447639 6.730764
F 66.836477 42.447639 28.559871
F 66.836477 42.447639 50.388979
F 66.836477 65.600897 6.730764
F 66.836477 65.600897 28.559871
F 66.836477 65.600897 50.388979
F 93.571581 19.294382 6.730764
F 93.571581 19.294382 28.559871
F 93.571581 19.294382 50.388979
F 93.571581 42.447639 6.730764
F 93.571581 42.447639 28.559871
F 93.571581 42.447639 50.388979
F 93.571581 65.600897 6.730764
F 93.571581 65.600897 28.559871
F 93.571581 65.600897 50.388979
F 75.748184 3.858875 6.730763
F 75.748184 3.858875 28.559870
F 75.748184 3.858875 50.388978
F 75.748184 27.012133 6.730763
F 75.748184 27.012133 28.559870
F 75.748184 27.012133 50.388978
F 75.748184 50.165390 6.730763
F 75.748184 50.165390 28.559870
F 75.748184 50.165390 50.388978
F 102.483288 3.858875 6.730763
F 102.483288 3.858875 28.559870
F 102.483288 3.858875 50.388978
F 102.483288 27.012133 6.730763
F 102.483288 27.012133 28.559870
F 102.483288 27.012133 50.388978
F 102.483288 50.165390 6.730763
F 102.483288 50.165390 28.559870
F 102.483288 50.165390 50.388978
F 75.748184 11.576625 6.730763
F 75.748184 11.576625 28.559870
F 75.748184 11.576625 50.388978
F 75.748184 34.729883 6.730763
F 75.748184 34.729883 28.559870
F 75.748184 34.729883 50.388978
F 75.748184 57.883140 6.730763
F 75.748184 57.883140 28.559870
F 75.748184 57.883140 50.388978
F 102.483288 11.576625 6.730763
F 102.483288 11.576625 28.559870
F 102.483288 11.576625 50.388978
F 102.483288 34.729883 6.730763
F 102.483288 34.729883 28.559870
F 102.483288 34.729883 50.388978
F 102.483288 57.883140 6.730763
F 102.483288 57.883140 28.559870
F 102.483288 57.883140 50.388978
F 75.748184 19.294381 6.730763
F 75.748184 19.294381 28.559871
F 75.748184 19.294381 50.388978
F 75.748184 42.447638 6.730763
F 75.748184 42.447638 28.559871
F 75.748184 42.447638 50.388978
F 75.748184 65.600896 6.730763
F 75.748184 65.600896 28.559871
F 75.748184 65.600896 50.388978
F 102.483288 19.294381 6.730763
F 102.483288 19.294381 28.559871
F 102.483288 19.294381 50.388978
F 102.483288 42.447638 6.730763
F 102.483288 42.447638 28.559871
F 102.483288 42.447638 50.388978
F 102.483288 65.600896 6.730763
F 102.483288 65.600896 28.559871
F 102.483288 65.600896 50.388978
F 57.924790 3.858875 4.002125
F 57.924790 3.858875 25.831232
F 57.924790 3.858875 47.660340
F 57.924790 27.012133 4.002125
F 57.924790 27.012133 25.831232
F 57.924790 27.012133 47.660340
F 57.924790 50.165390 4.002125
F 57.924790 50.165390 25.831232
F 57.924790 50.165390 47.660340
F 84.659893 3.858875 4.002125
F 84.659893 3.858875 25.831232
F 84.659893 3.858875 47.660340
F 84.659893 27.012133 4.002125
F 84.659893 27.012133 25.831232
F 84.659893 27.012133 47.660340
F 84.659893 50.165390 4.002125
F 84.659893 50.165390 25.831232
F 84.659893 50.165390 47.660340
F 57.924790 11.576625 4.002125
F 57.924790 11.576625 25.831232
F 57.924790 11.576625 47.660339
F 57.924790 34.729883 4.002125
F 57.924790 34.729883 25.831232
F 57.924790 34.729883 47.660339
F 57.924790 57.883140 4.002125
F 57.924790 57.883140 25.831232
F 57.924790 57.883140 47.660339
F 84.659893 11.576625 4.002125
F 84.659893 11.576625 25.831232
F 84.659893 11.576625 47.660339
F 84.659893 34.729883 4.002125
F 84.659893 34.729883 25.831232
F 84.659893 34.729883 47.660339
F 84.659893 57.883140 4.002125
F 84.659893 57.883140 25.831232
F 84.659893 57.883140 47.660339
F 57.924790 19.294381 4.002124
F 57.924790 19.294381 25.831232
F 57.924790 19.294381 47.660339
F 57.924790 42.447638 4.002124
F 57.924790 42.447638 25.831232
F 57.924790 42.447638 47.660339
F 57.924790 65.600896 4.002124
F 57.924790 65.600896 25.831232
F 57.924790 65.600896 47.660339
F 84.659893 19.294381 4.002124
F 84.659893 19.294381 25.831232
F 84.659893 19.294381 47.660339
F 84.659893 42.447638 4.002124
F 84.659893 42.447638 25.831232
F 84.659893 42.447638 47.660339
F 84.659893 65.600896 4.002124
F 84.659893 65.600896 25.831232
F 84.659893 65.600896 47.660339
F 66.836490 3.858876 4.002124
F 66.836490 3.858876 25.831232
F 66.836490 3.858876 47.660339
F 66.836490 27.012133 4.002124
F 66.836490 27.012133 25.831232
F 66.836490 27.012133 47.660339
F 66.836490 50.165391 4.002124
F 66.836490 50.165391 25.831232
F 66.836490 50.165391 47.660339
F 93.571593 3.858876 4.002124
F 93.571593 3.858876 25.831232
F 93.571593 3.858876 47.660339
F 93.571593 27.012133 4.002124
F 93.571593 27.012133 25.831232
F 93.571593 27.012133 47.660339
F 93.571593 50.165391 4.002124
F 93.571593 50.165391 25.831232
F 93.571593 50.165391 47.660339
F 66.836490 11.576626 4.002124
F 66.836490 11.576626 25.831231
F 66.836490 11.576626 47.660339
F 66.836490 34.729883 4.002124
F 66.836490 34.729883 25.831231
F 66.836490 34.729883 47.660339
F 66.836490 57.883141 4.002124
F 66.836490 57.883141 25.831231
F 66.836490 57.883141 47.660339
F 93.571593 11.576626 4.002124
F 93.571593 11.576626 25.831231
F 93.571593 11.576626 47.660339
F 93.571593 34.729883 4.002124
F 93.571593 34.729883 25.831231
F 93.571593 34.729883 47.660339
F 93.571593 57.883141 4.002124
F 93.571593 57.883141 25.831231
F 93.571593 57.883141 47.660339
F 66.836490 19.294381 4.002124
F 66.836490 19.294381 25.831231
F 66.836490 19.294381 47.660338
F 66.836490 42.447639 4.002124
F 66.836490 42.447639 25.831231
F 66.836490 42.447639 47.660338
F 66.836490 65.600896 4.002124
F 66.836490 65.600896 25.831231
F 66.836490 65.600896 47.660338
F 93.571593 19.294381 4.002124
F 93.571593 19.294381 25.831231
F 93.571593 19.294381 47.660338
F 93.571593 42.447639 4.002124
F 93.571593 42.447639 25.831231
F 93.571593 42.447639 47.660338
F 93.571593 65.600896 4.002124
F 93.571593 65.600896 25.831231
F 93.571593 65.600896 47.660338
F 75.748196 3.858875 4.002125
F 75.748196 3.858875 25.831232
F 75.748196 3.858875 47.660339
F 75.748196 27.012133 4.002125
F 75.748196 27.012133 25.831232
F 75.748196 27.012133 47.660339
F 75.748196 50.165390 4.002125
F 75.748196 50.165390 25.831232
F 75.748196 50.165390 47.660339
F 102.483299 3.858875 4.002125
F 102.483299 3.858875 25.831232
F 102.483299 3.858875 47.660339
F 102.483299 27.012133 4.002125
F 102.483299 27.012133 25.831232
F 102.483299 27.012133 47.660339
F 102.483299 50.165390 4.002125
F 102.483299 50.165390 25.831232
F 102.483299 50.165390 47.660339
F 75.748196 11.576625 4.002124
F 75.748196 11.576625 25.831232
F 75.748196 11.576625 47.660339
F 75.748196 34.729883 4.002124
F 75.748196 34.729883 25.831232
F 75.748196 34.729883 47.660339
F 75.748196 57.883140 4.002124
F 75.748196 57.883140 25.831232
F 75.748196 57.883140 47.660339
F 102.483299 11.576625 4.002124
F 102.483299 11.576625 25.831232
F 102.483299 11.576625 47.660339
F 102.483299 34.729883 4.002124
F 102.483299 34.729883 25.831232
F 102.483299 34.729883 47.660339
F 102.483299 57.883140 4.002124
F 102.483299 57.883140 25.831232
F 102.483299 57.883140 47.660339
F 75.748196 19.294381 4.002124
F 75.748196 19.294381 25.831231
F 75.748196 19.294381 47.660339
F 75.748196 42.447638 4.002124
F 75.748196 42.447638 25.831231
F 75.748196 42.447638 47.660339
F 75.748196 65.600896 4.002124
F 75.748196 65.600896 25.831231
F 75.748196 65.600896 47.660339
F 102.483299 19.294381 4.002124
F 102.483299 19.294381 25.831231
F 102.483299 19.294381 47.660339
F 102.483299 42.447638 4.002124
F 102.483299 42.447638 25.831231
F 102.483299 42.447638 47.660339
F 102.483299 65.600896 4.002124
F 102.483299 65.600896 25.831231
F 102.483299 65.600896 47.660339
F 57.924780 1.286291 0.363940
F 57.924780 1.286291 22.193048
F 57.924780 1.286291 44.022155
F 57.924780 24.439549 0.363940
F 57.924780 24.439549 22.193048
F 57.924780 24.439549 44.022155
F 57.924780 47.592806 0.363940
F 57.924780 47.592806 22.193048
F 57.924780 47.592806 44.022155
F 84.659883 1.286291 0.363940
F 84.659883 1.286291 22.193048
F 84.659883 1.286291 44.022155
F 84.659883 24.439549 0.363940
F 84.659883 24.439549 22.193048
F 84.659883 24.439549 44.022155
F 84.659883 47.592806 0.363940
F 84.659883 47.592806 22.193048
F 84.659883 47.592806 44.022155
F 57.924780 9.004041 0.363940
F 57.924780 9.004041 22.193048
F 57.924780 9.004041 44.022155
F 57.924780 32.157298 0.363940
F 57.924780 32.157298 22.193048
F 57.924780 32.157298 44.022155
F 57.924780 55.310556 0.363940
F 57.924780 55.310556 22.193048
F 57.924780 55.310556 44.022155
F 84.659883 9.004041 0.363940
F 84.659883 9.004041 22.193048
F 84.659883 9.004041 44.022155
F 84.659883 32.157298 0.363940
F 84.659883 32.157298 22.193048
F 84.659883 32.157298 44.022155
F 84.659883 55.310556 0.363940
F 84.659883 55.310556 22.193048
F 84.659883 55.310556 44.022155
F 57.924780 16.721796 0.363939
F 57.924780 16.721796 22.193047
F 57.924780 16.721796 44.022154
F 57.924780 39.875053 0.363939
F 57.924780 39.875053 22.193047
F 57.924780 39.875053 44.022154
F 57.924780 63.028311 0.363939
F 57.924780 63.028311 22.193047
F 57.924780 63.028311 44.022154
F 84.659883 16.721796 0.363939
F 84.659883 16.721796 22.193047
F 84.659883 16.721796 44.022154
F 84.659883 39.875053 0.363939
F 84.659883 39.875053 22.193047
F 84.659883 39.875053 44.022154
F 84.659883 63.028311 0.363939
F 84.659883 63.028311 22.193047
F 84.659883 63.028311 44.022154
F 66.836479 1.286290 0.363940
F 66.836479 1.286290 22.193047
F 66.836479 1.286290 44.022154
F 66.836479 24.439547 0.363940
F 66.836479 24.439547 22.193047
F 66.836479 24.439547 44.022154
F 66.836479 47.592805 0.363940
F 66.836479 47.592805 22.193047
F 66.836479 47.592805 44.022154
F 93.571582 1.286290 0.363940
F 93.571582 1.286290 22.193047
F 93.571582 1.286290 44.022154
F 93.571582 24.439547 0.363940
F 93.571582 24.439547 22.193047
F 93.571582 24.439547 44.022154
F 93.571582 47.592805 0.363940
F 93.571582 47.592805 22.193047
F 93.571582 47.592805 44.022154
F 66.836479 9.004039 0.363940
F 66.836479 9.004039 22.193047
F 66.836479 9.004039 44.022154
F 66.836479 32.157297 0.363940
F 66.836479 32.157297 22.193047
F 66.836479 32.157297 44.022154
F 66.836479 55.310554 0.363940
F 66.836479 55.310554 22.193047
F 66.836479 55.310554 44.022154
F 93.571582 9.004039 0.363940
F 93.571582 9.004039 22.193047
F 93.571582 9.004039 44.022154
F 93.571582 32.157297 0.363940
F 93.571582 32.157297 22.193047
F 93.571582 32.157297 44.022154
F 93.571582 55.310554 0.363940
F 93.571582 55.310554 22.193047
F 93.571582 55.310554 44.022154
F 66.836479 16.721795 0.363939
F 66.836479 16.721795 22.193046
F 66.836479 16.721795 44.022154
F 66.836479 39.875052 0.363939
F 66.836479 39.875052 22.193046
F 66.836479 39.875052 44.022154
F 66.836479 63.028310 0.363939
F 66.836479 63.028310 22.193046
F 66.836479 63.028310 44.022154
F 93.571582 16.721795 0.363939
F 93.571582 16.721795 22.193046
F 93.571582 16.721795 44.022154
F 93.571582 39.875052 0.363939
F 93.571582 39.875052 22.193046
F 93.571582 39.875052 44.022154
F 93.571582 63.028310 0.363939
F 93.571582 63.028310 22.193046
F 93.571582 63.028310 44.022154
F 75.748186 1.286290 0.363940
F 75.748186 1.286290 22.193047
F 75.748186 1.286290 44.022154
F 75.748186 24.439548 0.363940
F 75.748186 24.439548 22.193047
F 75.748186 24.439548 44.022154
F 75.748186 47.592805 0.363940
F 75.748186 47.592805 22.193047
F 75.748186 47.592805 44.022154
F 102.483289 1.286290 0.363940
F 102.483289 1.286290 22.193047
F 102.483289 1.286290 44.022154
F 102.483289 24.439548 0.363940
F 102.483289 24.439548 22.193047
F 102.483289 24.439548 44.022154
F 102.483289 47.592805 0.363940
F 102.483289 47.592805 22.193047
F 102.483289 47.592805 44.022154
F 75.748186 9.004039 0.363940
F 75.748186 9.004039 22.193047
F 75.748186 9.004039 44.022155
F 75.748186 32.157297 0.363940
F 75.748186 32.157297 22.193047
F 75.748186 32.157297 44.022155
F 75.748186 55.310555 0.363940
F 75.748186 55.310555 22.193047
F 75.748186 55.310555 44.022155
F 102.483289 9.004039 0.363940
F 102.483289 9.004039 22.193047
F 102.483289 9.004039 44.022155
F 102.483289 32.157297 0.363940
F 102.483289 32.157297 22.193047
F 102.483289 32.157297 44.022155
F 102.483289 55.310555 0.363940
F 102.483289 55.310555 22.193047
F 102.483289 55.310555 44.022155
F 75.748186 16.721795 0.363939
F 75.748186 16.721795 22.193046
F 75.748186 16.721795 44.022154
F 75.748186 39.875052 0.363939
F 75.748186 39.875052 22.193046
F 75.748186 39.875052 44.022154
F 75.748186 63.028310 0.363939
F 75.748186 63.028310 22.193046
F 75.748186 63.028310 44.022154
F 102.483289 16.721795 0.363939
F 102.483289 16.721795 22.193046
F 102.483289 16.721795 44.022154
F 102.483289 39.875052 0.363939
F 102.483289 39.875052 22.193046
F 102.483289 39.875052 44.022154
F 102.483289 63.028310 0.363939
F 102.483289 63.028310 22.193046
F 102.483289 63.028310 44.022154
F 60.152717 7.717750 4.002125
F 60.152717 7.717750 25.831232
F 60.152717 7.717750 47.660340
F 60.152717 30.871007 4.002125
F 60.152717 30.871007 25.831232
F 60.152717 30.871007 47.660340
F 60.152717 54.024265 4.002125
F 60.152717 54.024265 25.831232
F 60.152717 54.024265 47.660340
F 86.887820 7.717750 4.002125
F 86.887820 7.717750 25.831232
F 86.887820 7.717750 47.660340
F 86.887820 30.871007 4.002125
F 86.887820 30.871007 25.831232
F 86.887820 30.871007 47.660340
F 86.887820 54.024265 4.002125
F 86.887820 54.024265 25.831232
F 86.887820 54.024265 47.660340
F 60.152717 15.435502 4.002124
F 60.152717 15.435502 25.831231
F 60.152717 15.435502 47.660339
F 60.152717 38.588760 4.002124
F 60.152717 38.588760 25.831231
F 60.152717 38.588760 47.660339
F 60.152717 61.742018 4.002124
F 60.152717 61.742018 25.831231
F 60.152717 61.742018 47.660339
F 86.887820 15.435502 4.002124
F 86.887820 15.435502 25.831231
F 86.887820 15.435502 47.660339
F 86.887820 38.588760 4.002124
F 86.887820 38.588760 25.831231
F 86.887820 38.588760 47.660339
F 86.887820 61.742018 4.002124
F 86.887820 61.742018 25.831231
F 86.887820 61.742018 47.660339
F 60.152717 0.000000 4.002125
F 60.152717 0.000000 25.831232
F 60.152717 0.000000 47.660340
F 60.152717 23.153258 4.002125
F 60.152717 23.153258 25.831232
F 60.152717 23.153258 47.660340
F 60.152717 46.306515 4.002125
F 60.152717 46.306515 25.831232
F 60.152717 46.306515 47.660340
F 86.887820 0.000000 4.002125
F 86.887820 0.000000 25.831232
F 86.887820 0.000000 47.660340
F 86.887820 23.153258 4.002125
F 86.887820 23.153258 25.831232
F 86.887820 23.153258 47.660340
F 86.887820 46.306515 4.002125
F 86.887820 46.306515 25.831232
F 86.887820 46.306515 47.660340
F 69.064418 7.717750 4.002124
F 69.064418 7.717750 25.831232
F 69.064418 7.717750 47.660339
F 69.064418 30.871008 4.002124
F 69.064418 30.871008 25.831232
F 69.064418 30.871008 47.660339
F 69.064418 54.024265 4.002124
F 69.064418 54.024265 25.831232
F 69.064418 54.024265 47.660339
F 95.799522 7.717750 4.002124
F 95.799522 7.717750 25.831232
F 95.799522 7.717750 47.660339
F 95.799522 30.871008 4.002124
F 95.799522 30.871008 25.831232
F 95.799522 30.871008 47.660339
F 95.799522 54.024265 4.002124
F 95.799522 54.024265 25.831232
F 95.799522 54.024265 47.660339
F 69.064418 15.435503 4.002123
F 69.064418 15.435503 25.831230
F 69.064418 15.435503 47.660338
F 69.064418 38.588760 4.002123
F 69.064418 38.588760 25.831230
F 69.064418 38.588760 47.660338
F 69.064418 61.742018 4.002123
F 69.064418 61.742018 25.831230
F 69.064418 61.742018 47.660338
F 95.799522 15.435503 4.002123
F 95.799522 15.435503 25.831230
F 95.799522 15.435503 47.660338
F 95.799522 38.588760 4.002123
F 95.799522 38.588760 25.831230
F 95.799522 38.588760 47.660338
F 95.799522 61.742018 4.002123
F 95.799522 61.742018 25.831230
F 95.799522 61.742018 47.660338
F 69.064418 0.000001 4.002124
F 69.064418 0.000001 25.831231
F 69.064418 0.000001 47.660339
F 69.064418 23.153258 4.002124
F 69.064418 23.153258 25.831231
F 69.064418 23.153258 47.660339
F 69.064418 46.306516 4.002124
F 69.064418 46.306516 25.831231
F 69.064418 46.306516 47.660339
F 95.799522 0.000001 4.002124
F 95.799522 0.000001 25.831231
F 95.799522 0.000001 47.660339
F 95.799522 23.153258 4.002124
F 95.799522 23.153258 25.831231
F 95.799522 23.153258 47.660339
F 95.799522 46.306516 4.002124
F 95.799522 46.306516 25.831231
F 95.799522 46.306516 47.660339
F 77.976123 7.717750 4.002125
F 77.976123 7.717750 25.831232
F 77.976123 7.717750 47.660340
F 77.976123 30.871007 4.002125
F 77.976123 30.871007 25.831232
F 77.976123 30.871007 47.660340
F 77.976123 54.024265 4.002125
F 77.976123 54.024265 25.831232
F 77.976123 54.024265 47.660340
F 104.711226 7.717750 4.002125
F 104.711226 7.717750 25.831232
F 104.711226 7.717750 47.660340
F 104.711226 30.871007 4.002125
F 104.711226 30.871007 25.831232
F 104.711226 30.871007 47.660340
F 104.711226 54.024265 4.002125
F 104.711226 54.024265 25.831232
F 104.711226 54.024265 47.660340
F 77.976123 15.435502 4.002124
F 77.976123 15.435502 25.831231
F 77.976123 15.435502 47.660339
F 77.976123 38.588760 4.002124
F 77.976123 38.588760 25.831231
F 77.976123 38.588760 47.660339
F 77.976123 61.742018 4.002124
F 77.976123 61.742018 25.831231
F 77.976123 61.742018 47.660339
F 104.711226 15.435502 4.002124
F 104.711226 15.435502 25.831231
F 104.711226 15.435502 47.660339
F 104.711226 38.588760 4.002124
F 104.711226 38.588760 25.831231
F 104.711226 38.588760 47.660339
F 104.711226 61.742018 4.002124
F 104.711226 61.742018 25.831231
F 104.711226 61.742018 47.660339
F 77.976123 0.000000 4.002125
F 77.976123 0.000000 25.831232
F 77.976123 0.000000 47.660340
F 77.976123 23.153258 4.002125
F 77.976123 23.153258 25.831232
F 77.976123 23.153258 47.660340
F 77.976123 46.306515 4.002125
F 77.976123 46.306515 25.831232
F 77.976123 46.306515 47.660340
F 104.711226 0.000000 4.002125
F 104.711226 0.000000 25.831232
F 104.711226 0.000000 47.660340
F 104.711226 23.153258 4.002125
F 104.711226 23.153258 25.831232
F 104.711226 23.153258 47.660340
F 104.711226 46.306515 4.002125
F 104.711226 46.306515 25.831232
F 104.711226 46.306515 47.660340
F 60.152702 5.145165 0.363941
F 60.152702 5.145165 22.193048
F 60.152702 5.145165 44.022155
F 60.152702 28.298423 0.363941
F 60.152702 28.298423 22.193048
F 60.152702 28.298423 44.022155
F 60.152702 51.451680 0.363941
F 60.152702 51.451680 22.193048
F 60.152702 51.451680 44.022155
F 86.887805 5.145165 0.363941
F 86.887805 5.145165 22.193048
F 86.887805 5.145165 44.022155
F 86.887805 28.298423 0.363941
F 86.887805 28.298423 22.193048
F 86.887805 28.298423 44.022155
F 86.887805 51.451680 0.363941
F 86.887805 51.451680 22.193048
F 86.887805 51.451680 44.022155
F 60.152702 12.862918 0.363940
F 60.152702 12.862918 22.193047
F 60.152702 12.862918 44.022154
F 60.152702 36.016175 0.363940
F 60.152702 36.016175 22.193047
F 60.152702 36.016175 44.022154
F 60.152702 59.169433 0.363940
F 60.152702 59.169433 22.193047
F 60.152702 59.169433 44.022154
F 86.887805 12.862918 0.363940
F 86.887805 12.862918 22.193047
F 86.887805 12.862918 44.022154
F 86.887805 36.016175 0.363940
F 86.887805 36.016175 22.193047
F 86.887805 36.016175 44.022154
F 86.887805 59.169433 0.363940
F 86.887805 59.169433 22.193047
F 86.887805 59.169433 44.022154
F 60.152702 20.580673 0.363940
F 60.152702 20.580673 22.193048
F 60.152702 20.580673 44.022155
F 60.152702 43.733930 0.363940
F 60.152702 43.733930 22.193048
F 60.152702 43.733930 44.022155
F 60.152702 66.887188 0.363940
F 60.152702 66.887188 22.193048
F 60.152702 66.887188 44.022155
F 86.887805 20.580673 0.363940
F 86.887805 20.580673 22.193048
F 86.887805 20.580673 44.022155
F 86.887805 43.733930 0.363940
F 86.887805 43.733930 22.193048
F 86.887805 43.733930 44.022155
F 86.887805 66.887188 0.363940
F 86.887805 66.887188 22.193048
F 86.887805 66.887188 44.022155
F 69.064404 5.145164 0.363939
F 69.064404 5.145164 22.193047
F 69.064404 5.145164 44.022154
F 69.064404 28.298421 0.363939
F 69.064404 28.298421 22.193047
F 69.064404 28.298421 44.022154
F 69.064404 51.451679 0.363939
F 69.064404 51.451679 22.193047
F 69.064404 51.451679 44.022154
F 95.799508 5.145164 0.363939
F 95.799508 5.145164 22.193047
F 95.799508 5.145164 44.022154
F 95.799508 28.298421 0.363939
F 95.799508 28.298421 22.193047
F 95.799508 28.298421 44.022154
F 95.799508 51.451679 0.363939
F 95.799508 51.451679 22.193047
F 95.799508 51.451679 44.022154
F 69.064404 12.862916 0.363938
F 69.064404 12.862916 22.193046
F 69.064404 12.862916 44.022153
F 69.064404 36.016174 0.363938
F 69.064404 36.016174 22.193046
F 69.064404 36.016174 44.022153
F 69.064404 59.169431 0.363938
F 69.064404 59.169431 22.193046
F 69.064404 59.169431 44.022153
F 95.799508 12.862916 0.363938
F 95.799508 12.862916 22.193046
F 95.799508 12.862916 44.022153
F 95.799508 36.016174 0.363938
F 95.799508 36.016174 22.193046
F 95.799508 36.016174 44.022153
F 95.799508 59.169431 0.363938
F 95.799508 59.169431 22.193046
F 95.799508 59.169431 44.022153
F 69.064404 20.580671 0.363939
F 69.064404 20.580671 22.193046
F 69.064404 20.580671 44.022154
F 69.064404 43.733929 0.363939
F 69.064404 43.733929 22.193046
F 69.064404 43.733929 44.022154
F 69.064404 66.887186 0.363939
F 69.064404 66.887186 22.193046
F 69.064404 66.887186 44.022154
F 95.799508 20.580671 0.363939
F 95.799508 20.580671 22.193046
F 95.799508 20.580671 44.022154
F 95.799508 43.733929 0.363939
F 95.799508 43.733929 22.193046
F 95.799508 43.733929 44.022154
F 95.799508 66.887186 0.363939
F 95.799508 66.887186 22.193046
F 95.799508 66.887186 44.022154
F 77.976110 5.145165 0.363940
F 77.976110 5.145165 22.193048
F 77.976110 5.145165 44.022155
F 77.976110 28.298423 0.363940
F 77.976110 28.298423 22.193048
F 77.976110 28.298423 44.022155
F 77.976110 51.451680 0.363940
F 77.976110 51.451680 22.193048
F 77.976110 51.451680 44.022155
F 104.711213 5.145165 0.363940
F 104.711213 5.145165 22.193048
F 104.711213 5.145165 44.022155
F 104.711213 28.298423 0.363940
F 104.711213 28.298423 22.193048
F 104.711213 28.298423 44.022155
F 104.711213 51.451680 0.363940
F 104.711213 51.451680 22.193048
F 104.711213 51.451680 44.022155
F 77.976110 12.862917 0.363939
F 77.976110 12.862917 22.193047
F 77.976110 12.862917 44.022154
F 77.976110 36.016175 0.363939
F 77.976110 36.016175 22.193047
F 77.976110 36.016175 44.022154
F 77.976110 59.169432 0.363939
F 77.976110 59.169432 22.193047
F 77.976110 59.169432 44.022154
F 104.711213 12.862917 0.363939
F 104.711213 12.862917 22.193047
F 104.711213 12.862917 44.022154
F 104.711213 36.016175 0.363939
F 104.711213 36.016175 22.193047
F 104.711213 36.016175 44.022154
F 104.711213 59.169432 0.363939
F 104.711213 59.169432 22.193047
F 104.711213 59.169432 44.022154
F 77.976110 20.580673 0.363940
F 77.976110 20.580673 22.193048
F 77.976110 20.580673 44.022155
F 77.976110 43.733930 0.363940
F 77.976110 43.733930 22.193048
F 77.976110 43.733930 44.022155
F 77.976110 66.887188 0.363940
F 77.976110 66.887188 22.193048
F 77.976110 66.887188 44.022155
F 104.711213 20.580673 0.363940
F 104.711213 20.580673 22.193048
F 104.711213 20.580673 44.022155
F 104.711213 43.733930 0.363940
F 104.711213 43.733930 22.193048
F 104.711213 43.733930 44.022155
F 104.711213 66.887188 0.363940
F 104.711213 66.887188 22.193048
F 104.711213 66.887188 44.022155
F 60.152714 5.145165 3.092578
F 60.152714 5.145165 24.921685
F 60.152714 5.145165 46.750792
F 60.152714 28.298423 3.092578
F 60.152714 28.298423 24.921685
F 60.152714 28.298423 46.750792
F 60.152714 51.451680 3.092578
F 60.152714 51.451680 24.921685
F 60.152714 51.451680 46.750792
F 86.887818 5.145165 3.092578
F 86.887818 5.145165 24.921685
F 86.887818 5.145165 46.750792
F 86.887818 28.298423 3.092578
F 86.887818 28.298423 24.921685
F 86.887818 28.298423 46.750792
F 86.887818 51.451680 3.092578
F 86.887818 51.451680 24.921685
F 86.887818 51.451680 46.750792
F 60.152714 12.862917 3.092578
F 60.152714 12.862917 24.921686
F 60.152714 12.862917 46.750793
F 60.152714 36.016175 3.092578
F 60.152714 36.016175 24.921686
F 60.152714 36.016175 46.750793
F 60.152714 59.169432 3.092578
F 60.152714 59.169432 24.921686
F 60.152714 59.169432 46.750793
F 86.887818 12.862917 3.092578
F 86.887818 12.862917 24.921686
F 86.887818 12.862917 46.750793
F 86.887818 36.016175 3.092578
F 86.887818 36.016175 24.921686
F 86.887818 36.016175 46.750793
F 86.887818 59.169432 3.092578
F 86.887818 59.169432 24.921686
F 86.887818 59.169432 46.750793
F 60.152714 20.580673 3.092578
F 60.152714 20.580673 24.921685
F 60.152714 20.580673 46.750793
F 60.152714 43.733930 3.092578
F 60.152714 43.733930 24.921685
F 60.152714 43.733930 46.750793
F 60.152714 66.887188 3.092578
F 60.152714 66.887188 24.921685
F 60.152714 66.887188 46.750793
F 86.887818 20.580673 3.092578
F 86.887818 20.580673 24.921685
F 86.887818 20.580673 46.750793
F 86.887818 43.733930 3.092578
F 86.887818 43.733930 24.921685
F 86.887818 43.733930 46.750793
F 86.887818 66.887188 3.092578
F 86.887818 66.887188 24.921685
F 86.887818 66.887188 46.750793
F 69.064417 5.145164 3.092579
F 69.064417 5.145164 24.921686
F 69.064417 5.145164 46.750793
F 69.064417 28.298422 3.092579
F 69.064417 28.298422 24.921686
F 69.064417 28.298422 46.750793
F 69.064417 51.451679 3.092579
F 69.064417 51.451679 24.921686
F 69.064417 51.451679 46.750793
F 95.799520 5.145164 3.092579
F 95.799520 5.145164 24.921686
F 95.799520 5.145164 46.750793
F 95.799520 28.298422 3.092579
F 95.799520 28.298422 24.921686
F 95.799520 28.298422 46.750793
F 95.799520 51.451679 3.092579
F 95.799520 51.451679 24.921686
F 95.799520 51.451679 46.750793
F 69.064417 12.862917 3.092579
F 69.064417 12.862917 24.921687
F 69.064417 12.862917 46.750794
F 69.064417 36.016174 3.092579
F 69.064417 36.016174 24.921687
F 69.064417 36.016174 46.750794
F 69.064417 59.169432 3.092579
F 69.064417 59.169432 24.921687
F 69.064417 59.169432 46.750794
F 95.799520 12.862917 3.092579
F 95.799520 12.862917 24.921687
F 95.799520 12.862917 46.750794
F 95.799520 36.016174 3.092579
F 95.799520 36.016174 24.921687
F 95.799520 36.016174 46.750794
F 95.799520 59.169432 3.092579
F 95.799520 59.169432 24.921687
F 95.799520 59.169432 46.750794
F 69.064417 20.580672 3.092579
F 69.064417 20.580672 24.921686
F 69.064417 20.580672 46.750794
F 69.064417 43.733929 3.092579
F 69.064417 43.733929 24.921686
F 69.064417 43.733929 46.750794
F 69.064417 66.887187 3.092579
F 69.064417 66.887187 24.921686
F 69.064417 66.887187 46.750794
F 95.799520 20.580672 3.092579
F 95.799520 20.580672 24.921686
F 95.799520 20.580672 46.750794
F 95.799520 43.733929 3.092579
F 95.799520 43.733929 24.921686
F 95.799520 43.733929 46.750794
F 95.799520 66.887187 3.092579
F 95.799520 66.887187 24.921686
F 95.799520 66.887187 46.750794
F 77.976121 5.145165 3.092577
F 77.976121 5.145165 24.921685
F 77.976121 5.145165 46.750792
F 77.976121 28.298423 3.092577
F 77.976121 28.298423 24.921685
F 77.976121 28.298423 46.750792
F 77.976121 51.451680 3.092577
F 77.976121 51.451680 24.921685
F 77.976121 51.451680 46.750792
F 104.711224 5.145165 3.092577
F 104.711224 5.145165 24.921685
F 104.711224 5.145165 46.750792
F 104.711224 28.298423 3.092577
F 104.711224 28.298423 24.921685
F 104.711224 28.298423 46.750792
F 104.711224 51.451680 3.092577
F 104.711224 51.451680 24.921685
F 104.711224 51.451680 46.750792
F 77.976121 12.862917 3.092578
F 77.976121 12.862917 24.921686
F 77.976121 12.862917 46.750793
F 77.976121 36.016175 3.092578
F 77.976121 36.016175 24.921686
F 77.976121 36.016175 46.750793
F 77.976121 59.169432 3.092578
F 77.976121 59.169432 24.921686
F 77.976121 59.169432 46.750793
F 104.711224 12.862917 3.092578
F 104.711224 12.862917 24.921686
F 104.711224 12.862917 46.750793
F 104.711224 36.016175 3.092578
F 104.711224 36.016175 24.921686
F 104.711224 36.016175 46.750793
F 104.711224 59.169432 3.092578
F 104.711224 59.169432 24.921686
F 104.711224 59.169432 46.750793
F 77.976121 20.580672 3.092578
F 77.976121 20.580672 24.921685
F 77.976121 20.580672 46.750792
F 77.976121 43.733930 3.092578
F 77.976121 43.733930 24.921685
F 77.976121 43.733930 46.750792
F 77.976121 66.887188 3.092578
F 77.976121 66.887188 24.921685
F 77.976121 66.887188 46.750792
F 104.711224 20.580672 3.092578
F 104.711224 20.580672 24.921685
F 104.711224 20.580672 46.750792
F 104.711224 43.733930 3.092578
F 104.711224 43.733930 24.921685
F 104.711224 43.733930 46.750792
F 104.711224 66.887188 3.092578
F 104.711224 66.887188 24.921685
F 104.711224 66.887188 46.750792
F 60.152704 7.717749 6.730762
F 60.152704 7.717749 28.559870
F 60.152704 7.717749 50.388977
F 60.152704 30.871007 6.730762
F 60.152704 30.871007 28.559870
F 60.152704 30.871007 50.388977
F 60.152704 54.024264 6.730762
F 60.152704 54.024264 28.559870
F 60.152704 54.024264 50.388977
F 86.887807 7.717749 6.730762
F 86.887807 7.717749 28.559870
F 86.887807 7.717749 50.388977
F 86.887807 30.871007 6.730762
F 86.887807 30.871007 28.559870
F 86.887807 30.871007 50.388977
F 86.887807 54.024264 6.730762
F 86.887807 54.024264 28.559870
F 86.887807 54.024264 50.388977
F 60.152704 15.435502 6.730763
F 60.152704 15.435502 28.559871
F 60.152704 15.435502 50.388978
F 60.152704 38.588760 6.730763
F 60.152704 38.588760 28.559871
F 60.152704 38.588760 50.388978
F 60.152704 61.742017 6.730763
F 60.152704 61.742017 28.559871
F 60.152704 61.742017 50.388978
F 86.887807 15.435502 6.730763
F 86.887807 15.435502 28.559871
F 86.887807 15.435502 50.388978
F 86.887807 38.588760 6.730763
F 86.887807 38.588760 28.559871
F 86.887807 38.588760 50.388978
F 86.887807 61.742017 6.730763
F 86.887807 61.742017 28.559871
F 86.887807 61.742017 50.388978
F 60.152704 0.000000 6.730762
F 60.152704 0.000000 28.559870
F 60.152704 0.000000 50.388977
F 60.152704 23.153257 6.730762
F 60.152704 23.153257 28.559870
F 60.152704 23.153257 50.388977
F 60.152704 46.306515 6.730762
F 60.152704 46.306515 28.559870
F 60.152704 46.306515 50.388977
F 86.887807 0.000000 6.730762
F 86.887807 0.000000 28.559870
F 86.887807 0.000000 50.388977
F 86.887807 23.153257 6.730762
F 86.887807 23.153257 28.559870
F 86.887807 23.153257 50.388977
F 86.887807 46.306515 6.730762
F 86.887807 46.306515 28.559870
F 86.887807 46.306515 50.388977
F 69.064406 7.717751 6.730763
F 69.064406 7.717751 28.559871
F 69.064406 7.717751 50.388978
F 69.064406 30.871008 6.730763
F 69.064406 30.871008 28.559871
F 69.064406 30.871008 50.388978
F 69.064406 54.024266 6.730763
F 69.064406 54.024266 28.559871
F 69.064406 54.024266 50.388978
F 95.799509 7.717751 6.730763
F 95.799509 7.717751 28.559871
F 95.799509 7.717751 50.388978
F 95.799509 30.871008 6.730763
F 95.799509 30.871008 28.559871
F 95.799509 30.871008 50.388978
F 95.799509 54.024266 6.730763
F 95.799509 54.024266 28.559871
F 95.799509 54.024266 50.388978
F 69.064406 15.435503 6.730764
F 69.064406 15.435503 28.559872
F 69.064406 15.435503 50.388979
F 69.064406 38.588761 6.730764
F 69.064406 38.588761 28.559872
F 69.064406 38.588761 50.388979
F 69.064406 61.742018 6.730764
F 69.064406 61.742018 28.559872
F 69.064406 61.742018 50.388979
F 95.799509 15.435503 6.730764
F 95.799509 15.435503 28.559872
F 95.799509 15.435503 50.388979
F 95.799509 38.588761 6.730764
F 95.799509 38.588761 28.559872
F 95.799509 38.588761 50.388979
F 95.799509 61.742018 6.730764
F 95.799509 61.742018 28.559872
F 95.799509 61.742018 50.388979
F 69.064406 0.000001 6.730763
F 69.064406 0.000001 28.559871
F 69.064406 0.000001 50.388978
F 69.064406 23.153259 6.730763
F 69.064406 23.153259 28.559871
F 69.064406 23.153259 50.388978
F 69.064406 46.306516 6.730763
F 69.064406 46.306516 28.559871
F 69.064406 46.306516 50.388978
F 95.799509 0.000001 6.730763
F 95.799509 0.000001 28.559871
F 95.799509 0.000001 50.388978
F 95.799509 23.153259 6.730763
F 95.799509 23.153259 28.559871
F 95.799509 23.153259 50.388978
F 95.799509 46.306516 6.730763
F 95.799509 46.306516 28.559871
F 95.799509 46.306516 50.388978
F 77.976111 7.717750 6.730762
F 77.976111 7.717750 28.559870
F 77.976111 7.717750 50.388977
F 77.976111 30.871007 6.730762
F 77.976111 30.871007 28.559870
F 77.976111 30.871007 50.388977
F 77.976111 54.024265 6.730762
F 77.976111 54.024265 28.559870
F 77.976111 54.024265 50.388977
F 104.711215 7.717750 6.730762
F 104.711215 7.717750 28.559870
F 104.711215 7.717750 50.388977
F 104.711215 30.871007 6.730762
F 104.711215 30.871007 28.559870
F 104.711215 30.871007 50.388977
F 104.711215 54.024265 6.730762
F 104.711215 54.024265 28.559870
F 104.711215 54.024265 50.388977
F 77.976111 15.435502 6.730763
F 77.976111 15.435502 28.559871
F 77.976111 15.435502 50.388978
F 77.976111 38.588760 6.730763
F 77.976111 38.588760 28.559871
F 77.976111 38.588760 50.388978
F 77.976111 61.742017 6.730763
F 77.976111 61.742017 28.559871
F 77.976111 61.742017 50.388978
F 104.711215 15.435502 6.730763
F 104.711215 15.435502 28.559871
F 104.711215 15.435502 50.388978
F 104.711215 38.588760 6.730763
F 104.711215 38.588760 28.559871
F 104.711215 38.588760 50.388978
F 104.711215 61.742017 6.730763
F 104.711215 61.742017 28.559871
F 104.711215 61.742017 50.388978
F 77.976111 0.000000 6.730762
F 77.976111 0.000000 28.559870
F 77.976111 0.000000 50.388977
F 77.976111 23.153258 6.730762
F 77.976111 23.153258 28.559870
F 77.976111 23.153258 50.388977
F 77.976111 46.306515 6.730762
F 77.976111 46.306515 28.559870
F 77.976111 46.306515 50.388977
F 104.711215 0.000000 6.730762
F 104.711215 0.000000 28.559870
F 104.711215 0.000000 50.388977
F 104.711215 23.153258 6.730762
F 104.711215 23.153258 28.559870
F 104.711215 23.153258 50.388977
F 104.711215 46.306515 6.730762
F 104.711215 46.306515 28.559870
F 104.711215 46.306515 50.388977
F 53.468944 1.286291 10.368947
F 53.468944 1.286291 32.198054
F 53.468944 1.286291 54.027161
F 53.468944 24.439548 10.368947
F 53.468944 24.439548 32.198054
F 53.468944 24.439548 54.027161
F 53.468944 47.592806 10.368947
F 53.468944 47.592806 32.198054
F 53.468944 47.592806 54.027161
F 80.204048 1.286291 10.368947
F 80.204048 1.286291 32.198054
F 80.204048 1.286291 54.027161
F 80.204048 24.439548 10.368947
F 80.204048 24.439548 32.198054
F 80.204048 24.439548 54.027161
F 80.204048 47.592806 10.368947
F 80.204048 47.592806 32.198054
F 80.204048 47.592806 54.027161
F 53.468944 9.004040 10.368947
F 53.468944 9.004040 32.198054
F 53.468944 9.004040 54.027161
F 53.468944 32.157298 10.368947
F 53.468944 32.157298 32.198054
F 53.468944 32.157298 54.027161
F 53.468944 55.310555 10.368947
F 53.468944 55.310555 32.198054
F 53.468944 55.310555 54.027161
F 80.204048 9.004040 10.368947
F 80.204048 9.004040 32.198054
F 80.204048 9.004040 54.027161
F 80.204048 32.157298 10.368947
F 80.204048 32.157298 32.198054
F 80.204048 32.157298 54.027161
F 80.204048 55.310555 10.368947
F 80.204048 55.310555 32.198054
F 80.204048 55.310555 54.027161
F 53.468944 16.721795 10.368947
F 53.468944 16.721795 32.198055
F 53.468944 16.721795 54.027162
F 53.468944 39.875053 10.368947
F 53.468944 39.875053 32.198055
F 53.468944 39.875053 54.027162
F 53.468944 63.028310 10.368947
F 53.468944 63.028310 32.198055
F 53.468944 63.028310 54.027162
F 80.204048 16.721795 10.368947
F 80.204048 16.721795 32.198055
F 80.204048 16.721795 54.027162
F 80.204048 39.875053 10.368947
F 80.204048 39.875053 32.198055
F 80.204048 39.875053 54.027162
F 80.204048 63.028310 10.368947
F 80.204048 63.028310 32.198055
F 80.204048 63.028310 54.027162
F 62.380642 1.286291 10.368947
F 62.380642 1.286291 32.198054
F 62.380642 1.286291 54.027162
F 62.380642 24.439548 10.368947
F 62.380642 24.439548 32.198054
F 62.380642 24.439548 54.027162
F 62.380642 47.592806 10.368947
F 62.380642 47.592806 32.198054
F 62.380642 47.592806 54.027162
F 89.115745 1.286291 10.368947
F 89.115745 1.286291 32.198054
F 89.115745 1.286291 54.027162
F 89.115745 24.439548 10.368947
F 89.115745 24.439548 32.198054
F 89.115745 24.439548 54.027162
F 89.115745 47.592806 10.368947
F 89.115745 47.592806 32.198054
F 89.115745 47.592806 54.027162
F 62.380642 9.004040 10.368947
F 62.380642 9.004040 32.198054
F 62.380642 9.004040 54.027162
F 62.380642 32.157298 10.368947
F 62.380642 32.157298 32.198054
F 62.380642 32.157298 54.027162
F 62.380642 55.310555 10.368947
F 62.380642 55.310555 32.198054
F 62.380642 55.310555 54.027162
F 89.115745 9.004040 10.368947
F 89.115745 9.004040 32.198054
F 89.115745 9.004040 54.027162
F 89.115745 32.157298 10.368947
F 89.115745 32.157298 32.198054
F 89.115745 32.157298 54.027162
F 89.115745 55.310555 10.368947
F 89.115745 55.310555 32.198054
F 89.115745 55.310555 54.027162
F 62.380642 16.721795 10.368948
F 62.380642 16.721795 32.198055
F 62.380642 16.721795 54.027162
F 62.380642 39.875053 10.368948
F 62.380642 39.875053 32.198055
F 62.380642 39.875053 54.027162
F 62.380642 63.028310 10.368948
F 62.380642 63.028310 32.198055
F 62.380642 63.028310 54.027162
F 89.115745 16.721795 10.368948
F 89.115745 16.721795 32.198055
F 89.115745 16.721795 54.027162
F 89.115745 39.875053 10.368948
F 89.115745 39.875053 32.198055
F 89.115745 39.875053 54.027162
F 89.115745 63.028310 10.368948
F 89.115745 63.028310 32.198055
F 89.115745 63.028310 54.027162
F 71.292345 1.286290 10.368948
F 71.292345 1.286290 32.198055
F 71.292345 1.286290 54.027163
F 71.292345 24.439547 10.368948
F 71.292345 24.439547 32.198055
F 71.292345 24.439547 54.027163
F 71.292345 47.592805 10.368948
F 71.292345 47.592805 32.198055
F 71.292345 47.592805 54.027163
F 98.027448 1.286290 10.368948
F 98.027448 1.286290 32.198055
F 98.027448 1.286290 54.027163
F 98.027448 24.439547 10.368948
F 98.027448 24.439547 32.198055
F 98.027448 24.439547 54.027163
F 98.027448 47.592805 10.368948
F 98.027448 47.592805 32.198055
F 98.027448 47.592805 54.027163
F 71.292345 9.004039 10.368948
F 71.292345 9.004039 32.198055
F 71.292345 9.004039 54.027163
F 71.292345 32.157297 10.368948
F 71.292345 32.157297 32.198055
F 71.292345 32.157297 54.027163
F 71.292345 55.310554 10.368948
F 71.292345 55.310554 32.198055
F 71.292345 55.310554 54.027163
F 98.027448 9.004039 10.368948
F 98.027448 9.004039 32.198055
F 98.027448 9.004039 54.027163
F 98.027448 32.157297 10.368948
F 98.027448 32.157297 32.198055
F 98.027448 32.157297 54.027163
F 98.027448 55.310554 10.368948
F 98.027448 55.310554 32.198055
F 98.027448 55.310554 54.027163
F 71.292345 16.721795 10.368949
F 71.292345 16.721795 32.198056
F 71.292345 16.721795 54.027163
F 71.292345 39.875052 10.368949
F 71.292345 39.875052 32.198056
F 71.292345 39.875052 54.027163
F 71.292345 63.028310 10.368949
F 71.292345 63.028310 32.198056
F 71.292345 63.028310 54.027163
F 98.027448 16.721795 10.368949
F 98.027448 16.721795 32.198056
F 98.027448 16.721795 54.027163
F 98.027448 39.875052 10.368949
F 98.027448 39.875052 32.198056
F 98.027448 39.875052 54.027163
F 98.027448 63.028310 10.368949
F 98.027448 63.028310 32.198056
F 98.027448 63.028310 54.027163
F 53.468931 3.858875 14.007130
F 53.468931 3.858875 35.836238
F 53.468931 3.858875 57.665345
F 53.468931 27.012132 14.007130
F 53.468931 27.012132 35.836238
F 53.468931 27.012132 57.665345
F 53.468931 50.165390 14.007130
F 53.468931 50.165390 35.836238
F 53.468931 50.165390 57.665345
F 80.204034 3.858875 14.007130
F 80.204034 3.858875 35.836238
F 80.204034 3.858875 57.665345
F 80.204034 27.012132 14.007130
F 80.204034 27.012132 35.836238
F 80.204034 27.012132 57.665345
F 80.204034 50.165390 14.007130
F 80.204034 50.165390 35.836238
F 80.204034 50.165390 57.665345
F 53.468931 11.576625 14.007131
F 53.468931 11.576625 35.836238
F 53.468931 11.576625 57.665345
F 53.468931 34.729882 14.007131
F 53.468931 34.729882 35.836238
F 53.468931 34.729882 57.665345
F 53.468931 57.883140 14.007131
F 53.468931 57.883140 35.836238
F 53.468931 57.883140 57.665345
F 80.204034 11.576625 14.007131
F 80.204034 11.576625 35.836238
F 80.204034 11.576625 57.665345
F 80.204034 34.729882 14.007131
F 80.204034 34.729882 35.836238
F 80.204034 34.729882 57.665345
F 80.204034 57.883140 14.007131
F 80.204034 57.883140 35.836238
F 80.204034 57.883140 57.665345
F 53.468931 19.294380 14.007131
F 53.468931 19.294380 35.836239
F 53.468931 19.294380 57.665346
F 53.468931 42.447638 14.007131
F 53.468931 42.447638 35.836239
F 53.468931 42.447638 57.665346
F 53.468931 65.600895 14.007131
F 53.468931 65.600895 35.836239
F 53.468931 65.600895 57.665346
F 80.204034 19.294380 14.007131
F 80.204034 19.294380 35.836239
F 80.204034 19.294380 57.665346
F 80.204034 42.447638 14.007131
F 80.204034 42.447638 35.836239
F 80.204034 42.447638 57.665346
F 80.204034 65.600895 14.007131
F 80.204034 65.600895 35.836239
F 80.204034 65.600895 57.665346
F 62.380626 3.858875 14.007131
F 62.380626 3.858875 35.836238
F 62.380626 3.858875 57.665346
F 62.380626 27.012133 14.007131
F 62.380626 27.012133 35.836238
F 62.380626 27.012133 57.665346
F 62.380626 50.165390 14.007131
F 62.380626 50.165390 35.836238
F 62.380626 50.165390 57.665346
F 89.115729 3.858875 14.007131
F 89.115729 3.858875 35.836238
F 89.115729 3.858875 57.665346
F 89.115729 27.012133 14.007131
F 89.115729 27.012133 35.836238
F 89.115729 27.012133 57.665346
F 89.115729 50.165390 14.007131
F 89.115729 50.165390 35.836238
F 89.115729 50.165390 57.665346
F 62.380626 11.576625 14.007131
F 62.380626 11.576625 35.836238
F 62.380626 11.576625 57.665346
F 62.380626 34.729883 14.007131
F 62.380626 34.729883 35.836238
F 62.380626 34.729883 57.665346
F 62.380626 57.883140 14.007131
F 62.380626 57.883140 35.836238
F 62.380626 57.883140 57.665346
F 89.115729 11.576625 14.007131
F 89.115729 11.576625 35.836238
F 89.115729 11.576625 57.665346
F 89.115729 34.729883 14.007131
F 89.115729 34.729883 35.836238
F 89.115729 34.729883 57.665346
F 89.115729 57.883140 14.007131
F 89.115729 57.883140 35.836238
F 89.115729 57.883140 57.665346
F 62.380626 19.294380 14.007131
F 62.380626 19.294380 35.836239
F 62.380626 19.294380 57.665346
F 62.380626 42.447638 14.007131
F 62.380626 42.447638 35.836239
F 62.380626 42.447638 57.665346
F 62.380626 65.600896 14.007131
F 62.380626 65.600896 35.836239
F 62.380626 65.600896 57.665346
F 89.115729 19.294380 14.007131
F 89.115729 19.294380 35.836239
F 89.115729 19.294380 57.665346
F 89.115729 42.447638 14.007131
F 89.115729 42.447638 35.836239
F 89.115729 42.447638 57.665346
F 89.115729 65.600896 14.007131
F 89.115729 65.600896 35.836239
F 89.115729 65.600896 57.665346
F 71.292331 3.858876 14.007132
F 71.292331 3.858876 35.836239
F 71.292331 3.858876 57.665347
F 71.292331 27.012134 14.007132
F 71.292331 27.012134 35.836239
F 71.292331 27.012134 57.665347
F 71.292331 50.165391 14.007132
F 71.292331 50.165391 35.836239
F 71.292331 50.165391 57.665347
F 98.027435 3.858876 14.007132
F 98.027435 3.858876 35.836239
F 98.027435 3.858876 57.665347
F 98.027435 27.012134 14.007132
F 98.027435 27.012134 35.836239
F 98.027435 27.012134 57.665347
F 98.027435 50.165391 14.007132
F 98.027435 50.165391 35.836239
F 98.027435 50.165391 57.665347
F 71.292331 11.576626 14.007132
F 71.292331 11.576626 35.836240
F 71.292331 11.576626 57.665347
F 71.292331 34.729884 14.007132
F 71.292331 34.729884 35.836240
F 71.292331 34.729884 57.665347
F 71.292331 57.883141 14.007132
F 71.292331 57.883141 35.836240
F 71.292331 57.883141 57.665347
F 98.027435 11.576626 14.007132
F 98.027435 11.576626 35.836240
F 98.027435 11.576626 57.665347
F 98.027435 34.729884 14.007132
F 98.027435 34.729884 35.836240
F 98.027435 34.729884 57.665347
F 98.027435 57.883141 14.007132
F 98.027435 57.883141 35.836240
F 98.027435 57.883141 57.665347
F 71.292331 19.294382 14.007133
F 71.292331 19.294382 35.836240
F 71.292331 19.294382 57.665347
F 71.292331 42.447639 14.007133
F 71.292331 42.447639 35.836240
F 71.292331 42.447639 57.665347
F 71.292331 65.600897 14.007133
F 71.292331 65.600897 35.836240
F 71.292331 65.600897 57.665347
F 98.027435 19.294382 14.007133
F 98.027435 19.294382 35.836240
F 98.027435 19.294382 57.665347
F 98.027435 42.447639 14.007133
F 98.027435 42.447639 35.836240
F 98.027435 42.447639 57.665347
F 98.027435 65.600897 14.007133
F 98.027435 65.600897 35.836240
F 98.027435 65.600897 57.665347
F 53.468942 3.858875 11.278493
F 53.468942 3.858875 33.107601
F 53.468942 3.858875 54.936708
F 53.468942 27.012133 11.278493
F 53.468942 27.012133 33.107601
F 53.468942 27.012133 54.936708
F 53.468942 50.165390 11.278493
F 53.468942 50.165390 33.107601
F 53.468942 50.165390 54.936708
F 80.204046 3.858875 11.278493
F 80.204046 3.858875 33.107601
F 80.204046 3.858875 54.936708
F 80.204046 27.012133 11.278493
F 80.204046 27.012133 33.107601
F 80.204046 27.012133 54.936708
F 80.204046 50.165390 11.278493
F 80.204046 50.165390 33.107601
F 80.204046 50.165390 54.936708
F 53.468942 11.576625 11.278493
F 53.468942 11.576625 33.107600
F 53.468942 11.576625 54.936708
F 53.468942 34.729883 11.278493
F 53.468942 34.729883 33.107600
F 53.468942 34.729883 54.936708
F 53.468942 57.883140 11.278493
F 53.468942 57.883140 33.107600
F 53.468942 57.883140 54.936708
F 80.204046 11.576625 11.278493
F 80.204046 11.576625 33.107600
F 80.204046 11.576625 54.936708
F 80.204046 34.729883 11.278493
F 80.204046 34.729883 33.107600
F 80.204046 34.729883 54.936708
F 80.204046 57.883140 11.278493
F 80.204046 57.883140 33.107600
F 80.204046 57.883140 54.936708
F 53.468942 19.294381 11.278492
F 53.468942 19.294381 33.107600
F 53.468942 19.294381 54.936707
F 53.468942 42.447638 11.278492
F 53.468942 42.447638 33.107600
F 53.468942 42.447638 54.936707
F 53.468942 65.600896 11.278492
F 53.468942 65.600896 33.107600
F 53.468942 65.600896 54.936707
F 80.204046 19.294381 11.278492
F 80.204046 19.294381 33.107600
F 80.204046 19.294381 54.936707
F 80.204046 42.447638 11.278492
F 80.204046 42.447638 33.107600
F 80.204046 42.447638 54.936707
F 80.204046 65.600896 11.278492
F 80.204046 65.600896 33.107600
F 80.204046 65.600896 54.936707
F 62.380639 3.858875 11.278493
F 62.380639 3.858875 33.107600
F 62.380639 3.858875 54.936708
F 62.380639 27.012133 11.278493
F 62.380639 27.012133 33.107600
F 62.380639 27.012133 54.936708
F 62.380639 50.165390 11.278493
F 62.380639 50.165390 33.107600
F 62.380639 50.165390 54.936708
F 89.115742 3.858875 11.278493
F 89.115742 3.858875 33.107600
F 89.115742 3.858875 54.936708
F 89.115742 27.012133 11.278493
F 89.115742 27.012133 33.107600
F 89.115742 27.012133 54.936708
F 89.115742 50.165390 11.278493
F 89.115742 50.165390 33.107600
F 89.115742 50.165390 54.936708
F 62.380639 11.576625 11.278493
F 62.380639 11.576625 33.107600
F 62.380639 11.576625 54.936708
F 62.380639 34.729883 11.278493
F 62.380639 34.729883 33.107600
F 62.380639 34.729883 54.936708
F 62.380639 57.883140 11.278493
F 62.380639 57.883140 33.107600
F 62.380639 57.883140 54.936708
F 89.115742 11.576625 11.278493
F 89.115742 11.576625 33.107600
F 89.115742 11.576625 54.936708
F 89.115742 34.729883 11.278493
F 89.115742 34.729883 33.107600
F 89.115742 34.729883 54.936708
F 89.115742 57.883140 11.278493
F 89.115742 57.883140 33.107600
F 89.115742 57.883140 54.936708
F 62.380639 19.294381 11.278492
F 62.380639 19.294381 33.107600
F 62.380639 19.294381 54.936707
F 62.380639 42.447638 11.278492
F 62.380639 42.447638 33.107600
F 62.380639 42.447638 54.936707
F 62.380639 65.600896 11.278492
F 62.380639 65.600896 33.107600
F 62.380639 65.600896 54.936707
F 89.115742 19.294381 11.278492
F 89.115742 19.294381 33.107600
F 89.115742 19.294381 54.936707
F 89.115742 42.447638 11.278492
F 89.115742 42.447638 33.107600
F 89.115742 42.447638 54.936707
F 89.115742 65.600896 11.278492
F 89.115742 65.600896 33.107600
F 89.115742 65.600896 54.936707
F 71.292343 3.858876 11.278492
F 71.292343 3.858876 33.107599
F 71.292343 3.858876 54.936707
F 71.292343 27.012133 11.278492
F 71.292343 27.012133 33.107599
F 71.292343 27.012133 54.936707
F 71.292343 50.165391 11.278492
F 71.292343 50.165391 33.107599
F 71.292343 50.165391 54.936707
F 98.027447 3.858876 11.278492
F 98.027447 3.858876 33.107599
F 98.027447 3.858876 54.936707
F 98.027447 27.012133 11.278492
F 98.027447 27.012133 33.107599
F 98.027447 27.012133 54.936707
F 98.027447 50.165391 11.278492
F 98.027447 50.165391 33.107599
F 98.027447 50.165391 54.936707
F 71.292343 11.576626 11.278492
F 71.292343 11.576626 33.107599
F 71.292343 11.576626 54.936707
F 71.292343 34.729883 11.278492
F 71.292343 34.729883 33.107599
F 71.292343 34.729883 54.936707
F 71.292343 57.883141 11.278492
F 71.292343 57.883141 33.107599
F 71.292343 57.883141 54.936707
F 98.027447 11.576626 11.278492
F 98.027447 11.576626 33.107599
F 98.027447 11.576626 54.936707
F 98.027447 34.729883 11.278492
F 98.027447 34.729883 33.107599
F 98.027447 34.729883 54.936707
F 98.027447 57.883141 11.278492
F 98.027447 57.883141 33.107599
F 98.027447 57.883141 54.936707
F 71.292343 19.294381 11.278491
F 71.292343 19.294381 33.107599
F 71.292343 19.294381 54.936706
F 71.292343 42.447639 11.278491
F 71.292343 42.447639 33.107599
F 71.292343 42.447639 54.936706
F 71.292343 65.600896 11.278491
F 71.292343 65.600896 33.107599
F 71.292343 65.600896 54.936706
F 98.027447 19.294381 11.278491
F 98.027447 19.294381 33.107599
F 98.027447 19.294381 54.936706
F 98.027447 42.447639 11.278491
F 98.027447 42.447639 33.107599
F 98.027447 42.447639 54.936706
F 98.027447 65.600896 11.278491
F 98.027447 65.600896 33.107599
F 98.027447 65.600896 54.936706
F 53.468932 1.286291 7.640309
F 53.468932 1.286291 29.469416
F 53.468932 1.286291 51.298524
F 53.468932 24.439549 7.640309
F 53.468932 24.439549 29.469416
F 53.468932 24.439549 51.298524
F 53.468932 47.592806 7.640309
F 53.468932 47.592806 29.469416
F 53.468932 47.592806 51.298524
F 80.204036 1.286291 7.640309
F 80.204036 1.286291 29.469416
F 80.204036 1.286291 51.298524
F 80.204036 24.439549 7.640309
F 80.204036 24.439549 29.469416
F 80.204036 24.439549 51.298524
F 80.204036 47.592806 7.640309
F 80.204036 47.592806 29.469416
F 80.204036 47.592806 51.298524
F 53.468932 9.004040 7.640309
F 53.468932 9.004040 29.469417
F 53.468932 9.004040 51.298524
F 53.468932 32.157298 7.640309
F 53.468932 32.157298 29.469417
F 53.468932 32.157298 51.298524
F 53.468932 55.310555 7.640309
F 53.468932 55.310555 29.469417
F 53.468932 55.310555 51.298524
F 80.204036 9.004040 7.640309
F 80.204036 9.004040 29.469417
F 80.204036 9.004040 51.298524
F 80.204036 32.157298 7.640309
F 80.204036 32.157298 29.469417
F 80.204036 32.157298 51.298524
F 80.204036 55.310555 7.640309
F 80.204036 55.310555 29.469417
F 80.204036 55.310555 51.298524
F 53.468932 16.721796 7.640308
F 53.468932 16.721796 29.469416
F 53.468932 16.721796 51.298523
F 53.468932 39.875053 7.640308
F 53.468932 39.875053 29.469416
F 53.468932 39.875053 51.298523
F 53.468932 63.028311 7.640308
F 53.468932 63.028311 29.469416
F 53.468932 63.028311 51.298523
F 80.204036 16.721796 7.640308
F 80.204036 16.721796 29.469416
F 80.204036 16.721796 51.298523
F 80.204036 39.875053 7.640308
F 80.204036 39.875053 29.469416
F 80.204036 39.875053 51.298523
F 80.204036 63.028311 7.640308
F 80.204036 63.028311 29.469416
F 80.204036 63.028311 51.298523
F 62.380628 1.286291 7.640309
F 62.380628 1.286291 29.469416
F 62.380628 1.286291 51.298524
F 62.380628 24.439548 7.640309
F 62.380628 24.439548 29.469416
F 62.380628 24.439548 51.298524
F 62.380628 47.592806 7.640309
F 62.380628 47.592806 29.469416
F 62.380628 47.592806 51.298524
F 89.115732 1.286291 7.640309
F 89.115732 1.286291 29.469416
F 89.115732 1.286291 51.298524
F 89.115732 24.439548 7.640309
F 89.115732 24.439548 29.469416
F 89.115732 24.439548 51.298524
F 89.115732 47.592806 7.640309
F 89.115732 47.592806 29.469416
F 89.115732 47.592806 51.298524
F 62.380628 9.004040 7.640309
F 62.380628 9.004040 29.469416
F 62.380628 9.004040 51.298524
F 62.380628 32.157298 7.640309
F 62.380628 32.157298 29.469416
F 62.380628 32.157298 51.298524
F 62.380628 55.310555 7.640309
F 62.380628 55.310555 29.469416
F 62.380628 55.310555 51.298524
F 89.115732 9.004040 7.640309
F 89.115732 9.004040 29.469416
F 89.115732 9.004040 51.298524
F 89.115732 32.157298 7.640309
F 89.115732 32.157298 29.469416
F 89.115732 32.157298 51.298524
F 89.115732 55.310555 7.640309
F 89.115732 55.310555 29.469416
F 89.115732 55.310555 51.298524
F 62.380628 16.721795 7.640308
F 62.380628 16.721795 29.469416
F 62.380628 16.721795 51.298523
F 62.380628 39.875053 7.640308
F 62.380628 39.875053 29.469416
F 62.380628 39.875053 51.298523
F 62.380628 63.028310 7.640308
F 62.380628 63.028310 29.469416
F 62.380628 63.028310 51.298523
F 89.115732 16.721795 7.640308
F 89.115732 16.721795 29.469416
F 89.115732 16.721795 51.298523
F 89.115732 39.875053 7.640308
F 89.115732 39.875053 29.469416
F 89.115732 39.875053 51.298523
F 89.115732 63.028310 7.640308
F 89.115732 63.028310 29.469416
F 89.115732 63.028310 51.298523
F 71.292333 1.286290 7.640308
F 71.292333 1.286290 29.469415
F 71.292333 1.286290 51.298523
F 71.292333 24.439547 7.640308
F 71.292333 24.439547 29.469415
F 71.292333 24.439547 51.298523
F 71.292333 47.592805 7.640308
F 71.292333 47.592805 29.469415
F 71.292333 47.592805 51.298523
F 98.027436 1.286290 7.640308
F 98.027436 1.286290 29.469415
F 98.027436 1.286290 51.298523
F 98.027436 24.439547 7.640308
F 98.027436 24.439547 29.469415
F 98.027436 24.439547 51.298523
F 98.027436 47.592805 7.640308
F 98.027436 47.592805 29.469415
F 98.027436 47.592805 51.298523
F 71.292333 9.004039 7.640308
F 71.292333 9.004039 29.469415
F 71.292333 9.004039 51.298523
F 71.292333 32.157296 7.640308
F 71.292333 32.157296 29.469415
F 71.292333 32.157296 51.298523
F 71.292333 55.310554 7.640308
F 71.292333 55.310554 29.469415
F 71.292333 55.310554 51.298523
F 98.027436 9.004039 7.640308
F 98.027436 9.004039 29.469415
F 98.027436 9.004039 51.298523
F 98.027436 32.157296 7.640308
F 98.027436 32.157296 29.469415
F 98.027436 32.157296 51.298523
F 98.027436 55.310554 7.640308
F 98.027436 55.310554 29.469415
F 98.027436 55.310554 51.298523
F 71.292333 16.721794 7.640307
F 71.292333 16.721794 29.469414
F 71.292333 16.721794 51.298522
F 71.292333 39.875052 7.640307
F 71.292333 39.875052 29.469414
F 71.292333 39.875052 51.298522
F 71.292333 63.028309 7.640307
F 71.292333 63.028309 29.469414
F 71.292333 63.028309 51.298522
F 98.027436 16.721794 7.640307
F 98.027436 16.721794 29.469414
F 98.027436 16.721794 51.298522
F 98.027436 39.875052 7.640307
F 98.027436 39.875052 29.469414
F 98.027436 39.875052 51.298522
F 98.027436 63.028309 7.640307
F 98.027436 63.028309 29.469414
F 98.027436 63.028309 51.298522
F 55.696869 7.717750 11.278493
F 55.696869 7.717750 33.107601
F 55.696869 7.717750 54.936708
F 55.696869 30.871007 11.278493
F 55.696869 30.871007 33.107601
F 55.696869 30.871007 54.936708
F 55.696869 54.024265 11.278493
F 55.696869 54.024265 33.107601
F 55.696869 54.024265 54.936708
F 82.431972 7.717750 11.278493
F 82.431972 7.717750 33.107601
F 82.431972 7.717750 54.936708
F 82.431972 30.871007 11.278493
F 82.431972 30.871007 33.107601
F 82.431972 30.871007 54.936708
F 82.431972 54.024265 11.278493
F 82.431972 54.024265 33.107601
F 82.431972 54.024265 54.936708
F 55.696869 15.435503 11.278492
F 55.696869 15.435503 33.107600
F 55.696869 15.435503 54.936707
F 55.696869 38.588760 11.278492
F 55.696869 38.588760 33.107600
F 55.696869 38.588760 54.936707
F 55.696869 61.742018 11.278492
F 55.696869 61.742018 33.107600
F 55.696869 61.742018 54.936707
F 82.431972 15.435503 11.278492
F 82.431972 15.435503 33.107600
F 82.431972 15.435503 54.936707
F 82.431972 38.588760 11.278492
F 82.431972 38.588760 33.107600
F 82.431972 38.588760 54.936707
F 82.431972 61.742018 11.278492
F 82.431972 61.742018 33.107600
F 82.431972 61.742018 54.936707
F 55.696869 0.000000 11.278493
F 55.696869 0.000000 33.107600
F 55.696869 0.000000 54.936708
F 55.696869 23.153258 11.278493
F 55.696869 23.153258 33.107600
F 55.696869 23.153258 54.936708
F 55.696869 46.306515 11.278493
F 55.696869 46.306515 33.107600
F 55.696869 46.306515 54.936708
F 82.431972 0.000000 11.278493
F 82.431972 0.000000 33.107600
F 82.431972 0.000000 54.936708
F 82.431972 23.153258 11.278493
F 82.431972 23.153258 33.107600
F 82.431972 23.153258 54.936708
F 82.431972 46.306515 11.278493
F 82.431972 46.306515 33.107600
F 82.431972 46.306515 54.936708
F 64.608567 7.717750 11.278493
F 64.608567 7.717750 33.107600
F 64.608567 7.717750 54.936708
F 64.608567 30.871007 11.278493
F 64.608567 30.871007 33.107600
F 64.608567 30.871007 54.936708
F 64.608567 54.024265 11.278493
F 64.608567 54.024265 33.107600
F 64.608567 54.024265 54.936708
F 91.343670 7.717750 11.278493
F 91.343670 7.717750 33.107600
F 91.343670 7.717750 54.936708
F 91.343670 30.871007 11.278493
F 91.343670 30.871007 33.107600
F 91.343670 30.871007 54.936708
F 91.343670 54.024265 11.278493
F 91.343670 54.024265 33.107600
F 91.343670 54.024265 54.936708
F 64.608567 15.435502 11.278492
F 64.608567 15.435502 33.107599
F 64.608567 15.435502 54.936707
F 64.608567 38.588760 11.278492
F 64.608567 38.588760 33.107599
F 64.608567 38.588760 54.936707
F 64.608567 61.742017 11.278492
F 64.608567 61.742017 33.107599
F 64.608567 61.742017 54.936707
F 91.343670 15.435502 11.278492
F 91.343670 15.435502 33.107599
F 91.343670 15.435502 54.936707
F 91.343670 38.588760 11.278492
F 91.343670 38.588760 33.107599
F 91.343670 38.588760 54.936707
F 91.343670 61.742017 11.278492
F 91.343670 61.742017 33.107599
F 91.343670 61.742017 54.936707
F 64.608567 0.000000 11.278493
F 64.608567 0.000000 33.107600
F 64.608567 0.000000 54.936708
F 64.608567 23.153258 11.278493
F 64.608567 23.153258 33.107600
F 64.608567 23.153258 54.936708
F 64.608567 46.306515 11.278493
F 64.608567 46.306515 33.107600
F 64.608567 46.306515 54.936708
F 91.343670 0.000000 11.278493
F 91.343670 0.000000 33.107600
F 91.343670 0.000000 54.936708
F 91.343670 23.153258 11.278493
F 91.343670 23.153258 33.107600
F 91.343670 23.153258 54.936708
F 91.343670 46.306515 11.278493
F 91.343670 46.306515 33.107600
F 91.343670 46.306515 54.936708
F 73.520271 7.717750 11.278492
F 73.520271 7.717750 33.107600
F 73.520271 7.717750 54.936707
F 73.520271 30.871008 11.278492
F 73.520271 30.871008 33.107600
F 73.520271 30.871008 54.936707
F 73.520271 54.024265 11.278492
F 73.520271 54.024265 33.107600
F 73.520271 54.024265 54.936707
F 100.255375 7.717750 11.278492
F 100.255375 7.717750 33.107600
F 100.255375 7.717750 54.936707
F 100.255375 30.871008 11.278492
F 100.255375 30.871008 33.107600
F 100.255375 30.871008 54.936707
F 100.255375 54.024265 11.278492
F 100.255375 54.024265 33.107600
F 100.255375 54.024265 54.936707
F 73.520271 15.435503 11.278491
F 73.520271 15.435503 33.107599
F 73.520271 15.435503 54.936706
F 73.520271 38.588760 11.278491
F 73.520271 38.588760 33.107599
F 73.520271 38.588760 54.936706
F 73.520271 61.742018 11.278491
F 73.520271 61.742018 33.107599
F 73.520271 61.742018 54.936706
F 100.255375 15.435503 11.278491
F 100.255375 15.435503 33.107599
F 100.255375 15.435503 54.936706
F 100.255375 38.588760 11.278491
F 100.255375 38.588760 33.107599
F 100.255375 38.588760 54.936706
F 100.255375 61.742018 11.278491
F 100.255375 61.742018 33.107599
F 100.255375 61.742018 54.936706
F 73.520271 0.000001 11.278492
F 73.520271 0.000001 33.107600
F 73.520271 0.000001 54.936707
F 73.520271 23.153258 11.278492
F 73.520271 23.153258 33.107600
F 73.520271 23.153258 54.936707
F 73.520271 46.306516 11.278492
F 73.520271 46.306516 33.107600
F 73.520271 46.306516 54.936707
F 100.255375 0.000001 11.278492
F 100.255375 0.000001 33.107600
F 100.255375 0.000001 54.936707
F 100.255375 23.153258 11.278492
F 100.255375 23.153258 33.107600
F 100.255375 23.153258 54.936707
F 100.255375 46.306516 11.278492
F 100.255375 46.306516 33.107600
F 100.255375 46.306516 54.936707
F 55.696854 5.145166 7.640309
F 55.696854 5.145166 29.469417
F 55.696854 5.145166 51.298524
F 55.696854 28.298423 7.640309
F 55.696854 28.298423 29.469417
F 55.696854 28.298423 51.298524
F 55.696854 51.451681 7.640309
F 55.696854 51.451681 29.469417
F 55.696854 51.451681 51.298524
F 82.431958 5.145166 7.640309
F 82.431958 5.145166 29.469417
F 82.431958 5.145166 51.298524
F 82.431958 28.298423 7.640309
F 82.431958 28.298423 29.469417
F 82.431958 28.298423 51.298524
F 82.431958 51.451681 7.640309
F 82.431958 51.451681 29.469417
F 82.431958 51.451681 51.298524
F 55.696854 12.862918 7.640308
F 55.696854 12.862918 29.469416
F 55.696854 12.862918 51.298523
F 55.696854 36.016175 7.640308
F 55.696854 36.016175 29.469416
F 55.696854 36.016175 51.298523
F 55.696854 59.169433 7.640308
F 55.696854 59.169433 29.469416
F 55.696854 59.169433 51.298523
F 82.431958 12.862918 7.640308
F 82.431958 12.862918 29.469416
F 82.431958 12.862918 51.298523
F 82.431958 36.016175 7.640308
F 82.431958 36.016175 29.469416
F 82.431958 36.016175 51.298523
F 82.431958 59.169433 7.640308
F 82.431958 59.169433 29.469416
F 82.431958 59.169433 51.298523
F 55.696854 20.580673 7.640309
F 55.696854 20.580673 29.469416
F 55.696854 20.580673 51.298524
F 55.696854 43.733931 7.640309
F 55.696854 43.733931 29.469416
F 55.696854 43.733931 51.298524
F 55.696854 66.887188 7.640309
F 55.696854 66.887188 29.469416
F 55.696854 66.887188 51.298524
F 82.431958 20.580673 7.640309
F 82.431958 20.580673 29.469416
F 82.431958 20.580673 51.298524
F 82.431958 43.733931 7.640309
F 82.431958 43.733931 29.469416
F 82.431958 43.733931 51.298524
F 82.431958 66.887188 7.640309
F 82.431958 66.887188 29.469416
F 82.431958 66.887188 51.298524
F 64.608551 5.145165 7.640309
F 64.608551 5.145165 29.469416
F 64.608551 5.145165 51.298524
F 64.608551 28.298422 7.640309
F 64.608551 28.298422 29.469416
F 64.608551 28.298422 51.298524
F 64.608551 51.451680 7.640309
F 64.608551 51.451680 29.469416
F 64.608551 51.451680 51.298524
F 91.343654 5.145165 7.640309
F 91.343654 5.145165 29.469416
F 91.343654 5.145165 51.298524
F 91.343654 28.298422 7.640309
F 91.343654 28.298422 29.469416
F 91.343654 28.298422 51.298524
F 91.343654 51.451680 7.640309
F 91.343654 51.451680 29.469416
F 91.343654 51.451680 51.298524
F 64.608551 12.862917 7.640308
F 64.608551 12.862917 29.469415
F 64.608551 12.862917 51.298523
F 64.608551 36.016174 7.640308
F 64.608551 36.016174 29.469415
F 64.608551 36.016174 51.298523
F 64.608551 59.169432 7.640308
F 64.608551 59.169432 29.469415
F 64.608551 59.169432 51.298523
F 91.343654 12.862917 7.640308
F 91.343654 12.862917 29.469415
F 91.343654 12.862917 51.298523
F 91.343654 36.016174 7.640308
F 91.343654 36.016174 29.469415
F 91.343654 36.016174 51.298523
F 91.343654 59.169432 7.640308
F 91.343654 59.169432 29.469415
F 91.343654 59.169432 51.298523
F 64.608551 20.580672 7.640309
F 64.608551 20.580672 29.469416
F 64.608551 20.580672 51.298523
F 64.608551 43.733930 7.640309
F 64.608551 43.733930 29.469416
F 64.608551 43.733930 51.298523
F 64.608551 66.887187 7.640309
F 64.608551 66.887187 29.469416
F 64.608551 66.887187 51.298523
F 91.343654 20.580672 7.640309
F 91.343654 20.580672 29.469416
F 91.343654 20.580672 51.298523
F 91.343654 43.733930 7.640309
F 91.343654 43.733930 29.469416
F 91.343654 43.733930 51.298523
F 91.343654 66.887187 7.640309
F 91.343654 66.887187 29.469416
F 91.343654 66.887187 51.298523
F 73.520258 5.145164 7.640308
F 73.520258 5.145164 29.469416
F 73.520258 5.145164 51.298523
F 73.520258 28.298422 7.640308
F 73.520258 28.298422 29.469416
F 73.520258 28.298422 51.298523
F 73.520258 51.451679 7.640308
F 73.520258 51.451679 29.469416
F 73.520258 51.451679 51.298523
F 100.255362 5.145164 7.640308
F 100.255362 5.145164 29.469416
F 100.255362 5.145164 51.298523
F 100.255362 28.298422 7.640308
F 100.255362 28.298422 29.469416
F 100.255362 28.298422 51.298523
F 100.255362 51.451679 7.640308
F 100.255362 51.451679 29.469416
F 100.255362 51.451679 51.298523
F 73.520258 12.862916 7.640307
F 73.520258 12.862916 29.469415
F 73.520258 12.862916 51.298522
F 73.520258 36.016174 7.640307
F 73.520258 36.016174 29.469415
F 73.520258 36.016174 51.298522
F 73.520258 59.169431 7.640307
F 73.520258 59.169431 29.469415
F 73.520258 59.169431 51.298522
F 100.255362 12.862916 7.640307
F 100.255362 12.862916 29.469415
F 100.255362 12.862916 51.298522
F 100.255362 36.016174 7.640307
F 100.255362 36.016174 29.469415
F 100.255362 36.016174 51.298522
F 100.255362 59.169431 7.640307
F 100.255362 59.169431 29.469415
F 100.255362 59.169431 51.298522
F 73.520258 20.580672 7.640308
F 73.520258 20.580672 29.469415
F 73.520258 20.580672 51.298523
F 73.520258 43.733929 7.640308
F 73.520258 43.733929 29.469415
F 73.520258 43.733929 51.298523
F 73.520258 66.887187 7.640308
F 73.520258 66.887187 29.469415
F 73.520258 66.887187 51.298523
F 100.255362 20.580672 7.640308
F 100.255362 20.580672 29.469415
F 100.255362 20.580672 51.298523
F 100.255362 43.733929 7.640308
F 100.255362 43.733929 29.469415
F 100.255362 43.733929 51.298523
F 100.255362 66.887187 7.640308
F 100.255362 66.887187 29.469415
F 100.255362 66.887187 51.298523
F 55.696866 5.145165 10.368946
F 55.696866 5.145165 32.198054
F 55.696866 5.145165 54.027161
F 55.696866 28.298423 10.368946
F 55.696866 28.298423 32.198054
F 55.696866 28.298423 54.027161
F 55.696866 51.451680 10.368946
F 55.696866 51.451680 32.198054
F 55.696866 51.451680 54.027161
F 82.431970 5.145165 10.368946
F 82.431970 5.145165 32.198054
F 82.431970 5.145165 54.027161
F 82.431970 28.298423 10.368946
F 82.431970 28.298423 32.198054
F 82.431970 28.298423 54.027161
F 82.431970 51.451680 10.368946
F 82.431970 51.451680 32.198054
F 82.431970 51.451680 54.027161
F 55.696866 12.862917 10.368947
F 55.696866 12.862917 32.198055
F 55.696866 12.862917 54.027162
F 55.696866 36.016175 10.368947
F 55.696866 36.016175 32.198055
F 55.696866 36.016175 54.027162
F 55.696866 59.169432 10.368947
F 55.696866 59.169432 32.198055
F 55.696866 59.169432 54.027162
F 82.431970 12.862917 10.368947
F 82.431970 12.862917 32.198055
F 82.431970 12.862917 54.027162
F 82.431970 36.016175 10.368947
F 82.431970 36.016175 32.198055
F 82.431970 36.016175 54.027162
F 82.431970 59.169432 10.368947
F 82.431970 59.169432 32.198055
F 82.431970 59.169432 54.027162
F 55.696866 20.580673 10.368947
F 55.696866 20.580673 32.198054
F 55.696866 20.580673 54.027161
F 55.696866 43.733930 10.368947
F 55.696866 43.733930 32.198054
F 55.696866 43.733930 54.027161
F 55.696866 66.887188 10.368947
F 55.696866 66.887188 32.198054
F 55.696866 66.887188 54.027161
F 82.431970 20.580673 10.368947
F 82.431970 20.580673 32.198054
F 82.431970 20.580673 54.027161
F 82.431970 43.733930 10.368947
F 82.431970 43.733930 32.198054
F 82.431970 43.733930 54.027161
F 82.431970 66.887188 10.368947
F 82.431970 66.887188 32.198054
F 82.431970 66.887188 54.027161
F 64.608564 5.145165 10.368947
F 64.608564 5.145165 32.198054
F 64.608564 5.145165 54.027162
F 64.608564 28.298422 10.368947
F 64.608564 28.298422 32.198054
F 64.608564 28.298422 54.027162
F 64.608564 51.451680 10.368947
F 64.608564 51.451680 32.198054
F 64.608564 51.451680 54.027162
F 91.343667 5.145165 10.368947
F 91.343667 5.145165 32.198054
F 91.343667 5.145165 54.027162
F 91.343667 28.298422 10.368947
F 91.343667 28.298422 32.198054
F 91.343667 28.298422 54.027162
F 91.343667 51.451680 10.368947
F 91.343667 51.451680 32.198054
F 91.343667 51.451680 54.027162
F 64.608564 12.862917 10.368948
F 64.608564 12.862917 32.198055
F 64.608564 12.862917 54.027163
F 64.608564 36.016175 10.368948
F 64.608564 36.016175 32.198055
F 64.608564 36.016175 54.027163
F 64.608564 59.169432 10.368948
F 64.608564 59.169432 32.198055
F 64.608564 59.169432 54.027163
F 91.343667 12.862917 10.368948
F 91.343667 12.862917 32.198055
F 91.343667 12.862917 54.027163
F 91.343667 36.016175 10.368948
F 91.343667 36.016175 32.198055
F 91.343667 36.016175 54.027163
F 91.343667 59.169432 10.368948
F 91.343667 59.169432 32.198055
F 91.343667 59.169432 54.027163
F 64.608564 20.580672 10.368947
F 64.608564 20.580672 32.198055
F 64.608564 20.580672 54.027162
F 64.608564 43.733930 10.368947
F 64.608564 43.733930 32.198055
F 64.608564 43.733930 54.027162
F 64.608564 66.887187 10.368947
F 64.608564 66.887187 32.198055
F 64.608564 66.887187 54.027162
F 91.343667 20.580672 10.368947
F 91.343667 20.580672 32.198055
F 91.343667 20.580672 54.027162
F 91.343667 43.733930 10.368947
F 91.343667 43.733930 32.198055
F 91.343667 43.733930 54.027162
F 91.343667 66.887187 10.368947
F 91.343667 66.887187 32.198055
F 91.343667 66.887187 54.027162
F 73.520270 5.145164 10.368947
F 73.520270 5.145164 32.198055
F 73.520270 5.145164 54.027162
F 73.520270 28.298422 10.368947
F 73.520270 28.298422 32.198055
F 73.520270 28.298422 54.027162
F 73.520270 51.451679 10.368947
F 73.520270 51.451679 32.198055
F 73.520270 51.451679 54.027162
F 100.255373 5.145164 10.368947
F 100.255373 5.145164 32.198055
F 100.255373 5.145164 54.027162
F 100.255373 28.298422 10.368947
F 100.255373 28.298422 32.198055
F 100.255373 28.298422 54.027162
F 100.255373 51.451679 10.368947
F 100.255373 51.451679 32.198055
F 100.255373 51.451679 54.027162
F 73.520270 12.862917 10.368948
F 73.520270 12.862917 32.198056
F 73.520270 12.862917 54.027163
F 73.520270 36.016174 10.368948
F 73.520270 36.016174 32.198056
F 73.520270 36.016174 54.027163
F 73.520270 59.169432 10.368948
F 73.520270 59.169432 32.198056
F 73.520270 59.169432 54.027163
F 100.255373 12.862917 10.368948
F 100.255373 12.862917 32.198056
F 100.255373 12.862917 54.027163
F 100.255373 36.016174 10.368948
F 100.255373 36.016174 32.198056
F 100.255373 36.016174 54.027163
F 100.255373 59.169432 10.368948
F 100.255373 59.169432 32.198056
F 100.255373 59.169432 54.027163
F 73.520270 20.580672 10.368948
F 73.520270 20.580672 32.198055
F 73.520270 20.580672 54.027162
F 73.520270 43.733929 10.368948
F 73.520270 43.733929 32.198055
F 73.520270 43.733929 54.027162
F 73.520270 66.887187 10.368948
F 73.520270 66.887187 32.198055
F 73.520270 66.887187 54.027162
F 100.255373 20.580672 10.368948
F 100.255373 20.580672 32.198055
F 100.255373 20.580672 54.027162
F 100.255373 43.733929 10.368948
F 100.255373 43.733929 32.198055
F 100.255373 43.733929 54.027162
F 100.255373 66.887187 10.368948
F 100.255373 66.887187 32.198055
F 100.255373 66.887187 54.027162
F 55.696856 7.717749 14.007130
F 55.696856 7.717749 35.836238
F 55.696856 7.717749 57.665345
F 55.696856 30.871007 14.007130
F 55.696856 30.871007 35.836238
F 55.696856 30.871007 57.665345
F 55.696856 54.024264 14.007130
F 55.696856 54.024264 35.836238
F 55.696856 54.024264 57.665345
F 82.431960 7.717749 14.007130
F 82.431960 7.717749 35.836238
F 82.431960 7.717749 57.665345
F 82.431960 30.871007 14.007130
F 82.431960 30.871007 35.836238
F 82.431960 30.871007 57.665345
F 82.431960 54.024264 14.007130
F 82.431960 54.024264 35.836238
F 82.431960 54.024264 57.665345
F 55.696856 15.435502 14.007131
F 55.696856 15.435502 35.836239
F 55.696856 15.435502 57.665346
F 55.696856 38.588760 14.007131
F 55.696856 38.588760 35.836239
F 55.696856 38.588760 57.665346
F 55.696856 61.742017 14.007131
F 55.696856 61.742017 35.836239
F 55.696856 61.742017 57.665346
F 82.431960 15.435502 14.007131
F 82.431960 15.435502 35.836239
F 82.431960 15.435502 57.665346
F 82.431960 38.588760 14.007131
F 82.431960 38.588760 35.836239
F 82.431960 38.588760 57.665346
F 82.431960 61.742017 14.007131
F 82.431960 61.742017 35.836239
F 82.431960 61.742017 57.665346
F 55.696856 0.000000 14.007131
F 55.696856 0.000000 35.836238
F 55.696856 0.000000 57.665345
F 55.696856 23.153257 14.007131
F 55.696856 23.153257 35.836238
F 55.696856 23.153257 57.665345
F 55.696856 46.306515 14.007131
F 55.696856 46.306515 35.836238
F 55.696856 46.306515 57.665345
F 82.431960 0.000000 14.007131
F 82.431960 0.000000 35.836238
F 82.431960 0.000000 57.665345
F 82.431960 23.153257 14.007131
F 82.431960 23.153257 35.836238
F 82.431960 23.153257 57.665345
F 82.431960 46.306515 14.007131
F 82.431960 46.306515 35.836238
F 82.431960 46.306515 57.665345
F 64.608553 7.717750 14.007131
F 64.608553 7.717750 35.836238
F 64.608553 7.717750 57.665346
F 64.608553 30.871007 14.007131
F 64.608553 30.871007 35.836238
F 64.608553 30.871007 57.665346
F 64.608553 54.024265 14.007131
F 64.608553 54.024265 35.836238
F 64.608553 54.024265 57.665346
F 91.343657 7.717750 14.007131
F 91.343657 7.717750 35.836238
F 91.343657 7.717750 57.665346
F 91.343657 30.871007 14.007131
F 91.343657 30.871007 35.836238
F 91.343657 30.871007 57.665346
F 91.343657 54.024265 14.007131
F 91.343657 54.024265 35.836238
F 91.343657 54.024265 57.665346
F 64.608553 15.435503 14.007132
F 64.608553 15.435503 35.836239
F 64.608553 15.435503 57.665347
F 64.608553 38.588760 14.007132
F 64.608553 38.588760 35.836239
F 64.608553 38.588760 57.665347
F 64.608553 61.742018 14.007132
F 64.608553 61.742018 35.836239
F 64.608553 61.742018 57.665347
F 91.343657 15.435503 14.007132
F 91.343657 15.435503 35.836239
F 91.343657 15.435503 57.665347
F 91.343657 38.588760 14.007132
F 91.343657 38.588760 35.836239
F 91.343657 38.588760 57.665347
F 91.343657 61.742018 14.007132
F 91.343657 61.742018 35.836239
F 91.343657 61.742018 57.665347
F 64.608553 0.000000 14.007131
F 64.608553 0.000000 35.836238
F 64.608553 0.000000 57.665346
F 64.608553 23.153258 14.007131
F 64.608553 23.153258 35.836238
F 64.608553 23.153258 57.665346
F 64.608553 46.306515 14.007131
F 64.608553 46.306515 35.836238
F 64.608553 46.306515 57.665346
F 91.343657 0.000000 14.007131
F 91.343657 0.000000 35.836238
F 91.343657 0.000000 57.665346
F 91.343657 23.153258 14.007131
F 91.343657 23.153258 35.836238
F 91.343657 23.153258 57.665346
F 91.343657 46.306515 14.007131
F 91.343657 46.306515 35.836238
F 91.343657 46.306515 57.665346
F 73.520260 7.717751 14.007132
F 73.520260 7.717751 35.836239
F 73.520260 7.717751 57.665346
F 73.520260 30.871008 14.007132
F 73.520260 30.871008 35.836239
F 73.520260 30.871008 57.665346
F 73.520260 54.024266 14.007132
F 73.520260 54.024266 35.836239
F 73.520260 54.024266 57.665346
F 100.255363 7.717751 14.007132
F 100.255363 7.717751 35.836239
F 100.255363 7.717751 57.665346
F 100.255363 30.871008 14.007132
F 100.255363 30.871008 35.836239
F 100.255363 30.871008 57.665346
F 100.255363 54.024266 14.007132
F 100.255363 54.024266 35.836239
F 100.255363 54.024266 57.665346
F 73.520260 15.435503 14.007133
F 73.520260 15.435503 35.836240
F 73.520260 15.435503 57.665347
F 73.520260 38.588761 14.007133
F 73.520260 38.588761 35.836240
F 73.520260 38.588761 57.665347
F 73.520260 61.742018 14.007133
F 73.520260 61.742018 35.836240
F 73.520260 61.742018 57.665347
F 100.255363 15.435503 14.007133
F 100.255363 15.435503 35.836240
F 100.255363 15.435503 57.665347
F 100.255363 38.588761 14.007133
F 100.255363 38.588761 35.836240
F 100.255363 38.588761 57.665347
F 100.255363 61.742018 14.007133
F 100.255363 61.742018 35.836240
F 100.255363 61.742018 57.665347
F 73.520260 0.000001 14.007132
F 73.520260 0.000001 35.836239
F 73.520260 0.000001 57.665347
F 73.520260 23.153259 14.007132
F 73.520260 23.153259 35.836239
F 73.520260 23.153259 57.665347
F 73.520260 46.306516 14.007132
F 73.520260 46.306516 35.836239
F 73.520260 46.306516 57.665347
F 100.255363 0.000001 14.007132
F 100.255363 0.000001 35.836239
F 100.255363 0.000001 57.665347
F 100.255363 23.153259 14.007132
F 100.255363 23.153259 35.836239
F 100.255363 23.153259 57.665347
F 100.255363 46.306516 14.007132
F 100.255363 46.306516 35.836239
F 100.255363 46.306516 57.665347
F 57.924793 1.286291 10.368947
F 57.924793 1.286291 32.198054
F 57.924793 1.286291 54.027162
F 57.924793 24.439548 10.368947
F 57.924793 24.439548 32.198054
F 57.924793 24.439548 54.027162
F 57.924793 47.592806 10.368947
F 57.924793 47.592806 32.198054
F 57.924793 47.592806 54.027162
F 84.659896 1.286291 10.368947
F 84.659896 1.286291 32.198054
F 84.659896 1.286291 54.027162
F 84.659896 24.439548 10.368947
F 84.659896 24.439548 32.198054
F 84.659896 24.439548 54.027162
F 84.659896 47.592806 10.368947
F 84.659896 47.592806 32.198054
F 84.659896 47.592806 54.027162
F 57.924793 9.004040 10.368947
F 57.924793 9.004040 32.198054
F 57.924793 9.004040 54.027162
F 57.924793 32.157298 10.368947
F 57.924793 32.157298 32.198054
F 57.924793 32.157298 54.027162
F 57.924793 55.310555 10.368947
F 57.924793 55.310555 32.198054
F 57.924793 55.310555 54.027162
F 84.659896 9.004040 10.368947
F 84.659896 9.004040 32.198054
F 84.659896 9.004040 54.027162
F 84.659896 32.157298 10.368947
F 84.659896 32.157298 32.198054
F 84.659896 32.157298 54.027162
F 84.659896 55.310555 10.368947
F 84.659896 55.310555 32.198054
F 84.659896 55.310555 54.027162
F 57.924793 16.721795 10.368948
F 57.924793 16.721795 32.198055
F 57.924793 16.721795 54.027162
F 57.924793 39.875053 10.368948
F 57.924793 39.875053 32.198055
F 57.924793 39.875053 54.027162
F 57.924793 63.028310 10.368948
F 57.924793 63.028310 32.198055
F 57.924793 63.028310 54.027162
F 84.659896 16.721795 10.368948
F 84.659896 16.721795 32.198055
F 84.659896 16.721795 54.027162
F 84.659896 39.875053 10.368948
F 84.659896 39.875053 32.198055
F 84.659896 39.875053 54.027162
F 84.659896 63.028310 10.368948
F 84.659896 63.028310 32.198055
F 84.659896 63.028310 54.027162
F 66.836492 1.286290 10.368947
F 66.836492 1.286290 32.198055
F 66.836492 1.286290 54.027162
F 66.836492 24.439548 10.368947
F 66.836492 24.439548 32.198055
F 66.836492 24.439548 54.027162
F 66.836492 47.592806 10.368947
F 66.836492 47.592806 32.198055
F 66.836492 47.592806 54.027162
F 93.571595 1.286290 10.368947
F 93.571595 1.286290 32.198055
F 93.571595 1.286290 54.027162
F 93.571595 24.439548 10.368947
F 93.571595 24.439548 32.198055
F 93.571595 24.439548 54.027162
F 93.571595 47.592806 10.368947
F 93.571595 47.592806 32.198055
F 93.571595 47.592806 54.027162
F 66.836492 9.004040 10.368947
F 66.836492 9.004040 32.198055
F 66.836492 9.004040 54.027162
F 66.836492 32.157297 10.368947
F 66.836492 32.157297 32.198055
F 66.836492 32.157297 54.027162
F 66.836492 55.310555 10.368947
F 66.836492 55.310555 32.198055
F 66.836492 55.310555 54.027162
F 93.571595 9.004040 10.368947
F 93.571595 9.004040 32.198055
F 93.571595 9.004040 54.027162
F 93.571595 32.157297 10.368947
F 93.571595 32.157297 32.198055
F 93.571595 32.157297 54.027162
F 93.571595 55.310555 10.368947
F 93.571595 55.310555 32.198055
F 93.571595 55.310555 54.027162
F 66.836492 16.721795 10.368948
F 66.836492 16.721795 32.198055
F 66.836492 16.721795 54.027163
F 66.836492 39.875053 10.368948
F 66.836492 39.875053 32.198055
F 66.836492 39.875053 54.027163
F 66.836492 63.028310 10.368948
F 66.836492 63.028310 32.198055
F 66.836492 63.028310 54.027163
F 93.571595 16.721795 10.368948
F 93.571595 16.721795 32.198055
F 93.571595 16.721795 54.027163
F 93.571595 39.875053 10.368948
F 93.571595 39.875053 32.198055
F 93.571595 39.875053 54.027163
F 93.571595 63.028310 10.368948
F 93.571595 63.028310 32.198055
F 93.571595 63.028310 54.027163
F 75.748197 1.286290 10.368947
F 75.748197 1.286290 32.198055
F 75.748197 1.286290 54.027162
F 75.748197 24.439548 10.368947
F 75.748197 24.439548 32.198055
F 75.748197 24.439548 54.027162
F 75.748197 47.592805 10.368947
F 75.748197 47.592805 32.198055
F 75.748197 47.592805 54.027162
F 102.483301 1.286290 10.368947
F 102.483301 1.286290 32.198055
F 102.483301 1.286290 54.027162
F 102.483301 24.439548 10.368947
F 102.483301 24.439548 32.198055
F 102.483301 24.439548 54.027162
F 102.483301 47.592805 10.368947
F 102.483301 47.592805 32.198055
F 102.483301 47.592805 54.027162
F 75.748197 9.004040 10.368947
F 75.748197 9.004040 32.198055
F 75.748197 9.004040 54.027162
F 75.748197 32.157297 10.368947
F 75.748197 32.157297 32.198055
F 75.748197 32.157297 54.027162
F 75.748197 55.310555 10.368947
F 75.748197 55.310555 32.198055
F 75.748197 55.310555 54.027162
F 102.483301 9.004040 10.368947
F 102.483301 9.004040 32.198055
F 102.483301 9.004040 54.027162
F 102.483301 32.157297 10.368947
F 102.483301 32.157297 32.198055
F 102.483301 32.157297 54.027162
F 102.483301 55.310555 10.368947
F 102.483301 55.310555 32.198055
F 102.483301 55.310555 54.027162
F 75.748197 16.721795 10.368948
F 75.748197 16.721795 32.198055
F 75.748197 16.721795 54.027163
F 75.748197 39.875052 10.368948
F 75.748197 39.875052 32.198055
F 75.748197 39.875052 54.027163
F 75.748197 63.028310 10.368948
F 75.748197 63.028310 32.198055
F 75.748197 63.028310 54.027163
F 102.483301 16.721795 10.368948
F 102.483301 16.721795 32.198055
F 102.483301 16.721795 54.027163
F 102.483301 39.875052 10.368948
F 102.483301 39.875052 32.198055
F 102.483301 39.875052 54.027163
F 102.483301 63.028310 10.368948
F 102.483301 63.028310 32.198055
F 102.483301 63.028310 54.027163
F 57.924778 3.858875 14.007131
F 57.924778 3.858875 35.836238
F 57.924778 3.858875 57.665345
F 57.924778 27.012132 14.007131
F 57.924778 27.012132 35.836238
F 57.924778 27.012132 57.665345
F 57.924778 50.165390 14.007131
F 57.924778 50.165390 35.836238
F 57.924778 50.165390 57.665345
F 84.659881 3.858875 14.007131
F 84.659881 3.858875 35.836238
F 84.659881 3.858875 57.665345
F 84.659881 27.012132 14.007131
F 84.659881 27.012132 35.836238
F 84.659881 27.012132 57.665345
F 84.659881 50.165390 14.007131
F 84.659881 50.165390 35.836238
F 84.659881 50.165390 57.665345
F 57.924778 11.576625 14.007131
F 57.924778 11.576625 35.836238
F 57.924778 11.576625 57.665345
F 57.924778 34.729882 14.007131
F 57.924778 34.729882 35.836238
F 57.924778 34.729882 57.665345
F 57.924778 57.883140 14.007131
F 57.924778 57.883140 35.836238
F 57.924778 57.883140 57.665345
F 84.659881 11.576625 14.007131
F 84.659881 11.576625 35.836238
F 84.659881 11.576625 57.665345
F 84.659881 34.729882 14.007131
F 84.659881 34.729882 35.836238
F 84.659881 34.729882 57.665345
F 84.659881 57.883140 14.007131
F 84.659881 57.883140 35.836238
F 84.659881 57.883140 57.665345
F 57.924778 19.294380 14.007131
F 57.924778 19.294380 35.836239
F 57.924778 19.294380 57.665346
F 57.924778 42.447638 14.007131
F 57.924778 42.447638 35.836239
F 57.924778 42.447638 57.665346
F 57.924778 65.600895 14.007131
F 57.924778 65.600895 35.836239
F 57.924778 65.600895 57.665346
F 84.659881 19.294380 14.007131
F 84.659881 19.294380 35.836239
F 84.659881 19.294380 57.665346
F 84.659881 42.447638 14.007131
F 84.659881 42.447638 35.836239
F 84.659881 42.447638 57.665346
F 84.659881 65.600895 14.007131
F 84.659881 65.600895 35.836239
F 84.659881 65.600895 57.665346
F 66.836477 3.858876 14.007132
F 66.836477 3.858876 35.836239
F 66.836477 3.858876 57.665346
F 66.836477 27.012134 14.007132
F 66.836477 27.012134 35.836239
F 66.836477 27.012134 57.665346
F 66.836477 50.165391 14.007132
F 66.836477 50.165391 35.836239
F 66.836477 50.165391 57.665346
F 93.571581 3.858876 14.007132
F 93.571581 3.858876 35.836239
F 93.571581 3.858876 57.665346
F 93.571581 27.012134 14.007132
F 93.571581 27.012134 35.836239
F 93.571581 27.012134 57.665346
F 93.571581 50.165391 14.007132
F 93.571581 50.165391 35.836239
F 93.571581 50.165391 57.665346
F 66.836477 11.576626 14.007132
F 66.836477 11.576626 35.836239
F 66.836477 11.576626 57.665346
F 66.836477 34.729884 14.007132
F 66.836477 34.729884 35.836239
F 66.836477 34.729884 57.665346
F 66.836477 57.883141 14.007132
F 66.836477 57.883141 35.836239
F 66.836477 57.883141 57.665346
F 93.571581 11.576626 14.007132
F 93.571581 11.576626 35.836239
F 93.571581 11.576626 57.665346
F 93.571581 34.729884 14.007132
F 93.571581 34.729884 35.836239
F 93.571581 34.729884 57.665346
F 93.571581 57.883141 14.007132
F 93.571581 57.883141 35.836239
F 93.571581 57.883141 57.665346
F 66.836477 19.294382 14.007132
F 66.836477 19.294382 35.836240
F 66.836477 19.294382 57.665347
F 66.836477 42.447639 14.007132
F 66.836477 42.447639 35.836240
F 66.836477 42.447639 57.665347
F 66.836477 65.600897 14.007132
F 66.836477 65.600897 35.836240
F 66.836477 65.600897 57.665347
F 93.571581 19.294382 14.007132
F 93.571581 19.294382 35.836240
F 93.571581 19.294382 57.665347
F 93.571581 42.447639 14.007132
F 93.571581 42.447639 35.836240
F 93.571581 42.447639 57.665347
F 93.571581 65.600897 14.007132
F 93.571581 65.600897 35.836240
F 93.571581 65.600897 57.665347
F 75.748184 3.858875 14.007131
F 75.748184 3.858875 35.836238
F 75.748184 3.858875 57.665346
F 75.748184 27.012133 14.007131
F 75.748184 27.012133 35.836238
F 75.748184 27.012133 57.665346
F 75.748184 50.165390 14.007131
F 75.748184 50.165390 35.836238
F 75.748184 50.165390 57.665346
F 102.483288 3.858875 14.007131
F 102.483288 3.858875 35.836238
F 102.483288 3.858875 57.665346
F 102.483288 27.012133 14.007131
F 102.483288 27.012133 35.836238
F 102.483288 27.012133 57.665346
F 102.483288 50.165390 14.007131
F 102.483288 50.165390 35.836238
F 102.483288 50.165390 57.665346
F 75.748184 11.576625 14.007131
F 75.748184 11.576625 35.836239
F 75.748184 11.576625 57.665346
F 75.748184 34.729883 14.007131
F 75.748184 34.729883 35.836239
F 75.748184 34.729883 57.665346
F 75.748184 57.883140 14.007131
F 75.748184 57.883140 35.836239
F 75.748184 57.883140 57.665346
F 102.483288 11.576625 14.007131
F 102.483288 11.576625 35.836239
F 102.483288 11.576625 57.665346
F 102.483288 34.729883 14.007131
F 102.483288 34.729883 35.836239
F 102.483288 34.729883 57.665346
F 102.483288 57.883140 14.007131
F 102.483288 57.883140 35.836239
F 102.483288 57.883140 57.665346
F 75.748184 19.294381 14.007132
F 75.748184 19.294381 35.836239
F 75.748184 19.294381 57.665347
F 75.748184 42.447638 14.007132
F 75.748184 42.447638 35.836239
F 75.748184 42.447638 57.665347
F 75.748184 65.600896 14.007132
F 75.748184 65.600896 35.836239
F 75.748184 65.600896 57.665347
F 102.483288 19.294381 14.007132
F 102.483288 19.294381 35.836239
F 102.483288 19.294381 57.665347
F 102.483288 42.447638 14.007132
F 102.483288 42.447638 35.836239
F 102.483288 42.447638 57.665347
F 102.483288 65.600896 14.007132
F 102.483288 65.600896 35.836239
F 102.483288 65.600896 57.665347
F 57.924790 3.858875 11.278493
F 57.924790 3.858875 33.107600
F 57.924790 3.858875 54.936708
F 57.924790 27.012133 11.278493
F 57.924790 27.012133 33.107600
F 57.924790 27.012133 54.936708
F 57.924790 50.165390 11.278493
F 57.924790 50.165390 33.107600
F 57.924790 50.165390 54.936708
F 84.659893 3.858875 11.278493
F 84.659893 3.858875 33.107600
F 84.659893 3.858875 54.936708
F 84.659893 27.012133 11.278493
F 84.659893 27.012133 33.107600
F 84.659893 27.012133 54.936708
F 84.659893 50.165390 11.278493
F 84.659893 50.165390 33.107600
F 84.659893 50.165390 54.936708
F 57.924790 11.576625 11.278493
F 57.924790 11.576625 33.107600
F 57.924790 11.576625 54.936708
F 57.924790 34.729883 11.278493
F 57.924790 34.729883 33.107600
F 57.924790 34.729883 54.936708
F 57.924790 57.883140 11.278493
F 57.924790 57.883140 33.107600
F 57.924790 57.883140 54.936708
F 84.659893 11.576625 11.278493
F 84.659893 11.576625 33.107600
F 84.659893 11.576625 54.936708
F 84.659893 34.729883 11.278493
F 84.659893 34.729883 33.107600
F 84.659893 34.729883 54.936708
F 84.659893 57.883140 11.278493
F 84.659893 57.883140 33.107600
F 84.659893 57.883140 54.936708
F 57.924790 19.294381 11.278492
F 57.924790 19.294381 33.107600
F 57.924790 19.294381 54.936707
F 57.924790 42.447638 11.278492
F 57.924790 42.447638 33.107600
F 57.924790 42.447638 54.936707
F 57.924790 65.600896 11.278492
F 57.924790 65.600896 33.107600
F 57.924790 65.600896 54.936707
F 84.659893 19.294381 11.278492
F 84.659893 19.294381 33.107600
F 84.659893 19.294381 54.936707
F 84.659893 42.447638 11.278492
F 84.659893 42.447638 33.107600
F 84.659893 42.447638 54.936707
F 84.659893 65.600896 11.278492
F 84.659893 65.600896 33.107600
F 84.659893 65.600896 54.936707
F 66.836490 3.858876 11.278492
F 66.836490 3.858876 33.107600
F 66.836490 3.858876 54.936707
F 66.836490 27.012133 11.278492
F 66.836490 27.012133 33.107600
F 66.836490 27.012133 54.936707
F 66.836490 50.165391 11.278492
F 66.836490 50.165391 33.107600
F 66.836490 50.165391 54.936707
F 93.571593 3.858876 11.278492
F 93.571593 3.858876 33.107600
F 93.571593 3.858876 54.936707
F 93.571593 27.012133 11.278492
F 93.571593 27.012133 33.107600
F 93.571593 27.012133 54.936707
F 93.571593 50.165391 11.278492
F 93.571593 50.165391 33.107600
F 93.571593 50.165391 54.936707
F 66.836490 11.576626 11.278492
F 66.836490 11.576626 33.107600
F 66.836490 11.576626 54.936707
F 66.836490 34.729883 11.278492
F 66.836490 34.729883 33.107600
F 66.836490 34.729883 54.936707
F 66.836490 57.883141 11.278492
F 66.836490 57.883141 33.107600
F 66.836490 57.883141 54.936707
F 93.571593 11.576626 11.278492
F 93.571593 11.576626 33.107600
F 93.571593 11.576626 54.936707
F 93.571593 34.729883 11.278492
F 93.571593 34.729883 33.107600
F 93.571593 34.729883 54.936707
F 93.571593 57.883141 11.278492
F 93.571593 57.883141 33.107600
F 93.571593 57.883141 54.936707
F 66.836490 19.294381 11.278492
F 66.836490 19.294381 33.107599
F 66.836490 19.294381 54.936707
F 66.836490 42.447639 11.278492
F 66.836490 42.447639 33.107599
F 66.836490 42.447639 54.936707
F 66.836490 65.600896 11.278492
F 66.836490 65.600896 33.107599
F 66.836490 65.600896 54.936707
F 93.571593 19.294381 11.278492
F 93.571593 19.294381 33.107599
F 93.571593 19.294381 54.936707
F 93.571593 42.447639 11.278492
F 93.571593 42.447639 33.107599
F 93.571593 42.447639 54.936707
F 93.571593 65.600896 11.278492
F 93.571593 65.600896 33.107599
F 93.571593 65.600896 54.936707
F 75.748196 3.858875 11.278493
F 75.748196 3.858875 33.107600
F 75.748196 3.858875 54.936708
F 75.748196 27.012133 11.278493
F 75.748196 27.012133 33.107600
F 75.748196 27.012133 54.936708
F 75.748196 50.165390 11.278493
F 75.748196 50.165390 33.107600
F 75.748196 50.165390 54.936708
F 102.483299 3.858875 11.278493
F 102.483299 3.858875 33.107600
F 102.483299 3.858875 54.936708
F 102.483299 27.012133 11.278493
F 102.483299 27.012133 33.107600
F 102.483299 27.012133 54.936708
F 102.483299 50.165390 11.278493
F 102.483299 50.165390 33.107600
F 102.483299 50.165390 54.936708
F 75.748196 11.576625 11.278493
F 75.748196 11.576625 33.107600
F 75.748196 11.576625 54.936707
F 75.748196 34.729883 11.278493
F 75.748196 34.729883 33.107600
F 75.748196 34.729883 54.936707
F 75.748196 57.883140 11.278493
F 75.748196 57.883140 33.107600
F 75.748196 57.883140 54.936707
F 102.483299 11.576625 11.278493
F 102.483299 11.576625 33.107600
F 102.483299 11.576625 54.936707
F 102.483299 34.729883 11.278493
F 102.483299 34.729883 33.107600
F 102.483299 34.729883 54.936707
F 102.483299 57.883140 11.278493
F 102.483299 57.883140 33.107600
F 102.483299 57.883140 54.936707
F 75.748196 19.294381 11.278492
F 75.748196 19.294381 33.107600
F 75.748196 19.294381 54.936707
F 75.748196 42.447638 11.278492
F 75.748196 42.447638 33.107600
F 75.748196 42.447638 54.936707
F 75.748196 65.600896 11.278492
F 75.748196 65.600896 33.107600
F 75.748196 65.600896 54.936707
F 102.483299 19.294381 11.278492
F 102.483299 19.294381 33.107600
F 102.483299 19.294381 54.936707
F 102.483299 42.447638 11.278492
F 102.483299 42.447638 33.107600
F 102.483299 42.447638 54.936707
F 102.483299 65.600896 11.278492
F 102.483299 65.600896 33.107600
F 102.483299 65.600896 54.936707
F 57.924780 1.286291 7.640309
F 57.924780 1.286291 29.469416
F 57.924780 1.286291 51.298524
F 57.924780 24.439549 7.640309
F 57.924780 24.439549 29.469416
F 57.924780 24.439549 51.298524
F 57.924780 47.592806 7.640309
F 57.924780 47.592806 29.469416
F 57.924780 47.592806 51.298524
F 84.659883 1.286291 7.640309
F 84.659883 1.286291 29.469416
F 84.659883 1.286291 51.298524
F 84.659883 24.439549 7.640309
F 84.659883 24.439549 29.469416
F 84.659883 24.439549 51.298524
F 84.659883 47.592806 7.640309
F 84.659883 47.592806 29.469416
F 84.659883 47.592806 51.298524
F 57.924780 9.004041 7.640309
F 57.924780 9.004041 29.469416
F 57.924780 9.004041 51.298524
F 57.924780 32.157298 7.640309
F 57.924780 32.157298 29.469416
F 57.924780 32.157298 51.298524
F 57.924780 55.310556 7.640309
F 57.924780 55.310556 29.469416
F 57.924780 55.310556 51.298524
F 84.659883 9.004041 7.640309
F 84.659883 9.004041 29.469416
F 84.659883 9.004041 51.298524
F 84.659883 32.157298 7.640309
F 84.659883 32.157298 29.469416
F 84.659883 32.157298 51.298524
F 84.659883 55.310556 7.640309
F 84.659883 55.310556 29.469416
F 84.659883 55.310556 51.298524
F 57.924780 16.721796 7.640308
F 57.924780 16.721796 29.469416
F 57.924780 16.721796 51.298523
F 57.924780 39.875053 7.640308
F 57.924780 39.875053 29.469416
F 57.924780 39.875053 51.298523
F 57.924780 63.028311 7.640308
F 57.924780 63.028311 29.469416
F 57.924780 63.028311 51.298523
F 84.659883 16.721796 7.640308
F 84.659883 16.721796 29.469416
F 84.659883 16.721796 51.298523
F 84.659883 39.875053 7.640308
F 84.659883 39.875053 29.469416
F 84.659883 39.875053 51.298523
F 84.659883 63.028311 7.640308
F 84.659883 63.028311 29.469416
F 84.659883 63.028311 51.298523
F 66.836479 1.286290 7.640308
F 66.836479 1.286290 29.469416
F 66.836479 1.286290 51.298523
F 66.836479 24.439547 7.640308
F 66.836479 24.439547 29.469416
F 66.836479 24.439547 51.298523
F 66.836479 47.592805 7.640308
F 66.836479 47.592805 29.469416
F 66.836479 47.592805 51.298523
F 93.571582 1.286290 7.640308
F 93.571582 1.286290 29.469416
F 93.571582 1.286290 51.298523
F 93.571582 24.439547 7.640308
F 93.571582 24.439547 29.469416
F 93.571582 24.439547 51.298523
F 93.571582 47.592805 7.640308
F 93.571582 47.592805 29.469416
F 93.571582 47.592805 51.298523
F 66.836479 9.004039 7.640308
F 66.836479 9.004039 29.469416
F 66.836479 9.004039 51.298523
F 66.836479 32.157297 7.640308
F 66.836479 32.157297 29.469416
F 66.836479 32.157297 51.298523
F 66.836479 55.310554 7.640308
F 66.836479 55.310554 29.469416
F 66.836479 55.310554 51.298523
F 93.571582 9.004039 7.640308
F 93.571582 9.004039 29.469416
F 93.571582 9.004039 51.298523
F 93.571582 32.157297 7.640308
F 93.571582 32.157297 29.469416
F 93.571582 32.157297 51.298523
F 93.571582 55.310554 7.640308
F 93.571582 55.310554 29.469416
F 93.571582 55.310554 51.298523
F 66.836479 16.721795 7.640308
F 66.836479 16.721795 29.469415
F 66.836479 16.721795 51.298522
F 66.836479 39.875052 7.640308
F 66.836479 39.875052 29.469415
F 66.836479 39.875052 51.298522
F 66.836479 63.028310 7.640308
F 66.836479 63.028310 29.469415
F 66.836479 63.028310 51.298522
F 93.571582 16.721795 7.640308
F 93.571582 16.721795 29.469415
F 93.571582 16.721795 51.298522
F 93.571582 39.875052 7.640308
F 93.571582 39.875052 29.469415
F 93.571582 39.875052 51.298522
F 93.571582 63.028310 7.640308
F 93.571582 63.028310 29.469415
F 93.571582 63.028310 51.298522
F 75.748186 1.286290 7.640309
F 75.748186 1.286290 29.469416
F 75.748186 1.286290 51.298523
F 75.748186 24.439548 7.640309
F 75.748186 24.439548 29.469416
F 75.748186 24.439548 51.298523
F 75.748186 47.592805 7.640309
F 75.748186 47.592805 29.469416
F 75.748186 47.592805 51.298523
F 102.483289 1.286290 7.640309
F 102.483289 1.286290 29.469416
F 102.483289 1.286290 51.298523
F 102.483289 24.439548 7.640309
F 102.483289 24.439548 29.469416
F 102.483289 24.439548 51.298523
F 102.483289 47.592805 7.640309
F 102.483289 47.592805 29.469416
F 102.483289 47.592805 51.298523
F 75.748186 9.004039 7.640309
F 75.748186 9.004039 29.469416
F 75.748186 9.004039 51.298523
F 75.748186 32.157297 7.640309
F 75.748186 32.157297 29.469416
F 75.748186 32.157297 51.298523
F 75.748186 55.310555 7.640309
F 75.748186 55.310555 29.469416
F 75.748186 55.310555 51.298523
F 102.483289 9.004039 7.640309
F 102.483289 9.004039 29.469416
F 102.483289 9.004039 51.298523
F 102.483289 32.157297 7.640309
F 102.483289 32.157297 29.469416
F 102.483289 32.157297 51.298523
F 102.483289 55.310555 7.640309
F 102.483289 55.310555 29.469416
F 102.483289 55.310555 51.298523
F 75.748186 16.721795 7.640308
F 75.748186 16.721795 29.469415
F 75.748186 16.721795 51.298523
F 75.748186 39.875052 7.640308
F 75.748186 39.875052 29.469415
F 75.748186 39.875052 51.298523
F 75.748186 63.028310 7.640308
F 75.748186 63.028310 29.469415
F 75.748186 63.028310 51.298523
F 102.483289 16.721795 7.640308
F 102.483289 16.721795 29.469415
F 102.483289 16.721795 51.298523
F 102.483289 39.875052 7.640308
F 102.483289 39.875052 29.469415
F 102.483289 39.875052 51.298523
F 102.483289 63.028310 7.640308
F 102.483289 63.028310 29.469415
F 102.483289 63.028310 51.298523
F 60.152717 7.717750 11.278493
F 60.152717 7.717750 33.107601
F 60.152717 7.717750 54.936708
F 60.152717 30.871007 11.278493
F 60.152717 30.871007 33.107601
F 60.152717 30.871007 54.936708
F 60.152717 54.024265 11.278493
F 60.152717 54.024265 33.107601
F 60.152717 54.024265 54.936708
F 86.887820 7.717750 11.278493
F 86.887820 7.717750 33.107601
F 86.887820 7.717750 54.936708
F 86.887820 30.871007 11.278493
F 86.887820 30.871007 33.107601
F 86.887820 30.871007 54.936708
F 86.887820 54.024265 11.278493
F 86.887820 54.024265 33.107601
F 86.887820 54.024265 54.936708
F 60.152717 15.435502 11.278492
F 60.152717 15.435502 33.107600
F 60.152717 15.435502 54.936707
F 60.152717 38.588760 11.278492
F 60.152717 38.588760 33.107600
F 60.152717 38.588760 54.936707
F 60.152717 61.742018 11.278492
F 60.152717 61.742018 33.107600
F 60.152717 61.742018 54.936707
F 86.887820 15.435502 11.278492
F 86.887820 15.435502 33.107600
F 86.887820 15.435502 54.936707
F 86.887820 38.588760 11.278492
F 86.887820 38.588760 33.107600
F 86.887820 38.588760 54.936707
F 86.887820 61.742018 11.278492
F 86.887820 61.742018 33.107600
F 86.887820 61.742018 54.936707
F 60.152717 0.000000 11.278493
F 60.152717 0.000000 33.107600
F 60.152717 0.000000 54.936708
F 60.152717 23.153258 11.278493
F 60.152717 23.153258 33.107600
F 60.152717 23.153258 54.936708
F 60.152717 46.306515 11.278493
F 60.152717 46.306515 33.107600
F 60.152717 46.306515 54.936708
F 86.887820 0.000000 11.278493
F 86.887820 0.000000 33.107600
F 86.887820 0.000000 54.936708
F 86.887820 23.153258 11.278493
F 86.887820 23.153258 33.107600
F 86.887820 23.153258 54.936708
F 86.887820 46.306515 11.278493
F 86.887820 46.306515 33.107600
F 86.887820 46.306515 54.936708
F 69.064418 7.717750 11.278492
F 69.064418 7.717750 33.107600
F 69.064418 7.717750 54.936707
F 69.064418 30.871008 11.278492
F 69.064418 30.871008 33.107600
F 69.064418 30.871008 54.936707
F 69.064418 54.024265 11.278492
F 69.064418 54.024265 33.107600
F 69.064418 54.024265 54.936707
F 95.799522 7.717750 11.278492
F 95.799522 7.717750 33.107600
F 95.799522 7.717750 54.936707
F 95.799522 30.871008 11.278492
F 95.799522 30.871008 33.107600
F 95.799522 30.871008 54.936707
F 95.799522 54.024265 11.278492
F 95.799522 54.024265 33.107600
F 95.799522 54.024265 54.936707
F 69.064418 15.435503 11.278491
F 69.064418 15.435503 33.107599
F 69.064418 15.435503 54.936706
F 69.064418 38.588760 11.278491
F 69.064418 38.588760 33.107599
F 69.064418 38.588760 54.936706
F 69.064418 61.742018 11.278491
F 69.064418 61.742018 33.107599
F 69.064418 61.742018 54.936706
F 95.799522 15.435503 11.278491
F 95.799522 15.435503 33.107599
F 95.799522 15.435503 54.936706
F 95.799522 38.588760 11.278491
F 95.799522 38.588760 33.107599
F 95.799522 38.588760 54.936706
F 95.799522 61.742018 11.278491
F 95.799522 61.742018 33.107599
F 95.799522 61.742018 54.936706
F 69.064418 0.000001 11.278492
F 69.064418 0.000001 33.107600
F 69.064418 0.000001 54.936707
F 69.064418 23.153258 11.278492
F 69.064418 23.153258 33.107600
F 69.064418 23.153258 54.936707
F 69.064418 46.306516 11.278492
F 69.064418 46.306516 33.107600
F 69.064418 46.306516 54.936707
F 95.799522 0.000001 11.278492
F 95.799522 0.000001 33.107600
F 95.799522 0.000001 54.936707
F 95.799522 23.153258 11.278492
F 95.799522 23.153258 33.107600
F 95.799522 23.153258 54.936707
F 95.799522 46.306516 11.278492
F 95.799522 46.306516 33.107600
F 95.799522 46.306516 54.936707
F 77.976123 7.717750 11.278493
F 77.976123 7.717750 33.107601
F 77.976123 7.717750 54.936708
F 77.976123 30.871007 11.278493
F 77.976123 30.871007 33.107601
F 77.976123 30.871007 54.936708
F 77.976123 54.024265 11.278493
F 77.976123 54.024265 33.107601
F 77.976123 54.024265 54.936708
F 104.711226 7.717750 11.278493
F 104.711226 7.717750 33.107601
F 104.711226 7.717750 54.936708
F 104.711226 30.871007 11.278493
F 104.711226 30.871007 33.107601
F 104.711226 30.871007 54.936708
F 104.711226 54.024265 11.278493
F 104.711226 54.024265 33.107601
F 104.711226 54.024265 54.936708
F 77.976123 15.435502 11.278492
F 77.976123 15.435502 33.107599
F 77.976123 15.435502 54.936707
F 77.976123 38.588760 11.278492
F 77.976123 38.588760 33.107599
F 77.976123 38.588760 54.936707
F 77.976123 61.742018 11.278492
F 77.976123 61.742018 33.107599
F 77.976123 61.742018 54.936707
F 104.711226 15.435502 11.278492
F 104.711226 15.435502 33.107599
F 104.711226 15.435502 54.936707
F 104.711226 38.588760 11.278492
F 104.711226 38.588760 33.107599
F 104.711226 38.588760 54.936707
F 104.711226 61.742018 11.278492
F 104.711226 61.742018 33.107599
F 104.711226 61.742018 54.936707
F 77.976123 0.000000 11.278493
F 77.976123 0.000000 33.107600
F 77.976123 0.000000 54.936708
F 77.976123 23.153258 11.278493
F 77.976123 23.153258 33.107600
F 77.976123 23.153258 54.936708
F 77.976123 46.306515 11.278493
F 77.976123 46.306515 33.107600
F 77.976123 46.306515 54.936708
F 104.711226 0.000000 11.278493
F 104.711226 0.000000 33.107600
F 104.711226 0.000000 54.936708
F 104.711226 23.153258 11.278493
F 104.711226 23.153258 33.107600
F 104.711226 23.153258 54.936708
F 104.711226 46.306515 11.278493
F 104.711226 46.306515 33.107600
F 104.711226 46.306515 54.936708
F 60.152702 5.145165 7.640309
F 60.152702 5.145165 29.469417
F 60.152702 5.145165 51.298524
F 60.152702 28.298423 7.640309
F 60.152702 28.298423 29.469417
F 60.152702 28.298423 51.298524
F 60.152702 51.451680 7.640309
F 60.152702 51.451680 29.469417
F 60.152702 51.451680 51.298524
F 86.887805 5.145165 7.640309
F 86.887805 5.145165 29.469417
F 86.887805 5.145165 51.298524
F 86.887805 28.298423 7.640309
F 86.887805 28.298423 29.469417
F 86.887805 28.298423 51.298524
F 86.887805 51.451680 7.640309
F 86.887805 51.451680 29.469417
F 86.887805 51.451680 51.298524
F 60.152702 12.862918 7.640308
F 60.152702 12.862918 29.469416
F 60.152702 12.862918 51.298523
F 60.152702 36.016175 7.640308
F 60.152702 36.016175 29.469416
F 60.152702 36.016175 51.298523
F 60.152702 59.169433 7.640308
F 60.152702 59.169433 29.469416
F 60.152702 59.169433 51.298523
F 86.887805 12.862918 7.640308
F 86.887805 12.862918 29.469416
F 86.887805 12.862918 51.298523
F 86.887805 36.016175 7.640308
F 86.887805 36.016175 29.469416
F 86.887805 36.016175 51.298523
F 86.887805 59.169433 7.640308
F 86.887805 59.169433 29.469416
F 86.887805 59.169433 51.298523
F 60.152702 20.580673 7.640309
F 60.152702 20.580673 29.469416
F 60.152702 20.580673 51.298524
F 60.152702 43.733930 7.640309
F 60.152702 43.733930 29.469416
F 60.152702 43.733930 51.298524
F 60.152702 66.887188 7.640309
F 60.152702 66.887188 29.469416
F 60.152702 66.887188 51.298524
F 86.887805 20.580673 7.640309
F 86.887805 20.580673 29.469416
F 86.887805 20.580673 51.298524
F 86.887805 43.733930 7.640309
F 86.887805 43.733930 29.469416
F 86.887805 43.733930 51.298524
F 86.887805 66.887188 7.640309
F 86.887805 66.887188 29.469416
F 86.887805 66.887188 51.298524
F 69.064404 5.145164 7.640308
F 69.064404 5.145164 29.469415
F 69.064404 5.145164 51.298523
F 69.064404 28.298421 7.640308
F 69.064404 28.298421 29.469415
F 69.064404 28.298421 51.298523
F 69.064404 51.451679 7.640308
F 69.064404 51.451679 29.469415
F 69.064404 51.451679 51.298523
F 95.799508 5.145164 7.640308
F 95.799508 5.145164 29.469415
F 95.799508 5.145164 51.298523
F 95.799508 28.298421 7.640308
F 95.799508 28.298421 29.469415
F 95.799508 28.298421 51.298523
F 95.799508 51.451679 7.640308
F 95.799508 51.451679 29.469415
F 95.799508 51.451679 51.298523
F 69.064404 12.862916 7.640307
F 69.064404 12.862916 29.469414
F 69.064404 12.862916 51.298522
F 69.064404 36.016174 7.640307
F 69.064404 36.016174 29.469414
F 69.064404 36.016174 51.298522
F 69.064404 59.169431 7.640307
F 69.064404 59.169431 29.469414
F 69.064404 59.169431 51.298522
F 95.799508 12.862916 7.640307
F 95.799508 12.862916 29.469414
F 95.799508 12.862916 51.298522
F 95.799508 36.016174 7.640307
F 95.799508 36.016174 29.469414
F 95.799508 36.016174 51.298522
F 95.799508 59.169431 7.640307
F 95.799508 59.169431 29.469414
F 95.799508 59.169431 51.298522
F 69.064404 20.580671 7.640308
F 69.064404 20.580671 29.469415
F 69.064404 20.580671 51.298523
F 69.064404 43.733929 7.640308
F 69.064404 43.733929 29.469415
F 69.064404 43.733929 51.298523
F 69.064404 66.887186 7.640308
F 69.064404 66.887186 29.469415
F 69.064404 66.887186 51.298523
F 95.799508 20.580671 7.640308
F 95.799508 20.580671 29.469415
F 95.799508 20.580671 51.298523
F 95.799508 43.733929 7.640308
F 95.799508 43.733929 29.469415
F 95.799508 43.733929 51.298523
F 95.799508 66.887186 7.640308
F 95.799508 66.887186 29.469415
F 95.799508 66.887186 51.298523
F 77.976110 5.145165 7.640309
F 77.976110 5.145165 29.469417
F 77.976110 5.145165 51.298524
F 77.976110 28.298423 7.640309
F 77.976110 28.298423 29.469417
F 77.976110 28.298423 51.298524
F 77.976110 51.451680 7.640309
F 77.976110 51.451680 29.469417
F 77.976110 51.451680 51.298524
F 104.711213 5.145165 7.640309
F 104.711213 5.145165 29.469417
F 104.711213 5.145165 51.298524
F 104.711213 28.298423 7.640309
F 104.711213 28.298423 29.469417
F 104.711213 28.298423 51.298524
F 104.711213 51.451680 7.640309
F 104.711213 51.451680 29.469417
F 104.711213 51.451680 51.298524
F 77.976110 12.862917 7.640308
F 77.976110 12.862917 29.469416
F 77.976110 12.862917 51.298523
F 77.976110 36.016175 7.640308
F 77.976110 36.016175 29.469416
F 77.976110 36.016175 51.298523
F 77.976110 59.169432 7.640308
F 77.976110 59.169432 29.469416
F 77.976110 59.169432 51.298523
F 104.711213 12.862917 7.640308
F 104.711213 12.862917 29.469416
F 104.711213 12.862917 51.298523
F 104.711213 36.016175 7.640308
F 104.711213 36.016175 29.469416
F 104.711213 36.016175 51.298523
F 104.711213 59.169432 7.640308
F 104.711213 59.169432 29.469416
F 104.711213 59.169432 51.298523
F 77.976110 20.580673 7.640309
F 77.976110 20.580673 29.469416
F 77.976110 20.580673 51.298524
F 77.976110 43.733930 7.640309
F 77.976110 43.733930 29.469416
F 77.976110 43.733930 51.298524
F 77.976110 66.887188 7.640309
F 77.976110 66.887188 29.469416
F 77.976110 66.887188 51.298524
F 104.711213 20.580673 7.640309
F 104.711213 20.580673 29.469416
F 104.711213 20.580673 51.298524
F 104.711213 43.733930 7.640309
F 104.711213 43.733930 29.469416
F 104.711213 43.733930 51.298524
F 104.711213 66.887188 7.640309
F 104.711213 66.887188 29.469416
F 104.711213 66.887188 51.298524
F 60.152714 5.145165 10.368947
F 60.152714 5.145165 32.198054
F 60.152714 5.145165 54.027161
F 60.152714 28.298423 10.368947
F 60.152714 28.298423 32.198054
F 60.152714 28.298423 54.027161
F 60.152714 51.451680 10.368947
F 60.152714 51.451680 32.198054
F 60.152714 51.451680 54.027161
F 86.887818 5.145165 10.368947
F 86.887818 5.145165 32.198054
F 86.887818 5.145165 54.027161
F 86.887818 28.298423 10.368947
F 86.887818 28.298423 32.198054
F 86.887818 28.298423 54.027161
F 86.887818 51.451680 10.368947
F 86.887818 51.451680 32.198054
F 86.887818 51.451680 54.027161
F 60.152714 12.862917 10.368947
F 60.152714 12.862917 32.198055
F 60.152714 12.862917 54.027162
F 60.152714 36.016175 10.368947
F 60.152714 36.016175 32.198055
F 60.152714 36.016175 54.027162
F 60.152714 59.169432 10.368947
F 60.152714 59.169432 32.198055
F 60.152714 59.169432 54.027162
F 86.887818 12.862917 10.368947
F 86.887818 12.862917 32.198055
[truncated: 92,282 more chars]
