# Supplementary material for: Molecular-resolution imaging of ice crystallized from liquid water by cryogenic liquid-cell TEM
Source: Nat Commun. 2025 Sep 25;16:8342. doi: 10.1038/s41467-025-62451-0 (PMC12462463; doi:10.1038/s41467-025-62451-0)
Supplement: Supplementary file 9 — Supplementary Data 1 [file 41467_2025_62451_MOESM9_ESM.zip › supercell_4_3_3/0.4/minimized.xyz]

15552
F15552
F 0.302422 1.243259 2.825144
F 0.302422 8.961753 2.825143
F 0.302422 16.680253 2.825143
F 9.335347 1.289326 2.810926
F 9.335347 9.007820 2.810926
F 9.335347 16.726319 2.810926
F 0.286656 3.905245 6.435632
F 0.286656 11.623740 6.435633
F 9.318755 3.859245 6.429757
F 9.318755 11.577740 6.429758
F 0.331010 3.885077 3.660284
F 0.331010 11.603572 3.660284
F 9.336219 3.859824 3.703271
F 9.336219 11.578319 3.703271
F 0.218814 1.304508 0.055879
F 0.218814 9.023002 0.055879
F 0.218814 16.741502 0.055879
F 9.141156 1.269788 0.067511
F 9.141155 8.988283 0.067511
F 9.141155 16.706782 0.067511
F 2.632141 7.724217 3.655568
F 2.632141 15.442714 3.655568
F 2.632141 0.005722 3.655568
F 11.564314 7.719074 3.718824
F 11.564314 15.437571 3.718824
F 11.564314 0.000579 3.718824
F 2.437437 5.129398 0.023466
F 2.437437 12.847895 0.023466
F 11.369240 5.129036 0.083066
F 11.369240 12.847533 0.083066
F 2.634018 5.146049 2.768239
F 2.634019 12.864546 2.768239
F 11.563436 5.148570 2.826483
F 11.563436 12.867066 2.826483
F 2.617689 7.721109 6.386144
F 2.617689 15.439606 6.386144
F 2.617689 0.002614 6.386144
F 11.546848 7.718495 6.445314
F 11.546848 15.436993 6.445315
F 11.546848 0.000000 6.445315
F 4.875960 1.289378 2.779823
F 4.875960 9.007872 2.779823
F 4.875960 16.726372 2.779823
F 13.791525 1.289323 2.842038
F 13.791525 9.007818 2.842038
F 13.791525 16.726317 2.842038
F 4.859553 3.859161 6.398580
F 4.859553 11.577656 6.398580
F 13.774933 3.859248 6.460870
F 13.774933 11.577743 6.460870
F 4.877678 3.860493 3.671659
F 4.877679 11.578988 3.671659
F 13.792399 3.859827 3.734379
F 13.792399 11.578322 3.734379
F 4.685024 1.269579 0.036222
F 4.685024 8.988073 0.036221
F 4.685024 16.706573 0.036221
F 13.597329 1.269789 0.098622
F 13.597329 8.988284 0.098621
F 13.597329 16.706783 0.098621
F 7.107911 7.719140 3.687674
F 7.107911 15.437637 3.687673
F 7.107911 0.000645 3.687673
F 16.020487 7.719074 3.749935
F 16.020487 15.437572 3.749934
F 16.020487 0.000579 3.749934
F 6.912835 5.128993 0.051933
F 6.912835 12.847490 0.051932
F 15.825415 5.129036 0.114177
F 15.825415 12.847532 0.114177
F 7.107115 5.148550 2.795390
F 7.107115 12.867046 2.795390
F 16.019610 5.148570 2.857593
F 16.019610 12.867066 2.857593
F 7.090525 7.718515 6.414217
F 7.090525 15.437013 6.414217
F 7.090526 0.000020 6.414217
F 16.003022 7.718495 6.476425
F 16.003021 15.436993 6.476425
F 16.003022 0.000000 6.476425
F 0.266524 1.242352 10.072263
F 0.266524 8.960847 10.072263
F 0.266524 16.679346 10.072263
F 9.293371 1.286417 10.067949
F 9.293371 9.004912 10.067949
F 9.293371 16.723411 10.067949
F 0.246737 3.901245 13.709297
F 0.246738 11.619740 13.709298
F 9.267956 3.859245 13.706395
F 9.267956 11.577740 13.706395
F 0.291946 3.881879 10.932176
F 0.291946 11.600374 10.932176
F 9.287017 3.859245 10.977563
F 9.287017 11.577740 10.977563
F 0.312023 1.262616 7.293249
F 0.312023 8.981111 7.293249
F 0.312023 16.699610 7.293248
F 9.312409 1.286417 7.339123
F 9.312409 9.004911 7.339123
F 9.312409 16.723410 7.339123
F 2.585418 7.723000 10.929028
F 2.585418 15.441498 10.929028
F 2.585418 0.004506 10.929028
F 11.515112 7.718495 10.993117
F 11.515111 15.436992 10.993117
F 15.945871 12.864158 14.662674
F 2.609439 5.140852 7.290424
F 2.609439 12.859349 7.290424
F 11.540500 5.145662 7.354676
F 11.540500 12.864158 7.354676
F 2.592874 5.143274 10.024061
F 2.592874 12.861771 10.024061
F 11.521460 5.145662 10.083506
F 11.521460 12.864158 10.083506
F 2.568111 7.720626 13.662372
F 2.568111 15.439124 13.662372
F 2.568111 0.002131 13.662372
F 11.496049 7.718494 13.721952
F 11.496049 15.436992 13.721952
F 15.945871 5.145661 14.662674
F 4.834339 1.286495 10.036779
F 4.834339 9.004990 10.036779
F 4.834339 16.723489 10.036779
F 13.749548 1.286414 10.099061
F 13.749548 9.004909 10.099061
F 13.749548 16.723408 10.099061
F 4.809123 3.859175 13.675231
F 4.809123 11.577671 13.675231
F 13.724134 3.859248 13.737507
F 13.724134 11.577743 13.737508
F 4.828572 3.859915 10.945981
F 4.828572 11.578410 10.945980
F 13.743196 3.859248 11.008672
F 13.743196 11.577743 11.008672
F 4.853888 1.285740 7.307536
F 4.853888 9.004235 7.307535
F 4.853888 16.722734 7.307535
F 13.768588 1.286414 7.370231
F 13.768588 9.004909 7.370231
F 13.768588 16.723408 7.370231
F 7.058717 7.718560 10.961960
F 7.058717 15.437057 10.961960
F 7.058717 0.000065 10.961960
F 15.971284 7.718494 11.024228
F 15.971285 15.436992 11.024227
F 7.033312 12.864094 14.600407
F 7.084100 5.145596 7.323519
F 7.084100 12.864092 7.323518
F 15.996674 5.145662 7.385787
F 15.996674 12.864158 7.385786
F 7.065142 5.145643 10.052408
F 7.065142 12.864139 10.052407
F 15.977634 5.145661 10.114616
F 15.977634 12.864158 10.114616
F 7.039737 7.718512 13.690853
F 7.039737 15.437010 13.690853
F 7.039737 0.000018 13.690853
F 15.952223 7.718495 13.753063
F 15.952223 15.436992 13.753063
F 7.033312 5.145597 14.600407
F 0.272244 1.265023 14.571871
F 0.272244 8.983517 14.571871
F 0.272244 16.702016 14.571871
F 9.261606 1.286417 14.616010
F 9.261606 9.004911 14.616010
F 9.261606 16.723410 14.616010
F 2.561521 5.141507 14.567673
F 2.561521 12.860004 14.567673
F 11.489697 5.145662 14.631564
F 11.489697 12.864158 14.631563
F 4.803245 1.285754 14.584432
F 4.803245 9.004249 14.584432
F 4.803245 16.722748 14.584432
F 13.717785 1.286414 14.647119
F 13.717785 9.004909 14.647119
F 13.717785 16.723408 14.647118
F 0.184425 1.248702 24.622017
F 0.184425 8.967197 24.622017
F 0.184425 16.685696 24.622017
F 9.191766 1.286417 24.621737
F 9.191766 9.004911 24.621737
F 9.191766 16.723410 24.621738
F 0.164717 3.895098 28.259091
F 0.164717 11.613593 28.259091
F 9.166352 3.859246 28.260184
F 9.166352 11.577741 28.260184
F 0.215799 3.874410 25.490372
F 0.215799 11.592905 25.490372
F 9.185411 3.859246 25.531352
F 9.185411 11.577740 25.531351
F 0.234113 1.269074 21.850920
F 0.234113 8.987568 21.850920
F 0.234113 16.706068 21.850920
F 9.210803 1.286416 21.892904
F 9.210803 9.004911 21.892904
F 9.210803 16.723410 21.892904
F 2.488686 7.721911 25.483381
F 2.488686 15.440408 25.483381
F 2.488686 0.003416 25.483381
F 11.413505 7.718494 25.546905
F 11.413505 15.436992 25.546905
F 15.901420 15.436992 21.029957
F 2.512772 5.141943 21.844778
F 2.512772 12.860439 21.844778
F 11.438894 5.145662 21.908458
F 11.438894 12.864158 21.908458
F 2.494410 5.144244 24.577097
F 2.494410 12.862740 24.577097
F 11.419854 5.145661 24.637294
F 11.419854 12.864158 24.637294
F 2.470009 7.719594 28.215294
F 2.470009 15.438092 28.215294
F 2.470009 0.001100 28.215294
F 11.394443 7.718495 28.275740
F 11.394443 15.436992 28.275741
F 15.901420 7.718495 21.029957
F 4.733490 1.286564 24.590517
F 4.733490 9.005059 24.590517
F 4.733490 16.723558 24.590518
F 13.647942 1.286415 24.652849
F 13.647942 9.004909 24.652849
F 13.647942 16.723408 24.652849
F 4.708317 3.859081 28.228952
F 4.708318 11.577576 28.228952
F 13.622528 3.859248 28.291296
F 13.622528 11.577742 28.291296
F 4.727346 3.859884 25.499789
F 4.727346 11.578379 25.499789
F 13.641590 3.859247 25.562461
F 13.641590 11.577743 25.562460
F 4.752631 1.285770 21.861337
F 4.752631 9.004264 21.861337
F 4.752631 16.722763 21.861337
F 13.666982 1.286414 21.924013
F 13.666982 9.004909 21.924013
F 13.666982 16.723408 21.924013
F 6.957167 7.718549 25.515756
F 6.957167 15.437047 25.515756
F 6.957167 0.000055 25.515756
F 15.869678 7.718495 25.578016
F 15.869678 15.436993 25.578016
F 6.988946 0.000015 20.967745
F 6.982537 5.145603 21.877306
F 6.982537 12.864099 21.877306
F 15.895068 5.145661 21.939569
F 15.895068 12.864158 21.939569
F 6.963562 5.145649 24.606191
F 6.963562 12.864145 24.606192
F 15.876027 5.145661 24.668404
F 15.876027 12.864158 24.668404
F 6.938160 7.718505 28.244637
F 6.938160 15.437003 28.244637
F 6.938160 0.000011 28.244637
F 15.850616 7.718495 28.306852
F 15.850616 15.436992 28.306851
F 6.988946 15.437007 20.967746
F 0.145397 1.252562 31.895996
F 0.145397 8.971056 31.895996
F 0.145398 16.689556 31.895996
F 9.140964 1.286416 31.898631
F 9.140964 9.004911 31.898631
F 9.140964 16.723410 31.898631
F 7.014350 12.864142 17.329299
F 7.014350 5.145645 17.329299
F 0.197901 1.273511 29.129783
F 0.197901 8.992005 29.129784
F 0.197901 16.710505 29.129783
F 9.160001 1.286416 29.169798
F 9.160001 9.004911 29.169798
F 9.160001 16.723410 29.169798
F 2.464741 5.142603 29.122017
F 2.464741 12.861099 29.122017
F 11.388091 5.145662 29.185352
F 11.388091 12.864158 29.185351
F 2.445711 5.144914 31.853467
F 2.445711 12.863411 31.853467
F 11.369051 5.145662 31.914187
F 11.369050 12.864158 31.914187
F 4.683191 1.286593 31.867390
F 4.683191 9.005088 31.867391
F 4.683191 16.723587 31.867391
F 13.597139 1.286414 31.929743
F 13.597139 9.004909 31.929743
F 13.597139 16.723408 31.929743
F 4.702051 1.285786 29.138242
F 4.702051 9.004281 29.138241
F 4.702051 16.722780 29.138242
F 13.616179 1.286414 29.200907
F 13.616179 9.004909 29.200907
F 13.616179 16.723409 29.200907
F 6.931773 5.145612 29.154206
F 6.931773 12.864108 29.154206
F 15.844265 5.145661 29.216462
F 15.844265 12.864158 29.216462
F 6.912777 5.145653 31.883082
F 6.912777 12.864149 31.883082
F 15.825224 5.145661 31.945297
F 15.825224 12.864158 31.945298
F 0.225349 1.245599 17.347150
F 0.225349 8.964093 17.347150
F 0.225350 16.682593 17.347150
F 9.242568 1.286417 17.344842
F 9.242568 9.004911 17.344842
F 9.242568 16.723411 17.344843
F 0.204592 3.898629 20.984716
F 0.204592 11.617123 20.984716
F 9.217154 3.859245 20.983289
F 9.217154 11.577740 20.983290
F 0.252916 3.878673 18.211409
F 0.252916 11.597168 18.211409
F 9.236214 3.859245 18.254457
F 9.236214 11.577740 18.254457
F 2.537063 7.722460 18.206208
F 2.537063 15.440958 18.206208
F 2.537063 0.003966 18.206208
F 11.464308 7.718495 18.270011
F 11.464308 15.436992 18.270010
F 6.988946 7.718509 20.967745
F 2.543451 5.143722 17.300626
F 2.543451 12.862219 17.300626
F 11.470657 5.145662 17.360399
F 11.470657 12.864158 17.360399
F 2.518880 7.720193 20.938875
F 2.518880 15.438690 20.938875
F 2.518880 0.001698 20.938875
F 11.445246 7.718495 20.998846
F 11.445246 15.436992 20.998846
F 15.926830 12.864158 17.391510
F 4.783891 1.286517 17.313657
F 4.783891 9.005012 17.313656
F 4.783891 16.723511 17.313657
F 13.698745 1.286414 17.375955
F 13.698745 9.004909 17.375955
F 13.698745 16.723408 17.375954
F 4.758664 3.859119 20.952085
F 4.758664 11.577614 20.952085
F 13.673331 3.859248 21.014402
F 13.673331 11.577743 21.014402
F 4.777944 3.859900 18.222885
F 4.777944 11.578395 18.222884
F 13.692393 3.859247 18.285566
F 13.692393 11.577743 18.285566
F 7.007936 7.718557 18.238856
F 7.007936 15.437054 18.238856
F 7.007936 0.000062 18.238856
F 15.920481 7.718494 18.301121
F 15.920481 15.436992 18.301121
F 15.926830 5.145661 17.391510
F 0.066277 1.259108 46.445198
F 0.066277 8.977602 46.445198
F 0.066277 16.696102 46.445199
F 9.039360 1.286415 46.452420
F 9.039360 9.004910 46.452420
F 9.039360 16.723409 46.452420
F 0.112183 3.858129 47.330405
F 0.112183 11.576623 47.330405
F 9.033004 3.859246 47.362033
F 9.033004 11.577741 47.362032
F 0.129110 1.283938 43.689701
F 0.129111 9.002432 43.689701
F 0.129110 16.720931 43.689701
F 9.058396 1.286416 43.723586
F 9.058396 9.004910 43.723586
F 9.058396 16.723409 43.723585
F 2.344530 7.719783 47.315150
F 2.344530 15.438281 47.315150
F 2.344530 0.001289 47.315150
F 11.261096 7.718495 47.377587
F 11.261096 15.436992 47.377587
F 15.749010 15.436992 42.860638
F 2.369180 5.144178 43.676647
F 2.369180 12.862674 43.676647
F 11.286485 5.145662 43.739140
F 11.286485 12.864158 43.739140
F 2.349107 5.146211 46.406272
F 2.349107 12.864708 46.406272
F 11.267444 5.145662 46.467975
F 11.267444 12.864158 46.467976
F 4.582399 1.286657 46.421131
F 4.582399 9.005151 46.421131
F 4.582399 16.723650 46.421131
F 13.495533 1.286414 46.483530
F 13.495533 9.004909 46.483530
F 13.495533 16.723408 46.483531
F 4.575833 3.859832 47.330500
F 4.575833 11.578327 47.330499
F 13.489181 3.859248 47.393142
F 13.489181 11.577743 47.393142
F 4.601032 1.285823 43.692048
F 4.601032 9.004317 43.692048
F 4.601032 16.722816 43.692048
F 13.514573 1.286414 43.754695
F 13.514573 9.004909 43.754695
F 13.514573 16.723408 43.754695
F 6.804873 7.718522 47.346457
F 6.804873 15.437020 47.346457
F 6.804873 0.000028 47.346457
F 15.717269 7.718494 47.408697
F 15.717269 15.436992 47.408697
F 15.749010 7.718495 42.860638
F 6.830255 5.145633 43.708009
F 6.830255 12.864130 43.708009
F 15.742659 5.145662 43.770250
F 15.742659 12.864158 43.770250
F 6.811220 5.145664 46.436863
F 6.811220 12.864160 46.436863
F 15.723618 5.145661 46.499086
F 15.723618 12.864158 46.499086
F 0.126308 3.891027 35.532786
F 0.126309 11.609522 35.532785
F 9.115551 3.859246 35.537077
F 9.115551 11.577741 35.537077
F 9.134609 3.859246 32.808244
F 9.134609 11.577741 32.808244
F 2.440953 7.721149 32.760679
F 2.440953 15.439646 32.760679
F 2.440953 0.002654 32.760678
F 11.362702 7.718494 32.823798
F 11.362702 15.436992 32.823798
F 6.836598 0.000001 42.798417
F 2.421484 7.718858 35.491613
F 2.421484 15.437356 35.491613
F 2.421484 0.000364 35.491613
F 11.343640 7.718494 35.552633
F 11.343640 15.436992 35.552634
F 6.836598 15.436993 42.798417
F 4.658054 3.859061 35.505831
F 4.658054 11.577556 35.505832
F 13.571725 3.859248 35.568189
F 13.571725 11.577743 35.568189
F 4.676785 3.859867 32.776694
F 4.676785 11.578362 32.776694
F 13.590787 3.859248 32.839354
F 13.590787 11.577743 32.839354
F 6.906408 7.718539 32.792657
F 6.906408 15.437036 32.792657
F 6.906408 0.000044 32.792656
F 15.818875 7.718494 32.854909
F 15.818875 15.436992 32.854909
F 6.836598 7.718495 42.798417
F 6.887377 7.718501 35.521527
F 6.887377 15.436999 35.521527
F 6.887377 0.000006 35.521526
F 15.799813 7.718495 35.583744
F 15.799813 15.436992 35.583745
F 15.774421 12.864158 39.222191
F 0.107524 1.256852 39.169545
F 0.107524 8.975347 39.169545
F 0.107524 16.693846 39.169545
F 9.090163 1.286416 39.175525
F 9.090163 9.004910 39.175525
F 9.090163 16.723409 39.175525
F 0.086968 3.887587 42.807302
F 0.086968 11.606081 42.807302
F 9.064749 3.859246 42.813972
F 9.064748 11.577741 42.813972
F 0.146199 3.864990 40.049005
F 0.146199 11.583485 40.049005
F 9.083806 3.859246 40.085139
F 9.083806 11.577741 40.085138
F 0.163228 1.278285 36.408503
F 0.163228 8.996780 36.408503
F 0.163228 16.715279 36.408502
F 9.109198 1.286416 36.446691
F 9.109198 9.004911 36.446691
F 9.109198 16.723410 36.446691
F 2.393649 7.720227 40.038097
F 2.393649 15.438724 40.038097
F 2.393649 0.001732 40.038097
F 11.311899 7.718495 40.100693
F 11.311899 15.436992 40.100692
F 15.774421 5.145661 39.222191
F 2.417231 5.143448 36.399375
F 2.417231 12.861945 36.399374
F 11.337288 5.145662 36.462245
F 11.337288 12.864158 36.462245
F 2.397314 5.145688 39.129841
F 2.397314 12.864184 39.129842
F 11.318247 5.145662 39.191081
F 11.318247 12.864158 39.191081
F 2.373150 7.718204 42.768069
F 2.373149 15.436702 42.768069
F 6.861996 12.864154 39.159972
F 11.292837 7.718494 42.829528
F 11.292837 15.436992 42.829528
F 6.861996 5.145658 39.159972
F 4.632959 1.286605 39.144276
F 4.632959 9.005099 39.144276
F 4.632959 16.723598 39.144276
F 13.546336 1.286414 39.206636
F 13.546336 9.004909 39.206636
F 13.546336 16.723408 39.206636
F 4.607686 3.859034 42.782705
F 4.607686 11.577530 42.782705
F 13.520922 3.859248 42.845083
F 13.520922 11.577743 42.845083
F 4.626270 3.859846 40.053596
F 4.626270 11.578341 40.053595
F 13.539984 3.859248 40.116248
F 13.539984 11.577743 40.116247
F 4.651511 1.285804 36.415147
F 4.651511 9.004299 36.415147
F 4.651511 16.722798 36.415146
F 13.565376 1.286414 36.477800
F 13.565376 9.004909 36.477800
F 13.565376 16.723408 36.477800
F 6.855659 7.718525 40.069560
F 6.855659 15.437023 40.069560
F 6.855659 0.000031 40.069560
F 15.768072 7.718494 40.131803
F 15.768072 15.436992 40.131802
F 15.793462 12.864158 36.493355
F 6.881020 5.145623 36.431108
F 6.881020 12.864120 36.431108
F 15.793462 5.145661 36.493355
F 0.180403 3.869812 32.769174
F 0.180404 11.588307 32.769173
F 0.045962 3.885394 50.082934
F 0.045962 11.603889 50.082935
F 9.013946 3.859246 50.090866
F 9.013946 11.577741 50.090866
F 2.325150 7.717657 50.044452
F 2.325150 15.436155 50.044452
F 6.906318 7.735115 64.623792
F 11.242033 7.718495 50.106422
F 11.242034 15.436992 50.106422
F 15.623612 12.863579 61.050272
F 4.557095 3.858976 50.059555
F 4.557095 11.577471 50.059555
F 13.470119 3.859248 50.121977
F 13.470119 11.577743 50.121978
F 6.785824 7.718488 50.075307
F 6.785824 15.436986 50.075307
F 15.623612 5.145082 61.050272
F 15.698207 7.718495 50.137533
F 15.698207 15.436992 50.137533
F 6.711279 12.863595 60.988050
F 0.026065 1.261560 53.720509
F 0.026065 8.980054 53.720509
F 0.026065 16.698553 53.720509
F 8.988558 1.286415 53.729313
F 8.988558 9.004910 53.729313
F 8.988558 16.723409 53.729313
F 0.006521 3.882687 57.357931
F 0.006521 11.601182 57.357931
F 8.963144 3.859247 57.367754
F 8.963144 11.577742 57.367754
F 0.078606 3.850818 54.611831
F 0.078606 11.569313 54.611831
F 8.982201 3.859247 54.638925
F 8.982201 11.577742 54.638925
F 0.095358 1.291181 50.971124
F 0.095358 9.009675 50.971124
F 0.095358 16.728175 50.971124
F 9.007593 1.286416 51.000479
F 9.007593 9.004910 51.000479
F 9.007593 16.723409 51.000479
F 2.295371 7.719325 54.592180
F 2.295371 15.437823 54.592180
F 2.295371 0.000831 54.592180
F 11.210293 7.718495 54.654480
F 11.210293 15.436992 54.654480
F 6.711279 5.145099 60.988050
F 2.319910 5.144590 50.953661
F 2.319910 12.863087 50.953660
F 11.235681 5.145661 51.016034
F 11.235681 12.864158 51.016033
F 2.301304 5.146813 53.682608
F 2.301304 12.865309 53.682608
F 11.216641 5.145662 53.744869
F 11.216641 12.864158 53.744869
F 2.277535 7.717002 57.320744
F 2.277535 15.435500 57.320744
F 15.641056 12.864157 58.323781
F 11.191231 7.718494 57.383310
F 11.191231 15.436992 57.383310
F 15.641056 5.145661 58.323781
F 4.531823 1.286716 53.697979
F 4.531823 9.005211 53.697979
F 4.531823 16.723710 53.697979
F 13.444729 1.286414 53.760424
F 13.444730 9.004909 53.760424
F 13.444730 16.723408 53.760424
F 4.506534 3.858916 57.336399
F 4.506534 11.577411 57.336400
F 13.419315 3.859248 57.398865
F 13.419315 11.577742 57.398865
F 4.525468 3.859814 54.607403
F 4.525468 11.578309 54.607402
F 13.438377 3.859247 54.670035
F 13.438378 11.577743 54.670035
F 4.550633 1.285839 50.968951
F 4.550633 9.004333 50.968951
F 4.550633 16.722832 50.968951
F 13.463770 1.286414 51.031589
F 13.463770 9.004909 51.031589
F 13.463770 16.723409 51.031589
F 6.754085 7.718520 54.623351
F 6.754085 15.437018 54.623351
F 6.754085 0.000026 54.623351
F 15.666466 7.718494 54.685590
F 15.666466 15.436992 54.685590
F 6.728684 12.864133 58.261544
F 6.779466 5.145634 50.984904
F 6.779466 12.864131 50.984904
F 15.691856 5.145661 51.047144
F 15.691856 12.864158 51.047144
F 6.760448 5.145671 53.713751
F 6.760448 12.864168 53.713751
F 15.672815 5.145661 53.775979
F 15.672815 12.864158 53.775979
F 6.735057 7.718480 57.352189
F 6.735057 15.436978 57.352189
F 6.728684 5.145636 58.261544
F 15.647404 7.718495 57.414420
F 15.647404 15.436992 57.414420
F 15.624489 15.434084 61.942613
F 15.818663 0.016625 64.686031
F 15.818663 15.453617 64.686031
F 15.818663 7.735120 64.686031
F 8.939356 1.285836 61.003606
F 8.939356 9.004330 61.003606
F 8.939356 16.722829 61.003606
F 0.082183 3.933984 64.664776
F 0.082183 11.652478 64.664776
F 9.134387 3.875870 64.639362
F 9.134387 11.594365 64.639363
F 6.906318 0.016621 64.623792
F 6.906318 15.453613 64.623792
F 0.048577 3.845001 61.904624
F 0.048577 11.563496 61.904624
F 8.940226 3.856339 61.895948
F 8.940225 11.574834 61.895948
F 0.061728 1.298579 58.252842
F 0.061728 9.017074 58.252842
F 0.061728 16.735573 58.252842
F 8.956795 1.286415 58.277116
F 8.956795 9.004909 58.277116
F 8.956795 16.723408 58.277116
F 2.255194 7.716042 61.849435
F 2.255194 15.434540 61.849435
F 15.624489 7.715586 61.942613
F 11.168316 7.715586 61.911503
F 11.168316 15.434084 61.911503
F 6.712125 15.434107 61.880376
F 2.270732 5.145013 58.230741
F 2.270732 12.863509 58.230741
F 11.184882 5.145661 58.292671
F 11.184882 12.864157 58.292671
F 2.254128 5.146002 60.958943
F 2.254128 12.864499 60.958944
F 11.167439 5.145082 61.019162
F 11.167438 12.863578 61.019162
F 2.444808 7.739743 64.593117
F 2.444807 15.458240 64.593117
F 2.444807 0.021248 64.593117
F 11.362490 7.735120 64.654920
F 11.362490 15.453617 64.654920
F 11.362490 0.016625 64.654920
F 4.482874 1.286185 60.972198
F 4.482874 9.004680 60.972198
F 4.482874 16.723179 60.972198
F 13.395527 1.285835 61.034717
F 13.395527 9.004330 61.034717
F 13.395527 16.722829 61.034717
F 4.673313 3.876192 64.608440
F 4.673313 11.594687 64.608440
F 13.590575 3.875873 64.670476
F 13.590574 11.594368 64.670476
F 4.484030 3.856864 61.864487
F 4.484029 11.575359 61.864487
F 13.396401 3.856339 61.927058
F 13.396401 11.574834 61.927058
F 4.500307 1.285859 58.245597
F 4.500307 9.004353 58.245597
F 4.500307 16.722852 58.245597
F 13.412971 1.286414 58.308226
F 13.412971 9.004908 58.308226
F 13.412971 16.723408 58.308226
F 6.712125 7.715609 61.880376
F 0.302422 24.398750 2.825144
F 0.302422 32.117245 2.825144
F 9.335347 24.444817 2.810926
F 9.335347 32.163312 2.810926
F 0.286656 27.060737 6.435632
F 15.945871 20.582658 14.662674
F 0.286656 19.342240 6.435633
F 9.318754 27.014737 6.429757
F 9.318755 34.733232 6.429758
F 9.318755 19.296240 6.429757
F 0.331010 27.040569 3.660284
F 15.945871 28.301153 14.662674
F 0.331010 19.322072 3.660284
F 9.336219 27.015316 3.703271
F 7.033312 20.582594 14.600407
F 9.336219 19.296819 3.703270
F 0.218814 24.459999 0.055879
F 0.218814 32.178494 0.055879
F 9.141155 24.425280 0.067511
F 9.141156 32.143775 0.067511
F 2.632141 30.879708 3.655568
F 2.632141 23.161214 3.655568
F 11.564314 30.874565 3.718824
F 11.564314 23.156071 3.718824
F 2.437437 28.284890 0.023466
F 2.437437 20.566394 0.023466
F 11.369240 28.284527 0.083066
F 11.369240 20.566033 0.083066
F 2.634018 28.301541 2.768239
F 2.634019 20.583046 2.768239
F 11.563436 28.304061 2.826483
F 11.563437 20.585566 2.826483
F 2.617689 30.876600 6.386144
F 2.617689 23.158105 6.386144
F 11.546848 30.873986 6.445315
F 11.546848 23.155492 6.445315
F 4.875960 24.444869 2.779823
F 4.875960 32.163364 2.779823
F 13.791525 24.444814 2.842038
F 13.791525 32.163309 2.842038
F 4.859553 27.014652 6.398580
F 4.859553 34.733147 6.398580
F 4.859553 19.296156 6.398580
F 13.774933 27.014740 6.460870
F 13.774933 34.733235 6.460870
F 13.774933 19.296243 6.460870
F 4.877678 27.015984 3.671659
F 7.033312 28.301089 14.600407
F 4.877679 19.297488 3.671659
F 13.792399 27.015318 3.734380
F 13.717785 32.160400 14.647119
F 13.792399 19.296822 3.734380
F 4.685024 24.425070 0.036222
F 4.685024 32.143565 0.036221
F 13.597329 24.425280 0.098621
F 13.597329 32.143775 0.098621
F 7.107911 30.874631 3.687674
F 7.107911 23.156137 3.687674
F 16.020487 30.874566 3.749935
F 16.020487 23.156071 3.749935
F 6.912835 28.284485 0.051933
F 6.912835 20.565990 0.051932
F 15.825415 28.284527 0.114177
F 15.825415 20.566032 0.114177
F 7.107115 28.304042 2.795390
F 7.107115 20.585547 2.795390
F 16.019610 28.304061 2.857593
F 16.019610 20.585566 2.857593
F 7.090526 30.874006 6.414217
F 7.090526 23.155512 6.414217
F 16.003022 30.873986 6.476425
F 16.003022 23.155492 6.476425
F 0.266524 24.397844 10.072263
F 0.266524 32.116338 10.072263
F 9.293371 24.441909 10.067949
F 9.293371 32.160403 10.067949
F 0.246737 27.056736 13.709297
F 13.717785 24.441906 14.647119
F 0.246738 19.338240 13.709297
F 9.267956 27.014736 13.706395
F 9.267956 34.733231 13.706395
F 9.267956 19.296239 13.706395
F 0.291946 27.037370 10.932176
F 4.803245 32.159740 14.584432
F 0.291946 19.318873 10.932176
F 9.287017 27.014737 10.977563
F 9.287017 34.733232 10.977563
F 9.287017 19.296240 10.977563
F 0.312023 24.418108 7.293249
F 0.312023 32.136602 7.293249
F 9.312409 24.441908 7.339123
F 9.312409 32.160403 7.339123
F 2.585418 30.878492 10.929028
F 2.585418 23.159997 10.929028
F 11.515111 30.873986 10.993117
F 11.515111 23.155491 10.993117
F 2.609439 28.296344 7.290424
F 2.609439 20.577849 7.290424
F 11.540500 28.301153 7.354676
F 11.540500 20.582658 7.354676
F 2.592874 28.298766 10.024061
F 2.592874 20.580271 10.024061
F 11.521460 28.301153 10.083506
F 11.521460 20.582658 10.083506
F 2.568111 30.876117 13.662372
F 2.568111 23.157623 13.662372
F 11.496049 30.873986 13.721952
F 11.496049 23.155491 13.721952
F 4.834339 24.441987 10.036779
F 4.834339 32.160481 10.036779
F 13.749548 24.441906 10.099061
F 13.749548 32.160400 10.099061
F 4.809123 27.014667 13.675231
F 4.809123 34.733162 13.675231
F 4.809123 19.296170 13.675231
F 13.724134 27.014739 13.737507
F 13.724134 34.733234 13.737508
F 13.724134 19.296243 13.737508
F 4.828572 27.015407 10.945981
F 4.803245 24.441246 14.584432
F 4.828572 19.296910 10.945980
F 13.743196 27.014739 11.008672
F 13.743196 34.733234 11.008672
F 13.743196 19.296242 11.008672
F 4.853888 24.441231 7.307536
F 4.853888 32.159726 7.307536
F 13.768588 24.441906 7.370231
F 13.768588 32.160400 7.370231
F 7.058717 30.874052 10.961960
F 7.058717 23.155557 10.961960
F 15.971285 30.873986 11.024228
F 15.971284 23.155491 11.024228
F 7.084100 28.301087 7.323519
F 7.084100 20.582592 7.323518
F 15.996674 28.301153 7.385787
F 15.996674 20.582658 7.385786
F 7.065142 28.301134 10.052407
F 7.065142 20.582639 10.052408
F 15.977634 28.301153 10.114616
F 15.977634 20.582658 10.114617
F 7.039737 30.874004 13.690853
F 7.039737 23.155509 13.690853
F 15.952223 30.873986 13.753063
F 15.952223 23.155491 13.753063
F 0.272244 24.420514 14.571871
F 0.272244 32.139008 14.571871
F 9.261606 24.441908 14.616010
F 9.261606 32.160403 14.616010
F 2.561521 28.296998 14.567673
F 2.561521 20.578503 14.567672
F 11.489697 28.301153 14.631564
F 11.489697 20.582658 14.631564
F 0.184425 24.404194 24.622017
F 0.184425 32.122688 24.622017
F 9.191766 24.441908 24.621737
F 9.191766 32.160403 24.621737
F 0.164716 27.050589 28.259091
F 15.901420 23.155491 21.029957
F 0.164717 19.332093 28.259091
F 9.166352 27.014737 28.260184
F 9.166352 34.733232 28.260184
F 9.166352 19.296240 28.260184
F 0.215799 27.029901 25.490372
F 15.901419 30.873986 21.029957
F 0.215799 19.311405 25.490372
F 9.185411 27.014737 25.531351
F 9.185411 34.733232 25.531351
F 9.185411 19.296240 25.531352
F 0.234113 24.424565 21.850920
F 0.234113 32.143060 21.850920
F 9.210803 24.441908 21.892904
F 9.210803 32.160403 21.892904
F 2.488686 30.877402 25.483381
F 2.488686 23.158908 25.483381
F 11.413505 30.873985 25.546905
F 11.413505 23.155491 25.546905
F 2.512772 28.297434 21.844778
F 2.512773 20.578939 21.844778
F 11.438894 28.301153 21.908458
F 11.438894 20.582658 21.908458
F 2.494410 28.299735 24.577097
F 2.494410 20.581240 24.577097
F 11.419854 28.301153 24.637294
F 11.419854 20.582658 24.637294
F 2.470008 30.875086 28.215294
F 2.470009 23.156591 28.215294
F 11.394443 30.873986 28.275740
F 11.394443 23.155491 28.275740
F 4.733490 24.442056 24.590517
F 4.733490 32.160551 24.590517
F 13.647942 24.441906 24.652849
F 13.647942 32.160400 24.652849
F 4.708318 27.014572 28.228952
F 4.708318 34.733067 28.228952
F 4.708318 19.296076 28.228952
F 13.622528 27.014739 28.291296
F 13.622528 34.733234 28.291296
F 13.622528 19.296243 28.291296
F 4.727346 27.015376 25.499789
F 6.988946 23.155506 20.967745
F 4.727346 19.296879 25.499789
F 13.641590 27.014739 25.562461
F 13.641590 34.733234 25.562460
F 13.641590 19.296242 25.562460
F 4.752631 24.441261 21.861337
F 4.752631 32.159756 21.861337
F 13.666982 24.441906 21.924013
F 13.666982 32.160400 21.924013
F 6.957167 30.874041 25.515756
F 6.957167 23.155546 25.515756
F 15.869678 30.873986 25.578016
F 15.869678 23.155491 25.578016
F 6.982537 28.301094 21.877306
F 6.982537 20.582599 21.877306
F 15.895068 28.301153 21.939569
F 15.895068 20.582658 21.939568
F 6.963562 28.301140 24.606191
F 6.963562 20.582645 24.606192
F 15.876027 28.301153 24.668404
F 15.876027 20.582658 24.668404
F 6.938160 30.873997 28.244637
F 6.938160 23.155503 28.244637
F 15.850616 30.873986 28.306852
F 15.850616 23.155491 28.306851
F 0.145397 24.408054 31.895996
F 0.145397 32.126548 31.895996
F 9.140964 24.441908 31.898631
F 9.140964 32.160402 31.898631
F 7.014350 28.301137 17.329299
F 6.988946 30.874001 20.967745
F 15.920481 23.155491 18.301121
F 0.197901 24.429002 29.129783
F 0.197901 32.147497 29.129784
F 9.160001 24.441908 29.169798
F 9.160001 32.160402 29.169798
F 2.464741 28.298094 29.122017
F 2.464741 20.579599 29.122016
F 11.388091 28.301153 29.185352
F 11.388091 20.582658 29.185352
F 2.445711 28.300406 31.853467
F 2.445711 20.581911 31.853467
F 11.369051 28.301153 31.914187
F 11.369051 20.582658 31.914187
F 4.683191 24.442085 31.867390
F 4.683191 32.160579 31.867391
F 13.597139 24.441906 31.929743
F 13.597139 32.160400 31.929743
F 4.702051 24.441278 29.138242
F 4.702051 32.159772 29.138242
F 13.616179 24.441906 29.200907
F 13.616179 32.160401 29.200907
F 6.931773 28.301103 29.154206
F 6.931773 20.582608 29.154206
F 15.844265 28.301152 29.216462
F 15.844265 20.582658 29.216462
F 6.912777 28.301144 31.883082
F 6.912777 20.582649 31.883082
F 15.825224 28.301153 31.945298
F 15.825224 20.582658 31.945298
F 0.225349 24.401090 17.347150
F 0.225350 32.119585 17.347150
F 9.242568 24.441908 17.344842
F 9.242568 32.160403 17.344842
F 0.204592 27.054120 20.984716
F 15.926830 20.582658 17.391509
F 0.204592 19.335623 20.984716
F 9.217154 27.014736 20.983289
F 9.217154 34.733232 20.983290
F 9.217154 19.296240 20.983290
F 0.252916 27.034165 18.211409
F 15.926830 28.301153 17.391510
F 0.252916 19.315668 18.211409
F 9.236214 27.014737 18.254457
F 9.236214 34.733232 18.254457
F 9.236214 19.296240 18.254457
F 2.537063 30.877952 18.206208
F 2.537063 23.159457 18.206208
F 11.464308 30.873986 18.270011
F 11.464308 23.155491 18.270011
F 2.543451 28.299214 17.300626
F 2.543451 20.580719 17.300626
F 11.470657 28.301153 17.360399
F 11.470657 20.582658 17.360399
F 2.518880 30.875684 20.938875
F 2.518880 23.157189 20.938875
F 11.445246 30.873986 20.998846
F 11.445246 23.155491 20.998846
F 4.783891 24.442009 17.313657
F 4.783891 32.160503 17.313657
F 13.698745 24.441906 17.375955
F 13.698745 32.160400 17.375955
F 4.758664 27.014610 20.952085
F 4.758664 34.733105 20.952085
F 4.758664 19.296114 20.952085
F 13.673331 27.014739 21.014402
F 13.673331 34.733234 21.014402
F 13.673331 19.296243 21.014402
F 4.777944 27.015392 18.222884
F 7.014350 20.582642 17.329299
F 4.777944 19.296895 18.222884
F 13.692393 27.014739 18.285567
F 13.692393 34.733234 18.285566
F 13.692393 19.296242 18.285566
F 7.007936 30.874048 18.238856
F 7.007936 23.155554 18.238856
F 15.920482 30.873986 18.301121
F 0.066277 24.414599 46.445198
F 0.066277 32.133094 46.445198
F 9.039360 24.441907 46.452420
F 9.039360 32.160402 46.452420
F 0.112183 27.013620 47.330405
F 0.112183 34.732115 47.330405
F 0.112183 19.295123 47.330405
F 9.033004 27.014738 47.362033
F 9.033004 34.733233 47.362032
F 9.033004 19.296241 47.362032
F 0.129111 24.439429 43.689701
F 0.129110 32.157923 43.689701
F 9.058396 24.441907 43.723586
F 9.058396 32.160402 43.723586
F 2.344530 30.875275 47.315150
F 2.344530 23.156780 47.315150
F 11.261096 30.873986 47.377587
F 11.261096 23.155491 47.377587
F 2.369180 28.299669 43.676647
F 2.369180 20.581174 43.676647
F 11.286485 28.301153 43.739140
F 11.286484 20.582658 43.739140
F 2.349107 28.301703 46.406272
F 2.349107 20.583208 46.406272
F 11.267444 28.301153 46.467975
F 11.267444 20.582658 46.467976
F 4.582399 24.442148 46.421131
F 4.582399 32.160643 46.421131
F 13.495533 24.441906 46.483530
F 13.495533 32.160400 46.483530
F 4.575833 27.015324 47.330499
F 15.749010 23.155491 42.860638
F 4.575833 19.296827 47.330499
F 13.489181 27.014739 47.393142
F 13.489181 34.733234 47.393142
F 13.489181 19.296242 47.393142
F 4.601032 24.441314 43.692048
F 4.601032 32.159809 43.692048
F 13.514573 24.441906 43.754695
F 13.514573 32.160400 43.754694
F 6.804873 30.874014 47.346457
F 6.804873 23.155519 47.346457
F 15.717269 30.873986 47.408697
F 15.717269 23.155491 47.408697
F 6.830255 28.301124 43.708009
F 6.830255 20.582629 43.708009
F 15.742659 28.301153 43.770250
F 15.742659 20.582658 43.770250
F 6.811220 28.301156 46.436862
F 6.811220 20.582661 46.436863
F 15.723618 28.301153 46.499086
F 15.723618 20.582658 46.499086
F 0.126308 27.046519 35.532786
F 15.749010 30.873986 42.860638
F 0.126308 19.328022 35.532786
F 9.115550 27.014738 35.537077
F 9.115551 34.733233 35.537077
F 9.115550 19.296241 35.537078
F 9.134609 27.014737 32.808244
F 9.134609 34.733232 32.808244
F 9.134608 19.296241 32.808244
F 2.440953 30.876640 32.760679
F 2.440953 23.158146 32.760678
F 11.362702 30.873986 32.823798
F 11.362702 23.155491 32.823798
F 2.421484 30.874350 35.491613
F 2.421484 23.155855 35.491613
F 11.343640 30.873986 35.552634
F 11.343640 23.155491 35.552634
F 4.658054 27.014552 35.505831
F 4.658054 34.733047 35.505832
F 4.658054 19.296056 35.505832
F 13.571725 27.014739 35.568189
F 13.571725 34.733234 35.568189
F 13.571725 19.296243 35.568189
F 4.676785 27.015359 32.776694
F 6.836598 23.155492 42.798417
F 4.676785 19.296862 32.776694
F 13.590787 27.014739 32.839354
F 13.590787 34.733234 32.839354
F 13.590787 19.296242 32.839354
F 6.906408 30.874030 32.792657
F 6.906408 23.155536 32.792656
F 15.818875 30.873986 32.854909
F 15.818875 23.155491 32.854909
F 6.887377 30.873993 35.521527
F 6.887377 23.155498 35.521526
F 15.799813 30.873986 35.583744
F 15.799813 23.155491 35.583744
F 0.107524 24.412344 39.169545
F 0.107524 32.130838 39.169545
F 9.090163 24.441907 39.175525
F 9.090163 32.160402 39.175525
F 0.086968 27.043078 42.807302
F 6.836598 30.873987 42.798417
F 0.086968 19.324581 42.807302
F 9.064748 27.014738 42.813972
F 9.064748 34.733233 42.813972
F 9.064748 19.296241 42.813972
F 0.146199 27.020481 40.049005
F 15.774421 20.582657 39.222191
F 0.146199 19.301985 40.049005
F 9.083806 27.014737 40.085139
F 9.083806 34.733233 40.085138
F 9.083806 19.296241 40.085138
F 0.163228 24.433777 36.408503
F 0.163228 32.152271 36.408503
F 9.109198 24.441908 36.446691
F 9.109198 32.160402 36.446691
F 2.393649 30.875718 40.038097
F 2.393649 23.157224 40.038097
F 11.311899 30.873986 40.100693
F 11.311899 23.155491 40.100693
F 2.417231 28.298940 36.399374
F 2.417231 20.580444 36.399375
F 11.337288 28.301153 36.462246
F 11.337287 20.582658 36.462245
F 2.397314 28.301179 39.129841
F 2.397314 20.582685 39.129842
F 11.318247 28.301153 39.191081
F 11.318247 20.582658 39.191081
F 2.373149 30.873695 42.768069
F 2.373149 23.155201 42.768069
F 11.292837 30.873986 42.829528
F 11.292837 23.155491 42.829528
F 4.632959 24.442096 39.144276
F 4.632959 32.160591 39.144276
F 13.546336 24.441906 39.206636
F 13.546336 32.160400 39.206636
F 4.607686 27.014526 42.782705
F 4.607686 34.733021 42.782706
F 4.607686 19.296029 42.782705
F 13.520922 27.014739 42.845083
F 13.520922 34.733234 42.845083
F 13.520922 19.296243 42.845084
F 4.626270 27.015338 40.053595
F 15.774421 28.301153 39.222191
F 4.626270 19.296841 40.053595
F 13.539984 27.014739 40.116248
F 13.539984 34.733234 40.116247
F 13.539984 19.296242 40.116248
F 4.651511 24.441295 36.415147
F 4.651511 32.159790 36.415147
F 13.565376 24.441906 36.477800
F 13.565376 32.160400 36.477800
F 6.855659 30.874017 40.069560
F 6.855659 23.155523 40.069560
F 15.768072 30.873986 40.131803
F 15.768072 23.155491 40.131803
F 6.881020 28.301115 36.431108
F 6.881020 20.582620 36.431108
F 15.793462 28.301152 36.493355
F 15.793462 20.582658 36.493355
F 6.861996 28.301149 39.159972
F 6.861996 20.582654 39.159972
F 0.180403 27.025303 32.769174
F 0.180404 19.306807 32.769174
F 0.045962 27.040885 50.082934
F 15.623612 28.300573 61.050272
F 0.045962 19.322389 50.082934
F 9.013946 27.014738 50.090866
F 9.013946 34.733233 50.090866
F 9.013946 19.296241 50.090866
F 2.325150 30.873149 50.044452
F 2.325150 23.154654 50.044452
F 11.242033 30.873986 50.106422
F 11.242033 23.155491 50.106422
F 4.557095 27.014467 50.059555
F 4.557095 34.732962 50.059555
F 4.557095 19.295971 50.059555
F 13.470119 27.014739 50.121977
F 13.470119 34.733234 50.121978
F 13.470119 19.296243 50.121977
F 6.785824 30.873980 50.075307
F 6.785824 23.155485 50.075308
F 15.698207 30.873986 50.137533
F 15.698207 23.155491 50.137533
F 0.026065 24.417051 53.720509
F 0.026065 32.135546 53.720509
F 8.988558 24.441907 53.729313
F 8.988558 32.160402 53.729313
F 0.006521 27.038178 57.357930
F 6.711279 20.582095 60.988050
F 0.006521 19.319682 57.357931
F 8.963144 27.014738 57.367754
F 8.963144 34.733233 57.367754
F 8.963144 19.296241 57.367754
F 0.078606 27.006309 54.611831
F 0.078606 34.724805 54.611831
F 0.078606 19.287813 54.611830
F 8.982201 27.014738 54.638925
F 8.982201 34.733233 54.638925
F 8.982201 19.296241 54.638925
F 0.095358 24.446672 50.971124
F 0.095358 32.165167 50.971124
F 9.007593 24.441907 51.000479
F 9.007593 32.160402 51.000479
F 2.295371 30.874817 54.592180
F 2.295371 23.156322 54.592180
F 11.210293 30.873986 54.654480
F 11.210293 23.155491 54.654480
F 2.319910 28.300081 50.953661
F 2.319910 20.581586 50.953660
F 11.235681 28.301153 51.016034
F 11.235681 20.582658 51.016033
F 2.301304 28.302304 53.682608
F 2.301304 20.583809 53.682608
F 11.216641 28.301153 53.744869
F 11.216641 20.582658 53.744869
F 2.277535 30.872494 57.320744
F 2.277535 23.153999 57.320744
F 11.191231 30.873986 57.383310
F 11.191231 23.155491 57.383310
F 4.531823 24.442208 53.697979
F 4.531823 32.160702 53.697979
F 13.444730 24.441906 53.760424
F 13.444730 32.160400 53.760424
F 4.506534 27.014408 57.336399
F 4.506534 34.732903 57.336400
F 4.506534 19.295911 57.336400
F 13.419315 27.014739 57.398865
F 13.419315 34.733234 57.398865
F 13.419315 19.296243 57.398865
F 4.525468 27.015305 54.607403
F 6.711279 28.300590 60.988050
F 4.525468 19.296809 54.607402
F 13.438378 27.014739 54.670035
F 13.438377 34.733234 54.670035
F 13.438377 19.296242 54.670035
F 4.550633 24.441330 50.968951
F 4.550633 32.159825 50.968951
F 13.463770 24.441906 51.031589
F 13.463770 32.160401 51.031589
F 6.754085 30.874012 54.623351
F 6.754085 23.155517 54.623351
F 15.666466 30.873986 54.685590
F 15.666466 23.155491 54.685590
F 6.779466 28.301126 50.984904
F 6.779466 20.582631 50.984904
F 15.691856 28.301153 51.047144
F 15.691856 20.582658 51.047144
F 6.760448 28.301163 53.713751
F 6.760448 20.582668 53.713751
F 15.672815 28.301153 53.775979
F 15.672815 20.582658 53.775980
F 6.735057 30.873972 57.352189
F 6.735057 23.155477 57.352189
F 15.647404 30.873986 57.414420
F 15.647404 23.155491 57.414420
F 15.818663 23.172116 64.686031
F 15.818663 30.890611 64.686031
F 8.939356 24.441327 61.003606
F 8.939356 32.159822 61.003606
F 0.082183 27.089475 64.664776
F 15.641057 20.582657 58.323781
F 0.082183 19.370978 64.664776
F 9.134387 27.031361 64.639363
F 15.641056 28.301152 58.323781
F 9.134387 19.312864 64.639363
F 6.906318 23.172112 64.623792
F 6.906318 30.890607 64.623792
F 15.623612 20.582078 61.050272
F 0.048577 27.000493 61.904624
F 0.048577 34.718988 61.904624
F 0.048578 19.281996 61.904624
F 8.940225 27.011830 61.895948
F 8.940225 34.730325 61.895948
F 8.940225 19.293334 61.895948
F 0.061728 24.454071 58.252842
F 0.061728 32.172565 58.252842
F 8.956795 24.441906 58.277116
F 8.956795 32.160401 58.277116
F 2.255194 30.871534 61.849435
F 2.255194 23.153039 61.849435
F 11.168316 30.871077 61.911503
F 11.168316 23.152583 61.911503
F 2.270732 28.300504 58.230741
F 2.270732 20.582009 58.230740
F 11.184882 28.301152 58.292671
F 11.184882 20.582657 58.292671
F 2.254128 28.301494 60.958943
F 2.254128 20.582999 60.958943
F 11.167439 28.300573 61.019162
F 11.167438 20.582078 61.019162
F 2.444807 30.895234 64.593117
F 2.444808 23.176740 64.593117
F 11.362490 30.890611 64.654920
F 11.362490 23.172116 64.654920
F 4.482874 24.441677 60.972198
F 4.482874 32.160172 60.972198
F 13.395527 24.441327 61.034717
F 13.395527 32.159821 61.034717
F 4.673313 27.031684 64.608440
F 6.728684 20.582633 58.261543
F 4.673313 19.313187 64.608440
F 13.590575 27.031364 64.670476
F 6.728684 28.301128 58.261544
F 13.590575 19.312868 64.670476
F 4.484030 27.012356 61.864487
F 4.484030 34.730851 61.864487
F 4.484030 19.293859 61.864487
F 13.396401 27.011830 61.927058
F 13.396401 34.730325 61.927058
F 13.396401 19.293334 61.927058
F 4.500307 24.441350 58.245597
F 4.500307 32.159845 58.245597
F 13.412971 24.441905 58.308226
F 13.412971 32.160400 58.308226
F 6.712125 30.871101 61.880376
F 6.712125 23.152606 61.880376
F 15.624489 30.871078 61.942613
F 15.624489 23.152583 61.942613
F 0.302422 47.554242 2.825144
F 0.302422 39.835744 2.825143
F 9.335347 47.600309 2.810926
F 9.335347 39.881811 2.810926
F 0.286656 50.216228 6.435632
F 0.286656 42.497732 6.435633
F 9.318755 50.170228 6.429757
F 9.318755 42.451732 6.429757
F 0.331010 50.196060 3.660284
F 0.331010 42.477563 3.660284
F 9.336219 50.170807 3.703271
F 9.336219 42.452311 3.703270
F 0.218814 47.615491 0.055879
F 0.218814 39.896993 0.055879
F 9.141156 47.580771 0.067511
F 9.141156 39.862274 0.067511
F 2.632141 38.598206 3.655568
F 2.632141 46.316705 3.655568
F 11.564314 38.593063 3.718824
F 11.564314 46.311562 3.718824
F 2.437437 51.440381 0.023466
F 2.437437 36.003386 0.023466
F 2.437437 43.721886 0.023466
F 11.369240 51.440019 0.083066
F 11.369240 36.003024 0.083066
F 11.369240 43.721524 0.083066
F 2.634018 51.457032 2.768239
F 2.634019 36.020037 2.768239
F 2.634019 43.738537 2.768239
F 11.563436 51.459553 2.826483
F 11.563437 36.022558 2.826483
F 11.563437 43.741058 2.826483
F 2.617689 38.595098 6.386144
F 2.617689 46.313597 6.386144
F 11.546848 38.592484 6.445315
F 11.546848 46.310983 6.445315
F 4.875960 47.600361 2.779823
F 4.875960 39.881863 2.779823
F 13.791525 47.600306 2.842038
F 13.791525 39.881808 2.842038
F 4.859553 50.170144 6.398580
F 4.859553 42.451647 6.398580
F 13.774933 50.170231 6.460870
F 13.774933 42.451734 6.460870
F 4.877678 50.171475 3.671659
F 4.877679 42.452979 3.671659
F 13.792399 50.170810 3.734380
F 13.792399 42.452314 3.734380
F 4.685024 47.580562 0.036222
F 4.685024 39.862064 0.036221
F 13.597329 47.580772 0.098622
F 13.597329 39.862274 0.098621
F 7.107911 38.593129 3.687673
F 7.107911 46.311628 3.687673
F 16.020487 38.593063 3.749934
F 16.020487 46.311562 3.749934
F 6.912835 51.439976 0.051933
F 6.912835 36.002981 0.051932
F 6.912835 43.721481 0.051932
F 15.825415 51.440019 0.114177
F 15.825415 36.003024 0.114177
F 15.825415 43.721524 0.114177
F 7.107115 51.459533 2.795390
F 7.107115 36.022538 2.795390
F 7.107115 43.741038 2.795390
F 16.019610 51.459552 2.857593
F 16.019610 36.022557 2.857593
F 16.019610 43.741057 2.857593
F 7.090526 38.592504 6.414217
F 7.090526 46.311003 6.414217
F 16.003022 38.592485 6.476425
F 16.003022 46.310983 6.476425
F 0.266524 47.553335 10.072263
F 0.266524 39.834837 10.072263
F 9.293371 47.597400 10.067949
F 9.293371 39.878902 10.067949
F 0.246737 50.212228 13.709297
F 0.246738 42.493731 13.709297
F 9.267956 50.170228 13.706395
F 9.267956 42.451731 13.706395
F 0.291946 50.192861 10.932176
F 0.291946 42.474365 10.932176
F 9.287017 50.170228 10.977563
F 9.287017 42.451731 10.977563
F 0.312023 47.573599 7.293249
F 0.312023 39.855101 7.293248
F 9.312409 47.597400 7.339123
F 9.312409 39.878902 7.339123
F 2.585418 38.596989 10.929028
F 2.585418 46.315488 10.929028
F 11.515111 38.592484 10.993117
F 11.515112 46.310983 10.993117
F 2.609439 51.451835 7.290424
F 2.609439 36.014840 7.290424
F 2.609439 43.733340 7.290424
F 11.540500 51.456644 7.354676
F 11.540500 36.019649 7.354676
F 11.540500 43.738149 7.354676
F 2.592874 51.454257 10.024061
F 2.592874 36.017262 10.024061
F 2.592874 43.735762 10.024061
F 11.521460 51.456645 10.083506
F 11.521460 36.019650 10.083506
F 11.521460 43.738149 10.083506
F 2.568111 38.594615 13.662372
F 2.568111 46.313114 13.662372
F 11.496049 38.592483 13.721952
F 11.496049 46.310983 13.721952
F 4.834339 47.597478 10.036779
F 4.834339 39.878980 10.036779
F 13.749548 47.597397 10.099061
F 13.749548 39.878900 10.099062
F 4.809123 50.170158 13.675231
F 4.809123 42.451662 13.675231
F 13.724134 50.170230 13.737507
F 13.724134 42.451734 13.737508
F 4.828572 50.170898 10.945981
F 4.828572 42.452401 10.945980
F 13.743196 50.170231 11.008672
F 13.743196 42.451734 11.008672
F 4.853888 47.596723 7.307536
F 4.853888 39.878225 7.307535
F 13.768588 47.597397 7.370231
F 13.768588 39.878900 7.370231
F 7.058717 38.592549 10.961960
F 7.058717 46.311048 10.961960
F 15.971284 38.592483 11.024227
F 15.971284 46.310983 11.024228
F 7.084100 51.456578 7.323519
F 7.084100 36.019584 7.323518
F 7.084100 43.738083 7.323518
F 15.996674 51.456644 7.385787
F 15.996674 36.019649 7.385786
F 15.996674 43.738149 7.385786
F 7.065142 51.456626 10.052408
F 7.065142 36.019631 10.052407
F 7.065142 43.738131 10.052408
F 15.977634 51.456644 10.114616
F 15.977634 36.019649 10.114616
F 15.977634 43.738149 10.114617
F 7.039737 38.592501 13.690853
F 7.039737 46.311000 13.690853
F 15.952223 38.592484 13.753063
F 15.952223 46.310983 13.753063
F 0.272244 47.576006 14.571871
F 0.272244 39.857508 14.571871
F 9.261606 47.597400 14.616010
F 9.261606 39.878902 14.616010
F 2.561521 51.452490 14.567673
F 2.561521 36.015495 14.567672
F 2.561521 43.733995 14.567672
F 11.489697 51.456644 14.631564
F 11.489697 36.019649 14.631563
F 11.489697 43.738149 14.631564
F 4.803245 47.596737 14.584432
F 4.803245 39.878239 14.584432
F 13.717785 47.597397 14.647119
F 13.717785 39.878900 14.647118
F 7.033312 51.456580 14.600407
F 7.033312 36.019585 14.600407
F 7.033312 43.738085 14.600407
F 15.945871 51.456644 14.662674
F 15.945871 36.019649 14.662674
F 15.945871 43.738149 14.662674
F 0.286656 34.779232 6.435633
F 0.331010 34.759064 3.660284
F 9.336219 34.733811 3.703271
F 4.877679 34.734479 3.671659
F 13.792399 34.733813 3.734379
F 0.246738 34.775231 13.709298
F 0.291946 34.755865 10.932176
F 4.828572 34.733902 10.945980
F 0.184425 47.559685 24.622017
F 0.184425 39.841187 24.622017
F 9.191766 47.597399 24.621737
F 9.191766 39.878902 24.621737
F 0.164717 50.206081 28.259091
F 0.164717 42.487584 28.259091
F 9.166352 50.170228 28.260184
F 9.166352 42.451732 28.260184
F 0.215799 50.185393 25.490372
F 0.215799 42.466896 25.490372
F 9.185411 50.170228 25.531352
F 9.185411 42.451732 25.531352
F 0.234113 47.580057 21.850920
F 0.234113 39.861559 21.850920
F 9.210803 47.597399 21.892904
F 9.210803 39.878902 21.892904
F 2.488686 38.595900 25.483381
F 2.488686 46.314399 25.483381
F 11.413505 38.592484 25.546905
F 11.413505 46.310983 25.546905
F 2.512772 51.452925 21.844778
F 2.512773 36.015930 21.844778
F 2.512773 43.734430 21.844778
F 11.438894 51.456644 21.908458
F 11.438894 36.019649 21.908458
F 11.438894 43.738149 21.908458
F 2.494410 51.455226 24.577097
F 2.494410 36.018232 24.577097
F 2.494410 43.736731 24.577097
F 11.419854 51.456644 24.637294
F 11.419854 36.019649 24.637294
F 11.419854 43.738149 24.637294
F 2.470009 38.593583 28.215294
F 2.470009 46.312083 28.215293
F 11.394443 38.592484 28.275741
F 11.394443 46.310983 28.275740
F 4.733490 47.597547 24.590517
F 4.733490 39.879050 24.590517
F 13.647942 47.597398 24.652849
F 13.647942 39.878900 24.652849
F 4.708317 50.170064 28.228952
F 4.708317 42.451567 28.228952
F 13.622528 50.170230 28.291296
F 13.622528 42.451734 28.291296
F 4.727346 50.170867 25.499789
F 4.727346 42.452371 25.499789
F 13.641590 50.170231 25.562461
F 13.641590 42.451734 25.562460
F 4.752631 47.596753 21.861337
F 4.752631 39.878255 21.861337
F 13.666982 47.597397 21.924013
F 13.666982 39.878900 21.924013
F 6.957167 38.592539 25.515756
F 6.957167 46.311038 25.515756
F 15.869678 38.592484 25.578016
F 15.869678 46.310983 25.578016
F 6.982537 51.456585 21.877306
F 6.982537 36.019591 21.877306
F 6.982537 43.738090 21.877306
F 15.895068 51.456644 21.939569
F 15.895068 36.019649 21.939569
F 15.895068 43.738149 21.939568
F 6.963562 51.456631 24.606191
F 6.963562 36.019637 24.606191
F 6.963562 43.738136 24.606192
F 15.876027 51.456644 24.668404
F 15.876027 36.019649 24.668404
F 15.876027 43.738149 24.668404
F 6.938160 38.592495 28.244637
F 6.938160 46.310994 28.244637
F 15.850616 38.592484 28.306851
F 15.850616 46.310983 28.306851
F 0.145397 47.563545 31.895996
F 0.145398 39.845047 31.895996
F 9.140964 47.597399 31.898631
F 9.140964 39.878901 31.898631
F 4.777944 34.733887 18.222884
F 0.252916 34.752660 18.211409
F 0.197901 47.584494 29.129783
F 0.197901 39.865996 29.129783
F 9.160001 47.597399 29.169798
F 9.160001 39.878901 29.169798
F 2.464741 51.453585 29.122017
F 2.464741 36.016591 29.122016
F 2.464741 43.735090 29.122016
F 11.388091 51.456644 29.185352
F 11.388091 36.019649 29.185352
F 11.388091 43.738149 29.185352
F 2.445711 51.455897 31.853467
F 2.445711 36.018902 31.853467
F 2.445711 43.737402 31.853467
F 11.369050 51.456644 31.914187
F 11.369051 36.019650 31.914187
F 11.369050 43.738149 31.914187
F 4.683191 47.597576 31.867390
F 4.683191 39.879078 31.867391
F 13.597139 47.597398 31.929743
F 13.597139 39.878900 31.929743
F 4.702051 47.596769 29.138242
F 4.702051 39.878272 29.138242
F 13.616179 47.597397 29.200907
F 13.616179 39.878900 29.200907
F 6.931773 51.456594 29.154206
F 6.931773 36.019600 29.154206
F 6.931773 43.738099 29.154206
F 15.844265 51.456644 29.216462
F 15.844265 36.019649 29.216462
F 15.844265 43.738149 29.216462
F 6.912777 51.456636 31.883082
F 6.912777 36.019641 31.883082
F 6.912777 43.738140 31.883082
F 15.825224 51.456644 31.945297
F 15.825224 36.019649 31.945298
F 15.825224 43.738149 31.945298
F 0.225349 47.556582 17.347150
F 0.225350 39.838084 17.347150
F 9.242568 47.597400 17.344842
F 9.242568 39.878902 17.344842
F 0.204592 50.209611 20.984716
F 0.204592 42.491115 20.984716
F 9.217154 50.170228 20.983289
F 9.217154 42.451731 20.983290
F 0.252916 50.189656 18.211409
F 0.252916 42.471160 18.211409
F 9.236214 50.170228 18.254457
F 9.236214 42.451732 18.254457
F 2.537063 38.596450 18.206208
F 2.537063 46.314949 18.206208
F 11.464308 38.592484 18.270010
F 11.464308 46.310983 18.270011
F 2.543451 51.454705 17.300626
F 2.543451 36.017710 17.300626
F 2.543451 43.736210 17.300626
F 11.470657 51.456644 17.360399
F 11.470657 36.019649 17.360399
F 11.470657 43.738149 17.360399
F 2.518880 38.594182 20.938875
F 2.518880 46.312681 20.938875
F 11.445246 38.592483 20.998846
F 11.445246 46.310983 20.998846
F 4.783891 47.597500 17.313657
F 4.783891 39.879002 17.313657
F 13.698745 47.597397 17.375955
F 13.698745 39.878900 17.375954
F 4.758664 50.170102 20.952085
F 4.758664 42.451605 20.952085
F 13.673331 50.170231 21.014402
F 13.673331 42.451734 21.014402
F 4.777944 50.170883 18.222885
F 4.777944 42.452387 18.222884
F 13.692393 50.170231 18.285567
F 13.692393 42.451734 18.285566
F 7.007936 38.592546 18.238856
F 7.007936 46.311045 18.238856
F 15.920481 38.592484 18.301121
F 15.920481 46.310983 18.301121
F 7.014350 51.456628 17.329299
F 7.014350 36.019633 17.329299
F 7.014350 43.738133 17.329299
F 15.926830 51.456644 17.391510
F 15.926830 36.019649 17.391510
F 15.926830 43.738149 17.391509
F 6.988946 38.592499 20.967746
F 6.988946 46.310998 20.967745
F 15.901420 38.592484 21.029957
F 15.901420 46.310983 21.029957
F 0.164717 34.769084 28.259091
F 0.215799 34.748397 25.490372
F 4.727346 34.733871 25.499789
F 0.204592 34.772615 20.984716
F 0.066277 47.570091 46.445198
F 0.066277 39.851593 46.445198
F 9.039360 47.597398 46.452420
F 9.039360 39.878901 46.452419
F 0.112183 50.169111 47.330405
F 0.112183 42.450615 47.330405
F 9.033004 50.170229 47.362033
F 9.033004 42.451732 47.362032
F 0.129110 47.594920 43.689701
F 0.129110 39.876423 43.689701
F 9.058396 47.597399 43.723586
F 9.058396 39.878901 43.723585
F 2.344530 38.593773 47.315150
F 2.344530 46.312271 47.315150
F 11.261096 38.592484 47.377587
F 11.261096 46.310983 47.377587
F 2.369180 51.455160 43.676647
F 2.369180 36.018166 43.676646
F 2.369180 43.736666 43.676647
F 11.286485 51.456644 43.739140
F 11.286485 36.019649 43.739140
F 11.286484 43.738149 43.739140
F 2.349107 51.457194 46.406272
F 2.349107 36.020199 46.406272
F 2.349107 43.738699 46.406272
F 11.267444 51.456645 46.467975
F 11.267444 36.019650 46.467976
F 11.267444 43.738149 46.467976
F 4.582399 47.597639 46.421131
F 4.582399 39.879142 46.421131
F 13.495533 47.597397 46.483530
F 13.495533 39.878900 46.483531
F 4.575833 50.170815 47.330500
F 4.575833 42.452318 47.330499
F 13.489181 50.170231 47.393142
F 13.489181 42.451734 47.393142
F 4.601032 47.596806 43.692048
F 4.601032 39.878308 43.692048
F 13.514573 47.597397 43.754695
F 13.514573 39.878899 43.754695
F 6.804873 38.592512 47.346457
F 6.804873 46.311011 47.346457
F 15.717269 38.592484 47.408697
F 15.717269 46.310983 47.408697
F 6.830255 51.456616 43.708009
F 6.830255 36.019621 43.708009
F 6.830255 43.738121 43.708009
F 15.742659 51.456644 43.770250
F 15.742659 36.019649 43.770250
F 15.742659 43.738149 43.770250
F 6.811220 51.456647 46.436863
F 6.811220 36.019652 46.436863
F 6.811220 43.738152 46.436863
F 15.723618 51.456644 46.499086
F 15.723618 36.019649 46.499086
F 15.723618 43.738149 46.499086
F 0.126308 50.202010 35.532786
F 0.126309 42.483514 35.532786
F 9.115551 50.170229 35.537077
F 9.115551 42.451732 35.537078
F 9.134609 50.170229 32.808244
F 9.134609 42.451732 32.808244
F 2.440953 38.595138 32.760679
F 2.440953 46.313637 32.760678
F 11.362702 38.592484 32.823798
F 11.362702 46.310983 32.823798
F 2.421484 38.592847 35.491613
F 2.421484 46.311347 35.491613
F 11.343640 38.592483 35.552634
F 11.343640 46.310983 35.552634
F 4.658054 50.170043 35.505831
F 4.658054 42.451547 35.505832
F 13.571725 50.170230 35.568189
F 13.571725 42.451734 35.568189
F 4.676785 50.170850 32.776694
F 4.676785 42.452353 32.776694
F 13.590787 50.170231 32.839354
F 13.590787 42.451734 32.839354
F 6.906408 38.592528 32.792657
F 6.906408 46.311027 32.792656
F 15.818875 38.592484 32.854909
F 15.818875 46.310983 32.854909
F 6.887377 38.592490 35.521527
F 6.887377 46.310989 35.521526
F 15.799813 38.592484 35.583745
F 15.799813 46.310983 35.583744
F 0.107524 47.567835 39.169545
F 0.107524 39.849337 39.169545
F 9.090163 47.597398 39.175525
F 9.090163 39.878901 39.175525
F 0.086968 50.198569 42.807302
F 0.086968 42.480073 42.807302
F 9.064749 50.170229 42.813972
F 9.064749 42.451733 42.813972
F 0.146199 50.175973 40.049005
F 0.146199 42.457476 40.049005
F 9.083806 50.170229 40.085139
F 9.083806 42.451732 40.085138
F 0.163228 47.589268 36.408503
F 0.163228 39.870771 36.408502
F 9.109198 47.597399 36.446691
F 9.109198 39.878901 36.446691
F 2.393649 38.594216 40.038097
F 2.393649 46.312715 40.038097
F 11.311899 38.592484 40.100692
F 11.311899 46.310983 40.100693
F 2.417231 51.454431 36.399375
F 2.417231 36.017436 36.399374
F 2.417231 43.735936 36.399375
F 11.337288 51.456644 36.462245
F 11.337288 36.019649 36.462245
F 11.337288 43.738149 36.462245
F 2.397314 51.456671 39.129841
F 2.397314 36.019676 39.129841
F 2.397314 43.738176 39.129842
F 11.318247 51.456644 39.191081
F 11.318247 36.019650 39.191081
F 11.318247 43.738149 39.191081
F 2.373149 38.592193 42.768069
F 2.373149 46.310692 42.768069
F 11.292837 38.592483 42.829528
F 11.292837 46.310983 42.829528
F 4.632959 47.597587 39.144276
F 4.632959 39.879090 39.144276
F 13.546336 47.597398 39.206636
F 13.546336 39.878900 39.206636
F 4.607686 50.170017 42.782705
F 4.607686 42.451521 42.782706
F 13.520922 50.170231 42.845083
F 13.520922 42.451734 42.845084
F 4.626270 50.170829 40.053596
F 4.626270 42.452332 40.053595
F 13.539984 50.170231 40.116248
F 13.539984 42.451734 40.116248
F 4.651511 47.596787 36.415147
F 4.651511 39.878289 36.415146
F 13.565376 47.597397 36.477800
F 13.565376 39.878900 36.477800
F 6.855659 38.592515 40.069560
F 6.855659 46.311014 40.069560
F 15.768072 38.592483 40.131802
F 15.768072 46.310983 40.131803
F 6.881020 51.456606 36.431108
F 6.881020 36.019612 36.431108
F 6.881020 43.738111 36.431108
F 15.793462 51.456644 36.493355
F 15.793462 36.019649 36.493355
F 15.793462 43.738149 36.493355
F 6.861996 51.456641 39.159972
F 6.861996 36.019646 39.159972
F 6.861996 43.738145 39.159972
F 15.774421 51.456644 39.222191
F 15.774421 36.019649 39.222191
F 15.774421 43.738149 39.222191
F 6.836598 38.592485 42.798417
F 6.836598 46.310984 42.798417
F 15.749010 38.592484 42.860638
F 15.749010 46.310983 42.860638
F 4.575833 34.733819 47.330499
F 0.126308 34.765014 35.532785
F 4.676785 34.733854 32.776694
F 0.086968 34.761573 42.807302
F 0.146199 34.738976 40.049005
F 4.626270 34.733833 40.053595
F 0.180403 50.180795 32.769174
F 0.180404 42.462298 32.769174
F 0.180403 34.743799 32.769173
F 0.045962 50.196377 50.082934
F 0.045962 42.477880 50.082935
F 9.013946 50.170229 50.090866
F 9.013946 42.451733 50.090866
F 2.325150 38.591646 50.044452
F 2.325150 46.310146 50.044452
F 11.242034 38.592483 50.106422
F 11.242033 46.310983 50.106422
F 4.557095 50.169958 50.059555
F 4.557095 42.451462 50.059555
F 13.470119 50.170231 50.121977
F 13.470119 42.451734 50.121978
F 6.785825 38.592478 50.075308
F 6.785824 46.310977 50.075308
F 15.698207 38.592484 50.137533
F 15.698207 46.310983 50.137533
F 0.026065 47.572542 53.720509
F 0.026065 39.854045 53.720509
F 8.988558 47.597398 53.729313
F 8.988558 39.878901 53.729313
F 0.006521 50.193670 57.357931
F 0.006521 42.475173 57.357931
F 8.963144 50.170230 57.367754
F 8.963144 42.451733 57.367754
F 0.078606 50.161801 54.611831
F 0.078606 42.443304 54.611831
F 8.982201 50.170230 54.638925
F 8.982201 42.451733 54.638925
F 0.095358 47.602164 50.971124
F 0.095358 39.883666 50.971124
F 9.007593 47.597398 51.000479
F 9.007594 39.878901 51.000479
F 2.295371 38.593314 54.592180
F 2.295371 46.311813 54.592180
F 11.210293 38.592484 54.654480
F 11.210293 46.310983 54.654480
F 2.319910 51.455573 50.953661
F 2.319910 36.018578 50.953660
F 2.319910 43.737078 50.953660
F 11.235681 51.456644 51.016034
F 11.235681 36.019649 51.016034
F 11.235681 43.738149 51.016033
F 2.301304 51.457796 53.682608
F 2.301304 36.020801 53.682608
F 2.301304 43.739300 53.682608
F 11.216641 51.456644 53.744869
F 11.216641 36.019649 53.744869
F 11.216641 43.738149 53.744869
F 2.277535 38.590991 57.320744
F 2.277535 46.309491 57.320744
F 11.191231 38.592483 57.383310
F 11.191231 46.310983 57.383310
F 4.531823 47.597699 53.697979
F 4.531823 39.879201 53.697979
F 13.444730 47.597397 53.760424
F 13.444730 39.878900 53.760424
F 4.506534 50.169899 57.336399
F 4.506534 42.451402 57.336400
F 13.419315 50.170230 57.398865
F 13.419315 42.451734 57.398865
F 4.525468 50.170797 54.607403
F 4.525468 42.452300 54.607402
F 13.438377 50.170231 54.670035
F 13.438377 42.451734 54.670035
F 4.550633 47.596822 50.968951
F 4.550633 39.878324 50.968951
F 13.463770 47.597397 51.031589
F 13.463770 39.878900 51.031589
F 6.754085 38.592510 54.623351
F 6.754085 46.311009 54.623351
F 15.666466 38.592483 54.685590
F 15.666466 46.310983 54.685590
F 6.779466 51.456617 50.984904
F 6.779466 36.019623 50.984904
F 6.779466 43.738122 50.984904
F 15.691856 51.456644 51.047144
F 15.691856 36.019649 51.047144
F 15.691856 43.738149 51.047144
F 6.760448 51.456654 53.713751
F 6.760448 36.019660 53.713751
F 6.760448 43.738159 53.713751
F 15.672815 51.456644 53.775979
F 15.672815 36.019649 53.775979
F 15.672815 43.738149 53.775980
F 6.735057 38.592470 57.352189
F 6.735057 46.310969 57.352189
F 15.647404 38.592484 57.414420
F 15.647404 46.310983 57.414420
F 15.818663 46.327608 64.686031
F 15.818663 38.609109 64.686031
F 8.939356 47.596819 61.003606
F 8.939356 39.878321 61.003606
F 0.082183 50.244966 64.664776
F 0.082183 42.526470 64.664776
F 9.134387 50.186853 64.639362
F 9.134388 42.468356 64.639363
F 6.906318 46.327604 64.623792
F 6.906318 38.609105 64.623792
F 0.048577 50.155984 61.904624
F 0.048577 42.437488 61.904624
F 8.940226 50.167321 61.895948
F 8.940225 42.448825 61.895948
F 0.061728 47.609562 58.252842
F 0.061728 39.891064 58.252842
F 8.956795 47.597397 58.277116
F 8.956795 39.878900 58.277116
F 2.255194 38.590031 61.849435
F 2.255194 46.308530 61.849435
F 11.168316 38.589575 61.911503
F 11.168316 46.308074 61.911503
F 2.270732 51.455995 58.230741
F 2.270732 36.019000 58.230741
F 2.270732 43.737500 58.230740
F 11.184882 51.456644 58.292671
F 11.184882 36.019649 58.292671
F 11.184882 43.738149 58.292671
F 2.254128 51.456985 60.958943
F 2.254128 36.019990 60.958943
F 2.254128 43.738490 60.958943
F 11.167438 51.456065 61.019162
F 11.167439 36.019070 61.019162
F 11.167438 43.737570 61.019162
F 2.444807 38.613732 64.593117
F 2.444807 46.332231 64.593117
F 11.362490 38.609108 64.654920
F 11.362490 46.327608 64.654920
F 4.482874 47.597168 60.972198
F 4.482874 39.878671 60.972198
F 13.395527 47.596818 61.034717
F 13.395527 39.878320 61.034717
F 4.673313 50.187175 64.608440
F 4.673313 42.468678 64.608440
F 13.590575 50.186856 64.670476
F 13.590575 42.468359 64.670476
F 4.484030 50.167847 61.864487
F 4.484029 42.449351 61.864487
F 13.396401 50.167322 61.927058
F 13.396401 42.448826 61.927058
F 4.500307 47.596841 58.245597
F 4.500307 39.878344 58.245597
F 13.412971 47.597397 58.308226
F 13.412971 39.878899 58.308226
F 6.712125 38.589598 61.880376
F 6.712125 46.308097 61.880376
F 15.624489 38.589575 61.942613
F 15.624489 46.308075 61.942613
F 6.728684 51.456619 58.261544
F 6.728684 36.019624 58.261544
F 6.728684 43.738124 58.261543
F 15.641056 51.456643 58.323781
F 15.641056 36.019649 58.323781
F 15.641057 43.738148 58.323781
F 6.711279 51.456081 60.988050
F 6.711279 36.019087 60.988050
F 6.711279 43.737586 60.988050
F 15.623612 51.456065 61.050272
F 15.623612 36.019070 61.050272
F 15.623612 43.737570 61.050272
F 0.045962 34.759380 50.082934
F 0.006521 34.756673 57.357931
F 4.525468 34.733801 54.607402
F 0.082183 34.807970 64.664776
F 9.134387 34.749856 64.639363
F 4.673313 34.750178 64.608440
F 13.590575 34.749859 64.670476
F 0.302422 55.272736 2.825143
F 0.302422 62.991236 2.825143
F 9.335347 55.318803 2.810926
F 9.335347 63.037302 2.810926
F 0.286656 57.934723 6.435633
F 0.286656 65.653223 6.435633
F 9.318755 57.888723 6.429758
F 9.318754 65.607223 6.429757
F 0.331010 57.914555 3.660284
F 0.331010 65.633055 3.660284
F 9.336219 57.889302 3.703271
F 9.336219 65.607802 3.703270
F 0.218814 55.333985 0.055879
F 0.218814 63.052484 0.055879
F 9.141155 55.299266 0.067511
F 9.141155 63.017765 0.067511
F 2.632141 54.035199 3.655568
F 2.632141 61.753697 3.655568
F 11.564314 54.030057 3.718824
F 11.564314 61.748554 3.718824
F 2.437437 59.158878 0.023466
F 2.437437 66.877377 0.023466
F 11.369240 59.158516 0.083066
F 11.369240 66.877016 0.083066
F 2.634019 59.175529 2.768239
F 2.634019 66.894029 2.768239
F 11.563436 59.178049 2.826483
F 11.563437 66.896549 2.826483
F 2.617689 54.032091 6.386144
F 2.617689 61.750589 6.386144
F 11.546848 54.029478 6.445314
F 11.546848 61.747976 6.445315
F 4.875960 55.318855 2.779823
F 4.875960 63.037355 2.779823
F 13.791525 55.318801 2.842038
F 13.791525 63.037300 2.842038
F 4.859553 57.888639 6.398580
F 4.859553 65.607139 6.398580
F 13.774933 57.888726 6.460870
F 13.774933 65.607226 6.460870
F 4.877679 57.889970 3.671659
F 4.877679 65.608470 3.671659
F 13.792399 57.889305 3.734379
F 13.792399 65.607805 3.734380
F 4.685024 55.299056 0.036221
F 4.685024 63.017555 0.036221
F 13.597329 55.299266 0.098621
F 13.597329 63.017766 0.098621
F 7.107911 54.030122 3.687674
F 7.107911 61.748620 3.687673
F 16.020487 54.030057 3.749935
F 16.020487 61.748555 3.749934
F 6.912835 59.158473 0.051932
F 6.912835 66.876973 0.051932
F 15.825415 59.158515 0.114177
F 15.825415 66.877015 0.114177
F 7.107115 59.178029 2.795390
F 7.107115 66.896530 2.795390
F 16.019610 59.178049 2.857593
F 16.019610 66.896549 2.857594
F 7.090525 54.029498 6.414217
F 7.090526 61.747996 6.414217
F 16.003022 54.029478 6.476425
F 16.003021 61.747976 6.476425
F 0.266524 55.271829 10.072263
F 0.266524 62.990329 10.072263
F 9.293371 55.315895 10.067949
F 9.293371 63.034394 10.067949
F 0.246738 57.930722 13.709298
F 0.246738 65.649222 13.709297
F 9.267956 57.888723 13.706395
F 9.267956 65.607223 13.706395
F 0.291946 57.911356 10.932176
F 0.291946 65.629856 10.932176
F 9.287017 57.888723 10.977563
F 9.287017 65.607223 10.977563
F 0.312023 55.292093 7.293249
F 0.312023 63.010593 7.293248
F 9.312409 55.315894 7.339123
F 9.312409 63.034394 7.339122
F 2.585418 54.033983 10.929028
F 2.585418 61.752481 10.929028
F 11.515112 54.029477 10.993117
F 11.515111 61.747975 10.993117
F 2.609439 59.170332 7.290424
F 2.609439 66.888832 7.290424
F 11.540500 59.175141 7.354676
F 11.540500 66.893641 7.354676
F 2.592874 59.172754 10.024061
F 2.592874 66.891254 10.024061
F 11.521460 59.175141 10.083506
F 11.521460 66.893641 10.083506
F 2.568111 54.031609 13.662372
F 2.568111 61.750106 13.662372
F 11.496049 54.029477 13.721952
F 11.496049 61.747975 13.721952
F 4.834339 55.315973 10.036779
F 4.834339 63.034472 10.036779
F 13.749548 55.315892 10.099061
F 13.749548 63.034391 10.099061
F 4.809123 57.888653 13.675231
F 4.809123 65.607153 13.675231
F 13.724134 57.888725 13.737508
F 13.724134 65.607226 13.737508
F 4.828572 57.889393 10.945980
F 4.828572 65.607893 10.945980
F 13.743196 57.888726 11.008672
F 13.743196 65.607225 11.008672
F 4.853888 55.315217 7.307535
F 4.853888 63.033716 7.307535
F 13.768588 55.315892 7.370231
F 13.768588 63.034391 7.370231
F 7.058717 54.029543 10.961960
F 7.058717 61.748040 10.961960
F 15.971284 54.029477 11.024228
F 15.971285 61.747975 11.024227
F 7.084100 59.175075 7.323518
F 7.084100 66.893575 7.323518
F 15.996674 59.175141 7.385786
F 15.996674 66.893641 7.385786
F 7.065142 59.175122 10.052407
F 7.065142 66.893622 10.052408
F 15.977634 59.175141 10.114616
F 15.977634 66.893641 10.114617
F 7.039737 54.029495 13.690853
F 7.039737 61.747993 13.690853
F 15.952223 54.029477 13.753063
F 15.952223 61.747975 13.753063
F 0.272244 55.294500 14.571871
F 0.272244 63.012999 14.571871
F 9.261606 55.315894 14.616010
F 9.261606 63.034394 14.616010
F 2.561521 59.170986 14.567673
F 2.561521 66.889486 14.567672
F 11.489697 59.175141 14.631563
F 11.489697 66.893641 14.631564
F 4.803245 55.315232 14.584432
F 4.803245 63.033731 14.584432
F 13.717785 55.315892 14.647119
F 13.717785 63.034391 14.647118
F 7.033312 59.175077 14.600407
F 7.033312 66.893577 14.600407
F 15.945871 59.175140 14.662674
F 15.945871 66.893641 14.662674
F 11.515111 69.466474 10.993117
F 11.496049 69.466474 13.721952
F 15.971285 69.466474 11.024228
F 15.952223 69.466474 13.753063
F 0.184425 55.278179 24.622017
F 0.184425 62.996679 24.622017
F 9.191766 55.315894 24.621737
F 9.191766 63.034393 24.621737
F 0.164717 57.924576 28.259091
F 0.164717 65.643076 28.259091
F 9.166352 57.888723 28.260184
F 9.166352 65.607223 28.260184
F 0.215799 57.903888 25.490372
F 0.215799 65.622388 25.490372
F 9.185411 57.888723 25.531351
F 9.185411 65.607223 25.531352
F 0.234113 55.298551 21.850920
F 0.234113 63.017051 21.850920
F 9.210803 55.315894 21.892904
F 9.210803 63.034393 21.892904
F 2.488686 54.032894 25.483381
F 2.488686 61.751391 25.483381
F 11.413505 54.029477 25.546905
F 11.413505 61.747975 25.546905
F 2.512772 59.171422 21.844778
F 2.512773 66.889922 21.844778
F 11.438894 59.175141 21.908458
F 11.438894 66.893641 21.908458
F 2.494410 59.173723 24.577097
F 2.494410 66.892223 24.577097
F 11.419854 59.175141 24.637294
F 11.419854 66.893640 24.637294
F 2.470009 54.030577 28.215294
F 2.470009 61.749075 28.215294
F 11.394443 54.029477 28.275740
F 11.394443 61.747975 28.275741
F 4.733490 55.316042 24.590517
F 4.733490 63.034541 24.590517
F 13.647942 55.315892 24.652849
F 13.647942 63.034391 24.652849
F 4.708318 57.888559 28.228952
F 4.708318 65.607058 28.228952
F 13.622528 57.888725 28.291296
F 13.622528 65.607225 28.291296
F 4.727346 57.889362 25.499789
F 4.727346 65.607862 25.499789
F 13.641590 57.888726 25.562460
F 13.641590 65.607225 25.562460
F 4.752631 55.315247 21.861337
F 4.752631 63.033746 21.861337
F 13.666982 55.315892 21.924013
F 13.666982 63.034391 21.924013
F 6.957167 54.029532 25.515756
F 6.957167 61.748030 25.515756
F 15.869678 54.029477 25.578016
F 15.869678 61.747975 25.578016
F 6.982537 59.175082 21.877306
F 6.982537 66.893582 21.877305
F 15.895068 59.175140 21.939569
F 15.895068 66.893641 21.939568
F 6.963562 59.175128 24.606192
F 6.963562 66.893628 24.606192
F 15.876027 59.175141 24.668404
F 15.876027 66.893641 24.668404
F 6.938160 54.029488 28.244637
F 6.938160 61.747986 28.244637
F 15.850616 54.029477 28.306852
F 15.850616 61.747975 28.306851
F 0.145397 55.282039 31.895996
F 0.145398 63.000539 31.895996
F 9.140964 55.315893 31.898631
F 9.140964 63.034393 31.898631
F 15.920482 69.466474 18.301121
F 11.445246 69.466474 20.998846
F 0.197901 55.302988 29.129784
F 0.197901 63.021487 29.129783
F 9.160001 55.315894 29.169798
F 9.160001 63.034393 29.169798
F 2.464741 59.172082 29.122017
F 2.464741 66.890582 29.122016
F 11.388091 59.175141 29.185351
F 11.388091 66.893641 29.185352
F 2.445711 59.174393 31.853467
F 2.445711 66.892893 31.853467
F 11.369050 59.175141 31.914187
F 11.369051 66.893641 31.914187
F 4.683191 55.316071 31.867391
F 4.683191 63.034570 31.867391
F 13.597139 55.315892 31.929743
F 13.597139 63.034391 31.929743
F 4.702051 55.315264 29.138241
F 4.702051 63.033763 29.138242
F 13.616179 55.315892 29.200907
F 13.616179 63.034391 29.200907
F 6.931773 59.175091 29.154206
F 6.931773 66.893591 29.154206
F 15.844265 59.175140 29.216462
F 15.844265 66.893640 29.216462
F 6.912777 59.175132 31.883082
F 6.912777 66.893632 31.883082
F 15.825224 59.175141 31.945298
F 15.825224 66.893641 31.945298
F 0.225349 55.275076 17.347150
F 0.225350 62.993575 17.347150
F 9.242568 55.315894 17.344842
F 9.242568 63.034394 17.344842
F 0.204592 57.928106 20.984716
F 0.204592 65.646606 20.984716
F 9.217154 57.888723 20.983290
F 9.217154 65.607223 20.983290
F 0.252916 57.908151 18.211409
F 0.252916 65.626651 18.211409
F 9.236214 57.888723 18.254457
F 9.236214 65.607223 18.254457
F 2.537063 54.033443 18.206208
F 2.537063 61.751941 18.206208
F 11.464308 54.029477 18.270011
F 11.464308 61.747975 18.270010
F 2.543451 59.173202 17.300626
F 2.543451 66.891702 17.300626
F 11.470657 59.175141 17.360399
F 11.470657 66.893641 17.360399
F 2.518880 54.031175 20.938875
F 2.518880 61.749673 20.938875
F 11.445246 54.029477 20.998846
F 11.445246 61.747975 20.998846
F 4.783891 55.315994 17.313656
F 4.783891 63.034494 17.313657
F 13.698745 55.315892 17.375955
F 13.698745 63.034391 17.375954
F 4.758664 57.888597 20.952085
F 4.758664 65.607097 20.952085
F 13.673331 57.888725 21.014402
F 13.673331 65.607226 21.014402
F 4.777944 57.889378 18.222884
F 4.777944 65.607878 18.222884
F 13.692393 57.888726 18.285566
F 13.692393 65.607225 18.285566
F 7.007936 54.029539 18.238856
F 7.007936 61.748037 18.238856
F 15.920481 54.029477 18.301121
F 15.920481 61.747975 18.301121
F 7.014350 59.175125 17.329299
F 7.014350 66.893625 17.329299
F 15.926830 59.175141 17.391510
F 15.926830 66.893641 17.391510
F 6.988946 54.029492 20.967745
F 6.988946 61.747990 20.967746
F 15.901420 54.029477 21.029957
F 15.901420 61.747975 21.029957
F 11.413505 69.466474 25.546905
F 15.901420 69.466474 21.029957
F 11.394443 69.466474 28.275741
F 15.869678 69.466475 25.578016
F 15.850616 69.466474 28.306851
F 11.464308 69.466474 18.270011
F 0.066277 55.288585 46.445198
F 0.066277 63.007085 46.445198
F 9.039360 55.315893 46.452420
F 9.039360 63.034392 46.452420
F 0.112183 57.887606 47.330405
F 0.112183 65.606106 47.330405
F 9.033004 57.888724 47.362032
F 9.033004 65.607224 47.362032
F 0.129111 55.313415 43.689701
F 0.129110 63.031914 43.689701
F 9.058396 55.315893 43.723586
F 9.058396 63.034393 43.723585
F 2.344530 54.030766 47.315150
F 2.344530 61.749264 47.315150
F 11.261096 54.029477 47.377587
F 11.261096 61.747975 47.377587
F 2.369180 59.173657 43.676647
F 2.369180 66.892157 43.676646
F 11.286485 59.175141 43.739140
F 11.286484 66.893641 43.739140
F 2.349107 59.175691 46.406272
F 2.349107 66.894191 46.406272
F 11.267444 59.175141 46.467976
F 11.267444 66.893641 46.467976
F 4.582399 55.316134 46.421131
F 4.582399 63.034633 46.421131
F 13.495533 55.315892 46.483530
F 13.495533 63.034391 46.483531
F 4.575833 57.889310 47.330499
F 4.575833 65.607810 47.330499
F 13.489181 57.888726 47.393142
F 13.489181 65.607225 47.393142
F 4.601032 55.315300 43.692048
F 4.601032 63.033799 43.692048
F 13.514573 55.315892 43.754695
F 13.514573 63.034391 43.754695
F 6.804873 54.029505 47.346457
F 6.804873 61.748003 47.346457
F 15.717269 54.029477 47.408697
F 15.717269 61.747975 47.408697
F 6.830255 59.175112 43.708009
F 6.830255 66.893612 43.708009
F 15.742659 59.175141 43.770250
F 15.742659 66.893641 43.770250
F 6.811220 59.175143 46.436863
F 6.811220 66.893644 46.436863
F 15.723618 59.175141 46.499086
F 15.723618 66.893641 46.499086
F 0.126309 57.920505 35.532785
F 0.126308 65.639005 35.532786
F 9.115551 57.888724 35.537077
F 9.115550 65.607224 35.537078
F 9.134609 57.888723 32.808244
F 9.134608 65.607223 32.808244
F 2.440953 54.032131 32.760679
F 2.440953 61.750629 32.760679
F 11.362702 54.029477 32.823798
F 11.362702 61.747975 32.823798
F 2.421484 54.029841 35.491613
F 2.421484 61.748339 35.491613
F 11.343640 54.029477 35.552633
F 11.343640 61.747975 35.552634
F 4.658054 57.888539 35.505832
F 4.658054 65.607038 35.505832
F 13.571725 57.888725 35.568189
F 13.571725 65.607225 35.568189
F 4.676785 57.889345 32.776694
F 4.676785 65.607845 32.776694
F 13.590787 57.888726 32.839354
F 13.590787 65.607225 32.839354
F 6.906408 54.029522 32.792657
F 6.906408 61.748019 32.792657
F 15.818875 54.029477 32.854909
F 15.818875 61.747975 32.854909
F 6.887377 54.029484 35.521527
F 6.887377 61.747982 35.521527
F 15.799813 54.029477 35.583744
F 15.799813 61.747975 35.583745
F 0.107524 55.286329 39.169545
F 0.107524 63.004829 39.169545
F 9.090163 55.315893 39.175525
F 9.090163 63.034392 39.175525
F 0.086968 57.917064 42.807302
F 0.086968 65.635564 42.807302
F 9.064748 57.888724 42.813972
F 9.064748 65.607224 42.813972
F 0.146199 57.894467 40.049005
F 0.146199 65.612967 40.049005
F 9.083806 57.888724 40.085138
F 9.083806 65.607223 40.085138
F 0.163228 55.307763 36.408503
F 0.163228 63.026262 36.408502
F 9.109198 55.315894 36.446691
F 9.109198 63.034393 36.446691
F 2.393649 54.031210 40.038097
F 2.393649 61.749707 40.038097
F 11.311899 54.029477 40.100693
F 11.311899 61.747975 40.100692
F 2.417231 59.172928 36.399374
F 2.417231 66.891428 36.399375
F 11.337288 59.175141 36.462245
F 11.337288 66.893641 36.462245
F 2.397314 59.175167 39.129842
F 2.397314 66.893667 39.129842
F 11.318247 59.175141 39.191081
F 11.318247 66.893641 39.191081
F 2.373150 54.029187 42.768069
F 2.373149 61.747685 42.768069
F 11.292837 54.029477 42.829528
F 11.292837 61.747975 42.829528
F 4.632959 55.316082 39.144276
F 4.632959 63.034581 39.144276
F 13.546336 55.315892 39.206636
F 13.546336 63.034391 39.206636
F 4.607686 57.888513 42.782706
F 4.607686 65.607012 42.782705
F 13.520922 57.888725 42.845083
F 13.520922 65.607226 42.845084
F 4.626270 57.889324 40.053595
F 4.626270 65.607824 40.053595
F 13.539984 57.888726 40.116247
F 13.539984 65.607225 40.116248
F 4.651511 55.315281 36.415147
F 4.651511 63.033780 36.415146
F 13.565376 55.315892 36.477800
F 13.565376 63.034391 36.477800
F 6.855659 54.029508 40.069560
F 6.855659 61.748006 40.069560
F 15.768072 54.029477 40.131803
F 15.768072 61.747975 40.131802
F 6.881020 59.175103 36.431108
F 6.881020 66.893603 36.431108
F 15.793462 59.175140 36.493355
F 15.793462 66.893640 36.493355
F 6.861996 59.175137 39.159972
F 6.861996 66.893637 39.159972
F 15.774421 59.175141 39.222191
F 15.774421 66.893641 39.222191
F 6.836598 54.029478 42.798417
F 6.836598 61.747976 42.798417
F 15.749010 54.029477 42.860638
F 15.749010 61.747975 42.860638
F 11.261096 69.466474 47.377587
F 15.749010 69.466474 42.860638
F 15.717269 69.466475 47.408697
F 11.362702 69.466474 32.823798
F 11.343640 69.466474 35.552634
F 15.818875 69.466475 32.854909
F 15.799813 69.466474 35.583745
F 11.311899 69.466474 40.100693
F 2.373149 69.466184 42.768069
F 11.292837 69.466474 42.829528
F 15.768072 69.466474 40.131803
F 0.180404 57.899290 32.769173
F 0.180404 65.617790 32.769173
F 0.045962 57.914872 50.082935
F 0.045962 65.633372 50.082934
F 9.013946 57.888724 50.090866
F 9.013946 65.607224 50.090866
F 2.325150 54.028640 50.044452
F 2.325150 61.747138 50.044452
F 11.242033 54.029477 50.106422
F 11.242034 61.747975 50.106422
F 4.557095 57.888454 50.059555
F 4.557095 65.606953 50.059555
F 13.470119 57.888725 50.121978
F 13.470119 65.607226 50.121977
F 6.785824 54.029471 50.075307
F 6.785824 61.747969 50.075308
F 15.698207 54.029477 50.137533
F 15.698207 61.747975 50.137533
F 0.026065 55.291037 53.720509
F 0.026065 63.009536 53.720509
F 8.988558 55.315893 53.729313
F 8.988558 63.034392 53.729313
F 0.006521 57.912165 57.357931
F 0.006521 65.630664 57.357931
F 8.963144 57.888724 57.367754
F 8.963144 65.607224 57.367754
F 0.078606 57.880296 54.611831
F 0.078606 65.598796 54.611830
F 8.982201 57.888724 54.638925
F 8.982201 65.607224 54.638925
F 0.095358 55.320658 50.971124
F 0.095358 63.039157 50.971124
F 9.007593 55.315893 51.000479
F 9.007593 63.034392 51.000479
F 2.295371 54.030308 54.592180
F 2.295371 61.748806 54.592180
F 11.210293 54.029477 54.654480
F 11.210293 61.747975 54.654480
F 2.319910 59.174069 50.953660
F 2.319910 66.892569 50.953660
F 11.235681 59.175141 51.016033
F 11.235681 66.893641 51.016033
F 2.301304 59.176292 53.682608
F 2.301304 66.894792 53.682608
F 11.216641 59.175141 53.744869
F 11.216641 66.893641 53.744869
F 2.277535 54.027985 57.320744
F 2.277535 61.746483 57.320744
F 11.191231 54.029477 57.383310
F 11.191231 61.747975 57.383310
F 4.531823 55.316193 53.697979
F 4.531823 63.034693 53.697979
F 13.444730 55.315892 53.760424
F 13.444730 63.034391 53.760424
F 4.506534 57.888394 57.336400
F 4.506534 65.606894 57.336400
F 13.419315 57.888725 57.398865
F 13.419315 65.607225 57.398865
F 4.525468 57.889292 54.607402
F 4.525468 65.607792 54.607402
F 13.438378 57.888726 54.670035
F 13.438377 65.607225 54.670035
F 4.550633 55.315316 50.968951
F 4.550633 63.033815 50.968951
F 13.463770 55.315892 51.031589
F 13.463770 63.034391 51.031589
F 6.754085 54.029503 54.623351
F 6.754085 61.748001 54.623351
F 15.666466 54.029477 54.685590
F 15.666466 61.747975 54.685590
F 6.779466 59.175114 50.984904
F 6.779466 66.893614 50.984904
F 15.691856 59.175140 51.047144
F 15.691856 66.893641 51.047144
F 6.760448 59.175151 53.713751
F 6.760448 66.893651 53.713751
F 15.672815 59.175141 53.775979
F 15.672815 66.893641 53.775980
F 6.735057 54.029463 57.352189
F 6.735057 61.747961 57.352189
F 15.647404 54.029477 57.414420
F 15.647404 61.747975 57.414420
F 15.818663 61.764600 64.686031
F 15.818663 54.046103 64.686031
F 8.939356 55.315313 61.003606
F 8.939356 63.033812 61.003606
F 0.082183 57.963461 64.664776
F 0.082183 65.681961 64.664776
F 9.134387 57.905347 64.639363
F 9.134387 65.623847 64.639363
F 6.906318 61.764596 64.623792
F 6.906318 54.046098 64.623792
F 0.048577 57.874479 61.904624
F 0.048577 65.592979 61.904624
F 8.940225 57.885816 61.895948
F 8.940225 65.604316 61.895948
F 0.061728 55.328056 58.252842
F 0.061728 63.046555 58.252842
F 8.956795 55.315892 58.277116
F 8.956795 63.034391 58.277116
F 2.255194 54.027025 61.849435
F 2.255194 61.745523 61.849435
F 11.168316 54.026569 61.911503
F 11.168316 61.745066 61.911503
F 2.270732 59.174492 58.230741
F 2.270732 66.892992 58.230740
F 11.184882 59.175140 58.292671
F 11.184882 66.893640 58.292671
F 2.254128 59.175482 60.958944
F 2.254127 66.893982 60.958943
F 11.167438 59.174561 61.019162
F 11.167438 66.893061 61.019162
F 2.444808 54.050726 64.593117
F 2.444807 61.769223 64.593117
F 11.362490 54.046102 64.654920
F 11.362490 61.764600 64.654920
F 4.482874 55.315663 60.972198
F 4.482874 63.034162 60.972198
F 13.395527 55.315313 61.034717
F 13.395527 63.033812 61.034717
F 4.673313 57.905670 64.608440
F 4.673313 65.624170 64.608440
F 13.590574 57.905350 64.670476
F 13.590575 65.623851 64.670476
F 4.484029 57.886342 61.864487
F 4.484030 65.604842 61.864487
F 13.396401 57.885817 61.927058
F 13.396401 65.604317 61.927058
F 4.500307 55.315336 58.245597
F 4.500307 63.033835 58.245597
F 13.412971 55.315891 58.308226
F 13.412971 63.034391 58.308226
F 6.712125 54.026592 61.880376
F 6.712125 61.745090 61.880376
F 15.624489 54.026569 61.942613
F 15.624489 61.745067 61.942613
F 6.728684 59.175116 58.261544
F 6.728684 66.893616 58.261543
F 15.641056 59.175140 58.323781
F 15.641057 66.893640 58.323781
F 6.711279 59.174578 60.988051
F 6.711279 66.893078 60.988050
F 15.623612 59.174561 61.050272
F 15.623612 66.893061 61.050272
F 2.325150 69.465637 50.044452
F 11.242033 69.466474 50.106422
F 6.785824 69.466469 50.075308
F 15.698207 69.466474 50.137533
F 11.210293 69.466474 54.654480
F 2.277535 69.464982 57.320744
F 11.191231 69.466474 57.383310
F 15.666466 69.466474 54.685590
F 6.735057 69.466460 57.352189
F 15.647404 69.466474 57.414420
F 15.624489 69.463566 61.942613
F 2.255194 69.464022 61.849435
F 11.168316 69.463566 61.911503
F 6.712125 69.463589 61.880376
F 27.160044 1.289323 2.935369
F 27.160044 9.007818 2.935369
F 27.160044 16.726317 2.935369
F 18.247699 1.289323 2.873149
F 18.247699 9.007817 2.873149
F 18.247699 16.726316 2.873149
F 27.143453 3.859248 6.554201
F 27.143453 11.577743 6.554201
F 18.231108 3.859248 6.491980
F 18.231108 11.577743 6.491980
F 27.160918 3.859827 3.827711
F 27.160918 11.578322 3.827711
F 18.248573 3.859827 3.765490
F 18.248573 11.578322 3.765490
F 26.965849 1.269789 0.191953
F 26.965849 8.988284 0.191953
F 26.965849 16.706783 0.191953
F 18.053503 1.269789 0.129732
F 18.053503 8.988284 0.129732
F 18.053503 16.706783 0.129732
F 29.389005 7.719074 3.843266
F 29.389004 15.437571 3.843266
F 29.389005 0.000579 3.843266
F 20.476662 7.719074 3.781045
F 20.476662 15.437572 3.781045
F 20.476662 0.000579 3.781045
F 29.193931 5.129037 0.207508
F 29.193931 12.847533 0.207508
F 20.281590 5.129036 0.145287
F 20.281590 12.847532 0.145287
F 29.388127 5.148571 2.950924
F 29.388127 12.867067 2.950924
F 20.475785 5.148570 2.888704
F 20.475784 12.867066 2.888704
F 29.371539 7.718495 6.569756
F 29.371539 15.436993 6.569756
F 24.858218 12.864158 14.724895
F 20.459196 7.718495 6.507535
F 20.459196 15.436993 6.507535
F 20.459196 0.000001 6.507535
F 31.616214 1.289323 2.966480
F 31.616214 9.007818 2.966480
F 31.616214 16.726317 2.966480
F 22.703873 1.289323 2.904259
F 22.703872 9.007818 2.904259
F 22.703873 16.726317 2.904259
F 31.599622 3.859248 6.585311
F 31.599622 11.577743 6.585311
F 22.687282 3.859248 6.523091
F 22.687282 11.577743 6.523091
F 31.617087 3.859827 3.858822
F 31.617088 11.578322 3.858821
F 22.704747 3.859827 3.796601
F 22.704746 11.578322 3.796600
F 31.422018 1.269790 0.223064
F 31.422018 8.988284 0.223064
F 31.422018 16.706783 0.223064
F 22.509677 1.269789 0.160843
F 22.509677 8.988283 0.160842
F 22.509677 16.706783 0.160842
F 33.845175 7.719073 3.874377
F 33.845175 15.437571 3.874377
F 33.845175 0.000579 3.874377
F 24.932834 7.719074 3.812156
F 24.932834 15.437571 3.812155
F 24.932834 0.000579 3.812156
F 33.650100 5.129036 0.238619
F 33.650100 12.847533 0.238619
F 24.737762 5.129037 0.176398
F 24.737762 12.847533 0.176398
F 33.844297 5.148570 2.982035
F 33.844297 12.867067 2.982035
F 24.931957 5.148570 2.919814
F 24.931957 12.867066 2.919814
F 33.827708 7.718494 6.600866
F 33.827708 15.436992 6.600866
F 33.827708 0.000000 6.600866
F 24.915369 7.718495 6.538646
F 24.915369 15.436993 6.538646
F 24.915369 0.000000 6.538646
F 27.118067 1.286415 10.192392
F 27.118067 9.004909 10.192392
F 27.118067 16.723409 10.192392
F 18.205722 1.286414 10.130171
F 18.205722 9.004909 10.130172
F 18.205722 16.723408 10.130171
F 27.092654 3.859247 13.830838
F 27.092654 11.577742 13.830839
F 18.180309 3.859248 13.768618
F 18.180309 11.577743 13.768618
F 27.111715 3.859247 11.102003
F 27.111715 11.577742 11.102004
F 18.199370 3.859248 11.039783
F 18.199370 11.577743 11.039782
F 27.137108 1.286415 7.463563
F 27.137108 9.004909 7.463563
F 27.137108 16.723409 7.463562
F 18.224763 1.286414 7.401342
F 18.224763 9.004909 7.401342
F 18.224763 16.723408 7.401341
F 29.339802 7.718494 11.117559
F 29.339802 15.436992 11.117559
F 24.858219 5.145662 14.724895
F 20.427459 7.718494 11.055338
F 20.427459 15.436992 11.055338
F 20.427458 0.000000 11.055338
F 29.365191 5.145662 7.479118
F 29.365191 12.864159 7.479118
F 20.452849 5.145661 7.416897
F 20.452849 12.864158 7.416897
F 29.346150 5.145662 10.207947
F 29.346150 12.864158 10.207947
F 20.433808 5.145661 10.145726
F 20.433808 12.864158 10.145727
F 29.320740 7.718494 13.846394
F 29.320740 15.436992 13.846394
F 33.770557 12.864158 14.787116
F 20.408397 7.718495 13.784173
F 20.408397 15.436992 13.784174
F 33.770557 5.145662 14.787116
F 31.574237 1.286415 10.223503
F 31.574237 9.004909 10.223503
F 31.574237 16.723408 10.223503
F 22.661896 1.286414 10.161282
F 22.661896 9.004909 10.161282
F 22.661896 16.723408 10.161282
F 31.548823 3.859247 13.861949
F 31.548823 11.577742 13.861949
F 22.636483 3.859247 13.799728
F 22.636483 11.577742 13.799729
F 31.567884 3.859247 11.133115
F 31.567885 11.577742 11.133114
F 22.655544 3.859247 11.070893
F 22.655544 11.577742 11.070893
F 31.593277 1.286415 7.494673
F 31.593278 9.004910 7.494673
F 31.593278 16.723409 7.494673
F 22.680937 1.286414 7.432452
F 22.680937 9.004909 7.432452
F 22.680937 16.723408 7.432452
F 33.795972 7.718494 11.148670
F 33.795972 15.436991 11.148669
F 22.630134 16.723408 14.709340
F 24.883631 7.718494 11.086449
F 24.883631 15.436992 11.086448
F 22.630134 9.004909 14.709340
F 33.821360 5.145662 7.510229
F 33.821360 12.864159 7.510228
F 24.909021 5.145662 7.448007
F 24.909021 12.864158 7.448007
F 33.802320 5.145662 10.239058
F 33.802320 12.864158 10.239058
F 24.889980 5.145662 10.176837
F 24.889980 12.864158 10.176837
F 33.776910 7.718494 13.877504
F 33.776910 15.436992 13.877504
F 22.630134 1.286414 14.709340
F 24.864570 7.718494 13.815284
F 24.864570 15.436992 13.815284
F 31.542475 16.723409 14.771561
F 27.086305 1.286415 14.740451
F 27.086305 9.004909 14.740451
F 27.086305 16.723409 14.740450
F 18.173960 1.286414 14.678229
F 18.173960 9.004909 14.678229
F 18.173960 16.723408 14.678229
F 29.314388 5.145662 14.756006
F 29.314388 12.864159 14.756006
F 20.402046 5.145661 14.693784
F 20.402046 12.864158 14.693784
F 31.542475 1.286415 14.771561
F 31.542475 9.004910 14.771561
F 27.016461 1.286415 24.746180
F 27.016461 9.004909 24.746180
F 27.016461 16.723409 24.746180
F 18.104116 1.286414 24.683959
F 18.104116 9.004909 24.683959
F 18.104116 16.723408 24.683960
F 26.991048 3.859247 28.384627
F 26.991048 11.577742 28.384627
F 18.078703 3.859248 28.322406
F 18.078703 11.577743 28.322406
F 27.010109 3.859247 25.655792
F 27.010109 11.577742 25.655792
F 18.097764 3.859248 25.593571
F 18.097764 11.577743 25.593571
F 27.035502 1.286415 22.017345
F 27.035502 9.004909 22.017345
F 27.035502 16.723409 22.017345
F 18.123156 1.286414 21.955123
F 18.123156 9.004909 21.955123
F 18.123156 16.723408 21.955123
F 29.238196 7.718494 25.671347
F 29.238196 15.436992 25.671347
F 24.813767 15.436992 21.092178
F 20.325852 7.718494 25.609126
F 20.325852 15.436992 25.609126
F 24.813767 7.718494 21.092178
F 29.263585 5.145662 22.032900
F 29.263585 12.864159 22.032900
F 20.351243 5.145661 21.970679
F 20.351243 12.864158 21.970679
F 29.244544 5.145662 24.761735
F 29.244544 12.864159 24.761735
F 20.332202 5.145661 24.699515
F 20.332202 12.864158 24.699515
F 29.219134 7.718494 28.400182
F 29.219134 15.436992 28.400182
F 33.726106 15.436992 21.154399
F 20.306791 7.718495 28.337961
F 20.306791 15.436992 28.337962
F 20.306791 0.000000 28.337961
F 31.472631 1.286415 24.777291
F 31.472631 9.004909 24.777291
F 31.472631 16.723409 24.777291
F 22.560289 1.286414 24.715070
F 22.560289 9.004909 24.715070
F 22.560289 16.723408 24.715070
F 31.447217 3.859247 28.415737
F 31.447217 11.577742 28.415738
F 22.534877 3.859247 28.353517
F 22.534877 11.577742 28.353517
F 31.466278 3.859247 25.686903
F 31.466278 11.577742 25.686902
F 22.553938 3.859247 25.624682
F 22.553938 11.577742 25.624682
F 31.491671 1.286415 22.048456
F 31.491671 9.004910 22.048455
F 31.491671 16.723409 22.048455
F 22.579331 1.286414 21.986234
F 22.579331 9.004909 21.986234
F 22.579331 16.723408 21.986234
F 33.694366 7.718494 25.702458
F 33.694366 15.436992 25.702458
F 33.726106 7.718494 21.154399
F 24.782025 7.718494 25.640237
F 24.782025 15.436992 25.640237
F 24.839177 12.864158 17.453731
F 33.719754 5.145662 22.064011
F 33.719754 12.864158 22.064010
F 24.807415 5.145662 22.001790
F 24.807415 12.864158 22.001790
F 33.700714 5.145662 24.792846
F 33.700714 12.864158 24.792846
F 24.788374 5.145662 24.730625
F 24.788374 12.864158 24.730625
F 33.675303 7.718494 28.431293
F 33.675303 15.436992 28.431293
F 24.839177 5.145662 17.453730
F 24.762964 7.718494 28.369072
F 24.762964 15.436992 28.369072
F 33.751517 12.864158 17.515951
F 26.965658 1.286415 32.023073
F 26.965658 9.004909 32.023074
F 26.965657 16.723409 32.023074
F 18.053313 1.286414 31.960853
F 18.053313 9.004909 31.960853
F 18.053313 16.723408 31.960853
F 26.984699 1.286415 29.294239
F 26.984699 9.004909 29.294239
F 26.984699 16.723409 29.294239
F 18.072353 1.286414 29.232018
F 18.072353 9.004909 29.232018
F 18.072353 16.723408 29.232017
F 29.212782 5.145662 29.309794
F 29.212782 12.864159 29.309794
F 20.300440 5.145661 29.247573
F 20.300440 12.864158 29.247573
F 29.193741 5.145662 32.038629
F 29.193741 12.864159 32.038629
F 20.281398 5.145661 31.976408
F 20.281398 12.864158 31.976408
F 31.421828 1.286415 32.054184
F 31.421828 9.004909 32.054184
F 31.421828 16.723409 32.054185
F 22.509486 1.286414 31.991963
F 22.509486 9.004909 31.991964
F 22.509486 16.723408 31.991963
F 31.440868 1.286415 29.325349
F 31.440868 9.004909 29.325349
F 31.440868 16.723409 29.325349
F 22.528527 1.286414 29.263128
F 22.528527 9.004909 29.263128
F 22.528527 16.723408 29.263128
F 33.668951 5.145662 29.340905
F 33.668951 12.864159 29.340905
F 24.756612 5.145662 29.278684
F 24.756612 12.864158 29.278683
F 33.649911 5.145662 32.069740
F 33.649911 12.864158 32.069740
F 24.737571 5.145662 32.007519
F 24.737570 12.864158 32.007519
F 27.067264 1.286415 17.469286
F 27.067264 9.004909 17.469286
F 27.067264 16.723408 17.469286
F 18.154919 1.286414 17.407065
F 18.154919 9.004909 17.407065
F 18.154919 16.723408 17.407065
F 27.041851 3.859247 21.107733
F 27.041851 11.577742 21.107733
F 18.129506 3.859248 21.045512
F 18.129506 11.577743 21.045512
F 27.060912 3.859247 18.378898
F 27.060912 11.577742 18.378897
F 18.148567 3.859248 18.316677
F 18.148567 11.577743 18.316676
F 29.288999 7.718494 18.394453
F 29.288999 15.436992 18.394453
F 33.751517 5.145662 17.515951
F 20.376656 7.718494 18.332232
F 20.376656 15.436993 18.332232
F 24.832828 15.436992 18.363342
F 29.295347 5.145662 17.484841
F 29.295347 12.864159 17.484841
F 20.383005 5.145661 17.422620
F 20.383005 12.864158 17.422620
F 29.269937 7.718494 21.123288
F 29.269937 15.436992 21.123288
F 24.832828 7.718494 18.363343
F 20.357594 7.718495 21.061067
F 20.357594 15.436992 21.061068
F 33.745168 15.436992 18.425563
F 31.523434 1.286415 17.500396
F 31.523434 9.004909 17.500396
F 31.523434 16.723409 17.500396
F 22.611093 1.286414 17.438175
F 22.611092 9.004909 17.438175
F 22.611093 16.723408 17.438175
F 31.498020 3.859247 21.138843
F 31.498020 11.577742 21.138843
F 22.585680 3.859247 21.076622
F 22.585680 11.577742 21.076623
F 31.517082 3.859247 18.410008
F 31.517082 11.577742 18.410008
F 22.604741 3.859247 18.347787
F 22.604740 11.577742 18.347787
F 33.745168 7.718494 18.425564
F 26.864051 1.286415 46.576861
F 26.864051 9.004909 46.576861
F 26.864051 16.723409 46.576862
F 17.951706 1.286414 46.514641
F 17.951706 9.004909 46.514641
F 17.951706 16.723408 46.514641
F 26.857699 3.859247 47.486474
F 26.857699 11.577742 47.486473
F 17.945355 3.859248 47.424253
F 17.945355 11.577743 47.424252
F 26.883092 1.286415 43.848026
F 26.883092 9.004909 43.848026
F 26.883092 16.723408 43.848026
F 17.970747 1.286414 43.785805
F 17.970747 9.004909 43.785805
F 17.970747 16.723408 43.785805
F 29.085786 7.718494 47.502029
F 29.085786 15.436992 47.502028
F 24.661358 15.436992 42.922859
F 20.173443 7.718494 47.439807
F 20.173443 15.436993 47.439807
F 24.661358 7.718494 42.922859
F 29.111176 5.145662 43.863581
F 29.111176 12.864158 43.863581
F 20.198833 5.145661 43.801360
F 20.198834 12.864158 43.801360
F 29.092135 5.145662 46.592417
F 29.092135 12.864158 46.592417
F 20.179792 5.145661 46.530196
F 20.179792 12.864158 46.530196
F 31.320221 1.286415 46.607972
F 31.320221 9.004909 46.607972
F 31.320221 16.723409 46.607972
F 22.407880 1.286414 46.545751
F 22.407880 9.004909 46.545751
F 22.407880 16.723408 46.545752
F 31.313869 3.859247 47.517584
F 31.313869 11.577742 47.517584
F 22.401528 3.859247 47.455363
F 22.401528 11.577742 47.455363
F 31.339262 1.286415 43.879137
F 31.339262 9.004910 43.879137
F 31.339262 16.723409 43.879137
F 22.426921 1.286414 43.816916
F 22.426921 9.004909 43.816916
F 22.426921 16.723408 43.816916
F 33.541956 7.718494 47.533139
F 33.541956 15.436992 47.533139
F 33.573697 15.436992 42.985080
F 24.629616 7.718494 47.470918
F 24.629616 15.436992 47.470918
F 33.573697 7.718494 42.985080
F 33.567345 5.145662 43.894692
F 33.567345 12.864159 43.894692
F 24.655006 5.145662 43.832471
F 24.655006 12.864158 43.832471
F 33.548304 5.145662 46.623527
F 33.548304 12.864158 46.623527
F 24.635964 5.145662 46.561306
F 24.635964 12.864158 46.561307
F 26.940244 3.859247 35.661520
F 26.940244 11.577742 35.661520
F 18.027900 3.859248 35.599299
F 18.027900 11.577743 35.599300
F 26.959305 3.859247 32.932685
F 26.959306 11.577742 32.932685
F 18.046961 3.859247 32.870464
F 18.046961 11.577743 32.870464
F 29.187392 7.718494 32.948241
F 29.187392 15.436992 32.948241
F 24.686767 12.864158 39.284412
F 20.275049 7.718494 32.886020
F 20.275049 15.436992 32.886019
F 24.686767 5.145662 39.284412
F 29.168331 7.718494 35.677075
F 29.168331 15.436992 35.677076
F 33.599107 12.864158 39.346633
F 20.255988 7.718495 35.614855
F 20.255988 15.436992 35.614855
F 33.599107 5.145662 39.346633
F 31.396413 3.859247 35.692630
F 31.396414 11.577742 35.692630
F 22.484074 3.859247 35.630409
F 22.484074 11.577742 35.630410
F 31.415475 3.859247 32.963796
F 31.415475 11.577742 32.963795
F 22.503134 3.859247 32.901575
F 22.503134 11.577742 32.901575
F 33.643562 7.718494 32.979351
F 33.643562 15.436992 32.979351
F 24.705809 12.864158 36.555576
F 24.731222 7.718494 32.917130
F 24.731222 15.436992 32.917130
F 24.705809 5.145662 36.555577
F 33.624500 7.718494 35.708186
F 33.624500 15.436992 35.708186
F 33.618148 12.864159 36.617797
F 24.712161 7.718494 35.645965
F 24.712161 15.436992 35.645965
F 33.618148 5.145662 36.617798
F 26.914854 1.286415 39.299967
F 26.914854 9.004909 39.299967
F 26.914854 16.723409 39.299967
F 18.002509 1.286415 39.237746
F 18.002509 9.004909 39.237747
F 18.002509 16.723408 39.237746
F 26.889441 3.859247 42.938414
F 26.889441 11.577742 42.938414
F 17.977097 3.859248 42.876194
F 17.977097 11.577743 42.876194
F 26.908502 3.859247 40.209579
F 26.908502 11.577742 40.209579
F 17.996158 3.859248 40.147358
F 17.996158 11.577743 40.147358
F 26.933896 1.286415 36.571132
F 26.933896 9.004909 36.571132
F 26.933896 16.723409 36.571132
F 18.021550 1.286414 36.508911
F 18.021550 9.004909 36.508911
F 18.021550 16.723408 36.508910
F 29.136589 7.718494 40.225134
F 29.136589 15.436992 40.225134
F 24.680419 15.436992 40.194024
F 20.224246 7.718494 40.162913
F 20.224246 15.436993 40.162913
F 20.224246 0.000000 40.162913
F 29.161979 5.145662 36.586687
F 29.161979 12.864158 36.586687
F 20.249637 5.145661 36.524466
F 20.249637 12.864158 36.524466
F 29.142938 5.145662 39.315522
F 29.142938 12.864158 39.315522
F 20.230595 5.145661 39.253302
F 20.230595 12.864158 39.253302
F 29.117528 7.718494 42.953969
F 29.117528 15.436992 42.953969
F 24.680419 7.718494 40.194024
F 20.205185 7.718495 42.891749
F 20.205185 15.436992 42.891749
F 33.592759 15.436991 40.256245
F 31.371025 1.286415 39.331078
F 31.371025 9.004909 39.331078
F 31.371025 16.723408 39.331078
F 22.458683 1.286414 39.268857
F 22.458683 9.004909 39.268857
F 22.458683 16.723408 39.268857
F 31.345610 3.859247 42.969524
F 31.345611 11.577742 42.969525
F 22.433271 3.859247 42.907304
F 22.433271 11.577742 42.907304
F 31.364672 3.859247 40.240689
F 31.364672 11.577742 40.240689
F 22.452331 3.859247 40.178469
F 22.452331 11.577742 40.178468
F 31.390065 1.286415 36.602243
F 31.390065 9.004910 36.602243
F 31.390065 16.723408 36.602242
F 22.477725 1.286414 36.540021
F 22.477724 9.004909 36.540022
F 22.477725 16.723408 36.540021
F 33.592759 7.718494 40.256245
F 26.838638 3.859247 50.215308
F 26.838638 11.577742 50.215309
F 17.926293 3.859248 50.153088
F 17.926293 11.577742 50.153088
F 29.066725 7.718494 50.230864
F 29.066725 15.436992 50.230864
F 18.046750 11.594368 64.701586
F 20.154382 7.718495 50.168643
F 20.154382 15.436992 50.168643
F 20.154382 0.000000 50.168643
F 31.294807 3.859247 50.246419
F 31.294807 11.577742 50.246419
F 22.382467 3.859247 50.184198
F 22.382467 11.577742 50.184198
F 33.522894 7.718494 50.261974
F 33.522894 15.436992 50.261974
F 18.046750 3.875873 64.701586
F 24.610555 7.718494 50.199753
F 24.610554 15.436992 50.199753
F 24.731011 7.735120 64.748251
F 26.813248 1.286415 53.853755
F 26.813248 9.004909 53.853755
F 26.813248 16.723408 53.853755
F 17.900903 1.286414 53.791535
F 17.900903 9.004909 53.791535
F 17.900903 16.723408 53.791535
F 26.787835 3.859247 57.492196
F 26.787835 11.577742 57.492196
F 17.875490 3.859248 57.429975
F 17.875490 11.577743 57.429975
F 26.806896 3.859247 54.763366
F 26.806896 11.577742 54.763366
F 17.894551 3.859248 54.701146
F 17.894551 11.577743 54.701145
F 26.832289 1.286415 51.124920
F 26.832290 9.004909 51.124920
F 26.832289 16.723408 51.124920
F 17.919944 1.286414 51.062699
F 17.919944 9.004909 51.062699
F 17.919944 16.723408 51.062699
F 29.034983 7.718494 54.778922
F 29.034983 15.436992 54.778922
F 33.643351 0.016625 64.810472
F 20.122640 7.718494 54.716701
F 20.122640 15.436992 54.716701
F 33.643350 15.453617 64.810472
F 29.060372 5.145662 51.140476
F 29.060372 12.864159 51.140475
F 20.148031 5.145661 51.078254
F 20.148031 12.864158 51.078254
F 29.041331 5.145662 53.869310
F 29.041331 12.864159 53.869310
F 20.128989 5.145661 53.807089
F 20.128989 12.864158 53.807090
F 29.015922 7.718494 57.507751
F 29.015921 15.436992 57.507751
F 33.643350 7.735119 64.810472
F 20.103579 7.718494 57.445531
F 20.103579 15.436992 57.445531
F 20.103579 0.000000 57.445531
F 31.269418 1.286415 53.884866
F 31.269418 9.004909 53.884866
F 31.269418 16.723409 53.884866
F 22.357077 1.286414 53.822645
F 22.357077 9.004909 53.822645
F 22.357077 16.723408 53.822645
F 31.244004 3.859247 57.523306
F 31.244004 11.577742 57.523306
F 22.331664 3.859247 57.461086
F 22.331664 11.577742 57.461086
F 31.263066 3.859247 54.794477
F 31.263066 11.577742 54.794477
F 22.350725 3.859247 54.732256
F 22.350725 11.577742 54.732256
F 31.288459 1.286415 51.156031
F 31.288459 9.004910 51.156031
F 31.288459 16.723409 51.156031
F 22.376118 1.286414 51.093810
F 22.376118 9.004909 51.093810
F 22.376118 16.723408 51.093810
F 33.491153 7.718494 54.810032
F 33.491153 15.436992 54.810032
F 24.535958 12.863578 61.112493
F 24.578812 7.718494 54.747811
F 24.578812 15.436992 54.747811
F 24.535958 5.145082 61.112493
F 33.516542 5.145662 51.171586
F 33.516542 12.864158 51.171586
F 24.604203 5.145662 51.109365
F 24.604203 12.864158 51.109365
F 33.497501 5.145662 53.900421
F 33.497501 12.864158 53.900421
F 24.585161 5.145662 53.838200
F 24.585161 12.864158 53.838200
F 33.472091 7.718494 57.538861
F 33.472091 15.436992 57.538862
F 33.448298 12.863579 61.174714
F 24.559752 7.718494 57.476641
F 24.559752 15.436992 57.476641
F 33.448298 5.145082 61.174714
F 26.764046 1.285835 61.128048
F 26.764046 9.004330 61.128048
F 26.764045 16.722829 61.128048
F 17.851700 1.285835 61.065827
F 17.851700 9.004329 61.065827
F 17.851700 16.722829 61.065827
F 26.959094 3.875873 64.763807
F 26.959094 11.594367 64.763807
F 24.731011 0.016625 64.748252
F 24.731011 15.453617 64.748251
F 26.764919 3.856339 62.020390
F 26.764919 11.574834 62.020389
F 17.852575 3.856339 61.958169
F 17.852575 11.574834 61.958168
F 26.781490 1.286414 58.401558
F 26.781491 9.004909 58.401558
F 26.781490 16.723408 58.401558
F 17.869145 1.286414 58.339337
F 17.869145 9.004908 58.339337
F 17.869145 16.723407 58.339336
F 28.993007 7.715586 62.035944
F 28.993007 15.434083 62.035945
F 24.553404 12.864157 58.386003
F 20.080663 7.715586 61.973724
F 20.080663 15.434084 61.973724
F 24.553404 5.145661 58.386003
F 29.009574 5.145661 58.417113
F 29.009574 12.864158 58.417113
F 20.097232 5.145661 58.354892
F 20.097232 12.864157 58.354892
F 28.992129 5.145083 61.143603
F 28.992129 12.863579 61.143603
F 20.079786 5.145082 61.081383
F 20.079786 12.863579 61.081383
F 29.187181 7.735120 64.779361
F 29.187181 15.453617 64.779362
F 29.187181 0.016625 64.779362
F 20.274838 7.735120 64.717141
F 20.274838 15.453617 64.717142
F 20.274838 0.016625 64.717141
F 31.220216 1.285835 61.159158
F 31.220216 9.004330 61.159158
F 31.220216 16.722829 61.159159
F 22.307874 1.285835 61.096937
F 22.307874 9.004330 61.096938
F 22.307874 16.722829 61.096938
F 31.415264 3.875872 64.794917
F 31.415264 11.594368 64.794917
F 22.502924 3.875872 64.732696
F 22.502924 11.594367 64.732696
F 31.221089 3.856339 62.051500
F 31.221089 11.574834 62.051500
F 22.308748 3.856339 61.989279
F 22.308748 11.574834 61.989279
F 31.237660 1.286414 58.432668
F 31.237660 9.004909 58.432668
F 31.237660 16.723408 58.432669
F 22.325320 1.286414 58.370447
F 22.325320 9.004908 58.370447
F 22.325320 16.723407 58.370447
F 33.449176 7.715586 62.067055
F 33.449176 15.434083 62.067055
F 33.465743 12.864158 58.448224
F 24.536836 7.715586 62.004834
F 24.536836 15.434083 62.004834
F 33.465743 5.145661 58.448224
F 27.160044 24.444815 2.935369
F 27.160044 32.163310 2.935369
F 18.247699 24.444814 2.873149
F 18.247699 32.163309 2.873149
F 27.143453 27.014739 6.554201
F 27.143453 34.733234 6.554201
F 27.143453 19.296243 6.554201
F 18.231108 27.014740 6.491980
F 18.231108 34.733235 6.491981
F 18.231108 19.296243 6.491980
F 27.160918 27.015318 3.827711
F 24.858219 20.582658 14.724895
F 27.160918 19.296821 3.827711
F 18.248573 27.015318 3.765490
F 24.858219 28.301153 14.724895
F 18.248573 19.296822 3.765490
F 26.965849 24.425281 0.191953
F 26.965849 32.143775 0.191953
F 18.053503 24.425280 0.129732
F 18.053503 32.143775 0.129732
F 29.389005 30.874565 3.843266
F 29.389004 23.156071 3.843266
F 20.476662 30.874565 3.781045
F 20.476662 23.156071 3.781045
F 29.193931 28.284528 0.207508
F 29.193931 20.566033 0.207508
F 20.281590 28.284527 0.145287
F 20.281590 20.566033 0.145287
F 29.388127 28.304062 2.950924
F 29.388127 20.585567 2.950924
F 20.475784 28.304061 2.888704
F 20.475784 20.585566 2.888704
F 29.371539 30.873986 6.569756
F 29.371539 23.155492 6.569756
F 20.459196 30.873987 6.507535
F 20.459196 23.155492 6.507535
F 31.616214 24.444815 2.966480
F 31.616214 32.163309 2.966480
F 22.703873 24.444815 2.904259
F 22.703873 32.163309 2.904259
F 31.599622 27.014739 6.585311
F 31.599622 34.733234 6.585311
F 31.599622 19.296243 6.585311
F 22.687282 27.014740 6.523091
F 22.687282 34.733234 6.523091
F 22.687282 19.296243 6.523091
F 31.617087 27.015318 3.858822
F 33.770557 20.582658 14.787116
F 31.617088 19.296822 3.858821
F 22.704747 27.015318 3.796601
F 33.770557 28.301153 14.787116
F 22.704746 19.296822 3.796600
F 31.422018 24.425281 0.223064
F 31.422018 32.143775 0.223064
F 22.509677 24.425281 0.160843
F 22.509677 32.143775 0.160842
F 33.845175 30.874565 3.874377
F 33.845175 23.156070 3.874377
F 24.932834 30.874565 3.812156
F 24.932834 23.156071 3.812156
F 33.650100 28.284528 0.238619
F 33.650100 20.566033 0.238619
F 24.737762 28.284528 0.176398
F 24.737762 20.566033 0.176398
F 33.844297 28.304062 2.982035
F 33.844297 20.585567 2.982035
F 24.931957 28.304062 2.919814
F 24.931957 20.585566 2.919814
F 33.827708 30.873986 6.600866
F 33.827708 23.155491 6.600866
F 24.915369 30.873986 6.538646
F 24.915369 23.155492 6.538646
F 27.118067 24.441906 10.192392
F 27.118067 32.160401 10.192392
F 18.205722 24.441905 10.130171
F 18.205722 32.160400 10.130171
F 27.092654 27.014739 13.830838
F 27.092654 34.733233 13.830839
F 27.092654 19.296242 13.830838
F 18.180309 27.014739 13.768618
F 18.180309 34.733234 13.768618
F 18.180309 19.296242 13.768618
F 27.111715 27.014739 11.102003
F 27.111715 34.733234 11.102004
F 27.111715 19.296242 11.102003
F 18.199370 27.014739 11.039783
F 18.199370 34.733234 11.039782
F 18.199370 19.296243 11.039783
F 27.137108 24.441906 7.463563
F 27.137108 32.160401 7.463563
F 18.224763 24.441906 7.401342
F 18.224763 32.160400 7.401342
F 29.339802 30.873986 11.117559
F 29.339802 23.155491 11.117559
F 20.427459 30.873986 11.055338
F 20.427459 23.155492 11.055338
F 29.365191 28.301153 7.479118
F 29.365191 20.582658 7.479118
F 20.452849 28.301153 7.416897
F 20.452849 20.582658 7.416897
F 29.346150 28.301153 10.207947
F 29.346150 20.582659 10.207948
F 20.433808 28.301153 10.145726
F 20.433808 20.582658 10.145727
F 29.320740 30.873986 13.846394
F 29.320740 23.155491 13.846394
F 20.408397 30.873986 13.784173
F 20.408397 23.155492 13.784173
F 31.574237 24.441906 10.223503
F 31.574237 32.160401 10.223503
F 22.661896 24.441906 10.161282
F 22.661896 32.160400 10.161282
F 31.548823 27.014738 13.861949
F 31.548823 34.733233 13.861949
F 31.548823 19.296242 13.861949
F 22.636483 27.014739 13.799728
F 22.636483 34.733234 13.799729
F 22.636483 19.296242 13.799729
F 31.567885 27.014738 11.133114
F 31.567885 34.733234 11.133114
F 31.567885 19.296242 11.133114
F 22.655544 27.014739 11.070893
F 22.655544 34.733234 11.070893
F 22.655544 19.296242 11.070893
F 31.593277 24.441906 7.494673
F 31.593278 32.160401 7.494673
F 22.680937 24.441906 7.432452
F 22.680937 32.160400 7.432452
F 33.795972 30.873986 11.148670
F 33.795972 23.155491 11.148670
F 24.883631 30.873986 11.086449
F 24.883631 23.155491 11.086449
F 33.821360 28.301154 7.510229
F 33.821360 20.582658 7.510229
F 24.909021 28.301153 7.448008
F 24.909021 20.582659 7.448008
F 33.802320 28.301153 10.239058
F 33.802320 20.582658 10.239058
F 24.889980 28.301153 10.176837
F 24.889980 20.582658 10.176837
F 33.776910 30.873986 13.877504
F 33.776910 23.155491 13.877504
F 24.864570 30.873986 13.815284
F 24.864570 23.155491 13.815284
F 27.086305 24.441906 14.740451
F 27.086305 32.160401 14.740451
F 18.173960 24.441906 14.678229
F 18.173960 32.160400 14.678229
F 29.314388 28.301153 14.756006
F 29.314388 20.582658 14.756006
F 20.402046 28.301153 14.693785
F 20.402046 20.582658 14.693784
F 31.542475 24.441906 14.771561
F 31.542475 32.160401 14.771561
F 22.630134 24.441906 14.709340
F 22.630134 32.160400 14.709340
F 27.016461 24.441906 24.746180
F 27.016461 32.160401 24.746180
F 18.104116 24.441905 24.683959
F 18.104116 32.160400 24.683959
F 26.991048 27.014739 28.384627
F 26.991048 34.733234 28.384627
F 26.991048 19.296242 28.384627
F 18.078703 27.014739 28.322406
F 18.078703 34.733234 28.322407
F 18.078703 19.296243 28.322407
F 27.010109 27.014739 25.655792
F 27.010109 34.733234 25.655792
F 27.010109 19.296242 25.655792
F 18.097764 27.014739 25.593571
F 18.097764 34.733234 25.593571
F 18.097764 19.296243 25.593571
F 27.035502 24.441906 22.017345
F 27.035502 32.160401 22.017345
F 18.123156 24.441906 21.955123
F 18.123156 32.160400 21.955123
F 29.238196 30.873986 25.671347
F 29.238196 23.155491 25.671347
F 20.325852 30.873986 25.609126
F 20.325852 23.155491 25.609126
F 29.263585 28.301153 22.032900
F 29.263585 20.582658 22.032900
F 20.351243 28.301153 21.970679
F 20.351243 20.582658 21.970679
F 29.244544 28.301154 24.761735
F 29.244544 20.582659 24.761735
F 20.332202 28.301153 24.699515
F 20.332202 20.582658 24.699515
F 29.219134 30.873985 28.400182
F 29.219134 23.155491 28.400182
F 20.306791 30.873986 28.337961
F 20.306791 23.155492 28.337961
F 31.472631 24.441906 24.777291
F 31.472631 32.160401 24.777291
F 22.560289 24.441906 24.715070
F 22.560289 32.160401 24.715070
F 31.447217 27.014739 28.415737
F 31.447217 34.733233 28.415738
F 31.447217 19.296242 28.415737
F 22.534877 27.014739 28.353517
F 22.534877 34.733234 28.353517
F 22.534877 19.296242 28.353517
F 31.466278 27.014739 25.686903
F 31.466278 34.733234 25.686902
F 31.466278 19.296242 25.686902
F 22.553938 27.014739 25.624682
F 22.553938 34.733234 25.624681
F 22.553938 19.296242 25.624681
F 31.491671 24.441906 22.048456
F 31.491671 32.160401 22.048456
F 22.579331 24.441906 21.986234
F 22.579331 32.160400 21.986234
F 33.694366 30.873986 25.702458
F 33.694366 23.155491 25.702458
F 24.782025 30.873986 25.640237
F 24.782025 23.155491 25.640237
F 33.719754 28.301153 22.064011
F 33.719754 20.582658 22.064010
F 24.807415 28.301153 22.001790
F 24.807415 20.582658 22.001790
F 33.700714 28.301153 24.792846
F 33.700714 20.582658 24.792846
F 24.788374 28.301153 24.730625
F 24.788374 20.582658 24.730625
F 33.675303 30.873986 28.431292
F 33.675303 23.155491 28.431292
F 24.762964 30.873986 28.369072
F 24.762964 23.155492 28.369072
F 26.965658 24.441906 32.023073
F 26.965658 32.160401 32.023074
F 18.053313 24.441905 31.960853
F 18.053313 32.160400 31.960853
F 26.984699 24.441906 29.294239
F 26.984699 32.160401 29.294239
F 18.072353 24.441906 29.232018
F 18.072353 32.160400 29.232017
F 29.212782 28.301153 29.309794
F 29.212782 20.582658 29.309794
F 20.300440 28.301153 29.247573
F 20.300440 20.582658 29.247573
F 29.193741 28.301154 32.038629
F 29.193741 20.582659 32.038629
F 20.281398 28.301153 31.976408
F 20.281398 20.582658 31.976408
F 31.421828 24.441906 32.054184
F 31.421828 32.160401 32.054184
F 22.509486 24.441906 31.991963
F 22.509486 32.160400 31.991964
F 31.440868 24.441906 29.325349
F 31.440868 32.160401 29.325349
F 22.528527 24.441906 29.263128
F 22.528527 32.160400 29.263128
F 33.668951 28.301153 29.340905
F 33.668951 20.582658 29.340904
F 24.756612 28.301153 29.278684
F 24.756612 20.582658 29.278683
F 33.649911 28.301153 32.069739
F 33.649911 20.582658 32.069739
F 24.737571 28.301153 32.007519
F 24.737571 20.582658 32.007519
F 27.067264 24.441906 17.469286
F 27.067264 32.160401 17.469286
F 18.154919 24.441905 17.407065
F 18.154919 32.160400 17.407065
F 27.041851 27.014739 21.107733
F 27.041851 34.733234 21.107733
F 27.041851 19.296242 21.107733
F 18.129506 27.014739 21.045512
F 18.129506 34.733234 21.045512
F 18.129506 19.296242 21.045513
F 27.060912 27.014739 18.378898
F 27.060912 34.733234 18.378897
F 27.060912 19.296242 18.378897
F 18.148567 27.014739 18.316676
F 18.148567 34.733234 18.316676
F 18.148567 19.296243 18.316677
F 29.288999 30.873986 18.394453
F 29.288999 23.155491 18.394453
F 20.376656 30.873986 18.332232
F 20.376656 23.155491 18.332232
F 29.295347 28.301153 17.484841
F 29.295347 20.582658 17.484841
F 20.383004 28.301153 17.422620
F 20.383004 20.582658 17.422620
F 29.269937 30.873986 21.123288
F 29.269937 23.155491 21.123288
F 20.357594 30.873986 21.061067
F 20.357594 23.155492 21.061067
F 31.523434 24.441906 17.500396
F 31.523434 32.160401 17.500396
F 22.611092 24.441906 17.438175
F 22.611093 32.160400 17.438175
F 31.498020 27.014738 21.138843
F 31.498020 34.733233 21.138843
F 31.498020 19.296242 21.138843
F 22.585680 27.014739 21.076622
F 22.585680 34.733234 21.076623
F 22.585680 19.296242 21.076623
F 31.517082 27.014739 18.410008
F 31.517082 34.733234 18.410008
F 31.517082 19.296242 18.410008
F 22.604741 27.014739 18.347787
F 22.604741 34.733234 18.347787
F 22.604740 19.296242 18.347787
F 33.745168 30.873986 18.425564
F 33.745168 23.155491 18.425564
F 24.832828 30.873986 18.363343
F 24.832828 23.155491 18.363342
F 33.751517 28.301154 17.515951
F 33.751517 20.582659 17.515951
F 24.839177 28.301153 17.453730
F 24.839177 20.582658 17.453731
F 33.726106 30.873986 21.154399
F 33.726106 23.155491 21.154399
F 24.813767 30.873986 21.092178
F 24.813767 23.155491 21.092178
F 26.864051 24.441906 46.576861
F 26.864051 32.160401 46.576862
F 17.951706 24.441905 46.514641
F 17.951706 32.160400 46.514641
F 26.857699 27.014739 47.486474
F 26.857699 34.733234 47.486473
F 26.857699 19.296242 47.486473
F 17.945355 27.014739 47.424253
F 17.945355 34.733234 47.424252
F 17.945355 19.296242 47.424252
F 26.883092 24.441906 43.848026
F 26.883092 32.160401 43.848026
F 17.970747 24.441906 43.785805
F 17.970747 32.160400 43.785805
F 29.085786 30.873986 47.502029
F 29.085786 23.155491 47.502029
F 20.173443 30.873986 47.439808
F 20.173443 23.155491 47.439807
F 29.111176 28.301153 43.863581
F 29.111176 20.582658 43.863581
F 20.198833 28.301153 43.801361
F 20.198833 20.582658 43.801360
F 29.092135 28.301153 46.592416
F 29.092135 20.582658 46.592417
F 20.179792 28.301153 46.530196
F 20.179792 20.582658 46.530196
F 31.320221 24.441906 46.607972
F 31.320221 32.160401 46.607972
F 22.407880 24.441906 46.545751
F 22.407880 32.160400 46.545751
F 31.313869 27.014739 47.517584
F 31.313869 34.733234 47.517584
F 31.313869 19.296242 47.517584
F 22.401528 27.014739 47.455363
F 22.401528 34.733234 47.455363
F 22.401528 19.296242 47.455363
F 31.339262 24.441906 43.879137
F 31.339262 32.160401 43.879137
F 22.426921 24.441906 43.816916
F 22.426921 32.160400 43.816916
F 33.541956 30.873986 47.533139
F 33.541956 23.155491 47.533139
F 24.629616 30.873986 47.470918
F 24.629616 23.155491 47.470918
F 33.567344 28.301153 43.894692
F 33.567345 20.582658 43.894692
F 24.655006 28.301153 43.832471
F 24.655006 20.582658 43.832471
F 33.548304 28.301153 46.623527
F 33.548304 20.582658 46.623528
F 24.635964 28.301153 46.561306
F 24.635964 20.582658 46.561307
F 26.940244 27.014739 35.661520
F 26.940244 34.733233 35.661520
F 26.940244 19.296242 35.661520
F 18.027900 27.014739 35.599299
F 18.027900 34.733234 35.599300
F 18.027900 19.296243 35.599300
F 26.959305 27.014739 32.932685
F 26.959305 34.733234 32.932685
F 26.959306 19.296242 32.932685
F 18.046961 27.014739 32.870464
F 18.046961 34.733234 32.870464
F 18.046961 19.296243 32.870464
F 29.187392 30.873986 32.948241
F 29.187392 23.155491 32.948240
F 20.275049 30.873986 32.886020
F 20.275049 23.155491 32.886020
F 29.168331 30.873986 35.677076
F 29.168331 23.155491 35.677075
F 20.255988 30.873986 35.614855
F 20.255988 23.155492 35.614855
F 31.396414 27.014738 35.692630
F 31.396414 34.733233 35.692630
F 31.396414 19.296242 35.692631
F 22.484074 27.014739 35.630409
F 22.484074 34.733234 35.630410
F 22.484074 19.296242 35.630410
F 31.415475 27.014739 32.963796
F 31.415475 34.733234 32.963795
F 31.415475 19.296242 32.963796
F 22.503134 27.014739 32.901575
F 22.503134 34.733234 32.901575
F 22.503134 19.296242 32.901575
F 33.643562 30.873986 32.979351
F 33.643562 23.155491 32.979351
F 24.731222 30.873986 32.917130
F 24.731222 23.155491 32.917130
F 33.624500 30.873986 35.708186
F 33.624500 23.155491 35.708185
F 24.712161 30.873986 35.645965
F 24.712161 23.155492 35.645965
F 26.914854 24.441906 39.299967
F 26.914854 32.160401 39.299967
F 18.002509 24.441906 39.237746
F 18.002509 32.160400 39.237747
F 26.889441 27.014739 42.938414
F 26.889441 34.733233 42.938414
F 26.889441 19.296242 42.938414
F 17.977097 27.014739 42.876194
F 17.977097 34.733234 42.876194
F 17.977097 19.296243 42.876194
F 26.908502 27.014739 40.209579
F 26.908502 34.733234 40.209579
F 26.908503 19.296242 40.209579
F 17.996158 27.014739 40.147358
F 17.996158 34.733234 40.147358
F 17.996158 19.296242 40.147358
F 26.933896 24.441906 36.571132
F 26.933896 32.160401 36.571132
F 18.021550 24.441906 36.508911
F 18.021550 32.160400 36.508911
F 29.136589 30.873986 40.225134
F 29.136589 23.155491 40.225134
F 20.224246 30.873986 40.162913
F 20.224246 23.155491 40.162913
F 29.161979 28.301153 36.586687
F 29.161979 20.582658 36.586687
F 20.249637 28.301153 36.524466
F 20.249637 20.582658 36.524466
F 29.142938 28.301153 39.315522
F 29.142938 20.582659 39.315522
F 20.230595 28.301153 39.253302
F 20.230595 20.582658 39.253302
F 29.117528 30.873986 42.953969
F 29.117528 23.155491 42.953969
F 20.205185 30.873986 42.891749
F 20.205185 23.155492 42.891749
F 31.371025 24.441906 39.331078
F 31.371025 32.160401 39.331078
F 22.458683 24.441906 39.268857
F 22.458683 32.160400 39.268857
F 31.345610 27.014738 42.969524
F 31.345611 34.733233 42.969525
F 31.345610 19.296242 42.969524
F 22.433271 27.014739 42.907304
F 22.433271 34.733234 42.907304
F 22.433271 19.296242 42.907304
F 31.364672 27.014739 40.240689
F 31.364672 34.733234 40.240689
F 31.364672 19.296242 40.240689
F 22.452331 27.014739 40.178469
F 22.452331 34.733234 40.178468
F 22.452331 19.296242 40.178468
F 31.390065 24.441906 36.602243
F 31.390065 32.160401 36.602243
F 22.477725 24.441906 36.540021
F 22.477724 32.160400 36.540021
F 33.592759 30.873986 40.256245
F 33.592759 23.155491 40.256245
F 24.680419 30.873986 40.194024
F 24.680419 23.155491 40.194024
F 33.618148 28.301153 36.617798
F 33.618148 20.582658 36.617798
F 24.705809 28.301153 36.555577
F 24.705809 20.582658 36.555577
F 33.599107 28.301153 39.346632
F 33.599107 20.582659 39.346633
F 24.686767 28.301153 39.284412
F 24.686768 20.582658 39.284412
F 33.573697 30.873986 42.985080
F 33.573697 23.155491 42.985080
F 24.661358 30.873986 42.922859
F 24.661358 23.155491 42.922859
F 26.838638 27.014739 50.215308
F 26.838638 34.733234 50.215309
F 26.838638 19.296242 50.215309
F 17.926294 27.014739 50.153088
F 17.926293 34.733234 50.153088
F 17.926294 19.296242 50.153088
F 29.066725 30.873986 50.230864
F 29.066725 23.155491 50.230864
F 20.154382 30.873986 50.168643
F 20.154382 23.155492 50.168643
F 31.294807 27.014738 50.246419
F 31.294807 34.733233 50.246419
F 31.294807 19.296242 50.246419
F 22.382468 27.014739 50.184198
F 22.382468 34.733234 50.184198
F 22.382467 19.296242 50.184198
F 33.522894 30.873986 50.261974
F 33.522894 23.155491 50.261974
F 24.610555 30.873986 50.199753
F 24.610555 23.155491 50.199753
F 26.813248 24.441906 53.853755
F 26.813248 32.160401 53.853755
F 17.900903 24.441906 53.791535
F 17.900903 32.160400 53.791535
F 26.787835 27.014739 57.492196
F 26.787835 34.733234 57.492196
F 26.787835 19.296242 57.492196
F 17.875491 27.014739 57.429975
F 17.875490 34.733234 57.429976
F 17.875490 19.296243 57.429975
F 26.806896 27.014739 54.763366
F 26.806896 34.733234 54.763366
F 26.806896 19.296242 54.763366
F 17.894551 27.014739 54.701146
F 17.894551 34.733234 54.701145
F 17.894552 19.296243 54.701145
F 26.832290 24.441906 51.124920
F 26.832289 32.160401 51.124920
F 17.919944 24.441906 51.062699
F 17.919944 32.160400 51.062699
F 29.034983 30.873986 54.778922
F 29.034983 23.155491 54.778922
F 20.122640 30.873986 54.716701
F 20.122640 23.155491 54.716701
F 29.060372 28.301153 51.140475
F 29.060372 20.582658 51.140475
F 20.148031 28.301153 51.078254
F 20.148031 20.582658 51.078254
F 29.041331 28.301154 53.869310
F 29.041331 20.582659 53.869310
F 20.128989 28.301153 53.807090
F 20.128989 20.582658 53.807090
F 29.015921 30.873985 57.507751
F 29.015921 23.155491 57.507751
F 20.103579 30.873986 57.445531
F 20.103579 23.155492 57.445531
F 31.269418 24.441906 53.884866
F 31.269418 32.160401 53.884866
F 22.357077 24.441906 53.822645
F 22.357077 32.160400 53.822645
F 31.244004 27.014738 57.523306
F 31.244004 34.733233 57.523306
F 31.244004 19.296242 57.523306
F 22.331664 27.014739 57.461086
F 22.331664 34.733234 57.461086
F 22.331664 19.296242 57.461086
F 31.263066 27.014739 54.794477
F 31.263066 34.733234 54.794477
F 31.263066 19.296242 54.794477
F 22.350725 27.014739 54.732256
F 22.350725 34.733234 54.732256
F 22.350725 19.296242 54.732256
F 31.288459 24.441906 51.156031
F 31.288459 32.160401 51.156031
F 22.376118 24.441906 51.093810
F 22.376118 32.160400 51.093810
F 33.491153 30.873986 54.810032
F 33.491153 23.155491 54.810032
F 24.578813 30.873986 54.747811
F 24.578812 23.155491 54.747811
F 33.516542 28.301153 51.171586
F 33.516542 20.582658 51.171586
F 24.604203 28.301153 51.109365
F 24.604203 20.582658 51.109365
F 33.497501 28.301153 53.900421
F 33.497501 20.582658 53.900421
F 24.585161 28.301153 53.838200
F 24.585161 20.582658 53.838200
F 33.472091 30.873986 57.538861
F 33.472091 23.155491 57.538861
F 24.559752 30.873986 57.476641
F 24.559752 23.155491 57.476641
F 26.764046 24.441327 61.128048
F 26.764046 32.159822 61.128048
F 17.851700 24.441326 61.065827
F 17.851700 32.159821 61.065827
F 26.959094 27.031364 64.763807
F 18.046750 19.312868 64.701587
F 26.959094 19.312867 64.763807
F 24.731011 23.172117 64.748252
F 24.731011 30.890611 64.748251
F 33.643350 23.172116 64.810472
F 26.764919 27.011830 62.020390
F 26.764919 34.730325 62.020389
F 26.764919 19.293334 62.020389
F 17.852575 27.011830 61.958169
F 17.852575 34.730326 61.958169
F 17.852575 19.293334 61.958169
F 26.781491 24.441906 58.401558
F 26.781490 32.160400 58.401558
F 17.869145 24.441905 58.339337
F 17.869145 32.160399 58.339337
F 28.993007 30.871077 62.035944
F 28.993007 23.152583 62.035945
F 20.080663 30.871078 61.973724
F 20.080663 23.152583 61.973724
F 29.009574 28.301153 58.417113
F 29.009574 20.582658 58.417113
F 20.097232 28.301152 58.354893
F 20.097231 20.582657 58.354892
F 28.992129 28.300574 61.143603
F 28.992129 20.582079 61.143603
F 20.079786 28.300574 61.081383
F 20.079786 20.582078 61.081383
F 29.187181 30.890611 64.779361
F 29.187181 23.172116 64.779362
F 20.274838 30.890611 64.717141
F 20.274838 23.172117 64.717141
F 31.220216 24.441327 61.159158
F 31.220216 32.159822 61.159158
F 22.307874 24.441327 61.096938
F 22.307874 32.159821 61.096938
F 31.415264 27.031364 64.794917
F 18.046750 27.031364 64.701586
F 31.415264 19.312867 64.794917
F 22.502924 27.031364 64.732696
F 33.643351 30.890611 64.810472
F 22.502924 19.312867 64.732696
F 31.221089 27.011830 62.051500
F 31.221089 34.730325 62.051500
F 31.221089 19.293334 62.051500
F 22.308748 27.011830 61.989279
F 22.308748 34.730325 61.989279
F 22.308748 19.293334 61.989279
F 31.237660 24.441906 58.432668
F 31.237660 32.160400 58.432668
F 22.325320 24.441905 58.370447
F 22.325320 32.160400 58.370447
F 33.449176 30.871077 62.067055
F 33.449176 23.152583 62.067055
F 24.536836 30.871078 62.004834
F 24.536836 23.152583 62.004834
F 33.465743 28.301153 58.448224
F 33.465743 20.582658 58.448223
F 24.553404 28.301153 58.386003
F 24.553404 20.582658 58.386002
F 33.448298 28.300574 61.174714
F 33.448298 20.582079 61.174714
F 24.535958 28.300574 61.112493
F 24.535958 20.582079 61.112493
F 27.160044 47.600306 2.935369
F 27.160044 39.881809 2.935369
F 18.247699 47.600306 2.873149
F 18.247699 39.881808 2.873149
F 27.143453 50.170231 6.554201
F 27.143453 42.451734 6.554201
F 18.231108 50.170231 6.491980
F 18.231108 42.451735 6.491980
F 27.160918 50.170809 3.827711
F 27.160918 42.452313 3.827711
F 18.248573 50.170810 3.765490
F 18.248573 42.452313 3.765490
F 26.965849 47.580772 0.191953
F 26.965849 39.862275 0.191953
F 18.053503 47.580772 0.129732
F 18.053503 39.862274 0.129732
F 29.389004 38.593063 3.843266
F 29.389005 46.311562 3.843266
F 20.476662 38.593063 3.781045
F 20.476662 46.311562 3.781045
F 29.193931 51.440019 0.207508
F 29.193931 36.003024 0.207508
F 29.193931 43.721524 0.207508
F 20.281590 51.440019 0.145287
F 20.281590 36.003024 0.145287
F 20.281590 43.721524 0.145287
F 29.388127 51.459553 2.950924
F 29.388127 36.022559 2.950924
F 29.388127 43.741058 2.950924
F 20.475785 51.459552 2.888704
F 20.475784 36.022558 2.888704
F 20.475785 43.741058 2.888704
F 29.371539 38.592484 6.569756
F 29.371539 46.310983 6.569756
F 20.459196 38.592484 6.507535
F 20.459196 46.310983 6.507535
F 31.616214 47.600306 2.966480
F 31.616214 39.881808 2.966480
F 22.703873 47.600306 2.904259
F 22.703872 39.881808 2.904259
F 31.599622 50.170230 6.585311
F 31.599622 42.451734 6.585311
F 22.687282 50.170230 6.523091
F 22.687282 42.451734 6.523091
F 31.617087 50.170809 3.858822
F 31.617088 42.452313 3.858822
F 22.704747 50.170809 3.796601
F 22.704747 42.452313 3.796600
F 31.422018 47.580772 0.223064
F 31.422018 39.862275 0.223064
F 22.509677 47.580772 0.160843
F 22.509677 39.862274 0.160843
F 33.845175 38.593063 3.874377
F 33.845175 46.311562 3.874377
F 24.932834 38.593063 3.812155
F 24.932834 46.311562 3.812156
F 33.650100 51.440019 0.238619
F 33.650100 36.003025 0.238619
F 33.650100 43.721524 0.238619
F 24.737762 51.440019 0.176398
F 24.737762 36.003025 0.176398
F 24.737762 43.721524 0.176398
F 33.844297 51.459553 2.982035
F 33.844297 36.022558 2.982035
F 33.844297 43.741058 2.982035
F 24.931957 51.459553 2.919814
F 24.931957 36.022558 2.919814
F 24.931957 43.741058 2.919815
F 33.827708 38.592484 6.600867
F 33.827708 46.310983 6.600866
F 24.915369 38.592484 6.538646
F 24.915369 46.310983 6.538646
F 27.118067 47.597398 10.192392
F 27.118067 39.878900 10.192392
F 18.205722 47.597397 10.130171
F 18.205722 39.878899 10.130172
F 27.092654 50.170230 13.830838
F 27.092654 42.451733 13.830838
F 18.180309 50.170231 13.768618
F 18.180309 42.451734 13.768618
F 27.111715 50.170230 11.102003
F 27.111715 42.451733 11.102003
F 18.199370 50.170230 11.039783
F 18.199370 42.451734 11.039783
F 27.137108 47.597398 7.463563
F 27.137108 39.878900 7.463562
F 18.224763 47.597397 7.401342
F 18.224763 39.878899 7.401341
F 29.339802 38.592484 11.117559
F 29.339802 46.310983 11.117559
F 20.427458 38.592484 11.055338
F 20.427458 46.310983 11.055338
F 29.365191 51.456645 7.479118
F 29.365191 36.019650 7.479118
F 29.365191 43.738150 7.479118
F 20.452849 51.456644 7.416897
F 20.452849 36.019649 7.416897
F 20.452849 43.738149 7.416897
F 29.346150 51.456645 10.207947
F 29.346150 36.019650 10.207947
F 29.346150 43.738150 10.207948
F 20.433808 51.456644 10.145726
F 20.433808 36.019649 10.145727
F 20.433808 43.738149 10.145727
F 29.320740 38.592483 13.846394
F 29.320740 46.310983 13.846394
F 20.408397 38.592484 13.784174
F 20.408397 46.310983 13.784173
F 31.574237 47.597397 10.223503
F 31.574237 39.878900 10.223503
F 22.661896 47.597397 10.161282
F 22.661896 39.878899 10.161282
F 31.548823 50.170230 13.861949
F 31.548823 42.451733 13.861949
F 22.636483 50.170230 13.799728
F 22.636483 42.451733 13.799729
F 31.567884 50.170230 11.133115
F 31.567885 42.451733 11.133114
F 22.655544 50.170230 11.070893
F 22.655544 42.451733 11.070893
F 31.593278 47.597398 7.494673
F 31.593277 39.878900 7.494673
F 22.680937 47.597397 7.432452
F 22.680937 39.878899 7.432452
F 33.795972 38.592483 11.148669
F 33.795972 46.310982 11.148670
F 24.883631 38.592483 11.086449
F 24.883631 46.310982 11.086449
F 33.821360 51.456645 7.510229
F 33.821360 36.019650 7.510228
F 33.821360 43.738150 7.510229
F 24.909021 51.456645 7.448007
F 24.909021 36.019650 7.448007
F 24.909021 43.738150 7.448008
F 33.802320 51.456645 10.239058
F 33.802320 36.019650 10.239058
F 33.802320 43.738150 10.239058
F 24.889980 51.456645 10.176837
F 24.889980 36.019650 10.176837
F 24.889980 43.738149 10.176837
F 33.776910 38.592483 13.877504
F 33.776910 46.310982 13.877504
F 24.864570 38.592483 13.815284
F 24.864570 46.310982 13.815284
F 27.086305 47.597398 14.740451
F 27.086305 39.878900 14.740450
F 18.173960 47.597397 14.678229
F 18.173960 39.878900 14.678229
F 29.314388 51.456645 14.756006
F 29.314388 36.019650 14.756006
F 29.314388 43.738150 14.756006
F 20.402046 51.456644 14.693784
F 20.402046 36.019649 14.693784
F 20.402046 43.738149 14.693784
F 31.542475 47.597398 14.771561
F 31.542475 39.878900 14.771561
F 22.630134 47.597397 14.709340
F 22.630134 39.878899 14.709340
F 33.770557 51.456645 14.787116
F 33.770557 36.019650 14.787116
F 33.770557 43.738150 14.787116
F 24.858219 51.456645 14.724895
F 24.858219 36.019650 14.724895
F 24.858219 43.738149 14.724895
F 27.160918 34.733813 3.827711
F 18.248573 34.733813 3.765490
F 31.617088 34.733813 3.858821
F 22.704747 34.733813 3.796600
F 27.016461 47.597398 24.746180
F 27.016461 39.878900 24.746180
F 18.104116 47.597397 24.683959
F 18.104116 39.878899 24.683960
F 26.991048 50.170230 28.384627
F 26.991048 42.451734 28.384627
F 18.078703 50.170231 28.322406
F 18.078703 42.451734 28.322407
F 27.010109 50.170230 25.655792
F 27.010109 42.451733 25.655792
F 18.097764 50.170230 25.593571
F 18.097764 42.451734 25.593571
F 27.035502 47.597398 22.017345
F 27.035502 39.878900 22.017345
F 18.123156 47.597397 21.955123
F 18.123156 39.878899 21.955124
F 29.238196 38.592483 25.671347
F 29.238196 46.310982 25.671347
F 20.325852 38.592484 25.609126
F 20.325852 46.310983 25.609126
F 29.263585 51.456645 22.032900
F 29.263585 36.019650 22.032900
F 29.263585 43.738150 22.032900
F 20.351243 51.456644 21.970679
F 20.351243 36.019649 21.970679
F 20.351243 43.738149 21.970679
F 29.244544 51.456645 24.761735
F 29.244544 36.019650 24.761735
F 29.244544 43.738150 24.761735
F 20.332202 51.456644 24.699515
F 20.332202 36.019649 24.699515
F 20.332202 43.738149 24.699515
F 29.219134 38.592483 28.400182
F 29.219134 46.310983 28.400182
F 20.306791 38.592484 28.337961
F 20.306791 46.310983 28.337961
F 31.472631 47.597398 24.777291
F 31.472631 39.878900 24.777291
F 22.560289 47.597397 24.715070
F 22.560289 39.878899 24.715070
F 31.447217 50.170230 28.415737
F 31.447217 42.451733 28.415738
F 22.534877 50.170230 28.353517
F 22.534877 42.451733 28.353517
F 31.466278 50.170230 25.686903
F 31.466278 42.451733 25.686902
F 22.553938 50.170230 25.624682
F 22.553938 42.451733 25.624681
F 31.491671 47.597398 22.048456
F 31.491671 39.878900 22.048455
F 22.579331 47.597397 21.986234
F 22.579331 39.878899 21.986234
F 33.694366 38.592483 25.702458
F 33.694366 46.310982 25.702458
F 24.782025 38.592484 25.640237
F 24.782025 46.310983 25.640237
F 33.719754 51.456644 22.064011
F 33.719754 36.019650 22.064010
F 33.719754 43.738149 22.064010
F 24.807415 51.456645 22.001790
F 24.807415 36.019650 22.001790
F 24.807415 43.738149 22.001790
F 33.700714 51.456645 24.792846
F 33.700714 36.019650 24.792846
F 33.700714 43.738149 24.792846
F 24.788374 51.456645 24.730625
F 24.788374 36.019650 24.730625
F 24.788374 43.738149 24.730625
F 33.675303 38.592483 28.431293
F 33.675303 46.310982 28.431292
F 24.762964 38.592483 28.369072
F 24.762964 46.310983 28.369072
F 26.965658 47.597398 32.023073
F 26.965657 39.878900 32.023074
F 18.053313 47.597397 31.960853
F 18.053313 39.878899 31.960853
F 26.984699 47.597398 29.294239
F 26.984699 39.878900 29.294239
F 18.072353 47.597397 29.232018
F 18.072353 39.878899 29.232017
F 29.212782 51.456645 29.309794
F 29.212782 36.019650 29.309794
F 29.212782 43.738150 29.309794
F 20.300440 51.456644 29.247573
F 20.300440 36.019649 29.247573
F 20.300440 43.738149 29.247573
F 29.193741 51.456645 32.038629
F 29.193741 36.019650 32.038629
F 29.193741 43.738150 32.038629
F 20.281398 51.456644 31.976408
F 20.281398 36.019649 31.976408
F 20.281398 43.738149 31.976408
F 31.421828 47.597397 32.054184
F 31.421828 39.878900 32.054184
F 22.509486 47.597397 31.991963
F 22.509486 39.878899 31.991963
F 31.440868 47.597398 29.325349
F 31.440868 39.878900 29.325349
F 22.528527 47.597397 29.263128
F 22.528527 39.878899 29.263128
F 33.668951 51.456645 29.340905
F 33.668951 36.019650 29.340905
F 33.668951 43.738150 29.340904
F 24.756612 51.456645 29.278684
F 24.756612 36.019650 29.278683
F 24.756612 43.738149 29.278683
F 33.649911 51.456645 32.069740
F 33.649911 36.019650 32.069740
F 33.649911 43.738149 32.069739
F 24.737571 51.456645 32.007519
F 24.737570 36.019650 32.007519
F 24.737571 43.738149 32.007519
F 27.067264 47.597398 17.469286
F 27.067264 39.878900 17.469286
F 18.154919 47.597397 17.407065
F 18.154919 39.878899 17.407065
F 27.041851 50.170230 21.107733
F 27.041851 42.451734 21.107733
F 18.129506 50.170231 21.045512
F 18.129506 42.451734 21.045513
F 27.060912 50.170230 18.378898
F 27.060912 42.451734 18.378897
F 18.148567 50.170230 18.316677
F 18.148567 42.451734 18.316677
F 29.288999 38.592483 18.394453
F 29.288999 46.310982 18.394453
F 20.376656 38.592484 18.332232
F 20.376655 46.310983 18.332232
F 29.295347 51.456645 17.484841
F 29.295347 36.019650 17.484841
F 29.295347 43.738150 17.484841
F 20.383005 51.456644 17.422620
F 20.383004 36.019649 17.422620
F 20.383005 43.738149 17.422620
F 29.269937 38.592483 21.123288
F 29.269937 46.310983 21.123288
F 20.357594 38.592484 21.061068
F 20.357594 46.310983 21.061068
F 31.523434 47.597398 17.500396
F 31.523434 39.878900 17.500396
F 22.611093 47.597397 17.438175
F 22.611093 39.878899 17.438175
F 31.498020 50.170230 21.138843
F 31.498020 42.451733 21.138843
F 22.585680 50.170230 21.076622
F 22.585680 42.451733 21.076623
F 31.517082 50.170230 18.410008
F 31.517082 42.451733 18.410008
F 22.604741 50.170230 18.347787
F 22.604741 42.451733 18.347787
F 33.745168 38.592483 18.425563
F 33.745168 46.310982 18.425564
F 24.832828 38.592483 18.363342
F 24.832828 46.310982 18.363342
F 33.751517 51.456645 17.515951
F 33.751517 36.019650 17.515951
F 33.751517 43.738150 17.515951
F 24.839177 51.456645 17.453730
F 24.839177 36.019650 17.453731
F 24.839177 43.738149 17.453731
F 33.726106 38.592483 21.154399
F 33.726106 46.310982 21.154399
F 24.813767 38.592483 21.092178
F 24.813767 46.310982 21.092178
F 26.864051 47.597398 46.576861
F 26.864051 39.878900 46.576862
F 17.951706 47.597397 46.514641
F 17.951706 39.878899 46.514641
F 26.857699 50.170230 47.486474
F 26.857699 42.451734 47.486473
F 17.945355 50.170230 47.424253
F 17.945355 42.451734 47.424252
F 26.883092 47.597398 43.848026
F 26.883092 39.878900 43.848026
F 17.970747 47.597397 43.785805
F 17.970747 39.878899 43.785805
F 29.085786 38.592483 47.502028
F 29.085786 46.310982 47.502029
F 20.173443 38.592484 47.439807
F 20.173443 46.310983 47.439807
F 29.111176 51.456645 43.863581
F 29.111176 36.019650 43.863581
F 29.111176 43.738150 43.863581
F 20.198834 51.456644 43.801360
F 20.198834 36.019649 43.801360
F 20.198834 43.738149 43.801360
F 29.092135 51.456645 46.592417
F 29.092135 36.019650 46.592417
F 29.092135 43.738150 46.592417
F 20.179792 51.456644 46.530196
F 20.179792 36.019649 46.530196
F 20.179792 43.738149 46.530196
F 31.320221 47.597398 46.607972
F 31.320221 39.878900 46.607972
F 22.407880 47.597397 46.545751
F 22.407880 39.878899 46.545752
F 31.313869 50.170230 47.517584
F 31.313869 42.451733 47.517584
F 22.401528 50.170230 47.455363
F 22.401528 42.451733 47.455363
F 31.339262 47.597398 43.879137
F 31.339262 39.878900 43.879137
F 22.426921 47.597397 43.816916
F 22.426921 39.878899 43.816916
F 33.541956 38.592483 47.533139
F 33.541956 46.310982 47.533139
F 24.629616 38.592483 47.470918
F 24.629616 46.310982 47.470918
F 33.567345 51.456645 43.894692
F 33.567345 36.019650 43.894692
F 33.567345 43.738150 43.894692
F 24.655006 51.456645 43.832471
F 24.655006 36.019650 43.832471
F 24.655006 43.738150 43.832471
F 33.548304 51.456645 46.623527
F 33.548304 36.019650 46.623527
F 33.548304 43.738150 46.623528
F 24.635964 51.456645 46.561306
F 24.635964 36.019650 46.561307
F 24.635964 43.738149 46.561307
F 26.940244 50.170230 35.661520
F 26.940244 42.451733 35.661520
F 18.027900 50.170230 35.599299
F 18.027900 42.451734 35.599300
F 26.959305 50.170230 32.932685
F 26.959305 42.451733 32.932685
F 18.046961 50.170230 32.870464
F 18.046961 42.451734 32.870464
F 29.187392 38.592484 32.948241
F 29.187392 46.310982 32.948240
F 20.275049 38.592484 32.886019
F 20.275049 46.310983 32.886020
F 29.168331 38.592483 35.677076
F 29.168331 46.310983 35.677075
F 20.255988 38.592484 35.614855
F 20.255988 46.310983 35.614855
F 31.396413 50.170230 35.692630
F 31.396413 42.451733 35.692631
F 22.484074 50.170230 35.630409
F 22.484074 42.451733 35.630410
F 31.415475 50.170230 32.963796
F 31.415475 42.451733 32.963796
F 22.503134 50.170230 32.901575
F 22.503134 42.451733 32.901575
F 33.643562 38.592483 32.979351
F 33.643562 46.310982 32.979351
F 24.731222 38.592483 32.917130
F 24.731222 46.310982 32.917130
F 33.624500 38.592483 35.708186
F 33.624500 46.310982 35.708185
F 24.712161 38.592484 35.645965
F 24.712161 46.310983 35.645965
F 26.914854 47.597398 39.299967
F 26.914854 39.878900 39.299967
F 18.002509 47.597397 39.237746
F 18.002509 39.878899 39.237746
F 26.889441 50.170230 42.938414
F 26.889441 42.451733 42.938414
F 17.977097 50.170230 42.876194
F 17.977097 42.451734 42.876194
F 26.908502 50.170230 40.209579
F 26.908503 42.451733 40.209579
F 17.996158 50.170230 40.147358
F 17.996158 42.451734 40.147358
F 26.933896 47.597398 36.571132
F 26.933896 39.878900 36.571132
F 18.021550 47.597397 36.508911
F 18.021550 39.878899 36.508911
F 29.136589 38.592483 40.225134
F 29.136589 46.310983 40.225134
F 20.224246 38.592484 40.162913
F 20.224246 46.310983 40.162913
F 29.161979 51.456645 36.586687
F 29.161979 36.019650 36.586687
F 29.161979 43.738150 36.586687
F 20.249637 51.456644 36.524466
F 20.249637 36.019649 36.524466
F 20.249637 43.738149 36.524466
F 29.142938 51.456645 39.315522
F 29.142938 36.019650 39.315522
F 29.142938 43.738150 39.315522
F 20.230595 51.456644 39.253302
F 20.230595 36.019649 39.253302
F 20.230595 43.738149 39.253302
F 29.117528 38.592483 42.953969
F 29.117528 46.310983 42.953969
F 20.205185 38.592484 42.891749
F 20.205185 46.310983 42.891749
F 31.371025 47.597397 39.331078
F 31.371025 39.878900 39.331078
F 22.458683 47.597397 39.268857
F 22.458683 39.878899 39.268857
F 31.345610 50.170230 42.969524
F 31.345610 42.451733 42.969524
F 22.433271 50.170230 42.907304
F 22.433271 42.451733 42.907304
F 31.364672 50.170230 40.240689
F 31.364672 42.451733 40.240689
F 22.452331 50.170230 40.178469
F 22.452331 42.451733 40.178468
F 31.390065 47.597398 36.602243
F 31.390065 39.878900 36.602242
F 22.477724 47.597397 36.540021
F 22.477725 39.878899 36.540021
F 33.592759 38.592483 40.256245
F 33.592759 46.310982 40.256245
F 24.680419 38.592483 40.194024
F 24.680419 46.310982 40.194024
F 33.618148 51.456645 36.617798
F 33.618148 36.019650 36.617797
F 33.618148 43.738150 36.617798
F 24.705809 51.456645 36.555577
F 24.705809 36.019650 36.555576
F 24.705809 43.738149 36.555577
F 33.599107 51.456645 39.346633
F 33.599107 36.019650 39.346633
F 33.599107 43.738150 39.346633
F 24.686767 51.456645 39.284412
F 24.686767 36.019650 39.284412
F 24.686768 43.738149 39.284412
F 33.573697 38.592483 42.985080
F 33.573697 46.310982 42.985080
F 24.661358 38.592483 42.922859
F 24.661358 46.310982 42.922859
F 26.838638 50.170230 50.215308
F 26.838638 42.451734 50.215309
F 17.926293 50.170230 50.153088
F 17.926293 42.451734 50.153088
F 29.066725 38.592483 50.230864
F 29.066725 46.310983 50.230864
F 20.154382 38.592484 50.168643
F 20.154382 46.310983 50.168643
F 31.294807 50.170230 50.246419
F 31.294807 42.451733 50.246419
F 22.382467 50.170230 50.184198
F 22.382467 42.451733 50.184198
F 33.522894 38.592483 50.261974
F 33.522894 46.310982 50.261974
F 24.610555 38.592483 50.199753
F 24.610555 46.310982 50.199753
F 26.813248 47.597398 53.853755
F 26.813248 39.878900 53.853755
F 17.900903 47.597397 53.791535
F 17.900903 39.878899 53.791535
F 26.787835 50.170230 57.492196
F 26.787835 42.451733 57.492196
F 17.875490 50.170231 57.429975
F 17.875490 42.451734 57.429975
F 26.806896 50.170230 54.763366
F 26.806896 42.451733 54.763366
F 17.894551 50.170231 54.701146
F 17.894551 42.451734 54.701145
F 26.832289 47.597398 51.124920
F 26.832289 39.878900 51.124920
F 17.919944 47.597397 51.062699
F 17.919944 39.878899 51.062699
F 29.034983 38.592483 54.778922
F 29.034983 46.310982 54.778922
F 20.122640 38.592483 54.716701
F 20.122640 46.310983 54.716701
F 29.060372 51.456645 51.140476
F 29.060372 36.019650 51.140475
F 29.060372 43.738150 51.140475
F 20.148031 51.456644 51.078254
F 20.148031 36.019649 51.078254
F 20.148031 43.738149 51.078254
F 29.041331 51.456645 53.869310
F 29.041331 36.019650 53.869310
F 29.041331 43.738150 53.869310
F 20.128989 51.456644 53.807089
F 20.128989 36.019649 53.807090
F 20.128989 43.738149 53.807090
F 29.015921 38.592483 57.507751
F 29.015921 46.310983 57.507751
F 20.103579 38.592484 57.445531
F 20.103579 46.310983 57.445531
F 31.269418 47.597398 53.884866
F 31.269418 39.878900 53.884866
F 22.357077 47.597397 53.822645
F 22.357077 39.878899 53.822645
F 31.244004 50.170230 57.523306
F 31.244004 42.451733 57.523306
F 22.331664 50.170230 57.461086
F 22.331664 42.451733 57.461086
F 31.263066 50.170230 54.794477
F 31.263066 42.451733 54.794477
F 22.350725 50.170230 54.732256
F 22.350725 42.451733 54.732256
F 31.288459 47.597398 51.156031
F 31.288459 39.878900 51.156031
F 22.376118 47.597397 51.093810
F 22.376118 39.878899 51.093810
F 33.491153 38.592483 54.810032
F 33.491153 46.310982 54.810032
F 24.578813 38.592483 54.747811
F 24.578813 46.310982 54.747811
F 33.516542 51.456644 51.171586
F 33.516541 36.019650 51.171586
F 33.516542 43.738150 51.171586
F 24.604203 51.456645 51.109365
F 24.604203 36.019650 51.109365
F 24.604203 43.738149 51.109365
F 33.497501 51.456645 53.900421
F 33.497501 36.019650 53.900421
F 33.497501 43.738149 53.900421
F 24.585161 51.456645 53.838200
F 24.585161 36.019650 53.838200
F 24.585161 43.738149 53.838200
F 33.472091 38.592483 57.538862
F 33.472091 46.310982 57.538861
F 24.559752 38.592483 57.476641
F 24.559752 46.310982 57.476641
F 26.764046 47.596818 61.128048
F 26.764046 39.878321 61.128048
F 17.851700 47.596818 61.065827
F 17.851700 39.878320 61.065828
F 26.959094 50.186856 64.763807
F 26.959094 42.468359 64.763807
F 24.731011 46.327608 64.748251
F 24.731011 38.609109 64.748251
F 26.764919 50.167322 62.020390
F 26.764919 42.448825 62.020389
F 17.852575 50.167322 61.958169
F 17.852575 42.448825 61.958169
F 26.781490 47.597397 58.401558
F 26.781491 39.878900 58.401558
F 17.869145 47.597396 58.339337
F 17.869145 39.878899 58.339337
F 28.993007 38.589575 62.035945
F 28.993007 46.308074 62.035945
F 20.080663 38.589575 61.973724
F 20.080663 46.308074 61.973724
F 29.009574 51.456644 58.417113
F 29.009574 36.019649 58.417113
F 29.009574 43.738149 58.417113
F 20.097232 51.456644 58.354892
F 20.097232 36.019649 58.354892
F 20.097231 43.738148 58.354892
F 28.992129 51.456065 61.143603
F 28.992129 36.019071 61.143603
F 28.992129 43.737570 61.143603
F 20.079786 51.456065 61.081383
F 20.079786 36.019070 61.081383
F 20.079786 43.737570 61.081383
F 29.187181 38.609108 64.779362
F 29.187181 46.327608 64.779362
F 20.274838 38.609109 64.717141
F 20.274838 46.327608 64.717141
F 31.220216 47.596818 61.159158
F 31.220216 39.878321 61.159159
F 22.307874 47.596818 61.096937
F 22.307874 39.878320 61.096938
F 31.415264 50.186855 64.794917
F 31.415264 42.468359 64.794917
F 22.502924 50.186855 64.732696
F 22.502924 42.468358 64.732696
F 31.221089 50.167322 62.051500
F 31.221089 42.448825 62.051500
F 22.308748 50.167321 61.989279
F 22.308748 42.448825 61.989279
F 31.237660 47.597397 58.432668
F 31.237660 39.878899 58.432669
F 22.325320 47.597396 58.370447
F 22.325320 39.878899 58.370447
F 33.449176 38.589575 62.067055
F 33.449176 46.308074 62.067055
F 24.536836 38.589575 62.004834
F 24.536836 46.308074 62.004834
F 33.465743 51.456644 58.448224
F 33.465743 36.019649 58.448224
F 33.465743 43.738149 58.448223
F 24.553404 51.456644 58.386003
F 24.553404 36.019649 58.386003
F 24.553404 43.738149 58.386002
F 33.448298 51.456065 61.174714
F 33.448298 36.019070 61.174714
F 33.448298 43.737570 61.174714
F 24.535958 51.456065 61.112493
F 24.535958 36.019070 61.112493
F 24.535958 43.737570 61.112493
F 33.643351 38.609108 64.810472
F 33.643351 46.327608 64.810472
F 18.046750 50.186856 64.701586
F 18.046750 42.468359 64.701587
F 26.959094 34.749859 64.763807
F 31.415264 34.749859 64.794917
F 18.046750 34.749859 64.701586
F 22.502924 34.749859 64.732697
F 27.160044 55.318801 2.935369
F 27.160044 63.037300 2.935369
F 18.247699 55.318800 2.873149
F 18.247699 63.037299 2.873149
F 27.143453 57.888725 6.554201
F 27.143453 65.607226 6.554201
F 18.231108 57.888726 6.491980
F 18.231108 65.607226 6.491980
F 27.160918 57.889304 3.827711
F 27.160918 65.607804 3.827711
F 18.248573 57.889305 3.765490
F 18.248573 65.607805 3.765490
F 26.965849 55.299267 0.191953
F 26.965849 63.017766 0.191953
F 18.053503 55.299266 0.129732
F 18.053503 63.017766 0.129732
F 29.389005 54.030056 3.843266
F 29.389004 61.748554 3.843266
F 20.476662 54.030057 3.781045
F 20.476662 61.748555 3.781045
F 29.193931 59.158516 0.207508
F 29.193931 66.877016 0.207508
F 20.281590 59.158515 0.145287
F 20.281590 66.877016 0.145287
F 29.388127 59.178050 2.950924
F 29.388127 66.896550 2.950924
F 20.475784 59.178049 2.888704
F 20.475784 66.896549 2.888704
F 29.371539 54.029478 6.569756
F 29.371539 61.747975 6.569756
F 20.459196 54.029478 6.507535
F 20.459196 61.747976 6.507535
F 31.616214 55.318801 2.966480
F 31.616214 63.037300 2.966480
F 22.703872 55.318800 2.904259
F 22.703873 63.037300 2.904259
F 31.599622 57.888726 6.585311
F 31.599622 65.607225 6.585311
F 22.687282 57.888726 6.523091
F 22.687282 65.607226 6.523091
F 31.617088 57.889304 3.858821
F 31.617088 65.607804 3.858821
F 22.704746 57.889305 3.796600
F 22.704747 65.607805 3.796600
F 31.422018 55.299267 0.223064
F 31.422018 63.017766 0.223064
F 22.509677 55.299266 0.160843
F 22.509677 63.017766 0.160842
F 33.845175 54.030056 3.874377
F 33.845175 61.748554 3.874377
F 24.932834 54.030056 3.812156
F 24.932834 61.748554 3.812155
F 33.650100 59.158516 0.238619
F 33.650100 66.877016 0.238619
F 24.737762 59.158516 0.176398
F 24.737762 66.877016 0.176398
F 33.844297 59.178050 2.982035
F 33.844297 66.896550 2.982035
F 24.931957 59.178049 2.919814
F 24.931957 66.896550 2.919814
F 33.827708 54.029477 6.600866
F 33.827708 61.747975 6.600866
F 24.915369 54.029478 6.538646
F 24.915369 61.747975 6.538646
F 27.118067 55.315892 10.192392
F 27.118067 63.034391 10.192392
F 18.205722 55.315892 10.130172
F 18.205722 63.034391 10.130171
F 27.092654 57.888725 13.830839
F 27.092654 65.607225 13.830838
F 18.180309 57.888725 13.768618
F 18.180309 65.607225 13.768618
F 27.111715 57.888725 11.102004
F 27.111715 65.607225 11.102003
F 18.199370 57.888725 11.039782
F 18.199370 65.607225 11.039783
F 27.137108 55.315892 7.463563
F 27.137108 63.034391 7.463562
F 18.224763 55.315891 7.401342
F 18.224763 63.034391 7.401341
F 29.339802 54.029477 11.117559
F 29.339802 61.747975 11.117559
F 20.427459 54.029477 11.055338
F 20.427459 61.747975 11.055338
F 29.365191 59.175141 7.479118
F 29.365191 66.893641 7.479118
F 20.452849 59.175140 7.416897
F 20.452849 66.893641 7.416897
F 29.346150 59.175141 10.207947
F 29.346150 66.893641 10.207948
F 20.433808 59.175141 10.145727
F 20.433808 66.893641 10.145727
F 29.320740 54.029477 13.846394
F 29.320740 61.747975 13.846394
F 20.408397 54.029477 13.784173
F 20.408397 61.747975 13.784174
F 31.574237 55.315892 10.223503
F 31.574237 63.034391 10.223503
F 22.661896 55.315892 10.161282
F 22.661896 63.034391 10.161282
F 31.548823 57.888725 13.861949
F 31.548823 65.607225 13.861949
F 22.636483 57.888725 13.799728
F 22.636483 65.607225 13.799729
F 31.567885 57.888725 11.133114
F 31.567885 65.607225 11.133114
F 22.655544 57.888725 11.070893
F 22.655544 65.607225 11.070893
F 31.593278 55.315892 7.494673
F 31.593277 63.034391 7.494673
F 22.680937 55.315892 7.432452
F 22.680937 63.034391 7.432452
F 33.795972 54.029477 11.148670
F 33.795972 61.747974 11.148669
F 24.883631 54.029477 11.086449
F 24.883631 61.747975 11.086449
F 33.821360 59.175141 7.510228
F 33.821360 66.893641 7.510229
F 24.909021 59.175141 7.448007
F 24.909021 66.893641 7.448008
F 33.802320 59.175141 10.239058
F 33.802320 66.893641 10.239058
F 24.889980 59.175141 10.176837
F 24.889980 66.893641 10.176837
F 33.776910 54.029477 13.877504
F 33.776910 61.747975 13.877504
F 24.864570 54.029477 13.815284
F 24.864570 61.747975 13.815284
F 27.086305 55.315892 14.740451
F 27.086305 63.034391 14.740450
F 18.173960 55.315892 14.678229
F 18.173960 63.034391 14.678229
F 29.314388 59.175141 14.756006
F 29.314388 66.893641 14.756005
F 20.402046 59.175140 14.693784
F 20.402046 66.893641 14.693784
F 31.542475 55.315892 14.771561
F 31.542475 63.034391 14.771561
F 22.630134 55.315892 14.709340
F 22.630134 63.034391 14.709340
F 33.770557 59.175141 14.787116
F 33.770557 66.893641 14.787116
F 24.858218 59.175141 14.724895
F 24.858219 66.893641 14.724895
F 29.371539 69.466475 6.569756
F 29.339802 69.466474 11.117559
F 29.320740 69.466474 13.846394
F 20.408397 69.466475 13.784173
F 33.795972 69.466474 11.148670
F 24.883631 69.466474 11.086449
F 33.776910 69.466474 13.877504
F 24.864570 69.466474 13.815284
F 27.016461 55.315892 24.746180
F 27.016461 63.034391 24.746180
F 18.104116 55.315891 24.683959
F 18.104116 63.034391 24.683960
F 26.991048 57.888725 28.384627
F 26.991048 65.607225 28.384627
F 18.078703 57.888725 28.322406
F 18.078703 65.607225 28.322407
F 27.010109 57.888725 25.655792
F 27.010109 65.607225 25.655792
F 18.097764 57.888725 25.593571
F 18.097764 65.607225 25.593571
F 27.035502 55.315892 22.017345
F 27.035502 63.034391 22.017345
F 18.123156 55.315891 21.955123
F 18.123156 63.034391 21.955123
F 29.238196 54.029477 25.671347
F 29.238196 61.747975 25.671347
F 20.325852 54.029477 25.609126
F 20.325852 61.747975 25.609126
F 29.263585 59.175141 22.032900
F 29.263585 66.893641 22.032900
F 20.351243 59.175140 21.970679
F 20.351243 66.893641 21.970679
F 29.244544 59.175141 24.761735
F 29.244544 66.893641 24.761735
F 20.332202 59.175141 24.699515
F 20.332201 66.893641 24.699515
F 29.219134 54.029477 28.400182
F 29.219134 61.747975 28.400182
F 20.306791 54.029477 28.337961
F 20.306791 61.747975 28.337962
F 31.472631 55.315892 24.777291
F 31.472631 63.034392 24.777291
F 22.560289 55.315892 24.715070
F 22.560289 63.034391 24.715070
F 31.447217 57.888725 28.415738
F 31.447217 65.607225 28.415737
F 22.534877 57.888725 28.353517
F 22.534877 65.607225 28.353517
F 31.466278 57.888725 25.686902
F 31.466278 65.607225 25.686902
F 22.553938 57.888725 25.624681
F 22.553938 65.607225 25.624681
F 31.491671 55.315892 22.048455
F 31.491671 63.034392 22.048455
F 22.579331 55.315892 21.986234
F 22.579331 63.034391 21.986234
F 33.694366 54.029477 25.702458
F 33.694366 61.747975 25.702458
F 24.782025 54.029477 25.640237
F 24.782025 61.747975 25.640237
F 33.719754 59.175141 22.064010
F 33.719754 66.893641 22.064010
F 24.807415 59.175141 22.001790
F 24.807415 66.893641 22.001790
F 33.700714 59.175141 24.792846
F 33.700714 66.893641 24.792846
F 24.788374 59.175141 24.730625
F 24.788374 66.893641 24.730625
F 33.675303 54.029477 28.431293
F 33.675303 61.747975 28.431293
F 24.762964 54.029477 28.369072
F 24.762964 61.747975 28.369072
F 26.965658 55.315892 32.023074
F 26.965657 63.034392 32.023074
F 18.053313 55.315891 31.960853
F 18.053313 63.034391 31.960853
F 26.984699 55.315892 29.294239
F 26.984699 63.034391 29.294239
F 18.072353 55.315892 29.232018
F 18.072353 63.034391 29.232017
F 29.212782 59.175141 29.309794
F 29.212782 66.893641 29.309794
F 20.300440 59.175140 29.247573
F 20.300440 66.893641 29.247573
F 29.193741 59.175142 32.038629
F 29.193741 66.893641 32.038629
F 20.281398 59.175141 31.976408
F 20.281398 66.893641 31.976408
F 31.421828 55.315892 32.054184
F 31.421828 63.034391 32.054184
F 22.509486 55.315892 31.991964
F 22.509486 63.034391 31.991963
F 31.440868 55.315892 29.325349
F 31.440868 63.034391 29.325349
F 22.528527 55.315892 29.263128
F 22.528527 63.034391 29.263128
F 33.668951 59.175141 29.340905
F 33.668951 66.893641 29.340904
F 24.756612 59.175141 29.278683
F 24.756612 66.893641 29.278683
F 33.649911 59.175141 32.069740
F 33.649911 66.893641 32.069739
F 24.737570 59.175141 32.007519
F 24.737571 66.893641 32.007519
F 27.067264 55.315892 17.469286
F 27.067264 63.034391 17.469286
F 18.154919 55.315892 17.407065
F 18.154919 63.034391 17.407065
F 27.041851 57.888725 21.107733
F 27.041851 65.607225 21.107733
F 18.129506 57.888725 21.045512
F 18.129506 65.607225 21.045513
F 27.060912 57.888725 18.378897
F 27.060912 65.607225 18.378897
F 18.148567 57.888725 18.316676
F 18.148567 65.607226 18.316677
F 29.288999 54.029477 18.394453
F 29.288999 61.747975 18.394453
F 20.376656 54.029477 18.332232
F 20.376656 61.747975 18.332232
F 29.295347 59.175141 17.484841
F 29.295347 66.893641 17.484841
F 20.383005 59.175141 17.422620
F 20.383004 66.893641 17.422620
F 29.269937 54.029477 21.123288
F 29.269937 61.747975 21.123288
F 20.357594 54.029477 21.061067
F 20.357594 61.747975 21.061068
F 31.523434 55.315892 17.500396
F 31.523434 63.034391 17.500396
F 22.611093 55.315892 17.438175
F 22.611093 63.034391 17.438175
F 31.498020 57.888725 21.138843
F 31.498020 65.607225 21.138843
F 22.585680 57.888725 21.076623
F 22.585680 65.607225 21.076623
F 31.517082 57.888725 18.410008
F 31.517082 65.607225 18.410008
F 22.604740 57.888725 18.347787
F 22.604741 65.607225 18.347787
F 33.745168 54.029477 18.425564
F 33.745168 61.747975 18.425563
F 24.832828 54.029477 18.363343
F 24.832828 61.747975 18.363342
F 33.751517 59.175141 17.515951
F 33.751517 66.893641 17.515951
F 24.839177 59.175141 17.453731
F 24.839177 66.893641 17.453731
F 33.726106 54.029477 21.154399
F 33.726106 61.747975 21.154399
F 24.813767 54.029477 21.092178
F 24.813767 61.747975 21.092178
F 29.238196 69.466474 25.671347
F 24.813767 69.466474 21.092178
F 20.325852 69.466475 25.609126
F 29.219134 69.466474 28.400182
F 33.726106 69.466474 21.154399
F 33.694366 69.466474 25.702458
F 24.782025 69.466474 25.640237
F 33.675303 69.466474 28.431292
F 24.762964 69.466474 28.369072
F 29.288999 69.466474 18.394453
F 20.376655 69.466475 18.332232
F 24.832828 69.466474 18.363342
F 29.269937 69.466474 21.123288
F 20.357594 69.466475 21.061068
F 33.745168 69.466474 18.425564
F 26.864051 55.315892 46.576861
F 26.864051 63.034392 46.576862
F 17.951706 55.315891 46.514641
F 17.951706 63.034391 46.514641
F 26.857699 57.888725 47.486473
F 26.857699 65.607225 47.486473
F 17.945355 57.888725 47.424252
F 17.945355 65.607225 47.424252
F 26.883092 55.315892 43.848026
F 26.883092 63.034391 43.848026
F 17.970747 55.315891 43.785805
F 17.970747 63.034391 43.785805
F 29.085786 54.029477 47.502029
F 29.085786 61.747975 47.502028
F 20.173443 54.029477 47.439807
F 20.173443 61.747975 47.439807
F 29.111176 59.175141 43.863581
F 29.111176 66.893641 43.863581
F 20.198834 59.175140 43.801360
F 20.198833 66.893641 43.801360
F 29.092135 59.175141 46.592417
F 29.092135 66.893641 46.592417
F 20.179792 59.175141 46.530196
F 20.179792 66.893641 46.530196
F 31.320221 55.315892 46.607972
F 31.320221 63.034392 46.607972
F 22.407880 55.315892 46.545751
F 22.407880 63.034391 46.545752
F 31.313869 57.888725 47.517584
F 31.313869 65.607225 47.517584
F 22.401528 57.888725 47.455363
F 22.401528 65.607225 47.455363
F 31.339262 55.315892 43.879137
F 31.339262 63.034391 43.879137
F 22.426921 55.315892 43.816916
F 22.426921 63.034391 43.816916
F 33.541956 54.029477 47.533139
F 33.541956 61.747975 47.533139
F 24.629616 54.029477 47.470918
F 24.629616 61.747975 47.470918
F 33.567345 59.175141 43.894692
F 33.567345 66.893641 43.894692
F 24.655006 59.175141 43.832471
F 24.655006 66.893641 43.832471
F 33.548304 59.175141 46.623527
F 33.548304 66.893641 46.623528
F 24.635964 59.175141 46.561307
F 24.635964 66.893641 46.561307
F 26.940244 57.888725 35.661520
F 26.940244 65.607225 35.661520
F 18.027900 57.888725 35.599300
F 18.027900 65.607225 35.599300
F 26.959305 57.888725 32.932685
F 26.959305 65.607225 32.932685
F 18.046961 57.888725 32.870464
F 18.046961 65.607225 32.870464
F 29.187392 54.029477 32.948241
F 29.187392 61.747975 32.948241
F 20.275049 54.029477 32.886020
F 20.275049 61.747975 32.886019
F 29.168331 54.029477 35.677075
F 29.168331 61.747975 35.677076
F 20.255988 54.029477 35.614855
F 20.255988 61.747975 35.614855
F 31.396414 57.888725 35.692630
F 31.396414 65.607225 35.692631
F 22.484074 57.888725 35.630410
F 22.484074 65.607225 35.630410
F 31.415475 57.888725 32.963795
F 31.415475 65.607225 32.963796
F 22.503134 57.888725 32.901575
F 22.503134 65.607225 32.901575
F 33.643562 54.029477 32.979351
F 33.643562 61.747975 32.979351
F 24.731222 54.029477 32.917130
F 24.731222 61.747975 32.917130
F 33.624500 54.029477 35.708186
F 33.624500 61.747975 35.708186
F 24.712161 54.029477 35.645965
F 24.712161 61.747975 35.645965
F 26.914854 55.315892 39.299967
F 26.914854 63.034392 39.299967
F 18.002509 55.315892 39.237747
F 18.002509 63.034391 39.237746
F 26.889441 57.888725 42.938414
F 26.889441 65.607225 42.938414
F 17.977097 57.888725 42.876194
F 17.977097 65.607225 42.876194
F 26.908502 57.888725 40.209579
F 26.908503 65.607225 40.209579
F 17.996158 57.888725 40.147358
F 17.996158 65.607225 40.147358
F 26.933896 55.315892 36.571132
F 26.933896 63.034391 36.571132
F 18.021550 55.315892 36.508911
F 18.021550 63.034391 36.508910
F 29.136589 54.029477 40.225134
F 29.136589 61.747975 40.225134
F 20.224246 54.029477 40.162913
F 20.224246 61.747975 40.162913
F 29.161979 59.175141 36.586687
F 29.161979 66.893641 36.586687
F 20.249637 59.175140 36.524466
F 20.249637 66.893641 36.524466
F 29.142938 59.175141 39.315522
F 29.142938 66.893641 39.315522
F 20.230595 59.175141 39.253302
F 20.230595 66.893641 39.253302
F 29.117528 54.029477 42.953969
F 29.117528 61.747975 42.953969
F 20.205185 54.029477 42.891749
F 20.205185 61.747975 42.891749
F 31.371025 55.315892 39.331078
F 31.371025 63.034391 39.331078
F 22.458683 55.315892 39.268857
F 22.458683 63.034391 39.268857
F 31.345611 57.888725 42.969525
F 31.345610 65.607225 42.969524
F 22.433271 57.888725 42.907304
F 22.433271 65.607225 42.907304
F 31.364672 57.888725 40.240689
F 31.364672 65.607225 40.240689
F 22.452331 57.888725 40.178468
F 22.452331 65.607225 40.178468
F 31.390065 55.315892 36.602243
F 31.390065 63.034391 36.602242
F 22.477724 55.315892 36.540022
F 22.477725 63.034391 36.540021
F 33.592759 54.029477 40.256245
F 33.592759 61.747975 40.256245
F 24.680419 54.029477 40.194024
F 24.680419 61.747975 40.194024
F 33.618148 59.175141 36.617797
F 33.618148 66.893641 36.617798
F 24.705809 59.175141 36.555576
F 24.705809 66.893641 36.555577
F 33.599107 59.175141 39.346633
F 33.599107 66.893641 39.346633
F 24.686767 59.175141 39.284412
F 24.686768 66.893641 39.284412
F 33.573697 54.029477 42.985080
F 33.573697 61.747975 42.985080
F 24.661357 54.029477 42.922859
F 24.661358 61.747975 42.922859
F 29.085786 69.466474 47.502029
F 24.661358 69.466474 42.922859
F 20.173443 69.466475 47.439807
F 33.541956 69.466474 47.533139
F 33.573697 69.466474 42.985080
F 24.629616 69.466474 47.470918
F 29.187392 69.466474 32.948240
F 20.275049 69.466475 32.886020
F 29.168331 69.466474 35.677075
F 20.255988 69.466475 35.614855
F 33.643562 69.466474 32.979351
F 24.731222 69.466474 32.917130
F 33.624500 69.466474 35.708185
F 24.712161 69.466474 35.645965
F 29.136589 69.466474 40.225134
F 24.680419 69.466474 40.194024
F 29.117528 69.466474 42.953969
F 20.205185 69.466475 42.891749
F 33.592759 69.466474 40.256245
F 26.838638 57.888725 50.215309
F 26.838638 65.607225 50.215309
F 17.926293 57.888725 50.153088
F 17.926294 65.607225 50.153088
F 29.066725 54.029477 50.230864
F 29.066725 61.747975 50.230864
F 20.154382 54.029478 50.168643
F 20.154382 61.747975 50.168643
F 31.294807 57.888725 50.246419
F 31.294807 65.607225 50.246419
F 22.382467 57.888725 50.184198
F 22.382467 65.607225 50.184198
F 33.522894 54.029477 50.261974
F 33.522894 61.747975 50.261974
F 24.610554 54.029477 50.199753
F 24.610554 61.747975 50.199753
F 26.813248 55.315892 53.853755
F 26.813248 63.034391 53.853755
F 17.900903 55.315892 53.791535
F 17.900903 63.034391 53.791535
F 26.787835 57.888725 57.492196
F 26.787835 65.607225 57.492196
F 17.875490 57.888725 57.429975
F 17.875490 65.607225 57.429975
F 26.806896 57.888725 54.763366
F 26.806896 65.607225 54.763366
F 17.894551 57.888726 54.701145
F 17.894552 65.607225 54.701145
F 26.832290 55.315892 51.124920
F 26.832289 63.034391 51.124920
F 17.919944 55.315891 51.062699
F 17.919944 63.034391 51.062699
F 29.034983 54.029477 54.778922
F 29.034983 61.747975 54.778922
F 20.122640 54.029477 54.716701
F 20.122640 61.747975 54.716701
F 29.060372 59.175141 51.140475
F 29.060372 66.893641 51.140475
F 20.148031 59.175140 51.078254
F 20.148031 66.893641 51.078254
F 29.041331 59.175141 53.869310
F 29.041331 66.893642 53.869310
F 20.128989 59.175141 53.807090
F 20.128989 66.893641 53.807090
F 29.015922 54.029477 57.507751
F 29.015921 61.747975 57.507751
F 20.103579 54.029477 57.445531
F 20.103579 61.747975 57.445531
F 31.269418 55.315892 53.884866
F 31.269418 63.034391 53.884866
F 22.357077 55.315892 53.822645
F 22.357077 63.034391 53.822645
F 31.244004 57.888725 57.523306
F 31.244004 65.607225 57.523306
F 22.331664 57.888725 57.461085
F 22.331664 65.607225 57.461086
F 31.263066 57.888725 54.794477
F 31.263066 65.607225 54.794477
F 22.350725 57.888725 54.732256
F 22.350725 65.607225 54.732256
F 31.288459 55.315892 51.156031
F 31.288459 63.034391 51.156031
F 22.376118 55.315892 51.093810
F 22.376118 63.034391 51.093810
F 33.491153 54.029477 54.810032
F 33.491153 61.747975 54.810032
F 24.578812 54.029477 54.747811
F 24.578812 61.747975 54.747811
F 33.516542 59.175141 51.171586
F 33.516542 66.893641 51.171586
F 24.604203 59.175141 51.109365
F 24.604203 66.893641 51.109365
F 33.497501 59.175141 53.900421
F 33.497501 66.893641 53.900421
F 24.585161 59.175141 53.838200
F 24.585161 66.893641 53.838200
F 33.472091 54.029477 57.538861
F 33.472091 61.747975 57.538862
F 24.559752 54.029477 57.476641
F 24.559752 61.747975 57.476641
F 26.764046 55.315313 61.128048
F 26.764046 63.033812 61.128048
F 17.851700 55.315312 61.065827
F 17.851700 63.033811 61.065827
F 26.959094 57.905350 64.763807
F 26.959094 65.623850 64.763807
F 24.731011 61.764600 64.748251
F 24.731011 54.046103 64.748251
F 26.764919 57.885816 62.020389
F 26.764919 65.604317 62.020389
F 17.852575 57.885817 61.958168
F 17.852575 65.604317 61.958169
F 26.781491 55.315892 58.401558
F 26.781490 63.034391 58.401558
F 17.869145 55.315891 58.339337
F 17.869145 63.034390 58.339336
F 28.993007 54.026569 62.035944
F 28.993007 61.745066 62.035945
F 20.080663 54.026569 61.973724
F 20.080663 61.745067 61.973724
F 29.009574 59.175141 58.417113
F 29.009574 66.893641 58.417113
F 20.097232 59.175140 58.354892
F 20.097231 66.893640 58.354892
F 28.992129 59.174562 61.143603
F 28.992129 66.893062 61.143603
F 20.079786 59.174561 61.081383
F 20.079786 66.893061 61.081383
F 29.187181 54.046102 64.779361
F 29.187181 61.764600 64.779362
F 20.274838 54.046103 64.717141
F 20.274838 61.764600 64.717142
F 31.220216 55.315313 61.159158
F 31.220216 63.033812 61.159159
F 22.307874 55.315312 61.096938
F 22.307874 63.033812 61.096938
F 31.415264 57.905350 64.794917
F 31.415264 65.623850 64.794917
F 22.502924 57.905350 64.732696
F 22.502924 65.623850 64.732696
F 31.221089 57.885816 62.051500
F 31.221089 65.604317 62.051500
F 22.308748 57.885817 61.989279
F 22.308748 65.604317 61.989279
F 31.237660 55.315892 58.432668
F 31.237660 63.034391 58.432669
F 22.325320 55.315891 58.370447
F 22.325320 63.034390 58.370447
F 33.449176 54.026568 62.067055
F 33.449176 61.745066 62.067055
F 24.536836 54.026569 62.004834
F 24.536836 61.745067 62.004834
F 33.465743 59.175141 58.448224
F 33.465743 66.893641 58.448223
F 24.553404 59.175140 58.386003
F 24.553404 66.893641 58.386002
F 33.448298 59.174562 61.174714
F 33.448298 66.893062 61.174714
F 24.535958 59.174562 61.112493
F 24.535958 66.893062 61.112493
F 33.643350 54.046102 64.810472
F 33.643350 61.764600 64.810472
F 18.046750 57.905351 64.701586
F 18.046750 65.623851 64.701587
F 29.066725 69.466474 50.230864
F 33.522894 69.466474 50.261974
F 24.610555 69.466474 50.199753
F 29.034983 69.466474 54.778922
F 20.122640 69.466474 54.716701
F 29.015921 69.466474 57.507751
F 33.491153 69.466474 54.810032
F 24.578813 69.466474 54.747811
F 33.472091 69.466474 57.538861
F 24.559752 69.466474 57.476641
F 28.993007 69.463566 62.035945
F 20.080663 69.463566 61.973724
F 33.449176 69.463566 62.067055
F 24.536836 69.463566 62.004834
F 36.072384 1.289323 2.997590
F 36.072384 9.007818 2.997590
F 36.072384 16.726317 2.997591
F 44.984181 1.289473 3.059709
F 44.984181 9.007967 3.059709
F 44.984181 16.726466 3.059709
F 36.055792 3.859248 6.616422
F 36.055792 11.577743 6.616422
F 44.967645 3.859111 6.678544
F 44.967645 11.577606 6.678544
F 36.073258 3.859827 3.889932
F 36.073258 11.578322 3.889932
F 44.985061 3.859674 3.952243
F 44.985061 11.578169 3.952243
F 35.878188 1.269789 0.254174
F 35.878188 8.988284 0.254174
F 35.878188 16.706783 0.254174
F 44.790349 1.269812 0.316413
F 44.790349 8.988306 0.316413
F 44.790349 16.706806 0.316413
F 38.301345 7.719074 3.905487
F 38.301345 15.437571 3.905487
F 38.301345 0.000579 3.905487
F 47.207774 7.718519 3.967967
F 47.207774 15.437017 3.967967
F 47.207774 0.000025 3.967967
F 38.106271 5.129036 0.269729
F 38.106271 12.847533 0.269729
F 47.018524 5.129061 0.331877
F 47.018524 12.847557 0.331877
F 38.300468 5.148570 3.013145
F 38.300468 12.867066 3.013145
F 47.206993 5.149073 3.075085
F 47.206993 12.867569 3.075085
F 38.283879 7.718495 6.631977
F 38.283879 15.436993 6.631978
F 38.283879 0.000000 6.631978
F 47.190885 7.718048 6.693848
F 47.190885 15.436546 6.693848
F 51.484437 12.894961 14.933603
F 40.528556 1.289323 3.028701
F 40.528556 9.007818 3.028701
F 40.528556 16.726317 3.028701
F 49.406340 1.300865 3.084089
F 49.406340 9.019360 3.084089
F 49.406340 16.737859 3.084090
F 40.511964 3.859248 6.647532
F 40.511964 11.577743 6.647532
F 49.393294 3.849367 6.703026
F 49.393294 11.567862 6.703026
F 40.529430 3.859827 3.921042
F 40.529430 11.578322 3.921042
F 49.409381 3.849501 3.988216
F 49.409381 11.567996 3.988216
F 40.334360 1.269789 0.285284
F 40.334360 8.988284 0.285284
F 40.334360 16.706784 0.285284
F 49.229774 1.272154 0.349969
F 49.229774 8.990649 0.349969
F 49.229774 16.709148 0.349969
F 42.757502 7.719081 3.936592
F 42.757502 15.437579 3.936592
F 42.757502 0.000586 3.936592
F 51.542862 7.687955 4.015588
F 51.542862 15.406452 4.015588
F 51.484437 5.176464 14.933603
F 42.562445 5.129036 0.300839
F 42.562445 12.847532 0.300839
F 51.445855 5.125403 0.333428
F 51.445855 12.843900 0.333428
F 42.756625 5.148563 3.044260
F 42.756625 12.867060 3.044260
F 51.544295 5.175926 3.055488
F 51.544295 12.894423 3.055488
F 42.740038 7.718501 6.663092
F 42.740038 15.436999 6.663092
F 42.740038 0.000006 6.663092
F 51.528795 7.686723 6.708550
F 51.528794 15.405221 6.708550
F 42.682890 12.864153 14.849333
F 36.030407 1.286415 10.254613
F 36.030407 9.004909 10.254613
F 36.030407 16.723408 10.254613
F 44.942308 1.286536 10.316747
F 44.942308 9.005031 10.316747
F 44.942308 16.723530 10.316747
F 36.004993 3.859247 13.893060
F 36.004993 11.577742 13.893060
F 44.916940 3.859140 13.955203
F 44.916940 11.577635 13.955204
F 36.024055 3.859247 11.164225
F 36.024055 11.577742 11.164225
F 44.935956 3.859126 11.226529
F 44.935956 11.577621 11.226529
F 36.049447 1.286415 7.525784
F 36.049447 9.004909 7.525784
F 36.049447 16.723408 7.525784
F 44.961300 1.286551 7.588098
F 44.961300 9.005046 7.588098
F 44.961300 16.723545 7.588098
F 38.252143 7.718495 11.179780
F 38.252142 15.436992 11.179780
F 42.682890 5.145657 14.849333
F 47.159546 7.718043 11.242284
F 47.159546 15.436541 11.242284
F 49.340414 16.731777 14.901473
F 38.277531 5.145662 7.541339
F 38.277531 12.864158 7.541339
F 47.184498 5.146138 7.603853
F 47.184498 12.864634 7.603853
F 38.258491 5.145662 10.270169
F 38.258491 12.864158 10.270169
F 47.165939 5.146081 10.332069
F 47.165939 12.864578 10.332069
F 38.233080 7.718495 13.908615
F 38.233080 15.436992 13.908615
F 49.340413 9.013278 14.901474
F 47.140954 7.718102 13.970538
F 47.140954 15.436599 13.970538
F 49.340413 1.294783 14.901474
F 40.486579 1.286414 10.285724
F 40.486579 9.004909 10.285724
F 40.486579 16.723408 10.285724
F 49.370173 1.295383 10.342146
F 49.370173 9.013878 10.342146
F 49.370174 16.732377 10.342146
F 40.461165 3.859248 13.924170
F 40.461165 11.577743 13.924170
F 49.347108 3.851214 13.981202
F 49.347108 11.569709 13.981202
F 40.480227 3.859247 11.195335
F 40.480227 11.577743 11.195335
F 49.363406 3.849912 11.263664
F 49.363406 11.568407 11.263663
F 40.505619 1.286414 7.556894
F 40.505619 9.004909 7.556894
F 40.505619 16.723409 7.556894
F 49.386300 1.296795 7.625903
F 49.386299 9.015290 7.625903
F 49.386300 16.733789 7.625903
F 42.708302 7.718500 11.210886
F 42.708302 15.436998 11.210886
F 42.708302 0.000005 11.210886
F 51.503178 7.687368 11.295488
F 51.503178 15.405865 11.295488
F 40.454816 16.723408 14.833781
F 42.733690 5.145655 7.572445
F 42.733690 12.864152 7.572444
F 51.522145 5.176678 7.657114
F 51.522145 12.895174 7.657114
F 42.714651 5.145656 10.301282
F 42.714651 12.864153 10.301282
F 51.509452 5.177445 10.346789
F 51.509452 12.895941 10.346789
F 42.689242 7.718499 13.939729
F 42.689242 15.436997 13.939729
F 42.689242 0.000005 13.939729
F 51.490693 7.687118 13.985021
F 51.490693 15.405615 13.985021
F 40.454816 9.004909 14.833782
F 35.998644 1.286415 14.802672
F 35.998644 9.004909 14.802671
F 35.998644 16.723408 14.802671
F 44.910591 1.286522 14.864966
F 44.910591 9.005016 14.864966
F 44.910591 16.723516 14.864966
F 38.226728 5.145662 14.818226
F 38.226728 12.864158 14.818226
F 47.134559 5.146085 14.880715
F 47.134559 12.864581 14.880715
F 40.454816 1.286414 14.833782
F 35.928801 1.286415 24.808401
F 35.928801 9.004909 24.808401
F 35.928801 16.723409 24.808401
F 44.840868 1.286486 24.870570
F 44.840868 9.004981 24.870571
F 44.840868 16.723480 24.870571
F 35.903386 3.859247 28.446848
F 35.903386 11.577742 28.446848
F 44.815491 3.859186 28.509025
F 44.815491 11.577681 28.509025
F 35.922449 3.859247 25.718013
F 35.922449 11.577742 25.718013
F 44.834518 3.859176 25.780283
F 44.834518 11.577671 25.780283
F 35.947841 1.286415 22.079566
F 35.947841 9.004909 22.079566
F 35.947841 16.723408 22.079566
F 44.859872 1.286497 22.141843
F 44.859872 9.004992 22.141843
F 44.859872 16.723491 22.141843
F 38.150536 7.718494 25.733568
F 38.150536 15.436992 25.733568
F 51.453928 15.407537 21.262352
F 47.059564 7.718164 25.796001
F 47.059564 15.436662 25.796001
F 51.453928 7.689040 21.262352
F 38.175925 5.145662 22.095121
F 38.175925 12.864158 22.095120
F 47.084568 5.146024 22.157573
F 47.084568 12.864520 22.157573
F 38.156885 5.145662 24.823956
F 38.156885 12.864158 24.823956
F 47.065959 5.145962 24.885952
F 47.065959 12.864459 24.885952
F 38.131474 7.718494 28.462403
F 38.131474 15.436992 28.462403
F 42.638441 0.000004 21.216623
F 47.040922 7.718226 28.524424
F 47.040922 15.436723 28.524424
F 42.638441 15.436996 21.216623
F 40.384973 1.286414 24.839512
F 40.384973 9.004909 24.839512
F 40.384973 16.723408 24.839512
F 49.277577 1.292006 24.898133
F 49.277577 9.010501 24.898133
F 49.277577 16.729000 24.898133
F 40.359559 3.859248 28.477959
F 40.359559 11.577743 28.477959
F 49.254270 3.854366 28.537042
F 49.254270 11.572861 28.537043
F 40.378621 3.859248 25.749123
F 40.378621 11.577743 25.749123
F 49.271050 3.853387 25.815173
F 49.271049 11.571882 25.815173
F 40.404013 1.286414 22.110676
F 40.404013 9.004909 22.110676
F 40.404013 16.723408 22.110676
F 49.294230 1.293053 22.177234
F 49.294230 9.011547 22.177234
F 49.294231 16.730047 22.177234
F 42.606701 7.718498 25.764676
F 42.606701 15.436996 25.764676
F 42.606701 0.000003 25.764676
F 51.429699 7.690867 25.846618
F 51.429699 15.409364 25.846617
F 42.638441 7.718499 21.216623
F 42.632089 5.145658 22.126229
F 42.632089 12.864154 22.126228
F 51.447707 5.174677 22.209151
F 51.447707 12.893174 22.209151
F 42.613050 5.145658 24.855069
F 42.613050 12.864155 24.855069
F 51.435901 5.173673 24.901401
F 51.435901 12.892169 24.901401
F 42.587640 7.718498 28.493516
F 42.587640 15.436995 28.493516
F 42.587640 0.000003 28.493516
F 51.418071 7.692204 28.540672
F 51.418071 15.410702 28.540672
F 51.472199 12.894746 17.623551
F 35.877998 1.286415 32.085294
F 35.877998 9.004909 32.085294
F 35.877998 16.723409 32.085295
F 44.790134 1.286467 32.147478
F 44.790134 9.004962 32.147478
F 44.790134 16.723461 32.147478
F 35.897038 1.286415 29.356459
F 35.897038 9.004909 29.356459
F 35.897038 16.723408 29.356460
F 44.809143 1.286476 29.418723
F 44.809143 9.004971 29.418723
F 44.809143 16.723470 29.418723
F 38.125122 5.145662 29.372015
F 38.125122 12.864158 29.372014
F 47.034525 5.145959 29.434429
F 47.034525 12.864456 29.434428
F 38.106082 5.145662 32.100850
F 38.106082 12.864158 32.100850
F 47.015888 5.145898 32.162895
F 47.015888 12.864395 32.162895
F 40.334170 1.286414 32.116405
F 40.334170 9.004909 32.116405
F 40.334170 16.723408 32.116405
F 49.230929 1.290629 32.175923
F 49.230929 9.009124 32.175923
F 49.230929 16.727623 32.175923
F 40.353210 1.286414 29.387570
F 40.353210 9.004909 29.387570
F 40.353210 16.723408 29.387569
F 49.247790 1.291547 29.453146
F 49.247790 9.010041 29.453146
F 49.247790 16.728541 29.453146
F 42.581288 5.145658 29.403123
F 42.581288 12.864155 29.403123
F 51.411880 5.171617 29.483901
F 51.411880 12.890113 29.483901
F 42.562248 5.145659 32.131962
F 42.562249 12.864156 32.131962
F 51.400455 5.169982 32.180145
F 51.400455 12.888478 32.180145
F 35.979604 1.286415 17.531507
F 35.979604 9.004909 17.531507
F 35.979604 16.723408 17.531507
F 44.891593 1.286509 17.593659
F 44.891593 9.005004 17.593659
F 44.891593 16.723503 17.593660
F 35.954190 3.859247 21.169953
F 35.954190 11.577742 21.169954
F 44.866220 3.859165 21.232115
F 44.866220 11.577660 21.232115
F 35.973252 3.859247 18.441118
F 35.973252 11.577742 18.441118
F 44.885242 3.859153 18.503404
F 44.885242 11.577648 18.503404
F 38.201339 7.718494 18.456674
F 38.201339 15.436992 18.456673
F 51.472199 5.176249 17.623551
F 47.109581 7.718101 18.519144
F 47.109581 15.436599 18.519144
F 42.663850 12.864154 17.578176
F 38.207688 5.145662 17.547062
F 38.207688 12.864158 17.547062
F 47.115975 5.146024 17.609008
F 47.115975 12.864521 17.609009
F 38.182277 7.718495 21.185509
F 38.182277 15.436992 21.185509
F 42.663850 5.145657 17.578175
F 47.090965 7.718162 21.247480
F 47.090965 15.436660 21.247480
F 51.465965 15.406906 18.571485
F 40.435776 1.286414 17.562617
F 40.435776 9.004909 17.562617
F 40.435776 16.723408 17.562617
F 49.323998 1.293577 17.620216
F 49.323998 9.012071 17.620216
F 49.323999 16.730571 17.620216
F 40.410362 3.859248 21.201064
F 40.410362 11.577743 21.201065
F 49.300805 3.852896 21.259191
F 49.300805 11.571391 21.259192
F 40.429423 3.859248 18.472229
F 40.429424 11.577743 18.472229
F 49.317364 3.851774 18.539333
F 49.317364 11.570270 18.539333
F 42.657502 7.718499 18.487781
F 42.657502 15.436997 18.487781
F 42.657502 0.000004 18.487781
F 51.465965 7.688408 18.571486
F 35.776392 1.286415 46.639083
F 35.776392 9.004909 46.639083
F 35.776392 16.723408 46.639083
F 44.688640 1.286437 46.701288
F 44.688640 9.004932 46.701288
F 44.688640 16.723431 46.701288
F 35.770039 3.859247 47.548694
F 35.770039 11.577742 47.548694
F 44.682289 3.859224 47.610931
F 44.682289 11.577719 47.610931
F 35.795432 1.286415 43.910248
F 35.795432 9.004909 43.910247
F 35.795432 16.723408 43.910247
F 44.707657 1.286444 43.972489
F 44.707657 9.004938 43.972489
F 44.707657 16.723437 43.972488
F 37.998127 7.718495 47.564250
F 37.998127 15.436992 47.564249
F 51.348566 15.419805 43.099566
F 46.909185 7.718350 47.626568
F 46.909185 15.436849 47.626568
F 51.348566 7.701308 43.099566
F 38.023516 5.145662 43.925803
F 38.023516 12.864158 43.925802
F 46.934272 5.145835 43.988139
F 46.934272 12.864331 43.988139
F 38.004476 5.145662 46.654638
F 38.004476 12.864158 46.654638
F 46.915578 5.145777 46.716775
F 46.915578 12.864274 46.716776
F 40.232563 1.286414 46.670193
F 40.232564 9.004909 46.670193
F 40.232563 16.723408 46.670194
F 49.136947 1.288357 46.731192
F 49.136946 9.006852 46.731192
F 49.136947 16.725351 46.731192
F 40.226212 3.859248 47.579805
F 40.226212 11.577743 47.579805
F 49.130631 3.857115 47.643441
F 49.130631 11.575610 47.643441
F 40.251604 1.286415 43.941358
F 40.251604 9.004909 43.941358
F 40.251604 16.723409 43.941358
F 49.154182 1.289069 44.005330
F 49.154182 9.007563 44.005331
F 49.154182 16.726063 44.005330
F 42.454297 7.718496 47.595359
F 42.454297 15.436994 47.595359
F 42.454297 0.000001 47.595359
F 51.325405 7.704176 47.668143
F 51.325405 15.422673 47.668143
F 42.486038 0.000001 43.047302
F 42.479685 5.145660 43.956911
F 42.479685 12.864156 43.956911
F 51.342423 5.162657 44.031532
F 51.342423 12.881153 44.031532
F 42.460646 5.145660 46.685749
F 42.460646 12.864157 46.685749
F 51.331536 5.160145 46.739644
F 51.331536 12.878642 46.739644
F 35.852583 3.859247 35.723741
F 35.852583 11.577742 35.723741
F 44.764752 3.859203 35.785931
F 44.764752 11.577698 35.785931
F 35.871646 3.859247 32.994906
F 35.871646 11.577742 32.994906
F 44.783783 3.859195 33.057163
F 44.783783 11.577690 33.057163
F 38.099733 7.718495 33.010461
F 38.099733 15.436992 33.010461
F 42.486037 15.436994 43.047302
F 47.009494 7.718228 33.072856
F 47.009494 15.436727 33.072855
F 42.486038 7.718496 43.047302
F 38.080671 7.718494 35.739296
F 38.080671 15.436992 35.739296
F 51.365724 12.883902 39.459610
F 46.990824 7.718289 35.801366
F 46.990824 15.436787 35.801366
F 51.365724 5.165405 39.459610
F 40.308756 3.859248 35.754852
F 40.308756 11.577743 35.754852
F 49.207510 3.855657 35.814777
F 49.207510 11.574152 35.814777
F 40.327818 3.859248 33.026017
F 40.327818 11.577743 33.026017
F 49.224488 3.854796 33.091150
F 49.224488 11.573292 33.091150
F 42.555900 7.718497 33.041570
F 42.555900 15.436995 33.041570
F 42.555900 0.000002 33.041570
F 51.394281 7.694466 33.121018
F 51.394281 15.412964 33.121017
F 42.511447 12.864156 39.408855
F 42.536839 7.718497 35.770408
F 42.536839 15.436994 35.770409
F 42.536839 0.000002 35.770409
F 51.383002 7.696364 35.819797
F 51.383002 15.414862 35.819797
F 42.511447 5.145660 39.408855
F 35.827195 1.286415 39.362188
F 35.827195 9.004909 39.362188
F 35.827195 16.723408 39.362188
F 44.739391 1.286451 39.424384
F 44.739391 9.004945 39.424384
F 44.739391 16.723445 39.424383
F 35.801780 3.859247 43.000635
F 35.801780 11.577742 43.000636
F 44.714004 3.859218 43.062836
F 44.714004 11.577713 43.062836
F 35.820842 3.859248 40.271800
F 35.820842 11.577742 40.271800
F 44.733041 3.859211 40.334046
F 44.733041 11.577706 40.334046
F 35.846235 1.286415 36.633353
F 35.846235 9.004909 36.633353
F 35.846235 16.723408 36.633353
F 44.758404 1.286458 36.695604
F 44.758404 9.004953 36.695605
F 44.758404 16.723452 36.695604
F 38.048930 7.718495 40.287355
F 38.048930 15.436992 40.287355
F 51.376837 12.886033 36.757984
F 46.959368 7.718291 40.349711
F 46.959368 15.436789 40.349710
F 51.376836 5.167537 36.757984
F 38.074319 5.145662 36.648908
F 38.074319 12.864158 36.648908
F 46.984427 5.145896 36.711283
F 46.984427 12.864392 36.711282
F 38.055279 5.145662 39.377744
F 38.055279 12.864158 39.377744
F 46.965762 5.145836 39.439836
F 46.965762 12.864333 39.439836
F 38.029868 7.718495 43.016191
F 38.029868 15.436992 43.016191
F 42.530487 12.864156 36.680017
F 46.940669 7.718350 43.078306
F 46.940669 15.436847 43.078306
F 42.530487 5.145659 36.680017
F 40.283367 1.286414 39.393298
F 40.283367 9.004909 39.393298
F 40.283367 16.723408 39.393299
F 49.184056 1.289418 39.453605
F 49.184056 9.007913 39.453606
F 49.184056 16.726412 39.453606
F 40.257952 3.859248 43.031746
F 40.257952 11.577743 43.031746
F 49.160521 3.856792 43.092410
F 49.160521 11.575286 43.092410
F 40.277015 3.859247 40.302910
F 40.277015 11.577743 40.302910
F 49.177685 3.856033 40.367244
F 49.177685 11.574528 40.367244
F 40.302407 1.286414 36.664463
F 40.302407 9.004909 36.664463
F 40.302407 16.723408 36.664463
F 49.201108 1.290226 36.729183
F 49.201108 9.008721 36.729183
F 49.201108 16.727220 36.729183
F 42.505098 7.718496 40.318464
F 42.505098 15.436994 40.318464
F 42.505098 0.000002 40.318464
F 51.359573 7.698972 40.394817
F 51.359573 15.417470 40.394817
F 35.750977 3.859247 50.277529
F 35.750977 11.577742 50.277530
F 44.663250 3.859230 50.339738
F 44.663250 11.577725 50.339739
F 37.979064 7.718494 50.293085
F 37.979065 15.436992 50.293085
F 35.871433 11.594367 64.826027
F 46.890456 7.718407 50.355244
F 46.890456 15.436904 50.355245
F 35.871433 3.875873 64.826027
F 40.207149 3.859248 50.308640
F 40.207149 11.577743 50.308641
F 49.113286 3.857781 50.369950
F 49.113286 11.576276 50.369950
F 42.435236 7.718496 50.324196
F 42.435236 15.436993 50.324196
F 42.435236 0.000001 50.324196
F 51.314572 7.706835 50.379826
F 51.314572 15.425333 50.379827
F 51.362259 15.405428 64.892593
F 35.725589 1.286415 53.915976
F 35.725589 9.004909 53.915976
F 35.725589 16.723408 53.915976
F 44.637881 1.286427 53.978189
F 44.637881 9.004921 53.978189
F 44.637881 16.723420 53.978189
F 35.700174 3.859247 57.554417
F 35.700174 11.577742 57.554417
F 44.612487 3.859240 57.616633
F 44.612487 11.577735 57.616633
F 35.719236 3.859247 54.825588
F 35.719236 11.577742 54.825588
F 44.631531 3.859235 54.887818
F 44.631531 11.577730 54.887817
F 35.744629 1.286415 51.187141
F 35.744628 9.004909 51.187141
F 35.744628 16.723408 51.187141
F 44.656902 1.286432 51.249374
F 44.656902 9.004926 51.249374
F 44.656902 16.723426 51.249374
F 37.947324 7.718495 54.841143
F 37.947324 15.436992 54.841143
F 51.362259 7.686931 64.892593
F 46.858943 7.718407 54.903426
F 46.858943 15.436905 54.903426
F 42.555687 0.016626 64.872694
F 37.972712 5.145662 51.202697
F 37.972713 12.864158 51.202696
F 46.884060 5.145777 51.264997
F 46.884060 12.864273 51.264997
F 37.953672 5.145662 53.931532
F 37.953672 12.864158 53.931532
F 46.865336 5.145722 53.993711
F 46.865336 12.864218 53.993712
F 37.928262 7.718494 57.569972
F 37.928262 15.436992 57.569972
F 42.555687 15.453618 64.872695
F 46.840185 7.718460 57.632171
F 46.840185 15.436958 57.632171
F 42.555687 7.735121 64.872694
F 40.181760 1.286414 53.947087
F 40.181760 9.004909 53.947087
F 40.181760 16.723408 53.947087
F 49.089582 1.287436 54.008686
F 49.089581 9.005931 54.008686
F 49.089582 16.724430 54.008687
F 40.156346 3.859248 57.585527
F 40.156346 11.577743 57.585528
F 49.065787 3.858636 57.647392
F 49.065787 11.577131 57.647392
F 40.175408 3.859248 54.856698
F 40.175408 11.577743 54.856698
F 49.083313 3.858053 54.919733
F 49.083313 11.576549 54.919732
F 40.200800 1.286414 51.218251
F 40.200800 9.004909 51.218251
F 40.200800 16.723408 51.218251
F 49.106998 1.288060 51.281576
F 49.106998 9.006554 51.281576
F 49.106998 16.725054 51.281576
F 42.403495 7.718495 54.872252
F 42.403495 15.436993 54.872252
F 42.403495 0.000001 54.872252
F 51.291560 7.709876 54.941121
F 51.291560 15.428373 54.941120
F 51.264817 12.866024 61.295802
F 42.428884 5.145660 51.233806
F 42.428884 12.864157 51.233806
F 51.308446 5.157180 51.304667
F 51.308446 12.875676 51.304667
F 42.409844 5.145661 53.962642
F 42.409844 12.864157 53.962643
F 51.297675 5.154400 54.020094
F 51.297675 12.872896 54.020094
F 42.384434 7.718495 57.601083
F 42.384434 15.436993 57.601083
F 42.384434 0.000000 57.601083
F 51.280778 7.712748 57.660413
F 51.280778 15.431245 57.660413
F 51.264817 5.147528 61.295802
F 35.676386 1.285835 61.190269
F 35.676386 9.004330 61.190269
F 35.676386 16.722829 61.190269
F 44.588714 1.285838 61.252483
F 44.588714 9.004332 61.252483
F 44.588714 16.722831 61.252483
F 44.783775 3.875870 64.888236
F 44.783776 11.594365 64.888236
F 35.677260 3.856339 62.082610
F 35.677260 11.574834 62.082610
F 44.589592 3.856336 62.144834
F 44.589592 11.574831 62.144834
F 35.693830 1.286414 58.463779
F 35.693830 9.004909 58.463779
F 35.693830 16.723408 58.463779
F 44.606144 1.286421 58.526005
F 44.606144 9.004916 58.526005
F 44.606145 16.723415 58.526005
F 37.905347 7.715586 62.098165
F 37.905347 15.434084 62.098165
F 42.360643 12.863579 61.236935
F 46.817477 7.715569 62.160392
F 46.817477 15.434067 62.160392
F 42.360642 5.145082 61.236935
F 37.921914 5.145661 58.479334
F 37.921914 12.864158 58.479334
F 46.833794 5.145722 58.541600
F 46.833794 12.864218 58.541600
F 37.904470 5.145082 61.205824
F 37.904470 12.863579 61.205824
F 46.816629 5.145092 61.268038
F 46.816629 12.863589 61.268038
F 38.099521 7.735120 64.841583
F 38.099521 15.453617 64.841583
F 38.099521 0.016625 64.841583
F 47.009518 7.734971 64.903601
F 47.009518 15.453468 64.903601
F 47.009518 0.016476 64.903601
F 40.132558 1.285835 61.221379
F 40.132558 9.004330 61.221379
F 40.132558 16.722829 61.221380
F 49.042926 1.286320 61.282319
F 49.042926 9.004815 61.282319
F 49.042926 16.723314 61.282320
F 40.327606 3.875873 64.857138
F 40.327606 11.594368 64.857138
F 49.236853 3.874069 64.917284
F 49.236853 11.592563 64.917284
F 40.133432 3.856339 62.113721
F 40.133432 11.574834 62.113721
F 49.044455 3.855857 62.176009
F 49.044455 11.574352 62.176009
F 40.150002 1.286414 58.494889
F 40.150002 9.004908 58.494889
F 40.150002 16.723408 58.494889
F 49.059499 1.287214 58.557556
F 49.059499 9.005709 58.557556
F 49.059499 16.724208 58.557556
F 42.361520 7.715586 62.129276
F 42.361520 15.434084 62.129276
F 51.274632 12.869776 58.577043
F 51.263070 7.711656 62.178968
F 51.263070 15.430153 62.178969
F 51.274632 5.151279 58.577043
F 42.378086 5.145660 58.510444
F 42.378086 12.864157 58.510444
F 36.072384 24.444815 2.997590
F 36.072384 32.163309 2.997590
F 44.984181 24.444964 3.059709
F 44.984181 32.163458 3.059709
F 36.055792 27.014739 6.616422
F 36.055792 34.733235 6.616422
F 36.055792 19.296243 6.616422
F 44.967645 27.014602 6.678544
F 44.967645 34.733097 6.678544
F 44.967645 19.296106 6.678544
F 36.073258 27.015318 3.889932
F 51.484437 20.613461 14.933603
F 36.073258 19.296822 3.889932
F 44.985061 27.015165 3.952243
F 51.484437 28.331956 14.933603
F 44.985061 19.296669 3.952243
F 35.878188 24.425281 0.254174
F 35.878188 32.143776 0.254174
F 44.790349 24.425303 0.316413
F 44.790349 32.143798 0.316413
F 38.301345 30.874565 3.905487
F 38.301345 23.156071 3.905487
F 47.207774 30.874011 3.967967
F 47.207774 23.155516 3.967967
F 38.106271 28.284527 0.269729
F 38.106271 20.566032 0.269729
F 47.018524 28.284552 0.331877
F 47.018524 20.566057 0.331877
F 38.300468 28.304061 3.013145
F 38.300468 20.585566 3.013146
F 47.206993 28.304564 3.075085
F 47.206993 20.586069 3.075085
F 38.283879 30.873986 6.631977
F 38.283879 23.155492 6.631977
F 47.190885 30.873540 6.693848
F 47.190885 23.155045 6.693848
F 40.528556 24.444814 3.028701
F 40.528556 32.163309 3.028701
F 49.406340 24.456357 3.084089
F 49.406340 32.174851 3.084089
F 40.511964 27.014740 6.647532
F 40.511964 34.733235 6.647532
F 40.511964 19.296243 6.647533
F 49.393294 27.004859 6.703026
F 49.393294 34.723354 6.703026
F 49.393294 19.286363 6.703026
F 40.529430 27.015318 3.921042
F 42.682890 20.582653 14.849333
F 40.529430 19.296822 3.921042
F 49.409381 27.004992 3.988216
F 49.409381 34.723487 3.988216
F 49.409381 19.286496 3.988216
F 40.334360 24.425281 0.285284
F 40.334360 32.143775 0.285284
F 49.229774 24.427646 0.349969
F 49.229774 32.146141 0.349969
F 42.757502 30.874572 3.936592
F 42.757502 23.156078 3.936592
F 51.542862 30.843446 4.015588
F 51.542862 23.124952 4.015588
F 42.562445 28.284527 0.300839
F 42.562445 20.566032 0.300839
F 51.445855 28.280895 0.333428
F 51.445855 20.562400 0.333428
F 42.756625 28.304055 3.044261
F 42.756625 20.585560 3.044261
F 51.544295 28.331418 3.055488
F 51.544295 20.612923 3.055488
F 42.740038 30.873992 6.663092
F 42.740038 23.155498 6.663092
F 51.528795 30.842215 6.708550
F 51.528795 23.123720 6.708550
F 36.030407 24.441906 10.254613
F 36.030407 32.160401 10.254613
F 44.942308 24.442028 10.316747
F 44.942308 32.160522 10.316747
F 36.004992 27.014739 13.893060
F 36.004992 34.733234 13.893060
F 36.004993 19.296242 13.893060
F 44.916940 27.014631 13.955203
F 44.916940 34.733126 13.955204
F 44.916940 19.296135 13.955204
F 36.024055 27.014739 11.164225
F 36.024055 34.733234 11.164225
F 36.024055 19.296242 11.164224
F 44.935956 27.014617 11.226529
F 44.935956 34.733113 11.226529
F 44.935956 19.296121 11.226529
F 36.049447 24.441906 7.525784
F 36.049447 32.160401 7.525784
F 44.961300 24.442042 7.588098
F 44.961300 32.160537 7.588098
F 38.252142 30.873986 11.179780
F 38.252143 23.155491 11.179780
F 47.159546 30.873535 11.242284
F 47.159546 23.155040 11.242284
F 38.277531 28.301153 7.541339
F 38.277531 20.582658 7.541339
F 47.184498 28.301629 7.603853
F 47.184498 20.583134 7.603853
F 38.258491 28.301153 10.270169
F 38.258491 20.582658 10.270169
F 47.165939 28.301573 10.332069
F 47.165939 20.583078 10.332070
F 38.233080 30.873986 13.908615
F 38.233080 23.155491 13.908615
F 47.140954 30.873593 13.970538
F 47.140954 23.155099 13.970538
F 40.486579 24.441906 10.285723
F 40.486579 32.160400 10.285724
F 49.370173 24.450875 10.342146
F 49.370173 32.169369 10.342146
F 40.461165 27.014739 13.924170
F 40.461165 34.733234 13.924170
F 40.461165 19.296243 13.924170
F 49.347108 27.006706 13.981202
F 49.347108 34.725201 13.981202
F 49.347108 19.288210 13.981202
F 40.480227 27.014739 11.195335
F 40.480227 34.733234 11.195335
F 40.480227 19.296242 11.195335
F 49.363406 27.005404 11.263664
F 49.363406 34.723899 11.263663
F 49.363406 19.286907 11.263664
F 40.505619 24.441906 7.556894
F 40.505619 32.160401 7.556894
F 49.386300 24.452287 7.625903
F 49.386300 32.170782 7.625903
F 42.708302 30.873992 11.210886
F 42.708302 23.155497 11.210886
F 51.503178 30.842859 11.295488
F 51.503178 23.124364 11.295488
F 42.733690 28.301147 7.572445
F 42.733690 20.582652 7.572445
F 51.522145 28.332170 7.657114
F 51.522144 20.613675 7.657114
F 42.714651 28.301147 10.301283
F 42.714651 20.582652 10.301283
F 51.509452 28.332936 10.346789
F 51.509452 20.614441 10.346789
F 42.689242 30.873991 13.939729
F 42.689242 23.155496 13.939729
F 51.490693 30.842609 13.985021
F 51.490693 23.124115 13.985021
F 35.998644 24.441906 14.802671
F 35.998644 32.160401 14.802671
F 44.910591 24.442013 14.864966
F 44.910591 32.160508 14.864966
F 38.226728 28.301153 14.818226
F 38.226728 20.582658 14.818226
F 47.134559 28.301576 14.880715
F 47.134559 20.583081 14.880715
F 40.454816 24.441906 14.833782
F 40.454816 32.160400 14.833782
F 49.340413 24.450275 14.901474
F 49.340413 32.168769 14.901474
F 42.682890 28.301148 14.849334
F 35.928801 24.441906 24.808401
F 35.928801 32.160401 24.808401
F 44.840868 24.441978 24.870570
F 44.840868 32.160472 24.870571
F 35.903386 27.014739 28.446848
F 35.903386 34.733234 28.446848
F 35.903386 19.296242 28.446848
F 44.815491 27.014677 28.509025
F 44.815491 34.733172 28.509025
F 44.815491 19.296181 28.509025
F 35.922448 27.014739 25.718013
F 35.922449 34.733234 25.718013
F 35.922448 19.296242 25.718013
F 44.834518 27.014667 25.780283
F 44.834518 34.733162 25.780283
F 44.834517 19.296171 25.780283
F 35.947841 24.441906 22.079566
F 35.947841 32.160401 22.079566
F 44.859872 24.441989 22.141843
F 44.859872 32.160483 22.141843
F 38.150536 30.873986 25.733568
F 38.150536 23.155491 25.733568
F 47.059564 30.873656 25.796001
F 47.059564 23.155161 25.796001
F 38.175925 28.301153 22.095121
F 38.175925 20.582658 22.095121
F 47.084568 28.301515 22.157573
F 47.084568 20.583020 22.157573
F 38.156885 28.301153 24.823956
F 38.156885 20.582658 24.823956
F 47.065959 28.301454 24.885952
F 47.065959 20.582958 24.885952
F 38.131474 30.873986 28.462403
F 38.131474 23.155491 28.462403
F 47.040922 30.873717 28.524423
F 47.040922 23.155223 28.524424
F 40.384973 24.441906 24.839512
F 40.384973 32.160400 24.839512
F 49.277577 24.447498 24.898133
F 49.277577 32.165992 24.898133
F 40.359559 27.014739 28.477959
F 40.359559 34.733234 28.477958
F 40.359559 19.296243 28.477958
F 49.254270 27.009858 28.537042
F 49.254270 34.728352 28.537043
F 49.254270 19.291361 28.537042
F 40.378621 27.014739 25.749123
F 40.378621 34.733234 25.749123
F 40.378621 19.296242 25.749123
F 49.271050 27.008879 25.815173
F 49.271050 34.727373 25.815173
F 49.271050 19.290382 25.815173
F 40.404013 24.441906 22.110676
F 40.404013 32.160400 22.110676
F 49.294230 24.448545 22.177234
F 49.294230 32.167039 22.177234
F 42.606701 30.873989 25.764676
F 42.606701 23.155495 25.764676
F 51.429699 30.846358 25.846618
F 51.429699 23.127863 25.846617
F 42.632089 28.301149 22.126229
F 42.632089 20.582654 22.126228
F 51.447707 28.330169 22.209151
F 51.447707 20.611674 22.209151
F 42.613050 28.301149 24.855069
F 42.613050 20.582654 24.855069
F 51.435901 28.329164 24.901401
F 51.435901 20.610669 24.901401
F 42.587640 30.873989 28.493516
F 42.587640 23.155494 28.493516
F 51.418071 30.847696 28.540672
F 51.418071 23.129201 28.540672
F 35.877998 24.441906 32.085294
F 35.877998 32.160401 32.085294
F 44.790134 24.441958 32.147478
F 44.790134 32.160453 32.147478
F 35.897038 24.441906 29.356459
F 35.897038 32.160401 29.356459
F 44.809143 24.441968 29.418723
F 44.809143 32.160462 29.418723
F 38.125122 28.301153 29.372015
F 38.125122 20.582658 29.372015
F 47.034525 28.301451 29.434429
F 47.034525 20.582956 29.434428
F 38.106082 28.301153 32.100850
F 38.106082 20.582658 32.100850
F 47.015888 28.301390 32.162895
F 47.015888 20.582895 32.162895
F 40.334170 24.441906 32.116405
F 40.334170 32.160400 32.116405
F 49.230929 24.446121 32.175923
F 49.230929 32.164615 32.175923
F 40.353210 24.441906 29.387570
F 40.353210 32.160400 29.387570
F 49.247790 24.447039 29.453146
F 49.247790 32.165533 29.453146
F 42.581288 28.301150 29.403123
F 42.581288 20.582655 29.403123
F 51.411881 28.327108 29.483901
F 51.411881 20.608613 29.483900
F 42.562248 28.301150 32.131962
F 42.562248 20.582655 32.131962
F 51.400455 28.325474 32.180145
F 51.400455 20.606978 32.180145
F 35.979604 24.441906 17.531507
F 35.979604 32.160401 17.531507
F 44.891593 24.442000 17.593659
F 44.891593 32.160495 17.593659
F 35.954190 27.014739 21.169953
F 35.954190 34.733234 21.169954
F 35.954190 19.296242 21.169954
F 44.866220 27.014656 21.232115
F 44.866220 34.733151 21.232115
F 44.866220 19.296159 21.232116
F 35.973252 27.014739 18.441118
F 35.973252 34.733234 18.441118
F 35.973251 19.296242 18.441119
F 44.885242 27.014644 18.503404
F 44.885242 34.733139 18.503404
F 44.885242 19.296148 18.503405
F 38.201339 30.873986 18.456674
F 38.201339 23.155491 18.456674
F 47.109581 30.873593 18.519144
F 47.109581 23.155098 18.519144
F 38.207688 28.301153 17.547062
F 38.207688 20.582658 17.547062
F 47.115975 28.301516 17.609008
F 47.115975 20.583021 17.609009
F 38.182277 30.873986 21.185509
F 38.182277 23.155491 21.185509
F 47.090965 30.873654 21.247480
F 47.090965 23.155159 21.247480
F 40.435776 24.441906 17.562617
F 40.435776 32.160400 17.562617
F 49.323998 24.449068 17.620216
F 49.323998 32.167563 17.620216
F 40.410362 27.014739 21.201064
F 40.410362 34.733234 21.201065
F 40.410362 19.296243 21.201064
F 49.300805 27.008388 21.259191
F 49.300805 34.726883 21.259192
F 49.300805 19.289892 21.259192
F 40.429424 27.014739 18.472229
F 40.429424 34.733234 18.472229
F 40.429424 19.296242 18.472228
F 49.317364 27.007266 18.539333
F 49.317364 34.725761 18.539333
F 49.317364 19.288769 18.539333
F 42.657502 30.873990 18.487781
F 42.657502 23.155496 18.487781
F 51.465965 30.843900 18.571486
F 51.465965 23.125405 18.571485
F 42.663850 28.301149 17.578176
F 42.663850 20.582653 17.578175
F 51.472199 28.331741 17.623551
F 51.472199 20.613245 17.623551
F 42.638441 30.873990 21.216623
F 42.638441 23.155495 21.216623
F 51.453928 30.844531 21.262352
F 51.453928 23.126037 21.262352
F 35.776392 24.441906 46.639083
F 35.776392 32.160401 46.639083
F 44.688640 24.441929 46.701288
F 44.688640 32.160423 46.701288
F 35.770039 27.014739 47.548694
F 35.770039 34.733234 47.548694
F 35.770039 19.296242 47.548694
F 44.682289 27.014716 47.610931
F 44.682289 34.733211 47.610931
F 44.682289 19.296219 47.610931
F 35.795432 24.441906 43.910247
F 35.795432 32.160401 43.910247
F 44.707657 24.441935 43.972489
F 44.707657 32.160430 43.972489
F 37.998127 30.873986 47.564250
F 37.998127 23.155491 47.564249
F 46.909185 30.873842 47.626568
F 46.909185 23.155347 47.626568
F 38.023516 28.301153 43.925803
F 38.023515 20.582658 43.925802
F 46.934272 28.301326 43.988139
F 46.934272 20.582831 43.988139
F 38.004476 28.301153 46.654638
F 38.004476 20.582658 46.654638
F 46.915578 28.301269 46.716775
F 46.915578 20.582774 46.716776
F 40.232563 24.441906 46.670193
F 40.232563 32.160400 46.670193
F 49.136946 24.443849 46.731192
F 49.136947 32.162343 46.731192
F 40.226212 27.014739 47.579805
F 40.226212 34.733234 47.579805
F 40.226212 19.296242 47.579805
F 49.130631 27.012607 47.643441
F 49.130631 34.731102 47.643441
F 49.130631 19.294110 47.643441
F 40.251604 24.441906 43.941358
F 40.251604 32.160401 43.941357
F 49.154182 24.444560 44.005330
F 49.154182 32.163055 44.005331
F 42.454297 30.873987 47.595359
F 42.454297 23.155493 47.595359
F 51.325405 30.859667 47.668143
F 51.325405 23.141172 47.668143
F 42.479685 28.301151 43.956911
F 42.479685 20.582656 43.956911
F 51.342423 28.318148 44.031532
F 51.342423 20.599653 44.031531
F 42.460646 28.301152 46.685749
F 42.460646 20.582656 46.685749
F 51.331536 28.315637 46.739644
F 51.331536 20.597142 46.739644
F 35.852583 27.014739 35.723741
F 35.852583 34.733234 35.723741
F 35.852583 19.296242 35.723741
F 44.764752 27.014695 35.785931
F 44.764752 34.733190 35.785931
F 44.764752 19.296198 35.785931
F 35.871646 27.014739 32.994906
F 35.871646 34.733234 32.994906
F 35.871645 19.296242 32.994906
F 44.783783 27.014686 33.057163
F 44.783783 34.733181 33.057163
F 44.783783 19.296190 33.057163
F 38.099733 30.873986 33.010461
F 38.099733 23.155491 33.010461
F 47.009494 30.873720 33.072856
F 47.009494 23.155225 33.072856
F 38.080671 30.873986 35.739296
F 38.080671 23.155491 35.739296
F 46.990824 30.873781 35.801366
F 46.990824 23.155286 35.801366
F 40.308756 27.014739 35.754852
F 40.308756 34.733234 35.754852
F 40.308756 19.296243 35.754852
F 49.207510 27.011149 35.814776
F 49.207510 34.729644 35.814777
F 49.207510 19.292652 35.814777
F 40.327818 27.014739 33.026017
F 40.327818 34.733234 33.026016
F 40.327818 19.296242 33.026017
F 49.224488 27.010288 33.091150
F 49.224488 34.728783 33.091150
F 49.224488 19.291792 33.091150
F 42.555900 30.873989 33.041570
F 42.555900 23.155494 33.041570
F 51.394281 30.849958 33.121018
F 51.394281 23.131463 33.121017
F 42.536839 30.873988 35.770408
F 42.536839 23.155494 35.770409
F 51.383002 30.851856 35.819797
F 51.383002 23.133361 35.819797
F 35.827195 24.441906 39.362188
F 35.827195 32.160401 39.362188
F 44.739391 24.441942 39.424384
F 44.739391 32.160437 39.424384
F 35.801780 27.014739 43.000635
F 35.801780 34.733234 43.000635
F 35.801780 19.296242 43.000635
F 44.714005 27.014710 43.062836
F 44.714004 34.733204 43.062836
F 44.714005 19.296213 43.062836
F 35.820842 27.014739 40.271800
F 35.820842 34.733234 40.271800
F 35.820842 19.296242 40.271800
F 44.733041 27.014702 40.334046
F 44.733041 34.733198 40.334046
F 44.733041 19.296206 40.334046
F 35.846235 24.441906 36.633353
F 35.846235 32.160401 36.633353
F 44.758404 24.441950 36.695604
F 44.758404 32.160444 36.695604
F 38.048930 30.873986 40.287355
F 38.048930 23.155491 40.287355
F 46.959368 30.873782 40.349711
F 46.959368 23.155288 40.349710
F 38.074319 28.301153 36.648908
F 38.074319 20.582658 36.648908
F 46.984427 28.301387 36.711283
F 46.984427 20.582892 36.711282
F 38.055279 28.301153 39.377743
F 38.055279 20.582658 39.377744
F 46.965762 28.301328 39.439836
F 46.965762 20.582833 39.439836
F 38.029868 30.873986 43.016191
F 38.029868 23.155491 43.016191
F 46.940669 30.873841 43.078306
F 46.940669 23.155347 43.078306
F 40.283367 24.441906 39.393298
F 40.283367 32.160400 39.393298
F 49.184056 24.444910 39.453605
F 49.184056 32.163404 39.453606
F 40.257952 27.014739 43.031746
F 40.257953 34.733234 43.031746
F 40.257952 19.296243 43.031746
F 49.160521 27.012283 43.092410
F 49.160521 34.730778 43.092410
F 49.160521 19.293787 43.092410
F 40.277015 27.014739 40.302910
F 40.277015 34.733234 40.302910
F 40.277015 19.296242 40.302910
F 49.177685 27.011525 40.367244
F 49.177685 34.730020 40.367244
F 49.177684 19.293028 40.367244
F 40.302407 24.441906 36.664463
F 40.302407 32.160400 36.664463
F 49.201108 24.445718 36.729183
F 49.201108 32.164212 36.729183
F 42.505098 30.873988 40.318464
F 42.505098 23.155493 40.318464
F 51.359574 30.854464 40.394818
F 51.359573 23.135969 40.394817
F 42.530487 28.301151 36.680017
F 42.530487 20.582656 36.680017
F 51.376837 28.323028 36.757984
F 51.376837 20.604533 36.757985
F 42.511447 28.301151 39.408855
F 42.511447 20.582656 39.408855
F 51.365724 28.320897 39.459610
F 51.365724 20.602402 39.459611
F 42.486038 30.873987 43.047302
F 42.486038 23.155493 43.047302
F 51.348566 30.856799 43.099566
F 51.348566 23.138305 43.099566
F 35.750977 27.014739 50.277529
F 35.750977 34.733234 50.277529
F 35.750977 19.296242 50.277530
F 44.663250 27.014722 50.339738
F 44.663250 34.733217 50.339739
F 44.663250 19.296225 50.339739
F 37.979064 30.873986 50.293085
F 37.979064 23.155491 50.293085
F 46.890456 30.873898 50.355244
F 46.890456 23.155404 50.355244
F 40.207149 27.014739 50.308640
F 40.207150 34.733234 50.308640
F 40.207150 19.296243 50.308640
F 49.113286 27.013273 50.369950
F 49.113286 34.731768 50.369950
F 49.113286 19.294777 50.369950
F 42.435236 30.873987 50.324196
F 42.435236 23.155492 50.324196
F 51.314572 30.862327 50.379826
F 51.314572 23.143832 50.379826
F 35.725589 24.441906 53.915976
F 35.725589 32.160401 53.915976
F 44.637881 24.441918 53.978189
F 44.637881 32.160413 53.978189
F 35.700174 27.014739 57.554417
F 35.700174 34.733234 57.554417
F 35.700174 19.296242 57.554417
F 44.612488 27.014732 57.616633
F 44.612487 34.733227 57.616633
F 44.612488 19.296235 57.616633
F 35.719236 27.014739 54.825588
F 35.719236 34.733234 54.825588
F 35.719236 19.296242 54.825587
F 44.631531 27.014727 54.887817
F 44.631531 34.733222 54.887817
F 44.631531 19.296230 54.887817
F 35.744628 24.441906 51.187141
F 35.744629 32.160401 51.187141
F 44.656902 24.441923 51.249374
F 44.656902 32.160418 51.249374
F 37.947324 30.873986 54.841143
F 37.947324 23.155491 54.841143
F 46.858943 30.873898 54.903426
F 46.858943 23.155404 54.903426
F 37.972712 28.301153 51.202697
F 37.972712 20.582658 51.202696
F 46.884060 28.301268 51.264997
F 46.884060 20.582773 51.264997
F 37.953672 28.301153 53.931532
F 37.953672 20.582658 53.931531
F 46.865336 28.301213 53.993712
F 46.865336 20.582718 53.993712
F 37.928262 30.873986 57.569972
F 37.928261 23.155491 57.569972
F 46.840185 30.873952 57.632171
F 46.840185 23.155458 57.632171
F 40.181760 24.441906 53.947086
F 40.181760 32.160400 53.947086
F 49.089581 24.442928 54.008686
F 49.089582 32.161422 54.008686
F 40.156346 27.014739 57.585527
F 40.156346 34.733234 57.585528
F 40.156346 19.296243 57.585528
F 49.065787 27.014128 57.647392
F 49.065787 34.732623 57.647392
F 49.065787 19.295631 57.647392
F 40.175408 27.014739 54.856698
F 40.175408 34.733234 54.856698
F 40.175408 19.296242 54.856698
F 49.083313 27.013545 54.919733
F 49.083313 34.732040 54.919732
F 49.083313 19.295049 54.919732
F 40.200800 24.441906 51.218251
F 40.200800 32.160400 51.218251
F 49.106998 24.443552 51.281576
F 49.106998 32.162046 51.281576
F 42.403495 30.873987 54.872252
F 42.403495 23.155492 54.872252
F 51.291560 30.865367 54.941121
F 51.291560 23.146872 54.941120
F 42.428884 28.301152 51.233806
F 42.428884 20.582657 51.233806
F 51.308446 28.312671 51.304667
F 51.308446 20.594176 51.304667
F 42.409844 28.301152 53.962642
F 42.409844 20.582657 53.962643
F 51.297675 28.309891 54.020094
F 51.297675 20.591396 54.020094
F 42.384434 30.873986 57.601083
F 42.384434 23.155492 57.601083
F 51.280778 30.868239 57.660413
F 51.280778 23.149745 57.660413
F 35.676386 24.441327 61.190269
F 35.676386 32.159821 61.190269
F 44.588714 24.441329 61.252483
F 44.588714 32.159823 61.252483
F 44.783776 27.031361 64.888236
F 35.871433 19.312867 64.826028
F 44.783776 19.312865 64.888237
F 35.677260 27.011830 62.082610
F 35.677260 34.730326 62.082610
F 35.677259 19.293334 62.082610
F 44.589592 27.011827 62.144834
F 44.589592 34.730322 62.144834
F 44.589592 19.293331 62.144834
F 35.693830 24.441906 58.463779
F 35.693830 32.160400 58.463779
F 44.606144 24.441913 58.526005
F 44.606144 32.160407 58.526005
F 37.905347 30.871077 62.098165
F 37.905347 23.152583 62.098165
F 46.817477 30.871060 62.160392
F 46.817477 23.152566 62.160392
F 37.921914 28.301152 58.479334
F 37.921913 20.582657 58.479334
F 46.833794 28.301213 58.541600
F 46.833794 20.582718 58.541600
F 37.904470 28.300573 61.205824
F 37.904470 20.582078 61.205824
F 46.816628 28.300584 61.268038
F 46.816628 20.582089 61.268038
F 38.099521 30.890611 64.841583
F 38.099521 23.172116 64.841583
F 47.009518 30.890462 64.903601
F 47.009519 23.171968 64.903601
F 40.132558 24.441326 61.221379
F 40.132558 32.159821 61.221379
F 49.042926 24.441812 61.282319
F 49.042926 32.160306 61.282319
F 40.327606 27.031364 64.857138
F 35.871433 27.031364 64.826027
F 40.327606 19.312868 64.857138
F 49.236853 27.029560 64.917284
F 51.362259 23.123927 64.892593
F 49.236853 19.311064 64.917284
F 40.133432 27.011831 62.113721
F 40.133432 34.730326 62.113720
F 40.133432 19.293334 62.113720
F 49.044455 27.011349 62.176009
F 49.044455 34.729844 62.176008
F 49.044455 19.292852 62.176009
F 40.150002 24.441905 58.494889
F 40.150002 32.160400 58.494889
F 49.059499 24.442706 58.557556
F 49.059499 32.161201 58.557556
F 42.361520 30.871078 62.129276
F 42.361520 23.152583 62.129276
F 51.263070 30.867147 62.178969
F 51.263070 23.148652 62.178968
F 42.378086 28.301152 58.510444
F 42.378086 20.582657 58.510444
F 51.274632 28.306771 58.577043
F 51.274632 20.588276 58.577043
F 42.360643 28.300573 61.236935
F 42.360643 20.582078 61.236935
F 51.264817 28.303019 61.295801
F 51.264817 20.584524 61.295801
F 42.555687 30.890612 64.872695
F 42.555687 23.172118 64.872694
F 51.362259 30.842422 64.892593
F 36.072384 47.600306 2.997590
F 36.072384 39.881808 2.997590
F 44.984181 47.600455 3.059709
F 44.984181 39.881957 3.059709
F 36.055792 50.170231 6.616422
F 36.055792 42.451734 6.616422
F 44.967645 50.170094 6.678544
F 44.967645 42.451597 6.678544
F 36.073258 50.170810 3.889932
F 36.073258 42.452313 3.889932
F 44.985061 50.170657 3.952243
F 44.985061 42.452160 3.952243
F 35.878188 47.580772 0.254174
F 35.878188 39.862275 0.254174
F 44.790349 47.580794 0.316413
F 44.790349 39.862297 0.316413
F 38.301345 38.593063 3.905487
F 38.301345 46.311562 3.905487
F 47.207774 38.592509 3.967967
F 47.207774 46.311008 3.967967
F 38.106271 51.440019 0.269729
F 38.106271 36.003024 0.269729
F 38.106272 43.721524 0.269729
F 47.018524 51.440043 0.331877
F 47.018524 36.003049 0.331877
F 47.018524 43.721548 0.331877
F 38.300468 51.459553 3.013145
F 38.300468 36.022558 3.013146
F 38.300468 43.741058 3.013146
F 47.206993 51.460055 3.075085
F 47.206993 36.023060 3.075085
F 47.206993 43.741560 3.075085
F 38.283879 38.592484 6.631978
F 38.283879 46.310983 6.631977
F 47.190885 38.592037 6.693848
F 47.190885 46.310536 6.693848
F 40.528556 47.600306 3.028701
F 40.528556 39.881808 3.028701
F 49.406340 47.611848 3.084089
F 49.406340 39.893350 3.084090
F 40.511964 50.170231 6.647532
F 40.511964 42.451734 6.647533
F 49.393294 50.160350 6.703026
F 49.393294 42.441854 6.703026
F 40.529430 50.170810 3.921042
F 40.529430 42.452313 3.921042
F 49.409381 50.160483 3.988216
F 49.409381 42.441987 3.988216
F 40.334360 47.580772 0.285284
F 40.334360 39.862275 0.285284
F 49.229774 47.583137 0.349969
F 49.229774 39.864640 0.349969
F 42.757502 38.593070 3.936592
F 42.757502 46.311569 3.936592
F 51.542862 38.561944 4.015588
F 51.542862 46.280443 4.015588
F 42.562445 51.440019 0.300839
F 42.562446 36.003024 0.300839
F 42.562445 43.721524 0.300839
F 51.445855 51.436386 0.333428
F 51.445855 35.999391 0.333428
F 51.445855 43.717891 0.333428
F 42.756625 51.459546 3.044260
F 42.756625 36.022551 3.044260
F 42.756625 43.741051 3.044261
F 51.544295 51.486909 3.055488
F 51.544295 36.049915 3.055488
F 51.544295 43.768414 3.055488
F 42.740038 38.592491 6.663092
F 42.740038 46.310989 6.663092
F 51.528795 38.560712 6.708550
F 51.528795 46.279211 6.708550
F 36.030407 47.597398 10.254613
F 36.030407 39.878900 10.254613
F 44.942308 47.597519 10.316747
F 44.942308 39.879021 10.316747
F 36.004993 50.170230 13.893060
F 36.004993 42.451734 13.893060
F 44.916940 50.170123 13.955203
F 44.916940 42.451626 13.955204
F 36.024055 50.170230 11.164225
F 36.024055 42.451734 11.164224
F 44.935956 50.170109 11.226529
F 44.935956 42.451612 11.226529
F 36.049447 47.597398 7.525784
F 36.049447 39.878900 7.525784
F 44.961300 47.597534 7.588098
F 44.961300 39.879036 7.588098
F 38.252143 38.592484 11.179780
F 38.252143 46.310983 11.179780
F 47.159546 38.592032 11.242284
F 47.159546 46.310532 11.242284
F 38.277531 51.456644 7.541339
F 38.277531 36.019649 7.541339
F 38.277531 43.738149 7.541339
F 47.184498 51.457121 7.603853
F 47.184498 36.020126 7.603853
F 47.184498 43.738625 7.603853
F 38.258491 51.456644 10.270169
F 38.258491 36.019650 10.270169
F 38.258491 43.738149 10.270169
F 47.165939 51.457064 10.332069
F 47.165939 36.020069 10.332069
F 47.165939 43.738569 10.332070
F 38.233080 38.592483 13.908615
F 38.233080 46.310983 13.908615
F 47.140954 38.592091 13.970538
F 47.140954 46.310590 13.970538
F 40.486579 47.597398 10.285724
F 40.486579 39.878900 10.285724
F 49.370173 47.606366 10.342146
F 49.370173 39.887868 10.342146
F 40.461165 50.170230 13.924170
F 40.461165 42.451734 13.924170
F 49.347108 50.162197 13.981202
F 49.347108 42.443701 13.981202
F 40.480227 50.170230 11.195335
F 40.480227 42.451734 11.195335
F 49.363406 50.160895 11.263664
F 49.363406 42.442398 11.263664
F 40.505619 47.597397 7.556894
F 40.505619 39.878900 7.556894
F 49.386300 47.607778 7.625903
F 49.386300 39.889281 7.625903
F 42.708302 38.592489 11.210886
F 42.708302 46.310988 11.210886
F 51.503178 38.561357 11.295488
F 51.503178 46.279856 11.295488
F 42.733690 51.456638 7.572445
F 42.733690 36.019643 7.572444
F 42.733690 43.738143 7.572445
F 51.522145 51.487661 7.657114
F 51.522145 36.050666 7.657114
F 51.522144 43.769166 7.657114
F 42.714651 51.456639 10.301282
F 42.714651 36.019644 10.301282
F 42.714651 43.738144 10.301283
F 51.509452 51.488428 10.346789
F 51.509452 36.051433 10.346789
F 51.509452 43.769933 10.346789
F 42.689242 38.592489 13.939729
F 42.689242 46.310988 13.939729
F 51.490693 38.561107 13.985021
F 51.490693 46.279606 13.985021
F 35.998644 47.597397 14.802672
F 35.998644 39.878900 14.802671
F 44.910591 47.597505 14.864966
F 44.910591 39.879007 14.864966
F 38.226728 51.456645 14.818226
F 38.226728 36.019650 14.818226
F 38.226728 43.738149 14.818226
F 47.134559 51.457068 14.880715
F 47.134559 36.020073 14.880715
F 47.134559 43.738572 14.880715
F 40.454816 47.597397 14.833782
F 40.454816 39.878900 14.833781
F 49.340413 47.605766 14.901474
F 49.340413 39.887268 14.901473
F 42.682890 51.456639 14.849333
F 42.682890 36.019645 14.849333
F 42.682890 43.738144 14.849333
F 51.484437 51.487447 14.933603
F 51.484437 36.050452 14.933603
F 51.484437 43.768952 14.933603
F 36.073258 34.733813 3.889932
F 44.985061 34.733661 3.952243
F 40.529430 34.733813 3.921042
F 35.928801 47.597398 24.808401
F 35.928801 39.878900 24.808401
F 44.840868 47.597469 24.870570
F 44.840868 39.878971 24.870571
F 35.903386 50.170230 28.446848
F 35.903386 42.451734 28.446848
F 44.815491 50.170169 28.509025
F 44.815491 42.451672 28.509025
F 35.922449 50.170230 25.718013
F 35.922449 42.451734 25.718013
F 44.834518 50.170159 25.780283
F 44.834517 42.451662 25.780283
F 35.947841 47.597398 22.079566
F 35.947841 39.878900 22.079566
F 44.859872 47.597480 22.141843
F 44.859872 39.878982 22.141844
F 38.150536 38.592484 25.733568
F 38.150536 46.310983 25.733568
F 47.059564 38.592153 25.796001
F 47.059564 46.310652 25.796001
F 38.175925 51.456644 22.095121
F 38.175925 36.019649 22.095121
F 38.175925 43.738149 22.095121
F 47.084568 51.457006 22.157573
F 47.084568 36.020012 22.157573
F 47.084568 43.738511 22.157573
F 38.156885 51.456645 24.823956
F 38.156885 36.019650 24.823956
F 38.156885 43.738149 24.823956
F 47.065959 51.456945 24.885952
F 47.065959 36.019950 24.885952
F 47.065959 43.738450 24.885952
F 38.131474 38.592483 28.462403
F 38.131474 46.310983 28.462403
F 47.040922 38.592215 28.524424
F 47.040922 46.310714 28.524424
F 40.384973 47.597397 24.839512
F 40.384973 39.878900 24.839512
F 49.277577 47.602989 24.898133
F 49.277577 39.884491 24.898133
F 40.359559 50.170230 28.477959
F 40.359559 42.451734 28.477959
F 49.254270 50.165349 28.537042
F 49.254270 42.446852 28.537042
F 40.378621 50.170231 25.749124
F 40.378621 42.451734 25.749123
F 49.271050 50.164370 25.815173
F 49.271050 42.445873 25.815173
F 40.404013 47.597397 22.110676
F 40.404013 39.878900 22.110676
F 49.294230 47.604036 22.177234
F 49.294230 39.885538 22.177234
F 42.606700 38.592487 25.764676
F 42.606701 46.310986 25.764676
F 51.429699 38.564856 25.846617
F 51.429699 46.283355 25.846617
F 42.632089 51.456640 22.126229
F 42.632089 36.019646 22.126228
F 42.632089 43.738145 22.126228
F 51.447707 51.485660 22.209151
F 51.447707 36.048665 22.209151
F 51.447707 43.767165 22.209151
F 42.613050 51.456641 24.855069
F 42.613050 36.019646 24.855069
F 42.613050 43.738146 24.855069
F 51.435901 51.484655 24.901401
F 51.435901 36.047661 24.901401
F 51.435901 43.766160 24.901401
F 42.587640 38.592487 28.493516
F 42.587640 46.310986 28.493516
F 51.418072 38.566193 28.540672
F 51.418071 46.284692 28.540672
F 35.877998 47.597398 32.085294
F 35.877998 39.878900 32.085295
F 44.790134 47.597450 32.147478
F 44.790134 39.878952 32.147478
F 35.897038 47.597398 29.356459
F 35.897038 39.878900 29.356460
F 44.809143 47.597459 29.418723
F 44.809143 39.878961 29.418723
F 38.125122 51.456644 29.372015
F 38.125122 36.019649 29.372014
F 38.125122 43.738149 29.372015
F 47.034525 51.456942 29.434429
F 47.034525 36.019947 29.434428
F 47.034525 43.738447 29.434428
F 38.106082 51.456645 32.100850
F 38.106082 36.019650 32.100850
F 38.106082 43.738149 32.100850
F 47.015888 51.456881 32.162895
F 47.015888 36.019886 32.162895
F 47.015888 43.738386 32.162895
F 40.334170 47.597397 32.116405
F 40.334170 39.878900 32.116405
F 49.230929 47.601612 32.175923
F 49.230929 39.883114 32.175923
F 40.353210 47.597397 29.387570
F 40.353210 39.878900 29.387569
F 49.247790 47.602529 29.453146
F 49.247790 39.884032 29.453146
F 42.581288 51.456641 29.403123
F 42.581288 36.019646 29.403123
F 42.581288 43.738146 29.403122
F 51.411880 51.482600 29.483901
F 51.411881 36.045605 29.483901
F 51.411880 43.764104 29.483900
F 42.562248 51.456642 32.131962
F 42.562248 36.019647 32.131962
F 42.562249 43.738147 32.131962
F 51.400455 51.480965 32.180145
F 51.400455 36.043970 32.180145
F 51.400455 43.762470 32.180145
F 35.979604 47.597397 17.531507
F 35.979604 39.878900 17.531507
F 44.891593 47.597492 17.593659
F 44.891593 39.878994 17.593660
F 35.954190 50.170230 21.169953
F 35.954190 42.451734 21.169954
F 44.866220 50.170148 21.232115
F 44.866220 42.451651 21.232116
F 35.973252 50.170230 18.441118
F 35.973252 42.451734 18.441119
F 44.885242 50.170136 18.503404
F 44.885242 42.451639 18.503404
F 38.201340 38.592484 18.456673
F 38.201339 46.310983 18.456674
F 47.109581 38.592090 18.519144
F 47.109581 46.310589 18.519144
F 38.207688 51.456645 17.547062
F 38.207688 36.019650 17.547062
F 38.207688 43.738149 17.547062
F 47.115975 51.457007 17.609008
F 47.115975 36.020012 17.609008
F 47.115975 43.738512 17.609009
F 38.182277 38.592483 21.185509
F 38.182277 46.310983 21.185509
F 47.090965 38.592151 21.247480
F 47.090965 46.310650 21.247480
F 40.435776 47.597398 17.562617
F 40.435776 39.878900 17.562617
F 49.323998 47.604559 17.620216
F 49.323998 39.886062 17.620216
F 40.410362 50.170230 21.201064
F 40.410362 42.451734 21.201064
F 49.300805 50.163879 21.259191
F 49.300805 42.445383 21.259192
F 40.429424 50.170231 18.472229
F 40.429424 42.451734 18.472228
F 49.317364 50.162757 18.539333
F 49.317364 42.444261 18.539333
F 42.657501 38.592488 18.487781
F 42.657502 46.310987 18.487781
F 51.465965 38.562398 18.571485
F 51.465965 46.280896 18.571485
F 42.663850 51.456640 17.578175
F 42.663850 36.019645 17.578176
F 42.663850 43.738145 17.578175
F 51.472199 51.487232 17.623551
F 51.472199 36.050237 17.623551
F 51.472199 43.768737 17.623551
F 42.638441 38.592488 21.216623
F 42.638441 46.310987 21.216623
F 51.453928 38.563029 21.262352
F 51.453928 46.281528 21.262352
F 35.776392 47.597397 46.639083
F 35.776392 39.878900 46.639083
F 44.688640 47.597420 46.701288
F 44.688640 39.878922 46.701288
F 35.770039 50.170230 47.548694
F 35.770039 42.451734 47.548694
F 44.682289 50.170207 47.610931
F 44.682289 42.451711 47.610931
F 35.795432 47.597397 43.910248
F 35.795432 39.878900 43.910247
F 44.707657 47.597427 43.972489
F 44.707657 39.878929 43.972488
F 37.998127 38.592484 47.564249
F 37.998127 46.310983 47.564249
F 46.909185 38.592340 47.626568
F 46.909185 46.310839 47.626568
F 38.023516 51.456644 43.925803
F 38.023516 36.019649 43.925803
F 38.023516 43.738149 43.925802
F 46.934272 51.456817 43.988139
F 46.934272 36.019823 43.988139
F 46.934272 43.738322 43.988139
F 38.004476 51.456644 46.654638
F 38.004476 36.019650 46.654638
F 38.004476 43.738149 46.654638
F 46.915578 51.456760 46.716775
F 46.915578 36.019765 46.716776
F 46.915578 43.738265 46.716776
F 40.232563 47.597398 46.670193
F 40.232564 39.878900 46.670194
F 49.136947 47.599340 46.731192
F 49.136946 39.880842 46.731192
F 40.226212 50.170231 47.579805
F 40.226212 42.451734 47.579805
F 49.130631 50.168098 47.643441
F 49.130631 42.449601 47.643441
F 40.251604 47.597397 43.941358
F 40.251604 39.878900 43.941358
F 49.154182 47.600051 44.005330
F 49.154182 39.881554 44.005331
F 42.454297 38.592485 47.595359
F 42.454297 46.310984 47.595359
F 51.325405 38.578165 47.668143
F 51.325405 46.296664 47.668143
F 42.479685 51.456643 43.956911
F 42.479685 36.019648 43.956911
F 42.479685 43.738147 43.956911
F 51.342423 51.473640 44.031532
F 51.342423 36.036645 44.031531
F 51.342423 43.755144 44.031531
F 42.460646 51.456643 46.685749
F 42.460646 36.019648 46.685749
F 42.460646 43.738148 46.685749
F 51.331536 51.471128 46.739644
F 51.331536 36.034133 46.739644
F 51.331536 43.752633 46.739644
F 35.852583 50.170230 35.723741
F 35.852583 42.451734 35.723741
F 44.764752 50.170186 35.785931
F 44.764752 42.451690 35.785931
F 35.871646 50.170230 32.994906
F 35.871646 42.451734 32.994906
F 44.783783 50.170178 33.057163
F 44.783783 42.451681 33.057163
F 38.099733 38.592484 33.010461
F 38.099733 46.310983 33.010461
F 47.009494 38.592218 33.072855
F 47.009494 46.310717 33.072855
F 38.080671 38.592483 35.739296
F 38.080671 46.310983 35.739296
F 46.990824 38.592278 35.801366
F 46.990824 46.310777 35.801366
F 40.308756 50.170231 35.754852
F 40.308756 42.451734 35.754852
F 49.207510 50.166640 35.814776
F 49.207510 42.448143 35.814777
F 40.327818 50.170231 33.026017
F 40.327818 42.451734 33.026017
F 49.224488 50.165779 33.091150
F 49.224488 42.447283 33.091150
F 42.555900 38.592486 33.041570
F 42.555900 46.310985 33.041570
F 51.394281 38.568455 33.121017
F 51.394281 46.286954 33.121017
F 42.536839 38.592486 35.770409
F 42.536839 46.310985 35.770409
F 51.383002 38.570353 35.819797
F 51.383002 46.288852 35.819797
F 35.827195 47.597398 39.362188
F 35.827195 39.878900 39.362188
F 44.739391 47.597434 39.424384
F 44.739391 39.878936 39.424383
F 35.801780 50.170230 43.000635
F 35.801780 42.451734 43.000635
F 44.714004 50.170201 43.062836
F 44.714004 42.451704 43.062836
F 35.820842 50.170230 40.271800
F 35.820842 42.451734 40.271800
F 44.733041 50.170194 40.334046
F 44.733041 42.451697 40.334046
F 35.846235 47.597398 36.633353
F 35.846235 39.878900 36.633353
F 44.758404 47.597441 36.695604
F 44.758404 39.878944 36.695604
F 38.048930 38.592484 40.287355
F 38.048930 46.310983 40.287355
F 46.959368 38.592280 40.349710
F 46.959368 46.310779 40.349710
F 38.074319 51.456644 36.648908
F 38.074319 36.019649 36.648908
F 38.074319 43.738149 36.648908
F 46.984427 51.456879 36.711283
F 46.984427 36.019884 36.711282
F 46.984427 43.738383 36.711282
F 38.055278 51.456645 39.377744
F 38.055279 36.019650 39.377744
F 38.055279 43.738149 39.377744
F 46.965762 51.456819 39.439836
F 46.965762 36.019824 39.439836
F 46.965762 43.738324 39.439836
F 38.029868 38.592483 43.016191
F 38.029868 46.310983 43.016191
F 46.940669 38.592339 43.078306
F 46.940669 46.310838 43.078306
F 40.283367 47.597397 39.393298
F 40.283367 39.878900 39.393299
F 49.184056 47.600401 39.453605
F 49.184056 39.881903 39.453606
F 40.257952 50.170230 43.031746
F 40.257952 42.451734 43.031746
F 49.160521 50.167774 43.092410
F 49.160521 42.449278 43.092410
F 40.277015 50.170231 40.302910
F 40.277014 42.451734 40.302910
F 49.177685 50.167016 40.367244
F 49.177685 42.448519 40.367244
F 40.302407 47.597397 36.664463
F 40.302407 39.878900 36.664463
F 49.201108 47.601209 36.729183
F 49.201108 39.882711 36.729183
F 42.505098 38.592485 40.318464
F 42.505098 46.310985 40.318464
F 51.359574 38.572961 40.394817
F 51.359573 46.291460 40.394818
F 42.530487 51.456642 36.680017
F 42.530487 36.019647 36.680017
F 42.530487 43.738147 36.680017
F 51.376836 51.478520 36.757984
F 51.376837 36.041525 36.757984
F 51.376837 43.760024 36.757985
F 42.511447 51.456642 39.408855
F 42.511447 36.019647 39.408855
F 42.511447 43.738147 39.408855
F 51.365724 51.476388 39.459610
F 51.365724 36.039393 39.459610
F 51.365724 43.757893 39.459611
F 42.486038 38.592485 43.047302
F 42.486038 46.310984 43.047302
F 51.348566 38.575297 43.099566
F 51.348567 46.293796 43.099566
F 35.750977 50.170230 50.277529
F 35.750977 42.451734 50.277529
F 44.663250 50.170213 50.339738
F 44.663250 42.451717 50.339739
F 37.979064 38.592483 50.293085
F 37.979064 46.310983 50.293085
F 46.890456 38.592396 50.355244
F 46.890456 46.310895 50.355244
F 40.207149 50.170230 50.308640
F 40.207150 42.451734 50.308640
F 49.113286 50.168764 50.369950
F 49.113286 42.450268 50.369950
F 42.435236 38.592485 50.324196
F 42.435236 46.310984 50.324196
F 51.314572 38.580824 50.379827
F 51.314572 46.299323 50.379826
F 35.725589 47.597398 53.915976
F 35.725589 39.878900 53.915976
F 44.637881 47.597409 53.978189
F 44.637881 39.878912 53.978189
F 35.700174 50.170230 57.554417
F 35.700174 42.451733 57.554417
F 44.612487 50.170223 57.616633
F 44.612487 42.451726 57.616633
F 35.719236 50.170230 54.825588
F 35.719236 42.451733 54.825587
F 44.631531 50.170218 54.887818
F 44.631531 42.451721 54.887817
F 35.744629 47.597398 51.187141
F 35.744629 39.878900 51.187141
F 44.656902 47.597415 51.249374
F 44.656902 39.878917 51.249374
F 37.947324 38.592484 54.841143
F 37.947324 46.310983 54.841143
F 46.858943 38.592396 54.903426
F 46.858943 46.310895 54.903426
F 37.972712 51.456645 51.202697
F 37.972713 36.019650 51.202696
F 37.972712 43.738149 51.202696
F 46.884060 51.456760 51.264997
F 46.884060 36.019765 51.264997
F 46.884060 43.738264 51.264997
F 37.953672 51.456645 53.931532
F 37.953672 36.019650 53.931532
F 37.953672 43.738149 53.931531
F 46.865336 51.456704 53.993711
F 46.865336 36.019710 53.993712
F 46.865336 43.738210 53.993712
F 37.928261 38.592483 57.569972
F 37.928262 46.310983 57.569972
F 46.840185 38.592450 57.632171
F 46.840185 46.310949 57.632171
F 40.181760 47.597398 53.947086
F 40.181760 39.878900 53.947087
F 49.089582 47.598419 54.008686
F 49.089581 39.879921 54.008687
F 40.156346 50.170230 57.585527
F 40.156346 42.451734 57.585528
F 49.065787 50.169619 57.647392
F 49.065787 42.451122 57.647392
F 40.175408 50.170231 54.856698
F 40.175408 42.451734 54.856698
F 49.083313 50.169036 54.919733
F 49.083313 42.450540 54.919732
F 40.200800 47.597397 51.218251
F 40.200800 39.878899 51.218251
F 49.106998 47.599042 51.281576
F 49.106998 39.880545 51.281576
F 42.403495 38.592484 54.872252
F 42.403495 46.310984 54.872252
F 51.291560 38.583865 54.941120
F 51.291560 46.302364 54.941120
F 42.428884 51.456643 51.233806
F 42.428884 36.019648 51.233806
F 42.428884 43.738148 51.233806
F 51.308446 51.468163 51.304667
F 51.308447 36.031168 51.304667
F 51.308446 43.749667 51.304667
F 42.409844 51.456643 53.962642
F 42.409844 36.019648 53.962643
F 42.409844 43.738148 53.962643
F 51.297675 51.465383 54.020094
F 51.297675 36.028388 54.020094
F 51.297675 43.746887 54.020094
F 42.384434 38.592484 57.601083
F 42.384434 46.310983 57.601083
F 51.280778 38.586737 57.660413
F 51.280778 46.305236 57.660413
F 35.676386 47.596818 61.190269
F 35.676386 39.878321 61.190269
F 44.588714 47.596821 61.252483
F 44.588714 39.878323 61.252483
F 44.783775 50.186853 64.888236
F 44.783776 42.468356 64.888237
F 35.677260 50.167322 62.082610
F 35.677260 42.448825 62.082610
F 44.589592 50.167319 62.144834
F 44.589592 42.448822 62.144834
F 35.693830 47.597397 58.463779
F 35.693830 39.878899 58.463779
F 44.606144 47.597404 58.526005
F 44.606144 39.878907 58.526005
F 37.905347 38.589575 62.098165
F 37.905347 46.308074 62.098165
F 46.817477 38.589558 62.160392
F 46.817477 46.308057 62.160392
F 37.921914 51.456644 58.479334
F 37.921914 36.019649 58.479334
F 37.921914 43.738149 58.479334
F 46.833794 51.456705 58.541600
F 46.833794 36.019710 58.541600
F 46.833794 43.738209 58.541600
F 37.904470 51.456065 61.205824
F 37.904470 36.019070 61.205824
F 37.904469 43.737570 61.205824
F 46.816629 51.456075 61.268038
F 46.816629 36.019080 61.268038
F 46.816629 43.737580 61.268038
F 38.099521 38.609108 64.841583
F 38.099521 46.327608 64.841583
F 47.009518 38.608959 64.903601
F 47.009518 46.327459 64.903601
F 40.132558 47.596818 61.221379
F 40.132558 39.878320 61.221380
F 49.042926 47.597303 61.282319
F 49.042926 39.878805 61.282319
F 40.327606 50.186856 64.857138
F 40.327606 42.468359 64.857138
F 49.236853 50.185051 64.917284
F 49.236853 42.466555 64.917284
F 40.133432 50.167322 62.113721
F 40.133432 42.448826 62.113721
F 49.044455 50.166840 62.176009
F 49.044455 42.448343 62.176009
F 40.150002 47.597397 58.494889
F 40.150002 39.878899 58.494889
F 49.059499 47.598197 58.557556
F 49.059499 39.879700 58.557556
F 42.361520 38.589575 62.129276
F 42.361520 46.308075 62.129276
F 51.263070 38.585645 62.178969
F 51.263070 46.304144 62.178969
F 42.378086 51.456643 58.510444
F 42.378086 36.019648 58.510444
F 42.378086 43.738148 58.510444
F 51.274632 51.462262 58.577043
F 51.274632 36.025267 58.577043
F 51.274632 43.743767 58.577043
F 42.360643 51.456065 61.236935
F 42.360643 36.019070 61.236935
F 42.360643 43.737570 61.236935
F 51.264817 51.458511 61.295802
F 51.264817 36.021516 61.295802
F 51.264817 43.740015 61.295801
F 42.555687 38.609110 64.872694
F 42.555687 46.327609 64.872694
F 51.362259 38.560919 64.892593
F 51.362259 46.279418 64.892593
F 35.871433 50.186855 64.826027
F 35.871433 42.468359 64.826028
F 44.783776 34.749856 64.888237
F 40.327606 34.749859 64.857138
F 35.871433 34.749859 64.826027
F 49.236853 34.748055 64.917284
F 36.072384 55.318801 2.997590
F 36.072384 63.037300 2.997590
F 44.984181 55.318950 3.059709
F 44.984181 63.037449 3.059709
F 36.055792 57.888726 6.616422
F 36.055792 65.607226 6.616422
F 44.967645 57.888589 6.678544
F 44.967645 65.607089 6.678544
F 36.073258 57.889304 3.889932
F 36.073258 65.607804 3.889932
F 44.985061 57.889152 3.952243
F 44.985061 65.607652 3.952243
F 35.878188 55.299267 0.254174
F 35.878188 63.017766 0.254174
F 44.790349 55.299289 0.316413
F 44.790349 63.017788 0.316413
F 38.301345 54.030057 3.905487
F 38.301345 61.748554 3.905487
F 47.207774 54.029502 3.967967
F 47.207774 61.748000 3.967967
F 38.106271 59.158516 0.269729
F 38.106272 66.877015 0.269729
F 47.018524 59.158540 0.331877
F 47.018524 66.877040 0.331877
F 38.300468 59.178049 3.013145
F 38.300468 66.896549 3.013146
F 47.206993 59.178552 3.075085
F 47.206993 66.897052 3.075085
F 38.283879 54.029478 6.631977
F 38.283879 61.747976 6.631978
F 47.190885 54.029031 6.693848
F 47.190885 61.747528 6.693848
F 40.528556 55.318800 3.028701
F 40.528556 63.037299 3.028701
F 49.406340 55.330342 3.084089
F 49.406340 63.048842 3.084089
F 40.511964 57.888726 6.647532
F 40.511964 65.607226 6.647533
F 49.393294 57.878845 6.703026
F 49.393294 65.597345 6.703026
F 40.529430 57.889305 3.921042
F 40.529430 65.607805 3.921042
F 49.409381 57.878979 3.988216
F 49.409381 65.597479 3.988216
F 40.334360 55.299267 0.285284
F 40.334360 63.017766 0.285284
F 49.229774 55.301632 0.349969
F 49.229774 63.020131 0.349969
F 42.757502 54.030063 3.936592
F 42.757502 61.748561 3.936592
F 51.542862 53.998938 4.015588
F 51.542862 61.717435 4.015588
F 42.562445 59.158515 0.300839
F 42.562445 66.877015 0.300839
F 51.445855 59.154883 0.333428
F 51.445855 66.873383 0.333428
F 42.756625 59.178043 3.044260
F 42.756625 66.896543 3.044261
F 51.544295 59.205406 3.055488
F 51.544295 66.923906 3.055488
F 42.740038 54.029484 6.663092
F 42.740038 61.747982 6.663092
F 51.528795 53.997706 6.708550
F 51.528794 61.716203 6.708550
F 36.030407 55.315892 10.254613
F 36.030407 63.034391 10.254613
F 44.942308 55.316014 10.316747
F 44.942308 63.034513 10.316747
F 36.004993 57.888725 13.893060
F 36.004993 65.607225 13.893060
F 44.916940 57.888618 13.955204
F 44.916940 65.607117 13.955204
F 36.024055 57.888725 11.164225
F 36.024055 65.607225 11.164224
F 44.935956 57.888604 11.226529
F 44.935956 65.607104 11.226529
F 36.049447 55.315892 7.525784
F 36.049447 63.034391 7.525784
F 44.961300 55.316028 7.588098
F 44.961300 63.034528 7.588098
F 38.252143 54.029477 11.179780
F 38.252142 61.747975 11.179780
F 47.159546 54.029026 11.242284
F 47.159546 61.747524 11.242284
F 38.277531 59.175141 7.541339
F 38.277531 66.893641 7.541339
F 47.184498 59.175617 7.603853
F 47.184498 66.894117 7.603853
F 38.258491 59.175141 10.270169
F 38.258491 66.893641 10.270169
F 47.165939 59.175561 10.332069
F 47.165939 66.894061 10.332070
F 38.233080 54.029477 13.908615
F 38.233080 61.747975 13.908615
F 47.140954 54.029085 13.970538
F 47.140954 61.747582 13.970538
F 40.486579 55.315892 10.285724
F 40.486579 63.034391 10.285724
F 49.370173 55.324861 10.342146
F 49.370173 63.043360 10.342146
F 40.461165 57.888725 13.924170
F 40.461165 65.607226 13.924170
F 49.347108 57.880692 13.981202
F 49.347108 65.599193 13.981202
F 40.480227 57.888725 11.195335
F 40.480227 65.607225 11.195335
F 49.363406 57.879390 11.263663
F 49.363406 65.597890 11.263664
F 40.505619 55.315892 7.556894
F 40.505619 63.034391 7.556894
F 49.386299 55.326273 7.625903
F 49.386300 63.044772 7.625903
F 42.708302 54.029483 11.210886
F 42.708302 61.747981 11.210886
F 51.503178 53.998350 11.295488
F 51.503178 61.716848 11.295488
F 42.733690 59.175135 7.572444
F 42.733690 66.893635 7.572445
F 51.522145 59.206157 7.657114
F 51.522145 66.924658 7.657114
F 42.714651 59.175135 10.301282
F 42.714651 66.893635 10.301283
F 51.509452 59.206924 10.346789
F 51.509452 66.925424 10.346789
F 42.689242 54.029482 13.939729
F 42.689242 61.747980 13.939729
F 51.490693 53.998100 13.985021
F 51.490693 61.716598 13.985021
F 35.998644 55.315892 14.802671
F 35.998644 63.034391 14.802671
F 44.910591 55.315999 14.864966
F 44.910591 63.034498 14.864966
F 38.226728 59.175141 14.818226
F 38.226728 66.893641 14.818226
F 47.134559 59.175564 14.880715
F 47.134559 66.894064 14.880715
F 40.454816 55.315892 14.833782
F 40.454816 63.034391 14.833781
F 49.340413 55.324261 14.901474
F 49.340414 63.042760 14.901473
F 42.682890 59.175136 14.849333
F 42.682890 66.893636 14.849333
F 51.484437 59.205944 14.933603
F 51.484437 66.924444 14.933603
F 47.190885 69.466028 6.693848
F 51.542862 69.435935 4.015588
F 51.528795 69.434703 6.708550
F 38.252142 69.466474 11.179780
F 47.159546 69.466023 11.242284
F 38.233080 69.466474 13.908615
F 47.140954 69.466082 13.970538
F 51.503178 69.435347 11.295488
F 51.490693 69.435098 13.985021
F 35.928801 55.315892 24.808401
F 35.928801 63.034391 24.808401
F 44.840868 55.315964 24.870571
F 44.840868 63.034463 24.870571
F 35.903386 57.888725 28.446848
F 35.903386 65.607225 28.446848
F 44.815491 57.888663 28.509025
F 44.815491 65.607163 28.509025
F 35.922449 57.888725 25.718013
F 35.922448 65.607225 25.718013
F 44.834518 57.888654 25.780283
F 44.834517 65.607154 25.780283
F 35.947841 55.315892 22.079566
F 35.947841 63.034391 22.079566
F 44.859872 55.315974 22.141843
F 44.859872 63.034473 22.141843
F 38.150536 54.029477 25.733568
F 38.150536 61.747975 25.733568
F 47.059564 54.029147 25.796001
F 47.059564 61.747645 25.796001
F 38.175925 59.175141 22.095120
F 38.175925 66.893641 22.095121
F 47.084568 59.175503 22.157573
F 47.084568 66.894003 22.157573
F 38.156885 59.175141 24.823956
F 38.156885 66.893641 24.823957
F 47.065959 59.175442 24.885952
F 47.065959 66.893942 24.885952
F 38.131474 54.029477 28.462403
F 38.131474 61.747975 28.462403
F 47.040922 54.029208 28.524424
F 47.040922 61.747706 28.524424
F 40.384973 55.315892 24.839512
F 40.384973 63.034391 24.839512
F 49.277577 55.321484 24.898133
F 49.277577 63.039983 24.898133
F 40.359559 57.888725 28.477959
F 40.359559 65.607226 28.477958
F 49.254270 57.883844 28.537042
F 49.254270 65.602344 28.537042
F 40.378621 57.888726 25.749123
F 40.378621 65.607225 25.749123
F 49.271050 57.882865 25.815173
F 49.271050 65.601365 25.815173
F 40.404013 55.315892 22.110676
F 40.404013 63.034391 22.110676
F 49.294230 55.322530 22.177234
F 49.294231 63.041030 22.177234
F 42.606701 54.029481 25.764676
F 42.606701 61.747979 25.764676
F 51.429699 54.001849 25.846618
F 51.429699 61.720347 25.846617
F 42.632089 59.175137 22.126228
F 42.632089 66.893637 22.126228
F 51.447707 59.204157 22.209151
F 51.447707 66.922657 22.209151
F 42.613050 59.175137 24.855069
F 42.613050 66.893637 24.855069
F 51.435901 59.203152 24.901401
F 51.435901 66.921652 24.901401
F 42.587640 54.029481 28.493516
F 42.587640 61.747978 28.493516
F 51.418071 54.003187 28.540672
F 51.418071 61.721685 28.540672
F 35.877998 55.315892 32.085294
F 35.877998 63.034391 32.085295
F 44.790134 55.315944 32.147478
F 44.790134 63.034444 32.147478
F 35.897038 55.315892 29.356459
F 35.897038 63.034391 29.356460
F 44.809143 55.315953 29.418723
F 44.809143 63.034453 29.418723
F 38.125122 59.175141 29.372014
F 38.125122 66.893641 29.372015
F 47.034525 59.175438 29.434428
F 47.034525 66.893939 29.434428
F 38.106082 59.175141 32.100850
F 38.106082 66.893641 32.100850
F 47.015888 59.175378 32.162895
F 47.015888 66.893878 32.162895
F 40.334170 55.315892 32.116405
F 40.334170 63.034391 32.116405
F 49.230929 55.320107 32.175923
F 49.230929 63.038606 32.175923
F 40.353210 55.315892 29.387570
F 40.353210 63.034391 29.387569
F 49.247790 55.321024 29.453146
F 49.247790 63.039523 29.453146
F 42.581288 59.175138 29.403123
F 42.581288 66.893638 29.403123
F 51.411880 59.201096 29.483901
F 51.411881 66.919596 29.483900
F 42.562249 59.175138 32.131962
F 42.562249 66.893638 32.131962
F 51.400455 59.199461 32.180145
F 51.400455 66.917962 32.180144
F 35.979604 55.315892 17.531507
F 35.979604 63.034391 17.531507
F 44.891593 55.315986 17.593659
F 44.891593 63.034486 17.593660
F 35.954190 57.888725 21.169954
F 35.954190 65.607225 21.169954
F 44.866220 57.888642 21.232115
F 44.866220 65.607142 21.232116
F 35.973252 57.888725 18.441118
F 35.973251 65.607225 18.441119
F 44.885242 57.888631 18.503404
F 44.885242 65.607131 18.503404
F 38.201339 54.029477 18.456674
F 38.201340 61.747975 18.456673
F 47.109581 54.029084 18.519144
F 47.109581 61.747582 18.519144
F 38.207688 59.175141 17.547062
F 38.207688 66.893641 17.547062
F 47.115975 59.175504 17.609009
F 47.115975 66.894004 17.609009
F 38.182277 54.029477 21.185509
F 38.182277 61.747975 21.185509
F 47.090965 54.029145 21.247480
F 47.090965 61.747643 21.247480
F 40.435776 55.315892 17.562617
F 40.435776 63.034391 17.562617
F 49.323998 55.323054 17.620216
F 49.323998 63.041554 17.620216
F 40.410362 57.888725 21.201065
F 40.410362 65.607225 21.201064
F 49.300805 57.882374 21.259192
F 49.300805 65.600874 21.259192
F 40.429424 57.888726 18.472229
F 40.429424 65.607225 18.472228
F 49.317364 57.881252 18.539333
F 49.317364 65.599752 18.539333
F 42.657502 54.029482 18.487781
F 42.657502 61.747980 18.487781
F 51.465965 53.999391 18.571486
F 51.465965 61.717889 18.571485
F 42.663850 59.175137 17.578176
F 42.663850 66.893637 17.578175
F 51.472199 59.205729 17.623551
F 51.472199 66.924229 17.623551
F 42.638441 54.029481 21.216623
F 42.638441 61.747979 21.216623
F 51.453928 54.000023 21.262352
F 51.453928 61.718520 21.262352
F 38.150536 69.466474 25.733568
F 51.453928 69.437020 21.262352
F 47.059564 69.466144 25.796001
F 38.131474 69.466474 28.462403
F 47.040922 69.466206 28.524424
F 51.429699 69.438847 25.846617
F 51.418071 69.440184 28.540672
F 38.201339 69.466474 18.456674
F 47.109581 69.466081 18.519144
F 38.182277 69.466474 21.185509
F 47.090965 69.466142 21.247480
F 51.465965 69.436388 18.571485
F 35.776392 55.315892 46.639083
F 35.776392 63.034391 46.639083
F 44.688640 55.315915 46.701288
F 44.688640 63.034414 46.701288
F 35.770039 57.888725 47.548694
F 35.770039 65.607225 47.548694
F 44.682289 57.888702 47.610931
F 44.682289 65.607202 47.610931
F 35.795432 55.315892 43.910247
F 35.795432 63.034391 43.910247
F 44.707657 55.315921 43.972489
F 44.707657 63.034420 43.972488
F 37.998127 54.029477 47.564250
F 37.998127 61.747975 47.564249
F 46.909185 54.029333 47.626568
F 46.909185 61.747831 47.626568
F 38.023516 59.175141 43.925802
F 38.023516 66.893641 43.925802
F 46.934272 59.175314 43.988139
F 46.934272 66.893814 43.988139
F 38.004476 59.175141 46.654638
F 38.004476 66.893641 46.654638
F 46.915578 59.175257 46.716776
F 46.915578 66.893757 46.716776
F 40.232564 55.315892 46.670193
F 40.232563 63.034391 46.670194
F 49.136946 55.317835 46.731192
F 49.136946 63.036334 46.731192
F 40.226212 57.888726 47.579805
F 40.226212 65.607225 47.579805
F 49.130631 57.886593 47.643441
F 49.130631 65.605093 47.643441
F 40.251604 55.315892 43.941358
F 40.251604 63.034391 43.941358
F 49.154182 55.318546 44.005331
F 49.154182 63.037045 44.005330
F 42.454297 54.029478 47.595359
F 42.454297 61.747976 47.595359
F 51.325405 54.015158 47.668143
F 51.325405 61.733656 47.668143
F 42.479685 59.175139 43.956911
F 42.479685 66.893639 43.956911
F 51.342423 59.192136 44.031532
F 51.342423 66.910636 44.031531
F 42.460646 59.175140 46.685749
F 42.460646 66.893640 46.685750
F 51.331536 59.189625 46.739644
F 51.331536 66.908125 46.739644
F 35.852583 57.888725 35.723741
F 35.852583 65.607225 35.723741
F 44.764752 57.888681 35.785931
F 44.764752 65.607181 35.785931
F 35.871646 57.888725 32.994906
F 35.871645 65.607225 32.994906
F 44.783783 57.888673 33.057163
F 44.783783 65.607173 33.057163
F 38.099733 54.029477 33.010461
F 38.099733 61.747975 33.010461
F 47.009494 54.029211 33.072856
F 47.009494 61.747709 33.072855
F 38.080671 54.029477 35.739296
F 38.080671 61.747975 35.739296
F 46.990824 54.029272 35.801366
F 46.990824 61.747769 35.801366
F 40.308756 57.888726 35.754852
F 40.308756 65.607226 35.754852
F 49.207510 57.885135 35.814777
F 49.207510 65.603635 35.814777
F 40.327818 57.888726 33.026017
F 40.327818 65.607225 33.026017
F 49.224488 57.884275 33.091150
F 49.224488 65.602774 33.091150
F 42.555900 54.029480 33.041570
F 42.555900 61.747978 33.041570
F 51.394281 54.005449 33.121018
F 51.394281 61.723947 33.121017
F 42.536839 54.029480 35.770408
F 42.536839 61.747977 35.770409
F 51.383002 54.007347 35.819797
F 51.383002 61.725845 35.819797
F 35.827195 55.315892 39.362188
F 35.827195 63.034391 39.362188
F 44.739391 55.315928 39.424384
F 44.739391 63.034427 39.424383
F 35.801780 57.888725 43.000636
F 35.801780 65.607225 43.000635
F 44.714004 57.888696 43.062836
F 44.714005 65.607196 43.062836
F 35.820842 57.888725 40.271800
F 35.820842 65.607225 40.271800
F 44.733041 57.888689 40.334046
F 44.733041 65.607189 40.334046
F 35.846235 55.315892 36.633353
F 35.846235 63.034391 36.633353
F 44.758404 55.315936 36.695605
F 44.758404 63.034435 36.695604
F 38.048930 54.029477 40.287355
F 38.048930 61.747975 40.287355
F 46.959368 54.029274 40.349711
F 46.959368 61.747772 40.349710
F 38.074319 59.175141 36.648908
F 38.074319 66.893641 36.648908
F 46.984427 59.175375 36.711283
F 46.984427 66.893875 36.711282
F 38.055279 59.175141 39.377744
F 38.055279 66.893641 39.377744
F 46.965762 59.175316 39.439836
F 46.965762 66.893816 39.439836
F 38.029868 54.029477 43.016191
F 38.029868 61.747975 43.016191
F 46.940669 54.029333 43.078306
F 46.940669 61.747830 43.078306
F 40.283367 55.315892 39.393298
F 40.283367 63.034391 39.393299
F 49.184056 55.318896 39.453606
F 49.184056 63.037395 39.453606
F 40.257952 57.888725 43.031746
F 40.257952 65.607225 43.031746
F 49.160521 57.886269 43.092410
F 49.160521 65.604770 43.092410
F 40.277015 57.888725 40.302910
F 40.277015 65.607225 40.302910
F 49.177685 57.885511 40.367244
F 49.177685 65.604011 40.367244
F 40.302407 55.315892 36.664463
F 40.302407 63.034391 36.664463
F 49.201108 55.319704 36.729183
F 49.201108 63.038203 36.729183
F 42.505098 54.029479 40.318464
F 42.505098 61.747977 40.318464
F 51.359573 54.009955 40.394817
F 51.359573 61.728453 40.394817
F 42.530487 59.175138 36.680017
F 42.530487 66.893639 36.680017
F 51.376837 59.197016 36.757984
F 51.376837 66.915516 36.757985
F 42.511447 59.175139 39.408855
F 42.511447 66.893639 39.408856
F 51.365724 59.194885 39.459610
F 51.365724 66.913385 39.459611
F 42.486038 54.029479 43.047302
F 42.486037 61.747977 43.047302
F 51.348566 54.012290 43.099566
F 51.348566 61.730788 43.099566
F 37.998127 69.466474 47.564249
F 51.348567 69.449287 43.099566
F 46.909185 69.466331 47.626568
F 51.325405 69.452156 47.668143
F 38.099733 69.466474 33.010461
F 47.009494 69.466209 33.072855
F 38.080671 69.466474 35.739296
F 46.990824 69.466269 35.801366
F 51.394281 69.442446 33.121017
F 51.383002 69.444344 35.819797
F 38.048930 69.466474 40.287355
F 46.959368 69.466271 40.349710
F 38.029868 69.466474 43.016191
F 46.940669 69.466330 43.078306
F 51.359573 69.446952 40.394818
F 35.750977 57.888725 50.277530
F 35.750977 65.607225 50.277530
F 44.663250 57.888708 50.339739
F 44.663250 65.607208 50.339739
F 37.979064 54.029477 50.293085
F 37.979065 61.747975 50.293085
F 46.890456 54.029390 50.355244
F 46.890456 61.747887 50.355245
F 40.207149 57.888725 50.308641
F 40.207150 65.607226 50.308640
F 49.113286 57.887259 50.369950
F 49.113286 65.605759 50.369950
F 42.435236 54.029478 50.324196
F 42.435236 61.747976 50.324196
F 51.314572 54.017818 50.379826
F 51.314572 61.736315 50.379827
F 35.725589 55.315892 53.915976
F 35.725589 63.034391 53.915976
F 44.637881 55.315904 53.978189
F 44.637881 63.034403 53.978189
F 35.700174 57.888725 57.554417
F 35.700174 65.607225 57.554417
F 44.612487 57.888718 57.616633
F 44.612488 65.607218 57.616633
F 35.719236 57.888725 54.825588
F 35.719236 65.607225 54.825587
F 44.631531 57.888713 54.887817
F 44.631531 65.607213 54.887817
F 35.744628 55.315892 51.187141
F 35.744628 63.034391 51.187141
F 44.656902 55.315909 51.249374
F 44.656902 63.034408 51.249374
F 37.947324 54.029477 54.841143
F 37.947324 61.747975 54.841143
F 46.858943 54.029389 54.903426
F 46.858943 61.747887 54.903426
F 37.972713 59.175141 51.202696
F 37.972712 66.893641 51.202696
F 46.884060 59.175256 51.264997
F 46.884060 66.893756 51.264997
F 37.953672 59.175141 53.931532
F 37.953672 66.893641 53.931531
F 46.865336 59.175201 53.993712
F 46.865336 66.893701 53.993712
F 37.928262 54.029477 57.569972
F 37.928262 61.747975 57.569972
F 46.840185 54.029443 57.632171
F 46.840185 61.747941 57.632171
F 40.181760 55.315892 53.947087
F 40.181760 63.034391 53.947087
F 49.089581 55.316914 54.008686
F 49.089581 63.035413 54.008687
F 40.156346 57.888725 57.585528
F 40.156346 65.607226 57.585528
F 49.065787 57.888114 57.647392
F 49.065787 65.606614 57.647392
F 40.175408 57.888726 54.856698
F 40.175408 65.607225 54.856698
F 49.083313 57.887532 54.919732
F 49.083313 65.606032 54.919732
F 40.200800 55.315892 51.218251
F 40.200800 63.034391 51.218251
F 49.106998 55.317537 51.281576
F 49.106998 63.036037 51.281576
F 42.403495 54.029478 54.872252
F 42.403495 61.747976 54.872252
F 51.291560 54.020858 54.941121
F 51.291560 61.739356 54.941120
F 42.428884 59.175139 51.233806
F 42.428884 66.893640 51.233806
F 51.308446 59.186659 51.304667
F 51.308446 66.905159 51.304667
F 42.409844 59.175140 53.962643
F 42.409844 66.893640 53.962643
F 51.297675 59.183879 54.020094
F 51.297675 66.902379 54.020094
F 42.384434 54.029478 57.601083
F 42.384434 61.747976 57.601083
F 51.280778 54.023731 57.660413
F 51.280778 61.742228 57.660413
F 35.676386 55.315313 61.190269
F 35.676386 63.033812 61.190269
F 44.588714 55.315315 61.252483
F 44.588714 63.033814 61.252483
F 44.783776 57.905348 64.888236
F 44.783776 65.623848 64.888237
F 35.677260 57.885817 62.082610
F 35.677259 65.604317 62.082610
F 44.589592 57.885814 62.144834
F 44.589592 65.604314 62.144834
F 35.693830 55.315891 58.463779
F 35.693830 63.034391 58.463779
F 44.606144 55.315899 58.526005
F 44.606145 63.034398 58.526005
F 37.905347 54.026569 62.098165
F 37.905347 61.745066 62.098165
F 46.817477 54.026552 62.160392
F 46.817477 61.745049 62.160392
F 37.921914 59.175140 58.479334
F 37.921913 66.893640 58.479334
F 46.833794 59.175201 58.541600
F 46.833794 66.893701 58.541600
F 37.904470 59.174561 61.205824
F 37.904470 66.893061 61.205824
F 46.816629 59.174572 61.268038
F 46.816628 66.893072 61.268038
F 38.099521 54.046102 64.841583
F 38.099521 61.764600 64.841583
F 47.009519 54.045953 64.903601
F 47.009518 61.764450 64.903601
F 40.132558 55.315312 61.221379
F 40.132558 63.033811 61.221380
F 49.042926 55.315797 61.282319
F 49.042926 63.034297 61.282319
F 40.327606 57.905350 64.857138
F 40.327606 65.623851 64.857138
F 49.236853 57.903546 64.917284
F 49.236853 65.622047 64.917284
F 40.133432 57.885817 62.113721
F 40.133432 65.604317 62.113720
F 49.044455 57.885335 62.176008
F 49.044455 65.603835 62.176008
F 40.150002 55.315891 58.494889
F 40.150002 63.034390 58.494889
F 49.059499 55.316692 58.557556
F 49.059499 63.035191 58.557556
F 42.361520 54.026569 62.129276
F 42.361520 61.745067 62.129276
F 51.263070 54.022638 62.178969
F 51.263070 61.741136 62.178969
F 42.378086 59.175140 58.510444
F 42.378086 66.893640 58.510444
F 51.274632 59.180758 58.577043
F 51.274632 66.899259 58.577043
F 42.360643 59.174561 61.236935
F 42.360643 66.893061 61.236935
F 51.264817 59.177007 61.295802
F 51.264817 66.895507 61.295801
F 42.555687 54.046104 64.872694
F 42.555687 61.764601 64.872695
F 51.362259 53.997913 64.892593
F 51.362259 61.716411 64.892593
F 35.871433 57.905350 64.826027
F 35.871433 65.623850 64.826028
F 37.979064 69.466474 50.293085
F 46.890456 69.466387 50.355244
F 51.314572 69.454815 50.379826
F 51.362259 69.434910 64.892593
F 37.947324 69.466474 54.841143
F 46.858943 69.466387 54.903426
F 37.928262 69.466474 57.569972
F 46.840185 69.466441 57.632171
F 51.291560 69.457856 54.941120
F 51.280778 69.460728 57.660413
F 37.905347 69.463566 62.098165
F 46.817477 69.463549 62.160392
F 42.361520 69.463566 62.129276
F 51.263070 69.459635 62.178969
F 62.386676 1.286408 3.092881
F 62.386676 9.004903 3.092881
F 62.386676 16.723402 3.092881
F 71.299222 1.286414 3.092877
F 71.299222 9.004909 3.092877
F 71.299222 16.723408 3.092877
F 62.386661 3.859253 6.731416
F 62.386661 11.577748 6.731417
F 71.299210 3.859248 6.731412
F 71.299211 11.577743 6.731413
F 62.386674 3.859254 4.002506
F 62.386674 11.577749 4.002506
F 71.299221 3.859248 4.002511
F 71.299221 11.577743 4.002510
F 62.386649 1.286415 0.363975
F 62.386648 9.004909 0.363975
F 62.386648 16.723408 0.363975
F 71.299212 1.286414 0.363975
F 71.299212 9.004909 0.363975
F 71.299212 16.723408 0.363974
F 55.734311 7.708092 4.007085
F 55.734310 15.426590 4.007085
F 53.598054 9.032726 3.039685
F 64.614800 7.718494 4.002511
F 64.614800 15.436992 4.002511
F 53.598054 16.751225 3.039685
F 55.731216 5.151048 0.368421
F 55.731216 12.869544 0.368421
F 64.614786 5.145662 0.363975
F 64.614786 12.864158 0.363975
F 55.736072 5.156563 3.085599
F 55.736072 12.875060 3.085600
F 64.614797 5.145662 3.092877
F 64.614797 12.864158 3.092877
F 55.733259 7.708635 6.724860
F 55.733259 15.427133 6.724860
F 53.598114 3.827222 6.715367
F 64.614788 7.718494 6.731412
F 64.614788 15.436992 6.731413
F 53.598114 11.545717 6.715367
F 57.936234 1.286944 3.092550
F 57.936234 9.005438 3.092550
F 57.936234 16.723937 3.092550
F 66.842940 1.286414 3.092877
F 66.842940 9.004909 3.092877
F 66.842940 16.723408 3.092877
F 57.935709 3.858803 6.731109
F 57.935709 11.577298 6.731109
F 66.842927 3.859248 6.731412
F 66.842927 11.577743 6.731412
F 57.936198 3.858749 4.002865
F 57.936198 11.577244 4.002865
F 66.842938 3.859248 4.002510
F 66.842938 11.577743 4.002510
F 57.930762 1.286539 0.363943
F 57.930762 9.005034 0.363943
F 57.930762 16.723533 0.363943
F 66.842929 1.286414 0.363975
F 66.842929 9.004909 0.363975
F 66.842929 16.723408 0.363974
F 60.159060 7.718343 4.002601
F 60.159060 15.436840 4.002601
F 53.603450 3.825629 4.020210
F 69.071081 7.718495 4.002510
F 69.071081 15.436992 4.002510
F 53.603450 11.544124 4.020210
F 60.159073 5.145813 0.364083
F 60.159073 12.864309 0.364083
F 69.071069 5.145661 0.363975
F 69.071069 12.864158 0.363974
F 60.159062 5.145815 3.092770
F 60.159062 12.864312 3.092770
F 69.071079 5.145661 3.092877
F 69.071079 12.864158 3.092877
F 60.159003 7.718357 6.731317
F 60.159003 15.436855 6.731317
F 53.518146 1.275027 0.344739
F 69.071070 7.718495 6.731412
F 69.071070 15.436992 6.731412
F 53.518146 8.993521 0.344739
F 62.386673 1.286409 10.369951
F 62.386673 9.004904 10.369951
F 62.386673 16.723403 10.369951
F 71.299222 1.286414 10.369948
F 71.299222 9.004909 10.369948
F 71.299222 16.723408 10.369948
F 62.386658 3.859252 14.008486
F 62.386658 11.577747 14.008486
F 71.299211 3.859248 14.008483
F 71.299211 11.577743 14.008483
F 62.386671 3.859253 11.279577
F 62.386671 11.577748 11.279577
F 71.299221 3.859248 11.279581
F 71.299221 11.577743 11.279581
F 62.386663 1.286409 7.641042
F 62.386663 9.004903 7.641042
F 62.386663 16.723402 7.641042
F 71.299212 1.286414 7.641046
F 71.299212 9.004909 7.641046
F 71.299212 16.723408 7.641045
F 55.731367 7.709159 11.285892
F 55.731367 15.427657 11.285892
F 53.518146 16.712020 0.344738
F 64.614800 7.718495 11.279581
F 64.614800 15.436992 11.279581
F 53.591775 1.318198 10.354058
F 55.733850 5.156044 7.648058
F 55.733850 12.874540 7.648057
F 64.614786 5.145662 7.641046
F 64.614786 12.864158 7.641046
F 55.731032 5.154631 10.364349
F 55.731032 12.873128 10.364349
F 64.614797 5.145662 10.369947
F 64.614797 12.864158 10.369948
F 55.728673 7.710462 14.003478
F 55.728673 15.428959 14.003478
F 53.591775 9.036693 10.354058
F 64.614788 7.718495 14.008483
F 64.614788 15.436992 14.008483
F 53.591775 16.755192 10.354058
F 57.935283 1.286835 10.369661
F 57.935283 9.005329 10.369661
F 57.935283 16.723828 10.369661
F 66.842940 1.286415 10.369947
F 66.842940 9.004909 10.369947
F 66.842940 16.723408 10.369948
F 57.934844 3.858855 14.008216
F 57.934844 11.577350 14.008216
F 66.842927 3.859248 14.008483
F 66.842927 11.577743 14.008483
F 57.935320 3.858796 11.279899
F 57.935320 11.577291 11.279899
F 66.842938 3.859248 11.279581
F 66.842938 11.577743 11.279581
F 57.935750 1.286891 7.641378
F 57.935750 9.005386 7.641378
F 57.935750 16.723885 7.641378
F 66.842929 1.286414 7.641045
F 66.842929 9.004909 7.641045
F 66.842929 16.723408 7.641046
F 60.158965 7.718373 11.279668
F 60.158965 15.436870 11.279668
F 53.585114 3.827871 13.992332
F 69.071081 7.718495 11.279581
F 69.071081 15.436992 11.279581
F 69.071081 0.000000 11.279581
F 60.159000 5.145799 7.641144
F 60.159000 12.864295 7.641143
F 69.071069 5.145661 7.641046
F 69.071069 12.864158 7.641045
F 60.158963 5.145784 10.369863
F 60.158963 12.864280 10.369863
F 69.071079 5.145661 10.369947
F 69.071079 12.864158 10.369947
F 60.158909 7.718386 14.008408
F 60.158909 15.436884 14.008408
F 53.585114 11.546366 13.992332
F 69.071070 7.718495 14.008483
F 69.071070 15.436992 14.008483
F 53.591425 3.828120 11.302777
F 62.386660 1.286410 14.918113
F 62.386660 9.004904 14.918113
F 62.386660 16.723404 14.918113
F 71.299212 1.286414 14.918116
F 71.299212 9.004909 14.918116
F 71.299212 16.723408 14.918116
F 55.728942 5.154031 14.923775
F 55.728942 12.872528 14.923775
F 64.614786 5.145662 14.918116
F 64.614786 12.864158 14.918116
F 57.934886 1.286838 14.918416
F 57.934886 9.005333 14.918415
F 57.934886 16.723832 14.918415
F 66.842929 1.286414 14.918116
F 66.842929 9.004909 14.918116
F 66.842929 16.723408 14.918116
F 60.158906 5.145769 14.918194
F 60.158906 12.864266 14.918194
F 69.071069 5.145661 14.918116
F 69.071069 12.864158 14.918116
F 53.598054 1.314231 3.039685
F 53.584747 16.754211 14.940935
F 53.584747 9.035712 14.940935
F 53.584747 1.317218 14.940935
F 53.597842 16.754425 7.664357
F 53.597842 9.035926 7.664357
F 53.597842 1.317432 7.664357
F 53.591425 11.546615 11.302777
F 62.386668 1.286411 24.924092
F 62.386668 9.004906 24.924092
F 62.386668 16.723405 24.924093
F 71.299222 1.286414 24.924090
F 71.299222 9.004909 24.924090
F 71.299222 16.723408 24.924090
F 62.386654 3.859250 28.562627
F 62.386654 11.577745 28.562628
F 71.299211 3.859248 28.562626
F 71.299211 11.577743 28.562626
F 62.386666 3.859251 25.833722
F 62.386666 11.577746 25.833721
F 71.299221 3.859248 25.833724
F 71.299221 11.577743 25.833724
F 62.386658 1.286411 22.195186
F 62.386658 9.004905 22.195186
F 62.386658 16.723404 22.195186
F 71.299212 1.286414 22.195188
F 71.299212 9.004909 22.195188
F 71.299212 16.723408 22.195188
F 55.722134 7.712634 25.837692
F 55.722133 15.431132 25.837692
F 53.563715 9.032920 24.908829
F 64.614799 7.718494 25.833724
F 64.614800 15.436992 25.833724
F 53.563714 16.751420 24.908829
F 55.724330 5.152301 22.199680
F 55.724330 12.870798 22.199680
F 64.614786 5.145662 22.195188
F 64.614786 12.864158 22.195188
F 55.722008 5.151254 24.920628
F 55.722008 12.869751 24.920628
F 64.614797 5.145662 24.924090
F 64.614797 12.864158 24.924090
F 55.719891 7.713613 28.559612
F 55.719890 15.432111 28.559612
F 53.556117 3.832957 28.548135
F 64.614788 7.718494 28.562626
F 64.614788 15.436992 28.562626
F 53.556117 11.551452 28.548136
F 57.933656 1.286716 24.923887
F 57.933656 9.005210 24.923887
F 57.933656 16.723709 24.923887
F 66.842940 1.286415 24.924090
F 66.842940 9.004909 24.924090
F 66.842940 16.723408 24.924090
F 57.933270 3.858978 28.562445
F 57.933270 11.577474 28.562445
F 66.842927 3.859248 28.562626
F 66.842927 11.577743 28.562626
F 57.933696 3.858917 25.833960
F 57.933696 11.577412 25.833960
F 66.842938 3.859248 25.833724
F 66.842938 11.577743 25.833724
F 57.934074 1.286777 22.195446
F 57.934074 9.005272 22.195446
F 57.934074 16.723771 22.195446
F 66.842929 1.286414 22.195188
F 66.842929 9.004909 22.195188
F 66.842929 16.723408 22.195188
F 60.158797 7.718422 25.833776
F 60.158797 15.436920 25.833776
F 53.563317 3.831620 25.854066
F 69.071081 7.718495 25.833724
F 69.071081 15.436993 25.833724
F 53.563317 11.550114 25.854065
F 60.158822 5.145744 22.195248
F 60.158822 12.864241 22.195248
F 69.071069 5.145661 22.195188
F 69.071069 12.864158 22.195188
F 60.158796 5.145734 24.924040
F 60.158796 12.864230 24.924041
F 69.071079 5.145661 24.924090
F 69.071079 12.864158 24.924090
F 60.158752 7.718432 28.562583
F 60.158752 15.436930 28.562583
F 53.570684 1.315431 22.216562
F 69.071070 7.718495 28.562626
F 69.071070 15.436992 28.562626
F 53.570684 9.033925 22.216562
F 62.386666 1.286412 32.201162
F 62.386666 9.004907 32.201162
F 62.386666 16.723406 32.201163
F 71.299222 1.286414 32.201161
F 71.299222 9.004909 32.201161
F 71.299222 16.723408 32.201161
F 62.386656 1.286412 29.472257
F 62.386656 9.004906 29.472257
F 62.386656 16.723405 29.472258
F 71.299212 1.286414 29.472259
F 71.299212 9.004909 29.472259
F 71.299212 16.723408 29.472259
F 55.719974 5.150795 29.475739
F 55.719974 12.869291 29.475739
F 64.614786 5.145662 29.472259
F 64.614786 12.864158 29.472259
F 55.717846 5.149877 32.198567
F 55.717846 12.868374 32.198567
F 64.614797 5.145662 32.201161
F 64.614797 12.864158 32.201161
F 57.932923 1.286652 32.201002
F 57.932923 9.005146 32.201002
F 57.932923 16.723646 32.201003
F 66.842940 1.286415 32.201161
F 66.842940 9.004909 32.201161
F 66.842940 16.723408 32.201161
F 57.933314 1.286713 29.472473
F 57.933314 9.005208 29.472473
F 57.933314 16.723707 29.472473
F 66.842929 1.286414 29.472259
F 66.842929 9.004909 29.472259
F 66.842929 16.723408 29.472259
F 60.158749 5.145724 29.472304
F 60.158749 12.864220 29.472304
F 69.071069 5.145661 29.472259
F 69.071069 12.864158 29.472259
F 60.158728 5.145715 32.201125
F 60.158728 12.864211 32.201125
F 69.071079 5.145661 32.201161
F 69.071079 12.864158 32.201161
F 62.386670 1.286410 17.647021
F 62.386670 9.004905 17.647021
F 62.386670 16.723404 17.647022
F 71.299222 1.286414 17.647018
F 71.299222 9.004909 17.647018
F 71.299222 16.723408 17.647019
F 62.386656 3.859251 21.285556
F 62.386656 11.577746 21.285557
F 71.299211 3.859248 21.285554
F 71.299211 11.577743 21.285554
F 62.386668 3.859252 18.556649
F 62.386668 11.577746 18.556649
F 71.299221 3.859248 18.556652
F 71.299221 11.577743 18.556652
F 55.726614 7.711021 18.561706
F 55.726614 15.429519 18.561706
F 53.570684 16.752424 22.216562
F 64.614799 7.718494 18.556652
F 64.614800 15.436992 18.556652
F 53.548345 1.310735 32.187642
F 55.726396 5.152825 17.642564
F 55.726396 12.871321 17.642565
F 64.614797 5.145662 17.647018
F 64.614797 12.864158 17.647018
F 55.724165 7.712143 21.281613
F 55.724164 15.430641 21.281613
F 53.548344 9.029230 32.187643
F 64.614788 7.718495 21.285554
F 64.614788 15.436992 21.285554
F 53.548345 16.747729 32.187643
F 57.934443 1.286778 17.646772
F 57.934443 9.005272 17.646772
F 57.934443 16.723772 17.646772
F 66.842940 1.286415 17.647018
F 66.842940 9.004909 17.647018
F 66.842940 16.723408 17.647018
F 57.934030 3.858915 21.285329
F 57.934030 11.577410 21.285329
F 66.842927 3.859248 21.285554
F 66.842927 11.577743 21.285555
F 57.934482 3.858854 18.556931
F 57.934482 11.577349 18.556931
F 66.842938 3.859248 18.556652
F 66.842938 11.577743 18.556652
F 60.158876 7.718400 18.556720
F 60.158876 15.436897 18.556720
F 53.555723 1.312370 29.491384
F 69.071081 7.718495 18.556652
F 69.071081 15.436993 18.556652
F 53.555723 9.030864 29.491384
F 60.158875 5.145757 17.646953
F 60.158875 12.864253 17.646953
F 69.071079 5.145661 17.647018
F 69.071079 12.864158 17.647019
F 60.158826 7.718411 21.285497
F 60.158826 15.436909 21.285497
F 53.555723 16.749364 29.491384
F 69.071070 7.718495 21.285554
F 69.071070 15.436992 21.285555
F 53.578226 1.317002 17.630902
F 53.563715 1.314426 24.908828
F 53.577842 11.547656 18.578857
F 53.577842 3.829161 18.578858
F 53.571073 11.548288 21.269742
F 53.571073 3.829793 21.269743
F 53.578226 16.753996 17.630902
F 53.578226 9.035497 17.630902
F 62.386663 1.286414 46.755305
F 62.386662 9.004908 46.755305
F 62.386662 16.723407 46.755305
F 71.299222 1.286414 46.755304
F 71.299222 9.004909 46.755304
F 71.299222 16.723408 46.755304
F 62.386660 3.859249 47.664937
F 62.386660 11.577743 47.664937
F 71.299221 3.859248 47.664937
F 71.299221 11.577743 47.664937
F 62.386652 1.286413 44.026401
F 62.386652 9.004908 44.026401
F 62.386652 16.723407 44.026401
F 71.299212 1.286414 44.026402
F 71.299212 9.004909 44.026402
F 71.299212 16.723408 44.026401
F 55.710159 7.716362 47.666409
F 55.710159 15.434860 47.666409
F 53.515618 9.019393 46.747268
F 64.614799 7.718494 47.664938
F 64.614799 15.436992 47.664937
F 53.515618 16.737892 46.747268
F 55.711988 5.148317 44.028222
F 55.711987 12.866813 44.028222
F 64.614786 5.145662 44.026402
F 64.614786 12.864158 44.026402
F 55.710212 5.147605 46.754137
F 55.710212 12.866102 46.754137
F 64.614797 5.145662 46.755304
F 64.614797 12.864158 46.755304
F 57.931626 1.286531 46.755229
F 57.931626 9.005025 46.755229
F 57.931626 16.723525 46.755229
F 66.842940 1.286415 46.755304
F 66.842940 9.004909 46.755304
F 66.842940 16.723408 46.755304
F 57.931667 3.859103 47.665044
F 57.931667 11.577598 47.665044
F 66.842938 3.859248 47.664937
F 66.842938 11.577743 47.664937
F 57.931961 1.286588 44.026529
F 57.931961 9.005083 44.026529
F 57.931961 16.723582 44.026529
F 66.842929 1.286414 44.026401
F 66.842929 9.004909 44.026401
F 66.842929 16.723408 44.026401
F 60.158616 7.718471 47.664955
F 60.158616 15.436968 47.664954
F 53.515267 3.844928 47.675787
F 69.071081 7.718494 47.664937
F 69.071081 15.436992 47.664937
F 69.071081 0.000000 47.664937
F 60.158628 5.145691 44.026423
F 60.158628 12.864188 44.026423
F 69.071069 5.145661 44.026401
F 69.071069 12.864158 44.026401
F 60.158616 5.145685 46.755288
F 60.158616 12.864181 46.755288
F 69.071079 5.145661 46.755304
F 69.071079 12.864158 46.755304
F 62.386652 3.859249 35.839697
F 62.386652 11.577744 35.839698
F 71.299211 3.859248 35.839696
F 71.299211 11.577743 35.839697
F 62.386664 3.859250 33.110793
F 62.386664 11.577745 33.110792
F 71.299221 3.859248 33.110794
F 71.299221 11.577743 33.110794
F 55.717899 7.714044 33.113817
F 55.717899 15.432541 33.113817
F 53.515267 11.563423 47.675787
F 64.614799 7.718494 33.110794
F 64.614799 15.436992 33.110794
F 53.523618 1.303410 44.039146
F 55.715841 7.714904 35.837495
F 55.715841 15.433402 35.837495
F 53.523618 9.021905 44.039146
F 64.614788 7.718494 35.839696
F 64.614788 15.436992 35.839696
F 53.523618 16.740404 44.039146
F 57.932564 3.859041 35.839559
F 57.932564 11.577537 35.839559
F 66.842927 3.859248 35.839696
F 66.842927 11.577743 35.839697
F 57.932963 3.858981 33.110986
F 57.932963 11.577476 33.110986
F 66.842938 3.859248 33.110795
F 66.842938 11.577743 33.110794
F 60.158728 7.718442 33.110833
F 60.158728 15.436939 33.110832
F 53.540368 3.837117 35.827328
F 69.071081 7.718494 33.110794
F 69.071081 15.436993 33.110794
F 53.540368 11.555612 35.827328
F 60.158688 7.718450 35.839666
F 60.158688 15.436948 35.839666
F 53.547950 3.835219 33.128536
F 69.071070 7.718495 35.839696
F 69.071070 15.436992 35.839697
F 53.547950 11.553714 33.128535
F 62.386664 1.286413 39.478233
F 62.386664 9.004907 39.478233
F 62.386664 16.723407 39.478233
F 71.299222 1.286414 39.478232
F 71.299222 9.004909 39.478232
F 71.299222 16.723408 39.478232
F 62.386650 3.859249 43.116769
F 62.386650 11.577744 43.116769
F 71.299211 3.859248 43.116768
F 71.299211 11.577743 43.116768
F 62.386662 3.859249 40.387865
F 62.386662 11.577744 40.387865
F 71.299221 3.859248 40.387866
F 71.299221 11.577743 40.387866
F 62.386654 1.286413 36.749329
F 62.386654 9.004907 36.749329
F 62.386654 16.723406 36.749328
F 71.299212 1.286414 36.749330
F 71.299212 9.004909 36.749330
F 71.299212 16.723408 36.749329
F 55.713904 7.715280 40.390060
F 55.713904 15.433778 40.390059
F 53.532255 1.306158 39.467173
F 64.614799 7.718494 40.387866
F 64.614799 15.436992 40.387866
F 53.532255 9.024653 39.467173
F 55.715859 5.149474 36.751924
F 55.715859 12.867971 36.751924
F 64.614786 5.145662 36.749330
F 64.614786 12.864158 36.749330
F 55.713910 5.148666 39.476399
F 55.713910 12.867163 39.476399
F 64.614797 5.145662 39.478232
F 64.614797 12.864158 39.478232
F 55.712022 7.716039 43.115279
F 55.712022 15.434537 43.115279
F 53.532255 16.743152 39.467173
F 64.614788 7.718494 43.116768
F 64.614788 15.436992 43.116768
F 53.523981 3.842061 43.107159
F 57.932246 1.286590 39.478116
F 57.932246 9.005084 39.478116
F 57.932246 16.723584 39.478116
F 66.842940 1.286415 39.478232
F 66.842940 9.004909 39.478232
F 66.842940 16.723408 39.478232
F 57.931916 3.859102 43.116673
F 57.931916 11.577597 43.116673
F 66.842927 3.859248 43.116768
F 66.842927 11.577743 43.116768
F 57.932287 3.859044 40.388014
F 57.932287 11.577539 40.388014
F 66.842938 3.859248 40.387866
F 66.842938 11.577743 40.387865
F 57.932609 1.286649 36.749500
F 57.932609 9.005144 36.749500
F 57.932609 16.723643 36.749499
F 66.842929 1.286414 36.749330
F 66.842929 9.004909 36.749330
F 66.842929 16.723408 36.749330
F 60.158668 7.718457 40.387892
F 60.158668 15.436955 40.387892
F 53.523981 11.560555 43.107159
F 69.071081 7.718494 40.387865
F 69.071081 15.436993 40.387865
F 69.071081 0.000000 40.387865
F 60.158684 5.145706 36.749362
F 60.158684 12.864203 36.749362
F 69.071069 5.145661 36.749330
F 69.071069 12.864158 36.749330
F 60.158667 5.145698 39.478207
F 60.158667 12.864195 39.478207
F 69.071079 5.145661 39.478232
F 69.071079 12.864158 39.478232
F 60.158632 7.718464 43.116747
F 60.158632 15.436962 43.116747
F 53.531876 3.839725 40.402401
F 69.071070 7.718495 43.116768
F 69.071070 15.436992 43.116768
F 53.531876 11.558220 40.402400
F 53.515618 1.300898 46.747268
F 53.539983 16.745284 36.765535
F 53.539983 9.026785 36.765535
F 53.539983 1.308290 36.765536
F 62.386649 3.859248 50.393840
F 62.386648 11.577743 50.393840
F 71.299211 3.859248 50.393839
F 71.299211 11.577743 50.393840
F 55.708450 7.717029 50.392972
F 55.708449 15.435526 50.392972
F 53.507149 11.566083 50.387480
F 64.614788 7.718494 50.393839
F 64.614788 15.436992 50.393839
F 53.498652 1.295153 54.027777
F 57.931325 3.859159 50.393784
F 57.931325 11.577655 50.393784
F 66.842927 3.859248 50.393839
F 66.842927 11.577743 50.393840
F 60.158584 7.718477 50.393828
F 60.158584 15.436974 50.393828
F 53.498652 9.013647 54.027777
F 69.071070 7.718495 50.393839
F 69.071070 15.436992 50.393840
F 53.498652 16.732147 54.027778
F 62.386661 1.286414 54.032375
F 62.386661 9.004909 54.032375
F 62.386661 16.723408 54.032375
F 71.299222 1.286414 54.032375
F 71.299222 9.004909 54.032375
F 71.299222 16.723408 54.032375
F 62.386647 3.859248 57.670910
F 62.386647 11.577743 57.670910
F 71.299211 3.859248 57.670910
F 71.299211 11.577743 57.670910
F 62.386659 3.859248 54.942008
F 62.386659 11.577743 54.942008
F 71.299221 3.859248 54.942008
F 71.299221 11.577743 54.942008
F 62.386651 1.286414 51.303473
F 62.386650 9.004908 51.303473
F 62.386650 16.723407 51.303472
F 71.299212 1.286414 51.303473
F 71.299212 9.004909 51.303473
F 71.299212 16.723408 51.303472
F 55.706679 7.717300 54.942852
F 55.706679 15.435798 54.942852
F 53.490116 3.853500 57.668127
F 64.614799 7.718494 54.942008
F 64.614799 15.436992 54.942008
F 53.490116 11.571995 57.668127
F 55.708373 5.147308 51.304619
F 55.708373 12.865804 51.304619
F 64.614786 5.145662 51.303473
F 64.614786 12.864158 51.303473
F 55.706770 5.146684 54.031784
F 55.706770 12.865181 54.031785
F 64.614797 5.145662 54.032375
F 64.614797 12.864158 54.032375
F 55.705142 7.717883 57.670567
F 55.705142 15.436381 57.670567
F 53.498337 3.850629 54.948824
F 64.614788 7.718494 57.670910
F 64.614788 15.436992 57.670910
F 53.498337 11.569123 54.948824
F 57.931065 1.286475 54.032338
F 57.931065 9.004970 54.032338
F 57.931065 16.723469 54.032338
F 66.842940 1.286415 54.032374
F 66.842940 9.004909 54.032374
F 66.842940 16.723408 54.032375
F 57.930793 3.859213 57.670889
F 57.930793 11.577709 57.670889
F 66.842927 3.859248 57.670910
F 66.842927 11.577743 57.670910
F 57.931105 3.859159 54.942076
F 57.931105 11.577654 54.942076
F 66.842938 3.859248 54.942008
F 66.842938 11.577743 54.942008
F 57.931370 1.286530 51.303560
F 57.931370 9.005025 51.303560
F 57.931370 16.723524 51.303560
F 66.842929 1.286414 51.303473
F 66.842929 9.004909 51.303473
F 66.842929 16.723408 51.303472
F 60.158572 7.718482 54.942017
F 60.158572 15.436979 54.942017
F 53.506818 1.297933 51.312341
F 69.071081 7.718494 54.942008
F 69.071081 15.436993 54.942008
F 69.071081 0.000000 54.942008
F 60.158580 5.145679 51.303486
F 60.158580 12.864176 51.303486
F 69.071069 5.145661 51.303473
F 69.071069 12.864158 51.303472
F 60.158571 5.145674 54.032366
F 60.158571 12.864170 54.032366
F 69.071079 5.145661 54.032374
F 69.071079 12.864158 54.032375
F 60.158542 7.718486 57.670905
F 60.158542 15.436984 57.670905
F 53.506818 9.016427 51.312341
F 69.071070 7.718495 57.670910
F 69.071070 15.436992 57.670910
F 53.506818 16.734927 51.312341
F 62.386660 1.286414 61.309445
F 62.386660 9.004909 61.309445
F 62.386660 16.723408 61.309446
F 71.299222 1.286414 61.309445
F 71.299222 9.004909 61.309445
F 71.299222 16.723408 61.309445
F 62.386664 3.859254 64.947986
F 62.386664 11.577749 64.947986
F 71.299210 3.859248 64.947981
F 71.299211 11.577743 64.947981
F 62.386658 3.859248 62.219079
F 62.386658 11.577742 62.219079
F 71.299221 3.859248 62.219079
F 71.299221 11.577743 62.219079
F 62.386649 1.286414 58.580543
F 62.386649 9.004909 58.580543
F 62.386649 16.723408 58.580543
F 71.299212 1.286414 58.580543
F 71.299212 9.004909 58.580543
F 71.299212 16.723408 58.580543
F 55.703368 7.718012 62.219208
F 55.703368 15.436509 62.219208
F 53.482848 1.288169 61.302768
F 64.614799 7.718494 62.219079
F 64.614799 15.436992 62.219079
F 53.482848 9.006663 61.302768
F 55.705169 5.146520 58.580821
F 55.705169 12.865016 58.580821
F 64.614786 5.145662 58.580543
F 64.614786 12.864158 58.580543
F 55.704981 5.146765 61.306681
F 55.704981 12.865262 61.306682
F 64.614797 5.145662 61.309445
F 64.614797 12.864158 61.309445
F 55.710908 7.712758 64.945444
F 55.710907 15.431255 64.945445
F 53.482848 16.725163 61.302768
F 64.614788 7.718494 64.947981
F 64.614788 15.436992 64.947981
F 53.577457 3.808572 64.904777
F 57.930570 1.286424 61.309440
F 57.930570 9.004918 61.309440
F 57.930570 16.723418 61.309441
F 66.842940 1.286415 61.309445
F 66.842940 9.004909 61.309445
F 66.842940 16.723408 61.309445
F 57.936634 3.858692 64.947502
F 57.936634 11.577187 64.947502
F 66.842927 3.859248 64.947981
F 66.842927 11.577743 64.947981
F 57.930561 3.859249 62.219109
F 57.930561 11.577744 62.219109
F 66.842938 3.859248 62.219079
F 66.842938 11.577743 62.219079
F 57.930838 1.286476 58.580592
F 57.930838 9.004971 58.580592
F 57.930838 16.723470 58.580592
F 66.842929 1.286414 58.580543
F 66.842929 9.004909 58.580543
F 66.842929 16.723408 58.580543
F 60.158534 7.718490 62.219082
F 60.158534 15.436988 62.219082
F 53.577457 11.527066 64.904777
F 69.071081 7.718495 62.219079
F 69.071081 15.436993 62.219079
F 53.486529 3.853216 62.189172
F 60.158539 5.145670 58.580550
F 60.158539 12.864166 58.580549
F 69.071069 5.145661 58.580543
F 69.071069 12.864158 58.580543
F 60.158538 5.145666 61.309425
F 60.158538 12.864162 61.309425
F 69.071079 5.145661 61.309445
F 69.071079 12.864158 61.309445
F 60.158543 7.718480 64.947975
F 60.158543 15.436978 64.947975
F 53.486529 11.571711 62.189172
F 69.071070 7.718495 64.947982
F 69.071070 15.436992 64.947982
F 53.489967 1.291987 58.584609
F 53.507149 3.847588 50.387480
F 53.489967 16.728980 58.584610
F 53.489967 9.010481 58.584609
F 62.386676 24.441900 3.092881
F 62.386676 32.160394 3.092881
F 71.299222 24.441905 3.092877
F 71.299222 32.160400 3.092877
F 62.386661 27.014744 6.731416
F 53.598054 32.188218 3.039685
F 62.386661 19.296248 6.731416
F 71.299211 27.014739 6.731412
F 71.299211 34.733234 6.731413
F 71.299211 19.296243 6.731412
F 62.386674 27.014745 4.002506
F 53.598114 26.982714 6.715367
F 62.386674 19.296249 4.002506
F 71.299221 27.014739 4.002511
F 71.299221 34.733234 4.002510
F 71.299221 19.296243 4.002510
F 62.386648 24.441906 0.363975
F 62.386649 32.160401 0.363975
F 71.299212 24.441906 0.363975
F 71.299212 32.160400 0.363975
F 55.734311 30.863584 4.007085
F 55.734311 23.145089 4.007085
F 64.614799 30.873986 4.002511
F 64.614800 23.155491 4.002511
F 55.731216 28.306539 0.368421
F 55.731216 20.588044 0.368420
F 64.614786 28.301153 0.363975
F 64.614786 20.582658 0.363975
F 55.736072 28.312055 3.085599
F 55.736072 20.593560 3.085599
F 64.614797 28.301153 3.092877
F 64.614797 20.582658 3.092877
F 55.733259 30.864126 6.724860
F 55.733259 23.145632 6.724860
F 64.614788 30.873986 6.731412
F 64.614788 23.155491 6.731412
F 57.936234 24.442435 3.092550
F 57.936234 32.160930 3.092550
F 66.842940 24.441906 3.092877
F 66.842940 32.160400 3.092877
F 57.935709 27.014294 6.731109
F 57.935709 34.732789 6.731109
F 57.935709 19.295798 6.731109
F 66.842927 27.014739 6.731412
F 66.842927 34.733234 6.731412
F 66.842927 19.296243 6.731413
F 57.936198 27.014241 4.002865
F 57.936198 34.732736 4.002865
F 57.936198 19.295744 4.002865
F 66.842938 27.014739 4.002510
F 66.842938 34.733234 4.002510
F 66.842938 19.296243 4.002510
F 57.930762 24.442030 0.363943
F 57.930762 32.160525 0.363943
F 66.842929 24.441906 0.363975
F 66.842929 32.160400 0.363974
F 60.159060 30.873834 4.002601
F 60.159060 23.155340 4.002601
F 69.071081 30.873986 4.002510
F 69.071081 23.155491 4.002510
F 60.159073 28.301304 0.364083
F 60.159073 20.582809 0.364083
F 69.071069 28.301153 0.363975
F 69.071069 20.582658 0.363974
F 60.159062 28.301307 3.092770
F 60.159062 20.582812 3.092770
F 69.071079 28.301153 3.092877
F 69.071079 20.582658 3.092877
F 60.159003 30.873848 6.731317
F 60.159003 23.155354 6.731317
F 69.071070 30.873986 6.731412
F 69.071070 23.155491 6.731412
F 62.386673 24.441901 10.369951
F 62.386673 32.160396 10.369951
F 71.299222 24.441905 10.369948
F 71.299222 32.160400 10.369948
F 62.386658 27.014743 14.008486
F 53.598114 34.701208 6.715367
F 62.386658 19.296247 14.008486
F 71.299211 27.014739 14.008483
F 71.299211 34.733234 14.008483
F 71.299211 19.296243 14.008483
F 62.386671 27.014744 11.279577
F 53.598114 19.264217 6.715367
F 62.386671 19.296247 11.279577
F 71.299221 27.014739 11.279581
F 71.299221 34.733234 11.279581
F 71.299221 19.296243 11.279581
F 62.386663 24.441900 7.641042
F 62.386663 32.160395 7.641042
F 71.299212 24.441906 7.641046
F 71.299212 32.160400 7.641046
F 55.731367 30.864651 11.285892
F 55.731367 23.146156 11.285893
F 64.614799 30.873986 11.279581
F 64.614800 23.155491 11.279581
F 55.733850 28.311535 7.648058
F 55.733850 20.593040 7.648058
F 64.614786 28.301153 7.641046
F 64.614786 20.582658 7.641046
F 55.731032 28.310123 10.364348
F 55.731032 20.591628 10.364349
F 64.614797 28.301153 10.369947
F 64.614797 20.582658 10.369948
F 55.728673 30.865953 14.003478
F 55.728673 23.147458 14.003478
F 64.614788 30.873986 14.008483
F 64.614788 23.155491 14.008483
F 57.935283 24.442326 10.369661
F 57.935283 32.160821 10.369661
F 66.842940 24.441906 10.369947
F 66.842940 32.160400 10.369947
F 57.934844 27.014346 14.008216
F 57.934844 34.732841 14.008216
F 57.934844 19.295849 14.008216
F 66.842927 27.014739 14.008483
F 66.842927 34.733234 14.008483
F 66.842927 19.296243 14.008483
F 57.935320 27.014287 11.279899
F 57.935320 34.732783 11.279899
F 57.935320 19.295791 11.279898
F 66.842938 27.014739 11.279581
F 66.842938 34.733234 11.279581
F 66.842938 19.296243 11.279581
F 57.935750 24.442383 7.641378
F 57.935750 32.160877 7.641378
F 66.842929 24.441906 7.641045
F 66.842929 32.160400 7.641045
F 60.158965 30.873864 11.279668
F 60.158965 23.155370 11.279668
F 69.071081 30.873986 11.279581
F 69.071081 23.155491 11.279581
F 60.159000 28.301290 7.641144
F 60.159000 20.582795 7.641144
F 69.071069 28.301153 7.641046
F 69.071069 20.582658 7.641046
F 60.158963 28.301275 10.369863
F 60.158963 20.582781 10.369863
F 69.071079 28.301153 10.369948
F 69.071079 20.582658 10.369948
F 60.158909 30.873878 14.008408
F 60.158909 23.155383 14.008408
F 69.071070 30.873986 14.008483
F 69.071070 23.155492 14.008483
F 62.386660 24.441901 14.918113
F 62.386660 32.160396 14.918113
F 71.299212 24.441906 14.918116
F 71.299212 32.160400 14.918116
F 55.728942 28.309522 14.923775
F 55.728942 20.591027 14.923774
F 64.614786 28.301153 14.918116
F 64.614786 20.582658 14.918116
F 57.934886 24.442330 14.918416
F 57.934886 32.160824 14.918416
F 66.842929 24.441906 14.918116
F 66.842929 32.160400 14.918116
F 60.158906 28.301261 14.918194
F 60.158906 20.582766 14.918193
F 69.071069 28.301153 14.918116
F 69.071069 20.582658 14.918116
F 53.598054 24.469723 3.039685
F 53.584747 32.191204 14.940935
F 53.584747 24.472709 14.940935
F 53.597842 32.191418 7.664357
F 53.597842 24.472923 7.664357
F 53.591425 19.265115 11.302777
F 53.591425 34.702107 11.302777
F 53.591425 26.983612 11.302777
F 53.585114 19.264865 13.992332
F 53.585114 34.701857 13.992332
F 53.585114 26.983362 13.992332
F 53.591775 32.192184 10.354058
F 53.591775 24.473690 10.354058
F 53.518146 32.149012 0.344739
F 53.518146 24.430518 0.344739
F 53.603450 19.262623 4.020210
F 53.603450 34.699615 4.020210
F 53.603450 26.981120 4.020210
F 62.386668 24.441903 24.924092
F 62.386668 32.160398 24.924093
F 71.299222 24.441905 24.924090
F 71.299222 32.160400 24.924090
F 62.386653 27.014741 28.562627
F 62.386654 34.733237 28.562628
F 62.386654 19.296245 28.562628
F 71.299211 27.014739 28.562626
F 71.299211 34.733234 28.562626
F 71.299211 19.296243 28.562626
F 62.386666 27.014742 25.833722
F 53.563715 32.188412 24.908829
F 62.386666 19.296245 25.833722
F 71.299221 27.014739 25.833724
F 71.299221 34.733234 25.833724
F 71.299221 19.296243 25.833724
F 62.386658 24.441902 22.195186
F 62.386658 32.160397 22.195186
F 71.299212 24.441906 22.195188
F 71.299212 32.160400 22.195188
F 55.722134 30.868125 25.837692
F 55.722134 23.149631 25.837692
F 64.614799 30.873985 25.833724
F 64.614799 23.155491 25.833724
F 55.724330 28.307792 22.199680
F 55.724330 20.589297 22.199680
F 64.614786 28.301153 22.195188
F 64.614786 20.582658 22.195188
F 55.722008 28.306746 24.920628
F 55.722008 20.588251 24.920628
F 64.614797 28.301153 24.924090
F 64.614797 20.582658 24.924090
F 55.719890 30.869104 28.559612
F 55.719890 23.150610 28.559612
F 64.614788 30.873986 28.562626
F 64.614788 23.155491 28.562626
F 57.933656 24.442207 24.923887
F 57.933656 32.160702 24.923887
F 66.842940 24.441906 24.924090
F 66.842940 32.160400 24.924090
F 57.933270 27.014470 28.562445
F 57.933270 34.732965 28.562445
F 57.933270 19.295973 28.562445
F 66.842927 27.014739 28.562626
F 66.842927 34.733234 28.562626
F 66.842927 19.296243 28.562626
F 57.933696 27.014408 25.833960
F 57.933696 34.732903 25.833960
F 57.933696 19.295912 25.833959
F 66.842938 27.014739 25.833724
F 66.842938 34.733234 25.833724
F 66.842938 19.296242 25.833724
F 57.934074 24.442269 22.195446
F 57.934074 32.160763 22.195446
F 66.842929 24.441906 22.195188
F 66.842929 32.160400 22.195188
F 60.158797 30.873914 25.833776
F 60.158797 23.155419 25.833776
F 69.071081 30.873986 25.833724
F 69.071081 23.155491 25.833724
F 60.158822 28.301236 22.195248
F 60.158822 20.582741 22.195248
F 69.071069 28.301153 22.195188
F 69.071069 20.582658 22.195188
F 60.158796 28.301225 24.924040
F 60.158796 20.582730 24.924041
F 69.071079 28.301153 24.924090
F 69.071079 20.582658 24.924090
F 60.158752 30.873924 28.562583
F 60.158752 23.155429 28.562583
F 69.071070 30.873986 28.562626
F 69.071070 23.155492 28.562626
F 62.386666 24.441904 32.201162
F 62.386666 32.160398 32.201163
F 71.299222 24.441905 32.201161
F 71.299222 32.160400 32.201161
F 62.386656 24.441903 29.472257
F 62.386656 32.160398 29.472257
F 71.299212 24.441906 29.472259
F 71.299212 32.160400 29.472259
F 55.719974 28.306286 29.475739
F 55.719974 20.587791 29.475738
F 64.614786 28.301153 29.472259
F 64.614786 20.582658 29.472259
F 55.717846 28.305369 32.198567
F 55.717846 20.586873 32.198567
F 64.614797 28.301153 32.201161
F 64.614797 20.582658 32.201161
F 57.932923 24.442143 32.201002
F 57.932923 32.160638 32.201002
F 66.842940 24.441906 32.201161
F 66.842940 32.160400 32.201161
F 57.933314 24.442204 29.472473
F 57.933314 32.160699 29.472473
F 66.842929 24.441906 29.472259
F 66.842929 32.160400 29.472259
F 60.158748 28.301215 29.472304
F 60.158748 20.582720 29.472304
F 69.071069 28.301153 29.472259
F 69.071069 20.582658 29.472259
F 60.158727 28.301206 32.201125
F 60.158727 20.582711 32.201125
F 69.071079 28.301153 32.201161
F 69.071079 20.582658 32.201161
F 62.386670 24.441902 17.647021
F 62.386670 32.160397 17.647021
F 71.299222 24.441905 17.647018
F 71.299222 32.160400 17.647018
F 62.386656 27.014742 21.285556
F 53.556117 26.988449 28.548135
F 62.386656 19.296246 21.285557
F 71.299211 27.014739 21.285554
F 71.299211 34.733234 21.285554
F 71.299211 19.296243 21.285555
F 62.386668 27.014743 18.556649
F 53.556117 34.706943 28.548136
F 62.386668 19.296246 18.556649
F 71.299221 27.014739 18.556652
F 71.299221 34.733234 18.556652
F 71.299221 19.296243 18.556652
F 55.726614 30.866513 18.561706
F 55.726614 23.148018 18.561705
F 64.614799 30.873985 18.556652
F 64.614799 23.155491 18.556652
F 55.726396 28.308316 17.642564
F 55.726396 20.589821 17.642564
F 64.614797 28.301153 17.647018
F 64.614797 20.582658 17.647018
F 55.724164 30.867635 21.281613
F 55.724164 23.149140 21.281613
F 64.614788 30.873986 21.285554
F 64.614788 23.155491 21.285554
F 57.934443 24.442270 17.646772
F 57.934443 32.160764 17.646772
F 66.842940 24.441906 17.647018
F 66.842940 32.160400 17.647018
F 57.934030 27.014406 21.285329
F 57.934030 34.732901 21.285329
F 57.934030 19.295910 21.285329
F 66.842927 27.014739 21.285554
F 66.842927 34.733234 21.285555
F 66.842927 19.296243 21.285554
F 57.934482 27.014345 18.556931
F 57.934482 34.732840 18.556931
F 57.934482 19.295849 18.556931
F 66.842938 27.014739 18.556652
F 66.842938 34.733234 18.556652
F 66.842938 19.296242 18.556652
F 60.158876 30.873891 18.556720
F 60.158876 23.155397 18.556720
F 69.071081 30.873986 18.556652
F 69.071081 23.155491 18.556652
F 60.158875 28.301248 17.646953
F 60.158875 20.582753 17.646953
F 69.071079 28.301153 17.647018
F 69.071079 20.582658 17.647018
F 60.158826 30.873903 21.285497
F 60.158826 23.155408 21.285497
F 69.071070 30.873986 21.285555
F 69.071070 23.155492 21.285554
F 53.563714 24.469917 24.908829
F 53.577842 19.266156 18.578857
F 53.577842 34.703148 18.578857
F 53.577842 26.984653 18.578858
F 53.571073 19.266788 21.269742
F 53.571073 34.703779 21.269742
F 53.571073 26.985284 21.269742
F 53.578226 32.190988 17.630902
F 53.578226 24.472494 17.630902
F 53.555723 32.186356 29.491384
F 53.555723 24.467861 29.491384
F 53.548344 32.184721 32.187643
F 53.548345 24.466227 32.187642
F 53.570684 32.189417 22.216562
F 53.570684 24.470922 22.216562
F 53.563318 19.268614 25.854065
F 53.563317 34.705606 25.854065
F 53.563317 26.987111 25.854065
F 53.556117 19.269952 28.548136
F 62.386662 24.441905 46.755305
F 62.386663 32.160400 46.755305
F 71.299222 24.441905 46.755304
F 71.299222 32.160400 46.755304
F 62.386660 27.014740 47.664937
F 62.386660 34.733235 47.664937
F 62.386660 19.296243 47.664937
F 71.299221 27.014739 47.664937
F 71.299221 34.733234 47.664937
F 71.299221 19.296243 47.664937
F 62.386652 24.441905 44.026401
F 62.386652 32.160399 44.026401
F 71.299212 24.441906 44.026402
F 71.299212 32.160400 44.026402
F 55.710159 30.871854 47.666409
F 55.710159 23.153359 47.666409
F 64.614799 30.873986 47.664938
F 64.614799 23.155491 47.664937
F 55.711987 28.303808 44.028222
F 55.711987 20.585313 44.028222
F 64.614786 28.301153 44.026402
F 64.614786 20.582658 44.026402
F 55.710212 28.303097 46.754137
F 55.710212 20.584602 46.754137
F 64.614797 28.301153 46.755304
F 64.614797 20.582658 46.755304
F 57.931626 24.442022 46.755229
F 57.931626 32.160517 46.755229
F 66.842940 24.441906 46.755303
F 66.842940 32.160400 46.755304
F 57.931667 27.014595 47.665044
F 57.931667 34.733090 47.665044
F 57.931667 19.296098 47.665044
F 66.842938 27.014739 47.664938
F 66.842938 34.733234 47.664937
F 66.842938 19.296243 47.664937
F 57.931961 24.442079 44.026529
F 57.931961 32.160574 44.026529
F 66.842929 24.441906 44.026401
F 66.842929 32.160400 44.026401
F 60.158616 30.873962 47.664955
F 60.158616 23.155468 47.664955
F 69.071081 30.873986 47.664937
F 69.071081 23.155491 47.664937
F 60.158628 28.301183 44.026423
F 60.158628 20.582688 44.026423
F 69.071069 28.301153 44.026401
F 69.071069 20.582658 44.026402
F 60.158616 28.301177 46.755288
F 60.158616 20.582682 46.755288
F 69.071079 28.301153 46.755304
F 69.071079 20.582658 46.755304
F 62.386652 27.014741 35.839697
F 62.386652 34.733236 35.839697
F 62.386652 19.296244 35.839698
F 71.299211 27.014739 35.839696
F 71.299211 34.733234 35.839697
F 71.299211 19.296243 35.839697
F 62.386664 27.014741 33.110793
F 62.386664 34.733236 33.110792
F 62.386664 19.296245 33.110793
F 71.299221 27.014739 33.110794
F 71.299221 34.733234 33.110794
F 71.299221 19.296243 33.110794
F 55.717899 30.869535 33.113817
F 55.717899 23.151041 33.113816
F 64.614799 30.873985 33.110794
F 64.614799 23.155491 33.110794
F 55.715841 30.870396 35.837495
F 55.715841 23.151901 35.837495
F 64.614788 30.873986 35.839696
F 64.614788 23.155491 35.839696
F 57.932564 27.014533 35.839559
F 57.932564 34.733028 35.839559
F 57.932564 19.296036 35.839560
F 66.842927 27.014739 35.839696
F 66.842927 34.733234 35.839697
F 66.842927 19.296243 35.839697
F 57.932963 27.014473 33.110986
F 57.932963 34.732968 33.110986
F 57.932963 19.295976 33.110986
F 66.842938 27.014739 33.110795
F 66.842938 34.733234 33.110794
F 66.842938 19.296242 33.110794
F 60.158728 30.873933 33.110833
F 60.158728 23.155439 33.110832
F 69.071081 30.873986 33.110795
F 69.071081 23.155491 33.110794
F 60.158688 30.873941 35.839666
F 60.158688 23.155447 35.839666
F 69.071070 30.873986 35.839697
F 69.071070 23.155491 35.839697
F 62.386664 24.441904 39.478233
F 62.386664 32.160399 39.478233
F 71.299222 24.441905 39.478232
F 71.299222 32.160400 39.478232
F 62.386650 27.014740 43.116769
F 62.386650 34.733235 43.116769
F 62.386650 19.296243 43.116769
F 71.299211 27.014739 43.116768
F 71.299211 34.733234 43.116768
F 71.299211 19.296243 43.116768
F 62.386662 27.014741 40.387865
F 62.386662 34.733236 40.387865
F 62.386662 19.296244 40.387864
F 71.299221 27.014739 40.387866
F 71.299221 34.733234 40.387866
F 71.299221 19.296243 40.387865
F 62.386654 24.441904 36.749329
F 62.386654 32.160399 36.749329
F 71.299212 24.441906 36.749330
F 71.299212 32.160400 36.749330
F 55.713904 30.870772 40.390060
F 55.713904 23.152277 40.390060
F 64.614799 30.873986 40.387866
F 64.614799 23.155491 40.387866
F 55.715859 28.304965 36.751924
F 55.715859 20.586470 36.751924
F 64.614786 28.301153 36.749330
F 64.614786 20.582658 36.749330
F 55.713910 28.304158 39.476399
F 55.713910 20.585663 39.476399
F 64.614797 28.301153 39.478232
F 64.614797 20.582658 39.478232
F 55.712022 30.871530 43.115279
F 55.712022 23.153036 43.115279
F 64.614788 30.873986 43.116768
F 64.614788 23.155491 43.116768
F 57.932246 24.442081 39.478116
F 57.932246 32.160576 39.478116
F 66.842940 24.441906 39.478232
F 66.842940 32.160400 39.478232
F 57.931916 27.014594 43.116673
F 57.931916 34.733089 43.116673
F 57.931916 19.296097 43.116673
F 66.842927 27.014739 43.116768
F 66.842927 34.733234 43.116768
F 66.842927 19.296243 43.116768
F 57.932287 27.014535 40.388014
F 57.932287 34.733030 40.388014
F 57.932287 19.296039 40.388014
F 66.842938 27.014739 40.387866
F 66.842938 34.733234 40.387865
F 66.842938 19.296243 40.387866
F 57.932609 24.442141 36.749500
F 57.932609 32.160635 36.749500
F 66.842929 24.441906 36.749330
F 66.842929 32.160400 36.749329
F 60.158668 30.873949 40.387892
F 60.158668 23.155455 40.387892
F 69.071081 30.873986 40.387865
F 69.071081 23.155491 40.387866
F 60.158684 28.301198 36.749362
F 60.158684 20.582702 36.749362
F 69.071069 28.301153 36.749330
F 69.071069 20.582658 36.749330
F 60.158667 28.301190 39.478206
F 60.158667 20.582695 39.478207
F 69.071079 28.301153 39.478232
F 69.071079 20.582658 39.478232
F 60.158632 30.873956 43.116747
F 60.158632 23.155461 43.116747
F 69.071070 30.873986 43.116768
F 69.071070 23.155491 43.116768
F 53.515618 24.456390 46.747268
F 53.539983 32.182276 36.765535
F 53.539983 24.463781 36.765536
F 53.531876 19.276720 40.402400
F 53.531876 34.713711 40.402400
F 53.531876 26.995216 40.402400
F 53.523981 19.279055 43.107159
F 53.523981 34.716047 43.107159
F 53.523981 26.997552 43.107159
F 53.532255 32.180144 39.467173
F 53.532255 24.461650 39.467173
F 53.547950 19.272214 33.128535
F 53.547950 34.709206 33.128535
F 53.547950 26.990710 33.128536
F 53.540368 19.274112 35.827328
F 53.540368 34.711104 35.827328
F 53.540368 26.992609 35.827328
F 53.523618 32.177396 44.039146
F 53.523618 24.458901 44.039146
F 53.515267 19.281923 47.675787
F 53.515267 34.718915 47.675787
F 53.515267 27.000420 47.675787
F 53.515618 32.174885 46.747268
F 62.386648 27.014739 50.393840
F 62.386648 34.733235 50.393840
F 62.386648 19.296243 50.393840
F 71.299211 27.014739 50.393839
F 71.299211 34.733234 50.393840
F 71.299211 19.296243 50.393840
F 55.708449 30.872520 50.392972
F 55.708449 23.154025 50.392972
F 64.614788 30.873986 50.393839
F 64.614788 23.155491 50.393839
F 57.931325 27.014651 50.393784
F 57.931325 34.733146 50.393784
F 57.931325 19.296154 50.393784
F 66.842927 27.014739 50.393839
F 66.842927 34.733234 50.393840
F 66.842927 19.296243 50.393839
F 60.158584 30.873968 50.393828
F 60.158584 23.155474 50.393828
F 69.071070 30.873986 50.393840
F 69.071070 23.155491 50.393840
F 62.386661 24.441906 54.032375
F 62.386661 32.160400 54.032375
F 71.299222 24.441905 54.032375
F 71.299222 32.160400 54.032375
F 62.386647 27.014739 57.670910
F 62.386647 34.733234 57.670910
F 62.386647 19.296242 57.670910
F 71.299211 27.014739 57.670910
F 71.299211 34.733234 57.670910
F 71.299211 19.296243 57.670910
F 62.386659 27.014739 54.942008
F 62.386659 34.733235 54.942008
F 62.386659 19.296243 54.942007
F 71.299221 27.014739 54.942008
F 71.299221 34.733234 54.942008
F 71.299221 19.296243 54.942008
F 62.386650 24.441905 51.303473
F 62.386651 32.160400 51.303473
F 71.299212 24.441906 51.303473
F 71.299212 32.160400 51.303473
F 55.706679 30.872792 54.942852
F 55.706679 23.154298 54.942852
F 64.614799 30.873986 54.942008
F 64.614799 23.155491 54.942008
F 55.708373 28.302799 51.304619
F 55.708373 20.584304 51.304619
F 64.614786 28.301153 51.303473
F 64.614786 20.582658 51.303473
F 55.706770 28.302176 54.031784
F 55.706770 20.583681 54.031785
F 64.614797 28.301153 54.032375
F 64.614797 20.582658 54.032375
F 55.705142 30.873374 57.670567
F 55.705142 23.154880 57.670567
F 64.614788 30.873986 57.670910
F 64.614788 23.155491 57.670910
F 57.931065 24.441967 54.032338
F 57.931065 32.160462 54.032338
F 66.842940 24.441906 54.032374
F 66.842940 32.160400 54.032374
F 57.930793 27.014705 57.670889
F 57.930793 34.733200 57.670889
F 57.930793 19.296208 57.670889
F 66.842927 27.014739 57.670910
F 66.842927 34.733234 57.670910
F 66.842927 19.296243 57.670910
F 57.931105 27.014651 54.942076
F 57.931105 34.733146 54.942076
F 57.931105 19.296154 54.942075
F 66.842938 27.014739 54.942008
F 66.842938 34.733234 54.942008
F 66.842938 19.296242 54.942008
F 57.931370 24.442022 51.303560
F 57.931370 32.160516 51.303560
F 66.842929 24.441906 51.303473
F 66.842929 32.160400 51.303472
F 60.158572 30.873973 54.942017
F 60.158572 23.155479 54.942017
F 69.071081 30.873986 54.942008
F 69.071081 23.155491 54.942008
F 60.158580 28.301171 51.303486
F 60.158580 20.582676 51.303486
F 69.071069 28.301153 51.303473
F 69.071069 20.582658 51.303473
F 60.158571 28.301166 54.032366
F 60.158571 20.582671 54.032367
F 69.071079 28.301153 54.032374
F 69.071079 20.582658 54.032375
F 60.158543 30.873978 57.670905
F 60.158542 23.155483 57.670905
F 69.071070 30.873986 57.670910
F 69.071070 23.155492 57.670910
F 62.386660 24.441906 61.309445
F 62.386660 32.160401 61.309445
F 71.299222 24.441905 61.309445
F 71.299222 32.160400 61.309445
F 62.386664 27.014746 64.947986
F 53.507149 34.721574 50.387480
F 62.386664 19.296249 64.947986
F 71.299211 27.014739 64.947981
F 71.299211 34.733234 64.947981
F 71.299211 19.296243 64.947982
F 62.386658 27.014739 62.219079
F 62.386658 34.733234 62.219079
F 62.386658 19.296242 62.219079
F 71.299221 27.014739 62.219079
F 71.299221 34.733234 62.219079
F 71.299221 19.296243 62.219079
F 62.386649 24.441906 58.580543
F 62.386649 32.160400 58.580543
F 71.299212 24.441906 58.580543
F 71.299212 32.160400 58.580543
F 55.703368 30.873503 62.219208
F 55.703368 23.155009 62.219208
F 64.614799 30.873986 62.219079
F 64.614799 23.155491 62.219079
F 55.705169 28.302011 58.580821
F 55.705169 20.583516 58.580821
F 64.614786 28.301153 58.580544
F 64.614786 20.582658 58.580543
F 55.704981 28.302257 61.306681
F 55.704981 20.583762 61.306681
F 64.614797 28.301153 61.309445
F 64.614797 20.582658 61.309445
F 55.710907 30.868249 64.945444
F 55.710908 23.149754 64.945445
F 64.614788 30.873986 64.947981
F 64.614788 23.155491 64.947981
F 57.930570 24.441915 61.309440
F 57.930570 32.160410 61.309440
F 66.842940 24.441906 61.309445
F 66.842940 32.160400 61.309445
F 57.936634 27.014184 64.947502
F 57.936634 34.732679 64.947502
F 57.936634 19.295687 64.947502
F 66.842927 27.014739 64.947981
F 66.842927 34.733234 64.947981
F 66.842927 19.296243 64.947981
F 57.930561 27.014740 62.219109
F 57.930561 34.733236 62.219109
F 57.930561 19.296244 62.219109
F 66.842938 27.014739 62.219079
F 66.842938 34.733234 62.219079
F 66.842938 19.296243 62.219079
F 57.930838 24.441967 58.580592
F 57.930838 32.160462 58.580592
F 66.842929 24.441906 58.580543
F 66.842929 32.160400 58.580543
F 60.158534 30.873982 62.219082
F 60.158534 23.155487 62.219082
F 69.071081 30.873986 62.219079
F 69.071081 23.155491 62.219079
F 60.158539 28.301161 58.580550
F 60.158539 20.582666 58.580549
F 69.071069 28.301153 58.580543
F 69.071069 20.582658 58.580543
F 60.158538 28.301158 61.309425
F 60.158538 20.582663 61.309425
F 69.071079 28.301153 61.309445
F 69.071079 20.582658 61.309445
F 60.158544 30.873972 64.947974
F 60.158544 23.155478 64.947974
F 69.071070 30.873986 64.947982
F 69.071070 23.155492 64.947981
F 53.507149 27.003079 50.387480
F 53.489967 32.165973 58.584609
F 53.489967 24.447478 58.584610
F 53.486529 19.290211 62.189172
F 53.486529 34.727202 62.189172
F 53.486529 27.008707 62.189172
F 53.577457 19.245566 64.904777
F 53.577457 34.682558 64.904777
F 53.577457 26.964063 64.904776
F 53.482848 32.162155 61.302768
F 53.482848 24.443660 61.302768
F 53.506818 32.171919 51.312341
F 53.506818 24.453424 51.312341
F 53.498337 19.287623 54.948824
F 53.498337 34.724615 54.948824
F 53.498337 27.006120 54.948824
F 53.490116 19.290495 57.668127
F 53.490116 34.727486 57.668127
F 53.490116 27.008992 57.668127
F 53.498652 32.169139 54.027777
F 53.498652 24.450645 54.027777
F 53.507149 19.284583 50.387480
F 62.386676 47.597391 3.092881
F 62.386676 39.878893 3.092881
F 71.299222 47.597397 3.092877
F 71.299222 39.878899 3.092877
F 62.386661 50.170236 6.731416
F 62.386661 42.451739 6.731416
F 71.299211 50.170231 6.731412
F 71.299211 42.451734 6.731412
F 62.386674 50.170237 4.002506
F 62.386674 42.451740 4.002506
F 71.299221 50.170230 4.002511
F 71.299221 42.451734 4.002510
F 62.386649 47.597398 0.363975
F 62.386649 39.878900 0.363975
F 71.299212 47.597397 0.363975
F 71.299212 39.878899 0.363975
F 55.734310 38.582082 4.007085
F 55.734311 46.300581 4.007085
F 64.614800 38.592484 4.002511
F 64.614800 46.310983 4.002511
F 55.731216 51.462031 0.368421
F 55.731216 36.025036 0.368420
F 55.731216 43.743536 0.368421
F 64.614786 51.456645 0.363975
F 64.614786 36.019649 0.363975
F 64.614786 43.738149 0.363975
F 55.736072 51.467546 3.085599
F 55.736072 36.030551 3.085600
F 55.736072 43.749051 3.085599
F 64.614797 51.456645 3.092877
F 64.614797 36.019650 3.092877
F 64.614797 43.738149 3.092877
F 55.733259 38.582624 6.724860
F 55.733259 46.301123 6.724860
F 64.614788 38.592483 6.731413
F 64.614788 46.310983 6.731412
F 57.936234 47.597926 3.092550
F 57.936234 39.879429 3.092550
F 66.842940 47.597398 3.092877
F 66.842940 39.878900 3.092877
F 57.935709 50.169786 6.731109
F 57.935709 42.451289 6.731109
F 66.842927 50.170231 6.731412
F 66.842927 42.451734 6.731413
F 57.936198 50.169732 4.002865
F 57.936198 42.451235 4.002865
F 66.842938 50.170231 4.002510
F 66.842938 42.451734 4.002510
F 57.930762 47.597522 0.363943
F 57.930762 39.879024 0.363943
F 66.842929 47.597397 0.363975
F 66.842929 39.878900 0.363974
F 60.159060 38.592332 4.002601
F 60.159060 46.310831 4.002601
F 69.071081 38.592484 4.002510
F 69.071081 46.310983 4.002510
F 60.159073 51.456795 0.364083
F 60.159073 36.019801 0.364083
F 60.159073 43.738300 0.364083
F 69.071069 51.456644 0.363975
F 69.071069 36.019649 0.363974
F 69.071069 43.738149 0.363974
F 60.159062 51.456798 3.092770
F 60.159062 36.019803 3.092770
F 60.159062 43.738303 3.092770
F 69.071079 51.456644 3.092877
F 69.071079 36.019649 3.092877
F 69.071079 43.738149 3.092877
F 60.159003 38.592346 6.731317
F 60.159003 46.310845 6.731317
F 69.071070 38.592484 6.731412
F 69.071070 46.310983 6.731412
F 62.386673 47.597392 10.369951
F 62.386673 39.878894 10.369951
F 71.299222 47.597397 10.369948
F 71.299222 39.878899 10.369948
F 62.386658 50.170235 14.008486
F 62.386658 42.451738 14.008486
F 71.299211 50.170231 14.008483
F 71.299211 42.451734 14.008483
F 62.386671 50.170235 11.279577
F 62.386671 42.451739 11.279577
F 71.299221 50.170230 11.279581
F 71.299221 42.451734 11.279581
F 62.386663 47.597392 7.641042
F 62.386663 39.878894 7.641042
F 71.299212 47.597397 7.641046
F 71.299212 39.878899 7.641046
F 55.731367 38.583148 11.285892
F 55.731367 46.301647 11.285893
F 64.614800 38.592484 11.279581
F 64.614800 46.310983 11.279581
F 55.733850 51.467026 7.648058
F 55.733850 36.030031 7.648057
F 55.733850 43.748531 7.648058
F 64.614786 51.456644 7.641046
F 64.614786 36.019649 7.641046
F 64.614786 43.738149 7.641046
F 55.731032 51.465614 10.364349
F 55.731032 36.028619 10.364349
F 55.731032 43.747119 10.364349
F 64.614797 51.456645 10.369947
F 64.614797 36.019650 10.369948
F 64.614797 43.738149 10.369948
F 55.728673 38.584451 14.003478
F 55.728673 46.302950 14.003478
F 64.614788 38.592483 14.008483
F 64.614788 46.310983 14.008483
F 57.935283 47.597818 10.369661
F 57.935283 39.879320 10.369661
F 66.842940 47.597398 10.369947
F 66.842940 39.878900 10.369948
F 57.934844 50.169837 14.008216
F 57.934844 42.451341 14.008216
F 66.842927 50.170230 14.008483
F 66.842927 42.451734 14.008483
F 57.935320 50.169779 11.279899
F 57.935320 42.451282 11.279899
F 66.842938 50.170231 11.279581
F 66.842938 42.451734 11.279581
F 57.935750 47.597874 7.641378
F 57.935750 39.879377 7.641378
F 66.842929 47.597397 7.641045
F 66.842929 39.878899 7.641046
F 60.158965 38.592362 11.279668
F 60.158965 46.310861 11.279668
F 69.071081 38.592484 11.279581
F 69.071081 46.310983 11.279581
F 60.159000 51.456781 7.641144
F 60.159000 36.019787 7.641143
F 60.159000 43.738286 7.641144
F 69.071069 51.456644 7.641046
F 69.071069 36.019649 7.641045
F 69.071069 43.738149 7.641046
F 60.158963 51.456767 10.369863
F 60.158963 36.019772 10.369863
F 60.158963 43.738272 10.369863
F 69.071079 51.456644 10.369947
F 69.071079 36.019649 10.369947
F 69.071079 43.738149 10.369948
F 60.158909 38.592375 14.008408
F 60.158909 46.310874 14.008408
F 69.071070 38.592484 14.008483
F 69.071070 46.310983 14.008483
F 62.386660 47.597393 14.918113
F 62.386660 39.878895 14.918113
F 71.299212 47.597397 14.918116
F 71.299212 39.878899 14.918116
F 55.728942 51.465014 14.923775
F 55.728942 36.028019 14.923774
F 55.728942 43.746519 14.923774
F 64.614786 51.456645 14.918116
F 64.614786 36.019649 14.918116
F 64.614786 43.738149 14.918116
F 57.934886 47.597821 14.918416
F 57.934886 39.879324 14.918415
F 66.842929 47.597397 14.918116
F 66.842929 39.878900 14.918116
F 60.158906 51.456752 14.918194
F 60.158906 36.019758 14.918194
F 60.158906 43.738257 14.918193
F 69.071069 51.456644 14.918116
F 69.071069 36.019649 14.918116
F 69.071069 43.738149 14.918116
F 53.598054 47.625214 3.039685
F 53.584747 39.909703 14.940935
F 53.584747 47.628201 14.940935
F 53.597842 39.909917 7.664357
F 53.597842 47.628414 7.664357
F 53.591425 42.420606 11.302777
F 53.591425 50.139103 11.302777
F 53.585114 42.420357 13.992332
F 53.585114 50.138853 13.992332
F 53.591775 39.910683 10.354058
F 53.591775 47.629181 10.354058
F 53.518146 39.867512 0.344738
F 53.518146 47.586009 0.344739
F 53.603450 42.418115 4.020210
F 53.603450 50.136612 4.020210
F 53.598114 42.419708 6.715367
F 53.598114 50.138205 6.715367
F 53.598054 39.906717 3.039685
F 62.386661 34.733240 6.731417
F 62.386674 34.733241 4.002506
F 62.386658 34.733239 14.008486
F 62.386671 34.733239 11.279577
F 62.386668 47.597394 24.924092
F 62.386668 39.878897 24.924093
F 71.299222 47.597397 24.924090
F 71.299222 39.878899 24.924091
F 62.386654 50.170233 28.562627
F 62.386654 42.451736 28.562628
F 71.299211 50.170231 28.562626
F 71.299211 42.451734 28.562626
F 62.386666 50.170233 25.833722
F 62.386666 42.451737 25.833722
F 71.299221 50.170230 25.833724
F 71.299221 42.451734 25.833724
F 62.386658 47.597394 22.195186
F 62.386658 39.878896 22.195186
F 71.299212 47.597397 22.195188
F 71.299212 39.878899 22.195188
F 55.722133 38.586623 25.837692
F 55.722134 46.305122 25.837692
F 64.614800 38.592484 25.833724
F 64.614799 46.310983 25.833724
F 55.724330 51.463284 22.199680
F 55.724330 36.026289 22.199680
F 55.724330 43.744789 22.199680
F 64.614786 51.456644 22.195188
F 64.614786 36.019649 22.195188
F 64.614786 43.738149 22.195188
F 55.722008 51.462237 24.920628
F 55.722008 36.025242 24.920628
F 55.722008 43.743742 24.920628
F 64.614797 51.456644 24.924090
F 64.614797 36.019650 24.924090
F 64.614797 43.738149 24.924090
F 55.719890 38.587602 28.559612
F 55.719890 46.306101 28.559611
F 64.614788 38.592483 28.562626
F 64.614788 46.310983 28.562626
F 57.933656 47.597698 24.923887
F 57.933656 39.879201 24.923887
F 66.842940 47.597398 24.924090
F 66.842940 39.878900 24.924090
F 57.933270 50.169961 28.562445
F 57.933270 42.451465 28.562445
F 66.842927 50.170230 28.562626
F 66.842927 42.451734 28.562626
F 57.933696 50.169900 25.833960
F 57.933696 42.451403 25.833960
F 66.842938 50.170231 25.833724
F 66.842938 42.451734 25.833724
F 57.934074 47.597760 22.195446
F 57.934074 39.879262 22.195446
F 66.842929 47.597397 22.195188
F 66.842929 39.878900 22.195188
F 60.158797 38.592412 25.833776
F 60.158797 46.310911 25.833776
F 69.071081 38.592484 25.833724
F 69.071081 46.310983 25.833724
F 60.158822 51.456727 22.195248
F 60.158822 36.019733 22.195248
F 60.158822 43.738232 22.195248
F 69.071069 51.456644 22.195188
F 69.071069 36.019649 22.195188
F 69.071069 43.738149 22.195188
F 60.158796 51.456717 24.924040
F 60.158796 36.019722 24.924041
F 60.158796 43.738221 24.924041
F 69.071079 51.456644 24.924090
F 69.071079 36.019649 24.924090
F 69.071079 43.738149 24.924090
F 60.158752 38.592421 28.562583
F 60.158752 46.310920 28.562583
F 69.071070 38.592484 28.562626
F 69.071070 46.310983 28.562626
F 62.386666 47.597395 32.201162
F 62.386666 39.878897 32.201163
F 71.299222 47.597397 32.201161
F 71.299222 39.878899 32.201161
F 62.386656 47.597395 29.472257
F 62.386656 39.878897 29.472257
F 71.299212 47.597397 29.472259
F 71.299212 39.878899 29.472259
F 55.719974 51.461777 29.475739
F 55.719974 36.024782 29.475739
F 55.719974 43.743282 29.475738
F 64.614786 51.456645 29.472259
F 64.614786 36.019649 29.472259
F 64.614786 43.738149 29.472259
F 55.717846 51.460860 32.198567
F 55.717846 36.023865 32.198567
F 55.717846 43.742365 32.198567
F 64.614797 51.456645 32.201161
F 64.614797 36.019650 32.201161
F 64.614797 43.738149 32.201161
F 57.932923 47.597635 32.201002
F 57.932923 39.879137 32.201003
F 66.842940 47.597398 32.201161
F 66.842940 39.878900 32.201161
F 57.933314 47.597696 29.472473
F 57.933314 39.879198 29.472473
F 66.842929 47.597397 29.472259
F 66.842929 39.878900 29.472259
F 60.158749 51.456706 29.472304
F 60.158748 36.019712 29.472304
F 60.158748 43.738211 29.472304
F 69.071069 51.456644 29.472259
F 69.071069 36.019649 29.472259
F 69.071069 43.738149 29.472259
F 60.158728 51.456697 32.201125
F 60.158727 36.019703 32.201125
F 60.158727 43.738202 32.201125
F 69.071079 51.456644 32.201161
F 69.071079 36.019649 32.201161
F 69.071079 43.738149 32.201161
F 62.386670 47.597393 17.647021
F 62.386670 39.878896 17.647021
F 71.299222 47.597397 17.647018
F 71.299222 39.878899 17.647019
F 62.386656 50.170234 21.285556
F 62.386656 42.451737 21.285557
F 71.299211 50.170231 21.285554
F 71.299211 42.451734 21.285555
F 62.386668 50.170234 18.556649
F 62.386668 42.451738 18.556649
F 71.299221 50.170230 18.556652
F 71.299221 42.451734 18.556652
F 55.726614 38.585011 18.561706
F 55.726614 46.303510 18.561705
F 64.614800 38.592484 18.556652
F 64.614799 46.310983 18.556652
F 55.726396 51.463807 17.642564
F 55.726396 36.026813 17.642564
F 55.726396 43.745312 17.642564
F 64.614797 51.456645 17.647018
F 64.614797 36.019650 17.647018
F 64.614797 43.738149 17.647018
F 55.724164 38.586132 21.281613
F 55.724164 46.304632 21.281613
F 64.614788 38.592483 21.285554
F 64.614788 46.310983 21.285554
F 57.934443 47.597761 17.646772
F 57.934443 39.879263 17.646772
F 66.842940 47.597398 17.647018
F 66.842940 39.878900 17.647018
F 57.934030 50.169898 21.285329
F 57.934030 42.451401 21.285329
F 66.842927 50.170230 21.285554
F 66.842927 42.451734 21.285554
F 57.934482 50.169836 18.556931
F 57.934482 42.451340 18.556931
F 66.842938 50.170231 18.556652
F 66.842938 42.451734 18.556652
F 60.158876 38.592389 18.556720
F 60.158876 46.310888 18.556720
F 69.071081 38.592484 18.556652
F 69.071081 46.310983 18.556652
F 60.158875 51.456740 17.646953
F 60.158875 36.019745 17.646953
F 60.158875 43.738244 17.646953
F 69.071079 51.456644 17.647018
F 69.071079 36.019649 17.647019
F 69.071079 43.738149 17.647018
F 60.158826 38.592400 21.285497
F 60.158826 46.310899 21.285497
F 69.071070 38.592484 21.285555
F 69.071070 46.310983 21.285554
F 53.563715 47.625408 24.908828
F 53.577842 42.421647 18.578857
F 53.577842 50.140144 18.578858
F 53.571073 42.422279 21.269742
F 53.571073 50.140776 21.269743
F 53.578226 39.909488 17.630902
F 53.578226 47.627985 17.630902
F 53.555723 39.904855 29.491384
F 53.555723 47.623353 29.491384
F 53.548345 39.903221 32.187643
F 53.548345 47.621718 32.187642
F 53.570684 39.907916 22.216562
F 53.570684 47.626413 22.216562
F 53.563317 42.424106 25.854065
F 53.563317 50.142602 25.854066
F 53.556117 42.425443 28.548136
F 53.556117 50.143940 28.548135
F 53.563715 39.906911 24.908829
F 62.386666 34.733237 25.833721
F 62.386656 34.733237 21.285557
F 62.386668 34.733238 18.556649
F 62.386662 47.597396 46.755305
F 62.386662 39.878899 46.755304
F 71.299222 47.597397 46.755304
F 71.299222 39.878899 46.755304
F 62.386660 50.170231 47.664937
F 62.386660 42.451735 47.664937
F 71.299221 50.170230 47.664937
F 71.299221 42.451734 47.664937
F 62.386652 47.597396 44.026401
F 62.386652 39.878898 44.026401
F 71.299212 47.597397 44.026402
F 71.299212 39.878899 44.026401
F 55.710159 38.590351 47.666409
F 55.710159 46.308850 47.666409
F 64.614799 38.592484 47.664937
F 64.614799 46.310983 47.664938
F 55.711988 51.459299 44.028222
F 55.711987 36.022304 44.028222
F 55.711987 43.740805 44.028222
F 64.614786 51.456644 44.026402
F 64.614786 36.019649 44.026402
F 64.614786 43.738149 44.026402
F 55.710212 51.458588 46.754137
F 55.710212 36.021593 46.754137
F 55.710212 43.740093 46.754137
F 64.614797 51.456645 46.755304
F 64.614797 36.019650 46.755304
F 64.614797 43.738149 46.755304
F 57.931626 47.597514 46.755229
F 57.931626 39.879016 46.755229
F 66.842940 47.597398 46.755304
F 66.842940 39.878900 46.755304
F 57.931667 50.170086 47.665044
F 57.931667 42.451590 47.665044
F 66.842938 50.170231 47.664938
F 66.842938 42.451734 47.664937
F 57.931961 47.597571 44.026529
F 57.931961 39.879073 44.026529
F 66.842929 47.597397 44.026401
F 66.842929 39.878899 44.026402
F 60.158616 38.592460 47.664954
F 60.158616 46.310959 47.664955
F 69.071081 38.592484 47.664937
F 69.071081 46.310983 47.664937
F 60.158628 51.456674 44.026423
F 60.158628 36.019680 44.026423
F 60.158628 43.738179 44.026423
F 69.071069 51.456644 44.026401
F 69.071069 36.019649 44.026401
F 69.071069 43.738149 44.026402
F 60.158616 51.456668 46.755288
F 60.158616 36.019673 46.755288
F 60.158616 43.738173 46.755288
F 69.071079 51.456644 46.755304
F 69.071079 36.019649 46.755304
F 69.071079 43.738149 46.755304
F 62.386652 50.170232 35.839697
F 62.386652 42.451736 35.839698
F 71.299211 50.170230 35.839696
F 71.299210 42.451734 35.839697
F 62.386664 50.170233 33.110793
F 62.386664 42.451736 33.110793
F 71.299221 50.170230 33.110794
F 71.299221 42.451734 33.110794
F 55.717899 38.588033 33.113817
F 55.717899 46.306532 33.113816
F 64.614800 38.592484 33.110794
F 64.614799 46.310983 33.110794
F 55.715841 38.588893 35.837495
F 55.715841 46.307393 35.837495
F 64.614788 38.592483 35.839696
F 64.614788 46.310983 35.839696
F 57.932564 50.170024 35.839559
F 57.932564 42.451528 35.839560
F 66.842927 50.170231 35.839696
F 66.842927 42.451734 35.839697
F 57.932963 50.169964 33.110986
F 57.932963 42.451467 33.110986
F 66.842938 50.170231 33.110795
F 66.842938 42.451734 33.110794
F 60.158728 38.592431 33.110832
F 60.158728 46.310930 33.110832
F 69.071081 38.592484 33.110794
F 69.071081 46.310983 33.110794
F 60.158688 38.592439 35.839666
F 60.158688 46.310938 35.839666
F 69.071070 38.592484 35.839697
F 69.071070 46.310983 35.839697
F 62.386664 47.597396 39.478233
F 62.386664 39.878898 39.478233
F 71.299222 47.597397 39.478232
F 71.299222 39.878899 39.478232
F 62.386650 50.170231 43.116769
F 62.386650 42.451735 43.116769
F 71.299211 50.170230 43.116768
F 71.299211 42.451734 43.116768
F 62.386662 50.170232 40.387865
F 62.386662 42.451735 40.387864
F 71.299221 50.170230 40.387866
F 71.299221 42.451734 40.387865
F 62.386654 47.597395 36.749329
F 62.386654 39.878898 36.749328
F 71.299212 47.597397 36.749330
F 71.299212 39.878899 36.749329
F 55.713904 38.589270 40.390059
F 55.713904 46.307769 40.390060
F 64.614799 38.592484 40.387866
F 64.614799 46.310983 40.387866
F 55.715859 51.460457 36.751924
F 55.715859 36.023462 36.751924
F 55.715859 43.741962 36.751924
F 64.614786 51.456645 36.749330
F 64.614786 36.019649 36.749330
F 64.614786 43.738149 36.749330
F 55.713910 51.459649 39.476399
F 55.713910 36.022654 39.476399
F 55.713910 43.741154 39.476399
F 64.614797 51.456645 39.478232
F 64.614797 36.019650 39.478232
F 64.614797 43.738149 39.478232
F 55.712022 38.590028 43.115279
F 55.712022 46.308527 43.115279
F 64.614788 38.592483 43.116768
F 64.614788 46.310983 43.116768
F 57.932246 47.597573 39.478116
F 57.932246 39.879075 39.478116
F 66.842940 47.597398 39.478232
F 66.842940 39.878900 39.478232
F 57.931916 50.170085 43.116673
F 57.931916 42.451588 43.116673
F 66.842927 50.170231 43.116768
F 66.842927 42.451734 43.116768
F 57.932287 50.170027 40.388014
F 57.932287 42.451530 40.388014
F 66.842938 50.170231 40.387866
F 66.842938 42.451734 40.387866
F 57.932609 47.597632 36.749500
F 57.932609 39.879134 36.749499
F 66.842929 47.597397 36.749330
F 66.842929 39.878899 36.749330
F 60.158668 38.592447 40.387892
F 60.158668 46.310946 40.387892
F 69.071081 38.592484 40.387865
F 69.071081 46.310983 40.387865
F 60.158684 51.456689 36.749362
F 60.158684 36.019694 36.749362
F 60.158684 43.738194 36.749362
F 69.071069 51.456644 36.749330
F 69.071069 36.019649 36.749330
F 69.071069 43.738149 36.749330
F 60.158667 51.456681 39.478207
F 60.158667 36.019686 39.478207
F 60.158667 43.738186 39.478207
F 69.071079 51.456644 39.478232
F 69.071079 36.019649 39.478232
F 69.071079 43.738149 39.478232
F 60.158632 38.592454 43.116747
F 60.158632 46.310953 43.116748
F 69.071070 38.592484 43.116768
F 69.071070 46.310983 43.116768
F 53.515618 47.611881 46.747268
F 53.539983 39.900775 36.765535
F 53.539983 47.619273 36.765536
F 53.531876 42.432211 40.402400
F 53.531876 50.150708 40.402401
F 53.523981 42.434547 43.107159
F 53.523981 50.153043 43.107159
F 53.532255 39.898643 39.467173
F 53.532255 47.617141 39.467173
F 53.547950 42.427705 33.128536
F 53.547950 50.146202 33.128536
F 53.540368 42.429604 35.827328
F 53.540368 50.148100 35.827328
F 53.523618 39.895895 44.039146
F 53.523618 47.614393 44.039146
F 53.515267 42.437415 47.675787
F 53.515267 50.155911 47.675787
F 53.515618 39.893384 46.747268
F 62.386649 50.170231 50.393840
F 62.386648 42.451734 50.393840
F 71.299211 50.170230 50.393839
F 71.299211 42.451734 50.393840
F 55.708449 38.591018 50.392972
F 55.708449 46.309517 50.392972
F 64.614788 38.592483 50.393840
F 64.614788 46.310983 50.393839
F 57.931325 50.170142 50.393784
F 57.931325 42.451646 50.393784
F 66.842927 50.170231 50.393839
F 66.842927 42.451734 50.393840
F 60.158584 38.592466 50.393828
F 60.158584 46.310965 50.393828
F 69.071070 38.592484 50.393840
F 69.071070 46.310983 50.393840
F 62.386661 47.597397 54.032375
F 62.386661 39.878899 54.032375
F 71.299222 47.597397 54.032375
F 71.299222 39.878899 54.032375
F 62.386647 50.170230 57.670910
F 62.386647 42.451734 57.670910
F 71.299211 50.170231 57.670910
F 71.299211 42.451734 57.670910
F 62.386659 50.170231 54.942008
F 62.386659 42.451734 54.942007
F 71.299221 50.170230 54.942008
F 71.299221 42.451734 54.942008
F 62.386651 47.597397 51.303473
F 62.386651 39.878899 51.303472
F 71.299212 47.597397 51.303473
F 71.299212 39.878899 51.303472
F 55.706679 38.591290 54.942852
F 55.706679 46.309789 54.942852
F 64.614799 38.592484 54.942008
F 64.614799 46.310983 54.942008
F 55.708373 51.458291 51.304619
F 55.708373 36.021296 51.304619
F 55.708373 43.739796 51.304619
F 64.614786 51.456645 51.303473
F 64.614786 36.019650 51.303473
F 64.614786 43.738149 51.303473
F 55.706770 51.457667 54.031784
F 55.706770 36.020672 54.031785
F 55.706770 43.739172 54.031785
F 64.614797 51.456645 54.032375
F 64.614797 36.019650 54.032375
F 64.614797 43.738149 54.032375
F 55.705142 38.591872 57.670567
F 55.705142 46.310372 57.670567
F 64.614788 38.592483 57.670910
F 64.614788 46.310983 57.670910
F 57.931065 47.597458 54.032338
F 57.931065 39.878960 54.032338
F 66.842940 47.597398 54.032374
F 66.842940 39.878900 54.032375
F 57.930793 50.170196 57.670889
F 57.930793 42.451700 57.670889
F 66.842927 50.170230 57.670910
F 66.842927 42.451734 57.670910
F 57.931105 50.170142 54.942076
F 57.931105 42.451646 54.942076
F 66.842938 50.170231 54.942008
F 66.842938 42.451734 54.942008
F 57.931370 47.597513 51.303560
F 57.931370 39.879015 51.303560
F 66.842929 47.597397 51.303473
F 66.842929 39.878899 51.303472
F 60.158572 38.592471 54.942017
F 60.158572 46.310970 54.942017
F 69.071081 38.592484 54.942008
F 69.071081 46.310983 54.942008
F 60.158580 51.456662 51.303486
F 60.158580 36.019668 51.303486
F 60.158580 43.738167 51.303486
F 69.071069 51.456644 51.303473
F 69.071069 36.019649 51.303472
F 69.071069 43.738149 51.303473
F 60.158571 51.456657 54.032366
F 60.158571 36.019662 54.032366
F 60.158571 43.738162 54.032367
F 69.071079 51.456644 54.032374
F 69.071079 36.019649 54.032375
F 69.071079 43.738149 54.032375
F 60.158542 38.592476 57.670905
F 60.158542 46.310975 57.670905
F 69.071070 38.592484 57.670910
F 69.071070 46.310983 57.670910
F 62.386660 47.597397 61.309445
F 62.386660 39.878900 61.309446
F 71.299222 47.597397 61.309445
F 71.299222 39.878899 61.309446
F 62.386664 50.170237 64.947986
F 62.386664 42.451741 64.947986
F 71.299210 50.170231 64.947981
F 71.299211 42.451734 64.947982
F 62.386658 50.170230 62.219079
F 62.386658 42.451734 62.219079
F 71.299221 50.170230 62.219079
F 71.299221 42.451734 62.219079
F 62.386649 47.597397 58.580543
F 62.386649 39.878900 58.580543
F 71.299212 47.597397 58.580543
F 71.299212 39.878899 58.580543
F 55.703368 38.592001 62.219208
F 55.703368 46.310500 62.219208
F 64.614799 38.592484 62.219079
F 64.614799 46.310983 62.219079
F 55.705169 51.457502 58.580821
F 55.705169 36.020507 58.580821
F 55.705169 43.739007 58.580821
F 64.614786 51.456644 58.580543
F 64.614786 36.019649 58.580543
F 64.614786 43.738149 58.580543
F 55.704981 51.457748 61.306681
F 55.704981 36.020753 61.306682
F 55.704981 43.739253 61.306681
F 64.614797 51.456644 61.309445
F 64.614797 36.019650 61.309445
F 64.614797 43.738149 61.309445
F 55.710907 38.586747 64.945445
F 55.710907 46.305246 64.945444
F 64.614788 38.592483 64.947981
F 64.614788 46.310983 64.947981
F 57.930570 47.597407 61.309440
F 57.930570 39.878909 61.309441
F 66.842940 47.597398 61.309445
F 66.842940 39.878900 61.309445
F 57.936634 50.169675 64.947502
F 57.936634 42.451178 64.947502
F 66.842927 50.170230 64.947981
F 66.842927 42.451734 64.947981
F 57.930561 50.170232 62.219109
F 57.930561 42.451735 62.219109
F 66.842938 50.170231 62.219079
F 66.842938 42.451734 62.219079
F 57.930838 47.597459 58.580592
F 57.930838 39.878961 58.580592
F 66.842929 47.597397 58.580543
F 66.842929 39.878899 58.580543
F 60.158534 38.592480 62.219082
F 60.158534 46.310979 62.219082
F 69.071081 38.592484 62.219079
F 69.071081 46.310983 62.219079
F 60.158539 51.456652 58.580550
F 60.158539 36.019658 58.580549
F 60.158539 43.738157 58.580549
F 69.071069 51.456644 58.580543
F 69.071069 36.019649 58.580543
F 69.071069 43.738149 58.580543
F 60.158538 51.456649 61.309425
F 60.158538 36.019654 61.309425
F 60.158538 43.738154 61.309425
F 69.071079 51.456644 61.309445
F 69.071079 36.019649 61.309445
F 69.071079 43.738149 61.309445
F 60.158544 38.592470 64.947975
F 60.158544 46.310969 64.947974
F 69.071070 38.592484 64.947982
F 69.071070 46.310983 64.947981
F 53.507149 50.158571 50.387480
F 53.489967 39.884472 58.584610
F 53.489967 47.602970 58.584609
F 53.486529 42.445702 62.189172
F 53.486529 50.164199 62.189172
F 53.577457 42.401058 64.904777
F 53.577457 50.119554 64.904777
F 53.482848 39.880654 61.302768
F 53.482848 47.599152 61.302768
F 53.506818 39.890418 51.312341
F 53.506818 47.608916 51.312341
F 53.498337 42.443115 54.948824
F 53.498337 50.161611 54.948824
F 53.490116 42.445986 57.668127
F 53.490116 50.164483 57.668127
F 53.498652 39.887638 54.027778
F 53.498652 47.606136 54.027777
F 53.507149 42.440074 50.387480
F 62.386664 34.733241 64.947986
F 62.386676 55.315885 3.092881
F 62.386676 63.034385 3.092881
F 71.299222 55.315892 3.092877
F 71.299222 63.034391 3.092877
F 62.386661 57.888731 6.731417
F 62.386661 65.607231 6.731416
F 71.299211 57.888725 6.731413
F 71.299211 65.607225 6.731412
F 62.386674 57.888732 4.002506
F 62.386674 65.607232 4.002506
F 71.299221 57.888725 4.002510
F 71.299221 65.607225 4.002510
F 62.386648 55.315892 0.363975
F 62.386648 63.034391 0.363975
F 71.299212 55.315892 0.363975
F 71.299212 63.034391 0.363974
F 55.734311 54.019075 4.007085
F 55.734310 61.737573 4.007085
F 64.614800 54.029477 4.002511
F 64.614800 61.747975 4.002511
F 55.731216 59.180527 0.368421
F 55.731216 66.899027 0.368420
F 64.614786 59.175141 0.363975
F 64.614786 66.893641 0.363975
F 55.736072 59.186043 3.085600
F 55.736072 66.904543 3.085599
F 64.614797 59.175141 3.092877
F 64.614797 66.893641 3.092877
F 55.733259 54.019618 6.724860
F 55.733259 61.738115 6.724860
F 64.614788 54.029477 6.731412
F 64.614788 61.747975 6.731413
F 57.936234 55.316421 3.092550
F 57.936234 63.034920 3.092550
F 66.842940 55.315892 3.092877
F 66.842940 63.034391 3.092877
F 57.935709 57.888281 6.731109
F 57.935709 65.606781 6.731109
F 66.842927 57.888725 6.731412
F 66.842927 65.607225 6.731413
F 57.936198 57.888227 4.002865
F 57.936198 65.606727 4.002865
F 66.842938 57.888726 4.002510
F 66.842938 65.607225 4.002510
F 57.930762 55.316016 0.363943
F 57.930762 63.034516 0.363943
F 66.842929 55.315892 0.363975
F 66.842929 63.034391 0.363974
F 60.159060 54.029325 4.002601
F 60.159060 61.747823 4.002601
F 69.071081 54.029477 4.002510
F 69.071081 61.747975 4.002510
F 60.159073 59.175292 0.364083
F 60.159073 66.893792 0.364083
F 69.071069 59.175140 0.363974
F 69.071069 66.893641 0.363974
F 60.159062 59.175295 3.092770
F 60.159062 66.893795 3.092770
F 69.071079 59.175141 3.092877
F 69.071079 66.893641 3.092877
F 60.159003 54.029339 6.731317
F 60.159003 61.747837 6.731317
F 69.071070 54.029478 6.731412
F 69.071070 61.747975 6.731412
F 62.386673 55.315887 10.369951
F 62.386673 63.034386 10.369951
F 71.299222 55.315892 10.369948
F 71.299222 63.034391 10.369948
F 62.386658 57.888730 14.008486
F 62.386658 65.607230 14.008486
F 71.299211 57.888725 14.008483
F 71.299211 65.607225 14.008483
F 62.386671 57.888730 11.279577
F 62.386671 65.607230 11.279577
F 71.299221 57.888726 11.279581
F 71.299221 65.607225 11.279581
F 62.386663 55.315886 7.641042
F 62.386663 63.034385 7.641042
F 71.299212 55.315891 7.641046
F 71.299212 63.034391 7.641045
F 55.731367 54.020142 11.285892
F 55.731367 61.738640 11.285892
F 64.614800 54.029477 11.279581
F 64.614800 61.747975 11.279581
F 55.733850 59.185523 7.648057
F 55.733850 66.904023 7.648058
F 64.614786 59.175141 7.641046
F 64.614786 66.893641 7.641046
F 55.731032 59.184110 10.364349
F 55.731032 66.902611 10.364349
F 64.614797 59.175141 10.369948
F 64.614797 66.893641 10.369948
F 55.728673 54.021444 14.003478
F 55.728673 61.739942 14.003478
F 64.614788 54.029477 14.008483
F 64.614788 61.747975 14.008483
F 57.935283 55.316312 10.369661
F 57.935283 63.034811 10.369661
F 66.842940 55.315892 10.369947
F 66.842940 63.034391 10.369948
F 57.934844 57.888333 14.008216
F 57.934844 65.606832 14.008216
F 66.842927 57.888725 14.008483
F 66.842927 65.607225 14.008483
F 57.935320 57.888274 11.279899
F 57.935320 65.606774 11.279898
F 66.842938 57.888726 11.279581
F 66.842938 65.607225 11.279581
F 57.935750 55.316369 7.641378
F 57.935750 63.034868 7.641378
F 66.842929 55.315892 7.641045
F 66.842929 63.034391 7.641046
F 60.158965 54.029355 11.279668
F 60.158965 61.747853 11.279668
F 69.071081 54.029477 11.279581
F 69.071081 61.747975 11.279581
F 60.159000 59.175278 7.641143
F 60.159000 66.893778 7.641144
F 69.071069 59.175140 7.641045
F 69.071069 66.893641 7.641046
F 60.158963 59.175263 10.369863
F 60.158963 66.893763 10.369863
F 69.071079 59.175141 10.369947
F 69.071079 66.893641 10.369948
F 60.158909 54.029369 14.008408
F 60.158909 61.747867 14.008408
F 69.071070 54.029477 14.008483
F 69.071070 61.747975 14.008483
F 62.386660 55.315887 14.918113
F 62.386660 63.034387 14.918113
F 71.299212 55.315892 14.918116
F 71.299212 63.034391 14.918116
F 55.728942 59.183510 14.923775
F 55.728942 66.902010 14.923774
F 64.614786 59.175141 14.918116
F 64.614786 66.893641 14.918116
F 57.934886 55.316316 14.918415
F 57.934886 63.034815 14.918415
F 66.842929 55.315892 14.918116
F 66.842929 63.034391 14.918116
F 60.158906 59.175249 14.918194
F 60.158906 66.893749 14.918193
F 69.071069 59.175140 14.918116
F 69.071069 66.893641 14.918116
F 53.598054 55.343709 3.039685
F 53.584747 63.065194 14.940935
F 53.584747 55.346695 14.940935
F 53.597842 63.065408 7.664357
F 53.597842 55.346909 7.664357
F 53.591425 65.576098 11.302777
F 53.591425 57.857598 11.302777
F 53.585114 65.575848 13.992332
F 53.585114 57.857348 13.992332
F 53.591775 63.066175 10.354058
F 53.591775 55.347676 10.354058
F 53.518146 63.023003 0.344738
F 53.518146 55.304504 0.344739
F 53.603450 65.573606 4.020210
F 53.603450 57.855106 4.020210
F 53.598114 65.575200 6.715367
F 53.598114 57.856700 6.715367
F 53.598054 63.062208 3.039685
F 55.734311 69.456072 4.007085
F 64.614799 69.466474 4.002511
F 55.733259 69.456615 6.724860
F 64.614788 69.466474 6.731413
F 60.159060 69.466323 4.002601
F 69.071081 69.466475 4.002510
F 60.159003 69.466337 6.731317
F 69.071070 69.466475 6.731412
F 55.731367 69.457139 11.285893
F 64.614799 69.466474 11.279581
F 55.728673 69.458441 14.003478
F 64.614788 69.466474 14.008483
F 60.158965 69.466353 11.279668
F 60.158909 69.466366 14.008408
F 69.071070 69.466475 14.008483
F 62.386668 55.315889 24.924092
F 62.386668 63.034388 24.924093
F 71.299222 55.315891 24.924090
F 71.299222 63.034391 24.924090
F 62.386654 57.888728 28.562628
F 62.386654 65.607228 28.562628
F 71.299211 57.888725 28.562626
F 71.299211 65.607225 28.562626
F 62.386666 57.888728 25.833721
F 62.386666 65.607228 25.833722
F 71.299221 57.888725 25.833724
F 71.299221 65.607225 25.833724
F 62.386658 55.315888 22.195186
F 62.386658 63.034388 22.195186
F 71.299212 55.315892 22.195188
F 71.299212 63.034391 22.195188
F 55.722134 54.023617 25.837692
F 55.722133 61.742114 25.837692
F 64.614799 54.029477 25.833724
F 64.614800 61.747975 25.833724
F 55.724330 59.181780 22.199680
F 55.724330 66.900280 22.199680
F 64.614786 59.175141 22.195188
F 64.614786 66.893641 22.195188
F 55.722008 59.180734 24.920628
F 55.722008 66.899234 24.920628
F 64.614797 59.175141 24.924090
F 64.614797 66.893641 24.924090
F 55.719891 54.024596 28.559612
F 55.719890 61.743093 28.559612
F 64.614788 54.029477 28.562626
F 64.614788 61.747975 28.562626
F 57.933656 55.316193 24.923887
F 57.933656 63.034692 24.923887
F 66.842940 55.315892 24.924090
F 66.842940 63.034391 24.924090
F 57.933270 57.888456 28.562445
F 57.933270 65.606956 28.562445
F 66.842927 57.888725 28.562626
F 66.842927 65.607225 28.562626
F 57.933696 57.888395 25.833960
F 57.933696 65.606895 25.833959
F 66.842938 57.888726 25.833724
F 66.842938 65.607225 25.833724
F 57.934074 55.316255 22.195446
F 57.934074 63.034754 22.195446
F 66.842929 55.315892 22.195188
F 66.842929 63.034391 22.195188
F 60.158797 54.029405 25.833776
F 60.158797 61.747903 25.833776
F 69.071081 54.029477 25.833724
F 69.071081 61.747975 25.833724
F 60.158822 59.175224 22.195248
F 60.158822 66.893724 22.195248
F 69.071069 59.175140 22.195188
F 69.071069 66.893641 22.195188
F 60.158796 59.175213 24.924041
F 60.158796 66.893713 24.924041
F 69.071079 59.175141 24.924090
F 69.071079 66.893641 24.924090
F 60.158752 54.029415 28.562583
F 60.158752 61.747913 28.562583
F 69.071070 54.029478 28.562626
F 69.071070 61.747975 28.562626
F 62.386666 55.315889 32.201162
F 62.386666 63.034389 32.201163
F 71.299222 55.315891 32.201161
F 71.299222 63.034391 32.201161
F 62.386656 55.315889 29.472257
F 62.386656 63.034388 29.472257
F 71.299212 55.315892 29.472259
F 71.299212 63.034391 29.472259
F 55.719974 59.180274 29.475739
F 55.719974 66.898774 29.475738
F 64.614786 59.175141 29.472259
F 64.614786 66.893641 29.472259
F 55.717846 59.179356 32.198567
F 55.717846 66.897856 32.198567
F 64.614797 59.175141 32.201161
F 64.614797 66.893641 32.201161
F 57.932923 55.316129 32.201002
F 57.932923 63.034629 32.201003
F 66.842940 55.315892 32.201161
F 66.842940 63.034391 32.201161
F 57.933314 55.316190 29.472473
F 57.933314 63.034690 29.472473
F 66.842929 55.315892 29.472259
F 66.842929 63.034391 29.472259
F 60.158749 59.175203 29.472304
F 60.158748 66.893703 29.472304
F 69.071069 59.175140 29.472259
F 69.071069 66.893641 29.472259
F 60.158728 59.175194 32.201125
F 60.158727 66.893694 32.201125
F 69.071079 59.175141 32.201161
F 69.071079 66.893641 32.201161
F 62.386670 55.315888 17.647021
F 62.386670 63.034387 17.647021
F 71.299222 55.315891 17.647018
F 71.299222 63.034391 17.647019
F 62.386656 57.888729 21.285557
F 62.386656 65.607229 21.285557
F 71.299211 57.888725 21.285554
F 71.299211 65.607225 21.285555
F 62.386668 57.888729 18.556649
F 62.386668 65.607229 18.556649
F 71.299221 57.888725 18.556652
F 71.299221 65.607225 18.556652
F 55.726614 54.022004 18.561706
F 55.726614 61.740502 18.561706
F 64.614799 54.029477 18.556652
F 64.614800 61.747975 18.556652
F 55.726396 59.182304 17.642565
F 55.726396 66.900804 17.642564
F 64.614797 59.175141 17.647018
F 64.614797 66.893641 17.647018
F 55.724165 54.023126 21.281613
F 55.724164 61.741624 21.281613
F 64.614788 54.029477 21.285554
F 64.614788 61.747975 21.285554
F 57.934443 55.316255 17.646772
F 57.934443 63.034755 17.646772
F 66.842940 55.315892 17.647018
F 66.842940 63.034391 17.647018
F 57.934030 57.888393 21.285329
F 57.934030 65.606893 21.285329
F 66.842927 57.888725 21.285555
F 66.842927 65.607225 21.285554
F 57.934482 57.888331 18.556931
F 57.934482 65.606831 18.556931
F 66.842938 57.888726 18.556652
F 66.842938 65.607225 18.556652
F 60.158876 54.029382 18.556720
F 60.158876 61.747880 18.556720
F 69.071081 54.029477 18.556652
F 69.071081 61.747975 18.556652
F 60.158875 59.175236 17.646953
F 60.158875 66.893736 17.646953
F 69.071079 59.175141 17.647019
F 69.071079 66.893641 17.647018
F 60.158826 54.029394 21.285497
F 60.158826 61.747892 21.285497
F 69.071070 54.029477 21.285554
F 69.071070 61.747975 21.285555
F 53.563715 55.343903 24.908829
F 53.577842 65.577139 18.578857
F 53.577842 57.858639 18.578857
F 53.571073 65.577771 21.269742
F 53.571073 57.859271 21.269742
F 53.578226 63.064979 17.630902
F 53.578226 55.346480 17.630902
F 53.555723 63.060346 29.491384
F 53.555723 55.341847 29.491384
F 53.548345 63.058712 32.187643
F 53.548344 55.340212 32.187643
F 53.570684 63.063407 22.216562
F 53.570684 55.344908 22.216562
F 53.563317 65.579597 25.854065
F 53.563317 57.861097 25.854065
F 53.556117 65.580935 28.548136
F 53.556117 57.862435 28.548136
F 53.563714 63.062403 24.908829
F 55.722134 69.460614 25.837692
F 64.614799 69.466474 25.833724
F 55.719890 69.461593 28.559611
F 64.614788 69.466474 28.562626
F 60.158797 69.466402 25.833776
F 69.071081 69.466475 25.833724
F 60.158752 69.466412 28.562583
F 69.071070 69.466475 28.562626
F 55.726614 69.459001 18.561705
F 64.614799 69.466474 18.556652
F 55.724164 69.460123 21.281613
F 64.614788 69.466474 21.285554
F 60.158876 69.466380 18.556720
F 69.071081 69.466475 18.556652
F 60.158826 69.466391 21.285497
F 69.071070 69.466475 21.285555
F 62.386662 55.315891 46.755305
F 62.386663 63.034390 46.755304
F 71.299222 55.315891 46.755304
F 71.299222 63.034391 46.755304
F 62.386660 57.888726 47.664937
F 62.386660 65.607226 47.664937
F 71.299221 57.888725 47.664937
F 71.299221 65.607225 47.664937
F 62.386652 55.315890 44.026401
F 62.386652 63.034390 44.026400
F 71.299212 55.315891 44.026402
F 71.299212 63.034391 44.026401
F 55.710159 54.027345 47.666409
F 55.710159 61.745843 47.666409
F 64.614799 54.029477 47.664938
F 64.614799 61.747975 47.664937
F 55.711987 59.177796 44.028222
F 55.711987 66.896296 44.028222
F 64.614786 59.175141 44.026402
F 64.614786 66.893641 44.026402
F 55.710212 59.177085 46.754137
F 55.710212 66.895585 46.754137
F 64.614797 59.175141 46.755304
F 64.614797 66.893641 46.755304
F 57.931626 55.316008 46.755229
F 57.931626 63.034507 46.755229
F 66.842940 55.315892 46.755304
F 66.842940 63.034391 46.755304
F 57.931667 57.888581 47.665044
F 57.931667 65.607081 47.665044
F 66.842938 57.888726 47.664937
F 66.842938 65.607225 47.664937
F 57.931961 55.316066 44.026529
F 57.931961 63.034565 44.026529
F 66.842929 55.315892 44.026401
F 66.842929 63.034391 44.026401
F 60.158616 54.029454 47.664955
F 60.158616 61.747951 47.664954
F 69.071081 54.029477 47.664937
F 69.071081 61.747975 47.664937
F 60.158628 59.175171 44.026423
F 60.158628 66.893671 44.026423
F 69.071069 59.175140 44.026401
F 69.071069 66.893641 44.026402
F 60.158616 59.175164 46.755288
F 60.158616 66.893665 46.755288
F 69.071079 59.175141 46.755304
F 69.071079 66.893641 46.755304
F 62.386652 57.888727 35.839698
F 62.386652 65.607227 35.839698
F 71.299211 57.888725 35.839697
F 71.299211 65.607225 35.839697
F 62.386664 57.888727 33.110792
F 62.386664 65.607227 33.110793
F 71.299221 57.888725 33.110794
F 71.299221 65.607225 33.110794
F 55.717899 54.025026 33.113817
F 55.717899 61.743524 33.113817
F 64.614799 54.029477 33.110794
F 64.614800 61.747975 33.110794
F 55.715841 54.025887 35.837495
F 55.715841 61.744385 35.837495
F 64.614788 54.029477 35.839696
F 64.614788 61.747975 35.839696
F 57.932564 57.888519 35.839559
F 57.932564 65.607019 35.839560
F 66.842927 57.888725 35.839697
F 66.842927 65.607225 35.839697
F 57.932963 57.888459 33.110986
F 57.932963 65.606959 33.110986
F 66.842938 57.888726 33.110794
F 66.842938 65.607225 33.110794
F 60.158728 54.029424 33.110833
F 60.158728 61.747922 33.110832
F 69.071081 54.029477 33.110794
F 69.071081 61.747975 33.110794
F 60.158688 54.029433 35.839666
F 60.158688 61.747930 35.839666
F 69.071070 54.029478 35.839696
F 69.071070 61.747975 35.839697
F 62.386664 55.315890 39.478233
F 62.386664 63.034389 39.478233
F 71.299222 55.315892 39.478232
F 71.299222 63.034391 39.478232
F 62.386650 57.888726 43.116769
F 62.386650 65.607226 43.116769
F 71.299211 57.888725 43.116768
F 71.299211 65.607225 43.116768
F 62.386662 57.888727 40.387865
F 62.386662 65.607227 40.387864
F 71.299221 57.888725 40.387866
F 71.299221 65.607225 40.387865
F 62.386654 55.315890 36.749329
F 62.386654 63.034389 36.749328
F 71.299212 55.315891 36.749330
F 71.299212 63.034391 36.749329
F 55.713904 54.026263 40.390060
F 55.713904 61.744761 40.390059
F 64.614799 54.029477 40.387866
F 64.614799 61.747975 40.387866
F 55.715859 59.178953 36.751924
F 55.715859 66.897453 36.751924
F 64.614786 59.175141 36.749330
F 64.614786 66.893641 36.749330
F 55.713910 59.178145 39.476399
F 55.713910 66.896645 39.476399
F 64.614797 59.175141 39.478232
F 64.614797 66.893641 39.478232
F 55.712022 54.027022 43.115279
F 55.712022 61.745519 43.115279
F 64.614788 54.029477 43.116768
F 64.614788 61.747975 43.116768
F 57.932246 55.316067 39.478116
F 57.932246 63.034566 39.478116
F 66.842940 55.315892 39.478232
F 66.842940 63.034391 39.478232
F 57.931916 57.888580 43.116673
F 57.931916 65.607080 43.116673
F 66.842927 57.888725 43.116768
F 66.842927 65.607225 43.116768
F 57.932287 57.888522 40.388014
F 57.932287 65.607021 40.388014
F 66.842938 57.888726 40.387865
F 66.842938 65.607225 40.387866
F 57.932609 55.316127 36.749500
F 57.932609 63.034626 36.749499
F 66.842929 55.315892 36.749330
F 66.842929 63.034391 36.749330
F 60.158668 54.029440 40.387892
F 60.158668 61.747938 40.387892
F 69.071081 54.029477 40.387865
F 69.071081 61.747975 40.387865
F 60.158684 59.175186 36.749362
F 60.158684 66.893686 36.749362
F 69.071069 59.175140 36.749330
F 69.071069 66.893641 36.749330
F 60.158667 59.175178 39.478207
F 60.158667 66.893678 39.478207
F 69.071079 59.175141 39.478232
F 69.071079 66.893641 39.478232
F 60.158632 54.029447 43.116747
F 60.158632 61.747945 43.116747
F 69.071070 54.029478 43.116768
F 69.071070 61.747975 43.116768
F 53.515618 55.330376 46.747268
F 53.539983 63.056266 36.765535
F 53.539983 55.337767 36.765535
F 53.531876 65.587703 40.402400
F 53.531876 57.869203 40.402400
F 53.523981 65.590038 43.107159
F 53.523981 57.871538 43.107159
F 53.532255 63.054135 39.467173
F 53.532255 55.335636 39.467173
F 53.547950 65.583197 33.128535
F 53.547950 57.864697 33.128535
F 53.540368 65.585095 35.827328
F 53.540368 57.866595 35.827328
F 53.523618 63.051386 44.039146
F 53.523618 55.332887 44.039146
F 53.515267 65.592906 47.675787
F 53.515267 57.874406 47.675787
F 53.515618 63.048875 46.747268
F 55.710159 69.464342 47.666409
F 64.614799 69.466474 47.664937
F 60.158616 69.466451 47.664955
F 55.717899 69.462024 33.113816
F 64.614799 69.466474 33.110794
F 55.715841 69.462884 35.837495
F 64.614788 69.466474 35.839696
F 60.158728 69.466422 33.110832
F 69.071081 69.466475 33.110794
F 60.158688 69.466430 35.839666
F 69.071070 69.466475 35.839697
F 55.713904 69.463260 40.390060
F 64.614799 69.466474 40.387866
F 55.712022 69.464019 43.115279
F 64.614788 69.466474 43.116768
F 60.158668 69.466438 40.387892
F 60.158632 69.466445 43.116748
F 69.071070 69.466475 43.116768
F 62.386648 57.888726 50.393840
F 62.386648 65.607226 50.393840
F 71.299211 57.888725 50.393840
F 71.299211 65.607225 50.393840
F 55.708450 54.028011 50.392972
F 55.708449 61.746509 50.392972
F 64.614788 54.029477 50.393839
F 64.614788 61.747975 50.393840
F 57.931325 57.888637 50.393784
F 57.931325 65.607137 50.393784
F 66.842927 57.888725 50.393840
F 66.842927 65.607226 50.393839
F 60.158584 54.029459 50.393828
F 60.158584 61.747957 50.393828
F 69.071070 54.029478 50.393839
F 69.071070 61.747975 50.393840
F 62.386661 55.315891 54.032375
F 62.386661 63.034391 54.032375
F 71.299222 55.315892 54.032375
F 71.299222 63.034391 54.032375
F 62.386647 57.888725 57.670910
F 62.386647 65.607225 57.670910
F 71.299211 57.888725 57.670910
F 71.299211 65.607225 57.670910
F 62.386659 57.888726 54.942008
F 62.386659 65.607226 54.942007
F 71.299221 57.888726 54.942008
F 71.299221 65.607225 54.942008
F 62.386650 55.315891 51.303473
F 62.386650 63.034390 51.303472
F 71.299212 55.315891 51.303473
F 71.299212 63.034391 51.303472
F 55.706679 54.028283 54.942852
F 55.706679 61.746781 54.942852
F 64.614799 54.029477 54.942008
F 64.614799 61.747975 54.942008
F 55.708373 59.176787 51.304619
F 55.708373 66.895287 51.304619
F 64.614786 59.175141 51.303473
F 64.614786 66.893641 51.303473
F 55.706770 59.176163 54.031785
F 55.706770 66.894663 54.031785
F 64.614797 59.175141 54.032375
F 64.614797 66.893641 54.032375
F 55.705142 54.028866 57.670567
F 55.705142 61.747364 57.670567
F 64.614788 54.029477 57.670910
F 64.614788 61.747975 57.670910
F 57.931065 55.315953 54.032338
F 57.931065 63.034452 54.032338
F 66.842940 55.315892 54.032374
F 66.842940 63.034391 54.032375
F 57.930793 57.888691 57.670889
F 57.930793 65.607191 57.670889
F 66.842927 57.888725 57.670910
F 66.842927 65.607225 57.670910
F 57.931105 57.888637 54.942076
F 57.931105 65.607137 54.942075
F 66.842938 57.888726 54.942008
F 66.842938 65.607225 54.942008
F 57.931370 55.316008 51.303560
F 57.931370 63.034507 51.303560
F 66.842929 55.315892 51.303473
F 66.842929 63.034391 51.303472
F 60.158572 54.029464 54.942017
F 60.158572 61.747962 54.942017
F 69.071081 54.029477 54.942008
F 69.071081 61.747975 54.942008
F 60.158580 59.175159 51.303486
F 60.158580 66.893659 51.303486
F 69.071069 59.175140 51.303472
F 69.071069 66.893641 51.303473
F 60.158571 59.175153 54.032366
F 60.158571 66.893654 54.032367
F 69.071079 59.175141 54.032375
F 69.071079 66.893641 54.032375
F 60.158542 54.029469 57.670905
F 60.158542 61.747967 57.670905
F 69.071070 54.029478 57.670910
F 69.071070 61.747975 57.670910
F 62.386660 55.315892 61.309445
F 62.386660 63.034391 61.309446
F 71.299222 55.315891 61.309445
F 71.299222 63.034391 61.309445
F 62.386664 57.888732 64.947986
F 62.386664 65.607232 64.947986
F 71.299211 57.888725 64.947981
F 71.299211 65.607225 64.947982
F 62.386658 57.888725 62.219079
F 62.386658 65.607225 62.219079
F 71.299221 57.888725 62.219079
F 71.299221 65.607225 62.219079
F 62.386649 55.315892 58.580543
F 62.386649 63.034391 58.580543
F 71.299212 55.315891 58.580543
F 71.299212 63.034391 58.580543
F 55.703368 54.028994 62.219208
F 55.703368 61.747492 62.219208
F 64.614799 54.029477 62.219079
F 64.614799 61.747975 62.219079
F 55.705169 59.175999 58.580821
F 55.705169 66.894499 58.580820
F 64.614786 59.175141 58.580543
F 64.614786 66.893641 58.580543
F 55.704981 59.176245 61.306682
F 55.704981 66.894745 61.306681
F 64.614797 59.175141 61.309445
F 64.614797 66.893641 61.309445
F 55.710908 54.023740 64.945444
F 55.710907 61.742238 64.945445
F 64.614788 54.029477 64.947981
F 64.614788 61.747975 64.947981
F 57.930570 55.315901 61.309440
F 57.930570 63.034401 61.309441
F 66.842940 55.315892 61.309445
F 66.842940 63.034391 61.309445
F 57.936634 57.888170 64.947502
F 57.936634 65.606670 64.947502
F 66.842927 57.888725 64.947981
F 66.842927 65.607225 64.947981
F 57.930561 57.888727 62.219109
F 57.930561 65.607227 62.219109
F 66.842938 57.888726 62.219079
F 66.842938 65.607225 62.219079
F 57.930838 55.315953 58.580592
F 57.930838 63.034453 58.580592
F 66.842929 55.315892 58.580543
F 66.842929 63.034391 58.580543
F 60.158534 54.029473 62.219082
F 60.158534 61.747971 62.219082
F 69.071081 54.029477 62.219079
F 69.071081 61.747975 62.219079
F 60.158539 59.175149 58.580550
F 60.158539 66.893649 58.580549
F 69.071069 59.175140 58.580543
F 69.071069 66.893641 58.580543
F 60.158538 59.175145 61.309425
F 60.158538 66.893645 61.309425
F 69.071079 59.175141 61.309445
F 69.071079 66.893641 61.309446
F 60.158543 54.029463 64.947975
F 60.158544 61.747961 64.947975
F 69.071070 54.029478 64.947982
F 69.071070 61.747975 64.947982
F 53.507149 57.877066 50.387480
F 53.489967 63.039963 58.584610
F 53.489967 55.321464 58.584609
F 53.486529 65.601194 62.189172
F 53.486529 57.882694 62.189172
F 53.577457 65.556549 64.904777
F 53.577457 57.838049 64.904777
F 53.482848 63.036146 61.302768
F 53.482848 55.317646 61.302768
F 53.506818 63.045909 51.312341
F 53.506818 55.327410 51.312341
F 53.498337 65.598606 54.948824
F 53.498337 57.880106 54.948824
F 53.490116 65.601478 57.668127
F 53.490116 57.882978 57.668127
F 53.498652 63.043130 54.027778
F 53.498652 55.324630 54.027777
F 53.507149 65.595566 50.387480
F 55.708449 69.465009 50.392972
F 64.614788 69.466474 50.393839
F 60.158584 69.466457 50.393828
F 69.071070 69.466475 50.393840
F 55.706679 69.465281 54.942852
F 64.614799 69.466474 54.942008
F 55.705142 69.465863 57.670567
F 64.614788 69.466474 57.670910
F 60.158572 69.466462 54.942017
F 60.158542 69.466467 57.670905
F 69.071070 69.466475 57.670910
F 55.703368 69.465992 62.219208
F 64.614799 69.466474 62.219079
F 55.710907 69.460737 64.945445
F 64.614788 69.466474 64.947981
F 60.158534 69.466471 62.219082
F 69.071081 69.466475 62.219079
F 60.158544 69.466461 64.947975
F 69.071070 69.466475 64.947981
F 80.211785 1.286415 3.092876
F 80.211785 9.004909 3.092876
F 80.211785 16.723409 3.092876
F 89.124342 1.286415 3.092877
F 89.124342 9.004909 3.092877
F 89.124342 16.723408 3.092877
F 80.211773 3.859247 6.731412
F 80.211773 11.577742 6.731412
F 89.124329 3.859247 6.731412
F 89.124329 11.577742 6.731412
F 80.211783 3.859247 4.002510
F 80.211783 11.577742 4.002510
F 89.124340 3.859247 4.002511
F 89.124340 11.577742 4.002511
F 80.211775 1.286415 0.363975
F 80.211775 9.004909 0.363975
F 80.211775 16.723409 0.363974
F 89.124331 1.286415 0.363975
F 89.124331 9.004909 0.363975
F 89.124331 16.723408 0.363975
F 82.439924 7.718494 4.002511
F 82.439924 15.436992 4.002510
F 77.983634 12.864158 14.918116
F 73.527364 7.718494 4.002510
F 73.527364 15.436992 4.002510
F 77.983634 5.145662 14.918117
F 82.439912 5.145662 0.363975
F 82.439912 12.864159 0.363975
F 73.527352 5.145661 0.363974
F 73.527352 12.864158 0.363974
F 82.439922 5.145662 3.092876
F 82.439922 12.864159 3.092877
F 73.527362 5.145661 3.092876
F 73.527362 12.864158 3.092877
F 82.439914 7.718494 6.731412
F 82.439914 15.436992 6.731412
F 86.896189 12.864159 14.918117
F 73.527354 7.718495 6.731412
F 73.527354 15.436992 6.731412
F 86.896189 5.145662 14.918117
F 84.668063 1.286415 3.092876
F 84.668063 9.004909 3.092876
F 84.668063 16.723409 3.092877
F 75.755505 1.286414 3.092877
F 75.755504 9.004909 3.092877
F 75.755505 16.723408 3.092877
F 84.668051 3.859247 6.731412
F 84.668051 11.577742 6.731412
F 75.755493 3.859247 6.731412
F 75.755493 11.577742 6.731412
F 84.668061 3.859247 4.002511
F 84.668061 11.577742 4.002510
F 75.755503 3.859247 4.002511
F 75.755503 11.577742 4.002510
F 84.668052 1.286415 0.363975
F 84.668052 9.004910 0.363975
F 84.668052 16.723409 0.363975
F 75.755495 1.286414 0.363975
F 75.755495 9.004909 0.363975
F 75.755495 16.723408 0.363975
F 86.896202 7.718494 4.002511
F 86.896202 15.436992 4.002510
F 75.755495 16.723408 14.918116
F 77.983645 7.718494 4.002510
F 77.983645 15.436992 4.002510
F 75.755495 9.004909 14.918117
F 86.896189 5.145662 0.363975
F 86.896189 12.864158 0.363975
F 77.983634 5.145662 0.363975
F 77.983634 12.864158 0.363974
F 86.896200 5.145662 3.092877
F 86.896200 12.864158 3.092877
F 77.983643 5.145662 3.092876
F 77.983644 12.864158 3.092876
F 86.896191 7.718494 6.731412
F 86.896191 15.436992 6.731412
F 75.755495 1.286414 14.918117
F 77.983635 7.718494 6.731412
F 77.983635 15.436992 6.731412
F 84.668052 16.723409 14.918117
F 80.211785 1.286415 10.369947
F 80.211785 9.004909 10.369947
F 80.211785 16.723409 10.369947
F 89.124342 1.286415 10.369947
F 89.124342 9.004909 10.369947
F 89.124342 16.723408 10.369948
F 80.211773 3.859247 14.008482
F 80.211773 11.577742 14.008483
F 89.124329 3.859247 14.008483
F 89.124329 11.577742 14.008483
F 80.211783 3.859247 11.279581
F 80.211783 11.577742 11.279581
F 89.124340 3.859247 11.279581
F 89.124340 11.577742 11.279581
F 80.211775 1.286415 7.641046
F 80.211775 9.004909 7.641046
F 80.211775 16.723408 7.641045
F 89.124331 1.286415 7.641046
F 89.124331 9.004909 7.641046
F 89.124331 16.723408 7.641046
F 82.439924 7.718494 11.279581
F 82.439924 15.436992 11.279581
F 84.668052 9.004910 14.918117
F 73.527364 7.718494 11.279581
F 73.527364 15.436992 11.279581
F 84.668052 1.286415 14.918117
F 82.439912 5.145662 7.641046
F 82.439912 12.864159 7.641046
F 73.527352 5.145661 7.641045
F 73.527352 12.864158 7.641045
F 82.439922 5.145662 10.369947
F 82.439922 12.864159 10.369947
F 73.527362 5.145661 10.369947
F 73.527362 12.864158 10.369947
F 82.439914 7.718494 14.008482
F 82.439914 15.436992 14.008482
F 73.527352 12.864158 14.918116
F 73.527354 7.718494 14.008483
F 73.527354 15.436992 14.008483
F 73.527352 5.145661 14.918116
F 84.668063 1.286415 10.369947
F 84.668063 9.004909 10.369947
F 84.668063 16.723409 10.369947
F 75.755505 1.286414 10.369948
F 75.755504 9.004909 10.369948
F 75.755505 16.723408 10.369948
F 84.668051 3.859247 14.008482
F 84.668051 11.577742 14.008483
F 75.755493 3.859247 14.008483
F 75.755493 11.577742 14.008483
F 84.668061 3.859247 11.279581
F 84.668061 11.577742 11.279581
F 75.755503 3.859247 11.279581
F 75.755503 11.577742 11.279581
F 84.668052 1.286415 7.641046
F 84.668052 9.004910 7.641046
F 84.668052 16.723409 7.641046
F 75.755495 1.286414 7.641046
F 75.755495 9.004909 7.641046
F 75.755495 16.723408 7.641046
F 86.896202 7.718494 11.279581
F 86.896202 15.436992 11.279581
F 82.439912 12.864159 14.918117
F 77.983645 7.718494 11.279581
F 77.983645 15.436992 11.279581
F 82.439912 5.145662 14.918117
F 86.896189 5.145662 7.641046
F 86.896189 12.864159 7.641046
F 77.983634 5.145662 7.641046
F 77.983634 12.864158 7.641045
F 86.896200 5.145662 10.369947
F 86.896200 12.864158 10.369947
F 77.983643 5.145662 10.369947
F 77.983643 12.864158 10.369947
F 86.896191 7.718494 14.008483
F 86.896191 15.436992 14.008483
F 89.124331 16.723408 14.918116
F 77.983635 7.718494 14.008483
F 77.983635 15.436992 14.008483
F 89.124331 9.004909 14.918117
F 80.211775 1.286415 14.918117
F 80.211775 9.004909 14.918117
F 80.211775 16.723408 14.918116
F 89.124331 1.286415 14.918117
F 80.211785 1.286415 24.924090
F 80.211785 9.004909 24.924090
F 80.211785 16.723409 24.924090
F 89.124342 1.286415 24.924090
F 89.124342 9.004909 24.924090
F 89.124342 16.723408 24.924090
F 80.211773 3.859247 28.562625
F 80.211773 11.577742 28.562626
F 89.124329 3.859247 28.562625
F 89.124329 11.577742 28.562626
F 80.211783 3.859247 25.833724
F 80.211783 11.577742 25.833724
F 89.124340 3.859247 25.833724
F 89.124340 11.577742 25.833724
F 80.211775 1.286415 22.195188
F 80.211775 9.004909 22.195188
F 80.211775 16.723409 22.195188
F 89.124331 1.286415 22.195188
F 89.124331 9.004909 22.195188
F 89.124331 16.723408 22.195188
F 82.439924 7.718494 25.833724
F 82.439924 15.436992 25.833724
F 77.983635 15.436992 21.285554
F 73.527364 7.718494 25.833724
F 73.527364 15.436992 25.833724
F 77.983635 7.718494 21.285554
F 82.439912 5.145662 22.195189
F 82.439912 12.864159 22.195188
F 73.527352 5.145661 22.195188
F 73.527352 12.864158 22.195188
F 82.439922 5.145662 24.924090
F 82.439922 12.864159 24.924090
F 73.527362 5.145661 24.924090
F 73.527362 12.864158 24.924090
F 82.439914 7.718494 28.562625
F 82.439914 15.436992 28.562626
F 86.896191 15.436992 21.285554
F 73.527354 7.718494 28.562626
F 73.527354 15.436992 28.562626
F 73.527354 0.000000 28.562626
F 84.668063 1.286415 24.924090
F 84.668063 9.004909 24.924090
F 84.668063 16.723409 24.924090
F 75.755505 1.286414 24.924090
F 75.755504 9.004909 24.924090
F 75.755505 16.723408 24.924090
F 84.668051 3.859247 28.562625
F 84.668051 11.577742 28.562626
F 75.755493 3.859247 28.562626
F 75.755493 11.577742 28.562626
F 84.668061 3.859247 25.833724
F 84.668061 11.577742 25.833724
F 75.755503 3.859247 25.833724
F 75.755503 11.577742 25.833724
F 84.668052 1.286415 22.195189
F 84.668052 9.004910 22.195188
F 84.668052 16.723409 22.195188
F 75.755495 1.286414 22.195188
F 75.755495 9.004909 22.195188
F 75.755495 16.723408 22.195188
F 86.896202 7.718494 25.833724
F 86.896202 15.436992 25.833724
F 86.896191 7.718494 21.285554
F 77.983645 7.718494 25.833724
F 77.983645 15.436992 25.833724
F 77.983643 12.864158 17.647018
F 86.896189 5.145662 22.195189
F 86.896189 12.864158 22.195188
F 77.983634 5.145662 22.195188
F 77.983634 12.864158 22.195188
F 86.896200 5.145662 24.924090
F 86.896200 12.864158 24.924090
F 77.983643 5.145662 24.924090
F 77.983643 12.864158 24.924090
F 86.896191 7.718494 28.562626
F 86.896191 15.436992 28.562626
F 77.983644 5.145662 17.647018
F 77.983635 7.718494 28.562626
F 77.983635 15.436992 28.562626
F 86.896200 12.864158 17.647018
F 80.211785 1.286415 32.201161
F 80.211785 9.004909 32.201161
F 80.211785 16.723409 32.201161
F 89.124342 1.286415 32.201161
F 89.124342 9.004909 32.201161
F 89.124342 16.723408 32.201161
F 80.211775 1.286415 29.472259
F 80.211775 9.004909 29.472260
F 80.211775 16.723409 29.472259
F 89.124331 1.286415 29.472259
F 89.124331 9.004909 29.472259
F 89.124331 16.723408 29.472259
F 82.439912 5.145662 29.472260
F 82.439912 12.864159 29.472260
F 73.527352 5.145661 29.472259
F 73.527352 12.864158 29.472259
F 82.439922 5.145662 32.201161
F 82.439922 12.864159 32.201161
F 73.527362 5.145661 32.201161
F 73.527362 12.864158 32.201161
F 84.668063 1.286415 32.201160
F 84.668063 9.004909 32.201161
F 84.668063 16.723409 32.201161
F 75.755504 1.286414 32.201161
F 75.755504 9.004909 32.201161
F 75.755504 16.723408 32.201161
F 84.668052 1.286415 29.472259
F 84.668052 9.004910 29.472259
F 84.668052 16.723409 29.472260
F 75.755495 1.286414 29.472260
F 75.755495 9.004909 29.472260
F 75.755495 16.723408 29.472259
F 86.896189 5.145662 29.472260
F 86.896189 12.864159 29.472260
F 77.983634 5.145662 29.472260
F 77.983634 12.864158 29.472259
F 86.896200 5.145662 32.201161
F 86.896200 12.864158 32.201161
F 77.983644 5.145662 32.201161
F 77.983643 12.864158 32.201161
F 80.211785 1.286415 17.647018
F 80.211785 9.004909 17.647018
F 80.211785 16.723409 17.647018
F 89.124342 1.286415 17.647018
F 89.124342 9.004909 17.647018
F 89.124342 16.723408 17.647019
F 80.211773 3.859247 21.285554
F 80.211773 11.577742 21.285554
F 89.124329 3.859247 21.285554
F 89.124329 11.577742 21.285554
F 80.211783 3.859247 18.556653
F 80.211783 11.577742 18.556652
F 89.124340 3.859247 18.556652
F 89.124340 11.577742 18.556652
F 82.439924 7.718494 18.556653
F 82.439924 15.436992 18.556652
F 86.896200 5.145662 17.647018
F 73.527364 7.718494 18.556652
F 73.527364 15.436992 18.556652
F 77.983645 15.436992 18.556652
F 82.439922 5.145662 17.647018
F 82.439922 12.864159 17.647018
F 73.527362 5.145661 17.647018
F 73.527362 12.864158 17.647019
F 82.439914 7.718494 21.285554
F 82.439914 15.436992 21.285554
F 77.983645 7.718494 18.556652
F 73.527354 7.718494 21.285554
F 73.527354 15.436992 21.285555
F 86.896202 15.436992 18.556652
F 84.668063 1.286415 17.647018
F 84.668063 9.004909 17.647018
F 84.668063 16.723409 17.647018
F 75.755504 1.286414 17.647018
F 75.755504 9.004909 17.647018
F 75.755505 16.723408 17.647018
F 84.668051 3.859247 21.285554
F 84.668051 11.577742 21.285554
F 75.755493 3.859247 21.285554
F 75.755493 11.577742 21.285555
F 84.668061 3.859247 18.556653
F 84.668061 11.577742 18.556652
F 75.755503 3.859247 18.556652
F 75.755503 11.577742 18.556652
F 86.896202 7.718494 18.556652
F 80.211785 1.286415 46.755303
F 80.211785 9.004909 46.755303
F 80.211785 16.723409 46.755304
F 89.124342 1.286415 46.755304
F 89.124342 9.004909 46.755304
F 89.124342 16.723408 46.755304
F 80.211783 3.859247 47.664938
F 80.211783 11.577742 47.664937
F 89.124340 3.859247 47.664938
F 89.124340 11.577742 47.664938
F 80.211775 1.286415 44.026402
F 80.211775 9.004909 44.026402
F 80.211775 16.723408 44.026401
F 89.124331 1.286415 44.026402
F 89.124331 9.004909 44.026402
F 89.124331 16.723408 44.026402
F 82.439924 7.718494 47.664938
F 82.439924 15.436992 47.664937
F 77.983635 15.436992 43.116768
F 73.527364 7.718494 47.664937
F 73.527363 15.436992 47.664937
F 77.983635 7.718494 43.116767
F 82.439912 5.145662 44.026402
F 82.439912 12.864159 44.026402
F 73.527352 5.145661 44.026401
F 73.527352 12.864158 44.026401
F 82.439922 5.145662 46.755303
F 82.439922 12.864159 46.755303
F 73.527362 5.145661 46.755304
F 73.527362 12.864158 46.755304
F 84.668063 1.286415 46.755304
F 84.668063 9.004909 46.755304
F 84.668063 16.723409 46.755304
F 75.755505 1.286414 46.755304
F 75.755504 9.004909 46.755304
F 75.755505 16.723408 46.755304
F 84.668061 3.859247 47.664938
F 84.668061 11.577742 47.664937
F 75.755503 3.859247 47.664938
F 75.755503 11.577742 47.664937
F 84.668052 1.286415 44.026402
F 84.668052 9.004910 44.026402
F 84.668052 16.723409 44.026402
F 75.755495 1.286414 44.026402
F 75.755495 9.004909 44.026402
F 75.755495 16.723408 44.026402
F 86.896202 7.718494 47.664938
F 86.896202 15.436992 47.664937
F 86.896191 15.436992 43.116767
F 77.983645 7.718494 47.664937
F 77.983645 15.436992 47.664937
F 86.896191 7.718494 43.116768
F 86.896189 5.145662 44.026402
F 86.896189 12.864159 44.026402
F 77.983634 5.145662 44.026402
F 77.983634 12.864158 44.026401
F 86.896200 5.145662 46.755303
F 86.896200 12.864158 46.755303
F 77.983644 5.145662 46.755303
F 77.983644 12.864158 46.755304
F 80.211773 3.859247 35.839696
F 80.211773 11.577742 35.839696
F 89.124329 3.859247 35.839696
F 89.124329 11.577742 35.839696
F 80.211783 3.859247 33.110795
F 80.211783 11.577742 33.110794
F 89.124340 3.859247 33.110795
F 89.124340 11.577742 33.110794
F 82.439924 7.718494 33.110795
F 82.439924 15.436992 33.110795
F 77.983644 12.864158 39.478232
F 73.527364 7.718494 33.110795
F 73.527364 15.436992 33.110794
F 77.983643 5.145662 39.478232
F 82.439914 7.718494 35.839696
F 82.439914 15.436992 35.839696
F 86.896200 12.864158 39.478232
F 73.527354 7.718495 35.839696
F 73.527354 15.436992 35.839697
F 86.896200 5.145662 39.478231
F 84.668051 3.859247 35.839696
F 84.668051 11.577742 35.839696
F 75.755493 3.859247 35.839696
F 75.755493 11.577742 35.839697
F 84.668061 3.859247 33.110795
F 84.668061 11.577742 33.110794
F 75.755503 3.859247 33.110794
F 75.755503 11.577742 33.110795
F 86.896202 7.718494 33.110795
F 86.896202 15.436992 33.110795
F 77.983634 12.864158 36.749330
F 77.983645 7.718494 33.110795
F 77.983645 15.436992 33.110794
F 77.983634 5.145662 36.749330
F 86.896191 7.718494 35.839696
F 86.896191 15.436992 35.839696
F 86.896189 12.864158 36.749330
F 77.983635 7.718494 35.839696
F 77.983635 15.436992 35.839696
F 86.896189 5.145662 36.749330
F 80.211785 1.286415 39.478232
F 80.211785 9.004909 39.478231
F 80.211785 16.723409 39.478232
F 89.124342 1.286415 39.478232
F 89.124342 9.004909 39.478232
F 89.124342 16.723408 39.478232
F 80.211773 3.859247 43.116767
F 80.211773 11.577742 43.116767
F 89.124329 3.859247 43.116768
F 89.124329 11.577742 43.116768
F 80.211783 3.859247 40.387866
F 80.211783 11.577742 40.387865
F 89.124340 3.859247 40.387866
F 89.124340 11.577742 40.387866
F 80.211775 1.286415 36.749330
F 80.211775 9.004909 36.749330
F 80.211775 16.723408 36.749330
F 89.124331 1.286415 36.749330
F 89.124331 9.004909 36.749330
F 89.124331 16.723408 36.749330
F 82.439924 7.718494 40.387866
F 82.439924 15.436992 40.387866
F 77.983645 15.436992 40.387865
F 73.527364 7.718494 40.387866
F 73.527363 15.436992 40.387865
F 77.983645 7.718494 40.387866
F 82.439912 5.145662 36.749330
F 82.439912 12.864159 36.749330
F 73.527352 5.145661 36.749330
F 73.527352 12.864158 36.749330
F 82.439922 5.145662 39.478231
F 82.439922 12.864159 39.478231
F 73.527362 5.145661 39.478232
F 73.527362 12.864158 39.478232
F 82.439914 7.718494 43.116767
F 82.439914 15.436992 43.116767
F 86.896202 15.436992 40.387865
F 73.527354 7.718495 43.116768
F 73.527354 15.436992 43.116768
F 86.896202 7.718494 40.387866
F 84.668063 1.286415 39.478232
F 84.668063 9.004909 39.478232
F 84.668063 16.723409 39.478232
F 75.755505 1.286414 39.478232
F 75.755504 9.004909 39.478232
F 75.755505 16.723408 39.478232
F 84.668051 3.859247 43.116767
F 84.668051 11.577742 43.116767
F 75.755493 3.859247 43.116768
F 75.755493 11.577742 43.116768
F 84.668061 3.859247 40.387866
F 84.668061 11.577742 40.387866
F 75.755503 3.859247 40.387866
F 75.755503 11.577742 40.387865
F 84.668052 1.286415 36.749330
F 84.668052 9.004910 36.749330
F 84.668052 16.723409 36.749330
F 75.755495 1.286414 36.749330
F 75.755495 9.004909 36.749330
F 75.755495 16.723408 36.749330
F 80.211773 3.859247 50.393839
F 80.211773 11.577742 50.393839
F 89.124329 3.859247 50.393839
F 89.124329 11.577742 50.393839
F 82.439914 7.718494 50.393839
F 82.439914 15.436992 50.393839
F 77.983635 15.436992 64.947981
F 73.527354 7.718495 50.393839
F 73.527354 15.436992 50.393840
F 77.983635 7.718494 64.947981
F 84.668051 3.859247 50.393839
F 84.668051 11.577742 50.393839
F 75.755493 3.859247 50.393839
F 75.755493 11.577742 50.393839
F 86.896191 7.718494 50.393839
F 86.896191 15.436992 50.393839
F 86.896191 15.436992 64.947981
F 77.983635 7.718494 50.393839
F 77.983635 15.436992 50.393839
F 86.896191 7.718494 64.947981
F 80.211785 1.286415 54.032374
F 80.211785 9.004909 54.032374
F 80.211785 16.723409 54.032374
F 89.124342 1.286415 54.032375
F 89.124342 9.004909 54.032375
F 89.124342 16.723408 54.032375
F 80.211773 3.859247 57.670909
F 80.211773 11.577742 57.670910
F 89.124329 3.859247 57.670910
F 89.124329 11.577742 57.670910
F 80.211783 3.859247 54.942008
F 80.211783 11.577742 54.942008
F 89.124340 3.859247 54.942008
F 89.124340 11.577742 54.942008
F 80.211775 1.286415 51.303473
F 80.211775 9.004909 51.303473
F 80.211775 16.723408 51.303473
F 89.124331 1.286415 51.303473
F 89.124331 9.004909 51.303473
F 89.124331 16.723408 51.303473
F 82.439924 7.718494 54.942008
F 82.439924 15.436992 54.942008
F 77.983643 12.864158 61.309446
F 73.527364 7.718494 54.942008
F 73.527363 15.436992 54.942008
F 77.983643 5.145662 61.309445
F 82.439912 5.145662 51.303473
F 82.439912 12.864159 51.303473
F 73.527352 5.145661 51.303473
F 73.527352 12.864158 51.303473
F 82.439922 5.145662 54.032374
F 82.439922 12.864159 54.032374
F 73.527362 5.145661 54.032374
F 73.527362 12.864158 54.032375
F 82.439914 7.718494 57.670909
F 82.439914 15.436992 57.670910
F 86.896200 12.864158 61.309445
F 73.527354 7.718494 57.670910
F 73.527354 15.436992 57.670910
F 86.896200 5.145662 61.309445
F 84.668063 1.286415 54.032374
F 84.668063 9.004909 54.032374
F 84.668063 16.723409 54.032374
F 75.755505 1.286414 54.032374
F 75.755504 9.004909 54.032374
F 75.755505 16.723408 54.032375
F 84.668051 3.859247 57.670909
F 84.668051 11.577742 57.670909
F 75.755493 3.859247 57.670910
F 75.755493 11.577742 57.670910
F 84.668061 3.859247 54.942008
F 84.668061 11.577742 54.942008
F 75.755503 3.859247 54.942008
F 75.755503 11.577742 54.942008
F 84.668052 1.286415 51.303473
F 84.668052 9.004910 51.303473
F 84.668052 16.723409 51.303473
F 75.755495 1.286414 51.303473
F 75.755495 9.004909 51.303473
F 75.755495 16.723408 51.303473
F 86.896202 7.718494 54.942008
F 86.896202 15.436992 54.942008
F 77.983634 12.864158 58.580543
F 77.983645 7.718494 54.942008
F 77.983645 15.436992 54.942008
F 77.983634 5.145662 58.580544
F 86.896189 5.145662 51.303473
F 86.896189 12.864159 51.303473
F 77.983634 5.145662 51.303473
F 77.983634 12.864158 51.303473
F 86.896200 5.145662 54.032374
F 86.896200 12.864158 54.032374
F 77.983643 5.145662 54.032374
F 77.983644 12.864158 54.032374
F 86.896191 7.718494 57.670910
F 86.896191 15.436992 57.670910
F 86.896189 12.864159 58.580544
F 77.983635 7.718494 57.670909
F 77.983635 15.436992 57.670910
F 86.896189 5.145662 58.580544
F 80.211785 1.286415 61.309445
F 80.211785 9.004909 61.309445
F 80.211785 16.723409 61.309446
F 89.124342 1.286415 61.309445
F 89.124342 9.004909 61.309445
F 89.124342 16.723408 61.309446
F 80.211773 3.859247 64.947981
F 80.211773 11.577742 64.947981
F 89.124329 3.859247 64.947981
F 89.124329 11.577742 64.947981
F 80.211783 3.859247 62.219079
F 80.211783 11.577742 62.219079
F 89.124340 3.859247 62.219079
F 89.124340 11.577742 62.219079
F 80.211775 1.286415 58.580543
F 80.211775 9.004909 58.580543
F 80.211775 16.723408 58.580544
F 89.124331 1.286415 58.580543
F 89.124331 9.004909 58.580543
F 89.124331 16.723408 58.580544
F 82.439924 7.718494 62.219079
F 82.439924 15.436992 62.219079
F 77.983645 15.436992 62.219079
F 73.527364 7.718494 62.219079
F 73.527364 15.436992 62.219079
F 77.983645 7.718495 62.219079
F 82.439912 5.145662 58.580544
F 82.439912 12.864159 58.580544
F 73.527352 5.145661 58.580544
F 73.527352 12.864158 58.580543
F 82.439922 5.145662 61.309445
F 82.439922 12.864159 61.309445
F 73.527362 5.145661 61.309446
F 73.527362 12.864158 61.309446
F 82.439914 7.718494 64.947981
F 82.439914 15.436992 64.947981
F 86.896202 15.436992 62.219079
F 73.527354 7.718495 64.947981
F 73.527354 15.436992 64.947982
F 73.527354 0.000000 64.947981
F 84.668063 1.286415 61.309445
F 84.668063 9.004909 61.309445
F 84.668063 16.723409 61.309445
F 75.755505 1.286414 61.309445
F 75.755504 9.004909 61.309445
F 75.755504 16.723408 61.309445
F 84.668051 3.859247 64.947981
F 84.668051 11.577742 64.947981
F 75.755493 3.859247 64.947981
F 75.755493 11.577742 64.947981
F 84.668061 3.859247 62.219080
F 84.668061 11.577742 62.219079
F 75.755503 3.859247 62.219079
F 75.755503 11.577742 62.219079
F 84.668052 1.286415 58.580544
F 84.668052 9.004910 58.580543
F 84.668052 16.723409 58.580544
F 75.755495 1.286414 58.580543
F 75.755495 9.004909 58.580543
F 75.755495 16.723408 58.580543
F 86.896202 7.718494 62.219079
F 80.211785 24.441906 3.092876
F 80.211785 32.160401 3.092877
F 89.124342 24.441906 3.092877
F 89.124342 32.160401 3.092877
F 80.211773 27.014739 6.731412
F 80.211773 34.733233 6.731412
F 80.211773 19.296242 6.731412
F 89.124329 27.014739 6.731412
F 89.124329 34.733234 6.731412
F 89.124329 19.296242 6.731412
F 80.211783 27.014739 4.002510
F 80.211783 34.733234 4.002510
F 80.211783 19.296242 4.002510
F 89.124340 27.014739 4.002511
F 89.124340 34.733234 4.002511
F 89.124340 19.296242 4.002510
F 80.211775 24.441906 0.363975
F 80.211775 32.160401 0.363975
F 89.124331 24.441906 0.363975
F 89.124331 32.160401 0.363975
F 82.439924 30.873986 4.002511
F 82.439924 23.155491 4.002511
F 73.527364 30.873986 4.002510
F 73.527364 23.155491 4.002510
F 82.439912 28.301154 0.363975
F 82.439912 20.582658 0.363975
F 73.527352 28.301153 0.363974
F 73.527352 20.582658 0.363975
F 82.439922 28.301154 3.092876
F 82.439922 20.582659 3.092876
F 73.527362 28.301153 3.092876
F 73.527362 20.582658 3.092877
F 82.439914 30.873985 6.731412
F 82.439914 23.155491 6.731412
F 73.527354 30.873986 6.731412
F 73.527354 23.155492 6.731412
F 84.668063 24.441907 3.092876
F 84.668063 32.160401 3.092876
F 75.755504 24.441906 3.092877
F 75.755505 32.160400 3.092877
F 84.668051 27.014738 6.731412
F 84.668051 34.733233 6.731412
F 84.668051 19.296242 6.731412
F 75.755493 27.014739 6.731412
F 75.755493 34.733234 6.731412
F 75.755493 19.296242 6.731412
F 84.668061 27.014739 4.002511
F 84.668061 34.733234 4.002510
F 84.668061 19.296242 4.002510
F 75.755503 27.014739 4.002511
F 75.755503 34.733234 4.002510
F 75.755503 19.296242 4.002510
F 84.668052 24.441906 0.363975
F 84.668052 32.160401 0.363975
F 75.755495 24.441906 0.363975
F 75.755495 32.160400 0.363975
F 86.896202 30.873986 4.002511
F 86.896202 23.155491 4.002511
F 77.983645 30.873986 4.002510
F 77.983645 23.155491 4.002510
F 86.896189 28.301153 0.363975
F 86.896189 20.582658 0.363975
F 77.983634 28.301153 0.363975
F 77.983634 20.582658 0.363975
F 86.896200 28.301153 3.092877
F 86.896200 20.582658 3.092877
F 77.983643 28.301153 3.092876
F 77.983643 20.582658 3.092877
F 86.896191 30.873986 6.731412
F 86.896191 23.155491 6.731412
F 77.983635 30.873986 6.731412
F 77.983635 23.155491 6.731412
F 80.211785 24.441906 10.369947
F 80.211785 32.160401 10.369947
F 89.124342 24.441906 10.369947
F 89.124342 32.160401 10.369948
F 80.211773 27.014739 14.008482
F 80.211773 34.733234 14.008483
F 80.211773 19.296242 14.008482
F 89.124329 27.014739 14.008483
F 89.124329 34.733234 14.008483
F 89.124329 19.296242 14.008483
F 80.211783 27.014739 11.279581
F 80.211783 34.733234 11.279581
F 80.211783 19.296242 11.279581
F 89.124340 27.014739 11.279581
F 89.124340 34.733234 11.279581
F 89.124340 19.296242 11.279581
F 80.211775 24.441906 7.641046
F 80.211775 32.160401 7.641046
F 89.124331 24.441906 7.641046
F 89.124331 32.160401 7.641046
F 82.439924 30.873986 11.279581
F 82.439924 23.155491 11.279581
F 73.527364 30.873986 11.279581
F 73.527364 23.155491 11.279581
F 82.439912 28.301153 7.641046
F 82.439912 20.582658 7.641046
F 73.527352 28.301153 7.641046
F 73.527352 20.582658 7.641046
F 82.439922 28.301154 10.369947
F 82.439922 20.582659 10.369947
F 73.527362 28.301153 10.369947
F 73.527362 20.582658 10.369948
F 82.439914 30.873985 14.008482
F 82.439914 23.155491 14.008483
F 73.527354 30.873986 14.008483
F 73.527354 23.155492 14.008483
F 84.668063 24.441907 10.369947
F 84.668063 32.160401 10.369947
F 75.755504 24.441906 10.369948
F 75.755505 32.160400 10.369948
F 84.668051 27.014738 14.008482
F 84.668051 34.733233 14.008483
F 84.668051 19.296242 14.008482
F 75.755493 27.014739 14.008483
F 75.755493 34.733234 14.008483
F 75.755493 19.296243 14.008483
F 84.668061 27.014739 11.279581
F 84.668061 34.733234 11.279581
F 84.668061 19.296242 11.279581
F 75.755503 27.014739 11.279581
F 75.755503 34.733234 11.279581
F 75.755503 19.296242 11.279581
F 84.668052 24.441906 7.641046
F 84.668052 32.160401 7.641046
F 75.755495 24.441906 7.641046
F 75.755495 32.160400 7.641046
F 86.896202 30.873986 11.279581
F 86.896202 23.155491 11.279581
F 77.983645 30.873986 11.279581
F 77.983645 23.155491 11.279581
F 86.896189 28.301153 7.641046
F 86.896189 20.582658 7.641046
F 77.983634 28.301153 7.641046
F 77.983634 20.582658 7.641046
F 86.896200 28.301153 10.369947
F 86.896200 20.582658 10.369947
F 77.983643 28.301153 10.369947
F 77.983643 20.582658 10.369948
F 86.896191 30.873986 14.008483
F 86.896191 23.155491 14.008483
F 77.983635 30.873986 14.008483
F 77.983635 23.155491 14.008483
F 80.211775 24.441906 14.918117
F 80.211775 32.160401 14.918117
F 89.124331 24.441906 14.918117
F 89.124331 32.160401 14.918116
F 82.439912 28.301154 14.918117
F 82.439912 20.582658 14.918116
F 73.527352 28.301153 14.918116
F 73.527352 20.582658 14.918116
F 84.668052 24.441906 14.918117
F 84.668052 32.160401 14.918117
F 75.755495 24.441906 14.918117
F 75.755495 32.160400 14.918117
F 86.896189 28.301153 14.918117
F 86.896189 20.582658 14.918116
F 77.983634 28.301153 14.918117
F 77.983634 20.582658 14.918116
F 80.211785 24.441906 24.924090
F 80.211785 32.160401 24.924090
F 89.124342 24.441906 24.924090
F 89.124342 32.160401 24.924090
F 80.211773 27.014739 28.562625
F 80.211773 34.733233 28.562626
F 80.211773 19.296242 28.562626
F 89.124329 27.014739 28.562625
F 89.124329 34.733234 28.562626
F 89.124329 19.296242 28.562626
F 80.211783 27.014739 25.833724
F 80.211783 34.733234 25.833724
F 80.211783 19.296242 25.833724
F 89.124340 27.014739 25.833724
F 89.124340 34.733234 25.833724
F 89.124340 19.296242 25.833724
F 80.211775 24.441906 22.195188
F 80.211775 32.160401 22.195188
F 89.124331 24.441906 22.195188
F 89.124331 32.160401 22.195188
F 82.439924 30.873986 25.833724
F 82.439924 23.155491 25.833724
F 73.527363 30.873986 25.833724
F 73.527364 23.155491 25.833724
F 82.439912 28.301153 22.195189
F 82.439912 20.582658 22.195188
F 73.527352 28.301153 22.195188
F 73.527352 20.582658 22.195188
F 82.439922 28.301154 24.924090
F 82.439922 20.582659 24.924090
F 73.527362 28.301153 24.924090
F 73.527362 20.582658 24.924090
F 82.439914 30.873985 28.562625
F 82.439914 23.155491 28.562625
F 73.527354 30.873986 28.562626
F 73.527354 23.155492 28.562626
F 84.668063 24.441907 24.924090
F 84.668063 32.160401 24.924090
F 75.755504 24.441906 24.924090
F 75.755505 32.160400 24.924090
F 84.668051 27.014739 28.562625
F 84.668051 34.733233 28.562626
F 84.668051 19.296242 28.562625
F 75.755493 27.014739 28.562626
F 75.755493 34.733234 28.562626
F 75.755493 19.296242 28.562626
F 84.668061 27.014739 25.833724
F 84.668061 34.733234 25.833724
F 84.668061 19.296242 25.833724
F 75.755503 27.014739 25.833724
F 75.755503 34.733234 25.833724
F 75.755503 19.296242 25.833724
F 84.668052 24.441906 22.195189
F 84.668052 32.160401 22.195189
F 75.755495 24.441906 22.195188
F 75.755495 32.160400 22.195188
F 86.896202 30.873986 25.833724
F 86.896202 23.155491 25.833724
F 77.983645 30.873986 25.833724
F 77.983645 23.155491 25.833724
F 86.896189 28.301153 22.195189
F 86.896189 20.582658 22.195188
F 77.983634 28.301153 22.195188
F 77.983634 20.582658 22.195188
F 86.896200 28.301153 24.924090
F 86.896200 20.582658 24.924090
F 77.983643 28.301153 24.924090
F 77.983644 20.582658 24.924090
F 86.896191 30.873986 28.562625
F 86.896191 23.155491 28.562625
F 77.983635 30.873986 28.562626
F 77.983635 23.155491 28.562626
F 80.211785 24.441906 32.201161
F 80.211785 32.160401 32.201161
F 89.124342 24.441906 32.201161
F 89.124342 32.160401 32.201161
F 80.211775 24.441906 29.472259
F 80.211775 32.160401 29.472260
F 89.124331 24.441906 29.472259
F 89.124331 32.160401 29.472259
F 82.439912 28.301153 29.472260
F 82.439912 20.582658 29.472259
F 73.527352 28.301153 29.472259
F 73.527352 20.582658 29.472259
F 82.439922 28.301154 32.201161
F 82.439922 20.582659 32.201161
F 73.527362 28.301153 32.201161
F 73.527362 20.582658 32.201161
F 84.668063 24.441907 32.201160
F 84.668063 32.160401 32.201161
F 75.755504 24.441906 32.201161
F 75.755505 32.160400 32.201161
F 84.668052 24.441906 29.472259
F 84.668052 32.160401 29.472260
F 75.755495 24.441906 29.472260
F 75.755495 32.160400 29.472260
F 86.896189 28.301153 29.472260
F 86.896189 20.582658 29.472259
F 77.983634 28.301153 29.472260
F 77.983634 20.582658 29.472259
F 86.896200 28.301154 32.201161
F 86.896200 20.582658 32.201161
F 77.983644 28.301153 32.201161
F 77.983643 20.582658 32.201161
F 80.211785 24.441906 17.647018
F 80.211785 32.160401 17.647018
F 89.124342 24.441906 17.647018
F 89.124342 32.160401 17.647018
F 80.211773 27.014739 21.285554
F 80.211773 34.733234 21.285554
F 80.211773 19.296242 21.285554
F 89.124329 27.014739 21.285554
F 89.124329 34.733234 21.285554
F 89.124329 19.296242 21.285554
F 80.211783 27.014739 18.556652
F 80.211783 34.733234 18.556652
F 80.211783 19.296242 18.556652
F 89.124340 27.014739 18.556652
F 89.124340 34.733234 18.556652
F 89.124340 19.296242 18.556652
F 82.439924 30.873986 18.556653
F 82.439924 23.155491 18.556652
F 73.527363 30.873986 18.556652
F 73.527364 23.155491 18.556652
F 82.439922 28.301154 17.647018
F 82.439922 20.582659 17.647018
F 73.527362 28.301153 17.647018
F 73.527362 20.582658 17.647019
F 82.439914 30.873985 21.285554
F 82.439914 23.155491 21.285554
F 73.527354 30.873986 21.285554
F 73.527354 23.155492 21.285554
F 84.668063 24.441907 17.647018
F 84.668063 32.160401 17.647018
F 75.755504 24.441906 17.647018
F 75.755505 32.160400 17.647018
F 84.668051 27.014738 21.285554
F 84.668051 34.733233 21.285554
F 84.668051 19.296242 21.285554
F 75.755493 27.014739 21.285554
F 75.755493 34.733234 21.285555
F 75.755493 19.296243 21.285555
F 84.668061 27.014739 18.556653
F 84.668061 34.733234 18.556652
F 84.668061 19.296242 18.556652
F 75.755503 27.014739 18.556652
F 75.755503 34.733234 18.556652
F 75.755503 19.296242 18.556652
F 86.896202 30.873986 18.556652
F 86.896202 23.155491 18.556652
F 77.983645 30.873986 18.556652
F 77.983645 23.155491 18.556652
F 86.896200 28.301153 17.647018
F 86.896200 20.582658 17.647018
F 77.983644 28.301153 17.647018
F 77.983643 20.582658 17.647018
F 86.896191 30.873986 21.285554
F 86.896191 23.155491 21.285554
F 77.983635 30.873986 21.285554
F 77.983635 23.155491 21.285554
F 80.211785 24.441906 46.755303
F 80.211785 32.160401 46.755303
F 89.124342 24.441906 46.755304
F 89.124342 32.160401 46.755304
F 80.211783 27.014739 47.664938
F 80.211783 34.733234 47.664937
F 80.211783 19.296242 47.664937
F 89.124340 27.014739 47.664938
F 89.124340 34.733234 47.664938
F 89.124340 19.296242 47.664937
F 80.211775 24.441906 44.026402
F 80.211775 32.160401 44.026402
F 89.124331 24.441906 44.026402
F 89.124331 32.160401 44.026402
F 82.439924 30.873986 47.664938
F 82.439924 23.155491 47.664938
F 73.527363 30.873986 47.664938
F 73.527364 23.155491 47.664937
F 82.439912 28.301153 44.026402
F 82.439912 20.582658 44.026402
F 73.527352 28.301153 44.026402
F 73.527352 20.582658 44.026401
F 82.439922 28.301154 46.755303
F 82.439922 20.582659 46.755303
F 73.527362 28.301153 46.755304
F 73.527362 20.582658 46.755304
F 84.668063 24.441907 46.755304
F 84.668063 32.160401 46.755304
F 75.755504 24.441906 46.755304
F 75.755505 32.160400 46.755304
F 84.668061 27.014739 47.664938
F 84.668061 34.733234 47.664937
F 84.668061 19.296242 47.664937
F 75.755503 27.014739 47.664938
F 75.755503 34.733234 47.664937
F 75.755503 19.296242 47.664937
F 84.668052 24.441906 44.026402
F 84.668052 32.160401 44.026402
F 75.755495 24.441906 44.026402
F 75.755495 32.160400 44.026402
F 86.896202 30.873986 47.664938
F 86.896202 23.155491 47.664938
F 77.983645 30.873986 47.664937
F 77.983645 23.155491 47.664937
F 86.896189 28.301153 44.026402
F 86.896189 20.582658 44.026402
F 77.983634 28.301153 44.026402
F 77.983634 20.582658 44.026401
F 86.896200 28.301153 46.755303
F 86.896200 20.582658 46.755304
F 77.983644 28.301153 46.755303
F 77.983643 20.582658 46.755304
F 80.211773 27.014739 35.839696
F 80.211773 34.733234 35.839696
F 80.211773 19.296242 35.839696
F 89.124329 27.014739 35.839696
F 89.124329 34.733234 35.839696
F 89.124329 19.296242 35.839696
F 80.211783 27.014739 33.110795
F 80.211783 34.733234 33.110794
F 80.211783 19.296242 33.110795
F 89.124340 27.014739 33.110794
F 89.124340 34.733234 33.110794
F 89.124340 19.296242 33.110795
F 82.439924 30.873986 33.110795
F 82.439924 23.155491 33.110795
F 73.527363 30.873986 33.110795
F 73.527364 23.155491 33.110795
F 82.439914 30.873985 35.839696
F 82.439914 23.155491 35.839696
F 73.527354 30.873986 35.839696
F 73.527354 23.155492 35.839696
F 84.668051 27.014738 35.839696
F 84.668051 34.733233 35.839696
F 84.668051 19.296242 35.839696
F 75.755493 27.014739 35.839696
F 75.755493 34.733234 35.839697
F 75.755493 19.296242 35.839697
F 84.668061 27.014739 33.110795
F 84.668061 34.733234 33.110794
F 84.668061 19.296242 33.110795
F 75.755503 27.014739 33.110794
F 75.755503 34.733234 33.110795
F 75.755503 19.296242 33.110794
F 86.896202 30.873986 33.110795
F 86.896202 23.155491 33.110794
F 77.983645 30.873986 33.110795
F 77.983645 23.155491 33.110794
F 86.896191 30.873986 35.839696
F 86.896191 23.155491 35.839696
F 77.983635 30.873986 35.839696
F 77.983635 23.155491 35.839696
F 80.211785 24.441906 39.478232
F 80.211785 32.160401 39.478232
F 89.124342 24.441906 39.478232
F 89.124342 32.160401 39.478232
F 80.211773 27.014739 43.116767
F 80.211773 34.733234 43.116767
F 80.211773 19.296242 43.116767
F 89.124329 27.014739 43.116768
F 89.124329 34.733234 43.116768
F 89.124329 19.296242 43.116768
F 80.211783 27.014739 40.387866
F 80.211783 34.733234 40.387865
F 80.211783 19.296242 40.387866
F 89.124340 27.014739 40.387866
F 89.124340 34.733234 40.387866
F 89.124340 19.296242 40.387866
F 80.211775 24.441906 36.749330
F 80.211775 32.160401 36.749330
F 89.124331 24.441906 36.749330
F 89.124331 32.160401 36.749330
F 82.439924 30.873986 40.387866
F 82.439924 23.155491 40.387866
F 73.527364 30.873986 40.387866
F 73.527364 23.155491 40.387866
F 82.439912 28.301153 36.749330
F 82.439912 20.582658 36.749330
F 73.527352 28.301153 36.749330
F 73.527352 20.582658 36.749329
F 82.439922 28.301154 39.478231
F 82.439922 20.582659 39.478232
F 73.527362 28.301153 39.478232
F 73.527362 20.582658 39.478232
F 82.439914 30.873985 43.116767
F 82.439914 23.155491 43.116767
F 73.527354 30.873986 43.116768
F 73.527354 23.155492 43.116768
F 84.668063 24.441907 39.478232
F 84.668063 32.160401 39.478232
F 75.755504 24.441906 39.478232
F 75.755505 32.160400 39.478232
F 84.668051 27.014738 43.116767
F 84.668051 34.733233 43.116767
F 84.668051 19.296242 43.116767
F 75.755493 27.014739 43.116768
F 75.755493 34.733234 43.116768
F 75.755493 19.296242 43.116768
F 84.668061 27.014739 40.387866
F 84.668061 34.733234 40.387866
F 84.668061 19.296242 40.387866
F 75.755503 27.014739 40.387866
F 75.755503 34.733234 40.387865
F 75.755503 19.296242 40.387865
F 84.668052 24.441906 36.749330
F 84.668052 32.160401 36.749330
F 75.755495 24.441906 36.749330
F 75.755495 32.160400 36.749330
F 86.896202 30.873986 40.387866
F 86.896202 23.155491 40.387866
F 77.983645 30.873986 40.387866
F 77.983645 23.155491 40.387866
F 86.896189 28.301153 36.749330
F 86.896189 20.582658 36.749330
F 77.983634 28.301153 36.749330
F 77.983634 20.582658 36.749330
F 86.896200 28.301153 39.478231
F 86.896200 20.582658 39.478232
F 77.983643 28.301153 39.478231
F 77.983643 20.582658 39.478232
F 86.896191 30.873986 43.116767
F 86.896191 23.155491 43.116768
F 77.983635 30.873986 43.116767
F 77.983635 23.155491 43.116768
F 80.211773 27.014739 50.393839
F 80.211773 34.733234 50.393839
F 80.211773 19.296242 50.393839
F 89.124329 27.014739 50.393839
F 89.124329 34.733234 50.393839
F 89.124329 19.296242 50.393839
F 82.439914 30.873985 50.393839
F 82.439914 23.155491 50.393839
F 73.527354 30.873986 50.393839
F 73.527354 23.155492 50.393839
F 84.668051 27.014738 50.393839
F 84.668051 34.733233 50.393839
F 84.668051 19.296242 50.393839
F 75.755493 27.014739 50.393839
F 75.755493 34.733234 50.393839
F 75.755493 19.296242 50.393840
F 86.896191 30.873986 50.393839
F 86.896191 23.155491 50.393839
F 77.983635 30.873986 50.393839
F 77.983635 23.155491 50.393839
F 80.211785 24.441906 54.032374
F 80.211785 32.160401 54.032374
F 89.124342 24.441906 54.032375
F 89.124342 32.160401 54.032375
F 80.211773 27.014739 57.670909
F 80.211773 34.733234 57.670910
F 80.211773 19.296242 57.670909
F 89.124329 27.014739 57.670910
F 89.124329 34.733234 57.670910
F 89.124329 19.296242 57.670910
F 80.211783 27.014739 54.942008
F 80.211783 34.733234 54.942008
F 80.211783 19.296242 54.942008
F 89.124340 27.014739 54.942008
F 89.124340 34.733234 54.942008
F 89.124340 19.296242 54.942008
F 80.211775 24.441906 51.303473
F 80.211775 32.160401 51.303473
F 89.124331 24.441906 51.303473
F 89.124331 32.160401 51.303473
F 82.439924 30.873986 54.942008
F 82.439924 23.155491 54.942008
F 73.527364 30.873986 54.942008
F 73.527364 23.155491 54.942008
F 82.439912 28.301153 51.303473
F 82.439912 20.582658 51.303473
F 73.527352 28.301153 51.303473
F 73.527352 20.582658 51.303472
F 82.439922 28.301154 54.032374
F 82.439922 20.582659 54.032374
F 73.527362 28.301153 54.032375
F 73.527362 20.582658 54.032375
F 82.439914 30.873985 57.670909
F 82.439914 23.155491 57.670909
F 73.527354 30.873986 57.670910
F 73.527354 23.155492 57.670910
F 84.668063 24.441907 54.032374
F 84.668063 32.160401 54.032375
F 75.755504 24.441906 54.032375
F 75.755505 32.160400 54.032374
F 84.668051 27.014739 57.670909
F 84.668051 34.733234 57.670909
F 84.668051 19.296242 57.670909
F 75.755493 27.014739 57.670910
F 75.755493 34.733234 57.670910
F 75.755493 19.296242 57.670910
F 84.668061 27.014739 54.942008
F 84.668061 34.733234 54.942008
F 84.668061 19.296242 54.942008
F 75.755503 27.014739 54.942008
F 75.755503 34.733234 54.942008
F 75.755503 19.296242 54.942008
F 84.668052 24.441906 51.303473
F 84.668052 32.160401 51.303473
F 75.755495 24.441906 51.303473
F 75.755495 32.160400 51.303473
F 86.896202 30.873986 54.942008
F 86.896202 23.155491 54.942008
F 77.983645 30.873986 54.942008
F 77.983645 23.155491 54.942008
F 86.896189 28.301153 51.303473
F 86.896189 20.582658 51.303473
F 77.983634 28.301153 51.303473
F 77.983634 20.582658 51.303473
F 86.896200 28.301153 54.032374
F 86.896200 20.582658 54.032375
F 77.983643 28.301153 54.032374
F 77.983643 20.582658 54.032374
F 86.896191 30.873986 57.670909
F 86.896191 23.155491 57.670909
F 77.983635 30.873986 57.670909
F 77.983635 23.155491 57.670909
F 80.211785 24.441906 61.309445
F 80.211785 32.160401 61.309445
F 89.124342 24.441906 61.309445
F 89.124342 32.160401 61.309445
F 80.211773 27.014739 64.947981
F 80.211773 34.733234 64.947981
F 80.211773 19.296242 64.947981
F 89.124329 27.014739 64.947981
F 89.124329 34.733234 64.947981
F 89.124329 19.296242 64.947981
F 80.211783 27.014739 62.219079
F 80.211783 34.733234 62.219079
F 80.211783 19.296242 62.219079
F 89.124340 27.014739 62.219079
F 89.124340 34.733234 62.219079
F 89.124340 19.296242 62.219079
F 80.211775 24.441906 58.580543
F 80.211775 32.160401 58.580543
F 89.124331 24.441906 58.580543
F 89.124331 32.160401 58.580543
F 82.439924 30.873986 62.219079
F 82.439924 23.155491 62.219079
F 73.527364 30.873986 62.219079
F 73.527364 23.155491 62.219079
F 82.439912 28.301153 58.580544
F 82.439912 20.582658 58.580543
F 73.527352 28.301153 58.580544
F 73.527352 20.582658 58.580543
F 82.439922 28.301154 61.309445
F 82.439922 20.582659 61.309445
F 73.527362 28.301153 61.309446
F 73.527362 20.582658 61.309445
F 82.439914 30.873985 64.947981
F 82.439914 23.155491 64.947981
F 73.527354 30.873986 64.947981
F 73.527354 23.155492 64.947981
F 84.668063 24.441907 61.309445
F 84.668063 32.160401 61.309445
F 75.755504 24.441906 61.309445
F 75.755504 32.160400 61.309445
F 84.668051 27.014739 64.947981
F 84.668051 34.733233 64.947981
F 84.668051 19.296242 64.947981
F 75.755493 27.014739 64.947981
F 75.755493 34.733234 64.947981
F 75.755493 19.296242 64.947981
F 84.668061 27.014739 62.219079
F 84.668061 34.733234 62.219079
F 84.668061 19.296242 62.219079
F 75.755503 27.014739 62.219079
F 75.755503 34.733234 62.219079
F 75.755503 19.296242 62.219079
F 84.668052 24.441906 58.580544
F 84.668052 32.160401 58.580544
F 75.755495 24.441906 58.580543
F 75.755495 32.160400 58.580543
F 86.896202 30.873986 62.219079
F 86.896202 23.155491 62.219079
F 77.983645 30.873986 62.219079
F 77.983645 23.155491 62.219079
F 86.896189 28.301153 58.580544
F 86.896189 20.582658 58.580543
F 77.983634 28.301153 58.580544
F 77.983634 20.582658 58.580543
F 86.896200 28.301153 61.309445
F 86.896200 20.582658 61.309445
F 77.983644 28.301153 61.309445
F 77.983644 20.582658 61.309445
F 86.896191 30.873986 64.947981
F 86.896191 23.155491 64.947981
F 77.983635 30.873986 64.947981
F 77.983635 23.155491 64.947981
F 80.211785 47.597398 3.092876
F 80.211785 39.878900 3.092876
F 89.124342 47.597397 3.092877
F 89.124342 39.878900 3.092877
F 80.211773 50.170230 6.731412
F 80.211773 42.451733 6.731412
F 89.124329 50.170230 6.731412
F 89.124329 42.451733 6.731412
F 80.211783 50.170230 4.002510
F 80.211783 42.451733 4.002510
F 89.124340 50.170230 4.002511
F 89.124340 42.451733 4.002510
F 80.211775 47.597398 0.363975
F 80.211775 39.878900 0.363974
F 89.124331 47.597397 0.363975
F 89.124331 39.878900 0.363975
F 82.439924 38.592483 4.002510
F 82.439924 46.310982 4.002510
F 73.527363 38.592483 4.002510
F 73.527363 46.310983 4.002510
F 82.439912 51.456645 0.363975
F 82.439912 36.019650 0.363975
F 82.439912 43.738150 0.363975
F 73.527352 51.456644 0.363974
F 73.527352 36.019649 0.363974
F 73.527352 43.738149 0.363975
F 82.439922 51.456645 3.092876
F 82.439922 36.019650 3.092876
F 82.439922 43.738150 3.092876
F 73.527362 51.456644 3.092876
F 73.527362 36.019649 3.092877
F 73.527362 43.738149 3.092877
F 82.439914 38.592483 6.731412
F 82.439914 46.310983 6.731412
F 73.527354 38.592484 6.731412
F 73.527354 46.310983 6.731412
F 84.668063 47.597398 3.092876
F 84.668063 39.878900 3.092877
F 75.755505 47.597397 3.092877
F 75.755504 39.878899 3.092877
F 84.668051 50.170230 6.731412
F 84.668051 42.451733 6.731412
F 75.755493 50.170230 6.731412
F 75.755493 42.451733 6.731412
F 84.668061 50.170230 4.002511
F 84.668061 42.451733 4.002510
F 75.755503 50.170230 4.002511
F 75.755503 42.451733 4.002510
F 84.668052 47.597398 0.363975
F 84.668052 39.878900 0.363975
F 75.755495 47.597397 0.363975
F 75.755495 39.878899 0.363975
F 86.896202 38.592483 4.002510
F 86.896202 46.310982 4.002510
F 77.983645 38.592484 4.002510
F 77.983645 46.310983 4.002510
F 86.896189 51.456645 0.363975
F 86.896189 36.019650 0.363975
F 86.896189 43.738150 0.363975
F 77.983634 51.456645 0.363975
F 77.983634 36.019650 0.363974
F 77.983634 43.738149 0.363975
F 86.896200 51.456645 3.092877
F 86.896200 36.019650 3.092877
F 86.896200 43.738150 3.092877
F 77.983643 51.456645 3.092876
F 77.983644 36.019650 3.092876
F 77.983643 43.738149 3.092877
F 86.896191 38.592483 6.731412
F 86.896191 46.310982 6.731412
F 77.983635 38.592483 6.731412
F 77.983635 46.310982 6.731412
F 80.211785 47.597398 10.369947
F 80.211785 39.878900 10.369947
F 89.124342 47.597397 10.369947
F 89.124342 39.878900 10.369948
F 80.211773 50.170230 14.008482
F 80.211773 42.451733 14.008482
F 89.124329 50.170230 14.008483
F 89.124329 42.451733 14.008482
F 80.211783 50.170230 11.279581
F 80.211783 42.451733 11.279581
F 89.124340 50.170230 11.279581
F 89.124340 42.451733 11.279581
F 80.211775 47.597398 7.641046
F 80.211775 39.878900 7.641045
F 89.124331 47.597397 7.641046
F 89.124331 39.878900 7.641046
F 82.439924 38.592483 11.279581
F 82.439924 46.310982 11.279581
F 73.527363 38.592483 11.279581
F 73.527363 46.310983 11.279581
F 82.439912 51.456645 7.641046
F 82.439912 36.019650 7.641046
F 82.439912 43.738150 7.641046
F 73.527352 51.456644 7.641045
F 73.527352 36.019649 7.641045
F 73.527352 43.738149 7.641046
F 82.439922 51.456645 10.369947
F 82.439922 36.019650 10.369947
F 82.439922 43.738150 10.369947
F 73.527362 51.456644 10.369947
F 73.527362 36.019649 10.369947
F 73.527362 43.738149 10.369948
F 82.439914 38.592483 14.008482
F 82.439914 46.310982 14.008482
F 73.527354 38.592484 14.008483
F 73.527354 46.310983 14.008483
F 84.668063 47.597398 10.369947
F 84.668063 39.878900 10.369947
F 75.755505 47.597397 10.369948
F 75.755504 39.878899 10.369948
F 84.668051 50.170230 14.008482
F 84.668051 42.451733 14.008482
F 75.755493 50.170230 14.008483
F 75.755493 42.451734 14.008483
F 84.668061 50.170230 11.279581
F 84.668061 42.451733 11.279581
F 75.755503 50.170230 11.279581
F 75.755503 42.451733 11.279581
F 84.668052 47.597398 7.641046
F 84.668052 39.878900 7.641046
F 75.755495 47.597397 7.641046
F 75.755495 39.878899 7.641046
F 86.896202 38.592483 11.279581
F 86.896202 46.310982 11.279581
F 77.983645 38.592484 11.279581
F 77.983645 46.310983 11.279581
F 86.896189 51.456645 7.641046
F 86.896189 36.019650 7.641046
F 86.896189 43.738150 7.641046
F 77.983634 51.456645 7.641046
F 77.983634 36.019650 7.641045
F 77.983634 43.738149 7.641046
F 86.896200 51.456645 10.369947
F 86.896200 36.019650 10.369947
F 86.896200 43.738150 10.369947
F 77.983643 51.456645 10.369947
F 77.983643 36.019650 10.369947
F 77.983643 43.738149 10.369948
F 86.896191 38.592483 14.008483
F 86.896191 46.310982 14.008483
F 77.983635 38.592483 14.008483
F 77.983635 46.310982 14.008483
F 80.211775 47.597398 14.918117
F 80.211775 39.878900 14.918116
F 89.124331 47.597397 14.918117
F 89.124331 39.878900 14.918116
F 82.439912 51.456645 14.918117
F 82.439912 36.019650 14.918117
F 82.439912 43.738150 14.918117
F 73.527352 51.456644 14.918116
F 73.527352 36.019649 14.918116
F 73.527352 43.738149 14.918116
F 84.668052 47.597398 14.918117
F 84.668052 39.878900 14.918117
F 75.755495 47.597397 14.918117
F 75.755495 39.878899 14.918116
F 86.896189 51.456645 14.918117
F 86.896189 36.019650 14.918117
F 86.896189 43.738150 14.918116
F 77.983634 51.456644 14.918117
F 77.983634 36.019650 14.918116
F 77.983634 43.738149 14.918116
F 80.211785 47.597398 24.924090
F 80.211785 39.878900 24.924090
F 89.124342 47.597397 24.924090
F 89.124342 39.878900 24.924090
F 80.211773 50.170230 28.562625
F 80.211773 42.451733 28.562626
F 89.124329 50.170230 28.562625
F 89.124329 42.451733 28.562626
F 80.211783 50.170230 25.833724
F 80.211783 42.451733 25.833724
F 89.124340 50.170230 25.833724
F 89.124340 42.451733 25.833724
F 80.211775 47.597398 22.195188
F 80.211775 39.878900 22.195188
F 89.124331 47.597397 22.195188
F 89.124331 39.878900 22.195188
F 82.439924 38.592483 25.833724
F 82.439924 46.310982 25.833724
F 73.527363 38.592483 25.833724
F 73.527363 46.310983 25.833724
F 82.439912 51.456645 22.195189
F 82.439912 36.019650 22.195188
F 82.439912 43.738150 22.195188
F 73.527352 51.456644 22.195188
F 73.527352 36.019649 22.195188
F 73.527352 43.738149 22.195188
F 82.439922 51.456645 24.924090
F 82.439922 36.019650 24.924090
F 82.439922 43.738150 24.924090
F 73.527362 51.456644 24.924090
F 73.527362 36.019649 24.924090
F 73.527362 43.738149 24.924091
F 82.439914 38.592483 28.562626
F 82.439914 46.310982 28.562625
F 73.527354 38.592484 28.562626
F 73.527354 46.310983 28.562626
F 84.668063 47.597398 24.924090
F 84.668063 39.878900 24.924090
F 75.755505 47.597397 24.924090
F 75.755504 39.878899 24.924090
F 84.668051 50.170230 28.562625
F 84.668051 42.451733 28.562626
F 75.755493 50.170230 28.562626
F 75.755493 42.451733 28.562626
F 84.668061 50.170230 25.833724
F 84.668061 42.451733 25.833724
F 75.755503 50.170230 25.833724
F 75.755503 42.451733 25.833724
F 84.668052 47.597398 22.195189
F 84.668052 39.878900 22.195188
F 75.755495 47.597397 22.195188
F 75.755495 39.878899 22.195188
F 86.896202 38.592483 25.833724
F 86.896202 46.310982 25.833724
F 77.983645 38.592484 25.833724
F 77.983645 46.310983 25.833724
F 86.896189 51.456645 22.195189
F 86.896189 36.019650 22.195188
F 86.896189 43.738150 22.195188
F 77.983634 51.456644 22.195188
F 77.983634 36.019650 22.195188
F 77.983634 43.738149 22.195188
F 86.896200 51.456645 24.924090
F 86.896200 36.019650 24.924090
F 86.896200 43.738149 24.924090
F 77.983643 51.456645 24.924090
F 77.983643 36.019650 24.924090
F 77.983644 43.738149 24.924090
F 86.896191 38.592483 28.562626
F 86.896191 46.310982 28.562625
F 77.983635 38.592483 28.562626
F 77.983635 46.310982 28.562626
F 80.211785 47.597398 32.201161
F 80.211785 39.878900 32.201161
F 89.124342 47.597397 32.201161
F 89.124342 39.878900 32.201161
F 80.211775 47.597398 29.472259
F 80.211775 39.878900 29.472259
F 89.124331 47.597397 29.472259
F 89.124331 39.878900 29.472259
F 82.439912 51.456645 29.472260
F 82.439912 36.019650 29.472260
F 82.439912 43.738150 29.472259
F 73.527352 51.456644 29.472259
F 73.527352 36.019649 29.472259
F 73.527352 43.738149 29.472259
F 82.439922 51.456645 32.201161
F 82.439922 36.019650 32.201161
F 82.439922 43.738150 32.201161
F 73.527362 51.456644 32.201161
F 73.527362 36.019649 32.201161
F 73.527362 43.738149 32.201161
F 84.668063 47.597398 32.201160
F 84.668063 39.878900 32.201161
F 75.755504 47.597397 32.201161
F 75.755504 39.878899 32.201161
F 84.668052 47.597398 29.472259
F 84.668052 39.878900 29.472260
F 75.755495 47.597397 29.472260
F 75.755495 39.878899 29.472259
F 86.896189 51.456645 29.472260
F 86.896189 36.019650 29.472260
F 86.896189 43.738150 29.472259
F 77.983634 51.456645 29.472260
F 77.983634 36.019650 29.472259
F 77.983634 43.738149 29.472259
F 86.896200 51.456645 32.201161
F 86.896200 36.019650 32.201161
F 86.896200 43.738149 32.201161
F 77.983644 51.456645 32.201161
F 77.983643 36.019650 32.201161
F 77.983643 43.738149 32.201161
F 80.211785 47.597398 17.647018
F 80.211785 39.878900 17.647018
F 89.124342 47.597397 17.647018
F 89.124342 39.878900 17.647018
F 80.211773 50.170230 21.285554
F 80.211773 42.451733 21.285554
F 89.124329 50.170230 21.285554
F 89.124329 42.451733 21.285554
F 80.211783 50.170230 18.556653
F 80.211783 42.451733 18.556652
F 89.124340 50.170230 18.556652
F 89.124340 42.451733 18.556652
F 82.439924 38.592483 18.556652
F 82.439924 46.310982 18.556652
F 73.527363 38.592483 18.556652
F 73.527363 46.310983 18.556652
F 82.439922 51.456645 17.647018
F 82.439922 36.019650 17.647018
F 82.439922 43.738150 17.647018
F 73.527362 51.456644 17.647018
F 73.527362 36.019649 17.647019
F 73.527362 43.738149 17.647019
F 82.439914 38.592483 21.285554
F 82.439914 46.310982 21.285554
F 73.527354 38.592484 21.285555
F 73.527354 46.310983 21.285554
F 84.668063 47.597398 17.647018
F 84.668063 39.878900 17.647018
F 75.755504 47.597397 17.647018
F 75.755504 39.878899 17.647018
F 84.668051 50.170230 21.285554
F 84.668051 42.451733 21.285554
F 75.755493 50.170230 21.285554
F 75.755493 42.451734 21.285555
F 84.668061 50.170230 18.556653
F 84.668061 42.451733 18.556652
F 75.755503 50.170230 18.556652
F 75.755503 42.451733 18.556652
F 86.896202 38.592483 18.556652
F 86.896202 46.310982 18.556652
F 77.983645 38.592484 18.556652
F 77.983645 46.310983 18.556652
F 86.896200 51.456645 17.647018
F 86.896200 36.019650 17.647018
F 86.896200 43.738150 17.647018
F 77.983644 51.456645 17.647018
F 77.983643 36.019650 17.647018
F 77.983643 43.738149 17.647018
F 86.896191 38.592483 21.285554
F 86.896191 46.310982 21.285554
F 77.983635 38.592483 21.285554
F 77.983635 46.310982 21.285554
F 80.211785 47.597398 46.755303
F 80.211785 39.878900 46.755304
F 89.124342 47.597397 46.755304
F 89.124342 39.878900 46.755304
F 80.211783 50.170230 47.664938
F 80.211783 42.451733 47.664937
F 89.124340 50.170230 47.664938
F 89.124340 42.451733 47.664938
F 80.211775 47.597398 44.026402
F 80.211775 39.878900 44.026401
F 89.124331 47.597397 44.026402
F 89.124331 39.878900 44.026401
F 82.439924 38.592483 47.664937
F 82.439924 46.310982 47.664938
F 73.527363 38.592483 47.664937
F 73.527363 46.310983 47.664937
F 82.439912 51.456645 44.026402
F 82.439912 36.019650 44.026402
F 82.439912 43.738150 44.026402
F 73.527352 51.456644 44.026401
F 73.527352 36.019649 44.026401
F 73.527352 43.738149 44.026401
F 82.439922 51.456645 46.755303
F 82.439922 36.019650 46.755303
F 82.439922 43.738150 46.755303
F 73.527362 51.456644 46.755304
F 73.527362 36.019649 46.755304
F 73.527362 43.738149 46.755304
F 84.668063 47.597398 46.755304
F 84.668063 39.878900 46.755303
F 75.755505 47.597397 46.755304
F 75.755504 39.878899 46.755304
F 84.668061 50.170230 47.664938
F 84.668061 42.451733 47.664938
F 75.755503 50.170230 47.664938
F 75.755503 42.451733 47.664937
F 84.668052 47.597398 44.026402
F 84.668052 39.878900 44.026402
F 75.755495 47.597397 44.026402
F 75.755495 39.878899 44.026402
F 86.896202 38.592483 47.664937
F 86.896202 46.310982 47.664938
F 77.983645 38.592484 47.664937
F 77.983645 46.310983 47.664937
F 86.896189 51.456645 44.026402
F 86.896189 36.019650 44.026402
F 86.896189 43.738150 44.026402
F 77.983634 51.456645 44.026402
F 77.983634 36.019650 44.026401
F 77.983634 43.738149 44.026401
F 86.896200 51.456645 46.755303
F 86.896200 36.019650 46.755303
F 86.896200 43.738150 46.755304
F 77.983644 51.456645 46.755303
F 77.983644 36.019650 46.755304
F 77.983643 43.738149 46.755304
F 80.211773 50.170230 35.839696
F 80.211773 42.451733 35.839696
F 89.124329 50.170230 35.839696
F 89.124329 42.451734 35.839696
F 80.211783 50.170230 33.110795
F 80.211783 42.451734 33.110795
F 89.124340 50.170230 33.110795
F 89.124340 42.451733 33.110795
F 82.439924 38.592483 33.110795
F 82.439924 46.310982 33.110794
F 73.527363 38.592483 33.110794
F 73.527363 46.310983 33.110795
F 82.439914 38.592483 35.839696
F 82.439914 46.310983 35.839696
F 73.527354 38.592484 35.839697
F 73.527354 46.310983 35.839696
F 84.668051 50.170230 35.839696
F 84.668051 42.451733 35.839696
F 75.755493 50.170230 35.839696
F 75.755493 42.451733 35.839697
F 84.668061 50.170230 33.110795
F 84.668061 42.451733 33.110795
F 75.755503 50.170230 33.110794
F 75.755503 42.451733 33.110794
F 86.896202 38.592483 33.110795
F 86.896202 46.310982 33.110794
F 77.983645 38.592484 33.110794
F 77.983645 46.310982 33.110794
F 86.896191 38.592483 35.839696
F 86.896191 46.310982 35.839696
F 77.983635 38.592483 35.839696
F 77.983635 46.310982 35.839696
F 80.211785 47.597398 39.478232
F 80.211785 39.878900 39.478232
F 89.124342 47.597397 39.478232
F 89.124342 39.878900 39.478232
F 80.211773 50.170230 43.116767
F 80.211773 42.451733 43.116768
F 89.124329 50.170230 43.116768
F 89.124329 42.451733 43.116768
F 80.211783 50.170230 40.387866
F 80.211783 42.451733 40.387866
F 89.124340 50.170230 40.387866
F 89.124340 42.451733 40.387866
F 80.211775 47.597398 36.749330
F 80.211775 39.878900 36.749330
F 89.124331 47.597397 36.749330
F 89.124331 39.878900 36.749330
F 82.439924 38.592483 40.387866
F 82.439924 46.310982 40.387866
F 73.527363 38.592483 40.387865
F 73.527364 46.310983 40.387865
F 82.439912 51.456645 36.749330
F 82.439912 36.019650 36.749330
F 82.439912 43.738150 36.749330
F 73.527352 51.456644 36.749330
F 73.527352 36.019649 36.749330
F 73.527352 43.738149 36.749329
F 82.439922 51.456645 39.478231
F 82.439922 36.019650 39.478231
F 82.439922 43.738150 39.478232
F 73.527362 51.456644 39.478232
F 73.527362 36.019649 39.478232
F 73.527362 43.738149 39.478232
F 82.439914 38.592483 43.116767
F 82.439914 46.310983 43.116767
F 73.527354 38.592484 43.116768
F 73.527354 46.310983 43.116768
F 84.668063 47.597398 39.478232
F 84.668063 39.878900 39.478232
F 75.755505 47.597397 39.478232
F 75.755504 39.878899 39.478232
F 84.668051 50.170230 43.116767
F 84.668051 42.451733 43.116767
F 75.755493 50.170230 43.116768
F 75.755493 42.451733 43.116768
F 84.668061 50.170230 40.387866
F 84.668061 42.451733 40.387866
F 75.755503 50.170230 40.387866
F 75.755503 42.451733 40.387865
F 84.668052 47.597398 36.749330
F 84.668052 39.878900 36.749330
F 75.755495 47.597397 36.749330
F 75.755495 39.878899 36.749330
F 86.896202 38.592483 40.387865
F 86.896202 46.310982 40.387866
F 77.983645 38.592484 40.387865
F 77.983645 46.310983 40.387866
F 86.896189 51.456645 36.749330
F 86.896189 36.019650 36.749330
F 86.896189 43.738150 36.749330
F 77.983634 51.456645 36.749330
F 77.983634 36.019650 36.749330
F 77.983634 43.738149 36.749330
F 86.896200 51.456645 39.478231
F 86.896200 36.019650 39.478232
F 86.896200 43.738150 39.478232
F 77.983643 51.456645 39.478232
F 77.983644 36.019650 39.478232
F 77.983643 43.738149 39.478232
F 86.896191 38.592483 43.116768
F 86.896191 46.310982 43.116768
F 77.983635 38.592483 43.116768
F 77.983635 46.310982 43.116768
F 80.211773 50.170230 50.393839
F 80.211773 42.451733 50.393839
F 89.124329 50.170230 50.393839
F 89.124329 42.451733 50.393839
F 82.439914 38.592483 50.393839
F 82.439914 46.310983 50.393839
F 73.527354 38.592484 50.393840
F 73.527354 46.310983 50.393839
F 84.668051 50.170230 50.393839
F 84.668051 42.451733 50.393839
F 75.755493 50.170230 50.393839
F 75.755493 42.451733 50.393840
F 86.896191 38.592483 50.393839
F 86.896191 46.310982 50.393839
F 77.983635 38.592483 50.393839
F 77.983635 46.310982 50.393839
F 80.211785 47.597398 54.032374
F 80.211785 39.878900 54.032374
F 89.124342 47.597397 54.032375
F 89.124342 39.878900 54.032374
F 80.211773 50.170230 57.670909
F 80.211773 42.451733 57.670909
F 89.124329 50.170230 57.670910
F 89.124329 42.451733 57.670910
F 80.211783 50.170230 54.942008
F 80.211783 42.451733 54.942008
F 89.124340 50.170230 54.942008
F 89.124340 42.451733 54.942008
F 80.211775 47.597398 51.303473
F 80.211775 39.878900 51.303473
F 89.124331 47.597397 51.303473
F 89.124331 39.878900 51.303473
F 82.439924 38.592483 54.942008
F 82.439924 46.310982 54.942008
F 73.527363 38.592483 54.942008
F 73.527364 46.310983 54.942008
F 82.439912 51.456645 51.303473
F 82.439912 36.019650 51.303473
F 82.439912 43.738150 51.303473
F 73.527352 51.456644 51.303473
F 73.527352 36.019649 51.303473
F 73.527352 43.738149 51.303472
F 82.439922 51.456645 54.032374
F 82.439922 36.019650 54.032374
F 82.439922 43.738150 54.032374
F 73.527362 51.456644 54.032374
F 73.527362 36.019649 54.032375
F 73.527362 43.738149 54.032375
F 82.439914 38.592483 57.670910
F 82.439914 46.310982 57.670909
F 73.527354 38.592484 57.670910
F 73.527354 46.310983 57.670910
F 84.668063 47.597398 54.032374
F 84.668063 39.878900 54.032374
F 75.755505 47.597397 54.032374
F 75.755504 39.878899 54.032375
F 84.668051 50.170230 57.670909
F 84.668051 42.451733 57.670909
F 75.755493 50.170230 57.670910
F 75.755493 42.451733 57.670910
F 84.668061 50.170230 54.942008
F 84.668061 42.451733 54.942008
F 75.755503 50.170230 54.942008
F 75.755503 42.451733 54.942008
F 84.668052 47.597398 51.303473
F 84.668052 39.878900 51.303473
F 75.755495 47.597397 51.303473
F 75.755495 39.878899 51.303473
F 86.896202 38.592483 54.942008
F 86.896202 46.310982 54.942008
F 77.983645 38.592484 54.942008
F 77.983645 46.310983 54.942008
F 86.896189 51.456645 51.303473
F 86.896189 36.019650 51.303473
F 86.896189 43.738150 51.303473
F 77.983634 51.456645 51.303473
F 77.983634 36.019650 51.303473
F 77.983634 43.738149 51.303473
F 86.896200 51.456645 54.032374
F 86.896200 36.019650 54.032374
F 86.896200 43.738150 54.032375
F 77.983643 51.456645 54.032374
F 77.983644 36.019650 54.032374
F 77.983643 43.738149 54.032375
F 86.896191 38.592483 57.670910
F 86.896191 46.310982 57.670910
F 77.983635 38.592483 57.670910
F 77.983635 46.310982 57.670909
F 80.211785 47.597398 61.309445
F 80.211785 39.878900 61.309445
F 89.124342 47.597397 61.309445
F 89.124342 39.878900 61.309446
F 80.211773 50.170230 64.947981
F 80.211773 42.451734 64.947981
F 89.124329 50.170230 64.947981
F 89.124329 42.451733 64.947981
F 80.211783 50.170230 62.219079
F 80.211783 42.451734 62.219079
F 89.124340 50.170230 62.219079
F 89.124340 42.451734 62.219079
F 80.211775 47.597398 58.580543
F 80.211775 39.878900 58.580544
F 89.124331 47.597397 58.580543
F 89.124331 39.878900 58.580544
F 82.439924 38.592483 62.219079
F 82.439924 46.310982 62.219079
F 73.527363 38.592483 62.219079
F 73.527363 46.310983 62.219079
F 82.439912 51.456645 58.580544
F 82.439912 36.019650 58.580544
F 82.439912 43.738150 58.580543
F 73.527352 51.456644 58.580544
F 73.527352 36.019649 58.580543
F 73.527352 43.738149 58.580543
F 82.439922 51.456645 61.309445
F 82.439922 36.019650 61.309445
F 82.439922 43.738150 61.309445
F 73.527362 51.456644 61.309446
F 73.527362 36.019649 61.309445
F 73.527362 43.738149 61.309445
F 82.439914 38.592483 64.947981
F 82.439914 46.310982 64.947981
F 73.527354 38.592484 64.947982
F 73.527354 46.310983 64.947981
F 84.668063 47.597398 61.309445
F 84.668063 39.878900 61.309445
F 75.755505 47.597397 61.309445
F 75.755504 39.878899 61.309445
F 84.668051 50.170230 64.947981
F 84.668051 42.451733 64.947981
F 75.755493 50.170230 64.947981
F 75.755493 42.451733 64.947981
F 84.668061 50.170230 62.219080
F 84.668061 42.451733 62.219079
F 75.755503 50.170230 62.219079
F 75.755503 42.451733 62.219079
F 84.668052 47.597398 58.580544
F 84.668052 39.878900 58.580544
F 75.755495 47.597397 58.580543
F 75.755495 39.878899 58.580543
F 86.896202 38.592483 62.219079
F 86.896202 46.310982 62.219079
F 77.983645 38.592484 62.219079
F 77.983645 46.310983 62.219079
F 86.896189 51.456645 58.580544
F 86.896189 36.019650 58.580544
F 86.896189 43.738150 58.580543
F 77.983634 51.456645 58.580544
F 77.983634 36.019650 58.580543
F 77.983634 43.738149 58.580543
F 86.896200 51.456645 61.309445
F 86.896200 36.019650 61.309445
F 86.896200 43.738149 61.309445
F 77.983643 51.456645 61.309445
F 77.983643 36.019650 61.309445
F 77.983644 43.738149 61.309445
F 86.896191 38.592483 64.947981
F 86.896191 46.310982 64.947981
F 77.983635 38.592483 64.947981
F 77.983635 46.310982 64.947981
F 80.211785 55.315892 3.092876
F 80.211785 63.034391 3.092876
F 89.124342 55.315892 3.092877
F 89.124342 63.034391 3.092877
F 80.211773 57.888725 6.731412
F 80.211773 65.607225 6.731412
F 89.124329 57.888725 6.731412
F 89.124329 65.607225 6.731412
F 80.211783 57.888725 4.002510
F 80.211783 65.607225 4.002510
F 89.124340 57.888725 4.002511
F 89.124340 65.607225 4.002510
F 80.211775 55.315892 0.363975
F 80.211775 63.034391 0.363974
F 89.124331 55.315892 0.363975
F 89.124331 63.034391 0.363975
F 82.439924 54.029477 4.002511
F 82.439924 61.747975 4.002510
F 73.527364 54.029477 4.002510
F 73.527364 61.747975 4.002510
F 82.439912 59.175141 0.363975
F 82.439912 66.893641 0.363975
F 73.527352 59.175140 0.363974
F 73.527352 66.893641 0.363975
F 82.439922 59.175141 3.092877
F 82.439922 66.893642 3.092876
F 73.527362 59.175141 3.092877
F 73.527362 66.893641 3.092877
F 82.439914 54.029477 6.731412
F 82.439914 61.747975 6.731412
F 73.527354 54.029477 6.731412
F 73.527354 61.747975 6.731412
F 84.668063 55.315892 3.092876
F 84.668063 63.034392 3.092877
F 75.755504 55.315892 3.092877
F 75.755504 63.034391 3.092877
F 84.668051 57.888725 6.731412
[truncated: 92,634 more chars]
