# Supplementary material for: Molecular-resolution imaging of ice crystallized from liquid water by cryogenic liquid-cell TEM
Source: Nat Commun. 2025 Sep 25;16:8342. doi: 10.1038/s41467-025-62451-0 (PMC12462463; doi:10.1038/s41467-025-62451-0)
Supplement: Supplementary file 9 — Supplementary Data 1 [file 41467_2025_62451_MOESM9_ESM.zip › supercell_4_3_3/0.6/93K_relaxed.xyz]

15552
F15552
F 0.304601 1.183924 2.945993
F 0.304601 8.902454 2.945993
F 0.304603 16.621014 2.945993
F 9.541832 1.288784 2.828613
F 9.541832 9.007314 2.828613
F 9.541832 16.725814 2.828613
F 0.372159 3.929164 6.514813
F 0.372156 11.647714 6.514813
F 9.528082 3.859444 6.466543
F 9.528082 11.578014 6.466543
F 0.451021 3.910914 3.721903
F 0.451021 11.629414 3.721903
F 9.540762 3.862564 3.743203
F 9.540762 11.581114 3.743203
F 0.294086 1.324454 0.117146
F 0.294086 9.042984 0.117146
F 0.294086 16.761514 0.117145
F 9.254492 1.300034 0.104463
F 9.254492 9.018564 0.104463
F 9.254492 16.737114 0.104463
F 2.814552 7.733464 3.678863
F 2.814552 15.452014 3.678863
F 2.814552 0.014934 3.678863
F 11.769362 7.721724 3.766623
F 11.769362 15.440214 3.766623
F 11.769362 0.003196 3.766623
F 2.512962 5.153904 0.043794
F 2.512962 12.872414 0.043794
F 11.482662 5.159354 0.127816
F 11.482662 12.877914 0.127816
F 2.786442 5.132254 2.785233
F 2.786442 12.850814 2.785233
F 11.770062 5.148084 2.851923
F 11.770062 12.866614 2.851923
F 2.776142 7.735314 6.418333
F 2.776142 15.453814 6.418333
F 2.776142 0.016779 6.418333
F 11.756362 7.718674 6.489863
F 11.756362 15.437214 6.489863
F 11.756362 0.000139 6.489863
F 5.075422 1.286754 2.784243
F 5.075422 9.005284 2.784243
F 5.075422 16.723814 2.784243
F 13.998162 1.288824 2.875253
F 13.998162 9.007354 2.875253
F 13.998162 16.725914 2.875253
F 5.058352 3.861204 6.421173
F 5.058352 11.579714 6.421173
F 13.984462 3.859394 6.513183
F 13.984462 11.577914 6.513183
F 5.066962 3.867024 3.693603
F 5.066962 11.585514 3.693603
F 13.997362 3.862454 3.789953
F 13.997362 11.581014 3.789953
F 4.792282 1.298704 0.057314
F 4.792282 9.017234 0.057313
F 4.792282 16.735814 0.057313
F 13.710762 1.300094 0.151157
F 13.710762 9.018634 0.151157
F 13.710762 16.737214 0.151157
F 7.311712 7.722174 3.719773
F 7.311712 15.440714 3.719773
F 7.311712 0.003642 3.719773
F 16.163462 7.822904 3.804273
F 16.177962 15.387614 3.799663
F 7.211782 12.863214 14.622713
F 7.022572 5.158034 0.080415
F 7.022572 12.876614 0.080415
F 7.211782 5.144664 14.622713
F 13.899162 9.004954 14.693413
F 7.309882 5.147084 2.805973
F 7.309882 12.865614 2.805973
F 16.221262 5.198444 2.804163
F 16.242762 12.806614 2.807563
F 7.296562 7.719544 6.443823
F 7.296562 15.438114 6.443823
F 7.296562 0.001013 6.443823
F 16.241862 7.724954 6.398653
F 16.151662 15.442614 6.399593
F 13.899162 16.723514 14.693413
F 0.361917 1.228364 10.137713
F 0.361917 8.946904 10.137713
F 0.361917 16.665414 10.137713
F 9.490372 1.286364 10.099013
F 9.490372 9.004894 10.099013
F 9.490372 16.723414 10.099013
F 0.330912 3.916064 13.777713
F 0.330912 11.634614 13.777713
F 9.452222 3.859324 13.737213
F 9.452222 11.577814 13.737213
F 0.405424 3.882704 10.992213
F 0.405424 11.601214 10.992213
F 9.480682 3.859364 11.008313
F 9.480682 11.577914 11.008313
F 0.432994 1.255254 7.346253
F 0.432994 8.973794 7.346253
F 0.432994 16.692314 7.346253
F 9.518652 1.286354 7.370923
F 9.518652 9.004884 7.370923
F 9.518652 16.723414 7.370923
F 2.733482 7.734364 10.935513
F 2.733482 15.452914 10.935513
F 2.733482 0.015834 10.935513
F 11.709162 7.718534 11.031713
F 11.709162 15.437114 11.031713
F 11.709162 0.000005 11.031713
F 2.775162 5.130054 7.299083
F 2.775162 12.848614 7.299083
F 11.747162 5.145714 7.394323
F 11.747162 12.864214 7.394323
F 2.740712 5.129034 10.049013
F 2.740712 12.847614 10.049013
F 11.718662 5.145674 10.122313
F 11.718662 12.864214 10.122313
F 2.705802 7.735034 13.685913
F 2.705802 15.453614 13.685913
F 2.705802 0.016500 13.685913
F 11.680562 7.718534 13.760513
F 11.680562 15.437114 13.760513
F 11.680562 0.000007 13.760513
F 5.018692 1.284334 10.053813
F 5.018692 9.002864 10.053813
F 5.018692 16.721414 10.053813
F 13.946762 1.286424 10.145613
F 13.946762 9.004954 10.145613
F 13.946762 16.723514 10.145613
F 4.979452 3.861364 13.692013
F 4.979452 11.579914 13.692013
F 13.908662 3.859264 13.783813
F 13.908662 11.577814 13.783813
F 5.008852 3.864004 10.958713
F 5.008852 11.582514 10.958713
F 13.937262 3.859264 11.055113
F 13.937262 11.577814 11.055113
F 5.045452 1.281624 7.321253
F 5.045452 9.000154 7.321253
F 5.045452 16.718714 7.321253
F 13.975262 1.286454 7.417663
F 13.975262 9.004984 7.417663
F 13.975262 16.723514 7.417663
F 7.250252 7.719404 10.984413
F 7.250252 15.437914 10.984413
F 7.250252 0.000877 10.984413
F 16.176362 7.650124 10.936913
F 16.107662 15.572714 11.125713
F 16.122162 12.945514 14.692113
F 7.288812 5.145044 7.347183
F 7.288812 12.863614 7.347183
F 16.065762 5.229834 7.597023
F 16.215862 12.899514 7.407993
F 7.259242 5.144924 10.076113
F 7.259242 12.863414 10.076113
F 16.206462 5.102404 10.302813
F 16.093262 13.046314 10.128613
F 7.221522 7.719154 13.714213
F 7.221522 15.437714 13.714213
F 7.221522 0.000624 13.714213
F 16.171362 7.769894 13.679013
F 16.093862 15.518314 13.754613
F 16.177962 5.097494 14.856713
F 0.378739 1.270004 14.632413
F 0.378740 8.988534 14.632413
F 0.378739 16.707114 14.632413
F 9.442632 1.286334 14.646713
F 9.442632 9.004864 14.646713
F 9.442632 16.723414 14.646713
F 2.693212 5.129904 14.573413
F 2.693212 12.848414 14.573413
F 11.671062 5.145684 14.670113
F 11.671062 12.864214 14.670113
F 4.972312 1.281904 14.597213
F 4.972312 9.000444 14.597213
F 4.972312 16.719014 14.597213
F 13.899162 1.286424 14.693413
F 16.021362 12.905714 0.012845
F 16.023462 5.340504 0.035970
F 16.283562 0.149057 3.801073
F 16.034862 -0.033841 6.507083
F 0.248246 1.236324 24.688513
F 0.248246 8.954854 24.688513
F 0.248246 16.673414 24.688513
F 9.337892 1.286354 24.652213
F 9.337892 9.004884 24.652213
F 9.337892 16.723414 24.652213
F 0.220747 3.906984 28.325713
F 0.220747 11.625514 28.325713
F 9.299792 3.859334 28.290613
F 9.299792 11.577914 28.290613
F 0.307595 3.871394 25.545813
F 0.307595 11.589914 25.545813
F 9.328422 3.859344 25.561713
F 9.328422 11.577914 25.561713
F 0.331137 1.274184 21.906013
F 0.331137 8.992714 21.906013
F 0.331137 16.711214 21.906013
F 9.366502 1.286344 21.923413
F 9.366502 9.004874 21.923413
F 9.366502 16.723414 21.923413
F 2.597972 7.729384 25.491613
F 2.597972 15.447914 25.491613
F 2.597972 0.010852 25.491613
F 11.556762 7.718534 25.585113
F 11.556762 15.437114 25.585113
F 11.556762 0.000003 25.585113
F 2.628052 5.132894 21.852013
F 2.628052 12.851414 21.852013
F 11.594862 5.145684 21.946813
F 11.594862 12.864214 21.946813
F 2.601722 5.133014 24.598213
F 2.601722 12.851514 24.598213
F 11.566262 5.145674 24.675513
F 11.566262 12.864214 24.675513
F 2.567032 7.730214 28.235913
F 2.567032 15.448714 28.235913
F 2.567032 0.011678 28.235913
F 11.528162 7.718534 28.313913
F 11.528162 15.437114 28.313913
F 11.528162 0.000006 28.313913
F 4.867622 1.284274 24.607113
F 4.867622 9.002804 24.607113
F 4.867622 16.721314 24.607113
F 13.794362 1.286424 24.698913
F 13.794362 9.004954 24.698913
F 13.794362 16.723514 24.698913
F 4.830472 3.861264 28.245313
F 4.830472 11.579814 28.245313
F 13.756262 3.859264 28.337213
F 13.756262 11.577814 28.337213
F 4.860692 3.863294 25.512513
F 4.860692 11.581814 25.512513
F 13.784862 3.859264 25.608513
F 13.784862 11.577814 25.608513
F 4.898142 1.282264 21.874113
F 4.898142 9.000804 21.874113
F 4.898142 16.719314 21.874113
F 13.822962 1.286424 21.970113
F 13.822962 9.004954 21.970113
F 13.822962 16.723514 21.970113
F 7.097522 7.719614 25.537713
F 7.097522 15.438114 25.537713
F 7.097522 0.001080 25.537713
F 15.986862 7.521884 25.697413
F 16.104762 15.285314 25.603613
F 16.042562 15.433114 21.143813
F 7.135462 5.144574 21.899313
F 7.135462 12.863114 21.899313
F 16.023562 5.115224 21.933113
F 16.042862 12.824914 22.087913
F 7.107902 5.145294 24.629113
F 7.107902 12.863814 24.629113
F 15.990562 5.005924 24.705813
F 16.238762 12.727214 24.725213
F 7.069962 7.718874 28.267413
F 7.069962 15.437414 28.267413
F 7.069962 0.000339 28.267413
F 16.061162 7.711404 28.335413
F 15.945662 15.499814 28.306913
F 16.173862 7.749644 21.198313
F 0.193005 1.240554 31.963313
F 0.193005 8.959084 31.963313
F 0.193005 16.677614 31.963313
F 9.261712 1.286354 31.928913
F 9.261712 9.004884 31.928913
F 9.261712 16.723414 31.929013
F 7.145862 15.437514 20.990813
F 7.145862 7.718974 20.990813
F 0.282961 1.276584 29.187513
F 0.282961 8.995114 29.187513
F 0.282961 16.713614 29.187513
F 9.290332 1.286344 29.200113
F 9.290332 9.004874 29.200113
F 9.290332 16.723414 29.200113
F 2.564682 5.136054 29.130513
F 2.564682 12.854614 29.130513
F 11.518662 5.145684 29.223513
F 11.518662 12.864214 29.223513
F 2.532702 5.134824 31.873413
F 2.532702 12.853314 31.873413
F 11.490062 5.145674 31.952213
F 11.490062 12.864214 31.952213
F 4.792992 1.284614 31.883513
F 4.792992 9.003144 31.883513
F 4.792992 16.721714 31.883513
F 13.718162 1.286424 31.975613
F 13.718162 9.004954 31.975613
F 13.718162 16.723514 31.975613
F 4.823352 1.282514 29.150913
F 4.823352 9.001044 29.150913
F 4.823352 16.719614 29.150913
F 13.746762 1.286424 29.246813
F 13.746762 9.004954 29.246813
F 13.746762 16.723514 29.246813
F 7.059542 5.144634 29.176013
F 7.059542 12.863114 29.176013
F 16.056062 5.192814 29.258713
F 16.101462 12.949914 29.143613
F 7.032052 5.145404 31.905713
F 7.032052 12.863914 31.905713
F 15.921662 5.258364 31.955713
F 16.163662 12.917914 17.402513
F 0.303645 1.231844 17.415013
F 0.303645 8.950374 17.415013
F 0.303645 16.668914 17.415013
F 9.414112 1.286354 17.375513
F 9.414112 9.004884 17.375513
F 9.414112 16.723414 17.375513
F 0.275385 3.911894 21.052113
F 0.275385 11.630414 21.052113
F 9.375982 3.859334 21.013913
F 9.375982 11.577914 21.013913
F 0.354434 3.872574 18.269613
F 0.354434 11.591114 18.269613
F 9.404592 3.859344 18.285013
F 9.404592 11.577914 18.285013
F 2.659122 7.733104 18.212513
F 2.659122 15.451614 18.212513
F 2.659122 0.014571 18.212513
F 11.632962 7.718534 18.308413
F 11.632962 15.437114 18.308413
F 11.632962 0.000004 18.308413
F 2.671342 5.130164 17.323213
F 2.671342 12.848714 17.323213
F 11.642462 5.145674 17.398813
F 11.642462 12.864214 17.398813
F 2.636462 7.732664 20.960513
F 2.636462 15.451214 20.960513
F 2.636462 0.014134 20.960513
F 11.604362 7.718534 21.037213
F 11.604362 15.437114 21.037213
F 11.604362 0.000006 21.037213
F 4.941492 1.284274 17.330413
F 4.941492 9.002804 17.330413
F 4.941492 16.721314 17.330413
F 13.870562 1.286424 17.422213
F 13.870562 9.004954 17.422213
F 13.870562 16.723514 17.422213
F 4.904342 3.861454 20.968813
F 4.904342 11.580014 20.968813
F 13.832462 3.859264 21.060513
F 13.832462 11.577814 21.060513
F 4.935542 3.863534 18.235713
F 4.935542 11.582114 18.235713
F 13.861062 3.859264 18.331713
F 13.861062 11.577814 18.331713
F 7.173552 7.719624 18.261013
F 7.173552 15.438114 18.261013
F 7.173552 0.001093 18.261013
F 16.031262 7.865844 18.484513
F 16.051762 15.407114 18.419113
F 7.145862 0.000439 20.990813
F 7.183782 5.145184 17.352513
F 7.183782 12.863714 17.352513
F 16.174962 5.146344 17.552013
F 16.030562 13.204014 31.896513
F 0.087977 1.247664 46.509713
F 0.087977 8.966194 46.509713
F 0.087977 16.684714 46.509713
F 9.109472 1.286384 46.482313
F 9.109472 9.004914 46.482313
F 9.109472 16.723414 46.482313
F 0.160603 3.852504 47.387213
F 0.160603 11.571014 47.387213
F 9.099972 3.859304 47.391913
F 9.099972 11.577814 47.391913
F 0.184877 1.290324 43.747913
F 0.184877 9.008854 43.747913
F 0.184877 16.727414 43.747913
F 9.138032 1.286374 43.753513
F 9.138032 9.004904 43.753513
F 9.138032 16.723414 43.753513
F 2.394292 7.723074 47.323813
F 2.394292 15.441614 47.323813
F 2.394292 0.004543 47.323813
F 11.328162 7.718534 47.415213
F 11.328162 15.437114 47.415213
F 11.328162 0.000000 47.415213
F 2.427542 5.139994 43.685113
F 2.427542 12.858514 43.685113
F 11.366262 5.145684 43.776913
F 11.366262 12.864214 43.776913
F 2.400332 5.139834 46.422013
F 2.400332 12.858414 46.422013
F 11.337662 5.145684 46.505713
F 11.337662 12.864214 46.505713
F 4.645542 1.286034 46.435813
F 4.645542 9.004574 46.435813
F 4.645542 16.723114 46.435813
F 13.565762 1.286424 46.529013
F 13.565762 9.004954 46.529013
F 13.565762 16.723514 46.529013
F 4.638702 3.862034 47.343313
F 4.638702 11.580614 47.343313
F 13.556262 3.859264 47.438613
F 13.556262 11.577814 47.438613
F 4.675402 1.283344 43.704813
F 4.675402 9.001874 43.704813
F 4.675402 16.720414 43.704813
F 13.594262 1.286424 43.800213
F 13.594262 9.004954 43.800213
F 13.594262 16.723514 43.800213
F 6.870252 7.719294 47.368013
F 6.870252 15.437814 47.368013
F 6.870252 0.000759 47.368013
F 15.788462 7.657734 47.491213
F 15.872562 15.614314 47.522913
F 15.915962 15.696414 42.900213
F 6.907992 5.144834 43.729613
F 6.907992 12.863414 43.729613
F 15.788562 5.311454 43.910713
F 15.856862 12.944414 43.615513
F 6.880642 5.145644 46.459013
F 6.880642 12.864214 46.459013
F 15.792862 5.146964 46.590013
F 15.733862 13.127114 46.323913
F 0.166159 3.903234 35.600313
F 0.166159 11.621814 35.600313
F 9.223632 3.859324 35.567313
F 9.223632 11.577814 35.567313
F 9.252262 3.859334 32.838413
F 9.252262 11.577914 32.838413
F 2.529502 7.727334 32.769113
F 2.529502 15.445914 32.769113
F 2.529502 0.008800 32.769113
F 11.480562 7.718534 32.861813
F 11.480562 15.437114 32.861813
F 11.480562 0.000002 32.861813
F 2.498952 7.728364 35.510713
F 2.498952 15.446914 35.510713
F 2.498952 0.009835 35.510713
F 11.451962 7.718534 35.590613
F 11.451962 15.437114 35.590613
F 11.451962 0.000005 35.590613
F 4.755802 3.860804 35.521613
F 4.755802 11.579314 35.521613
F 13.680062 3.859264 35.613913
F 13.680062 11.577814 35.613913
F 4.786182 3.863034 32.789313
F 4.786182 11.581614 32.789313
F 13.708662 3.859264 32.885213
F 13.708662 11.577814 32.885213
F 7.021562 7.719574 32.814413
F 7.021562 15.438114 32.814413
F 7.021562 0.001039 32.814413
F 0.258165 3.865144 32.828313
F 0.258165 11.583714 32.828313
F 15.897262 7.791304 42.991613
F 6.994152 7.718754 35.544013
F 6.994152 15.437314 35.544013
F 6.994152 0.000227 35.544013
F 15.850962 7.692904 35.610113
F 15.894262 15.505814 35.777013
F 6.918452 0.000104 42.820713
F 0.139849 1.244274 39.237013
F 0.139849 8.962804 39.237013
F 0.139849 16.681314 39.237013
F 9.185572 1.286364 39.205613
F 9.185572 9.004894 39.205613
F 9.185572 16.723414 39.205613
F 0.113816 3.899674 42.873413
F 0.113816 11.618214 42.873413
F 9.147512 3.859314 42.844013
F 9.147512 11.577814 42.844013
F 0.209243 3.858354 40.108413
F 0.209243 11.576914 40.108413
F 9.176112 3.859324 40.115213
F 9.176112 11.577814 40.115213
F 0.233657 1.284104 36.468613
F 0.233657 9.002634 36.468613
F 0.233656 16.721214 36.468613
F 9.214172 1.286354 36.476813
F 9.214172 9.004884 36.476813
F 9.214172 16.723414 36.476813
F 2.461102 7.725334 40.046413
F 2.461102 15.443914 40.046413
F 2.461102 0.006802 40.046413
F 11.404362 7.718534 40.138513
F 11.404362 15.437114 40.138513
F 11.404362 0.000001 40.138513
F 2.495022 5.137834 36.407813
F 2.495022 12.856414 36.407813
F 11.442462 5.145684 36.500213
F 11.442462 12.864214 36.500213
F 2.465702 5.137054 39.147913
F 2.465702 12.855614 39.147913
F 11.413862 5.145684 39.229013
F 11.413862 12.864214 39.229013
F 2.432852 7.725824 42.785013
F 2.432852 15.444314 42.785013
F 2.432852 0.007297 42.785013
F 11.375762 7.718534 42.867313
F 11.375762 15.437114 42.867313
F 11.375762 0.000005 42.867313
F 4.718882 1.285224 39.159713
F 4.718882 9.003754 39.159713
F 4.718882 16.722314 39.159713
F 13.641962 1.286424 39.252313
F 13.641962 9.004954 39.252313
F 13.641962 16.723514 39.252313
F 4.682132 3.860074 42.797813
F 4.682132 11.578614 42.797813
F 13.603862 3.859264 42.890613
F 13.603862 11.577814 42.890613
F 4.712222 3.862614 40.066313
F 4.712222 11.581114 40.066313
F 13.632462 3.859264 40.161913
F 13.632462 11.577814 40.161913
F 4.749132 1.282834 36.427813
F 4.749132 9.001374 36.427813
F 4.749132 16.719914 36.427813
F 13.670462 1.286424 36.523513
F 13.670462 9.004954 36.523513
F 13.670462 16.723514 36.523513
F 6.945792 7.719464 40.091213
F 6.945792 15.438014 40.091213
F 6.945792 0.000934 40.091213
F 15.728062 7.735714 40.286813
F 15.995162 15.548914 40.149413
F 6.918452 15.437214 42.820713
F 6.983632 5.144684 36.452813
F 6.983632 12.863214 36.452813
F 15.781362 5.162604 36.645113
F 15.798662 12.954314 36.607413
F 6.956292 5.145514 39.182313
F 6.956292 12.864014 39.182313
F 15.918562 5.206664 39.352613
F 15.892362 12.957714 39.401413
F 6.918452 7.718634 42.820713
F 16.066562 15.728014 33.015513
F 16.001362 7.864874 32.918813
F 18.125862 1.376834 46.580013
F 15.840662 -0.078501 35.657313
F 15.865462 -0.148872 32.865913
F 15.943462 0.143933 40.340013
F 0.062222 3.896414 50.145913
F 0.062223 11.614914 50.145913
F 9.071412 3.859284 50.120713
F 9.071412 11.577814 50.120713
F 2.368032 7.722864 50.058913
F 2.368032 15.441414 50.058913
F 2.368032 0.004332 50.058913
F 11.299562 7.718534 50.144013
F 11.299562 15.437114 50.144013
F 11.299562 0.000004 50.144013
F 4.609012 3.859194 50.073913
F 4.609012 11.577714 50.073913
F 13.527662 3.859264 50.167313
F 13.527662 11.577814 50.167313
F 6.842852 7.718494 50.097313
F 6.842852 15.437014 50.097313
F 7.030472 7.705144 64.639613
F 15.764262 7.582044 50.104413
F 15.856262 15.533914 50.263813
F 15.705162 12.831014 61.087913
F 0.036558 1.251184 53.782213
F 0.036558 8.969714 53.782213
F 0.036558 16.688214 53.782213
F 9.033382 1.286414 53.759013
F 9.033382 9.004944 53.759013
F 9.033382 16.723514 53.759013
F 0.010695 3.892004 57.418613
F 0.010695 11.610514 57.418613
F 8.995392 3.859234 57.396413
F 8.995392 11.577714 57.396413
F 0.112243 3.846804 54.666513
F 0.112243 11.565314 54.666513
F 9.023862 3.859284 54.668413
F 9.023862 11.577814 54.668413
F 0.136424 1.296034 51.026513
F 0.136424 9.014564 51.026513
F 0.136424 16.733114 51.026513
F 9.061912 1.286394 51.030213
F 9.061902 9.004924 51.030213
F 9.061912 16.723414 51.030213
F 2.328142 7.720744 54.601513
F 2.328142 15.439314 54.601513
F 2.328142 0.002213 54.601513
F 11.251962 7.718534 54.691813
F 11.251962 15.437014 54.691813
F 15.717262 5.180884 61.131313
F 2.361182 5.142314 50.962613
F 2.361182 12.860814 50.962613
F 11.290062 5.145684 51.053613
F 11.290062 12.864214 51.053613
F 2.335622 5.142784 53.696013
F 2.335622 12.861314 53.696013
F 11.261462 5.145684 53.782413
F 11.261462 12.864214 53.782413
F 2.302092 7.720194 57.333513
F 2.302092 15.438714 57.333513
F 2.302092 0.001667 57.333513
F 11.223462 7.718504 57.419813
F 11.223462 15.437014 57.419813
F 6.745422 12.861314 61.000713
F 4.572532 1.286934 53.711913
F 4.572532 9.005464 53.711913
F 4.572532 16.724014 53.711913
F 13.489562 1.286424 53.805713
F 13.489562 9.004954 53.805713
F 13.489562 16.723514 53.805713
F 4.535392 3.858564 57.349413
F 4.535392 11.577114 57.349413
F 13.451462 3.859234 57.443113
F 13.451462 11.577814 57.443113
F 4.565532 3.861304 54.620313
F 4.565532 11.579814 54.620313
F 13.479962 3.859264 54.715113
F 13.479962 11.577814 54.715113
F 4.602082 1.284004 50.981813
F 4.602082 9.002534 50.981813
F 4.602082 16.721114 50.981813
F 13.518062 1.286424 51.076913
F 13.518062 9.004954 51.076913
F 13.518062 16.723514 51.076913
F 6.794822 7.719074 54.644713
F 6.794822 15.437614 54.644713
F 6.794822 0.000548 54.644713
F 15.789162 7.878584 54.648613
F 15.845962 15.430914 54.703813
F 6.745422 5.142784 61.000713
F 6.832522 5.145024 51.006413
F 6.832522 12.863514 51.006413
F 15.831562 4.954244 51.131213
F 15.809962 12.961614 51.057113
F 6.805102 5.145794 53.735613
F 6.805102 12.864314 53.735613
F 15.677062 5.330914 53.787713
F 15.765162 12.891414 53.862913
F 6.767442 7.718284 57.372913
F 6.767442 15.436814 57.372913
F 15.781162 12.769914 58.180313
F 15.711262 7.819244 57.508513
F 15.736562 15.399514 57.495413
F 15.719362 5.269724 58.367913
F 6.757402 12.863614 58.277213
F 15.872662 15.561214 64.734613
F 15.895062 7.840104 64.771613
F 8.973282 1.283234 61.024113
F 8.973282 9.001764 61.024113
F 8.973282 16.720314 61.024113
F 0.151942 3.945644 64.749013
F 0.151942 11.664214 64.749013
F 9.259372 3.845674 64.663013
F 9.259372 11.564214 64.663013
F 6.757402 5.145074 58.277213
F 7.030472 15.423714 64.639613
F 0.074860 3.846104 61.980913
F 0.074860 11.564614 61.980913
F 8.972592 3.856864 61.938813
F 8.972592 11.575414 61.938813
F 0.087279 1.302644 58.309813
F 0.087279 9.021184 58.309813
F 0.087279 16.739714 58.309813
F 8.986232 1.286284 58.300913
F 8.986232 9.004814 58.300913
F 8.986232 16.723314 58.300913
F 2.282982 7.717674 61.877413
F 2.282982 15.436214 61.877413
F 15.730862 15.470214 61.734613
F 11.200662 7.716124 61.962213
F 11.200662 15.434614 61.962213
F 15.847162 7.840234 62.033613
F 2.293932 5.143824 58.238913
F 2.293932 12.862314 58.238913
F 11.214262 5.145554 58.324213
F 11.214262 12.864114 58.324213
F 2.274262 5.136354 60.970213
F 2.274262 12.854914 60.970213
F 11.201362 5.142494 61.047513
F 11.201362 12.861014 61.047513
F 2.531862 7.728534 64.610813
F 2.531862 15.447114 64.610813
F 2.531862 0.010004 64.610813
F 11.487962 7.704854 64.686313
F 11.487962 15.423414 64.686313
F 6.743892 15.435114 61.915213
F 4.514172 1.284004 60.977013
F 4.514172 9.002534 60.977013
F 4.514172 16.721114 60.977013
F 13.429362 1.283234 61.070813
F 13.429362 9.001764 61.070813
F 13.429362 16.720314 61.070813
F 4.782642 3.852044 64.621113
F 4.782642 11.570614 64.621113
F 13.716062 3.845584 64.709613
F 13.716062 11.564114 64.709613
F 4.516252 3.858374 61.892413
F 4.516252 11.576914 61.892413
F 13.428662 3.856864 61.985513
F 13.428662 11.575414 61.985513
F 4.529452 1.284634 58.253013
F 4.529452 9.003164 58.253013
F 4.529452 16.721714 58.253013
F 13.442362 1.286284 58.347613
F 13.442362 9.004824 58.347613
F 13.442362 16.723314 58.347613
F 6.743892 7.716594 61.915213
F 17.983562 1.351104 53.990913
F 18.110862 16.679014 53.837513
F 17.892162 3.868134 54.764113
F 18.198862 11.525214 54.509213
F 15.830562 0.000773 50.258813
F 0.304601 24.339514 2.945993
F 0.304601 32.058014 2.945993
F 9.541832 24.444414 2.828613
F 9.541832 32.162914 2.828613
F 0.372157 27.084714 6.514813
F 16.108462 20.740114 14.626913
F 0.372154 19.366214 6.514813
F 9.528082 27.015014 6.466543
F 16.086162 28.165414 14.760413
F 9.528082 19.296514 6.466543
F 0.451021 27.066514 3.721903
F 7.211782 20.581714 14.622713
F 0.451022 19.348014 3.721903
F 9.540762 27.018114 3.743203
F 7.211782 28.300314 14.622713
F 9.540762 19.299614 3.743203
F 0.294086 24.480014 0.117146
F 0.294086 32.198614 0.117146
F 9.254492 24.455614 0.104463
F 9.254492 32.174214 0.104463
F 2.814552 30.889114 3.678863
F 2.814552 23.170514 3.678863
F 11.769362 30.877314 3.766623
F 11.769362 23.158814 3.766623
F 2.512962 28.309514 0.043794
F 2.512962 20.591014 0.043793
F 11.482662 28.314914 0.127816
F 11.482662 20.596414 0.127816
F 2.786442 28.287814 2.785233
F 2.786442 20.569314 2.785233
F 11.770062 28.303714 2.851923
F 11.770062 20.585114 2.851923
F 2.776142 30.890914 6.418333
F 2.776142 23.172414 6.418333
F 11.756362 30.874314 6.489863
F 11.756362 23.155714 6.489863
F 5.075422 24.442314 2.784243
F 5.075422 32.160914 2.784243
F 13.998162 24.444414 2.875253
F 13.998162 32.162914 2.875253
F 5.058352 27.016814 6.421173
F 13.899162 32.160514 14.693413
F 5.058352 19.298314 6.421173
F 13.984462 27.015014 6.513183
F 13.899162 24.442014 14.693413
F 13.984462 19.296514 6.513193
F 5.066962 27.022614 3.693603
F 4.972312 32.156014 14.597213
F 5.066962 19.304114 3.693603
F 13.997362 27.018014 3.789953
F 4.972312 24.437514 14.597213
F 13.997362 19.299514 3.789953
F 4.792282 24.454314 0.057314
F 4.792282 32.172814 0.057314
F 13.710762 24.455714 0.151157
F 13.710762 32.174214 0.151157
F 7.311712 30.877814 3.719773
F 7.311712 23.159214 3.719773
F 16.330962 30.962714 3.668693
F 16.287162 23.150114 3.664493
F 7.022572 28.313614 0.080415
F 7.022572 20.595114 0.080415
F 0.378739 32.144114 14.632413
F 0.378739 24.425614 14.632413
F 7.309882 28.302714 2.805973
F 7.309882 20.584114 2.805973
F 16.079262 28.415814 2.829913
F 16.165162 20.615114 2.807223
F 7.296562 30.875114 6.443823
F 7.296562 23.156614 6.443823
F 16.201662 30.936114 6.524993
F 16.272662 23.151214 6.360193
F 0.361917 24.384014 10.137713
F 0.361917 32.102514 10.137713
F 9.490372 24.442014 10.099013
F 9.490372 32.160514 10.099013
F 0.330912 27.071714 13.777713
F 11.671062 20.582714 14.670113
F 0.330912 19.353114 13.777713
F 9.452222 27.014914 13.737213
F 11.671062 28.301314 14.670113
F 9.452222 19.296414 13.737213
F 0.405424 27.038314 10.992213
F 2.693212 20.567014 14.573413
F 0.405424 19.319814 10.992213
F 9.480682 27.014914 11.008313
F 2.693212 28.285514 14.573413
F 9.480682 19.296414 11.008313
F 0.432994 24.410814 7.346253
F 0.432994 32.129414 7.346253
F 9.518652 24.441914 7.370923
F 9.518652 32.160514 7.370923
F 2.733482 30.890014 10.935513
F 2.733482 23.171414 10.935513
F 11.709162 30.874114 11.031713
F 11.709162 23.155614 11.031713
F 2.775162 28.285614 7.299083
F 2.775162 20.567114 7.299083
F 11.747162 28.301314 7.394323
F 11.747162 20.582814 7.394323
F 2.740712 28.284614 10.049013
F 2.740712 20.566114 10.049013
F 11.718662 28.301314 10.122313
F 11.718662 20.582714 10.122313
F 2.705802 30.890614 13.685913
F 2.705802 23.172114 13.685913
F 11.680562 30.874114 13.760513
F 11.680562 23.155614 13.760513
F 5.018692 24.439914 10.053813
F 5.018692 32.158514 10.053813
F 13.946762 24.442014 10.145613
F 13.946762 32.160514 10.145613
F 4.979452 27.016914 13.692013
F 9.442632 32.160514 14.646713
F 4.979452 19.298414 13.692013
F 13.908662 27.014914 13.783813
F 13.908662 34.733414 13.783813
F 13.908662 19.296314 13.783813
F 5.008852 27.019614 10.958713
F 9.442632 24.441914 14.646713
F 5.008852 19.301114 10.958713
F 13.937262 27.014914 11.055113
F 13.937262 34.733414 11.055113
F 13.937262 19.296314 11.055113
F 5.045452 24.437214 7.321253
F 5.045452 32.155714 7.321253
F 13.975262 24.442014 7.417663
F 13.975262 32.160614 7.417663
F 7.250252 30.875014 10.984413
F 7.250252 23.156514 10.984413
F 16.176662 30.901814 11.203613
F 16.140162 23.252314 11.276313
F 7.288812 28.300614 7.347183
F 7.288812 20.582114 7.347183
F 16.077962 28.345314 7.423993
F 16.145062 20.639614 7.362173
F 7.259242 28.300514 10.076113
F 7.259242 20.582014 10.076113
F 16.215562 28.346814 10.203313
F 16.089862 20.662214 10.122813
F 7.221522 30.874714 13.714213
F 7.221522 23.156214 13.714213
F 16.283062 30.975014 13.839313
F 16.202862 23.314414 13.938013
F 15.998062 28.340214 0.114302
F 0.248246 24.391914 24.688513
F 0.248246 32.110414 24.688513
F 9.337892 24.441914 24.652213
F 9.337892 32.160514 24.652213
F 0.220747 27.062614 28.325713
F 16.081862 23.158114 21.167313
F 0.220747 19.344014 28.325713
F 9.299792 27.014914 28.290613
F 15.973462 31.063014 20.983113
F 9.299792 19.296414 28.290613
F 0.307595 27.027014 25.545813
F 7.145862 23.156014 20.990813
F 0.307595 19.308514 25.545813
F 9.328422 27.014914 25.561713
F 7.145862 30.874614 20.990813
F 9.328422 19.296414 25.561713
F 0.331137 24.429814 21.906013
F 0.331137 32.148314 21.906013
F 9.366502 24.441914 21.923413
F 9.366502 32.160514 21.923413
F 2.597972 30.885014 25.491613
F 2.597972 23.166414 25.491613
F 11.556762 30.874114 25.585113
F 11.556762 23.155614 25.585113
F 2.628052 28.288514 21.852013
F 2.628052 20.569914 21.852013
F 11.594862 28.301314 21.946813
F 11.594862 20.582714 21.946813
F 2.601722 28.288614 24.598213
F 2.601722 20.570114 24.598213
F 11.566262 28.301314 24.675513
F 11.566262 20.582714 24.675513
F 2.567032 30.885814 28.235913
F 2.567032 23.167314 28.235913
F 11.528162 30.874114 28.313913
F 11.528162 23.155614 28.313913
F 4.867622 24.439914 24.607113
F 4.867622 32.158414 24.607113
F 13.794362 24.442014 24.698913
F 13.794362 32.160514 24.698913
F 4.830472 27.016814 28.245313
F 16.036262 20.623514 17.441613
F 4.830472 19.298314 28.245313
F 13.756262 27.014914 28.337213
F 13.756262 34.733414 28.337213
F 13.756262 19.296314 28.337213
F 4.860692 27.018914 25.512513
F 15.974762 28.250714 17.389913
F 4.860692 19.300314 25.512513
F 13.784862 27.014914 25.608513
F 13.784862 34.733414 25.608513
F 13.784862 19.296314 25.608513
F 4.898142 24.437914 21.874113
F 4.898142 32.156414 21.874113
F 13.822962 24.442014 21.970113
F 13.822962 32.160514 21.970113
F 7.097522 30.875214 25.537713
F 7.097522 23.156714 25.537713
F 15.955162 30.986014 25.818313
F 16.004162 23.106214 25.609713
F 7.135462 28.300214 21.899313
F 7.135462 20.581614 21.899313
F 16.128462 28.431514 21.937913
F 16.139962 20.577414 22.020513
F 7.107902 28.300914 24.629113
F 7.107902 20.582314 24.629113
F 15.990562 28.308814 24.682413
F 16.204962 20.463314 24.774413
F 7.069962 30.874514 28.267413
F 7.069962 23.155914 28.267413
F 15.906462 30.735914 28.576913
F 15.937762 23.211214 28.258713
F 0.193005 24.396114 31.963313
F 0.193005 32.114714 31.963313
F 9.261712 24.441914 31.928913
F 9.261712 32.160514 31.928913
F 13.861062 34.733414 18.331713
F 7.183782 20.582214 17.352513
F 13.861062 27.014914 18.331713
F 0.282961 24.432214 29.187513
F 0.282961 32.150714 29.187513
F 9.290332 24.441914 29.200113
F 9.290332 32.160514 29.200113
F 2.564682 28.291614 29.130513
F 2.564682 20.573114 29.130513
F 11.518662 28.301314 29.223513
F 11.518662 20.582714 29.223513
F 2.532702 28.290414 31.873413
F 2.532702 20.571914 31.873413
F 11.490062 28.301314 31.952213
F 11.490062 20.582714 31.952213
F 4.792992 24.440214 31.883513
F 4.792992 32.158714 31.883513
F 13.718162 24.442014 31.975613
F 13.718162 32.160514 31.975613
F 4.823352 24.438114 29.150913
F 4.823352 32.156614 29.150913
F 13.746762 24.442014 29.246813
F 13.746762 32.160514 29.246813
F 7.059542 28.300214 29.176013
F 7.059542 20.581714 29.176013
F 15.950662 28.146814 29.233513
F 16.063162 20.596914 29.331613
F 7.032052 28.301014 31.905713
F 7.032052 20.582514 31.905713
F 4.935542 19.300614 18.235713
F 16.037962 20.544914 31.942313
F 0.303645 24.387414 17.415013
F 0.303645 32.106014 17.415013
F 9.414112 24.441914 17.375513
F 9.414112 32.160514 17.375513
F 0.275385 27.067514 21.052113
F 7.183782 28.300814 17.352513
F 0.275385 19.349014 21.052113
F 9.375982 27.014914 21.013913
F 16.094862 23.205014 18.457413
F 9.375982 19.296414 21.013913
F 0.354434 27.028214 18.269613
F 15.915562 30.773914 18.384213
F 0.354434 19.309614 18.269613
F 9.404592 27.014914 18.285013
F 7.173552 23.156714 18.261013
F 9.404592 19.296414 18.285013
F 2.659122 30.888714 18.212513
F 2.659122 23.170214 18.212513
F 11.632962 30.874114 18.308413
F 11.632962 23.155614 18.308413
F 2.671342 28.285814 17.323213
F 2.671342 20.567214 17.323213
F 11.642462 28.301314 17.398813
F 11.642462 20.582714 17.398813
F 2.636462 30.888314 20.960513
F 2.636462 23.169714 20.960513
F 11.604362 30.874114 21.037213
F 11.604362 23.155614 21.037213
F 4.941492 24.439914 17.330413
F 4.941492 32.158414 17.330413
F 13.870562 24.442014 17.422213
F 13.870562 32.160514 17.422213
F 4.904342 27.017014 20.968813
F 7.173552 30.875214 18.261013
F 4.904342 19.298514 20.968813
F 13.832462 27.014914 21.060513
F 13.832462 34.733414 21.060513
F 13.832462 19.296314 21.060513
F 4.935542 27.019114 18.235713
F 13.861062 19.296314 18.331713
F 15.951562 28.365414 31.989913
F 0.087977 24.403214 46.509713
F 0.087977 32.121814 46.509713
F 9.109472 24.442014 46.482313
F 9.109472 32.160514 46.482313
F 0.160603 27.008114 47.387213
F 0.160603 34.726614 47.387213
F 0.160603 19.289614 47.387213
F 9.099972 27.014914 47.391913
F 15.829662 23.211214 42.971513
F 9.099972 19.296414 47.391913
F 0.184878 24.445914 43.747913
F 0.184877 32.164414 43.747913
F 9.138032 24.442014 43.753513
F 9.138032 32.160514 43.753513
F 2.394292 30.878714 47.323813
F 2.394292 23.160114 47.323813
F 11.328162 30.874114 47.415213
F 11.328162 23.155614 47.415213
F 2.427542 28.295614 43.685113
F 2.427542 20.577014 43.685113
F 11.366262 28.301314 43.776913
F 11.366262 20.582714 43.776913
F 2.400332 28.295414 46.422013
F 2.400332 20.576914 46.422013
F 11.337662 28.301314 46.505713
F 11.337662 20.582714 46.505713
F 4.645542 24.441614 46.435813
F 4.645542 32.160214 46.435813
F 13.565762 24.442014 46.529013
F 13.565762 32.160514 46.529013
F 4.638702 27.017614 47.343313
F 15.831162 30.712114 42.861913
F 4.638702 19.299114 47.343313
F 13.556262 27.014914 47.438613
F 13.556262 34.733414 47.438613
F 13.556262 19.296314 47.438613
F 4.675402 24.438914 43.704813
F 4.675402 32.157514 43.704813
F 13.594262 24.442014 43.800213
F 13.594262 32.160514 43.800213
F 6.870252 30.874914 47.368013
F 6.870252 23.156314 47.368013
F 15.721462 30.806414 47.453113
F 15.829562 23.255714 47.458413
F 6.907992 28.300414 43.729613
F 6.907992 20.581914 43.729613
F 15.716062 28.192814 43.940713
F 15.947162 20.747214 43.886213
F 6.880642 28.301214 46.459013
F 6.880642 20.582714 46.459013
F 15.722262 28.464814 46.547013
F 15.836962 20.757514 46.517513
F 0.166159 27.058814 35.600313
F 6.918452 23.155714 42.820713
F 0.166159 19.340314 35.600313
F 9.223632 27.014914 35.567313
F 6.918452 30.874214 42.820713
F 9.223632 19.296414 35.567313
F 9.252262 27.014914 32.838413
F 16.054062 20.639514 39.284313
F 9.252262 19.296414 32.838413
F 2.529502 30.882914 32.769113
F 2.529502 23.164414 32.769113
F 11.480562 30.874114 32.861813
F 11.480562 23.155614 32.861813
F 2.498952 30.884014 35.510713
F 2.498952 23.165414 35.510713
F 11.451962 30.874114 35.590613
F 11.451962 23.155614 35.590613
F 4.755802 27.016414 35.521613
F 15.765962 28.125914 39.224413
F 4.755802 19.297914 35.521613
F 13.680062 27.014914 35.613913
F 13.680062 34.733414 35.613913
F 13.680062 19.296314 35.613913
F 4.786182 27.018614 32.789313
F 6.956292 20.582614 39.182313
F 4.786182 19.300114 32.789313
F 13.708662 27.014914 32.885213
F 13.708662 34.733414 32.885213
F 13.708662 19.296314 32.885213
F 7.021562 30.875214 32.814413
F 7.021562 23.156614 32.814413
F 0.258165 19.302214 32.828313
F 0.258165 27.020714 32.828313
F 6.994152 30.874314 35.544013
F 6.994152 23.155814 35.544013
F 15.895262 31.039014 35.682913
F 15.840662 23.047514 35.587213
F 0.139849 24.399914 39.237013
F 0.139849 32.118414 39.237013
F 9.185572 24.442014 39.205613
F 9.185572 32.160514 39.205613
F 0.113816 27.055314 42.873413
F 6.956292 28.301114 39.182313
F 0.113816 19.336714 42.873413
F 9.147512 27.014914 42.844013
F 15.868062 20.479314 36.673013
F 9.147512 19.296414 42.844013
F 0.209243 27.013914 40.108413
F 0.209243 34.732514 40.108413
F 0.209243 19.295414 40.108413
F 9.176112 27.014914 40.115213
F 15.802862 28.368014 36.638213
F 9.176112 19.296414 40.115213
F 0.233657 24.439714 36.468613
F 0.233657 32.158214 36.468613
F 9.214172 24.441914 36.476813
F 9.214172 32.160514 36.476813
F 2.461102 30.880914 40.046413
F 2.461102 23.162414 40.046413
F 11.404362 30.874114 40.138513
F 11.404362 23.155614 40.138513
F 2.495022 28.293414 36.407813
F 2.495022 20.574914 36.407813
F 11.442462 28.301314 36.500213
F 11.442462 20.582714 36.500213
F 2.465702 28.292614 39.147913
F 2.465702 20.574114 39.147913
F 11.413862 28.301314 39.229013
F 11.413862 20.582714 39.229013
F 2.432852 30.881414 42.785013
F 2.432852 23.162914 42.785013
F 11.375762 30.874114 42.867313
F 11.375762 23.155614 42.867313
F 4.718882 24.440814 39.159713
F 4.718882 32.159314 39.159713
F 13.641962 24.442014 39.252313
F 13.641962 32.160514 39.252313
F 4.682132 27.015714 42.797813
F 6.983632 20.581714 36.452813
F 4.682132 19.297114 42.797813
F 13.603862 27.014914 42.890613
F 13.603862 34.733414 42.890613
F 13.603862 19.296314 42.890613
F 4.712222 27.018214 40.066313
F 6.983632 28.300314 36.452813
F 4.712222 19.299714 40.066313
F 13.632462 27.014914 40.161913
F 13.632462 34.733414 40.161913
F 13.632462 19.296314 40.161913
F 4.749132 24.438414 36.427813
F 4.749132 32.157014 36.427813
F 13.670462 24.442014 36.523513
F 13.670462 32.160514 36.523513
F 6.945792 30.875114 40.091213
F 6.945792 23.156514 40.091213
F 15.890962 30.676314 40.091113
F 15.779462 23.208914 40.165713
F 15.881162 30.855714 33.011313
F 16.039662 23.214614 32.891813
F 0.062222 27.052014 50.145913
F 15.743262 28.282314 61.140113
F 0.062223 19.333514 50.145913
F 9.071412 27.014914 50.120713
F 6.745422 20.579814 61.000713
F 9.071412 19.296314 50.120713
F 2.368032 30.878514 50.058913
F 2.368032 23.159914 50.058913
F 11.299562 30.874114 50.144013
F 11.299562 23.155614 50.144013
F 4.609012 27.014814 50.073913
F 4.609012 34.733314 50.073913
F 4.609012 19.296314 50.073913
F 13.527662 27.014914 50.167313
F 13.527662 34.733414 50.167313
F 13.527662 19.296314 50.167313
F 6.842862 30.874114 50.097313
F 6.842862 23.155614 50.097313
F 15.791262 30.756914 50.151013
F 15.691562 23.138314 50.154913
F 0.036558 24.406814 53.782213
F 0.036558 32.125314 53.782213
F 9.033382 24.442014 53.759013
F 9.033382 32.160514 53.759013
F 0.010695 27.047614 57.418613
F 6.745422 28.298414 61.000713
F 0.010695 19.329114 57.418613
F 8.995392 27.014814 57.396413
F 8.995392 34.733314 57.396413
F 8.995392 19.296314 57.396413
F 0.112243 27.002414 54.666513
F 0.112243 34.720914 54.666513
F 0.112243 19.283914 54.666513
F 9.023862 27.014914 54.668413
F 15.773562 20.448414 58.328013
F 9.023862 19.296314 54.668413
F 0.136424 24.451614 51.026513
F 0.136424 32.170214 51.026513
F 9.061912 24.442014 51.030213
F 9.061912 32.160514 51.030213
F 2.328142 30.876314 54.601513
F 2.328142 23.157814 54.601513
F 11.251962 30.874114 54.691813
F 11.251962 23.155614 54.691813
F 2.361182 28.297914 50.962613
F 2.361182 20.579414 50.962613
F 11.290062 28.301314 51.053613
F 11.290062 20.582714 51.053613
F 2.335622 28.298414 53.696013
F 2.335622 20.579814 53.696013
F 11.261462 28.301314 53.782413
F 11.261462 20.582714 53.782413
F 2.302092 30.875814 57.333513
F 2.302092 23.157314 57.333513
F 11.223462 30.874114 57.419813
F 11.223462 23.155614 57.419813
F 4.572532 24.442514 53.711913
F 4.572532 32.161114 53.711913
F 13.489562 24.442014 53.805713
F 13.489562 32.160514 53.805713
F 4.535392 27.014114 57.349413
F 4.535392 34.732714 57.349413
F 4.535392 19.295614 57.349413
F 13.451462 27.014814 57.443113
F 13.451462 34.733414 57.443113
F 13.451462 19.296314 57.443113
F 4.565532 27.016914 54.620313
F 15.668162 28.343714 58.461813
F 4.565532 19.298414 54.620313
F 13.479962 27.014914 54.715113
F 13.479962 34.733414 54.715113
F 13.479962 19.296314 54.715113
F 4.602082 24.439614 50.981813
F 4.602082 32.158114 50.981813
F 13.518062 24.442014 51.076913
F 13.518062 32.160514 51.076913
F 6.794822 30.874714 54.644713
F 6.794822 23.156114 54.644713
F 15.720062 30.869314 54.761413
F 15.754862 23.072214 54.712813
F 6.832522 28.300614 51.006413
F 6.832522 20.582114 51.006413
F 15.651662 28.198014 51.131213
F 15.689862 20.609514 51.329413
F 6.805102 28.301414 53.735613
F 6.805102 20.582914 53.735613
F 15.743062 28.318814 53.954913
F 15.852562 20.505614 53.961113
F 6.767442 30.873914 57.372913
F 6.767442 23.155314 57.372913
F 15.548662 30.832114 57.433013
F 15.692062 23.012314 57.495113
F 15.857062 23.370014 64.589813
F 16.027062 30.886414 64.758313
F 8.973282 24.438814 61.024113
F 8.973282 32.157414 61.024113
F 0.151942 27.101214 64.749013
F 6.757402 20.582114 58.277213
F 0.151942 19.382714 64.749013
F 9.259372 27.001314 64.663013
F 9.259372 34.719814 64.663013
F 9.259372 19.282714 64.663013
F 7.030472 23.142214 64.639613
F 7.030472 30.860714 64.639613
F 15.668462 20.737814 61.075513
F 0.074860 27.001714 61.980913
F 0.074860 34.720214 61.980913
F 0.074860 19.283214 61.980913
F 8.972592 27.012514 61.938813
F 8.972592 34.731014 61.938813
F 8.972592 19.293914 61.938813
F 0.087279 24.458214 58.309813
F 0.087279 32.176814 58.309813
F 8.986232 24.441914 58.300913
F 8.986232 32.160414 58.300913
F 2.282982 30.873314 61.877413
F 2.282982 23.154714 61.877413
F 11.200662 30.871714 61.962213
F 11.200662 23.153214 61.962213
F 2.293932 28.299414 58.238913
F 2.293932 20.580914 58.238913
F 11.214262 28.301114 58.324213
F 11.214262 20.582614 58.324213
F 2.274262 28.291914 60.970213
F 2.274262 20.573414 60.970213
F 11.201362 28.298114 61.047513
F 11.201362 20.579514 61.047513
F 2.531862 30.884114 64.610813
F 2.531862 23.165614 64.610813
F 11.487962 30.860414 64.686313
F 11.487962 23.141914 64.686313
F 4.514172 24.439614 60.977013
F 4.514172 32.158114 60.977013
F 13.429362 24.438814 61.070813
F 13.429362 32.157314 61.070813
F 4.782642 27.007614 64.621113
F 4.782642 34.726214 64.621113
F 4.782642 19.289114 64.621113
F 13.716062 27.001214 64.709613
F 13.716062 34.719714 64.709613
F 13.716062 19.282614 64.709613
F 4.516252 27.014014 61.892413
F 4.516252 34.732514 61.892413
F 4.516252 19.295414 61.892413
F 13.428662 27.012414 61.985513
F 13.428662 34.731014 61.985513
F 13.428662 19.293914 61.985513
F 4.529452 24.440214 58.253013
F 4.529452 32.158714 58.253013
F 13.442362 24.441914 58.347613
F 13.442362 32.160414 58.347613
F 6.743892 30.872214 61.915213
F 6.743892 23.153714 61.915213
F 15.764162 30.911414 61.983513
F 15.656562 23.421814 61.894913
F 6.757402 28.300714 58.277213
F 15.958762 20.565314 65.531613
F 18.062162 27.055914 61.899213
F 17.873262 26.845014 50.212413
F 18.132962 19.282414 54.745513
F 17.780062 34.811614 57.561013
F 0.304601 47.495114 2.945993
F 0.304603 39.776614 2.945993
F 9.541832 47.600014 2.828613
F 9.541832 39.881414 2.828613
F 0.372159 50.240314 6.514813
F 0.372156 42.521814 6.514813
F 9.528082 50.170614 6.466543
F 9.528082 42.452114 6.466543
F 0.451021 50.222114 3.721903
F 0.451022 42.503614 3.721903
F 9.540762 50.173714 3.743203
F 9.540762 42.455214 3.743203
F 0.294086 47.635614 0.117146
F 0.294086 39.917114 0.117145
F 9.254492 47.611214 0.104463
F 9.254492 39.892714 0.104463
F 2.814552 38.607614 3.678863
F 2.814552 46.326114 3.678863
F 11.769362 38.595814 3.766623
F 11.769362 46.314414 3.766623
F 2.512962 51.465114 0.043794
F 2.512962 36.028014 0.043793
F 2.512962 43.746614 0.043793
F 11.482662 51.470514 0.127816
F 11.482662 36.033514 0.127816
F 11.482662 43.752014 0.127816
F 2.786442 51.443414 2.785233
F 2.786442 36.006414 2.785233
F 2.786442 43.724914 2.785233
F 11.770062 51.459314 2.851923
F 11.770062 36.022214 2.851923
F 11.770062 43.740714 2.851923
F 2.776142 38.609414 6.418333
F 2.776142 46.328014 6.418333
F 11.756362 38.592814 6.489863
F 11.756362 46.311314 6.489863
F 5.075422 47.597914 2.784243
F 5.075422 39.879414 2.784243
F 13.998162 47.600014 2.875253
F 13.998162 39.881514 2.875253
F 5.058352 50.172414 6.421173
F 5.058352 42.453914 6.421173
F 13.984462 50.170614 6.513183
F 13.984462 42.452114 6.513193
F 5.066962 50.178214 3.693603
F 5.066962 42.459714 3.693603
F 13.997362 50.173614 3.789953
F 13.997362 42.455114 3.789953
F 4.792282 47.609914 0.057314
F 4.792282 39.891414 0.057313
F 13.710762 47.611314 0.151157
F 13.710762 39.892814 0.151157
F 7.311712 38.596314 3.719773
F 7.311712 46.314814 3.719773
F 16.122362 38.471914 3.901653
F 16.296162 46.360514 3.669363
F 7.022572 51.469214 0.080415
F 7.022572 36.032214 0.080415
F 7.022572 43.750714 0.080415
F 4.979452 34.735514 13.692013
F 9.480682 34.733514 11.008313
F 5.008852 34.738114 10.958713
F 7.309882 51.458314 2.805973
F 7.309882 36.021214 2.805973
F 7.309882 43.739714 2.805973
F 16.237562 51.450814 7.547423
F 16.154062 36.056714 2.895203
F 16.240962 43.761914 2.748733
F 7.296562 38.593714 6.443823
F 7.296562 46.312214 6.443823
F 16.114862 38.622014 6.575363
F 16.250862 46.249114 6.378983
F 0.361917 47.539614 10.137713
F 0.361917 39.821014 10.137713
F 9.490372 47.597614 10.099013
F 9.490372 39.879014 10.099013
F 0.330912 50.227314 13.777713
F 0.330912 42.508714 13.777713
F 9.452222 50.170514 13.737213
F 9.452222 42.452014 13.737213
F 0.405424 50.193914 10.992213
F 0.405424 42.475414 10.992213
F 9.480682 50.170514 11.008313
F 9.480682 42.452014 11.008313
F 0.432994 47.566414 7.346253
F 0.432994 39.847914 7.346253
F 9.518652 47.597514 7.370923
F 9.518652 39.879014 7.370923
F 2.733482 38.608514 10.935513
F 2.733482 46.327014 10.935513
F 11.709162 38.592714 11.031713
F 11.709162 46.311214 11.031713
F 2.775162 51.441214 7.299083
F 2.775162 36.004214 7.299083
F 2.775162 43.722714 7.299083
F 11.747162 51.456914 7.394323
F 11.747162 36.019814 7.394323
F 11.747162 43.738414 7.394323
F 2.740712 51.440214 10.049013
F 2.740712 36.003214 10.049013
F 2.740712 43.721714 10.049013
F 11.718662 51.456914 10.122313
F 11.718662 36.019814 10.122313
F 11.718662 43.738314 10.122313
F 2.705802 38.609214 13.685913
F 2.705802 46.327714 13.685913
F 11.680562 38.592714 13.760513
F 11.680562 46.311214 13.760513
F 5.018692 47.595514 10.053813
F 5.018692 39.877014 10.053813
F 13.946762 47.597614 10.145613
F 13.946762 39.879114 10.145613
F 4.979452 50.172514 13.692013
F 4.979452 42.454014 13.692013
F 13.908662 50.170514 13.783813
F 13.908662 42.451914 13.783813
F 5.008852 50.175214 10.958713
F 5.008852 42.456714 10.958713
F 13.937262 50.170514 11.055113
F 13.937262 42.451914 11.055113
F 5.045452 47.592814 7.321253
F 5.045452 39.874314 7.321253
F 13.975262 47.597614 7.417663
F 13.975262 39.879114 7.417663
F 7.250252 38.593514 10.984413
F 7.250252 46.312114 10.984413
F 16.101362 38.574214 11.057513
F 16.197262 46.405714 10.965213
F 7.288812 51.456214 7.347183
F 7.288812 36.019214 7.347183
F 7.288812 43.737714 7.347183
F 0.405424 34.756814 10.992213
F 16.242862 36.100414 7.482553
F 16.245862 43.762614 7.439753
F 7.259242 51.456114 10.076113
F 7.259242 36.019014 10.076113
F 7.259242 43.737614 10.076113
F 16.083662 51.498714 10.144113
F 16.087062 36.064614 10.070813
F 16.247462 43.739114 10.212013
F 7.221522 38.593314 13.714213
F 7.221522 46.311814 13.714213
F 16.278062 38.716714 13.907713
F 16.349862 46.412114 13.827713
F 0.378739 47.581214 14.632413
F 0.378740 39.862714 14.632413
F 9.442632 47.597514 14.646713
F 9.442632 39.879014 14.646713
F 2.693212 51.441114 14.573413
F 2.693212 36.004014 14.573413
F 2.693212 43.722614 14.573413
F 11.671062 51.456914 14.670113
F 11.671062 36.019814 14.670113
F 11.671062 43.738314 14.670113
F 4.972312 47.593114 14.597213
F 4.972312 39.874614 14.597213
F 13.899162 47.597614 14.693413
F 13.899162 39.879114 14.693413
F 7.211782 51.455914 14.622713
F 7.211782 36.018814 14.622713
F 7.211782 43.737314 14.622713
F 16.173562 51.494814 14.620213
F 16.139462 36.172214 14.707013
F 16.256262 43.634314 14.647213
F 0.372155 34.803314 6.514813
F 9.528082 34.733614 6.466543
F 0.451021 34.785014 3.721903
F 9.540762 34.736714 3.743203
F 5.058352 34.735314 6.421173
F 13.984462 34.733514 6.513183
F 5.066962 34.741114 3.693603
F 13.997362 34.736614 3.789953
F 0.330912 34.790214 13.777713
F 9.452222 34.733414 13.737213
F 16.008162 51.504114 2.806173
F 15.961462 35.988514 0.143082
F 15.948062 43.545814 0.058429
F 15.916562 51.390514 0.077863
F 0.248246 47.547514 24.688513
F 0.248246 39.829014 24.688513
F 9.337892 47.597514 24.652213
F 9.337892 39.879014 24.652213
F 0.220747 50.218214 28.325713
F 0.220747 42.499614 28.325713
F 9.299792 50.170514 28.290613
F 9.299792 42.452014 28.290613
F 0.307595 50.182614 25.545813
F 0.307595 42.464114 25.545813
F 9.328422 50.170514 25.561713
F 9.328422 42.452014 25.561713
F 0.331137 47.585414 21.906013
F 0.331137 39.866814 21.906013
F 9.366502 47.597514 21.923413
F 9.366502 39.879014 21.923413
F 2.597972 38.603514 25.491613
F 2.597972 46.322014 25.491613
F 11.556762 38.592714 25.585113
F 11.556762 46.311214 25.585113
F 2.628052 51.444114 21.852013
F 2.628052 36.007014 21.852013
F 2.628052 43.725514 21.852013
F 11.594862 51.456914 21.946813
F 11.594862 36.019814 21.946813
F 11.594862 43.738314 21.946813
F 2.601722 51.444214 24.598213
F 2.601722 36.007114 24.598213
F 2.601722 43.725714 24.598213
F 11.566262 51.456914 24.675513
F 11.566262 36.019814 24.675513
F 11.566262 43.738314 24.675513
F 2.567032 38.604314 28.235913
F 2.567032 46.322914 28.235913
F 11.528162 38.592714 28.313913
F 11.528162 46.311214 28.313913
F 4.867622 47.595514 24.607113
F 4.867622 39.876914 24.607113
F 13.794362 47.597614 24.698913
F 13.794362 39.879114 24.698913
F 4.830472 50.172414 28.245313
F 4.830472 42.453914 28.245313
F 13.756262 50.170514 28.337213
F 13.756262 42.451914 28.337213
F 4.860692 50.174514 25.512513
F 4.860692 42.456014 25.512513
F 13.784862 50.170514 25.608513
F 13.784862 42.451914 25.608513
F 4.898142 47.593514 21.874113
F 4.898142 39.874914 21.874113
F 13.822962 47.597614 21.970113
F 13.822962 39.879114 21.970113
F 7.097522 38.593714 25.537713
F 7.097522 46.312314 25.537713
F 16.109762 38.333914 25.524913
F 16.140862 46.290314 25.520413
F 7.135462 51.455814 21.899313
F 7.135462 36.018714 21.899313
F 7.135462 43.737214 21.899313
F 15.874162 51.432314 29.320813
F 15.966762 35.973614 22.045613
F 15.963362 43.796914 21.856613
F 7.107902 51.456514 24.629113
F 7.107902 36.019414 24.629113
F 7.107902 43.737914 24.629113
F 15.918762 43.601514 31.930813
F 16.058562 35.859914 24.607713
F 16.089162 43.733614 24.868613
F 7.069962 38.593014 28.267413
F 7.069962 46.311514 28.267413
F 16.009962 38.605614 28.302313
F 15.882462 46.205914 28.219813
F 0.193005 47.551714 31.963313
F 0.193005 39.833214 31.963313
F 9.261712 47.597514 31.928913
F 9.261712 39.879014 31.929013
F 4.935542 34.737714 18.235713
F 4.904342 34.735614 20.968813
F 0.282961 47.587814 29.187513
F 0.282961 39.869214 29.187513
F 9.290332 47.597514 29.200113
F 9.290332 39.879014 29.200113
F 2.564682 51.447214 29.130513
F 2.564682 36.010214 29.130513
F 2.564682 43.728714 29.130513
F 11.518662 51.456914 29.223513
F 11.518662 36.019814 29.223513
F 11.518662 43.738314 29.223513
F 2.532702 51.446014 31.873413
F 2.532702 36.008914 31.873413
F 2.532702 43.727514 31.873413
F 11.490062 51.456914 31.952213
F 11.490062 36.019814 31.952213
F 11.490062 43.738314 31.952213
F 4.792992 47.595814 31.883513
F 4.792992 39.877314 31.883513
F 13.718162 47.597614 31.975613
F 13.718162 39.879114 31.975613
F 4.823352 47.593714 29.150913
F 4.823352 39.875214 29.150913
F 13.746762 47.597614 29.246813
F 13.746762 39.879114 29.246813
F 7.059542 51.455814 29.176013
F 7.059542 36.018714 29.176013
F 7.059542 43.737314 29.176013
F 16.030262 51.427414 32.070713
F 16.140262 36.020614 29.276113
F 15.987862 43.645614 29.235913
F 7.032052 51.456614 31.905713
F 7.032052 36.019514 31.905713
F 7.032052 43.738114 31.905713
F 15.946462 36.036414 32.009413
F 16.149362 51.380514 17.290413
F 16.107662 51.384414 24.638313
F 0.303645 47.543014 17.415013
F 0.303645 39.824514 17.415013
F 9.414112 47.597514 17.375513
F 9.414112 39.879014 17.375513
F 0.275385 50.223114 21.052113
F 0.275385 42.504614 21.052113
F 9.375982 50.170514 21.013913
F 9.375982 42.452014 21.013913
F 0.354434 50.183814 18.269613
F 0.354434 42.465214 18.269613
F 9.404592 50.170514 18.285013
F 9.404592 42.452014 18.285013
F 2.659122 38.607214 18.212513
F 2.659122 46.325814 18.212513
F 11.632962 38.592714 18.308413
F 11.632962 46.311214 18.308413
F 2.671342 51.441414 17.323213
F 2.671342 36.004314 17.323213
F 2.671342 43.722814 17.323213
F 11.642462 51.456914 17.398813
F 11.642462 36.019814 17.398813
F 11.642462 43.738314 17.398813
F 2.636462 38.606814 20.960513
F 2.636462 46.325314 20.960513
F 11.604362 38.592714 21.037213
F 11.604362 46.311214 21.037213
F 4.941492 47.595514 17.330413
F 4.941492 39.876914 17.330413
F 13.870562 47.597614 17.422213
F 13.870562 39.879114 17.422213
F 4.904342 50.172614 20.968813
F 4.904342 42.454114 20.968813
F 13.832462 50.170514 21.060513
F 13.832462 42.451914 21.060513
F 4.935542 50.174714 18.235713
F 4.935542 42.456214 18.235713
F 13.861062 50.170514 18.331713
F 13.861062 42.451914 18.331713
F 7.173552 38.593714 18.261013
F 7.173552 46.312314 18.261013
F 16.185362 38.591814 18.367613
F 16.305762 46.250214 18.257713
F 7.183782 51.456414 17.352513
F 7.183782 36.019314 17.352513
F 7.183782 43.737814 17.352513
F 0.354434 34.746714 18.269613
F 16.174562 35.981214 17.332713
F 16.119762 43.628914 17.365413
F 7.145862 38.593114 20.990813
F 7.145862 46.311614 20.990813
F 15.981362 38.485614 21.006013
F 16.041862 46.372214 20.937213
F 0.220747 34.781114 28.325713
F 9.299792 34.733514 28.290613
F 0.307595 34.745514 25.545813
F 9.328422 34.733514 25.561713
F 4.830472 34.735414 28.245313
F 4.860692 34.737414 25.512513
F 9.404592 34.733514 18.285013
F 0.275385 34.786014 21.052113
F 9.375982 34.733514 21.013913
F 16.016162 51.432414 21.757713
F 0.087977 47.558814 46.509713
F 0.087977 39.840314 46.509713
F 9.109472 47.597614 46.482313
F 9.109472 39.879014 46.482313
F 0.160603 50.163714 47.387213
F 0.160603 42.445214 47.387213
F 9.099972 50.170514 47.391913
F 9.099972 42.452014 47.391913
F 0.184877 47.601514 43.747913
F 0.184877 39.883014 43.747913
F 9.138032 47.597614 43.753513
F 9.138032 39.879014 43.753513
F 2.394292 38.597214 47.323813
F 2.394292 46.315714 47.323813
F 11.328162 38.592714 47.415213
F 11.328162 46.311214 47.415213
F 2.427542 51.451214 43.685113
F 2.427542 36.014114 43.685113
F 2.427542 43.732614 43.685113
F 11.366262 51.456914 43.776913
F 11.366262 36.019814 43.776913
F 11.366262 43.738314 43.776913
F 2.400332 51.451014 46.422013
F 2.400332 36.014014 46.422013
F 2.400332 43.732514 46.422013
F 11.337662 51.456914 46.505713
F 11.337662 36.019814 46.505713
F 11.337662 43.738314 46.505713
F 4.645542 47.597214 46.435813
F 4.645542 39.878714 46.435813
F 13.565762 47.597614 46.529013
F 13.565762 39.879114 46.529013
F 4.638702 50.173214 47.343313
F 4.638702 42.454714 47.343313
F 13.556262 50.170514 47.438613
F 13.556262 42.451914 47.438613
F 4.675402 47.594514 43.704813
F 4.675402 39.876014 43.704813
F 13.594262 47.597614 43.800213
F 13.594262 39.879114 43.800213
F 6.870252 38.593414 47.368013
F 6.870252 46.311914 47.368013
F 15.870462 38.693014 47.382613
F 15.751662 46.348614 47.496313
F 6.907992 51.456014 43.729613
F 6.907992 36.019014 43.729613
F 6.907992 43.737514 43.729613
F 16.018962 51.149814 43.724713
F 15.591762 36.210614 43.678213
F 15.877762 43.863114 43.596113
F 6.880642 51.456814 46.459013
F 6.880642 36.019814 46.459013
F 6.880642 43.738314 46.459013
F 0.258165 42.457814 32.828313
F 15.687362 36.155114 46.415013
F 15.729462 43.752114 46.439813
F 0.166159 50.214414 35.600313
F 0.166159 42.495914 35.600313
F 9.223632 50.170514 35.567313
F 9.223632 42.452014 35.567313
F 9.252262 50.170514 32.838413
F 9.252262 42.452014 32.838413
F 2.529502 38.601514 32.769113
F 2.529502 46.320014 32.769113
F 11.480562 38.592714 32.861813
F 11.480562 46.311214 32.861813
F 2.498952 38.602514 35.510713
F 2.498952 46.321014 35.510713
F 11.451962 38.592714 35.590613
F 11.451962 46.311214 35.590613
F 4.755802 50.172014 35.521613
F 4.755802 42.453514 35.521613
F 13.680062 50.170514 35.613913
F 13.680062 42.451914 35.613913
F 4.786182 50.174214 32.789313
F 4.786182 42.455714 32.789313
F 13.708662 50.170514 32.885213
F 13.708662 42.451914 32.885213
F 7.021562 38.593714 32.814413
F 7.021562 46.312214 32.814413
F 15.823662 51.387114 46.356313
F 0.258165 34.739314 32.828313
F 6.994152 38.592914 35.544013
F 6.994152 46.311414 35.544013
F 15.624962 38.365114 35.465313
F 15.980562 46.270914 35.613713
F 0.139849 47.555514 39.237013
F 0.139849 39.836914 39.237013
F 9.185572 47.597614 39.205613
F 9.185572 39.879014 39.205613
F 0.113816 50.210914 42.873413
F 0.113816 42.492314 42.873413
F 9.147512 50.170514 42.844013
F 9.147512 42.452014 42.844013
F 0.209243 50.169514 40.108413
F 0.209243 42.451014 40.108413
F 9.176112 50.170514 40.115213
F 9.176112 42.452014 40.115213
F 0.233656 47.595314 36.468613
F 0.233656 39.876814 36.468613
F 9.214172 47.597514 36.476813
F 9.214172 39.879014 36.476813
F 2.461102 38.599514 40.046413
F 2.461102 46.318014 40.046413
F 11.404362 38.592714 40.138513
F 11.404362 46.311214 40.138513
F 2.495022 51.449014 36.407813
F 2.495022 36.012014 36.407813
F 2.495022 43.730514 36.407813
F 11.442462 51.456914 36.500213
F 11.442462 36.019814 36.500213
F 11.442462 43.738314 36.500213
F 2.465702 51.448214 39.147913
F 2.465702 36.011214 39.147913
F 2.465702 43.729714 39.147913
F 11.413862 51.456914 39.229013
F 11.413862 36.019814 39.229013
F 11.413862 43.738314 39.229013
F 2.432852 38.599914 42.785013
F 2.432852 46.318514 42.785013
F 11.375762 38.592714 42.867313
F 11.375762 46.311214 42.867313
F 4.718882 47.596414 39.159713
F 4.718882 39.877914 39.159713
F 13.641962 47.597614 39.252313
F 13.641962 39.879114 39.252313
F 4.682132 50.171314 42.797813
F 4.682132 42.452714 42.797813
F 13.603862 50.170514 42.890613
F 13.603862 42.451914 42.890613
F 4.712222 50.173814 40.066313
F 4.712222 42.455314 40.066313
F 13.632462 50.170514 40.161913
F 13.632462 42.451914 40.161913
F 4.749132 47.594014 36.427813
F 4.749132 39.875514 36.427813
F 13.670462 47.597614 36.523513
F 13.670462 39.879114 36.523513
F 6.945792 38.593614 40.091213
F 6.945792 46.312114 40.091213
F 15.883262 38.693914 40.019413
F 15.968762 46.264814 40.378213
F 6.983632 51.455914 36.452813
F 6.983632 36.018814 36.452813
F 6.983632 43.737314 36.452813
F 15.858662 51.452514 36.572613
F 15.991762 35.852014 36.602813
F 15.759462 43.816814 36.727613
F 6.956292 51.456714 39.182313
F 6.956292 36.019614 39.182313
F 6.956292 43.738214 39.182313
F 15.941762 51.369814 39.277413
F 15.885362 36.031414 39.202213
F 15.851462 43.778814 39.422813
F 6.918452 38.592814 42.820713
F 6.918452 46.311314 42.820713
F 15.830662 38.748614 42.693913
F 15.911362 46.405514 42.978013
F 9.099972 34.733414 47.391913
F 4.638702 34.736214 47.343313
F 0.166159 34.777414 35.600313
F 9.223632 34.733414 35.567313
F 9.252262 34.733514 32.838413
F 4.755802 34.734914 35.521613
F 4.786182 34.737214 32.789313
F 0.113816 34.773814 42.873413
F 9.147512 34.733414 42.844013
F 9.176112 34.733414 40.115213
F 4.682132 34.734214 42.797813
F 4.712222 34.736714 40.066313
F 0.258165 50.176314 32.828313
F 15.999062 46.345414 32.875113
F 15.958262 38.535414 32.807413
F 17.961762 50.185714 47.428113
F 0.062222 50.207614 50.145913
F 0.062223 42.489114 50.145913
F 9.071412 50.170514 50.120713
F 9.071412 42.451914 50.120713
F 2.368032 38.597014 50.058913
F 2.368032 46.315514 50.058913
F 11.299562 38.592714 50.144013
F 11.299562 46.311214 50.144013
F 4.609012 50.170414 50.073913
F 4.609012 42.451914 50.073913
F 13.527662 50.170514 50.167313
F 13.527662 42.451914 50.167313
F 6.842862 38.592614 50.097313
F 6.842862 46.311214 50.097313
F 15.752262 38.625914 50.211913
F 15.815462 46.459614 50.162213
F 0.036558 47.562414 53.782213
F 0.036558 39.843814 53.782213
F 9.033382 47.597614 53.759013
F 9.033382 39.879114 53.759013
F 0.010695 50.203214 57.418613
F 0.010695 42.484714 57.418613
F 8.995392 50.170414 57.396413
F 8.995392 42.451914 57.396413
F 0.112243 50.158014 54.666513
F 0.112243 42.439514 54.666513
F 9.023862 50.170514 54.668413
F 9.023862 42.451914 54.668413
F 0.136424 47.607214 51.026513
F 0.136424 39.888714 51.026513
F 9.061912 47.597614 51.030213
F 9.061912 39.879014 51.030213
F 2.328142 38.594914 54.601513
F 2.328142 46.313414 54.601513
F 11.251962 38.592714 54.691813
F 11.251962 46.311214 54.691813
F 2.361182 51.453514 50.962613
F 2.361182 36.016414 50.962613
F 2.361182 43.735014 50.962613
F 11.290062 51.456914 51.053613
F 11.290062 36.019814 51.053613
F 11.290062 43.738314 51.053613
F 2.335622 51.454014 53.696013
F 2.335622 36.016914 53.696013
F 2.335622 43.735414 53.696013
F 11.261462 51.456914 53.782413
F 11.261462 36.019814 53.782413
F 11.261462 43.738314 53.782413
F 2.302092 38.594314 57.333513
F 2.302092 46.312914 57.333513
F 11.223462 38.592614 57.419813
F 11.223462 46.311214 57.419813
F 4.572532 47.598114 53.711913
F 4.572532 39.879614 53.711913
F 13.489562 47.597614 53.805713
F 13.489562 39.879114 53.805713
F 4.535392 50.169814 57.349413
F 4.535392 42.451214 57.349413
F 13.451462 50.170414 57.443113
F 13.451462 42.451914 57.443113
F 4.565532 50.172514 54.620313
F 4.565532 42.454014 54.620313
F 13.479962 50.170514 54.715113
F 13.479962 42.451914 54.715113
F 4.602082 47.595214 50.981813
F 4.602082 39.876714 50.981813
F 13.518062 47.597614 51.076913
F 13.518062 39.879114 51.076913
F 6.794822 38.593214 54.644713
F 6.794822 46.311714 54.644713
F 15.761962 38.568014 54.819513
F 15.717262 46.294314 54.755513
F 6.832522 51.456214 51.006413
F 6.832522 36.019114 51.006413
F 6.832522 43.737714 51.006413
F 15.636162 51.263114 51.131713
F 15.715762 35.967214 51.104113
F 15.968762 43.888614 51.194813
F 6.805102 51.457014 53.735613
F 6.805102 36.019914 53.735613
F 6.805102 43.738514 53.735613
F 15.647462 51.318414 61.032313
F 15.793062 35.907814 53.807413
F 15.779762 43.689614 53.925613
F 6.767442 38.592414 57.372913
F 6.767442 46.310914 57.372913
F 15.609862 38.557314 57.543513
F 15.667962 46.241514 57.473413
F 15.945762 46.133514 64.713613
F 15.841862 38.575314 64.740413
F 8.973282 47.594414 61.024113
F 8.973282 39.875914 61.024113
F 0.151942 50.256814 64.749013
F 0.151942 42.538314 64.749013
F 9.259372 50.156914 64.663013
F 9.259372 42.438314 64.663013
F 7.030472 46.297814 64.639613
F 7.030472 38.579314 64.639613
F 0.074860 50.157314 61.980913
F 0.074860 42.438814 61.980913
F 8.972592 50.168114 61.938813
F 8.972592 42.449514 61.938813
F 0.087279 47.613814 58.309813
F 0.087279 39.895314 58.309813
F 8.986232 47.597514 58.300913
F 8.986232 39.878914 58.300913
F 2.282982 38.591814 61.877413
F 2.282982 46.310314 61.877413
F 11.200662 38.590214 61.962213
F 11.200662 46.308814 61.962213
F 2.293932 51.455014 58.238913
F 2.293932 36.017914 58.238913
F 2.293932 43.736514 58.238913
F 11.214262 51.456714 58.324213
F 11.214262 36.019714 58.324213
F 11.214262 43.738214 58.324213
F 2.274262 51.447514 60.970213
F 2.274262 36.010514 60.970213
F 2.274262 43.729014 60.970213
F 11.201362 51.453714 61.047513
F 11.201362 36.016614 61.047513
F 11.201362 43.735114 61.047513
F 2.531862 38.602714 64.610813
F 2.531862 46.321214 64.610813
F 11.487962 38.579014 64.686313
F 11.487962 46.297514 64.686313
F 4.514172 47.595214 60.977013
F 4.514172 39.876714 60.977013
F 13.429362 47.594414 61.070813
F 13.429362 39.875914 61.070813
F 4.782642 50.163214 64.621113
F 4.782642 42.444714 64.621113
F 13.716062 50.156814 64.709613
F 13.716062 42.438214 64.709613
F 4.516252 50.169614 61.892413
F 4.516252 42.451014 61.892413
F 13.428662 50.168014 61.985513
F 13.428662 42.449514 61.985513
F 4.529452 47.595814 58.253013
F 4.529452 39.877314 58.253013
F 13.442362 47.597514 58.347613
F 13.442362 39.878914 58.347613
F 6.743892 38.590714 61.915213
F 6.743892 46.309314 61.915213
F 15.765762 38.687114 62.079913
F 15.919562 46.340614 62.009613
F 6.757402 51.456314 58.277213
F 6.757402 36.019214 58.277213
F 6.757402 43.737714 58.277213
F 15.801862 51.403614 58.277713
F 15.668862 36.075414 58.478213
F 15.695162 43.709014 58.456313
F 6.745422 51.454014 61.000713
F 6.745422 36.016914 61.000713
F 6.745422 43.735414 61.000713
F 15.693062 51.541814 53.801813
F 15.667262 36.117014 61.176713
F 15.765062 43.636514 61.214113
F 0.062223 34.770514 50.145913
F 9.071412 34.733414 50.120713
F 0.010695 34.766114 57.418613
F 9.023862 34.733414 54.668413
F 4.565532 34.735414 54.620313
F 0.151942 34.819814 64.749013
F 17.867362 42.424214 57.556013
F 17.837562 47.452614 58.636413
F 17.840762 47.608914 53.798113
F 17.890962 50.238114 54.578913
F 18.060062 49.858314 57.464213
F 0.304601 55.213614 2.945993
F 0.304602 62.932214 2.945993
F 9.541832 55.318514 2.828613
F 9.541832 63.037014 2.828613
F 0.372156 57.958914 6.514813
F 0.372154 65.677414 6.514813
F 9.528082 57.889214 6.466543
F 9.528082 65.607714 6.466543
F 0.451021 57.940614 3.721903
F 0.451022 65.659214 3.721903
F 9.540762 57.892314 3.743203
F 9.540762 65.610814 3.743203
F 0.294086 55.354214 0.117146
F 0.294086 63.072714 0.117145
F 9.254492 55.329814 0.104463
F 9.254492 63.048314 0.104463
F 2.814552 54.044714 3.678863
F 2.814552 61.763214 3.678863
F 11.769362 54.032914 3.766623
F 11.769362 61.751414 3.766623
F 2.512962 59.183614 0.043794
F 2.512962 66.902214 0.043793
F 11.482662 59.189114 0.127816
F 11.482662 66.907614 0.127816
F 2.786442 59.162014 2.785233
F 2.786442 66.880514 2.785233
F 11.770062 59.177814 2.851923
F 11.770062 66.896314 2.851923
F 2.776142 54.046514 6.418333
F 2.776142 61.765014 6.418333
F 11.756362 54.029914 6.489863
F 11.756362 61.748414 6.489863
F 5.075422 55.316514 2.784243
F 5.075422 63.035014 2.784243
F 13.998162 55.318514 2.875253
F 13.998162 63.037114 2.875253
F 5.058352 57.890914 6.421173
F 5.058352 65.609514 6.421173
F 13.984462 57.889114 6.513183
F 13.984462 65.607714 6.513193
F 5.066962 57.896714 3.693603
F 5.066962 65.615314 3.693603
F 13.997362 57.892214 3.789953
F 13.997362 65.610714 3.789953
F 4.792282 55.328414 0.057313
F 4.792282 63.047014 0.057313
F 13.710762 55.329814 0.151157
F 13.710762 63.048414 0.151157
F 7.311712 54.033414 3.719773
F 7.311712 61.751914 3.719773
F 16.167062 54.051214 3.821783
F 16.217462 61.615714 3.773283
F 7.022572 59.187814 0.080415
F 7.022572 66.906314 0.080415
F 16.144162 66.934214 14.725413
F 16.238462 58.963914 14.644713
F 7.309882 59.176814 2.805973
F 7.309882 66.895314 2.805973
F 16.306062 59.047014 2.923793
F 16.236962 67.048914 2.999303
F 7.296562 54.030714 6.443823
F 7.296562 61.749314 6.443823
F 16.156262 53.970614 6.549113
F 16.164162 61.585114 6.467553
F 0.361917 55.258114 10.137713
F 0.361917 62.976614 10.137713
F 9.490372 55.316114 10.099013
F 9.490372 63.034614 10.099013
F 0.330912 57.945814 13.777713
F 0.330912 65.664314 13.777713
F 9.452222 57.889014 13.737213
F 9.452222 65.607614 13.737213
F 0.405424 57.912414 10.992213
F 0.405424 65.631014 10.992213
F 9.480682 57.889114 11.008313
F 9.480682 65.607614 11.008313
F 0.432994 55.285014 7.346253
F 0.432994 63.003514 7.346253
F 9.518652 55.316114 7.370923
F 9.518652 63.034614 7.370923
F 2.733482 54.045614 10.935513
F 2.733482 61.764114 10.935513
F 11.709162 54.029714 11.031713
F 11.709162 61.748314 11.031713
F 2.775162 59.159814 7.299083
F 2.775162 66.878314 7.299083
F 11.747162 59.175414 7.394323
F 11.747162 66.894014 7.394323
F 2.740712 59.158814 10.049013
F 2.740712 66.877314 10.049013
F 11.718662 59.175414 10.122313
F 11.718662 66.893914 10.122313
F 2.705802 54.046214 13.685913
F 2.705802 61.764814 13.685913
F 11.680562 54.029714 13.760513
F 11.680562 61.748314 13.760513
F 5.018692 55.314114 10.053813
F 5.018692 63.032614 10.053813
F 13.946762 55.316114 10.145613
F 13.946762 63.034714 10.145613
F 4.979452 57.891114 13.692013
F 4.979452 65.609614 13.692013
F 13.908662 57.889014 13.783813
F 13.908662 65.607514 13.783813
F 5.008852 57.893714 10.958713
F 5.008852 65.612314 10.958713
F 13.937262 57.889014 11.055113
F 13.937262 65.607514 11.055113
F 5.045452 55.311314 7.321253
F 5.045452 63.029914 7.321253
F 13.975262 55.316214 7.417663
F 13.975262 63.034714 7.417663
F 7.250252 54.030614 10.984413
F 7.250252 61.749114 10.984413
F 16.079662 53.972314 11.167513
F 16.159262 61.803814 11.086213
F 7.288812 59.174814 7.347183
F 7.288812 66.893314 7.347183
F 16.185562 59.083114 7.531033
F 16.185762 66.957614 7.492333
F 7.259242 59.174614 10.076113
F 7.259242 66.893214 10.076113
F 16.204562 59.112114 10.235513
F 16.119262 66.924214 10.186313
F 7.221522 54.030314 13.714213
F 7.221522 61.748914 13.714213
F 16.349162 54.150914 13.770013
F 16.177762 61.620414 13.862913
F 0.378739 55.299714 14.632413
F 0.378739 63.018314 14.632413
F 9.442632 55.316114 14.646713
F 9.442632 63.034614 14.646713
F 2.693212 59.159614 14.573413
F 2.693212 66.878214 14.573413
F 11.671062 59.175414 14.670113
F 11.671062 66.893914 14.670113
F 4.972312 55.311614 14.597213
F 4.972312 63.030214 14.597213
F 13.899162 55.316114 14.693413
F 13.899162 63.034714 14.693413
F 7.211782 59.174414 14.622713
F 7.211782 66.892914 14.622713
F 15.908762 59.146214 0.163506
F 15.921662 66.830214 0.166518
F 16.294862 69.505914 13.825213
F 16.251462 69.490214 11.048613
F 0.248246 55.266014 24.688513
F 0.248246 62.984614 24.688513
F 9.337892 55.316114 24.652213
F 9.337892 63.034614 24.652213
F 0.220747 57.936714 28.325713
F 0.220747 65.655214 28.325713
F 9.299792 57.889114 28.290613
F 9.299792 65.607614 28.290613
F 0.307595 57.901114 25.545813
F 0.307595 65.619714 25.545813
F 9.328422 57.889114 25.561713
F 9.328422 65.607614 25.561713
F 0.331137 55.303914 21.906013
F 0.331137 63.022414 21.906013
F 9.366502 55.316114 21.923413
F 9.366502 63.034614 21.923413
F 2.597972 54.040614 25.491613
F 2.597972 61.759114 25.491613
F 11.556762 54.029714 25.585113
F 11.556762 61.748314 25.585113
F 2.628052 59.162614 21.852013
F 2.628052 66.881114 21.852013
F 11.594862 59.175414 21.946813
F 11.594862 66.893914 21.946813
F 2.601722 59.162714 24.598213
F 2.601722 66.881314 24.598213
F 11.566262 59.175414 24.675513
F 11.566262 66.893914 24.675513
F 2.567032 54.041414 28.235913
F 2.567032 61.759914 28.235913
F 11.528162 54.029714 28.313913
F 11.528162 61.748314 28.313913
F 4.867622 55.314014 24.607113
F 4.867622 63.032514 24.607113
F 13.794362 55.316114 24.698913
F 13.794362 63.034714 24.698913
F 4.830472 57.891014 28.245313
F 4.830472 65.609514 28.245313
F 13.756262 57.889014 28.337213
F 13.756262 65.607514 28.337213
F 4.860692 57.893014 25.512513
F 4.860692 65.611614 25.512513
F 13.784862 57.889014 25.608513
F 13.784862 65.607514 25.608513
F 4.898142 55.312014 21.874113
F 4.898142 63.030514 21.874113
F 13.822962 55.316114 21.970113
F 13.822962 63.034714 21.970113
F 7.097522 54.030814 25.537713
F 7.097522 61.749314 25.537713
F 15.915662 54.088114 25.748513
F 15.955762 61.854314 25.704813
F 7.135462 59.174314 21.899313
F 7.135462 66.892814 21.899313
F 16.045962 59.309114 21.989313
F 15.969762 66.822614 21.949813
F 7.107902 59.175014 24.629113
F 7.107902 66.893614 24.629113
F 15.969462 59.380214 24.661313
F 16.084162 66.634014 24.526513
F 7.069962 54.030114 28.267413
F 7.069962 61.748614 28.267413
F 15.951062 54.106214 28.417113
F 15.926162 61.740414 28.506313
F 0.193005 55.270314 31.963313
F 0.193005 62.988814 31.963313
F 9.261712 55.316114 31.928913
F 9.261712 63.034614 31.929013
F 16.111062 54.071214 21.071613
F 16.096762 61.728214 21.059013
F 0.282961 55.306314 29.187513
F 0.282961 63.024814 29.187513
F 9.290332 55.316114 29.200113
F 9.290332 63.034614 29.200113
F 2.564682 59.165814 29.130513
F 2.564682 66.884314 29.130513
F 11.518662 59.175414 29.223513
F 11.518662 66.893914 29.223513
F 2.532702 59.164514 31.873413
F 2.532702 66.883114 31.873413
F 11.490062 59.175414 31.952213
F 11.490062 66.893914 31.952213
F 4.792992 55.314314 31.883513
F 4.792992 63.032914 31.883513
F 13.718162 55.316114 31.975613
F 13.718162 63.034714 31.975613
F 4.823352 55.312214 29.150913
F 4.823352 63.030814 29.150913
F 13.746762 55.316114 29.246813
F 13.746762 63.034714 29.246813
F 7.059542 59.174414 29.176013
F 7.059542 66.892914 29.176013
F 15.988162 59.108114 29.357213
F 16.028662 66.846314 29.201813
F 7.032052 59.175114 31.905713
F 7.032052 66.893714 31.905713
F 15.891262 59.107614 32.053913
F 7.145862 61.748714 20.990813
F 0.303645 55.261614 17.415013
F 0.303645 62.980114 17.415013
F 9.414112 55.316114 17.375513
F 9.414112 63.034614 17.375513
F 0.275385 57.941614 21.052113
F 0.275385 65.660214 21.052113
F 9.375982 57.889114 21.013913
F 9.375982 65.607614 21.013913
F 0.354434 57.902314 18.269613
F 0.354434 65.620814 18.269613
F 9.404592 57.889114 18.285013
F 9.404592 65.607614 18.285013
F 2.659122 54.044314 18.212513
F 2.659122 61.762814 18.212513
F 11.632962 54.029714 18.308413
F 11.632962 61.748314 18.308413
F 2.671342 59.159914 17.323213
F 2.671342 66.878414 17.323213
F 11.642462 59.175414 17.398813
F 11.642462 66.893914 17.398813
F 2.636462 54.043914 20.960513
F 2.636462 61.762414 20.960513
F 11.604362 54.029714 21.037213
F 11.604362 61.748314 21.037213
F 4.941492 55.314014 17.330413
F 4.941492 63.032514 17.330413
F 13.870562 55.316114 17.422213
F 13.870562 63.034714 17.422213
F 4.904342 57.891214 20.968813
F 4.904342 65.609714 20.968813
F 13.832462 57.889014 21.060513
F 13.832462 65.607514 21.060513
F 4.935542 57.893314 18.235713
F 4.935542 65.611814 18.235713
F 13.861062 57.889014 18.331713
F 13.861062 65.607514 18.331713
F 7.173552 54.030814 18.261013
F 7.173552 61.749314 18.261013
F 16.240862 54.023714 18.224013
F 15.988362 61.637714 18.326713
F 7.183782 59.174914 17.352513
F 7.183782 66.893414 17.352513
F 15.986962 59.123214 17.262613
F 16.297362 66.773814 17.532913
F 7.145862 54.030214 20.990813
F 15.859662 66.821714 31.933613
F 15.914862 69.407014 20.964413
F 15.958662 69.368114 28.235913
F 16.033762 69.425014 25.441913
F 16.079862 69.448814 18.177913
F 0.087977 55.277414 46.509713
F 0.087977 62.995914 46.509713
F 9.109472 55.316114 46.482313
F 9.109472 63.034614 46.482313
F 0.160603 57.882214 47.387213
F 0.160603 65.600814 47.387213
F 9.099972 57.889014 47.391913
F 9.099972 65.607614 47.391913
F 0.184877 55.320014 43.747913
F 0.184877 63.038614 43.747913
F 9.138032 55.316114 43.753513
F 9.138032 63.034614 43.753513
F 2.394292 54.034314 47.323813
F 2.394292 61.752814 47.323813
F 11.328162 54.029714 47.415213
F 11.328162 61.748314 47.415213
F 2.427542 59.169714 43.685113
F 2.427542 66.888214 43.685113
F 11.366262 59.175414 43.776913
F 11.366262 66.893914 43.776913
F 2.400332 59.169614 46.422013
F 2.400332 66.888114 46.422013
F 11.337662 59.175414 46.505713
F 11.337662 66.893914 46.505713
F 4.645542 55.315814 46.435813
F 4.645542 63.034314 46.435813
F 13.565762 55.316114 46.529013
F 13.565762 63.034714 46.529013
F 4.638702 57.891814 47.343313
F 4.638702 65.610314 47.343313
F 13.556262 57.889014 47.438613
F 13.556262 65.607514 47.438613
F 4.675402 55.313114 43.704813
F 4.675402 63.031614 43.704813
F 13.594262 55.316114 43.800213
F 13.594262 63.034714 43.800213
F 6.870252 54.030514 47.368013
F 6.870252 61.749014 47.368013
F 15.764962 54.062814 47.439013
F 15.820062 61.822814 47.536813
F 6.907992 59.174614 43.729613
F 6.907992 66.893114 43.729613
F 15.947362 59.194414 43.973113
F 15.910862 66.792514 43.761113
F 6.880642 59.175414 46.459013
F 6.880642 66.893914 46.459013
F 15.938962 59.065314 46.634213
F 15.805862 66.877114 46.667713
F 0.166159 57.933014 35.600313
F 0.166159 65.651514 35.600313
F 9.223632 57.889014 35.567313
F 9.223632 65.607614 35.567313
F 9.252262 57.889114 32.838413
F 9.252262 65.607614 32.838413
F 2.529502 54.038514 32.769113
F 2.529502 61.757114 32.769113
F 11.480562 54.029714 32.861813
F 11.480562 61.748314 32.861813
F 2.498952 54.039614 35.510713
F 2.498952 61.758114 35.510713
F 11.451962 54.029714 35.590613
F 11.451962 61.748314 35.590613
F 4.755802 57.890514 35.521613
F 4.755802 65.609114 35.521613
F 13.680062 57.889014 35.613913
F 13.680062 65.607514 35.613913
F 4.786182 57.892814 32.789313
F 4.786182 65.611314 32.789313
F 13.708662 57.889014 32.885213
F 13.708662 65.607514 32.885213
F 7.021562 54.030814 32.814413
F 7.021562 61.749314 32.814413
F 0.258165 57.894914 32.828313
F 0.258165 65.613414 32.828313
F 6.994152 54.029914 35.544013
F 6.994152 61.748514 35.544013
F 15.893962 53.942914 35.720713
F 15.820262 61.635814 35.499313
F 0.139849 55.274014 39.237013
F 0.139849 62.992514 39.237013
F 9.185572 55.316114 39.205613
F 9.185572 63.034614 39.205613
F 0.113816 57.929414 42.873413
F 0.113816 65.647914 42.873413
F 9.147512 57.889014 42.844013
F 9.147512 65.607614 42.844013
F 0.209243 57.888114 40.108413
F 0.209243 65.606614 40.108413
F 9.176112 57.889014 40.115213
F 9.176112 65.607614 40.115213
F 0.233657 55.313814 36.468613
F 0.233656 63.032414 36.468613
F 9.214172 55.316114 36.476813
F 9.214172 63.034614 36.476813
F 2.461102 54.036514 40.046413
F 2.461102 61.755114 40.046413
F 11.404362 54.029714 40.138513
F 11.404362 61.748314 40.138513
F 2.495022 59.167614 36.407813
F 2.495022 66.886114 36.407813
F 11.442462 59.175414 36.500213
F 11.442462 66.893914 36.500213
F 2.465702 59.166814 39.147913
F 2.465702 66.885314 39.147913
F 11.413862 59.175414 39.229013
F 11.413862 66.893914 39.229013
F 2.432852 54.037014 42.785013
F 2.432852 61.755514 42.785013
F 11.375762 54.029714 42.867313
F 11.375762 61.748314 42.867313
F 4.718882 55.314914 39.159713
F 4.718882 63.033514 39.159713
F 13.641962 55.316114 39.252313
F 13.641962 63.034714 39.252313
F 4.682132 57.889814 42.797813
F 4.682132 65.608314 42.797813
F 13.603862 57.889014 42.890613
F 13.603862 65.607514 42.890613
F 4.712222 57.892314 40.066313
F 4.712222 65.610914 40.066313
F 13.632462 57.889014 40.161913
F 13.632462 65.607514 40.161913
F 4.749132 55.312614 36.427813
F 4.749132 63.031114 36.427813
F 13.670462 55.316114 36.523513
F 13.670462 63.034714 36.523513
F 6.945792 54.030714 40.091213
F 6.945792 61.749214 40.091213
F 15.683462 53.935614 40.266913
F 15.878162 61.987314 40.288413
F 6.983632 59.174414 36.452813
F 6.983632 66.892914 36.452813
F 15.872862 59.093214 36.404813
F 15.653262 66.878414 36.778013
F 6.956292 59.175214 39.182313
F 6.956292 66.893814 39.182313
F 15.823062 59.305014 39.184113
F 15.939462 66.898314 39.377913
F 6.918452 54.029814 42.820713
F 6.918452 61.748414 42.820713
F 15.662762 53.805214 43.000113
F 15.984462 61.741914 43.072113
F 15.906862 53.961514 32.941913
F 18.108262 65.594214 47.572713
F 15.811962 69.538214 47.319913
F 15.899462 61.665114 32.814813
F 15.998462 69.529114 43.089613
F 0.062223 57.926114 50.145913
F 0.062223 65.644714 50.145913
F 9.071412 57.889014 50.120713
F 9.071412 65.607514 50.120713
F 2.368032 54.034114 50.058913
F 2.368032 61.752614 50.058913
F 11.299562 54.029714 50.144013
F 11.299562 61.748314 50.144013
F 4.609012 57.888914 50.073913
F 4.609012 65.607514 50.073913
F 13.527662 57.889014 50.167313
F 13.527662 65.607514 50.167313
F 6.842852 54.029714 50.097313
F 6.842862 61.748214 50.097313
F 15.822662 53.855714 50.163013
F 15.664562 61.747114 50.257513
F 0.036558 55.280914 53.782213
F 0.036558 62.999414 53.782213
F 9.033382 55.316114 53.759013
F 9.033382 63.034714 53.759013
F 0.010695 57.921714 57.418613
F 0.010695 65.640314 57.418613
F 8.995392 57.888914 57.396413
F 8.995392 65.607514 57.396413
F 0.112243 57.876514 54.666513
F 0.112243 65.595114 54.666513
F 9.023862 57.889014 54.668413
F 9.023862 65.607514 54.668413
F 0.136424 55.325814 51.026513
F 0.136424 63.044314 51.026513
F 9.061902 55.316114 51.030213
F 9.061912 63.034614 51.030213
F 2.328142 54.031914 54.601513
F 2.328142 61.750514 54.601513
F 11.251962 54.029714 54.691813
F 11.251962 61.748314 54.691813
F 2.361182 59.172014 50.962613
F 2.361182 66.890614 50.962613
F 11.290062 59.175414 51.053613
F 11.290062 66.893914 51.053613
F 2.335622 59.172514 53.696013
F 2.335622 66.891014 53.696013
F 11.261462 59.175414 53.782413
F 11.261462 66.893914 53.782413
F 2.302092 54.031414 57.333513
F 2.302092 61.749914 57.333513
F 11.223462 54.029714 57.419813
F 11.223462 61.748214 57.419813
F 4.572532 55.316714 53.711913
F 4.572532 63.035214 53.711913
F 13.489562 55.316114 53.805713
F 13.489562 63.034714 53.805713
F 4.535392 57.888314 57.349413
F 4.535392 65.606814 57.349413
F 13.451462 57.889014 57.443113
F 13.451462 65.607514 57.443113
F 4.565532 57.891014 54.620313
F 4.565532 65.609614 54.620313
F 13.479962 57.889014 54.715113
F 13.479962 65.607514 54.715113
F 4.602082 55.313714 50.981813
F 4.602082 63.032314 50.981813
F 13.518062 55.316114 51.076913
F 13.518062 63.034714 51.076913
F 6.794822 54.030314 54.644713
F 6.794822 61.748814 54.644713
F 15.654762 53.995714 54.732213
F 15.637662 61.752714 54.709113
F 6.832522 59.174714 51.006413
F 6.832522 66.893314 51.006413
F 15.817062 59.180514 51.086313
F 15.639462 66.963714 51.205613
F 6.805102 59.175514 53.735613
F 6.805102 66.894114 53.735613
F 15.719862 59.069614 53.852713
F 15.702462 67.002514 53.940413
F 6.767442 54.029514 57.372913
F 6.767442 61.748014 57.372913
F 15.594262 53.935414 57.401813
F 15.661362 61.812414 57.374713
F 15.828962 61.676114 64.841913
F 15.967862 53.883514 64.549513
F 8.973282 55.313014 61.024113
F 8.973282 63.031514 61.024113
F 0.151942 57.975414 64.749013
F 0.151942 65.693914 64.749013
F 9.259372 57.875414 64.663013
F 9.259372 65.593914 64.663013
F 7.030472 61.734914 64.639613
F 7.030472 54.016314 64.639613
F 0.074860 57.875814 61.980913
F 0.074860 65.594414 61.980913
F 8.972592 57.886614 61.938813
F 8.972592 65.605114 61.938813
F 0.087279 55.332414 58.309813
F 0.087279 63.050914 58.309813
F 8.986232 55.316014 58.300913
F 8.986232 63.034514 58.300913
F 2.282982 54.028914 61.877413
F 2.282982 61.747414 61.877413
F 11.200662 54.027314 61.962213
F 11.200662 61.745814 61.962213
F 2.293932 59.173514 58.238913
F 2.293932 66.892114 58.238913
F 11.214262 59.175314 58.324213
F 11.214262 66.893814 58.324213
F 2.274262 59.166114 60.970213
F 2.274262 66.884614 60.970213
F 11.201362 59.172214 61.047513
F 11.201362 66.890714 61.047513
F 2.531862 54.039714 64.610813
F 2.531862 61.758314 64.610813
F 11.487962 54.016014 64.686313
F 11.487962 61.734614 64.686313
F 4.514172 55.313714 60.977013
F 4.514172 63.032314 60.977013
F 13.429362 55.312914 61.070813
F 13.429362 63.031514 61.070813
F 4.782642 57.881814 64.621113
F 4.782642 65.600314 64.621113
F 13.716062 57.875314 64.709613
F 13.716062 65.593814 64.709613
F 4.516252 57.888114 61.892413
F 4.516252 65.606614 61.892413
F 13.428662 57.886614 61.985513
F 13.428662 65.605114 61.985513
F 4.529452 55.314314 58.253013
F 4.529452 63.032914 58.253013
F 13.442362 55.316014 58.347613
F 13.442362 63.034514 58.347613
F 6.743892 54.027814 61.915213
F 6.743892 61.746314 61.915213
F 15.625162 53.955414 61.787413
F 15.768062 61.813014 61.995413
F 6.757402 59.174814 58.277213
F 6.757402 66.893314 58.277213
F 15.777662 59.117114 58.289113
F 15.613762 67.024614 58.356513
F 6.745422 59.172514 61.000713
F 6.745422 66.891014 61.000713
F 15.692762 59.105014 61.002513
F 15.824162 66.872614 61.083413
F 6.842862 69.466814 50.097313
F 2.282982 69.465914 61.877413
F 11.251962 69.466814 54.691813
F 11.223462 69.466814 57.419813
F 6.743892 69.464914 61.915213
F 6.767442 69.466514 57.372913
F 11.487962 69.453114 64.686313
F 11.200662 69.464414 61.962213
F 7.030472 69.453414 64.639613
F 17.980162 55.035314 58.201913
F 15.752762 69.512914 62.002913
F 15.625562 69.592014 54.708513
F 15.794462 69.652414 57.401013
F 15.956362 69.498314 64.748413
F 17.971962 57.972014 54.576813
F 17.963762 65.520014 50.361513
F 17.977562 55.215814 54.112513
F 18.020162 63.148014 58.210913
F 18.042762 57.840214 57.402313
F 27.239162 1.277024 2.816503
F 27.012562 9.220834 3.007303
F 18.270762 9.073344 10.196313
F 18.344062 11.820014 13.718913
F 20.560362 5.337104 0.044378
F 18.328862 9.002444 0.037349
F 27.501162 3.866324 6.592053
F 27.265062 11.804714 6.681623
F 18.481262 1.566504 10.071413
F 31.618862 1.251994 14.749713
F 27.283762 3.729264 3.901523
F 27.230062 11.900714 3.884823
F 18.381062 3.797444 13.884713
F 18.467162 3.904384 11.177513
F 20.682062 4.952214 14.632613
F 31.845262 9.041654 14.441513
F 18.252562 16.884114 2.635003
F 18.403062 11.561414 3.820953
F 18.407062 1.376584 2.628553
F 18.320462 16.774414 10.137013
F 29.290362 7.889214 3.696193
F 29.567062 15.498714 3.646503
F 27.420662 1.316934 14.747913
F 20.535562 7.798964 3.780293
F 20.358362 15.586214 3.615273
F 31.783762 16.600514 2.747353
F 27.177962 16.646414 2.756153
F 33.968362 15.358514 13.874113
F 22.830562 9.318954 0.059033
F 18.438362 11.565414 6.539623
F 29.475262 5.257184 2.907053
F 29.478362 12.906414 2.863243
F 20.742462 5.143304 2.888903
F 20.470462 12.928414 2.885053
F 29.298462 7.763664 6.570333
F 29.554562 15.423014 6.350453
F 29.527562 12.876914 14.633513
F 20.652062 7.751924 6.517473
F 20.556162 15.553814 6.391713
F 18.399662 9.065584 7.492743
F 31.769162 1.407244 2.926763
F 31.570062 9.124714 2.604273
F 27.334962 16.839814 9.954703
F 23.043962 1.380204 2.718433
F 22.806962 9.088184 2.794233
F 18.306262 16.846614 14.764913
F 31.708762 3.821744 6.678993
F 31.788562 11.599514 6.351313
F 22.841062 3.944964 6.577123
F 22.935162 11.695514 6.588443
F 31.722962 3.993514 3.928793
F 31.581262 11.525914 3.703033
F 22.965862 3.835084 3.767633
F 22.708062 11.735814 3.839733
F 33.655462 12.807914 9.957563
F 31.830062 16.761614 9.987303
F 18.380762 1.291494 7.340953
F 25.071262 15.496114 13.729913
F 34.046362 -0.017674 11.054513
F 27.188162 16.760214 14.736513
F 33.635262 7.786964 3.685783
F 33.904562 15.329114 3.633893
F 29.531062 5.232334 14.692813
F 24.986262 7.814164 3.819053
F 24.890762 15.576314 3.983783
F 31.821362 16.819014 14.557313
F 25.007862 7.844924 13.988813
F 27.406062 9.126914 14.681313
F 20.702162 12.972414 14.611513
F 18.251662 16.902514 7.330683
F 33.860662 5.173854 2.971683
F 33.770762 12.825014 2.712623
F 25.032862 5.246254 2.838023
F 24.969462 13.089114 3.071193
F 33.825562 7.786054 6.316143
F 34.000662 15.463314 6.255653
F 18.539362 1.183164 14.761813
F 25.027562 7.929484 6.541883
F 25.006362 15.515614 6.597203
F 18.368262 9.085814 2.802083
F 27.463362 1.404284 10.204113
F 27.237462 9.230244 10.261813
F 22.735662 16.795014 7.461613
F 27.246562 16.529914 7.374323
F 33.912162 5.244674 7.461013
F 33.976862 12.987414 7.251893
F 27.345362 3.880704 13.885413
F 27.376462 11.598814 13.747913
F 18.416562 9.157724 14.805413
F 22.974262 16.670314 14.770213
F 27.357862 4.077324 11.218113
F 27.267962 11.801614 10.961513
F 31.811962 16.754014 7.202413
F 25.000862 13.101114 10.244313
F 27.512562 1.260144 7.287603
F 27.124362 9.103684 7.577683
F 18.217662 11.743714 10.952313
F 25.117062 5.283854 10.128013
F 25.157262 13.080114 7.554843
F 25.160562 5.144854 7.383703
F 29.474362 7.843364 11.115313
F 29.602562 15.644214 11.220113
F 25.092362 12.871914 14.507313
F 20.666162 7.781034 10.948813
F 20.438162 15.631114 11.300313
F 25.260862 5.254114 14.838213
F 29.529062 5.291934 7.614663
F 29.644662 12.986814 7.513933
F 20.618462 5.105464 7.348053
F 20.563562 12.922314 7.325823
F 29.627962 5.141724 10.270813
F 29.605062 13.122614 10.240213
F 20.687062 5.149634 10.136813
F 20.460762 13.126314 10.210813
F 29.571962 7.766974 13.832513
F 29.476362 15.519314 13.962113
F 34.014762 12.824114 14.804113
F 20.548162 7.639054 13.621713
F 20.609662 15.619014 13.881513
F 33.900662 5.189004 14.779513
F 31.741062 1.285814 10.211213
F 31.525062 9.115464 10.209013
F 22.522762 17.030514 10.132913
F 22.974762 1.323984 9.986553
F 22.909762 9.093544 10.071913
F 33.901562 5.232964 10.194313
F 31.699262 3.767154 14.034813
F 31.704062 11.671714 13.688513
F 22.967662 3.733184 13.769713
F 22.739462 11.498714 13.664713
F 31.776762 3.836194 11.203413
F 31.607962 11.634014 11.073113
F 22.917762 3.846514 11.054013
F 22.768762 11.806414 10.921113
F 31.729062 1.306924 7.383593
F 31.601462 9.101014 7.346653
F 34.054462 7.632374 13.602913
F 22.963162 1.367524 7.247983
F 22.802762 9.013534 7.382973
F 22.922862 1.237724 14.764913
F 33.851762 7.919494 10.984113
F 34.129362 15.470314 11.021613
F 18.139962 3.920734 6.603653
F 25.082162 7.929754 11.261713
F 24.909962 15.812214 11.099613
F 22.644362 8.950434 14.575113
F 22.742662 16.701914 2.834273
F 18.470262 3.858924 3.840563
F 26.972862 1.606644 0.121497
F 29.458662 0.170279 3.698993
F 31.421062 1.312574 0.141793
F 20.769662 0.027840 13.780713
F 25.110362 -0.081166 3.735033
F 33.686962 13.010714 0.053778
F 29.634262 -0.209559 6.479053
F 25.291862 0.145591 11.201913
F 20.491162 12.909914 0.263430
F 31.534462 16.864114 0.110802
F 25.251662 -0.000500 6.444413
F 25.247262 0.031799 14.033013
F 31.374662 9.046344 -0.114031
F 29.295762 13.017114 0.107400
F 22.727362 16.753914 0.113750
F 33.786162 0.023463 13.781813
F 26.926362 9.000174 0.112367
F 27.116162 1.281934 24.497613
F 26.981962 8.957724 24.579113
F 18.037362 3.779384 28.290713
F 18.382062 11.349414 25.841113
F 31.314762 1.208714 32.094313
F 22.691362 9.035484 32.013513
F 27.022862 3.716014 28.369513
F 27.117462 11.551414 28.341213
F 18.198662 16.799014 29.318813
F 22.734162 16.834914 24.860813
F 27.200462 3.815494 25.661013
F 27.045762 11.706014 25.517113
F 24.653462 12.926814 31.957213
F 31.858462 16.700614 17.259413
F 27.107262 1.282544 21.936513
F 27.297462 8.878054 21.886313
F 31.625662 8.918434 32.211013
F 18.397062 11.569214 18.358313
F 29.281662 5.062164 32.049513
F 18.314662 16.813514 17.491913
F 29.342862 7.644384 25.511113
F 29.580062 15.407814 25.577713
F 24.934062 15.631814 21.026113
F 20.566962 7.701634 25.719413
F 20.493362 15.371014 25.621413
F 25.033662 7.700364 20.978513
F 29.498662 5.024694 21.911913
F 29.450862 12.927114 21.961913
F 20.451462 5.206474 21.745513
F 20.694162 12.854114 22.005113
F 29.421062 5.029714 24.596013
F 29.570862 12.700014 24.674913
F 20.444462 5.150454 24.500113
F 20.638162 12.815614 24.827913
F 29.181362 7.745074 28.357513
F 29.349962 15.503314 28.211813
F 34.168162 15.416714 21.075113
F 20.415762 7.786324 28.345813
F 20.267862 15.493614 28.321013
F 33.864862 7.444684 21.062013
F 31.735962 1.305294 24.699113
F 31.538462 8.874304 24.598213
F 31.939362 9.238424 17.252313
F 22.754962 1.383914 24.757813
F 22.681062 8.969024 24.575713
F 18.265362 1.296744 24.641213
F 31.582062 3.919264 28.373213
F 31.431162 11.604114 28.415413
F 22.428162 3.926154 28.436813
F 22.689562 11.439614 28.430013
F 31.649462 4.001264 25.614113
F 31.586962 11.323314 25.750713
F 22.612162 4.011044 25.694813
F 22.867362 11.438914 25.729613
F 31.786562 1.244014 22.034713
F 31.728262 8.935264 21.890713
F 20.325662 12.949614 31.998913
F 22.632062 1.373774 22.040513
F 22.665462 9.026564 21.786113
F 24.736562 5.134634 31.900113
F 33.844362 7.757284 25.508513
F 33.908062 15.322614 25.669013
F 24.949862 12.979214 17.312013
F 24.931262 7.810634 25.649613
F 24.816362 15.483114 25.687713
F 25.115662 5.266574 17.467413
F 34.077662 4.777924 22.055813
F 33.833662 12.827514 22.133113
F 24.919562 5.113054 21.991813
F 25.043962 12.918314 22.061913
F 34.087562 5.065834 24.783313
F 33.627262 12.731414 24.829813
F 25.067362 5.221204 24.716813
F 24.839862 12.934414 24.672413
F 33.816262 7.629954 28.352813
F 33.885862 15.140214 28.417913
F 33.930562 12.898314 17.528913
F 24.954662 7.525874 28.325813
F 24.866662 15.427114 28.414813
F 18.278762 8.777994 24.797613
F 18.305962 9.051144 17.480213
F 18.096362 9.007344 22.118813
F 27.142362 16.690414 17.428813
F 27.116462 16.639414 24.759013
F 18.384862 1.264164 17.469013
F 18.123662 1.230114 21.693713
F 26.911462 1.176854 29.366013
F 27.046662 9.052644 29.240213
F 18.161362 1.199194 29.237313
F 22.663462 16.698014 17.442313
F 27.169562 16.492114 29.331913
F 18.211462 9.105464 32.066113
F 29.286462 5.165014 29.289713
F 29.227662 12.966114 29.266313
F 20.257062 5.185844 29.396813
F 20.402962 12.863514 29.280713
F 22.814162 11.678914 18.250913
F 18.396762 11.606814 21.308513
F 29.220562 12.835814 31.954413
F 18.151462 1.140804 32.040413
F 18.268762 8.916144 29.446113
F 31.817962 16.784714 24.715613
F 18.189662 11.405914 28.460713
F 31.900562 16.604814 21.962013
F 27.157262 16.626914 32.135613
F 31.513762 16.573414 31.934113
F 27.105562 8.908654 32.056013
F 31.484662 8.961094 29.427413
F 22.697262 1.283584 32.070213
F 22.482762 1.287704 29.449113
F 22.875962 8.827054 29.268513
F 18.255762 16.861914 32.006913
F 34.029062 4.984254 29.274913
F 33.779762 12.643714 29.412213
F 24.837662 4.964904 29.187013
F 24.900462 12.882214 29.273513
F 22.616462 16.772014 29.143513
F 27.155862 16.742714 21.971513
F 33.702562 12.650714 32.068813
F 27.243562 1.257684 31.983113
F 27.352462 1.225734 17.497213
F 27.414362 9.143014 17.352413
F 22.627162 16.928714 22.018613
F 33.843262 5.086344 32.049313
F 18.255762 3.782344 25.512313
F 18.409162 16.772414 21.995913
F 27.119762 3.851534 21.054613
F 27.154762 11.565314 21.050013
F 31.621862 11.788214 18.244313
F 33.953362 4.961614 17.463113
F 27.278762 3.795724 18.302413
F 27.123562 11.717414 18.284313
F 31.564762 1.454434 29.200813
F 18.332862 3.832314 18.338613
F 29.620462 7.748544 18.286813
F 29.562362 15.700514 18.369313
F 24.889462 15.453914 18.339513
F 20.484562 7.726764 18.275313
F 20.467562 15.425114 18.167513
F 25.021962 7.851824 18.259613
F 29.446062 5.080804 17.334013
F 29.379862 13.139014 17.386313
F 20.411362 5.112474 17.403213
F 20.537562 12.908014 17.297213
F 29.454862 7.663714 21.012213
F 29.543862 15.448514 21.140613
F 33.877862 15.513614 18.307213
F 20.197262 7.834774 21.068813
F 20.593662 15.537514 21.059413
F 33.971362 7.511784 18.366013
F 31.788662 1.283934 17.472913
F 20.321262 5.109214 32.155313
F 22.887562 4.036984 18.180913
F 22.968362 1.330344 17.498313
F 22.682762 8.975024 17.285213
F 22.773162 16.723314 31.900613
F 31.644562 3.774804 21.011513
F 31.676462 11.579814 21.056613
F 22.679662 3.881734 20.955913
F 22.809262 11.657714 20.969013
F 31.679262 3.926604 18.277213
F 31.637962 16.658614 29.215913
F 20.418562 -0.190803 28.618313
F 18.195862 3.797244 21.064113
F 18.296262 16.397414 24.670413
F 24.694162 0.011551 28.265313
F 35.920662 1.236584 32.112813
F 25.198262 0.158250 18.417013
F 33.976562 -0.011253 21.262913
F 20.434062 -0.012574 25.789713
F 24.849362 -0.052081 25.644513
F 20.357962 0.030360 21.000213
F 34.094362 0.098273 18.573213
F 29.219562 15.341514 33.178313
F 27.096462 1.146144 46.678913
F 26.981662 8.781014 46.465713
F 17.997262 9.121404 44.025713
F 18.160362 16.833914 39.258913
F 18.058462 11.891314 32.849113
F 22.637562 11.772414 42.842213
F 26.967262 3.706104 47.266613
F 27.108262 11.673514 47.183213
F 18.264062 3.898334 47.572413
F 22.406062 16.856014 39.256213
F 27.158962 1.289924 43.981413
F 26.879562 9.080044 43.766313
F 29.351262 7.532824 32.905313
F 18.126862 3.776464 32.902613
F 18.069862 16.910514 43.817413
F 18.073462 9.128454 36.401013
F 29.245362 7.624594 47.472313
F 29.229262 15.266314 47.485513
F 24.913162 15.537614 42.840813
F 20.243762 7.785284 47.596113
F 20.436162 15.557414 47.437613
F 24.515162 7.806574 42.917313
F 29.340062 5.312424 43.809013
F 29.291862 12.959514 43.706213
F 20.457362 5.329224 43.801313
F 20.428262 12.836814 43.835413
F 29.147862 5.105104 46.485713
F 29.296162 12.830314 46.526913
F 20.420462 5.205554 46.555613
F 20.269062 12.959814 46.560513
F 31.358462 11.549614 32.958913
F 31.525162 8.979874 46.703113
F 31.632962 16.722114 36.685713
F 22.590762 1.118504 46.713013
F 22.494262 8.999844 46.331613
F 31.554962 16.738114 39.289813
F 31.483162 3.989604 47.534813
F 31.643162 11.710414 47.402713
F 22.516262 3.729514 47.475813
F 22.456762 11.477814 47.354213
F 31.573762 1.146614 44.024413
F 31.464062 9.068284 44.044013
F 27.213462 16.835514 46.682513
F 22.778562 1.166614 44.027713
F 22.441262 9.245984 43.561513
F 22.537062 3.703234 43.074513
F 33.643862 7.640854 47.536213
F 33.793062 15.422914 47.402113
F 33.573562 15.598714 42.879013
F 24.635962 7.700404 47.327813
F 25.007762 15.448114 47.376113
F 33.528462 7.715674 43.015713
F 33.482062 5.069964 43.976813
F 33.708962 13.023614 43.832313
F 24.661662 5.139524 43.777713
F 24.933162 13.034214 43.678613
F 33.721962 5.180554 46.529513
F 33.857462 12.918014 46.525813
F 24.738862 5.014834 46.484813
F 24.802862 12.904114 46.424113
F 26.800562 3.607074 35.697513
F 26.866162 11.776814 35.532513
F 31.529362 11.562614 42.773713
F 31.522262 3.792324 32.907013
F 18.060662 16.645814 46.506113
F 31.636562 1.322674 46.725013
F 31.439962 11.663414 40.035613
F 17.854662 11.694214 47.248413
F 17.993462 1.313444 36.622013
F 17.928762 11.781514 35.488213
F 24.767462 12.908114 39.330413
F 18.078262 16.855914 36.595013
F 18.009162 9.024574 46.699613
F 24.870862 5.161104 39.484113
F 29.198462 7.514014 35.602313
F 29.343862 15.646414 35.860613
F 33.814962 12.835314 39.415613
F 20.378962 7.826214 35.687013
F 20.324462 15.636014 35.519613
F 33.971262 5.177544 39.390713
F 31.603462 3.763454 35.637513
F 31.471862 11.463914 35.682413
F 22.570962 3.752744 35.801713
F 22.351562 11.511914 35.602713
F 22.672762 11.638314 40.172513
F 31.366862 16.936214 43.742213
F 31.476662 16.843914 46.520813
F 22.482362 16.792214 36.504713
F 31.491562 3.727134 42.819013
F 22.701862 16.723314 46.627413
F 24.627162 12.960614 36.569813
F 27.056862 16.763814 39.286213
F 24.917762 -0.041860 40.263213
F 24.756262 5.043424 36.664713
F 33.738762 7.703664 35.694813
F 33.705462 15.148914 35.733613
F 33.772362 12.608814 36.703113
F 24.779962 7.566404 35.822813
F 24.645262 15.518014 35.744513
F 33.784062 5.006444 36.579613
F 27.105962 1.304994 39.363613
F 26.912862 8.968874 39.232413
F 18.113362 3.981214 43.063413
F 18.168262 11.672214 42.846313
F 31.601862 1.207584 36.779513
F 22.534162 8.970844 36.487413
F 27.135762 3.815034 42.839413
F 27.141362 11.721114 42.912413
F 22.491762 1.195574 36.548913
F 33.805862 7.552054 32.988113
F 27.104462 3.816654 40.241013
F 27.062562 11.494314 40.056213
F 31.361462 8.898324 36.547813
F 18.219362 3.956074 40.234013
F 26.929362 1.137384 36.603613
F 27.143562 9.044514 36.351213
F 18.214562 1.414534 43.900113
F 22.689562 16.874314 44.009013
F 22.629062 9.073604 39.157013
F 31.562462 3.942654 40.082513
F 29.166062 7.638874 40.075213
F 29.322862 15.490314 40.051513
F 24.809662 15.612414 40.124313
F 20.399562 7.766194 40.107413
F 20.252262 15.542814 40.140913
F 24.699362 7.733674 40.161213
F 29.186362 4.877494 36.343913
F 29.257562 12.923414 36.408913
F 20.447762 5.220644 36.642713
F 20.217262 12.954214 36.389213
F 29.221862 5.152914 39.146913
F 29.182462 13.016814 39.224313
F 20.554862 5.095184 39.386213
F 20.279062 12.752914 39.215613
F 29.142662 7.926394 42.812813
F 29.319162 15.554814 42.741613
F 33.741862 15.327914 40.123813
F 20.171162 7.936194 42.837113
F 20.449462 15.546314 43.078613
F 33.723062 7.661124 40.259113
F 31.609762 1.289264 39.557313
F 31.514262 8.916464 39.304913
F 22.739662 3.852774 40.317613
F 22.651762 1.250554 39.297013
F 26.978862 16.809014 36.382313
F 27.129362 16.772914 43.940913
F 20.440562 -0.079006 43.225813
F 35.933662 16.577514 39.137513
F 33.804162 15.267114 32.752313
F 18.129262 3.789794 35.727913
F 18.202962 1.322454 39.371913
F 26.914362 3.865444 32.840413
F 20.424262 7.762194 32.990713
F 18.175462 11.513614 40.181813
F 18.064162 8.830074 39.192813
F 35.716962 8.920004 43.899313
F 26.922162 11.657314 32.744113
F 24.882362 15.300214 32.946113
F 22.554662 11.545114 32.899013
F 22.588262 3.767214 32.833713
F 20.476062 15.565114 32.713113
F 20.409362 0.150516 40.388713
F 20.214762 -0.160325 35.920813
F 29.191662 -0.067859 35.929713
F 24.962062 -0.033860 32.907913
F 24.955862 -0.079082 42.971113
F 24.879362 7.618704 32.959413
F 18.294162 11.659414 64.684913
F 26.935762 11.579214 50.043313
F 20.105662 7.649524 50.236013
F 24.914362 15.513614 64.666113
F 29.263262 7.578794 50.153513
F 33.622162 0.008978 57.436213
F 17.922862 9.033774 51.013213
F 22.650062 16.754814 61.104213
F 20.082062 15.384614 50.155613
F 25.100562 13.118014 65.877913
F 29.122462 7.788384 64.708013
F 31.456062 11.708414 50.103413
F 22.400162 3.810764 50.160713
F 33.715462 15.566314 64.596313
F 33.596062 7.883094 50.138013
F 33.705662 15.450514 50.123113
F 29.130762 5.400534 65.678913
F 24.745062 7.605494 49.979413
F 24.675162 15.459914 50.169813
F 33.571062 7.666194 64.672913
F 27.039062 1.134004 53.816113
F 27.015662 9.034424 53.754313
F 20.730062 7.954264 64.758513
F 31.599262 3.902864 50.211613
F 31.467262 16.669114 51.102013
F 22.348062 9.028964 58.363613
F 26.879662 3.777004 57.430913
F 27.126362 11.700314 57.380213
F 18.235362 4.121084 64.533713
F 24.842762 7.711664 64.449513
F 26.888762 3.786894 54.601113
F 26.944162 11.478914 54.710913
F 27.178162 16.910114 58.352013
F 31.616662 16.738414 58.326313
F 26.985762 1.208334 51.117213
F 27.023462 9.009544 50.936013
F 22.525962 11.285114 50.051213
F 31.196562 3.879824 64.744413
F 18.139462 16.548114 58.300613
F 29.253862 15.446314 50.180913
F 29.210162 7.679154 54.669013
F 29.219762 15.430114 54.705813
F 26.937962 3.654724 50.107513
F 20.296462 7.556404 54.595413
F 20.381962 15.374114 54.711013
F 24.950262 13.020814 61.120713
F 29.237462 4.865004 50.992213
F 29.137462 12.907614 51.040913
F 20.242662 4.965134 51.233113
F 20.295762 12.683314 50.921113
F 29.174862 5.127414 53.704113
F 29.129462 12.769014 53.805013
F 20.204262 4.947834 53.940913
F 20.427162 12.829914 53.663313
F 29.314862 7.687994 57.342413
F 29.300362 15.442314 57.393913
F 24.841362 5.320114 60.983613
F 20.442062 7.427894 57.371613
F 20.310462 15.364714 57.300713
F 33.864362 12.945314 61.145013
F 31.344562 1.332514 53.963413
F 31.499562 9.080884 53.770513
F 17.991062 16.699114 51.226113
F 22.558962 1.046594 53.916313
F 22.497162 8.952714 53.762813
F 22.715762 3.904914 64.743513
F 31.436362 3.903084 57.468013
F 31.502562 11.702914 57.469913
F 22.735662 3.791264 57.221513
F 22.567162 11.706414 57.513113
F 31.364762 3.863364 54.691313
F 31.342262 11.703114 54.807613
F 22.541062 3.611784 54.549313
F 22.560862 11.458714 54.747713
F 31.524962 1.217014 51.168113
F 31.350762 9.021594 51.021613
F 31.359562 16.804514 60.950013
F 22.537262 1.257214 51.125913
F 22.387862 8.795214 50.948913
F 26.900362 4.129074 64.611913
F 33.752362 7.796904 54.595413
F 33.807662 15.408614 54.805613
F 33.576062 5.244834 61.106813
F 24.830362 7.517144 54.465713
F 24.813962 15.466814 54.662113
F 24.824862 12.964814 58.347113
F 33.729462 5.248434 51.065413
F 33.741762 12.831114 51.071713
F 24.641162 5.030914 51.059513
F 24.651562 12.815214 51.113413
F 33.613562 5.192924 53.803013
F 33.711362 12.815314 53.978613
F 24.663562 4.988944 53.718113
F 24.638462 12.878814 53.909513
F 33.743862 7.753944 57.321713
F 33.872862 15.404314 57.464813
F 24.763362 5.385484 58.187813
F 24.646962 7.899694 57.196913
F 24.982862 15.528214 57.427913
F 33.808962 12.852714 58.453313
F 26.958962 1.441784 60.922213
F 27.019462 9.075094 61.066213
F 27.064862 16.804514 53.815913
F 20.433062 15.356914 64.435913
F 22.544062 16.625414 53.760013
F 31.372762 1.220794 58.293713
F 22.631362 11.734714 61.897013
F 26.925462 16.724514 51.026413
F 33.577362 5.275364 58.366513
F 22.443662 16.791514 50.992913
F 26.992862 4.070054 61.970213
F 27.070262 11.572714 62.074313
F 31.531762 16.567014 53.889413
F 31.356462 3.994854 62.142613
F 26.891462 1.181654 58.262513
F 27.168062 9.065774 58.210213
F 31.483462 11.594514 64.531513
F 31.572462 9.047644 58.287313
F 22.563662 1.055154 58.184013
F 27.198862 16.810014 61.068413
F 29.283762 7.846564 61.943213
F 29.270562 15.535814 62.094113
F 25.067062 15.573514 61.921713
F 20.366162 7.758494 62.056713
F 20.337162 15.388814 61.747213
F 24.646262 7.947864 61.806013
F 28.967262 5.087454 58.456013
F 29.211662 12.950514 58.307513
F 20.488962 4.920544 58.329013
F 20.290562 12.924814 58.254313
F 29.220662 5.223414 61.103013
F 29.178462 12.938514 61.113213
F 20.408162 5.322894 61.115113
F 20.301162 12.759914 60.894313
F 29.284762 15.676114 64.744113
F 22.588262 4.052544 62.041513
F 33.577362 15.508714 61.891513
F 22.535962 16.755214 58.235613
F 22.790462 11.856314 64.563313
F 33.721062 7.817184 61.986513
F 31.346462 1.378724 61.067913
F 31.643962 9.132704 60.986613
F 20.267362 0.105814 50.284813
F 22.543462 1.428214 60.960313
F 22.442062 9.095544 61.045113
F 31.422962 11.613414 61.817613
F 27.085962 11.707314 64.809513
F 17.988762 3.940154 57.643913
F 33.679662 -0.036485 61.980713
F 17.980262 1.341744 58.535313
F 33.558462 0.092738 54.797113
F 20.431362 -0.069561 64.467813
F 29.110262 0.114103 64.746513
F 18.078662 11.672214 61.893613
F 18.033162 1.321534 61.268413
F 18.102362 9.010694 53.649413
F 18.129962 4.082524 61.796113
F 18.238962 9.021954 58.298613
F 18.058562 9.089474 61.009813
F 18.143962 16.682014 60.933813
F 18.059062 11.649914 57.214313
F 17.868162 11.581214 50.052713
F 18.135562 3.770724 50.304113
F 18.007862 1.205034 51.227013
F 33.620062 -0.017736 64.746013
F 33.935162 0.129933 50.358013
F 29.146162 0.014835 50.207213
F 24.802162 0.100782 64.509213
F 27.023262 16.935614 65.573613
F 18.335062 1.379564 65.415313
F 24.731262 5.319234 65.550213
F 33.413962 5.061264 65.708013
F 22.546362 1.356384 65.477113
F 18.310162 16.599914 65.454313
F 27.279262 24.470514 2.646183
F 27.206162 32.068714 2.698353
F 25.088062 30.660614 11.037813
F 22.659762 32.194814 0.136925
F 27.372662 26.864114 6.232223
F 25.135762 20.797114 14.903313
F 27.491662 19.043714 6.451703
F 18.603362 32.201514 2.768453
F 24.947062 28.120314 14.788813
F 18.353862 27.183014 6.342103
F 27.071362 26.867114 3.579323
F 33.989362 20.557314 14.552713
F 27.322562 19.125514 3.704123
F 18.287762 19.438414 13.965213
F 33.935662 28.301714 14.637213
F 18.546562 24.504014 14.788513
F 33.924962 20.517914 7.349373
F 24.993562 28.128314 9.951743
F 18.262962 24.604214 2.704653
F 33.705362 20.487814 9.874253
F 29.399662 30.828114 3.710073
F 29.436362 23.223914 3.714013
F 20.705762 31.069814 3.823263
F 20.417862 23.309714 3.699353
F 25.001262 20.591514 10.142713
F 25.050862 30.703414 13.622013
F 33.887362 23.161814 13.849813
F 18.336662 27.012614 13.833713
F 29.318662 28.247914 2.878143
F 29.438262 20.503914 2.786903
F 20.677062 28.518314 2.747633
F 20.535962 20.733114 2.774803
F 29.468662 30.860914 6.498833
F 29.447862 23.201414 6.440783
F 20.625762 30.829914 6.515563
F 20.527662 23.225414 6.477043
F 31.638162 24.419514 2.718913
F 31.627362 31.990514 2.823883
F 22.715762 24.380614 2.729883
F 22.864962 32.270714 2.927223
F 31.708562 27.055514 6.428533
F 22.903562 32.182414 14.513913
F 31.703262 19.355814 6.405853
F 22.927362 26.930414 6.365213
F 22.811462 24.476614 14.782213
F 22.878462 19.284214 6.388953
F 31.530862 26.804214 3.721973
F 31.669562 32.245714 14.627913
F 31.726662 19.216314 3.673933
F 22.698062 26.924714 3.529753
F 31.575862 24.352514 14.951113
F 22.781962 19.261314 3.663453
F 33.888262 28.210014 10.033013
F 18.256962 24.570514 7.386063
F 27.300262 32.025014 14.676013
F 18.346162 32.152514 0.061447
F 33.689462 30.745014 3.774053
F 33.845362 23.268814 3.775273
F 24.988062 30.682814 3.512163
F 25.212662 23.119114 3.560803
F 18.378062 32.150314 10.154713
F 18.611562 27.070914 11.101313
F 33.861362 30.887114 13.755013
F 27.379762 24.338614 14.788513
F 33.794162 28.321914 2.774263
F 33.904362 20.658714 2.991453
F 24.905362 28.042114 2.778183
F 25.087762 20.525314 2.755783
F 33.843862 30.808214 6.607803
F 33.930162 23.125114 6.553543
F 25.041562 30.909514 6.321383
F 25.111962 23.140014 6.240433
F 27.129162 24.402414 10.294213
F 27.211062 32.197714 10.101813
F 33.655562 28.355714 -0.049074
F 18.480562 32.336614 7.357723
F 27.270562 26.883314 13.776613
F 34.044662 28.104014 7.328193
F 27.182862 19.331014 13.814713
F 18.280462 19.238514 11.297813
F 25.021962 23.267814 13.820013
F 18.251462 24.577614 9.994083
F 27.142562 26.925014 11.071213
F 25.140762 20.421314 7.457963
F 27.170062 19.238114 11.105313
F 24.901162 23.108714 11.033313
F 20.557962 20.650314 14.893813
F 25.145262 28.364914 7.183623
F 27.232762 24.393514 7.515263
F 27.212262 32.287314 7.491173
F 18.253262 19.407714 6.396553
F 18.503362 32.182814 14.865113
F 29.307562 30.724914 10.982813
F 29.568062 23.131114 11.029513
F 20.660162 30.987814 10.974213
F 20.422862 23.145814 10.920213
F 29.458462 28.231814 7.385023
F 29.512462 20.651514 7.328663
F 20.648662 28.266714 7.392763
F 20.656062 20.517414 7.350163
F 29.202762 28.202514 9.995353
F 29.476962 20.698114 10.014313
F 20.586262 28.493714 10.047913
F 20.457062 20.505714 10.145513
F 29.539362 30.810214 13.608713
F 29.538162 22.952814 13.843213
F 20.663662 30.854914 13.772913
F 20.721162 23.068014 13.720513
F 31.831662 24.469614 10.194713
F 31.594862 32.054014 10.102213
F 22.747262 24.416914 10.096613
F 22.962962 32.037714 10.094013
F 31.733862 26.968514 13.745213
F 20.472762 28.246514 14.983613
F 31.527962 19.381714 13.697213
F 22.561862 27.087114 13.853713
F 29.336062 20.578514 14.765313
F 22.956162 19.408814 13.928213
F 31.642862 27.027914 10.890513
F 29.495162 28.373114 14.653313
F 31.552362 19.338214 10.992713
F 22.694362 26.977514 10.985013
F 18.356762 19.367914 3.565303
F 22.737762 19.555914 11.182813
F 31.891962 24.407014 7.522873
F 31.725462 32.245414 7.418303
F 22.884762 24.377814 7.277003
F 22.916062 32.241014 7.249643
F 33.875962 30.743814 10.931913
F 33.960762 23.020114 11.133413
F 18.531162 27.145414 3.644533
F 20.361662 20.522014 0.147929
F 31.552862 34.701914 6.347663
F 27.081262 34.752614 6.471553
F 18.447562 34.942414 6.329123
F 29.383262 20.674914 0.087613
F 22.779462 34.749714 3.685243
F 27.068962 32.101714 -0.029877
F 24.789162 20.488414 0.038944
F 27.313162 34.732214 11.069313
F 18.448362 34.868114 3.666523
F 22.924662 34.843314 13.662113
F 31.644662 34.832114 13.718813
F 18.306662 34.695114 13.788013
F 33.829562 20.517314 0.273795
F 18.256762 34.755814 11.074113
F 27.348162 34.599114 13.713913
F 31.733962 34.633614 11.007813
F 22.581862 24.267214 0.032854
F 27.427862 24.406014 24.631313
F 27.301162 32.063714 24.712013
F 18.286962 24.239214 24.888713
F 18.405262 31.976414 17.540513
F 27.269462 26.976814 28.277913
F 31.664762 24.440614 31.828713
F 27.113962 19.073614 28.619013
F 18.315262 19.446714 18.418013
F 34.104362 28.279814 17.297213
F 29.359362 20.402914 32.110413
F 27.381562 27.141514 25.468813
F 33.983762 30.880714 18.356413
F 27.266062 19.237714 25.738013
F 18.271762 26.930614 21.361713
F 33.781362 20.594714 31.927313
F 18.177962 19.115114 25.822213
F 27.217762 24.417014 21.902113
F 27.159362 32.037014 21.986913
F 20.324162 28.322814 32.075413
F 18.310462 24.286714 29.142713
F 29.476862 30.842114 25.651913
F 29.622062 23.122914 25.676113
F 20.381562 30.841714 25.571913
F 20.572162 23.229714 25.768713
F 29.686062 28.261614 21.909213
F 29.594462 20.613714 22.053213
F 20.386762 28.330514 22.149913
F 20.482662 20.688614 22.068113
F 29.678062 28.311514 24.622413
F 29.424562 20.621214 24.719113
F 20.352662 28.180914 24.797313
F 20.340862 20.465214 24.774913
F 29.518862 30.934114 28.380013
F 29.460662 23.124014 28.553813
F 20.347762 30.698514 28.397313
F 20.465562 23.056714 28.428513
F 31.661562 24.568514 24.532913
F 31.671362 31.978514 24.720113
F 22.869162 24.515014 24.837413
F 22.905662 32.043214 25.046513
F 31.600862 26.945514 28.347013
F 31.832762 24.542714 17.705113
F 31.584162 19.177714 28.406313
F 22.810262 27.092014 28.562213
F 24.842062 23.331714 18.505013
F 22.778862 19.263214 28.306113
F 31.712262 27.048514 25.673313
F 24.994762 23.191914 21.260213
F 31.818662 19.503514 25.649713
F 22.638762 27.057614 25.818313
F 24.884262 30.769514 21.172413
F 22.915062 19.523414 25.738513
F 31.701762 24.552214 21.883313
F 31.728762 32.251314 22.090213
F 22.810662 24.533214 22.160913
F 22.652762 32.080814 22.161213
F 33.952862 30.940814 25.569413
F 33.952562 23.418914 25.484113
F 25.221362 30.711914 25.931113
F 25.178962 23.238914 25.735613
F 34.139662 28.477914 21.862713
F 33.876962 20.424714 21.992213
F 25.149662 28.170714 21.951413
F 24.892662 20.552214 22.026613
F 33.905562 28.414814 24.612013
F 34.029762 20.861214 24.720113
F 24.965362 28.298914 24.749213
F 25.165862 20.794214 24.710513
F 33.864362 30.768014 28.261413
F 34.029262 23.048614 28.190813
F 25.100462 30.651014 28.609813
F 24.987662 23.166514 28.476313
F 17.949662 26.852914 25.724113
F 26.940962 32.218614 32.031013
F 22.809562 32.056714 31.890813
F 22.743762 24.377214 31.925613
F 27.218062 24.352114 29.172113
F 27.350762 32.048214 29.343013
F 18.234062 24.436614 22.187413
F 34.108662 23.160614 18.476213
F 29.366162 28.413714 29.249313
F 29.414062 20.461714 29.311613
F 20.567662 28.151714 29.372513
F 20.497162 20.477314 29.333213
F 18.134362 31.987414 31.973013
F 18.233462 32.173414 21.869213
F 18.285462 26.936414 28.565413
F 18.190862 32.101214 24.577613
F 33.892362 28.348214 31.870013
F 24.947462 20.567014 32.043113
F 29.448162 28.400914 17.456413
F 18.113562 27.048014 18.596013
F 31.786162 24.313414 29.167613
F 31.703162 32.133114 29.301213
F 22.670762 24.515914 29.253913
F 22.609262 31.904914 29.135113
F 33.949762 28.331914 29.111213
F 33.796862 20.561214 29.166013
F 25.071062 28.160814 29.293713
F 24.870362 20.414214 29.285313
F 18.379462 19.311014 21.107513
F 27.263562 24.484014 31.994013
F 31.574362 32.144914 17.416413
F 33.865262 20.652814 17.376113
F 27.288762 24.320414 17.526413
F 26.918462 32.069314 17.439213
F 31.230662 32.125814 31.986613
F 22.743962 27.056714 18.270213
F 27.439462 26.958014 20.995213
F 22.751762 19.384314 18.373113
F 27.270362 19.377914 21.334413
F 18.286062 32.125914 29.383113
F 33.994662 23.136914 21.205113
F 31.775662 27.160514 18.238313
F 27.318462 26.997214 18.313913
F 34.006362 30.926914 21.056013
F 27.287362 19.377614 18.402713
F 29.405162 28.386214 31.963413
F 24.876962 30.720414 18.410413
F 31.790862 19.300814 18.193413
F 29.271862 31.034614 18.385013
F 29.673662 23.146414 18.340413
F 20.721562 30.692114 18.545913
F 20.598862 23.318714 18.482913
F 20.627562 20.626414 32.052113
F 29.599362 20.563714 17.502113
F 20.375662 28.218114 17.599013
F 20.537162 20.757314 17.538813
F 29.437762 30.930914 21.089313
F 29.547162 23.046314 21.025613
F 20.541062 30.730214 21.206913
F 20.608662 23.251014 21.195813
F 24.854662 28.176914 32.110313
F 31.609162 34.553814 25.563613
F 22.777862 24.540814 17.514213
F 22.811162 32.094614 17.256513
F 31.993462 27.078714 20.976313
F 25.145062 28.135314 17.488013
F 31.702362 19.164514 21.000213
F 22.699962 26.978414 21.246513
F 24.991762 20.744614 17.648813
F 22.670962 19.512914 20.971113
F 18.411762 24.528214 17.483313
F 18.252862 24.597814 31.992813
F 18.265662 19.379614 28.491413
F 27.300462 34.775914 25.444913
F 27.188762 34.580614 18.345413
F 27.129762 34.527114 21.063613
F 22.777562 34.481014 28.450713
F 22.696662 34.616714 25.638013
F 18.146362 34.888314 21.079113
F 22.535962 34.616814 21.017613
F 20.484862 31.003014 32.830313
F 24.949562 30.851014 33.031313
F 31.822262 26.989514 32.769413
F 27.210662 24.377514 46.602313
F 27.063262 32.182414 46.782213
F 31.567862 19.263814 33.111313
F 18.163862 24.611314 46.952613
F 27.170662 26.929114 47.497013
F 18.175562 19.346514 40.176313
F 27.008462 19.400314 47.654813
F 18.094862 27.048514 40.335513
F 18.143962 27.320914 47.343713
F 17.934762 26.856214 35.623613
F 26.918562 24.555314 43.945213
F 27.117062 32.279914 43.922913
F 33.888562 20.563414 39.253813
F 18.105362 24.531014 39.151513
F 29.258462 30.791814 47.549913
F 29.224162 23.065414 47.591413
F 20.208962 30.896514 47.526013
F 20.421062 23.211614 47.586213
F 29.317162 28.278114 43.637513
F 29.308262 20.686114 43.995713
F 20.274662 28.386014 43.835313
F 20.473262 20.715114 43.963013
F 29.320262 28.345014 46.440013
F 29.217662 20.497514 46.756813
F 20.528462 28.243514 46.661413
F 20.278762 20.684614 46.744713
F 31.449362 24.316714 46.519713
F 31.410962 32.269114 46.720813
F 22.575562 24.442514 46.673413
F 22.448162 32.133914 46.449913
F 31.485062 26.934814 47.418813
F 33.714762 30.903514 32.977413
F 31.645862 19.402114 47.687813
F 22.643862 26.908614 47.601213
F 31.604362 26.980714 40.024613
F 22.591262 19.371514 47.527213
F 31.456262 24.240314 43.800413
F 31.451962 32.202414 43.855413
F 22.447162 24.534614 43.877113
F 22.498762 32.201614 43.732013
F 33.561562 30.817514 47.356913
F 33.764162 23.375814 47.723213
F 24.669362 30.917114 47.438513
F 24.822762 23.253614 47.494113
F 33.660662 28.247814 43.747213
F 33.871262 20.699514 43.903513
F 24.762562 28.185614 44.061213
F 24.849762 20.806014 43.967913
F 33.687762 28.271414 46.501513
F 33.673262 20.847714 46.605213
F 24.739262 28.256214 46.824213
F 24.891562 20.665414 46.596513
F 27.173262 26.953614 35.572013
F 18.065062 32.140914 39.300413
F 27.094462 19.371114 35.673913
F 33.765662 28.415414 39.171813
F 29.194362 30.919514 32.989613
F 22.632462 24.248914 36.409313
F 24.749962 20.771114 39.237713
F 31.252462 32.076514 36.520913
F 22.808562 19.342514 42.983013
F 33.776062 23.071814 32.728313
F 24.870362 20.628514 36.545613
F 25.007262 28.282214 36.582913
F 31.658162 24.746114 36.437813
F 27.309162 26.981714 32.827913
F 24.734962 28.375214 39.382013
F 22.462562 32.025814 39.415213
F 29.121762 30.842514 35.602913
F 29.477162 23.305914 35.807513
F 20.306962 30.823014 35.579813
F 20.353562 23.040514 35.476613
F 31.427362 27.276414 35.418713
F 33.698462 28.383114 36.514813
F 31.636362 19.266814 35.918613
F 22.819062 26.903614 35.678813
F 24.646562 23.353714 40.169213
F 22.764662 19.300614 35.492113
F 17.961762 24.339214 44.183313
F 33.801962 20.686014 36.522813
F 22.495162 24.442914 39.126313
F 17.847262 32.048914 46.572013
F 22.740262 19.337414 40.318013
F 31.236062 32.390614 39.228913
F 17.985562 27.011814 43.284213
F 33.494162 31.018614 40.029713
F 31.525162 26.683114 42.736713
F 18.030862 34.660214 40.312313
F 33.644062 30.865014 35.711113
F 33.703162 23.230814 35.486213
F 24.789462 30.792114 35.773313
F 25.069762 23.136314 35.564213
F 27.051762 24.529814 39.133913
F 26.915762 32.150514 39.447713
F 33.683862 30.886214 42.758613
F 35.947762 32.073614 39.297113
F 26.885062 27.137814 42.779413
F 31.616762 19.544714 43.001513
F 26.876062 19.358414 43.032913
F 33.604562 23.166714 40.046813
F 24.851762 30.777814 43.289213
F 24.802862 30.904514 40.530213
F 26.946562 27.135114 40.085813
F 22.429662 27.002914 42.881113
F 26.899262 19.417214 40.222313
F 22.465262 31.913214 36.717913
F 24.751562 23.285214 42.845813
F 31.511762 19.335614 40.160013
F 27.216462 24.380914 36.385913
F 26.997662 31.964914 36.745913
F 33.796962 23.122114 42.735813
F 22.606162 26.915214 40.128513
F 29.403362 30.836014 40.271013
F 29.273962 23.282414 40.089013
F 20.343662 30.837514 40.292613
F 20.230762 23.107314 40.224113
F 29.324162 28.336414 36.600813
F 29.365362 20.552514 36.791113
F 20.440062 28.173214 36.431513
F 20.512262 20.630914 36.656813
F 29.268462 28.311914 39.320213
F 29.184962 20.665014 39.596513
F 20.363662 28.279714 39.139913
F 20.389762 20.554014 39.324013
F 29.331762 30.810114 43.027513
F 29.072962 23.197614 42.862213
F 20.231062 30.876514 43.009013
F 20.294562 23.351114 43.072213
F 31.514962 24.393214 38.963413
F 18.148662 24.254714 36.457113
F 18.215162 19.516014 35.749813
F 22.707162 34.603314 40.262413
F 22.378762 34.712814 47.429813
F 18.159462 32.129614 36.533113
F 18.307562 19.364714 32.953713
F 36.187262 27.063314 43.143113
F 29.506062 23.010714 33.084913
F 20.471362 23.218814 32.839113
F 18.196062 34.603914 35.453013
F 18.015362 32.160014 43.946013
F 25.002062 23.180914 32.825813
F 22.657062 26.903814 32.805013
F 17.877162 19.266414 47.430113
F 31.562462 34.641814 33.069313
F 18.264862 19.605514 42.881213
F 27.059362 19.195814 33.023513
F 31.442562 34.709214 35.767513
F 31.316062 34.820214 47.496413
F 17.720962 34.806314 42.949913
F 35.988562 34.615714 40.213613
F 17.960962 34.781314 47.378813
F 22.768262 19.169714 32.855513
F 17.987262 27.134214 33.013413
F 26.915362 27.041414 50.352013
F 24.765662 23.265514 61.928413
F 27.102762 19.246514 50.333813
F 17.942562 24.386114 53.689713
F 24.891562 30.876914 61.977913
F 33.903962 22.933614 62.107713
F 29.026562 30.878714 50.147313
F 29.374162 23.242914 50.310413
F 20.140762 30.837514 50.205413
F 20.261662 23.040614 50.257213
F 31.454362 27.027314 50.089313
F 31.290662 34.821914 57.559013
F 31.528062 19.326214 50.458013
F 22.483862 26.980414 50.429513
F 29.323062 30.906714 64.564513
F 22.560662 19.375414 50.196913
F 33.547062 30.933814 50.111813
F 33.718262 22.975714 50.372013
F 24.545862 30.899014 50.180913
F 20.465362 30.981114 64.548513
F 26.891062 24.612914 53.841713
F 26.881562 32.253414 53.801213
F 18.330162 27.167414 64.637013
F 33.832962 31.032814 61.773513
F 27.006762 27.101914 57.575213
F 31.617462 19.387214 64.695613
F 26.972862 19.533914 57.394213
F 22.396662 32.010814 58.366713
F 22.352162 24.748014 58.258713
F 31.495562 32.053114 58.276613
F 26.933062 27.081914 54.898913
F 24.744462 20.701714 61.046613
F 27.086962 19.292814 54.655413
F 31.512162 24.581114 58.242613
F 31.582962 24.411114 65.357913
F 24.793662 30.848714 64.657513
F 27.027062 24.568114 51.088213
F 26.837962 32.079414 51.124813
F 20.392662 23.093814 64.516513
F 22.545562 19.420714 61.917613
F 29.173962 30.928414 54.655113
F 29.170662 23.120714 54.793813
F 20.184762 30.843114 54.665313
F 20.156562 23.179214 54.731913
F 29.240462 28.211214 51.111613
F 29.309262 20.679414 51.244513
F 20.148362 28.275714 51.014313
F 20.320562 20.405414 51.125313
F 29.335362 28.358314 53.871813
F 29.338062 20.583114 53.936813
F 20.124662 28.257014 53.770813
F 20.199962 20.563414 53.805513
F 29.282762 30.866514 57.431713
F 29.296562 23.148514 57.416413
F 20.226662 30.858114 57.367613
F 20.127762 23.377914 57.402613
F 31.445662 24.551614 53.942213
F 31.493462 32.005814 53.736713
F 22.471862 24.581514 53.851113
F 22.465162 32.374014 53.944313
F 31.534362 27.157214 57.494713
F 24.680562 23.184414 50.208613
F 31.564762 19.211214 57.452113
F 22.485162 27.249514 57.392813
F 24.720662 28.360114 61.067813
F 22.569262 19.276814 57.381213
F 31.423362 27.115814 54.897113
F 27.136362 27.177414 64.677713
F 31.463162 19.173814 54.781913
F 22.384362 27.075914 54.733513
F 33.613262 20.567814 60.976713
F 22.541162 19.151514 54.638813
F 31.634062 24.599114 51.214213
F 31.286962 32.173114 50.937513
F 22.433762 24.413414 51.241113
F 22.180862 32.136214 51.229613
F 33.762162 30.700414 54.641413
F 33.730062 23.184214 54.677513
F 24.721862 30.991514 54.802813
F 24.598062 23.188314 54.744413
F 33.704762 28.251114 51.062613
F 33.870062 20.428914 51.413313
F 24.678262 28.330414 51.116713
F 24.730562 20.632514 51.022213
F 33.748662 28.092114 53.836613
F 33.842662 20.414314 54.080913
F 24.454062 28.401114 53.867513
F 24.750062 20.599014 53.802513
F 33.817662 30.931314 57.543513
F 33.559962 23.165814 57.475113
F 24.785962 30.878014 57.537713
F 24.697362 23.227714 57.563213
F 27.195062 24.384214 61.032713
F 26.920862 32.465714 61.158613
F 22.579862 19.186614 64.690913
F 33.722862 30.899514 64.596813
F 33.964762 23.098014 64.741913
F 33.827962 28.365814 61.110113
F 18.110362 19.339714 64.550413
F 26.995162 19.317414 64.630113
F 29.336262 23.195714 64.543713
F 31.532662 27.041214 64.652513
F 26.972462 27.055314 61.973213
F 17.886462 24.239014 51.011913
F 27.089462 19.323814 61.811813
F 31.447962 19.302714 61.916113
F 22.576662 27.181614 62.101913
F 33.788262 20.582414 58.324513
F 27.123062 24.394614 58.397813
F 26.953462 32.294414 58.416713
F 17.788062 27.027914 57.588413
F 33.808662 28.425014 58.398513
F 29.187362 30.820014 61.919413
F 29.454362 23.343414 61.978513
F 20.239762 30.955514 61.944313
F 20.169862 23.135014 61.849313
F 29.188062 28.341514 58.479613
F 29.187762 20.543414 58.436213
F 20.138062 28.269514 58.325013
F 20.256162 20.559814 58.128313
F 29.199062 28.359014 61.125513
F 29.347862 20.664714 61.075113
F 20.380762 28.367514 61.013813
F 20.064162 20.540614 60.855713
F 24.742362 23.011314 64.616713
F 31.533362 27.102914 62.025713
F 24.776962 20.665114 58.319613
F 22.724162 26.930914 64.737113
F 31.740962 24.366814 61.045213
F 31.349762 31.962214 60.948313
F 22.471562 24.605014 61.039913
F 22.620062 32.168314 61.109713
F 24.755362 28.274414 58.365813
F 17.978262 24.408214 60.978913
F 17.741462 24.366914 58.337413
F 22.276762 34.826214 50.125913
F 31.497562 34.504214 54.814213
F 22.348862 34.659314 57.632113
F 18.055762 32.142914 51.068513
F 18.084662 32.109714 58.434013
F 18.018262 19.173614 57.446913
F 17.929062 19.239714 50.072213
F 35.965962 26.963214 57.377213
F 18.030062 32.316614 61.168813
F 22.566662 34.917414 54.808413
F 17.897062 32.195314 54.012713
F 17.870962 27.021214 54.880813
F 17.879562 19.257114 61.841513
F 27.072662 34.937614 62.078213
F 22.698362 34.720514 64.618713
F 27.026662 34.851914 57.491013
F 35.869662 19.340314 61.911013
F 26.938862 34.774414 54.765613
F 27.193362 34.671414 64.782913
F 24.892462 28.259714 65.598013
F 29.327962 28.329914 65.687413
F 31.585062 32.067614 65.620713
F 20.562562 28.318414 65.572413
F 18.313962 24.438414 65.366213
F 27.042762 24.379214 65.379713
F 27.230362 47.788714 2.843063
F 27.149462 39.869514 2.847843
F 18.113662 39.741514 2.772153
F 18.440762 39.899514 14.860813
F 27.241162 50.291614 6.507553
F 27.348562 42.458914 6.598813
F 18.412762 50.161514 6.525903
F 18.511962 47.636814 2.743593
F 27.289862 50.357614 3.770303
F 27.065362 42.323514 3.820123
F 20.497462 35.915514 0.135833
F 18.609662 47.611614 10.251013
F 18.387662 42.391014 13.872713
F 25.102662 51.560714 2.924653
F 18.369562 42.365714 11.112313
F 18.404462 50.195714 11.030713
F 29.269662 38.541514 3.772813
F 29.257662 46.175114 3.758613
F 20.529262 38.637814 3.766173
F 20.680762 46.368914 3.686283
F 33.923162 43.648914 14.742513
F 29.390262 43.742514 0.131817
F 23.038162 47.589914 14.639213
F 18.312562 39.823514 10.286313
F 31.749062 39.962214 14.643613
F 29.403362 43.884614 14.827913
F 18.552662 47.763614 14.687413
F 29.378762 35.999314 2.904273
F 29.359562 43.614714 2.910663
F 29.366062 51.535114 14.960613
F 20.643962 36.143514 2.824323
F 20.422862 43.801714 2.934243
F 29.443962 38.643114 6.443053
F 29.436262 46.293014 6.446233
F 20.515962 38.717114 6.448653
F 20.612262 46.433014 6.382973
F 31.550862 47.484814 2.848323
F 31.438762 39.981714 3.015373
F 22.877162 47.586114 2.876013
F 22.671862 39.794114 2.820503
F 31.679262 50.133614 6.365343
F 31.526862 42.447114 6.579183
F 22.756062 50.322814 6.506053
F 23.047462 42.441614 6.499023
F 31.535562 50.014414 3.609583
F 31.510662 42.525714 3.959563
F 22.827762 50.244014 3.721553
F 22.636762 42.560114 3.754853
F 18.439362 42.278214 6.742513
F 31.853562 47.697414 14.958713
F 20.533762 43.731914 14.667013
F 33.858862 51.258914 7.533533
F 33.811562 38.525514 3.813113
F 33.911362 46.369714 3.769593
F 24.900862 38.462614 3.680883
F 25.107962 46.425114 3.952553
F 25.238062 51.754414 14.928413
F 20.599862 36.072014 14.780913
F 18.501762 50.366814 13.745513
F 22.820662 40.165014 14.548713
F 25.166562 51.282814 10.203413
F 33.927562 35.932214 14.677513
F 25.061862 51.516614 7.464033
F 33.623462 36.020014 2.878973
F 33.670262 43.750714 2.998913
F 20.591462 51.686614 10.163013
F 25.008762 35.923114 2.752403
F 24.915362 43.924214 3.016293
F 33.831962 38.591514 6.464433
F 33.875062 46.380814 6.449963
F 24.940562 38.747114 6.452053
F 25.154762 46.425314 6.657323
F 27.281262 47.523214 10.129013
F 27.189962 39.860014 10.051213
F 33.766962 51.276514 10.354413
F 29.398162 51.670514 10.017313
F 27.372162 50.035214 13.836613
F 27.191862 42.514214 13.957113
F 25.099362 43.946014 14.655513
F 29.406762 51.558914 7.180173
F 27.306162 50.172914 11.141413
F 27.169162 42.308114 11.114713
F 29.473362 36.090214 14.589513
F 25.213762 36.039614 14.614713
F 27.494962 47.702614 7.524953
F 27.194362 39.817814 7.326403
F 22.754662 39.699214 0.173455
F 20.543762 51.502614 2.784733
F 29.293462 38.680314 11.040713
F 29.497962 46.346914 11.082913
F 20.451662 38.805414 11.264413
F 20.635962 46.155914 11.135613
F 18.398362 47.423614 7.554153
F 29.224462 35.975014 7.464163
F 29.495862 43.861614 7.521263
F 27.225162 39.902814 14.796013
F 20.705162 36.069514 7.542173
F 20.751762 43.706914 7.465273
F 18.371562 39.611514 7.477023
F 29.482462 36.088414 10.351013
F 29.349762 43.773114 10.235413
F 18.103262 50.132414 3.778603
F 20.577262 36.012314 10.356213
F 20.627962 43.647114 10.332013
F 29.464462 38.635414 13.874513
F 29.656662 46.422514 13.743813
F 20.670762 38.584314 13.960913
F 20.674962 46.251114 13.918413
F 31.686162 47.690514 9.998013
F 31.730062 39.749214 10.360313
F 22.673662 47.656314 10.136613
F 22.638562 39.940414 10.101913
F 31.527462 50.227014 13.956013
F 31.554862 42.580214 13.894713
F 23.031962 50.335514 13.910013
F 22.862162 42.777314 13.862613
F 31.425762 50.082414 11.237213
F 31.578562 42.565814 11.206713
F 22.832762 50.240614 11.159013
F 22.942862 42.473514 11.164913
F 31.687162 47.546414 7.362173
F 31.647762 39.838414 7.470343
F 22.896862 47.869114 7.417683
F 22.700962 39.897014 7.460333
F 34.065462 38.404214 10.927613
F 33.796362 46.327114 11.214113
F 24.904562 38.740114 11.049513
F 24.985762 46.346214 10.959913
F 33.684262 51.396114 2.802733
F 33.882762 36.083514 7.196523
F 33.809962 43.842414 7.640403
F 20.562162 51.568514 7.450193
F 25.029262 36.193414 7.284973
F 25.211562 43.735814 7.500083
F 20.746962 51.611214 14.641213
F 33.941862 35.963514 9.974593
F 33.900462 43.769514 10.361713
F 18.255462 42.298214 3.935003
F 25.131362 36.220214 10.003513
F 25.054462 43.846114 10.150013
F 33.946662 38.456214 13.704613
F 33.919262 46.261014 13.844813
F 25.167062 38.824714 13.666913
F 25.180862 46.467714 13.668413
F 27.327862 47.589414 14.802113
F 29.456662 51.517914 2.783913
F 33.746462 51.504014 14.719213
F 24.883862 35.897714 0.025410
F 27.256862 39.867614 0.105615
F 22.898462 34.726614 10.948413
F 31.549162 34.634814 3.700913
F 22.960562 34.898014 6.566083
F 24.697362 51.541314 0.165260
F 27.072662 34.649314 3.752173
F 33.844862 43.844314 0.255493
F 20.270962 51.665614 0.085602
F 27.069562 47.799614 0.167814
F 31.591962 39.868614 0.250483
F 29.475262 35.883814 0.177769
F 20.351162 43.872414 0.207021
F 18.113762 39.896514 0.059966
F 29.578762 51.560814 0.042509
F 33.893862 51.265514 0.096065
F 27.103262 47.558014 24.664913
F 27.143662 39.931214 24.739813
F 33.811662 35.892214 31.901413
F 18.403762 39.945414 17.466913
F 26.968962 50.173214 28.488513
F 27.057662 42.303014 28.367013
F 27.186062 47.700414 32.027213
F 22.623862 47.822714 32.035813
F 27.031862 50.137414 25.761913
F 26.820062 42.508714 25.565013
F 18.210462 47.567514 31.855513
F 18.306762 39.817414 24.551813
F 27.261162 47.495814 22.029113
F 27.120362 39.908514 21.934513
F 18.289262 42.389914 28.143713
F 24.788162 51.588114 32.074613
F 29.459962 38.601414 25.410113
F 29.366562 46.167514 25.570113
F 20.590662 38.648114 25.498613
F 20.645862 46.343314 25.546613
F 33.925862 51.384214 24.813413
F 29.359462 35.907014 21.898813
F 29.484362 43.599214 22.068613
F 20.421162 51.575514 29.358913
F 20.540862 35.988214 21.937713
F 20.527062 43.672214 21.778713
F 20.610662 35.906114 17.490613
F 29.586962 35.913814 24.544013
F 29.156262 43.613014 24.716713
F 31.392062 39.863814 32.109213
F 20.593162 36.034014 24.576013
F 20.438862 43.602014 24.502813
F 29.352262 38.375314 28.270413
F 29.356462 46.311214 28.285513
F 20.572962 38.659414 28.253713
F 20.599162 46.365114 28.379213
F 31.541262 47.524414 24.837513
F 31.660762 39.836614 24.668213
F 22.811462 47.785814 24.860213
F 22.753162 39.775114 24.516313
F 31.595862 50.146414 28.343413
F 31.670962 42.316014 28.301513
F 22.523262 50.353914 28.404913
F 22.672562 42.521614 28.241913
F 31.506562 50.360814 25.627113
F 31.482962 42.273414 25.583613
F 22.810162 50.393414 25.543113
F 22.580062 42.172114 25.555513
F 31.660462 47.587914 22.071513
F 31.841762 39.778514 21.966513
F 22.901362 47.589914 21.969413
F 22.832962 39.737414 21.718513
F 33.951662 38.598214 25.473713
F 33.654762 46.211914 25.852713
F 25.008562 38.630614 25.658413
F 24.998662 46.348014 25.807913
F 27.081162 39.629514 31.855413
F 34.106162 35.817414 21.978813
F 33.969962 43.735014 22.160613
F 24.837362 43.800814 31.878413
F 24.854962 35.886514 22.057913
F 24.801562 43.583914 21.999013
F 18.581262 50.328014 18.315113
F 34.010962 35.883214 24.769613
F 33.703762 43.614414 24.850813
F 20.528462 35.997014 32.195713
F 18.131262 39.883414 31.860013
F 24.724762 43.833714 24.706113
F 33.778262 38.662814 28.337813
F 33.789062 46.395414 28.443113
F 24.731662 38.287414 28.330213
F 24.934662 46.600614 28.460113
F 18.271562 39.742614 21.829313
F 24.797762 51.612714 29.397113
F 29.272462 43.752814 31.808413
F 33.778262 51.404914 32.062113
F 27.231262 47.621914 29.373513
F 27.142162 39.674514 29.225713
F 33.786062 43.831914 17.514513
F 31.741662 47.760114 31.912113
F 24.872862 35.913714 32.277213
F 29.500062 35.756814 29.195913
F 29.353562 43.655914 29.237213
F 18.125862 47.643314 28.913913
F 20.719562 36.125114 29.280413
F 20.486862 43.702514 29.276013
F 18.402362 50.200614 21.060213
F 20.720362 51.529814 22.042413
F 33.879262 46.344214 21.193513
F 18.405962 42.512914 18.225113
F 25.042962 51.650414 21.954813
F 25.019262 51.603214 17.611713
F 25.029662 38.365514 21.006113
F 31.676562 39.669214 17.463013
F 29.347062 51.495714 32.143213
F 29.336262 51.209114 29.233113
F 31.496962 47.642814 29.283013
F 31.394462 39.829914 29.326813
F 22.675662 47.805314 29.378613
F 22.778362 39.889714 29.210713
F 33.794762 43.674814 31.977713
F 33.807062 35.978814 29.139013
F 33.940262 43.749514 29.254213
F 29.297162 35.747814 31.877813
F 25.040362 35.842214 29.274013
F 24.896062 43.826314 29.026813
F 33.932462 38.469414 21.103713
F 18.428562 50.101514 25.461713
F 29.229562 51.470614 24.800713
F 18.429562 47.753514 17.453413
F 20.833862 51.515014 17.390013
F 18.379862 47.509514 24.582713
F 27.174462 47.524114 17.504813
F 27.373662 39.711614 17.510513
F 18.286262 42.427714 20.936213
F 22.813762 47.708214 17.407813
F 27.093162 50.217914 21.107613
F 27.176562 42.429414 21.269013
F 25.026962 46.087314 21.044413
F 29.424662 36.004014 17.383613
F 27.204262 50.189114 18.324813
F 27.168462 42.270114 18.461413
F 29.222662 51.610514 22.028513
F 33.798062 51.377814 29.248113
F 29.589762 38.440614 18.505213
F 29.414962 46.173514 18.402213
F 20.493862 38.638114 18.185913
F 20.583762 46.343914 18.210513
F 22.679562 39.822914 31.829113
F 24.935562 35.927114 24.828913
F 29.326662 43.618714 17.417513
F 33.951162 51.439414 17.468713
F 33.761162 51.362814 22.139413
F 20.532062 43.726114 17.303213
F 29.484662 38.581114 21.147813
F 29.448462 46.182814 21.161713
F 20.426562 38.536514 20.895613
F 20.680862 46.369814 21.055513
F 31.626562 47.769614 17.668813
F 20.519362 43.579614 31.927113
F 20.630762 51.697414 24.665713
F 22.949762 39.756314 17.413613
F 31.401762 50.235114 21.161913
F 31.775762 42.351414 21.155913
F 22.855762 50.192514 21.125613
F 22.714462 42.400614 20.914013
F 31.590562 50.245314 18.481013
F 31.507162 42.328014 18.429213
F 22.871062 50.260714 18.376613
F 22.769662 42.354014 18.232013
F 33.920562 38.526714 18.409713
F 33.877162 46.416014 18.377313
F 25.101462 38.616114 18.413013
F 25.023862 46.370914 18.369313
F 18.292262 47.614114 21.843313
F 33.915762 35.869614 17.370913
F 18.321862 39.749614 29.180813
F 25.089462 51.670214 24.702613
F 25.200962 36.060014 17.391813
F 24.956362 43.837614 17.400013
F 29.387162 51.497614 17.603413
F 20.436062 51.421914 32.073213
F 18.366362 42.293114 25.465213
F 18.361662 50.174614 28.246113
F 35.867662 47.803014 17.455613
F 18.316762 34.656614 18.277013
F 36.334862 50.194814 28.305513
F 31.697062 34.659514 28.268713
F 27.140062 34.644314 28.302513
F 31.742362 34.730414 20.998213
F 22.914762 34.613514 18.313113
F 18.448262 34.612314 28.410213
F 18.439462 34.619314 25.532013
F 31.668862 34.586414 18.375113
F 26.978562 47.584814 46.477913
F 27.069862 39.910514 46.564613
F 18.118162 42.315314 47.463613
F 18.221362 34.659514 32.679813
F 26.961262 50.118314 47.580413
F 27.068162 42.359214 47.544913
F 29.133862 51.331314 46.731913
F 24.860162 46.298514 43.126313
F 26.997762 47.625114 43.812413
F 26.958762 39.928114 43.809613
F 24.888462 51.307114 43.958513
F 18.144962 47.543414 39.374113
F 29.130362 38.572014 47.651513
F 29.320762 46.434814 47.609213
F 20.437662 38.436514 47.640513
F 20.386362 46.165014 47.317113
F 24.883762 51.419514 46.691813
F 29.225062 36.155714 43.928613
F 29.102762 43.874714 43.799713
F 18.314062 42.458314 32.955013
F 20.134362 35.950914 43.727013
F 20.428162 43.652414 43.774713
F 18.061162 42.297814 35.827913
F 29.103962 36.019814 46.545413
F 29.136962 43.880314 46.467213
F 29.363262 51.620514 43.840613
F 20.261262 35.862214 46.367113
F 20.382762 43.552214 46.438513
F 31.600362 47.595314 46.652913
F 31.377462 39.883814 46.490613
F 22.528362 47.608314 46.510013
F 22.473562 39.835114 46.974713
F 31.651562 50.272714 47.452513
F 31.387862 42.594114 47.273713
F 22.553562 50.186614 47.438213
F 22.554862 42.446414 47.595213
F 31.679362 47.690014 43.954113
F 31.351662 39.997114 43.724213
F 22.581262 47.637614 43.824813
F 22.726662 39.704314 44.066713
F 33.792662 38.731114 47.327613
F 33.759062 46.214714 47.555713
F 24.846362 38.494414 47.424013
F 24.740662 46.275014 47.426813
F 18.131662 47.484714 46.699113
F 33.783362 36.081614 43.866713
F 33.609962 43.822114 43.871413
F 18.056862 47.625414 36.602113
F 24.878262 35.934614 43.951413
F 24.686762 43.753314 43.919613
F 18.150262 50.135114 40.334613
F 33.668362 35.994314 46.635613
F 33.781462 43.753014 46.635513
F 33.817062 51.503514 39.292013
F 24.759062 35.745414 46.573713
F 24.705462 43.673914 46.584413
F 27.029162 50.118214 35.539813
F 26.901862 42.529614 35.383013
F 18.123862 42.367414 40.359813
F 18.108162 50.187214 35.616813
F 24.780562 51.277414 39.441213
F 24.891962 38.561114 32.925513
F 33.736762 38.632714 42.995413
F 20.405162 38.713014 32.686113
F 31.513162 42.420114 32.940013
F 20.516262 51.499614 39.260713
F 18.214762 39.728914 46.513713
F 17.995162 39.676714 36.448813
F 29.065062 38.664314 35.538213
F 29.441562 46.099114 35.425313
F 20.295362 38.508914 35.472513
F 20.171362 46.419814 35.737813
F 31.601462 50.185414 36.034613
F 31.557662 42.462014 35.673313
F 22.658562 50.115814 35.660913
F 22.464262 42.450314 35.555713
F 33.773862 43.663114 39.347113
F 33.870262 51.633114 36.629513
F 24.635562 38.455514 42.746413
F 18.218562 39.912314 39.155413
F 29.261362 38.257314 32.876013
F 33.721562 43.839714 36.504813
F 18.073362 39.827114 43.764213
F 33.734062 51.506714 46.389413
F 33.714262 38.591514 35.472113
F 33.768762 46.546914 35.630813
F 24.658362 38.492814 35.651713
F 24.805362 46.142114 35.582213
F 27.096362 47.567014 39.356913
F 27.018462 39.732414 39.051813
F 20.362862 51.349414 44.106613
F 33.723862 36.029014 36.593613
F 27.231262 50.234014 42.980613
F 26.980662 42.434114 42.822513
F 33.909962 35.901814 39.337013
F 24.808162 36.042814 39.147213
F 27.067462 50.128114 40.376013
F 26.936962 42.331014 39.976613
F 29.264962 51.346214 39.486813
F 33.735562 46.375214 42.907313
F 27.236162 47.375214 36.399313
F 26.677762 39.981214 36.331913
F 29.195862 51.376714 36.598313
F 24.785462 43.743714 39.192713
F 29.319162 38.761814 40.171413
F 29.248762 46.305414 40.312113
F 20.347462 38.591314 40.277213
F 20.472162 46.241014 39.974013
F 35.946562 39.904814 43.909913
F 29.231662 36.211614 36.609513
F 29.282362 43.589414 36.496213
F 24.882662 35.782514 36.459213
F 20.318062 35.857514 36.504813
F 20.228962 43.767214 36.420213
F 24.991762 51.386814 36.719613
F 29.235662 36.196414 39.449413
F 29.147462 43.569214 39.135113
F 24.670562 43.668914 36.362413
F 20.399262 35.994414 39.446813
F 20.224862 43.637614 39.178613
F 29.180862 38.722114 42.941313
F 29.361662 46.319214 43.027013
F 20.452362 38.514914 42.955013
F 20.461262 46.157514 42.771013
F 31.595662 47.532214 39.279613
F 31.658662 39.909914 39.220613
F 22.621062 47.488314 39.069613
F 22.522962 39.954614 39.337413
F 31.441162 50.362614 42.929213
F 31.324762 42.544814 42.911213
F 22.638062 50.124214 43.078813
F 22.636462 42.205214 42.938813
F 31.502262 50.094714 40.199913
F 31.277062 42.527714 40.153413
F 22.521162 50.131914 40.374713
F 22.441962 42.475514 40.161013
F 31.482362 47.540914 36.648813
F 31.441162 39.792914 36.333513
F 22.698962 47.455414 36.358613
F 22.486162 39.709414 36.491613
F 33.741362 38.534914 40.262913
F 33.868462 46.286114 40.164913
F 24.755062 38.674914 40.167613
F 24.896062 46.250914 40.158313
F 27.008462 50.248714 32.747313
F 20.414662 51.323814 36.537513
F 20.255462 51.418914 46.762513
F 33.677362 51.665714 43.758713
F 22.616062 50.248914 32.978813
F 18.339462 47.449514 43.883913
F 20.513862 46.196014 32.980113
F 33.870462 46.426214 32.909413
F 18.127662 42.458414 43.143813
F 25.052062 46.382514 32.824113
F 18.174562 50.046214 32.816613
F 18.345962 49.954214 43.059313
F 29.593762 46.434014 32.797613
F 31.569162 50.189214 33.173313
F 33.755362 38.454314 32.701113
F 22.693362 42.260914 32.885913
F 27.176362 34.814314 42.972413
F 27.175062 42.314514 32.700813
F 27.001462 34.754514 40.240713
F 27.134962 34.513414 35.708713
F 22.504562 34.896714 43.106413
F 22.651862 34.559914 35.741613
F 31.524962 34.927114 40.352513
F 22.695162 34.408614 33.076513
F 27.100062 34.648514 33.043313
F 26.937362 34.723114 47.458613
F 31.541862 34.821114 43.104713
F 27.212162 50.051014 50.286213
F 27.132562 42.508914 50.351813
F 29.290162 46.312914 50.283613
F 17.958962 50.006714 50.065413
F 18.217262 50.185914 64.837113
F 33.757362 46.288514 50.240613
F 20.215462 38.716114 50.186813
F 20.344062 45.984614 50.070813
F 31.534762 50.246814 50.096513
F 31.355862 42.428614 49.988613
F 22.861362 50.092914 50.033113
F 22.634362 42.316314 50.317813
F 33.535662 38.748214 50.186513
F 18.144762 39.945414 61.196313
F 24.793562 38.340814 50.085413
F 24.659362 46.213714 50.085013
F 26.964262 47.444814 53.950713
F 27.120462 39.846414 53.915913
F 17.946662 39.764514 58.382213
F 29.292762 35.981514 53.940713
F 27.001262 50.180114 57.324413
F 27.020462 42.671214 57.557013
F 22.557762 50.365814 64.828413
F 18.002162 34.830114 61.927113
F 27.006262 50.071714 54.606213
F 26.942962 42.508714 54.891513
F 33.797462 51.440414 58.200113
F 29.108262 38.511214 50.365313
F 26.987262 47.499614 51.071413
F 26.845062 39.744814 51.047113
F 18.009662 42.267414 50.257413
F 29.288362 46.305514 64.730113
F 29.423262 38.594214 54.672413
F 29.224062 46.297114 54.548813
F 20.215562 38.768314 54.894113
F 20.098362 46.381314 54.656013
F 22.728562 42.639714 64.768613
F 29.049962 35.901814 51.154513
F 29.287362 43.749414 51.179313
F 29.473762 38.554314 64.786213
F 20.190262 36.038714 51.222713
F 20.400562 43.525714 51.110313
F 31.710262 50.081214 64.701213
F 18.162762 34.739914 64.580613
F 29.267762 43.673314 53.984113
F 27.173862 50.349814 64.876913
F 20.190262 36.148414 53.859013
F 20.304362 43.828514 53.862613
F 29.217162 38.762614 57.418013
F 29.230662 46.461214 57.210113
F 20.252062 38.585414 57.630413
F 20.224462 46.288814 57.417413
F 31.506962 47.595614 53.760813
F 31.592762 40.004714 53.674713
F 22.383862 47.690214 53.721713
F 22.434162 40.028814 53.852413
F 31.544862 50.039214 57.376313
F 31.681062 42.616614 57.446013
F 22.602362 50.171514 57.596213
F 22.528462 42.644914 57.459013
F 31.298662 50.092514 54.619413
F 31.540062 42.493714 54.841513
F 22.627062 50.174514 54.834513
F 22.480862 42.550714 54.783213
F 31.579362 47.703214 51.099013
F 31.297162 39.910514 51.018713
F 22.519362 47.471914 50.991313
F 22.590762 39.717814 51.136713
F 33.748662 38.772514 54.520213
F 33.713962 46.312614 54.734613
F 24.846562 38.858814 54.754813
F 24.631962 46.269614 54.586313
F 18.121562 47.735214 61.183513
F 33.665062 36.247914 51.124113
F 33.397362 43.722214 51.297913
F 31.702362 42.325914 64.939913
F 24.639462 35.850614 51.179613
F 24.888862 43.733514 51.105413
F 20.331262 51.209114 50.897213
F 33.631262 36.150314 53.829913
F 33.770662 43.741614 53.957013
F 33.800162 36.141614 61.068713
F 24.852062 36.255714 53.843413
F 24.791962 43.679614 53.801613
F 33.697162 38.695414 57.239213
F 33.929362 46.416814 57.580813
F 24.718662 38.664614 57.527813
F 24.528962 46.291314 57.428213
F 26.961562 47.659714 61.073813
F 27.186262 39.999314 61.107513
F 27.097862 42.481914 64.831113
F 24.946362 51.358714 58.529813
F 25.027162 38.532414 64.715813
F 22.540462 34.884514 61.746413
F 33.816762 46.324214 64.722013
F 24.697462 51.415314 61.439013
F 27.048262 50.138414 62.129113
F 27.146662 42.548214 62.126313
F 29.309862 51.315414 61.141613
F 20.232062 51.361014 61.228113
F 26.896162 47.651214 58.309713
F 26.910862 40.052214 58.404513
F 33.755762 51.471314 60.873013
F 24.886762 36.133014 60.970813
F 29.170662 38.509114 62.123713
F 29.292362 46.386514 61.993113
F 20.401562 38.590214 61.953413
F 20.310062 46.212514 62.026013
F 33.602362 51.287914 53.729613
F 29.074462 36.247914 58.393213
F 29.370962 44.042014 58.459613
F 24.945262 51.551314 51.118113
F 20.030862 35.992314 58.473513
F 20.370262 43.727514 58.388513
F 24.822162 51.568314 53.923813
F 29.362962 36.112014 61.019413
F 29.497762 43.741214 61.258013
F 33.923662 51.498014 50.990013
F 20.223662 35.966014 61.066913
F 20.593562 43.669714 60.926313
F 24.738762 43.773514 58.354313
F 20.258962 51.297114 53.678413
F 33.801162 43.431414 61.259813
F 29.301662 51.494214 51.075413
F 31.556462 47.438014 61.142513
F 31.326462 39.750214 61.065213
F 22.616762 47.502014 61.019313
F 22.566762 39.778714 61.109513
F 20.443962 46.405114 64.871113
F 24.880562 46.517014 64.800413
F 20.352662 38.447414 64.650213
F 24.871762 43.735014 61.054113
F 31.537962 50.152314 61.953813
F 31.658462 42.229614 62.127213
F 22.521162 49.998814 62.076913
F 22.608462 42.427714 62.007513
F 31.574062 47.521714 58.414713
F 31.571462 39.976014 58.367713
F 22.357362 47.652914 58.394013
F 22.550562 39.949014 58.293813
F 33.699462 38.519614 62.006413
F 33.834062 46.324614 62.003813
F 24.881562 38.648914 62.011513
F 24.860462 46.292414 62.096513
F 33.816962 38.612114 64.754413
F 33.602762 36.012014 58.252013
F 33.785262 43.699514 58.648013
F 29.156562 51.378014 53.756413
F 24.650962 35.989314 58.154513
F 20.258962 51.283014 58.469113
F 29.364162 51.309514 58.292113
F 17.984362 34.847914 50.254213
F 17.933362 39.938514 54.160813
F 17.797562 50.090014 62.106913
F 18.161962 42.539414 54.893913
F 18.274062 42.429014 64.611613
F 18.032562 39.865314 51.561513
F 36.061062 39.707614 58.636913
F 18.259162 42.552714 61.954713
F 18.090262 47.451114 51.042213
F 18.017962 34.779514 54.804713
F 31.372862 34.859614 50.321313
F 31.677462 34.451014 61.835513
F 31.627562 34.616614 64.568913
F 26.757462 34.498314 50.111613
F 18.102362 47.612614 65.534613
F 33.822062 36.025114 65.664913
F 22.652162 47.742614 65.632913
F 31.350762 47.576814 65.659913
F 24.871162 43.916214 65.782813
F 27.277662 55.348114 2.807043
F 27.200062 63.124414 2.770923
F 18.432962 65.562614 6.419883
F 18.339362 55.343214 7.463343
F 27.035162 57.913414 6.688783
F 27.340162 65.761514 6.441243
F 18.393962 57.898114 6.557563
F 18.451762 65.767614 3.751293
F 27.161062 57.830914 3.925193
F 27.292762 65.549514 3.683313
F 18.457262 57.886514 13.815413
F 18.177362 63.021814 7.377433
F 18.387862 63.150514 14.607613
F 31.758262 55.473714 14.782813
F 27.061062 55.450514 0.135395
F 18.382762 65.735814 11.028913
F 29.442462 54.029014 3.827513
F 29.384062 61.770414 3.765933
F 20.516262 53.977714 3.965603
F 20.589862 61.840714 3.534463
F 20.531762 66.938614 14.546113
F 18.372762 55.297614 10.161613
F 18.112362 63.172614 2.807123
F 24.837262 59.168514 14.493313
F 29.402062 59.184414 2.889453
F 29.440162 67.066214 2.969163
F 20.617962 59.266014 2.746893
F 20.555262 67.021314 2.842943
F 29.420262 54.168914 6.568633
F 29.285462 61.770914 6.498053
F 20.635962 54.117114 6.603113
F 20.542062 61.875914 6.212933
F 31.805862 55.329614 2.905853
F 31.674462 63.047914 2.964313
F 22.653762 55.144414 2.975303
F 22.785062 63.199914 2.612393
F 31.448962 57.840714 6.387003
F 31.784262 65.418914 6.368963
F 23.050062 57.893614 6.518353
F 22.864162 65.698114 6.508313
F 31.569562 57.940314 3.675773
F 31.651662 65.638914 3.520713
F 22.721962 57.831414 3.812373
F 22.718862 65.671014 3.637743
F 18.308962 57.774614 11.136813
F 18.383462 55.208114 2.813923
F 22.999562 55.452914 14.663613
F 20.616762 59.319514 14.540013
F 33.917062 53.915814 3.818803
F 33.903062 61.757414 3.802783
F 25.067762 54.052614 3.883393
F 24.940462 61.671214 3.561613
F 33.987062 66.867314 14.815413
F 33.946462 59.339314 14.572913
F 25.168262 66.991014 14.864913
F 22.709162 63.191514 14.739813
F 33.772462 59.202614 2.820563
F 33.897862 66.975914 2.734533
F 24.836062 59.050514 2.753853
F 25.019862 66.727614 2.833263
F 33.849662 53.865414 6.467563
F 33.885562 61.662614 6.394133
F 25.023762 53.997314 6.521533
F 25.079162 61.971314 6.273273
F 27.171162 55.354514 10.455213
F 27.402562 63.301114 10.123613
F 18.378162 65.715914 13.631113
F 29.274362 66.984614 0.302934
F 27.244962 58.081914 13.645313
F 27.404862 65.722614 13.879813
F 29.702562 66.741314 14.983013
F 31.616262 63.021414 14.835013
F 27.132362 58.110614 10.844113
F 27.390562 65.762114 11.156213
F 27.412662 55.488314 14.621813
F 20.760862 69.719114 11.096213
F 27.112462 55.225114 7.671353
F 27.286062 63.301014 7.424733
F 27.328162 63.185514 14.771813
F 29.428762 59.326714 14.791513
F 29.471962 54.191114 11.074313
F 29.450462 61.844414 11.123613
F 20.673662 54.221414 11.042813
F 20.706862 62.015014 10.993913
F 29.377062 59.220514 7.435283
F 29.762462 66.851114 7.470193
F 20.690362 59.333014 7.270723
F 20.551862 67.017514 7.280193
F 29.609162 59.354514 10.143313
F 29.626762 66.904414 10.146313
F 20.657562 59.345014 10.244613
F 20.698862 67.174214 10.046613
F 29.594062 54.123414 13.888613
F 29.415162 61.842114 13.876013
F 20.734562 54.186314 13.831813
F 20.539262 61.862914 13.609513
F 31.793462 55.461614 10.191713
F 31.487762 63.081314 10.032113
F 22.846762 55.467514 10.066513
F 22.896062 63.415414 10.077213
F 31.684762 58.093714 13.813913
F 31.810062 65.535614 13.922513
F 22.709062 57.919614 13.452113
F 22.987462 65.785614 13.788313
F 31.694762 57.995014 11.133813
F 31.666662 65.624214 11.131313
F 22.928962 58.087614 10.848313
F 22.841162 65.921714 11.160713
F 31.727462 55.381814 7.383523
F 31.603362 63.007514 7.418783
F 22.859262 55.436214 7.440153
F 22.870962 63.092914 7.318053
F 34.035862 53.984614 11.220813
F 33.769262 61.893914 10.842413
F 24.836462 53.891614 10.936713
F 25.100762 62.028314 11.047513
F 33.543862 59.192714 7.446803
F 33.819962 66.745214 7.536693
F 25.020662 59.549214 7.396963
F 25.097362 66.999814 7.374033
F 33.873162 59.311114 10.126513
F 33.871462 66.852614 10.115213
F 24.982062 59.489214 10.087813
F 25.249562 67.080114 10.228713
F 34.069062 54.121114 13.885513
F 33.787462 61.862514 13.592213
F 25.108962 54.131314 13.601913
F 24.988962 61.931314 13.831913
F 18.550362 57.730514 3.848073
F 18.066162 55.236214 0.119619
F 20.793162 69.603414 3.446623
F 18.595062 55.395214 14.749713
F 18.401762 63.178714 10.207713
F 22.570862 55.457014 0.200380
F 33.925162 69.462014 3.783463
F 22.659262 63.038714 -0.121821
F 33.963262 69.236114 6.444573
F 29.616462 69.385714 11.120113
F 24.882962 59.215714 -0.028782
F 29.302062 59.165514 0.208908
F 26.904162 63.126614 0.018870
F 31.466762 63.141714 0.236358
F 29.448962 69.236314 13.827813
F 24.764962 67.008514 0.158964
F 20.654262 69.591114 6.180403
F 20.212962 59.106514 0.047628
F 20.350962 66.729314 0.113078
F 27.251162 55.791714 24.729613
F 27.200462 63.345014 24.743913
F 18.042762 63.164614 29.296813
F 25.274362 62.041514 21.227413
F 27.145962 58.068514 28.436113
F 27.073362 65.595114 28.410713
F 18.367462 58.023714 21.130013
F 18.393062 65.565514 21.034013
F 27.005762 58.270714 25.683613
F 27.134862 65.879814 25.709213
F 33.767262 59.253814 32.006013
F 18.474062 65.493614 18.240813
F 27.274062 55.750714 22.115813
F 27.460762 63.198114 22.043313
F 31.359262 63.011114 32.121413
F 18.334762 65.632614 25.609913
F 29.234162 54.004714 25.770313
F 29.314462 62.072214 25.666013
F 20.581062 54.176314 25.575313
F 20.304462 61.823514 25.752413
F 29.506862 59.128514 21.911713
F 29.630662 66.867514 22.039413
F 20.674662 59.285614 22.129513
F 20.483062 66.853314 22.016113
F 29.214462 59.390614 24.714913
F 29.410662 66.985914 24.791613
F 20.519062 59.312514 24.811713
F 20.406862 67.043914 24.750113
F 29.431062 53.817614 28.533813
F 29.365962 61.857414 28.351113
F 20.368462 54.169714 28.378513
F 20.282162 61.951714 28.406513
F 31.445062 55.121514 24.995713
F 31.681562 63.026914 24.793313
F 22.847362 55.438614 24.744713
F 22.526462 63.159114 24.880113
F 31.538962 57.851014 28.461213
F 31.547962 65.564714 28.315713
F 22.462062 58.036014 28.434813
F 22.528262 65.659014 28.311413
F 31.510362 57.801414 25.634013
F 31.664462 65.604614 25.574313
F 22.651962 57.989014 25.686513
F 22.682662 65.743714 25.656213
F 31.527162 55.251714 22.156713
F 31.827562 63.029814 21.982713
F 22.983862 55.530214 22.078513
F 22.867662 63.002914 21.825913
F 33.755362 53.886514 25.698313
F 33.921062 61.891014 25.527813
F 25.201162 54.269714 25.629713
F 24.885762 62.048614 25.744313
F 33.944362 59.205114 22.158613
F 33.925462 66.836914 22.037813
F 24.977662 59.380814 22.068013
F 24.884662 66.926614 22.048213
F 33.705962 59.239914 24.806713
F 33.949562 66.777614 24.656413
F 24.748662 59.588114 24.843113
F 24.932762 66.928614 24.728713
F 33.537862 54.047014 28.404013
F 33.797262 61.874114 28.302813
F 24.837362 54.294914 28.487713
F 24.894962 61.935414 28.397613
F 22.570962 62.906214 32.152613
F 18.202062 55.300514 29.387613
F 24.820562 59.176214 32.054213
F 33.857562 66.862614 32.026813
F 27.197362 55.405714 29.466313
F 27.074962 63.035414 29.507513
F 24.753662 66.944314 32.270713
F 22.728462 55.463914 31.957913
F 29.422362 59.311214 29.316713
F 29.352462 66.860314 29.323313
F 20.354862 59.336614 29.401213
F 20.328462 66.736114 29.290113
F 33.927762 61.650914 21.063413
F 26.897862 63.038614 32.152513
F 18.207262 65.483414 28.188513
F 20.519762 59.250214 32.100113
F 18.172362 55.412714 24.697313
F 18.358962 62.853214 17.205813
F 18.180662 58.018114 25.609913
F 18.538462 55.193314 17.539013
F 31.479262 55.253914 29.453313
F 31.562262 62.928514 29.393013
F 22.531262 55.444214 29.390113
F 22.546162 63.175414 29.224713
F 33.751762 59.335514 29.110413
F 33.834162 66.916714 29.274913
F 24.877562 59.328114 29.243313
F 24.780462 66.927314 29.395513
F 33.965862 59.049614 17.290613
F 29.331462 66.862014 31.938513
F 18.042162 63.055914 31.898413
F 25.197462 54.382514 21.211413
F 27.125562 55.422714 17.289213
F 27.206462 63.164814 17.684913
F 18.390562 57.878114 28.438913
F 20.374662 66.797314 31.956613
F 27.182662 58.209414 21.062913
F 27.222362 65.814214 21.063513
F 26.992762 55.397514 32.174113
F 29.319562 59.281814 31.982613
F 27.249262 58.012514 18.388713
F 27.295562 65.822014 18.395113
F 18.350862 55.387714 22.072513
F 18.180062 63.095414 24.626413
F 29.172962 54.136414 18.428013
F 29.300862 61.797214 18.402913
F 20.779862 54.109314 18.483413
F 20.525762 61.467414 18.150713
F 29.582362 59.283714 17.648613
F 29.663062 66.939114 17.575613
F 20.443162 58.969214 17.274113
F 20.749962 67.053114 17.489013
F 29.312962 54.216414 21.102313
F 29.587662 61.698014 21.247013
F 20.763862 54.221214 21.207813
F 20.598462 61.681914 20.860713
F 31.647562 55.317714 17.528813
F 31.700162 62.893814 17.475413
F 23.004262 55.523714 17.443913
F 22.684762 62.991314 17.342113
F 31.774562 57.985514 21.021413
F 31.799962 65.597814 21.068113
F 22.801062 58.065314 21.174413
F 22.797462 65.473514 21.077613
F 31.789762 57.949514 18.290913
F 31.880562 65.494614 18.406213
F 22.707762 58.089414 18.323313
F 22.963162 65.649614 18.441513
F 33.869262 53.952514 18.596613
F 34.032762 61.586614 18.298913
F 25.091162 54.218714 18.408213
F 25.021362 61.695014 18.342413
F 18.332962 63.061114 21.919813
F 34.062162 67.060714 17.473313
F 25.012162 59.101814 17.336013
F 25.056162 67.065614 17.506413
F 33.887862 53.953814 21.449313
F 31.391862 55.389814 32.297113
F 18.276262 57.824514 18.421813
F 18.288862 55.269914 32.151113
F 29.442162 69.581114 25.630913
F 29.610662 69.483714 18.369813
F 29.292262 69.475514 28.551313
F 29.471162 69.453114 21.058413
F 20.692362 69.479614 18.397613
F 33.706762 69.402414 25.554013
F 24.929462 69.467614 21.161413
F 33.678062 69.465914 28.321113
F 27.187962 55.290014 46.434413
F 27.195462 62.986314 46.615613
F 33.684762 54.061914 32.873313
F 18.244762 57.909514 47.609213
F 27.167562 57.881914 47.662813
F 27.169462 65.495914 47.386813
F 27.102862 57.969614 32.969413
F 18.108462 55.285514 36.609913
F 26.955962 55.242914 43.757613
F 27.151362 63.043614 43.863813
F 18.086162 63.005114 36.610513
F 18.040662 58.058514 40.179813
F 29.503262 54.000714 47.249113
F 29.370962 61.672614 47.571113
F 20.235762 54.071014 47.380513
F 20.345862 61.833614 47.637213
F 29.341762 59.070914 43.903813
F 29.543062 66.884814 43.901313
F 20.425262 58.959014 43.939313
F 20.449262 66.850714 44.142913
F 29.401562 59.118414 46.645913
F 29.375462 66.798514 46.581913
F 20.422262 59.233214 46.698513
F 20.402462 67.020414 46.806913
F 31.615462 55.321414 46.345213
F 31.575862 63.021014 46.828713
F 22.502062 55.179914 46.585513
F 22.602462 63.088614 46.606013
F 31.546662 57.703014 47.562313
F 31.569562 65.657714 47.689313
F 22.554362 57.789414 47.389713
F 22.465062 65.627014 47.536413
F 31.234362 55.584114 43.669013
F 31.525362 62.935414 44.018113
F 22.356962 55.229214 43.772913
F 22.567762 62.858114 43.996713
F 33.902262 53.983614 47.400713
F 33.683062 61.661714 47.575713
F 24.900162 54.090414 47.534513
F 24.902662 61.809614 47.515413
F 33.553062 59.014514 44.036913
F 34.033962 66.901914 44.022113
F 24.757262 59.101814 44.067713
F 24.952962 66.870114 43.829113
F 33.789662 59.061914 46.739913
F 33.866962 66.948114 46.658513
F 24.800062 59.241214 46.707413
F 24.830462 66.692614 46.621813
F 26.986462 57.928514 35.670513
F 27.259562 65.506514 35.720513
F 27.011262 65.591014 32.999713
F 33.828962 66.925614 36.554913
F 18.033362 63.127314 46.700713
F 31.563462 57.990014 33.071313
F 18.211162 65.772414 43.146713
F 33.828862 58.900114 36.670813
F 24.901662 61.547214 40.287213
F 20.281762 61.837314 33.050213
F 33.641462 54.243414 39.937613
F 18.145362 63.105214 39.383813
F 29.120462 53.861914 35.786213
F 29.439962 61.724814 35.757813
F 20.304362 53.923214 35.705313
F 20.359362 61.694914 35.764513
F 31.470962 57.917014 35.849313
F 31.612262 65.572114 35.765113
F 22.481762 57.747614 35.921613
F 22.756062 65.405514 35.726713
F 33.672162 61.801514 40.460213
F 33.912462 59.267614 39.407913
F 18.252562 57.994514 32.886413
F 17.955462 55.316914 46.512413
F 25.024362 66.824014 36.397513
F 18.178262 65.605614 35.647013
F 33.861362 66.989414 39.277113
F 24.763462 59.112814 36.551913
F 33.819462 54.141014 35.669813
F 33.643862 61.442314 35.622013
F 24.767162 54.078214 35.700713
F 24.959162 61.750714 35.869713
F 27.069962 55.089214 39.393913
F 27.084162 62.914214 39.314413
F 25.001062 66.924814 39.417013
F 24.813662 53.831314 40.458013
F 26.968962 57.854614 43.099113
F 27.334862 65.636914 43.143313
F 24.880762 61.668914 33.156913
F 24.860562 59.126914 39.298013
F 27.066762 57.614114 40.412513
F 27.056462 65.467914 40.299813
F 24.910362 61.587214 43.064913
F 33.502062 54.084714 42.635513
F 27.073162 55.263114 36.717913
F 27.257462 62.926014 36.738113
F 24.718462 53.779414 43.218913
F 33.734962 61.610114 43.033813
F 29.349862 53.916614 40.316213
F 29.313262 61.741514 40.371813
F 20.306962 53.959914 40.140813
F 20.371962 61.575514 40.144113
F 29.152862 59.163514 36.673313
F 29.414562 66.733214 36.606013
F 20.341662 59.122514 36.722813
F 20.554262 66.759614 36.727313
F 29.217262 59.077814 39.389413
F 29.467062 66.763314 39.391113
F 20.337262 59.167514 39.283113
F 20.539962 66.878314 39.546513
F 29.152862 54.051114 42.940213
F 29.217362 61.498514 42.981213
F 20.237062 53.918714 42.862513
F 20.216862 61.627514 42.862813
F 31.286162 55.370414 39.110413
F 31.498062 63.031114 39.374313
F 22.644562 55.269014 39.347913
F 22.569162 62.864914 39.610113
F 31.436562 57.998614 42.688213
F 31.855962 65.608614 43.103913
F 22.563062 57.763314 43.043713
F 22.735562 65.604314 43.250213
F 31.505562 57.835614 40.064813
F 31.779262 65.587714 40.292913
F 22.527262 57.870314 40.216713
F 22.727162 65.573414 40.444013
F 31.506762 55.226214 36.445113
F 31.657562 62.926514 36.700713
F 22.527762 55.133414 36.567913
F 22.528762 62.814814 36.826613
F 18.186762 63.112714 44.050513
F 22.528062 65.485614 33.097913
F 29.172362 61.794014 32.980413
F 20.508262 54.051814 32.938413
F 33.736262 61.685514 32.842713
F 18.231162 65.681514 40.460313
F 18.056762 57.898614 42.847613
F 18.057162 55.383814 39.350713
F 24.876162 54.130614 33.007013
F 18.253262 57.863414 35.523713
F 29.158462 69.266214 33.135213
F 17.942362 55.239814 43.740413
F 29.130762 54.128614 33.110213
F 29.336562 69.408714 40.224013
F 22.660162 57.976614 33.147713
F 31.532562 65.514614 32.838913
F 20.406462 69.391014 33.024313
F 33.919362 69.525514 47.628513
F 29.383962 69.462514 47.466513
F 33.782562 69.403714 40.368013
F 29.324062 69.504614 42.972413
F 24.881062 69.148714 47.441413
F 33.819862 69.597214 35.613013
F 33.913362 69.430014 43.136413
F 33.582562 69.582914 32.937913
F 24.682862 69.452014 35.629113
F 20.310562 69.551014 47.646413
F 18.137662 65.588814 32.906013
F 27.159562 57.834414 50.376513
F 27.090862 65.580014 50.088713
F 17.943662 65.656614 54.795913
F 29.350462 54.101114 64.834713
F 31.440062 65.710214 64.753313
F 29.292962 61.904014 50.316213
F 20.226562 53.807614 50.058613
F 20.382462 61.780514 50.408813
F 31.478962 57.989114 50.327013
F 31.436562 65.737114 50.326513
F 22.638362 57.787614 50.131213
F 22.534662 65.879714 50.062313
F 24.702862 69.618114 61.838213
F 33.515862 61.718614 50.319313
F 24.834562 54.077614 50.309513
F 24.866462 61.791014 50.255313
F 26.944062 55.270814 53.692813
F 27.042062 62.864014 53.908913
F 29.271962 54.178514 50.032413
F 20.384062 54.288614 64.657613
F 27.060162 57.862214 57.389013
F 26.829862 65.715614 57.493013
F 33.702762 54.147714 50.213313
F 33.863062 53.853114 64.754613
F 26.841462 57.805814 54.542613
F 27.014362 65.468514 54.918513
F 24.817262 61.706214 64.529613
F 22.438362 57.997914 64.648213
F 27.124862 55.195114 51.124713
F 27.036362 63.120814 51.220613
F 24.485162 66.822314 58.338713
F 27.124062 57.865214 64.792413
F 29.143262 53.955214 54.867813
F 29.261062 61.533214 54.669313
F 20.378662 53.859414 54.716813
F 20.211762 61.798614 54.671113
F 29.182162 59.216714 51.276613
F 29.123962 66.953814 51.000713
F 20.502362 59.118714 51.169013
F 20.126562 66.957414 51.130613
F 29.362462 58.965914 53.960513
F 29.182162 66.857814 53.741113
F 20.239962 59.264214 53.829713
F 20.226262 66.885514 53.797213
F 29.275362 53.951114 57.605213
F 29.251862 61.626714 57.398513
F 20.205262 53.742014 57.418213
F 20.272662 61.701814 57.291813
F 31.380662 55.409814 53.923213
F 31.376362 63.026314 53.932313
F 22.429662 55.493314 53.692813
F 22.355162 62.892814 53.846813
F 31.636562 57.808114 57.692713
F 31.427162 65.610414 57.414513
F 22.434962 57.896614 57.419313
F 22.321562 65.399514 57.374413
F 31.524262 57.889214 54.890913
F 31.480262 65.591414 54.646713
F 22.346162 57.857314 54.674113
F 22.496462 65.606714 54.645813
F 31.513162 55.422014 51.119213
F 31.382062 63.120814 51.253613
F 22.514862 55.217914 50.986013
F 22.647162 63.234914 51.141113
F 33.476262 53.916214 54.485113
F 33.682662 61.774714 54.861613
F 24.760962 54.057614 54.807813
F 24.708862 61.666014 54.709513
F 33.778162 59.193514 51.202213
F 33.760662 66.983314 51.043313
F 24.728262 59.257014 51.058313
F 24.852262 66.919614 51.104613
F 33.732362 59.253114 53.924613
F 33.738262 67.076014 53.670513
F 24.645362 59.126314 53.741313
F 24.825762 66.781914 53.818913
F 33.619262 53.941114 57.248013
F 33.728662 61.674614 57.444213
F 24.885962 53.936214 57.469113
F 24.708662 61.894414 57.466813
F 27.083562 55.113014 61.147113
F 27.123662 62.999814 61.045713
F 18.095662 65.572314 64.808713
F 24.874962 66.847114 60.978413
F 29.271062 61.763714 64.931013
F 22.581362 65.539814 64.613313
F 18.047862 57.915614 50.389813
F 17.932762 57.743014 61.898613
F 27.100562 57.759614 61.929113
F 27.105562 65.579314 62.051813
F 20.341362 61.674814 64.543913
F 33.633062 66.878714 58.439613
F 27.111562 55.227814 58.330813
F 27.044962 63.089014 58.299013
F 24.960462 58.923814 60.825913
F 33.942162 59.034214 58.449713
F 29.309562 53.847114 62.091613
F 29.274562 61.615714 62.156713
F 20.107362 53.859614 61.985413
F 20.265062 61.654514 61.827713
F 29.355362 59.009714 58.412013
F 29.145062 66.766414 58.578913
F 20.241162 59.187714 58.169113
F 20.125662 66.876914 58.370113
F 29.286262 58.977314 61.008713
F 29.335862 67.049414 61.155913
F 20.310162 58.904514 60.946013
F 20.227162 66.937814 61.096613
F 33.692362 61.838114 64.619713
F 24.898762 54.070414 64.812213
F 20.387762 69.459114 61.753313
F 31.576862 57.768514 64.836613
F 31.555662 55.280614 61.229513
F 31.419662 63.114114 61.236813
F 22.360562 55.303714 60.970913
F 22.548062 62.904014 60.942613
F 33.728862 66.898614 61.184213
F 27.058962 65.750314 64.692013
F 24.808862 59.056214 58.090513
F 33.741062 59.294014 61.144513
F 31.695062 57.837414 61.954613
F 31.505562 65.673814 62.109513
F 22.539362 58.049114 61.920113
F 22.594262 65.601814 61.850813
F 31.518762 55.141914 58.427613
F 31.437862 62.979314 58.529813
F 22.445662 55.235014 58.198413
F 22.481862 62.952914 58.302213
F 33.728262 53.983314 61.877113
F 33.836262 61.796514 62.000413
F 24.572162 54.107414 62.097813
F 24.816062 61.523014 61.786213
F 18.060162 55.351014 51.112513
F 17.954162 62.928514 51.121813
F 29.217462 69.323814 57.302213
F 18.043762 65.637514 61.856013
F 31.742062 55.112014 65.621013
F 17.761562 65.748314 57.512713
F 18.024762 57.907414 64.729913
F 18.059162 55.145814 61.114713
F 18.077162 63.097414 61.155113
F 20.192962 69.544014 57.511513
F 17.870662 62.941914 53.831313
F 24.783762 69.285714 57.260313
F 20.285862 69.475014 54.674613
F 24.830262 69.572014 49.995213
F 29.263662 69.429414 54.652013
F 24.843262 69.385014 54.763213
F 29.063862 69.566314 62.011613
F 33.938962 59.246614 65.602713
F 18.065062 62.870214 65.537213
F 33.734962 66.798114 65.498613
F 40.626362 9.009114 0.059640
F 45.080662 16.617314 -0.093434
F 36.164562 16.669314 14.566413
F 45.194862 1.454414 2.759533
F 45.217562 8.904834 3.055163
F 36.350262 1.354054 10.145213
F 42.887262 0.227547 3.635273
F 38.427562 4.976224 14.628113
F 45.066462 3.755524 6.381673
F 45.021162 11.653714 6.378573
F 49.487462 16.609114 -0.255635
F 36.022462 3.834154 3.859463
F 45.043862 3.881244 3.656983
F 45.198762 11.476514 3.736893
F 35.892762 1.270404 0.302651
F 36.197262 3.834794 13.599513
F 49.576662 16.718914 14.858213
F 36.121362 1.342884 14.607113
F 51.463862 12.839914 7.202573
F 35.913962 8.829214 2.755963
F 38.230462 7.793294 3.855603
F 38.462162 15.411714 3.613873
F 35.831262 11.525014 3.846003
F 47.455962 7.659344 3.843213
F 47.308862 15.462814 3.581033
F 51.699362 12.914514 14.887613
F 36.353062 16.625214 10.213013
F 36.142662 3.783214 10.919913
F 49.496862 16.823914 10.308513
F 35.946262 11.660814 10.970213
F 38.211562 5.163114 2.897213
F 38.381962 12.743114 2.845183
F 47.442162 5.094324 2.633373
F 47.307662 12.919714 2.567583
F 38.199462 7.851154 6.601483
F 38.435862 15.488214 6.408363
F 36.008862 8.967084 7.410413
F 47.217462 7.700814 6.625873
F 47.180162 15.307414 6.404273
F 51.556662 5.179104 14.807413
F 40.412762 1.459674 2.883713
F 40.613362 8.762054 2.783483
F 42.941762 12.730914 10.337213
F 49.714062 1.405354 2.910433
F 49.718762 8.955714 2.964133
F 38.136562 5.114234 0.237059
F 40.622962 3.888064 6.401273
F 40.700562 11.311514 6.705913
F 49.471462 3.851274 6.576513
F 49.260662 11.416614 6.328533
F 40.420362 4.026114 3.785603
F 40.484362 11.237314 3.754373
F 49.628162 3.862034 3.877863
F 49.393662 11.661514 3.670413
F 45.025962 16.726214 14.777513
F 36.010562 3.862304 6.499533
F 36.093262 9.140714 10.124813
F 51.420062 12.823814 10.016013
F 43.006162 7.676394 13.692513
F 42.804162 4.990444 7.424823
F 42.862162 7.580034 3.847233
F 42.987462 15.300314 3.811423
F 40.576762 1.349044 14.765113
F 51.779262 7.660614 4.008733
F 51.550562 15.485014 3.819833
F 42.690862 12.707614 14.920313
F 38.122762 12.942214 14.715213
F 40.789362 16.443014 10.166413
F 51.714562 5.278504 7.623023
F 47.361662 12.967214 14.857913
F 42.781362 5.149664 2.975013
F 42.933962 12.674214 2.746773
F 51.732562 5.154104 3.029173
F 51.566462 12.942114 3.048343
F 43.021662 7.628964 6.579863
F 42.901762 15.370414 6.490083
F 42.824462 5.023864 14.509413
F 51.663162 7.804624 6.675863
F 51.653962 15.555014 6.468673
F 47.223062 5.098524 14.660313
F 51.563262 5.163374 10.366813
F 42.791462 12.808114 7.519493
F 45.089262 16.775414 7.456273
F 45.122062 1.324764 10.038113
F 45.202062 8.955094 10.159213
F 51.768862 15.476314 13.591913
F 36.036462 1.289814 7.447083
F 51.796162 7.746864 11.214213
F 45.075562 3.674614 13.785213
F 45.239762 11.544714 13.918513
F 45.140162 8.954174 14.898913
F 42.814262 5.351384 10.123713
F 45.013762 3.962514 11.008513
F 45.229662 11.419414 11.184913
F 42.804362 15.383314 13.848513
F 45.002062 0.997375 14.699413
F 42.992962 15.414014 11.105813
F 45.186162 1.209544 7.425483
F 45.111362 9.078504 7.440983
F 51.826462 7.878014 13.890413
F 38.296262 7.618344 10.974813
F 38.603162 15.407314 11.187413
F 49.639862 9.110034 14.918913
F 47.429462 7.760174 11.110613
F 47.377062 15.594414 11.276713
F 49.568562 1.226864 14.590613
F 38.371362 5.218074 7.312673
F 38.584462 12.936814 7.440493
F 47.192362 5.100064 7.464493
F 47.195362 12.838114 7.466573
F 38.382762 5.074394 10.117713
F 38.187262 12.833014 10.170213
F 47.270562 5.169514 10.077313
F 47.297262 12.992714 10.276313
F 38.502562 7.596394 13.627213
F 38.396162 15.472114 13.856913
F 49.278262 16.794914 7.614193
F 47.226162 7.657464 13.939213
F 47.397862 15.487514 13.947313
F 40.579462 8.787744 14.528213
F 40.538162 1.516304 10.013313
F 40.744962 8.996924 10.335413
F 45.129362 16.606214 2.666263
F 49.363462 0.956123 10.061113
F 49.658962 8.893504 10.242113
F 45.167862 16.668014 10.226613
F 40.670262 3.718634 13.828913
F 40.306962 11.525014 13.891813
F 49.307062 3.817814 13.536313
F 49.489762 11.542314 13.880713
F 40.692562 4.045874 11.035113
F 40.548662 11.617114 11.192813
F 49.425762 3.492614 10.855613
F 49.381262 11.499014 11.121013
F 40.577062 1.236594 7.255713
F 40.532262 8.766174 7.639023
F 51.800462 15.377414 10.920413
F 49.447762 1.198004 7.342853
F 49.467162 9.040534 7.517473
F 40.633162 16.668714 14.845713
F 42.980062 7.809394 11.133513
F 49.604062 16.726814 2.555873
F 40.677662 16.584214 7.450203
F 40.746562 16.679114 2.652383
F 45.010062 1.254264 0.088937
F 36.150262 16.562514 7.419873
F 40.367962 1.158784 0.299949
F 47.267962 0.263858 3.751153
F 51.700662 12.754414 0.283843
F 36.245862 11.642014 6.463263
F 36.251562 8.917954 14.548513
F 51.832062 0.049639 3.841673
F 47.305962 5.092894 -0.087363
F 42.897662 0.004701 6.354773
F 47.211662 12.872914 -0.174811
F 36.006262 8.987674 -0.042255
F 36.163162 16.758914 2.878273
F 36.264662 1.271724 2.997603
F 54.042762 1.126324 10.214413
F 49.531062 1.392654 0.141525
F 38.209662 12.876214 0.204289
F 49.429062 8.976744 0.040487
F 47.340762 -0.230708 6.391993
F 36.093262 11.608414 13.703013
F 51.766262 0.038035 6.458243
F 54.054862 16.647314 10.138813
F 35.956562 16.806314 0.067925
F 40.608762 16.860914 -0.090474
F 49.521962 11.589414 18.555913
F 36.420762 1.161524 22.193213
F 45.121462 16.895714 21.859013
F 45.106562 1.347284 24.913713
F 44.763862 8.961524 24.711413
F 38.166462 12.805314 31.808013
F 36.367862 16.690514 22.069913
F 40.398862 9.109564 31.825213
F 44.833662 3.662764 28.555513
F 44.858262 11.676014 28.165413
F 36.139862 3.481444 21.078913
F 51.964362 12.684514 17.561713
F 44.887862 3.798554 25.887513
F 44.922062 11.652414 25.453313
F 36.118962 16.756114 24.791713
F 49.444262 11.696114 21.318513
F 47.217962 5.135544 17.325913
F 45.362762 1.193894 22.115913
F 44.937862 9.089534 21.886613
F 40.733862 3.858994 18.258913
F 38.246062 7.678674 25.642213
F 38.283262 15.480514 25.602113
F 51.792362 15.524614 21.236313
F 47.001462 7.573004 25.560113
F 47.083162 15.586214 25.765113
F 51.645262 7.797434 21.117613
F 38.296262 5.059264 21.978113
F 38.249862 12.916614 21.877013
F 47.090862 4.949134 22.043813
F 47.018062 13.050514 21.830613
F 38.313262 5.074834 24.724513
F 38.239162 12.919314 24.486513
F 47.222462 4.935104 24.839313
F 47.193762 12.950414 24.630413
F 38.278962 7.556714 28.332413
F 38.343862 15.464114 28.375913
F 42.855662 15.447214 21.230313
F 47.065562 7.695444 28.368013
F 47.272062 15.406514 28.462913
F 42.949062 7.619704 21.051913
F 40.673062 1.115174 24.641913
F 40.428962 9.010184 24.622313
F 49.475562 3.886634 21.050713
F 49.558662 1.242494 24.599213
F 49.166762 8.793074 24.787913
F 35.899662 16.828814 31.912913
F 40.622662 3.827994 28.420013
F 40.567662 11.462514 28.248013
F 49.497962 3.666164 28.376813
F 49.447762 11.621914 28.473913
F 40.480662 3.642114 25.649013
F 40.432462 11.776714 25.568713
F 49.461662 3.691934 25.612613
F 49.287462 11.539414 25.711413
F 40.738562 1.359744 21.852813
F 40.637762 8.934814 21.964713
F 49.462562 16.667814 29.384213
F 49.606162 1.339084 21.819713
F 49.513862 8.987934 22.185013
F 40.389662 11.493514 21.092613
F 42.540262 7.576294 25.530913
F 42.696562 15.426514 25.516213
F 36.060562 8.874844 31.937613
F 51.621062 7.562484 25.597413
F 51.649262 15.478014 25.604813
F 51.745562 5.103554 17.478613
F 42.844462 5.018604 21.962413
F 42.737462 12.815014 21.932013
F 52.000262 5.157474 22.001713
F 51.684162 12.947414 22.266113
F 42.634062 5.021674 24.721813
F 42.690662 12.806714 24.550413
F 51.679562 5.057164 24.750513
F 51.484062 12.733514 24.924013
F 42.801762 7.815924 28.380713
F 42.730862 15.427614 28.266513
F 42.641962 12.657514 17.798713
F 51.634162 7.736714 28.314313
F 51.669762 15.375114 28.303213
F 42.847362 5.191664 17.363213
F 38.449062 5.059914 17.261913
F 36.060662 8.844784 22.056913
F 49.267362 1.203174 32.100513
F 35.902162 11.645614 25.550313
F 49.367462 16.641714 24.801113
F 36.284962 1.191144 17.361813
F 51.677662 4.942344 32.062313
F 40.411062 1.213994 32.091013
F 40.659062 3.929934 21.008913
F 44.895762 1.025064 29.427613
F 44.970162 9.217294 29.366713
F 40.457262 16.786414 24.709413
F 38.512062 5.041754 29.490813
F 38.242662 12.807614 29.072113
F 47.194462 5.037644 29.214713
F 47.046262 12.712414 29.215413
F 49.468362 16.621414 17.550913
F 40.623462 16.809114 22.112113
F 40.338162 11.526814 18.491313
F 36.193562 9.072414 24.742013
F 42.491462 12.746114 31.972313
F 42.741162 5.104014 32.139413
F 38.280462 5.032624 32.190013
F 49.358162 1.279384 17.463313
F 44.980062 16.701514 32.217313
F 49.308962 8.997594 32.211013
F 40.563062 1.279654 29.090013
F 40.458262 8.922324 29.135913
F 40.443562 16.810214 29.328213
F 49.368362 1.004374 29.257313
F 49.330362 8.992624 29.324713
F 44.905862 16.722114 17.487413
F 42.689862 5.118634 29.444413
F 42.576662 12.857114 29.225513
F 51.652162 5.127354 29.353213
F 51.609862 12.784514 29.274513
F 45.051162 16.561614 29.209613
F 47.091462 12.821714 31.863313
F 35.981962 11.486814 21.127913
F 40.774762 9.055724 17.327413
F 36.012562 11.386914 18.431113
F 49.407562 3.891784 18.321513
F 45.055262 16.823714 24.632113
F 45.187362 1.337274 17.429913
F 45.144162 8.954464 17.498413
F 40.565662 1.288074 17.409913
F 44.821362 1.126644 32.184313
F 47.252662 4.959244 31.996313
F 45.036362 3.722714 20.991213
F 44.908462 11.513714 21.068013
F 49.469862 16.764014 31.983413
F 35.969862 11.575914 28.270513
F 44.995862 3.949844 18.303713
F 45.130562 11.582514 18.415913
F 38.456262 7.709764 18.111913
F 38.316862 15.382114 18.312913
F 51.881462 15.258314 18.442113
F 47.265062 7.534274 18.411513
F 47.098662 15.507314 18.246513
F 51.824562 7.723324 18.413613
F 44.782162 9.148644 32.195713
F 38.086162 12.718114 17.491713
F 36.189862 16.717914 17.334113
F 47.300162 12.884714 17.633613
F 38.389262 7.622454 20.906613
F 38.526762 15.402314 21.018413
F 42.930762 15.219014 18.394813
F 47.200762 7.670304 21.208313
F 47.390062 15.598714 20.927913
F 42.919262 7.707604 18.252613
F 49.503262 16.770414 22.157813
F 40.414162 16.565514 32.106613
F 49.695562 8.909484 17.589113
F 51.625262 13.034714 32.040613
F 40.712062 16.652314 17.492013
F 35.937562 1.128994 29.360913
F 36.279762 3.635774 18.410913
F 53.866862 16.745314 24.826913
F 36.062762 16.638814 29.195713
F 36.166462 1.065644 24.955213
F 47.461062 -0.044060 21.007813
F 36.071062 8.977604 29.234513
F 36.151162 8.829114 17.320313
F 36.453462 3.718024 28.535213
F 36.043362 3.624074 25.844513
F 42.931062 -0.137037 25.572813
F 38.404562 -0.218134 25.664313
F 43.036162 0.078817 21.155713
F 47.338262 -0.061859 25.659813
F 38.548162 -0.056394 21.128613
F 51.645562 -0.254472 28.384913
F 45.019162 3.794184 32.841213
F 35.987062 1.284454 39.562813
F 35.978262 11.346214 35.638213
F 35.822162 11.264214 47.549113
F 45.001862 1.172784 46.778813
F 45.060262 8.859674 46.562413
F 36.145762 1.396904 44.062713
F 51.738362 15.623214 32.931113
F 35.976362 8.943134 39.390113
F 44.952062 3.822114 47.447813
F 44.814262 11.537114 47.444813
F 36.030562 3.809064 35.830913
F 40.397662 11.612614 32.916413
F 53.871062 3.928234 42.853413
F 44.751662 1.182454 44.099413
F 44.823562 9.052754 43.849713
F 36.080962 8.780574 36.698313
F 38.109862 7.701384 47.521313
F 38.113062 15.201614 47.414913
F 51.396162 15.300014 42.820813
F 47.242662 7.594804 47.589213
F 47.093062 15.372214 47.451313
F 51.680562 7.731214 43.106713
F 38.082562 5.120684 43.915913
F 37.992362 12.761814 43.881213
F 47.168462 4.973514 43.705313
F 47.156762 12.799314 43.903113
F 38.283162 5.132054 46.715513
F 38.098362 12.638214 46.590713
F 47.199562 5.085874 46.446713
F 47.247162 12.677814 46.738713
F 40.403362 1.262804 46.546413
F 40.404662 8.854854 46.498013
F 35.841262 8.810654 46.631213
F 49.388162 1.179334 46.619613
F 49.607362 9.013894 46.756313
F 49.417362 3.878714 33.036113
F 40.532962 4.062554 47.490913
F 40.435862 11.445714 47.312313
F 49.516962 3.803034 47.366913
F 49.616862 11.533714 47.576213
F 40.364662 1.049114 43.794313
F 40.266862 9.098604 43.864913
F 40.412462 3.752534 32.985813
F 49.325162 1.199964 43.827513
F 49.408662 8.935044 43.995413
F 44.979762 16.677614 39.294613
F 42.672562 7.711844 47.356313
F 42.524562 15.395914 47.368813
F 42.454862 15.496614 42.803013
F 51.790962 7.774794 47.592513
F 51.498462 15.521114 47.432113
F 42.636562 7.660074 43.119813
F 42.821462 5.015184 43.904113
F 42.514762 12.877614 43.739913
F 51.610962 5.058074 43.826213
F 51.395962 12.742214 43.850813
F 42.838762 5.076334 46.511713
F 42.708162 12.890014 46.452313
F 51.660162 5.126534 46.584713
F 51.529462 12.989014 46.627113
F 40.549762 16.726914 36.644313
F 42.695162 15.314014 33.042213
F 44.873962 3.550884 35.585013
F 44.907862 11.450414 35.714613
F 53.605762 16.696214 43.865413
F 49.336062 1.240054 39.546713
F 49.320462 11.312614 42.951713
F 49.309562 8.645704 39.336613
F 49.194562 3.829644 40.296213
F 40.470962 11.627614 40.171113
F 51.758562 12.652214 39.404813
F 49.494862 3.835944 43.037813
F 40.411762 8.965684 39.451713
F 51.447162 5.037894 39.409213
F 38.438562 7.456574 35.602613
F 38.421462 15.373414 35.547813
F 42.710062 12.787014 39.373713
F 47.160762 7.648894 35.771913
F 46.972062 15.338214 35.601513
F 42.632062 5.121664 39.409013
F 40.486662 3.600334 35.696613
F 40.659462 11.371814 35.583713
F 49.449962 3.690634 35.740913
F 49.464162 11.605714 35.557913
F 44.757362 16.606714 46.531313
F 49.293962 16.720714 36.579413
F 38.133062 0.059291 35.759713
F 40.543962 1.017474 36.612413
F 49.262162 16.711014 46.388813
F 47.034862 7.728914 32.967813
F 51.674862 12.697714 36.662313
F 40.336262 11.616114 42.916013
F 49.417562 16.668214 39.239813
F 51.621462 5.076424 36.551213
F 42.708062 7.452724 35.909013
F 42.674462 15.418214 35.846413
F 42.721162 12.730114 36.674013
F 51.573462 7.710324 35.625613
F 51.467562 15.325214 35.734313
F 42.718062 4.889884 36.565413
F 47.047662 15.370514 42.903713
F 42.566962 7.695084 40.381613
F 40.409862 8.890584 36.697613
F 44.980462 1.180484 39.316313
F 44.920062 8.859004 39.533513
F 40.401962 3.826524 43.037213
F 35.913862 1.388184 36.780213
F 49.408062 11.297614 40.182213
F 44.900562 3.759834 42.908413
F 44.819562 11.705214 43.116913
F 44.860162 16.784014 36.647113
F 40.419262 3.560974 40.351913
F 44.893662 3.693334 40.217913
F 45.032362 11.467214 40.404913
F 49.276962 1.295834 36.825613
F 49.430862 8.969824 36.614613
F 40.339762 0.968677 39.373913
F 44.987562 1.062994 36.746213
F 44.905262 8.773304 36.833413
F 40.443362 16.747614 39.329513
F 38.323462 7.428654 40.315813
F 38.139262 15.284914 40.097113
F 51.548962 15.425014 40.098213
F 47.138562 7.583924 40.462413
F 47.187762 15.364414 40.161313
F 51.600762 7.555294 40.278913
F 38.425062 5.027934 36.747913
F 38.344962 12.653114 36.428113
F 47.179162 4.913254 36.678613
F 47.108662 12.818714 36.508313
F 38.280562 4.949934 39.528013
F 38.236562 12.705314 39.038013
F 47.050662 5.081714 39.338813
F 47.167662 12.698014 39.379513
F 37.984462 7.629744 43.104513
F 38.254262 15.314114 43.054813
F 42.843962 15.445314 40.107313
F 47.157462 7.663614 43.294113
F 38.286162 7.672794 32.914513
F 40.305162 16.711814 46.535513
F 49.225462 16.692814 43.708213
F 44.772162 16.653514 43.856413
F 40.322162 16.756314 43.826713
F 36.101462 3.683324 33.233113
F 35.909662 3.911664 47.561513
F 37.995662 15.370814 32.902113
F 36.098862 1.440744 46.732313
F 35.966562 16.497914 43.880913
F 35.881462 3.862134 43.185813
F 47.358662 15.315514 32.970013
F 53.849162 1.325674 43.839613
F 35.957662 16.439514 36.293313
F 36.014162 16.762014 46.642213
F 36.070662 11.538514 40.227213
F 36.071862 3.748934 40.496613
F 35.728062 11.511914 42.910313
F 44.830662 11.706014 32.984713
F 53.683062 1.308954 39.267713
F 51.584362 7.573804 32.960513
F 42.549962 7.624944 33.056613
F 35.951362 11.406114 32.900313
F 46.909862 0.031256 43.273813
F 49.388462 11.559014 32.916413
F 42.705862 15.340914 62.108313
F 35.713662 3.832014 54.740113
F 44.821962 11.402014 50.199713
F 36.031562 11.567314 64.716213
F 45.081562 3.868224 64.733513
F 38.176962 15.358714 50.272913
F 42.774362 15.331514 64.729813
F 49.556762 11.660914 64.621013
F 47.042962 15.355914 50.184013
F 38.272362 7.774504 50.244213
F 35.999062 16.806514 58.563013
F 40.305562 11.496014 50.115513
F 49.252062 3.765494 50.093413
F 49.553362 3.776624 64.611313
F 47.224462 7.691434 64.435013
F 38.212962 7.549384 64.756913
F 35.963762 3.777854 50.425213
F 51.768962 7.684684 50.252713
F 40.438162 3.805754 62.118313
F 47.226762 7.626234 50.365113
F 40.355662 11.485114 64.734713
F 49.525262 11.563714 50.239013
F 35.630862 3.896064 57.438413
F 45.031162 1.118044 53.873913
F 44.738962 9.011484 53.845913
F 35.960062 11.557214 57.720413
F 40.342662 3.870684 50.344413
F 40.454962 16.763914 53.851413
F 44.886162 3.621304 57.461113
F 44.979162 11.701914 57.361713
F 35.958862 3.861204 62.110613
F 42.705862 7.550024 50.207413
F 45.001162 3.709364 54.664013
F 44.869962 11.693614 54.615713
F 44.916662 3.750484 50.213113
F 40.304562 16.666114 51.177413
F 42.651762 0.005132 64.864713
F 44.901462 1.162004 51.256113
F 44.839962 8.876204 51.124513
F 42.852162 7.625794 64.679113
F 38.348762 7.669424 54.976113
F 38.211462 15.452314 54.888713
F 40.571662 16.723414 61.277313
F 47.070462 7.700974 54.591413
F 47.223162 15.657014 54.852813
F 51.581962 7.773214 64.528813
F 38.177962 5.181474 51.280813
F 38.156062 12.776514 51.279913
F 47.007762 5.008124 51.247013
F 47.027462 12.836514 51.133813
F 38.019262 5.116584 53.982013
F 38.260462 12.875014 54.067813
F 47.124762 5.116824 53.810413
F 47.176662 12.962214 53.732713
F 38.185662 7.526784 57.694713
F 38.224662 15.616014 57.635113
F 51.720462 12.845814 61.081113
F 47.049362 7.670404 57.256713
F 46.996862 15.610114 57.546013
F 51.546162 5.125254 60.888013
F 40.536862 1.252284 53.874013
F 40.432762 8.959164 53.889913
F 51.795462 15.280714 64.564613
F 49.417662 1.223024 53.766613
F 49.209162 9.006474 53.720813
F 49.587262 16.649914 53.780613
F 40.323962 3.805694 57.512913
F 40.349362 11.516314 57.377613
F 49.298962 3.672514 57.402413
F 49.273662 11.538614 57.313413
F 40.288662 3.791684 54.767313
F 40.544362 11.695714 54.733813
F 49.215962 3.600564 54.752113
F 49.416162 11.612914 54.658813
F 40.686062 1.190294 51.090313
F 40.571662 8.930954 51.204713
F 49.385962 3.926354 61.941113
F 49.567062 1.193864 51.045813
F 49.496362 9.035444 51.037413
F 40.624562 11.595114 62.143413
F 42.601562 7.587624 54.857613
F 42.849262 15.439814 54.613513
F 42.716962 12.743714 60.914913
F 51.373462 7.774184 54.727813
F 51.761862 15.329414 54.824413
F 42.775662 4.966614 61.006913
F 42.706162 5.058544 51.252613
F 42.585262 12.907314 50.872313
F 51.337862 5.102894 51.068713
F 51.683162 12.824814 51.167913
F 42.583962 4.986174 54.089113
F 42.662262 12.951014 53.544713
F 51.216262 5.208774 53.837413
F 51.629562 12.779914 53.882713
F 42.617662 7.472524 57.529513
F 42.457462 15.563814 57.398813
F 51.610462 12.638014 58.383513
F 51.526262 7.617634 57.388913
F 51.670062 15.194514 57.614113
F 51.429762 5.026074 58.272413
F 40.391862 3.732264 64.757113
F 44.844062 16.643214 51.084413
F 44.640162 16.789314 58.421313
F 44.922662 1.308434 61.177413
F 44.860362 9.042974 60.942913
F 51.539562 15.467414 50.136413
F 35.931062 8.936474 58.389513
F 49.291662 1.123894 58.334213
F 49.212062 8.906334 58.167413
F 38.229462 15.563014 64.752013
F 45.141562 3.857484 62.053213
F 44.983962 11.539114 61.805513
F 42.727662 7.648074 61.859713
F 40.419262 8.953574 58.548713
F 40.379762 1.220804 58.645913
F 44.950962 1.152764 58.488513
F 44.720262 9.037964 58.180213
F 49.301462 16.427714 51.113413
F 38.092362 7.648424 61.992013
F 38.314562 15.381614 62.026113
F 42.471162 13.008314 58.311913
F 47.042962 7.644174 61.808313
F 47.374062 15.595614 61.823613
F 42.660462 5.009864 58.314113
F 38.007662 4.922344 58.518013
F 38.368962 13.007214 58.313013
F 47.120262 5.006204 58.050513
F 47.308362 13.021914 58.254213
F 38.225662 4.917864 61.119413
F 38.335862 12.825314 61.034413
F 47.112862 5.066294 60.721413
F 47.155762 12.977014 60.918513
F 45.114762 16.940014 53.837413
F 44.966462 16.604014 61.118013
F 51.751862 15.425814 61.910113
F 44.871962 11.361214 64.570713
F 49.339162 11.625814 61.776913
F 51.548562 7.738514 61.753513
F 40.323062 1.133744 61.343613
F 40.498462 8.939564 61.235113
F 42.579862 15.479614 50.158513
F 49.438662 1.287514 61.116713
F 49.244962 9.088914 60.956013
F 47.286862 15.394514 64.480913
F 49.465062 16.779614 61.040613
F 40.359862 16.877414 58.594913
F 49.520562 16.668414 58.356213
F 36.058562 16.672714 53.884113
F 35.924262 9.091734 61.122213
F 35.970262 16.700114 51.089213
F 35.614262 3.866494 64.878913
F 35.946662 11.592614 54.967513
F 36.174362 8.988474 54.076613
F 35.973862 11.273914 50.416113
F 47.296062 -0.125373 54.953913
F 36.114062 1.290124 51.213413
F 36.051762 11.785414 62.011813
F 35.879762 1.365194 61.083013
F 35.816962 1.243184 58.293913
F 36.016962 16.648714 61.312513
F 36.032462 8.709314 51.363713
F 35.869462 1.179444 53.931213
F 53.859362 1.387634 53.855813
F 38.046362 -0.020142 62.095013
F 47.188062 -0.070896 50.220013
F 38.139262 0.164078 64.763413
F 38.401362 -0.019448 50.256113
F 38.221162 0.002396 57.543013
F 47.185062 -0.006240 61.994113
F 51.757162 5.297764 65.784313
F 42.864362 5.025824 65.650713
F 42.664362 12.651514 65.420913
F 45.103462 8.887424 65.741613
F 36.135362 27.068114 13.521113
F 51.766162 30.925214 11.000513
F 45.086662 24.568014 2.910433
F 44.928562 32.177414 2.699613
F 47.264162 20.645914 0.088789
F 51.665362 20.455014 14.646513
F 42.619862 20.737914 0.259555
F 45.283862 26.908714 6.453183
F 40.539362 32.270614 0.237789
F 45.034862 19.273014 6.360653
F 40.562262 34.787514 10.942413
F 51.622962 28.079914 14.534613
F 49.342062 34.918914 6.595703
F 44.780662 27.168814 3.726593
F 42.803362 20.378014 14.769813
F 45.047562 19.157614 3.593113
F 47.266862 20.819314 14.629313
F 51.775362 30.737514 13.693313
F 36.225762 24.394214 7.698653
F 36.222062 26.969414 10.710313
F 38.171062 30.865314 3.666353
F 38.228662 23.242714 3.713843
F 47.187662 31.038214 3.760473
F 47.329362 23.287314 3.791953
F 51.877062 20.520314 0.077062
F 42.693162 30.705714 10.932513
F 36.124062 19.170814 6.666103
F 36.045762 32.161714 14.444113
F 38.166862 28.381014 2.581863
F 38.341962 20.684514 2.958173
F 47.374962 28.435614 2.631433
F 47.285362 20.778814 2.898753
F 38.189362 30.879114 6.389573
F 38.425462 23.010914 6.400463
F 47.158162 31.073114 6.457483
F 47.197062 23.147814 6.667573
F 40.509762 24.276814 2.629253
F 40.517162 32.310214 2.994393
F 49.709262 24.533414 2.858483
F 49.417062 32.289614 2.854213
F 40.746162 26.999614 6.318873
F 42.868462 28.368114 14.639613
F 40.576562 19.203814 6.641143
F 49.385062 27.012314 6.612673
F 47.036362 28.472314 14.726313
F 49.444462 19.231414 6.356363
F 40.368162 26.977514 3.480313
F 49.364762 31.997614 14.671813
F 40.439262 19.094514 3.826613
F 49.306762 27.069214 3.786383
F 42.704762 28.346314 -0.068445
F 49.491862 19.305814 3.517273
F 51.736062 20.556714 7.447053
F 42.650662 23.047014 11.092413
F 51.727062 23.018614 11.195113
F 49.273362 32.323014 7.447543
F 42.724762 30.825414 3.642393
F 42.871362 23.149614 3.564803
F 51.642762 30.917014 3.881233
F 51.824862 23.070814 3.898133
F 49.410662 24.464314 7.687323
F 42.924262 28.294314 7.226963
F 51.583962 28.362614 7.599693
F 40.477562 32.229414 7.417833
F 42.684762 28.220414 2.673473
F 42.756762 20.399714 2.856553
F 51.526062 28.161614 2.914093
F 51.714362 20.531114 2.723843
F 42.679062 30.902314 6.397773
F 42.922162 23.053214 6.393003
F 51.475862 30.996214 6.572253
F 51.607962 23.135714 6.559263
F 42.753962 23.108614 13.784213
F 49.196562 24.502214 14.910113
F 45.016062 24.274314 10.147813
F 44.987662 32.070714 10.151113
F 38.377562 20.506414 14.595113
F 42.831162 20.428314 7.347993
F 38.428262 28.220014 14.579313
F 44.954962 26.996914 13.695013
F 42.706162 30.959814 13.625513
F 45.086562 19.341314 13.688913
F 44.829662 32.221114 14.506213
F 51.629262 20.453914 10.256913
F 40.425062 32.201314 14.567513
F 44.907662 26.981914 10.894113
F 51.730262 28.349814 10.307613
F 45.138362 19.307714 10.913213
F 42.836562 20.534614 10.192613
F 44.844662 24.523814 14.653013
F 45.079862 24.439214 7.502883
F 44.959262 32.228414 7.418853
F 38.188262 30.744014 11.050813
F 38.548162 22.961714 11.058113
F 47.206062 30.897014 11.178413
F 47.337862 23.272114 11.151913
F 38.420262 28.375314 7.310293
F 38.311762 20.467814 7.478313
F 47.297162 28.501414 7.603283
F 47.211862 20.503814 7.458593
F 38.409062 28.268914 9.941773
F 38.262362 20.270314 10.240913
F 47.290162 28.465214 10.361313
F 47.434462 20.767214 10.105213
F 38.268662 30.721514 13.695213
F 38.356362 23.080214 13.799413
F 47.107062 30.886914 13.804013
F 47.138962 23.330714 13.807013
F 40.554062 24.447014 9.942793
F 40.353562 32.228214 10.034413
F 49.647762 24.501014 10.342813
F 49.477762 32.206314 10.171413
F 40.804162 27.053414 13.620113
F 36.090162 19.312214 3.824023
F 40.674962 19.071014 13.817113
F 49.307062 26.993314 13.850013
F 42.717862 28.176414 9.962633
F 49.364062 19.242514 13.895513
F 40.523862 27.003314 10.888413
F 51.404262 23.107114 14.111913
F 40.594162 19.014514 11.011713
F 49.603062 27.142314 11.260413
F 40.544062 24.538714 14.698413
F 49.448962 19.414114 11.224813
F 40.612062 24.402514 7.212153
F 36.184562 19.210214 13.732113
F 36.063862 32.284214 7.406623
F 36.120462 31.966014 -0.019503
F 36.193562 24.448514 14.706013
F 36.016962 31.992114 2.592673
F 36.223862 24.179914 10.307413
F 36.369262 26.963814 6.332393
F 36.045162 32.048214 10.157613
F 35.999762 27.142714 3.579483
F 35.986762 24.510114 2.832253
F 35.859062 19.159614 10.970013
F 38.139662 20.758614 0.296535
F 44.902562 24.496814 0.078568
F 38.018062 28.406514 -0.092912
F 53.921062 26.767914 13.853513
F 51.777162 28.282014 0.181437
F 53.698462 32.270414 7.470103
F 53.696062 24.451614 10.187113
F 49.512062 24.446214 0.062712
F 53.672962 27.039414 6.443543
F 44.849562 32.098114 -0.057582
F 49.507462 32.206714 0.098114
F 47.333062 28.364914 -0.202847
F 51.567862 23.098114 21.144613
F 44.898762 32.061414 17.156113
F 45.042362 24.446814 24.662513
F 45.093362 32.287214 24.708313
F 47.179962 20.780514 31.950913
F 51.812062 30.910014 21.135513
F 36.034162 19.258714 28.097613
F 44.950762 26.957514 28.395113
F 44.849162 24.429814 17.314613
F 44.924162 19.176414 28.315613
F 51.638862 23.130914 18.574713
F 44.851962 24.412314 32.019513
F 36.140462 31.988414 17.145013
F 44.896562 26.889814 25.718213
F 51.674562 30.779214 18.335513
F 45.242662 19.354114 25.658213
F 40.511562 32.199214 31.925813
F 36.365162 24.649414 24.701813
F 44.855762 24.540214 21.935913
F 45.084662 32.293614 22.036913
F 38.457362 30.967514 25.637713
F 38.462762 23.222114 25.268313
F 47.135162 30.713314 25.679213
F 47.458162 23.356414 25.803613
F 38.529262 28.388514 21.910413
F 38.314262 20.600814 21.780713
F 47.302562 28.069514 22.177613
F 47.277962 20.689114 21.932413
F 38.543062 28.364114 24.741713
F 38.471262 20.528014 24.472113
F 47.166162 28.162614 24.899413
F 47.414062 20.827514 24.664013
F 38.337162 30.788114 28.410913
F 38.416362 23.079914 28.073213
F 47.240362 30.806914 28.463213
F 47.217162 23.334214 28.545613
F 40.696862 24.308314 24.474413
F 40.770462 32.166414 24.710613
F 49.722562 24.465614 24.768313
F 49.381162 32.088614 24.891813
F 40.498162 26.904614 28.209613
F 42.752962 23.053814 18.268113
F 40.240062 19.252614 28.311413
F 49.484662 26.988614 28.441913
F 51.793862 20.498814 32.232413
F 49.344762 19.177114 28.409813
F 40.772862 27.044114 25.478613
F 36.248762 27.061114 25.677013
F 40.543362 19.266214 25.563113
F 49.607562 26.942414 25.802913
F 36.275162 27.105914 20.939913
F 49.367062 19.180414 25.540613
F 40.499762 24.327914 21.778513
F 40.716262 32.267414 21.978813
F 49.390762 24.464414 22.002513
F 49.440662 32.042514 22.127513
F 42.908162 30.942714 25.501013
F 42.866762 23.110514 25.498013
F 51.743762 30.712614 25.665213
F 51.770162 23.123814 25.745713
F 42.895062 28.250314 22.042913
F 42.639762 20.629414 22.032613
F 51.776062 28.453114 22.121413
F 51.655162 20.482814 22.204413
F 42.871662 28.422814 24.726913
F 42.960162 20.408114 24.712513
F 51.749062 28.164314 24.822413
F 51.637862 20.597414 24.896913
F 42.949862 30.792014 28.322313
F 42.702962 22.868314 28.159513
F 51.686862 31.050614 28.393713
F 51.758562 23.038514 28.557913
F 36.178762 19.433314 25.447313
F 42.822762 23.134614 21.015013
F 51.715462 20.589414 17.386013
F 40.661362 32.158914 17.533413
F 40.374862 24.469414 31.860913
F 42.851062 30.714214 18.364313
F 44.827962 24.317014 29.260313
F 45.021262 32.052814 29.169013
F 38.407462 28.161314 29.213513
F 38.100362 20.647414 29.212213
F 47.192262 28.121114 29.382713
F 47.187562 20.636314 29.275813
F 51.607062 28.288014 31.958313
F 51.664762 28.167714 17.364713
F 44.775062 32.074214 32.067313
F 47.166062 20.442214 17.419813
F 49.593062 26.938314 21.166013
F 40.447062 19.285014 20.867313
F 40.624762 19.303614 18.279413
F 38.229762 20.464714 32.092613
F 40.528262 24.295214 29.029113
F 40.684762 32.140214 29.130513
F 49.641962 24.562414 29.383813
F 49.381962 32.229414 29.319313
F 42.741362 28.195314 29.318413
F 42.497462 20.423814 29.069013
F 51.699062 28.429514 29.225913
F 51.740662 20.459014 29.390913
F 49.349662 32.064914 32.190713
F 47.298362 28.162614 32.246613
F 49.564462 24.483114 32.060813
F 49.352662 24.389414 17.551913
F 49.367962 32.110414 17.365213
F 49.293762 26.849614 18.390013
F 36.246962 32.255514 24.609013
F 42.804662 28.225214 17.372613
F 40.628862 26.916614 18.347413
F 49.558062 19.186114 18.348013
F 42.784462 20.462514 31.785513
F 45.129562 27.013114 21.019813
F 42.906162 30.832214 21.182313
F 45.040062 19.536814 21.119713
F 49.459462 19.306514 21.029013
F 40.747262 26.994014 21.050813
F 36.154562 32.164114 22.017413
F 45.140462 27.026814 18.240713
F 38.224762 28.316914 31.833013
F 45.122262 19.200414 18.306813
F 38.327162 30.886714 18.182313
F 38.532062 23.176414 18.094513
F 47.086362 30.905814 18.444913
F 46.985662 23.110014 18.202413
F 38.591562 28.259414 17.361213
F 38.309062 20.562414 17.364813
F 47.261062 28.408514 17.449113
F 36.016062 19.263314 18.275813
F 38.404362 31.014114 20.956413
F 38.239162 23.172914 21.061213
F 47.140062 30.769714 21.162313
F 47.121962 23.204514 20.957813
F 40.733062 24.343014 17.219513
F 42.867962 20.614614 17.494713
F 42.834262 28.256614 32.056513
F 35.989362 24.471614 31.971613
F 36.022762 19.145014 21.044813
F 36.236062 24.410714 29.158613
F 36.100662 34.560514 18.244213
F 53.828162 32.225114 32.053113
F 36.128462 27.025814 28.349913
F 35.924662 32.092914 32.104613
F 36.014262 31.810114 29.321113
F 36.291862 24.499114 17.468213
F 36.410862 26.998714 18.299913
F 36.154662 24.592014 22.003013
F 49.427462 34.709514 28.368413
F 49.698162 34.659014 18.217013
F 45.061962 34.993314 21.170113
F 40.520462 34.724814 18.274913
F 53.954362 27.067014 25.934613
F 53.910562 32.214614 29.266113
F 49.364162 34.746414 25.580313
F 49.553662 34.632814 21.046713
F 36.072662 34.647414 28.438413
F 40.619762 34.818614 21.084513
F 40.551962 34.738414 25.777213
F 45.101662 34.569914 18.392913
F 51.440962 20.521814 36.558913
F 51.412062 23.264914 42.787513
F 44.894262 24.364414 46.740113
F 45.070762 32.088714 46.510713
F 46.825262 23.377614 43.073513
F 51.457162 28.508814 36.730113
F 35.926462 24.410214 36.478313
F 44.972562 26.962814 47.526613
F 35.873262 34.730814 47.422313
F 44.888162 19.110314 47.569413
F 36.168662 19.227414 40.199113
F 42.682862 20.645814 36.605813
F 44.691862 24.522814 44.041013
F 45.033162 32.087414 43.673313
F 38.063762 30.682514 47.354813
F 38.235862 23.172014 47.463513
F 47.254062 30.806214 47.538213
F 46.972462 23.055414 47.398913
F 38.256362 28.293714 43.869213
F 38.294862 20.394514 43.949813
F 47.032562 28.149114 43.795613
F 46.896362 20.613614 43.548013
F 38.198762 28.146014 46.513813
F 38.301662 20.686414 46.599413
F 47.152362 28.138514 46.463013
F 46.975962 20.544114 46.313813
F 40.437462 24.268414 46.403313
F 40.367862 32.278014 46.465513
F 49.349562 24.450314 46.557913
F 49.336062 32.131314 46.523213
F 40.363462 26.927814 47.401613
F 42.491062 28.385414 36.479513
F 40.459762 19.163514 47.641913
F 49.381162 26.998014 47.426613
F 51.622562 23.183414 40.100913
F 49.286662 19.278314 47.376913
F 40.351162 24.343914 43.623913
F 40.433962 32.297414 43.725213
F 49.191762 24.479714 43.896913
F 49.340462 32.334614 43.848413
F 42.579062 30.870014 47.380113
F 42.553662 22.960314 47.492113
F 51.618162 30.904414 47.468213
F 51.503762 23.103814 47.436613
F 42.577762 28.222814 43.810413
F 42.652962 20.531314 43.887413
F 51.622462 28.294714 44.044013
F 51.501962 20.697714 43.737313
F 42.740862 28.231414 46.542313
F 42.569062 20.394314 46.500013
F 51.756662 28.182014 46.777113
F 51.460662 20.626014 46.437913
F 40.388562 26.973414 42.802513
F 51.660262 31.110114 40.367713
F 44.986862 19.387814 32.929013
F 44.729562 26.939514 35.801713
F 42.677262 28.286514 39.267113
F 44.797962 19.360214 35.671313
F 49.337662 27.093414 40.166313
F 42.753462 23.096414 40.085813
F 35.906662 27.053014 47.204013
F 38.308462 30.773614 42.814613
F 42.593962 30.839414 40.268713
F 47.248462 30.809814 42.974913
F 36.024362 24.434114 46.462013
F 40.430262 34.695114 40.093513
F 40.427062 27.087214 32.730113
F 38.182562 22.966014 42.862713
F 38.349362 30.885614 35.509413
F 38.148362 23.115014 35.635513
F 47.203262 30.896314 35.444313
F 47.090062 23.011314 35.722813
F 40.318062 26.952414 35.576213
F 35.929362 32.086614 46.549013
F 40.533262 19.259314 35.593413
F 49.252062 27.194514 35.686413
F 51.489062 20.415514 39.440313
F 49.325662 19.290514 35.779313
F 47.116562 28.587514 39.182213
F 51.754562 28.440414 39.464013
F 42.660762 22.982014 32.726513
F 49.445762 24.562414 39.303113
F 42.692762 20.524014 39.332813
F 40.496662 31.993014 39.387713
F 49.387862 32.115514 39.390213
F 40.514662 19.334814 42.979713
F 40.478862 24.342514 39.159413
F 40.378562 32.161514 36.604113
F 42.610862 31.052214 35.651413
F 42.604962 23.039514 35.440813
F 51.430862 31.013814 35.773913
F 51.404162 23.121114 35.719013
F 40.492262 19.323514 40.300813
F 40.482762 26.913314 40.217913
F 44.881162 24.561814 39.165113
F 44.891762 32.386114 39.239013
F 47.134362 20.772614 39.356413
F 51.531862 30.967814 42.981513
F 42.590162 22.982414 42.903113
F 44.768262 27.019414 42.853613
F 49.335262 26.981914 42.976113
F 44.883062 19.142414 42.838313
F 49.343762 19.355314 43.042913
F 40.461262 24.409914 36.407113
F 49.258762 32.110314 36.662013
F 45.044162 27.125614 40.162813
F 49.222162 19.152814 40.339713
F 44.985262 19.265114 40.154513
F 49.198362 24.703114 36.628613
F 42.658562 30.832614 42.985413
F 44.892362 24.303814 36.480913
F 45.058762 32.306214 36.535513
F 38.198062 30.779414 40.160013
F 38.200962 23.215414 40.104313
F 47.100162 30.993714 40.299713
F 47.121762 23.344614 40.188013
F 38.111762 28.316614 36.462113
F 38.471462 20.517814 36.464013
F 46.976362 28.380714 36.310913
F 47.065962 20.602214 36.711413
F 38.162262 28.094114 39.184713
F 38.325762 20.708014 39.308713
F 36.056562 26.967714 32.766413
F 36.041262 32.016814 36.539713
F 44.913462 35.006914 40.316613
F 38.121362 23.256914 32.676813
F 35.877962 24.546414 39.162213
F 36.065162 19.332514 35.754013
F 35.864762 27.105614 40.390513
F 35.985262 19.120914 43.025113
F 53.966762 27.044714 42.951113
F 45.009662 26.965114 33.069613
F 36.048062 24.324314 43.836913
F 49.399662 19.458214 33.006613
F 45.037962 34.679514 33.071113
F 36.044462 19.219114 33.004513
F 40.531462 19.329714 32.679713
F 35.948562 19.521914 47.212113
F 35.954662 32.157614 43.817713
F 51.823362 23.088914 33.008013
F 49.571762 27.007414 32.997213
F 47.084062 23.257614 32.945913
F 35.751362 27.114014 35.373713
F 47.130962 30.688914 32.864213
F 38.309762 30.766014 32.903513
F 51.654262 30.760814 33.084213
F 36.140162 34.920614 42.953213
F 44.729862 34.731214 42.901313
F 40.442562 34.998614 42.958813
F 53.942862 32.204214 39.249613
F 53.880462 19.270614 40.309513
F 54.002162 32.042214 43.681613
F 49.195962 34.810614 42.897413
F 44.749362 34.636814 47.527013
F 40.431862 34.716914 35.767213
F 40.475362 34.661314 33.084913
F 49.265762 34.745114 35.743513
F 49.429362 34.684714 47.478413
F 49.451462 34.757714 40.254313
F 42.702562 30.789714 32.929513
F 49.319662 34.675914 33.027913
F 47.302862 30.818414 50.219313
F 42.548162 20.691214 58.390213
F 42.848462 30.841614 50.127113
F 51.801662 30.776314 64.647313
F 42.775962 28.380114 58.272413
F 44.855162 19.136814 50.293113
F 42.633762 30.934714 64.511413
F 38.290462 23.264414 50.177713
F 36.034062 19.366014 57.580013
F 47.146262 23.231314 50.226213
F 40.352762 26.944014 49.904213
F 38.334062 30.825814 50.090213
F 40.433262 19.348614 50.481413
F 44.987662 26.949214 64.654013
F 51.403062 23.102614 50.171913
F 49.349662 19.073614 50.118713
F 44.887462 19.429214 64.829113
F 42.642862 23.150714 64.718513
F 38.217162 23.311114 64.731013
F 53.884662 32.265814 61.325813
F 51.651962 23.133914 61.768313
F 51.658962 20.464514 58.238313
F 44.782162 24.474114 53.652113
F 45.070462 32.139814 53.616913
F 40.369462 27.232114 61.958513
F 36.125362 27.013714 54.618013
F 51.670862 30.875414 61.897113
F 45.026062 27.019314 57.471913
F 42.606262 23.177214 61.987413
F 44.973662 19.462014 57.585613
F 49.560662 27.024914 62.026013
F 35.855462 32.009314 51.060313
F 49.529862 19.311014 64.691513
F 44.821362 26.973414 54.598413
F 40.417862 27.210014 64.675913
F 45.067262 19.451014 54.848413
F 40.372762 19.419714 64.615513
F 51.861062 23.195614 64.623413
F 44.984762 24.545314 50.993013
F 45.046262 32.226314 50.880613
F 38.256862 30.913414 54.570413
F 38.468962 23.150214 54.709913
F 47.288362 30.948714 54.580313
F 47.153262 23.222214 54.712813
F 38.119262 28.145414 51.032113
F 37.979962 20.553814 51.200913
F 47.345562 28.334814 51.315813
F 47.106662 20.523614 50.977513
F 38.127862 28.446414 53.668313
F 38.254962 20.472414 53.948613
F 47.233562 28.344314 54.121913
F 47.213162 20.640614 53.792613
F 38.157462 30.760714 57.472213
F 38.281862 23.213314 57.473813
F 47.189762 30.843514 57.429513
F 47.243562 23.236014 57.338813
F 40.566662 24.620814 53.852513
F 40.584662 32.209614 53.656113
F 49.313262 24.523814 53.710213
F 49.529862 32.230214 53.811513
F 40.386362 27.021314 57.487113
F 45.008762 27.107414 50.227813
F 40.272562 19.317414 57.362113
F 49.580462 26.936214 57.635613
F 38.480662 30.951414 64.601113
F 49.390062 19.287314 57.430713
F 40.322362 27.231714 54.665113
F 35.943262 24.317814 60.991913
F 40.415462 19.197014 54.728913
F 49.487962 26.925314 54.900313
F 49.436662 27.107314 50.216013
F 49.468562 19.268414 54.617513
F 40.501862 24.448514 51.156513
F 40.660162 32.175014 50.855613
F 49.301362 24.606914 51.118913
F 49.443262 32.154114 51.025413
F 42.859462 30.837714 54.514713
F 42.650462 23.274314 54.884813
F 51.779962 30.963014 54.717113
F 51.434962 22.931014 54.742713
F 42.708062 28.243514 50.922113
F 42.742462 20.619914 51.196913
F 51.716762 28.444414 51.117613
F 51.586862 20.448214 51.066313
F 42.656862 28.170214 53.666713
F 42.649062 20.475614 53.802013
F 51.648162 28.283414 53.777313
F 51.834962 20.402714 53.756913
F 42.867362 30.828014 57.342813
F 42.505662 23.285414 57.494913
F 51.753662 30.677414 57.508213
F 51.700662 23.065914 57.489513
F 36.043862 24.478814 53.733013
F 40.494762 32.005414 57.989113
F 44.822762 24.363214 61.086713
F 45.024162 32.194414 61.141213
F 47.204262 23.308714 64.786313
F 40.325962 24.561714 58.486413
F 49.465862 26.982214 64.691313
F 49.477262 32.100714 58.019313
F 51.736062 20.615614 60.948513
F 42.694662 30.901214 61.877513
F 44.864862 27.014514 61.923713
F 51.913862 28.169314 60.896813
F 45.070562 19.156514 62.182113
F 49.502462 24.383514 58.414713
F 49.572362 19.296614 61.924413
F 44.828762 24.432314 58.384513
F 44.978062 32.039514 58.470913
F 38.203962 30.948314 61.903213
F 38.075762 23.139714 62.124613
F 47.140162 30.806214 61.900213
F 47.095862 23.117714 62.125313
F 38.025262 28.203914 58.337013
F 38.199862 20.692014 58.517513
F 47.382662 28.283814 58.500413
F 47.254462 20.738614 58.342013
F 38.005862 28.392514 60.813413
F 38.324362 20.584214 61.191013
F 47.218862 28.182314 61.055413
F 47.334162 20.574114 61.107213
F 51.827862 30.972414 50.234913
F 52.031662 27.909214 58.347613
F 42.613062 23.042514 50.298613
F 40.521762 19.366214 61.935413
F 40.477962 24.506714 61.203013
F 40.543962 32.069214 60.828813
F 49.391362 24.392914 61.107013
F 49.307662 32.071814 60.922813
F 47.153462 30.979014 64.616413
F 42.719562 20.494414 61.076813
F 40.366062 34.841014 50.145013
F 35.742462 27.025614 64.464813
F 42.632662 28.288114 61.029613
F 35.935262 24.461314 58.332113
F 35.892562 19.248114 50.101413
F 53.830362 24.332714 51.203513
F 36.022062 26.859314 61.757213
F 36.152962 19.157814 54.878913
F 36.117662 34.820414 62.008913
F 36.027862 19.286714 64.696613
F 36.016762 34.639414 64.728913
F 35.784062 26.997814 49.979513
F 44.942362 34.917014 50.144213
F 36.157562 32.325014 60.987913
F 36.079262 32.205614 58.138613
F 36.014262 32.151514 53.899813
F 44.897762 34.708714 57.444213
F 36.072262 24.435014 51.020713
F 49.333362 34.762814 64.749513
F 35.967262 34.731714 50.255513
F 49.387562 34.620014 62.021913
F 40.374062 34.790014 54.609813
F 40.429762 34.721914 64.522313
F 44.794562 34.609814 54.750713
F 36.025462 24.574014 65.629013
F 40.482662 24.728714 65.470513
F 36.133862 39.753814 14.548813
F 38.201562 51.513014 10.235613
F 44.958962 47.727314 2.908043
F 45.019262 39.898014 2.976483
F 44.895262 34.949414 3.744893
F 53.988562 39.800814 14.543213
F 45.028262 50.423814 6.481943
F 45.073462 42.684114 6.345893
F 36.321862 42.451214 11.024713
F 38.251662 36.013214 0.119520
F 44.813162 50.265214 3.694703
F 44.961662 42.490814 3.730173
F 42.667662 43.711314 14.724013
F 49.595962 47.555914 14.851413
F 42.855262 38.455214 13.839613
F 36.117362 34.629814 10.782213
F 38.276662 38.711514 3.843533
F 38.431862 46.487014 3.799713
F 47.292862 38.486514 3.831353
F 47.192062 46.345714 3.802673
F 35.990362 39.984114 7.322483
F 35.972362 50.112714 3.849433
F 36.207462 42.350614 13.732813
F 42.707062 35.892814 14.705113
F 38.514562 43.608614 14.751413
F 36.028562 42.568314 6.576243
F 38.251062 35.989814 14.443013
F 38.226862 36.243214 2.770423
F 38.153362 43.777614 2.907403
F 40.634362 39.746014 14.612113
F 47.100062 36.045014 2.783723
F 47.241862 43.746014 3.008203
F 38.313362 38.829614 6.566113
F 38.099462 46.257814 6.541803
F 47.174262 38.642214 6.832173
F 47.181562 46.520014 6.534853
F 40.607562 47.716014 2.650023
F 40.454962 40.008714 2.907883
F 49.331262 47.791214 3.028253
F 49.603062 39.685714 2.870373
F 40.430862 50.358214 6.519153
F 40.411562 42.521314 6.532073
F 49.614062 50.188614 6.813473
F 49.415062 42.226014 6.367203
F 40.550062 50.255214 3.794383
F 40.352562 42.559814 3.785963
F 49.339462 50.269314 4.003063
F 49.286762 42.348314 3.652643
F 36.066862 50.144614 10.994813
F 45.055262 39.845914 14.606913
F 51.685462 46.221114 14.017313
F 47.052462 51.710914 10.323813
F 42.762162 38.679014 3.868813
F 42.606762 46.491914 3.840763
F 51.862662 38.540314 3.929603
F 51.689662 46.335614 3.762593
F 36.018862 47.600814 7.556903
F 51.515162 51.416514 10.456413
F 42.709462 51.342914 14.677713
F 38.162162 51.487714 7.582843
F 42.731362 51.517614 0.035722
F 40.446062 47.557414 14.743613
F 35.972762 47.752314 14.807613
F 42.655062 36.129614 2.831613
F 42.634162 43.800114 3.065333
F 38.143162 51.404314 3.022163
F 51.721362 36.047514 2.841413
F 51.634662 43.512314 2.845863
F 42.723562 38.727414 6.539593
F 42.674662 46.424914 6.571773
F 51.607162 38.661414 6.568563
F 51.890162 46.413814 6.552223
F 36.020262 50.390114 13.824013
F 51.905162 51.575214 7.733833
F 44.971562 47.599414 10.297713
F 45.045662 39.788514 10.288713
F 47.224462 51.576714 3.014113
F 45.122162 47.454014 14.596613
F 45.039862 49.898314 13.762513
F 44.997362 42.491114 13.649213
F 49.626862 39.698214 14.592313
F 51.603362 51.476214 2.969433
F 44.939862 50.296314 11.094013
F 45.051562 42.410514 10.959013
F 51.750262 38.389514 13.707613
F 51.769162 43.661114 14.837713
F 45.038762 47.775014 7.502893
F 44.930462 40.179014 7.481783
F 38.286562 38.487814 10.984213
F 38.138362 46.506214 11.288313
F 47.230962 38.540914 11.114413
F 47.129162 46.286314 11.035613
F 46.961962 35.954914 0.050597
F 38.430262 36.148114 7.266013
F 38.228162 43.868914 7.718863
F 51.711962 35.866714 14.739813
F 47.106062 35.877514 7.595733
F 47.324062 43.907214 7.251003
F 47.101062 43.883414 14.620213
F 38.365462 36.047614 9.928653
F 38.479262 43.860814 10.433013
F 42.690962 51.504614 10.369413
F 47.228562 36.036814 10.324713
F 47.197762 43.733514 10.066013
F 38.323662 38.500214 13.612713
F 38.241462 46.293014 13.955913
F 47.309162 38.510414 13.864213
F 47.386762 46.362714 13.735813
F 40.323162 47.574014 10.060413
F 40.596462 39.810914 10.115213
F 49.550462 47.524514 10.328113
F 49.518062 40.003114 10.232013
F 40.410862 50.218614 13.850013
F 40.548162 42.340214 13.749113
F 49.567362 50.096414 13.810113
F 49.436862 42.401514 13.881513
F 40.374762 50.196014 11.207013
F 40.680762 42.303714 11.057513
F 49.254362 50.026314 11.100913
F 49.548762 42.669214 11.047813
F 40.439862 47.775114 7.317333
F 40.504862 40.008014 7.392193
F 49.547162 47.645414 7.637533
F 49.350862 39.861914 7.664813
F 42.823462 38.430114 11.100413
F 42.584962 46.355114 10.984413
F 51.827262 38.814014 10.932413
F 51.629262 46.252714 11.390413
F 42.822462 51.638414 2.754883
F 42.881462 36.145114 7.457993
F 42.612362 43.869514 7.379083
F 47.156462 35.903214 14.676713
F 51.642962 36.155814 7.487213
F 51.689662 43.621414 7.229483
F 42.644662 46.378014 13.782413
F 42.831962 35.880114 10.103913
F 42.698362 43.760114 10.153313
F 38.258562 43.816114 0.177640
F 51.808162 36.126714 10.225613
F 51.772362 43.879114 10.055313
F 47.316962 51.507414 7.513253
F 51.835562 51.434414 14.639613
F 51.654062 43.675214 0.207873
F 38.292962 51.472114 14.863713
F 42.695062 51.664314 7.494183
F 47.164462 51.212714 14.611613
F 38.177062 51.360914 0.153325
F 36.123062 47.644814 2.793093
F 35.902462 42.490814 3.917843
F 49.371562 47.610414 0.157032
F 36.129462 39.808314 2.957813
F 36.212562 39.787914 10.027513
F 47.117862 43.668014 0.276163
F 35.921762 47.605414 10.197413
F 36.142762 50.106114 6.570863
F 42.725362 43.850814 0.150588
F 40.349262 34.798814 3.811813
F 49.350262 34.795314 3.786803
F 45.040162 34.743314 11.150313
F 36.051262 39.767714 0.208356
F 45.029862 47.799114 0.185089
F 35.999962 34.751414 3.309583
F 40.490862 34.719014 13.716513
F 49.360062 39.979914 0.259327
F 47.251062 51.749814 0.242109
F 36.079362 34.756414 13.431613
F 53.922662 47.552614 2.810763
F 53.869762 49.990714 3.752513
F 53.984562 50.077714 13.876113
F 54.277462 39.897214 10.119513
F 49.476362 34.815314 11.013313
F 49.423062 34.618014 13.851413
F 36.090962 34.855314 6.334153
F 40.646562 34.780514 6.506433
F 44.923062 34.854814 6.424593
F 44.909662 34.772614 13.687613
F 51.608562 51.517514 0.198193
F 36.022762 47.543014 0.080479
F 54.050362 39.870914 17.288013
F 38.151062 43.704714 32.078713
F 45.244962 47.727514 24.673113
F 44.826362 39.605914 24.627413
F 42.767862 35.973214 17.259213
F 45.092062 39.797714 17.388113
F 44.863062 50.351114 28.335313
F 44.769962 42.418614 28.306613
F 36.021262 50.218014 18.416213
F 47.345362 43.620514 31.856213
F 45.101062 50.355614 25.625713
F 44.889362 42.219014 25.656413
F 45.134562 47.508914 17.213413
F 42.685962 35.810814 32.130513
F 45.072462 47.635014 21.821113
F 44.871362 39.675414 21.843813
F 38.158162 38.682214 25.442613
F 38.336762 46.343714 25.763013
F 47.230662 38.640814 25.502613
F 47.372362 46.105114 25.491413
F 35.955462 42.349614 18.349513
F 38.573262 35.982914 22.064213
F 38.310062 43.720914 21.905413
F 36.220862 50.026414 25.523813
F 47.457362 36.019114 22.004213
F 47.263062 43.623114 21.965713
F 36.103662 47.547714 22.069013
F 38.398362 36.105214 24.728713
F 38.203462 43.955714 24.593513
F 35.942662 39.791814 29.274313
F 47.118362 35.998314 24.637013
F 47.183962 43.472714 24.658313
F 38.264062 38.681614 28.256613
F 38.421462 46.407014 28.464313
F 47.302662 38.524214 28.216813
F 47.324062 46.515814 28.172813
F 40.413462 47.727214 24.909113
F 40.509762 39.845514 24.605813
F 49.505062 47.548214 24.673413
F 49.366162 40.008214 24.702413
F 40.419662 50.398414 28.246713
F 40.397462 42.557414 28.217613
F 49.484662 50.130214 28.350413
F 49.361862 42.309614 28.537413
F 40.715162 50.221914 25.522813
F 40.438262 42.384514 25.530213
F 49.529362 50.032814 25.673413
F 49.489762 42.402414 25.695913
F 40.416962 47.691014 22.144313
F 40.560062 39.871114 21.917513
F 49.538862 47.637214 21.977913
F 49.601762 39.767414 21.964013
F 42.613062 38.598614 25.637913
F 42.919862 46.701414 25.599713
F 51.691462 38.768014 25.490413
F 51.687062 46.179514 25.654013
F 38.260562 35.832714 31.945113
F 42.824862 36.175014 22.103913
F 42.911962 43.634114 22.044113
F 36.071362 39.895214 21.952413
F 51.648962 36.021814 22.047313
F 51.469162 43.649114 21.911713
F 36.117962 42.300614 28.382613
F 42.694962 36.077714 24.731313
F 42.715162 43.848214 24.794813
F 51.493662 36.228214 32.049313
F 51.610462 51.427814 17.404113
F 51.516662 43.699314 24.672913
F 42.693062 38.651714 28.399613
F 42.830062 46.412614 28.347013
F 51.632262 38.595614 28.244813
F 51.684462 46.302814 28.402013
F 42.471962 43.842714 32.076413
F 38.181362 43.733614 17.536113
F 51.813162 43.712314 31.957613
F 35.905362 39.877114 32.038713
F 49.276162 39.876614 32.042413
F 36.236162 34.630614 20.940213
F 44.972562 47.715114 29.098713
F 45.029662 39.758814 29.247413
F 51.874762 51.264614 22.145213
F 38.271562 36.150214 29.247713
F 38.249862 43.744714 29.356613
F 47.268362 51.571114 21.878413
F 47.282262 35.935214 29.215613
F 47.085162 43.728614 29.122813
F 40.350962 40.010014 17.292413
F 38.364062 51.440914 17.529513
F 38.390562 51.455514 31.991213
F 51.566262 36.069114 24.814313
F 36.044162 39.800714 17.239213
F 51.550062 51.434314 31.725813
F 44.863062 47.756914 31.751713
F 40.436062 39.792414 31.791913
F 42.850762 51.283714 17.424513
F 51.641662 43.641414 17.470213
F 40.610662 47.797314 29.251113
F 40.501262 40.043114 29.148413
F 49.520962 47.613314 29.191013
F 49.491362 39.686914 29.250013
F 38.331762 51.477514 21.945113
F 42.724162 36.044014 29.285313
F 42.714862 43.912214 29.300713
F 42.807462 51.629914 24.593313
F 51.637362 36.032914 29.191513
F 51.581962 43.704714 29.280913
F 51.756762 51.494414 29.067013
F 47.329762 51.593514 32.013513
F 47.210862 35.949714 31.915113
F 51.710662 51.534014 24.851413
F 42.619662 46.335314 21.117713
F 42.571162 38.561214 20.811913
F 42.902362 43.829214 17.400213
F 49.410062 39.877514 17.223613
F 42.770362 51.507914 29.334413
F 42.727762 51.376314 22.000413
F 42.909762 51.687014 32.072113
F 45.005462 39.827914 32.043113
F 45.044662 50.309214 21.093913
F 45.097662 42.285014 20.900913
F 51.787662 38.657714 20.951113
F 51.656862 46.282414 21.273413
F 45.148262 49.986414 18.273113
F 44.994262 42.212114 18.218113
F 38.285962 38.582514 18.256713
F 38.103962 46.396914 18.199013
F 47.238762 38.603914 18.413413
F 47.257162 46.151914 18.216813
F 47.345862 35.897014 17.464413
F 38.284162 36.046314 17.197813
F 47.358562 51.506214 17.422713
F 51.805162 35.984114 17.340513
F 38.345462 51.394914 24.638613
F 47.203862 43.620214 17.266213
F 38.305262 38.538314 20.948213
F 38.325262 46.346914 20.979713
F 47.207962 38.623414 21.147113
F 47.414662 46.248614 20.940313
F 40.561962 47.469914 17.483213
F 49.471362 47.468414 32.017613
F 49.583962 47.501914 17.568913
F 36.036862 39.987814 24.556213
F 40.414062 50.177914 21.119713
F 40.712962 42.430414 20.953913
F 49.520162 50.208914 21.281713
F 49.406962 42.347214 20.957213
F 40.504062 50.107614 18.413613
F 40.505062 42.628114 18.231313
F 49.357262 50.087114 18.353513
F 49.372262 42.387114 18.308513
F 42.620462 38.633214 18.075613
F 42.936962 46.298214 18.348613
F 51.705962 38.601214 18.198913
F 51.682062 46.129414 18.520313
F 40.537362 47.632714 31.953413
F 38.315362 51.649914 29.340813
F 47.435962 51.402914 24.645713
F 36.012862 47.293814 24.839813
F 47.256662 51.248614 29.308913
F 36.107662 50.151114 21.096513
F 36.044362 42.565514 20.933613
F 36.273762 47.731414 29.370913
F 36.291562 34.659514 25.719313
F 36.123562 47.573914 32.087913
F 36.066962 42.513614 25.488313
F 40.407662 34.803414 28.498613
F 44.960562 34.844814 25.625113
F 53.803562 34.695814 28.252013
F 45.024862 34.593514 28.302013
F 47.116562 38.477314 32.902913
F 49.494662 42.467114 32.935813
F 51.574862 46.121314 42.999713
F 42.637062 36.165614 39.340813
F 45.063162 47.659014 46.551013
F 44.817762 39.856714 46.714113
F 35.863762 42.497014 35.632213
F 51.664862 38.615814 42.872613
F 45.041962 50.241414 47.430713
F 44.823562 42.402314 47.625513
F 36.011762 50.348014 42.972013
F 42.646462 36.006714 36.687013
F 45.109262 47.441314 43.878513
F 44.879662 40.040714 44.065213
F 38.192562 38.547714 47.665413
F 38.255862 46.406714 47.553413
F 47.296162 38.442614 47.478713
F 47.134362 46.183814 47.511413
F 42.758962 46.261914 39.983913
F 38.241262 36.284614 43.967813
F 38.033162 43.702914 43.837813
F 35.951762 50.155814 47.292213
F 46.927162 36.040814 43.761713
F 47.015062 43.723414 43.913313
F 42.567462 38.631614 40.534613
F 38.198362 36.094414 46.687113
F 38.094662 43.864314 46.484313
F 49.310762 40.050214 36.704113
F 47.084862 35.798514 46.450913
F 47.061462 43.655514 46.565013
F 40.521162 47.645514 46.584913
F 40.252762 40.005514 46.652513
F 49.281862 47.498714 46.384313
F 49.469662 39.769314 46.716413
F 40.477262 50.126414 47.540913
F 40.341162 42.562614 47.648613
F 49.263562 50.093114 47.547813
F 49.374662 42.388414 47.553413
F 40.606662 47.446514 43.802013
F 40.358862 39.977814 44.009113
F 49.316662 47.530714 43.714313
F 49.261862 39.736214 43.953213
F 42.530362 38.776314 47.588613
F 42.767462 46.210314 47.269313
F 51.725362 38.509014 47.431413
F 51.588662 46.216414 47.246713
F 36.056362 50.395614 35.553713
F 42.612862 36.234214 44.084013
F 42.522062 43.748914 43.723513
F 42.675762 51.539814 36.445613
F 51.629762 35.976514 43.714913
F 51.506062 43.681314 43.890713
F 42.720262 46.390814 32.887713
F 42.675662 36.131114 46.720413
F 42.581862 43.611714 46.541513
F 51.688162 43.802314 36.638913
F 51.711062 35.864114 46.565413
F 51.562162 43.628414 46.626013
F 38.335562 46.270414 32.986213
F 51.630262 35.924014 39.375613
F 44.917662 50.149314 35.587313
F 44.932962 42.517214 35.551413
F 36.162362 39.956914 46.686613
F 45.008262 50.402514 32.897213
F 35.957762 42.419314 42.789113
F 44.902162 42.459714 32.785713
F 42.671462 43.685014 39.114513
F 42.642762 38.741414 43.168313
F 49.526262 47.651914 36.415513
F 42.728962 51.434714 43.801613
F 38.144362 38.472214 35.535913
F 38.016762 46.324414 35.715513
F 47.145362 38.718714 35.769413
F 47.058762 46.345014 35.597813
F 40.487062 50.140314 35.689813
F 40.245862 42.485914 35.652313
F 49.433562 50.351114 35.556313
F 49.280662 42.698214 35.681513
F 51.681162 51.474114 36.556813
F 36.137662 50.267614 40.344613
F 38.338362 51.454014 43.721513
F 38.229662 38.395214 32.708413
F 51.650262 43.742914 39.401813
F 47.278262 51.575814 46.649313
F 47.200762 51.330914 43.913313
F 38.323762 51.257714 46.461313
F 42.565262 38.553914 35.555313
F 42.594462 46.329214 35.590813
F 51.591562 38.741314 35.883013
F 51.825162 46.362814 35.483113
F 51.553162 38.388914 40.220713
F 51.652662 51.496514 43.708513
F 44.909662 47.404414 39.186413
F 44.842962 39.976814 39.324413
F 42.976462 46.280214 42.903813
F 51.612962 36.079014 36.543813
F 44.986362 49.972614 43.017013
F 44.806862 42.392314 43.064213
F 42.654062 43.618214 36.382513
F 35.946062 42.339914 40.189013
F 44.945362 50.129814 40.246013
F 44.802462 42.381914 40.336713
F 51.602962 51.426314 46.587213
F 44.950362 35.011214 35.697613
F 44.916562 47.678314 36.539613
F 44.771462 39.866314 36.584613
F 38.455562 38.504814 40.220913
F 38.301662 46.160014 40.280013
F 47.087262 38.660714 40.439813
F 47.159262 46.218314 40.254013
F 47.166162 51.498914 36.617413
F 38.098662 35.907114 36.439513
F 38.116262 43.730214 36.571113
F 42.645462 51.412214 46.674413
F 47.250362 36.195614 36.710113
F 47.026362 43.793414 36.748113
F 51.663762 46.426914 40.235413
F 38.206362 35.957414 39.241113
F 38.203662 43.673214 39.325313
F 47.186862 51.377014 39.368213
F 47.222762 36.037614 39.491113
F 47.074662 43.716614 39.520513
F 38.221262 38.787414 43.045213
F 38.335962 46.202214 42.898213
F 47.094262 38.627214 43.235913
F 47.247262 46.182814 42.857413
F 40.434762 47.633414 39.309913
F 40.493162 39.963214 39.093013
F 49.364262 47.515914 39.338713
F 49.201962 39.935914 39.431313
F 40.629762 50.061514 42.931413
F 40.231962 42.358914 42.869313
F 49.560662 50.171314 42.857513
F 49.232362 42.461514 43.011513
F 40.491862 50.153614 40.249313
F 40.449662 42.433014 40.149713
F 49.379362 50.087114 40.066513
F 49.362862 42.536014 40.302613
F 40.351862 47.541714 36.554013
F 40.323262 39.826114 36.259213
F 42.683062 51.459814 39.179313
F 38.347862 51.487114 39.311413
F 51.715062 51.413214 39.379213
F 51.558862 46.183914 32.872513
F 53.769462 49.892514 32.920013
F 47.046862 46.383314 32.734113
F 35.951162 47.823914 36.661113
F 38.309262 51.384214 36.685313
F 36.020462 39.720714 39.201313
F 35.885162 42.607114 47.499513
F 53.811362 50.049714 35.608713
F 36.161962 47.499614 43.768713
F 35.943262 50.212414 32.910513
F 40.679362 50.202214 32.954713
F 35.979962 42.390314 32.921613
F 49.426162 50.094414 32.930513
F 36.184062 47.667014 39.429913
F 35.982362 39.975414 36.507513
F 40.495062 34.872514 47.380913
F 35.829962 34.672914 35.432413
F 51.559862 38.739114 33.087813
F 35.988462 47.587814 46.621313
F 40.377062 42.354314 32.925313
F 42.796962 38.561914 32.881113
F 36.049662 34.678014 32.786613
F 38.326962 51.204414 61.079413
F 47.151462 46.165714 64.971513
F 45.062062 50.241214 50.177113
F 44.765362 42.538914 50.296613
F 40.550862 50.340714 64.503713
F 35.984562 50.081514 57.496513
F 47.087762 38.532214 50.292113
F 49.420062 42.568214 64.953413
F 36.098062 42.408414 64.963913
F 40.150962 42.609614 50.323913
F 49.349762 50.259614 50.297013
F 49.407462 42.540714 50.183413
F 42.674962 38.829514 50.307813
F 35.878562 47.598814 53.815713
F 36.048162 42.499714 62.273013
F 49.397962 50.453914 64.629813
F 42.724962 46.532114 64.812013
F 47.313062 51.644714 58.376313
F 45.174462 47.556614 53.890413
F 45.063662 39.967014 54.015013
F 42.780362 51.548814 53.922913
F 42.866162 46.285714 50.180113
F 45.008262 50.152214 57.714013
F 44.975362 42.218014 57.496013
F 47.275762 38.592514 64.955713
F 49.552462 34.787514 54.751713
F 45.112662 50.209914 54.884313
F 44.978662 42.389014 54.742113
F 40.491062 42.542014 64.702913
F 45.143862 50.334114 64.892913
F 45.117062 47.652714 51.029213
F 44.954762 39.933114 51.244713
F 38.256362 38.548314 54.767313
F 38.254962 46.458514 54.679513
F 47.097762 38.352414 55.013713
F 47.332762 46.233614 54.901313
F 47.138662 51.626614 51.190713
F 38.122662 36.091114 51.041413
F 38.014362 43.848514 51.201113
F 40.721662 49.977814 50.172713
F 47.186762 35.924314 51.160113
F 47.192362 43.733314 51.050313
F 51.489262 36.011514 61.091913
F 38.086962 36.034714 53.778713
F 38.347362 43.873314 54.035713
F 51.684762 38.687114 50.099513
F 38.313762 38.537614 64.717713
F 47.312062 43.565314 53.916313
F 38.215562 38.507814 57.419813
F 38.367962 46.398114 57.393113
F 46.935562 38.558314 57.585113
F 47.054762 46.050514 57.585613
F 40.641062 47.606514 53.864013
F 40.501762 39.943214 53.928113
F 49.460362 47.473814 53.976213
F 49.283362 39.781114 53.843513
F 40.485462 50.112114 57.513513
F 40.455562 42.349714 57.344213
F 49.442862 50.075014 57.527813
F 49.450162 42.532014 57.457213
F 40.525462 50.228114 54.812913
F 40.547362 42.532614 54.587113
F 49.480962 50.024414 54.769513
F 49.567262 42.403214 54.731513
F 40.551562 47.480714 51.217013
F 40.380862 40.037514 51.301613
F 49.589062 47.642714 51.106613
F 49.409962 39.710814 51.195213
F 42.820062 38.386514 54.785313
F 42.839762 46.229714 54.703013
F 51.591362 38.557714 54.745113
F 51.554062 46.114814 54.774913
F 47.255762 35.883114 53.955713
F 42.654862 36.191114 51.071113
F 42.582462 43.739414 51.016213
F 44.764262 42.546914 64.622613
F 51.774362 36.074014 51.133413
F 51.542562 43.919314 51.217513
F 51.652962 46.370814 64.793513
F 42.747462 35.936614 53.795113
F 42.800362 43.643214 53.797213
F 38.111062 38.844014 50.320413
F 51.817762 36.015314 53.974513
F 51.770062 43.631414 53.867213
F 42.714062 38.354514 57.531513
F 42.865462 46.181214 57.384913
F 51.525162 38.438214 57.566513
F 51.844762 46.301114 57.478913
F 36.180462 47.705914 58.567313
F 51.635262 51.387814 51.115013
F 44.961362 47.479714 61.420413
F 45.044562 39.802114 61.241013
F 49.369362 34.669214 50.281313
F 36.016862 40.034314 53.963313
F 38.250462 46.332514 50.304313
F 42.710062 51.379414 58.429913
F 45.036162 50.221514 62.104013
F 44.762962 42.395614 61.900713
F 51.636762 43.779214 61.274813
F 42.820962 35.890614 60.968313
F 44.972962 47.597614 58.620613
F 44.931062 39.817814 58.618213
F 38.393462 38.631714 61.987913
F 38.430562 46.300214 61.920813
F 47.357962 38.438714 62.150813
F 47.402062 46.200614 62.265913
F 47.271662 46.279514 50.220713
F 38.365562 36.055214 58.374213
F 38.265862 43.795914 58.291713
F 47.260962 51.476014 53.994713
F 47.189862 35.977714 58.379113
F 47.111662 43.573814 58.455913
F 35.969162 42.273214 57.575913
F 38.358562 36.029814 61.042513
F 38.304462 43.761414 61.065613
F 42.912862 51.504514 61.096913
F 47.251562 35.918214 61.091513
F 47.046562 43.667014 61.204613
F 51.785862 46.341814 49.905913
F 38.230462 51.346514 58.450313
F 51.804962 51.452714 53.795713
F 42.654662 43.756114 61.067513
F 40.630662 47.671014 61.066713
F 40.631262 39.983514 61.032313
F 49.390762 47.507414 61.076913
F 49.456462 39.889114 61.019413
F 47.221262 51.499114 61.062913
F 42.793062 38.609814 64.663113
F 38.351862 46.317514 64.656113
F 51.662962 51.379414 58.347613
F 40.671962 50.176214 61.744313
F 40.488562 42.448014 62.108513
F 49.509662 50.172014 61.783413
F 49.439362 42.434814 62.104913
F 40.643862 47.514114 58.266313
F 40.441262 39.728814 58.219613
F 49.556262 47.354914 58.382013
F 49.258762 39.768014 58.183213
F 42.811862 38.514614 62.077213
F 42.660862 46.239714 62.202413
F 51.617362 38.613414 61.984213
F 51.674862 46.367014 62.069113
F 51.593462 38.662314 64.790613
F 42.576062 35.763214 58.205513
F 42.766662 43.657214 58.393213
F 38.474162 51.428814 51.198313
F 51.856662 35.849914 58.387413
F 51.792162 43.713714 58.460713
F 42.767062 51.550514 51.129613
F 36.043662 49.987414 64.607413
F 51.863662 51.318614 61.184813
F 38.269262 51.475914 53.860913
F 36.148762 50.295014 50.069013
F 45.001762 34.709014 62.013713
F 36.098262 47.621514 61.315613
F 35.973362 50.224214 54.644713
F 35.914162 47.555914 51.073713
F 36.033262 42.542414 54.864313
F 35.695362 42.617314 50.247413
F 36.088562 39.860114 61.347713
F 36.046562 50.200414 61.943713
F 35.803562 39.997614 51.027113
F 49.437162 34.772514 57.445013
F 35.900062 34.731714 54.639613
F 40.415062 34.522514 57.263413
F 36.169662 34.860014 57.344313
F 44.776462 34.732214 64.727713
F 40.604862 34.655014 61.773113
F 45.021562 39.922014 65.675713
F 40.561162 47.704514 65.515713
F 40.465762 40.019114 65.676813
F 51.513062 36.075114 65.578113
F 42.512662 36.055314 65.529213
F 35.972062 55.424914 7.259473
F 36.119162 63.107014 14.631513
F 45.150962 55.396614 2.802563
F 44.962862 63.094214 2.837083
F 36.159862 55.381614 10.071413
F 42.540262 66.990314 0.288785
F 45.154162 57.929314 6.427253
F 44.931662 65.616114 6.523913
F 36.362162 65.724514 13.831013
F 36.126162 65.766214 3.875493
F 45.042962 57.909714 3.666723
F 44.956862 65.596114 3.806273
F 36.160462 55.511514 14.816913
F 36.128762 57.800314 3.785593
F 35.993062 58.065414 6.613283
F 51.731762 69.337414 13.898713
F 38.337862 54.063614 3.889303
F 38.364062 61.734014 3.732173
F 47.197362 54.040214 3.703993
F 47.290262 61.870914 3.601803
F 36.077662 57.971714 13.813013
F 40.535462 63.071614 14.528913
F 51.785862 59.259314 14.719913
F 42.817762 53.890514 13.966113
F 38.242962 59.199814 2.786733
F 38.365962 66.917114 2.916113
F 47.288362 59.217714 2.987093
F 47.252062 66.910114 3.072023
F 38.288162 53.996914 6.599513
F 38.466362 61.708914 6.441283
F 47.517062 53.995814 6.496083
F 47.556262 61.834414 6.234213
F 40.513962 55.333414 2.935953
F 40.517562 63.260614 2.860423
F 49.572662 55.307214 2.841343
F 49.543662 63.258114 2.868763
F 40.573862 57.886214 6.529153
F 40.542362 65.705214 6.811973
F 49.631862 57.993614 6.464213
F 49.541162 65.645314 6.625523
F 40.552962 58.079014 3.787583
F 40.505862 65.751414 4.043193
F 49.576462 58.000214 3.707433
F 49.627362 65.702314 3.808363
F 51.749662 54.142714 13.817413
F 51.794262 66.747914 14.565813
F 40.590262 55.392314 14.800313
F 38.358662 59.198714 14.789913
F 42.874762 54.150714 3.636883
F 42.685362 61.804414 3.651163
F 51.760262 54.022914 3.895193
F 51.814062 61.770314 3.770223
F 45.267462 62.974414 14.662413
F 47.212462 59.097514 14.758013
F 42.940762 61.895314 13.908513
F 38.614962 66.964914 14.919113
F 42.798062 59.147114 2.785733
F 42.595662 67.006114 3.024683
F 51.896362 59.341314 2.808693
F 51.815162 66.932814 2.764473
F 42.943462 54.054814 6.420733
F 42.911362 61.679014 6.324423
F 51.894662 54.122114 6.640603
F 51.751362 61.775614 6.542063
F 42.746362 66.816214 14.741513
F 42.737162 59.368514 14.796913
F 44.948562 55.240514 9.983363
F 45.099262 63.009714 10.110613
F 44.938962 55.354514 14.884413
F 51.918362 61.817414 13.921913
F 44.860562 57.956814 13.693313
F 45.062262 65.686314 14.032213
F 36.042062 65.579514 11.070613
F 49.607662 62.973114 14.876513
F 45.133462 57.872514 11.007813
F 44.959362 65.604614 11.382213
F 49.514762 55.319514 14.695513
F 47.415462 66.702614 14.850413
F 45.234462 55.386814 7.261033
F 45.171662 62.989214 7.293463
F 38.351462 54.204914 10.995213
F 38.458162 61.800014 10.851113
F 47.278862 54.249714 11.170813
F 47.430262 61.931514 11.030713
F 38.426662 59.166214 7.350533
F 38.182362 66.913214 7.521443
F 47.379262 59.314014 7.451353
F 47.277162 66.698514 7.552973
F 38.300162 59.250414 10.038713
F 38.287162 66.963314 10.192213
F 47.375962 59.341214 10.262413
F 47.216762 66.774714 10.339713
F 38.338562 53.979914 13.840313
F 38.247662 61.807014 13.716713
F 47.115062 54.133514 13.950213
F 47.446562 61.659914 13.832213
F 40.586462 55.402714 10.135613
F 40.708662 63.042814 9.945903
F 49.540862 55.509914 10.121613
F 49.714162 63.031714 10.193913
F 40.622462 57.987014 13.946613
F 40.723962 65.500514 13.478713
F 49.557262 57.953414 13.921313
F 49.558062 65.538414 13.743613
F 40.617062 57.964914 11.081913
F 40.619362 65.684314 10.802713
F 49.575262 57.934114 11.170513
F 49.724362 65.549814 11.141313
F 40.662562 55.285414 7.364573
F 40.568062 63.102714 7.268353
F 49.676562 55.448214 7.439973
F 49.533062 63.189814 7.378403
F 42.775062 54.119314 11.247713
F 42.876762 61.841214 11.117213
F 51.725262 54.070114 11.111313
F 51.948562 61.745214 11.176213
F 43.027962 59.124914 7.402203
F 42.788662 66.905114 7.573653
F 51.740862 59.337214 7.652683
F 51.941862 66.894114 7.401413
F 42.942662 59.288814 10.085913
F 42.995762 67.025914 10.199113
F 51.855962 59.227714 10.415713
F 52.012462 66.949214 10.172913
F 36.222962 63.040614 7.413023
F 36.092262 63.108614 2.674873
F 40.374562 55.380314 0.186429
F 49.568462 63.168214 0.033216
F 36.043562 55.096714 0.046254
F 42.828662 69.553714 11.186913
F 51.844462 59.371414 0.032020
F 36.079762 58.008314 11.164013
F 35.999162 65.635814 6.550763
F 36.171962 55.204714 2.877303
F 36.092362 62.963614 10.109213
F 44.736062 63.175314 0.079217
F 47.459262 66.925614 0.291308
F 47.319162 59.468214 0.244107
F 38.203262 69.388914 13.774013
F 40.244662 63.188714 0.180368
F 38.306762 59.180614 0.112842
F 49.541962 55.509914 0.172741
F 44.989362 55.664314 0.204521
F 42.719762 59.276114 0.072887
F 51.665462 69.512914 11.170813
F 38.401162 69.442614 3.879903
F 42.693762 69.420514 13.830713
F 38.433362 69.547214 11.094213
F 38.285162 69.515314 6.625013
F 47.335662 69.232514 13.807813
F 47.112762 69.311714 11.162813
F 51.897862 66.818314 -0.005761
F 38.165662 59.216914 31.938813
F 36.220862 62.902214 24.595113
F 44.918462 55.484814 24.807313
F 45.239062 63.024114 24.630313
F 49.453162 55.603314 31.922813
F 45.016662 55.289714 31.869213
F 44.979062 57.831514 28.349513
F 45.138862 65.520414 28.431113
F 36.009462 63.111614 29.230513
F 42.928462 61.680214 21.026613
F 44.996162 58.063914 25.545413
F 45.169362 65.555914 25.760713
F 36.189862 57.905314 18.387213
F 36.069362 55.315114 24.856813
F 44.831962 55.324814 21.974513
F 45.192062 63.072914 21.873913
F 38.256462 53.927214 25.698713
F 38.434062 61.601614 25.718913
F 47.070962 53.886614 25.597413
F 47.330062 61.691014 25.622013
F 38.371662 59.174814 22.087013
F 38.373662 66.766614 22.086413
F 47.084462 59.109914 22.081613
F 47.435462 66.813614 21.934813
F 38.217862 59.183514 24.825813
F 38.284862 66.716614 24.742213
F 47.316462 59.099314 24.780913
F 47.393862 66.695114 24.708013
F 38.054662 54.205414 28.444213
F 38.056062 61.724214 28.323113
F 47.250762 53.861414 28.311613
F 47.249462 61.722814 28.466013
F 40.405562 55.334814 24.908313
F 40.686562 62.911614 24.674313
F 49.301962 55.268714 24.879813
F 49.594562 62.853114 24.675613
F 40.568462 57.885514 28.241413
F 40.571962 65.697414 28.458613
F 49.516062 57.933514 28.373713
F 49.545162 65.477714 28.453413
F 40.606262 58.056214 25.576713
F 40.582162 65.587914 25.742213
F 49.460362 57.817214 25.592113
F 49.682962 65.430014 25.662813
F 40.403762 55.177814 22.228113
F 40.634862 62.811914 21.969913
F 49.458462 55.191514 22.025413
F 49.713962 62.947814 22.025813
F 42.685862 54.283414 25.636213
F 43.102762 61.665614 25.514713
F 51.614562 54.068714 25.629913
F 51.713762 61.565514 25.609813
F 42.726162 59.068314 21.867013
F 42.856762 67.025714 22.168513
F 51.590362 59.200514 22.095313
F 51.847162 66.791314 21.939013
F 42.705962 59.212814 24.538213
F 42.851662 66.805414 24.700313
F 51.643362 58.999414 24.778613
F 51.639962 66.903414 24.759113
F 42.682062 54.077814 28.232513
F 42.712262 61.859814 28.306713
F 51.512062 54.183014 28.437813
F 51.676662 61.762814 28.307813
F 51.530762 66.874014 32.190513
F 35.945862 55.397614 31.987013
F 35.984462 55.437914 17.439513
F 36.060562 57.906714 21.216213
F 40.608662 63.045514 32.008613
F 47.131662 66.948114 32.036413
F 45.046862 55.264014 29.117413
F 44.991862 63.003214 29.300713
F 38.308162 59.085314 29.269813
F 38.368962 66.901314 29.211913
F 47.324762 59.108814 29.302313
F 47.343062 66.901414 29.338813
F 36.163962 65.601314 28.325513
F 36.027162 65.496214 25.578413
F 51.864962 61.836114 18.540813
F 36.156562 62.987214 21.939713
F 42.685962 66.791414 32.084513
F 38.142062 66.997114 31.938213
F 51.641862 53.889614 18.340213
F 42.691862 53.909614 21.165913
F 40.411562 55.242514 29.147113
F 40.364562 63.015114 29.220813
F 49.270662 55.368114 29.285613
F 49.475962 62.876414 29.255013
F 42.839262 59.164114 29.251313
F 42.840162 66.840714 29.379413
F 51.844162 59.266114 29.255413
F 51.715362 66.629214 29.455513
F 36.236662 65.537614 21.026913
F 42.765962 66.997314 17.554013
F 44.912362 63.065514 32.033113
F 40.412462 55.266014 32.057713
F 51.693462 59.335314 31.955113
F 51.630462 66.837314 17.344813
F 44.891262 55.201914 17.532013
F 45.029362 62.984914 17.423513
F 51.893062 59.278614 17.523013
F 42.646262 59.281514 17.527413
F 44.978362 57.946014 20.981113
F 45.022162 65.685814 20.973013
F 51.921162 61.668114 21.158613
F 51.791362 53.927514 21.090813
F 44.906862 57.878614 18.262513
F 44.932562 65.630314 18.325813
F 38.261162 54.015214 18.401013
F 38.398462 61.670314 18.428213
F 47.258262 54.090914 18.387813
F 47.252762 61.711414 18.278713
F 38.329462 59.143714 17.525113
F 38.383262 66.802614 17.561313
F 47.306162 59.097214 17.477713
F 47.241062 66.811714 17.458113
F 38.263162 54.038514 21.124113
F 38.407062 61.664814 21.153713
F 47.286662 54.170114 21.059813
F 47.446862 61.678014 20.992813
F 40.337162 55.498214 17.586313
F 40.572862 63.055814 17.319513
F 49.468962 55.554214 17.404613
F 49.554262 63.154414 17.599313
F 40.542962 57.766214 21.280613
F 40.711962 65.462614 21.264713
F 49.461962 57.824114 21.408613
F 49.576762 65.502314 21.048513
F 40.542262 57.937914 18.402313
F 40.700262 65.554114 18.428513
F 49.619662 57.959314 18.549313
F 49.430262 65.681814 18.312813
F 42.590462 53.964914 18.401613
F 42.767062 61.851114 18.194813
F 47.092662 59.231714 31.980213
F 42.600562 59.234214 31.893413
F 49.471662 63.056914 31.957013
F 35.970962 65.639014 18.393013
F 35.804762 55.358114 29.378513
F 47.209762 69.361714 18.375113
F 36.055062 55.281414 22.191113
F 35.868362 58.007614 25.719013
F 36.106762 63.077814 17.436613
F 51.827262 69.331514 21.026413
F 35.894962 63.036814 31.896513
F 35.933262 57.890914 28.381113
F 47.145762 69.292214 28.355613
F 42.998862 69.613814 18.559113
F 51.668262 69.550414 25.687213
F 51.786962 69.358914 18.265013
F 42.783762 69.291514 28.271913
F 38.326762 69.462314 28.323613
F 38.361162 69.424314 18.428513
F 40.404662 57.957914 32.833113
F 40.372562 65.670814 32.818613
F 44.808962 57.811514 32.801913
F 38.152762 61.851114 32.829413
F 35.863062 65.492114 35.636613
F 38.146962 69.393314 40.331713
F 44.855462 55.452914 46.706913
F 44.715062 63.134614 46.650513
F 36.164062 57.870014 35.705113
F 49.383962 58.079314 32.978913
F 44.638462 58.017914 47.525713
F 44.792962 65.695514 47.607913
F 47.058062 69.409114 33.049713
F 42.733562 61.621714 40.168513
F 44.927762 55.302314 44.010013
F 44.872362 63.080514 43.926813
F 38.135562 53.755514 47.468513
F 38.109762 61.693714 47.361813
F 47.052462 54.151914 47.702313
F 47.025562 61.685514 47.472113
F 38.037262 59.184714 43.721013
F 38.266662 66.863614 43.917513
F 47.091662 59.165014 43.806513
F 47.056262 66.715614 43.931913
F 38.284762 59.138614 46.390713
F 38.126762 66.974414 46.572113
F 46.930162 59.145114 46.533513
F 47.213562 66.718214 46.770213
F 40.335262 54.995214 46.601813
F 40.221662 63.037514 46.564913
F 49.320562 55.431414 46.967713
F 49.425262 62.847014 46.549813
F 40.279362 57.754714 47.394713
F 40.316962 65.563114 47.504813
F 49.311462 57.960914 47.483713
F 49.435062 65.451714 47.499413
F 40.586562 55.133614 43.846313
F 40.582462 63.061214 43.839513
F 49.267762 55.328614 44.242413
F 49.378662 63.014014 43.932513
F 42.675762 53.954314 47.572313
F 42.426962 61.663114 47.435713
F 51.550762 54.064314 47.700613
F 51.682262 61.753814 47.511613
F 42.516562 59.055014 43.827313
F 42.733762 66.657114 43.792713
F 51.505762 59.291814 43.951613
F 51.512162 66.853414 43.761513
F 42.384662 59.023614 46.597113
F 42.623562 66.710214 46.591313
F 51.487662 59.233214 46.642613
F 51.609262 66.831414 46.523813
F 40.390362 63.140114 36.414513
F 35.735562 62.893414 46.518513
F 44.973062 57.868614 35.600013
F 44.885462 65.398014 35.684613
F 51.527462 59.116514 39.583913
F 51.630062 61.822914 32.891413
F 36.162062 55.226014 36.520113
F 42.754962 61.696314 42.982513
F 42.627262 66.892514 39.195713
F 51.361962 69.363914 35.775413
F 42.804862 53.889514 40.131213
F 36.072362 57.765814 47.457813
F 38.358962 54.108814 35.635613
F 37.916162 61.905414 35.560113
F 47.065962 54.021714 35.628313
F 46.991262 61.497814 35.660513
F 40.390962 57.770314 35.678313
F 40.184462 65.752714 35.663013
F 49.537762 57.990514 35.746513
F 49.320262 65.699714 35.807513
F 42.797662 54.019114 42.750213
F 40.535062 55.253014 36.559813
F 35.644462 62.946214 36.670213
F 42.568962 66.671414 36.469813
F 42.874862 59.080014 39.209313
F 49.197762 62.941714 36.741413
F 51.517862 66.936314 39.359413
F 51.716262 66.985714 36.727713
F 42.751162 54.039914 35.566313
F 42.721262 61.764914 35.649813
F 51.616362 54.045214 35.616913
F 51.578662 61.827514 35.648913
F 42.673962 59.033214 36.513213
F 51.706662 61.729814 40.462313
F 45.049762 55.173314 39.390613
F 44.967762 62.898714 39.277613
F 51.647162 59.203414 36.746813
F 51.729862 61.835514 43.178913
F 44.942262 57.724114 42.974913
F 44.880662 65.554114 42.790013
F 51.553462 54.154914 43.144213
F 49.347262 55.368914 36.528513
F 45.120562 57.867714 40.176413
F 44.788262 65.604014 40.007213
F 49.341462 65.520914 40.266913
F 51.386562 54.039514 40.283713
F 44.871662 55.182714 36.684313
F 44.985662 62.869814 36.598213
F 38.393262 54.007714 40.163213
F 38.086562 61.753314 40.032513
F 47.220862 53.874714 40.439313
F 47.120362 61.888914 40.379013
F 38.278262 59.347414 36.663813
F 37.962362 66.942414 36.510113
F 47.145062 58.975314 36.673013
F 46.970362 66.796314 36.590513
F 38.393262 59.224114 39.358113
F 38.309162 66.896614 39.211313
F 47.238562 59.314114 39.330613
F 47.094162 66.799114 39.422313
F 38.239462 54.181514 42.906713
F 38.175062 61.777514 42.792213
F 47.191762 53.967814 43.204013
F 47.171562 61.841714 43.112213
F 40.632762 55.280314 39.199213
F 40.543462 62.830814 39.192913
F 49.388162 55.308614 39.317813
F 49.523062 62.962914 39.480213
F 40.202362 57.640214 42.972513
F 40.448662 65.634814 42.841013
F 49.346762 57.925014 43.114413
F 49.258262 65.566514 42.963613
F 40.510562 57.812914 40.244013
F 40.621362 65.483314 40.259613
F 49.253562 57.870514 40.360213
F 35.860062 63.071014 39.347513
F 47.397462 54.171014 32.889413
F 36.079162 55.319314 46.407113
F 36.075662 65.654014 40.062113
F 36.076862 57.988914 33.023713
F 49.267362 65.579114 32.908213
F 36.036862 55.279714 39.412513
F 42.669262 69.334714 33.090213
F 47.107662 69.259114 47.529913
F 38.221762 69.302314 42.984513
F 51.489762 54.105114 32.844213
F 51.654062 69.395114 40.343013
F 42.748562 54.203614 32.917713
F 38.195662 54.002414 32.976813
F 47.216762 69.465814 35.758213
F 47.183762 61.837014 32.906713
F 51.588062 69.346614 42.985913
F 36.049262 65.528314 42.939013
F 36.197362 57.829114 40.261113
F 51.567062 69.316314 47.601513
F 45.078062 65.618314 32.954313
F 38.235262 69.432914 47.636513
F 42.572662 69.281514 42.975013
F 51.351062 69.527614 32.998913
F 38.157362 69.458314 33.077813
F 35.773462 57.816114 43.046213
F 35.917762 62.833814 43.858413
F 47.064862 69.304414 40.525813
F 42.760962 69.388414 40.092113
F 42.697162 69.381714 47.550713
F 36.085262 65.514714 32.912613
F 53.808262 55.193314 44.063813
F 53.936062 63.134214 43.989813
F 53.735762 55.405614 46.884013
F 53.672862 55.350614 39.459813
F 53.793462 57.882814 43.185213
F 53.802562 58.014414 47.646613
F 35.935462 65.540314 47.541113
F 35.976762 55.327614 43.792613
F 42.751262 69.301614 35.754713
F 42.648862 61.689014 32.946513
F 36.070062 55.416414 51.154913
F 47.282662 54.304014 64.921313
F 44.895462 57.952814 50.386113
F 38.009062 61.691914 64.742413
F 38.274662 53.954314 50.097913
F 38.163462 61.786514 50.168613
F 47.163662 54.136814 50.307613
F 40.428362 65.825114 64.643413
F 40.411962 57.873714 50.148513
F 51.505962 61.912914 50.428113
F 49.455662 57.995714 50.287513
F 36.171462 62.964714 61.088413
F 42.711262 54.086714 50.233413
F 42.787562 61.611714 50.192113
F 51.844362 54.096614 50.306113
F 40.622562 57.821514 64.737713
F 49.637562 58.047314 64.849713
F 40.503162 65.482214 50.200413
F 45.060362 55.196714 53.871413
F 44.875362 63.060114 54.092813
F 35.916662 65.635314 54.838713
F 51.659562 69.622514 62.124613
F 44.951262 57.633814 57.636213
F 44.754962 65.558114 57.567413
F 49.513062 65.628314 64.746113
F 51.592662 54.108214 64.770213
F 44.879162 57.980914 54.738413
F 45.031162 65.575914 54.853413
F 44.887462 65.626814 50.214813
F 47.119262 61.706414 50.261913
F 44.903162 55.361714 51.186913
F 44.885362 63.033314 51.295413
F 38.346662 54.043514 54.677913
F 38.243062 61.828914 54.940913
F 47.320062 54.038014 54.787013
F 47.150862 61.776114 54.600313
F 38.217262 59.225514 51.174013
F 38.310462 66.899914 51.169813
F 47.139662 59.276314 51.229613
F 47.007962 66.842414 51.348413
F 38.395662 59.386714 53.827613
F 38.289962 66.825114 53.884213
F 47.190862 59.229014 54.003913
F 47.261462 66.810014 53.904913
F 38.090062 53.992114 57.390513
F 38.253662 61.559314 57.704613
F 47.111362 54.148214 57.560513
F 47.432562 61.764014 57.363413
F 40.601262 55.273914 53.829913
F 40.416662 62.959214 54.036213
F 49.584862 55.273714 53.876813
F 49.580862 63.251014 54.135113
F 40.492262 57.538414 57.688013
F 40.301562 65.494214 57.556813
F 49.316462 57.779814 57.555513
F 49.444162 65.671614 57.817613
F 40.477162 57.762614 54.947213
F 40.518362 65.591714 54.837113
F 49.445662 57.825414 54.808813
F 49.507662 65.838314 55.083913
F 40.450662 55.291514 51.060913
F 40.605762 62.942014 51.132213
F 49.473462 55.268614 51.076613
F 49.265462 63.236314 51.379013
F 42.711762 54.053214 54.825013
F 42.725162 61.757114 55.040213
F 51.834262 54.066014 54.872713
F 51.700962 61.690814 54.978313
F 42.515862 59.181114 51.231213
F 42.594662 66.817114 51.235713
F 51.631462 59.353014 51.097113
F 51.579062 66.772814 51.188113
F 42.628262 59.201514 53.918613
F 42.717562 66.872114 54.037513
F 51.578462 59.163114 53.876413
F 51.773362 66.874514 53.901113
F 42.691662 53.869314 57.605913
F 42.804562 61.438514 57.680313
F 51.581762 54.071514 57.554013
F 51.735362 61.699414 57.690813
F 35.929462 55.212914 58.344513
F 47.330062 61.948114 64.861813
F 44.897762 55.464914 61.282313
F 44.936962 63.135414 61.253013
F 38.321662 53.914114 64.806813
F 45.030162 58.257014 64.984613
F 35.857262 57.794214 62.040613
F 51.771262 61.892614 64.523913
F 44.926162 58.122814 62.323213
F 44.838262 65.603614 62.037913
F 38.279462 67.110014 65.605913
F 51.794762 66.923614 58.531613
F 44.844162 55.208914 58.609713
F 44.994962 63.052214 58.561413
F 38.303862 53.856714 62.025513
F 38.333062 61.778214 61.841113
F 47.211962 53.917314 62.060913
F 47.083862 61.711614 62.143513
F 38.260362 58.922914 58.434113
F 38.098262 66.848814 58.275213
F 47.050862 59.199914 58.670913
F 47.029762 66.648514 58.558413
F 38.089662 59.016514 61.127113
F 38.117262 67.082414 61.056213
F 47.155962 59.171814 61.380113
F 47.114162 66.764114 61.189113
F 42.773862 67.053614 61.098713
F 49.130162 65.733814 50.282113
F 42.581162 61.874414 64.880713
F 51.677462 66.989014 61.246913
F 40.500262 55.285414 61.219813
F 40.613762 63.281914 60.949513
F 49.484462 55.303314 61.102113
F 49.323162 62.997714 61.107113
F 42.674262 54.271914 64.897413
F 44.935862 65.897214 64.854513
F 42.576062 59.283614 61.368813
F 51.559462 59.198914 61.286613
F 40.346562 57.783514 62.078013
F 40.394162 65.858814 61.912713
F 49.382162 57.920114 62.164213
F 49.415662 65.588214 62.037913
F 40.443462 54.969514 58.547413
F 40.633662 62.870114 58.446313
F 49.324062 55.233814 58.436013
F 49.466662 63.078814 58.452413
F 42.800862 54.054614 62.150613
F 42.689862 61.849714 62.141613
F 51.735862 53.949114 62.020613
F 51.683662 61.768514 61.812713
F 42.801662 58.840114 58.657213
F 42.511762 66.764114 58.370113
F 51.453162 59.082414 58.499813
F 36.117862 65.805714 64.623913
F 42.685062 69.191914 50.187813
F 51.722962 69.513714 54.839113
F 35.950662 65.702414 62.046513
F 36.111262 57.891014 54.495213
F 36.002062 55.134014 61.105913
F 35.984662 62.962114 54.054313
F 35.804062 55.105914 53.875213
F 36.016262 57.745814 64.737513
F 51.694562 69.304914 57.506513
F 36.070862 57.873614 50.202513
F 42.775062 69.467514 62.249413
F 36.163462 63.194014 58.434713
F 36.208362 57.674314 57.323813
F 35.860562 65.629314 57.496713
F 51.864562 69.421814 64.789213
F 47.093162 69.237014 57.683913
F 35.841562 62.924414 51.247713
F 38.254462 69.445614 54.700613
F 42.615762 69.490114 57.417613
F 53.989562 63.103814 61.258113
F 35.966862 65.593614 50.301413
F 51.825762 69.309114 50.270013
F 53.945162 58.098214 50.422513
F 53.721162 57.978014 57.476613
F 53.739862 63.014614 53.890113
F 42.683062 69.440114 54.698913
F 47.341262 69.466114 64.876713
F 35.794362 63.158314 65.532513
F 63.012962 1.318044 2.781023
F 62.880962 9.002864 2.858113
F 53.847662 11.710514 13.748113
F 56.155962 5.226234 14.776713
F 69.461062 0.239513 10.894713
F 62.967962 9.081214 14.875713
F 62.853162 3.997704 6.560833
F 62.774362 11.700314 6.443713
F 67.378262 16.650014 0.246081
F 62.878662 9.080484 0.151375
F 62.869262 3.828944 3.902263
F 62.843762 11.539814 3.755013
F 64.998962 12.832314 0.169340
F 67.319762 9.224134 0.077936
F 67.247262 16.734914 7.399923
F 53.727462 11.603614 11.005313
F 67.204262 1.329094 -0.220194
F 69.668062 12.860614 14.866013
F 69.474962 4.832194 14.659413
F 60.551962 12.977414 14.783313
F 56.129562 7.667154 3.824123
F 56.185562 15.482814 3.686613
F 62.747362 1.351794 14.614313
F 65.091762 7.669664 3.653413
F 65.032462 15.314414 3.819003
F 69.672562 15.320214 13.609413
F 58.442662 16.714514 10.002993
F 64.964262 0.004274 11.007213
F 67.385862 8.954504 7.489023
F 62.847262 1.259114 0.035507
F 56.167162 5.202294 2.726883
F 56.303662 12.737414 2.941203
F 65.177462 5.013104 3.073343
F 65.125762 12.780314 2.864143
F 56.115162 7.825834 6.564103
F 56.193062 15.316114 6.480113
F 54.075762 8.960084 10.199013
F 65.058162 7.887844 6.414543
F 64.881162 15.367214 6.516863
F 62.769362 16.698414 0.020039
F 58.492262 1.306254 2.935573
F 58.485762 9.014304 2.962973
F 58.607562 8.915164 0.132484
F 67.499262 1.592514 2.657923
F 67.333162 9.073214 2.849813
F 54.066462 3.904404 3.696363
F 58.230362 3.957544 6.529873
F 58.341762 11.679014 6.551823
F 67.426762 3.956904 6.639143
F 67.349262 11.597414 6.612013
F 58.390662 3.908824 3.762433
F 58.481862 11.499414 3.869813
F 67.505662 4.090664 3.913713
F 67.365562 11.634614 3.891043
F 60.577462 13.024814 10.187913
F 62.963662 16.760914 14.869513
F 67.326462 16.748014 10.214813
F 60.560962 5.154704 7.490383
F 53.991262 1.352944 0.214746
F 60.683262 5.357364 10.131013
F 60.686362 7.668244 3.818563
F 60.633362 15.392514 3.746883
F 69.685062 7.582034 13.676313
F 69.459862 7.697494 3.790393
F 69.567062 15.325314 3.846833
F 67.351462 1.370564 7.455143
F 62.756462 16.868914 2.736193
F 69.746462 12.810614 7.479573
F 69.607862 15.533314 10.948713
F 58.211262 16.946614 7.228323
F 60.643662 5.188474 2.933233
F 60.593062 12.823314 2.795403
F 69.568262 5.243144 2.679373
F 69.659362 12.787214 2.834243
F 60.603162 7.844914 6.584233
F 60.436862 15.555114 6.445323
F 60.582362 15.616714 13.841813
F 69.555862 7.827634 6.597903
F 69.502562 15.493014 6.645413
F 69.602162 5.312974 7.578313
F 62.899762 1.444944 10.165413
F 62.816962 9.292024 10.338613
F 62.717762 16.817114 7.411343
F 60.696862 5.139074 14.596413
F 58.288162 16.845314 14.799613
F 67.420662 9.070954 14.564913
F 62.897462 3.883494 13.540013
F 62.659662 11.630014 13.827013
F 67.220062 0.998483 14.672413
F 60.592462 12.941014 7.433113
F 62.882262 4.084084 10.962713
F 62.739862 11.826214 11.235613
F 58.529762 8.970374 14.561313
F 58.423762 1.286234 14.685613
F 63.024662 1.321664 7.529443
F 62.914162 9.187414 7.406713
F 69.698262 7.929354 10.973613
F 64.977862 12.869714 14.842513
F 65.131462 5.110074 14.542213
F 56.220562 12.943414 14.857313
F 56.167062 7.652564 11.155113
F 56.238662 15.451114 11.123413
F 60.777462 7.670044 13.719413
F 64.958862 7.834534 11.160913
F 65.026162 15.488914 11.065813
F 60.533162 15.509314 11.122513
F 56.114162 5.326664 7.367103
F 56.172462 12.790214 7.382013
F 65.045162 5.231064 7.373493
F 65.011462 12.932714 7.517523
F 56.067362 5.166614 10.119213
F 56.142862 12.789814 10.201913
F 65.002962 5.403694 10.178113
F 64.977662 13.020114 10.184613
F 56.120462 7.822014 13.825213
F 56.101762 15.421714 13.903913
F 67.232162 16.660014 3.046443
F 65.192362 7.756144 13.870713
F 65.144662 15.428314 13.663213
F 60.514262 7.945424 10.950413
F 58.322462 1.475224 10.106713
F 58.281862 9.134824 10.168713
F 53.969862 1.445624 2.888423
F 67.100362 1.463074 10.244113
F 67.130762 9.195374 10.167513
F 69.571762 5.236634 10.243913
F 58.434762 3.969904 13.650713
F 58.427262 11.628414 13.812113
F 67.231162 3.609284 13.815413
F 67.233962 11.674914 13.725913
F 58.475362 4.019504 11.002113
F 58.459362 11.729314 11.191413
F 67.287962 4.132304 11.096913
F 67.335862 11.823714 10.965213
F 58.515262 1.319674 7.340123
F 58.355762 9.011164 7.386123
F 69.869962 12.963514 10.170313
F 67.385062 16.624414 14.476513
F 62.750862 16.798514 10.104513
F 58.353062 16.781314 2.707763
F 53.963862 16.666814 14.767113
F 54.000062 16.637414 0.009032
F 69.493962 5.347054 0.032658
F 53.893562 3.819784 10.978113
F 53.883362 1.328054 14.740213
F 53.937662 11.506214 3.615863
F 53.922062 8.847874 2.855543
F 69.602962 12.690214 0.126766
F 71.618962 16.705614 7.556543
F 53.850962 4.052574 13.863813
F 69.653662 0.172440 13.777713
F 53.711862 8.929444 0.208382
F 58.486662 1.517544 0.242771
F 56.217262 5.257874 -0.115076
F 53.902062 3.963624 6.509143
F 54.082562 1.362024 7.492113
F 53.903662 16.693614 7.437413
F 53.827362 16.693214 2.839623
F 53.911462 9.112904 7.424563
F 53.842062 11.636414 6.467783
F 65.243962 5.151634 0.354591
F 53.953962 9.044274 14.847113
F 71.965062 11.557514 11.069413
F 64.927262 0.004288 13.684613
F 58.463562 16.564514 -0.034137
F 62.854362 1.164644 24.820013
F 62.740962 9.042504 24.721813
F 65.078762 12.977314 17.605013
F 67.473462 11.734514 18.385413
F 62.860162 1.534324 17.295813
F 60.800162 5.204394 17.278813
F 63.048462 3.907634 28.348513
F 62.746962 11.731014 28.350113
F 69.845662 12.844414 17.577013
F 54.144962 3.687094 20.988913
F 62.917462 3.807104 25.654313
F 62.770362 11.529814 25.664213
F 53.785662 9.077044 21.894013
F 53.919462 8.991064 29.208313
F 62.838162 1.243984 22.009313
F 62.991762 8.859994 22.024013
F 60.640762 13.001214 32.293113
F 65.243362 5.270674 17.294513
F 69.620562 15.538814 21.012913
F 69.325962 7.635864 21.135813
F 56.085862 7.587804 25.449013
F 56.109062 15.361914 25.733113
F 60.486662 5.330544 31.923413
F 64.976662 7.798214 25.614613
F 65.113962 15.428614 25.791813
F 67.318062 9.083964 31.718113
F 56.345062 5.107444 21.759113
F 56.084462 12.913214 22.103313
F 65.204962 5.323184 22.065213
F 65.117662 12.947014 22.002313
F 56.080562 5.037534 24.466813
F 56.009362 12.859714 24.913013
F 65.290162 5.264294 24.735613
F 64.867462 12.909414 24.636513
F 56.177762 7.582114 28.183713
F 56.255662 15.469414 28.426813
F 53.983062 3.927104 25.787913
F 64.941462 7.799964 28.276013
F 65.035762 15.562214 28.553913
F 62.838962 1.208914 31.965113
F 58.299762 1.314934 24.908613
F 58.377162 8.811014 24.521713
F 53.898162 1.281094 29.396213
F 67.528762 1.291664 24.974413
F 67.219562 8.944424 24.898413
F 53.834462 1.397644 17.347413
F 58.223762 3.837344 28.283713
F 58.316562 11.710014 28.301613
F 67.301762 3.839134 28.279713
F 67.236462 11.709714 28.266113
F 58.223562 3.813344 25.628213
F 58.336962 11.549514 25.511713
F 67.449462 3.912454 25.688313
F 67.192162 11.731714 25.578113
F 58.420962 1.383294 22.104113
F 58.350562 9.090984 21.790213
F 56.072662 5.105904 31.891713
F 67.520862 1.275824 22.136513
F 67.339762 9.264054 22.232513
F 67.468062 1.293334 31.974913
F 60.548062 7.462834 25.447313
F 60.659262 15.542814 25.718113
F 54.066762 8.919934 17.531013
F 69.538562 7.724654 25.779613
F 69.477962 15.414614 25.621013
F 56.053962 12.859614 32.017413
F 60.542862 5.282234 21.958513
F 60.682862 13.066314 21.991713
F 69.592362 5.024694 22.106813
F 69.565462 13.058614 22.034813
F 60.552762 4.892834 24.575813
F 60.509262 12.783414 24.687613
F 69.618662 5.240694 24.811913
F 69.532662 12.874214 24.822413
F 60.368962 7.644564 28.095613
F 60.743762 15.480814 28.475113
F 58.315862 1.458934 32.004513
F 69.635462 7.832824 28.488713
F 69.385362 15.324614 28.256913
F 67.481962 3.886184 18.342513
F 62.948462 16.658514 17.599913
F 56.204062 12.840114 17.577913
F 62.787562 16.775014 29.570613
F 71.779562 3.800094 28.385213
F 60.597762 15.720014 20.945713
F 60.723062 7.769454 20.939313
F 62.787262 1.232034 29.197513
F 62.635762 8.919634 29.251213
F 54.013262 1.123164 22.093313
F 58.561062 16.856414 22.395213
F 53.713462 1.225224 32.134113
F 58.477362 16.702114 32.304813
F 55.977162 5.001684 29.142413
F 56.079062 12.973414 29.292213
F 65.135062 5.264654 29.276013
F 65.055062 12.910614 29.186013
F 69.672062 5.128544 31.964613
F 58.425862 8.878564 17.351813
F 65.080062 5.004774 31.935313
F 56.265562 5.052784 17.549813
F 60.645462 12.788014 17.351213
F 53.870662 8.933434 24.765613
F 69.642862 5.283184 17.469213
F 58.421862 16.761214 29.394413
F 58.568862 3.881914 20.898313
F 54.021862 3.783624 18.441013
F 58.309762 1.370484 29.362313
F 58.250562 9.119124 29.143713
F 58.305562 16.607114 24.972213
F 67.326962 1.212064 29.195113
F 67.222662 9.041104 29.065213
F 67.251962 4.022664 21.074513
F 60.562162 5.111934 29.112313
F 60.609562 12.965914 29.516213
F 69.510862 5.116184 29.146413
F 69.679862 12.836614 29.356713
F 58.328862 9.135704 32.059313
F 58.384662 11.730814 21.098113
F 67.280362 16.880114 24.752413
F 58.392462 11.429714 18.434513
F 67.315262 16.681814 29.272113
F 63.102962 9.138884 17.548213
F 67.287962 1.292604 17.460913
F 62.771862 8.949134 31.839213
F 67.421662 16.846114 31.993613
F 69.671162 15.388314 18.408213
F 62.856562 3.969094 21.143313
F 62.855662 11.547914 21.286813
F 69.647862 7.867454 18.236213
F 67.526662 16.856014 22.039413
F 62.942762 3.989074 18.312013
F 62.850662 11.574514 18.507113
F 60.651662 15.333114 18.132913
F 60.867762 7.721444 18.219213
F 56.238462 7.543414 18.326513
F 56.262162 15.385314 18.426113
F 67.397262 11.823314 21.214713
F 65.384762 7.872584 18.413613
F 65.307862 15.606114 18.212413
F 67.452662 9.194654 17.307013
F 67.547762 16.865514 17.319513
F 58.346762 1.145974 17.370013
F 65.053762 12.936214 31.900713
F 53.995062 1.273814 24.848113
F 56.033262 7.692964 20.947313
F 56.384762 15.560714 21.190313
F 58.565462 3.899234 18.150113
F 65.341962 7.757264 21.081013
F 65.321562 15.595714 21.023613
F 63.005662 16.823814 24.591813
F 69.714862 12.838114 32.104213
F 63.055762 16.719514 32.184513
F 63.098062 16.784814 22.019213
F 58.328662 16.685514 17.529013
F 69.758762 0.025959 25.726313
F 53.728262 9.010534 31.869413
F 53.810762 3.701554 28.533713
F 54.022562 16.566914 22.071913
F 53.704862 11.501214 25.779613
F 53.858262 11.583714 28.593013
F 54.082362 11.405514 18.447813
F 64.802362 -0.083499 18.392313
F 60.747362 0.195048 18.398313
F 53.798862 11.606214 21.129413
F 53.850662 16.708814 17.558313
F 53.962662 16.667214 29.267113
F 53.835462 16.816514 31.964813
F 71.519962 8.964724 32.069413
F 71.917862 9.214894 29.385613
F 71.973962 1.252004 29.201013
F 72.027362 9.162954 17.398213
F 71.710162 16.738114 22.013413
F 65.227762 0.128656 21.106313
F 62.740062 1.272134 46.706913
F 62.702762 8.886144 46.470213
F 53.743662 16.573514 36.649113
F 60.698062 0.086150 40.230513
F 53.831662 11.598714 32.898013
F 56.144362 15.471314 32.933613
F 62.618762 3.921034 47.315113
F 62.574162 11.422814 47.490613
F 69.630262 15.285314 43.074513
F 69.486762 7.786454 42.949713
F 62.753862 1.194734 43.799613
F 62.602762 8.751874 43.822113
F 53.832162 16.640114 39.315613
F 67.622162 16.676514 36.545513
F 60.588862 15.471914 43.165513
F 60.406662 7.641644 42.927713
F 56.016762 7.603544 47.333113
F 56.207762 15.484814 47.489613
F 62.791562 4.001864 32.866013
F 64.939662 7.683344 47.349513
F 65.015262 15.368314 47.438213
F 67.284062 8.847204 36.496513
F 55.889362 5.175334 44.195913
F 55.960562 13.081014 43.957013
F 64.741662 5.153944 43.901413
F 64.907562 12.806314 43.743913
F 56.023562 4.956944 46.788513
F 56.183362 12.943514 46.591213
F 64.900462 5.075344 46.683313
F 64.836562 12.874514 46.541513
F 58.220762 1.147564 46.523213
F 58.081162 9.085444 46.624413
F 53.902562 11.491614 35.642413
F 67.291762 1.157444 46.540713
F 67.174562 9.029524 46.526613
F 53.758362 11.688914 43.085813
F 58.212662 3.807824 47.452713
F 58.251262 11.615414 47.421813
F 67.122562 3.915984 47.365313
F 67.115062 11.601814 47.302813
F 58.369162 1.294644 43.729413
F 58.224062 9.086114 43.722613
F 54.016662 11.695614 47.603613
F 67.230762 1.544704 43.660313
F 67.119362 8.707904 43.902713
F 60.613262 7.708464 32.909313
F 60.369762 7.769894 47.407813
F 60.600362 15.312514 47.536113
F 67.178862 1.123924 36.481213
F 69.421162 7.712364 47.387013
F 69.492662 15.359814 47.467113
F 63.057162 16.701614 36.544213
F 60.219562 5.019434 43.845613
F 60.626562 12.739914 43.896713
F 69.214762 5.235014 43.813913
F 69.515162 12.701414 43.664313
F 60.305762 5.205674 46.514013
F 60.437362 12.814914 46.564513
F 69.468062 5.102314 46.446813
F 69.337462 12.880414 46.346013
F 62.926462 3.999264 35.524613
F 62.641362 11.504814 35.580913
F 69.426262 12.786214 39.457013
F 69.481262 5.269574 39.324313
F 67.264262 3.838924 32.743913
F 65.133962 15.471014 42.914213
F 60.615362 12.790614 39.444213
F 60.544762 4.946214 39.403513
F 58.431262 1.412724 39.206913
F 58.306862 11.676114 40.271413
F 62.837462 1.221514 39.164913
F 58.114762 3.956534 40.238213
F 62.618562 16.566114 46.443713
F 67.178362 11.307114 43.065113
F 56.093162 7.494354 35.564913
F 56.023162 15.348714 35.704713
F 66.989062 3.938284 42.824113
F 65.066762 7.647444 35.451013
F 65.337462 15.538014 35.632813
F 55.954562 15.604214 43.044613
F 58.355362 3.912274 35.641013
F 58.289462 11.384414 35.825113
F 67.420162 3.708784 35.419613
F 67.160662 11.548114 35.596313
F 67.353462 3.868414 40.112013
F 67.287962 1.366154 39.318113
F 64.762762 7.699214 42.739813
F 58.217762 11.713014 43.055213
F 53.610062 3.779074 40.258313
F 60.784762 15.645514 33.132213
F 58.323962 16.517414 36.662013
F 58.001362 3.949744 42.894413
F 58.275162 8.964204 39.329113
F 67.164362 8.886824 39.207513
F 60.513362 7.668944 35.655813
F 60.627262 15.358114 35.872113
F 67.439562 16.664814 43.918513
F 69.608862 7.638674 35.557713
F 69.705862 15.125314 35.783913
F 67.240162 11.414314 40.312713
F 53.741062 8.965254 39.352613
F 62.733962 8.837554 39.143813
F 67.229262 16.663714 46.610313
F 69.245462 12.718914 36.744213
F 69.556062 5.112004 36.669313
F 60.479662 12.711014 36.638513
F 62.649562 3.786204 43.000813
F 62.782362 11.307914 43.019413
F 60.627062 5.117234 36.615313
F 55.988562 7.775304 32.800913
F 62.893762 3.799204 40.338113
F 62.856062 11.550414 40.222313
F 69.604262 15.287814 40.338213
F 69.437162 7.852124 40.218513
F 62.803562 1.532724 36.468313
F 62.775662 8.878054 36.476913
F 58.413362 16.722514 46.565913
F 62.865662 16.648314 39.401313
F 60.647862 15.439014 40.422013
F 60.627162 7.632054 40.264913
F 55.996462 7.721784 40.298913
F 56.014562 15.325614 40.343013
F 58.257462 8.804404 36.615713
F 65.062862 7.621604 40.080813
F 65.040962 15.481814 40.147813
F 58.385262 1.368504 36.435913
F 56.216662 5.083344 36.624713
F 56.078962 12.760414 36.622913
F 65.268662 5.135674 36.350013
F 64.782162 12.967314 36.563813
F 55.660362 5.066334 39.315613
F 56.249462 12.837814 39.294613
F 64.953662 4.974564 39.239413
F 65.038762 12.862414 39.334213
F 56.028562 7.649404 43.146313
F 58.288062 16.465514 39.475413
F 58.308462 16.809014 43.858013
F 62.860062 16.740414 43.859813
F 53.909362 11.450814 40.364313
F 67.386462 16.604714 39.362313
F 58.368262 11.712414 33.040213
F 65.016462 7.814344 32.873913
F 53.855962 8.919744 36.541213
F 65.289562 15.454414 32.972013
F 53.855462 16.713614 46.596513
F 53.952962 9.124434 44.064013
F 58.402362 4.013324 32.951313
F 69.589162 15.284214 32.940013
F 71.798362 1.352784 39.344513
F 71.808962 3.815464 35.526613
F 69.419262 7.525054 32.904513
F 67.403762 11.720714 32.863013
F 53.746562 1.105264 46.526113
F 53.755662 3.654764 47.383913
F 53.691862 1.066334 36.531113
F 53.910962 9.238644 46.788213
F 53.821262 3.662814 35.776213
F 53.856762 3.681204 32.976913
F 71.540962 4.000584 42.984913
F 71.789662 4.019844 40.281413
F 62.813562 11.572714 32.923613
F 56.011862 0.416961 40.259613
F 60.575462 -0.165364 42.933113
F 67.220462 3.803114 50.063413
F 62.818962 11.473214 50.244613
F 64.903762 7.558284 50.113813
F 53.943062 11.392514 64.833913
F 62.893962 11.536314 64.574113
F 56.292162 15.392614 50.092613
F 69.663562 7.911854 64.615813
F 69.331462 7.706444 50.061113
F 53.867962 8.947194 61.050813
F 65.161962 7.778874 64.670913
F 53.866062 16.730714 53.700613
F 67.395362 4.028864 64.623613
F 58.502962 4.043824 64.737613
F 60.556562 15.401814 50.254313
F 56.315662 15.091714 64.803513
F 60.621662 0.071561 57.325713
F 58.429262 11.467914 50.180913
F 53.840962 8.951424 51.172313
F 58.368662 16.636014 60.955713
F 67.134962 8.992674 58.387913
F 62.919162 1.126834 53.563913
F 62.709262 8.966414 53.834013
F 60.694862 15.319214 64.607413
F 62.770762 16.664014 50.927713
F 62.706062 3.885694 49.988013
F 55.971062 7.805184 50.153113
F 62.956862 3.879464 57.369013
F 62.683462 11.595914 57.244313
F 58.276162 3.784874 62.022313
F 60.848462 7.667964 64.581213
F 63.041962 3.611644 54.664913
F 62.759262 11.662014 54.617613
F 60.432862 7.708274 50.095613
F 69.627662 12.914514 61.014013
F 62.888562 1.393004 50.835913
F 62.774262 8.871324 51.131213
F 53.574462 4.045184 54.545413
F 69.481962 5.091654 61.045213
F 60.616162 12.620414 60.974513
F 60.620162 5.078384 61.067613
F 56.003862 7.638964 54.671413
F 55.853662 15.304614 54.851813
F 67.289962 11.690314 64.684713
F 64.956462 7.752984 54.648413
F 64.990962 15.487214 54.574813
F 63.055362 3.903204 64.734513
F 55.969462 5.132464 50.979213
F 56.084462 12.942014 51.146713
F 64.888562 4.970714 50.933013
F 65.125862 12.906014 51.085913
F 55.992862 5.179844 53.694813
F 56.150462 12.711314 53.870313
F 65.090962 4.990324 53.629113
F 65.037962 12.823414 53.775113
F 56.071362 7.590704 57.348913
F 56.235062 15.187114 57.529913
F 56.131262 7.926994 64.794313
F 65.011262 7.691144 57.422013
F 65.046962 15.788814 57.391313
F 62.800162 16.468314 60.905513
F 58.314962 1.256514 53.643813
F 58.357962 8.671814 53.717013
F 69.450862 0.131576 62.042813
F 67.248662 1.132464 53.779513
F 67.181762 9.079944 53.817413
F 58.293862 1.145364 58.321213
F 58.297662 3.735884 57.476713
F 58.175762 11.432514 57.285213
F 67.393162 3.797094 57.393613
F 67.292462 11.680714 57.689213
F 58.321062 3.924374 54.645713
F 58.325362 11.362514 54.382413
F 67.266762 3.761514 54.611413
F 67.381662 11.586714 54.864213
F 58.189262 1.291124 50.926813
F 58.242162 9.003984 50.969313
F 67.207862 16.911814 51.153813
F 67.321562 1.313384 51.080913
F 67.049262 8.953784 50.952513
F 67.265962 11.502814 50.004413
F 60.624662 7.497694 54.643213
F 60.531162 15.630214 54.720413
F 69.508562 15.278114 64.611613
F 69.439262 7.768114 54.750313
F 69.394962 15.391314 54.781213
F 62.826262 16.769314 53.746013
F 60.502862 5.096964 51.040513
F 60.612562 12.866814 51.089513
F 69.396662 5.155644 51.014113
F 69.410962 12.744414 50.982713
F 60.721062 4.921264 53.751013
F 60.489162 12.928714 53.834613
F 69.490162 5.244484 53.764113
F 69.427762 12.868114 53.859713
F 60.250462 7.777524 57.437813
F 60.513262 15.331714 57.415113
F 67.394662 11.701814 61.930613
F 69.463462 7.707504 57.404713
F 69.693262 15.426814 57.494013
F 65.056362 15.529214 50.174213
F 62.704062 1.412984 61.045313
F 62.686862 8.914964 60.921313
F 64.980262 15.337014 64.711313
F 69.584762 12.910514 58.299213
F 69.557062 5.120994 58.281713
F 60.391362 12.695314 58.126513
F 67.120962 16.741914 61.005013
F 58.177962 16.672514 53.938013
F 60.599062 5.191074 58.453813
F 58.295962 3.939444 50.118313
F 62.831162 4.003244 61.998213
F 62.863762 11.455914 61.858313
F 69.352562 15.500014 61.918413
F 69.560062 7.781344 61.871413
F 62.806162 1.479034 58.369413
F 62.789262 9.023904 58.124613
F 69.387962 15.416514 50.307613
F 58.221162 11.449514 64.645913
F 60.568262 15.272814 61.915013
F 60.442362 7.601264 61.922113
F 56.067162 7.858694 62.147213
F 56.248162 15.306314 61.986913
F 67.401962 1.220074 58.251613
F 65.025062 7.875194 61.988513
F 65.017062 15.309714 62.014313
F 67.206862 4.043624 61.833213
F 56.136962 5.081314 58.457913
F 56.030162 12.644014 58.271313
F 65.177162 5.131864 58.357313
F 64.944162 12.998514 58.166813
F 56.126962 5.283424 61.192113
F 56.058062 12.807314 60.918013
F 64.921662 5.330824 61.046713
F 65.112362 12.742114 60.998813
F 67.291962 16.678114 53.800413
F 67.290062 16.792814 58.307213
F 58.456662 16.750614 51.180413
F 58.364762 16.691814 58.291213
F 58.301562 11.507514 61.901913
F 58.220562 9.091994 58.419713
F 58.405162 1.327264 61.015413
F 58.352962 8.942344 61.093013
F 62.612162 16.665514 58.190813
F 67.176062 1.389604 60.994613
F 67.289462 9.010164 61.107513
F 54.040562 11.596014 50.305413
F 56.118462 0.068813 54.695513
F 53.682862 3.818994 57.377813
F 53.890662 1.328094 51.196613
F 53.950962 11.576514 54.742413
F 53.610962 3.910774 50.222613
F 53.795162 11.345614 57.370213
F 53.824462 8.713724 58.210313
F 53.990762 3.952294 64.804113
F 53.894262 16.692214 51.007413
F 53.738162 8.940504 53.851813
F 53.731262 4.100154 62.066413
F 53.791762 1.367774 58.421213
F 54.013162 16.464114 58.404113
F 53.944562 11.626114 62.082413
F 54.034862 16.568314 61.117813
F 71.899162 3.833704 57.301813
F 71.646662 16.767814 60.955713
F 53.899462 1.441134 61.179713
F 60.457562 0.136316 62.077613
F 65.029862 -0.110735 54.561113
F 56.178462 0.105249 62.005013
F 60.517862 0.016759 50.250713
F 65.132062 0.073644 57.312513
F 56.222962 12.575814 65.778113
F 60.771562 5.148734 65.789913
F 60.486162 12.710814 65.480613
F 62.748862 24.331214 2.892013
F 63.040962 32.029914 2.872703
F 67.287762 34.662714 11.100513
F 69.414462 20.774214 14.538013
F 62.764662 27.043414 6.517093
F 58.207762 24.445914 0.247206
F 62.637362 19.421214 6.553373
F 67.373962 32.115214 0.067624
F 69.446862 28.277914 14.858213
F 60.634462 20.459514 14.591113
F 62.790362 26.798914 3.796803
F 62.614662 24.402014 0.052103
F 62.794462 19.275914 3.936693
F 58.195162 24.430314 14.756113
F 60.691162 28.140214 14.668113
F 67.360162 32.214614 14.962813
F 53.833562 26.994114 3.639213
F 58.078462 24.285314 7.404203
F 58.406062 26.986514 10.967213
F 67.306462 24.620214 14.741513
F 56.199662 31.062614 3.926123
F 56.161262 23.377914 3.698773
F 65.117462 30.693514 3.670073
F 65.078362 23.306114 3.886063
F 53.767662 24.416814 2.819283
F 67.195662 19.283914 11.159613
F 58.312762 32.040914 7.447233
F 69.411862 28.141314 7.351773
F 55.950062 28.459414 2.968983
F 56.041362 20.790714 2.703343
F 65.020362 28.076714 2.826923
F 64.974162 20.535114 3.101563
F 56.131562 31.010814 6.563383
F 55.997862 23.126014 6.509293
F 65.110262 30.758514 6.491093
F 65.103062 23.075014 6.629253
F 58.400162 24.507614 3.084083
F 58.553762 31.975814 2.800853
F 67.303162 24.347314 2.753643
F 67.256262 32.183214 2.815163
F 58.158962 26.931614 6.516543
F 67.171462 27.043914 11.091813
F 58.386062 19.581014 6.489893
F 67.244262 26.899014 6.559033
F 60.569662 20.801414 7.578583
F 67.218062 19.387314 6.829543
F 58.089362 27.070014 3.828053
F 67.252762 31.999614 7.442203
F 58.234862 19.432214 3.756023
F 67.264462 26.853214 3.868933
F 60.492162 28.161114 7.462093
F 67.125862 19.121314 4.109553
F 58.179562 19.228014 11.008513
F 69.430762 23.106114 10.911613
F 60.652962 30.809514 11.083613
F 69.425162 20.426914 10.310713
F 60.817762 30.901114 3.837903
F 60.560562 23.193914 3.808773
F 69.541862 30.781614 3.767803
F 69.300662 22.979914 3.977583
F 60.433762 23.129214 11.068613
F 69.556362 28.417414 10.301813
F 67.257462 24.424414 7.639233
F 60.552762 20.567914 10.358213
F 60.667862 28.265314 3.025783
F 60.479662 20.608214 2.924243
F 69.557062 28.135814 3.034163
F 69.393662 20.282014 2.949873
F 60.663762 30.700214 6.507153
F 60.439662 23.406114 6.531743
F 69.346862 30.734414 6.459893
F 69.515962 23.105414 6.664173
F 62.692562 24.298914 10.201513
F 62.843662 32.227314 10.111213
F 60.581162 30.778614 13.864713
F 69.473162 30.936414 11.024313
F 63.092062 27.127214 13.825713
F 60.644362 28.158614 10.179713
F 62.810962 19.272414 13.872413
F 60.528262 23.115014 13.754613
F 62.937062 32.149114 14.675813
F 65.043462 20.527814 15.035913
F 62.853762 26.893714 11.049013
F 65.144762 28.389714 14.895813
F 62.752662 19.217314 11.113113
F 62.882862 24.502614 14.576913
F 56.095462 20.712614 14.847613
F 69.572762 23.267814 13.635413
F 62.830462 24.482514 7.462513
F 62.954062 31.959614 7.252603
F 58.342762 31.962114 14.885613
F 56.083462 28.176014 14.738213
F 56.133262 30.800814 11.080813
F 55.809962 23.018414 11.094513
F 65.128962 30.945414 11.033813
F 64.955262 23.126214 11.319613
F 55.965662 28.302614 7.345723
F 55.971562 20.647414 7.513053
F 65.046662 28.213214 7.370193
F 64.857862 20.664614 7.516973
F 56.046362 28.169214 10.081313
F 55.920262 20.457414 10.086213
F 64.969962 28.346614 10.072713
F 64.891662 20.545314 10.352613
F 56.041362 30.687614 13.854513
F 56.027662 23.221414 13.864613
F 65.191862 30.971814 13.828013
F 65.184262 23.102714 14.020713
F 58.147862 24.285614 10.158213
F 58.419362 32.149714 10.094613
F 67.093062 24.526314 10.347413
F 67.265762 32.234914 10.202513
F 58.239862 26.922914 13.679913
F 69.586562 31.027314 13.991113
F 58.265662 19.304614 13.692413
F 67.280662 27.138014 13.843713
F 69.365862 20.599714 7.541863
F 67.326662 19.258614 14.001013
F 53.785562 24.503814 7.412423
F 60.525462 20.419614 0.120029
F 53.943962 19.239714 6.450873
F 63.039162 32.063214 0.186499
F 67.218862 24.262814 -0.010615
F 53.919462 32.160314 14.584713
F 58.187262 34.636214 6.515303
F 69.385662 28.178914 0.240819
F 54.015062 24.587814 0.204644
F 53.974562 32.067214 10.198313
F 58.421962 34.483914 3.715083
F 62.856362 34.811114 11.153813
F 53.821462 27.046114 11.089213
F 67.354762 34.592714 3.916303
F 53.914362 19.259914 13.867913
F 54.126862 34.589514 11.241213
F 66.991762 34.611014 6.615943
F 53.854162 34.746214 3.646333
F 53.818462 19.214914 11.042013
F 54.044662 19.290114 3.507593
F 69.273462 20.497014 0.094227
F 56.124362 28.098014 0.348885
F 58.697362 34.659414 11.063713
F 64.821162 20.633914 0.345525
F 54.178762 34.750814 13.924713
F 67.401062 34.707114 13.846313
F 62.845162 34.616214 3.914133
F 56.160262 20.544214 -0.028744
F 71.855262 19.401014 11.273813
F 71.837362 24.395114 14.590813
F 71.683962 24.558014 0.479717
F 53.740762 24.272914 14.863313
F 53.942262 32.106514 2.966283
F 62.848962 34.821014 6.658443
F 58.519962 34.592714 13.813213
F 62.766662 34.768514 13.865613
F 60.609062 28.385214 0.155729
F 58.338462 32.238414 0.092686
F 62.805062 24.410014 24.880213
F 62.760962 32.167914 24.744413
F 69.276262 23.113614 21.009513
F 69.522062 30.755414 21.086313
F 62.905762 27.140514 28.532213
F 53.860162 32.152214 17.403913
F 62.888962 19.326214 28.669313
F 64.932362 20.570514 17.706213
F 62.894262 32.198214 32.355513
F 60.574462 23.047614 20.932913
F 62.815162 26.923414 25.838713
F 69.528262 28.296614 32.138913
F 62.817362 19.281514 25.830113
F 54.063162 24.312214 29.445113
F 60.576762 20.742314 32.103913
F 62.929262 32.240414 17.383813
F 62.654962 24.556214 22.121213
F 62.768962 32.190414 22.079313
F 54.080062 26.934114 28.653113
F 53.988962 34.901314 21.109813
F 56.239662 30.922114 25.666113
F 56.265262 23.258614 25.543413
F 64.900662 30.772614 25.788013
F 64.943662 22.964114 25.799813
F 56.102062 28.212514 22.086613
F 55.986762 20.704014 21.885213
F 64.903962 28.268514 22.214013
F 64.793962 20.591714 22.131213
F 56.103562 28.284014 24.993313
F 55.929362 20.590814 24.654013
F 65.035962 27.987314 24.903013
F 64.915362 20.506314 24.863213
F 56.108462 30.855314 28.443513
F 56.344562 23.189414 28.301913
F 64.916662 31.124114 28.441213
F 65.189062 23.042514 28.467413
F 58.477062 24.479214 24.656413
F 58.358462 32.172214 24.632413
F 67.041562 24.178914 24.772213
F 67.279762 32.093014 24.893913
F 58.282562 27.084714 28.570913
F 65.012762 28.222414 17.575913
F 58.355762 19.201314 28.652813
F 67.288262 26.980414 28.332313
F 53.834262 24.556714 24.700113
F 67.222462 19.310514 28.250013
F 58.384862 26.905214 25.871413
F 67.334562 19.358814 18.379713
F 58.235562 19.465114 25.795313
F 67.303662 26.883914 25.590813
F 67.031462 26.900514 18.580813
F 67.243762 19.532014 25.512113
F 58.371662 24.161414 21.980113
F 58.345562 31.995714 21.975713
F 67.165962 24.237814 22.044913
F 67.196562 32.051214 22.301613
F 60.614862 30.873014 25.648313
F 60.566462 23.206114 25.751013
F 69.526562 30.882914 25.625813
F 69.308362 23.057914 25.646413
F 60.623262 28.198214 22.143113
F 60.353862 20.498314 22.045513
F 69.524362 28.172014 22.051713
F 69.497962 20.610314 21.945713
F 60.606762 28.197114 24.782913
F 60.512662 20.437414 24.728913
F 69.396262 28.357314 24.754513
F 69.460362 20.675614 24.631113
F 60.639662 31.157514 28.486413
F 60.553062 23.205114 28.428013
F 69.636462 30.888514 28.413513
F 69.426462 23.002114 28.282513
F 60.549262 28.312214 32.022113
F 67.234962 19.455814 21.221713
F 60.574962 30.685414 21.079013
F 58.390762 24.565114 32.298613
F 62.836962 24.554814 29.462013
F 62.939662 32.380614 29.600313
F 53.741662 24.517514 21.978613
F 69.547262 30.837914 18.410213
F 56.172462 28.507414 29.593913
F 56.258962 20.658714 29.423813
F 65.083262 28.523814 29.348213
F 65.111462 20.582214 29.569413
F 69.393562 28.254814 17.626813
F 67.421462 32.304714 32.133613
F 65.115462 20.746714 32.208713
F 67.303562 32.118614 17.658413
F 65.078962 28.500814 32.125113
F 62.892962 24.545814 32.152013
F 67.108562 24.417514 17.375413
F 58.324662 26.801214 21.258613
F 58.333862 24.495314 29.588513
F 58.263962 32.278614 29.402813
F 67.408862 24.317014 29.327013
F 67.257262 32.258314 29.472013
F 60.430962 28.436814 29.288813
F 60.579262 20.678714 29.344813
F 69.417762 28.278214 29.304113
F 69.566662 20.428114 29.230613
F 60.410762 28.369714 17.428713
F 56.065862 28.347014 32.132013
F 58.523162 26.948114 18.483913
F 60.672862 22.990914 18.238713
F 56.069662 20.572014 32.176613
F 69.524562 20.567014 17.279513
F 67.240062 26.919314 21.209013
F 62.693462 24.355414 17.352313
F 62.697862 27.077314 20.966713
F 58.399462 24.482114 17.458913
F 62.548662 19.347914 21.118313
F 60.623462 20.419514 17.265013
F 69.414462 20.551814 32.107613
F 58.193362 19.232214 21.172813
F 62.607562 26.984614 18.226313
F 58.556062 19.209414 18.448713
F 62.734962 19.270014 18.469913
F 56.276162 28.083714 17.526713
F 69.582662 23.128614 18.268113
F 60.799062 30.927514 18.452813
F 56.033862 30.759814 18.418013
F 56.191962 23.229514 18.337613
F 64.939962 30.883414 18.495813
F 65.079462 23.195014 18.321513
F 58.180462 32.349114 32.200713
F 56.363062 20.585514 17.499913
F 64.855462 23.196814 21.167613
F 58.513662 32.057314 17.613513
F 56.118262 30.805414 21.280413
F 56.009562 23.303114 21.092713
F 65.011462 30.860014 21.219213
F 53.920562 19.295114 25.890813
F 67.449262 24.676414 32.000013
F 58.080362 34.779514 28.405213
F 53.840862 26.855414 18.319313
F 53.891462 32.284214 24.779513
F 54.087162 19.237914 28.470313
F 67.040662 34.705914 25.746313
F 53.925962 19.194314 18.414813
F 53.903262 24.590114 32.244713
F 53.909762 24.366414 17.516313
F 58.344562 34.835114 25.674113
F 71.624662 24.359514 31.935613
F 53.934362 32.340114 22.019113
F 53.892162 19.169114 21.042913
F 62.660362 34.580414 25.629113
F 53.943962 27.118114 21.036313
F 62.614962 34.650814 21.105713
F 67.248462 34.717614 21.348013
F 58.359862 34.529514 21.005313
F 67.157962 34.812714 28.318413
F 71.745762 27.116514 18.306213
F 53.991362 34.655114 18.451813
F 71.774962 32.103314 32.038013
F 71.834162 19.150214 28.354813
F 71.764062 19.249214 25.543113
F 71.395762 24.447114 22.111713
F 62.547462 34.848314 28.387813
F 58.383962 34.672714 18.250213
F 71.597762 24.375414 29.235613
F 62.619062 24.222714 46.635313
F 62.840062 32.092714 46.509113
F 69.355662 23.182614 43.179313
F 69.476462 31.063914 42.938913
F 62.730362 26.809114 47.441413
F 60.465662 28.383414 36.674013
F 62.619862 19.058714 47.451513
F 60.530862 22.974514 42.948713
F 53.909962 32.042714 46.562613
F 67.280162 34.970414 42.829013
F 62.651862 24.381114 43.908913
F 62.997362 32.050314 43.788713
F 69.333662 23.139714 40.486513
F 69.772562 30.742814 40.228213
F 56.124262 30.572714 47.470813
F 56.022562 23.087914 47.610213
F 64.963062 30.598714 47.502113
F 65.025662 23.194514 47.382313
F 56.266862 28.131814 44.029813
F 56.011362 20.632614 43.978913
F 65.110562 28.269714 44.088713
F 64.910962 20.699614 44.019413
F 56.129162 28.065014 46.835913
F 55.952562 20.627014 46.724413
F 65.093362 28.034114 46.717513
F 65.033162 20.490914 46.767813
F 58.287562 24.255914 46.670113
F 58.112362 32.120314 46.523713
F 67.172462 24.343914 46.412113
F 67.118762 32.014414 46.514613
F 58.461062 26.794914 47.612813
F 60.485362 22.914614 40.226213
F 58.149062 19.316114 47.665113
F 67.317462 26.925414 47.532713
F 67.334362 19.340114 33.064413
F 67.263462 19.237114 47.549813
F 58.527562 24.520014 43.839513
F 58.382262 32.272214 43.842813
F 67.011562 24.575314 43.725813
F 67.282662 32.352014 43.795113
F 60.381662 30.761014 47.495613
F 60.468862 23.109514 47.599513
F 69.401062 30.702314 47.379113
F 69.458662 23.167914 47.595813
F 60.649462 28.333614 43.875413
F 60.423062 20.548614 44.175713
F 69.554262 28.441914 43.978513
F 69.289762 20.714914 44.012413
F 60.467762 28.251114 46.517813
F 60.345262 20.506214 46.824213
F 69.550462 28.085714 46.595413
F 69.554662 20.566814 46.816613
F 62.601862 27.076714 35.608413
F 53.660062 34.787614 32.865513
F 62.902162 19.109314 35.631313
F 60.673662 30.994614 40.242813
F 67.057462 34.518114 47.577713
F 65.203362 23.371214 33.009513
F 56.031762 28.209214 39.252413
F 71.565762 24.398414 39.308613
F 64.994662 20.537214 36.451413
F 67.290862 32.146714 36.738613
F 64.974262 28.345614 39.222613
F 60.566462 30.895314 42.911913
F 65.108362 20.361814 39.238913
F 56.064962 23.219014 42.958713
F 56.055462 20.411414 39.390613
F 58.472362 26.944314 42.957913
F 55.969162 30.933614 35.796813
F 56.004562 23.099414 35.777113
F 65.154362 30.786914 35.707113
F 65.117062 23.047614 35.708713
F 58.309362 27.064314 35.886313
F 56.393162 30.691114 43.125813
F 58.183062 19.298214 35.751113
F 67.212162 27.090014 35.734713
F 65.228762 30.786714 42.917213
F 67.325962 19.342814 35.747413
F 58.399162 19.196014 40.263513
F 58.429262 24.331414 39.228413
F 58.351362 26.899214 40.193013
F 67.110362 19.192414 42.945213
F 64.714662 23.305514 42.907913
F 58.356862 19.372314 42.996213
F 58.394162 32.294014 39.237713
F 67.012462 24.439214 39.384213
F 67.338762 27.219214 42.991913
F 67.284362 32.175214 39.424313
F 60.746062 30.891614 35.664013
F 60.613562 23.266914 35.553513
F 69.423962 30.835614 35.850113
F 69.508062 23.282714 35.615813
F 62.651562 24.469014 39.397513
F 62.959362 32.261714 39.332113
F 67.331762 19.147414 40.166313
F 67.355662 24.574014 36.610813
F 62.934662 27.111714 43.052713
F 60.766762 20.703414 36.444713
F 62.656962 19.398314 43.188513
F 58.292062 32.107114 36.635413
F 69.587262 20.599714 36.613113
F 69.372262 20.657514 39.329113
F 62.744362 27.125714 40.326513
F 67.163362 27.055914 40.399613
F 62.784362 19.364614 40.487013
F 69.458562 28.221614 39.340313
F 69.377162 28.351614 36.550013
F 58.327862 24.278914 36.669413
F 62.785462 24.520614 36.685813
F 62.850362 32.185614 36.649913
F 60.569362 20.403814 39.296013
F 60.500762 28.344814 39.321813
F 56.148162 30.886314 40.283313
F 55.983862 23.176414 40.193113
F 65.059962 30.930614 40.245113
F 64.874962 22.964114 40.215213
F 55.998962 28.446814 36.591613
F 55.958562 20.443814 36.596613
F 64.906562 28.291714 36.512713
F 53.904762 26.810414 47.551613
F 69.503062 30.913014 33.046713
F 60.599562 23.307714 32.855213
F 60.516262 30.906914 32.902613
F 53.746762 32.190814 36.560313
F 58.313762 27.133614 33.088113
F 53.584262 24.328514 43.658013
F 62.808862 19.323714 32.811613
F 53.602162 19.145414 35.852713
F 56.042062 23.199814 33.033213
F 53.752462 19.420614 42.994013
F 53.572662 19.273914 47.299413
F 53.774862 27.014914 40.253813
F 62.868362 27.093814 32.902813
F 53.856962 24.501714 39.261413
F 53.657962 27.191114 35.866713
F 53.614962 24.511114 36.575513
F 65.322362 31.009214 33.056913
F 53.963862 34.757314 42.860413
F 53.767162 24.329014 46.455613
F 67.318862 27.136414 32.924313
F 62.739762 34.836014 32.917913
F 53.980262 34.697114 35.615913
F 53.863462 34.774114 40.129513
F 67.318462 34.817414 32.905013
F 58.116562 34.691714 47.559113
F 67.317662 34.801714 40.184513
F 71.743362 19.256614 33.101013
F 58.388562 35.054814 40.251013
F 58.166962 34.944514 33.098813
F 58.308162 34.729714 35.738913
F 53.856362 34.493714 47.459613
F 54.004262 19.337314 33.199113
F 55.987462 31.041514 33.093813
F 58.438562 19.302614 33.006013
F 53.851062 27.122114 33.062513
F 69.496462 23.116314 32.887313
F 62.652562 19.233614 50.217113
F 54.143562 32.008814 51.233713
F 58.427362 26.958714 64.791513
F 58.209962 19.249014 50.317313
F 60.557262 30.864414 64.775513
F 69.420862 20.636414 61.189113
F 69.487562 23.258614 50.301413
F 65.172862 30.884614 64.685413
F 64.980862 30.859114 50.137613
F 56.012862 23.204514 50.408113
F 62.845162 34.815514 54.970913
F 69.539662 28.217614 61.028813
F 58.487662 19.090114 64.656413
F 60.398962 23.111914 64.989713
F 60.515462 20.543214 61.069313
F 62.714762 26.982114 64.619313
F 60.460362 30.643614 50.296813
F 60.681662 23.116814 50.266613
F 67.394362 26.928614 64.609513
F 62.767962 19.267414 64.809713
F 62.631462 24.525014 53.688913
F 62.697062 32.237914 53.758113
F 67.086562 32.004614 58.475913
F 60.795462 28.287414 61.039313
F 62.869562 26.840814 57.356913
F 67.179562 24.442114 58.443213
F 62.678062 19.212614 57.266413
F 69.550962 20.652314 58.356413
F 69.495562 28.324614 58.183513
F 58.241662 31.986514 58.306713
F 62.703262 26.943614 54.673213
F 58.485962 24.432514 58.616213
F 62.763662 19.439814 54.564513
F 67.062262 19.344314 64.800113
F 62.832762 26.813814 50.014213
F 54.054062 34.709014 54.626013
F 62.949262 24.454514 51.002913
F 62.708762 32.146214 50.979413
F 67.253062 19.426614 62.067413
F 60.597062 30.894614 62.093213
F 56.117462 30.752814 54.847413
F 56.056162 23.132614 54.929013
F 64.849562 30.887214 54.688213
F 64.895962 23.055614 54.663913
F 56.104762 28.158514 51.220113
F 55.841362 20.550714 51.201613
F 64.877262 28.282614 50.963213
F 64.922162 20.655214 50.940413
F 56.035262 28.133514 54.082813
F 56.070262 20.668314 54.003713
F 65.026262 28.248414 53.785013
F 64.988662 20.570014 53.720613
F 56.019062 30.768214 57.555913
F 56.353662 23.230014 57.602813
F 64.992962 30.789714 57.316013
F 65.093862 23.102014 57.373213
F 58.285662 24.396714 53.850713
F 58.175162 32.038414 53.771413
F 67.240562 24.204014 53.976413
F 67.114862 32.103414 53.591413
F 58.649662 26.789314 57.341113
F 56.106662 30.825414 64.785413
F 58.244462 19.244014 57.463513
F 67.248762 26.964114 57.473413
F 67.422962 27.025214 62.038013
F 67.362362 19.307314 57.350813
F 58.454762 26.905814 54.780913
F 58.428162 19.124714 61.893913
F 58.070562 19.183114 54.891213
F 67.068662 26.856014 54.711813
F 62.762762 34.658614 64.708013
F 67.286462 19.307714 54.652113
F 58.412662 24.266514 51.225313
F 58.318862 32.084714 51.139513
F 67.204262 24.528514 51.253313
F 67.175362 32.112214 51.061113
F 60.454662 30.904614 54.571313
F 60.445962 23.112014 54.966513
F 69.387062 30.945114 54.821313
F 69.676862 23.240414 54.854013
F 60.643662 28.108914 51.150313
F 60.463962 20.552914 51.198013
F 69.552662 28.367714 50.956713
F 69.411062 20.750814 51.076413
F 60.524962 28.258814 53.885313
F 60.306662 20.541914 53.843713
F 69.327362 28.219714 53.689913
F 69.650662 20.751514 53.838513
F 60.545362 30.809014 57.323113
F 60.538062 23.079414 57.659313
F 69.375162 30.908514 57.494613
F 69.654562 23.369014 57.618413
F 62.708362 24.211414 61.208813
F 62.800862 31.980614 61.059413
F 56.222062 23.120714 64.667513
F 67.372162 24.512314 61.124913
F 67.186562 27.037314 50.368313
F 67.317562 19.498614 50.277113
F 67.059762 32.187014 61.141813
F 60.573662 20.479814 58.419213
F 60.716362 28.266514 58.254913
F 69.494362 30.806814 64.723013
F 62.797462 26.830214 61.942413
F 69.597962 23.172714 62.079913
F 62.746062 19.217814 62.116013
F 69.676862 23.094514 64.640713
F 60.532462 22.965814 62.288513
F 64.823262 23.108314 64.664113
F 62.838462 24.282614 58.408413
F 62.804762 32.070214 58.227413
F 58.420762 26.988814 61.950313
F 69.446562 30.903714 50.033013
F 56.109962 30.957714 62.204413
F 56.133562 22.913414 61.996313
F 64.982962 30.772514 62.023113
F 65.096862 23.069514 61.892413
F 56.564762 28.243114 58.393113
F 56.122262 20.725414 58.434513
F 64.978662 28.252814 58.403513
F 64.935162 20.315314 58.222813
F 56.246562 28.383614 60.993213
F 56.112862 20.444614 61.113613
F 65.116862 28.198614 61.173113
F 64.934862 20.395214 61.014513
F 69.391362 30.750614 62.032913
F 65.158962 23.252414 50.060913
F 58.460762 26.785414 50.259913
F 56.162162 30.636214 50.280113
F 58.372762 24.341014 61.294213
F 58.218962 32.148714 60.964613
F 54.070862 34.571414 50.258313
F 62.757962 34.795314 57.644913
F 54.355162 26.740514 57.530213
F 53.705662 19.193214 50.135713
F 54.030362 19.161814 57.642513
F 53.890062 31.890314 58.525813
F 54.001062 24.121414 58.613713
F 53.903462 19.095914 64.546613
F 53.777562 24.377314 53.993813
F 53.855562 26.849214 50.204613
F 53.936262 19.143314 54.800313
F 53.902062 24.435914 61.439913
F 53.852162 19.071814 61.921413
F 62.828162 34.686614 61.962613
F 54.082062 27.051614 62.001813
F 53.932462 27.140714 64.591013
F 67.222062 34.613614 57.669813
F 54.015762 32.080414 53.905013
F 67.138462 34.671814 50.232013
F 53.698462 26.843814 54.877213
F 71.554462 32.235514 61.216413
F 71.679162 27.056914 64.918313
F 71.668962 31.945814 53.798413
F 67.113962 34.715914 62.095413
F 58.296062 34.505514 57.365213
F 53.964562 34.466014 57.306713
F 58.234562 34.785814 64.715213
F 67.297262 34.883714 64.736613
F 58.436562 34.607914 50.290513
F 67.133862 34.667914 54.811413
F 54.029962 32.162614 65.626513
F 65.138762 28.219114 65.450013
F 62.840762 47.622614 2.960823
F 62.906162 39.935414 2.960913
F 69.314462 35.981114 7.446193
F 60.431462 43.741914 0.330983
F 62.931662 50.001514 6.531753
F 62.913862 42.256514 6.540523
F 71.767562 39.916314 10.428813
F 53.929962 50.337214 11.157713
F 62.873762 50.220414 3.801303
F 63.016962 42.561014 3.754163
F 58.186262 39.953914 0.253676
F 53.932162 47.534314 14.820113
F 54.032362 42.283514 3.697703
F 60.578462 46.267814 13.803013
F 69.658062 43.567414 14.675613
F 69.648762 35.899614 14.897413
F 56.158562 38.510914 3.916363
F 56.161362 46.096714 3.891663
F 65.164462 38.697814 4.013983
F 65.021862 46.374414 3.753703
F 60.589862 38.691214 13.807113
F 69.404562 51.673814 7.388743
F 56.062962 36.042014 0.253144
F 67.172362 40.103514 0.244435
F 60.773262 51.408114 7.597733
F 54.013462 39.792414 2.923383
F 53.943162 39.946814 7.487303
F 56.299262 36.024414 3.050863
F 56.220262 43.630914 2.975823
F 69.508062 43.705814 10.076513
F 65.049762 36.077814 3.140743
F 65.335262 43.852214 2.939083
F 56.019662 38.600914 6.528613
F 56.032862 46.475014 6.571693
F 65.073462 38.547014 6.688013
F 65.045462 46.178214 6.439263
F 58.351262 47.619014 2.954113
F 58.412962 39.632114 2.874083
F 67.416762 47.732414 2.886973
F 67.362162 39.941514 2.841643
F 58.455762 50.297014 6.593623
F 58.417562 42.462114 6.559953
F 67.297362 50.175114 6.515643
F 67.107462 42.373814 6.461753
F 58.083962 50.155414 3.941923
F 58.367962 42.257814 3.853873
F 67.323762 50.251614 3.748243
F 67.365562 42.430914 3.822683
F 60.689862 51.559614 14.652713
F 56.298662 43.538314 14.822913
F 69.599162 51.710514 10.225813
F 56.389462 35.918414 14.824913
F 60.758262 38.550214 3.976343
F 60.623362 46.332614 3.764473
F 69.537662 38.624614 3.877283
F 69.528262 46.398214 3.956663
F 60.583362 43.695514 14.623613
F 64.990262 51.400014 14.802713
F 67.265262 47.696914 0.147545
F 58.317962 39.766314 14.837813
F 65.014662 51.562814 2.926153
F 65.118062 43.610314 14.636813
F 69.684162 46.226714 13.874213
F 60.714762 35.930314 3.019953
F 60.666962 43.555214 2.979273
F 69.532262 38.450014 14.111813
F 69.541262 35.971714 2.943143
F 69.482262 43.922714 2.961603
F 60.654562 38.582014 6.640633
F 60.571962 46.332814 6.531123
F 69.610962 38.508514 6.583773
F 69.549062 46.238114 6.659623
F 62.868162 47.654014 10.189213
F 62.970562 39.869214 10.298113
F 69.563462 51.605114 14.735913
F 60.607462 36.034614 14.585813
F 62.770062 50.184014 13.696413
F 62.782962 42.587714 13.885813
F 62.778462 47.545014 14.717913
F 67.315562 47.670014 14.533713
F 62.877162 50.141614 10.992513
F 63.010362 42.521414 11.067113
F 58.411362 47.587414 14.710013
F 69.395062 35.946814 10.112913
F 62.841062 47.577514 7.501143
F 62.921662 39.766414 7.379673
F 65.155062 36.071514 14.797113
F 71.737062 39.900614 7.567883
F 56.416262 38.352014 11.062313
F 56.102162 46.288714 11.104813
F 65.273762 38.604114 11.069213
F 65.173762 46.444014 11.164513
F 56.154462 51.291314 14.819113
F 56.147562 36.059614 7.595403
F 56.196862 43.773514 7.371713
F 62.880862 39.905614 14.771513
F 64.920862 36.190514 7.580073
F 64.998762 43.743714 7.438303
F 60.647762 51.305414 10.308413
F 56.256162 35.776014 10.205013
F 56.176662 43.630014 10.101313
F 55.945562 51.382414 2.935253
F 65.115462 35.983814 10.243513
F 65.097762 43.823314 10.299913
F 56.270062 38.458214 13.875713
F 56.195662 46.202914 13.877613
F 65.067862 38.594214 13.875313
F 65.132962 46.270014 13.906213
F 58.283562 47.504414 10.293213
F 58.539262 39.885114 10.170513
F 67.419062 47.587614 10.076913
F 67.471262 39.938614 10.337013
F 58.430062 50.106414 13.985513
F 58.454662 42.390914 13.872213
F 67.282062 50.398714 13.795913
F 67.435562 42.386514 13.765813
F 58.347862 50.089014 11.258813
F 58.579762 42.560414 11.021113
F 67.497262 50.170514 11.048613
F 67.419662 42.514514 11.079713
F 58.441262 47.601014 7.510423
F 58.309662 39.850614 7.342883
F 67.415862 47.595314 7.290143
F 67.282662 39.973414 7.547243
F 60.712962 38.670314 11.140113
F 60.787962 46.336114 11.116213
F 69.486962 38.374914 11.273013
F 69.697862 46.278714 11.087013
F 67.352162 39.874314 14.728313
F 60.347262 36.143514 7.520893
F 60.606462 43.635814 7.357193
F 53.862162 40.023114 0.115093
F 65.094362 51.692814 10.243513
F 69.189562 43.685614 7.443593
F 60.533962 51.417614 0.043443
F 60.659762 36.093114 10.203213
F 60.834262 43.768814 10.182513
F 56.286262 51.467014 9.988463
F 60.427162 51.357014 2.874803
F 69.489862 51.612714 2.969533
F 56.159662 51.439514 7.381193
F 65.026562 51.305914 7.338493
F 53.938862 50.327514 6.503953
F 54.013562 42.382514 13.782913
F 53.922062 47.800914 7.589653
F 54.023162 42.374914 6.389853
F 56.195362 43.767314 0.309378
F 69.477662 51.511214 0.164222
F 71.746762 47.600214 7.525693
F 56.147862 51.554214 0.187744
F 53.823162 47.666314 10.248913
F 71.641762 42.493914 3.889923
F 71.655762 50.311214 6.461873
F 53.894062 42.423814 11.124813
F 60.566862 35.851814 0.316964
F 62.767662 47.562414 0.148433
F 54.055862 47.563114 0.149274
F 64.987662 36.028114 0.347754
F 58.267362 47.647214 0.167865
F 53.774062 34.912914 6.575643
F 62.708262 39.905914 0.293475
F 65.047562 43.705114 0.187912
F 69.774762 43.791214 0.336332
F 65.054162 51.465314 0.187322
F 69.548362 36.051214 0.206014
F 62.823362 47.759614 24.957113
F 62.877262 39.891214 24.534213
F 69.601462 46.424614 21.010913
F 55.993862 36.077214 32.079713
F 62.602862 50.164514 28.445913
F 62.744562 42.243914 28.317113
F 69.557062 38.628714 21.167413
F 60.367862 36.020114 32.053413
F 62.693162 50.356214 25.767613
F 62.707462 42.311614 25.666413
F 69.769362 51.482914 32.036113
F 60.780562 46.267314 21.240613
F 62.712162 47.723914 22.223113
F 62.945562 39.824014 21.809113
F 65.002062 35.956314 32.131713
F 58.516962 39.793014 17.620513
F 56.315562 38.558814 25.769313
F 56.094062 46.217814 25.622513
F 64.940362 38.643814 25.587313
F 65.014862 46.405514 25.701413
F 54.038062 42.384114 18.317513
F 56.288262 36.146514 21.832413
F 56.025762 43.557114 22.092113
F 56.068662 35.999414 17.422513
F 64.974462 35.968214 22.030113
F 65.126762 43.716814 22.037113
F 53.755962 39.880714 29.177113
F 56.154762 36.108414 24.528013
F 56.032262 43.730514 24.795413
F 67.396362 47.719814 17.319613
F 64.900162 36.016814 24.774713
F 65.046362 43.697914 24.864713
F 56.012962 38.469914 28.509513
F 56.246262 46.114514 28.325713
F 65.039662 38.607514 28.201413
F 65.113962 46.285614 28.337413
F 58.334962 47.465114 24.599513
F 58.392962 39.933214 24.696213
F 67.298262 47.629514 24.640213
F 67.285462 39.839814 24.987813
F 58.314062 50.005414 28.288713
F 58.313262 42.384214 28.638813
F 67.392162 50.175914 28.389613
F 66.978762 42.367214 28.350113
F 58.406962 50.084714 25.518913
F 58.296762 42.386914 25.882913
F 67.044262 50.251514 25.678313
F 67.186262 42.411214 25.731613
F 58.323662 47.394314 21.942513
F 58.544862 39.842514 21.982713
F 67.276362 47.636314 21.992213
F 67.351362 39.910814 22.097213
F 60.567562 38.624214 25.554813
F 60.605562 46.384214 25.751313
F 69.644362 38.617614 25.466513
F 69.539362 46.189214 25.481513
F 53.923462 50.106814 18.258613
F 60.440862 35.948514 22.058613
F 60.595962 43.588614 22.150213
F 53.740562 42.431914 28.302513
F 69.503162 36.064114 22.098813
F 69.476062 43.636514 21.946813
F 62.731662 47.592014 17.505613
F 60.476462 36.055114 24.799913
F 60.407062 43.849314 24.834713
F 62.672062 47.534614 31.855313
F 69.431162 35.970414 24.992813
F 69.331262 43.670814 24.636313
F 60.610562 38.540514 28.326913
F 60.606262 46.162014 28.495913
F 69.657362 38.645214 28.168113
F 69.452362 46.014614 28.137913
F 65.034562 43.845314 17.499213
F 64.907062 43.855214 31.868813
F 53.831762 47.510214 22.237613
F 64.963462 51.562914 17.556913
F 62.879762 47.548614 29.142713
F 62.812362 39.744414 29.262413
F 60.689162 38.340114 21.133113
F 53.849862 47.432014 17.546713
F 60.563562 43.698514 32.246913
F 55.877262 36.017414 29.379513
F 56.025762 43.570814 29.322213
F 53.902762 50.332214 25.655713
F 64.992862 36.067914 29.299013
F 64.907162 43.870814 29.193913
F 71.785062 39.845114 24.623613
F 67.109662 47.655514 31.748013
F 56.076162 43.716014 32.052113
F 58.299962 47.598314 32.026913
F 54.033262 39.725614 24.787413
F 69.384762 51.460614 21.850613
F 55.826462 51.367914 32.156313
F 65.101262 51.431414 22.096013
F 69.638862 36.089414 31.833213
F 58.326462 39.793414 32.195713
F 58.340362 47.497814 29.328613
F 58.288562 39.742514 29.463413
F 67.316762 47.427314 29.136913
F 67.320762 39.807514 29.105213
F 65.080162 51.271414 31.958413
F 60.308762 35.988314 29.261713
F 60.619462 43.624014 29.470113
F 65.033762 36.003814 17.574913
F 69.455662 36.203014 29.115813
F 69.264462 43.604214 29.440613
F 64.889762 51.224214 29.288113
F 58.367662 47.452414 17.526513
F 60.618962 51.596814 29.181513
F 67.189162 39.796014 17.482313
F 56.137462 51.407814 29.368313
F 69.532162 46.352614 18.352413
F 62.936362 39.804214 32.066213
F 69.510462 43.705514 32.166513
F 60.604862 51.542514 17.467613
F 69.587362 35.863314 17.702013
F 62.748562 50.330714 21.193313
F 62.923562 42.433214 21.084013
F 60.468062 51.293814 22.100913
F 56.368762 43.620814 17.519713
F 62.719162 50.178014 18.382613
F 62.884362 42.590314 18.424513
F 60.631662 43.882514 17.305113
F 69.540062 51.301514 29.460513
F 56.085662 38.661314 18.477413
F 56.146462 46.191714 18.447413
F 65.042362 38.665414 18.305413
F 65.074162 46.513614 18.315313
F 64.871862 51.508214 24.810213
F 60.560462 35.968414 17.425913
F 56.250262 51.327214 17.569713
F 60.474762 51.752714 24.719613
F 69.515562 51.439314 17.549713
F 69.495462 51.356114 24.558613
F 56.204862 38.784714 21.207213
F 56.092562 46.143414 21.101513
F 65.209962 38.467814 21.004513
F 64.866362 46.431514 21.167113
F 62.771062 39.966714 17.473813
F 67.480362 39.766514 31.823613
F 69.508362 38.613914 18.399813
F 69.340062 43.773614 17.338513
F 58.321162 49.965214 21.175513
F 58.377062 42.466414 21.125313
F 67.234662 50.253914 21.097713
F 67.216262 42.350114 21.129613
F 58.509562 50.080514 18.519013
F 58.568662 42.423514 18.445813
F 67.215262 50.197414 18.329813
F 67.311362 42.496314 18.206613
F 60.765362 38.460814 18.483413
F 60.613262 46.244614 18.659013
F 60.611862 51.501214 31.991213
F 55.961462 51.049014 22.104613
F 56.277762 51.501814 24.692913
F 71.804062 39.807614 32.110713
F 53.824162 42.353714 25.531713
F 54.025662 47.437814 29.255213
F 53.892062 49.926914 21.018913
F 53.821462 42.454014 21.025213
F 53.943262 39.907614 22.136613
F 53.865762 47.664714 25.013413
F 53.957362 50.096014 28.371013
F 53.920562 47.414214 32.060013
F 53.784962 39.823614 31.897713
F 53.902362 34.925014 25.592913
F 62.769962 34.732714 18.388113
F 67.258462 34.702714 18.722713
F 67.163262 42.227114 33.021813
F 63.015262 47.906214 46.348413
F 62.628762 39.826314 46.327913
F 69.608762 46.268214 42.841913
F 53.869262 50.077014 42.871613
F 62.839362 50.295014 47.599313
F 62.673162 42.338214 47.267913
F 65.023362 51.340714 39.266213
F 58.054962 34.867114 42.945813
F 62.779762 47.887314 43.620313
F 62.767462 39.818514 43.572813
F 53.866462 50.111014 40.149113
F 69.699562 38.804714 42.929513
F 55.904462 38.600314 47.468413
F 56.124362 46.303814 47.480413
F 64.716862 38.521214 47.529313
F 64.982362 46.181914 47.221413
F 69.443862 46.332714 32.905513
F 55.926162 36.048014 44.015413
F 55.995062 43.856814 43.768313
F 65.338562 38.486914 32.909913
F 69.495962 51.399114 39.333613
F 64.857262 43.737814 43.606513
F 69.354462 46.429814 40.128113
F 55.926662 35.914014 46.614913
F 56.116462 43.745914 46.478613
F 56.137562 46.241414 32.934013
F 64.941262 35.967514 46.842713
F 64.926262 43.686514 46.395513
F 58.289162 47.695814 46.594313
F 58.201862 40.047614 46.491013
F 67.302462 47.557714 46.705613
F 67.064662 39.681414 46.644413
F 58.029162 50.221914 47.198013
F 58.476062 42.567914 47.377813
F 67.274962 50.070614 47.391913
F 67.151962 42.321914 47.446013
F 58.242762 47.516414 43.941013
F 58.286662 40.016414 43.715613
F 67.473962 47.511014 43.846313
F 67.178462 39.658114 43.842013
F 60.467562 38.606214 47.381913
F 60.801862 46.633214 47.277313
F 69.346562 38.705114 47.501513
F 69.487662 46.146114 47.564913
F 58.447562 50.091514 32.789613
F 60.501762 35.980814 43.973113
F 60.507962 43.989514 43.655513
F 60.661762 36.163014 39.286413
F 69.439262 36.171114 43.936113
F 69.255662 43.728214 43.648813
F 69.559862 38.652214 40.070213
F 60.505862 35.834514 46.733313
F 60.584562 43.920814 46.382913
F 60.674662 51.524614 43.964613
F 69.592562 51.428614 46.585813
F 69.472062 43.624614 46.559113
F 62.888562 50.156514 35.749513
F 62.789562 42.319914 35.664913
F 60.468062 46.559114 42.957313
F 58.352262 40.040114 36.698413
F 55.908862 51.711114 46.496813
F 65.129662 51.580814 46.744413
F 69.135562 36.072014 46.688113
F 60.607862 43.760814 39.438313
F 53.850062 50.017714 47.487913
F 67.260462 39.722314 36.448813
F 53.802362 42.370814 40.137313
F 60.545662 35.979514 36.573513
F 55.946762 38.616914 35.801713
F 56.224362 46.218814 35.656013
F 64.966962 38.627514 35.666213
F 65.004362 46.351314 35.586113
F 58.504262 50.462414 35.606113
F 58.551162 42.535714 35.568413
F 67.358162 50.171514 35.700913
F 67.257262 42.324714 35.743813
F 60.678862 51.580914 36.663213
F 67.204662 47.524714 36.739613
F 60.419362 38.550614 32.973213
F 60.317862 46.351714 40.343913
F 69.614062 43.650314 36.629513
F 60.571362 46.399714 33.125113
F 53.731562 47.595014 43.921513
F 53.848662 42.468614 35.620113
F 60.492762 38.516114 35.704413
F 60.712162 46.544314 35.854513
F 69.517862 38.311214 35.713913
F 69.208362 46.214914 35.531413
F 62.578462 47.716414 39.524313
F 62.986862 39.993714 39.399813
F 56.124462 51.373614 39.333713
F 69.485862 35.882114 36.668613
F 62.847762 50.522314 42.915513
F 62.620562 42.451514 42.782113
F 60.454662 38.472614 42.815413
F 69.338162 43.726414 39.316813
F 62.787462 50.302314 40.264213
F 62.815762 42.456214 40.196013
F 62.821262 50.100014 32.863113
F 69.668762 35.903114 39.293213
F 62.935962 47.758914 36.802213
F 62.710162 39.816614 36.619513
F 64.917162 35.823714 43.964613
F 69.669362 51.295814 36.671413
F 55.963462 38.545714 40.223313
F 55.951462 46.458014 40.277013
F 65.184262 38.545614 40.048613
F 64.828262 46.453514 40.193113
F 60.691962 38.695114 40.130813
F 56.019262 36.110914 36.606413
F 56.089962 43.598814 36.536913
F 60.733762 43.863014 36.611913
F 64.945262 35.839814 36.282713
F 65.004462 43.698614 36.528713
F 65.127262 51.525014 36.508513
F 56.063862 36.096014 39.254713
F 56.006562 43.838414 39.347613
F 56.142062 51.410314 43.774313
F 64.975462 35.970714 39.116413
F 64.979762 43.844114 39.282913
F 56.040962 38.687314 43.043513
F 55.962262 46.457514 42.991213
F 65.085262 38.266614 42.726613
F 65.095662 46.419414 43.015013
F 58.229062 47.614814 39.248313
F 58.224062 39.895614 39.452913
F 66.990662 47.834714 39.493413
F 67.296962 39.921914 39.204613
F 58.446662 50.101914 43.012813
F 58.235962 42.547814 42.775313
F 67.567162 50.158714 42.868413
F 67.142462 42.378014 42.837913
F 58.327562 50.077014 40.369013
F 58.283662 42.481714 40.034713
F 67.298262 50.353914 40.303813
F 67.173962 42.511414 40.081213
F 58.310362 47.853114 36.444513
F 56.048562 51.446214 36.564513
F 60.480762 51.494814 46.592313
F 65.152662 51.337114 44.009813
F 60.445362 51.516714 39.438113
F 69.601462 51.630514 43.811713
F 53.716162 39.897914 39.306913
F 62.835162 42.400014 32.915713
F 53.869462 47.538714 39.093013
F 53.791762 42.460114 42.784113
F 62.761462 34.911614 40.389413
F 69.605562 38.518614 33.010513
F 58.163962 42.543114 32.994413
F 55.890662 38.679914 33.073313
F 53.851662 39.995114 36.516213
F 53.974362 47.469214 46.658713
F 53.801862 40.024514 46.573013
F 53.938862 42.557314 47.432913
F 53.785762 42.274814 32.942713
F 53.767062 40.086214 43.837213
F 64.925762 46.394614 32.824513
F 54.083762 47.576114 36.435113
F 67.495262 50.295814 32.884713
F 62.607862 34.571314 47.513013
F 71.662762 47.429314 46.574713
F 71.603262 47.227114 36.434013
F 62.756062 34.664014 42.946713
F 67.366762 34.692614 35.607313
F 62.624662 34.700114 35.640613
F 62.915962 50.168814 50.251713
F 62.696762 42.582014 64.852913
F 64.916962 38.498414 64.844113
F 58.545862 42.492314 50.193413
F 56.262562 38.776414 50.293313
F 55.903862 51.540914 51.211813
F 62.717262 42.438414 49.964613
F 65.001962 46.285314 49.917313
F 56.239262 46.210314 50.300213
F 53.832362 50.088014 50.181913
F 60.496162 51.502414 60.928613
F 56.102162 46.266414 64.563813
F 60.452262 38.706614 50.035913
F 56.088462 38.439914 64.600413
F 69.237362 38.574114 50.227313
F 69.413862 38.792614 64.868613
F 62.842662 47.262814 53.710813
F 62.718962 39.706714 53.964413
F 65.088662 46.284214 64.838513
F 53.814362 34.864614 64.763513
F 62.909462 50.153314 57.228613
F 62.747262 42.328914 57.642413
F 53.816562 50.320414 57.280113
F 69.466462 43.594414 58.506213
F 62.748062 49.876914 54.439213
F 62.778562 42.372814 54.758113
F 67.512862 42.571814 64.791613
F 60.653462 46.331614 49.921413
F 62.880362 47.629614 50.924413
F 62.633562 39.929814 51.135713
F 62.976062 50.128614 64.758413
F 67.234662 42.162014 50.068213
F 56.025862 38.696114 54.686713
F 56.189862 46.082014 54.770713
F 64.909262 38.526214 54.841813
F 65.094462 46.339914 54.798213
F 69.458662 35.843614 58.639813
F 56.136362 36.094714 51.098013
F 56.313662 43.661914 51.050213
F 60.524362 46.218314 64.842813
F 64.847962 36.039514 51.241513
F 64.931762 43.718914 50.950213
F 53.971862 42.413114 54.830913
F 56.154562 36.075514 53.816713
F 56.326962 43.604614 53.596713
F 58.110362 50.161114 50.065013
F 65.066162 36.011314 54.021213
F 65.136162 43.705114 53.768413
F 56.063862 38.671714 57.424513
F 56.179662 46.248814 57.490413
F 64.889162 38.558414 57.468913
F 64.829662 46.182714 57.555713
F 58.359162 47.493114 53.517713
F 58.321462 39.782314 53.812413
F 67.408962 47.757414 53.865313
F 67.185362 39.734114 54.022613
F 58.345762 50.292814 57.215513
F 58.450762 42.460914 57.645713
F 67.332662 50.023714 57.473313
F 67.157762 42.395314 57.508913
F 58.386562 49.870314 54.533613
F 58.395562 42.311914 54.841013
F 67.314362 50.332914 54.827613
F 67.329162 42.376114 54.781613
F 58.526462 47.680914 50.871113
F 58.409662 40.023614 51.143713
F 67.078162 47.588814 51.127013
F 67.091762 39.717514 51.210213
F 60.517362 38.524414 54.922713
F 60.477362 46.123414 54.622413
F 69.426962 38.466314 54.739813
F 69.339662 46.202614 54.909913
F 64.961862 51.480214 53.965713
F 60.638362 36.209814 51.099113
F 60.579462 43.790414 51.025813
F 64.710262 38.550114 50.163313
F 69.351862 35.961814 51.137013
F 69.312462 43.702114 51.016813
F 60.625762 43.793214 58.572313
F 60.555062 35.972114 53.884613
F 60.559862 43.501214 53.699513
F 54.029562 42.629714 61.985213
F 69.331362 35.870714 53.794913
F 69.438762 43.681014 53.690013
F 60.482662 38.508114 57.510013
F 60.628062 46.196814 57.489713
F 69.475062 38.420614 57.723413
F 69.393162 46.140714 57.568213
F 62.865162 47.818014 61.256613
F 62.877062 39.872414 61.309913
F 58.321762 50.122514 64.574213
F 64.933562 51.667114 51.131913
F 66.936562 50.163714 50.134313
F 60.447662 38.507314 64.925813
F 69.332962 46.320114 50.214713
F 69.325862 51.549914 61.129313
F 62.830362 50.326514 62.146713
F 62.718462 42.326714 62.150613
F 60.546862 36.102514 61.088713
F 53.881062 42.531714 50.174313
F 62.801362 47.640414 58.411813
F 62.728462 39.716314 58.418713
F 56.294762 51.497114 53.972913
F 69.360362 51.439814 51.122913
F 56.020462 38.600614 61.849213
F 56.350562 46.412614 61.827713
F 65.219562 38.635914 62.176113
F 65.014162 46.338814 62.139313
F 69.400662 51.567214 53.842113
F 56.032762 35.974514 58.183113
F 56.228262 43.700714 58.377113
F 60.528662 43.793214 61.116913
F 65.045562 35.932014 58.531913
F 65.008362 43.689414 58.492413
F 69.296462 36.057414 61.283413
F 55.974362 36.051614 60.891613
F 56.198962 43.765814 61.105413
F 56.234162 51.459114 61.026113
F 65.019262 36.049214 61.262013
F 64.971962 43.742614 61.298413
F 56.109862 51.545414 58.303813
F 58.251362 42.419614 64.712413
F 67.259062 50.203414 64.783713
F 60.536962 51.257714 50.769513
F 58.481862 47.668914 60.875313
F 58.473162 39.803514 61.196713
F 67.238562 47.607714 61.173113
F 67.409462 39.775714 61.109813
F 69.551262 46.363714 64.745613
F 69.412962 51.428414 58.402213
F 60.618662 51.401114 58.142713
F 53.939962 50.127114 62.102913
F 58.461062 50.070714 61.810413
F 58.405162 42.417514 61.957613
F 67.248062 50.087014 61.981013
F 67.308562 42.421114 61.891913
F 58.494062 47.633414 58.260813
F 58.276962 39.834614 58.456713
F 67.170162 47.412614 58.456313
F 67.268262 39.791514 58.347813
F 60.586862 38.673114 62.045713
F 60.583062 46.488914 62.001613
F 69.645262 38.660514 62.225513
F 69.428162 46.276214 62.110313
F 69.560962 43.768314 61.105113
F 60.502162 35.966614 58.389113
F 64.997962 51.353814 61.164213
F 60.335462 51.398414 53.584213
F 65.101862 51.358614 58.310513
F 53.857962 47.696214 61.207013
F 53.836162 39.931714 53.698113
F 53.924762 42.381414 57.508913
F 54.068662 47.475014 51.166113
F 53.965762 47.495914 53.921713
F 53.981262 50.099914 54.549113
F 53.754162 39.785814 58.332213
F 53.959962 50.255114 64.774713
F 53.931962 42.530314 64.651413
F 53.908162 40.037714 51.013413
F 71.695462 42.448614 62.161113
F 54.027062 47.749414 58.532013
F 53.857862 40.063114 61.038913
F 71.536662 47.606714 58.608713
F 58.276662 34.844514 61.877713
F 58.191462 34.565014 54.651613
F 62.736762 34.789714 50.175413
F 53.760162 34.832614 61.957013
F 71.937862 42.452214 64.804913
F 71.659962 42.267114 54.782513
F 71.612962 50.394814 61.958313
F 71.682262 42.484114 57.456313
F 62.655362 55.316014 3.095193
F 63.034362 62.895514 2.894833
F 60.835862 69.446814 6.519153
F 54.074862 58.098114 3.861893
F 62.830762 57.835414 6.580453
F 62.874962 65.651214 6.595733
F 65.158662 69.649414 6.569223
F 65.290862 69.488014 3.767583
F 62.941162 57.915714 3.779623
F 62.878562 65.562614 3.895793
F 67.341562 63.130314 14.608013
F 53.902262 57.764314 14.080013
F 67.281762 55.421414 14.377013
F 54.096262 65.536414 11.076713
F 69.441062 67.110614 10.158913
F 69.584562 54.141114 13.820513
F 55.991562 53.980814 3.837013
F 56.261462 61.817614 3.784403
F 65.105862 54.083814 3.733083
F 65.279362 61.740814 3.784963
F 54.096062 65.595814 13.811713
F 54.140362 63.024014 7.340493
F 60.615862 61.636714 13.804313
F 62.656962 62.987314 14.740113
F 56.198062 59.272714 2.929743
F 56.288462 66.760114 2.945383
F 65.108662 59.259914 2.952383
F 65.192862 66.734014 2.970453
F 55.956362 54.039014 6.573333
F 56.300162 61.672914 6.445203
F 65.181462 53.954314 6.438253
F 65.295462 61.789514 6.441823
F 58.292462 55.325714 3.132383
F 58.414162 63.143014 2.896683
F 67.286462 55.370214 2.795823
F 67.436262 62.970214 2.732593
F 58.423762 57.732214 6.637343
F 58.411062 65.647314 6.517063
F 67.366162 57.802814 6.502553
F 67.280362 65.690414 6.299073
F 58.285062 57.902414 3.842593
F 58.505462 65.585614 3.864103
F 67.313962 57.966014 3.774953
F 67.555462 65.664414 3.692473
F 53.918662 65.525814 3.859483
F 56.125262 59.264814 14.800813
F 58.429262 63.195714 14.467213
F 54.180862 65.668714 6.607983
F 60.433162 53.970214 3.914953
F 60.662362 61.609714 3.783763
F 69.400062 54.081014 3.853693
F 69.566562 61.733914 3.928773
F 62.909862 55.376914 14.787713
F 69.701962 61.877014 13.805313
F 69.716062 59.262814 10.173513
F 60.605562 54.060714 13.761913
F 60.675262 59.151514 2.771593
F 60.714962 66.985614 3.053563
F 69.582362 59.270914 2.925543
F 69.760662 67.087214 2.926773
F 60.530662 53.944214 6.571913
F 60.888462 61.629114 6.482263
F 69.541562 54.282214 6.442003
F 69.554962 61.886814 6.676343
F 62.798262 55.204714 10.195013
F 62.921062 63.150114 10.044913
F 65.302062 59.253114 14.791913
F 58.311362 55.218814 14.699813
F 63.179662 57.847514 13.901113
F 62.881562 65.509214 13.840113
F 65.025962 66.936214 14.677613
F 69.634762 67.048714 14.740013
F 63.109662 57.786814 11.225013
F 62.817062 65.586214 11.056413
F 60.700462 59.069414 14.880213
F 56.117462 66.936714 14.671113
F 62.803762 55.234414 7.409293
F 63.094262 62.940214 7.320473
F 69.714162 59.242714 14.846513
F 60.691062 66.986714 14.658413
F 56.270062 53.828514 11.151313
F 56.277662 61.687314 11.194913
F 64.963762 54.232914 11.223013
F 65.127162 61.958914 10.898613
F 56.299662 59.227714 7.480063
F 56.255962 67.051114 7.415843
F 65.069562 59.244414 7.359223
F 65.041562 67.057414 7.336223
F 56.230862 59.203614 10.320513
F 56.319062 66.961114 10.286613
F 65.157562 59.403414 10.154613
F 64.995262 67.030814 10.005013
F 56.207562 53.810614 13.867613
F 56.148762 61.794514 13.927813
F 64.983362 54.032214 13.919113
F 65.061062 61.898314 13.713913
F 58.409862 55.370914 10.269413
F 58.520962 63.114514 10.159013
F 67.257762 55.516414 10.142813
F 67.394862 63.109014 10.222813
F 58.464962 57.917014 13.849513
F 58.442162 65.746314 13.826413
F 67.566462 58.095614 13.878913
F 67.252762 65.958514 13.713413
F 58.439762 57.960914 11.212213
F 58.561762 65.646114 11.062313
F 67.364762 58.072914 11.008113
F 67.193562 65.793614 11.008513
F 58.297162 55.126914 7.629333
F 58.648362 63.090414 7.376013
F 67.388762 55.250014 7.357553
F 67.319162 63.296714 7.600823
F 60.639762 53.890714 11.160513
F 60.731362 61.833914 11.144113
F 69.485562 54.217514 11.103213
F 69.551762 61.805314 11.105313
F 60.610462 58.948614 7.601513
F 60.709962 66.990414 7.449183
F 69.578862 59.309414 7.484283
F 69.506462 67.030414 7.437153
F 60.896262 59.266714 10.337713
F 60.770662 66.907814 10.226113
F 53.852862 55.446414 0.131461
F 69.511362 69.622814 3.830313
F 53.935062 55.685714 7.687503
F 69.582162 69.478814 6.537933
F 67.002662 62.992514 0.085272
F 69.523962 66.904214 0.072532
F 53.995162 63.059514 10.088113
F 53.971562 63.108214 2.747703
F 53.917762 55.470214 2.835853
F 53.996662 62.939114 0.087274
F 67.155062 55.283414 0.033777
F 54.001262 63.051214 14.961013
F 62.701862 55.341814 0.350706
F 56.194662 69.544014 6.278313
F 56.158562 69.506714 13.862313
F 62.756462 62.999814 0.168539
F 54.100962 55.221214 10.264913
F 56.189362 66.910614 0.247679
F 65.021762 66.885114 0.244580
F 58.321862 55.272514 0.296229
F 64.966162 59.220414 0.306959
F 54.054462 57.802014 11.284813
F 58.361362 63.098614 0.055072
F 60.563962 59.113314 0.075186
F 60.850462 66.956414 0.254359
F 60.623262 69.384014 10.865413
F 54.012662 58.036714 6.697953
F 56.273562 69.528814 11.068713
F 54.069662 55.149914 14.846413
F 56.238262 69.429014 3.621123
F 60.751562 69.548014 3.852533
F 56.177362 59.202314 0.220935
F 71.936762 63.127914 14.835413
F 71.762862 62.903714 0.339392
F 71.711762 55.218614 0.104848
F 71.631662 63.098914 3.005953
F 71.736662 57.886114 3.850333
F 71.925962 58.013514 11.141913
F 72.045962 65.700814 3.955563
F 71.844762 55.176814 2.860983
F 71.722362 55.470214 10.236413
F 60.655662 69.431914 13.653913
F 69.556062 59.316314 0.302217
F 62.665162 55.453114 24.509913
F 62.831262 62.891914 24.680313
F 60.625962 59.255714 17.601113
F 53.964962 63.029114 31.920913
F 62.750362 58.016114 28.266913
F 62.682862 65.588314 28.310013
F 69.712062 66.817514 17.450813
F 58.258062 62.887214 32.135613
F 62.800562 57.932214 25.406513
F 62.773362 65.681714 25.608913
F 55.926562 59.012214 32.098613
F 67.197762 62.977114 31.920013
F 62.857162 55.101314 21.823413
F 62.783162 63.094314 22.003613
F 56.151862 66.923214 32.112813
F 62.764162 55.289714 32.083713
F 56.111962 54.023614 25.654213
F 56.001462 61.901414 25.721113
F 64.826062 54.013814 25.700813
F 65.039862 61.636814 25.605813
F 55.859962 59.213914 21.907513
F 56.202662 67.048814 21.845813
F 65.038462 59.077614 21.844813
F 65.174162 67.098614 21.968313
F 56.186262 59.232614 24.691613
F 55.914862 66.861114 24.611713
F 64.925362 59.148314 24.541513
F 65.059462 67.012014 24.772213
F 56.248562 53.960214 28.402913
F 56.084762 61.623614 28.330413
F 65.016762 53.847114 28.358913
F 64.928962 61.732714 28.313513
F 58.271562 55.298614 24.583413
F 58.287762 63.067114 24.602513
F 67.302262 55.279914 24.947613
F 67.129362 63.056314 24.568313
F 58.523362 57.865614 28.455213
F 58.097162 65.379014 28.222113
F 67.325462 57.719714 28.510113
F 67.177662 65.756214 28.277813
F 58.263262 57.812314 25.623013
F 58.050462 65.497314 25.587013
F 67.170662 58.028014 25.804613
F 67.220362 65.675114 25.644613
F 58.254762 55.300214 21.849913
F 58.488062 62.962014 21.934213
F 66.984262 55.342714 22.123913
F 67.207362 63.210214 21.933913
F 60.467762 54.337814 25.633413
F 60.548562 61.709014 25.649913
F 69.598962 53.931714 25.630413
F 69.520462 61.938314 25.537013
F 60.460162 59.083614 21.878413
F 60.618062 66.726714 22.028313
F 69.579662 59.348814 22.052613
F 69.619362 66.942414 22.058213
F 60.506862 59.118914 24.751113
F 60.443062 66.849814 24.863413
F 69.471662 59.290014 24.825213
F 69.446862 67.001814 24.822313
F 60.544862 54.095914 28.376913
F 60.383962 61.758714 28.284213
F 69.252662 53.779514 28.341313
F 69.378362 61.660114 28.337213
F 69.513462 66.852114 31.981713
F 67.378962 55.358614 17.099613
F 62.673962 63.100414 32.058613
F 65.064162 59.041014 31.972013
F 62.797962 55.419814 29.296413
F 62.753762 63.030914 29.356613
F 60.667262 59.202114 32.225913
F 62.884762 63.246014 17.549713
F 56.237662 58.930214 29.440013
F 56.042562 66.810914 29.410513
F 65.031862 59.177314 29.299513
F 64.934162 66.745614 29.306613
F 67.351962 55.228414 32.090213
F 54.042062 57.753714 25.519713
F 65.173562 66.877814 17.524313
F 69.455562 61.937414 21.290813
F 60.732062 67.072614 17.328813
F 55.973762 66.925114 17.350813
F 60.614162 66.638914 32.002013
F 58.260262 55.248514 32.073213
F 58.335662 55.272214 29.407013
F 58.293462 62.906614 29.369713
F 67.233462 55.213714 29.177913
F 67.210762 62.976914 29.200013
F 60.745362 59.397614 29.416713
F 60.318162 66.665014 29.190513
F 69.471862 59.076014 29.239313
F 69.480862 66.844414 29.268913
F 54.100462 58.015014 18.390413
F 69.510362 59.222514 32.054113
F 60.697562 54.083114 18.393913
F 64.998962 66.923514 32.077313
F 60.521262 69.351314 25.641613
F 67.532462 65.655514 18.327813
F 69.235562 54.003614 21.043713
F 67.375762 63.128714 17.463513
F 62.900662 57.710014 20.947613
F 62.929662 65.659914 21.190513
F 69.511562 61.896614 18.514513
F 69.726262 59.319014 17.611713
F 63.114562 57.978014 18.360613
F 62.904762 65.637714 18.353413
F 60.578862 61.737914 21.099913
F 60.436562 53.912114 21.224013
F 56.123962 53.904114 18.375613
F 56.353962 61.867414 18.560713
F 65.167562 54.190614 18.223013
F 65.084162 61.696614 18.306513
F 56.085362 59.562014 17.504613
F 67.477062 57.813614 18.330613
F 65.357862 59.115414 17.379913
F 69.511362 54.058814 18.360413
F 56.035162 53.851014 21.211713
F 56.187862 61.852714 21.258813
F 65.026362 53.911614 20.989413
F 65.056962 61.715814 21.108513
F 58.265462 55.245514 17.485013
F 58.442762 63.148614 17.338613
F 60.768862 61.873414 18.399113
F 62.908062 55.420314 17.525613
F 58.123862 57.893414 20.953613
F 58.336462 65.493614 20.933513
F 67.427662 57.881314 21.065913
F 67.371362 65.805114 20.993013
F 58.137762 57.938214 18.186013
F 58.303562 65.662314 18.270913
F 53.891562 55.202814 17.561813
F 53.971462 57.944614 28.313813
F 54.022262 62.923714 17.569913
F 54.011362 65.658214 21.115113
F 60.412862 69.349514 28.486213
F 53.730862 55.310014 31.897813
F 53.861962 55.243914 24.885313
F 53.983162 65.440114 28.375313
F 53.877562 55.132514 22.112213
F 53.657362 57.731614 21.129813
F 53.815962 55.211714 29.223613
F 53.736662 63.026114 24.598613
F 53.809662 65.569214 25.645313
F 54.001562 63.184214 21.953413
F 56.200162 69.217514 25.626113
F 53.832562 65.579914 18.470013
F 71.765562 63.078914 17.581213
F 56.213362 69.263314 28.508713
F 53.919862 62.879014 29.255713
F 69.594862 69.501314 18.288213
F 69.666562 69.504414 21.067613
F 69.655862 69.512214 28.425713
F 56.170762 69.542914 20.874613
F 64.994262 69.314214 28.486113
F 56.092462 69.538614 18.155213
F 60.502262 69.447314 21.093013
F 65.145262 69.559414 25.762313
F 60.532962 61.782314 33.116113
F 62.790962 55.382614 46.697613
F 62.757662 63.015114 46.338313
F 69.561562 69.410014 47.501513
F 53.810662 65.516014 35.587913
F 62.862362 57.943214 47.522313
F 62.820162 65.772214 47.394513
F 62.833062 57.784814 33.059713
F 53.718862 65.558014 42.731613
F 62.761962 55.257014 43.927413
F 62.831962 62.911514 43.588113
F 58.196662 65.565714 33.135213
F 53.765262 62.926914 46.614413
F 55.976162 54.168514 47.662113
F 56.118562 61.829514 47.477513
F 65.078362 54.057714 47.542913
F 65.103662 61.891314 47.395913
F 56.152462 59.273914 43.911613
F 55.996362 66.848314 43.766513
F 65.086662 59.008714 43.819513
F 65.072862 66.985714 43.747413
F 56.065662 59.229414 46.679813
F 55.945462 66.611814 46.549213
F 65.067662 59.189414 46.653113
F 65.182562 66.943214 46.318313
F 58.244062 55.319314 46.579413
F 58.402562 63.130714 46.607513
F 67.276862 55.352414 46.757913
F 67.321962 63.211114 46.461713
F 58.395562 57.923514 47.419713
F 58.227962 65.755214 47.400413
F 67.264162 57.953314 47.435213
F 67.491662 65.605214 47.499413
F 58.252262 55.249214 43.885213
F 58.205962 63.294314 43.817213
F 67.208962 55.415514 43.971413
F 67.052662 63.076614 43.768813
F 60.566862 54.067814 47.406613
F 60.632562 61.740714 47.402513
F 69.600262 54.083614 47.464913
F 69.443662 61.639414 47.370613
F 60.565862 59.117214 43.786613
F 60.608162 66.761514 43.666313
F 69.651662 59.287314 43.791313
F 69.438962 67.048014 43.779913
F 60.633762 59.148314 46.535613
F 60.504462 66.866914 46.457313
F 69.653962 59.001514 46.436913
F 69.489762 67.042614 46.467013
F 62.846762 57.785714 35.714613
F 62.801762 65.511614 35.742113
F 53.795262 57.871514 40.483213
F 58.483162 62.907814 36.564413
F 60.454162 54.042314 33.079413
F 58.196462 55.127314 36.707213
F 67.236262 65.562814 40.109813
F 58.222962 65.729914 40.146113
F 67.504062 57.766814 40.169013
F 60.452962 61.630214 40.287913
F 58.147762 57.785314 40.302513
F 60.579362 53.999514 40.296113
F 55.947162 53.982414 35.711113
F 56.114962 61.523414 35.626713
F 65.193862 54.080514 35.497113
F 64.994362 61.505814 35.474813
F 58.325062 57.846114 35.815813
F 58.199362 65.659914 35.876413
F 67.395162 57.829714 35.682913
F 67.423262 65.535114 35.461913
F 60.638962 59.054214 36.727713
F 67.300162 55.347614 36.513313
F 69.536462 66.956414 36.571913
F 69.397862 61.876114 40.014913
F 67.154562 62.987414 36.406513
F 69.435062 61.837014 42.940113
F 60.527162 59.053914 39.518013
F 69.395962 59.440214 36.562813
F 60.609062 54.068014 35.767013
F 60.745962 61.540014 35.742713
F 69.506662 53.958814 35.653613
F 69.395862 61.996614 35.507113
F 62.826762 55.158714 39.353213
F 62.868462 62.788014 39.249813
F 60.502462 53.969614 43.087113
F 69.441362 54.182114 43.054513
F 62.826762 57.838814 42.875813
F 63.033062 65.507114 42.755913
F 69.681662 54.043914 40.200213
F 69.454262 66.811514 39.202113
F 62.839062 57.765014 40.125613
F 62.896662 65.415414 40.043613
F 60.618562 66.884114 39.333913
F 60.475262 61.610714 43.005413
F 62.887562 55.157414 36.599913
F 62.838862 62.849614 36.548013
F 60.424962 66.898814 36.560513
F 69.647862 59.369714 39.363213
F 56.012662 54.081014 40.043313
F 56.025762 61.757914 40.052713
F 65.283862 53.912114 40.272013
F 65.048562 61.454214 40.112013
F 56.059162 59.015614 36.708613
F 56.059362 66.920114 36.550413
F 65.014962 59.012314 36.561013
F 65.130962 66.794114 36.426913
F 55.846762 59.128514 39.520913
F 56.091662 67.277214 39.250613
F 65.154462 58.879114 39.223113
F 65.070662 66.869814 39.206813
F 55.937862 53.942214 42.901713
F 56.101162 61.848914 42.784213
F 65.167162 53.982114 43.104513
F 65.049962 61.447014 42.941213
F 58.435062 55.228414 39.308513
F 58.255062 63.067614 39.304513
F 67.467562 55.360814 39.274813
F 67.030962 62.958514 39.096413
F 58.163662 57.857814 42.921413
F 58.223662 65.805914 42.810213
F 67.368762 57.905014 42.897413
F 67.316062 65.641214 42.824913
F 60.655262 69.355814 35.493913
F 60.497262 69.358614 47.567613
F 53.686762 65.429814 47.518813
F 58.270662 57.957114 33.103513
F 55.883362 54.051614 32.950113
F 69.468362 69.485614 35.599013
F 60.516062 69.351514 32.794713
F 64.961962 53.712014 32.747013
F 65.059562 69.460114 47.456013
F 64.967962 61.653814 32.783613
F 62.923462 65.548214 33.027513
F 56.070062 61.665314 33.051313
F 53.913462 57.810714 35.747713
F 53.812962 65.610514 32.876813
F 69.520962 69.190714 32.879813
F 69.385762 69.716214 42.690813
F 65.196362 69.513114 32.838813
F 53.861662 62.924714 36.381113
F 67.180662 65.580114 32.750313
F 67.258262 57.879514 32.893713
F 65.082562 69.609514 40.216413
F 69.431762 54.026814 32.972913
F 69.476762 61.805514 32.825013
F 53.756362 62.948414 39.219613
F 64.907062 69.654214 42.818413
F 54.059562 65.796614 40.077313
F 55.957262 69.274014 47.410013
F 71.675162 62.897214 36.542513
F 53.711562 55.286814 36.707213
F 71.740962 65.608514 35.575113
F 69.560662 69.460114 40.047213
F 64.908162 69.282814 35.484413
F 55.987762 69.617714 32.924513
F 56.172862 69.618914 35.600713
F 56.086562 69.435114 42.920513
F 53.593262 57.807314 33.057513
F 69.320162 61.895714 64.760713
F 56.057862 54.165814 64.917513
F 53.836262 65.574414 57.624113
F 56.137462 61.800614 64.696213
F 69.616062 54.116014 50.279213
F 67.246762 65.543114 50.210913
F 69.306462 54.141314 64.655213
F 65.103762 61.754914 50.083313
F 62.890162 65.527914 50.136413
F 53.911662 62.998914 51.130413
F 54.026262 65.646014 61.974813
F 67.239862 58.004414 64.866013
F 53.855762 55.343714 61.259013
F 65.069362 69.362014 64.709913
F 60.584062 54.018414 64.738213
F 69.568462 61.738014 50.038313
F 62.843062 55.450714 53.788513
F 62.989662 62.869614 53.657413
F 56.184962 61.953414 50.267613
F 60.536362 69.430314 64.756513
F 62.676662 57.982714 57.394013
F 62.871562 65.745014 57.422613
F 62.881762 57.865814 64.901513
F 64.844662 54.038414 64.666813
F 62.764362 58.027314 54.622413
F 62.795862 65.460414 54.563913
F 69.379962 69.309114 54.725013
F 67.282762 58.053314 50.252913
F 62.696362 55.398614 51.091913
F 62.776462 62.864814 50.939713
F 60.552862 66.938514 58.299713
F 58.338362 57.831414 64.765013
F 56.154562 54.121614 54.690213
F 56.042262 62.019714 54.851613
F 64.800062 54.062614 54.788413
F 65.225962 61.657814 54.701213
F 56.090862 59.395514 51.282613
F 55.865562 67.090014 51.184413
F 64.946962 59.070314 50.852113
F 65.101662 66.888914 50.866413
F 56.114162 59.372914 53.989113
F 56.116662 66.990514 53.839013
F 65.155862 59.117914 53.738013
F 65.053362 66.771114 53.695313
F 55.986462 54.086714 57.440913
F 55.992362 61.485914 57.578713
F 64.874462 53.991214 57.405613
F 65.053662 61.745114 57.487213
F 58.382962 55.374114 53.886213
F 58.387562 63.149114 53.748113
F 67.355062 55.173514 53.900213
F 67.359362 62.873414 53.692013
F 58.388162 57.833514 57.439613
F 58.247462 65.675514 57.504313
F 67.225562 57.886114 57.504713
F 67.250062 65.706014 57.749913
F 58.349362 57.931114 54.660813
F 58.201062 65.663714 54.735013
F 67.423362 57.898814 54.710513
F 67.177762 65.427014 54.983613
F 58.352662 55.334814 51.155213
F 58.456662 63.219814 51.030513
F 67.330662 55.299814 51.218013
F 67.276562 62.913814 50.914013
F 60.592462 54.026514 54.640413
F 60.640562 62.028814 54.799813
F 69.631762 54.058314 54.694013
F 69.635562 61.971514 54.503413
F 60.463262 59.236514 51.199213
F 60.618462 67.056314 51.036013
F 69.708062 59.271314 51.306813
F 69.379062 66.839814 51.078513
F 60.564062 59.381914 53.828713
F 60.544562 66.887314 53.741213
F 69.716662 59.258214 53.944013
F 69.363862 66.709114 53.753813
F 60.672762 54.137714 57.497913
F 60.501662 61.814614 57.358313
F 69.508862 53.963414 57.396613
F 69.440062 61.794814 57.377213
F 62.610062 55.414214 61.177013
F 62.894962 63.148614 61.085013
F 65.058762 54.258614 50.258013
F 60.513662 59.404514 58.395813
F 69.586462 61.802014 62.062413
F 58.468762 65.796014 64.725213
F 60.638062 53.945014 50.166313
F 69.475262 67.058014 61.329313
F 62.873062 57.950514 62.003813
F 62.623162 65.653014 62.122513
F 60.613762 61.693914 50.096613
F 69.577662 59.131614 61.123613
F 62.753662 55.483914 58.440413
F 62.683262 63.108514 58.347513
F 55.943062 53.981114 50.363013
F 60.609562 66.991914 61.110513
F 56.117362 53.915914 62.068413
F 56.331762 61.859814 62.149913
F 64.935562 53.992114 61.847413
F 65.087462 61.892814 61.884713
F 55.912462 58.906514 58.448513
F 56.119962 67.004514 58.411813
F 64.971662 59.137314 58.366613
F 64.873562 67.077314 58.402413
F 56.148862 59.237414 61.073413
F 56.303962 67.035514 61.109813
F 65.121562 59.088114 61.081413
F 65.010662 66.939214 61.170913
F 62.897562 65.623514 64.718813
F 58.215962 65.795314 50.179513
F 58.237662 57.992614 50.269713
F 69.422762 67.013814 58.642113
F 58.279162 55.179414 61.145713
F 58.461962 63.141714 61.002513
F 67.079762 55.290314 60.887313
F 67.373062 63.102214 61.147313
F 60.553562 59.120214 61.103713
F 69.467362 59.243014 58.339113
F 62.639762 57.846014 50.096713
F 69.454362 54.199714 61.799713
F 58.329662 57.883914 61.867513
F 58.368862 65.714514 62.042413
F 67.252362 57.849014 62.104713
F 67.143362 65.549614 62.096213
F 58.351762 55.174314 58.356313
F 58.203462 63.053514 58.253813
F 67.125262 55.316114 58.239013
F 67.236962 63.018214 58.460113
F 60.478562 54.032814 62.049813
F 60.664762 61.784614 61.891913
F 67.263262 65.527214 64.830713
F 60.537062 61.627514 64.672713
F 64.960662 61.709014 64.548613
F 69.655562 69.518814 57.425613
F 55.958462 69.541614 50.149313
F 54.124262 65.588414 64.747813
F 53.756662 55.311214 58.505913
F 53.991762 57.943414 64.612213
F 53.970662 58.029214 61.967613
F 56.008962 69.535014 57.292813
F 56.294962 69.647214 64.764713
F 53.895462 55.517114 54.015013
F 53.897262 65.636614 54.874213
F 71.832562 55.284314 51.211013
F 71.710862 65.646614 62.178013
F 53.755162 65.582214 50.334513
F 53.948662 63.004714 58.549313
F 53.874662 58.085114 54.806113
F 53.853562 55.562614 51.328313
F 60.575462 69.597014 54.530713
F 69.535962 69.524414 50.113513
F 69.745062 69.522014 64.802413
F 71.903862 55.221414 53.937813
F 65.093862 69.503814 50.186613
F 64.887862 69.538514 62.033713
F 71.607962 55.385514 58.320713
F 80.771962 1.074404 2.840643
F 80.566662 8.888854 2.925163
F 78.649062 5.272104 0.198020
F 87.254762 12.828914 0.280602
F 80.685262 9.107914 14.519613
F 80.646262 1.301614 14.635413
F 80.628162 3.960144 6.371573
F 80.661262 11.858914 6.421553
F 78.412562 15.426014 13.786213
F 78.438362 7.823174 13.664413
F 80.599362 3.724224 3.563573
F 80.507262 11.403214 3.755743
F 87.486762 15.411614 13.765613
F 87.309462 7.696874 13.773113
F 76.249162 16.507114 14.913913
F 85.261562 16.779514 14.920513
F 87.433262 5.138854 0.142702
F 78.571862 12.960314 10.280813
F 78.757962 5.184974 10.076513
F 87.440262 12.699614 10.200013
F 82.954662 7.869544 3.946103
F 82.874962 15.295714 4.044143
F 78.676362 12.819714 14.618313
F 73.958762 7.798174 3.869223
F 74.071562 15.314214 3.877423
F 78.556562 5.473104 14.929613
F 74.186262 5.035624 0.259756
F 71.626562 8.948614 3.201833
F 76.341862 1.223114 7.544873
F 71.794162 9.115214 7.371933
F 82.862962 5.223414 3.099713
F 82.751962 12.690214 3.150413
F 73.986462 5.300014 2.896533
F 74.135962 12.790214 2.627413
F 82.873362 7.726574 6.616063
F 83.083462 15.441714 6.686853
F 87.250662 12.933014 14.550713
F 73.963062 7.818574 6.697083
F 73.842062 15.371514 6.723093
F 87.220362 4.997624 14.741713
F 85.192962 1.219124 2.795853
F 85.132162 8.993884 2.882253
F 71.942462 3.931844 11.042813
F 76.209062 1.449994 3.126803
F 76.161962 9.001594 2.909873
F 82.905462 5.133894 0.407751
F 85.146562 3.828194 6.362773
F 85.182162 11.544514 6.622913
F 76.173662 3.815074 6.572083
F 76.480962 11.567214 6.523983
F 85.300562 3.788064 3.632353
F 85.134462 11.495714 3.971833
F 76.040362 4.070854 3.861293
F 76.319062 11.492014 3.816603
F 74.261062 12.687814 -0.020536
F 76.251462 16.503214 7.665003
F 85.204162 8.784164 7.468603
F 80.645462 16.602414 3.084403
F 85.289362 1.338884 7.421603
F 80.651762 16.662114 14.842413
F 87.259962 7.650424 3.856133
F 87.446062 15.414814 3.896293
F 85.106862 16.906014 10.348313
F 78.406962 7.650804 3.982163
F 78.370262 15.529814 3.920883
F 76.406962 9.116984 14.829313
F 80.689762 1.199424 0.117904
F 76.177562 16.795614 10.429413
F 76.386062 11.706614 11.089713
F 87.389362 7.745954 11.075413
F 87.522162 5.207394 2.924743
F 87.002562 12.997814 2.971223
F 78.322462 5.023294 2.901543
F 78.459962 12.910214 2.965383
F 87.435462 7.623074 6.564293
F 87.429262 15.322114 6.556773
F 76.480862 1.214254 14.823113
F 78.543262 7.893424 6.737713
F 78.602162 15.498314 6.700683
F 85.069662 8.920604 0.157867
F 80.722162 1.282204 10.162813
F 80.818762 8.979534 10.153913
F 76.084562 16.931014 3.090123
F 87.293362 5.217374 10.284613
F 78.583562 12.991014 7.596773
F 78.473162 5.144244 7.355833
F 80.653962 3.849234 13.801413
F 80.949662 11.656114 13.603613
F 87.328662 12.677914 7.555373
F 87.282362 5.181774 7.572683
F 80.795162 3.746534 11.086713
F 80.746162 11.524714 10.962713
F 82.955462 4.968074 14.682113
F 78.532962 15.562914 11.224813
F 80.665062 1.421434 7.415183
F 80.791962 9.241514 7.391913
F 80.841662 16.823214 10.458013
F 78.581662 7.817794 11.005013
F 82.995962 13.067814 14.632213
F 87.222562 15.298614 10.948213
F 82.840662 7.588624 11.146413
F 83.061562 15.396714 11.081213
F 85.081862 9.068004 14.651813
F 74.104362 7.825954 11.051613
F 73.972962 15.508714 11.167413
F 85.101962 1.433424 14.698313
F 82.775362 5.204434 7.343573
F 83.025662 12.998514 7.536753
F 74.052762 5.179754 7.516303
F 74.153962 12.834714 7.575093
F 82.712062 5.227844 9.937483
F 82.903462 12.847614 10.133513
F 74.215862 5.220714 10.177613
F 74.110962 12.778014 10.241613
F 83.065162 7.621444 13.821913
F 82.995562 15.538414 13.818713
F 74.244762 13.008114 14.805713
F 74.154562 7.747944 13.675913
F 73.927662 15.434314 13.880713
F 74.239462 5.113424 14.610413
F 85.113262 1.341064 10.115713
F 85.075362 8.900084 10.252213
F 76.463662 3.942244 10.984213
F 76.390762 1.175914 10.362313
F 76.475862 9.093574 10.211813
F 76.180062 8.976364 7.404173
F 85.035762 3.882904 13.530813
F 85.086762 11.607314 13.707413
F 76.439562 3.767914 13.748013
F 76.334762 11.676014 13.751213
F 84.892162 3.982944 10.777213
F 85.116362 11.645014 10.899413
F 85.281762 16.691214 7.444733
F 80.515662 16.426314 0.389788
F 82.967862 12.766514 0.256396
F 78.393062 12.731414 0.231811
F 76.225162 1.295504 0.221035
F 85.029862 16.574714 3.016133
F 71.814862 9.005644 0.471592
F 80.734262 16.784814 7.712353
F 71.902762 9.041444 14.686413
F 71.793262 1.371934 7.485683
F 71.727562 3.962544 3.900233
F 89.535262 11.583414 13.816013
F 71.956062 1.507344 10.223213
F 84.864262 1.280914 0.174664
F 71.973462 11.619614 6.471303
F 76.022862 9.079114 0.166903
F 76.140562 16.773714 0.280239
F 71.780862 1.451214 2.946133
F 85.042562 16.583414 0.245305
F 71.700962 3.968804 6.545133
F 72.046962 11.724114 13.982713
F 80.602462 9.082074 0.302987
F 71.690162 16.596614 0.005331
F 71.856662 11.524914 3.833623
F 71.880062 1.317144 14.624613
F 71.960762 3.882724 13.922413
F 71.871062 1.526314 0.107632
F 71.952262 9.193004 10.059613
F 89.648962 4.023974 3.887863
F 72.008762 16.646414 2.857323
F 71.746662 16.769514 14.611313
F 71.876862 16.890314 10.268513
F 89.615562 9.082394 2.901013
F 89.587862 16.700014 0.261124
F 89.448662 3.758334 11.289513
F 89.574162 1.062684 14.822013
F 78.491362 -0.107267 3.962703
F 87.363862 -0.069159 6.438933
F 80.537662 1.521874 24.916513
F 80.644862 9.060204 24.731913
F 80.527262 8.991024 32.073013
F 76.225862 11.695914 18.341513
F 76.413362 3.837274 18.402113
F 85.176062 11.581214 18.048913
F 80.561162 3.904484 28.668413
F 80.682362 11.713214 28.230913
F 84.980562 4.128884 18.508913
F 76.143562 11.594714 21.022213
F 80.559262 4.066534 25.901413
F 80.650762 11.600014 25.487613
F 76.208862 3.897774 21.128413
F 85.102462 11.457114 20.886413
F 80.530262 1.520944 22.190513
F 80.577562 8.980854 22.060813
F 74.009462 5.020284 32.006213
F 85.090862 3.697894 21.265413
F 76.304262 9.105844 17.567313
F 87.254562 4.992944 17.444213
F 82.937762 8.046874 25.616713
F 82.909962 15.399714 25.728813
F 78.547362 15.611914 21.204013
F 74.133762 7.710254 25.795113
F 74.024662 15.412114 25.435313
F 78.340162 7.912624 21.187813
F 83.019662 5.363004 22.280413
F 83.017662 12.822214 21.979013
F 74.108262 5.227954 22.142313
F 74.016162 12.763714 21.945613
F 82.902662 5.281454 25.009913
F 82.996662 12.746514 24.660313
F 74.185262 5.154914 24.926213
F 74.149762 12.859814 24.839813
F 82.912562 7.922944 28.322313
F 83.113162 15.379914 28.362613
F 87.423862 15.353414 21.188513
F 74.111962 7.803764 28.385313
F 73.948362 15.558314 28.297413
F 87.423962 7.508584 21.216513
F 85.146662 1.157674 24.910613
F 85.150162 9.194824 24.754913
F 72.007262 11.630014 18.519713
F 76.281362 1.380444 24.806713
F 76.313862 9.044424 24.792813
F 80.653462 1.412954 17.335613
F 85.199162 4.067154 28.654613
F 85.408462 11.503814 28.562913
F 76.284662 3.951904 28.536613
F 76.277962 11.690814 28.470013
F 85.045862 3.807474 25.906113
F 85.171462 11.802814 25.834013
F 76.304362 3.914954 25.794713
F 76.299662 11.645514 25.732213
F 84.883862 1.204194 22.310213
F 85.216262 9.032974 21.938413
F 80.495862 16.538814 31.902913
F 76.184262 1.215704 21.984913
F 76.110662 9.095414 22.062513
F 87.371462 5.115354 32.293313
F 87.350862 7.740524 25.747413
F 87.341962 15.514314 25.417713
F 74.149962 13.068614 17.539713
F 78.537362 7.697064 25.708013
F 78.660162 15.661914 25.622313
F 71.887462 4.060084 18.262213
F 87.420062 5.084224 22.212513
F 87.246862 12.765814 21.852213
F 78.262162 5.352144 22.082913
F 78.313062 12.963614 22.082213
F 87.191862 5.038614 24.799713
F 87.311062 12.958814 24.474313
F 78.310162 5.178384 24.722913
F 78.381662 13.010814 24.760713
F 87.374462 7.609004 28.497913
F 87.492762 15.432614 28.220713
F 87.361262 13.030814 17.357413
F 78.509262 7.834994 28.350413
F 78.662362 15.546514 28.363913
F 76.043662 9.119204 32.060813
F 85.014962 16.538614 32.000713
F 71.599662 8.902784 22.017813
F 82.822362 12.758314 32.068913
F 85.192462 16.675514 21.971413
F 80.793962 16.923414 24.786013
F 71.910062 1.447354 21.869213
F 80.503662 1.349994 29.593113
F 80.651762 9.245894 29.350813
F 85.008262 1.487564 17.483813
F 85.116262 8.941944 17.423213
F 87.228862 7.452964 18.481513
F 74.016662 15.482914 21.181113
F 82.961062 5.328314 29.281413
F 83.049962 12.786614 29.204713
F 74.007462 5.121684 29.187913
F 73.927862 13.115114 29.222613
F 78.384262 12.869214 31.922113
F 74.096162 12.900114 32.066613
F 76.353162 16.987014 22.117013
F 76.316162 16.774314 24.645813
F 87.296862 12.938714 32.121113
F 83.013862 12.918914 17.330313
F 71.669762 16.692714 24.687813
F 71.736462 1.186024 32.062213
F 78.506062 5.216964 32.211613
F 84.993462 8.936054 32.143213
F 85.067962 1.251764 29.468513
F 85.113362 9.021504 29.415013
F 85.162562 1.285114 32.269513
F 76.555162 1.358704 29.430613
F 76.299062 9.013784 29.316313
F 76.154462 1.244594 32.235313
F 87.527962 5.114414 29.409713
F 87.504062 12.843014 29.297013
F 78.353462 5.248334 29.485413
F 78.543062 13.069114 29.305613
F 78.546562 12.957214 17.423813
F 85.281262 16.767714 29.309713
F 76.543462 1.263714 17.555413
F 80.769762 16.739914 17.579113
F 80.894762 16.600214 22.048413
F 78.529462 5.237454 17.666113
F 82.834162 5.229914 31.858013
F 73.940762 7.621494 21.129313
F 87.366162 15.426014 18.388813
F 83.015062 15.306014 21.122313
F 80.641762 4.211494 21.220613
F 80.543762 11.590414 21.115913
F 82.976062 7.857064 21.149913
F 80.643562 1.421554 32.335313
F 80.726162 3.939024 18.558613
F 80.607862 11.610414 18.347213
F 85.103862 16.828914 24.665313
F 80.799262 16.844914 29.336913
F 82.884562 7.776014 18.466513
F 83.070662 15.474214 18.413813
F 78.609062 15.426014 18.325813
F 74.143162 7.736204 18.455413
F 74.131962 15.621214 18.455713
F 78.599362 7.816654 18.507713
F 74.175262 5.111794 17.266913
F 71.772562 16.743514 17.388213
F 80.710762 8.977474 17.315213
F 85.217562 16.826514 17.550013
F 82.756862 5.358004 17.431313
F 76.323062 16.832814 17.582313
F 76.012062 16.712614 32.038013
F 76.337862 16.741414 29.405513
F 71.812062 3.845004 25.567513
F 71.722462 8.929804 24.823613
F 71.898562 1.349554 17.396513
F 71.691962 16.647014 31.914513
F 87.365462 0.083248 25.817113
F 89.616262 16.665414 24.532113
F 87.203562 -0.044850 21.229713
F 71.555262 16.677314 29.228313
F 71.771362 1.242984 24.558313
F 89.508462 3.858004 18.532413
F 89.589262 8.953674 29.382013
F 71.882062 11.701814 28.372113
F 71.837062 4.184954 21.047113
F 71.771062 11.565514 25.714613
F 71.664362 11.535714 21.061313
F 89.708762 16.669414 21.836413
F 87.252562 0.072151 28.574713
F 78.780062 -0.076421 18.585713
F 78.535662 -0.067198 21.283113
F 78.404462 0.076448 25.700313
F 74.113662 0.086826 25.632813
F 80.644162 1.180454 46.528513
F 80.493262 9.126284 46.563713
F 71.677762 9.159074 46.665113
F 80.836862 16.697014 46.633713
F 76.203362 9.173964 36.616413
F 76.204362 1.284214 36.620113
F 80.521162 3.828484 47.330813
F 80.670762 11.655914 47.474113
F 82.733362 7.662554 32.950013
F 85.114162 8.992514 36.468313
F 80.520362 1.226554 43.771513
F 80.505962 8.980504 43.846513
F 71.704862 3.984784 47.425313
F 85.166862 1.257804 36.664513
F 76.103662 11.626514 40.296013
F 76.239462 3.901784 40.225413
F 82.784262 7.722684 47.372513
F 83.052362 15.513714 47.818013
F 78.569562 15.282214 42.861513
F 73.982862 7.887824 47.340013
F 74.020862 15.609914 47.798613
F 78.330262 7.643004 42.794613
F 82.818062 4.980574 43.747513
F 83.022362 12.913214 44.062213
F 73.814962 5.189654 43.866313
F 74.196262 13.014414 43.901613
F 82.909962 5.192374 46.510213
F 83.123762 12.901414 46.680313
F 73.986862 5.228544 46.703613
F 73.993162 13.206814 46.680213
F 85.258462 1.133084 46.443513
F 85.077962 9.039954 46.490513
F 87.239762 7.775734 33.024513
F 76.172262 1.382084 46.624513
F 76.292762 8.987964 46.520213
F 78.241562 7.884354 33.052913
F 85.112462 3.672894 47.336813
F 85.130162 11.478714 47.537113
F 76.193362 3.974244 47.349313
F 76.175062 11.637814 47.427813
F 85.008262 1.211704 43.668213
F 85.171962 8.808204 43.620213
F 76.299162 11.588614 33.034813
F 76.358762 16.658414 46.430213
F 76.247462 8.900094 43.827213
F 71.693162 11.625914 35.685213
F 87.304262 7.679584 47.490813
F 87.561962 15.649314 47.626113
F 87.318962 15.452414 42.708213
F 78.415662 7.623464 47.426313
F 78.426462 15.421214 47.603813
F 87.638762 7.607734 42.802813
F 87.548362 5.121154 43.636813
F 87.387862 12.960814 43.911713
F 78.280662 5.063854 43.607913
F 78.442762 12.802714 43.838613
F 87.358862 5.004164 46.372613
F 87.271362 12.919614 46.737913
F 78.420062 5.168434 46.299113
F 78.388162 12.928814 46.516813
F 80.700962 3.935534 35.925813
F 80.714962 11.588614 35.622413
F 85.286162 11.571214 40.264213
F 85.302562 3.916594 40.115613
F 73.850462 12.878014 39.485613
F 73.994062 5.189584 39.349513
F 76.186262 11.468514 43.013713
F 76.032562 3.823204 42.995013
F 71.819562 9.020994 43.960613
F 85.218062 16.763214 43.764213
F 78.435762 12.767614 39.429313
F 82.697262 15.382914 33.020913
F 73.989162 7.840124 42.990013
F 78.528462 5.067524 39.285313
F 82.750362 7.734594 35.723013
F 82.790562 15.389414 35.658413
F 87.546462 12.815814 39.488313
F 73.931862 7.703104 35.662013
F 73.960562 15.416614 35.846313
F 87.481562 5.040574 39.179513
F 85.116362 3.771774 35.707913
F 85.206362 11.602814 35.670313
F 76.319762 3.823454 35.788413
F 76.276862 11.731014 35.761713
F 82.903962 12.764014 39.217613
F 76.327062 16.553914 36.618913
F 80.719862 16.480014 43.707113
F 87.371162 15.494214 40.123913
F 82.934962 15.286014 42.918113
F 76.071962 1.233944 43.976113
F 78.584662 12.944514 36.769913
F 82.780262 7.588614 42.905213
F 71.813662 16.718314 43.987213
F 78.523462 5.202154 36.665213
F 87.399162 7.781644 35.801713
F 87.506962 15.477314 35.829313
F 87.445062 12.926814 36.684013
F 78.459762 8.034984 35.736613
F 78.560462 15.401714 35.725913
F 87.238562 5.120414 36.366913
F 80.517662 1.245234 39.302113
F 80.650062 9.093634 39.265313
F 85.059762 16.665014 39.477013
F 85.124462 11.351314 42.978513
F 85.071362 3.975744 42.781813
F 80.671262 16.527214 39.236113
F 80.550362 3.985644 42.877913
F 80.801362 11.606414 43.193913
F 76.257862 9.094064 39.412313
F 76.147362 1.321844 39.285613
F 80.697262 3.829554 40.263513
F 80.718862 11.511314 40.382713
F 76.330162 16.515014 43.824913
F 85.189362 9.005994 39.256613
F 80.715862 1.332644 36.614913
F 80.734262 9.148784 36.642113
F 85.229662 16.689814 46.632413
F 84.822662 1.145094 39.387513
F 87.400662 7.528784 40.143413
F 73.977962 15.463214 42.909113
F 82.763662 7.757394 40.153013
F 82.868162 15.242714 40.201913
F 78.521562 15.307514 40.145913
F 73.995962 7.782754 40.186813
F 73.901462 15.499814 40.253613
F 78.523662 7.654154 40.220413
F 82.992862 5.260524 36.777913
F 82.971062 12.888814 36.536513
F 74.106562 5.129414 36.490613
F 73.926462 12.813214 36.705013
F 82.945762 5.161724 39.459413
F 71.635062 11.483414 40.219813
F 80.689762 16.721714 36.482613
F 76.089062 16.653614 39.384013
F 84.891962 16.918514 36.552513
F 78.352862 15.386714 32.881713
F 89.578762 16.933614 46.479213
F 80.583362 11.547014 32.816613
F 71.724562 16.791414 39.366013
F 71.666462 16.651114 36.734113
F 71.965862 11.677714 43.036513
F 73.820162 15.340114 33.131413
F 71.603162 8.951184 36.662113
F 87.225162 15.445014 33.124513
F 71.719762 8.929724 39.388513
F 71.755162 1.352044 46.450013
F 76.287162 3.821574 33.093613
F 73.833462 7.625724 32.801113
F 80.702062 4.033794 33.217613
F 84.973262 4.048004 32.952813
F 85.088262 11.552014 32.984613
F 71.907862 11.548214 33.052713
F 71.922662 3.788864 32.833413
F 71.717762 16.592114 46.771613
F 71.723162 11.861614 47.438713
F 71.614762 1.408344 43.770113
F 71.845662 1.414824 36.585313
F 89.663662 3.673294 32.956713
F 89.499562 9.089144 39.325613
F 89.720762 9.042164 36.551913
F 89.654162 1.270264 36.489813
F 89.696162 1.251044 39.239113
F 89.491462 1.275994 46.488213
F 89.514862 3.559894 42.847813
F 82.829062 -0.219887 43.018313
F 71.612862 1.435594 53.645213
F 73.993862 7.602914 64.808913
F 73.977962 7.684564 50.082513
F 76.189962 8.794714 58.309813
F 78.412862 7.784964 64.894713
F 85.050962 3.861624 64.914813
F 78.352162 7.844974 50.065013
F 78.169662 15.270714 64.853013
F 82.794662 15.359914 64.881913
F 87.341262 7.626664 64.838113
F 80.803162 11.619714 64.912613
F 71.796262 1.415684 50.959613
F 71.577062 8.942014 50.979413
F 76.080962 11.667914 50.152313
F 82.715862 7.762684 64.785813
F 76.339262 11.424014 64.520813
F 85.042362 16.594214 61.237313
F 85.081362 3.811614 50.056013
F 87.198162 7.742944 50.280113
F 80.459762 16.694314 61.196513
F 80.825762 1.444774 53.784513
F 80.487962 8.832644 53.724213
F 80.551362 16.760014 54.004113
F 76.359362 1.395714 58.352413
F 82.816362 7.691704 50.190513
F 85.132862 8.928574 58.329413
F 80.581762 3.892064 57.327313
F 80.782462 11.554314 57.724013
F 85.253162 1.468974 58.483513
F 76.137362 11.351614 61.804313
F 80.666962 4.069974 54.595113
F 80.572062 11.394514 54.937713
F 76.465862 3.640384 62.131113
F 84.980662 11.627614 61.931313
F 80.740562 1.424304 51.104013
F 80.528862 8.941914 51.032513
F 76.151162 16.739114 51.316213
F 85.010262 3.813814 62.064613
F 76.209762 16.729114 58.440213
F 76.307262 3.743924 64.866613
F 82.951862 7.910044 54.730713
F 82.782962 15.474814 54.958913
F 78.402262 12.662114 61.233113
F 73.963162 7.801034 54.608713
F 73.825662 15.438314 54.821813
F 78.560562 5.056534 61.105313
F 83.039362 5.130954 51.120813
F 83.029262 12.773914 51.357913
F 73.890162 5.178974 50.973613
F 73.924262 12.764314 51.378513
F 83.034562 5.262584 53.795213
F 82.616062 12.805014 54.020613
F 73.891162 5.212294 53.702313
F 74.000962 12.724614 53.978713
F 82.843562 7.763134 57.496613
F 82.698662 15.534214 57.653913
F 87.429762 12.752514 61.268713
F 73.959362 7.577344 57.404613
F 73.954362 15.381814 57.436613
F 87.253862 5.249734 61.179413
F 85.135262 11.548414 64.591513
F 85.334062 9.071024 54.016813
F 74.045762 15.434914 64.625613
F 76.106462 1.373644 53.793713
F 76.214662 9.021354 53.819013
F 80.684462 3.979314 50.160413
F 85.290062 4.048594 57.640113
F 84.920962 11.709114 57.573813
F 76.251562 3.849554 57.308613
F 76.181262 11.448914 57.726413
F 85.024062 3.686034 54.690113
F 85.136262 11.689314 54.851213
F 76.101662 3.822984 54.665013
F 76.166062 11.529514 55.056413
F 85.171762 1.336674 51.096813
F 84.949262 9.029984 51.146713
F 80.788862 3.828144 64.814013
F 76.107262 1.238394 51.128313
F 76.126462 9.164484 51.071413
F 78.337662 15.347414 50.448713
F 87.484562 7.755284 54.871513
F 87.277262 15.460114 54.716213
F 78.419462 12.779614 58.501013
F 78.281462 7.582424 54.622913
F 78.331162 15.453214 54.822113
F 78.388962 5.111084 58.303613
F 87.166162 5.187474 51.272613
F 87.473362 12.968014 51.196713
F 78.345562 5.177614 50.896613
F 78.211862 12.805814 51.328113
F 87.270362 5.163694 53.923813
F 87.269262 12.996014 53.765313
F 78.271662 5.109984 53.569713
F 78.437262 12.900914 54.012113
F 87.364462 7.672934 57.539713
F 87.226162 15.439514 57.597513
F 87.199162 12.869914 58.499313
F 78.363162 7.784394 57.368413
F 78.313762 15.236814 57.545213
F 87.493662 5.195524 58.496713
F 80.491962 1.335814 61.096213
F 80.632462 9.127674 61.390313
F 80.674462 11.680314 50.196113
F 76.167762 3.815444 50.058313
F 85.130362 1.352424 61.054213
F 76.227962 1.145704 61.125713
F 85.068562 16.688614 58.576813
F 76.094362 16.779914 61.168513
F 76.228162 8.653434 61.096013
F 87.259762 15.462914 64.852613
F 80.842962 3.766124 62.102513
F 80.627362 11.694714 62.278813
F 84.970362 16.867814 54.019813
F 85.147762 9.064504 61.147613
F 80.745062 1.424884 58.252513
F 80.580962 9.029854 58.598013
F 80.492962 16.701714 58.467113
F 76.070662 16.842814 54.098313
F 87.273162 7.815624 62.164313
F 85.223962 11.656514 50.333513
F 82.845962 7.690824 62.004413
F 82.760462 15.573414 62.131713
F 78.296562 15.296414 62.021713
F 73.875362 7.628574 62.165213
F 73.915862 15.363314 61.931713
F 78.455662 7.590564 62.053913
F 82.920162 5.224794 58.197913
F 82.807562 12.958114 58.669613
F 74.039962 5.118254 58.438213
F 73.806362 12.925314 58.503413
F 82.850162 5.143684 61.194813
F 82.866262 12.925014 61.344513
F 74.240262 5.021064 61.160313
F 74.009162 12.801214 61.204713
F 80.493462 16.839414 51.339713
F 84.986462 16.873114 51.289913
F 87.420562 15.470914 62.032813
F 82.830362 15.324214 50.546713
F 87.375962 15.624914 50.283913
F 85.413662 1.174354 53.746113
F 73.926562 15.354514 50.565813
F 71.755762 11.434414 57.413613
F 71.748362 8.797474 58.315213
F 71.990062 11.513614 64.658913
F 71.714562 3.939634 50.025213
F 71.877662 1.400034 58.311213
F 71.715762 8.895194 61.111913
F 71.625262 9.040074 53.669013
F 71.728562 11.605714 50.174713
F 71.769262 11.422514 61.898913
F 71.859862 1.321984 60.991713
F 71.870262 3.854764 61.944713
F 71.648962 16.718414 51.328113
F 71.729262 11.712214 54.773713
F 71.809062 16.817514 58.294113
F 71.856062 4.061204 64.607913
F 89.709362 11.576014 62.056613
F 89.445062 1.300884 61.139913
F 89.682462 3.927914 64.500813
F 89.477062 16.701314 53.935613
F 71.771962 3.950424 54.664113
F 71.543262 16.554414 53.953413
F 87.303762 0.125580 64.749713
F 80.665862 24.418314 3.151113
F 80.552562 32.161614 2.778703
F 78.528462 20.620014 14.757413
F 78.235762 28.290014 14.744013
F 80.888162 27.035114 6.656803
F 84.915662 34.784614 11.078413
F 80.712762 19.193414 6.629323
F 87.298062 20.642514 14.736013
F 87.237662 28.266914 14.834513
F 76.213362 32.052714 14.816713
F 80.673862 26.937014 3.947703
F 76.372662 24.366414 0.391348
F 80.640462 19.158714 3.888553
F 76.114962 24.307514 14.657613
F 85.264962 32.207014 14.701813
F 85.243462 24.481014 14.938213
F 71.718662 34.704114 6.729393
F 76.195162 34.815214 6.335823
F 73.987562 20.406314 14.604013
F 73.992062 28.385814 14.789813
F 82.865562 30.937714 3.918543
F 82.940562 22.975414 4.046513
F 73.953562 30.868414 3.941003
F 73.999662 23.192814 3.878903
F 85.201662 34.746914 13.846713
F 85.301662 26.991514 11.120713
F 76.180862 19.415914 11.202913
F 76.270962 24.413814 7.567453
F 82.842662 28.351714 3.027843
F 82.896462 20.366514 3.120223
F 74.195362 28.302314 3.018583
F 74.004162 20.569714 3.068463
F 83.138762 30.973414 6.606913
F 82.998662 23.144714 6.871963
F 73.796862 30.784514 6.669483
F 74.104262 23.032014 6.688703
F 85.020062 24.604814 2.941333
F 85.125962 32.224014 2.911483
F 76.363262 24.453514 3.190953
F 76.098262 32.115914 2.971173
F 85.219962 27.039514 6.539563
F 76.332062 19.113014 13.857813
F 85.215062 19.292114 6.741043
F 76.480962 27.025914 6.782993
F 85.023962 19.558814 11.289513
F 76.070562 19.074314 6.753613
F 85.192262 27.204414 3.828423
F 85.320762 32.115214 7.480253
F 85.246362 19.282714 4.047203
F 76.383962 27.077614 3.974123
F 78.626062 23.216814 10.989513
F 76.219962 19.498114 4.165203
F 78.546062 30.683614 11.050513
F 87.232362 28.450214 10.140613
F 85.231862 24.466214 7.613973
F 87.247762 23.240414 11.233313
F 87.377562 31.069114 3.931953
F 87.518262 23.249714 3.764193
F 78.493462 30.850714 3.779673
F 78.428462 23.226014 3.901183
F 87.218962 30.962914 11.262513
F 76.241762 32.185814 7.412823
F 87.366262 28.355014 7.486153
F 76.161162 26.899414 11.226413
F 87.513562 28.371014 2.868733
F 87.344862 20.694214 2.947923
F 78.550762 28.293814 2.900873
F 78.595162 20.643014 2.966203
F 87.490262 30.795414 6.614453
F 87.371962 23.099214 6.558513
F 78.450662 30.791714 6.681783
F 78.558762 23.097714 6.695173
F 80.866462 24.388314 10.242213
F 80.729462 32.056114 10.104913
F 82.853262 20.681414 14.780513
F 82.856362 28.360714 14.704613
F 80.574962 27.159214 13.900713
F 87.413762 20.539014 7.612953
F 80.624562 19.202214 13.926313
F 80.646162 32.088814 14.529413
F 80.580362 24.553914 14.581713
F 78.429662 23.237314 13.690513
F 80.723962 26.880914 11.253813
F 78.353262 20.447014 7.543043
F 80.590562 19.489814 11.189913
F 78.348562 30.704514 13.836413
F 87.343362 23.240114 13.898913
F 87.318062 30.833214 13.904413
F 80.733962 24.493014 7.520023
F 80.804062 32.159414 7.321113
F 78.376262 20.602314 10.141613
F 78.489362 28.024114 10.379213
F 83.070362 30.632914 11.084713
F 83.110362 23.317714 11.322713
F 74.098362 30.878314 10.801213
F 73.745462 23.102514 10.922413
F 83.132762 28.334414 7.601153
F 82.850162 20.580214 7.494193
F 73.880762 28.238414 7.421053
F 73.919362 20.360314 7.350233
F 82.985662 28.083514 10.328813
F 82.732962 20.762114 10.301613
F 73.996862 28.027614 10.167413
F 74.048962 20.528914 10.157913
F 82.961862 30.825014 13.728713
F 82.833862 23.280714 14.128313
F 74.150262 30.873114 13.598413
F 73.838662 23.058114 13.627113
F 85.243762 24.539914 10.208613
F 85.070862 32.214614 10.158113
F 76.164462 24.231214 10.286513
F 76.313962 32.218414 10.098813
F 85.152262 26.960514 13.856813
F 78.722162 28.317614 7.684583
F 85.054562 19.440014 13.868213
F 76.047062 26.969314 13.952413
F 87.403262 20.544514 10.292713
F 74.037762 28.316014 0.255440
F 71.999262 34.591214 13.802613
F 80.595062 32.046514 -0.030435
F 87.184462 20.720214 0.185230
F 71.873262 32.074314 14.732513
F 71.787662 27.133814 11.239313
F 73.826962 20.583014 0.235729
F 78.462762 20.628214 0.016279
F 84.982662 24.463114 0.177523
F 80.630262 34.625214 11.173613
F 78.528462 28.371914 0.156410
F 71.597762 19.373114 13.925713
F 82.733162 20.460714 0.411580
F 76.229262 32.270514 0.237974
F 71.742462 31.977614 10.147113
F 71.629162 24.574114 10.197713
F 71.651762 24.380914 3.094423
F 87.300662 28.141014 0.019986
F 83.140562 28.427114 0.164833
F 76.218262 34.684414 3.672063
F 71.731662 19.182814 3.928843
F 85.186962 34.835514 3.850313
F 71.580462 32.067114 7.514633
F 85.069662 32.175314 0.181663
F 85.287962 34.654914 6.591193
F 89.547262 26.994714 3.874613
F 89.719262 24.554514 2.728243
F 71.718962 27.174414 14.094113
F 89.618662 34.864814 6.634963
F 71.483062 19.204414 6.614373
F 71.644862 26.890014 6.716523
F 71.851862 26.965414 3.975493
F 80.661662 34.817914 6.378223
F 71.765662 34.690714 11.004113
F 89.622162 19.332614 11.019113
F 89.450462 24.519414 0.084152
F 89.634862 34.923414 3.830363
F 71.757462 24.423814 7.498283
F 71.687062 34.532114 3.971033
F 71.767462 31.959814 0.279320
F 71.648762 32.151014 2.981263
F 76.308062 34.700314 11.068313
F 80.544962 34.825314 3.708113
F 80.751262 34.747114 14.082013
F 76.355562 34.587314 13.665113
F 80.657462 24.398214 0.222261
F 80.542562 24.640514 24.696413
F 80.603662 32.147414 24.805513
F 78.462062 23.169014 21.326413
F 78.351662 30.753414 21.139613
F 80.532562 26.949314 28.484813
F 80.491362 32.163114 32.074413
F 80.686462 19.405114 28.536313
F 87.295562 23.010114 21.095413
F 87.370962 30.911414 21.203713
F 74.095362 28.364014 17.542613
F 80.518362 27.002314 25.886313
F 76.165962 32.060814 31.980213
F 80.719662 19.438914 25.786913
F 87.496562 20.578114 17.416513
F 82.801862 20.577414 32.059313
F 76.206862 24.547114 32.038313
F 80.705662 24.721514 21.997513
F 80.489062 32.093814 22.036613
F 78.442162 23.179714 18.471113
F 78.400762 30.837614 18.477813
F 82.756662 30.759514 25.645313
F 82.958762 23.319114 25.654413
F 73.989062 30.686514 25.726313
F 73.911262 23.096814 25.630713
F 82.883962 28.453114 22.083613
F 82.825162 20.833414 22.010413
F 73.877162 28.434314 22.122013
F 73.944962 20.623114 21.976313
F 82.953862 28.216914 24.832613
F 82.867562 20.768814 24.751913
F 73.693262 28.241414 24.780013
F 74.058562 20.471014 24.694713
F 82.748862 30.886914 28.481213
F 82.757462 23.209014 28.437913
F 73.905562 30.636614 28.454513
F 73.867062 23.077714 28.309413
F 85.477462 24.469514 24.711913
F 84.931462 32.046814 24.834813
F 76.169362 24.471414 24.648013
F 76.281362 31.949314 24.817313
F 85.105962 27.214214 28.330813
F 73.945262 20.615214 31.968613
F 85.214362 19.195214 28.399913
F 76.129562 26.909114 28.181613
F 78.208662 28.203914 31.968613
F 76.244262 19.293714 28.392913
F 85.139662 26.972214 25.675913
F 71.544562 24.316514 24.863213
F 85.117562 19.262614 25.681613
F 76.007862 27.040114 25.453513
F 85.076462 34.869714 18.467713
F 76.272862 19.173414 25.653513
F 85.035462 24.710514 21.940513
F 85.099262 32.133114 22.091513
F 76.202662 24.292914 21.916413
F 76.210362 31.944714 22.016313
F 87.267862 30.941914 25.696813
F 87.505562 23.136314 25.598113
F 78.588062 30.800914 25.804513
F 78.323662 23.261914 25.686313
F 87.593762 28.267714 22.059413
F 87.490862 20.563114 22.080013
F 78.182562 28.256014 22.200713
F 78.614462 20.507614 22.095213
F 87.347562 28.336914 24.792413
F 87.400362 20.532914 24.762613
F 78.340562 28.292114 25.014613
F 78.443162 20.671714 24.978213
F 87.291862 30.860414 28.430813
F 87.298762 23.232314 28.303313
F 78.334862 30.677514 28.492113
F 78.358662 23.013414 28.476813
F 73.823662 28.266214 32.004113
F 85.207362 24.441314 17.691313
F 87.332962 23.167414 18.430113
F 87.287962 30.958314 18.491913
F 80.437762 24.380314 29.486513
F 80.407962 32.219814 29.350813
F 76.085462 19.533614 18.248413
F 80.680362 24.253314 32.088013
F 82.785662 28.188214 29.345313
F 83.016462 20.643014 29.296913
F 73.976862 28.117414 29.300313
F 73.946662 20.505514 29.268113
F 85.108862 32.389314 32.099213
F 73.737562 23.240214 21.053913
F 87.436962 28.315514 17.620513
F 85.106962 24.542814 31.927313
F 82.744362 23.393414 21.146413
F 71.528562 26.965214 25.769913
F 82.921162 28.250014 17.446213
F 76.232562 24.175514 17.339013
F 84.985462 24.674214 29.063813
F 84.992762 32.028714 29.412113
F 76.090262 24.388514 29.192013
F 76.069562 31.975314 29.305313
F 87.404662 28.273014 29.050913
F 87.369862 20.661714 29.252913
F 78.292762 28.109614 29.194813
F 78.406262 20.496014 29.442513
F 76.062362 32.201514 17.523713
F 85.224262 27.139114 21.085113
F 78.213062 28.258914 17.555813
F 82.633162 28.390614 32.197913
F 82.742762 20.480414 17.541213
F 80.628462 32.056714 17.476413
F 76.188262 26.640114 18.256013
F 85.207562 19.482514 18.333013
F 80.619662 27.263414 21.144713
F 85.156762 32.346214 17.437213
F 80.892562 19.306814 21.178813
F 78.429062 20.624814 32.129013
F 85.150262 27.123914 18.298213
F 76.251062 19.570414 20.975613
F 80.579262 27.119814 18.466413
F 87.313462 20.352714 31.952413
F 80.571262 19.271614 18.565613
F 74.009762 30.943214 21.124613
F 76.061862 26.974914 21.130613
F 85.029962 19.371214 21.135813
F 82.950962 30.903514 18.232613
F 82.889362 23.199214 18.393513
F 74.035362 30.895114 18.486113
F 74.013062 23.263614 18.327113
F 80.652262 24.475414 17.420213
F 87.343762 28.192014 31.737213
F 78.435762 20.681614 17.455113
F 73.876162 20.797114 17.297113
F 82.812162 31.010814 20.974513
F 89.560762 34.625214 28.427813
F 76.153262 34.652314 21.128813
F 71.693762 32.154414 17.439413
F 76.198962 34.499714 28.439813
F 71.813162 27.027914 21.190613
F 71.819662 34.646314 25.751013
F 85.127762 34.660514 21.283013
F 89.388762 24.264414 32.130113
F 71.750662 26.995914 28.379113
F 80.522762 34.686714 21.183113
F 89.656662 26.946214 21.114213
F 80.431462 34.675414 25.607213
F 71.696362 32.059814 22.044113
F 80.683562 34.651814 28.254313
F 76.121762 34.527614 25.781113
F 71.747362 19.397514 18.315213
F 71.796562 34.662314 21.380813
F 80.703562 34.663314 18.369213
F 71.859862 32.210914 29.384113
F 71.794762 34.814414 28.561513
F 71.855162 32.012514 24.776413
F 89.548762 24.550614 29.375713
F 85.176962 34.567114 28.450213
F 71.812562 34.738414 18.534313
F 71.713262 24.489114 17.414513
F 71.638062 19.293214 20.985013
F 89.713762 19.308914 28.688713
F 89.507062 19.248014 25.782113
F 89.649362 34.600214 25.563813
F 80.598662 24.526014 46.955813
F 80.644962 32.345614 46.771413
F 78.484362 23.016014 43.097213
F 78.341862 30.880914 43.079913
F 80.710162 27.159114 47.616213
F 80.395662 26.915314 32.931613
F 80.892662 19.258314 47.484513
F 87.151862 23.370814 42.703713
F 87.228362 30.717814 42.968013
F 78.419062 20.465514 39.394213
F 80.487462 24.555514 44.101113
F 80.577462 32.335014 43.962313
F 78.295862 28.238414 39.391813
F 87.287462 20.511414 39.266013
F 82.722862 30.977214 47.751213
F 82.775562 23.123214 47.734913
F 73.975162 30.949614 47.497413
F 73.897562 23.250714 47.682213
F 82.854662 28.507814 43.985013
F 82.663662 20.580114 43.859213
F 73.934562 28.255214 43.871513
F 73.879462 20.355714 43.911213
F 82.857262 28.505714 46.621313
F 82.976462 20.628114 46.652013
F 74.178362 28.297714 46.803813
F 74.000762 20.717714 46.673013
F 85.104462 24.578914 46.669913
F 85.058862 32.143414 46.645413
F 76.277462 24.285114 46.545013
F 76.276162 32.184414 46.590513
F 85.127862 27.128814 47.336713
F 85.065562 27.103114 32.837113
F 85.374162 19.464814 47.377213
F 76.447362 26.866814 47.469113
F 85.071762 19.379614 40.279613
F 76.217762 19.383214 47.498813
F 84.816562 24.571314 43.854713
F 85.012562 31.952014 43.991113
F 76.255362 24.315714 43.806213
F 76.068462 32.065714 43.893713
F 87.308762 30.781514 47.438413
F 87.248762 23.130814 47.777013
F 78.423862 31.002614 47.580213
F 78.371762 23.112514 47.999513
F 87.160362 28.268214 43.739013
F 87.421162 20.819314 43.726113
F 78.545962 28.371514 44.065513
F 78.290662 20.487814 43.912613
F 87.266562 28.261714 46.494913
F 87.490962 20.903314 46.373413
F 78.524562 28.366014 46.791813
F 78.465762 20.573714 46.829213
F 80.601962 26.734514 35.692913
F 75.989462 19.313414 32.975413
F 80.539462 19.233914 35.604613
F 87.333962 28.352214 39.141813
F 78.455262 20.600214 36.503613
F 78.286462 27.982114 36.622113
F 78.297562 23.141114 32.898413
F 73.990262 28.273014 36.552113
F 80.748662 34.942914 47.471613
F 87.268762 20.513914 36.566213
F 87.328562 28.184814 36.526413
F 78.231162 23.010614 40.399113
F 85.077662 34.646914 47.594513
F 82.759362 28.251014 39.123213
F 74.030662 20.399414 36.499213
F 82.657862 30.994714 42.921113
F 82.851862 30.859114 35.676513
F 82.982262 23.146114 35.709413
F 73.891962 30.800814 35.602713
F 74.055562 22.977814 35.520113
F 85.203762 26.774014 35.485913
F 73.743462 28.246414 39.193913
F 85.026562 19.295114 35.568913
F 76.073762 26.937414 35.579413
F 85.130162 27.128914 40.134313
F 76.326762 19.127614 35.723013
F 73.975562 22.989914 42.803113
F 73.893162 20.449314 39.181813
F 84.837162 27.183314 42.872513
F 82.769862 20.616614 39.357213
F 84.829462 24.512514 39.485913
F 73.836362 30.938114 42.985513
F 76.146862 32.130414 39.284813
F 75.974062 24.317914 39.306813
F 76.329062 27.071114 43.093613
F 85.048462 31.892014 39.308513
F 87.178562 30.710914 35.408613
F 87.529562 22.928714 35.533913
F 78.424862 30.559514 35.565013
F 78.335562 23.030314 35.583513
F 80.515162 24.370414 39.407513
F 80.412462 32.049514 39.197313
F 78.258862 30.779714 40.238713
F 87.036462 23.005914 40.129913
F 80.672462 27.143114 43.091013
F 84.973762 19.613414 42.941513
F 80.674962 19.079514 43.036713
F 87.424162 30.792714 40.090613
F 76.210462 32.053614 36.638613
F 75.992962 24.437314 36.584913
F 80.593462 26.895214 40.241613
F 76.140462 19.127214 43.021513
F 80.716062 19.209714 40.252013
F 85.056362 32.033314 36.515613
F 85.220762 24.224014 36.733113
F 76.201362 19.155714 40.200613
F 80.569062 24.139414 36.592513
F 80.493762 32.003914 36.520513
F 82.611862 23.268214 43.048913
F 76.040562 26.917714 40.163213
F 82.659162 30.857314 40.094413
F 82.635962 23.138714 40.433913
F 73.998962 30.796714 40.378713
F 73.859662 22.940214 40.078413
F 82.891062 27.995214 36.398913
F 82.723062 20.545914 36.646713
F 71.718362 32.303114 43.918913
F 84.991562 19.049814 32.899413
F 71.826962 24.517514 36.519413
F 84.902062 34.501814 40.125813
F 71.950962 27.107214 47.567013
F 71.617862 27.163314 35.644413
F 87.347562 30.758214 32.697413
F 82.777662 31.119914 33.100513
F 71.965462 32.138914 39.318813
F 71.685762 26.879814 42.794213
F 87.129862 23.083014 32.969413
F 71.664962 26.974814 32.982513
F 71.894262 24.369614 43.989313
F 78.250062 30.682114 32.943413
F 73.922062 30.918714 32.982813
F 89.443262 34.517614 42.978013
F 71.686162 32.071214 36.714813
F 84.894462 34.495014 42.908613
F 83.035162 23.155614 33.009813
F 71.467562 19.476614 42.930413
F 71.569762 19.257114 40.272813
F 76.098962 27.026814 32.980413
F 71.735762 24.616014 46.649813
F 71.671262 26.860014 40.248713
F 73.955962 23.187814 32.829813
F 71.765362 19.185114 35.836913
F 71.743262 32.138514 46.710613
F 71.761362 34.628114 40.389313
F 71.839762 19.228414 47.604313
F 80.571062 19.270314 32.787213
F 85.084362 34.872614 33.042513
F 89.537162 26.962914 40.309813
F 85.070562 34.651214 35.875713
F 80.662162 34.521214 35.793513
F 89.557462 34.733414 33.259813
F 89.613462 19.405614 47.342913
F 89.455762 19.367114 42.948613
F 89.609162 24.534314 46.710213
F 89.707362 34.708914 47.350813
F 71.745962 34.903414 42.997813
F 75.978662 34.652214 43.086913
F 71.821662 34.564614 35.652113
F 76.344662 34.846514 47.377113
F 80.460962 34.641914 33.004913
F 71.748262 34.637814 32.992713
F 71.627962 34.476714 64.740813
F 82.929562 22.882114 64.786813
F 76.378762 27.003214 64.863413
F 87.254562 23.324614 64.800313
F 84.842962 27.075614 50.267213
F 78.323762 30.908514 64.797413
F 80.510162 19.399614 50.249613
F 78.473862 23.182614 64.839413
F 73.860462 30.761114 50.205113
F 76.060262 19.314414 64.953413
F 82.968262 30.869414 64.598613
F 87.285462 30.958514 50.185513
F 76.110862 19.257014 50.293413
F 80.591462 26.774114 50.373313
F 85.113662 24.415114 61.123113
F 76.127362 24.722514 61.350913
F 80.847862 27.111814 64.968013
F 87.344162 23.356814 50.528513
F 73.899262 23.296014 64.917113
F 84.915162 19.141314 64.972013
F 80.650562 24.446914 53.999013
F 80.341762 32.235614 53.767913
F 78.438862 30.735114 50.316313
F 78.255762 20.601814 61.144513
F 80.664762 27.046214 57.491313
F 76.059862 32.154114 61.215013
F 80.626262 19.231114 57.563613
F 78.735062 28.150114 61.336413
F 87.307462 20.351114 61.492513
F 87.537262 28.325814 61.182113
F 80.489062 27.115014 54.784513
F 78.273462 23.106514 50.690313
F 80.678662 19.271314 54.877913
F 78.432162 20.497214 58.482013
F 78.553562 28.194814 58.640813
F 87.372662 20.429014 58.637113
F 80.702862 24.156114 51.409613
F 80.393962 32.322714 50.986413
F 87.365362 28.180514 58.452213
F 78.294762 23.258514 62.156613
F 82.634262 30.886714 54.848913
F 82.699462 23.047314 55.004213
F 74.154362 30.833614 54.624813
F 73.954962 22.977314 54.908213
F 82.721162 28.287014 51.155613
F 82.796362 20.434014 51.230113
F 74.076462 28.283014 51.259913
F 73.883562 20.622814 51.249013
F 82.710462 28.425714 53.849013
F 83.021462 20.456314 53.994213
F 73.924362 28.238214 53.874313
F 73.963562 20.509414 53.975813
F 82.731462 30.947014 57.494313
F 82.916962 23.249814 57.680613
F 74.005462 30.875914 57.406813
F 74.123662 23.169614 57.784413
F 85.044662 24.300014 54.157013
F 84.805162 32.250414 54.042713
F 76.013762 24.435514 53.886713
F 76.235662 32.267614 53.718013
F 85.007462 26.957914 57.644713
F 85.041962 19.160714 62.264813
F 84.958762 19.292514 57.790413
F 76.185062 27.026414 57.749913
F 85.069862 26.950114 64.567913
F 76.108762 19.325214 57.507313
F 84.942662 26.874414 54.774213
F 87.244162 30.913114 64.693713
F 85.116662 19.313414 55.008313
F 76.120662 26.984214 54.807713
F 82.973162 22.958214 50.436413
F 76.214362 19.307014 54.856813
F 85.015362 24.491914 51.356213
F 84.922262 32.006914 51.292813
F 76.023062 24.456414 51.173913
F 76.180562 32.166814 51.072713
F 87.279362 30.832014 54.616113
F 87.411262 23.189914 55.094713
F 78.428962 30.812914 54.854613
F 78.353462 23.082514 54.836313
F 87.083362 28.406614 51.081413
F 87.400862 20.789414 51.355013
F 78.463562 28.240014 51.283313
F 78.329562 20.515914 51.243613
F 87.299462 28.188514 53.862913
F 87.268262 20.584614 54.083013
F 78.337662 28.310114 53.977413
F 78.458662 20.487714 53.876113
F 87.245262 30.765814 57.449513
F 87.383562 22.962014 57.741413
F 78.213762 30.721514 57.483613
F 78.507362 23.131914 57.517513
F 80.736162 24.336114 61.176213
F 80.548362 31.971414 61.177213
F 78.260262 30.749014 61.939913
F 87.240862 23.011314 62.043813
F 85.135162 19.468914 50.250713
F 85.197362 27.049214 61.938113
F 85.084462 34.563314 50.212713
F 87.342662 30.986414 61.957413
F 76.078362 32.137814 58.511013
F 76.411362 24.566014 58.604313
F 80.820962 26.789614 62.311513
F 80.514962 18.977514 64.908613
F 80.483162 19.248414 62.115813
F 85.071262 32.266314 58.302813
F 85.286762 24.336114 58.539513
F 76.061362 19.255014 62.245713
F 80.780962 24.581914 58.548913
F 80.381762 31.971514 58.468513
F 85.045762 32.140614 61.031013
F 76.204262 27.283714 62.131013
F 82.872562 30.796514 61.832913
F 82.920862 23.124014 62.038013
F 73.796562 30.788814 62.064513
F 74.012062 23.245014 62.096813
F 82.867562 28.392314 58.367913
F 82.692662 20.643214 58.534113
F 73.855962 28.259414 58.457713
F 74.022462 20.599814 58.645013
F 82.785462 28.194214 61.020113
F 82.715662 20.310314 61.240713
F 74.019762 28.318814 61.150713
F 73.756862 20.725814 61.309713
F 73.820862 23.042514 50.280313
F 73.978162 30.901014 64.746113
F 76.339462 26.820914 50.245913
F 82.539262 30.941214 50.350213
F 71.669462 24.405014 51.388513
F 71.977062 24.504614 58.594313
F 71.765062 27.059714 57.406013
F 71.779262 19.432614 57.552113
F 80.649962 34.499114 57.531113
F 89.523662 24.179714 61.260813
F 76.262662 34.762214 61.915613
F 71.772862 24.538714 61.198413
F 85.165262 34.788214 57.384313
F 71.658462 19.332614 62.199613
F 71.546562 19.204114 64.861913
F 76.148162 34.665014 50.110613
F 89.522862 34.771714 50.071513
F 85.051062 34.621614 64.783813
F 71.737262 19.152414 54.859413
F 76.279862 34.736814 54.755313
F 71.732062 32.098414 58.513213
F 84.912462 34.579514 62.015513
F 85.064762 34.841814 54.744113
F 71.651362 32.308714 51.023013
F 71.924762 26.964314 50.343813
F 76.110462 34.754314 64.543413
F 76.067062 34.666014 57.541013
F 89.639662 19.215414 57.596213
F 89.502662 34.643414 62.154513
F 89.738662 32.111714 61.112313
F 89.563462 19.191514 62.263213
F 89.507862 19.272814 65.028213
F 71.803262 27.069614 61.949513
F 71.702562 34.726014 57.571813
F 71.489862 27.142414 54.748213
F 71.757862 19.225714 50.364513
F 71.824062 24.465814 54.119413
F 80.448562 34.972914 50.158413
F 71.721062 34.680314 54.810613
F 80.710462 34.735514 54.724613
F 71.737762 35.017214 50.250813
F 80.364162 47.522414 2.725333
F 80.584762 39.765414 2.844843
F 78.480462 43.687014 14.562313
F 78.404562 35.869214 14.691413
F 80.723962 50.307014 6.586693
F 80.611662 42.412814 6.493003
F 82.944562 51.608514 9.949723
F 87.274762 43.709314 14.733413
F 80.533862 50.106614 3.704563
F 80.543062 42.411114 3.710813
F 87.390362 35.965514 14.880413
F 71.673662 50.290814 11.083813
F 83.028062 36.120214 14.815413
F 71.754062 39.931514 0.231121
F 76.480862 39.803214 14.635513
F 76.293362 47.286414 14.615913
F 82.948962 38.324814 3.781373
F 82.676462 46.351914 3.688563
F 73.779862 38.395814 3.774703
F 73.867162 46.150714 3.625103
F 87.194462 36.027014 0.180561
F 78.359962 51.662914 0.157314
F 71.780362 47.621914 14.737813
F 82.955262 36.000214 7.460283
F 82.857662 51.323114 2.827393
F 87.290262 38.612114 13.735113
F 78.323462 43.854814 10.134613
F 82.814162 35.909814 2.815173
F 82.737862 43.704414 2.835273
F 78.365262 36.146814 -0.015873
F 73.888562 35.825914 2.867953
F 73.858862 43.715614 2.687113
F 82.904062 38.654314 6.510653
F 83.081562 46.618114 6.393013
F 73.923962 38.529114 6.423823
F 73.956662 46.437914 6.351983
F 85.058962 47.526914 2.937263
F 85.112262 39.615414 2.711263
F 76.097862 47.590314 2.782273
F 75.904062 39.877314 2.816503
F 85.224162 50.222014 6.377673
F 85.010362 42.747114 6.491493
F 76.269262 50.351314 6.592663
F 75.843662 42.488014 6.507463
F 84.970362 50.106114 3.732973
F 84.936962 42.193314 3.703093
F 76.080162 50.193614 3.808903
F 75.996362 42.396814 3.714323
F 89.759662 42.270614 11.007313
F 87.492162 43.730814 10.257913
F 85.065362 47.577614 0.088930
F 87.094762 36.117314 10.190513
F 87.485062 38.558214 3.741413
F 87.484662 46.279814 3.722253
F 78.170562 38.508414 3.608353
F 78.265662 46.253814 3.689383
F 87.430362 51.630814 10.187513
F 80.482062 39.692814 14.704013
F 74.086962 51.589214 2.953253
F 82.931262 43.758014 0.069973
F 83.015362 51.626014 7.140503
F 80.740762 47.525314 14.570513
F 78.556062 46.199014 13.578413
F 87.279662 35.975014 2.951213
F 87.290262 43.622714 2.753073
F 76.144762 39.903714 0.107281
F 78.406562 35.886014 2.703733
F 78.203362 43.683414 2.733683
F 87.257662 38.630614 6.418373
F 87.285062 46.252614 6.451783
F 78.435062 38.616914 6.283983
F 78.434262 46.276714 6.481813
F 80.721062 47.763914 9.976043
F 80.622162 39.999514 10.075013
F 85.001062 39.941114 14.855213
F 84.917962 47.789414 14.650013
F 80.588762 50.123414 13.807013
F 80.748562 42.336614 13.719313
F 74.089662 43.631614 14.774213
F 74.159462 35.844814 14.775313
F 80.802862 50.333614 10.847813
F 80.573062 42.539414 11.027513
F 74.138362 51.401214 14.698613
F 82.822062 43.841714 14.743113
F 80.845762 47.682814 7.394043
F 80.596962 39.820014 7.370963
F 87.435062 43.775714 -0.022395
F 78.455062 51.609114 14.685313
F 82.849762 38.792314 11.188313
F 82.942962 46.427714 10.943713
F 73.959662 38.526614 11.151913
F 74.178362 46.240814 11.088713
F 78.450462 35.909314 9.933443
F 78.408062 51.453714 10.004613
F 82.747062 44.069114 7.306813
F 78.453862 38.333814 13.606113
F 73.925762 35.996914 7.487943
F 73.632862 43.836214 7.424473
F 87.227762 46.349614 13.943513
F 82.760662 36.178914 10.188413
F 82.919862 43.759014 10.076013
F 73.833062 51.589414 7.454793
F 73.918162 35.977414 10.211113
F 73.847562 43.669614 10.118613
F 82.804962 38.612514 13.937813
F 82.966062 46.280114 13.714613
F 74.069462 38.505014 13.934213
F 74.030562 46.225414 13.750313
F 85.262262 47.661014 10.337613
F 85.161362 40.106814 10.051913
F 76.234762 47.787114 9.967193
F 76.186762 39.666914 10.014713
F 85.229262 50.262814 13.815613
F 85.063562 42.481114 13.780813
F 76.267162 50.059014 13.807313
F 76.234362 42.467014 13.877613
F 85.149162 50.307314 11.077913
F 85.084762 42.538014 11.058213
F 76.123962 50.287614 10.977513
F 76.154562 42.472114 11.006213
F 85.285862 47.707514 7.578683
F 85.136562 40.037314 7.331183
F 76.186062 47.754014 7.255293
F 76.036462 39.865014 7.451073
F 87.314162 38.732914 11.070413
F 87.407762 46.212014 11.215813
F 78.490162 38.562414 10.868913
F 78.528862 46.519914 10.818113
F 87.375262 51.572814 7.470343
F 87.500462 36.189014 7.495413
F 87.274562 43.808014 7.577503
F 78.574062 51.596914 7.333513
F 78.520662 36.122514 7.323463
F 78.226762 43.682414 7.475253
F 87.223062 51.310914 2.842803
F 71.920062 42.321614 13.896213
F 87.493162 51.575514 14.832313
F 78.350162 51.441914 2.923023
F 71.823262 50.272614 3.796373
F 82.869162 51.519814 14.741913
F 73.876162 51.490414 10.057513
F 71.723862 47.632914 2.841263
F 78.385062 43.748914 0.056404
F 71.903362 47.646714 10.162813
F 76.255162 47.672514 0.127392
F 73.846462 51.405314 0.250097
F 71.744262 39.799814 14.780213
F 80.634462 47.684114 -0.001915
F 73.725762 35.800514 0.137480
F 89.535662 39.920614 2.871983
F 71.736162 50.285514 13.789913
F 87.297862 51.593814 0.228414
F 71.721862 39.798714 2.930603
F 82.834762 51.286914 0.079680
F 71.729462 42.549714 11.172713
F 85.170962 39.816014 0.053105
F 71.445662 42.417414 6.614573
F 71.694162 47.791414 0.017964
F 73.974462 43.829714 -0.001086
F 82.768762 35.796814 0.103695
F 80.503762 47.450714 24.728313
F 80.540962 39.813114 24.881313
F 78.314762 46.209614 21.036113
F 78.630162 38.465114 21.042513
F 80.304262 50.006614 28.445613
F 80.629262 42.138814 28.447513
F 87.375462 46.120114 21.189413
F 87.376262 38.466714 21.171213
F 80.375662 50.076614 25.735213
F 80.483162 42.312214 25.725813
F 85.102662 39.908214 17.629213
F 78.461562 35.893114 17.448713
F 80.537862 47.433314 21.936613
F 80.700762 39.802014 22.177213
F 87.306862 43.658314 17.467913
F 82.827962 35.972414 17.487013
F 82.739962 38.348614 25.876413
F 82.821362 46.417314 25.745213
F 73.831662 38.487714 25.631013
F 74.062662 46.289614 25.601013
F 82.922662 43.562614 31.997913
F 82.803362 35.958714 22.178113
F 82.909162 43.647514 22.002713
F 76.201562 47.455214 32.050913
F 74.066062 36.116614 21.926913
F 73.949062 43.674614 22.066113
F 87.441662 36.069914 32.222213
F 82.965762 35.689014 24.908913
F 82.646062 43.813314 24.809313
F 71.671662 47.728514 17.390413
F 74.109962 35.891514 24.681113
F 73.637062 43.678914 24.820513
F 82.876062 38.351214 28.530913
F 82.804862 46.196914 28.532413
F 73.961262 38.485514 28.310513
F 73.766362 46.255414 28.374013
F 85.125162 47.456814 24.720313
F 84.905662 39.829614 24.695913
F 76.273762 47.395614 24.737113
F 75.964962 39.758814 24.784813
F 85.133762 50.192714 28.368213
F 84.990262 42.293514 28.212113
F 76.022662 50.079614 28.390113
F 76.036162 42.327114 28.210513
F 84.988562 50.099714 25.765813
F 84.969162 42.367314 25.549913
F 75.994062 50.046514 25.571613
F 75.983662 42.405514 25.462813
F 85.087462 47.526514 21.957213
F 85.139362 39.727614 21.970313
F 76.248662 47.628614 22.020013
F 76.413362 39.822014 22.020813
F 87.375162 38.600814 25.635113
F 87.314762 46.207414 25.758713
F 78.216062 38.644214 25.783413
F 78.395662 46.188314 25.770213
F 80.600562 47.550514 17.164513
F 87.289762 35.966114 22.215013
F 87.491762 43.638314 22.234213
F 78.299462 43.693514 32.047913
F 78.208662 35.987614 22.026413
F 78.309062 43.722514 22.107913
F 78.555562 43.534014 17.242913
F 87.431862 35.890314 24.814613
F 87.238162 43.641414 24.982013
F 76.167962 39.807414 17.325713
F 78.246462 35.984414 24.868413
F 78.444962 43.589814 24.783113
F 87.481562 38.498814 28.400713
F 87.355162 46.388014 28.338413
F 78.303062 38.386814 28.482613
F 78.181262 46.046314 28.413013
F 82.847862 43.693414 17.447513
F 74.014562 43.788414 17.524813
F 87.328862 36.170914 17.560413
F 78.382762 35.893614 31.940713
F 80.440062 47.358914 29.284313
F 80.595062 39.597414 29.356913
F 78.404662 46.001114 18.215913
F 78.324862 38.422414 18.344413
F 74.091662 35.766714 32.088113
F 82.891862 35.825814 29.280813
F 82.943762 43.546414 29.322613
F 87.275962 51.249714 24.905313
F 74.067362 35.967114 29.270313
F 73.941862 43.705314 29.277613
F 87.412662 43.678514 32.013913
F 73.912862 43.851414 32.051013
F 73.889862 51.393214 31.913813
F 71.682462 50.252514 21.051913
F 82.571262 51.366614 29.108113
F 87.481162 51.425214 17.616913
F 71.633662 50.139614 25.752713
F 80.671262 47.517714 31.984713
F 78.167962 51.361214 29.099113
F 74.001162 36.065814 17.542613
F 85.085162 47.613014 29.299713
F 85.140962 39.783414 29.326713
F 76.046862 47.504214 29.363613
F 76.130562 39.779014 29.187713
F 85.018962 47.706614 17.461313
F 87.336762 35.887914 29.432113
F 87.260862 43.776114 29.320513
F 78.418562 51.449814 24.660413
F 78.521262 35.924014 29.192713
F 78.348662 43.431814 29.277413
F 82.666362 51.397514 24.937413
F 82.769362 35.842414 31.947713
F 80.550162 39.855014 32.226513
F 82.927462 51.463314 31.898613
F 73.799562 51.413014 29.161013
F 85.173562 47.566714 32.015613
F 87.294062 51.413214 22.214413
F 80.460362 39.845214 17.455313
F 87.110962 46.374614 18.423213
F 87.356662 38.642214 18.460713
F 80.692162 50.020514 20.970313
F 80.524762 42.306914 21.191013
F 76.252862 42.279714 18.289113
F 76.112962 49.991014 18.234413
F 80.716762 49.968614 18.224313
F 80.578162 42.404514 18.474313
F 85.117962 42.488214 18.551413
F 85.034162 50.367614 18.437913
F 82.736362 38.682414 18.430913
F 83.004162 46.259214 18.301913
F 73.896162 38.704214 18.162413
F 73.803162 46.303314 18.472313
F 78.525862 51.358514 21.970213
F 87.273662 51.462814 29.442713
F 82.837062 51.372214 22.081413
F 76.161062 34.643014 18.393413
F 78.433662 51.338414 17.532013
F 74.014962 51.329214 17.421513
F 82.792262 38.545314 21.102113
F 82.889662 46.293814 21.184113
F 74.183962 38.658614 20.949013
F 74.024162 46.244914 21.179913
F 85.189662 39.884314 32.104313
F 78.432662 51.304414 31.902213
F 73.774062 51.347514 24.698513
F 76.118562 39.635614 32.016013
F 85.066862 50.150314 21.176213
F 85.149262 42.373914 21.263813
F 76.111262 50.092814 21.090513
F 76.129962 42.439814 21.097113
F 76.165162 47.402014 17.433113
F 82.824562 51.459614 17.383713
F 73.953562 51.411914 21.920613
F 71.634362 47.336514 29.258813
F 85.291062 34.514714 25.703213
F 71.836062 42.434714 21.081513
F 71.431262 42.342514 25.532713
F 71.754962 50.225914 18.326313
F 87.411962 51.343414 32.187613
F 71.841262 47.545114 24.717213
F 71.639862 42.472314 28.455413
F 89.661062 42.229714 20.952313
F 71.691262 49.901614 28.479613
F 89.527062 39.854114 32.037113
F 71.801762 39.828614 29.364113
F 71.766362 47.716714 21.850713
F 71.639562 47.557514 31.942313
F 89.595662 39.708814 21.985313
F 89.435862 47.584814 32.059213
F 71.626162 42.643314 18.389513
F 71.681662 40.010414 17.569613
F 71.816662 39.869214 21.934813
F 80.697262 47.625314 46.476613
F 80.474862 39.965914 46.429913
F 78.376562 46.351914 42.768513
F 78.316562 38.645514 43.095813
F 80.472962 50.152714 47.414113
F 80.433462 42.480314 47.432213
F 87.474462 46.400214 43.094513
F 87.466162 38.378914 42.803913
F 80.633162 47.699414 43.645713
F 80.523362 39.790314 43.838013
F 78.372662 43.780714 39.200313
F 78.360562 36.098414 39.396213
F 82.786362 38.842214 47.311113
F 82.797262 46.329714 47.409713
F 73.725562 38.462914 47.587313
F 73.916062 46.236414 47.462913
F 71.783262 47.683314 43.786813
F 82.723562 36.095914 43.721613
F 82.656162 43.717414 43.714413
F 87.018762 35.822814 39.390513
F 73.882762 36.048614 43.917713
F 73.790162 43.871014 43.794413
F 78.462462 46.169914 32.936613
F 83.028762 36.157814 46.587713
F 82.707562 43.741514 46.509713
F 71.780162 40.009914 43.961913
F 73.887562 36.015314 46.567913
F 73.711062 43.622014 46.651513
F 85.125062 47.555714 46.629913
F 85.042162 39.899914 46.626313
F 76.139962 47.513414 46.507513
F 75.969062 39.970714 46.681413
F 84.933562 50.194414 47.260013
F 85.023962 42.517314 47.321213
F 76.123862 50.051714 47.496813
F 76.167962 42.508714 47.395313
F 85.266662 47.679114 43.900013
F 85.359362 39.743414 43.738813
F 76.233162 47.627314 43.800113
F 75.884962 39.928114 43.888513
F 87.299362 38.523314 47.473113
F 87.318162 46.232114 47.517513
F 78.210762 38.839214 47.382913
F 78.520162 46.362014 47.389513
F 74.038662 35.781114 39.441313
F 87.185162 35.759114 43.737113
F 87.241962 43.700614 43.765213
F 80.695462 50.192714 32.828913
F 78.114362 36.067614 43.961613
F 78.210362 43.858114 43.635813
F 71.574362 42.297314 47.603113
F 87.211262 35.946314 46.471513
F 87.286062 43.760214 46.524313
F 85.183562 39.881014 36.489913
F 78.525162 36.173014 46.597513
F 78.286662 43.873014 46.390813
F 80.794862 50.252414 35.499213
F 80.765062 42.506514 35.822713
F 71.697162 39.730214 36.538513
F 87.142962 43.806414 39.128313
F 85.160662 47.627914 36.532013
F 87.478862 51.577414 43.932613
F 80.611162 42.526914 32.949913
F 74.013662 51.429914 46.446213
F 76.193262 42.420214 40.323213
F 82.697562 51.466214 39.288413
F 82.814162 51.507214 43.896713
F 74.009762 51.360914 43.757813
F 82.918562 38.493514 35.464813
F 83.151662 46.229014 35.450413
F 74.014262 38.457214 35.595213
F 74.227162 46.230214 35.676413
F 85.087562 50.307014 35.819713
F 85.335862 42.451514 35.500613
F 76.187462 50.091114 35.463013
F 76.216562 42.395814 35.628213
F 78.288762 51.473214 36.494913
F 76.146662 39.694714 36.612613
F 76.259462 47.706414 36.539113
F 78.351462 51.447614 43.637213
F 73.860162 51.237514 36.484813
F 87.351262 38.373114 40.122013
F 78.360862 51.437914 46.515513
F 74.209962 51.389914 39.206213
F 87.378662 38.495714 35.778513
F 87.281662 46.358814 35.506113
F 78.486662 38.562214 35.621213
F 78.316962 46.277814 35.600013
F 80.777462 47.489414 39.044313
F 80.492662 39.867014 39.239513
F 78.454062 43.723614 36.510613
F 78.421962 35.964814 36.584613
F 80.710062 50.134314 42.742413
F 80.491562 42.229514 43.067413
F 82.639362 51.521714 46.592613
F 87.439962 43.887714 36.389513
F 80.522062 49.977114 39.995313
F 80.589962 42.473414 40.301713
F 87.216262 35.971514 36.700813
F 82.886362 51.603214 36.601213
F 80.762162 47.419614 36.242713
F 80.813362 39.794914 36.516613
F 78.456862 46.463914 39.959813
F 78.359462 38.611114 40.403113
F 82.767062 38.256514 39.941413
F 82.867262 46.051414 40.278013
F 73.896262 38.491714 40.180213
F 73.897662 46.344414 40.074813
F 87.305562 46.383514 40.325413
F 82.814762 35.915914 36.554913
F 83.074962 43.616114 36.356813
F 87.377662 51.608014 36.642913
F 74.058462 36.014814 36.727813
F 74.019262 43.716614 36.499813
F 87.465762 51.364414 39.369413
F 82.645662 35.669114 39.222913
F 82.737762 43.677914 39.167513
F 78.355962 51.538214 39.267513
F 87.174762 51.554114 46.701813
F 73.959962 43.772114 39.316713
F 82.864862 38.725214 42.715113
F 82.876362 46.347414 42.941813
F 73.756562 38.626514 42.898713
F 74.018362 46.360114 42.879913
F 85.044862 47.562914 39.363013
F 85.139362 39.625014 39.182513
F 76.193862 47.532914 39.090513
F 76.079562 39.808314 39.236013
F 85.160562 50.309114 43.047813
F 84.939962 42.350414 42.881113
F 76.037262 50.077614 42.775113
F 75.947562 42.531314 43.084313
F 85.077562 50.373114 40.290613
F 84.908262 42.316614 40.029913
F 76.236862 50.112114 40.159913
F 78.343462 38.428414 32.888913
F 71.715162 49.989114 33.051813
F 82.816162 38.529814 32.825513
F 71.682562 49.892014 35.653013
F 71.882362 50.102814 47.479513
F 83.003562 46.204214 32.727313
F 71.658462 42.500514 32.987013
F 87.249162 46.237614 32.856413
F 73.798662 46.322914 32.892513
F 71.517462 47.448114 39.114913
F 71.499662 42.524514 42.851313
F 85.209262 42.438314 32.866013
F 87.400662 38.575714 32.960613
F 89.716962 42.423814 33.084313
F 71.876262 50.032414 40.000313
F 71.622862 42.438214 40.216513
F 71.761162 50.087114 42.636113
F 76.151362 50.050514 32.732713
F 71.867762 39.883714 39.203813
F 85.198662 50.181714 32.953413
F 71.786062 42.408014 35.611813
F 71.525162 39.768514 46.562613
F 89.601362 39.815214 36.690013
F 89.665262 42.453214 35.690213
F 89.664062 50.132214 33.016613
F 89.612562 40.029714 43.774013
F 76.317662 34.586714 40.296413
F 76.144562 34.629514 35.741613
F 71.640362 34.713014 47.519113
F 76.260662 34.509214 33.107713
F 80.419262 34.622814 40.285513
F 80.379062 34.852614 43.058113
F 76.050562 42.309714 32.963813
F 73.892662 38.435214 32.838213
F 82.807362 38.329614 64.537813
F 87.283162 35.921414 51.086313
F 73.961362 38.429014 64.898413
F 78.344462 38.845614 64.722813
F 82.770662 46.334014 64.761513
F 87.413062 46.256314 64.645313
F 80.710462 50.120814 50.223313
F 73.866162 46.224714 50.282613
F 71.574262 39.908214 58.422913
F 80.567262 34.578514 61.998813
F 73.998462 51.581714 58.395613
F 85.081862 50.200314 64.714013
F 85.051362 42.435514 50.156013
F 71.576062 42.245214 50.266813
F 76.321162 50.077514 50.200813
F 78.263562 46.233614 50.065913
F 80.767962 47.551214 53.828013
F 80.602262 39.800514 53.750613
F 78.407262 46.362714 64.738213
F 76.141762 42.496614 64.688113
F 80.600962 50.004014 57.478613
F 80.522662 42.549214 57.378513
F 78.324062 43.748414 61.097113
F 78.480562 36.122314 61.108413
F 80.781662 50.045614 54.827513
F 80.638462 42.351914 54.692613
F 85.244562 50.236014 49.877213
F 87.325262 43.879714 61.051913
F 80.532362 47.512314 51.081713
F 80.612462 39.864514 51.071713
F 87.293662 35.849214 60.998113
F 82.840662 51.437114 61.106313
F 82.825662 38.582514 54.708413
F 82.880062 46.192014 54.824713
F 73.913562 38.475314 54.643613
F 73.756962 46.322414 54.628813
F 83.033062 51.432114 50.990313
F 82.977562 35.950914 50.979313
F 82.816662 43.587614 51.115613
F 71.653962 39.716114 53.765913
F 74.070162 35.923614 51.128013
F 73.868762 43.698014 51.154013
F 73.966062 51.537914 53.722913
F 82.765462 36.085514 53.723313
F 83.030362 43.600614 53.903813
F 73.858862 38.366614 50.247813
F 85.078562 42.462714 64.643313
F 73.943462 43.591814 53.841213
F 82.926062 38.387914 57.424613
F 82.764662 46.244914 57.516713
F 73.888762 38.658814 57.417713
F 73.815862 46.409414 57.404513
F 85.284862 47.414814 54.065913
F 84.944962 39.690414 53.663313
F 76.107062 47.576214 53.916313
F 76.153462 39.922814 53.911313
F 85.204362 50.188014 57.337013
F 85.029762 42.268114 57.530513
F 76.217262 50.110914 57.430713
F 75.930862 42.588314 57.556513
F 85.135062 50.023014 54.699513
F 85.160862 42.104814 54.808113
F 76.167562 50.242114 54.519613
F 76.173262 42.497114 54.780213
F 85.149962 47.656714 50.975113
F 84.992462 39.942614 51.010613
F 76.080762 47.521614 51.122413
F 76.265462 39.750014 51.025213
F 87.390762 38.481514 54.432213
F 87.482662 46.073314 54.552513
F 78.351362 38.587914 54.738413
F 78.367962 46.393014 54.775213
F 82.915062 46.276214 50.132713
F 76.083762 42.328414 50.234213
F 87.331962 43.536714 51.058813
F 87.156862 38.373114 50.150413
F 78.245962 35.933514 51.227913
F 78.280962 43.605814 51.102713
F 80.443362 34.716514 64.819813
F 80.485062 50.364514 64.600213
F 87.294662 43.521114 53.830413
F 78.402662 51.333814 51.299213
F 78.466362 35.986214 53.830513
F 78.395462 43.846414 53.783013
F 87.272562 38.540014 57.218613
F 87.250362 46.089814 57.361313
F 78.403862 38.580614 57.494913
F 78.372362 46.306714 57.545213
F 80.485962 47.642514 61.046213
F 80.692462 39.722814 61.101313
F 78.318662 43.614214 58.298513
F 78.346662 35.966514 58.238113
F 82.753162 35.891914 60.934213
F 78.569462 51.424714 53.879113
F 87.327962 38.521214 64.701113
F 87.318062 43.563214 58.200513
F 80.445662 50.197814 61.967213
F 80.541662 42.432014 61.892513
F 87.358062 36.099214 58.197413
F 82.806962 38.550414 50.059713
F 80.660362 47.547814 58.437713
F 80.638362 39.770014 58.270213
F 78.180362 46.349014 62.112513
F 78.401762 38.700714 62.103913
F 82.920162 38.460614 61.735813
F 82.743462 46.374714 61.893413
F 74.067962 38.580114 62.164513
F 73.842962 46.452914 62.059913
F 80.652362 42.489814 64.724513
F 82.888362 35.815214 58.343813
F 82.952162 43.620514 58.468213
F 87.349962 51.411214 58.396813
F 73.964662 36.228714 58.381813
F 73.714362 43.914714 58.487413
F 82.916462 51.330414 58.363313
F 87.390962 51.372914 61.172213
F 82.905362 43.749914 61.003413
F 87.395162 51.510414 51.151313
F 74.023062 35.920814 61.179313
F 73.882962 43.887214 61.160113
F 87.328962 35.919114 53.735413
F 73.961362 46.670014 64.696213
F 78.393462 51.551814 58.398113
F 76.053562 50.351014 64.880113
F 85.101162 47.599114 61.242813
F 85.187362 39.880114 60.980013
F 76.115162 47.682114 61.059413
F 76.154362 39.903214 61.267713
F 80.528762 42.345314 50.134513
F 87.405762 46.110914 50.199113
F 78.301362 51.381914 61.049013
F 82.942062 51.232414 53.678213
F 85.078762 50.192914 61.996013
F 85.027662 42.412814 61.937413
F 76.089062 50.241714 62.167913
F 76.075162 42.621614 62.018513
F 84.984862 47.557914 58.400613
F 85.138662 39.693914 58.284113
F 76.136462 47.573714 58.286813
F 76.195162 39.864214 58.542613
F 87.302062 38.542914 61.986713
F 87.397362 46.306014 61.937613
F 73.972862 51.505914 50.945413
F 87.324762 51.374614 53.805113
F 74.083962 35.908814 53.911613
F 78.446262 38.540214 50.008413
F 73.927162 51.585914 61.169313
F 71.563362 50.348714 64.705613
F 71.588962 47.623614 51.120513
F 71.742862 50.293714 57.678113
F 71.602462 50.288314 54.813413
F 71.613362 34.873714 62.008513
F 71.555262 39.581614 51.106213
F 71.872562 39.822514 61.176713
F 89.596662 42.268714 57.167313
F 71.679662 50.165314 50.213513
F 71.535062 47.647814 53.804513
F 71.632962 47.655314 61.404913
F 80.659562 39.903514 65.524913
F 80.682462 55.035014 2.697573
F 80.849262 63.088014 2.962113
F 76.169162 63.074414 0.144023
F 87.356462 66.697914 10.100313
F 80.805962 57.923514 6.322323
F 80.410862 65.733414 6.719253
F 82.931662 66.812714 0.216708
F 89.324962 63.015014 14.604513
F 80.726662 57.844314 3.603463
F 80.674862 65.597614 3.971473
F 73.991462 69.574314 3.864363
F 74.090762 67.079514 14.839613
F 87.201362 59.143514 10.140413
F 78.547662 69.338214 13.828013
F 87.147762 61.755214 13.713813
F 80.514462 55.428014 14.682413
F 82.992162 53.900114 3.672163
F 83.025162 61.773214 3.797613
F 74.251462 54.122914 3.812363
F 74.087162 61.831014 3.811733
F 85.044362 55.232114 0.065253
F 74.157562 59.358014 14.832113
F 78.582362 59.399914 10.081413
F 78.479662 62.101414 13.911713
F 82.879562 59.206914 2.840273
F 82.841362 66.908914 2.937703
F 73.994962 59.196714 2.874323
F 74.031362 67.038514 3.106023
F 82.895962 54.175114 6.364883
F 82.790762 61.798914 6.600913
F 74.061362 54.060214 6.540633
F 73.891462 61.883314 6.450853
F 85.103862 55.224314 2.738873
F 85.228162 62.973414 2.950503
F 76.229862 55.526914 2.787213
F 76.229162 63.018114 2.876003
F 85.095862 57.813514 6.399373
F 85.127662 65.648414 6.602283
F 76.046362 58.028914 6.588393
F 76.140362 65.628714 6.663443
F 85.146562 57.873614 3.745323
F 85.114862 65.640214 3.839563
F 76.208462 57.954114 3.713793
F 76.143562 65.591914 3.873763
F 78.255462 66.952714 7.545533
F 82.973562 67.078614 14.767413
F 87.288662 54.128714 13.939513
F 78.315662 66.855714 10.264313
F 87.256262 53.896614 3.838693
F 87.351362 61.808514 3.983793
F 78.424662 54.098614 3.926463
F 78.569362 61.919514 3.872433
F 71.711462 65.747114 6.688913
F 78.579362 66.904514 14.788613
F 80.889962 63.094414 14.875213
F 82.860062 59.054514 14.621313
F 87.281362 59.340214 3.080853
F 87.212162 66.885214 2.971403
F 78.489962 59.240814 2.865093
F 78.360062 66.795914 3.022283
F 87.286662 54.140814 6.608603
F 87.368462 61.777814 6.786513
F 78.425862 54.037414 6.561793
F 78.411362 61.763814 6.563723
F 80.669562 55.417714 10.210113
F 80.605362 63.166514 10.095913
F 78.481262 54.083714 13.781413
F 76.307962 63.296714 14.796313
F 80.565362 58.043114 13.759613
F 80.802762 65.630514 13.956713
F 85.139262 63.075214 14.799313
F 78.430062 59.425114 14.868313
F 80.518562 57.994414 11.062113
F 80.543362 65.628614 11.261813
F 87.265462 67.030514 14.809313
F 85.086062 55.356914 14.781413
F 80.649062 55.429514 7.459233
F 80.571962 63.196214 7.308773
F 87.338762 59.369114 14.859913
F 76.245762 55.441414 14.584813
F 82.940862 54.113514 11.007113
F 82.757562 61.838814 11.070113
F 73.756862 54.055814 11.112813
F 73.997362 61.702314 11.090413
F 82.807762 59.173114 7.415143
F 82.811062 66.969814 7.519623
F 73.786162 59.402014 7.335273
F 73.971762 66.994814 7.593823
F 82.807762 59.280014 10.171013
F 82.913962 66.590914 10.331213
F 74.058562 59.212514 9.997623
F 74.169262 66.780814 10.301413
F 82.757962 54.131014 13.943813
F 82.801862 61.619514 13.806013
F 74.098562 53.972714 13.773913
F 74.142362 61.900814 13.802813
F 85.033062 55.391314 10.069413
F 84.943162 62.869814 10.068413
F 75.998962 55.435214 10.080413
F 76.253862 62.935514 10.080713
F 85.231062 57.894014 13.772613
F 85.151462 65.668914 13.974913
F 76.251062 58.071214 13.763813
F 76.307862 65.796514 13.953913
F 85.055162 57.822514 11.073413
F 85.155062 65.483914 11.202313
F 76.337462 57.959014 11.111713
F 76.209562 65.432914 11.382013
F 84.934862 55.382214 7.391133
F 85.089762 62.995814 7.471203
F 76.266762 55.470014 7.242813
F 76.208762 62.975614 7.433523
F 87.303362 54.156214 11.216813
F 87.322862 61.784214 11.028613
F 78.443762 54.154814 10.965313
F 78.492562 61.908414 11.158213
F 87.215462 59.186814 7.290813
F 87.389262 66.774014 7.351483
F 78.515262 59.148814 7.434373
F 82.712162 59.086014 0.102425
F 78.415762 59.148114 0.216212
F 87.345762 59.224914 0.231528
F 72.009462 65.708814 13.963113
F 71.961362 55.294614 14.826013
F 73.984862 69.516914 6.565083
F 76.052462 55.475414 0.085484
F 89.596862 57.943614 6.618283
F 71.627162 57.871214 6.526383
F 71.815762 63.177014 7.637503
F 71.830962 65.740614 11.102013
F 73.923262 67.011114 0.157002
F 87.136962 66.883914 0.169360
F 71.968362 55.325714 7.399863
F 74.183762 69.555514 11.228313
F 71.833662 63.112214 10.294113
F 78.477162 69.603514 6.635673
F 83.014762 69.604214 6.597203
F 78.387162 66.783214 0.278335
F 71.934962 57.919314 13.876713
F 82.865262 69.353514 3.910163
F 73.699762 59.098514 0.173695
F 82.892862 69.478114 13.751413
F 87.372962 69.446814 3.592523
F 80.778362 62.927114 0.206179
F 80.740262 55.241814 -0.232107
F 74.239462 69.607314 13.914913
F 87.324762 69.440214 13.712413
F 85.300462 62.885114 0.153927
F 89.566162 57.895514 13.821913
F 89.594862 65.660714 3.814343
F 87.352362 69.429314 11.056313
F 82.911862 69.437114 11.046913
F 78.673362 69.412014 11.086513
F 80.529962 55.358814 24.622313
F 80.583362 63.318514 24.729213
F 78.416262 59.285514 17.537313
F 82.791962 69.420914 28.568913
F 80.617162 57.806814 28.398913
F 80.508462 65.680614 28.545513
F 71.779262 58.033914 20.949513
F 74.041162 66.778014 31.962113
F 80.658962 57.892514 25.572213
F 80.705862 65.797214 25.730313
F 71.776962 63.045014 21.972213
F 87.415362 59.112714 17.454213
F 80.726862 55.240714 21.998613
F 80.611662 63.032714 22.095013
F 80.640162 55.396914 32.008013
F 85.085962 55.432314 31.877713
F 82.840462 54.149414 25.616513
F 82.623262 61.814714 25.773313
F 74.035962 54.021514 25.492013
F 74.040962 61.752214 25.503813
F 82.780062 59.096014 21.942313
F 82.792262 67.035514 22.120113
F 74.001162 59.052614 21.969213
F 74.142362 67.044714 22.124713
F 82.764062 59.269314 24.642913
F 82.896262 67.231414 24.820713
F 74.018062 59.219114 24.639913
F 74.206862 67.060814 24.930113
F 82.555662 54.072014 28.262713
F 82.883362 61.846914 28.481913
F 73.770962 53.870514 28.149613
F 73.975262 61.708014 28.337213
F 85.186562 55.196614 24.827613
F 84.918562 63.103814 24.799213
F 76.275962 55.193114 24.853813
F 76.182962 63.308114 24.889613
F 85.029662 57.998214 28.272113
F 85.090062 65.700714 28.535613
F 76.026662 57.727314 28.264413
F 76.212762 65.307414 28.574913
F 84.954562 57.954414 25.482513
F 84.995162 65.919614 25.692013
F 76.281962 57.773814 25.558113
F 76.417762 65.815114 25.957313
F 85.178062 55.371914 21.918513
F 84.969662 63.030714 22.099613
F 76.361162 55.346414 22.048413
F 76.257162 62.991614 22.174013
F 87.400162 53.890514 25.726613
F 87.159462 61.729914 25.551313
F 78.470762 53.923114 25.571913
F 78.438362 61.836514 25.733813
F 87.201162 59.029614 22.013813
F 87.198662 66.783814 22.155613
F 78.499462 59.077714 22.061513
F 78.481962 66.748014 22.058613
F 87.247962 59.217914 24.655513
F 87.285362 66.852514 24.910713
F 78.388362 59.184514 24.701213
F 78.534462 67.005214 24.834313
F 87.290662 53.935614 28.340713
F 87.440262 61.868614 28.250213
F 78.199562 53.952114 28.259013
F 78.490662 61.837114 28.502113
F 78.243962 61.882614 18.461113
F 76.101962 55.273114 31.772813
F 78.504362 54.019014 18.199913
F 80.507962 63.050214 17.581913
F 80.373862 55.143614 29.266313
F 80.729162 63.000714 29.407013
F 73.956962 59.331514 32.022613
F 74.109762 67.091314 17.544813
F 82.812862 59.210614 29.162513
F 82.900062 66.813214 29.349713
F 73.904662 59.101514 29.281213
F 74.000262 66.874014 29.350613
F 85.338162 63.027614 32.160613
F 84.973262 65.539914 18.681513
F 85.137362 57.957114 18.389413
F 80.622762 63.083414 32.204713
F 87.113662 61.688814 18.419913
F 82.874462 66.937914 17.617413
F 87.164162 59.185614 31.949113
F 78.495062 67.019214 32.105013
F 85.030962 55.365414 29.023813
F 85.269562 63.054414 29.283313
F 75.950562 55.059614 29.103013
F 76.247562 62.805214 29.506313
F 87.339162 59.316414 29.182013
F 87.392962 66.798314 29.158513
F 78.354562 59.133914 29.101013
F 78.315362 66.989214 29.335213
F 87.271862 54.069914 18.425113
F 76.236762 63.102314 32.194213
F 85.264162 55.489514 17.490713
F 76.352162 65.685314 18.472013
F 80.722862 55.344014 17.387313
F 78.186362 59.292614 31.951913
F 78.506562 66.886414 17.555713
F 87.366262 61.702214 21.163013
F 80.652662 57.822514 20.957413
F 80.708562 65.663314 21.086413
F 87.381662 53.942814 21.189413
F 87.172862 66.929514 17.493113
F 80.556762 58.050214 18.260813
F 80.702662 65.560114 18.395913
F 78.431662 61.760714 21.132013
F 78.494262 53.927314 20.885113
F 83.015562 54.174314 18.364813
F 82.748162 61.679414 18.256713
F 74.053562 53.983114 18.326213
F 73.872062 61.793914 18.718613
F 82.907462 59.168414 17.363213
F 82.788762 59.245914 31.819413
F 74.114262 59.340614 17.489913
F 84.976162 63.069314 17.599013
F 83.000662 53.992014 21.135713
F 82.807962 61.639014 21.017813
F 74.064362 53.992714 21.180213
F 74.020162 61.817214 21.402013
[truncated: 92,699 more chars]
