# Supplementary material for: Molecular-resolution imaging of ice crystallized from liquid water by cryogenic liquid-cell TEM
Source: Nat Commun. 2025 Sep 25;16:8342. doi: 10.1038/s41467-025-62451-0 (PMC12462463; doi:10.1038/s41467-025-62451-0)
Supplement: Supplementary file 9 — Supplementary Data 1 [file 41467_2025_62451_MOESM9_ESM.zip › supercell_4_3_3/0.6/input.xyz]

15552
F15552
F 0.647685 1.286291 2.728490
F 0.419095 1.286291 24.556400
F 0.190505 1.286291 46.384310
F 0.647685 24.439548 2.728490
F 0.419095 24.439548 24.556400
F 0.190505 24.439548 46.384310
F 0.647685 47.592806 2.728490
F 0.419095 47.592806 24.556400
F 0.190505 47.592806 46.384310
F 27.381322 1.286291 3.008454
F 27.152732 1.286291 24.836364
F 26.924143 1.286291 46.664274
F 27.381322 24.439548 3.008454
F 27.152732 24.439548 24.836364
F 26.924143 24.439548 46.664274
F 27.381322 47.592806 3.008454
F 27.152732 47.592806 24.836364
F 26.924143 47.592806 46.664274
F 0.647685 9.004040 2.728490
F 0.419095 9.004040 24.556400
F 0.190505 9.004040 46.384310
F 0.647685 32.157298 2.728490
F 0.419095 32.157298 24.556400
F 0.190505 32.157298 46.384310
F 0.647685 55.310555 2.728490
F 0.419095 55.310555 24.556400
F 0.190505 55.310555 46.384310
F 27.381322 9.004040 3.008454
F 27.152732 9.004040 24.836364
F 26.924143 9.004040 46.664274
F 27.381322 32.157298 3.008454
F 27.152732 32.157298 24.836364
F 26.924143 32.157298 46.664274
F 27.381322 55.310555 3.008454
F 27.152732 55.310555 24.836364
F 26.924143 55.310555 46.664274
F 0.647685 16.721795 2.728490
F 0.419095 16.721795 24.556401
F 0.190505 16.721795 46.384311
F 0.647685 39.875053 2.728490
F 0.419095 39.875053 24.556401
F 0.190505 39.875053 46.384311
F 0.647685 63.028310 2.728490
F 0.419095 63.028310 24.556401
F 0.190505 63.028310 46.384311
F 27.381322 16.721795 3.008454
F 27.152732 16.721795 24.836365
F 26.924143 16.721795 46.664275
F 27.381322 39.875053 3.008454
F 27.152732 39.875053 24.836365
F 26.924143 39.875053 46.664275
F 27.381322 63.028310 3.008454
F 27.152732 63.028310 24.836365
F 26.924143 63.028310 46.664275
F 9.558893 1.286291 2.821811
F 9.330303 1.286291 24.649721
F 9.101714 1.286291 46.477632
F 9.558893 24.439548 2.821811
F 9.330303 24.439548 24.649721
F 9.101714 24.439548 46.477632
F 9.558893 47.592806 2.821811
F 9.330303 47.592806 24.649721
F 9.101714 47.592806 46.477632
F 36.292530 1.286291 3.101775
F 36.063941 1.286291 24.929685
F 35.835351 1.286291 46.757596
F 36.292530 24.439548 3.101775
F 36.063941 24.439548 24.929685
F 35.835351 24.439548 46.757596
F 36.292530 47.592806 3.101775
F 36.063941 47.592806 24.929685
F 35.835351 47.592806 46.757596
F 9.558893 9.004040 2.821811
F 9.330303 9.004040 24.649721
F 9.101714 9.004040 46.477632
F 9.558893 32.157298 2.821811
F 9.330303 32.157298 24.649721
F 9.101714 32.157298 46.477632
F 9.558893 55.310555 2.821811
F 9.330303 55.310555 24.649721
F 9.101714 55.310555 46.477632
F 36.292530 9.004040 3.101775
F 36.063941 9.004040 24.929685
F 35.835351 9.004040 46.757596
F 36.292530 32.157298 3.101775
F 36.063941 32.157298 24.929685
F 35.835351 32.157298 46.757596
F 36.292530 55.310555 3.101775
F 36.063941 55.310555 24.929685
F 35.835351 55.310555 46.757596
F 9.558893 16.721795 2.821812
F 9.330303 16.721795 24.649722
F 9.101714 16.721795 46.477632
F 9.558893 39.875053 2.821812
F 9.330303 39.875053 24.649722
F 9.101714 39.875053 46.477632
F 9.558893 63.028310 2.821812
F 9.330303 63.028310 24.649722
F 9.101714 63.028310 46.477632
F 36.292530 16.721795 3.101776
F 36.063941 16.721795 24.929686
F 35.835351 16.721795 46.757596
F 36.292530 39.875053 3.101776
F 36.063941 39.875053 24.929686
F 35.835351 39.875053 46.757596
F 36.292530 63.028310 3.101776
F 36.063941 63.028310 24.929686
F 35.835351 63.028310 46.757596
F 18.470108 1.286290 2.915133
F 18.241518 1.286290 24.743043
F 18.012928 1.286290 46.570955
F 18.470108 24.439547 2.915133
F 18.241518 24.439547 24.743043
F 18.012928 24.439547 46.570955
F 18.470108 47.592805 2.915133
F 18.241518 47.592805 24.743043
F 18.012928 47.592805 46.570955
F 45.203746 1.286290 3.195098
F 44.975156 1.286290 25.023008
F 44.746566 1.286290 46.850919
F 45.203746 24.439547 3.195098
F 44.975156 24.439547 25.023008
F 44.746566 24.439547 46.850919
F 45.203746 47.592805 3.195098
F 44.975156 47.592805 25.023008
F 44.746566 47.592805 46.850919
F 18.470108 9.004039 2.915133
F 18.241518 9.004039 24.743043
F 18.012928 9.004039 46.570955
F 18.470108 32.157297 2.915133
F 18.241518 32.157297 24.743043
F 18.012928 32.157297 46.570955
F 18.470108 55.310554 2.915133
F 18.241518 55.310554 24.743043
F 18.012928 55.310554 46.570955
F 45.203746 9.004039 3.195098
F 44.975156 9.004039 25.023008
F 44.746566 9.004039 46.850919
F 45.203746 32.157297 3.195098
F 44.975156 32.157297 25.023008
F 44.746566 32.157297 46.850919
F 45.203746 55.310554 3.195098
F 44.975156 55.310554 25.023008
F 44.746566 55.310554 46.850919
F 18.470108 16.721795 2.915134
F 18.241518 16.721795 24.743044
F 18.012928 16.721795 46.570955
F 18.470108 39.875052 2.915134
F 18.241518 39.875052 24.743044
F 18.012928 39.875052 46.570955
F 18.470108 63.028310 2.915134
F 18.241518 63.028310 24.743044
F 18.012928 63.028310 46.570955
F 45.203746 16.721795 3.195099
F 44.975156 16.721795 25.023009
F 44.746566 16.721795 46.850919
F 45.203746 39.875052 3.195099
F 44.975156 39.875052 25.023009
F 44.746566 39.875052 46.850919
F 45.203746 63.028310 3.195099
F 44.975156 63.028310 25.023009
F 44.746566 63.028310 46.850919
F 0.609573 3.858875 6.366474
F 0.380983 3.858875 28.194385
F 0.152393 3.858875 50.022295
F 0.609573 27.012132 6.366474
F 0.380983 27.012132 28.194385
F 0.152393 27.012132 50.022295
F 0.609573 50.165390 6.366474
F 0.380983 50.165390 28.194385
F 0.152393 50.165390 50.022295
F 27.343210 3.858875 6.646438
F 27.114620 3.858875 28.474349
F 26.886030 3.858875 50.302259
F 27.343210 27.012132 6.646438
F 27.114620 27.012132 28.474349
F 26.886030 27.012132 50.302259
F 27.343210 50.165390 6.646438
F 27.114620 50.165390 28.474349
F 26.886030 50.165390 50.302259
F 0.609573 11.576625 6.366474
F 0.380983 11.576625 28.194385
F 0.152393 11.576625 50.022295
F 0.609573 34.729882 6.366474
F 0.380983 34.729882 28.194385
F 0.152393 34.729882 50.022295
F 0.609573 57.883140 6.366474
F 0.380983 57.883140 28.194385
F 0.152393 57.883140 50.022295
F 27.343210 11.576625 6.646438
F 27.114620 11.576625 28.474349
F 26.886030 11.576625 50.302259
F 27.343210 34.729882 6.646438
F 27.114620 34.729882 28.474349
F 26.886030 34.729882 50.302259
F 27.343210 57.883140 6.646438
F 27.114620 57.883140 28.474349
F 26.886030 57.883140 50.302259
F 0.609573 19.294380 6.366475
F 0.380983 19.294380 28.194385
F 0.152393 19.294380 50.022296
F 0.609573 42.447638 6.366475
F 0.380983 42.447638 28.194385
F 0.152393 42.447638 50.022296
F 0.609573 65.600895 6.366475
F 0.380983 65.600895 28.194385
F 0.152393 65.600895 50.022296
F 27.343210 19.294380 6.646439
F 27.114620 19.294380 28.474349
F 26.886030 19.294380 50.302260
F 27.343210 42.447638 6.646439
F 27.114620 42.447638 28.474349
F 26.886030 42.447638 50.302260
F 27.343210 65.600895 6.646439
F 27.114620 65.600895 28.474349
F 26.886030 65.600895 50.302260
F 9.520779 3.858875 6.459796
F 9.292189 3.858875 28.287706
F 9.063599 3.858875 50.115616
F 9.520779 27.012133 6.459796
F 9.292189 27.012133 28.287706
F 9.063599 27.012133 50.115616
F 9.520779 50.165390 6.459796
F 9.292189 50.165390 28.287706
F 9.063599 50.165390 50.115616
F 36.254417 3.858875 6.739760
F 36.025827 3.858875 28.567671
F 35.797238 3.858875 50.395581
F 36.254417 27.012133 6.739760
F 36.025827 27.012133 28.567671
F 35.797238 27.012133 50.395581
F 36.254417 50.165390 6.739760
F 36.025827 50.165390 28.567671
F 35.797238 50.165390 50.395581
F 9.520779 11.576625 6.459796
F 9.292189 11.576625 28.287706
F 9.063599 11.576625 50.115617
F 9.520779 34.729883 6.459796
F 9.292189 34.729883 28.287706
F 9.063599 34.729883 50.115617
F 9.520779 57.883140 6.459796
F 9.292189 57.883140 28.287706
F 9.063599 57.883140 50.115617
F 36.254417 11.576625 6.739760
F 36.025827 11.576625 28.567671
F 35.797238 11.576625 50.395582
F 36.254417 34.729883 6.739760
F 36.025827 34.729883 28.567671
F 35.797238 34.729883 50.395582
F 36.254417 57.883140 6.739760
F 36.025827 57.883140 28.567671
F 35.797238 57.883140 50.395582
F 9.520779 19.294380 6.459796
F 9.292189 19.294380 28.287707
F 9.063599 19.294380 50.115617
F 9.520779 42.447638 6.459796
F 9.292189 42.447638 28.287707
F 9.063599 42.447638 50.115617
F 9.520779 65.600896 6.459796
F 9.292189 65.600896 28.287707
F 9.063599 65.600896 50.115617
F 36.254417 19.294380 6.739760
F 36.025827 19.294380 28.567672
F 35.797238 19.294380 50.395582
F 36.254417 42.447638 6.739760
F 36.025827 42.447638 28.567672
F 35.797238 42.447638 50.395582
F 36.254417 65.600896 6.739760
F 36.025827 65.600896 28.567672
F 35.797238 65.600896 50.395582
F 18.431996 3.858876 6.553119
F 18.203407 3.858876 28.381029
F 17.974817 3.858876 50.208939
F 18.431996 27.012134 6.553119
F 18.203407 27.012134 28.381029
F 17.974817 27.012134 50.208939
F 18.431996 50.165391 6.553119
F 18.203407 50.165391 28.381029
F 17.974817 50.165391 50.208939
F 45.165633 3.858876 6.833083
F 44.937044 3.858876 28.660993
F 44.708454 3.858876 50.488903
F 45.165633 27.012134 6.833083
F 44.937044 27.012134 28.660993
F 44.708454 27.012134 50.488903
F 45.165633 50.165391 6.833083
F 44.937044 50.165391 28.660993
F 44.708454 50.165391 50.488903
F 18.431996 11.576626 6.553119
F 18.203407 11.576626 28.381029
F 17.974817 11.576626 50.208940
F 18.431996 34.729884 6.553119
F 18.203407 34.729884 28.381029
F 17.974817 34.729884 50.208940
F 18.431996 57.883141 6.553119
F 18.203407 57.883141 28.381029
F 17.974817 57.883141 50.208940
F 45.165633 11.576626 6.833083
F 44.937044 11.576626 28.660993
F 44.708454 11.576626 50.488904
F 45.165633 34.729884 6.833083
F 44.937044 34.729884 28.660993
F 44.708454 34.729884 50.488904
F 45.165633 57.883141 6.833083
F 44.937044 57.883141 28.660993
F 44.708454 57.883141 50.488904
F 18.431996 19.294382 6.553119
F 18.203407 19.294382 28.381030
F 17.974817 19.294382 50.208940
F 18.431996 42.447639 6.553119
F 18.203407 42.447639 28.381030
F 17.974817 42.447639 50.208940
F 18.431996 65.600897 6.553119
F 18.203407 65.600897 28.381030
F 17.974817 65.600897 50.208940
F 45.165633 19.294382 6.833083
F 44.937044 19.294382 28.660994
F 44.708454 19.294382 50.488904
F 45.165633 42.447639 6.833083
F 44.937044 42.447639 28.660994
F 44.708454 42.447639 50.488904
F 45.165633 65.600897 6.833083
F 44.937044 65.600897 28.660994
F 44.708454 65.600897 50.488904
F 0.638158 3.858875 3.637987
F 0.409569 3.858875 25.465897
F 0.180979 3.858875 47.293808
F 0.638158 27.012133 3.637987
F 0.409569 27.012133 25.465897
F 0.180979 27.012133 47.293808
F 0.638158 50.165390 3.637987
F 0.409569 50.165390 25.465897
F 0.180979 50.165390 47.293808
F 27.371795 3.858875 3.917951
F 27.143206 3.858875 25.745861
F 26.914616 3.858875 47.573772
F 27.371795 27.012133 3.917951
F 27.143206 27.012133 25.745861
F 26.914616 27.012133 47.573772
F 27.371795 50.165390 3.917951
F 27.143206 50.165390 25.745861
F 26.914616 50.165390 47.573772
F 0.638158 11.576625 3.637987
F 0.409569 11.576625 25.465897
F 0.180979 11.576625 47.293808
F 0.638158 34.729883 3.637987
F 0.409569 34.729883 25.465897
F 0.180979 34.729883 47.293808
F 0.638158 57.883140 3.637987
F 0.409569 57.883140 25.465897
F 0.180979 57.883140 47.293808
F 27.371795 11.576625 3.917951
F 27.143206 11.576625 25.745861
F 26.914616 11.576625 47.573772
F 27.371795 34.729883 3.917951
F 27.143206 34.729883 25.745861
F 26.914616 34.729883 47.573772
F 27.371795 57.883140 3.917951
F 27.143206 57.883140 25.745861
F 26.914616 57.883140 47.573772
F 0.638158 19.294381 3.637986
F 0.409569 19.294381 25.465897
F 0.180979 19.294381 47.293807
F 0.638158 42.447638 3.637986
F 0.409569 42.447638 25.465897
F 0.180979 42.447638 47.293807
F 0.638158 65.600896 3.637986
F 0.409569 65.600896 25.465897
F 0.180979 65.600896 47.293807
F 27.371795 19.294381 3.917950
F 27.143206 19.294381 25.745861
F 26.914616 19.294381 47.573771
F 27.371795 42.447638 3.917950
F 27.143206 42.447638 25.745861
F 26.914616 42.447638 47.573771
F 27.371795 65.600896 3.917950
F 27.143206 65.600896 25.745861
F 26.914616 65.600896 47.573771
F 9.549366 3.858875 3.731308
F 9.320776 3.858875 25.559218
F 9.092186 3.858875 47.387129
F 9.549366 27.012133 3.731308
F 9.320776 27.012133 25.559218
F 9.092186 27.012133 47.387129
F 9.549366 50.165390 3.731308
F 9.320776 50.165390 25.559218
F 9.092186 50.165390 47.387129
F 36.283004 3.858875 4.011272
F 36.054414 3.858875 25.839182
F 35.825824 3.858875 47.667093
F 36.283004 27.012133 4.011272
F 36.054414 27.012133 25.839182
F 35.825824 27.012133 47.667093
F 36.283004 50.165390 4.011272
F 36.054414 50.165390 25.839182
F 35.825824 50.165390 47.667093
F 9.549366 11.576625 3.731308
F 9.320776 11.576625 25.559218
F 9.092186 11.576625 47.387128
F 9.549366 34.729883 3.731308
F 9.320776 34.729883 25.559218
F 9.092186 34.729883 47.387128
F 9.549366 57.883140 3.731308
F 9.320776 57.883140 25.559218
F 9.092186 57.883140 47.387128
F 36.283004 11.576625 4.011272
F 36.054414 11.576625 25.839182
F 35.825824 11.576625 47.667092
F 36.283004 34.729883 4.011272
F 36.054414 34.729883 25.839182
F 35.825824 34.729883 47.667092
F 36.283004 57.883140 4.011272
F 36.054414 57.883140 25.839182
F 35.825824 57.883140 47.667092
F 9.549366 19.294381 3.731307
F 9.320776 19.294381 25.559218
F 9.092186 19.294381 47.387128
F 9.549366 42.447638 3.731307
F 9.320776 42.447638 25.559218
F 9.092186 42.447638 47.387128
F 9.549366 65.600896 3.731307
F 9.320776 65.600896 25.559218
F 9.092186 65.600896 47.387128
F 36.283004 19.294381 4.011271
F 36.054414 19.294381 25.839182
F 35.825824 19.294381 47.667092
F 36.283004 42.447638 4.011271
F 36.054414 42.447638 25.839182
F 35.825824 42.447638 47.667092
F 36.283004 65.600896 4.011271
F 36.054414 65.600896 25.839182
F 35.825824 65.600896 47.667092
F 18.460582 3.858876 3.824628
F 18.231992 3.858876 25.652539
F 18.003403 3.858876 47.480450
F 18.460582 27.012133 3.824628
F 18.231992 27.012133 25.652539
F 18.003403 27.012133 47.480450
F 18.460582 50.165391 3.824628
F 18.231992 50.165391 25.652539
F 18.003403 50.165391 47.480450
F 45.194219 3.858876 4.104593
F 44.965629 3.858876 25.932503
F 44.737040 3.858876 47.760414
F 45.194219 27.012133 4.104593
F 44.965629 27.012133 25.932503
F 44.737040 27.012133 47.760414
F 45.194219 50.165391 4.104593
F 44.965629 50.165391 25.932503
F 44.737040 50.165391 47.760414
F 18.460582 11.576626 3.824628
F 18.231992 11.576626 25.652539
F 18.003403 11.576626 47.480449
F 18.460582 34.729883 3.824628
F 18.231992 34.729883 25.652539
F 18.003403 34.729883 47.480449
F 18.460582 57.883141 3.824628
F 18.231992 57.883141 25.652539
F 18.003403 57.883141 47.480449
F 45.194219 11.576626 4.104593
F 44.965629 11.576626 25.932503
F 44.737040 11.576626 47.760413
F 45.194219 34.729883 4.104593
F 44.965629 34.729883 25.932503
F 44.737040 34.729883 47.760413
F 45.194219 57.883141 4.104593
F 44.965629 57.883141 25.932503
F 44.737040 57.883141 47.760413
F 18.460582 19.294381 3.824627
F 18.231992 19.294381 25.652539
F 18.003403 19.294381 47.480449
F 18.460582 42.447639 3.824627
F 18.231992 42.447639 25.652539
F 18.003403 42.447639 47.480449
F 18.460582 65.600896 3.824627
F 18.231992 65.600896 25.652539
F 18.003403 65.600896 47.480449
F 45.194219 19.294381 4.104592
F 44.965629 19.294381 25.932503
F 44.737040 19.294381 47.760413
F 45.194219 42.447639 4.104592
F 44.965629 42.447639 25.932503
F 44.737040 42.447639 47.760413
F 45.194219 65.600896 4.104592
F 44.965629 65.600896 25.932503
F 44.737040 65.600896 47.760413
F 0.676247 1.286291 0.000001
F 0.447657 1.286291 21.827912
F 0.219067 1.286291 43.655822
F 0.676247 24.439549 0.000001
F 0.447657 24.439549 21.827912
F 0.219067 24.439549 43.655822
F 0.676247 47.592806 0.000001
F 0.447657 47.592806 21.827912
F 0.219067 47.592806 43.655822
F 27.409884 1.286291 0.279965
F 27.181294 1.286291 22.107876
F 26.952704 1.286291 43.935786
F 27.409884 24.439549 0.279965
F 27.181294 24.439549 22.107876
F 26.952704 24.439549 43.935786
F 27.409884 47.592806 0.279965
F 27.181294 47.592806 22.107876
F 26.952704 47.592806 43.935786
F 0.676247 9.004040 0.000001
F 0.447657 9.004040 21.827912
F 0.219067 9.004040 43.655822
F 0.676247 32.157298 0.000001
F 0.447657 32.157298 21.827912
F 0.219067 32.157298 43.655822
F 0.676247 55.310555 0.000001
F 0.447657 55.310555 21.827912
F 0.219067 55.310555 43.655822
F 27.409884 9.004040 0.279965
F 27.181294 9.004040 22.107876
F 26.952704 9.004040 43.935786
F 27.409884 32.157298 0.279965
F 27.181294 32.157298 22.107876
F 26.952704 32.157298 43.935786
F 27.409884 55.310555 0.279965
F 27.181294 55.310555 22.107876
F 26.952704 55.310555 43.935786
F 0.676247 16.721796 0.000000
F 0.447657 16.721796 21.827911
F 0.219067 16.721796 43.655821
F 0.676247 39.875053 0.000000
F 0.447657 39.875053 21.827911
F 0.219067 39.875053 43.655821
F 0.676247 63.028311 0.000000
F 0.447657 63.028311 21.827911
F 0.219067 63.028311 43.655821
F 27.409884 16.721796 0.279964
F 27.181294 16.721796 22.107875
F 26.952704 16.721796 43.935785
F 27.409884 39.875053 0.279964
F 27.181294 39.875053 22.107875
F 26.952704 39.875053 43.935785
F 27.409884 63.028311 0.279964
F 27.181294 63.028311 22.107875
F 26.952704 63.028311 43.935785
F 9.587454 1.286291 0.093322
F 9.358864 1.286291 21.921233
F 9.130274 1.286291 43.749144
F 9.587454 24.439548 0.093322
F 9.358864 24.439548 21.921233
F 9.130274 24.439548 43.749144
F 9.587454 47.592806 0.093322
F 9.358864 47.592806 21.921233
F 9.130274 47.592806 43.749144
F 36.321091 1.286291 0.373287
F 36.092501 1.286291 22.201198
F 35.863912 1.286291 44.029108
F 36.321091 24.439548 0.373287
F 36.092501 24.439548 22.201198
F 35.863912 24.439548 44.029108
F 36.321091 47.592806 0.373287
F 36.092501 47.592806 22.201198
F 35.863912 47.592806 44.029108
F 9.587454 9.004040 0.093322
F 9.358864 9.004040 21.921233
F 9.130274 9.004040 43.749144
F 9.587454 32.157298 0.093322
F 9.358864 32.157298 21.921233
F 9.130274 32.157298 43.749144
F 9.587454 55.310555 0.093322
F 9.358864 55.310555 21.921233
F 9.130274 55.310555 43.749144
F 36.321091 9.004040 0.373287
F 36.092501 9.004040 22.201198
F 35.863912 9.004040 44.029108
F 36.321091 32.157298 0.373287
F 36.092501 32.157298 22.201198
F 35.863912 32.157298 44.029108
F 36.321091 55.310555 0.373287
F 36.092501 55.310555 22.201198
F 35.863912 55.310555 44.029108
F 9.587454 16.721795 0.093321
F 9.358864 16.721795 21.921232
F 9.130274 16.721795 43.749143
F 9.587454 39.875053 0.093321
F 9.358864 39.875053 21.921232
F 9.130274 39.875053 43.749143
F 9.587454 63.028310 0.093321
F 9.358864 63.028310 21.921232
F 9.130274 63.028310 43.749143
F 36.321091 16.721795 0.373286
F 36.092501 16.721795 22.201197
F 35.863912 16.721795 44.029107
F 36.321091 39.875053 0.373286
F 36.092501 39.875053 22.201197
F 35.863912 39.875053 44.029107
F 36.321091 63.028310 0.373286
F 36.092501 63.028310 22.201197
F 35.863912 63.028310 44.029107
F 18.498669 1.286290 0.186643
F 18.270080 1.286290 22.014553
F 18.041490 1.286290 43.842464
F 18.498669 24.439547 0.186643
F 18.270080 24.439547 22.014553
F 18.041490 24.439547 43.842464
F 18.498669 47.592805 0.186643
F 18.270080 47.592805 22.014553
F 18.041490 47.592805 43.842464
F 45.232307 1.286290 0.466607
F 45.003718 1.286290 22.294517
F 44.775128 1.286290 44.122428
F 45.232307 24.439547 0.466607
F 45.003718 24.439547 22.294517
F 44.775128 24.439547 44.122428
F 45.232307 47.592805 0.466607
F 45.003718 47.592805 22.294517
F 44.775128 47.592805 44.122428
F 18.498669 9.004039 0.186643
F 18.270080 9.004039 22.014553
F 18.041490 9.004039 43.842464
F 18.498669 32.157296 0.186643
F 18.270080 32.157296 22.014553
F 18.041490 32.157296 43.842464
F 18.498669 55.310554 0.186643
F 18.270080 55.310554 22.014553
F 18.041490 55.310554 43.842464
F 45.232307 9.004039 0.466607
F 45.003718 9.004039 22.294517
F 44.775128 9.004039 44.122428
F 45.232307 32.157296 0.466607
F 45.003718 32.157296 22.294517
F 44.775128 32.157296 44.122428
F 45.232307 55.310554 0.466607
F 45.003718 55.310554 22.294517
F 44.775128 55.310554 44.122428
F 18.498669 16.721794 0.186642
F 18.270080 16.721794 22.014553
F 18.041490 16.721794 43.842463
F 18.498669 39.875052 0.186642
F 18.270080 39.875052 22.014553
F 18.041490 39.875052 43.842463
F 18.498669 63.028309 0.186642
F 18.270080 63.028309 22.014553
F 18.041490 63.028309 43.842463
F 45.232307 16.721794 0.466606
F 45.003718 16.721794 22.294517
F 44.775128 16.721794 44.122427
F 45.232307 39.875052 0.466606
F 45.003718 39.875052 22.294517
F 44.775128 39.875052 44.122427
F 45.232307 63.028309 0.466606
F 45.003718 63.028309 22.294517
F 44.775128 63.028309 44.122427
F 2.865962 7.717750 3.661317
F 2.637372 7.717750 25.489227
F 2.408783 7.717750 47.317138
F 2.865962 30.871007 3.661317
F 2.637372 30.871007 25.489227
F 2.408783 30.871007 47.317138
F 2.865962 54.024265 3.661317
F 2.637372 54.024265 25.489227
F 2.408783 54.024265 47.317138
F 29.599599 7.717750 3.941281
F 29.371009 7.717750 25.769191
F 29.142420 7.717750 47.597102
F 29.599599 30.871007 3.941281
F 29.371009 30.871007 25.769191
F 29.142420 30.871007 47.597102
F 29.599599 54.024265 3.941281
F 29.371009 54.024265 25.769191
F 29.142420 54.024265 47.597102
F 2.865962 15.435503 3.661316
F 2.637372 15.435503 25.489226
F 2.408783 15.435503 47.317137
F 2.865962 38.588760 3.661316
F 2.637372 38.588760 25.489226
F 2.408783 38.588760 47.317137
F 2.865962 61.742018 3.661316
F 2.637372 61.742018 25.489226
F 2.408783 61.742018 47.317137
F 29.599599 15.435503 3.941280
F 29.371009 15.435503 25.769190
F 29.142420 15.435503 47.597101
F 29.599599 38.588760 3.941280
F 29.371009 38.588760 25.769190
F 29.142420 38.588760 47.597101
F 29.599599 61.742018 3.941280
F 29.371009 61.742018 25.769190
F 29.142420 61.742018 47.597101
F 2.865962 0.000000 3.661317
F 2.637372 0.000000 25.489227
F 2.408783 0.000000 47.317138
F 2.865962 23.153258 3.661317
F 2.637372 23.153258 25.489227
F 2.408783 23.153258 47.317138
F 2.865962 46.306515 3.661317
F 2.637372 46.306515 25.489227
F 2.408783 46.306515 47.317138
F 29.599599 0.000000 3.941281
F 29.371009 0.000000 25.769191
F 29.142420 0.000000 47.597102
F 29.599599 23.153258 3.941281
F 29.371009 23.153258 25.769191
F 29.142420 23.153258 47.597102
F 29.599599 46.306515 3.941281
F 29.371009 46.306515 25.769191
F 29.142420 46.306515 47.597102
F 11.777171 7.717750 3.754638
F 11.548582 7.717750 25.582548
F 11.319992 7.717750 47.410460
F 11.777171 30.871007 3.754638
F 11.548582 30.871007 25.582548
F 11.319992 30.871007 47.410460
F 11.777171 54.024265 3.754638
F 11.548582 54.024265 25.582548
F 11.319992 54.024265 47.410460
F 38.510809 7.717750 4.034603
F 38.282219 7.717750 25.862513
F 38.053629 7.717750 47.690424
F 38.510809 30.871007 4.034603
F 38.282219 30.871007 25.862513
F 38.053629 30.871007 47.690424
F 38.510809 54.024265 4.034603
F 38.282219 54.024265 25.862513
F 38.053629 54.024265 47.690424
F 11.777171 15.435502 3.754637
F 11.548582 15.435502 25.582547
F 11.319992 15.435502 47.410459
F 11.777171 38.588760 3.754637
F 11.548582 38.588760 25.582547
F 11.319992 38.588760 47.410459
F 11.777171 61.742017 3.754637
F 11.548582 61.742017 25.582547
F 11.319992 61.742017 47.410459
F 38.510809 15.435502 4.034602
F 38.282219 15.435502 25.862512
F 38.053629 15.435502 47.690423
F 38.510809 38.588760 4.034602
F 38.282219 38.588760 25.862512
F 38.053629 38.588760 47.690423
F 38.510809 61.742017 4.034602
F 38.282219 61.742017 25.862512
F 38.053629 61.742017 47.690423
F 11.777171 0.000000 3.754638
F 11.548582 0.000000 25.582548
F 11.319992 0.000000 47.410460
F 11.777171 23.153258 3.754638
F 11.548582 23.153258 25.582548
F 11.319992 23.153258 47.410460
F 11.777171 46.306515 3.754638
F 11.548582 46.306515 25.582548
F 11.319992 46.306515 47.410460
F 38.510809 0.000000 4.034603
F 38.282219 0.000000 25.862513
F 38.053629 0.000000 47.690424
F 38.510809 23.153258 4.034603
F 38.282219 23.153258 25.862513
F 38.053629 23.153258 47.690424
F 38.510809 46.306515 4.034603
F 38.282219 46.306515 25.862513
F 38.053629 46.306515 47.690424
F 20.688388 7.717750 3.847959
F 20.459798 7.717750 25.675869
F 20.231208 7.717750 47.503780
F 20.688388 30.871008 3.847959
F 20.459798 30.871008 25.675869
F 20.231208 30.871008 47.503780
F 20.688388 54.024265 3.847959
F 20.459798 54.024265 25.675869
F 20.231208 54.024265 47.503780
F 47.422025 7.717750 4.127923
F 47.193435 7.717750 25.955833
F 46.964846 7.717750 47.783744
F 47.422025 30.871008 4.127923
F 47.193435 30.871008 25.955833
F 46.964846 30.871008 47.783744
F 47.422025 54.024265 4.127923
F 47.193435 54.024265 25.955833
F 46.964846 54.024265 47.783744
F 20.688388 15.435503 3.847958
F 20.459798 15.435503 25.675868
F 20.231208 15.435503 47.503779
F 20.688388 38.588760 3.847958
F 20.459798 38.588760 25.675868
F 20.231208 38.588760 47.503779
F 20.688388 61.742018 3.847958
F 20.459798 61.742018 25.675868
F 20.231208 61.742018 47.503779
F 47.422025 15.435503 4.127922
F 47.193435 15.435503 25.955832
F 46.964846 15.435503 47.783743
F 47.422025 38.588760 4.127922
F 47.193435 38.588760 25.955832
F 46.964846 38.588760 47.783743
F 47.422025 61.742018 4.127922
F 47.193435 61.742018 25.955832
F 46.964846 61.742018 47.783743
F 20.688388 0.000001 3.847959
F 20.459798 0.000001 25.675869
F 20.231208 0.000001 47.503780
F 20.688388 23.153258 3.847959
F 20.459798 23.153258 25.675869
F 20.231208 23.153258 47.503780
F 20.688388 46.306516 3.847959
F 20.459798 46.306516 25.675869
F 20.231208 46.306516 47.503780
F 47.422025 0.000001 4.127923
F 47.193435 0.000001 25.955833
F 46.964846 0.000001 47.783744
F 47.422025 23.153258 4.127923
F 47.193435 23.153258 25.955833
F 46.964846 23.153258 47.783744
F 47.422025 46.306516 4.127923
F 47.193435 46.306516 25.955833
F 46.964846 46.306516 47.783744
F 2.904046 5.145166 0.023332
F 2.675457 5.145166 21.851242
F 2.446867 5.145166 43.679153
F 2.904046 28.298423 0.023332
F 2.675457 28.298423 21.851242
F 2.446867 28.298423 43.679153
F 2.904046 51.451681 0.023332
F 2.675457 51.451681 21.851242
F 2.446867 51.451681 43.679153
F 29.637683 5.145166 0.303297
F 29.409094 5.145166 22.131207
F 29.180504 5.145166 43.959117
F 29.637683 28.298423 0.303297
F 29.409094 28.298423 22.131207
F 29.180504 28.298423 43.959117
F 29.637683 51.451681 0.303297
F 29.409094 51.451681 22.131207
F 29.180504 51.451681 43.959117
F 2.904046 12.862918 0.023331
F 2.675457 12.862918 21.851241
F 2.446867 12.862918 43.679152
F 2.904046 36.016175 0.023331
F 2.675457 36.016175 21.851241
F 2.446867 36.016175 43.679152
F 2.904046 59.169433 0.023331
F 2.675457 59.169433 21.851241
F 2.446867 59.169433 43.679152
F 29.637683 12.862918 0.303296
F 29.409094 12.862918 22.131206
F 29.180504 12.862918 43.959116
F 29.637683 36.016175 0.303296
F 29.409094 36.016175 22.131206
F 29.180504 36.016175 43.959116
F 29.637683 59.169433 0.303296
F 29.409094 59.169433 22.131206
F 29.180504 59.169433 43.959116
F 2.904046 20.580673 0.023331
F 2.675457 20.580673 21.851242
F 2.446867 20.580673 43.679153
F 2.904046 43.733931 0.023331
F 2.675457 43.733931 21.851242
F 2.446867 43.733931 43.679153
F 2.904046 66.887188 0.023331
F 2.675457 66.887188 21.851242
F 2.446867 66.887188 43.679153
F 29.637683 20.580673 0.303296
F 29.409094 20.580673 22.131207
F 29.180504 20.580673 43.959117
F 29.637683 43.733931 0.303296
F 29.409094 43.733931 22.131207
F 29.180504 43.733931 43.959117
F 29.637683 66.887188 0.303296
F 29.409094 66.887188 22.131207
F 29.180504 66.887188 43.959117
F 11.815255 5.145165 0.116653
F 11.586665 5.145165 21.944563
F 11.358075 5.145165 43.772474
F 11.815255 28.298422 0.116653
F 11.586665 28.298422 21.944563
F 11.358075 28.298422 43.772474
F 11.815255 51.451680 0.116653
F 11.586665 51.451680 21.944563
F 11.358075 51.451680 43.772474
F 38.548892 5.145165 0.396617
F 38.320302 5.145165 22.224527
F 38.091712 5.145165 44.052438
F 38.548892 28.298422 0.396617
F 38.320302 28.298422 22.224527
F 38.091712 28.298422 44.052438
F 38.548892 51.451680 0.396617
F 38.320302 51.451680 22.224527
F 38.091712 51.451680 44.052438
F 11.815255 12.862917 0.116652
F 11.586665 12.862917 21.944562
F 11.358075 12.862917 43.772473
F 11.815255 36.016174 0.116652
F 11.586665 36.016174 21.944562
F 11.358075 36.016174 43.772473
F 11.815255 59.169432 0.116652
F 11.586665 59.169432 21.944562
F 11.358075 59.169432 43.772473
F 38.548892 12.862917 0.396616
F 38.320302 12.862917 22.224526
F 38.091712 12.862917 44.052437
F 38.548892 36.016174 0.396616
F 38.320302 36.016174 22.224526
F 38.091712 36.016174 44.052437
F 38.548892 59.169432 0.396616
F 38.320302 59.169432 22.224526
F 38.091712 59.169432 44.052437
F 11.815255 20.580672 0.116653
F 11.586665 20.580672 21.944563
F 11.358075 20.580672 43.772474
F 11.815255 43.733930 0.116653
F 11.586665 43.733930 21.944563
F 11.358075 43.733930 43.772474
F 11.815255 66.887187 0.116653
F 11.586665 66.887187 21.944563
F 11.358075 66.887187 43.772474
F 38.548892 20.580672 0.396617
F 38.320302 20.580672 22.224527
F 38.091712 20.580672 44.052438
F 38.548892 43.733930 0.396617
F 38.320302 43.733930 22.224527
F 38.091712 43.733930 44.052438
F 38.548892 66.887187 0.396617
F 38.320302 66.887187 22.224527
F 38.091712 66.887187 44.052438
F 20.726473 5.145164 0.209973
F 20.497883 5.145164 22.037884
F 20.269294 5.145164 43.865794
F 20.726473 28.298422 0.209973
F 20.497883 28.298422 22.037884
F 20.269294 28.298422 43.865794
F 20.726473 51.451679 0.209973
F 20.497883 51.451679 22.037884
F 20.269294 51.451679 43.865794
F 47.460110 5.145164 0.489937
F 47.231520 5.145164 22.317848
F 47.002931 5.145164 44.145759
F 47.460110 28.298422 0.489937
F 47.231520 28.298422 22.317848
F 47.002931 28.298422 44.145759
F 47.460110 51.451679 0.489937
F 47.231520 51.451679 22.317848
F 47.002931 51.451679 44.145759
F 20.726473 12.862916 0.209973
F 20.497883 12.862916 22.037883
F 20.269294 12.862916 43.865793
F 20.726473 36.016174 0.209973
F 20.497883 36.016174 22.037883
F 20.269294 36.016174 43.865793
F 20.726473 59.169431 0.209973
F 20.497883 59.169431 22.037883
F 20.269294 59.169431 43.865793
F 47.460110 12.862916 0.489937
F 47.231521 12.862916 22.317847
F 47.002931 12.862916 44.145758
F 47.460110 36.016174 0.489937
F 47.231521 36.016174 22.317847
F 47.002931 36.016174 44.145758
F 47.460110 59.169431 0.489937
F 47.231521 59.169431 22.317847
F 47.002931 59.169431 44.145758
F 20.726473 20.580672 0.209973
F 20.497883 20.580672 22.037884
F 20.269294 20.580672 43.865794
F 20.726473 43.733929 0.209973
F 20.497883 43.733929 22.037884
F 20.269294 43.733929 43.865794
F 20.726473 66.887187 0.209973
F 20.497883 66.887187 22.037884
F 20.269294 66.887187 43.865794
F 47.460110 20.580672 0.489937
F 47.231520 20.580672 22.317848
F 47.002931 20.580672 44.145759
F 47.460110 43.733929 0.489937
F 47.231520 43.733929 22.317848
F 47.002931 43.733929 44.145759
F 47.460110 66.887187 0.489937
F 47.231520 66.887187 22.317848
F 47.002931 66.887187 44.145759
F 2.875485 5.145165 2.751819
F 2.646895 5.145165 24.579730
F 2.418305 5.145165 46.407640
F 2.875485 28.298423 2.751819
F 2.646895 28.298423 24.579730
F 2.418305 28.298423 46.407640
F 2.875485 51.451680 2.751819
F 2.646895 51.451680 24.579730
F 2.418305 51.451680 46.407640
F 29.609122 5.145165 3.031783
F 29.380532 5.145165 24.859694
F 29.151942 5.145165 46.687604
F 29.609122 28.298423 3.031783
F 29.380532 28.298423 24.859694
F 29.151942 28.298423 46.687604
F 29.609122 51.451680 3.031783
F 29.380532 51.451680 24.859694
F 29.151942 51.451680 46.687604
F 2.875485 12.862917 2.751820
F 2.646895 12.862917 24.579731
F 2.418305 12.862917 46.407641
F 2.875485 36.016175 2.751820
F 2.646895 36.016175 24.579731
F 2.418305 36.016175 46.407641
F 2.875485 59.169432 2.751820
F 2.646895 59.169432 24.579731
F 2.418305 59.169432 46.407641
F 29.609122 12.862917 3.031784
F 29.380532 12.862917 24.859695
F 29.151942 12.862917 46.687605
F 29.609122 36.016175 3.031784
F 29.380532 36.016175 24.859695
F 29.151942 36.016175 46.687605
F 29.609122 59.169432 3.031784
F 29.380532 59.169432 24.859695
F 29.151942 59.169432 46.687605
F 2.875485 20.580673 2.751820
F 2.646895 20.580673 24.579730
F 2.418305 20.580673 46.407640
F 2.875485 43.733930 2.751820
F 2.646895 43.733930 24.579730
F 2.418305 43.733930 46.407640
F 2.875485 66.887188 2.751820
F 2.646895 66.887188 24.579730
F 2.418305 66.887188 46.407640
F 29.609122 20.580673 3.031784
F 29.380532 20.580673 24.859694
F 29.151942 20.580673 46.687604
F 29.609122 43.733930 3.031784
F 29.380532 43.733930 24.859694
F 29.151942 43.733930 46.687604
F 29.609122 66.887188 3.031784
F 29.380532 66.887188 24.859694
F 29.151942 66.887188 46.687604
F 11.786694 5.145165 2.845141
F 11.558104 5.145165 24.673051
F 11.329515 5.145165 46.500962
F 11.786694 28.298422 2.845141
F 11.558104 28.298422 24.673051
F 11.329515 28.298422 46.500962
F 11.786694 51.451680 2.845141
F 11.558104 51.451680 24.673051
F 11.329515 51.451680 46.500962
F 38.520331 5.145165 3.125105
F 38.291741 5.145165 24.953016
F 38.063152 5.145165 46.780927
F 38.520331 28.298422 3.125105
F 38.291741 28.298422 24.953016
F 38.063152 28.298422 46.780927
F 38.520331 51.451680 3.125105
F 38.291741 51.451680 24.953016
F 38.063152 51.451680 46.780927
F 11.786694 12.862917 2.845142
F 11.558104 12.862917 24.673052
F 11.329515 12.862917 46.500963
F 11.786694 36.016175 2.845142
F 11.558104 36.016175 24.673052
F 11.329515 36.016175 46.500963
F 11.786694 59.169432 2.845142
F 11.558104 59.169432 24.673052
F 11.329515 59.169432 46.500963
F 38.520331 12.862917 3.125106
F 38.291741 12.862917 24.953017
F 38.063152 12.862917 46.780928
F 38.520331 36.016175 3.125106
F 38.291741 36.016175 24.953017
F 38.063152 36.016175 46.780928
F 38.520331 59.169432 3.125106
F 38.291741 59.169432 24.953017
F 38.063152 59.169432 46.780928
F 11.786694 20.580672 2.845141
F 11.558104 20.580672 24.673052
F 11.329515 20.580672 46.500962
F 11.786694 43.733930 2.845141
F 11.558104 43.733930 24.673052
F 11.329515 43.733930 46.500962
F 11.786694 66.887187 2.845141
F 11.558104 66.887187 24.673052
F 11.329515 66.887187 46.500962
F 38.520331 20.580672 3.125105
F 38.291741 20.580672 24.953017
F 38.063152 20.580672 46.780927
F 38.520331 43.733930 3.125105
F 38.291741 43.733930 24.953017
F 38.063152 43.733930 46.780927
F 38.520331 66.887187 3.125105
F 38.291741 66.887187 24.953017
F 38.063152 66.887187 46.780927
F 20.697910 5.145164 2.938463
F 20.469321 5.145164 24.766374
F 20.240731 5.145164 46.594284
F 20.697910 28.298422 2.938463
F 20.469321 28.298422 24.766374
F 20.240731 28.298422 46.594284
F 20.697910 51.451679 2.938463
F 20.469321 51.451679 24.766374
F 20.240731 51.451679 46.594284
F 47.431548 5.145164 3.218427
F 47.202959 5.145164 25.046338
F 46.974369 5.145164 46.874248
F 47.431548 28.298422 3.218427
F 47.202959 28.298422 25.046338
F 46.974369 28.298422 46.874248
F 47.431548 51.451679 3.218427
F 47.202959 51.451679 25.046338
F 46.974369 51.451679 46.874248
F 20.697910 12.862917 2.938464
F 20.469321 12.862917 24.766375
F 20.240731 12.862917 46.594285
F 20.697910 36.016174 2.938464
F 20.469321 36.016174 24.766375
F 20.240731 36.016174 46.594285
F 20.697910 59.169432 2.938464
F 20.469321 59.169432 24.766375
F 20.240731 59.169432 46.594285
F 47.431548 12.862917 3.218428
F 47.202959 12.862917 25.046339
F 46.974369 12.862917 46.874249
F 47.431548 36.016174 3.218428
F 47.202959 36.016174 25.046339
F 46.974369 36.016174 46.874249
F 47.431548 59.169432 3.218428
F 47.202959 59.169432 25.046339
F 46.974369 59.169432 46.874249
F 20.697910 20.580672 2.938464
F 20.469321 20.580672 24.766374
F 20.240731 20.580672 46.594284
F 20.697910 43.733929 2.938464
F 20.469321 43.733929 24.766374
F 20.240731 43.733929 46.594284
F 20.697910 66.887187 2.938464
F 20.469321 66.887187 24.766374
F 20.240731 66.887187 46.594284
F 47.431548 20.580672 3.218428
F 47.202959 20.580672 25.046338
F 46.974369 20.580672 46.874248
F 47.431548 43.733929 3.218428
F 47.202959 43.733929 25.046338
F 46.974369 43.733929 46.874248
F 47.431548 66.887187 3.218428
F 47.202959 66.887187 25.046338
F 46.974369 66.887187 46.874248
F 2.837376 7.717749 6.389804
F 2.608787 7.717749 28.217715
F 2.380197 7.717749 50.045625
F 2.837376 30.871007 6.389804
F 2.608787 30.871007 28.217715
F 2.380197 30.871007 50.045625
F 2.837376 54.024264 6.389804
F 2.608787 54.024264 28.217715
F 2.380197 54.024264 50.045625
F 29.571013 7.717749 6.669768
F 29.342424 7.717749 28.497680
F 29.113834 7.717749 50.325590
F 29.571013 30.871007 6.669768
F 29.342424 30.871007 28.497680
F 29.113834 30.871007 50.325590
F 29.571013 54.024264 6.669768
F 29.342424 54.024264 28.497680
F 29.113834 54.024264 50.325590
F 2.837376 15.435502 6.389805
F 2.608787 15.435502 28.217716
F 2.380197 15.435502 50.045626
F 2.837376 38.588760 6.389805
F 2.608787 38.588760 28.217716
F 2.380197 38.588760 50.045626
F 2.837376 61.742017 6.389805
F 2.608787 61.742017 28.217716
F 2.380197 61.742017 50.045626
F 29.571013 15.435502 6.669769
F 29.342424 15.435502 28.497681
F 29.113834 15.435502 50.325591
F 29.571013 38.588760 6.669769
F 29.342424 38.588760 28.497681
F 29.113834 38.588760 50.325591
F 29.571013 61.742017 6.669769
F 29.342424 61.742017 28.497681
F 29.113834 61.742017 50.325591
F 2.837376 0.000000 6.389804
F 2.608787 0.000000 28.217715
F 2.380197 0.000000 50.045625
F 2.837376 23.153257 6.389804
F 2.608787 23.153257 28.217715
F 2.380197 23.153257 50.045625
F 2.837376 46.306515 6.389804
F 2.608787 46.306515 28.217715
F 2.380197 46.306515 50.045625
F 29.571013 0.000000 6.669768
F 29.342424 0.000000 28.497680
F 29.113834 0.000000 50.325590
F 29.571013 23.153257 6.669768
F 29.342424 23.153257 28.497680
F 29.113834 23.153257 50.325590
F 29.571013 46.306515 6.669768
F 29.342424 46.306515 28.497680
F 29.113834 46.306515 50.325590
F 11.748585 7.717750 6.483127
F 11.519995 7.717750 28.311037
F 11.291405 7.717750 50.138947
F 11.748585 30.871007 6.483127
F 11.519995 30.871007 28.311037
F 11.291405 30.871007 50.138947
F 11.748585 54.024265 6.483127
F 11.519995 54.024265 28.311037
F 11.291405 54.024265 50.138947
F 38.482222 7.717750 6.763091
F 38.253632 7.717750 28.591001
F 38.025042 7.717750 50.418911
F 38.482222 30.871007 6.763091
F 38.253632 30.871007 28.591001
F 38.025042 30.871007 50.418911
F 38.482222 54.024265 6.763091
F 38.253632 54.024265 28.591001
F 38.025042 54.024265 50.418911
F 11.748585 15.435503 6.483128
F 11.519995 15.435503 28.311038
F 11.291405 15.435503 50.138948
F 11.748585 38.588760 6.483128
F 11.519995 38.588760 28.311038
F 11.291405 38.588760 50.138948
F 11.748585 61.742018 6.483128
F 11.519995 61.742018 28.311038
F 11.291405 61.742018 50.138948
F 38.482222 15.435503 6.763092
F 38.253632 15.435503 28.591002
F 38.025042 15.435503 50.418912
F 38.482222 38.588760 6.763092
F 38.253632 38.588760 28.591002
F 38.025042 38.588760 50.418912
F 38.482222 61.742018 6.763092
F 38.253632 61.742018 28.591002
F 38.025042 61.742018 50.418912
F 11.748585 0.000000 6.483127
F 11.519995 0.000000 28.311037
F 11.291405 0.000000 50.138947
F 11.748585 23.153258 6.483127
F 11.519995 23.153258 28.311037
F 11.291405 23.153258 50.138947
F 11.748585 46.306515 6.483127
F 11.519995 46.306515 28.311037
F 11.291405 46.306515 50.138947
F 38.482222 0.000000 6.763091
F 38.253632 0.000000 28.591001
F 38.025042 0.000000 50.418911
F 38.482222 23.153258 6.763091
F 38.253632 23.153258 28.591001
F 38.025042 23.153258 50.418911
F 38.482222 46.306515 6.763091
F 38.253632 46.306515 28.591001
F 38.025042 46.306515 50.418911
F 20.659802 7.717751 6.576448
F 20.431212 7.717751 28.404359
F 20.202623 7.717751 50.232269
F 20.659802 30.871008 6.576448
F 20.431212 30.871008 28.404359
F 20.202623 30.871008 50.232269
F 20.659802 54.024266 6.576448
F 20.431212 54.024266 28.404359
F 20.202623 54.024266 50.232269
F 47.393439 7.717751 6.856412
F 47.164849 7.717751 28.684323
F 46.936260 7.717751 50.512233
F 47.393439 30.871008 6.856412
F 47.164849 30.871008 28.684323
F 46.936260 30.871008 50.512233
F 47.393439 54.024266 6.856412
F 47.164849 54.024266 28.684323
F 46.936260 54.024266 50.512233
F 20.659802 15.435503 6.576449
F 20.431212 15.435503 28.404360
F 20.202623 15.435503 50.232270
F 20.659802 38.588761 6.576449
F 20.431212 38.588761 28.404360
F 20.202623 38.588761 50.232270
F 20.659802 61.742018 6.576449
F 20.431212 61.742018 28.404360
F 20.202623 61.742018 50.232270
F 47.393439 15.435503 6.856413
F 47.164849 15.435503 28.684324
F 46.936260 15.435503 50.512234
F 47.393439 38.588761 6.856413
F 47.164849 38.588761 28.684324
F 46.936260 38.588761 50.512234
F 47.393439 61.742018 6.856413
F 47.164849 61.742018 28.684324
F 46.936260 61.742018 50.512234
F 20.659802 0.000001 6.576448
F 20.431212 0.000001 28.404359
F 20.202623 0.000001 50.232269
F 20.659802 23.153259 6.576448
F 20.431212 23.153259 28.404359
F 20.202623 23.153259 50.232269
F 20.659802 46.306516 6.576448
F 20.431212 46.306516 28.404359
F 20.202623 46.306516 50.232269
F 47.393439 0.000001 6.856412
F 47.164849 0.000001 28.684323
F 46.936260 0.000001 50.512233
F 47.393439 23.153259 6.856412
F 47.164849 23.153259 28.684323
F 46.936260 23.153259 50.512233
F 47.393439 46.306516 6.856412
F 47.164849 46.306516 28.684323
F 46.936260 46.306516 50.512233
F 5.103288 1.286291 2.775150
F 4.874699 1.286291 24.603060
F 4.646109 1.286291 46.430971
F 5.103288 24.439548 2.775150
F 4.874699 24.439548 24.603060
F 4.646109 24.439548 46.430971
F 5.103288 47.592806 2.775150
F 4.874699 47.592806 24.603060
F 4.646109 47.592806 46.430971
F 31.836927 1.286291 3.055114
F 31.608337 1.286291 24.883025
F 31.379747 1.286291 46.710936
F 31.836927 24.439548 3.055114
F 31.608337 24.439548 24.883025
F 31.379747 24.439548 46.710936
F 31.836927 47.592806 3.055114
F 31.608337 47.592806 24.883025
F 31.379747 47.592806 46.710936
F 5.103288 9.004040 2.775150
F 4.874699 9.004040 24.603060
F 4.646109 9.004040 46.430971
F 5.103288 32.157298 2.775150
F 4.874699 32.157298 24.603060
F 4.646109 32.157298 46.430971
F 5.103288 55.310555 2.775150
F 4.874699 55.310555 24.603060
F 4.646109 55.310555 46.430971
F 31.836927 9.004040 3.055114
F 31.608337 9.004040 24.883025
F 31.379747 9.004040 46.710936
F 31.836927 32.157298 3.055114
F 31.608337 32.157298 24.883025
F 31.379747 32.157298 46.710936
F 31.836927 55.310555 3.055114
F 31.608337 55.310555 24.883025
F 31.379747 55.310555 46.710936
F 5.103288 16.721795 2.775151
F 4.874699 16.721795 24.603061
F 4.646109 16.721795 46.430971
F 5.103288 39.875053 2.775151
F 4.874699 39.875053 24.603061
F 4.646109 39.875053 46.430971
F 5.103288 63.028310 2.775151
F 4.874699 63.028310 24.603061
F 4.646109 63.028310 46.430971
F 31.836927 16.721795 3.055115
F 31.608337 16.721795 24.883026
F 31.379747 16.721795 46.710936
F 31.836927 39.875053 3.055115
F 31.608337 39.875053 24.883026
F 31.379747 39.875053 46.710936
F 31.836927 63.028310 3.055115
F 31.608337 63.028310 24.883026
F 31.379747 63.028310 46.710936
F 14.014500 1.286290 2.868472
F 13.785910 1.286290 24.696383
F 13.557320 1.286290 46.524293
F 14.014500 24.439548 2.868472
F 13.785910 24.439548 24.696383
F 13.557320 24.439548 46.524293
F 14.014500 47.592806 2.868472
F 13.785910 47.592806 24.696383
F 13.557320 47.592806 46.524293
F 40.748137 1.286290 3.148436
F 40.519547 1.286290 24.976347
F 40.290958 1.286290 46.804257
F 40.748137 24.439548 3.148436
F 40.519547 24.439548 24.976347
F 40.290958 24.439548 46.804257
F 40.748137 47.592806 3.148436
F 40.519547 47.592806 24.976347
F 40.290958 47.592806 46.804257
F 14.014500 9.004040 2.868472
F 13.785910 9.004040 24.696383
F 13.557320 9.004040 46.524293
F 14.014500 32.157297 2.868472
F 13.785910 32.157297 24.696383
F 13.557320 32.157297 46.524293
F 14.014500 55.310555 2.868472
F 13.785910 55.310555 24.696383
F 13.557320 55.310555 46.524293
F 40.748137 9.004040 3.148436
F 40.519547 9.004040 24.976347
F 40.290958 9.004040 46.804257
F 40.748137 32.157297 3.148436
F 40.519547 32.157297 24.976347
F 40.290958 32.157297 46.804257
F 40.748137 55.310555 3.148436
F 40.519547 55.310555 24.976347
F 40.290958 55.310555 46.804257
F 14.014500 16.721795 2.868473
F 13.785910 16.721795 24.696383
F 13.557320 16.721795 46.524294
F 14.014500 39.875053 2.868473
F 13.785910 39.875053 24.696383
F 13.557320 39.875053 46.524294
F 14.014500 63.028310 2.868473
F 13.785910 63.028310 24.696383
F 13.557320 63.028310 46.524294
F 40.748137 16.721795 3.148437
F 40.519547 16.721795 24.976347
F 40.290958 16.721795 46.804258
F 40.748137 39.875053 3.148437
F 40.519547 39.875053 24.976347
F 40.290958 39.875053 46.804258
F 40.748137 63.028310 3.148437
F 40.519547 63.028310 24.976347
F 40.290958 63.028310 46.804258
F 22.925716 1.286290 2.961793
F 22.697127 1.286290 24.789704
F 22.468537 1.286290 46.617614
F 22.925716 24.439548 2.961793
F 22.697127 24.439548 24.789704
F 22.468537 24.439548 46.617614
F 22.925716 47.592805 2.961793
F 22.697127 47.592805 24.789704
F 22.468537 47.592805 46.617614
F 49.659353 1.286290 3.241757
F 49.430764 1.286290 25.069668
F 49.202174 1.286290 46.897578
F 49.659353 24.439548 3.241757
F 49.430764 24.439548 25.069668
F 49.202174 24.439548 46.897578
F 49.659353 47.592805 3.241757
F 49.430764 47.592805 25.069668
F 49.202174 47.592805 46.897578
F 22.925716 9.004040 2.961793
F 22.697127 9.004040 24.789704
F 22.468537 9.004040 46.617614
F 22.925716 32.157297 2.961793
F 22.697127 32.157297 24.789704
F 22.468537 32.157297 46.617614
F 22.925716 55.310555 2.961793
F 22.697127 55.310555 24.789704
F 22.468537 55.310555 46.617614
F 49.659353 9.004040 3.241757
F 49.430764 9.004040 25.069668
F 49.202174 9.004040 46.897578
F 49.659353 32.157297 3.241757
F 49.430764 32.157297 25.069668
F 49.202174 32.157297 46.897578
F 49.659353 55.310555 3.241757
F 49.430764 55.310555 25.069668
F 49.202174 55.310555 46.897578
F 22.925716 16.721795 2.961794
F 22.697127 16.721795 24.789704
F 22.468537 16.721795 46.617615
F 22.925716 39.875052 2.961794
F 22.697127 39.875052 24.789704
F 22.468537 39.875052 46.617615
F 22.925716 63.028310 2.961794
F 22.697127 63.028310 24.789704
F 22.468537 63.028310 46.617615
F 49.659353 16.721795 3.241758
F 49.430764 16.721795 25.069668
F 49.202174 16.721795 46.897579
F 49.659353 39.875052 3.241758
F 49.430764 39.875052 25.069668
F 49.202174 39.875052 46.897579
F 49.659353 63.028310 3.241758
F 49.430764 63.028310 25.069668
F 49.202174 63.028310 46.897579
F 5.065175 3.858875 6.413135
F 4.836586 3.858875 28.241046
F 4.607996 3.858875 50.068956
F 5.065175 27.012132 6.413135
F 4.836586 27.012132 28.241046
F 4.607996 27.012132 50.068956
F 5.065175 50.165390 6.413135
F 4.836586 50.165390 28.241046
F 4.607996 50.165390 50.068956
F 31.798813 3.858875 6.693099
F 31.570224 3.858875 28.521010
F 31.341634 3.858875 50.348920
F 31.798813 27.012132 6.693099
F 31.570224 27.012132 28.521010
F 31.341634 27.012132 50.348920
F 31.798813 50.165390 6.693099
F 31.570224 50.165390 28.521010
F 31.341634 50.165390 50.348920
F 5.065175 11.576625 6.413135
F 4.836586 11.576625 28.241046
F 4.607996 11.576625 50.068956
F 5.065175 34.729882 6.413135
F 4.836586 34.729882 28.241046
F 4.607996 34.729882 50.068956
F 5.065175 57.883140 6.413135
F 4.836586 57.883140 28.241046
F 4.607996 57.883140 50.068956
F 31.798813 11.576625 6.693099
F 31.570224 11.576625 28.521010
F 31.341634 11.576625 50.348920
F 31.798813 34.729882 6.693099
F 31.570224 34.729882 28.521010
F 31.341634 34.729882 50.348920
F 31.798813 57.883140 6.693099
F 31.570224 57.883140 28.521010
F 31.341634 57.883140 50.348920
F 5.065175 19.294380 6.413136
F 4.836586 19.294380 28.241046
F 4.607996 19.294380 50.068957
F 5.065175 42.447638 6.413136
F 4.836586 42.447638 28.241046
F 4.607996 42.447638 50.068957
F 5.065175 65.600895 6.413136
F 4.836586 65.600895 28.241046
F 4.607996 65.600895 50.068957
F 31.798813 19.294380 6.693100
F 31.570224 19.294380 28.521010
F 31.341634 19.294380 50.348921
F 31.798813 42.447638 6.693100
F 31.570224 42.447638 28.521010
F 31.341634 42.447638 50.348921
F 31.798813 65.600895 6.693100
F 31.570224 65.600895 28.521010
F 31.341634 65.600895 50.348921
F 13.976387 3.858876 6.506457
F 13.747797 3.858876 28.334368
F 13.519207 3.858876 50.162278
F 13.976387 27.012134 6.506457
F 13.747797 27.012134 28.334368
F 13.519207 27.012134 50.162278
F 13.976387 50.165391 6.506457
F 13.747797 50.165391 28.334368
F 13.519207 50.165391 50.162278
F 40.710024 3.858876 6.786421
F 40.481434 3.858876 28.614332
F 40.252844 3.858876 50.442242
F 40.710024 27.012134 6.786421
F 40.481434 27.012134 28.614332
F 40.252844 27.012134 50.442242
F 40.710024 50.165391 6.786421
F 40.481434 50.165391 28.614332
F 40.252844 50.165391 50.442242
F 13.976387 11.576626 6.506457
F 13.747797 11.576626 28.334368
F 13.519207 11.576626 50.162278
F 13.976387 34.729884 6.506457
F 13.747797 34.729884 28.334368
F 13.519207 34.729884 50.162278
F 13.976387 57.883141 6.506457
F 13.747797 57.883141 28.334368
F 13.519207 57.883141 50.162278
F 40.710024 11.576626 6.786421
F 40.481434 11.576626 28.614332
F 40.252844 11.576626 50.442242
F 40.710024 34.729884 6.786421
F 40.481434 34.729884 28.614332
F 40.252844 34.729884 50.442242
F 40.710024 57.883141 6.786421
F 40.481434 57.883141 28.614332
F 40.252844 57.883141 50.442242
F 13.976387 19.294382 6.506458
F 13.747797 19.294382 28.334368
F 13.519207 19.294382 50.162279
F 13.976387 42.447639 6.506458
F 13.747797 42.447639 28.334368
F 13.519207 42.447639 50.162279
F 13.976387 65.600897 6.506458
F 13.747797 65.600897 28.334368
F 13.519207 65.600897 50.162279
F 40.710024 19.294382 6.786422
F 40.481434 19.294382 28.614332
F 40.252844 19.294382 50.442243
F 40.710024 42.447639 6.786422
F 40.481434 42.447639 28.614332
F 40.252844 42.447639 50.442243
F 40.710024 65.600897 6.786422
F 40.481434 65.600897 28.614332
F 40.252844 65.600897 50.442243
F 22.887605 3.858875 6.599778
F 22.659015 3.858875 28.427689
F 22.430426 3.858875 50.255600
F 22.887605 27.012133 6.599778
F 22.659015 27.012133 28.427689
F 22.430426 27.012133 50.255600
F 22.887605 50.165390 6.599778
F 22.659015 50.165390 28.427689
F 22.430426 50.165390 50.255600
F 49.621242 3.858875 6.879743
F 49.392652 3.858875 28.707653
F 49.164063 3.858875 50.535564
F 49.621242 27.012133 6.879743
F 49.392652 27.012133 28.707653
F 49.164063 27.012133 50.535564
F 49.621242 50.165390 6.879743
F 49.392652 50.165390 28.707653
F 49.164063 50.165390 50.535564
F 22.887605 11.576625 6.599778
F 22.659015 11.576625 28.427689
F 22.430426 11.576625 50.255600
F 22.887605 34.729883 6.599778
F 22.659015 34.729883 28.427689
F 22.430426 34.729883 50.255600
F 22.887605 57.883140 6.599778
F 22.659015 57.883140 28.427689
F 22.430426 57.883140 50.255600
F 49.621242 11.576625 6.879743
F 49.392652 11.576625 28.707653
F 49.164063 11.576625 50.535564
F 49.621242 34.729883 6.879743
F 49.392652 34.729883 28.707653
F 49.164063 34.729883 50.535564
F 49.621242 57.883140 6.879743
F 49.392652 57.883140 28.707653
F 49.164063 57.883140 50.535564
F 22.887605 19.294381 6.599778
F 22.659015 19.294381 28.427690
F 22.430426 19.294381 50.255600
F 22.887605 42.447638 6.599778
F 22.659015 42.447638 28.427690
F 22.430426 42.447638 50.255600
F 22.887605 65.600896 6.599778
F 22.659015 65.600896 28.427690
F 22.430426 65.600896 50.255600
F 49.621242 19.294381 6.879743
F 49.392652 19.294381 28.707654
F 49.164063 19.294381 50.535564
F 49.621242 42.447638 6.879743
F 49.392652 42.447638 28.707654
F 49.164063 42.447638 50.535564
F 49.621242 65.600896 6.879743
F 49.392652 65.600896 28.707654
F 49.164063 65.600896 50.535564
F 5.093762 3.858875 3.684647
F 4.865172 3.858875 25.512557
F 4.636583 3.858875 47.340468
F 5.093762 27.012133 3.684647
F 4.865172 27.012133 25.512557
F 4.636583 27.012133 47.340468
F 5.093762 50.165390 3.684647
F 4.865172 50.165390 25.512557
F 4.636583 50.165390 47.340468
F 31.827399 3.858875 3.964612
F 31.598809 3.858875 25.792522
F 31.370220 3.858875 47.620433
F 31.827399 27.012133 3.964612
F 31.598809 27.012133 25.792522
F 31.370220 27.012133 47.620433
F 31.827399 50.165390 3.964612
F 31.598809 50.165390 25.792522
F 31.370220 50.165390 47.620433
F 5.093762 11.576625 3.684647
F 4.865172 11.576625 25.512557
F 4.636583 11.576625 47.340467
F 5.093762 34.729883 3.684647
F 4.865172 34.729883 25.512557
F 4.636583 34.729883 47.340467
F 5.093762 57.883140 3.684647
F 4.865172 57.883140 25.512557
F 4.636583 57.883140 47.340467
F 31.827399 11.576625 3.964612
F 31.598809 11.576625 25.792522
F 31.370220 11.576625 47.620432
F 31.827399 34.729883 3.964612
F 31.598809 34.729883 25.792522
F 31.370220 34.729883 47.620432
F 31.827399 57.883140 3.964612
F 31.598809 57.883140 25.792522
F 31.370220 57.883140 47.620432
F 5.093762 19.294381 3.684646
F 4.865172 19.294381 25.512557
F 4.636583 19.294381 47.340467
F 5.093762 42.447638 3.684646
F 4.865172 42.447638 25.512557
F 4.636583 42.447638 47.340467
F 5.093762 65.600896 3.684646
F 4.865172 65.600896 25.512557
F 4.636583 65.600896 47.340467
F 31.827399 19.294381 3.964611
F 31.598809 19.294381 25.792522
F 31.370220 19.294381 47.620432
F 31.827399 42.447638 3.964611
F 31.598809 42.447638 25.792522
F 31.370220 42.447638 47.620432
F 31.827399 65.600896 3.964611
F 31.598809 65.600896 25.792522
F 31.370220 65.600896 47.620432
F 14.004973 3.858876 3.777968
F 13.776384 3.858876 25.605879
F 13.547794 3.858876 47.433789
F 14.004973 27.012133 3.777968
F 13.776384 27.012133 25.605879
F 13.547794 27.012133 47.433789
F 14.004973 50.165391 3.777968
F 13.776384 50.165391 25.605879
F 13.547794 50.165391 47.433789
F 40.738610 3.858876 4.057932
F 40.510021 3.858876 25.885843
F 40.281431 3.858876 47.713753
F 40.738610 27.012133 4.057932
F 40.510021 27.012133 25.885843
F 40.281431 27.012133 47.713753
F 40.738610 50.165391 4.057932
F 40.510021 50.165391 25.885843
F 40.281431 50.165391 47.713753
F 14.004973 11.576626 3.777968
F 13.776384 11.576626 25.605878
F 13.547794 11.576626 47.433789
F 14.004973 34.729883 3.777968
F 13.776384 34.729883 25.605878
F 13.547794 34.729883 47.433789
F 14.004973 57.883141 3.777968
F 13.776384 57.883141 25.605878
F 13.547794 57.883141 47.433789
F 40.738610 11.576626 4.057932
F 40.510021 11.576626 25.885842
F 40.281431 11.576626 47.713753
F 40.738610 34.729883 4.057932
F 40.510021 34.729883 25.885842
F 40.281431 34.729883 47.713753
F 40.738610 57.883141 4.057932
F 40.510021 57.883141 25.885842
F 40.281431 57.883141 47.713753
F 14.004973 19.294381 3.777968
F 13.776384 19.294381 25.605878
F 13.547794 19.294381 47.433788
F 14.004973 42.447639 3.777968
F 13.776384 42.447639 25.605878
F 13.547794 42.447639 47.433788
F 14.004973 65.600896 3.777968
F 13.776384 65.600896 25.605878
F 13.547794 65.600896 47.433788
F 40.738610 19.294381 4.057932
F 40.510021 19.294381 25.885842
F 40.281431 19.294381 47.713752
F 40.738610 42.447639 4.057932
F 40.510021 42.447639 25.885842
F 40.281431 42.447639 47.713752
F 40.738610 65.600896 4.057932
F 40.510021 65.600896 25.885842
F 40.281431 65.600896 47.713752
F 22.916190 3.858875 3.871290
F 22.687600 3.858875 25.699200
F 22.459010 3.858875 47.527110
F 22.916190 27.012133 3.871290
F 22.687600 27.012133 25.699200
F 22.459010 27.012133 47.527110
F 22.916190 50.165390 3.871290
F 22.687600 50.165390 25.699200
F 22.459010 50.165390 47.527110
F 49.649827 3.858875 4.151254
F 49.421237 3.858875 25.979164
F 49.192647 3.858875 47.807075
F 49.649827 27.012133 4.151254
F 49.421237 27.012133 25.979164
F 49.192647 27.012133 47.807075
F 49.649827 50.165390 4.151254
F 49.421237 50.165390 25.979164
F 49.192647 50.165390 47.807075
F 22.916190 11.576625 3.871289
F 22.687600 11.576625 25.699200
F 22.459010 11.576625 47.527110
F 22.916190 34.729883 3.871289
F 22.687600 34.729883 25.699200
F 22.459010 34.729883 47.527110
F 22.916190 57.883140 3.871289
F 22.687600 57.883140 25.699200
F 22.459010 57.883140 47.527110
F 49.649827 11.576625 4.151253
F 49.421237 11.576625 25.979164
F 49.192647 11.576625 47.807075
F 49.649827 34.729883 4.151253
F 49.421237 34.729883 25.979164
F 49.192647 34.729883 47.807075
F 49.649827 57.883140 4.151253
F 49.421237 57.883140 25.979164
F 49.192647 57.883140 47.807075
F 22.916190 19.294381 3.871289
F 22.687600 19.294381 25.699199
F 22.459010 19.294381 47.527110
F 22.916190 42.447638 3.871289
F 22.687600 42.447638 25.699199
F 22.459010 42.447638 47.527110
F 22.916190 65.600896 3.871289
F 22.687600 65.600896 25.699199
F 22.459010 65.600896 47.527110
F 49.649827 19.294381 4.151253
F 49.421237 19.294381 25.979163
F 49.192647 19.294381 47.807075
F 49.649827 42.447638 4.151253
F 49.421237 42.447638 25.979163
F 49.192647 42.447638 47.807075
F 49.649827 65.600896 4.151253
F 49.421237 65.600896 25.979163
F 49.192647 65.600896 47.807075
F 5.131849 1.286291 0.046662
F 4.903259 1.286291 21.874573
F 4.674670 1.286291 43.702483
F 5.131849 24.439549 0.046662
F 4.903259 24.439549 21.874573
F 4.674670 24.439549 43.702483
F 5.131849 47.592806 0.046662
F 4.903259 47.592806 21.874573
F 4.674670 47.592806 43.702483
F 31.865487 1.286291 0.326626
F 31.636898 1.286291 22.154537
F 31.408308 1.286291 43.982447
F 31.865487 24.439549 0.326626
F 31.636898 24.439549 22.154537
F 31.408308 24.439549 43.982447
F 31.865487 47.592806 0.326626
F 31.636898 47.592806 22.154537
F 31.408308 47.592806 43.982447
F 5.131849 9.004041 0.046662
F 4.903259 9.004041 21.874573
F 4.674670 9.004041 43.702483
F 5.131849 32.157298 0.046662
F 4.903259 32.157298 21.874573
F 4.674670 32.157298 43.702483
F 5.131849 55.310556 0.046662
F 4.903259 55.310556 21.874573
F 4.674670 55.310556 43.702483
F 31.865487 9.004041 0.326626
F 31.636898 9.004041 22.154537
F 31.408308 9.004041 43.982447
F 31.865487 32.157298 0.326626
F 31.636898 32.157298 22.154537
F 31.408308 32.157298 43.982447
F 31.865487 55.310556 0.326626
F 31.636898 55.310556 22.154537
F 31.408308 55.310556 43.982447
F 5.131849 16.721796 0.046661
F 4.903260 16.721796 21.874572
F 4.674670 16.721796 43.702482
F 5.131849 39.875053 0.046661
F 4.903260 39.875053 21.874572
F 4.674670 39.875053 43.702482
F 5.131849 63.028311 0.046661
F 4.903260 63.028311 21.874572
F 4.674670 63.028311 43.702482
F 31.865487 16.721796 0.326625
F 31.636898 16.721796 22.154536
F 31.408308 16.721796 43.982446
F 31.865487 39.875053 0.326625
F 31.636898 39.875053 22.154536
F 31.408308 39.875053 43.982446
F 31.865487 63.028311 0.326625
F 31.636898 63.028311 22.154536
F 31.408308 63.028311 43.982446
F 14.043061 1.286290 0.139983
F 13.814471 1.286290 21.967893
F 13.585881 1.286290 43.795803
F 14.043061 24.439547 0.139983
F 13.814471 24.439547 21.967893
F 13.585881 24.439547 43.795803
F 14.043061 47.592805 0.139983
F 13.814471 47.592805 21.967893
F 13.585881 47.592805 43.795803
F 40.776698 1.286290 0.419947
F 40.548108 1.286290 22.247857
F 40.319518 1.286290 44.075767
F 40.776698 24.439547 0.419947
F 40.548108 24.439547 22.247857
F 40.319518 24.439547 44.075767
F 40.776698 47.592805 0.419947
F 40.548108 47.592805 22.247857
F 40.319518 47.592805 44.075767
F 14.043061 9.004039 0.139983
F 13.814471 9.004039 21.967893
F 13.585881 9.004039 43.795803
F 14.043061 32.157297 0.139983
F 13.814471 32.157297 21.967893
F 13.585881 32.157297 43.795803
F 14.043061 55.310554 0.139983
F 13.814471 55.310554 21.967893
F 13.585881 55.310554 43.795803
F 40.776698 9.004039 0.419947
F 40.548108 9.004039 22.247857
F 40.319518 9.004039 44.075767
F 40.776698 32.157297 0.419947
F 40.548108 32.157297 22.247857
F 40.319518 32.157297 44.075767
F 40.776698 55.310554 0.419947
F 40.548108 55.310554 22.247857
F 40.319518 55.310554 44.075767
F 14.043061 16.721795 0.139982
F 13.814471 16.721795 21.967892
F 13.585881 16.721795 43.795803
F 14.043061 39.875052 0.139982
F 13.814471 39.875052 21.967892
F 13.585881 39.875052 43.795803
F 14.043061 63.028310 0.139982
F 13.814471 63.028310 21.967892
F 13.585881 63.028310 43.795803
F 40.776698 16.721795 0.419946
F 40.548108 16.721795 22.247856
F 40.319518 16.721795 44.075767
F 40.776698 39.875052 0.419946
F 40.548108 39.875052 22.247856
F 40.319518 39.875052 44.075767
F 40.776698 63.028310 0.419946
F 40.548108 63.028310 22.247856
F 40.319518 63.028310 44.075767
F 22.954278 1.286290 0.233305
F 22.725688 1.286290 22.061215
F 22.497099 1.286290 43.889125
F 22.954278 24.439548 0.233305
F 22.725688 24.439548 22.061215
F 22.497099 24.439548 43.889125
F 22.954278 47.592805 0.233305
F 22.725688 47.592805 22.061215
F 22.497099 47.592805 43.889125
F 49.687916 1.286290 0.513269
F 49.459326 1.286290 22.341179
F 49.230737 1.286290 44.169089
F 49.687916 24.439548 0.513269
F 49.459326 24.439548 22.341179
F 49.230737 24.439548 44.169089
F 49.687916 47.592805 0.513269
F 49.459326 47.592805 22.341179
F 49.230737 47.592805 44.169089
F 22.954278 9.004039 0.233305
F 22.725688 9.004039 22.061215
F 22.497099 9.004039 43.889126
F 22.954278 32.157297 0.233305
F 22.725688 32.157297 22.061215
F 22.497099 32.157297 43.889126
F 22.954278 55.310555 0.233305
F 22.725688 55.310555 22.061215
F 22.497099 55.310555 43.889126
F 49.687916 9.004039 0.513269
F 49.459326 9.004039 22.341179
F 49.230737 9.004039 44.169090
F 49.687916 32.157297 0.513269
F 49.459326 32.157297 22.341179
F 49.230737 32.157297 44.169090
F 49.687916 55.310555 0.513269
F 49.459326 55.310555 22.341179
F 49.230737 55.310555 44.169090
F 22.954278 16.721795 0.233304
F 22.725688 16.721795 22.061214
F 22.497099 16.721795 43.889125
F 22.954278 39.875052 0.233304
F 22.725688 39.875052 22.061214
F 22.497099 39.875052 43.889125
F 22.954278 63.028310 0.233304
F 22.725688 63.028310 22.061214
F 22.497099 63.028310 43.889125
F 49.687916 16.721795 0.513268
F 49.459326 16.721795 22.341178
F 49.230737 16.721795 44.169089
F 49.687916 39.875052 0.513268
F 49.459326 39.875052 22.341178
F 49.230737 39.875052 44.169089
F 49.687916 63.028310 0.513268
F 49.459326 63.028310 22.341178
F 49.230737 63.028310 44.169089
F 7.321566 7.717750 3.707978
F 7.092976 7.717750 25.535888
F 6.864386 7.717750 47.363799
F 7.321566 30.871007 3.707978
F 7.092976 30.871007 25.535888
F 6.864386 30.871007 47.363799
F 7.321566 54.024265 3.707978
F 7.092976 54.024265 25.535888
F 6.864386 54.024265 47.363799
F 34.055204 7.717750 3.987942
F 33.826614 7.717750 25.815852
F 33.598024 7.717750 47.643763
F 34.055204 30.871007 3.987942
F 33.826614 30.871007 25.815852
F 33.598024 30.871007 47.643763
F 34.055204 54.024265 3.987942
F 33.826614 54.024265 25.815852
F 33.598024 54.024265 47.643763
F 7.321566 15.435502 3.707977
F 7.092976 15.435502 25.535887
F 6.864386 15.435502 47.363798
F 7.321566 38.588760 3.707977
F 7.092976 38.588760 25.535887
F 6.864386 38.588760 47.363798
F 7.321566 61.742018 3.707977
F 7.092976 61.742018 25.535887
F 6.864386 61.742018 47.363798
F 34.055204 15.435502 3.987941
F 33.826614 15.435502 25.815851
F 33.598024 15.435502 47.643762
F 34.055204 38.588760 3.987941
F 33.826614 38.588760 25.815851
F 33.598024 38.588760 47.643762
F 34.055204 61.742018 3.987941
F 33.826614 61.742018 25.815851
F 33.598024 61.742018 47.643762
F 7.321566 0.000000 3.707978
F 7.092976 0.000000 25.535888
F 6.864386 0.000000 47.363799
F 7.321566 23.153258 3.707978
F 7.092976 23.153258 25.535888
F 6.864386 23.153258 47.363799
F 7.321566 46.306515 3.707978
F 7.092976 46.306515 25.535888
F 6.864386 46.306515 47.363799
F 34.055204 0.000000 3.987942
F 33.826614 0.000000 25.815852
F 33.598024 0.000000 47.643763
F 34.055204 23.153258 3.987942
F 33.826614 23.153258 25.815852
F 33.598024 23.153258 47.643763
F 34.055204 46.306515 3.987942
F 33.826614 46.306515 25.815852
F 33.598024 46.306515 47.643763
F 16.232779 7.717750 3.801298
F 16.004189 7.717750 25.629209
F 15.775600 7.717750 47.457119
F 16.232779 30.871008 3.801298
F 16.004189 30.871008 25.629209
F 15.775600 30.871008 47.457119
F 16.232779 54.024265 3.801298
F 16.004189 54.024265 25.629209
F 15.775600 54.024265 47.457119
F 42.966416 7.717750 4.081262
F 42.737827 7.717750 25.909173
F 42.509237 7.717750 47.737083
F 42.966416 30.871008 4.081262
F 42.737827 30.871008 25.909173
F 42.509237 30.871008 47.737083
F 42.966416 54.024265 4.081262
F 42.737827 54.024265 25.909173
F 42.509237 54.024265 47.737083
F 16.232779 15.435503 3.801297
F 16.004189 15.435503 25.629207
F 15.775600 15.435503 47.457118
F 16.232779 38.588760 3.801297
F 16.004189 38.588760 25.629207
F 15.775600 38.588760 47.457118
F 16.232779 61.742018 3.801297
F 16.004189 61.742018 25.629207
F 15.775600 61.742018 47.457118
F 42.966416 15.435503 4.081261
F 42.737827 15.435503 25.909171
F 42.509237 15.435503 47.737082
F 42.966416 38.588760 4.081261
F 42.737827 38.588760 25.909171
F 42.509237 38.588760 47.737082
F 42.966416 61.742018 4.081261
F 42.737827 61.742018 25.909171
F 42.509237 61.742018 47.737082
F 16.232779 0.000001 3.801298
F 16.004189 0.000001 25.629208
F 15.775600 0.000001 47.457119
F 16.232779 23.153258 3.801298
F 16.004189 23.153258 25.629208
F 15.775600 23.153258 47.457119
F 16.232779 46.306516 3.801298
F 16.004189 46.306516 25.629208
F 15.775600 46.306516 47.457119
F 42.966416 0.000001 4.081262
F 42.737827 0.000001 25.909172
F 42.509237 0.000001 47.737083
F 42.966416 23.153258 4.081262
F 42.737827 23.153258 25.909172
F 42.509237 23.153258 47.737083
F 42.966416 46.306516 4.081262
F 42.737827 46.306516 25.909172
F 42.509237 46.306516 47.737083
F 25.143994 7.717750 3.894621
F 24.915405 7.717750 25.722531
F 24.686815 7.717750 47.550442
F 25.143994 30.871007 3.894621
F 24.915405 30.871007 25.722531
F 24.686815 30.871007 47.550442
F 25.143994 54.024265 3.894621
F 24.915405 54.024265 25.722531
F 24.686815 54.024265 47.550442
F 51.877633 7.717750 4.174585
F 51.649043 7.717750 26.002495
F 51.420453 7.717750 47.830406
F 51.877633 30.871007 4.174585
F 51.649043 30.871007 26.002495
F 51.420453 30.871007 47.830406
F 51.877633 54.024265 4.174585
F 51.649043 54.024265 26.002495
F 51.420453 54.024265 47.830406
F 25.143994 15.435502 3.894620
F 24.915405 15.435502 25.722530
F 24.686815 15.435502 47.550441
F 25.143994 38.588760 3.894620
F 24.915405 38.588760 25.722530
F 24.686815 38.588760 47.550441
F 25.143994 61.742018 3.894620
F 24.915405 61.742018 25.722530
F 24.686815 61.742018 47.550441
F 51.877633 15.435502 4.174584
F 51.649043 15.435502 26.002494
F 51.420453 15.435502 47.830405
F 51.877633 38.588760 4.174584
F 51.649043 38.588760 26.002494
F 51.420453 38.588760 47.830405
F 51.877633 61.742018 4.174584
F 51.649043 61.742018 26.002494
F 51.420453 61.742018 47.830405
F 25.143994 0.000000 3.894621
F 24.915405 0.000000 25.722531
F 24.686815 0.000000 47.550442
F 25.143994 23.153258 3.894621
F 24.915405 23.153258 25.722531
F 24.686815 23.153258 47.550442
F 25.143994 46.306515 3.894621
F 24.915405 46.306515 25.722531
F 24.686815 46.306515 47.550442
F 51.877633 0.000000 4.174585
F 51.649043 0.000000 26.002495
F 51.420453 0.000000 47.830406
F 51.877633 23.153258 4.174585
F 51.649043 23.153258 26.002495
F 51.420453 23.153258 47.830406
F 51.877633 46.306515 4.174585
F 51.649043 46.306515 26.002495
F 51.420453 46.306515 47.830406
F 7.359649 5.145165 0.069993
F 7.131059 5.145165 21.897903
F 6.902470 5.145165 43.725813
F 7.359649 28.298423 0.069993
F 7.131059 28.298423 21.897903
F 6.902470 28.298423 43.725813
F 7.359649 51.451680 0.069993
F 7.131059 51.451680 21.897903
F 6.902470 51.451680 43.725813
F 34.093286 5.145165 0.349957
F 33.864696 5.145165 22.177867
F 33.636107 5.145165 44.005777
F 34.093286 28.298423 0.349957
F 33.864696 28.298423 22.177867
F 33.636107 28.298423 44.005777
F 34.093286 51.451680 0.349957
F 33.864696 51.451680 22.177867
F 33.636107 51.451680 44.005777
F 7.359649 12.862918 0.069992
F 7.131059 12.862918 21.897902
F 6.902470 12.862918 43.725812
F 7.359649 36.016175 0.069992
F 7.131059 36.016175 21.897902
F 6.902470 36.016175 43.725812
F 7.359649 59.169433 0.069992
F 7.131059 59.169433 21.897902
F 6.902470 59.169433 43.725812
F 34.093286 12.862918 0.349956
F 33.864696 12.862918 22.177866
F 33.636107 12.862918 44.005776
F 34.093286 36.016175 0.349956
F 33.864696 36.016175 22.177866
F 33.636107 36.016175 44.005776
F 34.093286 59.169433 0.349956
F 33.864696 59.169433 22.177866
F 33.636107 59.169433 44.005776
F 7.359649 20.580673 0.069992
F 7.131059 20.580673 21.897903
F 6.902470 20.580673 43.725813
F 7.359649 43.733930 0.069992
F 7.131059 43.733930 21.897903
F 6.902470 43.733930 43.725813
F 7.359649 66.887188 0.069992
F 7.131059 66.887188 21.897903
F 6.902470 66.887188 43.725813
F 34.093286 20.580673 0.349956
F 33.864696 20.580673 22.177867
F 33.636107 20.580673 44.005777
F 34.093286 43.733930 0.349956
F 33.864696 43.733930 22.177867
F 33.636107 43.733930 44.005777
F 34.093286 66.887188 0.349956
F 33.864696 66.887188 22.177867
F 33.636107 66.887188 44.005777
F 16.270863 5.145164 0.163312
F 16.042274 5.145164 21.991224
F 15.813684 5.145164 43.819134
F 16.270863 28.298421 0.163312
F 16.042274 28.298421 21.991224
F 15.813684 28.298421 43.819134
F 16.270863 51.451679 0.163312
F 16.042274 51.451679 21.991224
F 15.813684 51.451679 43.819134
F 43.004501 5.145164 0.443277
F 42.775911 5.145164 22.271188
F 42.547321 5.145164 44.099098
F 43.004501 28.298421 0.443277
F 42.775911 28.298421 22.271188
F 42.547321 28.298421 44.099098
F 43.004501 51.451679 0.443277
F 42.775911 51.451679 22.271188
F 42.547321 51.451679 44.099098
F 16.270863 12.862916 0.163311
F 16.042274 12.862916 21.991223
F 15.813684 12.862916 43.819133
F 16.270863 36.016174 0.163311
F 16.042274 36.016174 21.991223
F 15.813684 36.016174 43.819133
F 16.270863 59.169431 0.163311
F 16.042274 59.169431 21.991223
F 15.813684 59.169431 43.819133
F 43.004501 12.862916 0.443276
F 42.775911 12.862916 22.271187
F 42.547321 12.862916 44.099097
F 43.004501 36.016174 0.443276
F 42.775911 36.016174 22.271187
F 42.547321 36.016174 44.099097
F 43.004501 59.169431 0.443276
F 42.775911 59.169431 22.271187
F 42.547321 59.169431 44.099097
F 16.270863 20.580671 0.163312
F 16.042274 20.580671 21.991223
F 15.813684 20.580671 43.819134
F 16.270863 43.733929 0.163312
F 16.042274 43.733929 21.991223
F 15.813684 43.733929 43.819134
F 16.270863 66.887186 0.163312
F 16.042274 66.887186 21.991223
F 15.813684 66.887186 43.819134
F 43.004501 20.580671 0.443277
F 42.775911 20.580671 22.271187
F 42.547321 20.580671 44.099098
F 43.004501 43.733929 0.443277
F 42.775911 43.733929 22.271187
F 42.547321 43.733929 44.099098
F 43.004501 66.887186 0.443277
F 42.775911 66.887186 22.271187
F 42.547321 66.887186 44.099098
F 25.182080 5.145165 0.256635
F 24.953490 5.145165 22.084546
F 24.724900 5.145165 43.912456
F 25.182080 28.298423 0.256635
F 24.953490 28.298423 22.084546
F 24.724900 28.298423 43.912456
F 25.182080 51.451680 0.256635
F 24.953490 51.451680 22.084546
F 24.724900 51.451680 43.912456
F 51.915717 5.145165 0.536599
F 51.687127 5.145165 22.364510
F 51.458537 5.145165 44.192420
F 51.915717 28.298423 0.536599
F 51.687127 28.298423 22.364510
F 51.458537 28.298423 44.192420
F 51.915717 51.451680 0.536599
F 51.687127 51.451680 22.364510
F 51.458537 51.451680 44.192420
F 25.182080 12.862917 0.256634
F 24.953490 12.862917 22.084545
F 24.724900 12.862917 43.912455
F 25.182080 36.016175 0.256634
F 24.953490 36.016175 22.084545
F 24.724900 36.016175 43.912455
F 25.182080 59.169432 0.256634
F 24.953490 59.169432 22.084545
F 24.724900 59.169432 43.912455
F 51.915717 12.862917 0.536598
F 51.687127 12.862917 22.364509
F 51.458537 12.862917 44.192419
F 51.915717 36.016175 0.536598
F 51.687127 36.016175 22.364509
F 51.458537 36.016175 44.192419
F 51.915717 59.169432 0.536598
F 51.687127 59.169432 22.364509
F 51.458537 59.169432 44.192419
F 25.182080 20.580673 0.256635
F 24.953490 20.580673 22.084546
F 24.724900 20.580673 43.912456
F 25.182080 43.733930 0.256635
F 24.953490 43.733930 22.084546
F 24.724900 43.733930 43.912456
F 25.182080 66.887188 0.256635
F 24.953490 66.887188 22.084546
F 24.724900 66.887188 43.912456
F 51.915717 20.580673 0.536599
F 51.687127 20.580673 22.364510
F 51.458537 20.580673 44.192420
F 51.915717 43.733930 0.536599
F 51.687127 43.733930 22.364510
F 51.458537 43.733930 44.192420
F 51.915717 66.887188 0.536599
F 51.687127 66.887188 22.364510
F 51.458537 66.887188 44.192420
F 7.331088 5.145165 2.798481
F 7.102499 5.145165 24.626391
F 6.873909 5.145165 46.454301
F 7.331088 28.298423 2.798481
F 7.102499 28.298423 24.626391
F 6.873909 28.298423 46.454301
F 7.331088 51.451680 2.798481
F 7.102499 51.451680 24.626391
F 6.873909 51.451680 46.454301
F 34.064725 5.145165 3.078445
F 33.836136 5.145165 24.906355
F 33.607546 5.145165 46.734265
F 34.064725 28.298423 3.078445
F 33.836136 28.298423 24.906355
F 33.607546 28.298423 46.734265
F 34.064725 51.451680 3.078445
F 33.836136 51.451680 24.906355
F 33.607546 51.451680 46.734265
F 7.331088 12.862917 2.798481
F 7.102499 12.862917 24.626392
F 6.873909 12.862917 46.454302
F 7.331088 36.016175 2.798481
F 7.102499 36.016175 24.626392
F 6.873909 36.016175 46.454302
F 7.331088 59.169432 2.798481
F 7.102499 59.169432 24.626392
F 6.873909 59.169432 46.454302
F 34.064725 12.862917 3.078445
F 33.836136 12.862917 24.906356
F 33.607546 12.862917 46.734266
F 34.064725 36.016175 3.078445
F 33.836136 36.016175 24.906356
F 33.607546 36.016175 46.734266
F 34.064725 59.169432 3.078445
F 33.836136 59.169432 24.906356
F 33.607546 59.169432 46.734266
F 7.331088 20.580673 2.798481
F 7.102499 20.580673 24.626391
F 6.873909 20.580673 46.454302
F 7.331088 43.733930 2.798481
F 7.102499 43.733930 24.626391
F 6.873909 43.733930 46.454302
F 7.331088 66.887188 2.798481
F 7.102499 66.887188 24.626391
F 6.873909 66.887188 46.454302
F 34.064725 20.580673 3.078445
F 33.836136 20.580673 24.906355
F 33.607546 20.580673 46.734266
F 34.064725 43.733930 3.078445
F 33.836136 43.733930 24.906355
F 33.607546 43.733930 46.734266
F 34.064725 66.887188 3.078445
F 33.836136 66.887188 24.906355
F 33.607546 66.887188 46.734266
F 16.242302 5.145164 2.891803
F 16.013712 5.145164 24.719713
F 15.785122 5.145164 46.547623
F 16.242302 28.298422 2.891803
F 16.013712 28.298422 24.719713
F 15.785122 28.298422 46.547623
F 16.242302 51.451679 2.891803
F 16.013712 51.451679 24.719713
F 15.785122 51.451679 46.547623
F 42.975939 5.145164 3.171767
F 42.747349 5.145164 24.999677
F 42.518759 5.145164 46.827587
F 42.975939 28.298422 3.171767
F 42.747349 28.298422 24.999677
F 42.518759 28.298422 46.827587
F 42.975939 51.451679 3.171767
F 42.747349 51.451679 24.999677
F 42.518759 51.451679 46.827587
F 16.242302 12.862917 2.891803
F 16.013712 12.862917 24.719714
F 15.785122 12.862917 46.547624
F 16.242302 36.016174 2.891803
F 16.013712 36.016174 24.719714
F 15.785122 36.016174 46.547624
F 16.242302 59.169432 2.891803
F 16.013712 59.169432 24.719714
F 15.785122 59.169432 46.547624
F 42.975939 12.862917 3.171767
F 42.747349 12.862917 24.999678
F 42.518759 12.862917 46.827588
F 42.975939 36.016174 3.171767
F 42.747349 36.016174 24.999678
F 42.518759 36.016174 46.827588
F 42.975939 59.169432 3.171767
F 42.747349 59.169432 24.999678
F 42.518759 59.169432 46.827588
F 16.242302 20.580672 2.891803
F 16.013712 20.580672 24.719713
F 15.785122 20.580672 46.547624
F 16.242302 43.733929 2.891803
F 16.013712 43.733929 24.719713
F 15.785122 43.733929 46.547624
F 16.242302 66.887187 2.891803
F 16.013712 66.887187 24.719713
F 15.785122 66.887187 46.547624
F 42.975939 20.580672 3.171767
F 42.747349 20.580672 24.999677
F 42.518759 20.580672 46.827588
F 42.975939 43.733929 3.171767
F 42.747349 43.733929 24.999677
F 42.518759 43.733929 46.827588
F 42.975939 66.887187 3.171767
F 42.747349 66.887187 24.999677
F 42.518759 66.887187 46.827588
F 25.153517 5.145165 2.985122
F 24.924927 5.145165 24.813033
F 24.696338 5.145165 46.640944
F 25.153517 28.298423 2.985122
F 24.924927 28.298423 24.813033
F 24.696338 28.298423 46.640944
F 25.153517 51.451680 2.985122
F 24.924927 51.451680 24.813033
F 24.696338 51.451680 46.640944
F 51.887155 5.145165 3.265087
F 51.658565 5.145165 25.092998
F 51.429976 5.145165 46.920908
F 51.887155 28.298423 3.265087
F 51.658565 28.298423 25.092998
F 51.429976 28.298423 46.920908
F 51.887155 51.451680 3.265087
F 51.658565 51.451680 25.092998
F 51.429976 51.451680 46.920908
F 25.153517 12.862917 2.985123
F 24.924927 12.862917 24.813034
F 24.696338 12.862917 46.640945
F 25.153517 36.016175 2.985123
F 24.924927 36.016175 24.813034
F 24.696338 36.016175 46.640945
F 25.153517 59.169432 2.985123
F 24.924927 59.169432 24.813034
F 24.696338 59.169432 46.640945
F 51.887155 12.862917 3.265088
F 51.658565 12.862917 25.092999
F 51.429976 12.862917 46.920909
F 51.887155 36.016175 3.265088
F 51.658565 36.016175 25.092999
F 51.429976 36.016175 46.920909
F 51.887155 59.169432 3.265088
F 51.658565 59.169432 25.092999
F 51.429976 59.169432 46.920909
F 25.153517 20.580672 2.985123
F 24.924927 20.580672 24.813033
F 24.696338 20.580672 46.640944
F 25.153517 43.733930 2.985123
F 24.924927 43.733930 24.813033
F 24.696338 43.733930 46.640944
F 25.153517 66.887188 2.985123
F 24.924927 66.887188 24.813033
F 24.696338 66.887188 46.640944
F 51.887155 20.580672 3.265088
F 51.658565 20.580672 25.092998
F 51.429976 20.580672 46.920908
F 51.887155 43.733930 3.265088
F 51.658565 43.733930 25.092998
F 51.429976 43.733930 46.920908
F 51.887155 66.887188 3.265088
F 51.658565 66.887188 25.092998
F 51.429976 66.887188 46.920908
F 7.292979 7.717749 6.436465
F 7.064389 7.717749 28.264376
F 6.835800 7.717749 50.092286
F 7.292979 30.871007 6.436465
F 7.064389 30.871007 28.264376
F 6.835800 30.871007 50.092286
F 7.292979 54.024264 6.436465
F 7.064389 54.024264 28.264376
F 6.835800 54.024264 50.092286
F 34.026617 7.717749 6.716429
F 33.798027 7.717749 28.544340
F 33.569438 7.717749 50.372250
F 34.026617 30.871007 6.716429
F 33.798027 30.871007 28.544340
F 33.569438 30.871007 50.372250
F 34.026617 54.024264 6.716429
F 33.798027 54.024264 28.544340
F 33.569438 54.024264 50.372250
F 7.292979 15.435502 6.436466
F 7.064389 15.435502 28.264377
F 6.835800 15.435502 50.092287
F 7.292979 38.588760 6.436466
F 7.064389 38.588760 28.264377
F 6.835800 38.588760 50.092287
F 7.292979 61.742017 6.436466
F 7.064389 61.742017 28.264377
F 6.835800 61.742017 50.092287
F 34.026617 15.435502 6.716430
F 33.798027 15.435502 28.544341
F 33.569438 15.435502 50.372251
F 34.026617 38.588760 6.716430
F 33.798027 38.588760 28.544341
F 33.569438 38.588760 50.372251
F 34.026617 61.742017 6.716430
F 33.798027 61.742017 28.544341
F 33.569438 61.742017 50.372251
F 7.292979 0.000000 6.436465
F 7.064389 0.000000 28.264376
F 6.835800 0.000000 50.092286
F 7.292979 23.153257 6.436465
F 7.064389 23.153257 28.264376
F 6.835800 23.153257 50.092286
F 7.292979 46.306515 6.436465
F 7.064389 46.306515 28.264376
F 6.835800 46.306515 50.092286
F 34.026617 0.000000 6.716429
F 33.798027 0.000000 28.544340
F 33.569438 0.000000 50.372250
F 34.026617 23.153257 6.716429
F 33.798027 23.153257 28.544340
F 33.569438 23.153257 50.372250
F 34.026617 46.306515 6.716429
F 33.798027 46.306515 28.544340
F 33.569438 46.306515 50.372250
F 16.204192 7.717751 6.529787
F 15.975603 7.717751 28.357698
F 15.747013 7.717751 50.185609
F 16.204192 30.871008 6.529787
F 15.975603 30.871008 28.357698
F 15.747013 30.871008 50.185609
F 16.204192 54.024266 6.529787
F 15.975603 54.024266 28.357698
F 15.747013 54.024266 50.185609
F 42.937830 7.717751 6.809752
F 42.709240 7.717751 28.637663
F 42.480650 7.717751 50.465573
F 42.937830 30.871008 6.809752
F 42.709240 30.871008 28.637663
F 42.480650 30.871008 50.465573
F 42.937830 54.024266 6.809752
F 42.709240 54.024266 28.637663
F 42.480650 54.024266 50.465573
F 16.204192 15.435503 6.529788
F 15.975603 15.435503 28.357699
F 15.747013 15.435503 50.185610
F 16.204192 38.588761 6.529788
F 15.975603 38.588761 28.357699
F 15.747013 38.588761 50.185610
F 16.204192 61.742018 6.529788
F 15.975603 61.742018 28.357699
F 15.747013 61.742018 50.185610
F 42.937829 15.435503 6.809753
F 42.709240 15.435503 28.637664
F 42.480650 15.435503 50.465574
F 42.937829 38.588761 6.809753
F 42.709240 38.588761 28.637664
F 42.480650 38.588761 50.465574
F 42.937829 61.742018 6.809753
F 42.709240 61.742018 28.637664
F 42.480650 61.742018 50.465574
F 16.204192 0.000001 6.529787
F 15.975603 0.000001 28.357698
F 15.747013 0.000001 50.185609
F 16.204192 23.153259 6.529787
F 15.975603 23.153259 28.357698
F 15.747013 23.153259 50.185609
F 16.204192 46.306516 6.529787
F 15.975603 46.306516 28.357698
F 15.747013 46.306516 50.185609
F 42.937830 0.000001 6.809752
F 42.709240 0.000001 28.637663
F 42.480650 0.000001 50.465573
F 42.937830 23.153259 6.809752
F 42.709240 23.153259 28.637663
F 42.480650 23.153259 50.465573
F 42.937830 46.306516 6.809752
F 42.709240 46.306516 28.637663
F 42.480650 46.306516 50.465573
F 25.115410 7.717750 6.623108
F 24.886820 7.717750 28.451019
F 24.658230 7.717750 50.278929
F 25.115410 30.871007 6.623108
F 24.886820 30.871007 28.451019
F 24.658230 30.871007 50.278929
F 25.115410 54.024265 6.623108
F 24.886820 54.024265 28.451019
F 24.658230 54.024265 50.278929
F 51.849047 7.717750 6.903072
F 51.620457 7.717750 28.730983
F 51.391867 7.717750 50.558893
F 51.849047 30.871007 6.903072
F 51.620457 30.871007 28.730983
F 51.391867 30.871007 50.558893
F 51.849047 54.024265 6.903072
F 51.620457 54.024265 28.730983
F 51.391867 54.024265 50.558893
F 25.115410 15.435502 6.623109
F 24.886820 15.435502 28.451020
F 24.658230 15.435502 50.278930
F 25.115410 38.588760 6.623109
F 24.886820 38.588760 28.451020
F 24.658230 38.588760 50.278930
F 25.115410 61.742017 6.623109
F 24.886820 61.742017 28.451020
F 24.658230 61.742017 50.278930
F 51.849047 15.435502 6.903073
F 51.620457 15.435502 28.730984
F 51.391867 15.435502 50.558894
F 51.849047 38.588760 6.903073
F 51.620457 38.588760 28.730984
F 51.391867 38.588760 50.558894
F 51.849047 61.742017 6.903073
F 51.620457 61.742017 28.730984
F 51.391867 61.742017 50.558894
F 25.115410 0.000000 6.623108
F 24.886820 0.000000 28.451019
F 24.658230 0.000000 50.278929
F 25.115410 23.153258 6.623108
F 24.886820 23.153258 28.451019
F 24.658230 23.153258 50.278929
F 25.115410 46.306515 6.623108
F 24.886820 46.306515 28.451019
F 24.658230 46.306515 50.278929
F 51.849047 0.000000 6.903072
F 51.620457 0.000000 28.730983
F 51.391867 0.000000 50.558893
F 51.849047 23.153258 6.903072
F 51.620457 23.153258 28.730983
F 51.391867 23.153258 50.558893
F 51.849047 46.306515 6.903072
F 51.620457 46.306515 28.730983
F 51.391867 46.306515 50.558893
F 0.571488 1.286291 10.004460
F 0.342899 1.286291 31.832370
F 0.114309 1.286291 53.660280
F 0.571488 24.439548 10.004460
F 0.342899 24.439548 31.832370
F 0.114309 24.439548 53.660280
F 0.571488 47.592806 10.004460
F 0.342899 47.592806 31.832370
F 0.114309 47.592806 53.660280
F 27.305125 1.286291 10.284424
F 27.076536 1.286291 32.112334
F 26.847946 1.286291 53.940244
F 27.305125 24.439548 10.284424
F 27.076536 24.439548 32.112334
F 26.847946 24.439548 53.940244
F 27.305125 47.592806 10.284424
F 27.076536 47.592806 32.112334
F 26.847946 47.592806 53.940244
F 0.571488 9.004040 10.004460
F 0.342899 9.004040 31.832370
F 0.114309 9.004040 53.660280
F 0.571488 32.157298 10.004460
F 0.342899 32.157298 31.832370
F 0.114309 32.157298 53.660280
F 0.571488 55.310555 10.004460
F 0.342899 55.310555 31.832370
F 0.114309 55.310555 53.660280
F 27.305125 9.004040 10.284424
F 27.076536 9.004040 32.112334
F 26.847946 9.004040 53.940244
F 27.305125 32.157298 10.284424
F 27.076536 32.157298 32.112334
F 26.847946 32.157298 53.940244
F 27.305125 55.310555 10.284424
F 27.076536 55.310555 32.112334
F 26.847946 55.310555 53.940244
F 0.571488 16.721795 10.004460
F 0.342899 16.721795 31.832371
F 0.114309 16.721795 53.660281
F 0.571488 39.875053 10.004460
F 0.342899 39.875053 31.832371
F 0.114309 39.875053 53.660281
F 0.571488 63.028310 10.004460
F 0.342899 63.028310 31.832371
F 0.114309 63.028310 53.660281
F 27.305125 16.721795 10.284424
F 27.076536 16.721795 32.112335
F 26.847946 16.721795 53.940245
F 27.305125 39.875053 10.284424
F 27.076536 39.875053 32.112335
F 26.847946 39.875053 53.940245
F 27.305125 63.028310 10.284424
F 27.076536 63.028310 32.112335
F 26.847946 63.028310 53.940245
F 9.482697 1.286291 10.097781
F 9.254107 1.286291 31.925691
F 9.025517 1.286291 53.753602
F 9.482697 24.439548 10.097781
F 9.254107 24.439548 31.925691
F 9.025517 24.439548 53.753602
F 9.482697 47.592806 10.097781
F 9.254107 47.592806 31.925691
F 9.025517 47.592806 53.753602
F 36.216334 1.286291 10.377745
F 35.987744 1.286291 32.205655
F 35.759154 1.286291 54.033566
F 36.216334 24.439548 10.377745
F 35.987744 24.439548 32.205655
F 35.759154 24.439548 54.033566
F 36.216334 47.592806 10.377745
F 35.987744 47.592806 32.205655
F 35.759154 47.592806 54.033566
F 9.482697 9.004040 10.097781
F 9.254107 9.004040 31.925691
F 9.025517 9.004040 53.753602
F 9.482697 32.157298 10.097781
F 9.254107 32.157298 31.925691
F 9.025517 32.157298 53.753602
F 9.482697 55.310555 10.097781
F 9.254107 55.310555 31.925691
F 9.025517 55.310555 53.753602
F 36.216334 9.004040 10.377745
F 35.987744 9.004040 32.205655
F 35.759154 9.004040 54.033566
F 36.216334 32.157298 10.377745
F 35.987744 32.157298 32.205655
F 35.759154 32.157298 54.033566
F 36.216334 55.310555 10.377745
F 35.987744 55.310555 32.205655
F 35.759154 55.310555 54.033566
F 9.482697 16.721795 10.097782
F 9.254107 16.721795 31.925692
F 9.025517 16.721795 53.753602
F 9.482697 39.875053 10.097782
F 9.254107 39.875053 31.925692
F 9.025517 39.875053 53.753602
F 9.482697 63.028310 10.097782
F 9.254107 63.028310 31.925692
F 9.025517 63.028310 53.753602
F 36.216334 16.721795 10.377746
F 35.987744 16.721795 32.205656
F 35.759154 16.721795 54.033566
F 36.216334 39.875053 10.377746
F 35.987744 39.875053 32.205656
F 35.759154 39.875053 54.033566
F 36.216334 63.028310 10.377746
F 35.987744 63.028310 32.205656
F 35.759154 63.028310 54.033566
F 18.393911 1.286290 10.191103
F 18.165321 1.286290 32.019013
F 17.936732 1.286290 53.846925
F 18.393911 24.439547 10.191103
F 18.165321 24.439547 32.019013
F 17.936732 24.439547 53.846925
F 18.393911 47.592805 10.191103
F 18.165321 47.592805 32.019013
F 17.936732 47.592805 53.846925
F 45.127549 1.286290 10.471068
F 44.898959 1.286290 32.298978
F 44.670370 1.286290 54.126889
F 45.127549 24.439547 10.471068
F 44.898959 24.439547 32.298978
F 44.670370 24.439547 54.126889
F 45.127549 47.592805 10.471068
F 44.898959 47.592805 32.298978
F 44.670370 47.592805 54.126889
F 18.393911 9.004039 10.191103
F 18.165321 9.004039 32.019013
F 17.936732 9.004039 53.846925
F 18.393911 32.157297 10.191103
F 18.165321 32.157297 32.019013
F 17.936732 32.157297 53.846925
F 18.393911 55.310554 10.191103
F 18.165321 55.310554 32.019013
F 17.936732 55.310554 53.846925
F 45.127549 9.004039 10.471068
F 44.898959 9.004039 32.298978
F 44.670370 9.004039 54.126889
F 45.127549 32.157297 10.471068
F 44.898959 32.157297 32.298978
F 44.670370 32.157297 54.126889
F 45.127549 55.310554 10.471068
F 44.898959 55.310554 32.298978
F 44.670370 55.310554 54.126889
F 18.393911 16.721795 10.191104
F 18.165321 16.721795 32.019014
F 17.936732 16.721795 53.846925
F 18.393911 39.875052 10.191104
F 18.165321 39.875052 32.019014
F 17.936732 39.875052 53.846925
F 18.393911 63.028310 10.191104
F 18.165321 63.028310 32.019014
F 17.936732 63.028310 53.846925
F 45.127549 16.721795 10.471069
F 44.898959 16.721795 32.298979
F 44.670370 16.721795 54.126889
F 45.127549 39.875052 10.471069
F 44.898959 39.875052 32.298979
F 44.670370 39.875052 54.126889
F 45.127549 63.028310 10.471069
F 44.898959 63.028310 32.298979
F 44.670370 63.028310 54.126889
F 0.533376 3.858875 13.642443
F 0.304786 3.858875 35.470354
F 0.076197 3.858875 57.298264
F 0.533376 27.012132 13.642443
F 0.304786 27.012132 35.470354
F 0.076197 27.012132 57.298264
F 0.533376 50.165390 13.642443
F 0.304786 50.165390 35.470354
F 0.076197 50.165390 57.298264
F 27.267013 3.858875 13.922407
F 27.038423 3.858875 35.750318
F 26.809834 3.858875 57.578228
F 27.267013 27.012132 13.922407
F 27.038423 27.012132 35.750318
F 26.809834 27.012132 57.578228
F 27.267013 50.165390 13.922407
F 27.038423 50.165390 35.750318
F 26.809834 50.165390 57.578228
F 0.533376 11.576625 13.642444
F 0.304786 11.576625 35.470354
F 0.076197 11.576625 57.298264
F 0.533376 34.729882 13.642444
F 0.304786 34.729882 35.470354
F 0.076197 34.729882 57.298264
F 0.533376 57.883140 13.642444
F 0.304786 57.883140 35.470354
F 0.076197 57.883140 57.298264
F 27.267013 11.576625 13.922408
F 27.038423 11.576625 35.750318
F 26.809834 11.576625 57.578228
F 27.267013 34.729882 13.922408
F 27.038423 34.729882 35.750318
F 26.809834 34.729882 57.578228
F 27.267013 57.883140 13.922408
F 27.038423 57.883140 35.750318
F 26.809834 57.883140 57.578228
F 0.533376 19.294380 13.642444
F 0.304786 19.294380 35.470355
F 0.076197 19.294380 57.298265
F 0.533376 42.447638 13.642444
F 0.304786 42.447638 35.470355
F 0.076197 42.447638 57.298265
F 0.533376 65.600895 13.642444
F 0.304786 65.600895 35.470355
F 0.076197 65.600895 57.298265
F 27.267013 19.294380 13.922408
F 27.038423 19.294380 35.750319
F 26.809834 19.294380 57.578229
F 27.267013 42.447638 13.922408
F 27.038423 42.447638 35.750319
F 26.809834 42.447638 57.578229
F 27.267013 65.600895 13.922408
F 27.038423 65.600895 35.750319
F 26.809834 65.600895 57.578229
F 9.444582 3.858875 13.735765
F 9.215993 3.858875 35.563675
F 8.987403 3.858875 57.391586
F 9.444582 27.012133 13.735765
F 9.215993 27.012133 35.563675
F 8.987403 27.012133 57.391586
F 9.444582 50.165390 13.735765
F 9.215993 50.165390 35.563675
F 8.987403 50.165390 57.391586
F 36.178220 3.858875 14.015729
F 35.949631 3.858875 35.843640
F 35.721041 3.858875 57.671551
F 36.178220 27.012133 14.015729
F 35.949631 27.012133 35.843640
F 35.721041 27.012133 57.671551
F 36.178220 50.165390 14.015729
F 35.949631 50.165390 35.843640
F 35.721041 50.165390 57.671551
F 9.444582 11.576625 13.735765
F 9.215993 11.576625 35.563675
F 8.987403 11.576625 57.391586
F 9.444582 34.729883 13.735765
F 9.215993 34.729883 35.563675
F 8.987403 34.729883 57.391586
F 9.444582 57.883140 13.735765
F 9.215993 57.883140 35.563675
F 8.987403 57.883140 57.391586
F 36.178220 11.576625 14.015729
F 35.949631 11.576625 35.843640
F 35.721041 11.576625 57.671551
F 36.178220 34.729883 14.015729
F 35.949631 34.729883 35.843640
F 35.721041 34.729883 57.671551
F 36.178220 57.883140 14.015729
F 35.949631 57.883140 35.843640
F 35.721041 57.883140 57.671551
F 9.444582 19.294380 13.735765
F 9.215993 19.294380 35.563676
F 8.987403 19.294380 57.391586
F 9.444582 42.447638 13.735765
F 9.215993 42.447638 35.563676
F 8.987403 42.447638 57.391586
F 9.444582 65.600896 13.735765
F 9.215993 65.600896 35.563676
F 8.987403 65.600896 57.391586
F 36.178220 19.294380 14.015729
F 35.949631 19.294380 35.843641
F 35.721041 19.294380 57.671551
F 36.178220 42.447638 14.015729
F 35.949631 42.447638 35.843641
F 35.721041 42.447638 57.671551
F 36.178220 65.600896 14.015729
F 35.949631 65.600896 35.843641
F 35.721041 65.600896 57.671551
F 18.355800 3.858876 13.829088
F 18.127210 3.858876 35.656998
F 17.898620 3.858876 57.484909
F 18.355800 27.012134 13.829088
F 18.127210 27.012134 35.656998
F 17.898620 27.012134 57.484909
F 18.355800 50.165391 13.829088
F 18.127210 50.165391 35.656998
F 17.898620 50.165391 57.484909
F 45.089437 3.858876 14.109052
F 44.860847 3.858876 35.936962
F 44.632257 3.858876 57.764873
F 45.089437 27.012134 14.109052
F 44.860847 27.012134 35.936962
F 44.632257 27.012134 57.764873
F 45.089437 50.165391 14.109052
F 44.860847 50.165391 35.936962
F 44.632257 50.165391 57.764873
F 18.355800 11.576626 13.829088
F 18.127210 11.576626 35.656999
F 17.898620 11.576626 57.484909
F 18.355800 34.729884 13.829088
F 18.127210 34.729884 35.656999
F 17.898620 34.729884 57.484909
F 18.355800 57.883141 13.829088
F 18.127210 57.883141 35.656999
F 17.898620 57.883141 57.484909
F 45.089437 11.576626 14.109052
F 44.860847 11.576626 35.936963
F 44.632257 11.576626 57.764873
F 45.089437 34.729884 14.109052
F 44.860847 34.729884 35.936963
F 44.632257 34.729884 57.764873
F 45.089437 57.883141 14.109052
F 44.860847 57.883141 35.936963
F 44.632257 57.883141 57.764873
F 18.355800 19.294382 13.829089
F 18.127210 19.294382 35.656999
F 17.898620 19.294382 57.484909
F 18.355800 42.447639 13.829089
F 18.127210 42.447639 35.656999
F 17.898620 42.447639 57.484909
F 18.355800 65.600897 13.829089
F 18.127210 65.600897 35.656999
F 17.898620 65.600897 57.484909
F 45.089437 19.294382 14.109053
F 44.860847 19.294382 35.936963
F 44.632257 19.294382 57.764873
F 45.089437 42.447639 14.109053
F 44.860847 42.447639 35.936963
F 44.632257 42.447639 57.764873
F 45.089437 65.600897 14.109053
F 44.860847 65.600897 35.936963
F 44.632257 65.600897 57.764873
F 0.561962 3.858875 10.913956
F 0.333372 3.858875 32.741867
F 0.104782 3.858875 54.569777
F 0.561962 27.012133 10.913956
F 0.333372 27.012133 32.741867
F 0.104782 27.012133 54.569777
F 0.561962 50.165390 10.913956
F 0.333372 50.165390 32.741867
F 0.104782 50.165390 54.569777
F 27.295599 3.858875 11.193920
F 27.067009 3.858875 33.021831
F 26.838419 3.858875 54.849741
F 27.295599 27.012133 11.193920
F 27.067009 27.012133 33.021831
F 26.838419 27.012133 54.849741
F 27.295599 50.165390 11.193920
F 27.067009 50.165390 33.021831
F 26.838419 50.165390 54.849741
F 0.561962 11.576625 10.913956
F 0.333372 11.576625 32.741866
F 0.104782 11.576625 54.569777
F 0.561962 34.729883 10.913956
F 0.333372 34.729883 32.741866
F 0.104782 34.729883 54.569777
F 0.561962 57.883140 10.913956
F 0.333372 57.883140 32.741866
F 0.104782 57.883140 54.569777
F 27.295599 11.576625 11.193920
F 27.067009 11.576625 33.021830
F 26.838419 11.576625 54.849741
F 27.295599 34.729883 11.193920
F 27.067009 34.729883 33.021830
F 26.838419 34.729883 54.849741
F 27.295599 57.883140 11.193920
F 27.067009 57.883140 33.021830
F 26.838419 57.883140 54.849741
F 0.561962 19.294381 10.913955
F 0.333372 19.294381 32.741866
F 0.104782 19.294381 54.569776
F 0.561962 42.447638 10.913955
F 0.333372 42.447638 32.741866
F 0.104782 42.447638 54.569776
F 0.561962 65.600896 10.913955
F 0.333372 65.600896 32.741866
F 0.104782 65.600896 54.569776
F 27.295599 19.294381 11.193919
F 27.067009 19.294381 33.021830
F 26.838419 19.294381 54.849740
F 27.295599 42.447638 11.193919
F 27.067009 42.447638 33.021830
F 26.838419 42.447638 54.849740
F 27.295599 65.600896 11.193919
F 27.067009 65.600896 33.021830
F 26.838419 65.600896 54.849740
F 9.473169 3.858875 11.007277
F 9.244579 3.858875 32.835187
F 9.015990 3.858875 54.663098
F 9.473169 27.012133 11.007277
F 9.244579 27.012133 32.835187
F 9.015990 27.012133 54.663098
F 9.473169 50.165390 11.007277
F 9.244579 50.165390 32.835187
F 9.015990 50.165390 54.663098
F 36.206807 3.858875 11.287241
F 35.978217 3.858875 33.115151
F 35.749628 3.858875 54.943062
F 36.206807 27.012133 11.287241
F 35.978217 27.012133 33.115151
F 35.749628 27.012133 54.943062
F 36.206807 50.165390 11.287241
F 35.978217 50.165390 33.115151
F 35.749628 50.165390 54.943062
F 9.473169 11.576625 11.007277
F 9.244579 11.576625 32.835187
F 9.015990 11.576625 54.663098
F 9.473169 34.729883 11.007277
F 9.244579 34.729883 32.835187
F 9.015990 34.729883 54.663098
F 9.473169 57.883140 11.007277
F 9.244579 57.883140 32.835187
F 9.015990 57.883140 54.663098
F 36.206807 11.576625 11.287241
F 35.978217 11.576625 33.115151
F 35.749628 11.576625 54.943062
F 36.206807 34.729883 11.287241
F 35.978217 34.729883 33.115151
F 35.749628 34.729883 54.943062
F 36.206807 57.883140 11.287241
F 35.978217 57.883140 33.115151
F 35.749628 57.883140 54.943062
F 9.473169 19.294381 11.007276
F 9.244579 19.294381 32.835187
F 9.015990 19.294381 54.663097
F 9.473169 42.447638 11.007276
F 9.244579 42.447638 32.835187
F 9.015990 42.447638 54.663097
F 9.473169 65.600896 11.007276
F 9.244579 65.600896 32.835187
F 9.015990 65.600896 54.663097
F 36.206807 19.294381 11.287240
F 35.978217 19.294381 33.115151
F 35.749628 19.294381 54.943061
F 36.206807 42.447638 11.287240
F 35.978217 42.447638 33.115151
F 35.749628 42.447638 54.943061
F 36.206807 65.600896 11.287240
F 35.978217 65.600896 33.115151
F 35.749628 65.600896 54.943061
F 18.384385 3.858876 11.100597
F 18.155796 3.858876 32.928508
F 17.927206 3.858876 54.756419
F 18.384385 27.012133 11.100597
F 18.155796 27.012133 32.928508
F 17.927206 27.012133 54.756419
F 18.384385 50.165391 11.100597
F 18.155796 50.165391 32.928508
F 17.927206 50.165391 54.756419
F 45.118023 3.858876 11.380562
F 44.889433 3.858876 33.208472
F 44.660843 3.858876 55.036383
F 45.118023 27.012133 11.380562
F 44.889433 27.012133 33.208472
F 44.660843 27.012133 55.036383
F 45.118023 50.165391 11.380562
F 44.889433 50.165391 33.208472
F 44.660843 50.165391 55.036383
F 18.384385 11.576626 11.100597
F 18.155796 11.576626 32.928508
F 17.927206 11.576626 54.756419
F 18.384385 34.729883 11.100597
F 18.155796 34.729883 32.928508
F 17.927206 34.729883 54.756419
F 18.384385 57.883141 11.100597
F 18.155796 57.883141 32.928508
F 17.927206 57.883141 54.756419
F 45.118023 11.576626 11.380562
F 44.889433 11.576626 33.208472
F 44.660843 11.576626 55.036383
F 45.118023 34.729883 11.380562
F 44.889433 34.729883 33.208472
F 44.660843 34.729883 55.036383
F 45.118023 57.883141 11.380562
F 44.889433 57.883141 33.208472
F 44.660843 57.883141 55.036383
F 18.384385 19.294381 11.100596
F 18.155796 19.294381 32.928508
F 17.927206 19.294381 54.756418
F 18.384385 42.447639 11.100596
F 18.155796 42.447639 32.928508
F 17.927206 42.447639 54.756418
F 18.384385 65.600896 11.100596
F 18.155796 65.600896 32.928508
F 17.927206 65.600896 54.756418
F 45.118023 19.294381 11.380561
F 44.889433 19.294381 33.208472
F 44.660843 19.294381 55.036382
F 45.118023 42.447639 11.380561
F 44.889433 42.447639 33.208472
F 44.660843 42.447639 55.036382
F 45.118023 65.600896 11.380561
F 44.889433 65.600896 33.208472
F 44.660843 65.600896 55.036382
F 0.600050 1.286291 7.275971
F 0.371460 1.286291 29.103881
F 0.142871 1.286291 50.931792
F 0.600050 24.439549 7.275971
F 0.371460 24.439549 29.103881
F 0.142871 24.439549 50.931792
F 0.600050 47.592806 7.275971
F 0.371460 47.592806 29.103881
F 0.142871 47.592806 50.931792
F 27.333687 1.286291 7.555935
F 27.105097 1.286291 29.383845
F 26.876508 1.286291 51.211756
F 27.333687 24.439549 7.555935
F 27.105097 24.439549 29.383845
F 26.876508 24.439549 51.211756
F 27.333687 47.592806 7.555935
F 27.105097 47.592806 29.383845
F 26.876508 47.592806 51.211756
F 0.600050 9.004040 7.275971
F 0.371460 9.004040 29.103882
F 0.142871 9.004040 50.931792
F 0.600050 32.157298 7.275971
F 0.371460 32.157298 29.103882
F 0.142871 32.157298 50.931792
F 0.600050 55.310555 7.275971
F 0.371460 55.310555 29.103882
F 0.142871 55.310555 50.931792
F 27.333687 9.004040 7.555935
F 27.105097 9.004040 29.383846
F 26.876508 9.004040 51.211756
F 27.333687 32.157298 7.555935
F 27.105097 32.157298 29.383846
F 26.876508 32.157298 51.211756
F 27.333687 55.310555 7.555935
F 27.105097 55.310555 29.383846
F 26.876508 55.310555 51.211756
F 0.600050 16.721796 7.275970
F 0.371460 16.721796 29.103881
F 0.142871 16.721796 50.931791
F 0.600050 39.875053 7.275970
F 0.371460 39.875053 29.103881
F 0.142871 39.875053 50.931791
F 0.600050 63.028311 7.275970
F 0.371460 63.028311 29.103881
F 0.142871 63.028311 50.931791
F 27.333687 16.721796 7.555934
F 27.105097 16.721796 29.383845
F 26.876508 16.721796 51.211755
F 27.333687 39.875053 7.555934
F 27.105097 39.875053 29.383845
F 26.876508 39.875053 51.211755
F 27.333687 63.028311 7.555934
F 27.105097 63.028311 29.383845
F 26.876508 63.028311 51.211755
F 9.511257 1.286291 7.369292
F 9.282668 1.286291 29.197202
F 9.054078 1.286291 51.025114
F 9.511257 24.439548 7.369292
F 9.282668 24.439548 29.197202
F 9.054078 24.439548 51.025114
F 9.511257 47.592806 7.369292
F 9.282668 47.592806 29.197202
F 9.054078 47.592806 51.025114
F 36.244894 1.286291 7.649257
F 36.016305 1.286291 29.477167
F 35.787715 1.286291 51.305078
F 36.244894 24.439548 7.649257
F 36.016305 24.439548 29.477167
F 35.787715 24.439548 51.305078
F 36.244894 47.592806 7.649257
F 36.016305 47.592806 29.477167
F 35.787715 47.592806 51.305078
F 9.511257 9.004040 7.369292
F 9.282668 9.004040 29.197202
F 9.054078 9.004040 51.025114
F 9.511257 32.157298 7.369292
F 9.282668 32.157298 29.197202
F 9.054078 32.157298 51.025114
F 9.511257 55.310555 7.369292
F 9.282668 55.310555 29.197202
F 9.054078 55.310555 51.025114
F 36.244894 9.004040 7.649257
F 36.016305 9.004040 29.477167
F 35.787715 9.004040 51.305078
F 36.244894 32.157298 7.649257
F 36.016305 32.157298 29.477167
F 35.787715 32.157298 51.305078
F 36.244894 55.310555 7.649257
F 36.016305 55.310555 29.477167
F 35.787715 55.310555 51.305078
F 9.511257 16.721795 7.369291
F 9.282668 16.721795 29.197202
F 9.054078 16.721795 51.025113
F 9.511257 39.875053 7.369291
F 9.282668 39.875053 29.197202
F 9.054078 39.875053 51.025113
F 9.511257 63.028310 7.369291
F 9.282668 63.028310 29.197202
F 9.054078 63.028310 51.025113
F 36.244894 16.721795 7.649256
F 36.016305 16.721795 29.477167
F 35.787715 16.721795 51.305077
F 36.244894 39.875053 7.649256
F 36.016305 39.875053 29.477167
F 35.787715 39.875053 51.305077
F 36.244894 63.028310 7.649256
F 36.016305 63.028310 29.477167
F 35.787715 63.028310 51.305077
F 18.422473 1.286290 7.462613
F 18.193883 1.286290 29.290523
F 17.965293 1.286290 51.118434
F 18.422473 24.439547 7.462613
F 18.193883 24.439547 29.290523
F 17.965293 24.439547 51.118434
F 18.422473 47.592805 7.462613
F 18.193883 47.592805 29.290523
F 17.965293 47.592805 51.118434
F 45.156111 1.286290 7.742577
F 44.927521 1.286290 29.570487
F 44.698931 1.286290 51.398398
F 45.156111 24.439547 7.742577
F 44.927521 24.439547 29.570487
F 44.698931 24.439547 51.398398
F 45.156111 47.592805 7.742577
F 44.927521 47.592805 29.570487
F 44.698931 47.592805 51.398398
F 18.422473 9.004039 7.462613
F 18.193883 9.004039 29.290523
F 17.965293 9.004039 51.118434
F 18.422473 32.157296 7.462613
F 18.193883 32.157296 29.290523
F 17.965293 32.157296 51.118434
F 18.422473 55.310554 7.462613
F 18.193883 55.310554 29.290523
F 17.965293 55.310554 51.118434
F 45.156111 9.004039 7.742577
F 44.927521 9.004039 29.570487
F 44.698931 9.004039 51.398398
F 45.156111 32.157296 7.742577
F 44.927521 32.157296 29.570487
F 44.698931 32.157296 51.398398
F 45.156111 55.310554 7.742577
F 44.927521 55.310554 29.570487
F 44.698931 55.310554 51.398398
F 18.422473 16.721794 7.462612
F 18.193883 16.721794 29.290522
F 17.965293 16.721794 51.118433
F 18.422473 39.875052 7.462612
F 18.193883 39.875052 29.290522
F 17.965293 39.875052 51.118433
F 18.422473 63.028309 7.462612
F 18.193883 63.028309 29.290522
F 17.965293 63.028309 51.118433
F 45.156111 16.721794 7.742576
F 44.927521 16.721794 29.570486
F 44.698931 16.721794 51.398397
F 45.156111 39.875052 7.742576
F 44.927521 39.875052 29.570486
F 44.698931 39.875052 51.398397
F 45.156111 63.028309 7.742576
F 44.927521 63.028309 29.570486
F 44.698931 63.028309 51.398397
F 2.789766 7.717750 10.937286
F 2.561176 7.717750 32.765197
F 2.332586 7.717750 54.593107
F 2.789766 30.871007 10.937286
F 2.561176 30.871007 32.765197
F 2.332586 30.871007 54.593107
F 2.789766 54.024265 10.937286
F 2.561176 54.024265 32.765197
F 2.332586 54.024265 54.593107
F 29.523403 7.717750 11.217250
F 29.294813 7.717750 33.045161
F 29.066223 7.717750 54.873071
F 29.523403 30.871007 11.217250
F 29.294813 30.871007 33.045161
F 29.066223 30.871007 54.873071
F 29.523403 54.024265 11.217250
F 29.294813 54.024265 33.045161
F 29.066223 54.024265 54.873071
F 2.789766 15.435503 10.937285
F 2.561176 15.435503 32.765196
F 2.332586 15.435503 54.593106
F 2.789766 38.588760 10.937285
F 2.561176 38.588760 32.765196
F 2.332586 38.588760 54.593106
F 2.789766 61.742018 10.937285
F 2.561176 61.742018 32.765196
F 2.332586 61.742018 54.593106
F 29.523403 15.435503 11.217249
F 29.294813 15.435503 33.045160
F 29.066223 15.435503 54.873070
F 29.523403 38.588760 11.217249
F 29.294813 38.588760 33.045160
F 29.066223 38.588760 54.873070
F 29.523403 61.742018 11.217249
F 29.294813 61.742018 33.045160
F 29.066223 61.742018 54.873070
F 2.789766 0.000000 10.937286
F 2.561176 0.000000 32.765196
F 2.332586 0.000000 54.593107
F 2.789766 23.153258 10.937286
F 2.561176 23.153258 32.765196
F 2.332586 23.153258 54.593107
F 2.789766 46.306515 10.937286
F 2.561176 46.306515 32.765196
F 2.332586 46.306515 54.593107
F 29.523403 0.000000 11.217250
F 29.294813 0.000000 33.045160
F 29.066223 0.000000 54.873071
F 29.523403 23.153258 11.217250
F 29.294813 23.153258 33.045160
F 29.066223 23.153258 54.873071
F 29.523403 46.306515 11.217250
F 29.294813 46.306515 33.045160
F 29.066223 46.306515 54.873071
F 11.700975 7.717750 11.030607
F 11.472385 7.717750 32.858517
F 11.243795 7.717750 54.686429
F 11.700975 30.871007 11.030607
F 11.472385 30.871007 32.858517
F 11.243795 30.871007 54.686429
F 11.700975 54.024265 11.030607
F 11.472385 54.024265 32.858517
F 11.243795 54.024265 54.686429
F 38.434612 7.717750 11.310572
F 38.206022 7.717750 33.138482
F 37.977433 7.717750 54.966393
F 38.434612 30.871007 11.310572
F 38.206022 30.871007 33.138482
F 37.977433 30.871007 54.966393
F 38.434612 54.024265 11.310572
F 38.206022 54.024265 33.138482
F 37.977433 54.024265 54.966393
F 11.700975 15.435502 11.030606
F 11.472385 15.435502 32.858516
F 11.243795 15.435502 54.686428
F 11.700975 38.588760 11.030606
F 11.472385 38.588760 32.858516
F 11.243795 38.588760 54.686428
F 11.700975 61.742017 11.030606
F 11.472385 61.742017 32.858516
F 11.243795 61.742017 54.686428
F 38.434612 15.435502 11.310571
F 38.206022 15.435502 33.138481
F 37.977433 15.435502 54.966392
F 38.434612 38.588760 11.310571
F 38.206022 38.588760 33.138481
F 37.977433 38.588760 54.966392
F 38.434612 61.742017 11.310571
F 38.206022 61.742017 33.138481
F 37.977433 61.742017 54.966392
F 11.700975 0.000000 11.030607
F 11.472385 0.000000 32.858517
F 11.243795 0.000000 54.686429
F 11.700975 23.153258 11.030607
F 11.472385 23.153258 32.858517
F 11.243795 23.153258 54.686429
F 11.700975 46.306515 11.030607
F 11.472385 46.306515 32.858517
F 11.243795 46.306515 54.686429
F 38.434612 0.000000 11.310572
F 38.206022 0.000000 33.138482
F 37.977433 0.000000 54.966393
F 38.434612 23.153258 11.310572
F 38.206022 23.153258 33.138482
F 37.977433 23.153258 54.966393
F 38.434612 46.306515 11.310572
F 38.206022 46.306515 33.138482
F 37.977433 46.306515 54.966393
F 20.612191 7.717750 11.123928
F 20.383602 7.717750 32.951839
F 20.155012 7.717750 54.779749
F 20.612191 30.871008 11.123928
F 20.383602 30.871008 32.951839
F 20.155012 30.871008 54.779749
F 20.612191 54.024265 11.123928
F 20.383602 54.024265 32.951839
F 20.155012 54.024265 54.779749
F 47.345828 7.717750 11.403892
F 47.117239 7.717750 33.231803
F 46.888649 7.717750 55.059713
F 47.345828 30.871008 11.403892
F 47.117239 30.871008 33.231803
F 46.888649 30.871008 55.059713
F 47.345828 54.024265 11.403892
F 47.117239 54.024265 33.231803
F 46.888649 54.024265 55.059713
F 20.612191 15.435503 11.123927
F 20.383602 15.435503 32.951838
F 20.155012 15.435503 54.779748
F 20.612191 38.588760 11.123927
F 20.383602 38.588760 32.951838
F 20.155012 38.588760 54.779748
F 20.612191 61.742018 11.123927
F 20.383602 61.742018 32.951838
F 20.155012 61.742018 54.779748
F 47.345828 15.435503 11.403891
F 47.117239 15.435503 33.231802
F 46.888649 15.435503 55.059712
F 47.345828 38.588760 11.403891
F 47.117239 38.588760 33.231802
F 46.888649 38.588760 55.059712
F 47.345828 61.742018 11.403891
F 47.117239 61.742018 33.231802
F 46.888649 61.742018 55.059712
F 20.612191 0.000001 11.123928
F 20.383602 0.000001 32.951839
F 20.155012 0.000001 54.779749
F 20.612191 23.153258 11.123928
F 20.383602 23.153258 32.951839
F 20.155012 23.153258 54.779749
F 20.612191 46.306516 11.123928
F 20.383602 46.306516 32.951839
F 20.155012 46.306516 54.779749
F 47.345828 0.000001 11.403892
F 47.117239 0.000001 33.231803
F 46.888649 0.000001 55.059713
F 47.345828 23.153258 11.403892
F 47.117239 23.153258 33.231803
F 46.888649 23.153258 55.059713
F 47.345828 46.306516 11.403892
F 47.117239 46.306516 33.231803
F 46.888649 46.306516 55.059713
F 2.827850 5.145166 7.299301
F 2.599260 5.145166 29.127212
F 2.370670 5.145166 50.955123
F 2.827850 28.298423 7.299301
F 2.599260 28.298423 29.127212
F 2.370670 28.298423 50.955123
F 2.827850 51.451681 7.299301
F 2.599260 51.451681 29.127212
F 2.370670 51.451681 50.955123
F 29.561487 5.145166 7.579266
F 29.332897 5.145166 29.407177
F 29.104307 5.145166 51.235087
F 29.561487 28.298423 7.579266
F 29.332897 28.298423 29.407177
F 29.104307 28.298423 51.235087
F 29.561487 51.451681 7.579266
F 29.332897 51.451681 29.407177
F 29.104307 51.451681 51.235087
F 2.827850 12.862918 7.299300
F 2.599260 12.862918 29.127211
F 2.370670 12.862918 50.955122
F 2.827850 36.016175 7.299300
F 2.599260 36.016175 29.127211
F 2.370670 36.016175 50.955122
F 2.827850 59.169433 7.299300
F 2.599260 59.169433 29.127211
F 2.370670 59.169433 50.955122
F 29.561487 12.862918 7.579265
F 29.332897 12.862918 29.407176
F 29.104308 12.862918 51.235086
F 29.561487 36.016175 7.579265
F 29.332897 36.016175 29.407176
F 29.104308 36.016175 51.235086
F 29.561487 59.169433 7.579265
F 29.332897 59.169433 29.407176
F 29.104308 59.169433 51.235086
F 2.827850 20.580673 7.299301
F 2.599260 20.580673 29.127211
F 2.370670 20.580673 50.955123
F 2.827850 43.733931 7.299301
F 2.599260 43.733931 29.127211
F 2.370670 43.733931 50.955123
F 2.827850 66.887188 7.299301
F 2.599260 66.887188 29.127211
F 2.370670 66.887188 50.955123
F 29.561487 20.580673 7.579266
F 29.332897 20.580673 29.407176
F 29.104307 20.580673 51.235087
F 29.561487 43.733931 7.579266
F 29.332897 43.733931 29.407176
F 29.104307 43.733931 51.235087
F 29.561487 66.887188 7.579266
F 29.332897 66.887188 29.407176
F 29.104307 66.887188 51.235087
F 11.739058 5.145165 7.392623
F 11.510468 5.145165 29.220533
F 11.281879 5.145165 51.048444
F 11.739058 28.298422 7.392623
F 11.510468 28.298422 29.220533
F 11.281879 28.298422 51.048444
F 11.739058 51.451680 7.392623
F 11.510468 51.451680 29.220533
F 11.281879 51.451680 51.048444
F 38.472695 5.145165 7.672587
F 38.244106 5.145165 29.500497
F 38.015516 5.145165 51.328408
F 38.472695 28.298422 7.672587
F 38.244106 28.298422 29.500497
F 38.015516 28.298422 51.328408
F 38.472695 51.451680 7.672587
F 38.244106 51.451680 29.500497
F 38.015516 51.451680 51.328408
F 11.739058 12.862917 7.392622
F 11.510468 12.862917 29.220532
F 11.281879 12.862917 51.048443
F 11.739058 36.016174 7.392622
F 11.510468 36.016174 29.220532
F 11.281879 36.016174 51.048443
F 11.739058 59.169432 7.392622
F 11.510468 59.169432 29.220532
F 11.281879 59.169432 51.048443
F 38.472695 12.862917 7.672586
F 38.244106 12.862917 29.500496
F 38.015516 12.862917 51.328407
F 38.472695 36.016174 7.672586
F 38.244106 36.016174 29.500496
F 38.015516 36.016174 51.328407
F 38.472695 59.169432 7.672586
F 38.244106 59.169432 29.500496
F 38.015516 59.169432 51.328407
F 11.739058 20.580672 7.392623
F 11.510468 20.580672 29.220533
F 11.281879 20.580672 51.048443
F 11.739058 43.733930 7.392623
F 11.510468 43.733930 29.220533
F 11.281879 43.733930 51.048443
F 11.739058 66.887187 7.392623
F 11.510468 66.887187 29.220533
F 11.281879 66.887187 51.048443
F 38.472695 20.580672 7.672587
F 38.244106 20.580672 29.500497
F 38.015516 20.580672 51.328407
F 38.472695 43.733930 7.672587
F 38.244106 43.733930 29.500497
F 38.015516 43.733930 51.328407
F 38.472695 66.887187 7.672587
F 38.244106 66.887187 29.500497
F 38.015516 66.887187 51.328407
F 20.650277 5.145164 7.485943
F 20.421687 5.145164 29.313854
F 20.193097 5.145164 51.141764
F 20.650277 28.298422 7.485943
F 20.421687 28.298422 29.313854
F 20.193097 28.298422 51.141764
F 20.650277 51.451679 7.485943
F 20.421687 51.451679 29.313854
F 20.193097 51.451679 51.141764
F 47.383914 5.145164 7.765907
F 47.155324 5.145164 29.593819
F 46.926734 5.145164 51.421729
F 47.383914 28.298422 7.765907
F 47.155324 28.298422 29.593819
F 46.926734 28.298422 51.421729
F 47.383914 51.451679 7.765907
F 47.155324 51.451679 29.593819
F 46.926734 51.451679 51.421729
F 20.650277 12.862916 7.485942
F 20.421687 12.862916 29.313853
F 20.193097 12.862916 51.141763
F 20.650277 36.016174 7.485942
F 20.421687 36.016174 29.313853
F 20.193097 36.016174 51.141763
F 20.650277 59.169431 7.485942
F 20.421687 59.169431 29.313853
F 20.193097 59.169431 51.141763
F 47.383914 12.862916 7.765906
F 47.155324 12.862916 29.593818
F 46.926734 12.862916 51.421728
F 47.383914 36.016174 7.765906
F 47.155324 36.016174 29.593818
F 46.926734 36.016174 51.421728
F 47.383914 59.169431 7.765906
F 47.155324 59.169431 29.593818
F 46.926734 59.169431 51.421728
F 20.650277 20.580672 7.485943
F 20.421687 20.580672 29.313853
F 20.193097 20.580672 51.141764
F 20.650277 43.733929 7.485943
F 20.421687 43.733929 29.313853
F 20.193097 43.733929 51.141764
F 20.650277 66.887187 7.485943
F 20.421687 66.887187 29.313853
F 20.193097 66.887187 51.141764
F 47.383914 20.580672 7.765907
F 47.155324 20.580672 29.593818
F 46.926734 20.580672 51.421729
F 47.383914 43.733929 7.765907
F 47.155324 43.733929 29.593818
F 46.926734 43.733929 51.421729
F 47.383914 66.887187 7.765907
F 47.155324 66.887187 29.593818
F 46.926734 66.887187 51.421729
F 2.799288 5.145165 10.027789
F 2.570698 5.145165 31.855700
F 2.342109 5.145165 53.683610
F 2.799288 28.298423 10.027789
F 2.570698 28.298423 31.855700
F 2.342109 28.298423 53.683610
F 2.799288 51.451680 10.027789
F 2.570698 51.451680 31.855700
F 2.342109 51.451680 53.683610
F 29.532925 5.145165 10.307753
F 29.304335 5.145165 32.135664
F 29.075746 5.145165 53.963574
F 29.532925 28.298423 10.307753
F 29.304335 28.298423 32.135664
F 29.075746 28.298423 53.963574
F 29.532925 51.451680 10.307753
F 29.304335 51.451680 32.135664
F 29.075746 51.451680 53.963574
F 2.799288 12.862917 10.027790
F 2.570698 12.862917 31.855701
F 2.342109 12.862917 53.683611
F 2.799288 36.016175 10.027790
F 2.570698 36.016175 31.855701
F 2.342109 36.016175 53.683611
F 2.799288 59.169432 10.027790
F 2.570698 59.169432 31.855701
F 2.342109 59.169432 53.683611
F 29.532925 12.862917 10.307754
F 29.304335 12.862917 32.135665
F 29.075746 12.862917 53.963575
F 29.532925 36.016175 10.307754
F 29.304335 36.016175 32.135665
F 29.075746 36.016175 53.963575
F 29.532925 59.169432 10.307754
F 29.304335 59.169432 32.135665
F 29.075746 59.169432 53.963575
F 2.799288 20.580673 10.027790
F 2.570698 20.580673 31.855700
F 2.342109 20.580673 53.683610
F 2.799288 43.733930 10.027790
F 2.570698 43.733930 31.855700
F 2.342109 43.733930 53.683610
F 2.799288 66.887188 10.027790
F 2.570698 66.887188 31.855700
F 2.342109 66.887188 53.683610
F 29.532925 20.580673 10.307754
F 29.304335 20.580673 32.135664
F 29.075746 20.580673 53.963574
F 29.532925 43.733930 10.307754
F 29.304335 43.733930 32.135664
F 29.075746 43.733930 53.963574
F 29.532925 66.887188 10.307754
F 29.304335 66.887188 32.135664
F 29.075746 66.887188 53.963574
F 11.710497 5.145165 10.121111
F 11.481908 5.145165 31.949021
F 11.253318 5.145165 53.776932
F 11.710497 28.298422 10.121111
F 11.481908 28.298422 31.949021
F 11.253318 28.298422 53.776932
F 11.710497 51.451680 10.121111
F 11.481908 51.451680 31.949021
F 11.253318 51.451680 53.776932
F 38.444135 5.145165 10.401075
F 38.215545 5.145165 32.228986
F 37.986955 5.145165 54.056897
F 38.444135 28.298422 10.401075
F 38.215545 28.298422 32.228986
F 37.986955 28.298422 54.056897
F 38.444135 51.451680 10.401075
F 38.215545 51.451680 32.228986
F 37.986955 51.451680 54.056897
F 11.710497 12.862917 10.121112
F 11.481908 12.862917 31.949022
F 11.253318 12.862917 53.776933
F 11.710497 36.016175 10.121112
F 11.481908 36.016175 31.949022
F 11.253318 36.016175 53.776933
F 11.710497 59.169432 10.121112
F 11.481908 59.169432 31.949022
F 11.253318 59.169432 53.776933
F 38.444135 12.862917 10.401076
F 38.215545 12.862917 32.228987
F 37.986955 12.862917 54.056898
F 38.444135 36.016175 10.401076
F 38.215545 36.016175 32.228987
F 37.986955 36.016175 54.056898
F 38.444135 59.169432 10.401076
F 38.215545 59.169432 32.228987
F 37.986955 59.169432 54.056898
F 11.710497 20.580672 10.121111
F 11.481908 20.580672 31.949022
F 11.253318 20.580672 53.776932
F 11.710497 43.733930 10.121111
F 11.481908 43.733930 31.949022
F 11.253318 43.733930 53.776932
F 11.710497 66.887187 10.121111
F 11.481908 66.887187 31.949022
F 11.253318 66.887187 53.776932
F 38.444135 20.580672 10.401075
F 38.215545 20.580672 32.228987
F 37.986955 20.580672 54.056897
F 38.444135 43.733930 10.401075
F 38.215545 43.733930 32.228987
F 37.986955 43.733930 54.056897
F 38.444135 66.887187 10.401075
F 38.215545 66.887187 32.228987
F 37.986955 66.887187 54.056897
F 20.621714 5.145164 10.214433
F 20.393124 5.145164 32.042344
F 20.164534 5.145164 53.870254
F 20.621714 28.298422 10.214433
F 20.393124 28.298422 32.042344
F 20.164534 28.298422 53.870254
F 20.621714 51.451679 10.214433
F 20.393124 51.451679 32.042344
F 20.164534 51.451679 53.870254
F 47.355352 5.145164 10.494397
F 47.126762 5.145164 32.322308
F 46.898173 5.145164 54.150218
F 47.355352 28.298422 10.494397
F 47.126762 28.298422 32.322308
F 46.898173 28.298422 54.150218
F 47.355352 51.451679 10.494397
F 47.126762 51.451679 32.322308
F 46.898173 51.451679 54.150218
F 20.621714 12.862917 10.214434
F 20.393124 12.862917 32.042345
F 20.164534 12.862917 53.870255
F 20.621714 36.016174 10.214434
F 20.393124 36.016174 32.042345
F 20.164534 36.016174 53.870255
F 20.621714 59.169432 10.214434
F 20.393124 59.169432 32.042345
F 20.164534 59.169432 53.870255
F 47.355352 12.862917 10.494398
F 47.126762 12.862917 32.322309
F 46.898173 12.862917 54.150219
F 47.355352 36.016174 10.494398
F 47.126762 36.016174 32.322309
F 46.898173 36.016174 54.150219
F 47.355352 59.169432 10.494398
F 47.126762 59.169432 32.322309
F 46.898173 59.169432 54.150219
F 20.621714 20.580672 10.214434
F 20.393124 20.580672 32.042344
F 20.164534 20.580672 53.870254
F 20.621714 43.733929 10.214434
F 20.393124 43.733929 32.042344
F 20.164534 43.733929 53.870254
F 20.621714 66.887187 10.214434
F 20.393124 66.887187 32.042344
F 20.164534 66.887187 53.870254
F 47.355352 20.580672 10.494398
F 47.126762 20.580672 32.322308
F 46.898173 20.580672 54.150218
F 47.355352 43.733929 10.494398
F 47.126762 43.733929 32.322308
F 46.898173 43.733929 54.150218
F 47.355352 66.887187 10.494398
F 47.126762 66.887187 32.322308
F 46.898173 66.887187 54.150218
F 2.761180 7.717749 13.665773
F 2.532590 7.717749 35.493684
F 2.304000 7.717749 57.321594
F 2.761180 30.871007 13.665773
F 2.532590 30.871007 35.493684
F 2.304000 30.871007 57.321594
F 2.761180 54.024264 13.665773
F 2.532590 54.024264 35.493684
F 2.304000 54.024264 57.321594
F 29.494817 7.717749 13.945738
F 29.266227 7.717749 35.773649
F 29.037638 7.717749 57.601559
F 29.494817 30.871007 13.945738
F 29.266227 30.871007 35.773649
F 29.037638 30.871007 57.601559
F 29.494817 54.024264 13.945738
F 29.266227 54.024264 35.773649
F 29.037638 54.024264 57.601559
F 2.761180 15.435502 13.665774
F 2.532590 15.435502 35.493685
F 2.304000 15.435502 57.321595
F 2.761180 38.588760 13.665774
F 2.532590 38.588760 35.493685
F 2.304000 38.588760 57.321595
F 2.761180 61.742017 13.665774
F 2.532590 61.742017 35.493685
F 2.304000 61.742017 57.321595
F 29.494817 15.435502 13.945739
F 29.266227 15.435502 35.773650
F 29.037638 15.435502 57.601560
F 29.494817 38.588760 13.945739
F 29.266227 38.588760 35.773650
F 29.037638 38.588760 57.601560
F 29.494817 61.742017 13.945739
F 29.266227 61.742017 35.773650
F 29.037638 61.742017 57.601560
F 2.761180 0.000000 13.665774
F 2.532590 0.000000 35.493684
F 2.304000 0.000000 57.321594
F 2.761180 23.153257 13.665774
F 2.532590 23.153257 35.493684
F 2.304000 23.153257 57.321594
F 2.761180 46.306515 13.665774
F 2.532590 46.306515 35.493684
F 2.304000 46.306515 57.321594
F 29.494817 0.000000 13.945739
F 29.266227 0.000000 35.773649
F 29.037638 0.000000 57.601559
F 29.494817 23.153257 13.945739
F 29.266227 23.153257 35.773649
F 29.037638 23.153257 57.601559
F 29.494817 46.306515 13.945739
F 29.266227 46.306515 35.773649
F 29.037638 46.306515 57.601559
F 11.672388 7.717750 13.759096
F 11.443798 7.717750 35.587006
F 11.215209 7.717750 57.414917
F 11.672388 30.871007 13.759096
F 11.443798 30.871007 35.587006
F 11.215209 30.871007 57.414917
F 11.672388 54.024265 13.759096
F 11.443798 54.024265 35.587006
F 11.215209 54.024265 57.414917
F 38.406025 7.717750 14.039060
F 38.177436 7.717750 35.866970
F 37.948846 7.717750 57.694881
F 38.406025 30.871007 14.039060
F 38.177436 30.871007 35.866970
F 37.948846 30.871007 57.694881
F 38.406025 54.024265 14.039060
F 38.177436 54.024265 35.866970
F 37.948846 54.024265 57.694881
F 11.672388 15.435503 13.759097
F 11.443798 15.435503 35.587007
F 11.215209 15.435503 57.414918
F 11.672388 38.588760 13.759097
F 11.443798 38.588760 35.587007
F 11.215209 38.588760 57.414918
F 11.672388 61.742018 13.759097
F 11.443798 61.742018 35.587007
F 11.215209 61.742018 57.414918
F 38.406025 15.435503 14.039061
F 38.177436 15.435503 35.866971
F 37.948846 15.435503 57.694882
F 38.406025 38.588760 14.039061
F 38.177436 38.588760 35.866971
F 37.948846 38.588760 57.694882
F 38.406025 61.742018 14.039061
F 38.177436 61.742018 35.866971
F 37.948846 61.742018 57.694882
F 11.672388 0.000000 13.759096
F 11.443798 0.000000 35.587006
F 11.215209 0.000000 57.414917
F 11.672388 23.153258 13.759096
F 11.443798 23.153258 35.587006
F 11.215209 23.153258 57.414917
F 11.672388 46.306515 13.759096
F 11.443798 46.306515 35.587006
F 11.215209 46.306515 57.414917
F 38.406025 0.000000 14.039060
F 38.177436 0.000000 35.866970
F 37.948846 0.000000 57.694881
F 38.406025 23.153258 14.039060
F 38.177436 23.153258 35.866970
F 37.948846 23.153258 57.694881
F 38.406025 46.306515 14.039060
F 38.177436 46.306515 35.866970
F 37.948846 46.306515 57.694881
F 20.583606 7.717751 13.852418
F 20.355016 7.717751 35.680328
F 20.126426 7.717751 57.508238
F 20.583606 30.871008 13.852418
F 20.355016 30.871008 35.680328
F 20.126426 30.871008 57.508238
F 20.583606 54.024266 13.852418
F 20.355016 54.024266 35.680328
F 20.126426 54.024266 57.508238
F 47.317243 7.717751 14.132382
F 47.088653 7.717751 35.960292
F 46.860063 7.717751 57.788203
F 47.317243 30.871008 14.132382
F 47.088653 30.871008 35.960292
F 46.860063 30.871008 57.788203
F 47.317243 54.024266 14.132382
F 47.088653 54.024266 35.960292
F 46.860063 54.024266 57.788203
F 20.583606 15.435503 13.852419
F 20.355016 15.435503 35.680329
F 20.126426 15.435503 57.508239
F 20.583606 38.588761 13.852419
F 20.355016 38.588761 35.680329
F 20.126426 38.588761 57.508239
F 20.583606 61.742018 13.852419
F 20.355016 61.742018 35.680329
F 20.126426 61.742018 57.508239
F 47.317243 15.435503 14.132383
F 47.088653 15.435503 35.960293
F 46.860063 15.435503 57.788204
F 47.317243 38.588761 14.132383
F 47.088653 38.588761 35.960293
F 46.860063 38.588761 57.788204
F 47.317243 61.742018 14.132383
F 47.088653 61.742018 35.960293
F 46.860063 61.742018 57.788204
F 20.583606 0.000001 13.852418
F 20.355016 0.000001 35.680328
F 20.126426 0.000001 57.508239
F 20.583606 23.153259 13.852418
F 20.355016 23.153259 35.680328
F 20.126426 23.153259 57.508239
F 20.583606 46.306516 13.852418
F 20.355016 46.306516 35.680328
F 20.126426 46.306516 57.508239
F 47.317243 0.000001 14.132382
F 47.088653 0.000001 35.960292
F 46.860063 0.000001 57.788204
F 47.317243 23.153259 14.132382
F 47.088653 23.153259 35.960292
F 46.860063 23.153259 57.788204
F 47.317243 46.306516 14.132382
F 47.088653 46.306516 35.960292
F 46.860063 46.306516 57.788204
F 5.027092 1.286291 10.051120
F 4.798502 1.286291 31.879030
F 4.569913 1.286291 53.706941
F 5.027092 24.439548 10.051120
F 4.798502 24.439548 31.879030
F 4.569913 24.439548 53.706941
F 5.027092 47.592806 10.051120
F 4.798502 47.592806 31.879030
F 4.569913 47.592806 53.706941
F 31.760730 1.286291 10.331084
F 31.532140 1.286291 32.158995
F 31.303551 1.286291 53.986906
F 31.760730 24.439548 10.331084
F 31.532140 24.439548 32.158995
F 31.303551 24.439548 53.986906
F 31.760730 47.592806 10.331084
F 31.532140 47.592806 32.158995
F 31.303551 47.592806 53.986906
F 5.027092 9.004040 10.051120
F 4.798502 9.004040 31.879030
F 4.569913 9.004040 53.706941
F 5.027092 32.157298 10.051120
F 4.798502 32.157298 31.879030
F 4.569913 32.157298 53.706941
F 5.027092 55.310555 10.051120
F 4.798502 55.310555 31.879030
F 4.569913 55.310555 53.706941
F 31.760730 9.004040 10.331084
F 31.532140 9.004040 32.158995
F 31.303551 9.004040 53.986906
F 31.760730 32.157298 10.331084
F 31.532140 32.157298 32.158995
F 31.303551 32.157298 53.986906
F 31.760730 55.310555 10.331084
F 31.532140 55.310555 32.158995
F 31.303551 55.310555 53.986906
F 5.027092 16.721795 10.051121
F 4.798502 16.721795 31.879031
F 4.569913 16.721795 53.706941
F 5.027092 39.875053 10.051121
F 4.798502 39.875053 31.879031
F 4.569913 39.875053 53.706941
F 5.027092 63.028310 10.051121
F 4.798502 63.028310 31.879031
F 4.569913 63.028310 53.706941
F 31.760730 16.721795 10.331085
F 31.532140 16.721795 32.158996
F 31.303551 16.721795 53.986906
F 31.760730 39.875053 10.331085
F 31.532140 39.875053 32.158996
F 31.303551 39.875053 53.986906
F 31.760730 63.028310 10.331085
F 31.532140 63.028310 32.158996
F 31.303551 63.028310 53.986906
F 13.938303 1.286290 10.144442
F 13.709714 1.286290 31.972353
F 13.481124 1.286290 53.800263
F 13.938303 24.439548 10.144442
F 13.709714 24.439548 31.972353
F 13.481124 24.439548 53.800263
F 13.938303 47.592806 10.144442
F 13.709714 47.592806 31.972353
F 13.481124 47.592806 53.800263
F 40.671940 1.286290 10.424406
F 40.443351 1.286290 32.252317
F 40.214761 1.286290 54.080227
F 40.671940 24.439548 10.424406
F 40.443351 24.439548 32.252317
F 40.214761 24.439548 54.080227
F 40.671940 47.592806 10.424406
F 40.443351 47.592806 32.252317
F 40.214761 47.592806 54.080227
F 13.938303 9.004040 10.144442
F 13.709714 9.004040 31.972353
F 13.481124 9.004040 53.800263
F 13.938303 32.157297 10.144442
F 13.709714 32.157297 31.972353
F 13.481124 32.157297 53.800263
F 13.938303 55.310555 10.144442
F 13.709714 55.310555 31.972353
F 13.481124 55.310555 53.800263
F 40.671940 9.004040 10.424406
F 40.443351 9.004040 32.252317
F 40.214761 9.004040 54.080227
F 40.671940 32.157297 10.424406
F 40.443351 32.157297 32.252317
F 40.214761 32.157297 54.080227
F 40.671940 55.310555 10.424406
F 40.443351 55.310555 32.252317
F 40.214761 55.310555 54.080227
F 13.938303 16.721795 10.144443
F 13.709714 16.721795 31.972353
F 13.481124 16.721795 53.800264
F 13.938303 39.875053 10.144443
F 13.709714 39.875053 31.972353
F 13.481124 39.875053 53.800264
F 13.938303 63.028310 10.144443
F 13.709714 63.028310 31.972353
F 13.481124 63.028310 53.800264
F 40.671940 16.721795 10.424407
F 40.443351 16.721795 32.252317
F 40.214761 16.721795 54.080228
F 40.671940 39.875053 10.424407
F 40.443351 39.875053 32.252317
F 40.214761 39.875053 54.080228
F 40.671940 63.028310 10.424407
F 40.443351 63.028310 32.252317
F 40.214761 63.028310 54.080228
F 22.849520 1.286290 10.237763
F 22.620930 1.286290 32.065674
F 22.392340 1.286290 53.893584
F 22.849520 24.439548 10.237763
F 22.620930 24.439548 32.065674
F 22.392340 24.439548 53.893584
F 22.849520 47.592805 10.237763
F 22.620930 47.592805 32.065674
F 22.392340 47.592805 53.893584
F 49.583157 1.286290 10.517727
F 49.354567 1.286290 32.345638
F 49.125977 1.286290 54.173548
F 49.583157 24.439548 10.517727
F 49.354567 24.439548 32.345638
F 49.125977 24.439548 54.173548
F 49.583157 47.592805 10.517727
F 49.354567 47.592805 32.345638
F 49.125977 47.592805 54.173548
F 22.849520 9.004040 10.237763
F 22.620930 9.004040 32.065674
F 22.392340 9.004040 53.893584
F 22.849520 32.157297 10.237763
F 22.620930 32.157297 32.065674
F 22.392340 32.157297 53.893584
F 22.849520 55.310555 10.237763
F 22.620930 55.310555 32.065674
F 22.392340 55.310555 53.893584
F 49.583157 9.004040 10.517727
F 49.354567 9.004040 32.345638
F 49.125977 9.004040 54.173548
F 49.583157 32.157297 10.517727
F 49.354567 32.157297 32.345638
F 49.125977 32.157297 54.173548
F 49.583157 55.310555 10.517727
F 49.354567 55.310555 32.345638
F 49.125977 55.310555 54.173548
F 22.849520 16.721795 10.237764
F 22.620930 16.721795 32.065674
F 22.392340 16.721795 53.893585
F 22.849520 39.875052 10.237764
F 22.620930 39.875052 32.065674
F 22.392340 39.875052 53.893585
F 22.849520 63.028310 10.237764
F 22.620930 63.028310 32.065674
F 22.392340 63.028310 53.893585
F 49.583157 16.721795 10.517728
F 49.354567 16.721795 32.345638
F 49.125977 16.721795 54.173549
F 49.583157 39.875052 10.517728
F 49.354567 39.875052 32.345638
F 49.125977 39.875052 54.173549
F 49.583157 63.028310 10.517728
F 49.354567 63.028310 32.345638
F 49.125977 63.028310 54.173549
F 4.988979 3.858875 13.689105
F 4.760389 3.858875 35.517015
F 4.531799 3.858875 57.344925
F 4.988979 27.012132 13.689105
F 4.760389 27.012132 35.517015
F 4.531799 27.012132 57.344925
F 4.988979 50.165390 13.689105
F 4.760389 50.165390 35.517015
F 4.531799 50.165390 57.344925
F 31.722617 3.858875 13.969069
F 31.494027 3.858875 35.796979
F 31.265437 3.858875 57.624889
F 31.722617 27.012132 13.969069
F 31.494027 27.012132 35.796979
F 31.265437 27.012132 57.624889
F 31.722617 50.165390 13.969069
F 31.494027 50.165390 35.796979
F 31.265437 50.165390 57.624889
F 4.988979 11.576625 13.689105
F 4.760389 11.576625 35.517015
F 4.531799 11.576625 57.344925
F 4.988979 34.729882 13.689105
F 4.760389 34.729882 35.517015
F 4.531799 34.729882 57.344925
F 4.988979 57.883140 13.689105
F 4.760389 57.883140 35.517015
F 4.531799 57.883140 57.344925
F 31.722617 11.576625 13.969069
F 31.494027 11.576625 35.796979
F 31.265437 11.576625 57.624889
F 31.722617 34.729882 13.969069
F 31.494027 34.729882 35.796979
F 31.265437 34.729882 57.624889
F 31.722617 57.883140 13.969069
F 31.494027 57.883140 35.796979
F 31.265437 57.883140 57.624889
F 4.988979 19.294380 13.689105
F 4.760389 19.294380 35.517016
F 4.531799 19.294380 57.344926
F 4.988979 42.447638 13.689105
F 4.760389 42.447638 35.517016
F 4.531799 42.447638 57.344926
F 4.988979 65.600895 13.689105
F 4.760389 65.600895 35.517016
F 4.531799 65.600895 57.344926
F 31.722617 19.294380 13.969069
F 31.494027 19.294380 35.796980
F 31.265437 19.294380 57.624890
F 31.722617 42.447638 13.969069
F 31.494027 42.447638 35.796980
F 31.265437 42.447638 57.624890
F 31.722617 65.600895 13.969069
F 31.494027 65.600895 35.796980
F 31.265437 65.600895 57.624890
F 13.900190 3.858876 13.782427
F 13.671600 3.858876 35.610337
F 13.443011 3.858876 57.438247
F 13.900190 27.012134 13.782427
F 13.671600 27.012134 35.610337
F 13.443011 27.012134 57.438247
F 13.900190 50.165391 13.782427
F 13.671600 50.165391 35.610337
F 13.443011 50.165391 57.438247
F 40.633827 3.858876 14.062391
F 40.405237 3.858876 35.890301
F 40.176648 3.858876 57.718211
F 40.633827 27.012134 14.062391
F 40.405237 27.012134 35.890301
F 40.176648 27.012134 57.718211
F 40.633827 50.165391 14.062391
F 40.405237 50.165391 35.890301
F 40.176648 50.165391 57.718211
F 13.900190 11.576626 13.782427
F 13.671600 11.576626 35.610337
F 13.443011 11.576626 57.438247
F 13.900190 34.729884 13.782427
F 13.671600 34.729884 35.610337
F 13.443011 34.729884 57.438247
F 13.900190 57.883141 13.782427
F 13.671600 57.883141 35.610337
F 13.443011 57.883141 57.438247
F 40.633827 11.576626 14.062391
F 40.405237 11.576626 35.890301
F 40.176648 11.576626 57.718211
F 40.633827 34.729884 14.062391
F 40.405237 34.729884 35.890301
F 40.176648 34.729884 57.718211
F 40.633827 57.883141 14.062391
F 40.405237 57.883141 35.890301
F 40.176648 57.883141 57.718211
F 13.900190 19.294382 13.782427
F 13.671600 19.294382 35.610338
F 13.443011 19.294382 57.438248
F 13.900190 42.447639 13.782427
F 13.671600 42.447639 35.610338
F 13.443011 42.447639 57.438248
F 13.900190 65.600897 13.782427
F 13.671600 65.600897 35.610338
F 13.443011 65.600897 57.438248
F 40.633827 19.294382 14.062391
F 40.405237 19.294382 35.890302
F 40.176648 19.294382 57.718212
F 40.633827 42.447639 14.062391
F 40.405237 42.447639 35.890302
F 40.176648 42.447639 57.718212
F 40.633827 65.600897 14.062391
F 40.405237 65.600897 35.890302
F 40.176648 65.600897 57.718212
F 22.811408 3.858875 13.875747
F 22.582819 3.858875 35.703658
F 22.354229 3.858875 57.531569
F 22.811408 27.012133 13.875747
F 22.582819 27.012133 35.703658
F 22.354229 27.012133 57.531569
F 22.811408 50.165390 13.875747
F 22.582819 50.165390 35.703658
F 22.354229 50.165390 57.531569
F 49.545045 3.858875 14.155712
F 49.316456 3.858875 35.983622
F 49.087866 3.858875 57.811533
F 49.545045 27.012133 14.155712
F 49.316456 27.012133 35.983622
F 49.087866 27.012133 57.811533
F 49.545045 50.165390 14.155712
F 49.316456 50.165390 35.983622
F 49.087866 50.165390 57.811533
F 22.811408 11.576625 13.875747
F 22.582819 11.576625 35.703659
F 22.354229 11.576625 57.531569
F 22.811408 34.729883 13.875747
F 22.582819 34.729883 35.703659
F 22.354229 34.729883 57.531569
F 22.811408 57.883140 13.875747
F 22.582819 57.883140 35.703659
F 22.354229 57.883140 57.531569
F 49.545045 11.576625 14.155712
F 49.316456 11.576625 35.983623
F 49.087866 11.576625 57.811533
F 49.545045 34.729883 14.155712
F 49.316456 34.729883 35.983623
F 49.087866 34.729883 57.811533
F 49.545045 57.883140 14.155712
F 49.316456 57.883140 35.983623
F 49.087866 57.883140 57.811533
F 22.811408 19.294381 13.875748
F 22.582819 19.294381 35.703659
F 22.354229 19.294381 57.531570
F 22.811408 42.447638 13.875748
F 22.582819 42.447638 35.703659
F 22.354229 42.447638 57.531570
F 22.811408 65.600896 13.875748
F 22.582819 65.600896 35.703659
F 22.354229 65.600896 57.531570
F 49.545045 19.294381 14.155713
F 49.316456 19.294381 35.983623
F 49.087866 19.294381 57.811534
F 49.545045 42.447638 14.155713
F 49.316456 42.447638 35.983623
F 49.087866 42.447638 57.811534
F 49.545045 65.600896 14.155713
F 49.316456 65.600896 35.983623
F 49.087866 65.600896 57.811534
F 5.017565 3.858875 10.960616
F 4.788976 3.858875 32.788526
F 4.560386 3.858875 54.616438
F 5.017565 27.012133 10.960616
F 4.788976 27.012133 32.788526
F 4.560386 27.012133 54.616438
F 5.017565 50.165390 10.960616
F 4.788976 50.165390 32.788526
F 4.560386 50.165390 54.616438
F 31.751202 3.858875 11.240581
F 31.522613 3.858875 33.068491
F 31.294023 3.858875 54.896402
F 31.751202 27.012133 11.240581
F 31.522613 27.012133 33.068491
F 31.294023 27.012133 54.896402
F 31.751202 50.165390 11.240581
F 31.522613 50.165390 33.068491
F 31.294023 50.165390 54.896402
F 5.017565 11.576625 10.960616
F 4.788976 11.576625 32.788526
F 4.560386 11.576625 54.616438
F 5.017565 34.729883 10.960616
F 4.788976 34.729883 32.788526
F 4.560386 34.729883 54.616438
F 5.017565 57.883140 10.960616
F 4.788976 57.883140 32.788526
F 4.560386 57.883140 54.616438
F 31.751202 11.576625 11.240581
F 31.522613 11.576625 33.068491
F 31.294023 11.576625 54.896402
F 31.751202 34.729883 11.240581
F 31.522613 34.729883 33.068491
F 31.294023 34.729883 54.896402
F 31.751202 57.883140 11.240581
F 31.522613 57.883140 33.068491
F 31.294023 57.883140 54.896402
F 5.017565 19.294381 10.960615
F 4.788976 19.294381 32.788526
F 4.560386 19.294381 54.616437
F 5.017565 42.447638 10.960615
F 4.788976 42.447638 32.788526
F 4.560386 42.447638 54.616437
F 5.017565 65.600896 10.960615
F 4.788976 65.600896 32.788526
F 4.560386 65.600896 54.616437
F 31.751202 19.294381 11.240580
F 31.522613 19.294381 33.068491
F 31.294023 19.294381 54.896401
F 31.751202 42.447638 11.240580
F 31.522613 42.447638 33.068491
F 31.294023 42.447638 54.896401
F 31.751202 65.600896 11.240580
F 31.522613 65.600896 33.068491
F 31.294023 65.600896 54.896401
F 13.928777 3.858876 11.053937
F 13.700187 3.858876 32.881848
F 13.471597 3.858876 54.709758
F 13.928777 27.012133 11.053937
F 13.700187 27.012133 32.881848
F 13.471597 27.012133 54.709758
F 13.928777 50.165391 11.053937
F 13.700187 50.165391 32.881848
F 13.471597 50.165391 54.709758
F 40.662414 3.858876 11.333901
F 40.433824 3.858876 33.161812
F 40.205234 3.858876 54.989722
F 40.662414 27.012133 11.333901
F 40.433824 27.012133 33.161812
F 40.205234 27.012133 54.989722
F 40.662414 50.165391 11.333901
F 40.433824 50.165391 33.161812
F 40.205234 50.165391 54.989722
F 13.928777 11.576626 11.053937
F 13.700187 11.576626 32.881848
F 13.471597 11.576626 54.709758
F 13.928777 34.729883 11.053937
F 13.700187 34.729883 32.881848
F 13.471597 34.729883 54.709758
F 13.928777 57.883141 11.053937
F 13.700187 57.883141 32.881848
F 13.471597 57.883141 54.709758
F 40.662414 11.576626 11.333901
F 40.433824 11.576626 33.161812
F 40.205234 11.576626 54.989722
F 40.662414 34.729883 11.333901
F 40.433824 34.729883 33.161812
F 40.205234 34.729883 54.989722
F 40.662414 57.883141 11.333901
F 40.433824 57.883141 33.161812
F 40.205234 57.883141 54.989722
F 13.928777 19.294381 11.053937
F 13.700187 19.294381 32.881847
F 13.471597 19.294381 54.709758
F 13.928777 42.447639 11.053937
F 13.700187 42.447639 32.881847
F 13.471597 42.447639 54.709758
F 13.928777 65.600896 11.053937
F 13.700187 65.600896 32.881847
F 13.471597 65.600896 54.709758
F 40.662414 19.294381 11.333901
F 40.433824 19.294381 33.161811
F 40.205234 19.294381 54.989722
F 40.662414 42.447639 11.333901
F 40.433824 42.447639 33.161811
F 40.205234 42.447639 54.989722
F 40.662414 65.600896 11.333901
F 40.433824 65.600896 33.161811
F 40.205234 65.600896 54.989722
F 22.839993 3.858875 11.147259
F 22.611403 3.858875 32.975169
F 22.382814 3.858875 54.803080
F 22.839993 27.012133 11.147259
F 22.611403 27.012133 32.975169
F 22.382814 27.012133 54.803080
F 22.839993 50.165390 11.147259
F 22.611403 50.165390 32.975169
F 22.382814 50.165390 54.803080
F 49.573630 3.858875 11.427223
F 49.345040 3.858875 33.255134
F 49.116451 3.858875 55.083045
F 49.573630 27.012133 11.427223
F 49.345040 27.012133 33.255134
F 49.116451 27.012133 55.083045
F 49.573630 50.165390 11.427223
F 49.345040 50.165390 33.255134
F 49.116451 50.165390 55.083045
F 22.839993 11.576625 11.147259
F 22.611403 11.576625 32.975169
F 22.382814 11.576625 54.803079
F 22.839993 34.729883 11.147259
F 22.611403 34.729883 32.975169
F 22.382814 34.729883 54.803079
F 22.839993 57.883140 11.147259
F 22.611403 57.883140 32.975169
F 22.382814 57.883140 54.803079
F 49.573630 11.576625 11.427223
F 49.345040 11.576625 33.255134
F 49.116451 11.576625 55.083044
F 49.573630 34.729883 11.427223
F 49.345040 34.729883 33.255134
F 49.116451 34.729883 55.083044
F 49.573630 57.883140 11.427223
F 49.345040 57.883140 33.255134
F 49.116451 57.883140 55.083044
F 22.839993 19.294381 11.147258
F 22.611403 19.294381 32.975169
F 22.382814 19.294381 54.803079
F 22.839993 42.447638 11.147258
F 22.611403 42.447638 32.975169
F 22.382814 42.447638 54.803079
F 22.839993 65.600896 11.147258
F 22.611403 65.600896 32.975169
F 22.382814 65.600896 54.803079
F 49.573630 19.294381 11.427222
F 49.345040 19.294381 33.255134
F 49.116451 19.294381 55.083044
F 49.573630 42.447638 11.427222
F 49.345040 42.447638 33.255134
F 49.116451 42.447638 55.083044
F 49.573630 65.600896 11.427222
F 49.345040 65.600896 33.255134
F 49.116451 65.600896 55.083044
F 5.055653 1.286291 7.322632
F 4.827063 1.286291 29.150542
F 4.598473 1.286291 50.978453
F 5.055653 24.439549 7.322632
F 4.827063 24.439549 29.150542
F 4.598473 24.439549 50.978453
F 5.055653 47.592806 7.322632
F 4.827063 47.592806 29.150542
F 4.598473 47.592806 50.978453
F 31.789291 1.286291 7.602596
F 31.560701 1.286291 29.430506
F 31.332111 1.286291 51.258417
F 31.789291 24.439549 7.602596
F 31.560701 24.439549 29.430506
F 31.332111 24.439549 51.258417
F 31.789291 47.592806 7.602596
F 31.560701 47.592806 29.430506
F 31.332111 47.592806 51.258417
F 5.055653 9.004041 7.322632
F 4.827063 9.004041 29.150542
F 4.598473 9.004041 50.978453
F 5.055653 32.157298 7.322632
F 4.827063 32.157298 29.150542
F 4.598473 32.157298 50.978453
F 5.055653 55.310556 7.322632
F 4.827063 55.310556 29.150542
F 4.598473 55.310556 50.978453
F 31.789291 9.004041 7.602596
F 31.560701 9.004041 29.430506
F 31.332111 9.004041 51.258417
F 31.789291 32.157298 7.602596
F 31.560701 32.157298 29.430506
F 31.332111 32.157298 51.258417
F 31.789291 55.310556 7.602596
F 31.560701 55.310556 29.430506
F 31.332111 55.310556 51.258417
F 5.055653 16.721796 7.322631
F 4.827063 16.721796 29.150542
F 4.598473 16.721796 50.978452
F 5.055653 39.875053 7.322631
F 4.827063 39.875053 29.150542
F 4.598473 39.875053 50.978452
F 5.055653 63.028311 7.322631
F 4.827063 63.028311 29.150542
F 4.598473 63.028311 50.978452
F 31.789291 16.721796 7.602595
F 31.560701 16.721796 29.430506
F 31.332111 16.721796 51.258416
F 31.789291 39.875053 7.602595
F 31.560701 39.875053 29.430506
F 31.332111 39.875053 51.258416
F 31.789291 63.028311 7.602595
F 31.560701 63.028311 29.430506
F 31.332111 63.028311 51.258416
F 13.966864 1.286290 7.415952
F 13.738274 1.286290 29.243863
F 13.509685 1.286290 51.071773
F 13.966864 24.439547 7.415952
F 13.738274 24.439547 29.243863
F 13.509685 24.439547 51.071773
F 13.966864 47.592805 7.415952
F 13.738274 47.592805 29.243863
F 13.509685 47.592805 51.071773
F 40.700501 1.286290 7.695916
F 40.471911 1.286290 29.523827
F 40.243322 1.286290 51.351738
F 40.700501 24.439547 7.695916
F 40.471911 24.439547 29.523827
F 40.243322 24.439547 51.351738
F 40.700501 47.592805 7.695916
F 40.471911 47.592805 29.523827
F 40.243322 47.592805 51.351738
F 13.966864 9.004039 7.415952
F 13.738274 9.004039 29.243863
F 13.509685 9.004039 51.071773
F 13.966864 32.157297 7.415952
F 13.738274 32.157297 29.243863
F 13.509685 32.157297 51.071773
F 13.966864 55.310554 7.415952
F 13.738274 55.310554 29.243863
F 13.509685 55.310554 51.071773
F 40.700501 9.004039 7.695916
F 40.471911 9.004039 29.523827
F 40.243322 9.004039 51.351738
F 40.700501 32.157297 7.695916
F 40.471911 32.157297 29.523827
F 40.243322 32.157297 51.351738
F 40.700501 55.310554 7.695916
F 40.471911 55.310554 29.523827
F 40.243322 55.310554 51.351738
F 13.966864 16.721795 7.415952
F 13.738274 16.721795 29.243862
F 13.509685 16.721795 51.071772
F 13.966864 39.875052 7.415952
F 13.738274 39.875052 29.243862
F 13.509685 39.875052 51.071772
F 13.966864 63.028310 7.415952
F 13.738274 63.028310 29.243862
F 13.509685 63.028310 51.071772
F 40.700501 16.721795 7.695916
F 40.471911 16.721795 29.523826
F 40.243322 16.721795 51.351737
F 40.700501 39.875052 7.695916
F 40.471911 39.875052 29.523826
F 40.243322 39.875052 51.351737
F 40.700501 63.028310 7.695916
F 40.471911 63.028310 29.523826
F 40.243322 63.028310 51.351737
F 22.878081 1.286290 7.509275
F 22.649492 1.286290 29.337185
F 22.420902 1.286290 51.165095
F 22.878081 24.439548 7.509275
F 22.649492 24.439548 29.337185
F 22.420902 24.439548 51.165095
F 22.878081 47.592805 7.509275
F 22.649492 47.592805 29.337185
F 22.420902 47.592805 51.165095
F 49.611719 1.286290 7.789239
F 49.383130 1.286290 29.617149
F 49.154540 1.286290 51.445059
F 49.611719 24.439548 7.789239
F 49.383130 24.439548 29.617149
F 49.154540 24.439548 51.445059
F 49.611719 47.592805 7.789239
F 49.383130 47.592805 29.617149
F 49.154540 47.592805 51.445059
F 22.878081 9.004039 7.509275
F 22.649492 9.004039 29.337185
F 22.420902 9.004039 51.165095
F 22.878081 32.157297 7.509275
F 22.649492 32.157297 29.337185
F 22.420902 32.157297 51.165095
F 22.878081 55.310555 7.509275
F 22.649492 55.310555 29.337185
F 22.420902 55.310555 51.165095
F 49.611719 9.004039 7.789239
F 49.383130 9.004039 29.617149
F 49.154540 9.004039 51.445059
F 49.611719 32.157297 7.789239
F 49.383130 32.157297 29.617149
F 49.154540 32.157297 51.445059
F 49.611719 55.310555 7.789239
F 49.383130 55.310555 29.617149
F 49.154540 55.310555 51.445059
F 22.878081 16.721795 7.509274
F 22.649492 16.721795 29.337184
F 22.420902 16.721795 51.165095
F 22.878081 39.875052 7.509274
F 22.649492 39.875052 29.337184
F 22.420902 39.875052 51.165095
F 22.878081 63.028310 7.509274
F 22.649492 63.028310 29.337184
F 22.420902 63.028310 51.165095
F 49.611719 16.721795 7.789238
F 49.383130 16.721795 29.617148
F 49.154540 16.721795 51.445059
F 49.611719 39.875052 7.789238
F 49.383130 39.875052 29.617148
F 49.154540 39.875052 51.445059
F 49.611719 63.028310 7.789238
F 49.383130 63.028310 29.617148
F 49.154540 63.028310 51.445059
F 7.245369 7.717750 10.983947
F 7.016779 7.717750 32.811858
F 6.788190 7.717750 54.639768
F 7.245369 30.871007 10.983947
F 7.016779 30.871007 32.811858
F 6.788190 30.871007 54.639768
F 7.245369 54.024265 10.983947
F 7.016779 54.024265 32.811858
F 6.788190 54.024265 54.639768
F 33.979007 7.717750 11.263911
F 33.750418 7.717750 33.091822
F 33.521828 7.717750 54.919732
F 33.979007 30.871007 11.263911
F 33.750418 30.871007 33.091822
F 33.521828 30.871007 54.919732
F 33.979007 54.024265 11.263911
F 33.750418 54.024265 33.091822
F 33.521828 54.024265 54.919732
F 7.245369 15.435502 10.983946
F 7.016780 15.435502 32.811857
F 6.788190 15.435502 54.639767
F 7.245369 38.588760 10.983946
F 7.016780 38.588760 32.811857
F 6.788190 38.588760 54.639767
F 7.245369 61.742018 10.983946
F 7.016780 61.742018 32.811857
F 6.788190 61.742018 54.639767
F 33.979007 15.435502 11.263910
F 33.750418 15.435502 33.091821
F 33.521828 15.435502 54.919731
F 33.979007 38.588760 11.263910
F 33.750418 38.588760 33.091821
F 33.521828 38.588760 54.919731
F 33.979007 61.742018 11.263910
F 33.750418 61.742018 33.091821
F 33.521828 61.742018 54.919731
F 7.245369 0.000000 10.983947
F 7.016780 0.000000 32.811857
F 6.788190 0.000000 54.639768
F 7.245369 23.153258 10.983947
F 7.016780 23.153258 32.811857
F 6.788190 23.153258 54.639768
F 7.245369 46.306515 10.983947
F 7.016780 46.306515 32.811857
F 6.788190 46.306515 54.639768
F 33.979007 0.000000 11.263911
F 33.750418 0.000000 33.091821
F 33.521828 0.000000 54.919732
F 33.979007 23.153258 11.263911
F 33.750418 23.153258 33.091821
F 33.521828 23.153258 54.919732
F 33.979007 46.306515 11.263911
F 33.750418 46.306515 33.091821
F 33.521828 46.306515 54.919732
F 16.156583 7.717750 11.077267
F 15.927993 7.717750 32.905178
F 15.699403 7.717750 54.733088
F 16.156583 30.871008 11.077267
F 15.927993 30.871008 32.905178
F 15.699403 30.871008 54.733088
F 16.156583 54.024265 11.077267
F 15.927993 54.024265 32.905178
F 15.699403 54.024265 54.733088
F 42.890220 7.717750 11.357231
F 42.661630 7.717750 33.185142
F 42.433040 7.717750 55.013053
F 42.890220 30.871008 11.357231
F 42.661630 30.871008 33.185142
F 42.433040 30.871008 55.013053
F 42.890220 54.024265 11.357231
F 42.661630 54.024265 33.185142
F 42.433040 54.024265 55.013053
F 16.156583 15.435503 11.077266
F 15.927993 15.435503 32.905177
F 15.699403 15.435503 54.733087
F 16.156583 38.588760 11.077266
F 15.927993 38.588760 32.905177
F 15.699403 38.588760 54.733087
F 16.156583 61.742018 11.077266
F 15.927993 61.742018 32.905177
F 15.699403 61.742018 54.733087
F 42.890220 15.435503 11.357230
F 42.661630 15.435503 33.185141
F 42.433040 15.435503 55.013052
F 42.890220 38.588760 11.357230
F 42.661630 38.588760 33.185141
F 42.433040 38.588760 55.013052
F 42.890220 61.742018 11.357230
F 42.661630 61.742018 33.185141
F 42.433040 61.742018 55.013052
F 16.156583 0.000001 11.077267
F 15.927993 0.000001 32.905178
F 15.699403 0.000001 54.733088
F 16.156583 23.153258 11.077267
F 15.927993 23.153258 32.905178
F 15.699403 23.153258 54.733088
F 16.156583 46.306516 11.077267
F 15.927993 46.306516 32.905178
F 15.699403 46.306516 54.733088
F 42.890220 0.000001 11.357231
F 42.661630 0.000001 33.185142
F 42.433040 0.000001 55.013053
F 42.890220 23.153258 11.357231
F 42.661630 23.153258 33.185142
F 42.433040 23.153258 55.013053
F 42.890220 46.306516 11.357231
F 42.661630 46.306516 33.185142
F 42.433040 46.306516 55.013053
F 25.067798 7.717750 11.170590
F 24.839208 7.717750 32.998501
F 24.610619 7.717750 54.826411
F 25.067798 30.871007 11.170590
F 24.839208 30.871007 32.998501
F 24.610619 30.871007 54.826411
F 25.067798 54.024265 11.170590
F 24.839208 54.024265 32.998501
F 24.610619 54.024265 54.826411
F 51.801436 7.717750 11.450554
F 51.572846 7.717750 33.278465
F 51.344257 7.717750 55.106375
F 51.801436 30.871007 11.450554
F 51.572846 30.871007 33.278465
F 51.344257 30.871007 55.106375
F 51.801436 54.024265 11.450554
F 51.572846 54.024265 33.278465
F 51.344257 54.024265 55.106375
F 25.067798 15.435502 11.170589
F 24.839208 15.435502 32.998499
F 24.610619 15.435502 54.826410
F 25.067798 38.588760 11.170589
F 24.839208 38.588760 32.998499
F 24.610619 38.588760 54.826410
F 25.067798 61.742018 11.170589
F 24.839208 61.742018 32.998499
F 24.610619 61.742018 54.826410
F 51.801436 15.435502 11.450553
F 51.572846 15.435502 33.278463
F 51.344257 15.435502 55.106374
F 51.801436 38.588760 11.450553
F 51.572846 38.588760 33.278463
F 51.344257 38.588760 55.106374
F 51.801436 61.742018 11.450553
F 51.572846 61.742018 33.278463
F 51.344257 61.742018 55.106374
F 25.067798 0.000000 11.170590
F 24.839208 0.000000 32.998500
F 24.610619 0.000000 54.826411
F 25.067798 23.153258 11.170590
F 24.839208 23.153258 32.998500
F 24.610619 23.153258 54.826411
F 25.067798 46.306515 11.170590
F 24.839208 46.306515 32.998500
F 24.610619 46.306515 54.826411
F 51.801436 0.000000 11.450554
F 51.572846 0.000000 33.278464
F 51.344257 0.000000 55.106375
F 51.801436 23.153258 11.450554
F 51.572846 23.153258 33.278464
F 51.344257 23.153258 55.106375
F 51.801436 46.306515 11.450554
F 51.572846 46.306515 33.278464
F 51.344257 46.306515 55.106375
F 7.283452 5.145165 7.345962
F 7.054863 5.145165 29.173873
F 6.826273 5.145165 51.001783
F 7.283452 28.298423 7.345962
F 7.054863 28.298423 29.173873
F 6.826273 28.298423 51.001783
F 7.283452 51.451680 7.345962
F 7.054863 51.451680 29.173873
F 6.826273 51.451680 51.001783
F 34.017090 5.145165 7.625926
F 33.788500 5.145165 29.453837
F 33.559910 5.145165 51.281747
F 34.017090 28.298423 7.625926
F 33.788500 28.298423 29.453837
F 33.559910 28.298423 51.281747
F 34.017090 51.451680 7.625926
F 33.788500 51.451680 29.453837
F 33.559910 51.451680 51.281747
F 7.283452 12.862918 7.345961
F 7.054863 12.862918 29.173872
F 6.826273 12.862918 51.001782
F 7.283452 36.016175 7.345961
F 7.054863 36.016175 29.173872
F 6.826273 36.016175 51.001782
F 7.283452 59.169433 7.345961
F 7.054863 59.169433 29.173872
F 6.826273 59.169433 51.001782
F 34.017090 12.862918 7.625925
F 33.788500 12.862918 29.453836
F 33.559910 12.862918 51.281746
F 34.017090 36.016175 7.625925
F 33.788500 36.016175 29.453836
F 33.559910 36.016175 51.281746
F 34.017090 59.169433 7.625925
F 33.788500 59.169433 29.453836
F 33.559910 59.169433 51.281746
F 7.283452 20.580673 7.345962
F 7.054863 20.580673 29.173872
F 6.826273 20.580673 51.001783
F 7.283452 43.733930 7.345962
F 7.054863 43.733930 29.173872
F 6.826273 43.733930 51.001783
F 7.283452 66.887188 7.345962
F 7.054863 66.887188 29.173872
F 6.826273 66.887188 51.001783
F 34.017090 20.580673 7.625926
F 33.788500 20.580673 29.453836
F 33.559910 20.580673 51.281747
F 34.017090 43.733930 7.625926
F 33.788500 43.733930 29.453836
F 33.559910 43.733930 51.281747
F 34.017090 66.887188 7.625926
F 33.788500 66.887188 29.453836
F 33.559910 66.887188 51.281747
F 16.194667 5.145164 7.439282
F 15.966077 5.145164 29.267193
F 15.737487 5.145164 51.095104
F 16.194667 28.298421 7.439282
F 15.966077 28.298421 29.267193
F 15.737487 28.298421 51.095104
F 16.194667 51.451679 7.439282
F 15.966077 51.451679 29.267193
F 15.737487 51.451679 51.095104
F 42.928304 5.145164 7.719247
F 42.699714 5.145164 29.547157
F 42.471125 5.145164 51.375068
F 42.928304 28.298421 7.719247
F 42.699714 28.298421 29.547157
F 42.471125 28.298421 51.375068
F 42.928304 51.451679 7.719247
F 42.699714 51.451679 29.547157
F 42.471125 51.451679 51.375068
F 16.194667 12.862916 7.439281
F 15.966077 12.862916 29.267192
F 15.737487 12.862916 51.095103
F 16.194667 36.016174 7.439281
F 15.966077 36.016174 29.267192
F 15.737487 36.016174 51.095103
F 16.194667 59.169431 7.439281
F 15.966077 59.169431 29.267192
F 15.737487 59.169431 51.095103
F 42.928304 12.862916 7.719246
F 42.699714 12.862916 29.547156
F 42.471125 12.862916 51.375067
F 42.928304 36.016174 7.719246
F 42.699714 36.016174 29.547156
F 42.471125 36.016174 51.375067
F 42.928304 59.169431 7.719246
F 42.699714 59.169431 29.547156
F 42.471125 59.169431 51.375067
F 16.194667 20.580671 7.439282
F 15.966077 20.580671 29.267193
F 15.737487 20.580671 51.095104
F 16.194667 43.733929 7.439282
F 15.966077 43.733929 29.267193
F 15.737487 43.733929 51.095104
F 16.194667 66.887186 7.439282
F 15.966077 66.887186 29.267193
F 15.737487 66.887186 51.095104
F 42.928304 20.580671 7.719247
F 42.699714 20.580671 29.547157
F 42.471125 20.580671 51.375068
F 42.928304 43.733929 7.719247
F 42.699714 43.733929 29.547157
F 42.471125 43.733929 51.375068
F 42.928304 66.887186 7.719247
F 42.699714 66.887186 29.547157
F 42.471125 66.887186 51.375068
F 25.105883 5.145165 7.532605
F 24.877294 5.145165 29.360516
F 24.648704 5.145165 51.188426
F 25.105883 28.298423 7.532605
F 24.877294 28.298423 29.360516
F 24.648704 28.298423 51.188426
F 25.105883 51.451680 7.532605
F 24.877294 51.451680 29.360516
F 24.648704 51.451680 51.188426
F 51.839520 5.145165 7.812569
F 51.610931 5.145165 29.640480
F 51.382341 5.145165 51.468390
F 51.839520 28.298423 7.812569
F 51.610931 28.298423 29.640480
F 51.382341 28.298423 51.468390
F 51.839520 51.451680 7.812569
F 51.610931 51.451680 29.640480
F 51.382341 51.451680 51.468390
F 25.105883 12.862917 7.532604
F 24.877294 12.862917 29.360515
F 24.648704 12.862917 51.188425
F 25.105883 36.016175 7.532604
F 24.877294 36.016175 29.360515
F 24.648704 36.016175 51.188425
F 25.105883 59.169432 7.532604
F 24.877294 59.169432 29.360515
F 24.648704 59.169432 51.188425
F 51.839520 12.862917 7.812568
F 51.610931 12.862917 29.640479
F 51.382341 12.862917 51.468389
F 51.839520 36.016175 7.812568
F 51.610931 36.016175 29.640479
F 51.382341 36.016175 51.468389
F 51.839520 59.169432 7.812568
F 51.610931 59.169432 29.640479
F 51.382341 59.169432 51.468389
F 25.105883 20.580673 7.532605
F 24.877294 20.580673 29.360515
F 24.648704 20.580673 51.188426
F 25.105883 43.733930 7.532605
F 24.877294 43.733930 29.360515
F 24.648704 43.733930 51.188426
F 25.105883 66.887188 7.532605
F 24.877294 66.887188 29.360515
F 24.648704 66.887188 51.188426
F 51.839520 20.580673 7.812569
F 51.610931 20.580673 29.640479
F 51.382341 20.580673 51.468390
F 51.839520 43.733930 7.812569
F 51.610931 43.733930 29.640479
F 51.382341 43.733930 51.468390
F 51.839520 66.887188 7.812569
F 51.610931 66.887188 29.640479
F 51.382341 66.887188 51.468390
F 7.254892 5.145165 10.074451
F 7.026302 5.145165 31.902361
F 6.797712 5.145165 53.730271
F 7.254892 28.298423 10.074451
F 7.026302 28.298423 31.902361
F 6.797712 28.298423 53.730271
F 7.254892 51.451680 10.074451
F 7.026302 51.451680 31.902361
F 6.797712 51.451680 53.730271
F 33.988529 5.145165 10.354415
F 33.759939 5.145165 32.182325
F 33.531349 5.145165 54.010235
F 33.988529 28.298423 10.354415
F 33.759939 28.298423 32.182325
F 33.531349 28.298423 54.010235
F 33.988529 51.451680 10.354415
F 33.759939 51.451680 32.182325
F 33.531349 51.451680 54.010235
F 7.254892 12.862917 10.074451
F 7.026302 12.862917 31.902362
F 6.797712 12.862917 53.730272
F 7.254892 36.016175 10.074451
F 7.026302 36.016175 31.902362
F 6.797712 36.016175 53.730272
F 7.254892 59.169432 10.074451
F 7.026302 59.169432 31.902362
F 6.797712 59.169432 53.730272
F 33.988529 12.862917 10.354415
F 33.759939 12.862917 32.182326
F 33.531349 12.862917 54.010236
F 33.988529 36.016175 10.354415
F 33.759939 36.016175 32.182326
F 33.531349 36.016175 54.010236
F 33.988529 59.169432 10.354415
F 33.759939 59.169432 32.182326
F 33.531349 59.169432 54.010236
F 7.254892 20.580673 10.074451
F 7.026302 20.580673 31.902361
F 6.797712 20.580673 53.730272
F 7.254892 43.733930 10.074451
F 7.026302 43.733930 31.902361
F 6.797712 43.733930 53.730272
F 7.254892 66.887188 10.074451
F 7.026302 66.887188 31.902361
F 6.797712 66.887188 53.730272
F 33.988529 20.580673 10.354415
F 33.759939 20.580673 32.182325
F 33.531349 20.580673 54.010236
F 33.988529 43.733930 10.354415
F 33.759939 43.733930 32.182325
F 33.531349 43.733930 54.010236
F 33.988529 66.887188 10.354415
F 33.759939 66.887188 32.182325
F 33.531349 66.887188 54.010236
F 16.166105 5.145164 10.167773
F 15.937515 5.145164 31.995683
F 15.708926 5.145164 53.823593
F 16.166105 28.298422 10.167773
F 15.937515 28.298422 31.995683
F 15.708926 28.298422 53.823593
F 16.166105 51.451679 10.167773
F 15.937515 51.451679 31.995683
F 15.708926 51.451679 53.823593
F 42.899742 5.145164 10.447737
F 42.671153 5.145164 32.275647
F 42.442563 5.145164 54.103557
F 42.899742 28.298422 10.447737
F 42.671153 28.298422 32.275647
F 42.442563 28.298422 54.103557
F 42.899742 51.451679 10.447737
F 42.671153 51.451679 32.275647
F 42.442563 51.451679 54.103557
F 16.166105 12.862917 10.167773
F 15.937515 12.862917 31.995684
F 15.708926 12.862917 53.823594
F 16.166105 36.016174 10.167773
F 15.937515 36.016174 31.995684
F 15.708926 36.016174 53.823594
F 16.166105 59.169432 10.167773
F 15.937515 59.169432 31.995684
F 15.708926 59.169432 53.823594
F 42.899742 12.862917 10.447737
F 42.671153 12.862917 32.275648
F 42.442563 12.862917 54.103558
F 42.899742 36.016174 10.447737
F 42.671153 36.016174 32.275648
F 42.442563 36.016174 54.103558
F 42.899742 59.169432 10.447737
F 42.671153 59.169432 32.275648
F 42.442563 59.169432 54.103558
F 16.166105 20.580672 10.167773
F 15.937515 20.580672 31.995683
F 15.708926 20.580672 53.823594
F 16.166105 43.733929 10.167773
F 15.937515 43.733929 31.995683
F 15.708926 43.733929 53.823594
F 16.166105 66.887187 10.167773
F 15.937515 66.887187 31.995683
F 15.708926 66.887187 53.823594
F 42.899742 20.580672 10.447737
F 42.671153 20.580672 32.275647
F 42.442563 20.580672 54.103558
F 42.899742 43.733929 10.447737
F 42.671153 43.733929 32.275647
F 42.442563 43.733929 54.103558
F 42.899742 66.887187 10.447737
F 42.671153 66.887187 32.275647
F 42.442563 66.887187 54.103558
F 25.077321 5.145165 10.261092
F 24.848731 5.145165 32.089003
F 24.620141 5.145165 53.916914
F 25.077321 28.298423 10.261092
F 24.848731 28.298423 32.089003
F 24.620141 28.298423 53.916914
F 25.077321 51.451680 10.261092
F 24.848731 51.451680 32.089003
F 24.620141 51.451680 53.916914
F 51.810959 5.145165 10.541057
F 51.582369 5.145165 32.368968
F 51.353779 5.145165 54.196878
F 51.810959 28.298423 10.541057
F 51.582369 28.298423 32.368968
F 51.353779 28.298423 54.196878
F 51.810959 51.451680 10.541057
F 51.582369 51.451680 32.368968
F 51.353779 51.451680 54.196878
F 25.077321 12.862917 10.261093
F 24.848731 12.862917 32.089004
F 24.620141 12.862917 53.916915
F 25.077321 36.016175 10.261093
F 24.848731 36.016175 32.089004
F 24.620141 36.016175 53.916915
F 25.077321 59.169432 10.261093
F 24.848731 59.169432 32.089004
F 24.620141 59.169432 53.916915
F 51.810959 12.862917 10.541058
F 51.582369 12.862917 32.368969
F 51.353779 12.862917 54.196879
F 51.810959 36.016175 10.541058
F 51.582369 36.016175 32.368969
F 51.353779 36.016175 54.196879
F 51.810959 59.169432 10.541058
F 51.582369 59.169432 32.368969
F 51.353779 59.169432 54.196879
F 25.077321 20.580672 10.261093
F 24.848731 20.580672 32.089003
F 24.620141 20.580672 53.916914
F 25.077321 43.733930 10.261093
F 24.848731 43.733930 32.089003
F 24.620141 43.733930 53.916914
F 25.077321 66.887188 10.261093
F 24.848731 66.887188 32.089003
F 24.620141 66.887188 53.916914
F 51.810959 20.580672 10.541058
F 51.582369 20.580672 32.368968
F 51.353779 20.580672 54.196878
F 51.810959 43.733930 10.541058
F 51.582369 43.733930 32.368968
F 51.353779 43.733930 54.196878
F 51.810959 66.887188 10.541058
F 51.582369 66.887188 32.368968
F 51.353779 66.887188 54.196878
F 7.216782 7.717749 13.712435
F 6.988193 7.717749 35.540345
F 6.759603 7.717749 57.368255
F 7.216782 30.871007 13.712435
F 6.988193 30.871007 35.540345
F 6.759603 30.871007 57.368255
F 7.216782 54.024264 13.712435
F 6.988193 54.024264 35.540345
F 6.759603 54.024264 57.368255
F 33.950421 7.717749 13.992399
F 33.721831 7.717749 35.820309
F 33.493241 7.717749 57.648219
F 33.950421 30.871007 13.992399
F 33.721831 30.871007 35.820309
F 33.493241 30.871007 57.648219
F 33.950421 54.024264 13.992399
F 33.721831 54.024264 35.820309
F 33.493241 54.024264 57.648219
F 7.216782 15.435502 13.712436
F 6.988193 15.435502 35.540346
F 6.759603 15.435502 57.368256
F 7.216782 38.588760 13.712436
F 6.988193 38.588760 35.540346
F 6.759603 38.588760 57.368256
F 7.216782 61.742017 13.712436
F 6.988193 61.742017 35.540346
F 6.759603 61.742017 57.368256
F 33.950421 15.435502 13.992400
F 33.721831 15.435502 35.820310
F 33.493241 15.435502 57.648220
F 33.950421 38.588760 13.992400
F 33.721831 38.588760 35.820310
F 33.493241 38.588760 57.648220
F 33.950421 61.742017 13.992400
F 33.721831 61.742017 35.820310
F 33.493241 61.742017 57.648220
F 7.216782 0.000000 13.712435
F 6.988193 0.000000 35.540345
F 6.759603 0.000000 57.368255
F 7.216782 23.153257 13.712435
F 6.988193 23.153257 35.540345
F 6.759603 23.153257 57.368255
F 7.216782 46.306515 13.712435
F 6.988193 46.306515 35.540345
F 6.759603 46.306515 57.368255
F 33.950421 0.000000 13.992399
F 33.721831 0.000000 35.820309
F 33.493241 0.000000 57.648219
F 33.950421 23.153257 13.992399
F 33.721831 23.153257 35.820309
F 33.493241 23.153257 57.648219
F 33.950421 46.306515 13.992399
F 33.721831 46.306515 35.820309
F 33.493241 46.306515 57.648219
F 16.127996 7.717751 13.805757
F 15.899406 7.717751 35.633667
F 15.670816 7.717751 57.461578
F 16.127996 30.871008 13.805757
F 15.899406 30.871008 35.633667
F 15.670816 30.871008 57.461578
F 16.127996 54.024266 13.805757
F 15.899406 54.024266 35.633667
F 15.670816 54.024266 57.461578
F 42.861633 7.717751 14.085722
F 42.633043 7.717751 35.913632
F 42.404454 7.717751 57.741542
F 42.861633 30.871008 14.085722
F 42.633043 30.871008 35.913632
F 42.404454 30.871008 57.741542
F 42.861633 54.024266 14.085722
F 42.633043 54.024266 35.913632
F 42.404454 54.024266 57.741542
F 16.127996 15.435503 13.805758
F 15.899406 15.435503 35.633668
F 15.670816 15.435503 57.461579
F 16.127996 38.588761 13.805758
F 15.899406 38.588761 35.633668
F 15.670816 38.588761 57.461579
F 16.127996 61.742018 13.805758
F 15.899406 61.742018 35.633668
F 15.670816 61.742018 57.461579
F 42.861633 15.435503 14.085723
F 42.633043 15.435503 35.913633
F 42.404454 15.435503 57.741543
F 42.861633 38.588761 14.085723
F 42.633043 38.588761 35.913633
F 42.404454 38.588761 57.741543
F 42.861633 61.742018 14.085723
F 42.633043 61.742018 35.913633
F 42.404454 61.742018 57.741543
F 16.127996 0.000001 13.805757
F 15.899406 0.000001 35.633667
F 15.670816 0.000001 57.461578
F 16.127996 23.153259 13.805757
F 15.899406 23.153259 35.633667
F 15.670816 23.153259 57.461578
F 16.127996 46.306516 13.805757
F 15.899406 46.306516 35.633667
F 15.670816 46.306516 57.461578
F 42.861633 0.000001 14.085722
F 42.633043 0.000001 35.913632
F 42.404454 0.000001 57.741542
F 42.861633 23.153259 14.085722
F 42.633043 23.153259 35.913632
F 42.404454 23.153259 57.741542
F 42.861633 46.306516 14.085722
F 42.633043 46.306516 35.913632
F 42.404454 46.306516 57.741542
F 25.039213 7.717750 13.899078
F 24.810624 7.717750 35.726988
F 24.582034 7.717750 57.554898
F 25.039213 30.871007 13.899078
F 24.810624 30.871007 35.726988
F 24.582034 30.871007 57.554898
F 25.039213 54.024265 13.899078
F 24.810624 54.024265 35.726988
F 24.582034 54.024265 57.554898
F 51.772850 7.717750 14.179042
F 51.544261 7.717750 36.006952
F 51.315671 7.717750 57.834862
F 51.772850 30.871007 14.179042
F 51.544261 30.871007 36.006952
F 51.315671 30.871007 57.834862
F 51.772850 54.024265 14.179042
F 51.544261 54.024265 36.006952
F 51.315671 54.024265 57.834862
F 25.039213 15.435502 13.899079
F 24.810624 15.435502 35.726989
F 24.582034 15.435502 57.554899
F 25.039213 38.588760 13.899079
F 24.810624 38.588760 35.726989
F 24.582034 38.588760 57.554899
F 25.039213 61.742017 13.899079
F 24.810624 61.742017 35.726989
F 24.582034 61.742017 57.554899
F 51.772850 15.435502 14.179043
F 51.544261 15.435502 36.006953
F 51.315671 15.435502 57.834863
F 51.772850 38.588760 14.179043
F 51.544261 38.588760 36.006953
F 51.315671 38.588760 57.834863
F 51.772850 61.742017 14.179043
F 51.544261 61.742017 36.006953
F 51.315671 61.742017 57.834863
F 25.039213 0.000000 13.899078
F 24.810624 0.000000 35.726988
F 24.582034 0.000000 57.554898
F 25.039213 23.153258 13.899078
F 24.810624 23.153258 35.726988
F 24.582034 23.153258 57.554898
F 25.039213 46.306515 13.899078
F 24.810624 46.306515 35.726988
F 24.582034 46.306515 57.554898
F 51.772850 0.000000 14.179042
F 51.544261 0.000000 36.006952
F 51.315671 0.000000 57.834862
F 51.772850 23.153258 14.179042
F 51.544261 23.153258 36.006952
F 51.315671 23.153258 57.834862
F 51.772850 46.306515 14.179042
F 51.544261 46.306515 36.006952
F 51.315671 46.306515 57.834862
F 0.495292 1.286291 17.280429
F 0.266702 1.286291 39.108340
F 0.038112 1.286291 60.936250
F 0.495292 24.439548 17.280429
F 0.266702 24.439548 39.108340
F 0.038112 24.439548 60.936250
F 0.495292 47.592806 17.280429
F 0.266702 47.592806 39.108340
F 0.038112 47.592806 60.936250
F 27.228929 1.286291 17.560393
F 27.000339 1.286291 39.388304
F 26.771749 1.286291 61.216214
F 27.228929 24.439548 17.560393
F 27.000339 24.439548 39.388304
F 26.771749 24.439548 61.216214
F 27.228929 47.592806 17.560393
F 27.000339 47.592806 39.388304
F 26.771749 47.592806 61.216214
F 0.495292 9.004040 17.280429
F 0.266702 9.004040 39.108339
F 0.038112 9.004040 60.936250
F 0.495292 32.157298 17.280429
F 0.266702 32.157298 39.108339
F 0.038112 32.157298 60.936250
F 0.495292 55.310555 17.280429
F 0.266702 55.310555 39.108339
F 0.038112 55.310555 60.936250
F 27.228929 9.004040 17.560393
F 27.000339 9.004040 39.388303
F 26.771749 9.004040 61.216214
F 27.228929 32.157298 17.560393
F 27.000339 32.157298 39.388303
F 26.771749 32.157298 61.216214
F 27.228929 55.310555 17.560393
F 27.000339 55.310555 39.388303
F 26.771749 55.310555 61.216214
F 0.495292 16.721795 17.280430
F 0.266702 16.721795 39.108340
F 0.038112 16.721795 60.936251
F 0.495292 39.875053 17.280430
F 0.266702 39.875053 39.108340
F 0.038112 39.875053 60.936251
F 0.495292 63.028310 17.280430
F 0.266702 63.028310 39.108340
F 0.038112 63.028310 60.936251
F 27.228929 16.721795 17.560394
F 27.000339 16.721795 39.388304
F 26.771749 16.721795 61.216215
F 27.228929 39.875053 17.560394
F 27.000339 39.875053 39.388304
F 26.771749 39.875053 61.216215
F 27.228929 63.028310 17.560394
F 27.000339 63.028310 39.388304
F 26.771749 63.028310 61.216215
F 9.406500 1.286291 17.373750
F 9.177910 1.286291 39.201661
F 8.949321 1.286291 61.029571
F 9.406500 24.439548 17.373750
F 9.177910 24.439548 39.201661
F 8.949321 24.439548 61.029571
F 9.406500 47.592806 17.373750
F 9.177910 47.592806 39.201661
F 8.949321 47.592806 61.029571
F 36.140137 1.286291 17.653714
F 35.911547 1.286291 39.481625
F 35.682958 1.286291 61.309535
F 36.140137 24.439548 17.653714
F 35.911547 24.439548 39.481625
F 35.682958 24.439548 61.309535
F 36.140137 47.592806 17.653714
F 35.911547 47.592806 39.481625
F 35.682958 47.592806 61.309535
F 9.406500 9.004040 17.373750
F 9.177910 9.004040 39.201661
F 8.949321 9.004040 61.029571
F 9.406500 32.157298 17.373750
F 9.177910 32.157298 39.201661
F 8.949321 32.157298 61.029571
F 9.406500 55.310555 17.373750
F 9.177910 55.310555 39.201661
F 8.949321 55.310555 61.029571
F 36.140137 9.004040 17.653714
F 35.911547 9.004040 39.481625
F 35.682958 9.004040 61.309535
F 36.140137 32.157298 17.653714
F 35.911547 32.157298 39.481625
F 35.682958 32.157298 61.309535
F 36.140137 55.310555 17.653714
F 35.911547 55.310555 39.481625
F 35.682958 55.310555 61.309535
F 9.406500 16.721795 17.373751
F 9.177910 16.721795 39.201661
F 8.949321 16.721795 61.029572
F 9.406500 39.875053 17.373751
F 9.177910 39.875053 39.201661
F 8.949321 39.875053 61.029572
F 9.406500 63.028310 17.373751
F 9.177910 63.028310 39.201661
F 8.949321 63.028310 61.029572
F 36.140137 16.721795 17.653715
F 35.911547 16.721795 39.481625
F 35.682958 16.721795 61.309536
F 36.140137 39.875053 17.653715
F 35.911547 39.875053 39.481625
F 35.682958 39.875053 61.309536
F 36.140137 63.028310 17.653715
F 35.911547 63.028310 39.481625
F 35.682958 63.028310 61.309536
F 18.317714 1.286290 17.467072
F 18.089125 1.286290 39.294983
F 17.860535 1.286290 61.122894
F 18.317714 24.439547 17.467072
F 18.089125 24.439547 39.294983
F 17.860535 24.439547 61.122894
F 18.317714 47.592805 17.467072
F 18.089125 47.592805 39.294983
F 17.860535 47.592805 61.122894
F 45.051353 1.286290 17.747037
F 44.822763 1.286290 39.574948
F 44.594173 1.286290 61.402858
F 45.051353 24.439547 17.747037
F 44.822763 24.439547 39.574948
F 44.594173 24.439547 61.402858
F 45.051353 47.592805 17.747037
F 44.822763 47.592805 39.574948
F 44.594173 47.592805 61.402858
F 18.317714 9.004039 17.467072
F 18.089125 9.004039 39.294983
F 17.860535 9.004039 61.122894
F 18.317714 32.157297 17.467072
F 18.089125 32.157297 39.294983
F 17.860535 32.157297 61.122894
F 18.317714 55.310554 17.467072
F 18.089125 55.310554 39.294983
F 17.860535 55.310554 61.122894
F 45.051353 9.004039 17.747037
F 44.822763 9.004039 39.574948
F 44.594173 9.004039 61.402858
F 45.051353 32.157297 17.747037
F 44.822763 32.157297 39.574948
F 44.594173 32.157297 61.402858
F 45.051353 55.310554 17.747037
F 44.822763 55.310554 39.574948
F 44.594173 55.310554 61.402858
F 18.317714 16.721795 17.467073
F 18.089125 16.721795 39.294983
F 17.860535 16.721795 61.122895
F 18.317714 39.875052 17.467073
F 18.089125 39.875052 39.294983
F 17.860535 39.875052 61.122895
F 18.317714 63.028310 17.467073
F 18.089125 63.028310 39.294983
F 17.860535 63.028310 61.122895
F 45.051352 16.721795 17.747038
F 44.822763 16.721795 39.574948
F 44.594173 16.721795 61.402859
F 45.051352 39.875052 17.747038
F 44.822763 39.875052 39.574948
F 44.594173 39.875052 61.402859
F 45.051352 63.028310 17.747038
F 44.822763 63.028310 39.574948
F 44.594173 63.028310 61.402859
F 0.457179 3.858875 20.918414
F 0.228590 3.858875 42.746324
F 0.000000 3.858875 64.574235
F 0.457179 27.012132 20.918414
F 0.228590 27.012132 42.746324
F 0.000000 27.012132 64.574235
F 0.457179 50.165390 20.918414
F 0.228590 50.165390 42.746324
F 0.000000 50.165390 64.574235
F 27.190816 3.858875 21.198378
F 26.962227 3.858875 43.026288
F 26.733637 3.858875 64.854199
F 27.190816 27.012132 21.198378
F 26.962227 27.012132 43.026288
F 26.733637 27.012132 64.854199
F 27.190816 50.165390 21.198378
F 26.962227 50.165390 43.026288
F 26.733637 50.165390 64.854199
F 0.457179 11.576625 20.918414
F 0.228590 11.576625 42.746324
F 0.000000 11.576625 64.574235
F 0.457179 34.729882 20.918414
F 0.228590 34.729882 42.746324
F 0.000000 34.729882 64.574235
F 0.457179 57.883140 20.918414
F 0.228590 57.883140 42.746324
F 0.000000 57.883140 64.574235
F 27.190816 11.576625 21.198378
F 26.962227 11.576625 43.026288
F 26.733637 11.576625 64.854199
F 27.190816 34.729882 21.198378
F 26.962227 34.729882 43.026288
F 26.733637 34.729882 64.854199
F 27.190816 57.883140 21.198378
F 26.962227 57.883140 43.026288
F 26.733637 57.883140 64.854199
F 0.457179 19.294380 20.918414
F 0.228590 19.294380 42.746325
F 0.000000 19.294380 64.574235
F 0.457179 42.447638 20.918414
F 0.228590 42.447638 42.746325
F 0.000000 42.447638 64.574235
F 0.457179 65.600895 20.918414
F 0.228590 65.600895 42.746325
F 0.000000 65.600895 64.574235
F 27.190816 19.294380 21.198378
F 26.962227 19.294380 43.026289
F 26.733637 19.294380 64.854199
F 27.190816 42.447638 21.198378
F 26.962227 42.447638 43.026289
F 26.733637 42.447638 64.854199
F 27.190816 65.600895 21.198378
F 26.962227 65.600895 43.026289
F 26.733637 65.600895 64.854199
F 9.368386 3.858875 21.011735
F 9.139796 3.858875 42.839646
F 8.911206 3.858875 64.667556
F 9.368386 27.012133 21.011735
F 9.139796 27.012133 42.839646
F 8.911206 27.012133 64.667556
F 9.368386 50.165390 21.011735
F 9.139796 50.165390 42.839646
F 8.911206 50.165390 64.667556
F 36.102024 3.858875 21.291700
F 35.873434 3.858875 43.119611
F 35.644844 3.858875 64.947521
F 36.102024 27.012133 21.291700
F 35.873434 27.012133 43.119611
F 35.644844 27.012133 64.947521
F 36.102024 50.165390 21.291700
F 35.873434 50.165390 43.119611
F 35.644844 50.165390 64.947521
F 9.368386 11.576625 21.011735
F 9.139796 11.576625 42.839646
F 8.911206 11.576625 64.667556
F 9.368386 34.729883 21.011735
F 9.139796 34.729883 42.839646
F 8.911206 34.729883 64.667556
F 9.368386 57.883140 21.011735
F 9.139796 57.883140 42.839646
F 8.911206 57.883140 64.667556
F 36.102024 11.576625 21.291700
F 35.873434 11.576625 43.119611
F 35.644844 11.576625 64.947521
F 36.102024 34.729883 21.291700
F 35.873434 34.729883 43.119611
F 35.644844 34.729883 64.947521
F 36.102024 57.883140 21.291700
F 35.873434 57.883140 43.119611
F 35.644844 57.883140 64.947521
F 9.368386 19.294380 21.011736
F 9.139796 19.294380 42.839646
F 8.911206 19.294380 64.667557
F 9.368386 42.447638 21.011736
F 9.139796 42.447638 42.839646
F 8.911206 42.447638 64.667557
F 9.368386 65.600896 21.011736
F 9.139796 65.600896 42.839646
F 8.911206 65.600896 64.667557
F 36.102024 19.294380 21.291701
F 35.873434 19.294380 43.119611
F 35.644844 19.294380 64.947522
F 36.102024 42.447638 21.291701
F 35.873434 42.447638 43.119611
F 35.644844 42.447638 64.947522
F 36.102024 65.600896 21.291701
F 35.873434 65.600896 43.119611
F 35.644844 65.600896 64.947522
F 18.279603 3.858876 21.105058
F 18.051013 3.858876 42.932969
F 17.822424 3.858876 64.760879
F 18.279603 27.012134 21.105058
F 18.051013 27.012134 42.932969
F 17.822424 27.012134 64.760879
F 18.279603 50.165391 21.105058
F 18.051013 50.165391 42.932969
F 17.822424 50.165391 64.760879
F 45.013240 3.858876 21.385022
F 44.784651 3.858876 43.212933
F 44.556061 3.858876 65.040843
F 45.013240 27.012134 21.385022
F 44.784651 27.012134 43.212933
F 44.556061 27.012134 65.040843
F 45.013240 50.165391 21.385022
F 44.784651 50.165391 43.212933
F 44.556061 50.165391 65.040843
F 18.279603 11.576626 21.105058
F 18.051013 11.576626 42.932969
F 17.822424 11.576626 64.760879
F 18.279603 34.729884 21.105058
F 18.051013 34.729884 42.932969
F 17.822424 34.729884 64.760879
F 18.279603 57.883141 21.105058
F 18.051013 57.883141 42.932969
F 17.822424 57.883141 64.760879
F 45.013240 11.576626 21.385022
F 44.784651 11.576626 43.212933
F 44.556061 11.576626 65.040843
F 45.013240 34.729884 21.385022
F 44.784651 34.729884 43.212933
F 44.556061 34.729884 65.040843
F 45.013240 57.883141 21.385022
F 44.784651 57.883141 43.212933
F 44.556061 57.883141 65.040843
F 18.279603 19.294382 21.105059
F 18.051013 19.294382 42.932969
F 17.822424 19.294382 64.760880
F 18.279603 42.447639 21.105059
F 18.051013 42.447639 42.932969
F 17.822424 42.447639 64.760880
F 18.279603 65.600897 21.105059
F 18.051013 65.600897 42.932969
F 17.822424 65.600897 64.760880
F 45.013240 19.294382 21.385023
F 44.784651 19.294382 43.212933
F 44.556061 19.294382 65.040844
F 45.013240 42.447639 21.385023
F 44.784651 42.447639 43.212933
F 44.556061 42.447639 65.040844
F 45.013240 65.600897 21.385023
F 44.784651 65.600897 43.212933
F 44.556061 65.600897 65.040844
F 0.485765 3.858875 18.189927
F 0.257175 3.858875 40.017837
F 0.028586 3.858875 61.845747
F 0.485765 27.012133 18.189927
F 0.257175 27.012133 40.017837
F 0.028586 27.012133 61.845747
F 0.485765 50.165390 18.189927
F 0.257175 50.165390 40.017837
F 0.028586 50.165390 61.845747
F 27.219402 3.858875 18.469891
F 26.990813 3.858875 40.297801
F 26.762223 3.858875 62.125711
F 27.219402 27.012133 18.469891
F 26.990813 27.012133 40.297801
F 26.762223 27.012133 62.125711
F 27.219402 50.165390 18.469891
F 26.990813 50.165390 40.297801
F 26.762223 50.165390 62.125711
F 0.485765 11.576625 18.189926
F 0.257175 11.576625 40.017837
F 0.028586 11.576625 61.845747
F 0.485765 34.729883 18.189926
F 0.257175 34.729883 40.017837
F 0.028586 34.729883 61.845747
F 0.485765 57.883140 18.189926
F 0.257175 57.883140 40.017837
F 0.028586 57.883140 61.845747
F 27.219402 11.576625 18.469890
F 26.990813 11.576625 40.297801
F 26.762223 11.576625 62.125711
F 27.219402 34.729883 18.469890
F 26.990813 34.729883 40.297801
F 26.762223 34.729883 62.125711
F 27.219402 57.883140 18.469890
F 26.990813 57.883140 40.297801
F 26.762223 57.883140 62.125711
F 0.485765 19.294381 18.189926
F 0.257175 19.294381 40.017836
F 0.028586 19.294381 61.845747
F 0.485765 42.447638 18.189926
F 0.257175 42.447638 40.017836
F 0.028586 42.447638 61.845747
F 0.485765 65.600896 18.189926
F 0.257175 65.600896 40.017836
F 0.028586 65.600896 61.845747
F 27.219402 19.294381 18.469890
F 26.990813 19.294381 40.297800
F 26.762223 19.294381 62.125711
F 27.219402 42.447638 18.469890
F 26.990813 42.447638 40.297800
F 26.762223 42.447638 62.125711
F 27.219402 65.600896 18.469890
F 26.990813 65.600896 40.297800
F 26.762223 65.600896 62.125711
F 9.396972 3.858875 18.283247
F 9.168383 3.858875 40.111158
F 8.939793 3.858875 61.939068
F 9.396972 27.012133 18.283247
F 9.168383 27.012133 40.111158
F 8.939793 27.012133 61.939068
F 9.396972 50.165390 18.283247
F 9.168383 50.165390 40.111158
F 8.939793 50.165390 61.939068
F 36.130611 3.858875 18.563211
F 35.902021 3.858875 40.391122
F 35.673431 3.858875 62.219032
F 36.130611 27.012133 18.563211
F 35.902021 27.012133 40.391122
F 35.673431 27.012133 62.219032
F 36.130611 50.165390 18.563211
F 35.902021 50.165390 40.391122
F 35.673431 50.165390 62.219032
F 9.396972 11.576625 18.283247
F 9.168383 11.576625 40.111158
F 8.939793 11.576625 61.939068
F 9.396972 34.729883 18.283247
F 9.168383 34.729883 40.111158
F 8.939793 34.729883 61.939068
F 9.396972 57.883140 18.283247
F 9.168383 57.883140 40.111158
F 8.939793 57.883140 61.939068
F 36.130611 11.576625 18.563211
F 35.902021 11.576625 40.391122
F 35.673431 11.576625 62.219032
F 36.130611 34.729883 18.563211
F 35.902021 34.729883 40.391122
F 35.673431 34.729883 62.219032
F 36.130611 57.883140 18.563211
F 35.902021 57.883140 40.391122
F 35.673431 57.883140 62.219032
F 9.396972 19.294381 18.283247
F 9.168383 19.294381 40.111157
F 8.939793 19.294381 61.939068
F 9.396972 42.447638 18.283247
F 9.168383 42.447638 40.111157
F 8.939793 42.447638 61.939068
F 9.396972 65.600896 18.283247
F 9.168383 65.600896 40.111157
F 8.939793 65.600896 61.939068
F 36.130611 19.294381 18.563211
F 35.902021 19.294381 40.391121
F 35.673431 19.294381 62.219032
F 36.130611 42.447638 18.563211
F 35.902021 42.447638 40.391121
F 35.673431 42.447638 62.219032
F 36.130611 65.600896 18.563211
F 35.902021 65.600896 40.391121
F 35.673431 65.600896 62.219032
F 18.308189 3.858876 18.376567
F 18.079599 3.858876 40.204479
F 17.851009 3.858876 62.032389
F 18.308189 27.012133 18.376567
F 18.079599 27.012133 40.204479
F 17.851009 27.012133 62.032389
F 18.308189 50.165391 18.376567
F 18.079599 50.165391 40.204479
F 17.851009 50.165391 62.032389
F 45.041826 3.858876 18.656532
F 44.813236 3.858876 40.484443
F 44.584647 3.858876 62.312353
F 45.041826 27.012133 18.656532
F 44.813236 27.012133 40.484443
F 44.584647 27.012133 62.312353
F 45.041826 50.165391 18.656532
F 44.813236 50.165391 40.484443
F 44.584647 50.165391 62.312353
F 18.308189 11.576626 18.376567
F 18.079599 11.576626 40.204479
F 17.851009 11.576626 62.032389
F 18.308189 34.729883 18.376567
F 18.079599 34.729883 40.204479
F 17.851009 34.729883 62.032389
F 18.308189 57.883141 18.376567
F 18.079599 57.883141 40.204479
F 17.851009 57.883141 62.032389
F 45.041826 11.576626 18.656532
F 44.813236 11.576626 40.484443
F 44.584647 11.576626 62.312353
F 45.041826 34.729883 18.656532
F 44.813236 34.729883 40.484443
F 44.584647 34.729883 62.312353
F 45.041826 57.883141 18.656532
F 44.813236 57.883141 40.484443
F 44.584647 57.883141 62.312353
F 18.308189 19.294381 18.376567
F 18.079599 19.294381 40.204478
F 17.851009 19.294381 62.032389
F 18.308189 42.447639 18.376567
F 18.079599 42.447639 40.204478
F 17.851009 42.447639 62.032389
F 18.308189 65.600896 18.376567
F 18.079599 65.600896 40.204478
F 17.851009 65.600896 62.032389
F 45.041826 19.294381 18.656532
F 44.813236 19.294381 40.484442
F 44.584647 19.294381 62.312353
F 45.041826 42.447639 18.656532
F 44.813236 42.447639 40.484442
F 44.584647 42.447639 62.312353
F 45.041826 65.600896 18.656532
F 44.813236 65.600896 40.484442
F 44.584647 65.600896 62.312353
F 0.523853 1.286291 14.551941
F 0.295264 1.286291 36.379851
F 0.066674 1.286291 58.207761
F 0.523853 24.439549 14.551941
F 0.295264 24.439549 36.379851
F 0.066674 24.439549 58.207761
F 0.523853 47.592806 14.551941
F 0.295264 47.592806 36.379851
F 0.066674 47.592806 58.207761
F 27.257490 1.286291 14.831905
F 27.028901 1.286291 36.659815
F 26.800311 1.286291 58.487725
F 27.257490 24.439549 14.831905
F 27.028901 24.439549 36.659815
F 26.800311 24.439549 58.487725
F 27.257490 47.592806 14.831905
F 27.028901 47.592806 36.659815
F 26.800311 47.592806 58.487725
F 0.523853 9.004040 14.551941
F 0.295264 9.004040 36.379851
F 0.066674 9.004040 58.207761
F 0.523853 32.157298 14.551941
F 0.295264 32.157298 36.379851
F 0.066674 32.157298 58.207761
F 0.523853 55.310555 14.551941
F 0.295264 55.310555 36.379851
F 0.066674 55.310555 58.207761
F 27.257490 9.004040 14.831905
F 27.028901 9.004040 36.659815
F 26.800311 9.004040 58.487725
F 27.257490 32.157298 14.831905
F 27.028901 32.157298 36.659815
F 26.800311 32.157298 58.487725
F 27.257490 55.310555 14.831905
F 27.028901 55.310555 36.659815
F 26.800311 55.310555 58.487725
F 0.523853 16.721796 14.551940
F 0.295264 16.721796 36.379850
F 0.066674 16.721796 58.207761
F 0.523853 39.875053 14.551940
F 0.295264 39.875053 36.379850
F 0.066674 39.875053 58.207761
F 0.523853 63.028311 14.551940
F 0.295264 63.028311 36.379850
F 0.066674 63.028311 58.207761
F 27.257490 16.721796 14.831904
F 27.028901 16.721796 36.659814
F 26.800311 16.721796 58.487725
F 27.257490 39.875053 14.831904
F 27.028901 39.875053 36.659814
F 26.800311 39.875053 58.487725
F 27.257490 63.028311 14.831904
F 27.028901 63.028311 36.659814
F 26.800311 63.028311 58.487725
F 9.435061 1.286291 14.645262
F 9.206471 1.286291 36.473173
F 8.977881 1.286291 58.301083
F 9.435061 24.439548 14.645262
F 9.206471 24.439548 36.473173
F 8.977881 24.439548 58.301083
F 9.435061 47.592806 14.645262
F 9.206471 47.592806 36.473173
F 8.977881 47.592806 58.301083
F 36.168698 1.286291 14.925227
F 35.940108 1.286291 36.753137
F 35.711518 1.286291 58.581047
F 36.168698 24.439548 14.925227
F 35.940108 24.439548 36.753137
F 35.711518 24.439548 58.581047
F 36.168698 47.592806 14.925227
F 35.940108 47.592806 36.753137
F 35.711518 47.592806 58.581047
F 9.435061 9.004040 14.645262
F 9.206471 9.004040 36.473173
F 8.977881 9.004040 58.301083
F 9.435061 32.157298 14.645262
F 9.206471 32.157298 36.473173
F 8.977881 32.157298 58.301083
F 9.435061 55.310555 14.645262
F 9.206471 55.310555 36.473173
F 8.977881 55.310555 58.301083
F 36.168698 9.004040 14.925227
F 35.940108 9.004040 36.753137
F 35.711518 9.004040 58.581047
F 36.168698 32.157298 14.925227
F 35.940108 32.157298 36.753137
F 35.711518 32.157298 58.581047
F 36.168698 55.310555 14.925227
F 35.940108 55.310555 36.753137
F 35.711518 55.310555 58.581047
F 9.435061 16.721795 14.645261
F 9.206471 16.721795 36.473172
F 8.977881 16.721795 58.301083
F 9.435061 39.875053 14.645261
F 9.206471 39.875053 36.473172
F 8.977881 39.875053 58.301083
F 9.435061 63.028310 14.645261
F 9.206471 63.028310 36.473172
F 8.977881 63.028310 58.301083
F 36.168698 16.721795 14.925226
F 35.940108 16.721795 36.753136
F 35.711518 16.721795 58.581047
F 36.168698 39.875053 14.925226
F 35.940108 39.875053 36.753136
F 35.711518 39.875053 58.581047
F 36.168698 63.028310 14.925226
F 35.940108 63.028310 36.753136
F 35.711518 63.028310 58.581047
F 18.346276 1.286290 14.738582
F 18.117686 1.286290 36.566493
F 17.889097 1.286290 58.394403
F 18.346276 24.439547 14.738582
F 18.117686 24.439547 36.566493
F 17.889097 24.439547 58.394403
F 18.346276 47.592805 14.738582
F 18.117686 47.592805 36.566493
F 17.889097 47.592805 58.394403
F 45.079914 1.286290 15.018546
F 44.851325 1.286290 36.846457
F 44.622735 1.286290 58.674367
F 45.079914 24.439547 15.018546
F 44.851325 24.439547 36.846457
F 44.622735 24.439547 58.674367
F 45.079914 47.592805 15.018546
F 44.851325 47.592805 36.846457
F 44.622735 47.592805 58.674367
F 18.346276 9.004039 14.738582
F 18.117686 9.004039 36.566493
F 17.889097 9.004039 58.394403
F 18.346276 32.157296 14.738582
F 18.117686 32.157296 36.566493
F 17.889097 32.157296 58.394403
F 18.346276 55.310554 14.738582
F 18.117686 55.310554 36.566493
F 17.889097 55.310554 58.394403
F 45.079914 9.004039 15.018546
F 44.851325 9.004039 36.846457
F 44.622735 9.004039 58.674367
F 45.079914 32.157296 15.018546
F 44.851325 32.157296 36.846457
F 44.622735 32.157296 58.674367
F 45.079914 55.310554 15.018546
F 44.851325 55.310554 36.846457
F 44.622735 55.310554 58.674367
F 18.346276 16.721794 14.738582
F 18.117686 16.721794 36.566492
F 17.889097 16.721794 58.394402
F 18.346276 39.875052 14.738582
F 18.117686 39.875052 36.566492
F 17.889097 39.875052 58.394402
F 18.346276 63.028309 14.738582
F 18.117686 63.028309 36.566492
F 17.889097 63.028309 58.394402
F 45.079914 16.721794 15.018546
F 44.851325 16.721794 36.846456
F 44.622735 16.721794 58.674366
F 45.079914 39.875052 15.018546
F 44.851325 39.875052 36.846456
F 44.622735 39.875052 58.674366
F 45.079914 63.028309 15.018546
F 44.851325 63.028309 36.846456
F 44.622735 63.028309 58.674366
F 2.713569 7.717750 18.213257
F 2.484979 7.717750 40.041167
F 2.256390 7.717750 61.869077
F 2.713569 30.871007 18.213257
F 2.484979 30.871007 40.041167
F 2.256390 30.871007 61.869077
F 2.713569 54.024265 18.213257
F 2.484979 54.024265 40.041167
F 2.256390 54.024265 61.869077
F 29.447206 7.717750 18.493221
F 29.218616 7.717750 40.321131
F 28.990027 7.717750 62.149041
F 29.447206 30.871007 18.493221
F 29.218616 30.871007 40.321131
F 28.990027 30.871007 62.149041
F 29.447206 54.024265 18.493221
F 29.218616 54.024265 40.321131
F 28.990027 54.024265 62.149041
F 2.713569 15.435503 18.213256
F 2.484979 15.435503 40.041166
F 2.256390 15.435503 61.869076
F 2.713569 38.588760 18.213256
F 2.484979 38.588760 40.041166
F 2.256390 38.588760 61.869076
F 2.713569 61.742018 18.213256
F 2.484979 61.742018 40.041166
F 2.256390 61.742018 61.869076
F 29.447206 15.435503 18.493220
F 29.218616 15.435503 40.321130
F 28.990027 15.435503 62.149040
F 29.447206 38.588760 18.493220
F 29.218616 38.588760 40.321130
F 28.990027 38.588760 62.149040
F 29.447206 61.742018 18.493220
F 29.218616 61.742018 40.321130
F 28.990027 61.742018 62.149040
F 2.713569 0.000000 18.213256
F 2.484979 0.000000 40.041167
F 2.256390 0.000000 61.869077
F 2.713569 23.153258 18.213256
F 2.484979 23.153258 40.041167
F 2.256390 23.153258 61.869077
F 2.713569 46.306515 18.213256
F 2.484979 46.306515 40.041167
F 2.256390 46.306515 61.869077
F 29.447206 0.000000 18.493220
F 29.218616 0.000000 40.321131
F 28.990027 0.000000 62.149041
F 29.447206 23.153258 18.493220
F 29.218616 23.153258 40.321131
F 28.990027 23.153258 62.149041
F 29.447206 46.306515 18.493220
F 29.218616 46.306515 40.321131
F 28.990027 46.306515 62.149041
F 11.624778 7.717750 18.306578
F 11.396189 7.717750 40.134489
F 11.167599 7.717750 61.962399
F 11.624778 30.871007 18.306578
F 11.396189 30.871007 40.134489
F 11.167599 30.871007 61.962399
F 11.624778 54.024265 18.306578
F 11.396189 54.024265 40.134489
F 11.167599 54.024265 61.962399
F 38.358415 7.717750 18.586543
F 38.129826 7.717750 40.414453
F 37.901236 7.717750 62.242363
F 38.358415 30.871007 18.586543
F 38.129826 30.871007 40.414453
F 37.901236 30.871007 62.242363
F 38.358415 54.024265 18.586543
F 38.129826 54.024265 40.414453
F 37.901236 54.024265 62.242363
F 11.624778 15.435502 18.306576
F 11.396189 15.435502 40.134488
F 11.167599 15.435502 61.962398
F 11.624778 38.588760 18.306576
F 11.396189 38.588760 40.134488
F 11.167599 38.588760 61.962398
F 11.624778 61.742017 18.306576
F 11.396189 61.742017 40.134488
F 11.167599 61.742017 61.962398
F 38.358415 15.435502 18.586541
F 38.129826 15.435502 40.414452
F 37.901236 15.435502 62.242362
F 38.358415 38.588760 18.586541
F 38.129826 38.588760 40.414452
F 37.901236 38.588760 62.242362
F 38.358415 61.742017 18.586541
F 38.129826 61.742017 40.414452
F 37.901236 61.742017 62.242362
F 11.624778 0.000000 18.306577
F 11.396189 0.000000 40.134489
F 11.167599 0.000000 61.962399
F 11.624778 23.153258 18.306577
F 11.396189 23.153258 40.134489
F 11.167599 23.153258 61.962399
F 11.624778 46.306515 18.306577
F 11.396189 46.306515 40.134489
F 11.167599 46.306515 61.962399
F 38.358415 0.000000 18.586542
F 38.129826 0.000000 40.414453
F 37.901236 0.000000 62.242363
F 38.358415 23.153258 18.586542
F 38.129826 23.153258 40.414453
F 37.901236 23.153258 62.242363
F 38.358415 46.306515 18.586542
F 38.129826 46.306515 40.414453
F 37.901236 46.306515 62.242363
F 20.535995 7.717750 18.399899
F 20.307405 7.717750 40.227809
F 20.078815 7.717750 62.055720
F 20.535995 30.871008 18.399899
F 20.307405 30.871008 40.227809
F 20.078815 30.871008 62.055720
F 20.535995 54.024265 18.399899
F 20.307405 54.024265 40.227809
F 20.078815 54.024265 62.055720
F 47.269632 7.717750 18.679863
F 47.041042 7.717750 40.507773
F 46.812452 7.717750 62.335684
F 47.269632 30.871008 18.679863
F 47.041042 30.871008 40.507773
F 46.812452 30.871008 62.335684
F 47.269632 54.024265 18.679863
F 47.041042 54.024265 40.507773
F 46.812452 54.024265 62.335684
F 20.535995 15.435503 18.399898
F 20.307405 15.435503 40.227808
F 20.078815 15.435503 62.055719
F 20.535995 38.588760 18.399898
F 20.307405 38.588760 40.227808
F 20.078815 38.588760 62.055719
F 20.535995 61.742018 18.399898
F 20.307405 61.742018 40.227808
F 20.078815 61.742018 62.055719
F 47.269632 15.435503 18.679862
F 47.041042 15.435503 40.507772
F 46.812452 15.435503 62.335683
F 47.269632 38.588760 18.679862
F 47.041042 38.588760 40.507772
F 46.812452 38.588760 62.335683
F 47.269632 61.742018 18.679862
F 47.041042 61.742018 40.507772
F 46.812452 61.742018 62.335683
F 20.535995 0.000001 18.399899
F 20.307405 0.000001 40.227809
F 20.078815 0.000001 62.055719
F 20.535995 23.153258 18.399899
F 20.307405 23.153258 40.227809
F 20.078815 23.153258 62.055719
F 20.535995 46.306516 18.399899
F 20.307405 46.306516 40.227809
F 20.078815 46.306516 62.055719
F 47.269632 0.000001 18.679863
F 47.041042 0.000001 40.507773
F 46.812452 0.000001 62.335683
F 47.269632 23.153258 18.679863
F 47.041042 23.153258 40.507773
F 46.812452 23.153258 62.335683
F 47.269632 46.306516 18.679863
F 47.041042 46.306516 40.507773
F 46.812452 46.306516 62.335683
F 2.751653 5.145166 14.575271
F 2.523064 5.145166 36.403181
F 2.294474 5.145166 58.231093
F 2.751653 28.298423 14.575271
F 2.523064 28.298423 36.403181
F 2.294474 28.298423 58.231093
F 2.751653 51.451681 14.575271
F 2.523064 51.451681 36.403181
F 2.294474 51.451681 58.231093
F 29.485290 5.145166 14.855236
F 29.256701 5.145166 36.683146
F 29.028111 5.145166 58.511057
F 29.485290 28.298423 14.855236
F 29.256701 28.298423 36.683146
F 29.028111 28.298423 58.511057
F 29.485290 51.451681 14.855236
F 29.256701 51.451681 36.683146
F 29.028111 51.451681 58.511057
F 2.751653 12.862918 14.575270
F 2.523064 12.862918 36.403180
F 2.294474 12.862918 58.231092
F 2.751653 36.016175 14.575270
F 2.523064 36.016175 36.403180
F 2.294474 36.016175 58.231092
F 2.751653 59.169433 14.575270
F 2.523064 59.169433 36.403180
F 2.294474 59.169433 58.231092
F 29.485290 12.862918 14.855235
F 29.256701 12.862918 36.683145
F 29.028111 12.862918 58.511056
F 29.485290 36.016175 14.855235
F 29.256701 36.016175 36.683145
F 29.028111 36.016175 58.511056
F 29.485290 59.169433 14.855235
F 29.256701 59.169433 36.683145
F 29.028111 59.169433 58.511056
F 2.751653 20.580673 14.575271
F 2.523064 20.580673 36.403181
F 2.294474 20.580673 58.231092
F 2.751653 43.733931 14.575271
F 2.523064 43.733931 36.403181
F 2.294474 43.733931 58.231092
F 2.751653 66.887188 14.575271
F 2.523064 66.887188 36.403181
F 2.294474 66.887188 58.231092
F 29.485290 20.580673 14.855236
F 29.256701 20.580673 36.683146
F 29.028111 20.580673 58.511056
F 29.485290 43.733931 14.855236
F 29.256701 43.733931 36.683146
F 29.028111 43.733931 58.511056
F 29.485290 66.887188 14.855236
F 29.256701 66.887188 36.683146
F 29.028111 66.887188 58.511056
F 11.662862 5.145165 14.668592
F 11.434272 5.145165 36.496503
F 11.205682 5.145165 58.324413
F 11.662862 28.298422 14.668592
F 11.434272 28.298422 36.496503
F 11.205682 28.298422 58.324413
F 11.662862 51.451680 14.668592
F 11.434272 51.451680 36.496503
F 11.205682 51.451680 58.324413
F 38.396499 5.145165 14.948556
F 38.167909 5.145165 36.776467
F 37.939319 5.145165 58.604377
F 38.396499 28.298422 14.948556
F 38.167909 28.298422 36.776467
F 37.939319 28.298422 58.604377
F 38.396499 51.451680 14.948556
F 38.167909 51.451680 36.776467
F 37.939319 51.451680 58.604377
F 11.662862 12.862917 14.668591
F 11.434272 12.862917 36.496502
F 11.205682 12.862917 58.324412
F 11.662862 36.016174 14.668591
F 11.434272 36.016174 36.496502
F 11.205682 36.016174 58.324412
F 11.662862 59.169432 14.668591
F 11.434272 59.169432 36.496502
F 11.205682 59.169432 58.324412
F 38.396499 12.862917 14.948555
F 38.167909 12.862917 36.776466
F 37.939319 12.862917 58.604376
F 38.396499 36.016174 14.948555
F 38.167909 36.016174 36.776466
F 37.939319 36.016174 58.604376
F 38.396499 59.169432 14.948555
F 38.167909 59.169432 36.776466
F 37.939319 59.169432 58.604376
F 11.662862 20.580672 14.668592
F 11.434272 20.580672 36.496503
F 11.205682 20.580672 58.324413
F 11.662862 43.733930 14.668592
F 11.434272 43.733930 36.496503
F 11.205682 43.733930 58.324413
F 11.662862 66.887187 14.668592
F 11.434272 66.887187 36.496503
F 11.205682 66.887187 58.324413
F 38.396499 20.580672 14.948556
F 38.167909 20.580672 36.776467
F 37.939319 20.580672 58.604377
F 38.396499 43.733930 14.948556
F 38.167909 43.733930 36.776467
F 37.939319 43.733930 58.604377
F 38.396499 66.887187 14.948556
F 38.167909 66.887187 36.776467
F 37.939319 66.887187 58.604377
F 20.574080 5.145164 14.761913
F 20.345490 5.145164 36.589823
F 20.116901 5.145164 58.417734
F 20.574080 28.298422 14.761913
F 20.345490 28.298422 36.589823
F 20.116901 28.298422 58.417734
F 20.574080 51.451679 14.761913
F 20.345490 51.451679 36.589823
F 20.116901 51.451679 58.417734
F 47.307717 5.145164 15.041877
F 47.079127 5.145164 36.869788
F 46.850538 5.145164 58.697699
F 47.307717 28.298422 15.041877
F 47.079127 28.298422 36.869788
F 46.850538 28.298422 58.697699
F 47.307717 51.451679 15.041877
F 47.079127 51.451679 36.869788
F 46.850538 51.451679 58.697699
F 20.574080 12.862916 14.761912
F 20.345490 12.862916 36.589822
F 20.116901 12.862916 58.417733
F 20.574080 36.016174 14.761912
F 20.345490 36.016174 36.589822
F 20.116901 36.016174 58.417733
F 20.574080 59.169431 14.761912
F 20.345490 59.169431 36.589822
F 20.116901 59.169431 58.417733
F 47.307717 12.862916 15.041876
F 47.079127 12.862916 36.869787
F 46.850538 12.862916 58.697698
F 47.307717 36.016174 15.041876
F 47.079127 36.016174 36.869787
F 46.850538 36.016174 58.697698
F 47.307717 59.169431 15.041876
F 47.079127 59.169431 36.869787
F 46.850538 59.169431 58.697698
F 20.574080 20.580672 14.761913
F 20.345490 20.580672 36.589823
F 20.116901 20.580672 58.417733
F 20.574080 43.733929 14.761913
F 20.345490 43.733929 36.589823
F 20.116901 43.733929 58.417733
F 20.574080 66.887187 14.761913
F 20.345490 66.887187 36.589823
F 20.116901 66.887187 58.417733
F 47.307717 20.580672 15.041877
F 47.079127 20.580672 36.869788
F 46.850538 20.580672 58.697698
F 47.307717 43.733929 15.041877
F 47.079127 43.733929 36.869788
F 46.850538 43.733929 58.697698
F 47.307717 66.887187 15.041877
F 47.079127 66.887187 36.869788
F 46.850538 66.887187 58.697698
F 2.723092 5.145165 17.303759
F 2.494502 5.145165 39.131669
F 2.265912 5.145165 60.959580
F 2.723092 28.298423 17.303759
F 2.494502 28.298423 39.131669
F 2.265912 28.298423 60.959580
F 2.723092 51.451680 17.303759
F 2.494502 51.451680 39.131669
F 2.265912 51.451680 60.959580
F 29.456729 5.145165 17.583723
F 29.228139 5.145165 39.411633
F 28.999549 5.145165 61.239544
F 29.456729 28.298423 17.583723
F 29.228139 28.298423 39.411633
F 28.999549 28.298423 61.239544
F 29.456729 51.451680 17.583723
F 29.228139 51.451680 39.411633
F 28.999549 51.451680 61.239544
F 2.723092 12.862917 17.303760
F 2.494502 12.862917 39.131670
F 2.265912 12.862917 60.959581
F 2.723092 36.016175 17.303760
F 2.494502 36.016175 39.131670
F 2.265912 36.016175 60.959581
F 2.723092 59.169432 17.303760
F 2.494502 59.169432 39.131670
F 2.265912 59.169432 60.959581
F 29.456729 12.862917 17.583724
F 29.228139 12.862917 39.411634
F 28.999549 12.862917 61.239545
F 29.456729 36.016175 17.583724
F 29.228139 36.016175 39.411634
F 28.999549 36.016175 61.239545
F 29.456729 59.169432 17.583724
F 29.228139 59.169432 39.411634
F 28.999549 59.169432 61.239545
F 2.723092 20.580673 17.303759
F 2.494502 20.580673 39.131670
F 2.265912 20.580673 60.959580
F 2.723092 43.733930 17.303759
F 2.494502 43.733930 39.131670
F 2.265912 43.733930 60.959580
F 2.723092 66.887188 17.303759
F 2.494502 66.887188 39.131670
F 2.265912 66.887188 60.959580
F 29.456729 20.580673 17.583723
F 29.228139 20.580673 39.411634
F 28.999549 20.580673 61.239544
F 29.456729 43.733930 17.583723
F 29.228139 43.733930 39.411634
F 28.999549 43.733930 61.239544
F 29.456729 66.887188 17.583723
F 29.228139 66.887188 39.411634
F 28.999549 66.887188 61.239544
F 11.634301 5.145165 17.397080
F 11.405711 5.145165 39.224991
F 11.177121 5.145165 61.052901
F 11.634301 28.298422 17.397080
F 11.405711 28.298422 39.224991
F 11.177121 28.298422 61.052901
F 11.634301 51.451680 17.397080
F 11.405711 51.451680 39.224991
F 11.177121 51.451680 61.052901
F 38.367938 5.145165 17.677044
F 38.139348 5.145165 39.504956
F 37.910759 5.145165 61.332866
F 38.367938 28.298422 17.677044
F 38.139348 28.298422 39.504956
F 37.910759 28.298422 61.332866
F 38.367938 51.451680 17.677044
F 38.139348 51.451680 39.504956
F 37.910759 51.451680 61.332866
F 11.634301 12.862917 17.397081
F 11.405711 12.862917 39.224992
F 11.177121 12.862917 61.052902
F 11.634301 36.016175 17.397081
F 11.405711 36.016175 39.224992
F 11.177121 36.016175 61.052902
F 11.634301 59.169432 17.397081
F 11.405711 59.169432 39.224992
F 11.177121 59.169432 61.052902
F 38.367938 12.862917 17.677045
F 38.139348 12.862917 39.504957
F 37.910759 12.862917 61.332867
F 38.367938 36.016175 17.677045
F 38.139348 36.016175 39.504957
F 37.910759 36.016175 61.332867
F 38.367938 59.169432 17.677045
F 38.139348 59.169432 39.504957
F 37.910759 59.169432 61.332867
F 11.634301 20.580672 17.397081
F 11.405711 20.580672 39.224991
F 11.177121 20.580672 61.052901
F 11.634301 43.733930 17.397081
F 11.405711 43.733930 39.224991
F 11.177121 43.733930 61.052901
F 11.634301 66.887187 17.397081
F 11.405711 66.887187 39.224991
F 11.177121 66.887187 61.052901
F 38.367938 20.580672 17.677045
F 38.139348 20.580672 39.504956
F 37.910759 20.580672 61.332866
F 38.367938 43.733930 17.677045
F 38.139348 43.733930 39.504956
F 37.910759 43.733930 61.332866
F 38.367938 66.887187 17.677045
F 38.139348 66.887187 39.504956
F 37.910759 66.887187 61.332866
F 20.545517 5.145164 17.490403
F 20.316928 5.145164 39.318313
F 20.088338 5.145164 61.146224
F 20.545517 28.298422 17.490403
F 20.316928 28.298422 39.318313
F 20.088338 28.298422 61.146224
F 20.545517 51.451679 17.490403
F 20.316928 51.451679 39.318313
F 20.088338 51.451679 61.146224
F 47.279155 5.145164 17.770367
F 47.050566 5.145164 39.598277
F 46.821976 5.145164 61.426188
F 47.279155 28.298422 17.770367
F 47.050566 28.298422 39.598277
F 46.821976 28.298422 61.426188
F 47.279155 51.451679 17.770367
F 47.050566 51.451679 39.598277
F 46.821976 51.451679 61.426188
F 20.545517 12.862917 17.490404
F 20.316928 12.862917 39.318314
F 20.088338 12.862917 61.146224
F 20.545517 36.016174 17.490404
F 20.316928 36.016174 39.318314
F 20.088338 36.016174 61.146224
F 20.545517 59.169432 17.490404
F 20.316928 59.169432 39.318314
F 20.088338 59.169432 61.146224
F 47.279155 12.862917 17.770368
F 47.050566 12.862917 39.598278
F 46.821976 12.862917 61.426188
F 47.279155 36.016174 17.770368
F 47.050566 36.016174 39.598278
F 46.821976 36.016174 61.426188
F 47.279155 59.169432 17.770368
F 47.050566 59.169432 39.598278
F 46.821976 59.169432 61.426188
F 20.545517 20.580672 17.490403
F 20.316928 20.580672 39.318313
F 20.088338 20.580672 61.146224
F 20.545517 43.733929 17.490403
F 20.316928 43.733929 39.318313
F 20.088338 43.733929 61.146224
F 20.545517 66.887187 17.490403
F 20.316928 66.887187 39.318313
F 20.088338 66.887187 61.146224
F 47.279155 20.580672 17.770367
F 47.050566 20.580672 39.598277
F 46.821976 20.580672 61.426188
F 47.279155 43.733929 17.770367
F 47.050566 43.733929 39.598277
F 46.821976 43.733929 61.426188
F 47.279155 66.887187 17.770367
F 47.050566 66.887187 39.598277
F 46.821976 66.887187 61.426188
F 2.684983 7.717749 20.941744
F 2.456394 7.717749 42.769654
F 2.227804 7.717749 64.597564
F 2.684983 30.871007 20.941744
F 2.456394 30.871007 42.769654
F 2.227804 30.871007 64.597564
F 2.684983 54.024264 20.941744
F 2.456394 54.024264 42.769654
F 2.227804 54.024264 64.597564
F 29.418620 7.717749 21.221709
F 29.190031 7.717749 43.049619
F 28.961441 7.717749 64.877529
F 29.418620 30.871007 21.221709
F 29.190031 30.871007 43.049619
F 28.961441 30.871007 64.877529
F 29.418620 54.024264 21.221709
F 29.190031 54.024264 43.049619
F 28.961441 54.024264 64.877529
F 2.684983 15.435502 20.941745
F 2.456394 15.435502 42.769655
F 2.227804 15.435502 64.597566
F 2.684983 38.588760 20.941745
F 2.456394 38.588760 42.769655
F 2.227804 38.588760 64.597566
F 2.684983 61.742017 20.941745
F 2.456394 61.742017 42.769655
F 2.227804 61.742017 64.597566
F 29.418620 15.435502 21.221710
F 29.190031 15.435502 43.049620
F 28.961441 15.435502 64.877531
F 29.418620 38.588760 21.221710
F 29.190031 38.588760 43.049620
F 28.961441 38.588760 64.877531
F 29.418620 61.742017 21.221710
F 29.190031 61.742017 43.049620
F 28.961441 61.742017 64.877531
F 2.684983 0.000000 20.941744
F 2.456394 0.000000 42.769654
F 2.227804 0.000000 64.597565
F 2.684983 23.153257 20.941744
F 2.456394 23.153257 42.769654
F 2.227804 23.153257 64.597565
F 2.684983 46.306515 20.941744
F 2.456394 46.306515 42.769654
F 2.227804 46.306515 64.597565
F 29.418620 0.000000 21.221709
F 29.190031 0.000000 43.049619
F 28.961441 0.000000 64.877530
F 29.418620 23.153257 21.221709
F 29.190031 23.153257 43.049619
F 28.961441 23.153257 64.877530
F 29.418620 46.306515 21.221709
F 29.190031 46.306515 43.049619
F 28.961441 46.306515 64.877530
F 11.596192 7.717750 21.035066
F 11.367602 7.717750 42.862977
F 11.139012 7.717750 64.690887
F 11.596192 30.871007 21.035066
F 11.367602 30.871007 42.862977
F 11.139012 30.871007 64.690887
F 11.596192 54.024265 21.035066
F 11.367602 54.024265 42.862977
F 11.139012 54.024265 64.690887
F 38.329829 7.717750 21.315030
F 38.101239 7.717750 43.142941
F 37.872649 7.717750 64.970851
F 38.329829 30.871007 21.315030
F 38.101239 30.871007 43.142941
F 37.872649 30.871007 64.970851
F 38.329829 54.024265 21.315030
F 38.101239 54.024265 43.142941
F 37.872649 54.024265 64.970851
F 11.596192 15.435503 21.035067
F 11.367602 15.435503 42.862978
F 11.139012 15.435503 64.690888
F 11.596192 38.588760 21.035067
F 11.367602 38.588760 42.862978
F 11.139012 38.588760 64.690888
F 11.596192 61.742018 21.035067
F 11.367602 61.742018 42.862978
F 11.139012 61.742018 64.690888
F 38.329829 15.435503 21.315031
F 38.101239 15.435503 43.142942
F 37.872649 15.435503 64.970852
F 38.329829 38.588760 21.315031
F 38.101239 38.588760 43.142942
F 37.872649 38.588760 64.970852
F 38.329829 61.742018 21.315031
F 38.101239 61.742018 43.142942
F 37.872649 61.742018 64.970852
F 11.596192 0.000000 21.035066
F 11.367602 0.000000 42.862977
F 11.139012 0.000000 64.690887
F 11.596192 23.153258 21.035066
F 11.367602 23.153258 42.862977
F 11.139012 23.153258 64.690887
F 11.596192 46.306515 21.035066
F 11.367602 46.306515 42.862977
F 11.139012 46.306515 64.690887
F 38.329829 0.000000 21.315030
F 38.101239 0.000000 43.142941
F 37.872649 0.000000 64.970851
F 38.329829 23.153258 21.315030
F 38.101239 23.153258 43.142941
F 37.872649 23.153258 64.970851
F 38.329829 46.306515 21.315030
F 38.101239 46.306515 43.142941
F 37.872649 46.306515 64.970851
F 20.507409 7.717751 21.128388
F 20.278819 7.717751 42.956298
F 20.050230 7.717751 64.784209
F 20.507409 30.871008 21.128388
F 20.278819 30.871008 42.956298
F 20.050230 30.871008 64.784209
F 20.507409 54.024266 21.128388
F 20.278819 54.024266 42.956298
F 20.050230 54.024266 64.784209
F 47.241046 7.717751 21.408352
F 47.012456 7.717751 43.236262
F 46.783867 7.717751 65.064174
F 47.241046 30.871008 21.408352
F 47.012456 30.871008 43.236262
F 46.783867 30.871008 65.064174
F 47.241046 54.024266 21.408352
F 47.012456 54.024266 43.236262
F 46.783867 54.024266 65.064174
F 20.507409 15.435503 21.128389
F 20.278819 15.435503 42.956299
F 20.050230 15.435503 64.784210
F 20.507409 38.588761 21.128389
F 20.278819 38.588761 42.956299
F 20.050230 38.588761 64.784210
F 20.507409 61.742018 21.128389
F 20.278819 61.742018 42.956299
F 20.050230 61.742018 64.784210
F 47.241046 15.435503 21.408353
F 47.012456 15.435503 43.236263
F 46.783867 15.435503 65.064175
F 47.241046 38.588761 21.408353
F 47.012456 38.588761 43.236263
F 46.783867 38.588761 65.064175
F 47.241046 61.742018 21.408353
F 47.012456 61.742018 43.236263
F 46.783867 61.742018 65.064175
F 20.507409 0.000001 21.128388
F 20.278819 0.000001 42.956298
F 20.050230 0.000001 64.784209
F 20.507409 23.153259 21.128388
F 20.278819 23.153259 42.956298
F 20.050230 23.153259 64.784209
F 20.507409 46.306516 21.128388
F 20.278819 46.306516 42.956298
F 20.050230 46.306516 64.784209
F 47.241046 0.000001 21.408352
F 47.012456 0.000001 43.236262
F 46.783867 0.000001 65.064174
F 47.241046 23.153259 21.408352
F 47.012456 23.153259 43.236262
F 46.783867 23.153259 65.064174
F 47.241046 46.306516 21.408352
F 47.012456 46.306516 43.236262
F 46.783867 46.306516 65.064174
F 4.950895 1.286291 17.327089
F 4.722306 1.286291 39.155000
F 4.493716 1.286291 60.982910
F 4.950895 24.439548 17.327089
F 4.722306 24.439548 39.155000
F 4.493716 24.439548 60.982910
F 4.950895 47.592806 17.327089
F 4.722306 47.592806 39.155000
F 4.493716 47.592806 60.982910
F 31.684533 1.286291 17.607053
F 31.455944 1.286291 39.434965
F 31.227354 1.286291 61.262875
F 31.684533 24.439548 17.607053
F 31.455944 24.439548 39.434965
F 31.227354 24.439548 61.262875
F 31.684533 47.592806 17.607053
F 31.455944 47.592806 39.434965
F 31.227354 47.592806 61.262875
F 4.950895 9.004040 17.327089
F 4.722306 9.004040 39.155000
F 4.493716 9.004040 60.982910
F 4.950895 32.157298 17.327089
F 4.722306 32.157298 39.155000
F 4.493716 32.157298 60.982910
F 4.950895 55.310555 17.327089
F 4.722306 55.310555 39.155000
F 4.493716 55.310555 60.982910
F 31.684533 9.004040 17.607053
F 31.455944 9.004040 39.434965
F 31.227354 9.004040 61.262875
F 31.684533 32.157298 17.607053
F 31.455944 32.157298 39.434965
F 31.227354 32.157298 61.262875
F 31.684533 55.310555 17.607053
F 31.455944 55.310555 39.434965
F 31.227354 55.310555 61.262875
F 4.950895 16.721795 17.327090
F 4.722306 16.721795 39.155000
F 4.493716 16.721795 60.982911
F 4.950895 39.875053 17.327090
F 4.722306 39.875053 39.155000
F 4.493716 39.875053 60.982911
F 4.950895 63.028310 17.327090
F 4.722306 63.028310 39.155000
F 4.493716 63.028310 60.982911
F 31.684533 16.721795 17.607054
F 31.455944 16.721795 39.434965
F 31.227354 16.721795 61.262876
F 31.684533 39.875053 17.607054
F 31.455944 39.875053 39.434965
F 31.227354 39.875053 61.262876
F 31.684533 63.028310 17.607054
F 31.455944 63.028310 39.434965
F 31.227354 63.028310 61.262876
F 13.862107 1.286290 17.420412
F 13.633517 1.286290 39.248322
F 13.404927 1.286290 61.076232
F 13.862107 24.439548 17.420412
F 13.633517 24.439548 39.248322
F 13.404927 24.439548 61.076232
F 13.862107 47.592806 17.420412
F 13.633517 47.592806 39.248322
F 13.404927 47.592806 61.076232
F 40.595744 1.286290 17.700376
F 40.367154 1.286290 39.528286
F 40.138564 1.286290 61.356196
F 40.595744 24.439548 17.700376
F 40.367154 24.439548 39.528286
F 40.138564 24.439548 61.356196
F 40.595744 47.592806 17.700376
F 40.367154 47.592806 39.528286
F 40.138564 47.592806 61.356196
F 13.862107 9.004040 17.420412
F 13.633517 9.004040 39.248322
F 13.404927 9.004040 61.076232
F 13.862107 32.157297 17.420412
F 13.633517 32.157297 39.248322
F 13.404927 32.157297 61.076232
F 13.862107 55.310555 17.420412
F 13.633517 55.310555 39.248322
F 13.404927 55.310555 61.076232
F 40.595744 9.004040 17.700376
F 40.367154 9.004040 39.528286
F 40.138564 9.004040 61.356196
F 40.595744 32.157297 17.700376
F 40.367154 32.157297 39.528286
F 40.138564 32.157297 61.356196
F 40.595744 55.310555 17.700376
F 40.367154 55.310555 39.528286
F 40.138564 55.310555 61.356196
F 13.862107 16.721795 17.420412
F 13.633517 16.721795 39.248323
F 13.404927 16.721795 61.076233
F 13.862107 39.875053 17.420412
F 13.633517 39.875053 39.248323
F 13.404927 39.875053 61.076233
F 13.862107 63.028310 17.420412
F 13.633517 63.028310 39.248323
F 13.404927 63.028310 61.076233
F 40.595744 16.721795 17.700376
F 40.367154 16.721795 39.528287
F 40.138564 16.721795 61.356197
F 40.595744 39.875053 17.700376
F 40.367154 39.875053 39.528287
F 40.138564 39.875053 61.356197
F 40.595744 63.028310 17.700376
F 40.367154 63.028310 39.528287
F 40.138564 63.028310 61.356197
F 22.773323 1.286290 17.513733
F 22.544733 1.286290 39.341643
F 22.316144 1.286290 61.169553
F 22.773323 24.439548 17.513733
F 22.544733 24.439548 39.341643
F 22.316144 24.439548 61.169553
F 22.773323 47.592805 17.513733
F 22.544733 47.592805 39.341643
F 22.316144 47.592805 61.169553
F 49.506960 1.286290 17.793697
F 49.278370 1.286290 39.621607
F 49.049781 1.286290 61.449518
F 49.506960 24.439548 17.793697
F 49.278370 24.439548 39.621607
F 49.049781 24.439548 61.449518
F 49.506960 47.592805 17.793697
F 49.278370 47.592805 39.621607
F 49.049781 47.592805 61.449518
F 22.773323 9.004040 17.513733
F 22.544733 9.004040 39.341643
F 22.316144 9.004040 61.169553
F 22.773323 32.157297 17.513733
F 22.544733 32.157297 39.341643
F 22.316144 32.157297 61.169553
F 22.773323 55.310555 17.513733
F 22.544733 55.310555 39.341643
F 22.316144 55.310555 61.169553
F 49.506960 9.004040 17.793697
F 49.278370 9.004040 39.621607
F 49.049781 9.004040 61.449518
F 49.506960 32.157297 17.793697
F 49.278370 32.157297 39.621607
F 49.049781 32.157297 61.449518
F 49.506960 55.310555 17.793697
F 49.278370 55.310555 39.621607
F 49.049781 55.310555 61.449518
F 22.773323 16.721795 17.513733
F 22.544733 16.721795 39.341644
F 22.316144 16.721795 61.169554
F 22.773323 39.875052 17.513733
F 22.544733 39.875052 39.341644
F 22.316144 39.875052 61.169554
F 22.773323 63.028310 17.513733
F 22.544733 63.028310 39.341644
F 22.316144 63.028310 61.169554
F 49.506960 16.721795 17.793697
F 49.278370 16.721795 39.621608
F 49.049781 16.721795 61.449519
F 49.506960 39.875052 17.793697
F 49.278370 39.875052 39.621608
F 49.049781 39.875052 61.449519
F 49.506960 63.028310 17.793697
F 49.278370 63.028310 39.621608
F 49.049781 63.028310 61.449519
F 4.912782 3.858875 20.965075
F 4.684192 3.858875 42.792985
F 4.455603 3.858875 64.620896
F 4.912782 27.012132 20.965075
F 4.684192 27.012132 42.792985
F 4.455603 27.012132 64.620896
F 4.912782 50.165390 20.965075
F 4.684192 50.165390 42.792985
F 4.455603 50.165390 64.620896
F 31.646420 3.858875 21.245039
F 31.417830 3.858875 43.072949
F 31.189241 3.858875 64.900860
F 31.646420 27.012132 21.245039
F 31.417830 27.012132 43.072949
F 31.189241 27.012132 64.900860
F 31.646420 50.165390 21.245039
F 31.417830 50.165390 43.072949
F 31.189241 50.165390 64.900860
F 4.912782 11.576625 20.965075
F 4.684192 11.576625 42.792985
F 4.455603 11.576625 64.620896
F 4.912782 34.729882 20.965075
F 4.684192 34.729882 42.792985
F 4.455603 34.729882 64.620896
F 4.912782 57.883140 20.965075
F 4.684192 57.883140 42.792985
F 4.455603 57.883140 64.620896
F 31.646420 11.576625 21.245039
F 31.417830 11.576625 43.072949
F 31.189241 11.576625 64.900860
F 31.646420 34.729882 21.245039
F 31.417830 34.729882 43.072949
F 31.189241 34.729882 64.900860
F 31.646420 57.883140 21.245039
F 31.417830 57.883140 43.072949
F 31.189241 57.883140 64.900860
F 4.912782 19.294380 20.965075
F 4.684192 19.294380 42.792986
F 4.455603 19.294380 64.620896
F 4.912782 42.447638 20.965075
F 4.684192 42.447638 42.792986
F 4.455603 42.447638 64.620896
F 4.912782 65.600895 20.965075
F 4.684192 65.600895 42.792986
F 4.455603 65.600895 64.620896
F 31.646420 19.294380 21.245039
F 31.417830 19.294380 43.072950
F 31.189241 19.294380 64.900860
F 31.646420 42.447638 21.245039
F 31.417830 42.447638 43.072950
F 31.189241 42.447638 64.900860
F 31.646420 65.600895 21.245039
F 31.417830 65.600895 43.072950
F 31.189241 65.600895 64.900860
F 13.823993 3.858876 21.058397
F 13.595404 3.858876 42.886307
F 13.366814 3.858876 64.714218
F 13.823993 27.012134 21.058397
F 13.595404 27.012134 42.886307
F 13.366814 27.012134 64.714218
F 13.823993 50.165391 21.058397
F 13.595404 50.165391 42.886307
F 13.366814 50.165391 64.714218
F 40.557631 3.858876 21.338361
F 40.329041 3.858876 43.166271
F 40.100451 3.858876 64.994182
F 40.557631 27.012134 21.338361
F 40.329041 27.012134 43.166271
F 40.100451 27.012134 64.994182
F 40.557631 50.165391 21.338361
F 40.329041 50.165391 43.166271
F 40.100451 50.165391 64.994182
F 13.823993 11.576626 21.058397
F 13.595404 11.576626 42.886307
F 13.366814 11.576626 64.714218
F 13.823993 34.729884 21.058397
F 13.595404 34.729884 42.886307
F 13.366814 34.729884 64.714218
F 13.823993 57.883141 21.058397
F 13.595404 57.883141 42.886307
F 13.366814 57.883141 64.714218
F 40.557631 11.576626 21.338361
F 40.329041 11.576626 43.166271
F 40.100451 11.576626 64.994182
F 40.557631 34.729884 21.338361
F 40.329041 34.729884 43.166271
F 40.100451 34.729884 64.994182
F 40.557631 57.883141 21.338361
F 40.329041 57.883141 43.166271
F 40.100451 57.883141 64.994182
F 13.823993 19.294382 21.058397
F 13.595404 19.294382 42.886308
F 13.366814 19.294382 64.714218
F 13.823993 42.447639 21.058397
F 13.595404 42.447639 42.886308
F 13.366814 42.447639 64.714218
F 13.823993 65.600897 21.058397
F 13.595404 65.600897 42.886308
F 13.366814 65.600897 64.714218
F 40.557631 19.294382 21.338361
F 40.329041 19.294382 43.166272
F 40.100451 19.294382 64.994182
F 40.557631 42.447639 21.338361
F 40.329041 42.447639 43.166272
F 40.100451 42.447639 64.994182
F 40.557631 65.600897 21.338361
F 40.329041 65.600897 43.166272
F 40.100451 65.600897 64.994182
F 22.735212 3.858875 21.151717
F 22.506622 3.858875 42.979629
F 22.278032 3.858875 64.807539
F 22.735212 27.012133 21.151717
F 22.506622 27.012133 42.979629
F 22.278032 27.012133 64.807539
F 22.735212 50.165390 21.151717
F 22.506622 50.165390 42.979629
F 22.278032 50.165390 64.807539
F 49.468849 3.858875 21.431682
F 49.240259 3.858875 43.259593
F 49.011670 3.858875 65.087503
F 49.468849 27.012133 21.431682
F 49.240259 27.012133 43.259593
F 49.011670 27.012133 65.087503
F 49.468849 50.165390 21.431682
F 49.240259 50.165390 43.259593
F 49.011670 50.165390 65.087503
F 22.735212 11.576625 21.151718
F 22.506622 11.576625 42.979629
F 22.278032 11.576625 64.807539
F 22.735212 34.729883 21.151718
F 22.506622 34.729883 42.979629
F 22.278032 34.729883 64.807539
F 22.735212 57.883140 21.151718
F 22.506622 57.883140 42.979629
F 22.278032 57.883140 64.807539
F 49.468849 11.576625 21.431683
F 49.240259 11.576625 43.259593
F 49.011670 11.576625 65.087503
F 49.468849 34.729883 21.431683
F 49.240259 34.729883 43.259593
F 49.011670 34.729883 65.087503
F 49.468849 57.883140 21.431683
F 49.240259 57.883140 43.259593
F 49.011670 57.883140 65.087503
F 22.735212 19.294381 21.151718
F 22.506622 19.294381 42.979629
F 22.278032 19.294381 64.807540
F 22.735212 42.447638 21.151718
F 22.506622 42.447638 42.979629
F 22.278032 42.447638 64.807540
F 22.735212 65.600896 21.151718
F 22.506622 65.600896 42.979629
F 22.278032 65.600896 64.807540
F 49.468849 19.294381 21.431683
F 49.240259 19.294381 43.259593
F 49.011670 19.294381 65.087504
F 49.468849 42.447638 21.431683
F 49.240259 42.447638 43.259593
F 49.011670 42.447638 65.087504
F 49.468849 65.600896 21.431683
F 49.240259 65.600896 43.259593
F 49.011670 65.600896 65.087504
F 4.941369 3.858875 18.236587
F 4.712779 3.858875 40.064497
F 4.484189 3.858875 61.892408
F 4.941369 27.012133 18.236587
F 4.712779 27.012133 40.064497
F 4.484189 27.012133 61.892408
F 4.941369 50.165390 18.236587
F 4.712779 50.165390 40.064497
F 4.484189 50.165390 61.892408
F 31.675006 3.858875 18.516552
F 31.446416 3.858875 40.344462
F 31.217826 3.858875 62.172372
F 31.675006 27.012133 18.516552
F 31.446416 27.012133 40.344462
F 31.217826 27.012133 62.172372
F 31.675006 50.165390 18.516552
F 31.446416 50.165390 40.344462
F 31.217826 50.165390 62.172372
F 4.941369 11.576625 18.236586
F 4.712779 11.576625 40.064497
F 4.484189 11.576625 61.892408
F 4.941369 34.729883 18.236586
F 4.712779 34.729883 40.064497
F 4.484189 34.729883 61.892408
F 4.941369 57.883140 18.236586
F 4.712779 57.883140 40.064497
F 4.484189 57.883140 61.892408
F 31.675006 11.576625 18.516551
F 31.446416 11.576625 40.344462
F 31.217826 11.576625 62.172372
F 31.675006 34.729883 18.516551
F 31.446416 34.729883 40.344462
F 31.217826 34.729883 62.172372
F 31.675006 57.883140 18.516551
F 31.446416 57.883140 40.344462
F 31.217826 57.883140 62.172372
F 4.941369 19.294381 18.236586
F 4.712779 19.294381 40.064496
F 4.484189 19.294381 61.892408
F 4.941369 42.447638 18.236586
F 4.712779 42.447638 40.064496
F 4.484189 42.447638 61.892408
F 4.941369 65.600896 18.236586
F 4.712779 65.600896 40.064496
F 4.484189 65.600896 61.892408
F 31.675006 19.294381 18.516551
F 31.446416 19.294381 40.344461
F 31.217826 19.294381 62.172372
F 31.675006 42.447638 18.516551
F 31.446416 42.447638 40.344461
F 31.217826 42.447638 62.172372
F 31.675006 65.600896 18.516551
F 31.446416 65.600896 40.344461
F 31.217826 65.600896 62.172372
F 13.852580 3.858876 18.329908
F 13.623990 3.858876 40.157818
F 13.395401 3.858876 61.985729
F 13.852580 27.012133 18.329908
F 13.623990 27.012133 40.157818
F 13.395401 27.012133 61.985729
F 13.852580 50.165391 18.329908
F 13.623990 50.165391 40.157818
F 13.395401 50.165391 61.985729
F 40.586217 3.858876 18.609872
F 40.357628 3.858876 40.437782
F 40.129038 3.858876 62.265693
F 40.586217 27.012133 18.609872
F 40.357628 27.012133 40.437782
F 40.129038 27.012133 62.265693
F 40.586217 50.165391 18.609872
F 40.357628 50.165391 40.437782
F 40.129038 50.165391 62.265693
F 13.852580 11.576626 18.329908
F 13.623990 11.576626 40.157818
F 13.395401 11.576626 61.985728
F 13.852580 34.729883 18.329908
F 13.623990 34.729883 40.157818
F 13.395401 34.729883 61.985728
F 13.852580 57.883141 18.329908
F 13.623990 57.883141 40.157818
F 13.395401 57.883141 61.985728
F 40.586217 11.576626 18.609872
F 40.357628 11.576626 40.437782
F 40.129038 11.576626 62.265692
F 40.586217 34.729883 18.609872
F 40.357628 34.729883 40.437782
F 40.129038 34.729883 62.265692
F 40.586217 57.883141 18.609872
F 40.357628 57.883141 40.437782
F 40.129038 57.883141 62.265692
F 13.852580 19.294381 18.329907
F 13.623990 19.294381 40.157818
F 13.395401 19.294381 61.985728
F 13.852580 42.447639 18.329907
F 13.623990 42.447639 40.157818
F 13.395401 42.447639 61.985728
F 13.852580 65.600896 18.329907
F 13.623990 65.600896 40.157818
F 13.395401 65.600896 61.985728
F 40.586217 19.294381 18.609871
F 40.357628 19.294381 40.437782
F 40.129038 19.294381 62.265692
F 40.586217 42.447639 18.609871
F 40.357628 42.447639 40.437782
F 40.129038 42.447639 62.265692
F 40.586217 65.600896 18.609871
F 40.357628 65.600896 40.437782
F 40.129038 65.600896 62.265692
F 22.763797 3.858875 18.423229
F 22.535207 3.858875 40.251140
F 22.306617 3.858875 62.079050
F 22.763797 27.012133 18.423229
F 22.535207 27.012133 40.251140
F 22.306617 27.012133 62.079050
F 22.763797 50.165390 18.423229
F 22.535207 50.165390 40.251140
F 22.306617 50.165390 62.079050
F 49.497434 3.858875 18.703193
F 49.268844 3.858875 40.531105
F 49.040254 3.858875 62.359015
F 49.497434 27.012133 18.703193
F 49.268844 27.012133 40.531105
F 49.040254 27.012133 62.359015
F 49.497434 50.165390 18.703193
F 49.268844 50.165390 40.531105
F 49.040254 50.165390 62.359015
F 22.763797 11.576625 18.423229
F 22.535207 11.576625 40.251139
F 22.306617 11.576625 62.079050
F 22.763797 34.729883 18.423229
F 22.535207 34.729883 40.251139
F 22.306617 34.729883 62.079050
F 22.763797 57.883140 18.423229
F 22.535207 57.883140 40.251139
F 22.306617 57.883140 62.079050
F 49.497434 11.576625 18.703193
F 49.268844 11.576625 40.531104
F 49.040254 11.576625 62.359015
F 49.497434 34.729883 18.703193
F 49.268844 34.729883 40.531104
F 49.040254 34.729883 62.359015
F 49.497434 57.883140 18.703193
F 49.268844 57.883140 40.531104
F 49.040254 57.883140 62.359015
F 22.763797 19.294381 18.423229
F 22.535207 19.294381 40.251139
F 22.306617 19.294381 62.079049
F 22.763797 42.447638 18.423229
F 22.535207 42.447638 40.251139
F 22.306617 42.447638 62.079049
F 22.763797 65.600896 18.423229
F 22.535207 65.600896 40.251139
F 22.306617 65.600896 62.079049
F 49.497434 19.294381 18.703193
F 49.268844 19.294381 40.531104
F 49.040254 19.294381 62.359014
F 49.497434 42.447638 18.703193
F 49.268844 42.447638 40.531104
F 49.040254 42.447638 62.359014
F 49.497434 65.600896 18.703193
F 49.268844 65.600896 40.531104
F 49.040254 65.600896 62.359014
F 4.979456 1.286291 14.598602
F 4.750866 1.286291 36.426512
F 4.522277 1.286291 58.254422
F 4.979456 24.439549 14.598602
F 4.750866 24.439549 36.426512
F 4.522277 24.439549 58.254422
F 4.979456 47.592806 14.598602
F 4.750866 47.592806 36.426512
F 4.522277 47.592806 58.254422
F 31.713094 1.286291 14.878566
F 31.484504 1.286291 36.706476
F 31.255915 1.286291 58.534386
F 31.713094 24.439549 14.878566
F 31.484504 24.439549 36.706476
F 31.255915 24.439549 58.534386
F 31.713094 47.592806 14.878566
F 31.484504 47.592806 36.706476
F 31.255915 47.592806 58.534386
F 4.979456 9.004041 14.598602
F 4.750866 9.004041 36.426512
F 4.522277 9.004041 58.254422
F 4.979456 32.157298 14.598602
F 4.750866 32.157298 36.426512
F 4.522277 32.157298 58.254422
F 4.979456 55.310556 14.598602
F 4.750866 55.310556 36.426512
F 4.522277 55.310556 58.254422
F 31.713094 9.004041 14.878566
F 31.484504 9.004041 36.706476
F 31.255915 9.004041 58.534386
F 31.713094 32.157298 14.878566
F 31.484504 32.157298 36.706476
F 31.255915 32.157298 58.534386
F 31.713094 55.310556 14.878566
F 31.484504 55.310556 36.706476
F 31.255915 55.310556 58.534386
F 4.979456 16.721796 14.598601
F 4.750866 16.721796 36.426511
F 4.522277 16.721796 58.254422
F 4.979456 39.875053 14.598601
F 4.750866 39.875053 36.426511
F 4.522277 39.875053 58.254422
F 4.979456 63.028311 14.598601
F 4.750866 63.028311 36.426511
F 4.522277 63.028311 58.254422
F 31.713094 16.721796 14.878565
F 31.484504 16.721796 36.706475
F 31.255915 16.721796 58.534386
F 31.713094 39.875053 14.878565
F 31.484504 39.875053 36.706475
F 31.255915 39.875053 58.534386
F 31.713094 63.028311 14.878565
F 31.484504 63.028311 36.706475
F 31.255915 63.028311 58.534386
F 13.890667 1.286290 14.691922
F 13.662078 1.286290 36.519832
F 13.433488 1.286290 58.347743
F 13.890667 24.439547 14.691922
F 13.662078 24.439547 36.519832
F 13.433488 24.439547 58.347743
F 13.890667 47.592805 14.691922
F 13.662078 47.592805 36.519832
F 13.433488 47.592805 58.347743
F 40.624305 1.286290 14.971886
F 40.395715 1.286290 36.799796
F 40.167125 1.286290 58.627708
F 40.624305 24.439547 14.971886
F 40.395715 24.439547 36.799796
F 40.167125 24.439547 58.627708
F 40.624305 47.592805 14.971886
F 40.395715 47.592805 36.799796
F 40.167125 47.592805 58.627708
F 13.890667 9.004039 14.691922
F 13.662078 9.004039 36.519832
F 13.433488 9.004039 58.347743
F 13.890667 32.157297 14.691922
F 13.662078 32.157297 36.519832
F 13.433488 32.157297 58.347743
F 13.890667 55.310554 14.691922
F 13.662078 55.310554 36.519832
F 13.433488 55.310554 58.347743
F 40.624305 9.004039 14.971886
F 40.395715 9.004039 36.799796
F 40.167125 9.004039 58.627708
F 40.624305 32.157297 14.971886
F 40.395715 32.157297 36.799796
F 40.167125 32.157297 58.627708
F 40.624305 55.310554 14.971886
F 40.395715 55.310554 36.799796
F 40.167125 55.310554 58.627708
F 13.890667 16.721795 14.691921
F 13.662078 16.721795 36.519832
F 13.433488 16.721795 58.347742
F 13.890667 39.875052 14.691921
F 13.662078 39.875052 36.519832
F 13.433488 39.875052 58.347742
F 13.890667 63.028310 14.691921
F 13.662078 63.028310 36.519832
F 13.433488 63.028310 58.347742
F 40.624305 16.721795 14.971885
F 40.395715 16.721795 36.799796
F 40.167125 16.721795 58.627707
F 40.624305 39.875052 14.971885
F 40.395715 39.875052 36.799796
F 40.167125 39.875052 58.627707
F 40.624305 63.028310 14.971885
F 40.395715 63.028310 36.799796
F 40.167125 63.028310 58.627707
F 22.801885 1.286290 14.785244
F 22.573295 1.286290 36.613154
F 22.344705 1.286290 58.441065
F 22.801885 24.439548 14.785244
F 22.573295 24.439548 36.613154
F 22.344705 24.439548 58.441065
F 22.801885 47.592805 14.785244
F 22.573295 47.592805 36.613154
F 22.344705 47.592805 58.441065
F 49.535523 1.286290 15.065208
F 49.306933 1.286290 36.893118
F 49.078344 1.286290 58.721029
F 49.535523 24.439548 15.065208
F 49.306933 24.439548 36.893118
F 49.078344 24.439548 58.721029
F 49.535523 47.592805 15.065208
F 49.306933 47.592805 36.893118
F 49.078344 47.592805 58.721029
F 22.801885 9.004039 14.785244
F 22.573295 9.004039 36.613155
F 22.344705 9.004039 58.441065
F 22.801885 32.157297 14.785244
F 22.573295 32.157297 36.613155
F 22.344705 32.157297 58.441065
F 22.801885 55.310555 14.785244
F 22.573295 55.310555 36.613155
F 22.344705 55.310555 58.441065
F 49.535523 9.004039 15.065208
F 49.306933 9.004039 36.893119
F 49.078344 9.004039 58.721029
F 49.535523 32.157297 15.065208
F 49.306933 32.157297 36.893119
F 49.078344 32.157297 58.721029
F 49.535523 55.310555 15.065208
F 49.306933 55.310555 36.893119
F 49.078344 55.310555 58.721029
F 22.801885 16.721795 14.785243
F 22.573295 16.721795 36.613154
F 22.344705 16.721795 58.441064
F 22.801885 39.875052 14.785243
F 22.573295 39.875052 36.613154
F 22.344705 39.875052 58.441064
F 22.801885 63.028310 14.785243
F 22.573295 63.028310 36.613154
F 22.344705 63.028310 58.441064
F 49.535523 16.721795 15.065207
F 49.306933 16.721795 36.893118
F 49.078344 16.721795 58.721028
F 49.535523 39.875052 15.065207
F 49.306933 39.875052 36.893118
F 49.078344 39.875052 58.721028
F 49.535523 63.028310 15.065207
F 49.306933 63.028310 36.893118
F 49.078344 63.028310 58.721028
F 7.169173 7.717750 18.259918
F 6.940583 7.717750 40.087828
F 6.711993 7.717750 61.915738
F 7.169173 30.871007 18.259918
F 6.940583 30.871007 40.087828
F 6.711993 30.871007 61.915738
F 7.169173 54.024265 18.259918
F 6.940583 54.024265 40.087828
F 6.711993 54.024265 61.915738
F 33.902811 7.717750 18.539882
F 33.674221 7.717750 40.367792
F 33.445631 7.717750 62.195702
F 33.902811 30.871007 18.539882
F 33.674221 30.871007 40.367792
F 33.445631 30.871007 62.195702
F 33.902811 54.024265 18.539882
F 33.674221 54.024265 40.367792
F 33.445631 54.024265 62.195702
F 7.169173 15.435502 18.259917
F 6.940583 15.435502 40.087827
F 6.711993 15.435502 61.915737
F 7.169173 38.588760 18.259917
F 6.940583 38.588760 40.087827
F 6.711993 38.588760 61.915737
F 7.169173 61.742018 18.259917
F 6.940583 61.742018 40.087827
F 6.711993 61.742018 61.915737
F 33.902811 15.435502 18.539881
F 33.674221 15.435502 40.367791
F 33.445631 15.435502 62.195701
F 33.902811 38.588760 18.539881
F 33.674221 38.588760 40.367791
F 33.445631 38.588760 62.195701
F 33.902811 61.742018 18.539881
F 33.674221 61.742018 40.367791
F 33.445631 61.742018 62.195701
F 7.169173 0.000000 18.259918
F 6.940583 0.000000 40.087828
F 6.711993 0.000000 61.915738
F 7.169173 23.153258 18.259918
F 6.940583 23.153258 40.087828
F 6.711993 23.153258 61.915738
F 7.169173 46.306515 18.259918
F 6.940583 46.306515 40.087828
F 6.711993 46.306515 61.915738
F 33.902811 0.000000 18.539882
F 33.674221 0.000000 40.367792
F 33.445631 0.000000 62.195702
F 33.902811 23.153258 18.539882
F 33.674221 23.153258 40.367792
F 33.445631 23.153258 62.195702
F 33.902811 46.306515 18.539882
F 33.674221 46.306515 40.367792
F 33.445631 46.306515 62.195702
F 16.080386 7.717750 18.353238
F 15.851796 7.717750 40.181148
F 15.623207 7.717750 62.009059
F 16.080386 30.871008 18.353238
F 15.851796 30.871008 40.181148
F 15.623207 30.871008 62.009059
F 16.080386 54.024265 18.353238
F 15.851796 54.024265 40.181148
F 15.623207 54.024265 62.009059
F 42.814023 7.717750 18.633202
F 42.585433 7.717750 40.461112
F 42.356844 7.717750 62.289024
F 42.814023 30.871008 18.633202
F 42.585433 30.871008 40.461112
F 42.356844 30.871008 62.289024
F 42.814023 54.024265 18.633202
F 42.585433 54.024265 40.461112
F 42.356844 54.024265 62.289024
F 16.080386 15.435503 18.353237
F 15.851796 15.435503 40.181147
F 15.623207 15.435503 62.009058
F 16.080386 38.588760 18.353237
F 15.851796 38.588760 40.181147
F 15.623207 38.588760 62.009058
F 16.080386 61.742018 18.353237
F 15.851796 61.742018 40.181147
F 15.623207 61.742018 62.009058
F 42.814023 15.435503 18.633201
F 42.585433 15.435503 40.461111
F 42.356844 15.435503 62.289023
F 42.814023 38.588760 18.633201
F 42.585433 38.588760 40.461111
F 42.356844 38.588760 62.289023
F 42.814023 61.742018 18.633201
F 42.585433 61.742018 40.461111
F 42.356844 61.742018 62.289023
F 16.080386 0.000001 18.353238
F 15.851796 0.000001 40.181148
F 15.623207 0.000001 62.009058
F 16.080386 23.153258 18.353238
F 15.851796 23.153258 40.181148
F 15.623207 23.153258 62.009058
F 16.080386 46.306516 18.353238
F 15.851796 46.306516 40.181148
F 15.623207 46.306516 62.009058
F 42.814023 0.000001 18.633202
F 42.585433 0.000001 40.461112
F 42.356844 0.000001 62.289023
F 42.814023 23.153258 18.633202
F 42.585433 23.153258 40.461112
F 42.356844 23.153258 62.289023
F 42.814023 46.306516 18.633202
F 42.585433 46.306516 40.461112
F 42.356844 46.306516 62.289023
F 24.991601 7.717750 18.446561
F 24.763012 7.717750 40.274471
F 24.534422 7.717750 62.102381
F 24.991601 30.871007 18.446561
F 24.763012 30.871007 40.274471
F 24.534422 30.871007 62.102381
F 24.991601 54.024265 18.446561
F 24.763012 54.024265 40.274471
F 24.534422 54.024265 62.102381
F 51.725239 7.717750 18.726525
F 51.496650 7.717750 40.554435
F 51.268060 7.717750 62.382345
F 51.725239 30.871007 18.726525
F 51.496650 30.871007 40.554435
F 51.268060 30.871007 62.382345
F 51.725239 54.024265 18.726525
F 51.496650 54.024265 40.554435
F 51.268060 54.024265 62.382345
F 24.991601 15.435502 18.446560
F 24.763012 15.435502 40.274470
F 24.534422 15.435502 62.102380
F 24.991601 38.588760 18.446560
F 24.763012 38.588760 40.274470
F 24.534422 38.588760 62.102380
F 24.991601 61.742018 18.446560
F 24.763012 61.742018 40.274470
F 24.534422 61.742018 62.102380
F 51.725239 15.435502 18.726524
F 51.496650 15.435502 40.554434
F 51.268060 15.435502 62.382344
F 51.725239 38.588760 18.726524
F 51.496650 38.588760 40.554434
F 51.268060 38.588760 62.382344
F 51.725239 61.742018 18.726524
F 51.496650 61.742018 40.554434
F 51.268060 61.742018 62.382344
F 24.991601 0.000000 18.446560
F 24.763012 0.000000 40.274471
F 24.534422 0.000000 62.102381
F 24.991601 23.153258 18.446560
F 24.763012 23.153258 40.274471
F 24.534422 23.153258 62.102381
F 24.991601 46.306515 18.446560
F 24.763012 46.306515 40.274471
F 24.534422 46.306515 62.102381
F 51.725239 0.000000 18.726524
F 51.496650 0.000000 40.554435
F 51.268060 0.000000 62.382345
F 51.725239 23.153258 18.726524
F 51.496650 23.153258 40.554435
F 51.268060 23.153258 62.382345
F 51.725239 46.306515 18.726524
F 51.496650 46.306515 40.554435
F 51.268060 46.306515 62.382345
F 7.207256 5.145165 14.621932
F 6.978666 5.145165 36.449842
F 6.750077 5.145165 58.277753
F 7.207256 28.298423 14.621932
F 6.978666 28.298423 36.449842
F 6.750077 28.298423 58.277753
F 7.207256 51.451680 14.621932
F 6.978666 51.451680 36.449842
F 6.750077 51.451680 58.277753
F 33.940893 5.145165 14.901896
F 33.712303 5.145165 36.729806
F 33.483714 5.145165 58.557717
F 33.940893 28.298423 14.901896
F 33.712303 28.298423 36.729806
F 33.483714 28.298423 58.557717
F 33.940893 51.451680 14.901896
F 33.712303 51.451680 36.729806
F 33.483714 51.451680 58.557717
F 7.207256 12.862918 14.621931
F 6.978666 12.862918 36.449841
F 6.750077 12.862918 58.277752
F 7.207256 36.016175 14.621931
F 6.978666 36.016175 36.449841
F 6.750077 36.016175 58.277752
F 7.207256 59.169433 14.621931
F 6.978666 59.169433 36.449841
F 6.750077 59.169433 58.277752
F 33.940893 12.862918 14.901895
F 33.712303 12.862918 36.729805
F 33.483714 12.862918 58.557716
F 33.940893 36.016175 14.901895
F 33.712303 36.016175 36.729805
F 33.483714 36.016175 58.557716
F 33.940893 59.169433 14.901895
F 33.712303 59.169433 36.729805
F 33.483714 59.169433 58.557716
F 7.207256 20.580673 14.621932
F 6.978666 20.580673 36.449842
F 6.750077 20.580673 58.277752
F 7.207256 43.733930 14.621932
F 6.978666 43.733930 36.449842
F 6.750077 43.733930 58.277752
F 7.207256 66.887188 14.621932
F 6.978666 66.887188 36.449842
F 6.750077 66.887188 58.277752
F 33.940893 20.580673 14.901896
F 33.712303 20.580673 36.729806
F 33.483714 20.580673 58.557716
F 33.940893 43.733930 14.901896
F 33.712303 43.733930 36.729806
F 33.483714 43.733930 58.557716
F 33.940893 66.887188 14.901896
F 33.712303 66.887188 36.729806
F 33.483714 66.887188 58.557716
F 16.118470 5.145164 14.715252
F 15.889881 5.145164 36.543163
F 15.661291 5.145164 58.371073
F 16.118470 28.298421 14.715252
F 15.889881 28.298421 36.543163
F 15.661291 28.298421 58.371073
F 16.118470 51.451679 14.715252
F 15.889881 51.451679 36.543163
F 15.661291 51.451679 58.371073
F 42.852107 5.145164 14.995217
F 42.623518 5.145164 36.823127
F 42.394928 5.145164 58.651037
F 42.852107 28.298421 14.995217
F 42.623518 28.298421 36.823127
F 42.394928 28.298421 58.651037
F 42.852107 51.451679 14.995217
F 42.623518 51.451679 36.823127
F 42.394928 51.451679 58.651037
F 16.118470 12.862916 14.715251
F 15.889881 12.862916 36.543162
F 15.661291 12.862916 58.371072
F 16.118470 36.016174 14.715251
F 15.889881 36.016174 36.543162
F 15.661291 36.016174 58.371072
F 16.118470 59.169431 14.715251
F 15.889881 59.169431 36.543162
F 15.661291 59.169431 58.371072
F 42.852107 12.862916 14.995216
F 42.623518 12.862916 36.823126
F 42.394928 12.862916 58.651036
F 42.852107 36.016174 14.995216
F 42.623518 36.016174 36.823126
F 42.394928 36.016174 58.651036
F 42.852107 59.169431 14.995216
F 42.623518 59.169431 36.823126
F 42.394928 59.169431 58.651036
F 16.118470 20.580671 14.715251
F 15.889881 20.580671 36.543163
F 15.661291 20.580671 58.371073
F 16.118470 43.733929 14.715251
F 15.889881 43.733929 36.543163
F 15.661291 43.733929 58.371073
F 16.118470 66.887186 14.715251
F 15.889881 66.887186 36.543163
F 15.661291 66.887186 58.371073
F 42.852107 20.580671 14.995216
F 42.623518 20.580671 36.823127
F 42.394928 20.580671 58.651037
F 42.852107 43.733929 14.995216
F 42.623518 43.733929 36.823127
F 42.394928 43.733929 58.651037
F 42.852107 66.887186 14.995216
F 42.623518 66.887186 36.823127
F 42.394928 66.887186 58.651037
F 25.029687 5.145165 14.808575
F 24.801097 5.145165 36.636485
F 24.572507 5.145165 58.464396
F 25.029687 28.298423 14.808575
F 24.801097 28.298423 36.636485
F 24.572507 28.298423 58.464396
F 25.029687 51.451680 14.808575
F 24.801097 51.451680 36.636485
F 24.572507 51.451680 58.464396
F 51.763324 5.145165 15.088539
F 51.534734 5.145165 36.916449
F 51.306144 5.145165 58.744360
F 51.763324 28.298423 15.088539
F 51.534734 28.298423 36.916449
F 51.306144 28.298423 58.744360
F 51.763324 51.451680 15.088539
F 51.534734 51.451680 36.916449
F 51.306144 51.451680 58.744360
F 25.029687 12.862917 14.808574
F 24.801097 12.862917 36.636484
F 24.572507 12.862917 58.464395
F 25.029687 36.016175 14.808574
F 24.801097 36.016175 36.636484
F 24.572507 36.016175 58.464395
F 25.029687 59.169432 14.808574
F 24.801097 59.169432 36.636484
F 24.572507 59.169432 58.464395
F 51.763324 12.862917 15.088538
F 51.534734 12.862917 36.916448
F 51.306144 12.862917 58.744359
F 51.763324 36.016175 15.088538
F 51.534734 36.016175 36.916448
F 51.306144 36.016175 58.744359
F 51.763324 59.169432 15.088538
F 51.534734 59.169432 36.916448
F 51.306144 59.169432 58.744359
F 25.029687 20.580673 14.808575
F 24.801097 20.580673 36.636485
F 24.572507 20.580673 58.464395
F 25.029687 43.733930 14.808575
F 24.801097 43.733930 36.636485
F 24.572507 43.733930 58.464395
F 25.029687 66.887188 14.808575
F 24.801097 66.887188 36.636485
F 24.572507 66.887188 58.464395
F 51.763324 20.580673 15.088539
F 51.534734 20.580673 36.916449
F 51.306144 20.580673 58.744359
F 51.763324 43.733930 15.088539
F 51.534734 43.733930 36.916449
F 51.306144 43.733930 58.744359
F 51.763324 66.887188 15.088539
F 51.534734 66.887188 36.916449
F 51.306144 66.887188 58.744359
F 7.178695 5.145165 17.350420
F 6.950106 5.145165 39.178330
F 6.721516 5.145165 61.006241
F 7.178695 28.298423 17.350420
F 6.950106 28.298423 39.178330
F 6.721516 28.298423 61.006241
F 7.178695 51.451680 17.350420
F 6.950106 51.451680 39.178330
F 6.721516 51.451680 61.006241
F 33.912332 5.145165 17.630384
F 33.683743 5.145165 39.458294
F 33.455153 5.145165 61.286205
F 33.912332 28.298423 17.630384
F 33.683743 28.298423 39.458294
F 33.455153 28.298423 61.286205
F 33.912332 51.451680 17.630384
F 33.683743 51.451680 39.458294
F 33.455153 51.451680 61.286205
F 7.178695 12.862917 17.350421
F 6.950106 12.862917 39.178331
F 6.721516 12.862917 61.006242
F 7.178695 36.016175 17.350421
F 6.950106 36.016175 39.178331
F 6.721516 36.016175 61.006242
F 7.178695 59.169432 17.350421
F 6.950106 59.169432 39.178331
F 6.721516 59.169432 61.006242
F 33.912332 12.862917 17.630385
F 33.683743 12.862917 39.458295
F 33.455153 12.862917 61.286206
F 33.912332 36.016175 17.630385
F 33.683743 36.016175 39.458295
F 33.455153 36.016175 61.286206
F 33.912332 59.169432 17.630385
F 33.683743 59.169432 39.458295
F 33.455153 59.169432 61.286206
F 7.178695 20.580673 17.350420
F 6.950106 20.580673 39.178331
F 6.721516 20.580673 61.006241
F 7.178695 43.733930 17.350420
F 6.950106 43.733930 39.178331
F 6.721516 43.733930 61.006241
F 7.178695 66.887188 17.350420
F 6.950106 66.887188 39.178331
F 6.721516 66.887188 61.006241
F 33.912332 20.580673 17.630384
F 33.683743 20.580673 39.458295
F 33.455153 20.580673 61.286205
F 33.912332 43.733930 17.630384
F 33.683743 43.733930 39.458295
F 33.455153 43.733930 61.286205
F 33.912332 66.887188 17.630384
F 33.683743 66.887188 39.458295
F 33.455153 66.887188 61.286205
F 16.089909 5.145164 17.443742
F 15.861319 5.145164 39.271652
F 15.632729 5.145164 61.099563
F 16.089909 28.298422 17.443742
F 15.861319 28.298422 39.271652
F 15.632729 28.298422 61.099563
F 16.089909 51.451679 17.443742
F 15.861319 51.451679 39.271652
F 15.632729 51.451679 61.099563
F 42.823546 5.145164 17.723706
F 42.594956 5.145164 39.551616
F 42.366366 5.145164 61.379527
F 42.823546 28.298422 17.723706
F 42.594956 28.298422 39.551616
F 42.366366 28.298422 61.379527
F 42.823546 51.451679 17.723706
F 42.594956 51.451679 39.551616
F 42.366366 51.451679 61.379527
F 16.089909 12.862917 17.443743
F 15.861319 12.862917 39.271653
F 15.632729 12.862917 61.099564
F 16.089909 36.016174 17.443743
F 15.861319 36.016174 39.271653
F 15.632729 36.016174 61.099564
F 16.089909 59.169432 17.443743
F 15.861319 59.169432 39.271653
F 15.632729 59.169432 61.099564
F 42.823546 12.862917 17.723707
F 42.594956 12.862917 39.551617
F 42.366366 12.862917 61.379528
F 42.823546 36.016174 17.723707
F 42.594956 36.016174 39.551617
F 42.366366 36.016174 61.379528
F 42.823546 59.169432 17.723707
F 42.594956 59.169432 39.551617
F 42.366366 59.169432 61.379528
F 16.089909 20.580672 17.443742
F 15.861319 20.580672 39.271653
F 15.632729 20.580672 61.099563
F 16.089909 43.733929 17.443742
F 15.861319 43.733929 39.271653
F 15.632729 43.733929 61.099563
F 16.089909 66.887187 17.443742
F 15.861319 66.887187 39.271653
F 15.632729 66.887187 61.099563
F 42.823546 20.580672 17.723706
F 42.594956 20.580672 39.551617
F 42.366366 20.580672 61.379527
F 42.823546 43.733929 17.723706
F 42.594956 43.733929 39.551617
F 42.366366 43.733929 61.379527
F 42.823546 66.887187 17.723706
F 42.594956 66.887187 39.551617
F 42.366366 66.887187 61.379527
F 25.001124 5.145165 17.537062
F 24.772534 5.145165 39.364973
F 24.543945 5.145165 61.192884
F 25.001124 28.298423 17.537062
F 24.772534 28.298423 39.364973
F 24.543945 28.298423 61.192884
F 25.001124 51.451680 17.537062
F 24.772534 51.451680 39.364973
F 24.543945 51.451680 61.192884
F 51.734762 5.145165 17.817027
F 51.506172 5.145165 39.644937
F 51.277583 5.145165 61.472848
F 51.734762 28.298423 17.817027
F 51.506172 28.298423 39.644937
F 51.277583 28.298423 61.472848
F 51.734762 51.451680 17.817027
F 51.506172 51.451680 39.644937
F 51.277583 51.451680 61.472848
F 25.001124 12.862917 17.537063
F 24.772534 12.862917 39.364974
F 24.543945 12.862917 61.192885
F 25.001124 36.016175 17.537063
F 24.772534 36.016175 39.364974
F 24.543945 36.016175 61.192885
F 25.001124 59.169432 17.537063
F 24.772534 59.169432 39.364974
F 24.543945 59.169432 61.192885
F 51.734762 12.862917 17.817028
F 51.506172 12.862917 39.644938
F 51.277583 12.862917 61.472849
F 51.734762 36.016175 17.817028
F 51.506172 36.016175 39.644938
F 51.277583 36.016175 61.472849
F 51.734762 59.169432 17.817028
F 51.506172 59.169432 39.644938
F 51.277583 59.169432 61.472849
F 25.001124 20.580672 17.537062
F 24.772534 20.580672 39.364974
F 24.543945 20.580672 61.192884
F 25.001124 43.733930 17.537062
F 24.772534 43.733930 39.364974
F 24.543945 43.733930 61.192884
F 25.001124 66.887188 17.537062
F 24.772534 66.887188 39.364974
F 24.543945 66.887188 61.192884
F 51.734762 20.580672 17.817027
F 51.506172 20.580672 39.644938
F 51.277583 20.580672 61.472848
F 51.734762 43.733930 17.817027
F 51.506172 43.733930 39.644938
F 51.277583 43.733930 61.472848
F 51.734762 66.887188 17.817027
F 51.506172 66.887188 39.644938
F 51.277583 66.887188 61.472848
F 7.140586 7.717749 20.988405
F 6.911996 7.717749 42.816315
F 6.683407 7.717749 64.644226
F 7.140586 30.871007 20.988405
F 6.911996 30.871007 42.816315
F 6.683407 30.871007 64.644226
F 7.140586 54.024264 20.988405
F 6.911996 54.024264 42.816315
F 6.683407 54.024264 64.644226
F 33.874224 7.717749 21.268369
F 33.645634 7.717749 43.096279
F 33.417045 7.717749 64.924190
F 33.874224 30.871007 21.268369
F 33.645634 30.871007 43.096279
F 33.417045 30.871007 64.924190
F 33.874224 54.024264 21.268369
F 33.645634 54.024264 43.096279
F 33.417045 54.024264 64.924190
F 7.140586 15.435502 20.988406
F 6.911996 15.435502 42.816316
F 6.683407 15.435502 64.644227
F 7.140586 38.588760 20.988406
F 6.911996 38.588760 42.816316
F 6.683407 38.588760 64.644227
F 7.140586 61.742017 20.988406
F 6.911996 61.742017 42.816316
F 6.683407 61.742017 64.644227
F 33.874224 15.435502 21.268370
F 33.645634 15.435502 43.096280
F 33.417045 15.435502 64.924191
F 33.874224 38.588760 21.268370
F 33.645634 38.588760 43.096280
F 33.417045 38.588760 64.924191
F 33.874224 61.742017 21.268370
F 33.645634 61.742017 43.096280
F 33.417045 61.742017 64.924191
F 7.140586 0.000000 20.988405
F 6.911996 0.000000 42.816315
F 6.683407 0.000000 64.644226
F 7.140586 23.153257 20.988405
F 6.911996 23.153257 42.816315
F 6.683407 23.153257 64.644226
F 7.140586 46.306515 20.988405
F 6.911996 46.306515 42.816315
F 6.683407 46.306515 64.644226
F 33.874224 0.000000 21.268369
F 33.645634 0.000000 43.096279
F 33.417045 0.000000 64.924190
F 33.874224 23.153257 21.268369
F 33.645634 23.153257 43.096279
F 33.417045 23.153257 64.924190
F 33.874224 46.306515 21.268369
F 33.645634 46.306515 43.096279
F 33.417045 46.306515 64.924190
F 16.051799 7.717751 21.081727
F 15.823210 7.717751 42.909637
F 15.594620 7.717751 64.737549
F 16.051799 30.871008 21.081727
F 15.823210 30.871008 42.909637
F 15.594620 30.871008 64.737549
F 16.051799 54.024266 21.081727
F 15.823210 54.024266 42.909637
F 15.594620 54.024266 64.737549
F 42.785436 7.717751 21.361692
F 42.556847 7.717751 43.189602
F 42.328257 7.717751 65.017513
F 42.785436 30.871008 21.361692
F 42.556847 30.871008 43.189602
F 42.328257 30.871008 65.017513
F 42.785436 54.024266 21.361692
F 42.556847 54.024266 43.189602
F 42.328257 54.024266 65.017513
F 16.051799 15.435503 21.081728
F 15.823210 15.435503 42.909638
F 15.594620 15.435503 64.737550
F 16.051799 38.588761 21.081728
F 15.823210 38.588761 42.909638
F 15.594620 38.588761 64.737550
F 16.051799 61.742018 21.081728
F 15.823210 61.742018 42.909638
F 15.594620 61.742018 64.737550
F 42.785436 15.435503 21.361693
F 42.556847 15.435503 43.189603
F 42.328257 15.435503 65.017514
F 42.785436 38.588761 21.361693
F 42.556847 38.588761 43.189603
F 42.328257 38.588761 65.017514
F 42.785436 61.742018 21.361693
F 42.556847 61.742018 43.189603
F 42.328257 61.742018 65.017514
F 16.051799 0.000001 21.081727
F 15.823210 0.000001 42.909637
F 15.594620 0.000001 64.737549
F 16.051799 23.153259 21.081727
F 15.823210 23.153259 42.909637
F 15.594620 23.153259 64.737549
F 16.051799 46.306516 21.081727
F 15.823210 46.306516 42.909637
F 15.594620 46.306516 64.737549
F 42.785436 0.000001 21.361692
F 42.556847 0.000001 43.189602
F 42.328257 0.000001 65.017513
F 42.785436 23.153259 21.361692
F 42.556847 23.153259 43.189602
F 42.328257 23.153259 65.017513
F 42.785436 46.306516 21.361692
F 42.556847 46.306516 43.189602
F 42.328257 46.306516 65.017513
F 24.963017 7.717750 21.175048
F 24.734427 7.717750 43.002958
F 24.505837 7.717750 64.830869
F 24.963017 30.871007 21.175048
F 24.734427 30.871007 43.002958
F 24.505837 30.871007 64.830869
F 24.963017 54.024265 21.175048
F 24.734427 54.024265 43.002958
F 24.505837 54.024265 64.830869
F 51.696654 7.717750 21.455012
F 51.468064 7.717750 43.282922
F 51.239474 7.717750 65.110833
F 51.696654 30.871007 21.455012
F 51.468064 30.871007 43.282922
F 51.239474 30.871007 65.110833
F 51.696654 54.024265 21.455012
F 51.468064 54.024265 43.282922
F 51.239474 54.024265 65.110833
F 24.963017 15.435502 21.175049
F 24.734427 15.435502 43.002959
F 24.505837 15.435502 64.830870
F 24.963017 38.588760 21.175049
F 24.734427 38.588760 43.002959
F 24.505837 38.588760 64.830870
F 24.963017 61.742017 21.175049
F 24.734427 61.742017 43.002959
F 24.505837 61.742017 64.830870
F 51.696654 15.435502 21.455013
F 51.468064 15.435502 43.282923
F 51.239474 15.435502 65.110834
F 51.696654 38.588760 21.455013
F 51.468064 38.588760 43.282923
F 51.239474 38.588760 65.110834
F 51.696654 61.742017 21.455013
F 51.468064 61.742017 43.282923
F 51.239474 61.742017 65.110834
F 24.963017 0.000000 21.175048
F 24.734427 0.000000 43.002958
F 24.505837 0.000000 64.830869
F 24.963017 23.153258 21.175048
F 24.734427 23.153258 43.002958
F 24.505837 23.153258 64.830869
F 24.963017 46.306515 21.175048
F 24.734427 46.306515 43.002958
F 24.505837 46.306515 64.830869
F 51.696654 0.000000 21.455012
F 51.468064 0.000000 43.282922
F 51.239474 0.000000 65.110833
F 51.696654 23.153258 21.455012
F 51.468064 23.153258 43.282922
F 51.239474 23.153258 65.110833
F 51.696654 46.306515 21.455012
F 51.468064 46.306515 43.282922
F 51.239474 46.306515 65.110833
F 53.467349 1.286291 3.273361
F 53.467349 1.286291 25.102468
F 53.467349 1.286291 46.931575
F 53.467349 24.439548 3.273361
F 53.467349 24.439548 25.102468
F 53.467349 24.439548 46.931575
F 53.467349 47.592806 3.273361
F 53.467349 47.592806 25.102468
F 53.467349 47.592806 46.931575
F 80.202453 1.286291 3.273361
F 80.202453 1.286291 25.102468
F 80.202453 1.286291 46.931575
F 80.202453 24.439548 3.273361
F 80.202453 24.439548 25.102468
F 80.202453 24.439548 46.931575
F 80.202453 47.592806 3.273361
F 80.202453 47.592806 25.102468
F 80.202453 47.592806 46.931575
F 53.467349 9.004040 3.273361
F 53.467349 9.004040 25.102468
F 53.467349 9.004040 46.931575
F 53.467349 32.157298 3.273361
F 53.467349 32.157298 25.102468
F 53.467349 32.157298 46.931575
F 53.467349 55.310555 3.273361
F 53.467349 55.310555 25.102468
F 53.467349 55.310555 46.931575
F 80.202453 9.004040 3.273361
F 80.202453 9.004040 25.102468
F 80.202453 9.004040 46.931575
F 80.202453 32.157298 3.273361
F 80.202453 32.157298 25.102468
F 80.202453 32.157298 46.931575
F 80.202453 55.310555 3.273361
F 80.202453 55.310555 25.102468
F 80.202453 55.310555 46.931575
F 53.467349 16.721795 3.273361
F 53.467349 16.721795 25.102469
F 53.467349 16.721795 46.931576
F 53.467349 39.875053 3.273361
F 53.467349 39.875053 25.102469
F 53.467349 39.875053 46.931576
F 53.467349 63.028310 3.273361
F 53.467349 63.028310 25.102469
F 53.467349 63.028310 46.931576
F 80.202453 16.721795 3.273361
F 80.202453 16.721795 25.102469
F 80.202453 16.721795 46.931576
F 80.202453 39.875053 3.273361
F 80.202453 39.875053 25.102469
F 80.202453 39.875053 46.931576
F 80.202453 63.028310 3.273361
F 80.202453 63.028310 25.102469
F 80.202453 63.028310 46.931576
F 62.379047 1.286291 3.273361
F 62.379047 1.286291 25.102468
F 62.379047 1.286291 46.931576
F 62.379047 24.439548 3.273361
F 62.379047 24.439548 25.102468
F 62.379047 24.439548 46.931576
F 62.379047 47.592806 3.273361
F 62.379047 47.592806 25.102468
F 62.379047 47.592806 46.931576
F 89.114150 1.286291 3.273361
F 89.114150 1.286291 25.102468
F 89.114150 1.286291 46.931576
F 89.114150 24.439548 3.273361
F 89.114150 24.439548 25.102468
F 89.114150 24.439548 46.931576
F 89.114150 47.592806 3.273361
F 89.114150 47.592806 25.102468
F 89.114150 47.592806 46.931576
F 62.379047 9.004040 3.273361
F 62.379047 9.004040 25.102468
F 62.379047 9.004040 46.931576
F 62.379047 32.157298 3.273361
F 62.379047 32.157298 25.102468
F 62.379047 32.157298 46.931576
F 62.379047 55.310555 3.273361
F 62.379047 55.310555 25.102468
F 62.379047 55.310555 46.931576
F 89.114150 9.004040 3.273361
F 89.114150 9.004040 25.102468
F 89.114150 9.004040 46.931576
F 89.114150 32.157298 3.273361
F 89.114150 32.157298 25.102468
F 89.114150 32.157298 46.931576
F 89.114150 55.310555 3.273361
F 89.114150 55.310555 25.102468
F 89.114150 55.310555 46.931576
F 62.379047 16.721795 3.273362
F 62.379047 16.721795 25.102469
F 62.379047 16.721795 46.931576
F 62.379047 39.875053 3.273362
F 62.379047 39.875053 25.102469
F 62.379047 39.875053 46.931576
F 62.379047 63.028310 3.273362
F 62.379047 63.028310 25.102469
F 62.379047 63.028310 46.931576
F 89.114150 16.721795 3.273362
F 89.114150 16.721795 25.102469
F 89.114150 16.721795 46.931576
F 89.114150 39.875053 3.273362
F 89.114150 39.875053 25.102469
F 89.114150 39.875053 46.931576
F 89.114150 63.028310 3.273362
F 89.114150 63.028310 25.102469
F 89.114150 63.028310 46.931576
F 71.290750 1.286290 3.273362
F 71.290750 1.286290 25.102469
F 71.290750 1.286290 46.931577
F 71.290750 24.439547 3.273362
F 71.290750 24.439547 25.102469
F 71.290750 24.439547 46.931577
F 71.290750 47.592805 3.273362
F 71.290750 47.592805 25.102469
F 71.290750 47.592805 46.931577
F 98.025853 1.286290 3.273362
F 98.025853 1.286290 25.102469
F 98.025853 1.286290 46.931577
F 98.025853 24.439547 3.273362
F 98.025853 24.439547 25.102469
F 98.025853 24.439547 46.931577
F 98.025853 47.592805 3.273362
F 98.025853 47.592805 25.102469
F 98.025853 47.592805 46.931577
F 71.290750 9.004039 3.273362
F 71.290750 9.004039 25.102469
F 71.290750 9.004039 46.931577
F 71.290750 32.157297 3.273362
F 71.290750 32.157297 25.102469
F 71.290750 32.157297 46.931577
F 71.290750 55.310554 3.273362
F 71.290750 55.310554 25.102469
F 71.290750 55.310554 46.931577
F 98.025853 9.004039 3.273362
F 98.025853 9.004039 25.102469
F 98.025853 9.004039 46.931577
F 98.025853 32.157297 3.273362
F 98.025853 32.157297 25.102469
F 98.025853 32.157297 46.931577
F 98.025853 55.310554 3.273362
F 98.025853 55.310554 25.102469
F 98.025853 55.310554 46.931577
F 71.290750 16.721795 3.273363
F 71.290750 16.721795 25.102470
F 71.290750 16.721795 46.931577
F 71.290750 39.875052 3.273363
F 71.290750 39.875052 25.102470
F 71.290750 39.875052 46.931577
F 71.290750 63.028310 3.273363
F 71.290750 63.028310 25.102470
F 71.290750 63.028310 46.931577
F 98.025853 16.721795 3.273363
F 98.025853 16.721795 25.102470
F 98.025853 16.721795 46.931577
F 98.025853 39.875052 3.273363
F 98.025853 39.875052 25.102470
F 98.025853 39.875052 46.931577
F 98.025853 63.028310 3.273363
F 98.025853 63.028310 25.102470
F 98.025853 63.028310 46.931577
F 53.467336 3.858875 6.911545
F 53.467336 3.858875 28.740653
F 53.467336 3.858875 50.569760
F 53.467336 27.012132 6.911545
F 53.467336 27.012132 28.740653
F 53.467336 27.012132 50.569760
F 53.467336 50.165390 6.911545
F 53.467336 50.165390 28.740653
F 53.467336 50.165390 50.569760
F 80.202439 3.858875 6.911545
F 80.202439 3.858875 28.740653
F 80.202439 3.858875 50.569760
F 80.202439 27.012132 6.911545
F 80.202439 27.012132 28.740653
F 80.202439 27.012132 50.569760
F 80.202439 50.165390 6.911545
F 80.202439 50.165390 28.740653
F 80.202439 50.165390 50.569760
F 53.467336 11.576625 6.911545
F 53.467336 11.576625 28.740653
F 53.467336 11.576625 50.569760
F 53.467336 34.729882 6.911545
F 53.467336 34.729882 28.740653
F 53.467336 34.729882 50.569760
F 53.467336 57.883140 6.911545
F 53.467336 57.883140 28.740653
F 53.467336 57.883140 50.569760
F 80.202439 11.576625 6.911545
F 80.202439 11.576625 28.740653
F 80.202439 11.576625 50.569760
F 80.202439 34.729882 6.911545
F 80.202439 34.729882 28.740653
F 80.202439 34.729882 50.569760
F 80.202439 57.883140 6.911545
F 80.202439 57.883140 28.740653
F 80.202439 57.883140 50.569760
F 53.467336 19.294380 6.911546
F 53.467336 19.294380 28.740653
F 53.467336 19.294380 50.569761
F 53.467336 42.447638 6.911546
F 53.467336 42.447638 28.740653
F 53.467336 42.447638 50.569761
F 53.467336 65.600895 6.911546
F 53.467336 65.600895 28.740653
F 53.467336 65.600895 50.569761
F 80.202439 19.294380 6.911546
F 80.202439 19.294380 28.740653
F 80.202439 19.294380 50.569761
F 80.202439 42.447638 6.911546
F 80.202439 42.447638 28.740653
F 80.202439 42.447638 50.569761
F 80.202439 65.600895 6.911546
F 80.202439 65.600895 28.740653
F 80.202439 65.600895 50.569761
F 62.379031 3.858875 6.911546
F 62.379031 3.858875 28.740653
F 62.379031 3.858875 50.569760
F 62.379031 27.012133 6.911546
F 62.379031 27.012133 28.740653
F 62.379031 27.012133 50.569760
F 62.379031 50.165390 6.911546
F 62.379031 50.165390 28.740653
F 62.379031 50.165390 50.569760
F 89.114134 3.858875 6.911546
F 89.114134 3.858875 28.740653
F 89.114134 3.858875 50.569760
F 89.114134 27.012133 6.911546
F 89.114134 27.012133 28.740653
F 89.114134 27.012133 50.569760
F 89.114134 50.165390 6.911546
F 89.114134 50.165390 28.740653
F 89.114134 50.165390 50.569760
F 62.379031 11.576625 6.911546
F 62.379031 11.576625 28.740653
F 62.379031 11.576625 50.569761
F 62.379031 34.729883 6.911546
F 62.379031 34.729883 28.740653
F 62.379031 34.729883 50.569761
F 62.379031 57.883140 6.911546
F 62.379031 57.883140 28.740653
F 62.379031 57.883140 50.569761
F 89.114134 11.576625 6.911546
F 89.114134 11.576625 28.740653
F 89.114134 11.576625 50.569761
F 89.114134 34.729883 6.911546
F 89.114134 34.729883 28.740653
F 89.114134 34.729883 50.569761
F 89.114134 57.883140 6.911546
F 89.114134 57.883140 28.740653
F 89.114134 57.883140 50.569761
F 62.379031 19.294380 6.911546
F 62.379031 19.294380 28.740654
F 62.379031 19.294380 50.569761
F 62.379031 42.447638 6.911546
F 62.379031 42.447638 28.740654
F 62.379031 42.447638 50.569761
F 62.379031 65.600896 6.911546
F 62.379031 65.600896 28.740654
F 62.379031 65.600896 50.569761
F 89.114134 19.294380 6.911546
F 89.114134 19.294380 28.740654
F 89.114134 19.294380 50.569761
F 89.114134 42.447638 6.911546
F 89.114134 42.447638 28.740654
F 89.114134 42.447638 50.569761
F 89.114134 65.600896 6.911546
F 89.114134 65.600896 28.740654
F 89.114134 65.600896 50.569761
F 71.290736 3.858876 6.911547
F 71.290736 3.858876 28.740654
F 71.290736 3.858876 50.569761
F 71.290736 27.012134 6.911547
F 71.290736 27.012134 28.740654
F 71.290736 27.012134 50.569761
F 71.290736 50.165391 6.911547
F 71.290736 50.165391 28.740654
F 71.290736 50.165391 50.569761
F 98.025840 3.858876 6.911547
F 98.025840 3.858876 28.740654
F 98.025840 3.858876 50.569761
F 98.025840 27.012134 6.911547
F 98.025840 27.012134 28.740654
F 98.025840 27.012134 50.569761
F 98.025840 50.165391 6.911547
F 98.025840 50.165391 28.740654
F 98.025840 50.165391 50.569761
F 71.290736 11.576626 6.911547
F 71.290736 11.576626 28.740654
F 71.290736 11.576626 50.569762
F 71.290736 34.729884 6.911547
F 71.290736 34.729884 28.740654
F 71.290736 34.729884 50.569762
F 71.290736 57.883141 6.911547
F 71.290736 57.883141 28.740654
F 71.290736 57.883141 50.569762
F 98.025840 11.576626 6.911547
F 98.025840 11.576626 28.740654
F 98.025840 11.576626 50.569762
F 98.025840 34.729884 6.911547
F 98.025840 34.729884 28.740654
F 98.025840 34.729884 50.569762
F 98.025840 57.883141 6.911547
F 98.025840 57.883141 28.740654
F 98.025840 57.883141 50.569762
F 71.290736 19.294382 6.911547
F 71.290736 19.294382 28.740655
F 71.290736 19.294382 50.569762
F 71.290736 42.447639 6.911547
F 71.290736 42.447639 28.740655
F 71.290736 42.447639 50.569762
F 71.290736 65.600897 6.911547
F 71.290736 65.600897 28.740655
F 71.290736 65.600897 50.569762
F 98.025840 19.294382 6.911547
F 98.025840 19.294382 28.740655
F 98.025840 19.294382 50.569762
F 98.025840 42.447639 6.911547
F 98.025840 42.447639 28.740655
F 98.025840 42.447639 50.569762
F 98.025840 65.600897 6.911547
F 98.025840 65.600897 28.740655
F 98.025840 65.600897 50.569762
F 53.467347 3.858875 4.182908
F 53.467347 3.858875 26.012015
F 53.467347 3.858875 47.841123
F 53.467347 27.012133 4.182908
F 53.467347 27.012133 26.012015
F 53.467347 27.012133 47.841123
F 53.467347 50.165390 4.182908
F 53.467347 50.165390 26.012015
F 53.467347 50.165390 47.841123
F 80.202451 3.858875 4.182908
F 80.202451 3.858875 26.012015
F 80.202451 3.858875 47.841123
F 80.202451 27.012133 4.182908
F 80.202451 27.012133 26.012015
F 80.202451 27.012133 47.841123
F 80.202451 50.165390 4.182908
F 80.202451 50.165390 26.012015
F 80.202451 50.165390 47.841123
F 53.467347 11.576625 4.182908
F 53.467347 11.576625 26.012015
F 53.467347 11.576625 47.841123
F 53.467347 34.729883 4.182908
F 53.467347 34.729883 26.012015
F 53.467347 34.729883 47.841123
F 53.467347 57.883140 4.182908
F 53.467347 57.883140 26.012015
F 53.467347 57.883140 47.841123
F 80.202451 11.576625 4.182908
F 80.202451 11.576625 26.012015
F 80.202451 11.576625 47.841123
F 80.202451 34.729883 4.182908
F 80.202451 34.729883 26.012015
F 80.202451 34.729883 47.841123
F 80.202451 57.883140 4.182908
F 80.202451 57.883140 26.012015
F 80.202451 57.883140 47.841123
F 53.467347 19.294381 4.182907
F 53.467347 19.294381 26.012015
F 53.467347 19.294381 47.841122
F 53.467347 42.447638 4.182907
F 53.467347 42.447638 26.012015
F 53.467347 42.447638 47.841122
F 53.467347 65.600896 4.182907
F 53.467347 65.600896 26.012015
F 53.467347 65.600896 47.841122
F 80.202451 19.294381 4.182907
F 80.202451 19.294381 26.012015
F 80.202451 19.294381 47.841122
F 80.202451 42.447638 4.182907
F 80.202451 42.447638 26.012015
F 80.202451 42.447638 47.841122
F 80.202451 65.600896 4.182907
F 80.202451 65.600896 26.012015
F 80.202451 65.600896 47.841122
F 62.379044 3.858875 4.182908
F 62.379044 3.858875 26.012015
F 62.379044 3.858875 47.841123
F 62.379044 27.012133 4.182908
F 62.379044 27.012133 26.012015
F 62.379044 27.012133 47.841123
F 62.379044 50.165390 4.182908
F 62.379044 50.165390 26.012015
F 62.379044 50.165390 47.841123
F 89.114147 3.858875 4.182908
F 89.114147 3.858875 26.012015
F 89.114147 3.858875 47.841123
F 89.114147 27.012133 4.182908
F 89.114147 27.012133 26.012015
F 89.114147 27.012133 47.841123
F 89.114147 50.165390 4.182908
F 89.114147 50.165390 26.012015
F 89.114147 50.165390 47.841123
F 62.379044 11.576625 4.182908
F 62.379044 11.576625 26.012015
F 62.379044 11.576625 47.841122
F 62.379044 34.729883 4.182908
F 62.379044 34.729883 26.012015
F 62.379044 34.729883 47.841122
F 62.379044 57.883140 4.182908
F 62.379044 57.883140 26.012015
F 62.379044 57.883140 47.841122
F 89.114147 11.576625 4.182908
F 89.114147 11.576625 26.012015
F 89.114147 11.576625 47.841122
F 89.114147 34.729883 4.182908
F 89.114147 34.729883 26.012015
F 89.114147 34.729883 47.841122
F 89.114147 57.883140 4.182908
F 89.114147 57.883140 26.012015
F 89.114147 57.883140 47.841122
F 62.379044 19.294381 4.182907
F 62.379044 19.294381 26.012015
F 62.379044 19.294381 47.841122
F 62.379044 42.447638 4.182907
F 62.379044 42.447638 26.012015
F 62.379044 42.447638 47.841122
F 62.379044 65.600896 4.182907
F 62.379044 65.600896 26.012015
F 62.379044 65.600896 47.841122
F 89.114147 19.294381 4.182907
F 89.114147 19.294381 26.012015
F 89.114147 19.294381 47.841122
F 89.114147 42.447638 4.182907
F 89.114147 42.447638 26.012015
F 89.114147 42.447638 47.841122
F 89.114147 65.600896 4.182907
F 89.114147 65.600896 26.012015
F 89.114147 65.600896 47.841122
F 71.290748 3.858876 4.182907
F 71.290748 3.858876 26.012014
F 71.290748 3.858876 47.841122
F 71.290748 27.012133 4.182907
F 71.290748 27.012133 26.012014
F 71.290748 27.012133 47.841122
F 71.290748 50.165391 4.182907
F 71.290748 50.165391 26.012014
F 71.290748 50.165391 47.841122
F 98.025852 3.858876 4.182907
F 98.025852 3.858876 26.012014
F 98.025852 3.858876 47.841122
F 98.025852 27.012133 4.182907
F 98.025852 27.012133 26.012014
F 98.025852 27.012133 47.841122
F 98.025852 50.165391 4.182907
F 98.025852 50.165391 26.012014
F 98.025852 50.165391 47.841122
F 71.290748 11.576626 4.182907
F 71.290748 11.576626 26.012014
F 71.290748 11.576626 47.841121
F 71.290748 34.729883 4.182907
F 71.290748 34.729883 26.012014
F 71.290748 34.729883 47.841121
F 71.290748 57.883141 4.182907
F 71.290748 57.883141 26.012014
F 71.290748 57.883141 47.841121
F 98.025852 11.576626 4.182907
F 98.025852 11.576626 26.012014
F 98.025852 11.576626 47.841121
F 98.025852 34.729883 4.182907
F 98.025852 34.729883 26.012014
F 98.025852 34.729883 47.841121
F 98.025852 57.883141 4.182907
F 98.025852 57.883141 26.012014
F 98.025852 57.883141 47.841121
F 71.290748 19.294381 4.182906
F 71.290748 19.294381 26.012014
F 71.290748 19.294381 47.841121
F 71.290748 42.447639 4.182906
F 71.290748 42.447639 26.012014
F 71.290748 42.447639 47.841121
F 71.290748 65.600896 4.182906
F 71.290748 65.600896 26.012014
F 71.290748 65.600896 47.841121
F 98.025852 19.294381 4.182906
F 98.025852 19.294381 26.012014
F 98.025852 19.294381 47.841121
F 98.025852 42.447639 4.182906
F 98.025852 42.447639 26.012014
F 98.025852 42.447639 47.841121
F 98.025852 65.600896 4.182906
F 98.025852 65.600896 26.012014
F 98.025852 65.600896 47.841121
F 53.467337 1.286291 0.544723
F 53.467337 1.286291 22.373831
F 53.467337 1.286291 44.202938
F 53.467337 24.439549 0.544723
F 53.467337 24.439549 22.373831
F 53.467337 24.439549 44.202938
F 53.467337 47.592806 0.544723
F 53.467337 47.592806 22.373831
F 53.467337 47.592806 44.202938
F 80.202441 1.286291 0.544723
F 80.202441 1.286291 22.373831
F 80.202441 1.286291 44.202938
F 80.202441 24.439549 0.544723
F 80.202441 24.439549 22.373831
F 80.202441 24.439549 44.202938
F 80.202441 47.592806 0.544723
F 80.202441 47.592806 22.373831
F 80.202441 47.592806 44.202938
F 53.467337 9.004040 0.544723
F 53.467337 9.004040 22.373831
F 53.467337 9.004040 44.202938
F 53.467337 32.157298 0.544723
F 53.467337 32.157298 22.373831
F 53.467337 32.157298 44.202938
F 53.467337 55.310555 0.544723
F 53.467337 55.310555 22.373831
F 53.467337 55.310555 44.202938
F 80.202441 9.004040 0.544723
F 80.202441 9.004040 22.373831
F 80.202441 9.004040 44.202938
F 80.202441 32.157298 0.544723
F 80.202441 32.157298 22.373831
F 80.202441 32.157298 44.202938
F 80.202441 55.310555 0.544723
F 80.202441 55.310555 22.373831
F 80.202441 55.310555 44.202938
F 53.467337 16.721796 0.544722
F 53.467337 16.721796 22.373830
F 53.467337 16.721796 44.202937
F 53.467337 39.875053 0.544722
F 53.467337 39.875053 22.373830
F 53.467337 39.875053 44.202937
F 53.467337 63.028311 0.544722
F 53.467337 63.028311 22.373830
F 53.467337 63.028311 44.202937
F 80.202441 16.721796 0.544722
F 80.202441 16.721796 22.373830
F 80.202441 16.721796 44.202937
F 80.202441 39.875053 0.544722
F 80.202441 39.875053 22.373830
F 80.202441 39.875053 44.202937
F 80.202441 63.028311 0.544722
F 80.202441 63.028311 22.373830
F 80.202441 63.028311 44.202937
F 62.379033 1.286291 0.544723
F 62.379033 1.286291 22.373831
F 62.379033 1.286291 44.202938
F 62.379033 24.439548 0.544723
F 62.379033 24.439548 22.373831
F 62.379033 24.439548 44.202938
F 62.379033 47.592806 0.544723
F 62.379033 47.592806 22.373831
F 62.379033 47.592806 44.202938
F 89.114137 1.286291 0.544723
F 89.114137 1.286291 22.373831
F 89.114137 1.286291 44.202938
F 89.114137 24.439548 0.544723
F 89.114137 24.439548 22.373831
F 89.114137 24.439548 44.202938
F 89.114137 47.592806 0.544723
F 89.114137 47.592806 22.373831
F 89.114137 47.592806 44.202938
F 62.379033 9.004040 0.544723
F 62.379033 9.004040 22.373831
F 62.379033 9.004040 44.202938
F 62.379033 32.157298 0.544723
F 62.379033 32.157298 22.373831
F 62.379033 32.157298 44.202938
F 62.379033 55.310555 0.544723
F 62.379033 55.310555 22.373831
F 62.379033 55.310555 44.202938
F 89.114137 9.004040 0.544723
F 89.114137 9.004040 22.373831
F 89.114137 9.004040 44.202938
F 89.114137 32.157298 0.544723
F 89.114137 32.157298 22.373831
F 89.114137 32.157298 44.202938
F 89.114137 55.310555 0.544723
F 89.114137 55.310555 22.373831
F 89.114137 55.310555 44.202938
F 62.379033 16.721795 0.544722
F 62.379033 16.721795 22.373830
F 62.379033 16.721795 44.202937
F 62.379033 39.875053 0.544722
F 62.379033 39.875053 22.373830
F 62.379033 39.875053 44.202937
F 62.379033 63.028310 0.544722
F 62.379033 63.028310 22.373830
F 62.379033 63.028310 44.202937
F 89.114137 16.721795 0.544722
F 89.114137 16.721795 22.373830
F 89.114137 16.721795 44.202937
F 89.114137 39.875053 0.544722
F 89.114137 39.875053 22.373830
F 89.114137 39.875053 44.202937
F 89.114137 63.028310 0.544722
F 89.114137 63.028310 22.373830
F 89.114137 63.028310 44.202937
F 71.290738 1.286290 0.544722
F 71.290738 1.286290 22.373829
F 71.290738 1.286290 44.202937
F 71.290738 24.439547 0.544722
F 71.290738 24.439547 22.373829
F 71.290738 24.439547 44.202937
F 71.290738 47.592805 0.544722
F 71.290738 47.592805 22.373829
F 71.290738 47.592805 44.202937
F 98.025841 1.286290 0.544722
F 98.025841 1.286290 22.373829
F 98.025841 1.286290 44.202937
F 98.025841 24.439547 0.544722
F 98.025841 24.439547 22.373829
F 98.025841 24.439547 44.202937
F 98.025841 47.592805 0.544722
F 98.025841 47.592805 22.373829
F 98.025841 47.592805 44.202937
F 71.290738 9.004039 0.544722
F 71.290738 9.004039 22.373829
F 71.290738 9.004039 44.202937
F 71.290738 32.157296 0.544722
F 71.290738 32.157296 22.373829
F 71.290738 32.157296 44.202937
F 71.290738 55.310554 0.544722
F 71.290738 55.310554 22.373829
F 71.290738 55.310554 44.202937
F 98.025841 9.004039 0.544722
F 98.025841 9.004039 22.373829
F 98.025841 9.004039 44.202937
F 98.025841 32.157296 0.544722
F 98.025841 32.157296 22.373829
F 98.025841 32.157296 44.202937
F 98.025841 55.310554 0.544722
F 98.025841 55.310554 22.373829
F 98.025841 55.310554 44.202937
F 71.290738 16.721794 0.544721
F 71.290738 16.721794 22.373829
F 71.290738 16.721794 44.202936
F 71.290738 39.875052 0.544721
F 71.290738 39.875052 22.373829
F 71.290738 39.875052 44.202936
F 71.290738 63.028309 0.544721
F 71.290738 63.028309 22.373829
F 71.290738 63.028309 44.202936
F 98.025841 16.721794 0.544721
F 98.025841 16.721794 22.373829
F 98.025841 16.721794 44.202936
F 98.025841 39.875052 0.544721
F 98.025841 39.875052 22.373829
F 98.025841 39.875052 44.202936
F 98.025841 63.028309 0.544721
F 98.025841 63.028309 22.373829
F 98.025841 63.028309 44.202936
F 55.695274 7.717750 4.182908
F 55.695274 7.717750 26.012015
F 55.695274 7.717750 47.841123
F 55.695274 30.871007 4.182908
F 55.695274 30.871007 26.012015
F 55.695274 30.871007 47.841123
F 55.695274 54.024265 4.182908
F 55.695274 54.024265 26.012015
F 55.695274 54.024265 47.841123
F 82.430377 7.717750 4.182908
F 82.430377 7.717750 26.012015
F 82.430377 7.717750 47.841123
F 82.430377 30.871007 4.182908
F 82.430377 30.871007 26.012015
F 82.430377 30.871007 47.841123
F 82.430377 54.024265 4.182908
F 82.430377 54.024265 26.012015
F 82.430377 54.024265 47.841123
F 55.695274 15.435503 4.182907
F 55.695274 15.435503 26.012014
F 55.695274 15.435503 47.841122
F 55.695274 38.588760 4.182907
F 55.695274 38.588760 26.012014
F 55.695274 38.588760 47.841122
F 55.695274 61.742018 4.182907
F 55.695274 61.742018 26.012014
F 55.695274 61.742018 47.841122
F 82.430377 15.435503 4.182907
F 82.430377 15.435503 26.012014
F 82.430377 15.435503 47.841122
F 82.430377 38.588760 4.182907
F 82.430377 38.588760 26.012014
F 82.430377 38.588760 47.841122
F 82.430377 61.742018 4.182907
F 82.430377 61.742018 26.012014
F 82.430377 61.742018 47.841122
F 55.695274 0.000000 4.182908
F 55.695274 0.000000 26.012015
F 55.695274 0.000000 47.841123
F 55.695274 23.153258 4.182908
F 55.695274 23.153258 26.012015
F 55.695274 23.153258 47.841123
F 55.695274 46.306515 4.182908
F 55.695274 46.306515 26.012015
F 55.695274 46.306515 47.841123
F 82.430377 0.000000 4.182908
F 82.430377 0.000000 26.012015
F 82.430377 0.000000 47.841123
F 82.430377 23.153258 4.182908
F 82.430377 23.153258 26.012015
F 82.430377 23.153258 47.841123
F 82.430377 46.306515 4.182908
F 82.430377 46.306515 26.012015
F 82.430377 46.306515 47.841123
F 64.606972 7.717750 4.182908
F 64.606972 7.717750 26.012015
F 64.606972 7.717750 47.841123
F 64.606972 30.871007 4.182908
F 64.606972 30.871007 26.012015
F 64.606972 30.871007 47.841123
F 64.606972 54.024265 4.182908
F 64.606972 54.024265 26.012015
F 64.606972 54.024265 47.841123
F 91.342075 7.717750 4.182908
F 91.342075 7.717750 26.012015
F 91.342075 7.717750 47.841123
F 91.342075 30.871007 4.182908
F 91.342075 30.871007 26.012015
F 91.342075 30.871007 47.841123
F 91.342075 54.024265 4.182908
F 91.342075 54.024265 26.012015
F 91.342075 54.024265 47.841123
F 64.606972 15.435502 4.182907
F 64.606972 15.435502 26.012014
F 64.606972 15.435502 47.841122
F 64.606972 38.588760 4.182907
F 64.606972 38.588760 26.012014
F 64.606972 38.588760 47.841122
F 64.606972 61.742017 4.182907
F 64.606972 61.742017 26.012014
F 64.606972 61.742017 47.841122
F 91.342075 15.435502 4.182907
F 91.342075 15.435502 26.012014
F 91.342075 15.435502 47.841122
F 91.342075 38.588760 4.182907
F 91.342075 38.588760 26.012014
F 91.342075 38.588760 47.841122
F 91.342075 61.742017 4.182907
F 91.342075 61.742017 26.012014
F 91.342075 61.742017 47.841122
F 64.606972 0.000000 4.182908
F 64.606972 0.000000 26.012015
F 64.606972 0.000000 47.841123
F 64.606972 23.153258 4.182908
F 64.606972 23.153258 26.012015
F 64.606972 23.153258 47.841123
F 64.606972 46.306515 4.182908
F 64.606972 46.306515 26.012015
F 64.606972 46.306515 47.841123
F 91.342075 0.000000 4.182908
F 91.342075 0.000000 26.012015
F 91.342075 0.000000 47.841123
F 91.342075 23.153258 4.182908
F 91.342075 23.153258 26.012015
F 91.342075 23.153258 47.841123
F 91.342075 46.306515 4.182908
F 91.342075 46.306515 26.012015
F 91.342075 46.306515 47.841123
F 73.518676 7.717750 4.182907
F 73.518676 7.717750 26.012014
F 73.518676 7.717750 47.841122
F 73.518676 30.871008 4.182907
F 73.518676 30.871008 26.012014
F 73.518676 30.871008 47.841122
F 73.518676 54.024265 4.182907
F 73.518676 54.024265 26.012014
F 73.518676 54.024265 47.841122
F 100.253780 7.717750 4.182907
F 100.253780 7.717750 26.012014
F 100.253780 7.717750 47.841122
F 100.253780 30.871008 4.182907
F 100.253780 30.871008 26.012014
F 100.253780 30.871008 47.841122
F 100.253780 54.024265 4.182907
F 100.253780 54.024265 26.012014
F 100.253780 54.024265 47.841122
F 73.518676 15.435503 4.182906
F 73.518676 15.435503 26.012013
F 73.518676 15.435503 47.841121
F 73.518676 38.588760 4.182906
F 73.518676 38.588760 26.012013
F 73.518676 38.588760 47.841121
F 73.518676 61.742018 4.182906
F 73.518676 61.742018 26.012013
F 73.518676 61.742018 47.841121
F 100.253780 15.435503 4.182906
F 100.253780 15.435503 26.012013
F 100.253780 15.435503 47.841121
F 100.253780 38.588760 4.182906
F 100.253780 38.588760 26.012013
F 100.253780 38.588760 47.841121
F 100.253780 61.742018 4.182906
F 100.253780 61.742018 26.012013
F 100.253780 61.742018 47.841121
F 73.518676 0.000001 4.182907
F 73.518676 0.000001 26.012014
F 73.518676 0.000001 47.841122
F 73.518676 23.153258 4.182907
F 73.518676 23.153258 26.012014
F 73.518676 23.153258 47.841122
F 73.518676 46.306516 4.182907
F 73.518676 46.306516 26.012014
F 73.518676 46.306516 47.841122
F 100.253780 0.000001 4.182907
F 100.253780 0.000001 26.012014
F 100.253780 0.000001 47.841122
F 100.253780 23.153258 4.182907
F 100.253780 23.153258 26.012014
F 100.253780 23.153258 47.841122
F 100.253780 46.306516 4.182907
F 100.253780 46.306516 26.012014
F 100.253780 46.306516 47.841122
F 55.695259 5.145166 0.544724
F 55.695259 5.145166 22.373831
F 55.695259 5.145166 44.202938
F 55.695259 28.298423 0.544724
F 55.695259 28.298423 22.373831
F 55.695259 28.298423 44.202938
F 55.695259 51.451681 0.544724
F 55.695259 51.451681 22.373831
F 55.695259 51.451681 44.202938
F 82.430363 5.145166 0.544724
F 82.430363 5.145166 22.373831
F 82.430363 5.145166 44.202938
F 82.430363 28.298423 0.544724
F 82.430363 28.298423 22.373831
F 82.430363 28.298423 44.202938
F 82.430363 51.451681 0.544724
F 82.430363 51.451681 22.373831
F 82.430363 51.451681 44.202938
F 55.695259 12.862918 0.544723
F 55.695259 12.862918 22.373830
F 55.695259 12.862918 44.202937
F 55.695259 36.016175 0.544723
F 55.695259 36.016175 22.373830
F 55.695259 36.016175 44.202937
F 55.695259 59.169433 0.544723
F 55.695259 59.169433 22.373830
F 55.695259 59.169433 44.202937
F 82.430363 12.862918 0.544723
F 82.430363 12.862918 22.373830
F 82.430363 12.862918 44.202937
F 82.430363 36.016175 0.544723
F 82.430363 36.016175 22.373830
F 82.430363 36.016175 44.202937
F 82.430363 59.169433 0.544723
F 82.430363 59.169433 22.373830
F 82.430363 59.169433 44.202937
F 55.695259 20.580673 0.544723
F 55.695259 20.580673 22.373831
F 55.695259 20.580673 44.202938
F 55.695259 43.733931 0.544723
F 55.695259 43.733931 22.373831
F 55.695259 43.733931 44.202938
F 55.695259 66.887188 0.544723
F 55.695259 66.887188 22.373831
F 55.695259 66.887188 44.202938
F 82.430363 20.580673 0.544723
F 82.430363 20.580673 22.373831
F 82.430363 20.580673 44.202938
F 82.430363 43.733931 0.544723
F 82.430363 43.733931 22.373831
F 82.430363 43.733931 44.202938
F 82.430363 66.887188 0.544723
F 82.430363 66.887188 22.373831
F 82.430363 66.887188 44.202938
F 64.606956 5.145165 0.544723
F 64.606956 5.145165 22.373830
F 64.606956 5.145165 44.202938
F 64.606956 28.298422 0.544723
F 64.606956 28.298422 22.373830
F 64.606956 28.298422 44.202938
F 64.606956 51.451680 0.544723
F 64.606956 51.451680 22.373830
F 64.606956 51.451680 44.202938
F 91.342059 5.145165 0.544723
F 91.342059 5.145165 22.373830
F 91.342059 5.145165 44.202938
F 91.342059 28.298422 0.544723
F 91.342059 28.298422 22.373830
F 91.342059 28.298422 44.202938
F 91.342059 51.451680 0.544723
F 91.342059 51.451680 22.373830
F 91.342059 51.451680 44.202938
F 64.606956 12.862917 0.544722
F 64.606956 12.862917 22.373829
F 64.606956 12.862917 44.202937
F 64.606956 36.016174 0.544722
F 64.606956 36.016174 22.373829
F 64.606956 36.016174 44.202937
F 64.606956 59.169432 0.544722
F 64.606956 59.169432 22.373829
F 64.606956 59.169432 44.202937
F 91.342059 12.862917 0.544722
F 91.342059 12.862917 22.373829
F 91.342059 12.862917 44.202937
F 91.342059 36.016174 0.544722
F 91.342059 36.016174 22.373829
F 91.342059 36.016174 44.202937
F 91.342059 59.169432 0.544722
F 91.342059 59.169432 22.373829
F 91.342059 59.169432 44.202937
F 64.606956 20.580672 0.544723
F 64.606956 20.580672 22.373830
F 64.606956 20.580672 44.202938
F 64.606956 43.733930 0.544723
F 64.606956 43.733930 22.373830
F 64.606956 43.733930 44.202938
F 64.606956 66.887187 0.544723
F 64.606956 66.887187 22.373830
F 64.606956 66.887187 44.202938
F 91.342059 20.580672 0.544723
F 91.342059 20.580672 22.373830
F 91.342059 20.580672 44.202938
F 91.342059 43.733930 0.544723
F 91.342059 43.733930 22.373830
F 91.342059 43.733930 44.202938
F 91.342059 66.887187 0.544723
F 91.342059 66.887187 22.373830
F 91.342059 66.887187 44.202938
F 73.518663 5.145164 0.544722
F 73.518663 5.145164 22.373830
F 73.518663 5.145164 44.202937
F 73.518663 28.298422 0.544722
F 73.518663 28.298422 22.373830
F 73.518663 28.298422 44.202937
F 73.518663 51.451679 0.544722
F 73.518663 51.451679 22.373830
F 73.518663 51.451679 44.202937
F 100.253767 5.145164 0.544722
F 100.253767 5.145164 22.373830
F 100.253767 5.145164 44.202937
F 100.253767 28.298422 0.544722
F 100.253767 28.298422 22.373830
F 100.253767 28.298422 44.202937
F 100.253767 51.451679 0.544722
F 100.253767 51.451679 22.373830
F 100.253767 51.451679 44.202937
F 73.518663 12.862916 0.544722
F 73.518663 12.862916 22.373829
F 73.518663 12.862916 44.202936
F 73.518663 36.016174 0.544722
F 73.518663 36.016174 22.373829
F 73.518663 36.016174 44.202936
F 73.518663 59.169431 0.544722
F 73.518663 59.169431 22.373829
F 73.518663 59.169431 44.202936
F 100.253767 12.862916 0.544722
F 100.253767 12.862916 22.373829
F 100.253767 12.862916 44.202936
F 100.253767 36.016174 0.544722
F 100.253767 36.016174 22.373829
F 100.253767 36.016174 44.202936
F 100.253767 59.169431 0.544722
F 100.253767 59.169431 22.373829
F 100.253767 59.169431 44.202936
F 73.518663 20.580672 0.544722
F 73.518663 20.580672 22.373830
F 73.518663 20.580672 44.202937
F 73.518663 43.733929 0.544722
F 73.518663 43.733929 22.373830
F 73.518663 43.733929 44.202937
F 73.518663 66.887187 0.544722
F 73.518663 66.887187 22.373830
F 73.518663 66.887187 44.202937
F 100.253767 20.580672 0.544722
F 100.253767 20.580672 22.373830
F 100.253767 20.580672 44.202937
F 100.253767 43.733929 0.544722
F 100.253767 43.733929 22.373830
F 100.253767 43.733929 44.202937
F 100.253767 66.887187 0.544722
F 100.253767 66.887187 22.373830
F 100.253767 66.887187 44.202937
F 55.695271 5.145165 3.273360
F 55.695271 5.145165 25.102468
F 55.695271 5.145165 46.931575
F 55.695271 28.298423 3.273360
F 55.695271 28.298423 25.102468
F 55.695271 28.298423 46.931575
F 55.695271 51.451680 3.273360
F 55.695271 51.451680 25.102468
F 55.695271 51.451680 46.931575
F 82.430375 5.145165 3.273360
F 82.430375 5.145165 25.102468
F 82.430375 5.145165 46.931575
F 82.430375 28.298423 3.273360
F 82.430375 28.298423 25.102468
F 82.430375 28.298423 46.931575
F 82.430375 51.451680 3.273360
F 82.430375 51.451680 25.102468
F 82.430375 51.451680 46.931575
F 55.695271 12.862917 3.273361
F 55.695271 12.862917 25.102469
F 55.695271 12.862917 46.931576
F 55.695271 36.016175 3.273361
F 55.695271 36.016175 25.102469
F 55.695271 36.016175 46.931576
F 55.695271 59.169432 3.273361
F 55.695271 59.169432 25.102469
F 55.695271 59.169432 46.931576
F 82.430375 12.862917 3.273361
F 82.430375 12.862917 25.102469
F 82.430375 12.862917 46.931576
F 82.430375 36.016175 3.273361
F 82.430375 36.016175 25.102469
F 82.430375 36.016175 46.931576
F 82.430375 59.169432 3.273361
F 82.430375 59.169432 25.102469
F 82.430375 59.169432 46.931576
F 55.695271 20.580673 3.273361
F 55.695271 20.580673 25.102468
F 55.695271 20.580673 46.931575
F 55.695271 43.733930 3.273361
F 55.695271 43.733930 25.102468
F 55.695271 43.733930 46.931575
F 55.695271 66.887188 3.273361
F 55.695271 66.887188 25.102468
F 55.695271 66.887188 46.931575
F 82.430375 20.580673 3.273361
F 82.430375 20.580673 25.102468
F 82.430375 20.580673 46.931575
F 82.430375 43.733930 3.273361
F 82.430375 43.733930 25.102468
F 82.430375 43.733930 46.931575
F 82.430375 66.887188 3.273361
F 82.430375 66.887188 25.102468
F 82.430375 66.887188 46.931575
F 64.606969 5.145165 3.273361
F 64.606969 5.145165 25.102468
F 64.606969 5.145165 46.931576
F 64.606969 28.298422 3.273361
F 64.606969 28.298422 25.102468
F 64.606969 28.298422 46.931576
F 64.606969 51.451680 3.273361
F 64.606969 51.451680 25.102468
F 64.606969 51.451680 46.931576
F 91.342072 5.145165 3.273361
F 91.342072 5.145165 25.102468
F 91.342072 5.145165 46.931576
F 91.342072 28.298422 3.273361
F 91.342072 28.298422 25.102468
F 91.342072 28.298422 46.931576
F 91.342072 51.451680 3.273361
F 91.342072 51.451680 25.102468
F 91.342072 51.451680 46.931576
F 64.606969 12.862917 3.273362
F 64.606969 12.862917 25.102469
F 64.606969 12.862917 46.931577
F 64.606969 36.016175 3.273362
F 64.606969 36.016175 25.102469
F 64.606969 36.016175 46.931577
F 64.606969 59.169432 3.273362
F 64.606969 59.169432 25.102469
F 64.606969 59.169432 46.931577
F 91.342072 12.862917 3.273362
F 91.342072 12.862917 25.102469
F 91.342072 12.862917 46.931577
F 91.342072 36.016175 3.273362
F 91.342072 36.016175 25.102469
F 91.342072 36.016175 46.931577
F 91.342072 59.169432 3.273362
F 91.342072 59.169432 25.102469
F 91.342072 59.169432 46.931577
F 64.606969 20.580672 3.273361
F 64.606969 20.580672 25.102469
F 64.606969 20.580672 46.931576
F 64.606969 43.733930 3.273361
F 64.606969 43.733930 25.102469
F 64.606969 43.733930 46.931576
F 64.606969 66.887187 3.273361
F 64.606969 66.887187 25.102469
F 64.606969 66.887187 46.931576
F 91.342072 20.580672 3.273361
F 91.342072 20.580672 25.102469
F 91.342072 20.580672 46.931576
F 91.342072 43.733930 3.273361
F 91.342072 43.733930 25.102469
F 91.342072 43.733930 46.931576
F 91.342072 66.887187 3.273361
F 91.342072 66.887187 25.102469
F 91.342072 66.887187 46.931576
F 73.518675 5.145164 3.273361
F 73.518675 5.145164 25.102469
F 73.518675 5.145164 46.931576
F 73.518675 28.298422 3.273361
F 73.518675 28.298422 25.102469
F 73.518675 28.298422 46.931576
F 73.518675 51.451679 3.273361
F 73.518675 51.451679 25.102469
F 73.518675 51.451679 46.931576
F 100.253778 5.145164 3.273361
F 100.253778 5.145164 25.102469
F 100.253778 5.145164 46.931576
F 100.253778 28.298422 3.273361
F 100.253778 28.298422 25.102469
F 100.253778 28.298422 46.931576
F 100.253778 51.451679 3.273361
F 100.253778 51.451679 25.102469
F 100.253778 51.451679 46.931576
F 73.518675 12.862917 3.273362
F 73.518675 12.862917 25.102470
F 73.518675 12.862917 46.931577
F 73.518675 36.016174 3.273362
F 73.518675 36.016174 25.102470
F 73.518675 36.016174 46.931577
F 73.518675 59.169432 3.273362
F 73.518675 59.169432 25.102470
F 73.518675 59.169432 46.931577
F 100.253778 12.862917 3.273362
F 100.253778 12.862917 25.102470
F 100.253778 12.862917 46.931577
F 100.253778 36.016174 3.273362
F 100.253778 36.016174 25.102470
F 100.253778 36.016174 46.931577
F 100.253778 59.169432 3.273362
F 100.253778 59.169432 25.102470
F 100.253778 59.169432 46.931577
F 73.518675 20.580672 3.273362
F 73.518675 20.580672 25.102469
F 73.518675 20.580672 46.931576
F 73.518675 43.733929 3.273362
F 73.518675 43.733929 25.102469
F 73.518675 43.733929 46.931576
F 73.518675 66.887187 3.273362
F 73.518675 66.887187 25.102469
F 73.518675 66.887187 46.931576
F 100.253778 20.580672 3.273362
F 100.253778 20.580672 25.102469
F 100.253778 20.580672 46.931576
F 100.253778 43.733929 3.273362
F 100.253778 43.733929 25.102469
F 100.253778 43.733929 46.931576
F 100.253778 66.887187 3.273362
F 100.253778 66.887187 25.102469
F 100.253778 66.887187 46.931576
F 55.695261 7.717749 6.911545
F 55.695261 7.717749 28.740653
F 55.695261 7.717749 50.569760
F 55.695261 30.871007 6.911545
F 55.695261 30.871007 28.740653
F 55.695261 30.871007 50.569760
F 55.695261 54.024264 6.911545
F 55.695261 54.024264 28.740653
F 55.695261 54.024264 50.569760
F 82.430365 7.717749 6.911545
F 82.430365 7.717749 28.740653
F 82.430365 7.717749 50.569760
F 82.430365 30.871007 6.911545
F 82.430365 30.871007 28.740653
F 82.430365 30.871007 50.569760
F 82.430365 54.024264 6.911545
F 82.430365 54.024264 28.740653
F 82.430365 54.024264 50.569760
F 55.695261 15.435502 6.911546
F 55.695261 15.435502 28.740654
F 55.695261 15.435502 50.569761
F 55.695261 38.588760 6.911546
F 55.695261 38.588760 28.740654
F 55.695261 38.588760 50.569761
F 55.695261 61.742017 6.911546
F 55.695261 61.742017 28.740654
F 55.695261 61.742017 50.569761
F 82.430365 15.435502 6.911546
F 82.430365 15.435502 28.740654
F 82.430365 15.435502 50.569761
F 82.430365 38.588760 6.911546
F 82.430365 38.588760 28.740654
F 82.430365 38.588760 50.569761
F 82.430365 61.742017 6.911546
F 82.430365 61.742017 28.740654
F 82.430365 61.742017 50.569761
F 55.695261 0.000000 6.911545
F 55.695261 0.000000 28.740653
F 55.695261 0.000000 50.569760
F 55.695261 23.153257 6.911545
F 55.695261 23.153257 28.740653
F 55.695261 23.153257 50.569760
F 55.695261 46.306515 6.911545
F 55.695261 46.306515 28.740653
F 55.695261 46.306515 50.569760
F 82.430365 0.000000 6.911545
F 82.430365 0.000000 28.740653
F 82.430365 0.000000 50.569760
F 82.430365 23.153257 6.911545
F 82.430365 23.153257 28.740653
F 82.430365 23.153257 50.569760
F 82.430365 46.306515 6.911545
F 82.430365 46.306515 28.740653
F 82.430365 46.306515 50.569760
F 64.606958 7.717750 6.911546
F 64.606958 7.717750 28.740653
F 64.606958 7.717750 50.569760
F 64.606958 30.871007 6.911546
F 64.606958 30.871007 28.740653
F 64.606958 30.871007 50.569760
F 64.606958 54.024265 6.911546
F 64.606958 54.024265 28.740653
F 64.606958 54.024265 50.569760
F 91.342062 7.717750 6.911546
F 91.342062 7.717750 28.740653
F 91.342062 7.717750 50.569760
F 91.342062 30.871007 6.911546
F 91.342062 30.871007 28.740653
F 91.342062 30.871007 50.569760
F 91.342062 54.024265 6.911546
F 91.342062 54.024265 28.740653
F 91.342062 54.024265 50.569760
F 64.606958 15.435503 6.911547
F 64.606958 15.435503 28.740654
F 64.606958 15.435503 50.569761
F 64.606958 38.588760 6.911547
F 64.606958 38.588760 28.740654
F 64.606958 38.588760 50.569761
F 64.606958 61.742018 6.911547
F 64.606958 61.742018 28.740654
F 64.606958 61.742018 50.569761
F 91.342062 15.435503 6.911547
F 91.342062 15.435503 28.740654
F 91.342062 15.435503 50.569761
F 91.342062 38.588760 6.911547
F 91.342062 38.588760 28.740654
F 91.342062 38.588760 50.569761
F 91.342062 61.742018 6.911547
F 91.342062 61.742018 28.740654
F 91.342062 61.742018 50.569761
F 64.606958 0.000000 6.911546
F 64.606958 0.000000 28.740653
F 64.606958 0.000000 50.569760
F 64.606958 23.153258 6.911546
F 64.606958 23.153258 28.740653
F 64.606958 23.153258 50.569760
F 64.606958 46.306515 6.911546
F 64.606958 46.306515 28.740653
F 64.606958 46.306515 50.569760
F 91.342062 0.000000 6.911546
F 91.342062 0.000000 28.740653
F 91.342062 0.000000 50.569760
F 91.342062 23.153258 6.911546
F 91.342062 23.153258 28.740653
F 91.342062 23.153258 50.569760
F 91.342062 46.306515 6.911546
F 91.342062 46.306515 28.740653
F 91.342062 46.306515 50.569760
F 73.518665 7.717751 6.911546
F 73.518665 7.717751 28.740654
F 73.518665 7.717751 50.569761
F 73.518665 30.871008 6.911546
F 73.518665 30.871008 28.740654
F 73.518665 30.871008 50.569761
F 73.518665 54.024266 6.911546
F 73.518665 54.024266 28.740654
F 73.518665 54.024266 50.569761
F 100.253768 7.717751 6.911546
F 100.253768 7.717751 28.740654
F 100.253768 7.717751 50.569761
F 100.253768 30.871008 6.911546
F 100.253768 30.871008 28.740654
F 100.253768 30.871008 50.569761
F 100.253768 54.024266 6.911546
F 100.253768 54.024266 28.740654
F 100.253768 54.024266 50.569761
F 73.518665 15.435503 6.911547
F 73.518665 15.435503 28.740655
F 73.518665 15.435503 50.569762
F 73.518665 38.588761 6.911547
F 73.518665 38.588761 28.740655
F 73.518665 38.588761 50.569762
F 73.518665 61.742018 6.911547
F 73.518665 61.742018 28.740655
F 73.518665 61.742018 50.569762
F 100.253768 15.435503 6.911547
F 100.253768 15.435503 28.740655
F 100.253768 15.435503 50.569762
F 100.253768 38.588761 6.911547
F 100.253768 38.588761 28.740655
F 100.253768 38.588761 50.569762
F 100.253768 61.742018 6.911547
F 100.253768 61.742018 28.740655
F 100.253768 61.742018 50.569762
F 73.518665 0.000001 6.911546
F 73.518665 0.000001 28.740654
F 73.518665 0.000001 50.569761
F 73.518665 23.153259 6.911546
F 73.518665 23.153259 28.740654
F 73.518665 23.153259 50.569761
F 73.518665 46.306516 6.911546
F 73.518665 46.306516 28.740654
F 73.518665 46.306516 50.569761
F 100.253768 0.000001 6.911546
F 100.253768 0.000001 28.740654
F 100.253768 0.000001 50.569761
F 100.253768 23.153259 6.911546
F 100.253768 23.153259 28.740654
F 100.253768 23.153259 50.569761
F 100.253768 46.306516 6.911546
F 100.253768 46.306516 28.740654
F 100.253768 46.306516 50.569761
F 57.923198 1.286291 3.273361
F 57.923198 1.286291 25.102468
F 57.923198 1.286291 46.931576
F 57.923198 24.439548 3.273361
F 57.923198 24.439548 25.102468
F 57.923198 24.439548 46.931576
F 57.923198 47.592806 3.273361
F 57.923198 47.592806 25.102468
F 57.923198 47.592806 46.931576
F 84.658301 1.286291 3.273361
F 84.658301 1.286291 25.102468
F 84.658301 1.286291 46.931576
F 84.658301 24.439548 3.273361
F 84.658301 24.439548 25.102468
F 84.658301 24.439548 46.931576
F 84.658301 47.592806 3.273361
F 84.658301 47.592806 25.102468
F 84.658301 47.592806 46.931576
F 57.923198 9.004040 3.273361
F 57.923198 9.004040 25.102468
F 57.923198 9.004040 46.931576
F 57.923198 32.157298 3.273361
F 57.923198 32.157298 25.102468
F 57.923198 32.157298 46.931576
F 57.923198 55.310555 3.273361
F 57.923198 55.310555 25.102468
F 57.923198 55.310555 46.931576
F 84.658301 9.004040 3.273361
F 84.658301 9.004040 25.102468
F 84.658301 9.004040 46.931576
F 84.658301 32.157298 3.273361
F 84.658301 32.157298 25.102468
F 84.658301 32.157298 46.931576
F 84.658301 55.310555 3.273361
F 84.658301 55.310555 25.102468
F 84.658301 55.310555 46.931576
F 57.923198 16.721795 3.273362
F 57.923198 16.721795 25.102469
F 57.923198 16.721795 46.931576
F 57.923198 39.875053 3.273362
F 57.923198 39.875053 25.102469
F 57.923198 39.875053 46.931576
F 57.923198 63.028310 3.273362
F 57.923198 63.028310 25.102469
F 57.923198 63.028310 46.931576
F 84.658301 16.721795 3.273362
F 84.658301 16.721795 25.102469
F 84.658301 16.721795 46.931576
F 84.658301 39.875053 3.273362
F 84.658301 39.875053 25.102469
F 84.658301 39.875053 46.931576
F 84.658301 63.028310 3.273362
F 84.658301 63.028310 25.102469
F 84.658301 63.028310 46.931576
F 66.834897 1.286290 3.273361
F 66.834897 1.286290 25.102469
F 66.834897 1.286290 46.931576
F 66.834897 24.439548 3.273361
F 66.834897 24.439548 25.102469
F 66.834897 24.439548 46.931576
F 66.834897 47.592806 3.273361
F 66.834897 47.592806 25.102469
F 66.834897 47.592806 46.931576
F 93.570000 1.286290 3.273361
F 93.570000 1.286290 25.102469
F 93.570000 1.286290 46.931576
F 93.570000 24.439548 3.273361
F 93.570000 24.439548 25.102469
F 93.570000 24.439548 46.931576
F 93.570000 47.592806 3.273361
F 93.570000 47.592806 25.102469
F 93.570000 47.592806 46.931576
F 66.834897 9.004040 3.273361
F 66.834897 9.004040 25.102469
F 66.834897 9.004040 46.931576
F 66.834897 32.157297 3.273361
F 66.834897 32.157297 25.102469
F 66.834897 32.157297 46.931576
F 66.834897 55.310555 3.273361
F 66.834897 55.310555 25.102469
F 66.834897 55.310555 46.931576
F 93.570000 9.004040 3.273361
F 93.570000 9.004040 25.102469
F 93.570000 9.004040 46.931576
F 93.570000 32.157297 3.273361
F 93.570000 32.157297 25.102469
F 93.570000 32.157297 46.931576
F 93.570000 55.310555 3.273361
F 93.570000 55.310555 25.102469
F 93.570000 55.310555 46.931576
F 66.834897 16.721795 3.273362
F 66.834897 16.721795 25.102469
F 66.834897 16.721795 46.931577
F 66.834897 39.875053 3.273362
F 66.834897 39.875053 25.102469
F 66.834897 39.875053 46.931577
F 66.834897 63.028310 3.273362
F 66.834897 63.028310 25.102469
F 66.834897 63.028310 46.931577
F 93.570000 16.721795 3.273362
F 93.570000 16.721795 25.102469
F 93.570000 16.721795 46.931577
F 93.570000 39.875053 3.273362
F 93.570000 39.875053 25.102469
F 93.570000 39.875053 46.931577
F 93.570000 63.028310 3.273362
F 93.570000 63.028310 25.102469
F 93.570000 63.028310 46.931577
F 75.746602 1.286290 3.273361
F 75.746602 1.286290 25.102469
F 75.746602 1.286290 46.931576
F 75.746602 24.439548 3.273361
F 75.746602 24.439548 25.102469
F 75.746602 24.439548 46.931576
F 75.746602 47.592805 3.273361
F 75.746602 47.592805 25.102469
F 75.746602 47.592805 46.931576
F 102.481706 1.286290 3.273361
F 102.481706 1.286290 25.102469
F 102.481706 1.286290 46.931576
F 102.481706 24.439548 3.273361
F 102.481706 24.439548 25.102469
F 102.481706 24.439548 46.931576
F 102.481706 47.592805 3.273361
F 102.481706 47.592805 25.102469
F 102.481706 47.592805 46.931576
F 75.746602 9.004040 3.273361
F 75.746602 9.004040 25.102469
F 75.746602 9.004040 46.931576
F 75.746602 32.157297 3.273361
F 75.746602 32.157297 25.102469
F 75.746602 32.157297 46.931576
F 75.746602 55.310555 3.273361
F 75.746602 55.310555 25.102469
F 75.746602 55.310555 46.931576
F 102.481706 9.004040 3.273361
F 102.481706 9.004040 25.102469
F 102.481706 9.004040 46.931576
F 102.481706 32.157297 3.273361
F 102.481706 32.157297 25.102469
F 102.481706 32.157297 46.931576
F 102.481706 55.310555 3.273361
F 102.481706 55.310555 25.102469
F 102.481706 55.310555 46.931576
F 75.746602 16.721795 3.273362
F 75.746602 16.721795 25.102469
F 75.746602 16.721795 46.931577
F 75.746602 39.875052 3.273362
F 75.746602 39.875052 25.102469
F 75.746602 39.875052 46.931577
F 75.746602 63.028310 3.273362
F 75.746602 63.028310 25.102469
F 75.746602 63.028310 46.931577
F 102.481706 16.721795 3.273362
F 102.481706 16.721795 25.102469
F 102.481706 16.721795 46.931577
F 102.481706 39.875052 3.273362
F 102.481706 39.875052 25.102469
F 102.481706 39.875052 46.931577
F 102.481706 63.028310 3.273362
F 102.481706 63.028310 25.102469
F 102.481706 63.028310 46.931577
F 57.923183 3.858875 6.911545
F 57.923183 3.858875 28.740653
F 57.923183 3.858875 50.569760
F 57.923183 27.012132 6.911545
F 57.923183 27.012132 28.740653
F 57.923183 27.012132 50.569760
F 57.923183 50.165390 6.911545
F 57.923183 50.165390 28.740653
F 57.923183 50.165390 50.569760
F 84.658286 3.858875 6.911545
F 84.658286 3.858875 28.740653
F 84.658286 3.858875 50.569760
F 84.658286 27.012132 6.911545
F 84.658286 27.012132 28.740653
F 84.658286 27.012132 50.569760
F 84.658286 50.165390 6.911545
F 84.658286 50.165390 28.740653
F 84.658286 50.165390 50.569760
F 57.923183 11.576625 6.911545
F 57.923183 11.576625 28.740653
F 57.923183 11.576625 50.569760
F 57.923183 34.729882 6.911545
F 57.923183 34.729882 28.740653
F 57.923183 34.729882 50.569760
F 57.923183 57.883140 6.911545
F 57.923183 57.883140 28.740653
F 57.923183 57.883140 50.569760
F 84.658286 11.576625 6.911545
F 84.658286 11.576625 28.740653
F 84.658286 11.576625 50.569760
F 84.658286 34.729882 6.911545
F 84.658286 34.729882 28.740653
F 84.658286 34.729882 50.569760
F 84.658286 57.883140 6.911545
F 84.658286 57.883140 28.740653
F 84.658286 57.883140 50.569760
F 57.923183 19.294380 6.911546
F 57.923183 19.294380 28.740653
F 57.923183 19.294380 50.569761
F 57.923183 42.447638 6.911546
F 57.923183 42.447638 28.740653
F 57.923183 42.447638 50.569761
F 57.923183 65.600895 6.911546
F 57.923183 65.600895 28.740653
F 57.923183 65.600895 50.569761
F 84.658286 19.294380 6.911546
F 84.658286 19.294380 28.740653
F 84.658286 19.294380 50.569761
F 84.658286 42.447638 6.911546
F 84.658286 42.447638 28.740653
F 84.658286 42.447638 50.569761
F 84.658286 65.600895 6.911546
F 84.658286 65.600895 28.740653
F 84.658286 65.600895 50.569761
F 66.834882 3.858876 6.911546
F 66.834882 3.858876 28.740654
F 66.834882 3.858876 50.569761
F 66.834882 27.012134 6.911546
F 66.834882 27.012134 28.740654
F 66.834882 27.012134 50.569761
F 66.834882 50.165391 6.911546
F 66.834882 50.165391 28.740654
F 66.834882 50.165391 50.569761
F 93.569986 3.858876 6.911546
F 93.569986 3.858876 28.740654
F 93.569986 3.858876 50.569761
F 93.569986 27.012134 6.911546
F 93.569986 27.012134 28.740654
F 93.569986 27.012134 50.569761
F 93.569986 50.165391 6.911546
F 93.569986 50.165391 28.740654
F 93.569986 50.165391 50.569761
F 66.834882 11.576626 6.911546
F 66.834882 11.576626 28.740654
F 66.834882 11.576626 50.569761
F 66.834882 34.729884 6.911546
F 66.834882 34.729884 28.740654
F 66.834882 34.729884 50.569761
F 66.834882 57.883141 6.911546
F 66.834882 57.883141 28.740654
F 66.834882 57.883141 50.569761
F 93.569986 11.576626 6.911546
F 93.569986 11.576626 28.740654
F 93.569986 11.576626 50.569761
F 93.569986 34.729884 6.911546
F 93.569986 34.729884 28.740654
F 93.569986 34.729884 50.569761
F 93.569986 57.883141 6.911546
F 93.569986 57.883141 28.740654
F 93.569986 57.883141 50.569761
F 66.834882 19.294382 6.911547
F 66.834882 19.294382 28.740654
F 66.834882 19.294382 50.569762
F 66.834882 42.447639 6.911547
F 66.834882 42.447639 28.740654
F 66.834882 42.447639 50.569762
F 66.834882 65.600897 6.911547
F 66.834882 65.600897 28.740654
F 66.834882 65.600897 50.569762
F 93.569986 19.294382 6.911547
F 93.569986 19.294382 28.740654
F 93.569986 19.294382 50.569762
F 93.569986 42.447639 6.911547
F 93.569986 42.447639 28.740654
F 93.569986 42.447639 50.569762
F 93.569986 65.600897 6.911547
F 93.569986 65.600897 28.740654
F 93.569986 65.600897 50.569762
F 75.746589 3.858875 6.911546
F 75.746589 3.858875 28.740653
F 75.746589 3.858875 50.569761
F 75.746589 27.012133 6.911546
F 75.746589 27.012133 28.740653
F 75.746589 27.012133 50.569761
F 75.746589 50.165390 6.911546
F 75.746589 50.165390 28.740653
F 75.746589 50.165390 50.569761
F 102.481693 3.858875 6.911546
F 102.481693 3.858875 28.740653
F 102.481693 3.858875 50.569761
F 102.481693 27.012133 6.911546
F 102.481693 27.012133 28.740653
F 102.481693 27.012133 50.569761
F 102.481693 50.165390 6.911546
F 102.481693 50.165390 28.740653
F 102.481693 50.165390 50.569761
F 75.746589 11.576625 6.911546
F 75.746589 11.576625 28.740653
F 75.746589 11.576625 50.569761
F 75.746589 34.729883 6.911546
F 75.746589 34.729883 28.740653
F 75.746589 34.729883 50.569761
F 75.746589 57.883140 6.911546
F 75.746589 57.883140 28.740653
F 75.746589 57.883140 50.569761
F 102.481693 11.576625 6.911546
F 102.481693 11.576625 28.740653
F 102.481693 11.576625 50.569761
F 102.481693 34.729883 6.911546
F 102.481693 34.729883 28.740653
F 102.481693 34.729883 50.569761
F 102.481693 57.883140 6.911546
F 102.481693 57.883140 28.740653
F 102.481693 57.883140 50.569761
F 75.746589 19.294381 6.911546
F 75.746589 19.294381 28.740654
F 75.746589 19.294381 50.569761
F 75.746589 42.447638 6.911546
F 75.746589 42.447638 28.740654
F 75.746589 42.447638 50.569761
F 75.746589 65.600896 6.911546
F 75.746589 65.600896 28.740654
F 75.746589 65.600896 50.569761
F 102.481693 19.294381 6.911546
F 102.481693 19.294381 28.740654
F 102.481693 19.294381 50.569761
F 102.481693 42.447638 6.911546
F 102.481693 42.447638 28.740654
F 102.481693 42.447638 50.569761
F 102.481693 65.600896 6.911546
F 102.481693 65.600896 28.740654
F 102.481693 65.600896 50.569761
F 57.923195 3.858875 4.182908
F 57.923195 3.858875 26.012015
F 57.923195 3.858875 47.841123
F 57.923195 27.012133 4.182908
F 57.923195 27.012133 26.012015
F 57.923195 27.012133 47.841123
F 57.923195 50.165390 4.182908
F 57.923195 50.165390 26.012015
F 57.923195 50.165390 47.841123
F 84.658298 3.858875 4.182908
F 84.658298 3.858875 26.012015
F 84.658298 3.858875 47.841123
F 84.658298 27.012133 4.182908
F 84.658298 27.012133 26.012015
F 84.658298 27.012133 47.841123
F 84.658298 50.165390 4.182908
F 84.658298 50.165390 26.012015
F 84.658298 50.165390 47.841123
F 57.923195 11.576625 4.182908
F 57.923195 11.576625 26.012015
F 57.923195 11.576625 47.841122
F 57.923195 34.729883 4.182908
F 57.923195 34.729883 26.012015
F 57.923195 34.729883 47.841122
F 57.923195 57.883140 4.182908
F 57.923195 57.883140 26.012015
F 57.923195 57.883140 47.841122
F 84.658298 11.576625 4.182908
F 84.658298 11.576625 26.012015
F 84.658298 11.576625 47.841122
F 84.658298 34.729883 4.182908
F 84.658298 34.729883 26.012015
F 84.658298 34.729883 47.841122
F 84.658298 57.883140 4.182908
F 84.658298 57.883140 26.012015
F 84.658298 57.883140 47.841122
F 57.923195 19.294381 4.182907
F 57.923195 19.294381 26.012015
F 57.923195 19.294381 47.841122
F 57.923195 42.447638 4.182907
F 57.923195 42.447638 26.012015
F 57.923195 42.447638 47.841122
F 57.923195 65.600896 4.182907
F 57.923195 65.600896 26.012015
F 57.923195 65.600896 47.841122
F 84.658298 19.294381 4.182907
F 84.658298 19.294381 26.012015
F 84.658298 19.294381 47.841122
F 84.658298 42.447638 4.182907
F 84.658298 42.447638 26.012015
F 84.658298 42.447638 47.841122
F 84.658298 65.600896 4.182907
F 84.658298 65.600896 26.012015
F 84.658298 65.600896 47.841122
F 66.834895 3.858876 4.182907
F 66.834895 3.858876 26.012015
F 66.834895 3.858876 47.841122
F 66.834895 27.012133 4.182907
F 66.834895 27.012133 26.012015
F 66.834895 27.012133 47.841122
F 66.834895 50.165391 4.182907
F 66.834895 50.165391 26.012015
F 66.834895 50.165391 47.841122
F 93.569998 3.858876 4.182907
F 93.569998 3.858876 26.012015
F 93.569998 3.858876 47.841122
F 93.569998 27.012133 4.182907
F 93.569998 27.012133 26.012015
F 93.569998 27.012133 47.841122
F 93.569998 50.165391 4.182907
F 93.569998 50.165391 26.012015
F 93.569998 50.165391 47.841122
F 66.834895 11.576626 4.182907
F 66.834895 11.576626 26.012014
F 66.834895 11.576626 47.841122
F 66.834895 34.729883 4.182907
F 66.834895 34.729883 26.012014
F 66.834895 34.729883 47.841122
F 66.834895 57.883141 4.182907
F 66.834895 57.883141 26.012014
F 66.834895 57.883141 47.841122
F 93.569998 11.576626 4.182907
F 93.569998 11.576626 26.012014
F 93.569998 11.576626 47.841122
F 93.569998 34.729883 4.182907
F 93.569998 34.729883 26.012014
F 93.569998 34.729883 47.841122
F 93.569998 57.883141 4.182907
F 93.569998 57.883141 26.012014
F 93.569998 57.883141 47.841122
F 66.834895 19.294381 4.182907
F 66.834895 19.294381 26.012014
F 66.834895 19.294381 47.841121
F 66.834895 42.447639 4.182907
F 66.834895 42.447639 26.012014
F 66.834895 42.447639 47.841121
F 66.834895 65.600896 4.182907
F 66.834895 65.600896 26.012014
F 66.834895 65.600896 47.841121
F 93.569998 19.294381 4.182907
F 93.569998 19.294381 26.012014
F 93.569998 19.294381 47.841121
F 93.569998 42.447639 4.182907
F 93.569998 42.447639 26.012014
F 93.569998 42.447639 47.841121
F 93.569998 65.600896 4.182907
F 93.569998 65.600896 26.012014
F 93.569998 65.600896 47.841121
F 75.746601 3.858875 4.182908
F 75.746601 3.858875 26.012015
F 75.746601 3.858875 47.841122
F 75.746601 27.012133 4.182908
F 75.746601 27.012133 26.012015
F 75.746601 27.012133 47.841122
F 75.746601 50.165390 4.182908
F 75.746601 50.165390 26.012015
F 75.746601 50.165390 47.841122
F 102.481704 3.858875 4.182908
F 102.481704 3.858875 26.012015
F 102.481704 3.858875 47.841122
F 102.481704 27.012133 4.182908
F 102.481704 27.012133 26.012015
F 102.481704 27.012133 47.841122
F 102.481704 50.165390 4.182908
F 102.481704 50.165390 26.012015
F 102.481704 50.165390 47.841122
F 75.746601 11.576625 4.182907
F 75.746601 11.576625 26.012015
F 75.746601 11.576625 47.841122
F 75.746601 34.729883 4.182907
F 75.746601 34.729883 26.012015
F 75.746601 34.729883 47.841122
F 75.746601 57.883140 4.182907
F 75.746601 57.883140 26.012015
F 75.746601 57.883140 47.841122
F 102.481704 11.576625 4.182907
F 102.481704 11.576625 26.012015
F 102.481704 11.576625 47.841122
F 102.481704 34.729883 4.182907
F 102.481704 34.729883 26.012015
F 102.481704 34.729883 47.841122
F 102.481704 57.883140 4.182907
F 102.481704 57.883140 26.012015
F 102.481704 57.883140 47.841122
F 75.746601 19.294381 4.182907
F 75.746601 19.294381 26.012014
F 75.746601 19.294381 47.841122
F 75.746601 42.447638 4.182907
F 75.746601 42.447638 26.012014
F 75.746601 42.447638 47.841122
F 75.746601 65.600896 4.182907
F 75.746601 65.600896 26.012014
F 75.746601 65.600896 47.841122
F 102.481704 19.294381 4.182907
F 102.481704 19.294381 26.012014
F 102.481704 19.294381 47.841122
F 102.481704 42.447638 4.182907
F 102.481704 42.447638 26.012014
F 102.481704 42.447638 47.841122
F 102.481704 65.600896 4.182907
F 102.481704 65.600896 26.012014
F 102.481704 65.600896 47.841122
F 57.923185 1.286291 0.544723
F 57.923185 1.286291 22.373831
F 57.923185 1.286291 44.202938
F 57.923185 24.439549 0.544723
F 57.923185 24.439549 22.373831
F 57.923185 24.439549 44.202938
F 57.923185 47.592806 0.544723
F 57.923185 47.592806 22.373831
F 57.923185 47.592806 44.202938
F 84.658288 1.286291 0.544723
F 84.658288 1.286291 22.373831
F 84.658288 1.286291 44.202938
F 84.658288 24.439549 0.544723
F 84.658288 24.439549 22.373831
F 84.658288 24.439549 44.202938
F 84.658288 47.592806 0.544723
F 84.658288 47.592806 22.373831
F 84.658288 47.592806 44.202938
F 57.923185 9.004041 0.544723
F 57.923185 9.004041 22.373831
F 57.923185 9.004041 44.202938
F 57.923185 32.157298 0.544723
F 57.923185 32.157298 22.373831
F 57.923185 32.157298 44.202938
F 57.923185 55.310556 0.544723
F 57.923185 55.310556 22.373831
F 57.923185 55.310556 44.202938
F 84.658288 9.004041 0.544723
F 84.658288 9.004041 22.373831
F 84.658288 9.004041 44.202938
F 84.658288 32.157298 0.544723
F 84.658288 32.157298 22.373831
F 84.658288 32.157298 44.202938
F 84.658288 55.310556 0.544723
F 84.658288 55.310556 22.373831
F 84.658288 55.310556 44.202938
F 57.923185 16.721796 0.544722
F 57.923185 16.721796 22.373830
F 57.923185 16.721796 44.202937
F 57.923185 39.875053 0.544722
F 57.923185 39.875053 22.373830
F 57.923185 39.875053 44.202937
F 57.923185 63.028311 0.544722
F 57.923185 63.028311 22.373830
F 57.923185 63.028311 44.202937
F 84.658288 16.721796 0.544722
F 84.658288 16.721796 22.373830
F 84.658288 16.721796 44.202937
F 84.658288 39.875053 0.544722
F 84.658288 39.875053 22.373830
F 84.658288 39.875053 44.202937
F 84.658288 63.028311 0.544722
F 84.658288 63.028311 22.373830
F 84.658288 63.028311 44.202937
F 66.834884 1.286290 0.544723
F 66.834884 1.286290 22.373830
F 66.834884 1.286290 44.202937
F 66.834884 24.439547 0.544723
F 66.834884 24.439547 22.373830
F 66.834884 24.439547 44.202937
F 66.834884 47.592805 0.544723
F 66.834884 47.592805 22.373830
F 66.834884 47.592805 44.202937
F 93.569987 1.286290 0.544723
F 93.569987 1.286290 22.373830
F 93.569987 1.286290 44.202937
F 93.569987 24.439547 0.544723
F 93.569987 24.439547 22.373830
F 93.569987 24.439547 44.202937
F 93.569987 47.592805 0.544723
F 93.569987 47.592805 22.373830
F 93.569987 47.592805 44.202937
F 66.834884 9.004039 0.544723
F 66.834884 9.004039 22.373830
F 66.834884 9.004039 44.202937
F 66.834884 32.157297 0.544723
F 66.834884 32.157297 22.373830
F 66.834884 32.157297 44.202937
F 66.834884 55.310554 0.544723
F 66.834884 55.310554 22.373830
F 66.834884 55.310554 44.202937
F 93.569987 9.004039 0.544723
F 93.569987 9.004039 22.373830
F 93.569987 9.004039 44.202937
F 93.569987 32.157297 0.544723
F 93.569987 32.157297 22.373830
F 93.569987 32.157297 44.202937
F 93.569987 55.310554 0.544723
F 93.569987 55.310554 22.373830
F 93.569987 55.310554 44.202937
F 66.834884 16.721795 0.544722
F 66.834884 16.721795 22.373829
F 66.834884 16.721795 44.202937
F 66.834884 39.875052 0.544722
F 66.834884 39.875052 22.373829
F 66.834884 39.875052 44.202937
F 66.834884 63.028310 0.544722
F 66.834884 63.028310 22.373829
F 66.834884 63.028310 44.202937
F 93.569987 16.721795 0.544722
F 93.569987 16.721795 22.373829
F 93.569987 16.721795 44.202937
F 93.569987 39.875052 0.544722
F 93.569987 39.875052 22.373829
F 93.569987 39.875052 44.202937
F 93.569987 63.028310 0.544722
F 93.569987 63.028310 22.373829
F 93.569987 63.028310 44.202937
F 75.746591 1.286290 0.544723
F 75.746591 1.286290 22.373830
F 75.746591 1.286290 44.202937
F 75.746591 24.439548 0.544723
F 75.746591 24.439548 22.373830
F 75.746591 24.439548 44.202937
F 75.746591 47.592805 0.544723
F 75.746591 47.592805 22.373830
F 75.746591 47.592805 44.202937
F 102.481694 1.286290 0.544723
F 102.481694 1.286290 22.373830
F 102.481694 1.286290 44.202937
F 102.481694 24.439548 0.544723
F 102.481694 24.439548 22.373830
F 102.481694 24.439548 44.202937
F 102.481694 47.592805 0.544723
F 102.481694 47.592805 22.373830
F 102.481694 47.592805 44.202937
F 75.746591 9.004039 0.544723
F 75.746591 9.004039 22.373830
F 75.746591 9.004039 44.202938
F 75.746591 32.157297 0.544723
F 75.746591 32.157297 22.373830
F 75.746591 32.157297 44.202938
F 75.746591 55.310555 0.544723
F 75.746591 55.310555 22.373830
F 75.746591 55.310555 44.202938
F 102.481694 9.004039 0.544723
F 102.481694 9.004039 22.373830
F 102.481694 9.004039 44.202938
F 102.481694 32.157297 0.544723
F 102.481694 32.157297 22.373830
F 102.481694 32.157297 44.202938
F 102.481694 55.310555 0.544723
F 102.481694 55.310555 22.373830
F 102.481694 55.310555 44.202938
F 75.746591 16.721795 0.544722
F 75.746591 16.721795 22.373829
F 75.746591 16.721795 44.202937
F 75.746591 39.875052 0.544722
F 75.746591 39.875052 22.373829
F 75.746591 39.875052 44.202937
F 75.746591 63.028310 0.544722
F 75.746591 63.028310 22.373829
F 75.746591 63.028310 44.202937
F 102.481694 16.721795 0.544722
F 102.481694 16.721795 22.373829
F 102.481694 16.721795 44.202937
F 102.481694 39.875052 0.544722
F 102.481694 39.875052 22.373829
F 102.481694 39.875052 44.202937
F 102.481694 63.028310 0.544722
F 102.481694 63.028310 22.373829
F 102.481694 63.028310 44.202937
F 60.151122 7.717750 4.182908
F 60.151122 7.717750 26.012015
F 60.151122 7.717750 47.841123
F 60.151122 30.871007 4.182908
F 60.151122 30.871007 26.012015
F 60.151122 30.871007 47.841123
F 60.151122 54.024265 4.182908
F 60.151122 54.024265 26.012015
F 60.151122 54.024265 47.841123
F 86.886225 7.717750 4.182908
F 86.886225 7.717750 26.012015
F 86.886225 7.717750 47.841123
F 86.886225 30.871007 4.182908
F 86.886225 30.871007 26.012015
F 86.886225 30.871007 47.841123
F 86.886225 54.024265 4.182908
F 86.886225 54.024265 26.012015
F 86.886225 54.024265 47.841123
F 60.151122 15.435502 4.182907
F 60.151122 15.435502 26.012014
F 60.151122 15.435502 47.841122
F 60.151122 38.588760 4.182907
F 60.151122 38.588760 26.012014
F 60.151122 38.588760 47.841122
F 60.151122 61.742018 4.182907
F 60.151122 61.742018 26.012014
F 60.151122 61.742018 47.841122
F 86.886225 15.435502 4.182907
F 86.886225 15.435502 26.012014
F 86.886225 15.435502 47.841122
F 86.886225 38.588760 4.182907
F 86.886225 38.588760 26.012014
F 86.886225 38.588760 47.841122
F 86.886225 61.742018 4.182907
F 86.886225 61.742018 26.012014
F 86.886225 61.742018 47.841122
F 60.151122 0.000000 4.182908
F 60.151122 0.000000 26.012015
F 60.151122 0.000000 47.841123
F 60.151122 23.153258 4.182908
F 60.151122 23.153258 26.012015
F 60.151122 23.153258 47.841123
F 60.151122 46.306515 4.182908
F 60.151122 46.306515 26.012015
F 60.151122 46.306515 47.841123
F 86.886225 0.000000 4.182908
F 86.886225 0.000000 26.012015
F 86.886225 0.000000 47.841123
F 86.886225 23.153258 4.182908
F 86.886225 23.153258 26.012015
F 86.886225 23.153258 47.841123
F 86.886225 46.306515 4.182908
F 86.886225 46.306515 26.012015
F 86.886225 46.306515 47.841123
F 69.062823 7.717750 4.182907
F 69.062823 7.717750 26.012015
F 69.062823 7.717750 47.841122
F 69.062823 30.871008 4.182907
F 69.062823 30.871008 26.012015
F 69.062823 30.871008 47.841122
F 69.062823 54.024265 4.182907
F 69.062823 54.024265 26.012015
F 69.062823 54.024265 47.841122
F 95.797927 7.717750 4.182907
F 95.797927 7.717750 26.012015
F 95.797927 7.717750 47.841122
F 95.797927 30.871008 4.182907
F 95.797927 30.871008 26.012015
F 95.797927 30.871008 47.841122
F 95.797927 54.024265 4.182907
F 95.797927 54.024265 26.012015
F 95.797927 54.024265 47.841122
F 69.062823 15.435503 4.182906
F 69.062823 15.435503 26.012013
F 69.062823 15.435503 47.841121
F 69.062823 38.588760 4.182906
F 69.062823 38.588760 26.012013
F 69.062823 38.588760 47.841121
F 69.062823 61.742018 4.182906
F 69.062823 61.742018 26.012013
F 69.062823 61.742018 47.841121
F 95.797927 15.435503 4.182906
F 95.797927 15.435503 26.012013
F 95.797927 15.435503 47.841121
F 95.797927 38.588760 4.182906
F 95.797927 38.588760 26.012013
F 95.797927 38.588760 47.841121
F 95.797927 61.742018 4.182906
F 95.797927 61.742018 26.012013
F 95.797927 61.742018 47.841121
F 69.062823 0.000001 4.182907
F 69.062823 0.000001 26.012014
F 69.062823 0.000001 47.841122
F 69.062823 23.153258 4.182907
F 69.062823 23.153258 26.012014
F 69.062823 23.153258 47.841122
F 69.062823 46.306516 4.182907
F 69.062823 46.306516 26.012014
F 69.062823 46.306516 47.841122
F 95.797927 0.000001 4.182907
F 95.797927 0.000001 26.012014
F 95.797927 0.000001 47.841122
F 95.797927 23.153258 4.182907
F 95.797927 23.153258 26.012014
F 95.797927 23.153258 47.841122
F 95.797927 46.306516 4.182907
F 95.797927 46.306516 26.012014
F 95.797927 46.306516 47.841122
F 77.974528 7.717750 4.182908
F 77.974528 7.717750 26.012015
F 77.974528 7.717750 47.841123
F 77.974528 30.871007 4.182908
F 77.974528 30.871007 26.012015
F 77.974528 30.871007 47.841123
F 77.974528 54.024265 4.182908
F 77.974528 54.024265 26.012015
F 77.974528 54.024265 47.841123
F 104.709631 7.717750 4.182908
F 104.709631 7.717750 26.012015
F 104.709631 7.717750 47.841123
F 104.709631 30.871007 4.182908
F 104.709631 30.871007 26.012015
F 104.709631 30.871007 47.841123
F 104.709631 54.024265 4.182908
F 104.709631 54.024265 26.012015
F 104.709631 54.024265 47.841123
F 77.974528 15.435502 4.182907
F 77.974528 15.435502 26.012014
F 77.974528 15.435502 47.841122
F 77.974528 38.588760 4.182907
F 77.974528 38.588760 26.012014
F 77.974528 38.588760 47.841122
F 77.974528 61.742018 4.182907
F 77.974528 61.742018 26.012014
F 77.974528 61.742018 47.841122
F 104.709631 15.435502 4.182907
F 104.709631 15.435502 26.012014
F 104.709631 15.435502 47.841122
F 104.709631 38.588760 4.182907
F 104.709631 38.588760 26.012014
F 104.709631 38.588760 47.841122
F 104.709631 61.742018 4.182907
F 104.709631 61.742018 26.012014
F 104.709631 61.742018 47.841122
F 77.974528 0.000000 4.182908
F 77.974528 0.000000 26.012015
F 77.974528 0.000000 47.841123
F 77.974528 23.153258 4.182908
F 77.974528 23.153258 26.012015
F 77.974528 23.153258 47.841123
F 77.974528 46.306515 4.182908
F 77.974528 46.306515 26.012015
F 77.974528 46.306515 47.841123
F 104.709631 0.000000 4.182908
F 104.709631 0.000000 26.012015
F 104.709631 0.000000 47.841123
F 104.709631 23.153258 4.182908
F 104.709631 23.153258 26.012015
F 104.709631 23.153258 47.841123
F 104.709631 46.306515 4.182908
F 104.709631 46.306515 26.012015
F 104.709631 46.306515 47.841123
F 60.151107 5.145165 0.544724
F 60.151107 5.145165 22.373831
F 60.151107 5.145165 44.202938
F 60.151107 28.298423 0.544724
F 60.151107 28.298423 22.373831
F 60.151107 28.298423 44.202938
F 60.151107 51.451680 0.544724
F 60.151107 51.451680 22.373831
F 60.151107 51.451680 44.202938
F 86.886210 5.145165 0.544724
F 86.886210 5.145165 22.373831
F 86.886210 5.145165 44.202938
F 86.886210 28.298423 0.544724
F 86.886210 28.298423 22.373831
F 86.886210 28.298423 44.202938
F 86.886210 51.451680 0.544724
F 86.886210 51.451680 22.373831
F 86.886210 51.451680 44.202938
F 60.151107 12.862918 0.544723
F 60.151107 12.862918 22.373830
F 60.151107 12.862918 44.202937
F 60.151107 36.016175 0.544723
F 60.151107 36.016175 22.373830
F 60.151107 36.016175 44.202937
F 60.151107 59.169433 0.544723
F 60.151107 59.169433 22.373830
F 60.151107 59.169433 44.202937
F 86.886210 12.862918 0.544723
F 86.886210 12.862918 22.373830
F 86.886210 12.862918 44.202937
F 86.886210 36.016175 0.544723
F 86.886210 36.016175 22.373830
F 86.886210 36.016175 44.202937
F 86.886210 59.169433 0.544723
F 86.886210 59.169433 22.373830
F 86.886210 59.169433 44.202937
F 60.151107 20.580673 0.544723
F 60.151107 20.580673 22.373831
F 60.151107 20.580673 44.202938
F 60.151107 43.733930 0.544723
F 60.151107 43.733930 22.373831
F 60.151107 43.733930 44.202938
F 60.151107 66.887188 0.544723
F 60.151107 66.887188 22.373831
F 60.151107 66.887188 44.202938
F 86.886210 20.580673 0.544723
F 86.886210 20.580673 22.373831
F 86.886210 20.580673 44.202938
F 86.886210 43.733930 0.544723
F 86.886210 43.733930 22.373831
F 86.886210 43.733930 44.202938
F 86.886210 66.887188 0.544723
F 86.886210 66.887188 22.373831
F 86.886210 66.887188 44.202938
F 69.062809 5.145164 0.544722
F 69.062809 5.145164 22.373830
F 69.062809 5.145164 44.202937
F 69.062809 28.298421 0.544722
F 69.062809 28.298421 22.373830
F 69.062809 28.298421 44.202937
F 69.062809 51.451679 0.544722
F 69.062809 51.451679 22.373830
F 69.062809 51.451679 44.202937
F 95.797913 5.145164 0.544722
F 95.797913 5.145164 22.373830
F 95.797913 5.145164 44.202937
F 95.797913 28.298421 0.544722
F 95.797913 28.298421 22.373830
F 95.797913 28.298421 44.202937
F 95.797913 51.451679 0.544722
F 95.797913 51.451679 22.373830
F 95.797913 51.451679 44.202937
F 69.062809 12.862916 0.544721
F 69.062809 12.862916 22.373829
F 69.062809 12.862916 44.202936
F 69.062809 36.016174 0.544721
F 69.062809 36.016174 22.373829
F 69.062809 36.016174 44.202936
F 69.062809 59.169431 0.544721
F 69.062809 59.169431 22.373829
F 69.062809 59.169431 44.202936
F 95.797913 12.862916 0.544721
F 95.797913 12.862916 22.373829
F 95.797913 12.862916 44.202936
F 95.797913 36.016174 0.544721
F 95.797913 36.016174 22.373829
F 95.797913 36.016174 44.202936
F 95.797913 59.169431 0.544721
F 95.797913 59.169431 22.373829
F 95.797913 59.169431 44.202936
F 69.062809 20.580671 0.544722
F 69.062809 20.580671 22.373829
F 69.062809 20.580671 44.202937
F 69.062809 43.733929 0.544722
F 69.062809 43.733929 22.373829
F 69.062809 43.733929 44.202937
F 69.062809 66.887186 0.544722
F 69.062809 66.887186 22.373829
F 69.062809 66.887186 44.202937
F 95.797913 20.580671 0.544722
F 95.797913 20.580671 22.373829
F 95.797913 20.580671 44.202937
F 95.797913 43.733929 0.544722
F 95.797913 43.733929 22.373829
F 95.797913 43.733929 44.202937
F 95.797913 66.887186 0.544722
F 95.797913 66.887186 22.373829
F 95.797913 66.887186 44.202937
F 77.974515 5.145165 0.544723
F 77.974515 5.145165 22.373831
F 77.974515 5.145165 44.202938
F 77.974515 28.298423 0.544723
F 77.974515 28.298423 22.373831
F 77.974515 28.298423 44.202938
F 77.974515 51.451680 0.544723
F 77.974515 51.451680 22.373831
F 77.974515 51.451680 44.202938
F 104.709618 5.145165 0.544723
F 104.709618 5.145165 22.373831
F 104.709618 5.145165 44.202938
F 104.709618 28.298423 0.544723
F 104.709618 28.298423 22.373831
F 104.709618 28.298423 44.202938
F 104.709618 51.451680 0.544723
F 104.709618 51.451680 22.373831
F 104.709618 51.451680 44.202938
F 77.974515 12.862917 0.544722
F 77.974515 12.862917 22.373830
F 77.974515 12.862917 44.202937
F 77.974515 36.016175 0.544722
F 77.974515 36.016175 22.373830
F 77.974515 36.016175 44.202937
F 77.974515 59.169432 0.544722
F 77.974515 59.169432 22.373830
F 77.974515 59.169432 44.202937
F 104.709618 12.862917 0.544722
F 104.709618 12.862917 22.373830
F 104.709618 12.862917 44.202937
F 104.709618 36.016175 0.544722
F 104.709618 36.016175 22.373830
F 104.709618 36.016175 44.202937
F 104.709618 59.169432 0.544722
F 104.709618 59.169432 22.373830
F 104.709618 59.169432 44.202937
F 77.974515 20.580673 0.544723
F 77.974515 20.580673 22.373831
F 77.974515 20.580673 44.202938
F 77.974515 43.733930 0.544723
F 77.974515 43.733930 22.373831
F 77.974515 43.733930 44.202938
F 77.974515 66.887188 0.544723
F 77.974515 66.887188 22.373831
F 77.974515 66.887188 44.202938
F 104.709618 20.580673 0.544723
F 104.709618 20.580673 22.373831
F 104.709618 20.580673 44.202938
F 104.709618 43.733930 0.544723
F 104.709618 43.733930 22.373831
F 104.709618 43.733930 44.202938
F 104.709618 66.887188 0.544723
F 104.709618 66.887188 22.373831
F 104.709618 66.887188 44.202938
F 60.151119 5.145165 3.273361
F 60.151119 5.145165 25.102468
F 60.151119 5.145165 46.931575
F 60.151119 28.298423 3.273361
F 60.151119 28.298423 25.102468
F 60.151119 28.298423 46.931575
F 60.151119 51.451680 3.273361
F 60.151119 51.451680 25.102468
F 60.151119 51.451680 46.931575
F 86.886223 5.145165 3.273361
F 86.886223 5.145165 25.102468
F 86.886223 5.145165 46.931575
F 86.886223 28.298423 3.273361
F 86.886223 28.298423 25.102468
F 86.886223 28.298423 46.931575
F 86.886223 51.451680 3.273361
F 86.886223 51.451680 25.102468
F 86.886223 51.451680 46.931575
F 60.151119 12.862917 3.273361
F 60.151119 12.862917 25.102469
F 60.151119 12.862917 46.931576
F 60.151119 36.016175 3.273361
F 60.151119 36.016175 25.102469
F 60.151119 36.016175 46.931576
F 60.151119 59.169432 3.273361
F 60.151119 59.169432 25.102469
F 60.151119 59.169432 46.931576
F 86.886223 12.862917 3.273361
F 86.886223 12.862917 25.102469
F 86.886223 12.862917 46.931576
F 86.886223 36.016175 3.273361
F 86.886223 36.016175 25.102469
F 86.886223 36.016175 46.931576
F 86.886223 59.169432 3.273361
F 86.886223 59.169432 25.102469
F 86.886223 59.169432 46.931576
F 60.151119 20.580673 3.273361
F 60.151119 20.580673 25.102468
F 60.151119 20.580673 46.931576
F 60.151119 43.733930 3.273361
F 60.151119 43.733930 25.102468
F 60.151119 43.733930 46.931576
F 60.151119 66.887188 3.273361
F 60.151119 66.887188 25.102468
F 60.151119 66.887188 46.931576
F 86.886223 20.580673 3.273361
F 86.886223 20.580673 25.102468
F 86.886223 20.580673 46.931576
F 86.886223 43.733930 3.273361
F 86.886223 43.733930 25.102468
F 86.886223 43.733930 46.931576
F 86.886223 66.887188 3.273361
F 86.886223 66.887188 25.102468
F 86.886223 66.887188 46.931576
F 69.062822 5.145164 3.273362
F 69.062822 5.145164 25.102469
F 69.062822 5.145164 46.931576
F 69.062822 28.298422 3.273362
F 69.062822 28.298422 25.102469
F 69.062822 28.298422 46.931576
F 69.062822 51.451679 3.273362
F 69.062822 51.451679 25.102469
F 69.062822 51.451679 46.931576
F 95.797925 5.145164 3.273362
F 95.797925 5.145164 25.102469
F 95.797925 5.145164 46.931576
F 95.797925 28.298422 3.273362
F 95.797925 28.298422 25.102469
F 95.797925 28.298422 46.931576
F 95.797925 51.451679 3.273362
F 95.797925 51.451679 25.102469
F 95.797925 51.451679 46.931576
F 69.062822 12.862917 3.273362
F 69.062822 12.862917 25.102470
F 69.062822 12.862917 46.931577
F 69.062822 36.016174 3.273362
F 69.062822 36.016174 25.102470
F 69.062822 36.016174 46.931577
F 69.062822 59.169432 3.273362
F 69.062822 59.169432 25.102470
F 69.062822 59.169432 46.931577
F 95.797925 12.862917 3.273362
F 95.797925 12.862917 25.102470
F 95.797925 12.862917 46.931577
F 95.797925 36.016174 3.273362
F 95.797925 36.016174 25.102470
F 95.797925 36.016174 46.931577
F 95.797925 59.169432 3.273362
F 95.797925 59.169432 25.102470
F 95.797925 59.169432 46.931577
F 69.062822 20.580672 3.273362
F 69.062822 20.580672 25.102469
F 69.062822 20.580672 46.931577
F 69.062822 43.733929 3.273362
F 69.062822 43.733929 25.102469
F 69.062822 43.733929 46.931577
F 69.062822 66.887187 3.273362
F 69.062822 66.887187 25.102469
F 69.062822 66.887187 46.931577
F 95.797925 20.580672 3.273362
F 95.797925 20.580672 25.102469
F 95.797925 20.580672 46.931577
F 95.797925 43.733929 3.273362
F 95.797925 43.733929 25.102469
F 95.797925 43.733929 46.931577
F 95.797925 66.887187 3.273362
F 95.797925 66.887187 25.102469
F 95.797925 66.887187 46.931577
F 77.974526 5.145165 3.273360
F 77.974526 5.145165 25.102468
F 77.974526 5.145165 46.931575
F 77.974526 28.298423 3.273360
F 77.974526 28.298423 25.102468
F 77.974526 28.298423 46.931575
F 77.974526 51.451680 3.273360
F 77.974526 51.451680 25.102468
F 77.974526 51.451680 46.931575
F 104.709629 5.145165 3.273360
F 104.709629 5.145165 25.102468
F 104.709629 5.145165 46.931575
F 104.709629 28.298423 3.273360
F 104.709629 28.298423 25.102468
F 104.709629 28.298423 46.931575
F 104.709629 51.451680 3.273360
F 104.709629 51.451680 25.102468
F 104.709629 51.451680 46.931575
F 77.974526 12.862917 3.273361
F 77.974526 12.862917 25.102469
F 77.974526 12.862917 46.931576
F 77.974526 36.016175 3.273361
F 77.974526 36.016175 25.102469
F 77.974526 36.016175 46.931576
F 77.974526 59.169432 3.273361
F 77.974526 59.169432 25.102469
F 77.974526 59.169432 46.931576
F 104.709629 12.862917 3.273361
F 104.709629 12.862917 25.102469
F 104.709629 12.862917 46.931576
F 104.709629 36.016175 3.273361
F 104.709629 36.016175 25.102469
F 104.709629 36.016175 46.931576
F 104.709629 59.169432 3.273361
F 104.709629 59.169432 25.102469
F 104.709629 59.169432 46.931576
F 77.974526 20.580672 3.273361
F 77.974526 20.580672 25.102468
F 77.974526 20.580672 46.931575
F 77.974526 43.733930 3.273361
F 77.974526 43.733930 25.102468
F 77.974526 43.733930 46.931575
F 77.974526 66.887188 3.273361
F 77.974526 66.887188 25.102468
F 77.974526 66.887188 46.931575
F 104.709629 20.580672 3.273361
F 104.709629 20.580672 25.102468
F 104.709629 20.580672 46.931575
F 104.709629 43.733930 3.273361
F 104.709629 43.733930 25.102468
F 104.709629 43.733930 46.931575
F 104.709629 66.887188 3.273361
F 104.709629 66.887188 25.102468
F 104.709629 66.887188 46.931575
F 60.151109 7.717749 6.911545
F 60.151109 7.717749 28.740653
F 60.151109 7.717749 50.569760
F 60.151109 30.871007 6.911545
F 60.151109 30.871007 28.740653
F 60.151109 30.871007 50.569760
F 60.151109 54.024264 6.911545
F 60.151109 54.024264 28.740653
F 60.151109 54.024264 50.569760
F 86.886212 7.717749 6.911545
F 86.886212 7.717749 28.740653
F 86.886212 7.717749 50.569760
F 86.886212 30.871007 6.911545
F 86.886212 30.871007 28.740653
F 86.886212 30.871007 50.569760
F 86.886212 54.024264 6.911545
F 86.886212 54.024264 28.740653
F 86.886212 54.024264 50.569760
F 60.151109 15.435502 6.911546
F 60.151109 15.435502 28.740654
F 60.151109 15.435502 50.569761
F 60.151109 38.588760 6.911546
F 60.151109 38.588760 28.740654
F 60.151109 38.588760 50.569761
F 60.151109 61.742017 6.911546
F 60.151109 61.742017 28.740654
F 60.151109 61.742017 50.569761
F 86.886212 15.435502 6.911546
F 86.886212 15.435502 28.740654
F 86.886212 15.435502 50.569761
F 86.886212 38.588760 6.911546
F 86.886212 38.588760 28.740654
F 86.886212 38.588760 50.569761
F 86.886212 61.742017 6.911546
F 86.886212 61.742017 28.740654
F 86.886212 61.742017 50.569761
F 60.151109 0.000000 6.911545
F 60.151109 0.000000 28.740653
F 60.151109 0.000000 50.569760
F 60.151109 23.153257 6.911545
F 60.151109 23.153257 28.740653
F 60.151109 23.153257 50.569760
F 60.151109 46.306515 6.911545
F 60.151109 46.306515 28.740653
F 60.151109 46.306515 50.569760
F 86.886212 0.000000 6.911545
F 86.886212 0.000000 28.740653
F 86.886212 0.000000 50.569760
F 86.886212 23.153257 6.911545
F 86.886212 23.153257 28.740653
F 86.886212 23.153257 50.569760
F 86.886212 46.306515 6.911545
F 86.886212 46.306515 28.740653
F 86.886212 46.306515 50.569760
F 69.062811 7.717751 6.911546
F 69.062811 7.717751 28.740654
F 69.062811 7.717751 50.569761
F 69.062811 30.871008 6.911546
F 69.062811 30.871008 28.740654
F 69.062811 30.871008 50.569761
F 69.062811 54.024266 6.911546
F 69.062811 54.024266 28.740654
F 69.062811 54.024266 50.569761
F 95.797914 7.717751 6.911546
F 95.797914 7.717751 28.740654
F 95.797914 7.717751 50.569761
F 95.797914 30.871008 6.911546
F 95.797914 30.871008 28.740654
F 95.797914 30.871008 50.569761
F 95.797914 54.024266 6.911546
F 95.797914 54.024266 28.740654
F 95.797914 54.024266 50.569761
F 69.062811 15.435503 6.911547
F 69.062811 15.435503 28.740655
F 69.062811 15.435503 50.569762
F 69.062811 38.588761 6.911547
F 69.062811 38.588761 28.740655
F 69.062811 38.588761 50.569762
F 69.062811 61.742018 6.911547
F 69.062811 61.742018 28.740655
F 69.062811 61.742018 50.569762
F 95.797914 15.435503 6.911547
F 95.797914 15.435503 28.740655
F 95.797914 15.435503 50.569762
F 95.797914 38.588761 6.911547
F 95.797914 38.588761 28.740655
F 95.797914 38.588761 50.569762
F 95.797914 61.742018 6.911547
F 95.797914 61.742018 28.740655
F 95.797914 61.742018 50.569762
F 69.062811 0.000001 6.911546
F 69.062811 0.000001 28.740654
F 69.062811 0.000001 50.569761
F 69.062811 23.153259 6.911546
F 69.062811 23.153259 28.740654
F 69.062811 23.153259 50.569761
F 69.062811 46.306516 6.911546
F 69.062811 46.306516 28.740654
F 69.062811 46.306516 50.569761
F 95.797914 0.000001 6.911546
F 95.797914 0.000001 28.740654
F 95.797914 0.000001 50.569761
F 95.797914 23.153259 6.911546
F 95.797914 23.153259 28.740654
F 95.797914 23.153259 50.569761
F 95.797914 46.306516 6.911546
F 95.797914 46.306516 28.740654
F 95.797914 46.306516 50.569761
F 77.974516 7.717750 6.911545
F 77.974516 7.717750 28.740653
F 77.974516 7.717750 50.569760
F 77.974516 30.871007 6.911545
F 77.974516 30.871007 28.740653
F 77.974516 30.871007 50.569760
F 77.974516 54.024265 6.911545
F 77.974516 54.024265 28.740653
F 77.974516 54.024265 50.569760
F 104.709620 7.717750 6.911545
F 104.709620 7.717750 28.740653
F 104.709620 7.717750 50.569760
F 104.709620 30.871007 6.911545
F 104.709620 30.871007 28.740653
F 104.709620 30.871007 50.569760
F 104.709620 54.024265 6.911545
F 104.709620 54.024265 28.740653
F 104.709620 54.024265 50.569760
F 77.974516 15.435502 6.911546
F 77.974516 15.435502 28.740654
F 77.974516 15.435502 50.569761
F 77.974516 38.588760 6.911546
F 77.974516 38.588760 28.740654
F 77.974516 38.588760 50.569761
F 77.974516 61.742017 6.911546
F 77.974516 61.742017 28.740654
F 77.974516 61.742017 50.569761
F 104.709620 15.435502 6.911546
F 104.709620 15.435502 28.740654
F 104.709620 15.435502 50.569761
F 104.709620 38.588760 6.911546
F 104.709620 38.588760 28.740654
F 104.709620 38.588760 50.569761
F 104.709620 61.742017 6.911546
F 104.709620 61.742017 28.740654
F 104.709620 61.742017 50.569761
F 77.974516 0.000000 6.911545
F 77.974516 0.000000 28.740653
F 77.974516 0.000000 50.569760
F 77.974516 23.153258 6.911545
F 77.974516 23.153258 28.740653
F 77.974516 23.153258 50.569760
F 77.974516 46.306515 6.911545
F 77.974516 46.306515 28.740653
F 77.974516 46.306515 50.569760
F 104.709620 0.000000 6.911545
F 104.709620 0.000000 28.740653
F 104.709620 0.000000 50.569760
F 104.709620 23.153258 6.911545
F 104.709620 23.153258 28.740653
F 104.709620 23.153258 50.569760
F 104.709620 46.306515 6.911545
F 104.709620 46.306515 28.740653
F 104.709620 46.306515 50.569760
F 53.467349 1.286291 10.549730
F 53.467349 1.286291 32.378837
F 53.467349 1.286291 54.207944
F 53.467349 24.439548 10.549730
F 53.467349 24.439548 32.378837
F 53.467349 24.439548 54.207944
F 53.467349 47.592806 10.549730
F 53.467349 47.592806 32.378837
F 53.467349 47.592806 54.207944
F 80.202453 1.286291 10.549730
F 80.202453 1.286291 32.378837
F 80.202453 1.286291 54.207944
F 80.202453 24.439548 10.549730
F 80.202453 24.439548 32.378837
F 80.202453 24.439548 54.207944
F 80.202453 47.592806 10.549730
F 80.202453 47.592806 32.378837
F 80.202453 47.592806 54.207944
F 53.467349 9.004040 10.549730
F 53.467349 9.004040 32.378837
F 53.467349 9.004040 54.207944
F 53.467349 32.157298 10.549730
F 53.467349 32.157298 32.378837
F 53.467349 32.157298 54.207944
F 53.467349 55.310555 10.549730
F 53.467349 55.310555 32.378837
F 53.467349 55.310555 54.207944
F 80.202453 9.004040 10.549730
F 80.202453 9.004040 32.378837
F 80.202453 9.004040 54.207944
F 80.202453 32.157298 10.549730
F 80.202453 32.157298 32.378837
F 80.202453 32.157298 54.207944
F 80.202453 55.310555 10.549730
F 80.202453 55.310555 32.378837
F 80.202453 55.310555 54.207944
F 53.467349 16.721795 10.549730
F 53.467349 16.721795 32.378838
F 53.467349 16.721795 54.207945
F 53.467349 39.875053 10.549730
F 53.467349 39.875053 32.378838
F 53.467349 39.875053 54.207945
F 53.467349 63.028310 10.549730
F 53.467349 63.028310 32.378838
F 53.467349 63.028310 54.207945
F 80.202453 16.721795 10.549730
F 80.202453 16.721795 32.378838
F 80.202453 16.721795 54.207945
F 80.202453 39.875053 10.549730
F 80.202453 39.875053 32.378838
F 80.202453 39.875053 54.207945
F 80.202453 63.028310 10.549730
F 80.202453 63.028310 32.378838
F 80.202453 63.028310 54.207945
F 62.379047 1.286291 10.549730
F 62.379047 1.286291 32.378837
F 62.379047 1.286291 54.207945
F 62.379047 24.439548 10.549730
F 62.379047 24.439548 32.378837
F 62.379047 24.439548 54.207945
F 62.379047 47.592806 10.549730
F 62.379047 47.592806 32.378837
F 62.379047 47.592806 54.207945
F 89.114150 1.286291 10.549730
F 89.114150 1.286291 32.378837
F 89.114150 1.286291 54.207945
F 89.114150 24.439548 10.549730
F 89.114150 24.439548 32.378837
F 89.114150 24.439548 54.207945
F 89.114150 47.592806 10.549730
F 89.114150 47.592806 32.378837
F 89.114150 47.592806 54.207945
F 62.379047 9.004040 10.549730
F 62.379047 9.004040 32.378837
F 62.379047 9.004040 54.207945
F 62.379047 32.157298 10.549730
F 62.379047 32.157298 32.378837
F 62.379047 32.157298 54.207945
F 62.379047 55.310555 10.549730
F 62.379047 55.310555 32.378837
F 62.379047 55.310555 54.207945
F 89.114150 9.004040 10.549730
F 89.114150 9.004040 32.378837
F 89.114150 9.004040 54.207945
F 89.114150 32.157298 10.549730
F 89.114150 32.157298 32.378837
F 89.114150 32.157298 54.207945
F 89.114150 55.310555 10.549730
F 89.114150 55.310555 32.378837
F 89.114150 55.310555 54.207945
F 62.379047 16.721795 10.549731
F 62.379047 16.721795 32.378838
F 62.379047 16.721795 54.207945
F 62.379047 39.875053 10.549731
F 62.379047 39.875053 32.378838
F 62.379047 39.875053 54.207945
F 62.379047 63.028310 10.549731
F 62.379047 63.028310 32.378838
F 62.379047 63.028310 54.207945
F 89.114150 16.721795 10.549731
F 89.114150 16.721795 32.378838
F 89.114150 16.721795 54.207945
F 89.114150 39.875053 10.549731
F 89.114150 39.875053 32.378838
F 89.114150 39.875053 54.207945
F 89.114150 63.028310 10.549731
F 89.114150 63.028310 32.378838
F 89.114150 63.028310 54.207945
F 71.290750 1.286290 10.549731
F 71.290750 1.286290 32.378838
F 71.290750 1.286290 54.207946
F 71.290750 24.439547 10.549731
F 71.290750 24.439547 32.378838
F 71.290750 24.439547 54.207946
F 71.290750 47.592805 10.549731
F 71.290750 47.592805 32.378838
F 71.290750 47.592805 54.207946
F 98.025853 1.286290 10.549731
F 98.025853 1.286290 32.378838
F 98.025853 1.286290 54.207946
F 98.025853 24.439547 10.549731
F 98.025853 24.439547 32.378838
F 98.025853 24.439547 54.207946
F 98.025853 47.592805 10.549731
F 98.025853 47.592805 32.378838
F 98.025853 47.592805 54.207946
F 71.290750 9.004039 10.549731
F 71.290750 9.004039 32.378838
F 71.290750 9.004039 54.207946
F 71.290750 32.157297 10.549731
F 71.290750 32.157297 32.378838
F 71.290750 32.157297 54.207946
F 71.290750 55.310554 10.549731
F 71.290750 55.310554 32.378838
F 71.290750 55.310554 54.207946
F 98.025853 9.004039 10.549731
F 98.025853 9.004039 32.378838
F 98.025853 9.004039 54.207946
F 98.025853 32.157297 10.549731
F 98.025853 32.157297 32.378838
F 98.025853 32.157297 54.207946
F 98.025853 55.310554 10.549731
F 98.025853 55.310554 32.378838
F 98.025853 55.310554 54.207946
F 71.290750 16.721795 10.549732
F 71.290750 16.721795 32.378839
F 71.290750 16.721795 54.207946
F 71.290750 39.875052 10.549732
F 71.290750 39.875052 32.378839
F 71.290750 39.875052 54.207946
F 71.290750 63.028310 10.549732
F 71.290750 63.028310 32.378839
F 71.290750 63.028310 54.207946
F 98.025853 16.721795 10.549732
F 98.025853 16.721795 32.378839
F 98.025853 16.721795 54.207946
F 98.025853 39.875052 10.549732
F 98.025853 39.875052 32.378839
F 98.025853 39.875052 54.207946
F 98.025853 63.028310 10.549732
F 98.025853 63.028310 32.378839
F 98.025853 63.028310 54.207946
F 53.467336 3.858875 14.187913
F 53.467336 3.858875 36.017021
F 53.467336 3.858875 57.846128
F 53.467336 27.012132 14.187913
F 53.467336 27.012132 36.017021
F 53.467336 27.012132 57.846128
F 53.467336 50.165390 14.187913
F 53.467336 50.165390 36.017021
F 53.467336 50.165390 57.846128
F 80.202439 3.858875 14.187913
F 80.202439 3.858875 36.017021
F 80.202439 3.858875 57.846128
F 80.202439 27.012132 14.187913
F 80.202439 27.012132 36.017021
F 80.202439 27.012132 57.846128
F 80.202439 50.165390 14.187913
F 80.202439 50.165390 36.017021
F 80.202439 50.165390 57.846128
F 53.467336 11.576625 14.187914
F 53.467336 11.576625 36.017021
F 53.467336 11.576625 57.846128
F 53.467336 34.729882 14.187914
F 53.467336 34.729882 36.017021
F 53.467336 34.729882 57.846128
F 53.467336 57.883140 14.187914
F 53.467336 57.883140 36.017021
F 53.467336 57.883140 57.846128
F 80.202439 11.576625 14.187914
F 80.202439 11.576625 36.017021
F 80.202439 11.576625 57.846128
F 80.202439 34.729882 14.187914
F 80.202439 34.729882 36.017021
F 80.202439 34.729882 57.846128
F 80.202439 57.883140 14.187914
F 80.202439 57.883140 36.017021
F 80.202439 57.883140 57.846128
F 53.467336 19.294380 14.187914
F 53.467336 19.294380 36.017022
F 53.467336 19.294380 57.846129
F 53.467336 42.447638 14.187914
F 53.467336 42.447638 36.017022
F 53.467336 42.447638 57.846129
F 53.467336 65.600895 14.187914
F 53.467336 65.600895 36.017022
F 53.467336 65.600895 57.846129
F 80.202439 19.294380 14.187914
F 80.202439 19.294380 36.017022
F 80.202439 19.294380 57.846129
F 80.202439 42.447638 14.187914
F 80.202439 42.447638 36.017022
F 80.202439 42.447638 57.846129
F 80.202439 65.600895 14.187914
F 80.202439 65.600895 36.017022
F 80.202439 65.600895 57.846129
F 62.379031 3.858875 14.187914
F 62.379031 3.858875 36.017021
F 62.379031 3.858875 57.846129
F 62.379031 27.012133 14.187914
F 62.379031 27.012133 36.017021
F 62.379031 27.012133 57.846129
F 62.379031 50.165390 14.187914
F 62.379031 50.165390 36.017021
F 62.379031 50.165390 57.846129
F 89.114134 3.858875 14.187914
F 89.114134 3.858875 36.017021
F 89.114134 3.858875 57.846129
F 89.114134 27.012133 14.187914
F 89.114134 27.012133 36.017021
F 89.114134 27.012133 57.846129
F 89.114134 50.165390 14.187914
F 89.114134 50.165390 36.017021
F 89.114134 50.165390 57.846129
F 62.379031 11.576625 14.187914
F 62.379031 11.576625 36.017021
F 62.379031 11.576625 57.846129
F 62.379031 34.729883 14.187914
F 62.379031 34.729883 36.017021
F 62.379031 34.729883 57.846129
F 62.379031 57.883140 14.187914
F 62.379031 57.883140 36.017021
F 62.379031 57.883140 57.846129
F 89.114134 11.576625 14.187914
F 89.114134 11.576625 36.017021
F 89.114134 11.576625 57.846129
F 89.114134 34.729883 14.187914
F 89.114134 34.729883 36.017021
F 89.114134 34.729883 57.846129
F 89.114134 57.883140 14.187914
F 89.114134 57.883140 36.017021
F 89.114134 57.883140 57.846129
F 62.379031 19.294380 14.187914
F 62.379031 19.294380 36.017022
F 62.379031 19.294380 57.846129
F 62.379031 42.447638 14.187914
F 62.379031 42.447638 36.017022
F 62.379031 42.447638 57.846129
F 62.379031 65.600896 14.187914
F 62.379031 65.600896 36.017022
F 62.379031 65.600896 57.846129
F 89.114134 19.294380 14.187914
F 89.114134 19.294380 36.017022
F 89.114134 19.294380 57.846129
F 89.114134 42.447638 14.187914
F 89.114134 42.447638 36.017022
F 89.114134 42.447638 57.846129
F 89.114134 65.600896 14.187914
F 89.114134 65.600896 36.017022
F 89.114134 65.600896 57.846129
F 71.290736 3.858876 14.187915
F 71.290736 3.858876 36.017022
F 71.290736 3.858876 57.846130
F 71.290736 27.012134 14.187915
F 71.290736 27.012134 36.017022
F 71.290736 27.012134 57.846130
F 71.290736 50.165391 14.187915
F 71.290736 50.165391 36.017022
F 71.290736 50.165391 57.846130
F 98.025840 3.858876 14.187915
F 98.025840 3.858876 36.017022
F 98.025840 3.858876 57.846130
F 98.025840 27.012134 14.187915
F 98.025840 27.012134 36.017022
F 98.025840 27.012134 57.846130
F 98.025840 50.165391 14.187915
F 98.025840 50.165391 36.017022
F 98.025840 50.165391 57.846130
F 71.290736 11.576626 14.187915
F 71.290736 11.576626 36.017023
F 71.290736 11.576626 57.846130
F 71.290736 34.729884 14.187915
F 71.290736 34.729884 36.017023
F 71.290736 34.729884 57.846130
F 71.290736 57.883141 14.187915
F 71.290736 57.883141 36.017023
F 71.290736 57.883141 57.846130
F 98.025840 11.576626 14.187915
F 98.025840 11.576626 36.017023
F 98.025840 11.576626 57.846130
F 98.025840 34.729884 14.187915
F 98.025840 34.729884 36.017023
F 98.025840 34.729884 57.846130
F 98.025840 57.883141 14.187915
F 98.025840 57.883141 36.017023
F 98.025840 57.883141 57.846130
F 71.290736 19.294382 14.187916
F 71.290736 19.294382 36.017023
F 71.290736 19.294382 57.846130
F 71.290736 42.447639 14.187916
F 71.290736 42.447639 36.017023
F 71.290736 42.447639 57.846130
F 71.290736 65.600897 14.187916
F 71.290736 65.600897 36.017023
F 71.290736 65.600897 57.846130
F 98.025840 19.294382 14.187916
F 98.025840 19.294382 36.017023
F 98.025840 19.294382 57.846130
F 98.025840 42.447639 14.187916
F 98.025840 42.447639 36.017023
F 98.025840 42.447639 57.846130
F 98.025840 65.600897 14.187916
F 98.025840 65.600897 36.017023
F 98.025840 65.600897 57.846130
F 53.467347 3.858875 11.459276
F 53.467347 3.858875 33.288384
F 53.467347 3.858875 55.117491
F 53.467347 27.012133 11.459276
F 53.467347 27.012133 33.288384
F 53.467347 27.012133 55.117491
F 53.467347 50.165390 11.459276
F 53.467347 50.165390 33.288384
F 53.467347 50.165390 55.117491
F 80.202451 3.858875 11.459276
F 80.202451 3.858875 33.288384
F 80.202451 3.858875 55.117491
F 80.202451 27.012133 11.459276
F 80.202451 27.012133 33.288384
F 80.202451 27.012133 55.117491
F 80.202451 50.165390 11.459276
F 80.202451 50.165390 33.288384
F 80.202451 50.165390 55.117491
F 53.467347 11.576625 11.459276
F 53.467347 11.576625 33.288383
F 53.467347 11.576625 55.117491
F 53.467347 34.729883 11.459276
F 53.467347 34.729883 33.288383
F 53.467347 34.729883 55.117491
F 53.467347 57.883140 11.459276
F 53.467347 57.883140 33.288383
F 53.467347 57.883140 55.117491
F 80.202451 11.576625 11.459276
F 80.202451 11.576625 33.288383
F 80.202451 11.576625 55.117491
F 80.202451 34.729883 11.459276
F 80.202451 34.729883 33.288383
F 80.202451 34.729883 55.117491
F 80.202451 57.883140 11.459276
F 80.202451 57.883140 33.288383
F 80.202451 57.883140 55.117491
F 53.467347 19.294381 11.459275
F 53.467347 19.294381 33.288383
F 53.467347 19.294381 55.117490
F 53.467347 42.447638 11.459275
F 53.467347 42.447638 33.288383
F 53.467347 42.447638 55.117490
F 53.467347 65.600896 11.459275
F 53.467347 65.600896 33.288383
F 53.467347 65.600896 55.117490
F 80.202451 19.294381 11.459275
F 80.202451 19.294381 33.288383
F 80.202451 19.294381 55.117490
F 80.202451 42.447638 11.459275
F 80.202451 42.447638 33.288383
F 80.202451 42.447638 55.117490
F 80.202451 65.600896 11.459275
F 80.202451 65.600896 33.288383
F 80.202451 65.600896 55.117490
F 62.379044 3.858875 11.459276
F 62.379044 3.858875 33.288383
F 62.379044 3.858875 55.117491
F 62.379044 27.012133 11.459276
F 62.379044 27.012133 33.288383
F 62.379044 27.012133 55.117491
F 62.379044 50.165390 11.459276
F 62.379044 50.165390 33.288383
F 62.379044 50.165390 55.117491
F 89.114147 3.858875 11.459276
F 89.114147 3.858875 33.288383
F 89.114147 3.858875 55.117491
F 89.114147 27.012133 11.459276
F 89.114147 27.012133 33.288383
F 89.114147 27.012133 55.117491
F 89.114147 50.165390 11.459276
F 89.114147 50.165390 33.288383
F 89.114147 50.165390 55.117491
F 62.379044 11.576625 11.459276
F 62.379044 11.576625 33.288383
F 62.379044 11.576625 55.117491
F 62.379044 34.729883 11.459276
F 62.379044 34.729883 33.288383
F 62.379044 34.729883 55.117491
F 62.379044 57.883140 11.459276
F 62.379044 57.883140 33.288383
F 62.379044 57.883140 55.117491
F 89.114147 11.576625 11.459276
F 89.114147 11.576625 33.288383
F 89.114147 11.576625 55.117491
F 89.114147 34.729883 11.459276
F 89.114147 34.729883 33.288383
F 89.114147 34.729883 55.117491
F 89.114147 57.883140 11.459276
F 89.114147 57.883140 33.288383
F 89.114147 57.883140 55.117491
F 62.379044 19.294381 11.459275
F 62.379044 19.294381 33.288383
F 62.379044 19.294381 55.117490
F 62.379044 42.447638 11.459275
F 62.379044 42.447638 33.288383
F 62.379044 42.447638 55.117490
F 62.379044 65.600896 11.459275
F 62.379044 65.600896 33.288383
F 62.379044 65.600896 55.117490
F 89.114147 19.294381 11.459275
F 89.114147 19.294381 33.288383
F 89.114147 19.294381 55.117490
F 89.114147 42.447638 11.459275
F 89.114147 42.447638 33.288383
F 89.114147 42.447638 55.117490
F 89.114147 65.600896 11.459275
F 89.114147 65.600896 33.288383
F 89.114147 65.600896 55.117490
F 71.290748 3.858876 11.459275
F 71.290748 3.858876 33.288382
F 71.290748 3.858876 55.117490
F 71.290748 27.012133 11.459275
F 71.290748 27.012133 33.288382
F 71.290748 27.012133 55.117490
F 71.290748 50.165391 11.459275
F 71.290748 50.165391 33.288382
F 71.290748 50.165391 55.117490
F 98.025852 3.858876 11.459275
F 98.025852 3.858876 33.288382
F 98.025852 3.858876 55.117490
F 98.025852 27.012133 11.459275
F 98.025852 27.012133 33.288382
F 98.025852 27.012133 55.117490
F 98.025852 50.165391 11.459275
F 98.025852 50.165391 33.288382
F 98.025852 50.165391 55.117490
F 71.290748 11.576626 11.459275
F 71.290748 11.576626 33.288382
F 71.290748 11.576626 55.117490
F 71.290748 34.729883 11.459275
F 71.290748 34.729883 33.288382
F 71.290748 34.729883 55.117490
F 71.290748 57.883141 11.459275
F 71.290748 57.883141 33.288382
F 71.290748 57.883141 55.117490
F 98.025852 11.576626 11.459275
F 98.025852 11.576626 33.288382
F 98.025852 11.576626 55.117490
F 98.025852 34.729883 11.459275
F 98.025852 34.729883 33.288382
F 98.025852 34.729883 55.117490
F 98.025852 57.883141 11.459275
F 98.025852 57.883141 33.288382
F 98.025852 57.883141 55.117490
F 71.290748 19.294381 11.459274
F 71.290748 19.294381 33.288382
F 71.290748 19.294381 55.117489
F 71.290748 42.447639 11.459274
F 71.290748 42.447639 33.288382
F 71.290748 42.447639 55.117489
F 71.290748 65.600896 11.459274
F 71.290748 65.600896 33.288382
F 71.290748 65.600896 55.117489
F 98.025852 19.294381 11.459274
F 98.025852 19.294381 33.288382
F 98.025852 19.294381 55.117489
F 98.025852 42.447639 11.459274
F 98.025852 42.447639 33.288382
F 98.025852 42.447639 55.117489
F 98.025852 65.600896 11.459274
F 98.025852 65.600896 33.288382
F 98.025852 65.600896 55.117489
F 53.467337 1.286291 7.821092
F 53.467337 1.286291 29.650199
F 53.467337 1.286291 51.479307
F 53.467337 24.439549 7.821092
F 53.467337 24.439549 29.650199
F 53.467337 24.439549 51.479307
F 53.467337 47.592806 7.821092
F 53.467337 47.592806 29.650199
F 53.467337 47.592806 51.479307
F 80.202441 1.286291 7.821092
F 80.202441 1.286291 29.650199
F 80.202441 1.286291 51.479307
F 80.202441 24.439549 7.821092
F 80.202441 24.439549 29.650199
F 80.202441 24.439549 51.479307
F 80.202441 47.592806 7.821092
F 80.202441 47.592806 29.650199
F 80.202441 47.592806 51.479307
F 53.467337 9.004040 7.821092
F 53.467337 9.004040 29.650200
F 53.467337 9.004040 51.479307
F 53.467337 32.157298 7.821092
F 53.467337 32.157298 29.650200
F 53.467337 32.157298 51.479307
F 53.467337 55.310555 7.821092
F 53.467337 55.310555 29.650200
F 53.467337 55.310555 51.479307
F 80.202441 9.004040 7.821092
F 80.202441 9.004040 29.650200
F 80.202441 9.004040 51.479307
F 80.202441 32.157298 7.821092
F 80.202441 32.157298 29.650200
F 80.202441 32.157298 51.479307
F 80.202441 55.310555 7.821092
F 80.202441 55.310555 29.650200
F 80.202441 55.310555 51.479307
F 53.467337 16.721796 7.821091
F 53.467337 16.721796 29.650199
F 53.467337 16.721796 51.479306
F 53.467337 39.875053 7.821091
F 53.467337 39.875053 29.650199
F 53.467337 39.875053 51.479306
F 53.467337 63.028311 7.821091
F 53.467337 63.028311 29.650199
F 53.467337 63.028311 51.479306
F 80.202441 16.721796 7.821091
F 80.202441 16.721796 29.650199
F 80.202441 16.721796 51.479306
F 80.202441 39.875053 7.821091
F 80.202441 39.875053 29.650199
F 80.202441 39.875053 51.479306
F 80.202441 63.028311 7.821091
F 80.202441 63.028311 29.650199
F 80.202441 63.028311 51.479306
F 62.379033 1.286291 7.821092
F 62.379033 1.286291 29.650199
F 62.379033 1.286291 51.479307
F 62.379033 24.439548 7.821092
F 62.379033 24.439548 29.650199
F 62.379033 24.439548 51.479307
F 62.379033 47.592806 7.821092
F 62.379033 47.592806 29.650199
F 62.379033 47.592806 51.479307
F 89.114137 1.286291 7.821092
F 89.114137 1.286291 29.650199
F 89.114137 1.286291 51.479307
F 89.114137 24.439548 7.821092
F 89.114137 24.439548 29.650199
F 89.114137 24.439548 51.479307
F 89.114137 47.592806 7.821092
F 89.114137 47.592806 29.650199
F 89.114137 47.592806 51.479307
F 62.379033 9.004040 7.821092
F 62.379033 9.004040 29.650199
F 62.379033 9.004040 51.479307
F 62.379033 32.157298 7.821092
F 62.379033 32.157298 29.650199
F 62.379033 32.157298 51.479307
F 62.379033 55.310555 7.821092
F 62.379033 55.310555 29.650199
F 62.379033 55.310555 51.479307
F 89.114137 9.004040 7.821092
F 89.114137 9.004040 29.650199
F 89.114137 9.004040 51.479307
F 89.114137 32.157298 7.821092
F 89.114137 32.157298 29.650199
F 89.114137 32.157298 51.479307
F 89.114137 55.310555 7.821092
F 89.114137 55.310555 29.650199
F 89.114137 55.310555 51.479307
F 62.379033 16.721795 7.821091
F 62.379033 16.721795 29.650199
F 62.379033 16.721795 51.479306
F 62.379033 39.875053 7.821091
F 62.379033 39.875053 29.650199
F 62.379033 39.875053 51.479306
F 62.379033 63.028310 7.821091
F 62.379033 63.028310 29.650199
F 62.379033 63.028310 51.479306
F 89.114137 16.721795 7.821091
F 89.114137 16.721795 29.650199
F 89.114137 16.721795 51.479306
F 89.114137 39.875053 7.821091
F 89.114137 39.875053 29.650199
F 89.114137 39.875053 51.479306
F 89.114137 63.028310 7.821091
F 89.114137 63.028310 29.650199
F 89.114137 63.028310 51.479306
F 71.290738 1.286290 7.821091
F 71.290738 1.286290 29.650198
F 71.290738 1.286290 51.479306
F 71.290738 24.439547 7.821091
F 71.290738 24.439547 29.650198
F 71.290738 24.439547 51.479306
F 71.290738 47.592805 7.821091
F 71.290738 47.592805 29.650198
F 71.290738 47.592805 51.479306
F 98.025841 1.286290 7.821091
F 98.025841 1.286290 29.650198
F 98.025841 1.286290 51.479306
F 98.025841 24.439547 7.821091
F 98.025841 24.439547 29.650198
F 98.025841 24.439547 51.479306
F 98.025841 47.592805 7.821091
F 98.025841 47.592805 29.650198
F 98.025841 47.592805 51.479306
F 71.290738 9.004039 7.821091
F 71.290738 9.004039 29.650198
F 71.290738 9.004039 51.479306
F 71.290738 32.157296 7.821091
F 71.290738 32.157296 29.650198
F 71.290738 32.157296 51.479306
F 71.290738 55.310554 7.821091
F 71.290738 55.310554 29.650198
F 71.290738 55.310554 51.479306
F 98.025841 9.004039 7.821091
F 98.025841 9.004039 29.650198
F 98.025841 9.004039 51.479306
F 98.025841 32.157296 7.821091
F 98.025841 32.157296 29.650198
F 98.025841 32.157296 51.479306
F 98.025841 55.310554 7.821091
F 98.025841 55.310554 29.650198
F 98.025841 55.310554 51.479306
F 71.290738 16.721794 7.821090
F 71.290738 16.721794 29.650197
F 71.290738 16.721794 51.479305
F 71.290738 39.875052 7.821090
F 71.290738 39.875052 29.650197
F 71.290738 39.875052 51.479305
F 71.290738 63.028309 7.821090
F 71.290738 63.028309 29.650197
F 71.290738 63.028309 51.479305
F 98.025841 16.721794 7.821090
F 98.025841 16.721794 29.650197
F 98.025841 16.721794 51.479305
F 98.025841 39.875052 7.821090
F 98.025841 39.875052 29.650197
F 98.025841 39.875052 51.479305
F 98.025841 63.028309 7.821090
F 98.025841 63.028309 29.650197
F 98.025841 63.028309 51.479305
F 55.695274 7.717750 11.459276
F 55.695274 7.717750 33.288384
F 55.695274 7.717750 55.117491
F 55.695274 30.871007 11.459276
F 55.695274 30.871007 33.288384
F 55.695274 30.871007 55.117491
F 55.695274 54.024265 11.459276
F 55.695274 54.024265 33.288384
F 55.695274 54.024265 55.117491
F 82.430377 7.717750 11.459276
F 82.430377 7.717750 33.288384
F 82.430377 7.717750 55.117491
F 82.430377 30.871007 11.459276
F 82.430377 30.871007 33.288384
F 82.430377 30.871007 55.117491
F 82.430377 54.024265 11.459276
F 82.430377 54.024265 33.288384
F 82.430377 54.024265 55.117491
F 55.695274 15.435503 11.459275
F 55.695274 15.435503 33.288383
F 55.695274 15.435503 55.117490
F 55.695274 38.588760 11.459275
F 55.695274 38.588760 33.288383
F 55.695274 38.588760 55.117490
F 55.695274 61.742018 11.459275
F 55.695274 61.742018 33.288383
F 55.695274 61.742018 55.117490
F 82.430377 15.435503 11.459275
F 82.430377 15.435503 33.288383
F 82.430377 15.435503 55.117490
F 82.430377 38.588760 11.459275
F 82.430377 38.588760 33.288383
F 82.430377 38.588760 55.117490
F 82.430377 61.742018 11.459275
F 82.430377 61.742018 33.288383
F 82.430377 61.742018 55.117490
F 55.695274 0.000000 11.459276
F 55.695274 0.000000 33.288383
F 55.695274 0.000000 55.117491
F 55.695274 23.153258 11.459276
F 55.695274 23.153258 33.288383
F 55.695274 23.153258 55.117491
F 55.695274 46.306515 11.459276
F 55.695274 46.306515 33.288383
F 55.695274 46.306515 55.117491
F 82.430377 0.000000 11.459276
F 82.430377 0.000000 33.288383
F 82.430377 0.000000 55.117491
F 82.430377 23.153258 11.459276
F 82.430377 23.153258 33.288383
F 82.430377 23.153258 55.117491
F 82.430377 46.306515 11.459276
F 82.430377 46.306515 33.288383
F 82.430377 46.306515 55.117491
F 64.606972 7.717750 11.459276
F 64.606972 7.717750 33.288383
F 64.606972 7.717750 55.117491
F 64.606972 30.871007 11.459276
F 64.606972 30.871007 33.288383
F 64.606972 30.871007 55.117491
F 64.606972 54.024265 11.459276
F 64.606972 54.024265 33.288383
F 64.606972 54.024265 55.117491
F 91.342075 7.717750 11.459276
F 91.342075 7.717750 33.288383
F 91.342075 7.717750 55.117491
F 91.342075 30.871007 11.459276
F 91.342075 30.871007 33.288383
F 91.342075 30.871007 55.117491
F 91.342075 54.024265 11.459276
F 91.342075 54.024265 33.288383
F 91.342075 54.024265 55.117491
F 64.606972 15.435502 11.459275
F 64.606972 15.435502 33.288382
F 64.606972 15.435502 55.117490
F 64.606972 38.588760 11.459275
F 64.606972 38.588760 33.288382
F 64.606972 38.588760 55.117490
F 64.606972 61.742017 11.459275
F 64.606972 61.742017 33.288382
F 64.606972 61.742017 55.117490
F 91.342075 15.435502 11.459275
F 91.342075 15.435502 33.288382
F 91.342075 15.435502 55.117490
F 91.342075 38.588760 11.459275
F 91.342075 38.588760 33.288382
F 91.342075 38.588760 55.117490
F 91.342075 61.742017 11.459275
F 91.342075 61.742017 33.288382
F 91.342075 61.742017 55.117490
F 64.606972 0.000000 11.459276
F 64.606972 0.000000 33.288383
F 64.606972 0.000000 55.117491
F 64.606972 23.153258 11.459276
F 64.606972 23.153258 33.288383
F 64.606972 23.153258 55.117491
F 64.606972 46.306515 11.459276
F 64.606972 46.306515 33.288383
F 64.606972 46.306515 55.117491
F 91.342075 0.000000 11.459276
F 91.342075 0.000000 33.288383
F 91.342075 0.000000 55.117491
F 91.342075 23.153258 11.459276
F 91.342075 23.153258 33.288383
F 91.342075 23.153258 55.117491
F 91.342075 46.306515 11.459276
F 91.342075 46.306515 33.288383
F 91.342075 46.306515 55.117491
F 73.518676 7.717750 11.459275
F 73.518676 7.717750 33.288383
F 73.518676 7.717750 55.117490
F 73.518676 30.871008 11.459275
F 73.518676 30.871008 33.288383
F 73.518676 30.871008 55.117490
F 73.518676 54.024265 11.459275
F 73.518676 54.024265 33.288383
F 73.518676 54.024265 55.117490
F 100.253780 7.717750 11.459275
F 100.253780 7.717750 33.288383
F 100.253780 7.717750 55.117490
F 100.253780 30.871008 11.459275
F 100.253780 30.871008 33.288383
F 100.253780 30.871008 55.117490
F 100.253780 54.024265 11.459275
F 100.253780 54.024265 33.288383
F 100.253780 54.024265 55.117490
F 73.518676 15.435503 11.459274
F 73.518676 15.435503 33.288382
F 73.518676 15.435503 55.117489
F 73.518676 38.588760 11.459274
F 73.518676 38.588760 33.288382
F 73.518676 38.588760 55.117489
F 73.518676 61.742018 11.459274
F 73.518676 61.742018 33.288382
F 73.518676 61.742018 55.117489
F 100.253780 15.435503 11.459274
F 100.253780 15.435503 33.288382
F 100.253780 15.435503 55.117489
F 100.253780 38.588760 11.459274
F 100.253780 38.588760 33.288382
F 100.253780 38.588760 55.117489
F 100.253780 61.742018 11.459274
F 100.253780 61.742018 33.288382
F 100.253780 61.742018 55.117489
F 73.518676 0.000001 11.459275
F 73.518676 0.000001 33.288383
F 73.518676 0.000001 55.117490
F 73.518676 23.153258 11.459275
F 73.518676 23.153258 33.288383
F 73.518676 23.153258 55.117490
F 73.518676 46.306516 11.459275
F 73.518676 46.306516 33.288383
F 73.518676 46.306516 55.117490
F 100.253780 0.000001 11.459275
F 100.253780 0.000001 33.288383
F 100.253780 0.000001 55.117490
F 100.253780 23.153258 11.459275
F 100.253780 23.153258 33.288383
F 100.253780 23.153258 55.117490
F 100.253780 46.306516 11.459275
F 100.253780 46.306516 33.288383
F 100.253780 46.306516 55.117490
F 55.695259 5.145166 7.821092
F 55.695259 5.145166 29.650200
F 55.695259 5.145166 51.479307
F 55.695259 28.298423 7.821092
F 55.695259 28.298423 29.650200
F 55.695259 28.298423 51.479307
F 55.695259 51.451681 7.821092
F 55.695259 51.451681 29.650200
F 55.695259 51.451681 51.479307
F 82.430363 5.145166 7.821092
F 82.430363 5.145166 29.650200
F 82.430363 5.145166 51.479307
F 82.430363 28.298423 7.821092
F 82.430363 28.298423 29.650200
F 82.430363 28.298423 51.479307
F 82.430363 51.451681 7.821092
F 82.430363 51.451681 29.650200
F 82.430363 51.451681 51.479307
F 55.695259 12.862918 7.821091
F 55.695259 12.862918 29.650199
F 55.695259 12.862918 51.479306
F 55.695259 36.016175 7.821091
F 55.695259 36.016175 29.650199
F 55.695259 36.016175 51.479306
F 55.695259 59.169433 7.821091
F 55.695259 59.169433 29.650199
F 55.695259 59.169433 51.479306
F 82.430363 12.862918 7.821091
F 82.430363 12.862918 29.650199
F 82.430363 12.862918 51.479306
F 82.430363 36.016175 7.821091
F 82.430363 36.016175 29.650199
F 82.430363 36.016175 51.479306
F 82.430363 59.169433 7.821091
F 82.430363 59.169433 29.650199
F 82.430363 59.169433 51.479306
F 55.695259 20.580673 7.821092
F 55.695259 20.580673 29.650199
F 55.695259 20.580673 51.479307
F 55.695259 43.733931 7.821092
F 55.695259 43.733931 29.650199
F 55.695259 43.733931 51.479307
F 55.695259 66.887188 7.821092
F 55.695259 66.887188 29.650199
F 55.695259 66.887188 51.479307
F 82.430363 20.580673 7.821092
F 82.430363 20.580673 29.650199
F 82.430363 20.580673 51.479307
F 82.430363 43.733931 7.821092
F 82.430363 43.733931 29.650199
F 82.430363 43.733931 51.479307
F 82.430363 66.887188 7.821092
F 82.430363 66.887188 29.650199
F 82.430363 66.887188 51.479307
F 64.606956 5.145165 7.821092
F 64.606956 5.145165 29.650199
F 64.606956 5.145165 51.479307
F 64.606956 28.298422 7.821092
F 64.606956 28.298422 29.650199
F 64.606956 28.298422 51.479307
F 64.606956 51.451680 7.821092
F 64.606956 51.451680 29.650199
F 64.606956 51.451680 51.479307
F 91.342059 5.145165 7.821092
F 91.342059 5.145165 29.650199
F 91.342059 5.145165 51.479307
F 91.342059 28.298422 7.821092
F 91.342059 28.298422 29.650199
F 91.342059 28.298422 51.479307
F 91.342059 51.451680 7.821092
F 91.342059 51.451680 29.650199
F 91.342059 51.451680 51.479307
F 64.606956 12.862917 7.821091
F 64.606956 12.862917 29.650198
F 64.606956 12.862917 51.479306
F 64.606956 36.016174 7.821091
F 64.606956 36.016174 29.650198
F 64.606956 36.016174 51.479306
F 64.606956 59.169432 7.821091
F 64.606956 59.169432 29.650198
F 64.606956 59.169432 51.479306
F 91.342059 12.862917 7.821091
F 91.342059 12.862917 29.650198
F 91.342059 12.862917 51.479306
F 91.342059 36.016174 7.821091
F 91.342059 36.016174 29.650198
F 91.342059 36.016174 51.479306
F 91.342059 59.169432 7.821091
F 91.342059 59.169432 29.650198
F 91.342059 59.169432 51.479306
F 64.606956 20.580672 7.821092
F 64.606956 20.580672 29.650199
F 64.606956 20.580672 51.479306
F 64.606956 43.733930 7.821092
F 64.606956 43.733930 29.650199
F 64.606956 43.733930 51.479306
F 64.606956 66.887187 7.821092
F 64.606956 66.887187 29.650199
F 64.606956 66.887187 51.479306
F 91.342059 20.580672 7.821092
F 91.342059 20.580672 29.650199
F 91.342059 20.580672 51.479306
F 91.342059 43.733930 7.821092
F 91.342059 43.733930 29.650199
F 91.342059 43.733930 51.479306
F 91.342059 66.887187 7.821092
F 91.342059 66.887187 29.650199
F 91.342059 66.887187 51.479306
F 73.518663 5.145164 7.821091
F 73.518663 5.145164 29.650199
F 73.518663 5.145164 51.479306
F 73.518663 28.298422 7.821091
F 73.518663 28.298422 29.650199
F 73.518663 28.298422 51.479306
F 73.518663 51.451679 7.821091
F 73.518663 51.451679 29.650199
F 73.518663 51.451679 51.479306
F 100.253767 5.145164 7.821091
F 100.253767 5.145164 29.650199
F 100.253767 5.145164 51.479306
F 100.253767 28.298422 7.821091
F 100.253767 28.298422 29.650199
F 100.253767 28.298422 51.479306
F 100.253767 51.451679 7.821091
F 100.253767 51.451679 29.650199
F 100.253767 51.451679 51.479306
F 73.518663 12.862916 7.821090
F 73.518663 12.862916 29.650198
F 73.518663 12.862916 51.479305
F 73.518663 36.016174 7.821090
F 73.518663 36.016174 29.650198
F 73.518663 36.016174 51.479305
F 73.518663 59.169431 7.821090
F 73.518663 59.169431 29.650198
F 73.518663 59.169431 51.479305
F 100.253767 12.862916 7.821090
F 100.253767 12.862916 29.650198
F 100.253767 12.862916 51.479305
F 100.253767 36.016174 7.821090
F 100.253767 36.016174 29.650198
F 100.253767 36.016174 51.479305
F 100.253767 59.169431 7.821090
F 100.253767 59.169431 29.650198
F 100.253767 59.169431 51.479305
F 73.518663 20.580672 7.821091
F 73.518663 20.580672 29.650198
F 73.518663 20.580672 51.479306
F 73.518663 43.733929 7.821091
F 73.518663 43.733929 29.650198
F 73.518663 43.733929 51.479306
F 73.518663 66.887187 7.821091
F 73.518663 66.887187 29.650198
F 73.518663 66.887187 51.479306
F 100.253767 20.580672 7.821091
F 100.253767 20.580672 29.650198
F 100.253767 20.580672 51.479306
F 100.253767 43.733929 7.821091
F 100.253767 43.733929 29.650198
F 100.253767 43.733929 51.479306
F 100.253767 66.887187 7.821091
F 100.253767 66.887187 29.650198
F 100.253767 66.887187 51.479306
F 55.695271 5.145165 10.549729
F 55.695271 5.145165 32.378837
F 55.695271 5.145165 54.207944
F 55.695271 28.298423 10.549729
F 55.695271 28.298423 32.378837
F 55.695271 28.298423 54.207944
F 55.695271 51.451680 10.549729
F 55.695271 51.451680 32.378837
F 55.695271 51.451680 54.207944
F 82.430375 5.145165 10.549729
F 82.430375 5.145165 32.378837
F 82.430375 5.145165 54.207944
F 82.430375 28.298423 10.549729
F 82.430375 28.298423 32.378837
F 82.430375 28.298423 54.207944
F 82.430375 51.451680 10.549729
F 82.430375 51.451680 32.378837
F 82.430375 51.451680 54.207944
F 55.695271 12.862917 10.549730
F 55.695271 12.862917 32.378838
F 55.695271 12.862917 54.207945
F 55.695271 36.016175 10.549730
F 55.695271 36.016175 32.378838
F 55.695271 36.016175 54.207945
F 55.695271 59.169432 10.549730
F 55.695271 59.169432 32.378838
F 55.695271 59.169432 54.207945
F 82.430375 12.862917 10.549730
F 82.430375 12.862917 32.378838
F 82.430375 12.862917 54.207945
F 82.430375 36.016175 10.549730
F 82.430375 36.016175 32.378838
F 82.430375 36.016175 54.207945
F 82.430375 59.169432 10.549730
F 82.430375 59.169432 32.378838
F 82.430375 59.169432 54.207945
F 55.695271 20.580673 10.549730
F 55.695271 20.580673 32.378837
F 55.695271 20.580673 54.207944
F 55.695271 43.733930 10.549730
F 55.695271 43.733930 32.378837
F 55.695271 43.733930 54.207944
F 55.695271 66.887188 10.549730
F 55.695271 66.887188 32.378837
F 55.695271 66.887188 54.207944
F 82.430375 20.580673 10.549730
F 82.430375 20.580673 32.378837
F 82.430375 20.580673 54.207944
F 82.430375 43.733930 10.549730
F 82.430375 43.733930 32.378837
F 82.430375 43.733930 54.207944
F 82.430375 66.887188 10.549730
F 82.430375 66.887188 32.378837
F 82.430375 66.887188 54.207944
F 64.606969 5.145165 10.549730
F 64.606969 5.145165 32.378837
F 64.606969 5.145165 54.207945
F 64.606969 28.298422 10.549730
F 64.606969 28.298422 32.378837
F 64.606969 28.298422 54.207945
F 64.606969 51.451680 10.549730
F 64.606969 51.451680 32.378837
F 64.606969 51.451680 54.207945
F 91.342072 5.145165 10.549730
F 91.342072 5.145165 32.378837
F 91.342072 5.145165 54.207945
F 91.342072 28.298422 10.549730
F 91.342072 28.298422 32.378837
F 91.342072 28.298422 54.207945
F 91.342072 51.451680 10.549730
F 91.342072 51.451680 32.378837
F 91.342072 51.451680 54.207945
F 64.606969 12.862917 10.549731
F 64.606969 12.862917 32.378838
F 64.606969 12.862917 54.207946
F 64.606969 36.016175 10.549731
F 64.606969 36.016175 32.378838
F 64.606969 36.016175 54.207946
F 64.606969 59.169432 10.549731
F 64.606969 59.169432 32.378838
F 64.606969 59.169432 54.207946
F 91.342072 12.862917 10.549731
F 91.342072 12.862917 32.378838
F 91.342072 12.862917 54.207946
F 91.342072 36.016175 10.549731
F 91.342072 36.016175 32.378838
F 91.342072 36.016175 54.207946
F 91.342072 59.169432 10.549731
F 91.342072 59.169432 32.378838
F 91.342072 59.169432 54.207946
F 64.606969 20.580672 10.549730
F 64.606969 20.580672 32.378838
F 64.606969 20.580672 54.207945
F 64.606969 43.733930 10.549730
F 64.606969 43.733930 32.378838
F 64.606969 43.733930 54.207945
F 64.606969 66.887187 10.549730
F 64.606969 66.887187 32.378838
F 64.606969 66.887187 54.207945
F 91.342072 20.580672 10.549730
F 91.342072 20.580672 32.378838
F 91.342072 20.580672 54.207945
F 91.342072 43.733930 10.549730
F 91.342072 43.733930 32.378838
F 91.342072 43.733930 54.207945
F 91.342072 66.887187 10.549730
F 91.342072 66.887187 32.378838
F 91.342072 66.887187 54.207945
F 73.518675 5.145164 10.549730
F 73.518675 5.145164 32.378838
F 73.518675 5.145164 54.207945
F 73.518675 28.298422 10.549730
F 73.518675 28.298422 32.378838
F 73.518675 28.298422 54.207945
F 73.518675 51.451679 10.549730
F 73.518675 51.451679 32.378838
F 73.518675 51.451679 54.207945
F 100.253778 5.145164 10.549730
F 100.253778 5.145164 32.378838
F 100.253778 5.145164 54.207945
F 100.253778 28.298422 10.549730
F 100.253778 28.298422 32.378838
F 100.253778 28.298422 54.207945
F 100.253778 51.451679 10.549730
F 100.253778 51.451679 32.378838
F 100.253778 51.451679 54.207945
F 73.518675 12.862917 10.549731
F 73.518675 12.862917 32.378839
F 73.518675 12.862917 54.207946
F 73.518675 36.016174 10.549731
F 73.518675 36.016174 32.378839
F 73.518675 36.016174 54.207946
F 73.518675 59.169432 10.549731
F 73.518675 59.169432 32.378839
F 73.518675 59.169432 54.207946
F 100.253778 12.862917 10.549731
F 100.253778 12.862917 32.378839
F 100.253778 12.862917 54.207946
F 100.253778 36.016174 10.549731
F 100.253778 36.016174 32.378839
F 100.253778 36.016174 54.207946
F 100.253778 59.169432 10.549731
F 100.253778 59.169432 32.378839
F 100.253778 59.169432 54.207946
F 73.518675 20.580672 10.549731
F 73.518675 20.580672 32.378838
F 73.518675 20.580672 54.207945
F 73.518675 43.733929 10.549731
F 73.518675 43.733929 32.378838
F 73.518675 43.733929 54.207945
F 73.518675 66.887187 10.549731
F 73.518675 66.887187 32.378838
F 73.518675 66.887187 54.207945
F 100.253778 20.580672 10.549731
F 100.253778 20.580672 32.378838
F 100.253778 20.580672 54.207945
F 100.253778 43.733929 10.549731
F 100.253778 43.733929 32.378838
F 100.253778 43.733929 54.207945
F 100.253778 66.887187 10.549731
F 100.253778 66.887187 32.378838
F 100.253778 66.887187 54.207945
F 55.695261 7.717749 14.187913
F 55.695261 7.717749 36.017021
F 55.695261 7.717749 57.846128
F 55.695261 30.871007 14.187913
F 55.695261 30.871007 36.017021
F 55.695261 30.871007 57.846128
F 55.695261 54.024264 14.187913
F 55.695261 54.024264 36.017021
F 55.695261 54.024264 57.846128
F 82.430365 7.717749 14.187913
F 82.430365 7.717749 36.017021
F 82.430365 7.717749 57.846128
F 82.430365 30.871007 14.187913
F 82.430365 30.871007 36.017021
F 82.430365 30.871007 57.846128
F 82.430365 54.024264 14.187913
F 82.430365 54.024264 36.017021
F 82.430365 54.024264 57.846128
F 55.695261 15.435502 14.187914
F 55.695261 15.435502 36.017022
F 55.695261 15.435502 57.846129
F 55.695261 38.588760 14.187914
F 55.695261 38.588760 36.017022
F 55.695261 38.588760 57.846129
F 55.695261 61.742017 14.187914
F 55.695261 61.742017 36.017022
F 55.695261 61.742017 57.846129
F 82.430365 15.435502 14.187914
F 82.430365 15.435502 36.017022
F 82.430365 15.435502 57.846129
F 82.430365 38.588760 14.187914
F 82.430365 38.588760 36.017022
F 82.430365 38.588760 57.846129
F 82.430365 61.742017 14.187914
F 82.430365 61.742017 36.017022
F 82.430365 61.742017 57.846129
F 55.695261 0.000000 14.187914
F 55.695261 0.000000 36.017021
F 55.695261 0.000000 57.846128
F 55.695261 23.153257 14.187914
F 55.695261 23.153257 36.017021
F 55.695261 23.153257 57.846128
F 55.695261 46.306515 14.187914
F 55.695261 46.306515 36.017021
F 55.695261 46.306515 57.846128
F 82.430365 0.000000 14.187914
F 82.430365 0.000000 36.017021
F 82.430365 0.000000 57.846128
F 82.430365 23.153257 14.187914
F 82.430365 23.153257 36.017021
F 82.430365 23.153257 57.846128
F 82.430365 46.306515 14.187914
F 82.430365 46.306515 36.017021
F 82.430365 46.306515 57.846128
F 64.606958 7.717750 14.187914
F 64.606958 7.717750 36.017021
F 64.606958 7.717750 57.846129
F 64.606958 30.871007 14.187914
F 64.606958 30.871007 36.017021
F 64.606958 30.871007 57.846129
F 64.606958 54.024265 14.187914
F 64.606958 54.024265 36.017021
F 64.606958 54.024265 57.846129
F 91.342062 7.717750 14.187914
F 91.342062 7.717750 36.017021
F 91.342062 7.717750 57.846129
F 91.342062 30.871007 14.187914
F 91.342062 30.871007 36.017021
F 91.342062 30.871007 57.846129
F 91.342062 54.024265 14.187914
F 91.342062 54.024265 36.017021
F 91.342062 54.024265 57.846129
F 64.606958 15.435503 14.187915
F 64.606958 15.435503 36.017022
F 64.606958 15.435503 57.846130
F 64.606958 38.588760 14.187915
F 64.606958 38.588760 36.017022
F 64.606958 38.588760 57.846130
F 64.606958 61.742018 14.187915
F 64.606958 61.742018 36.017022
F 64.606958 61.742018 57.846130
F 91.342062 15.435503 14.187915
F 91.342062 15.435503 36.017022
F 91.342062 15.435503 57.846130
F 91.342062 38.588760 14.187915
F 91.342062 38.588760 36.017022
F 91.342062 38.588760 57.846130
F 91.342062 61.742018 14.187915
F 91.342062 61.742018 36.017022
F 91.342062 61.742018 57.846130
F 64.606958 0.000000 14.187914
F 64.606958 0.000000 36.017021
F 64.606958 0.000000 57.846129
F 64.606958 23.153258 14.187914
F 64.606958 23.153258 36.017021
F 64.606958 23.153258 57.846129
F 64.606958 46.306515 14.187914
F 64.606958 46.306515 36.017021
F 64.606958 46.306515 57.846129
F 91.342062 0.000000 14.187914
F 91.342062 0.000000 36.017021
F 91.342062 0.000000 57.846129
F 91.342062 23.153258 14.187914
F 91.342062 23.153258 36.017021
F 91.342062 23.153258 57.846129
F 91.342062 46.306515 14.187914
F 91.342062 46.306515 36.017021
F 91.342062 46.306515 57.846129
F 73.518665 7.717751 14.187915
F 73.518665 7.717751 36.017022
F 73.518665 7.717751 57.846129
F 73.518665 30.871008 14.187915
F 73.518665 30.871008 36.017022
F 73.518665 30.871008 57.846129
F 73.518665 54.024266 14.187915
F 73.518665 54.024266 36.017022
F 73.518665 54.024266 57.846129
F 100.253768 7.717751 14.187915
F 100.253768 7.717751 36.017022
F 100.253768 7.717751 57.846129
F 100.253768 30.871008 14.187915
F 100.253768 30.871008 36.017022
F 100.253768 30.871008 57.846129
F 100.253768 54.024266 14.187915
F 100.253768 54.024266 36.017022
F 100.253768 54.024266 57.846129
F 73.518665 15.435503 14.187916
F 73.518665 15.435503 36.017023
F 73.518665 15.435503 57.846130
F 73.518665 38.588761 14.187916
F 73.518665 38.588761 36.017023
F 73.518665 38.588761 57.846130
F 73.518665 61.742018 14.187916
F 73.518665 61.742018 36.017023
F 73.518665 61.742018 57.846130
F 100.253768 15.435503 14.187916
F 100.253768 15.435503 36.017023
F 100.253768 15.435503 57.846130
F 100.253768 38.588761 14.187916
F 100.253768 38.588761 36.017023
F 100.253768 38.588761 57.846130
F 100.253768 61.742018 14.187916
F 100.253768 61.742018 36.017023
F 100.253768 61.742018 57.846130
F 73.518665 0.000001 14.187915
F 73.518665 0.000001 36.017022
F 73.518665 0.000001 57.846130
F 73.518665 23.153259 14.187915
F 73.518665 23.153259 36.017022
F 73.518665 23.153259 57.846130
F 73.518665 46.306516 14.187915
F 73.518665 46.306516 36.017022
F 73.518665 46.306516 57.846130
F 100.253768 0.000001 14.187915
F 100.253768 0.000001 36.017022
F 100.253768 0.000001 57.846130
F 100.253768 23.153259 14.187915
F 100.253768 23.153259 36.017022
F 100.253768 23.153259 57.846130
F 100.253768 46.306516 14.187915
F 100.253768 46.306516 36.017022
F 100.253768 46.306516 57.846130
F 57.923198 1.286291 10.549730
F 57.923198 1.286291 32.378837
F 57.923198 1.286291 54.207945
F 57.923198 24.439548 10.549730
F 57.923198 24.439548 32.378837
F 57.923198 24.439548 54.207945
F 57.923198 47.592806 10.549730
F 57.923198 47.592806 32.378837
F 57.923198 47.592806 54.207945
F 84.658301 1.286291 10.549730
F 84.658301 1.286291 32.378837
F 84.658301 1.286291 54.207945
F 84.658301 24.439548 10.549730
F 84.658301 24.439548 32.378837
F 84.658301 24.439548 54.207945
F 84.658301 47.592806 10.549730
F 84.658301 47.592806 32.378837
F 84.658301 47.592806 54.207945
F 57.923198 9.004040 10.549730
F 57.923198 9.004040 32.378837
F 57.923198 9.004040 54.207945
F 57.923198 32.157298 10.549730
F 57.923198 32.157298 32.378837
F 57.923198 32.157298 54.207945
F 57.923198 55.310555 10.549730
F 57.923198 55.310555 32.378837
F 57.923198 55.310555 54.207945
F 84.658301 9.004040 10.549730
F 84.658301 9.004040 32.378837
F 84.658301 9.004040 54.207945
F 84.658301 32.157298 10.549730
F 84.658301 32.157298 32.378837
F 84.658301 32.157298 54.207945
F 84.658301 55.310555 10.549730
F 84.658301 55.310555 32.378837
F 84.658301 55.310555 54.207945
F 57.923198 16.721795 10.549731
F 57.923198 16.721795 32.378838
F 57.923198 16.721795 54.207945
F 57.923198 39.875053 10.549731
F 57.923198 39.875053 32.378838
F 57.923198 39.875053 54.207945
F 57.923198 63.028310 10.549731
F 57.923198 63.028310 32.378838
F 57.923198 63.028310 54.207945
F 84.658301 16.721795 10.549731
F 84.658301 16.721795 32.378838
F 84.658301 16.721795 54.207945
F 84.658301 39.875053 10.549731
F 84.658301 39.875053 32.378838
F 84.658301 39.875053 54.207945
F 84.658301 63.028310 10.549731
F 84.658301 63.028310 32.378838
F 84.658301 63.028310 54.207945
F 66.834897 1.286290 10.549730
F 66.834897 1.286290 32.378838
F 66.834897 1.286290 54.207945
F 66.834897 24.439548 10.549730
F 66.834897 24.439548 32.378838
F 66.834897 24.439548 54.207945
F 66.834897 47.592806 10.549730
F 66.834897 47.592806 32.378838
F 66.834897 47.592806 54.207945
F 93.570000 1.286290 10.549730
F 93.570000 1.286290 32.378838
F 93.570000 1.286290 54.207945
F 93.570000 24.439548 10.549730
F 93.570000 24.439548 32.378838
F 93.570000 24.439548 54.207945
F 93.570000 47.592806 10.549730
F 93.570000 47.592806 32.378838
F 93.570000 47.592806 54.207945
F 66.834897 9.004040 10.549730
F 66.834897 9.004040 32.378838
F 66.834897 9.004040 54.207945
F 66.834897 32.157297 10.549730
F 66.834897 32.157297 32.378838
F 66.834897 32.157297 54.207945
F 66.834897 55.310555 10.549730
F 66.834897 55.310555 32.378838
F 66.834897 55.310555 54.207945
F 93.570000 9.004040 10.549730
F 93.570000 9.004040 32.378838
F 93.570000 9.004040 54.207945
F 93.570000 32.157297 10.549730
F 93.570000 32.157297 32.378838
F 93.570000 32.157297 54.207945
F 93.570000 55.310555 10.549730
F 93.570000 55.310555 32.378838
F 93.570000 55.310555 54.207945
F 66.834897 16.721795 10.549731
F 66.834897 16.721795 32.378838
F 66.834897 16.721795 54.207946
F 66.834897 39.875053 10.549731
F 66.834897 39.875053 32.378838
F 66.834897 39.875053 54.207946
F 66.834897 63.028310 10.549731
F 66.834897 63.028310 32.378838
F 66.834897 63.028310 54.207946
F 93.570000 16.721795 10.549731
F 93.570000 16.721795 32.378838
F 93.570000 16.721795 54.207946
F 93.570000 39.875053 10.549731
F 93.570000 39.875053 32.378838
F 93.570000 39.875053 54.207946
F 93.570000 63.028310 10.549731
F 93.570000 63.028310 32.378838
F 93.570000 63.028310 54.207946
F 75.746602 1.286290 10.549730
F 75.746602 1.286290 32.378838
F 75.746602 1.286290 54.207945
F 75.746602 24.439548 10.549730
F 75.746602 24.439548 32.378838
F 75.746602 24.439548 54.207945
F 75.746602 47.592805 10.549730
F 75.746602 47.592805 32.378838
F 75.746602 47.592805 54.207945
F 102.481706 1.286290 10.549730
F 102.481706 1.286290 32.378838
F 102.481706 1.286290 54.207945
F 102.481706 24.439548 10.549730
F 102.481706 24.439548 32.378838
F 102.481706 24.439548 54.207945
F 102.481706 47.592805 10.549730
F 102.481706 47.592805 32.378838
F 102.481706 47.592805 54.207945
F 75.746602 9.004040 10.549730
F 75.746602 9.004040 32.378838
F 75.746602 9.004040 54.207945
F 75.746602 32.157297 10.549730
F 75.746602 32.157297 32.378838
F 75.746602 32.157297 54.207945
F 75.746602 55.310555 10.549730
F 75.746602 55.310555 32.378838
F 75.746602 55.310555 54.207945
F 102.481706 9.004040 10.549730
F 102.481706 9.004040 32.378838
F 102.481706 9.004040 54.207945
F 102.481706 32.157297 10.549730
F 102.481706 32.157297 32.378838
F 102.481706 32.157297 54.207945
F 102.481706 55.310555 10.549730
F 102.481706 55.310555 32.378838
F 102.481706 55.310555 54.207945
F 75.746602 16.721795 10.549731
F 75.746602 16.721795 32.378838
F 75.746602 16.721795 54.207946
F 75.746602 39.875052 10.549731
F 75.746602 39.875052 32.378838
F 75.746602 39.875052 54.207946
F 75.746602 63.028310 10.549731
F 75.746602 63.028310 32.378838
F 75.746602 63.028310 54.207946
F 102.481706 16.721795 10.549731
F 102.481706 16.721795 32.378838
F 102.481706 16.721795 54.207946
F 102.481706 39.875052 10.549731
F 102.481706 39.875052 32.378838
F 102.481706 39.875052 54.207946
F 102.481706 63.028310 10.549731
F 102.481706 63.028310 32.378838
F 102.481706 63.028310 54.207946
F 57.923183 3.858875 14.187914
F 57.923183 3.858875 36.017021
F 57.923183 3.858875 57.846128
F 57.923183 27.012132 14.187914
F 57.923183 27.012132 36.017021
F 57.923183 27.012132 57.846128
F 57.923183 50.165390 14.187914
F 57.923183 50.165390 36.017021
F 57.923183 50.165390 57.846128
F 84.658286 3.858875 14.187914
F 84.658286 3.858875 36.017021
F 84.658286 3.858875 57.846128
F 84.658286 27.012132 14.187914
F 84.658286 27.012132 36.017021
F 84.658286 27.012132 57.846128
F 84.658286 50.165390 14.187914
F 84.658286 50.165390 36.017021
F 84.658286 50.165390 57.846128
F 57.923183 11.576625 14.187914
F 57.923183 11.576625 36.017021
F 57.923183 11.576625 57.846128
F 57.923183 34.729882 14.187914
F 57.923183 34.729882 36.017021
F 57.923183 34.729882 57.846128
F 57.923183 57.883140 14.187914
F 57.923183 57.883140 36.017021
F 57.923183 57.883140 57.846128
F 84.658286 11.576625 14.187914
F 84.658286 11.576625 36.017021
F 84.658286 11.576625 57.846128
F 84.658286 34.729882 14.187914
F 84.658286 34.729882 36.017021
F 84.658286 34.729882 57.846128
F 84.658286 57.883140 14.187914
F 84.658286 57.883140 36.017021
F 84.658286 57.883140 57.846128
F 57.923183 19.294380 14.187914
F 57.923183 19.294380 36.017022
F 57.923183 19.294380 57.846129
F 57.923183 42.447638 14.187914
F 57.923183 42.447638 36.017022
F 57.923183 42.447638 57.846129
F 57.923183 65.600895 14.187914
F 57.923183 65.600895 36.017022
F 57.923183 65.600895 57.846129
F 84.658286 19.294380 14.187914
F 84.658286 19.294380 36.017022
F 84.658286 19.294380 57.846129
F 84.658286 42.447638 14.187914
F 84.658286 42.447638 36.017022
F 84.658286 42.447638 57.846129
F 84.658286 65.600895 14.187914
F 84.658286 65.600895 36.017022
F 84.658286 65.600895 57.846129
F 66.834882 3.858876 14.187915
F 66.834882 3.858876 36.017022
F 66.834882 3.858876 57.846129
F 66.834882 27.012134 14.187915
F 66.834882 27.012134 36.017022
F 66.834882 27.012134 57.846129
F 66.834882 50.165391 14.187915
F 66.834882 50.165391 36.017022
F 66.834882 50.165391 57.846129
F 93.569986 3.858876 14.187915
F 93.569986 3.858876 36.017022
F 93.569986 3.858876 57.846129
F 93.569986 27.012134 14.187915
F 93.569986 27.012134 36.017022
F 93.569986 27.012134 57.846129
F 93.569986 50.165391 14.187915
F 93.569986 50.165391 36.017022
F 93.569986 50.165391 57.846129
F 66.834882 11.576626 14.187915
F 66.834882 11.576626 36.017022
F 66.834882 11.576626 57.846129
F 66.834882 34.729884 14.187915
F 66.834882 34.729884 36.017022
F 66.834882 34.729884 57.846129
F 66.834882 57.883141 14.187915
F 66.834882 57.883141 36.017022
F 66.834882 57.883141 57.846129
F 93.569986 11.576626 14.187915
F 93.569986 11.576626 36.017022
F 93.569986 11.576626 57.846129
F 93.569986 34.729884 14.187915
F 93.569986 34.729884 36.017022
F 93.569986 34.729884 57.846129
F 93.569986 57.883141 14.187915
F 93.569986 57.883141 36.017022
F 93.569986 57.883141 57.846129
F 66.834882 19.294382 14.187915
F 66.834882 19.294382 36.017023
F 66.834882 19.294382 57.846130
F 66.834882 42.447639 14.187915
F 66.834882 42.447639 36.017023
F 66.834882 42.447639 57.846130
F 66.834882 65.600897 14.187915
F 66.834882 65.600897 36.017023
F 66.834882 65.600897 57.846130
F 93.569986 19.294382 14.187915
F 93.569986 19.294382 36.017023
F 93.569986 19.294382 57.846130
F 93.569986 42.447639 14.187915
F 93.569986 42.447639 36.017023
F 93.569986 42.447639 57.846130
F 93.569986 65.600897 14.187915
F 93.569986 65.600897 36.017023
F 93.569986 65.600897 57.846130
F 75.746589 3.858875 14.187914
F 75.746589 3.858875 36.017021
F 75.746589 3.858875 57.846129
F 75.746589 27.012133 14.187914
F 75.746589 27.012133 36.017021
F 75.746589 27.012133 57.846129
F 75.746589 50.165390 14.187914
F 75.746589 50.165390 36.017021
F 75.746589 50.165390 57.846129
F 102.481693 3.858875 14.187914
F 102.481693 3.858875 36.017021
F 102.481693 3.858875 57.846129
F 102.481693 27.012133 14.187914
F 102.481693 27.012133 36.017021
F 102.481693 27.012133 57.846129
F 102.481693 50.165390 14.187914
F 102.481693 50.165390 36.017021
F 102.481693 50.165390 57.846129
F 75.746589 11.576625 14.187914
F 75.746589 11.576625 36.017022
F 75.746589 11.576625 57.846129
F 75.746589 34.729883 14.187914
F 75.746589 34.729883 36.017022
F 75.746589 34.729883 57.846129
F 75.746589 57.883140 14.187914
F 75.746589 57.883140 36.017022
F 75.746589 57.883140 57.846129
F 102.481693 11.576625 14.187914
F 102.481693 11.576625 36.017022
F 102.481693 11.576625 57.846129
F 102.481693 34.729883 14.187914
F 102.481693 34.729883 36.017022
F 102.481693 34.729883 57.846129
F 102.481693 57.883140 14.187914
F 102.481693 57.883140 36.017022
F 102.481693 57.883140 57.846129
F 75.746589 19.294381 14.187915
F 75.746589 19.294381 36.017022
F 75.746589 19.294381 57.846130
F 75.746589 42.447638 14.187915
F 75.746589 42.447638 36.017022
F 75.746589 42.447638 57.846130
F 75.746589 65.600896 14.187915
F 75.746589 65.600896 36.017022
F 75.746589 65.600896 57.846130
F 102.481693 19.294381 14.187915
F 102.481693 19.294381 36.017022
F 102.481693 19.294381 57.846130
F 102.481693 42.447638 14.187915
F 102.481693 42.447638 36.017022
F 102.481693 42.447638 57.846130
F 102.481693 65.600896 14.187915
F 102.481693 65.600896 36.017022
F 102.481693 65.600896 57.846130
F 57.923195 3.858875 11.459276
F 57.923195 3.858875 33.288383
F 57.923195 3.858875 55.117491
F 57.923195 27.012133 11.459276
F 57.923195 27.012133 33.288383
F 57.923195 27.012133 55.117491
F 57.923195 50.165390 11.459276
F 57.923195 50.165390 33.288383
F 57.923195 50.165390 55.117491
F 84.658298 3.858875 11.459276
F 84.658298 3.858875 33.288383
F 84.658298 3.858875 55.117491
F 84.658298 27.012133 11.459276
F 84.658298 27.012133 33.288383
F 84.658298 27.012133 55.117491
F 84.658298 50.165390 11.459276
F 84.658298 50.165390 33.288383
F 84.658298 50.165390 55.117491
F 57.923195 11.576625 11.459276
F 57.923195 11.576625 33.288383
F 57.923195 11.576625 55.117491
F 57.923195 34.729883 11.459276
F 57.923195 34.729883 33.288383
F 57.923195 34.729883 55.117491
F 57.923195 57.883140 11.459276
F 57.923195 57.883140 33.288383
F 57.923195 57.883140 55.117491
F 84.658298 11.576625 11.459276
F 84.658298 11.576625 33.288383
F 84.658298 11.576625 55.117491
F 84.658298 34.729883 11.459276
F 84.658298 34.729883 33.288383
F 84.658298 34.729883 55.117491
F 84.658298 57.883140 11.459276
F 84.658298 57.883140 33.288383
F 84.658298 57.883140 55.117491
F 57.923195 19.294381 11.459275
F 57.923195 19.294381 33.288383
F 57.923195 19.294381 55.117490
F 57.923195 42.447638 11.459275
F 57.923195 42.447638 33.288383
F 57.923195 42.447638 55.117490
F 57.923195 65.600896 11.459275
F 57.923195 65.600896 33.288383
F 57.923195 65.600896 55.117490
F 84.658298 19.294381 11.459275
F 84.658298 19.294381 33.288383
F 84.658298 19.294381 55.117490
F 84.658298 42.447638 11.459275
F 84.658298 42.447638 33.288383
F 84.658298 42.447638 55.117490
F 84.658298 65.600896 11.459275
F 84.658298 65.600896 33.288383
F 84.658298 65.600896 55.117490
F 66.834895 3.858876 11.459275
F 66.834895 3.858876 33.288383
F 66.834895 3.858876 55.117490
F 66.834895 27.012133 11.459275
F 66.834895 27.012133 33.288383
F 66.834895 27.012133 55.117490
F 66.834895 50.165391 11.459275
F 66.834895 50.165391 33.288383
F 66.834895 50.165391 55.117490
F 93.569998 3.858876 11.459275
F 93.569998 3.858876 33.288383
F 93.569998 3.858876 55.117490
F 93.569998 27.012133 11.459275
F 93.569998 27.012133 33.288383
F 93.569998 27.012133 55.117490
F 93.569998 50.165391 11.459275
F 93.569998 50.165391 33.288383
F 93.569998 50.165391 55.117490
F 66.834895 11.576626 11.459275
F 66.834895 11.576626 33.288383
F 66.834895 11.576626 55.117490
F 66.834895 34.729883 11.459275
F 66.834895 34.729883 33.288383
F 66.834895 34.729883 55.117490
F 66.834895 57.883141 11.459275
F 66.834895 57.883141 33.288383
F 66.834895 57.883141 55.117490
F 93.569998 11.576626 11.459275
F 93.569998 11.576626 33.288383
F 93.569998 11.576626 55.117490
F 93.569998 34.729883 11.459275
F 93.569998 34.729883 33.288383
F 93.569998 34.729883 55.117490
F 93.569998 57.883141 11.459275
F 93.569998 57.883141 33.288383
F 93.569998 57.883141 55.117490
F 66.834895 19.294381 11.459275
F 66.834895 19.294381 33.288382
F 66.834895 19.294381 55.117490
F 66.834895 42.447639 11.459275
F 66.834895 42.447639 33.288382
F 66.834895 42.447639 55.117490
F 66.834895 65.600896 11.459275
F 66.834895 65.600896 33.288382
F 66.834895 65.600896 55.117490
F 93.569998 19.294381 11.459275
F 93.569998 19.294381 33.288382
F 93.569998 19.294381 55.117490
F 93.569998 42.447639 11.459275
F 93.569998 42.447639 33.288382
F 93.569998 42.447639 55.117490
F 93.569998 65.600896 11.459275
F 93.569998 65.600896 33.288382
F 93.569998 65.600896 55.117490
F 75.746601 3.858875 11.459276
F 75.746601 3.858875 33.288383
F 75.746601 3.858875 55.117491
F 75.746601 27.012133 11.459276
F 75.746601 27.012133 33.288383
F 75.746601 27.012133 55.117491
F 75.746601 50.165390 11.459276
F 75.746601 50.165390 33.288383
F 75.746601 50.165390 55.117491
F 102.481704 3.858875 11.459276
F 102.481704 3.858875 33.288383
F 102.481704 3.858875 55.117491
F 102.481704 27.012133 11.459276
F 102.481704 27.012133 33.288383
F 102.481704 27.012133 55.117491
F 102.481704 50.165390 11.459276
F 102.481704 50.165390 33.288383
F 102.481704 50.165390 55.117491
F 75.746601 11.576625 11.459276
F 75.746601 11.576625 33.288383
F 75.746601 11.576625 55.117490
F 75.746601 34.729883 11.459276
F 75.746601 34.729883 33.288383
F 75.746601 34.729883 55.117490
F 75.746601 57.883140 11.459276
F 75.746601 57.883140 33.288383
F 75.746601 57.883140 55.117490
F 102.481704 11.576625 11.459276
F 102.481704 11.576625 33.288383
F 102.481704 11.576625 55.117490
F 102.481704 34.729883 11.459276
F 102.481704 34.729883 33.288383
F 102.481704 34.729883 55.117490
F 102.481704 57.883140 11.459276
F 102.481704 57.883140 33.288383
F 102.481704 57.883140 55.117490
F 75.746601 19.294381 11.459275
F 75.746601 19.294381 33.288383
F 75.746601 19.294381 55.117490
F 75.746601 42.447638 11.459275
F 75.746601 42.447638 33.288383
F 75.746601 42.447638 55.117490
F 75.746601 65.600896 11.459275
F 75.746601 65.600896 33.288383
F 75.746601 65.600896 55.117490
F 102.481704 19.294381 11.459275
F 102.481704 19.294381 33.288383
F 102.481704 19.294381 55.117490
F 102.481704 42.447638 11.459275
F 102.481704 42.447638 33.288383
F 102.481704 42.447638 55.117490
F 102.481704 65.600896 11.459275
F 102.481704 65.600896 33.288383
F 102.481704 65.600896 55.117490
F 57.923185 1.286291 7.821092
F 57.923185 1.286291 29.650199
F 57.923185 1.286291 51.479307
F 57.923185 24.439549 7.821092
F 57.923185 24.439549 29.650199
F 57.923185 24.439549 51.479307
F 57.923185 47.592806 7.821092
F 57.923185 47.592806 29.650199
F 57.923185 47.592806 51.479307
F 84.658288 1.286291 7.821092
F 84.658288 1.286291 29.650199
F 84.658288 1.286291 51.479307
F 84.658288 24.439549 7.821092
F 84.658288 24.439549 29.650199
F 84.658288 24.439549 51.479307
F 84.658288 47.592806 7.821092
F 84.658288 47.592806 29.650199
F 84.658288 47.592806 51.479307
F 57.923185 9.004041 7.821092
F 57.923185 9.004041 29.650199
F 57.923185 9.004041 51.479307
F 57.923185 32.157298 7.821092
F 57.923185 32.157298 29.650199
F 57.923185 32.157298 51.479307
F 57.923185 55.310556 7.821092
F 57.923185 55.310556 29.650199
F 57.923185 55.310556 51.479307
F 84.658288 9.004041 7.821092
F 84.658288 9.004041 29.650199
F 84.658288 9.004041 51.479307
F 84.658288 32.157298 7.821092
F 84.658288 32.157298 29.650199
F 84.658288 32.157298 51.479307
F 84.658288 55.310556 7.821092
F 84.658288 55.310556 29.650199
F 84.658288 55.310556 51.479307
F 57.923185 16.721796 7.821091
F 57.923185 16.721796 29.650199
F 57.923185 16.721796 51.479306
F 57.923185 39.875053 7.821091
F 57.923185 39.875053 29.650199
F 57.923185 39.875053 51.479306
F 57.923185 63.028311 7.821091
F 57.923185 63.028311 29.650199
F 57.923185 63.028311 51.479306
F 84.658288 16.721796 7.821091
F 84.658288 16.721796 29.650199
F 84.658288 16.721796 51.479306
F 84.658288 39.875053 7.821091
F 84.658288 39.875053 29.650199
F 84.658288 39.875053 51.479306
F 84.658288 63.028311 7.821091
F 84.658288 63.028311 29.650199
F 84.658288 63.028311 51.479306
F 66.834884 1.286290 7.821091
F 66.834884 1.286290 29.650199
F 66.834884 1.286290 51.479306
F 66.834884 24.439547 7.821091
F 66.834884 24.439547 29.650199
F 66.834884 24.439547 51.479306
F 66.834884 47.592805 7.821091
F 66.834884 47.592805 29.650199
F 66.834884 47.592805 51.479306
F 93.569987 1.286290 7.821091
F 93.569987 1.286290 29.650199
F 93.569987 1.286290 51.479306
F 93.569987 24.439547 7.821091
F 93.569987 24.439547 29.650199
F 93.569987 24.439547 51.479306
F 93.569987 47.592805 7.821091
F 93.569987 47.592805 29.650199
F 93.569987 47.592805 51.479306
F 66.834884 9.004039 7.821091
F 66.834884 9.004039 29.650199
F 66.834884 9.004039 51.479306
F 66.834884 32.157297 7.821091
F 66.834884 32.157297 29.650199
F 66.834884 32.157297 51.479306
F 66.834884 55.310554 7.821091
F 66.834884 55.310554 29.650199
F 66.834884 55.310554 51.479306
F 93.569987 9.004039 7.821091
F 93.569987 9.004039 29.650199
F 93.569987 9.004039 51.479306
F 93.569987 32.157297 7.821091
F 93.569987 32.157297 29.650199
F 93.569987 32.157297 51.479306
F 93.569987 55.310554 7.821091
F 93.569987 55.310554 29.650199
F 93.569987 55.310554 51.479306
F 66.834884 16.721795 7.821091
F 66.834884 16.721795 29.650198
F 66.834884 16.721795 51.479305
F 66.834884 39.875052 7.821091
F 66.834884 39.875052 29.650198
F 66.834884 39.875052 51.479305
F 66.834884 63.028310 7.821091
F 66.834884 63.028310 29.650198
F 66.834884 63.028310 51.479305
F 93.569987 16.721795 7.821091
F 93.569987 16.721795 29.650198
F 93.569987 16.721795 51.479305
F 93.569987 39.875052 7.821091
F 93.569987 39.875052 29.650198
F 93.569987 39.875052 51.479305
F 93.569987 63.028310 7.821091
F 93.569987 63.028310 29.650198
F 93.569987 63.028310 51.479305
F 75.746591 1.286290 7.821092
F 75.746591 1.286290 29.650199
F 75.746591 1.286290 51.479306
F 75.746591 24.439548 7.821092
F 75.746591 24.439548 29.650199
F 75.746591 24.439548 51.479306
F 75.746591 47.592805 7.821092
F 75.746591 47.592805 29.650199
F 75.746591 47.592805 51.479306
F 102.481694 1.286290 7.821092
F 102.481694 1.286290 29.650199
F 102.481694 1.286290 51.479306
F 102.481694 24.439548 7.821092
F 102.481694 24.439548 29.650199
F 102.481694 24.439548 51.479306
F 102.481694 47.592805 7.821092
F 102.481694 47.592805 29.650199
F 102.481694 47.592805 51.479306
F 75.746591 9.004039 7.821092
F 75.746591 9.004039 29.650199
F 75.746591 9.004039 51.479306
F 75.746591 32.157297 7.821092
F 75.746591 32.157297 29.650199
F 75.746591 32.157297 51.479306
F 75.746591 55.310555 7.821092
F 75.746591 55.310555 29.650199
F 75.746591 55.310555 51.479306
F 102.481694 9.004039 7.821092
F 102.481694 9.004039 29.650199
F 102.481694 9.004039 51.479306
F 102.481694 32.157297 7.821092
F 102.481694 32.157297 29.650199
F 102.481694 32.157297 51.479306
F 102.481694 55.310555 7.821092
F 102.481694 55.310555 29.650199
F 102.481694 55.310555 51.479306
F 75.746591 16.721795 7.821091
F 75.746591 16.721795 29.650198
F 75.746591 16.721795 51.479306
F 75.746591 39.875052 7.821091
F 75.746591 39.875052 29.650198
F 75.746591 39.875052 51.479306
F 75.746591 63.028310 7.821091
F 75.746591 63.028310 29.650198
F 75.746591 63.028310 51.479306
F 102.481694 16.721795 7.821091
F 102.481694 16.721795 29.650198
F 102.481694 16.721795 51.479306
F 102.481694 39.875052 7.821091
F 102.481694 39.875052 29.650198
F 102.481694 39.875052 51.479306
F 102.481694 63.028310 7.821091
F 102.481694 63.028310 29.650198
F 102.481694 63.028310 51.479306
F 60.151122 7.717750 11.459276
F 60.151122 7.717750 33.288384
F 60.151122 7.717750 55.117491
F 60.151122 30.871007 11.459276
F 60.151122 30.871007 33.288384
F 60.151122 30.871007 55.117491
F 60.151122 54.024265 11.459276
F 60.151122 54.024265 33.288384
F 60.151122 54.024265 55.117491
F 86.886225 7.717750 11.459276
F 86.886225 7.717750 33.288384
F 86.886225 7.717750 55.117491
F 86.886225 30.871007 11.459276
F 86.886225 30.871007 33.288384
F 86.886225 30.871007 55.117491
F 86.886225 54.024265 11.459276
F 86.886225 54.024265 33.288384
F 86.886225 54.024265 55.117491
F 60.151122 15.435502 11.459275
F 60.151122 15.435502 33.288383
F 60.151122 15.435502 55.117490
F 60.151122 38.588760 11.459275
F 60.151122 38.588760 33.288383
F 60.151122 38.588760 55.117490
F 60.151122 61.742018 11.459275
F 60.151122 61.742018 33.288383
F 60.151122 61.742018 55.117490
F 86.886225 15.435502 11.459275
F 86.886225 15.435502 33.288383
F 86.886225 15.435502 55.117490
F 86.886225 38.588760 11.459275
F 86.886225 38.588760 33.288383
F 86.886225 38.588760 55.117490
F 86.886225 61.742018 11.459275
F 86.886225 61.742018 33.288383
F 86.886225 61.742018 55.117490
F 60.151122 0.000000 11.459276
F 60.151122 0.000000 33.288383
F 60.151122 0.000000 55.117491
F 60.151122 23.153258 11.459276
F 60.151122 23.153258 33.288383
F 60.151122 23.153258 55.117491
F 60.151122 46.306515 11.459276
F 60.151122 46.306515 33.288383
F 60.151122 46.306515 55.117491
F 86.886225 0.000000 11.459276
F 86.886225 0.000000 33.288383
F 86.886225 0.000000 55.117491
F 86.886225 23.153258 11.459276
F 86.886225 23.153258 33.288383
F 86.886225 23.153258 55.117491
F 86.886225 46.306515 11.459276
F 86.886225 46.306515 33.288383
F 86.886225 46.306515 55.117491
F 69.062823 7.717750 11.459275
F 69.062823 7.717750 33.288383
F 69.062823 7.717750 55.117490
F 69.062823 30.871008 11.459275
F 69.062823 30.871008 33.288383
F 69.062823 30.871008 55.117490
F 69.062823 54.024265 11.459275
F 69.062823 54.024265 33.288383
F 69.062823 54.024265 55.117490
F 95.797927 7.717750 11.459275
F 95.797927 7.717750 33.288383
F 95.797927 7.717750 55.117490
F 95.797927 30.871008 11.459275
F 95.797927 30.871008 33.288383
F 95.797927 30.871008 55.117490
F 95.797927 54.024265 11.459275
F 95.797927 54.024265 33.288383
F 95.797927 54.024265 55.117490
F 69.062823 15.435503 11.459274
F 69.062823 15.435503 33.288382
F 69.062823 15.435503 55.117489
F 69.062823 38.588760 11.459274
F 69.062823 38.588760 33.288382
F 69.062823 38.588760 55.117489
F 69.062823 61.742018 11.459274
F 69.062823 61.742018 33.288382
F 69.062823 61.742018 55.117489
F 95.797927 15.435503 11.459274
F 95.797927 15.435503 33.288382
F 95.797927 15.435503 55.117489
F 95.797927 38.588760 11.459274
F 95.797927 38.588760 33.288382
F 95.797927 38.588760 55.117489
F 95.797927 61.742018 11.459274
F 95.797927 61.742018 33.288382
F 95.797927 61.742018 55.117489
F 69.062823 0.000001 11.459275
F 69.062823 0.000001 33.288383
F 69.062823 0.000001 55.117490
F 69.062823 23.153258 11.459275
F 69.062823 23.153258 33.288383
F 69.062823 23.153258 55.117490
F 69.062823 46.306516 11.459275
F 69.062823 46.306516 33.288383
F 69.062823 46.306516 55.117490
F 95.797927 0.000001 11.459275
F 95.797927 0.000001 33.288383
F 95.797927 0.000001 55.117490
F 95.797927 23.153258 11.459275
F 95.797927 23.153258 33.288383
F 95.797927 23.153258 55.117490
F 95.797927 46.306516 11.459275
F 95.797927 46.306516 33.288383
F 95.797927 46.306516 55.117490
F 77.974528 7.717750 11.459276
F 77.974528 7.717750 33.288384
F 77.974528 7.717750 55.117491
F 77.974528 30.871007 11.459276
F 77.974528 30.871007 33.288384
F 77.974528 30.871007 55.117491
F 77.974528 54.024265 11.459276
F 77.974528 54.024265 33.288384
F 77.974528 54.024265 55.117491
F 104.709631 7.717750 11.459276
F 104.709631 7.717750 33.288384
F 104.709631 7.717750 55.117491
F 104.709631 30.871007 11.459276
F 104.709631 30.871007 33.288384
F 104.709631 30.871007 55.117491
F 104.709631 54.024265 11.459276
F 104.709631 54.024265 33.288384
F 104.709631 54.024265 55.117491
F 77.974528 15.435502 11.459275
F 77.974528 15.435502 33.288382
F 77.974528 15.435502 55.117490
F 77.974528 38.588760 11.459275
F 77.974528 38.588760 33.288382
F 77.974528 38.588760 55.117490
F 77.974528 61.742018 11.459275
F 77.974528 61.742018 33.288382
F 77.974528 61.742018 55.117490
F 104.709631 15.435502 11.459275
F 104.709631 15.435502 33.288382
F 104.709631 15.435502 55.117490
F 104.709631 38.588760 11.459275
F 104.709631 38.588760 33.288382
F 104.709631 38.588760 55.117490
F 104.709631 61.742018 11.459275
F 104.709631 61.742018 33.288382
F 104.709631 61.742018 55.117490
F 77.974528 0.000000 11.459276
F 77.974528 0.000000 33.288383
F 77.974528 0.000000 55.117491
F 77.974528 23.153258 11.459276
F 77.974528 23.153258 33.288383
F 77.974528 23.153258 55.117491
F 77.974528 46.306515 11.459276
F 77.974528 46.306515 33.288383
F 77.974528 46.306515 55.117491
F 104.709631 0.000000 11.459276
F 104.709631 0.000000 33.288383
F 104.709631 0.000000 55.117491
F 104.709631 23.153258 11.459276
F 104.709631 23.153258 33.288383
F 104.709631 23.153258 55.117491
F 104.709631 46.306515 11.459276
F 104.709631 46.306515 33.288383
F 104.709631 46.306515 55.117491
F 60.151107 5.145165 7.821092
F 60.151107 5.145165 29.650200
F 60.151107 5.145165 51.479307
F 60.151107 28.298423 7.821092
F 60.151107 28.298423 29.650200
F 60.151107 28.298423 51.479307
F 60.151107 51.451680 7.821092
F 60.151107 51.451680 29.650200
F 60.151107 51.451680 51.479307
F 86.886210 5.145165 7.821092
F 86.886210 5.145165 29.650200
F 86.886210 5.145165 51.479307
F 86.886210 28.298423 7.821092
F 86.886210 28.298423 29.650200
F 86.886210 28.298423 51.479307
F 86.886210 51.451680 7.821092
F 86.886210 51.451680 29.650200
F 86.886210 51.451680 51.479307
F 60.151107 12.862918 7.821091
F 60.151107 12.862918 29.650199
F 60.151107 12.862918 51.479306
F 60.151107 36.016175 7.821091
F 60.151107 36.016175 29.650199
F 60.151107 36.016175 51.479306
F 60.151107 59.169433 7.821091
F 60.151107 59.169433 29.650199
F 60.151107 59.169433 51.479306
F 86.886210 12.862918 7.821091
F 86.886210 12.862918 29.650199
F 86.886210 12.862918 51.479306
F 86.886210 36.016175 7.821091
F 86.886210 36.016175 29.650199
F 86.886210 36.016175 51.479306
F 86.886210 59.169433 7.821091
F 86.886210 59.169433 29.650199
F 86.886210 59.169433 51.479306
F 60.151107 20.580673 7.821092
F 60.151107 20.580673 29.650199
F 60.151107 20.580673 51.479307
F 60.151107 43.733930 7.821092
F 60.151107 43.733930 29.650199
F 60.151107 43.733930 51.479307
F 60.151107 66.887188 7.821092
F 60.151107 66.887188 29.650199
F 60.151107 66.887188 51.479307
F 86.886210 20.580673 7.821092
F 86.886210 20.580673 29.650199
F 86.886210 20.580673 51.479307
F 86.886210 43.733930 7.821092
F 86.886210 43.733930 29.650199
F 86.886210 43.733930 51.479307
F 86.886210 66.887188 7.821092
F 86.886210 66.887188 29.650199
F 86.886210 66.887188 51.479307
F 69.062809 5.145164 7.821091
F 69.062809 5.145164 29.650198
F 69.062809 5.145164 51.479306
F 69.062809 28.298421 7.821091
F 69.062809 28.298421 29.650198
F 69.062809 28.298421 51.479306
F 69.062809 51.451679 7.821091
F 69.062809 51.451679 29.650198
F 69.062809 51.451679 51.479306
F 95.797913 5.145164 7.821091
F 95.797913 5.145164 29.650198
F 95.797913 5.145164 51.479306
F 95.797913 28.298421 7.821091
F 95.797913 28.298421 29.650198
F 95.797913 28.298421 51.479306
F 95.797913 51.451679 7.821091
F 95.797913 51.451679 29.650198
F 95.797913 51.451679 51.479306
F 69.062809 12.862916 7.821090
F 69.062809 12.862916 29.650197
F 69.062809 12.862916 51.479305
F 69.062809 36.016174 7.821090
F 69.062809 36.016174 29.650197
F 69.062809 36.016174 51.479305
F 69.062809 59.169431 7.821090
F 69.062809 59.169431 29.650197
F 69.062809 59.169431 51.479305
F 95.797913 12.862916 7.821090
F 95.797913 12.862916 29.650197
F 95.797913 12.862916 51.479305
F 95.797913 36.016174 7.821090
F 95.797913 36.016174 29.650197
F 95.797913 36.016174 51.479305
F 95.797913 59.169431 7.821090
F 95.797913 59.169431 29.650197
F 95.797913 59.169431 51.479305
F 69.062809 20.580671 7.821091
F 69.062809 20.580671 29.650198
F 69.062809 20.580671 51.479306
F 69.062809 43.733929 7.821091
F 69.062809 43.733929 29.650198
F 69.062809 43.733929 51.479306
F 69.062809 66.887186 7.821091
F 69.062809 66.887186 29.650198
F 69.062809 66.887186 51.479306
F 95.797913 20.580671 7.821091
F 95.797913 20.580671 29.650198
F 95.797913 20.580671 51.479306
F 95.797913 43.733929 7.821091
F 95.797913 43.733929 29.650198
F 95.797913 43.733929 51.479306
F 95.797913 66.887186 7.821091
F 95.797913 66.887186 29.650198
F 95.797913 66.887186 51.479306
F 77.974515 5.145165 7.821092
F 77.974515 5.145165 29.650200
F 77.974515 5.145165 51.479307
F 77.974515 28.298423 7.821092
F 77.974515 28.298423 29.650200
F 77.974515 28.298423 51.479307
F 77.974515 51.451680 7.821092
F 77.974515 51.451680 29.650200
F 77.974515 51.451680 51.479307
F 104.709618 5.145165 7.821092
F 104.709618 5.145165 29.650200
F 104.709618 5.145165 51.479307
F 104.709618 28.298423 7.821092
F 104.709618 28.298423 29.650200
F 104.709618 28.298423 51.479307
F 104.709618 51.451680 7.821092
F 104.709618 51.451680 29.650200
F 104.709618 51.451680 51.479307
F 77.974515 12.862917 7.821091
F 77.974515 12.862917 29.650199
F 77.974515 12.862917 51.479306
F 77.974515 36.016175 7.821091
F 77.974515 36.016175 29.650199
F 77.974515 36.016175 51.479306
F 77.974515 59.169432 7.821091
F 77.974515 59.169432 29.650199
F 77.974515 59.169432 51.479306
F 104.709618 12.862917 7.821091
F 104.709618 12.862917 29.650199
F 104.709618 12.862917 51.479306
F 104.709618 36.016175 7.821091
F 104.709618 36.016175 29.650199
F 104.709618 36.016175 51.479306
F 104.709618 59.169432 7.821091
F 104.709618 59.169432 29.650199
F 104.709618 59.169432 51.479306
F 77.974515 20.580673 7.821092
F 77.974515 20.580673 29.650199
F 77.974515 20.580673 51.479307
F 77.974515 43.733930 7.821092
F 77.974515 43.733930 29.650199
F 77.974515 43.733930 51.479307
F 77.974515 66.887188 7.821092
F 77.974515 66.887188 29.650199
F 77.974515 66.887188 51.479307
F 104.709618 20.580673 7.821092
F 104.709618 20.580673 29.650199
F 104.709618 20.580673 51.479307
F 104.709618 43.733930 7.821092
F 104.709618 43.733930 29.650199
F 104.709618 43.733930 51.479307
F 104.709618 66.887188 7.821092
F 104.709618 66.887188 29.650199
F 104.709618 66.887188 51.479307
F 60.151119 5.145165 10.549730
F 60.151119 5.145165 32.378837
F 60.151119 5.145165 54.207944
F 60.151119 28.298423 10.549730
F 60.151119 28.298423 32.378837
F 60.151119 28.298423 54.207944
F 60.151119 51.451680 10.549730
F 60.151119 51.451680 32.378837
F 60.151119 51.451680 54.207944
F 86.886223 5.145165 10.549730
F 86.886223 5.145165 32.378837
F 86.886223 5.145165 54.207944
F 86.886223 28.298423 10.549730
F 86.886223 28.298423 32.378837
F 86.886223 28.298423 54.207944
F 86.886223 51.451680 10.549730
F 86.886223 51.451680 32.378837
F 86.886223 51.451680 54.207944
F 60.151119 12.862917 10.549730
F 60.151119 12.862917 32.378838
F 60.151119 12.862917 54.207945
F 60.151119 36.016175 10.549730
F 60.151119 36.016175 32.378838
F 60.151119 36.016175 54.207945
F 60.151119 59.169432 10.549730
F 60.151119 59.169432 32.378838
F 60.151119 59.169432 54.207945
F 86.886223 12.862917 10.549730
F 86.886223 12.862917 32.378838
[truncated: 92,282 more chars]
