# Supplementary material for: Molecular-resolution imaging of ice crystallized from liquid water by cryogenic liquid-cell TEM
Source: Nat Commun. 2025 Sep 25;16:8342. doi: 10.1038/s41467-025-62451-0 (PMC12462463; doi:10.1038/s41467-025-62451-0)
Supplement: Supplementary file 9 — Supplementary Data 1 [file 41467_2025_62451_MOESM9_ESM.zip › supercell_4_3_3/0.6/minimized.xyz]

15552
F15552
F 0.297550 1.183923 2.945991
F 0.297550 8.902454 2.945991
F 0.297552 16.620990 2.945990
F 9.534777 1.288781 2.828610
F 9.534777 9.007312 2.828610
F 9.534777 16.725847 2.828611
F 0.365108 3.929160 6.514815
F 0.365105 11.647693 6.514816
F 9.521034 3.859444 6.466546
F 9.521034 11.577976 6.466547
F 0.443970 3.910917 3.721901
F 0.443970 11.629448 3.721901
F 9.533712 3.862562 3.743203
F 9.533712 11.581093 3.743203
F 0.287035 1.324452 0.117146
F 0.287035 9.042983 0.117147
F 0.287034 16.761518 0.117145
F 9.247441 1.300034 0.104464
F 9.247441 9.018565 0.104464
F 9.247441 16.737100 0.104464
F 2.807503 7.733466 3.678863
F 2.807503 15.452000 3.678863
F 2.807503 0.014935 3.678863
F 11.762293 7.721728 3.766622
F 11.762293 15.440262 3.766622
F 11.762293 0.003196 3.766622
F 2.505913 5.153908 0.043794
F 2.505913 12.872440 0.043794
F 11.475570 5.159352 0.127817
F 11.475570 12.877884 0.127816
F 2.779389 5.132255 2.785231
F 2.779389 12.850788 2.785231
F 11.762968 5.148080 2.851926
F 11.762968 12.866613 2.851927
F 2.769094 7.735311 6.418333
F 2.769094 15.453845 6.418333
F 2.769094 0.016780 6.418333
F 11.749285 7.718671 6.489861
F 11.749285 15.437205 6.489861
F 11.749285 0.000139 6.489861
F 5.068368 1.286757 2.784241
F 5.068368 9.005289 2.784241
F 5.068368 16.723824 2.784241
F 13.991062 1.288823 2.875254
F 13.991062 9.007354 2.875254
F 13.991062 16.725889 2.875254
F 5.051301 3.861201 6.421174
F 5.051301 11.579733 6.421174
F 13.977370 3.859398 6.513188
F 13.977370 11.577930 6.513188
F 5.059914 3.867024 3.693601
F 5.059914 11.585556 3.693601
F 13.990343 3.862456 3.789958
F 13.990343 11.580988 3.789958
F 4.785233 1.298703 0.057314
F 4.785233 9.017234 0.057314
F 4.785233 16.735770 0.057314
F 13.703671 1.300098 0.151158
F 13.703671 9.018630 0.151158
F 13.703671 16.737165 0.151157
F 7.304661 7.722174 3.719773
F 7.304661 15.440707 3.719773
F 7.304661 0.003642 3.719773
F 16.218378 7.721721 3.813291
F 16.218378 15.440255 3.813291
F 16.218378 0.003189 3.813291
F 7.015520 5.158038 0.080416
F 7.015520 12.876571 0.080415
F 15.931700 5.159364 0.174490
F 15.931700 12.877897 0.174490
F 7.302835 5.147089 2.805972
F 7.302835 12.865622 2.805972
F 16.219092 5.148088 2.898586
F 16.219092 12.866621 2.898586
F 7.289507 7.719545 6.443820
F 7.289507 15.438079 6.443820
F 7.289507 0.001014 6.443820
F 16.205403 7.718663 6.536521
F 16.205403 15.437197 6.536521
F 16.205403 0.000131 6.536521
F 0.354866 1.228369 10.137737
F 0.354866 8.946900 10.137737
F 0.354866 16.665436 10.137736
F 9.483324 1.286366 10.098998
F 9.483324 9.004898 10.098998
F 9.483324 16.723433 10.098998
F 0.323860 3.916066 13.777726
F 0.323860 11.634597 13.777726
F 9.445176 3.859326 13.737191
F 9.445176 11.577857 13.737191
F 0.398373 3.882705 10.992183
F 0.398373 11.601237 10.992183
F 9.473633 3.859360 11.008334
F 9.473633 11.577892 11.008334
F 0.425942 1.255259 7.346257
F 0.425943 8.973790 7.346257
F 0.425942 16.692325 7.346256
F 9.511597 1.286354 7.370925
F 9.511597 9.004885 7.370925
F 9.511597 16.723421 7.370924
F 2.726427 7.734366 10.935536
F 2.726427 15.452900 10.935536
F 2.726427 0.015834 10.935536
F 11.702120 7.718537 11.031731
F 11.702120 15.437071 11.031730
F 11.702120 0.000005 11.031731
F 2.768111 5.130056 7.299086
F 2.768111 12.848589 7.299086
F 11.740132 5.145713 7.394325
F 11.740132 12.864246 7.394324
F 2.733663 5.129036 10.049017
F 2.733663 12.847569 10.049017
F 11.711625 5.145678 10.122306
F 11.711625 12.864211 10.122306
F 2.698750 7.735032 13.685963
F 2.698750 15.453566 13.685963
F 2.698750 0.016500 13.685963
F 11.673523 7.718539 13.760494
F 11.673523 15.437073 13.760494
F 11.673523 0.000007 13.760494
F 5.011637 1.284335 10.053795
F 5.011637 9.002866 10.053795
F 5.011637 16.721401 10.053795
F 13.939707 1.286420 10.145633
F 13.939707 9.004952 10.145633
F 13.939707 16.723487 10.145634
F 4.972400 3.861360 13.691977
F 4.972400 11.579892 13.691977
F 13.901597 3.859266 13.783822
F 13.901597 11.577798 13.783823
F 5.001800 3.864008 10.958692
F 5.001800 11.582540 10.958692
F 13.930181 3.859266 11.055067
F 13.930181 11.577798 11.055067
F 5.038397 1.281625 7.321255
F 5.038397 9.000156 7.321255
F 5.038397 16.718691 7.321255
F 13.968190 1.286453 7.417661
F 13.968190 9.004984 7.417662
F 13.968190 16.723520 7.417662
F 7.243201 7.719409 10.984438
F 7.243201 15.437943 10.984438
F 7.243201 0.000878 10.984438
F 16.158215 7.718531 11.078400
F 16.158215 15.437065 11.078400
F 16.120103 12.864219 14.716741
F 7.281761 5.145041 7.347188
F 7.281761 12.863574 7.347187
F 16.196223 5.145719 7.440995
F 16.196223 12.864252 7.440994
F 7.252187 5.144927 10.076154
F 7.252187 12.863460 10.076154
F 16.167737 5.145686 10.168966
F 16.167737 12.864219 10.168966
F 7.214473 7.719156 13.714242
F 7.214473 15.437690 13.714242
F 7.214474 0.000624 13.714242
F 16.129630 7.718531 13.807155
F 16.129630 15.437065 13.807155
F 16.120103 5.145686 14.716742
F 0.371688 1.270007 14.632430
F 0.371688 8.988538 14.632429
F 0.371688 16.707074 14.632429
F 9.435579 1.286333 14.646682
F 9.435579 9.004865 14.646682
F 9.435579 16.723400 14.646682
F 2.686160 5.129899 14.573461
F 2.686160 12.848433 14.573461
F 11.664004 5.145680 14.670072
F 11.664004 12.864213 14.670072
F 4.965256 1.281909 14.597220
F 4.965256 9.000440 14.597220
F 4.965256 16.718975 14.597219
F 13.892071 1.286420 14.693409
F 13.892071 9.004951 14.693409
F 13.892072 16.723487 14.693408
F 7.204730 5.144665 14.622668
F 7.204730 12.863198 14.622668
F 0.241195 1.236321 24.688556
F 0.241195 8.954853 24.688556
F 0.241195 16.673388 24.688556
F 9.330841 1.286350 24.652260
F 9.330841 9.004881 24.652260
F 9.330841 16.723416 24.652260
F 0.213696 3.906985 28.325756
F 0.213696 11.625517 28.325757
F 9.292739 3.859335 28.290612
F 9.292739 11.577867 28.290612
F 0.300544 3.871398 25.545792
F 0.300544 11.589929 25.545792
F 9.321372 3.859341 25.561752
F 9.321372 11.577872 25.561752
F 0.324086 1.274180 21.905993
F 0.324086 8.992711 21.905993
F 0.324086 16.711247 21.905993
F 9.359453 1.286344 21.923398
F 9.359452 9.004875 21.923398
F 9.359453 16.723410 21.923398
F 2.590917 7.729383 25.491588
F 2.590917 15.447917 25.491588
F 2.590917 0.010852 25.491588
F 11.549703 7.718535 25.585133
F 11.549703 15.437069 25.585133
F 11.549703 0.000003 25.585133
F 2.621005 5.132894 21.852004
F 2.621005 12.851427 21.852004
F 11.587795 5.145681 21.946780
F 11.587795 12.864215 21.946779
F 2.594675 5.133019 24.598182
F 2.594676 12.851552 24.598183
F 11.559236 5.145679 24.675553
F 11.559236 12.864212 24.675553
F 2.559981 7.730210 28.235894
F 2.559981 15.448744 28.235895
F 2.559981 0.011678 28.235894
F 11.521128 7.718538 28.313906
F 11.521128 15.437072 28.313906
F 11.521128 0.000006 28.313906
F 4.860568 1.284271 24.607085
F 4.860568 9.002803 24.607085
F 4.860568 16.721338 24.607085
F 13.787300 1.286420 24.698882
F 13.787300 9.004951 24.698882
F 13.787300 16.723486 24.698882
F 4.823422 3.861263 28.245310
F 4.823422 11.579794 28.245310
F 13.749188 3.859266 28.337235
F 13.749188 11.577798 28.337235
F 4.853640 3.863297 25.512524
F 4.853640 11.581828 25.512523
F 13.777773 3.859266 25.608470
F 13.777774 11.577798 25.608469
F 4.891095 1.282269 21.874147
F 4.891095 9.000801 21.874147
F 4.891096 16.719336 21.874146
F 13.815868 1.286420 21.970116
F 13.815868 9.004951 21.970116
F 13.815868 16.723487 21.970115
F 7.090466 7.719612 25.537691
F 7.090466 15.438146 25.537691
F 7.090466 0.001081 25.537691
F 16.005807 7.718531 25.631802
F 16.005807 15.437065 25.631802
F 16.053426 15.437065 21.083861
F 7.128414 5.144578 21.899320
F 7.128414 12.863111 21.899319
F 16.043899 5.145686 21.993449
F 16.043899 12.864219 21.993449
F 7.100855 5.145295 24.629113
F 7.100855 12.863828 24.629113
F 16.015331 5.145686 24.722214
F 16.015331 12.864219 24.722214
F 7.062907 7.718871 28.267428
F 7.062907 15.437405 28.267429
F 7.062907 0.000340 28.267428
F 15.977221 7.718531 28.360567
F 15.977221 15.437065 28.360567
F 16.053426 7.718531 21.083861
F 0.185954 1.240557 31.963312
F 0.185954 8.959089 31.963312
F 0.185954 16.677624 31.963312
F 9.254664 1.286354 31.928963
F 9.254664 9.004885 31.928963
F 9.254664 16.723420 31.928964
F 7.138809 15.437504 20.990798
F 7.138809 7.718970 20.990798
F 0.275910 1.276585 29.187513
F 0.275910 8.995116 29.187513
F 0.275910 16.713651 29.187513
F 9.283281 1.286348 29.200106
F 9.283280 9.004879 29.200106
F 9.283281 16.723414 29.200106
F 2.557636 5.136059 29.130562
F 2.557636 12.854592 29.130562
F 11.511591 5.145682 29.223487
F 11.511591 12.864215 29.223486
F 2.525647 5.134824 31.873438
F 2.525647 12.853357 31.873438
F 11.483036 5.145679 31.952259
F 11.483036 12.864212 31.952259
F 4.785941 1.284614 31.883511
F 4.785941 9.003145 31.883511
F 4.785941 16.721681 31.883512
F 13.711096 1.286420 31.975588
F 13.711096 9.004951 31.975588
F 13.711096 16.723486 31.975588
F 4.816304 1.282515 29.150925
F 4.816304 9.001047 29.150925
F 4.816304 16.719582 29.150925
F 13.739664 1.286420 29.246822
F 13.739664 9.004951 29.246822
F 13.739664 16.723487 29.246822
F 7.052492 5.144631 29.176060
F 7.052492 12.863164 29.176060
F 15.967695 5.145686 29.270155
F 15.967695 12.864219 29.270155
F 7.024997 5.145401 31.905740
F 7.024997 12.863934 31.905741
F 15.939127 5.145685 31.998920
F 15.939127 12.864219 31.998921
F 0.296594 1.231842 17.415028
F 0.296594 8.950373 17.415028
F 0.296594 16.668908 17.415029
F 9.407058 1.286356 17.375548
F 9.407058 9.004887 17.375548
F 9.407058 16.723422 17.375548
F 0.268334 3.911897 21.052115
F 0.268334 11.630429 21.052115
F 9.368932 3.859334 21.013904
F 9.368932 11.577866 21.013904
F 0.347383 3.872574 18.269647
F 0.347383 11.591105 18.269646
F 9.397536 3.859345 18.285042
F 9.397536 11.577877 18.285042
F 2.652068 7.733102 18.212503
F 2.652068 15.451636 18.212503
F 2.652068 0.014571 18.212503
F 11.625909 7.718536 18.308426
F 11.625909 15.437070 18.308426
F 11.625909 0.000004 18.308426
F 2.664288 5.130169 17.323209
F 2.664288 12.848702 17.323209
F 11.635435 5.145679 17.398846
F 11.635435 12.864211 17.398846
F 2.629412 7.732667 20.960553
F 2.629412 15.451200 20.960553
F 2.629412 0.014135 20.960553
F 11.597329 7.718538 21.037199
F 11.597329 15.437072 21.037199
F 11.597329 0.000006 21.037199
F 4.934445 1.284270 17.330387
F 4.934445 9.002802 17.330387
F 4.934445 16.721337 17.330387
F 13.863504 1.286420 17.422175
F 13.863504 9.004951 17.422175
F 13.863504 16.723486 17.422175
F 4.897288 3.861454 20.968768
F 4.897288 11.579986 20.968768
F 13.825392 3.859266 21.060528
F 13.825392 11.577798 21.060528
F 4.928491 3.863533 18.235739
F 4.928491 11.582065 18.235739
F 13.853977 3.859266 18.331762
F 13.853977 11.577798 18.331762
F 7.166496 7.719625 18.260970
F 7.166496 15.438159 18.260970
F 7.166496 0.001094 18.260970
F 16.082011 7.718531 18.355095
F 16.082011 15.437065 18.355095
F 7.138809 0.000439 20.990798
F 7.176733 5.145180 17.352500
F 7.176733 12.863713 17.352500
F 16.091535 5.145685 17.445507
F 16.091535 12.864219 17.445507
F 0.080926 1.247662 46.509756
F 0.080926 8.966193 46.509756
F 0.080926 16.684729 46.509756
F 9.102418 1.286386 46.482355
F 9.102418 9.004918 46.482355
F 9.102418 16.723453 46.482355
F 0.153552 3.852501 47.387221
F 0.153552 11.571032 47.387221
F 9.092923 3.859306 47.391894
F 9.092923 11.577838 47.391894
F 0.177826 1.290324 43.747928
F 0.177826 9.008855 43.747928
F 0.177826 16.727390 43.747928
F 9.130980 1.286371 43.753534
F 9.130980 9.004902 43.753534
F 9.130980 16.723437 43.753534
F 2.387237 7.723075 47.323813
F 2.387237 15.441609 47.323813
F 2.387237 0.004543 47.323813
F 11.321110 7.718532 47.415255
F 11.321110 15.437066 47.415255
F 11.321110 0.000000 47.415255
F 2.420493 5.139991 43.685117
F 2.420493 12.858524 43.685117
F 11.359196 5.145684 43.776901
F 11.359196 12.864217 43.776901
F 2.393280 5.139832 46.421971
F 2.393280 12.858365 46.421971
F 11.330640 5.145681 46.505671
F 11.330640 12.864213 46.505672
F 4.638489 1.286039 46.435854
F 4.638489 9.004571 46.435854
F 4.638489 16.723106 46.435854
F 13.558688 1.286420 46.529001
F 13.558688 9.004951 46.529001
F 13.558688 16.723486 46.529001
F 4.631651 3.862033 47.343302
F 4.631651 11.580565 47.343302
F 13.549162 3.859266 47.438589
F 13.549162 11.577798 47.438589
F 4.668351 1.283341 43.704771
F 4.668351 9.001872 43.704771
F 4.668351 16.720407 43.704770
F 13.587256 1.286420 43.800235
F 13.587256 9.004951 43.800235
F 13.587256 16.723487 43.800235
F 6.863202 7.719291 47.368025
F 6.863202 15.437824 47.368024
F 6.863202 0.000759 47.368025
F 15.777194 7.718531 47.461922
F 15.777194 15.437065 47.461921
F 15.824813 15.437065 42.913980
F 6.900943 5.144832 43.729606
F 6.900943 12.863366 43.729606
F 15.815286 5.145686 43.823568
F 15.815286 12.864219 43.823568
F 6.873596 5.145648 46.458976
F 6.873596 12.864181 46.458976
F 15.786718 5.145686 46.552333
F 15.786718 12.864219 46.552334
F 0.159108 3.903239 35.600311
F 0.159108 11.621771 35.600311
F 9.216579 3.859327 35.567312
F 9.216579 11.577859 35.567313
F 9.245207 3.859334 32.838462
F 9.245207 11.577866 32.838462
F 2.522447 7.727332 32.769142
F 2.522448 15.445866 32.769142
F 2.522447 0.008800 32.769142
F 11.473501 7.718534 32.861840
F 11.473501 15.437068 32.861840
F 11.473501 0.000003 32.861840
F 2.491901 7.728367 35.510761
F 2.491901 15.446900 35.510761
F 2.491901 0.009835 35.510761
F 11.444928 7.718537 35.590611
F 11.444928 15.437071 35.590612
F 11.444928 0.000006 35.590612
F 4.748751 3.860801 35.521656
F 4.748751 11.579333 35.521656
F 13.672984 3.859266 35.613941
F 13.672983 11.577798 35.613941
F 4.779132 3.863034 32.789355
F 4.779132 11.581566 32.789355
F 13.701569 3.859266 32.885175
F 13.701569 11.577798 32.885175
F 7.014506 7.719571 32.814421
F 7.014506 15.438104 32.814421
F 7.014506 0.001039 32.814421
F 15.929603 7.718531 32.908508
F 15.929603 15.437065 32.908508
F 15.824813 7.718531 42.913980
F 6.987099 7.718759 35.544050
F 6.987099 15.437293 35.544050
F 6.987099 0.000228 35.544050
F 15.901017 7.718531 35.637273
F 15.901017 15.437065 35.637273
F 6.911398 0.000105 42.820669
F 0.132798 1.244277 39.236981
F 0.132798 8.962808 39.236980
F 0.132798 16.681344 39.236980
F 9.178524 1.286366 39.205661
F 9.178524 9.004898 39.205661
F 9.178524 16.723433 39.205661
F 0.106765 3.899674 42.873443
F 0.106765 11.618206 42.873443
F 9.140457 3.859310 42.844008
F 9.140457 11.577842 42.844009
F 0.202192 3.858357 40.108415
F 0.202192 11.576888 40.108415
F 9.169057 3.859323 40.115176
F 9.169057 11.577855 40.115176
F 0.226605 1.284105 36.468580
F 0.226605 9.002636 36.468579
F 0.226605 16.721171 36.468579
F 9.207122 1.286356 36.476818
F 9.207122 9.004888 36.476818
F 9.207122 16.723423 36.476818
F 2.454048 7.725334 40.046432
F 2.454048 15.443867 40.046432
F 2.454048 0.006802 40.046432
F 11.397304 7.718533 40.138548
F 11.397304 15.437067 40.138548
F 11.397304 0.000001 40.138548
F 2.487970 5.137839 36.407768
F 2.487970 12.856372 36.407768
F 11.435391 5.145683 36.500194
F 11.435391 12.864216 36.500193
F 2.458656 5.137050 39.147940
F 2.458656 12.855583 39.147940
F 11.406837 5.145680 39.228965
F 11.406837 12.864213 39.228965
F 2.425800 7.725829 42.785002
F 2.425800 15.444363 42.785002
F 2.425800 0.007298 42.785002
F 11.368730 7.718537 42.867318
F 11.368731 15.437071 42.867318
F 11.368730 0.000005 42.867318
F 4.711832 1.285222 39.159754
F 4.711832 9.003753 39.159754
F 4.711832 16.722289 39.159754
F 13.634892 1.286420 39.252294
F 13.634892 9.004951 39.252294
F 13.634892 16.723486 39.252294
F 4.675082 3.860074 42.797816
F 4.675082 11.578606 42.797817
F 13.596780 3.859266 42.890647
F 13.596780 11.577798 42.890648
F 4.705170 3.862618 40.066269
F 4.705170 11.581149 40.066269
F 13.625365 3.859266 40.161882
F 13.625366 11.577798 40.161882
F 4.742085 1.282839 36.427798
F 4.742085 9.001370 36.427798
F 4.742085 16.719905 36.427797
F 13.663460 1.286420 36.523528
F 13.663460 9.004951 36.523528
F 13.663460 16.723487 36.523528
F 6.938745 7.719465 40.091197
F 6.938745 15.437999 40.091197
F 6.938745 0.000934 40.091197
F 15.853398 7.718531 40.185214
F 15.853398 15.437065 40.185214
F 6.911398 15.437170 42.820669
F 6.976581 5.144688 36.452801
F 6.976581 12.863221 36.452801
F 15.891491 5.145686 36.546861
F 15.891491 12.864219 36.546861
F 6.949242 5.145517 39.182359
F 6.949242 12.864050 39.182360
F 15.862923 5.145685 39.275626
F 15.862923 12.864219 39.275627
F 6.911398 7.718636 42.820669
F 0.251114 3.865145 32.828298
F 0.251114 11.583676 32.828298
F 0.055171 3.896418 50.145944
F 0.055172 11.614950 50.145944
F 9.064362 3.859288 50.120700
F 9.064361 11.577819 50.120700
F 2.360979 7.722864 50.058883
F 2.360979 15.441398 50.058883
F 2.360979 0.004333 50.058883
F 11.292534 7.718536 50.144024
F 11.292534 15.437070 50.144025
F 11.292534 0.000004 50.144024
F 4.601957 3.859199 50.073881
F 4.601957 11.577731 50.073881
F 13.520576 3.859266 50.167354
F 13.520576 11.577798 50.167354
F 6.835806 7.718496 50.097282
F 6.835806 15.437030 50.097282
F 7.023418 7.705149 64.639656
F 15.748609 7.718531 50.190687
F 15.748609 15.437065 50.190687
F 15.650352 12.861029 61.094137
F 0.029507 1.251183 53.782235
F 0.029507 8.969714 53.782235
F 0.029507 16.688249 53.782235
F 9.026330 1.286411 53.759034
F 9.026329 9.004942 53.759034
F 9.026329 16.723478 53.759034
F 0.003644 3.892003 57.418609
F 0.003644 11.610534 57.418609
F 8.988342 3.859231 57.396434
F 8.988342 11.577763 57.396434
F 0.105191 3.846805 54.666502
F 0.105191 11.565337 54.666501
F 9.016810 3.859284 54.668450
F 9.016810 11.577816 54.668450
F 0.129372 1.296034 51.026481
F 0.129373 9.014565 51.026481
F 0.129372 16.733100 51.026481
F 9.054856 1.286390 51.030253
F 9.054856 9.004922 51.030253
F 9.054856 16.723457 51.030252
F 2.321089 7.720745 54.601539
F 2.321089 15.439279 54.601538
F 2.321089 0.002214 54.601538
F 11.244921 7.718530 54.691797
F 11.244921 15.437064 54.691797
F 15.650352 5.142496 61.094137
F 2.354128 5.142310 50.962619
F 2.354128 12.860843 50.962618
F 11.283004 5.145685 51.053608
F 11.283004 12.864218 51.053608
F 2.328572 5.142787 53.696004
F 2.328572 12.861320 53.696004
F 11.254444 5.145682 53.782365
F 11.254444 12.864214 53.782366
F 2.295044 7.720199 57.333522
F 2.295044 15.438733 57.333522
F 2.295044 0.001668 57.333522
F 11.216425 7.718502 57.419771
F 11.216425 15.437036 57.419771
F 6.738374 12.861319 61.000702
F 4.565485 1.286937 53.711904
F 4.565485 9.005468 53.711904
F 4.565485 16.724003 53.711904
F 13.482485 1.286420 53.805696
F 13.482485 9.004951 53.805696
F 13.482485 16.723487 53.805696
F 4.528342 3.858564 57.349401
F 4.528342 11.577096 57.349401
F 13.444458 3.859233 57.443101
F 13.444458 11.577764 57.443101
F 4.558478 3.861309 54.620338
F 4.558478 11.579841 54.620338
F 13.472960 3.859265 54.715130
F 13.472961 11.577797 54.715129
F 4.595034 1.284005 50.981862
F 4.595034 9.002536 50.981862
F 4.595034 16.721071 50.981862
F 13.511052 1.286420 51.076941
F 13.511053 9.004952 51.076941
F 13.511053 16.723487 51.076940
F 6.787772 7.719079 54.644713
F 6.787772 15.437613 54.644713
F 6.787772 0.000548 54.644713
F 15.700992 7.718531 54.738462
F 15.700992 15.437065 54.738462
F 6.738374 5.142786 61.000702
F 6.825468 5.145029 51.006449
F 6.825468 12.863562 51.006448
F 15.739082 5.145686 51.100273
F 15.739082 12.864218 51.100273
F 6.798054 5.145799 53.735578
F 6.798054 12.864332 53.735578
F 15.710514 5.145685 53.829028
F 15.710514 12.864219 53.829028
F 6.760395 7.718288 57.372928
F 6.760395 15.436822 57.372929
F 15.663309 12.864087 58.370907
F 15.672489 7.718498 57.466434
F 15.672489 15.437032 57.466434
F 15.663309 5.145554 58.370907
F 6.750348 12.863604 58.277242
F 15.937011 15.423386 64.732939
F 15.937011 7.704852 64.732939
F 8.966234 1.283235 61.024143
F 8.966234 9.001766 61.024143
F 8.966234 16.720302 61.024143
F 0.144891 3.945645 64.748999
F 0.144891 11.664176 64.748999
F 9.252319 3.845670 64.663016
F 9.252319 11.564201 64.663016
F 6.750348 5.145071 58.277242
F 7.023418 15.423684 64.639657
F 0.067809 3.846103 61.980909
F 0.067809 11.564634 61.980909
F 8.965541 3.856867 61.938840
F 8.965541 11.575399 61.938840
F 0.080228 1.302649 58.309784
F 0.080228 9.021180 58.309784
F 0.080228 16.739716 58.309784
F 8.979181 1.286281 58.300904
F 8.979181 9.004813 58.300904
F 8.979181 16.723348 58.300904
F 2.275934 7.717672 61.877442
F 2.275934 15.436206 61.877442
F 15.649638 15.434663 62.008842
F 11.193575 7.716127 61.962178
F 11.193575 15.434660 61.962178
F 15.649638 7.716129 62.008843
F 2.286878 5.143829 58.238950
F 2.286878 12.862363 58.238950
F 11.207243 5.145555 58.324243
F 11.207243 12.864088 58.324243
F 2.267211 5.136359 60.970223
F 2.267211 12.854892 60.970223
F 11.194291 5.142492 61.047475
F 11.194290 12.861025 61.047475
F 2.524813 7.728535 64.610848
F 2.524813 15.447070 64.610848
F 2.524813 0.010004 64.610848
F 11.480933 7.704854 64.686274
F 11.480933 15.423388 64.686274
F 6.736836 15.435131 61.915223
F 4.507125 1.284008 60.977013
F 4.507125 9.002539 60.977013
F 4.507125 16.721074 60.977014
F 13.422323 1.283230 61.070804
F 13.422324 9.001762 61.070804
F 13.422323 16.720297 61.070805
F 4.775592 3.852040 64.621116
F 4.775592 11.570572 64.621116
F 13.708974 3.845587 64.709607
F 13.708974 11.564119 64.709607
F 4.509199 3.858375 61.892413
F 4.509199 11.576907 61.892413
F 13.421607 3.856863 61.985510
F 13.421607 11.575395 61.985509
F 4.522402 1.284630 58.253063
F 4.522402 9.003162 58.253063
F 4.522402 16.721697 58.253063
F 13.435280 1.286289 58.347575
F 13.435280 9.004820 58.347575
F 13.435280 16.723355 58.347575
F 6.736836 7.716598 61.915223
F 0.297550 24.339523 2.945991
F 0.297550 32.058055 2.945991
F 9.534777 24.444382 2.828610
F 9.534777 32.162913 2.828610
F 0.365106 27.084761 6.514815
F 16.120104 20.582754 14.716741
F 0.365103 19.366230 6.514817
F 9.521034 27.015045 6.466546
F 16.120103 28.301286 14.716742
F 9.521034 19.296512 6.466546
F 0.443970 27.066517 3.721901
F 7.204730 20.581734 14.622668
F 0.443970 19.347984 3.721901
F 9.533712 27.018162 3.743203
F 7.204730 28.300266 14.622668
F 9.533712 19.299629 3.743202
F 0.287035 24.480053 0.117147
F 0.287035 32.198584 0.117146
F 9.247441 24.455634 0.104464
F 9.247441 32.174165 0.104464
F 2.807503 30.889067 3.678863
F 2.807503 23.170536 3.678863
F 11.762293 30.877329 3.766622
F 11.762293 23.158797 3.766622
F 2.505913 28.309508 0.043794
F 2.505913 20.590976 0.043794
F 11.475570 28.314952 0.127817
F 11.475570 20.596420 0.127817
F 2.779389 28.287855 2.785231
F 2.779389 20.569324 2.785231
F 11.762968 28.303680 2.851926
F 11.762968 20.585149 2.851927
F 2.769094 30.890911 6.418333
F 2.769094 23.172380 6.418333
F 11.749285 30.874271 6.489861
F 11.749285 23.155740 6.489861
F 5.068368 24.442358 2.784241
F 5.068368 32.160889 2.784241
F 13.991062 24.444423 2.875254
F 13.991062 32.162954 2.875254
F 5.051301 27.016801 6.421174
F 13.892071 32.160552 14.693409
F 5.051301 19.298268 6.421174
F 13.977370 27.014998 6.513188
F 13.892071 24.442020 14.693409
F 13.977370 19.296465 6.513189
F 5.059914 27.022625 3.693601
F 4.965256 32.156040 14.597220
F 5.059914 19.304092 3.693601
F 13.990343 27.018056 3.789958
F 4.965256 24.437509 14.597220
F 13.990343 19.299523 3.789958
F 4.785233 24.454304 0.057314
F 4.785233 32.172835 0.057314
F 13.703671 24.455699 0.151158
F 13.703670 32.174230 0.151157
F 7.304661 30.877774 3.719773
F 7.304661 23.159243 3.719773
F 16.218378 30.877321 3.813291
F 16.218378 23.158790 3.813291
F 7.015520 28.313639 0.080416
F 7.015520 20.595107 0.080415
F 15.931700 28.314965 0.174490
F 15.931700 20.596433 0.174490
F 7.302835 28.302689 2.805972
F 7.302835 20.584158 2.805972
F 16.219092 28.303689 2.898586
F 16.219092 20.585157 2.898586
F 7.289507 30.875146 6.443820
F 7.289507 23.156614 6.443820
F 16.205403 30.874263 6.536521
F 16.205403 23.155732 6.536521
F 0.354866 24.383970 10.137737
F 0.354866 32.102501 10.137737
F 9.483324 24.441967 10.098998
F 9.483324 32.160498 10.098998
F 0.323860 27.071666 13.777725
F 11.664004 20.582749 14.670072
F 0.323860 19.353133 13.777726
F 9.445176 27.014926 13.737191
F 11.664004 28.301281 14.670072
F 9.445176 19.296393 13.737191
F 0.398373 27.038306 10.992183
F 2.686160 20.566968 14.573461
F 0.398373 19.319773 10.992183
F 9.473633 27.014960 11.008334
F 2.686160 28.285500 14.573461
F 9.473633 19.296427 11.008334
F 0.425943 24.410859 7.346257
F 0.425943 32.129390 7.346257
F 9.511597 24.441955 7.370925
F 9.511597 32.160486 7.370925
F 2.726427 30.889966 10.935536
F 2.726427 23.171435 10.935536
F 11.702120 30.874137 11.031731
F 11.702120 23.155606 11.031730
F 2.768111 28.285656 7.299086
F 2.768111 20.567124 7.299086
F 11.740132 28.301313 7.394325
F 11.740132 20.582781 7.394324
F 2.733663 28.284636 10.049017
F 2.733663 20.566105 10.049017
F 11.711625 28.301278 10.122306
F 11.711625 20.582747 10.122306
F 2.698750 30.890632 13.685963
F 2.698750 23.172101 13.685963
F 11.673523 30.874139 13.760494
F 11.673523 23.155608 13.760494
F 5.011637 24.439935 10.053795
F 5.011637 32.158467 10.053795
F 13.939707 24.442021 10.145633
F 13.939707 32.160552 10.145633
F 4.972400 27.016961 13.691977
F 9.435579 32.160465 14.646682
F 4.972400 19.298427 13.691977
F 13.901597 27.014867 13.783822
F 13.901597 34.733398 13.783823
F 13.901597 19.296334 13.783823
F 5.001800 27.019608 10.958692
F 9.435579 24.441934 14.646682
F 5.001800 19.301075 10.958692
F 13.930181 27.014867 11.055067
F 13.930181 34.733398 11.055067
F 13.930181 19.296334 11.055067
F 5.038397 24.437225 7.321255
F 5.038397 32.155757 7.321255
F 13.968190 24.442054 7.417662
F 13.968190 32.160585 7.417661
F 7.243201 30.875010 10.984438
F 7.243201 23.156478 10.984438
F 16.158215 30.874132 11.078400
F 16.158215 23.155600 11.078400
F 7.281761 28.300642 7.347188
F 7.281761 20.582110 7.347188
F 16.196223 28.301319 7.440995
F 16.196223 20.582788 7.440994
F 7.252187 28.300528 10.076154
F 7.252187 20.581996 10.076154
F 16.167737 28.301286 10.168966
F 16.167737 20.582755 10.168966
F 7.214474 30.874756 13.714241
F 7.214474 23.156225 13.714242
F 16.129630 30.874132 13.807155
F 16.129630 23.155600 13.807155
F 0.371688 24.425608 14.632430
F 0.371688 32.144139 14.632430
F 0.241195 24.391922 24.688556
F 0.241195 32.110453 24.688556
F 9.330841 24.441950 24.652260
F 9.330841 32.160482 24.652260
F 0.213696 27.062586 28.325756
F 16.053426 23.155600 21.083861
F 0.213696 19.344053 28.325756
F 9.292739 27.014936 28.290612
F 16.053426 30.874132 21.083861
F 9.292739 19.296402 28.290612
F 0.300544 27.026998 25.545792
F 7.138809 23.156039 20.990798
F 0.300544 19.308465 25.545791
F 9.321372 27.014941 25.561752
F 7.138809 30.874571 20.990798
F 9.321372 19.296408 25.561752
F 0.324086 24.429781 21.905993
F 0.324086 32.148312 21.905993
F 9.359453 24.441945 21.923398
F 9.359453 32.160476 21.923398
F 2.590917 30.884984 25.491588
F 2.590917 23.166453 25.491588
F 11.549703 30.874135 25.585133
F 11.549703 23.155604 25.585133
F 2.621005 28.288494 21.852004
F 2.621005 20.569963 21.852004
F 11.587795 28.301282 21.946780
F 11.587795 20.582750 21.946780
F 2.594675 28.288620 24.598182
F 2.594676 20.570088 24.598182
F 11.559236 28.301279 24.675553
F 11.559236 20.582747 24.675553
F 2.559981 30.885810 28.235894
F 2.559981 23.167279 28.235894
F 11.521128 30.874138 28.313906
F 11.521128 23.155607 28.313906
F 4.860568 24.439872 24.607085
F 4.860568 32.158403 24.607085
F 13.787300 24.442020 24.698882
F 13.787300 32.160552 24.698882
F 4.823422 27.016863 28.245310
F 16.091535 20.582754 17.445507
F 4.823422 19.298330 28.245310
F 13.749188 27.014867 28.337235
F 13.749188 34.733399 28.337235
F 13.749188 19.296334 28.337235
F 4.853640 27.018897 25.512523
F 16.091535 28.301286 17.445507
F 4.853640 19.300364 25.512523
F 13.777774 27.014866 25.608470
F 13.777773 34.733398 25.608469
F 13.777774 19.296333 25.608469
F 4.891095 24.437870 21.874147
F 4.891095 32.156401 21.874147
F 13.815868 24.442020 21.970116
F 13.815868 32.160552 21.970116
F 7.090466 30.875213 25.537691
F 7.090466 23.156682 25.537691
F 16.005807 30.874132 25.631802
F 16.005807 23.155600 25.631802
F 7.128414 28.300179 21.899319
F 7.128414 20.581647 21.899319
F 16.043899 28.301286 21.993449
F 16.043899 20.582754 21.993448
F 7.100855 28.300895 24.629113
F 7.100855 20.582363 24.629113
F 16.015331 28.301286 24.722214
F 16.015331 20.582754 24.722214
F 7.062907 30.874472 28.267428
F 7.062907 23.155940 28.267428
F 15.977221 30.874132 28.360567
F 15.977221 23.155600 28.360567
F 0.185954 24.396158 31.963312
F 0.185954 32.114689 31.963312
F 9.254664 24.441954 31.928963
F 9.254664 32.160486 31.928963
F 13.853977 34.733398 18.331762
F 7.176733 20.582249 17.352500
F 13.853977 27.014867 18.331763
F 0.275910 24.432185 29.187513
F 0.275910 32.150716 29.187513
F 9.283281 24.441948 29.200106
F 9.283281 32.160480 29.200106
F 2.557636 28.291660 29.130562
F 2.557636 20.573128 29.130561
F 11.511591 28.301282 29.223487
F 11.511591 20.582751 29.223487
F 2.525647 28.290424 31.873438
F 2.525647 20.571892 31.873438
F 11.483036 28.301280 31.952259
F 11.483036 20.582748 31.952259
F 4.785941 24.440215 31.883511
F 4.785941 32.158746 31.883511
F 13.711096 24.442020 31.975588
F 13.711096 32.160551 31.975588
F 4.816304 24.438116 29.150925
F 4.816304 32.156647 29.150925
F 13.739664 24.442020 29.246822
F 13.739664 32.160552 29.246822
F 7.052492 28.300231 29.176060
F 7.052492 20.581699 29.176060
F 15.967695 28.301286 29.270155
F 15.967695 20.582754 29.270155
F 7.024997 28.301002 31.905740
F 7.024997 20.582470 31.905741
F 15.939127 28.301286 31.998920
F 15.939127 20.582754 31.998920
F 0.296594 24.387442 17.415028
F 0.296594 32.105974 17.415028
F 9.407058 24.441956 17.375548
F 9.407058 32.160488 17.375548
F 0.268334 27.067498 21.052115
F 7.176733 28.300781 17.352500
F 0.268334 19.348965 21.052115
F 9.368932 27.014935 21.013904
F 16.082011 23.155600 18.355095
F 9.368932 19.296402 21.013905
F 0.347383 27.028174 18.269647
F 16.082011 30.874132 18.355095
F 0.347383 19.309641 18.269646
F 9.397536 27.014946 18.285042
F 7.166496 23.156695 18.260970
F 9.397536 19.296412 18.285042
F 2.652068 30.888703 18.212503
F 2.652068 23.170172 18.212503
F 11.625909 30.874136 18.308426
F 11.625909 23.155605 18.308426
F 2.664288 28.285769 17.323209
F 2.664288 20.567238 17.323209
F 11.635435 28.301279 17.398846
F 11.635435 20.582747 17.398846
F 2.629412 30.888267 20.960553
F 2.629412 23.169736 20.960553
F 11.597329 30.874139 21.037199
F 11.597329 23.155607 21.037199
F 4.934445 24.439871 17.330387
F 4.934445 32.158402 17.330387
F 13.863504 24.442020 17.422175
F 13.863504 32.160552 17.422175
F 4.897288 27.017055 20.968768
F 7.166496 30.875226 18.260970
F 4.897288 19.298522 20.968768
F 13.825392 27.014867 21.060528
F 13.825392 34.733399 21.060528
F 13.825392 19.296334 21.060528
F 4.928491 27.019134 18.235739
F 13.853977 19.296333 18.331762
F 4.928491 19.300600 18.235739
F 0.080926 24.403263 46.509756
F 0.080926 32.121794 46.509756
F 9.102418 24.441987 46.482355
F 9.102418 32.160518 46.482355
F 0.153552 27.008101 47.387221
F 0.153552 34.726633 47.387221
F 0.153552 19.289568 47.387221
F 9.092923 27.014907 47.391894
F 15.824813 23.155600 42.913980
F 9.092923 19.296373 47.391893
F 0.177826 24.445924 43.747928
F 0.177826 32.164456 43.747928
F 9.130980 24.441971 43.753534
F 9.130980 32.160503 43.753534
F 2.387237 30.878675 47.323813
F 2.387237 23.160144 47.323813
F 11.321110 30.874132 47.415255
F 11.321110 23.155601 47.415255
F 2.420493 28.295591 43.685117
F 2.420493 20.577059 43.685117
F 11.359196 28.301285 43.776902
F 11.359196 20.582753 43.776901
F 2.393280 28.295432 46.421971
F 2.393280 20.576900 46.421971
F 11.330640 28.301281 46.505671
F 11.330640 20.582749 46.505672
F 4.638489 24.441640 46.435854
F 4.638489 32.160171 46.435854
F 13.558688 24.442020 46.529001
F 13.558688 32.160552 46.529001
F 4.631651 27.017634 47.343302
F 15.824813 30.874132 42.913980
F 4.631651 19.299100 47.343302
F 13.549162 27.014866 47.438589
F 13.549162 34.733398 47.438589
F 13.549162 19.296333 47.438589
F 4.668351 24.438941 43.704771
F 4.668351 32.157472 43.704771
F 13.587256 24.442021 43.800235
F 13.587256 32.160552 43.800235
F 6.863202 30.874891 47.368025
F 6.863202 23.156360 47.368025
F 15.777194 30.874132 47.461922
F 15.777194 23.155600 47.461922
F 6.900943 28.300433 43.729606
F 6.900943 20.581901 43.729606
F 15.815286 28.301286 43.823568
F 15.815286 20.582754 43.823568
F 6.873596 28.301249 46.458976
F 6.873596 20.582717 46.458977
F 15.786718 28.301286 46.552333
F 15.786718 20.582754 46.552334
F 0.159108 27.058840 35.600311
F 6.911398 23.155705 42.820669
F 0.159108 19.340307 35.600311
F 9.216579 27.014927 35.567312
F 6.911398 30.874237 42.820669
F 9.216579 19.296394 35.567313
F 9.245207 27.014935 32.838462
F 15.862922 20.582754 39.275627
F 9.245207 19.296402 32.838462
F 2.522447 30.882932 32.769142
F 2.522447 23.164401 32.769142
F 11.473501 30.874135 32.861840
F 11.473501 23.155603 32.861840
F 2.491901 30.883967 35.510761
F 2.491901 23.165436 35.510761
F 11.444928 30.874138 35.590611
F 11.444928 23.155606 35.590611
F 4.748751 27.016402 35.521656
F 15.862923 28.301286 39.275626
F 4.748751 19.297869 35.521656
F 13.672984 27.014867 35.613941
F 13.672984 34.733399 35.613941
F 13.672984 19.296334 35.613941
F 4.779132 27.018635 32.789355
F 6.949242 20.582586 39.182360
F 4.779132 19.300102 32.789355
F 13.701569 27.014866 32.885175
F 13.701569 34.733398 32.885175
F 13.701569 19.296333 32.885175
F 7.014506 30.875171 32.814421
F 7.014506 23.156640 32.814421
F 15.929603 30.874132 32.908508
F 15.929603 23.155600 32.908508
F 6.987099 30.874360 35.544050
F 6.987099 23.155828 35.544050
F 15.901017 30.874132 35.637273
F 15.901017 23.155600 35.637273
F 0.132797 24.399878 39.236981
F 0.132798 32.118409 39.236980
F 9.178524 24.441967 39.205661
F 9.178524 32.160498 39.205661
F 0.106765 27.055275 42.873443
F 6.949242 28.301118 39.182359
F 0.106765 19.336742 42.873443
F 9.140457 27.014911 42.844008
F 15.891491 20.582754 36.546861
F 9.140457 19.296377 42.844008
F 0.202192 27.013957 40.108415
F 0.202192 34.732489 40.108415
F 0.202192 19.295424 40.108415
F 9.169057 27.014924 40.115176
F 15.891491 28.301286 36.546861
F 9.169057 19.296390 40.115175
F 0.226605 24.439705 36.468580
F 0.226605 32.158237 36.468579
F 9.207122 24.441957 36.476818
F 9.207122 32.160489 36.476818
F 2.454048 30.880934 40.046432
F 2.454048 23.162403 40.046432
F 11.397304 30.874134 40.138548
F 11.397304 23.155602 40.138548
F 2.487970 28.293439 36.407768
F 2.487970 20.574908 36.407768
F 11.435391 28.301284 36.500194
F 11.435391 20.582752 36.500193
F 2.458656 28.292650 39.147940
F 2.458656 20.574119 39.147940
F 11.406837 28.301280 39.228965
F 11.406837 20.582749 39.228965
F 2.425800 30.881430 42.785002
F 2.425800 23.162898 42.785002
F 11.368730 30.874137 42.867318
F 11.368730 23.155606 42.867318
F 4.711832 24.440823 39.159754
F 4.711832 32.159354 39.159754
F 13.634892 24.442020 39.252294
F 13.634892 32.160552 39.252294
F 4.675082 27.015674 42.797816
F 6.976581 20.581757 36.452801
F 4.675082 19.297141 42.797817
F 13.596780 27.014867 42.890647
F 13.596780 34.733399 42.890647
F 13.596780 19.296334 42.890648
F 4.705170 27.018218 40.066269
F 6.976581 28.300289 36.452801
F 4.705170 19.299685 40.066269
F 13.625366 27.014866 40.161882
F 13.625365 34.733398 40.161882
F 13.625365 19.296333 40.161882
F 4.742085 24.438439 36.427798
F 4.742085 32.156971 36.427798
F 13.663460 24.442020 36.523528
F 13.663460 32.160552 36.523528
F 6.938745 30.875066 40.091197
F 6.938745 23.156535 40.091197
F 15.853398 30.874132 40.185214
F 15.853398 23.155600 40.185214
F 0.251114 27.020745 32.828298
F 0.251114 19.302212 32.828298
F 0.055171 27.052018 50.145944
F 15.650352 28.298096 61.094137
F 0.055171 19.333485 50.145944
F 9.064361 27.014888 50.120700
F 6.738374 20.579855 61.000702
F 9.064361 19.296355 50.120700
F 2.360979 30.878465 50.058883
F 2.360979 23.159933 50.058883
F 11.292534 30.874136 50.144024
F 11.292534 23.155605 50.144024
F 4.601957 27.014799 50.073881
F 4.601957 34.733331 50.073881
F 4.601957 19.296267 50.073881
F 13.520576 27.014867 50.167354
F 13.520577 34.733398 50.167354
F 13.520577 19.296334 50.167354
F 6.835806 30.874097 50.097282
F 6.835806 23.155565 50.097282
F 15.748609 30.874132 50.190687
F 15.748609 23.155600 50.190687
F 0.029507 24.406783 53.782235
F 0.029507 32.125315 53.782235
F 9.026330 24.442012 53.759034
F 9.026330 32.160543 53.759034
F 0.003644 27.047603 57.418609
F 6.738374 28.298387 61.000702
F 0.003644 19.329070 57.418609
F 8.988342 27.014832 57.396434
F 8.988342 34.733364 57.396434
F 8.988342 19.296298 57.396434
F 0.105191 27.002406 54.666501
F 0.105191 34.720938 54.666501
F 0.105191 19.283873 54.666501
F 9.016810 27.014884 54.668450
F 15.663309 20.582623 58.370907
F 9.016810 19.296351 54.668449
F 0.129373 24.451634 51.026481
F 0.129372 32.170166 51.026481
F 9.054856 24.441991 51.030253
F 9.054856 32.160522 51.030253
F 2.321089 30.876346 54.601539
F 2.321089 23.157815 54.601539
F 11.244921 30.874131 54.691797
F 11.244921 23.155599 54.691797
F 2.354128 28.297911 50.962619
F 2.354128 20.579379 50.962618
F 11.283004 28.301286 51.053608
F 11.283004 20.582754 51.053607
F 2.328572 28.298387 53.696004
F 2.328572 20.579856 53.696004
F 11.254444 28.301282 53.782365
F 11.254445 20.582750 53.782365
F 2.295044 30.875800 57.333522
F 2.295044 23.157268 57.333522
F 11.216425 30.874102 57.419771
F 11.216425 23.155571 57.419771
F 4.565485 24.442537 53.711904
F 4.565485 32.161069 53.711904
F 13.482485 24.442020 53.805696
F 13.482485 32.160552 53.805696
F 4.528342 27.014164 57.349401
F 4.528342 34.732696 57.349401
F 4.528342 19.295631 57.349401
F 13.444458 27.014833 57.443101
F 13.444458 34.733365 57.443101
F 13.444458 19.296300 57.443101
F 4.558478 27.016910 54.620338
F 15.663309 28.301154 58.370908
F 4.558478 19.298376 54.620338
F 13.472961 27.014866 54.715130
F 13.472960 34.733398 54.715129
F 13.472960 19.296333 54.715130
F 4.595034 24.439605 50.981862
F 4.595034 32.158136 50.981862
F 13.511052 24.442021 51.076941
F 13.511052 32.160552 51.076941
F 6.787772 30.874680 54.644713
F 6.787772 23.156149 54.644713
F 15.700992 30.874131 54.738462
F 15.700992 23.155600 54.738462
F 6.825468 28.300630 51.006449
F 6.825468 20.582098 51.006449
F 15.739082 28.301286 51.100273
F 15.739082 20.582754 51.100273
F 6.798054 28.301400 53.735578
F 6.798054 20.582868 53.735578
F 15.710514 28.301286 53.829028
F 15.710514 20.582754 53.829028
F 6.760395 30.873888 57.372928
F 6.760395 23.155357 57.372928
F 15.672489 30.874098 57.466434
F 15.672489 23.155567 57.466434
F 15.937011 23.141921 64.732939
F 15.937011 30.860452 64.732939
F 8.966234 24.438836 61.024142
F 8.966234 32.157367 61.024143
F 0.144891 27.101245 64.748999
F 6.750348 20.582139 58.277242
F 0.144891 19.382712 64.748999
F 9.252319 27.001270 64.663016
F 9.252319 34.719802 64.663016
F 9.252319 19.282737 64.663016
F 7.023418 23.142219 64.639656
F 7.023418 30.860750 64.639656
F 15.650352 20.579564 61.094137
F 0.067809 27.001703 61.980909
F 0.067809 34.720235 61.980909
F 0.067809 19.283170 61.980909
F 8.965541 27.012468 61.938840
F 8.965541 34.731000 61.938840
F 8.965541 19.293935 61.938840
F 0.080228 24.458250 58.309784
F 0.080228 32.176781 58.309784
F 8.979181 24.441882 58.300904
F 8.979181 32.160413 58.300904
F 2.275934 30.873272 61.877442
F 2.275934 23.154741 61.877442
F 11.193575 30.871727 61.962178
F 11.193575 23.153196 61.962178
F 2.286878 28.299430 58.238950
F 2.286878 20.580898 58.238950
F 11.207243 28.301156 58.324243
F 11.207242 20.582624 58.324243
F 2.267211 28.291960 60.970223
F 2.267211 20.573428 60.970223
F 11.194291 28.298093 61.047475
F 11.194290 20.579561 61.047476
F 2.524813 30.884136 64.610847
F 2.524813 23.165605 64.610848
F 11.480933 30.860454 64.686274
F 11.480933 23.141923 64.686274
F 4.507125 24.439608 60.977013
F 4.507125 32.158140 60.977013
F 13.422324 24.438831 61.070804
F 13.422323 32.157362 61.070804
F 4.775592 27.007640 64.621116
F 4.775592 34.726172 64.621116
F 4.775592 19.289108 64.621116
F 13.708974 27.001188 64.709607
F 13.708974 34.719720 64.709607
F 13.708974 19.282655 64.709607
F 4.509199 27.013976 61.892413
F 4.509199 34.732508 61.892413
F 4.509199 19.295443 61.892412
F 13.421607 27.012464 61.985510
F 13.421607 34.730995 61.985509
F 13.421607 19.293931 61.985509
F 4.522402 24.440231 58.253063
F 4.522402 32.158762 58.253063
F 13.435280 24.441889 58.347575
F 13.435280 32.160421 58.347575
F 6.736836 30.872198 61.915223
F 6.736836 23.153667 61.915223
F 15.649638 30.871729 62.008843
F 15.649638 23.153198 62.008842
F 6.750348 28.300671 58.277242
F 0.297550 47.495124 2.945991
F 0.297552 39.776590 2.945990
F 9.534777 47.599982 2.828610
F 9.534777 39.881448 2.828611
F 0.365108 50.240361 6.514815
F 0.365105 42.521829 6.514816
F 9.521034 50.170645 6.466546
F 9.521034 42.452112 6.466546
F 0.443970 50.222118 3.721901
F 0.443970 42.503585 3.721901
F 9.533712 50.173763 3.743203
F 9.533712 42.455230 3.743202
F 0.287035 47.635653 0.117147
F 0.287035 39.917119 0.117145
F 9.247441 47.611235 0.104464
F 9.247441 39.892700 0.104464
F 2.807503 38.607601 3.678863
F 2.807503 46.326136 3.678863
F 11.762293 38.595863 3.766622
F 11.762293 46.314398 3.766622
F 2.505913 51.465109 0.043794
F 2.505913 36.028041 0.043794
F 2.505913 43.746577 0.043794
F 11.475570 51.470553 0.127817
F 11.475570 36.033485 0.127817
F 11.475570 43.752021 0.127817
F 2.779389 51.443456 2.785231
F 2.779389 36.006389 2.785231
F 2.779389 43.724924 2.785231
F 11.762968 51.459281 2.851926
F 11.762968 36.022214 2.851927
F 11.762968 43.740749 2.851927
F 2.769094 38.609445 6.418333
F 2.769094 46.327981 6.418333
F 11.749285 38.592805 6.489861
F 11.749285 46.311340 6.489861
F 5.068368 47.597958 2.784241
F 5.068368 39.879424 2.784241
F 13.991062 47.600024 2.875254
F 13.991062 39.881490 2.875254
F 5.051301 50.172402 6.421174
F 5.051301 42.453869 6.421174
F 13.977370 50.170599 6.513188
F 13.977370 42.452066 6.513189
F 5.059914 50.178225 3.693601
F 5.059914 42.459692 3.693601
F 13.990343 50.173657 3.789958
F 13.990343 42.455124 3.789958
F 4.785233 47.609904 0.057314
F 4.785233 39.891370 0.057314
F 13.703671 47.611300 0.151158
F 13.703670 39.892765 0.151157
F 7.304661 38.596308 3.719773
F 7.304661 46.314843 3.719773
F 16.218378 38.595855 3.813291
F 16.218378 46.314391 3.813291
F 7.015520 51.469239 0.080416
F 7.015520 36.032172 0.080415
F 7.015520 43.750707 0.080415
F 15.931700 51.470565 0.174490
F 15.931700 36.033498 0.174490
F 15.931700 43.752033 0.174490
F 7.302835 51.458290 2.805972
F 7.302835 36.021222 2.805972
F 7.302835 43.739758 2.805972
F 16.219092 51.459289 2.898586
F 16.219092 36.022222 2.898586
F 16.219092 43.740757 2.898586
F 7.289507 38.593680 6.443820
F 7.289507 46.312215 6.443820
F 16.205403 38.592797 6.536521
F 16.205403 46.311333 6.536521
F 0.354866 47.539570 10.137737
F 0.354866 39.821036 10.137736
F 9.483324 47.597567 10.098998
F 9.483324 39.879034 10.098998
F 0.323860 50.227267 13.777726
F 0.323860 42.508734 13.777726
F 9.445176 50.170527 13.737191
F 9.445176 42.451994 13.737191
F 0.398373 50.193906 10.992183
F 0.398373 42.475373 10.992183
F 9.473633 50.170561 11.008334
F 9.473633 42.452028 11.008334
F 0.425942 47.566460 7.346257
F 0.425943 39.847925 7.346256
F 9.511597 47.597555 7.370925
F 9.511597 39.879021 7.370924
F 2.726427 38.608500 10.935536
F 2.726427 46.327035 10.935536
F 11.702120 38.592671 11.031730
F 11.702120 46.311207 11.031731
F 2.768111 51.441257 7.299086
F 2.768111 36.004189 7.299086
F 2.768111 43.722725 7.299086
F 11.740132 51.456914 7.394325
F 11.740132 36.019846 7.394324
F 11.740132 43.738382 7.394324
F 2.733663 51.440237 10.049017
F 2.733663 36.003169 10.049017
F 2.733663 43.721705 10.049017
F 11.711625 51.456879 10.122306
F 11.711625 36.019812 10.122306
F 11.711625 43.738347 10.122306
F 2.698750 38.609166 13.685963
F 2.698750 46.327702 13.685963
F 11.673523 38.592673 13.760494
F 11.673523 46.311208 13.760494
F 5.011637 47.595536 10.053795
F 5.011637 39.877002 10.053795
F 13.939707 47.597621 10.145633
F 13.939707 39.879087 10.145634
F 4.972400 50.172561 13.691977
F 4.972400 42.454028 13.691977
F 13.901597 50.170467 13.783822
F 13.901596 42.451934 13.783823
F 5.001800 50.175209 10.958692
F 5.001800 42.456676 10.958692
F 13.930181 50.170467 11.055067
F 13.930181 42.451934 11.055067
F 5.038397 47.592826 7.321255
F 5.038397 39.874292 7.321255
F 13.968190 47.597654 7.417662
F 13.968190 39.879120 7.417662
F 7.243201 38.593543 10.984438
F 7.243201 46.312079 10.984438
F 16.158215 38.592665 11.078400
F 16.158215 46.311201 11.078400
F 7.281761 51.456242 7.347188
F 7.281761 36.019175 7.347187
F 7.281761 43.737710 7.347188
F 16.196223 51.456920 7.440995
F 16.196223 36.019853 7.440994
F 16.196223 43.738388 7.440994
F 7.252187 51.456128 10.076154
F 7.252187 36.019061 10.076154
F 7.252187 43.737597 10.076154
F 16.167737 51.456887 10.168966
F 16.167737 36.019819 10.168966
F 16.167737 43.738355 10.168966
F 7.214474 38.593290 13.714242
F 7.214474 46.311825 13.714242
F 16.129630 38.592666 13.807155
F 16.129630 46.311201 13.807155
F 0.371688 47.581208 14.632430
F 0.371688 39.862674 14.632429
F 9.435579 47.597534 14.646682
F 9.435579 39.879000 14.646682
F 2.686160 51.441100 14.573461
F 2.686160 36.004033 14.573461
F 2.686160 43.722569 14.573461
F 11.664004 51.456881 14.670072
F 11.664004 36.019814 14.670072
F 11.664004 43.738350 14.670072
F 4.965256 47.593110 14.597220
F 4.965256 39.874576 14.597219
F 13.892071 47.597621 14.693409
F 13.892071 39.879087 14.693408
F 7.204730 51.455866 14.622668
F 7.204730 36.018799 14.622668
F 7.204730 43.737334 14.622668
F 16.120103 51.456887 14.716742
F 16.120103 36.019819 14.716741
F 16.120103 43.738355 14.716741
F 0.365104 34.803294 6.514817
F 9.521034 34.733577 6.466546
F 0.443970 34.785049 3.721901
F 9.533712 34.736694 3.743203
F 5.051301 34.735333 6.421174
F 13.977370 34.733530 6.513188
F 5.059914 34.741157 3.693601
F 13.990343 34.736588 3.789958
F 0.323860 34.790198 13.777726
F 9.445176 34.733458 13.737191
F 0.398373 34.756838 10.992183
F 9.473633 34.733492 11.008334
F 4.972400 34.735492 13.691977
F 5.001800 34.738140 10.958692
F 0.241195 47.547522 24.688556
F 0.241195 39.828988 24.688556
F 9.330841 47.597551 24.652260
F 9.330841 39.879017 24.652260
F 0.213696 50.218186 28.325756
F 0.213696 42.499653 28.325756
F 9.292739 50.170536 28.290612
F 9.292739 42.452003 28.290612
F 0.300544 50.182599 25.545792
F 0.300544 42.464066 25.545791
F 9.321372 50.170541 25.561752
F 9.321372 42.452008 25.561752
F 0.324086 47.585381 21.905993
F 0.324086 39.866847 21.905993
F 9.359453 47.597545 21.923398
F 9.359453 39.879011 21.923398
F 2.590917 38.603518 25.491588
F 2.590917 46.322053 25.491588
F 11.549703 38.592670 25.585133
F 11.549703 46.311205 25.585133
F 2.621005 51.444095 21.852004
F 2.621005 36.007027 21.852003
F 2.621005 43.725563 21.852004
F 11.587795 51.456882 21.946780
F 11.587795 36.019815 21.946779
F 11.587795 43.738351 21.946780
F 2.594675 51.444220 24.598182
F 2.594676 36.007153 24.598182
F 2.594676 43.725688 24.598182
F 11.559236 51.456880 24.675553
F 11.559236 36.019813 24.675553
F 11.559236 43.738348 24.675553
F 2.559981 38.604344 28.235895
F 2.559981 46.322879 28.235894
F 11.521128 38.592672 28.313906
F 11.521128 46.311207 28.313906
F 4.860568 47.595472 24.607085
F 4.860568 39.876938 24.607085
F 13.787300 47.597621 24.698882
F 13.787300 39.879087 24.698882
F 4.823422 50.172463 28.245310
F 4.823422 42.453930 28.245310
F 13.749188 50.170467 28.337235
F 13.749188 42.451934 28.337235
F 4.853640 50.174498 25.512524
F 4.853640 42.455965 25.512523
F 13.777773 50.170467 25.608470
F 13.777774 42.451934 25.608469
F 4.891095 47.593470 21.874147
F 4.891096 39.874937 21.874146
F 13.815868 47.597621 21.970116
F 13.815868 39.879087 21.970115
F 7.090466 38.593747 25.537691
F 7.090466 46.312282 25.537691
F 16.005807 38.592666 25.631802
F 16.005807 46.311201 25.631802
F 7.128414 51.455779 21.899320
F 7.128414 36.018712 21.899319
F 7.128414 43.737247 21.899319
F 16.043899 51.456886 21.993449
F 16.043899 36.019819 21.993449
F 16.043899 43.738355 21.993448
F 7.100855 51.456496 24.629113
F 7.100855 36.019428 24.629113
F 7.100855 43.737964 24.629113
F 16.015331 51.456887 24.722214
F 16.015331 36.019819 24.722214
F 16.015331 43.738355 24.722214
F 7.062907 38.593005 28.267429
F 7.062907 46.311541 28.267428
F 15.977221 38.592666 28.360567
F 15.977221 46.311201 28.360567
F 0.185954 47.551758 31.963312
F 0.185954 39.833225 31.963312
F 9.254664 47.597555 31.928963
F 9.254664 39.879021 31.928963
F 4.928491 34.737665 18.235739
F 4.897288 34.735587 20.968768
F 0.275910 47.587786 29.187513
F 0.275910 39.869251 29.187513
F 9.283281 47.597549 29.200106
F 9.283281 39.879015 29.200106
F 2.557636 51.447260 29.130562
F 2.557636 36.010193 29.130561
F 2.557636 43.728728 29.130561
F 11.511591 51.456883 29.223487
F 11.511591 36.019816 29.223486
F 11.511591 43.738351 29.223487
F 2.525647 51.446024 31.873438
F 2.525647 36.008957 31.873438
F 2.525647 43.727493 31.873438
F 11.483035 51.456880 31.952259
F 11.483036 36.019813 31.952259
F 11.483036 43.738348 31.952259
F 4.785941 47.595815 31.883511
F 4.785941 39.877281 31.883511
F 13.711096 47.597621 31.975588
F 13.711096 39.879087 31.975588
F 4.816304 47.593716 29.150925
F 4.816304 39.875183 29.150925
F 13.739664 47.597621 29.246822
F 13.739664 39.879087 29.246822
F 7.052492 51.455832 29.176060
F 7.052492 36.018764 29.176060
F 7.052492 43.737300 29.176060
F 15.967695 51.456887 29.270155
F 15.967695 36.019819 29.270155
F 15.967695 43.738355 29.270155
F 7.024997 51.456602 31.905740
F 7.024997 36.019535 31.905741
F 7.024997 43.738070 31.905740
F 15.939127 51.456886 31.998920
F 15.939127 36.019819 31.998921
F 15.939127 43.738355 31.998920
F 0.296594 47.543043 17.415028
F 0.296594 39.824509 17.415029
F 9.407058 47.597557 17.375548
F 9.407058 39.879023 17.375548
F 0.268334 50.223098 21.052115
F 0.268334 42.504565 21.052115
F 9.368932 50.170535 21.013904
F 9.368932 42.452002 21.013905
F 0.347383 50.183775 18.269647
F 0.347383 42.465242 18.269646
F 9.397536 50.170546 18.285042
F 9.397536 42.452013 18.285042
F 2.652068 38.607237 18.212503
F 2.652068 46.325772 18.212503
F 11.625909 38.592670 18.308426
F 11.625909 46.311205 18.308426
F 2.664288 51.441370 17.323209
F 2.664288 36.004302 17.323209
F 2.664288 43.722838 17.323209
F 11.635435 51.456879 17.398846
F 11.635435 36.019812 17.398846
F 11.635435 43.738348 17.398846
F 2.629412 38.606801 20.960553
F 2.629412 46.325336 20.960553
F 11.597329 38.592672 21.037199
F 11.597329 46.311208 21.037199
F 4.934445 47.595471 17.330387
F 4.934445 39.876937 17.330387
F 13.863504 47.597621 17.422175
F 13.863504 39.879087 17.422175
F 4.897288 50.172655 20.968768
F 4.897288 42.454122 20.968768
F 13.825392 50.170467 21.060528
F 13.825392 42.451934 21.060528
F 4.928491 50.174734 18.235739
F 4.928491 42.456201 18.235739
F 13.853977 50.170467 18.331763
F 13.853977 42.451934 18.331762
F 7.166496 38.593760 18.260970
F 7.166496 46.312295 18.260970
F 16.082011 38.592665 18.355095
F 16.082011 46.311201 18.355095
F 7.176733 51.456381 17.352500
F 7.176733 36.019314 17.352500
F 7.176733 43.737849 17.352500
F 16.091535 51.456886 17.445507
F 16.091535 36.019819 17.445507
F 16.091535 43.738355 17.445507
F 7.138809 38.593105 20.990798
F 7.138809 46.311640 20.990798
F 16.053426 38.592666 21.083861
F 16.053426 46.311201 21.083861
F 0.213696 34.781117 28.325756
F 9.292739 34.733467 28.290612
F 0.300544 34.745530 25.545792
F 9.321372 34.733473 25.561752
F 4.823422 34.735395 28.245310
F 4.853640 34.737429 25.512523
F 9.397536 34.733478 18.285042
F 0.268334 34.786030 21.052115
F 9.368932 34.733467 21.013904
F 0.347383 34.746706 18.269646
F 0.080926 47.558863 46.509756
F 0.080926 39.840329 46.509756
F 9.102418 47.597587 46.482355
F 9.102418 39.879053 46.482355
F 0.153552 50.163702 47.387221
F 0.153552 42.445169 47.387221
F 9.092923 50.170507 47.391894
F 9.092923 42.451974 47.391893
F 0.177826 47.601525 43.747928
F 0.177826 39.882991 43.747928
F 9.130980 47.597572 43.753534
F 9.130980 39.879038 43.753534
F 2.387237 38.597209 47.323813
F 2.387237 46.315744 47.323813
F 11.321110 38.592666 47.415255
F 11.321110 46.311202 47.415255
F 2.420493 51.451192 43.685117
F 2.420493 36.014124 43.685117
F 2.420493 43.732660 43.685117
F 11.359196 51.456885 43.776902
F 11.359196 36.019818 43.776901
F 11.359196 43.738353 43.776901
F 2.393280 51.451032 46.421971
F 2.393280 36.013965 46.421971
F 2.393280 43.732501 46.421971
F 11.330640 51.456882 46.505671
F 11.330640 36.019814 46.505672
F 11.330640 43.738350 46.505672
F 4.638489 47.597240 46.435854
F 4.638489 39.878707 46.435854
F 13.558688 47.597621 46.529001
F 13.558688 39.879087 46.529001
F 4.631651 50.173234 47.343302
F 4.631651 42.454701 47.343302
F 13.549162 50.170467 47.438589
F 13.549162 42.451934 47.438589
F 4.668351 47.594542 43.704771
F 4.668351 39.876008 43.704770
F 13.587256 47.597621 43.800235
F 13.587256 39.879087 43.800235
F 6.863202 38.593425 47.368024
F 6.863202 46.311960 47.368025
F 15.777194 38.592665 47.461921
F 15.777194 46.311201 47.461922
F 6.900943 51.456033 43.729606
F 6.900943 36.018966 43.729606
F 6.900943 43.737502 43.729606
F 15.815286 51.456887 43.823568
F 15.815286 36.019819 43.823568
F 15.815286 43.738355 43.823568
F 6.873596 51.456849 46.458976
F 6.873596 36.019782 46.458976
F 6.873596 43.738318 46.458977
F 15.786718 51.456887 46.552333
F 15.786718 36.019819 46.552334
F 15.786718 43.738355 46.552334
F 0.159108 50.214440 35.600311
F 0.159108 42.495907 35.600311
F 9.216579 50.170528 35.567312
F 9.216579 42.451995 35.567313
F 9.245207 50.170535 32.838462
F 9.245207 42.452002 32.838462
F 2.522448 38.601466 32.769142
F 2.522447 46.320001 32.769142
F 11.473501 38.592669 32.861840
F 11.473501 46.311204 32.861840
F 2.491901 38.602501 35.510761
F 2.491901 46.321036 35.510760
F 11.444928 38.592672 35.590612
F 11.444928 46.311207 35.590611
F 4.748751 50.172002 35.521656
F 4.748751 42.453469 35.521656
F 13.672984 50.170467 35.613941
F 13.672984 42.451934 35.613941
F 4.779132 50.174235 32.789355
F 4.779132 42.455702 32.789355
F 13.701569 50.170467 32.885175
F 13.701569 42.451934 32.885175
F 7.014506 38.593705 32.814421
F 7.014506 46.312240 32.814421
F 15.929602 38.592665 32.908508
F 15.929603 46.311201 32.908508
F 6.987099 38.592894 35.544050
F 6.987099 46.311429 35.544050
F 15.901017 38.592666 35.637273
F 15.901017 46.311201 35.637273
F 0.132798 47.555478 39.236980
F 0.132798 39.836944 39.236980
F 9.178524 47.597567 39.205661
F 9.178524 39.879033 39.205661
F 0.106765 50.210875 42.873443
F 0.106765 42.492342 42.873443
F 9.140457 50.170511 42.844008
F 9.140457 42.451978 42.844008
F 0.202192 50.169558 40.108415
F 0.202192 42.451024 40.108415
F 9.169057 50.170524 40.115176
F 9.169057 42.451991 40.115175
F 0.226605 47.595306 36.468580
F 0.226605 39.876772 36.468579
F 9.207122 47.597557 36.476818
F 9.207122 39.879024 36.476818
F 2.454048 38.599468 40.046432
F 2.454048 46.318003 40.046432
F 11.397304 38.592668 40.138548
F 11.397304 46.311203 40.138548
F 2.487970 51.449040 36.407768
F 2.487970 36.011972 36.407767
F 2.487970 43.730508 36.407768
F 11.435391 51.456884 36.500194
F 11.435392 36.019817 36.500193
F 11.435392 43.738352 36.500193
F 2.458656 51.448251 39.147940
F 2.458656 36.011184 39.147940
F 2.458656 43.729719 39.147940
F 11.406837 51.456881 39.228965
F 11.406837 36.019814 39.228965
F 11.406837 43.738349 39.228965
F 2.425800 38.599963 42.785002
F 2.425800 46.318499 42.785002
F 11.368730 38.592671 42.867319
F 11.368730 46.311206 42.867318
F 4.711832 47.596423 39.159754
F 4.711832 39.877889 39.159754
F 13.634892 47.597621 39.252294
F 13.634892 39.879087 39.252294
F 4.675082 50.171275 42.797816
F 4.675082 42.452742 42.797817
F 13.596780 50.170467 42.890647
F 13.596780 42.451934 42.890648
F 4.705170 50.173819 40.066269
F 4.705170 42.455285 40.066269
F 13.625365 50.170467 40.161882
F 13.625365 42.451934 40.161882
F 4.742085 47.594040 36.427798
F 4.742085 39.875506 36.427797
F 13.663460 47.597621 36.523528
F 13.663460 39.879087 36.523528
F 6.938745 38.593600 40.091197
F 6.938745 46.312135 40.091197
F 15.853398 38.592665 40.185214
F 15.853398 46.311201 40.185214
F 6.976581 51.455889 36.452801
F 6.976581 36.018822 36.452801
F 6.976581 43.737357 36.452801
F 15.891491 51.456886 36.546861
F 15.891491 36.019819 36.546861
F 15.891491 43.738355 36.546861
F 6.949242 51.456718 39.182359
F 6.949242 36.019651 39.182360
F 6.949242 43.738187 39.182360
F 15.862923 51.456886 39.275626
F 15.862923 36.019819 39.275627
F 15.862923 43.738355 39.275627
F 6.911398 38.592771 42.820669
F 6.911398 46.311306 42.820669
F 15.824813 38.592666 42.913980
F 15.824813 46.311201 42.913980
F 9.092923 34.733439 47.391893
F 4.631651 34.736165 47.343302
F 0.159108 34.777372 35.600311
F 9.216579 34.733459 35.567312
F 9.245207 34.733467 32.838462
F 4.748751 34.734934 35.521656
F 4.779132 34.737166 32.789355
F 0.106765 34.773806 42.873443
F 9.140457 34.733443 42.844009
F 9.169057 34.733455 40.115176
F 4.675082 34.734206 42.797817
F 4.705170 34.736750 40.066269
F 0.251114 50.176345 32.828298
F 0.251114 42.457813 32.828298
F 0.251114 34.739277 32.828298
F 0.055171 50.207619 50.145944
F 0.055171 42.489086 50.145944
F 9.064362 50.170489 50.120700
F 9.064361 42.451956 50.120700
F 2.360979 38.596999 50.058883
F 2.360979 46.315534 50.058883
F 11.292534 38.592670 50.144025
F 11.292534 46.311205 50.144024
F 4.601957 50.170400 50.073881
F 4.601957 42.451867 50.073881
F 13.520576 50.170467 50.167354
F 13.520577 42.451934 50.167354
F 6.835806 38.592631 50.097282
F 6.835806 46.311166 50.097282
F 15.748609 38.592666 50.190687
F 15.748609 46.311201 50.190687
F 0.029507 47.562384 53.782235
F 0.029507 39.843850 53.782235
F 9.026329 47.597612 53.759034
F 9.026329 39.879078 53.759034
F 0.003644 50.203204 57.418609
F 0.003644 42.484670 57.418609
F 8.988342 50.170432 57.396434
F 8.988342 42.451899 57.396434
F 0.105191 50.158006 54.666502
F 0.105191 42.439473 54.666501
F 9.016810 50.170485 54.668450
F 9.016810 42.451952 54.668449
F 0.129372 47.607235 51.026481
F 0.129372 39.888701 51.026481
F 9.054856 47.597591 51.030253
F 9.054856 39.879057 51.030252
F 2.321089 38.594880 54.601538
F 2.321089 46.313415 54.601538
F 11.244921 38.592665 54.691797
F 11.244921 46.311200 54.691797
F 2.354128 51.453511 50.962619
F 2.354128 36.016444 50.962618
F 2.354128 43.734979 50.962618
F 11.283004 51.456886 51.053608
F 11.283004 36.019819 51.053608
F 11.283004 43.738355 51.053607
F 2.328572 51.453988 53.696004
F 2.328572 36.016920 53.696004
F 2.328572 43.735456 53.696004
F 11.254444 51.456883 53.782365
F 11.254445 36.019815 53.782366
F 11.254445 43.738351 53.782365
F 2.295044 38.594334 57.333522
F 2.295044 46.312869 57.333522
F 11.216425 38.592636 57.419771
F 11.216425 46.311171 57.419771
F 4.565485 47.598138 53.711904
F 4.565485 39.879604 53.711904
F 13.482485 47.597621 53.805696
F 13.482485 39.879087 53.805696
F 4.528342 50.169765 57.349401
F 4.528342 42.451232 57.349401
F 13.444458 50.170434 57.443101
F 13.444458 42.451901 57.443101
F 4.558478 50.172510 54.620338
F 4.558478 42.453977 54.620338
F 13.472960 50.170466 54.715130
F 13.472960 42.451933 54.715130
F 4.595034 47.595206 50.981862
F 4.595034 39.876672 50.981862
F 13.511053 47.597621 51.076941
F 13.511052 39.879087 51.076940
F 6.787772 38.593214 54.644713
F 6.787772 46.311749 54.644713
F 15.700992 38.592665 54.738462
F 15.700992 46.311201 54.738462
F 6.825468 51.456230 51.006449
F 6.825468 36.019163 51.006448
F 6.825468 43.737699 51.006449
F 15.739082 51.456886 51.100273
F 15.739082 36.019819 51.100273
F 15.739082 43.738355 51.100273
F 6.798054 51.457000 53.735578
F 6.798054 36.019933 53.735578
F 6.798054 43.738469 53.735578
F 15.710514 51.456886 53.829028
F 15.710514 36.019819 53.829028
F 15.710514 43.738355 53.829028
F 6.760395 38.592422 57.372929
F 6.760395 46.310957 57.372928
F 15.672489 38.592632 57.466434
F 15.672489 46.311168 57.466434
F 15.937011 46.297522 64.732939
F 15.937011 38.578987 64.732939
F 8.966234 47.594436 61.024143
F 8.966234 39.875902 61.024143
F 0.144891 50.256846 64.748999
F 0.144891 42.538313 64.748999
F 9.252319 50.156871 64.663016
F 9.252319 42.438338 64.663016
F 7.023418 46.297819 64.639656
F 7.023418 38.579284 64.639657
F 0.067809 50.157304 61.980909
F 0.067809 42.438771 61.980909
F 8.965541 50.168068 61.938840
F 8.965541 42.449535 61.938840
F 0.080228 47.613850 58.309784
F 0.080228 39.895316 58.309784
F 8.979181 47.597482 58.300904
F 8.979181 39.878948 58.300904
F 2.275934 38.591806 61.877442
F 2.275934 46.310341 61.877442
F 11.193575 38.590261 61.962178
F 11.193575 46.308796 61.962178
F 2.286878 51.455030 58.238950
F 2.286878 36.017963 58.238950
F 2.286878 43.736499 58.238950
F 11.207243 51.456756 58.324243
F 11.207243 36.019689 58.324243
F 11.207243 43.738224 58.324243
F 2.267211 51.447560 60.970223
F 2.267211 36.010493 60.970223
F 2.267211 43.729028 60.970223
F 11.194291 51.453693 61.047475
F 11.194291 36.016626 61.047476
F 11.194290 43.735161 61.047476
F 2.524813 38.602670 64.610848
F 2.524813 46.321205 64.610848
F 11.480933 38.578988 64.686274
F 11.480933 46.297524 64.686274
F 4.507125 47.595209 60.977013
F 4.507125 39.876675 60.977014
F 13.422323 47.594431 61.070804
F 13.422324 39.875897 61.070805
F 4.775592 50.163241 64.621116
F 4.775592 42.444708 64.621116
F 13.708974 50.156788 64.709607
F 13.708974 42.438255 64.709607
F 4.509199 50.169576 61.892413
F 4.509199 42.451043 61.892412
F 13.421607 50.168064 61.985510
F 13.421607 42.449531 61.985509
F 4.522402 47.595831 58.253063
F 4.522402 39.877297 58.253063
F 13.435280 47.597490 58.347575
F 13.435280 39.878956 58.347575
F 6.736836 38.590732 61.915223
F 6.736836 46.309267 61.915223
F 15.649638 38.590263 62.008842
F 15.649638 46.308798 62.008842
F 6.750348 51.456272 58.277242
F 6.750348 36.019205 58.277242
F 6.750348 43.737740 58.277242
F 15.663309 51.456755 58.370907
F 15.663309 36.019688 58.370907
F 15.663309 43.738223 58.370907
F 6.738374 51.453987 61.000702
F 6.738374 36.016920 61.000702
F 6.738374 43.735455 61.000702
F 15.650352 51.453697 61.094137
F 15.650352 36.016629 61.094137
F 15.650352 43.735165 61.094137
F 0.055171 34.770550 50.145944
F 9.064361 34.733420 50.120700
F 0.003644 34.766135 57.418609
F 9.016810 34.733416 54.668450
F 4.558478 34.735441 54.620338
F 0.144891 34.819777 64.748999
F 0.297550 55.213655 2.945991
F 0.297551 62.932191 2.945990
F 9.534777 55.318513 2.828610
F 9.534777 63.037049 2.828611
F 0.365105 57.958894 6.514816
F 0.365103 65.677431 6.514817
F 9.521034 57.889177 6.466547
F 9.521034 65.607713 6.466546
F 0.443970 57.940649 3.721901
F 0.443970 65.659185 3.721901
F 9.533712 57.892294 3.743203
F 9.533712 65.610830 3.743202
F 0.287035 55.354184 0.117147
F 0.287035 63.072719 0.117146
F 9.247441 55.329766 0.104464
F 9.247441 63.048301 0.104464
F 2.807503 54.044667 3.678863
F 2.807503 61.763201 3.678863
F 11.762293 54.032929 3.766622
F 11.762293 61.751463 3.766622
F 2.505913 59.183641 0.043794
F 2.505913 66.902177 0.043794
F 11.475570 59.189085 0.127816
F 11.475570 66.907621 0.127817
F 2.779389 59.161989 2.785231
F 2.779389 66.880525 2.785231
F 11.762968 59.177814 2.851927
F 11.762968 66.896350 2.851927
F 2.769094 54.046512 6.418333
F 2.769094 61.765046 6.418333
F 11.749285 54.029872 6.489861
F 11.749285 61.748406 6.489861
F 5.068368 55.316490 2.784241
F 5.068368 63.035025 2.784241
F 13.991062 55.318555 2.875254
F 13.991062 63.037090 2.875254
F 5.051301 57.890933 6.421174
F 5.051301 65.609469 6.421174
F 13.977370 57.889131 6.513188
F 13.977370 65.607666 6.513189
F 5.059914 57.896757 3.693601
F 5.059914 65.615293 3.693601
F 13.990343 57.892189 3.789958
F 13.990343 65.610724 3.789958
F 4.785233 55.328435 0.057314
F 4.785233 63.046971 0.057314
F 13.703671 55.329831 0.151158
F 13.703670 63.048366 0.151157
F 7.304661 54.033375 3.719773
F 7.304661 61.751908 3.719773
F 16.218378 54.032922 3.813291
F 16.218378 61.751456 3.813291
F 7.015520 59.187772 0.080415
F 7.015520 66.906308 0.080415
F 15.931700 59.189098 0.174490
F 15.931700 66.907634 0.174490
F 7.302835 59.176823 2.805972
F 7.302835 66.895359 2.805972
F 16.219092 59.177822 2.898586
F 16.219092 66.896358 2.898586
F 7.289507 54.030746 6.443820
F 7.289507 61.749280 6.443820
F 16.205403 54.029864 6.536521
F 16.205403 61.748398 6.536521
F 0.354866 55.258101 10.137737
F 0.354866 62.976637 10.137737
F 9.483324 55.316099 10.098998
F 9.483324 63.034634 10.098998
F 0.323860 57.945798 13.777726
F 0.323860 65.664334 13.777726
F 9.445176 57.889058 13.737191
F 9.445176 65.607594 13.737191
F 0.398373 57.912438 10.992183
F 0.398373 65.630974 10.992183
F 9.473633 57.889093 11.008334
F 9.473633 65.607628 11.008334
F 0.425943 55.284990 7.346257
F 0.425943 63.003526 7.346256
F 9.511597 55.316086 7.370925
F 9.511597 63.034622 7.370924
F 2.726427 54.045567 10.935536
F 2.726427 61.764101 10.935536
F 11.702120 54.029738 11.031731
F 11.702120 61.748272 11.031730
F 2.768111 59.159790 7.299086
F 2.768111 66.878326 7.299086
F 11.740132 59.175447 7.394324
F 11.740132 66.893982 7.394324
F 2.733663 59.158770 10.049017
F 2.733663 66.877306 10.049017
F 11.711625 59.175412 10.122306
F 11.711625 66.893948 10.122306
F 2.698750 54.046233 13.685963
F 2.698750 61.764767 13.685963
F 11.673523 54.029740 13.760494
F 11.673523 61.748274 13.760494
F 5.011637 55.314067 10.053795
F 5.011637 63.032602 10.053795
F 13.939707 55.316153 10.145633
F 13.939707 63.034688 10.145634
F 4.972400 57.891093 13.691977
F 4.972400 65.609628 13.691977
F 13.901597 57.888999 13.783823
F 13.901597 65.607535 13.783823
F 5.001800 57.893741 10.958692
F 5.001800 65.612276 10.958692
F 13.930181 57.888999 11.055067
F 13.930181 65.607535 11.055067
F 5.038397 55.311357 7.321255
F 5.038397 63.029892 7.321255
F 13.968190 55.316185 7.417662
F 13.968190 63.034721 7.417662
F 7.243201 54.030610 10.984438
F 7.243201 61.749144 10.984438
F 16.158215 54.029732 11.078400
F 16.158215 61.748266 11.078400
F 7.281761 59.174775 7.347187
F 7.281761 66.893311 7.347188
F 16.196223 59.175453 7.440994
F 16.196223 66.893989 7.440994
F 7.252187 59.174661 10.076154
F 7.252187 66.893197 10.076154
F 16.167737 59.175420 10.168966
F 16.167737 66.893956 10.168966
F 7.214473 54.030357 13.714242
F 7.214474 61.748891 13.714242
F 16.129630 54.029732 13.807155
F 16.129630 61.748266 13.807155
F 0.371688 55.299739 14.632429
F 0.371688 63.018274 14.632429
F 9.435579 55.316066 14.646682
F 9.435579 63.034601 14.646682
F 2.686160 59.159634 14.573461
F 2.686160 66.878169 14.573461
F 11.664004 59.175414 14.670072
F 11.664004 66.893950 14.670072
F 4.965256 55.311641 14.597220
F 4.965256 63.030176 14.597219
F 13.892071 55.316152 14.693409
F 13.892072 63.034687 14.693408
F 7.204730 59.174399 14.622668
F 7.204730 66.892935 14.622668
F 16.120103 59.175419 14.716741
F 16.120104 66.893955 14.716741
F 16.158215 69.466802 11.078400
F 16.129630 69.466802 13.807155
F 0.241195 55.266053 24.688556
F 0.241195 62.984589 24.688556
F 9.330841 55.316082 24.652260
F 9.330841 63.034617 24.652260
F 0.213696 57.936718 28.325757
F 0.213696 65.655254 28.325756
F 9.292739 57.889068 28.290612
F 9.292739 65.607603 28.290612
F 0.300544 57.901130 25.545792
F 0.300544 65.619666 25.545791
F 9.321372 57.889073 25.561752
F 9.321372 65.607609 25.561752
F 0.324086 55.303912 21.905993
F 0.324086 63.022448 21.905993
F 9.359452 55.316076 21.923398
F 9.359453 63.034612 21.923398
F 2.590917 54.040584 25.491588
F 2.590917 61.759118 25.491588
F 11.549703 54.029736 25.585133
F 11.549703 61.748270 25.585133
F 2.621005 59.162628 21.852004
F 2.621005 66.881164 21.852003
F 11.587795 59.175415 21.946779
F 11.587795 66.893951 21.946780
F 2.594676 59.162753 24.598183
F 2.594676 66.881289 24.598182
F 11.559236 59.175413 24.675553
F 11.559236 66.893949 24.675553
F 2.559981 54.041411 28.235894
F 2.559981 61.759945 28.235895
F 11.521128 54.029739 28.313906
F 11.521128 61.748273 28.313906
F 4.860568 55.314004 24.607085
F 4.860568 63.032539 24.607085
F 13.787300 55.316152 24.698882
F 13.787300 63.034687 24.698882
F 4.823422 57.890995 28.245310
F 4.823422 65.609531 28.245310
F 13.749188 57.888999 28.337235
F 13.749188 65.607535 28.337235
F 4.853640 57.893029 25.512523
F 4.853640 65.611565 25.512523
F 13.777774 57.888999 25.608469
F 13.777774 65.607534 25.608469
F 4.891095 55.312002 21.874147
F 4.891096 63.030537 21.874146
F 13.815868 55.316152 21.970116
F 13.815868 63.034688 21.970115
F 7.090466 54.030813 25.537691
F 7.090466 61.749347 25.537691
F 16.005807 54.029732 25.631802
F 16.005807 61.748266 25.631802
F 7.128414 59.174312 21.899319
F 7.128414 66.892848 21.899319
F 16.043899 59.175419 21.993449
F 16.043899 66.893955 21.993448
F 7.100855 59.175029 24.629113
F 7.100855 66.893565 24.629113
F 16.015331 59.175420 24.722214
F 16.015331 66.893955 24.722214
F 7.062907 54.030072 28.267428
F 7.062907 61.748606 28.267429
F 15.977221 54.029732 28.360567
F 15.977221 61.748266 28.360567
F 0.185954 55.270289 31.963312
F 0.185954 62.988825 31.963312
F 9.254664 55.316086 31.928963
F 9.254664 63.034621 31.928963
F 16.082011 69.466801 18.355095
F 15.977221 69.466802 28.360567
F 0.275910 55.306317 29.187513
F 0.275910 63.024852 29.187513
F 9.283280 55.316080 29.200106
F 9.283281 63.034615 29.200106
F 2.557636 59.165793 29.130562
F 2.557636 66.884329 29.130561
F 11.511591 59.175416 29.223486
F 11.511591 66.893952 29.223487
F 2.525647 59.164558 31.873438
F 2.525647 66.883093 31.873438
F 11.483036 59.175413 31.952259
F 11.483036 66.893949 31.952259
F 4.785941 55.314346 31.883511
F 4.785941 63.032882 31.883512
F 13.711096 55.316152 31.975588
F 13.711096 63.034687 31.975588
F 4.816304 55.312248 29.150925
F 4.816304 63.030783 29.150925
F 13.739664 55.316152 29.246822
F 13.739664 63.034688 29.246822
F 7.052492 59.174365 29.176060
F 7.052492 66.892901 29.176060
F 15.967695 59.175419 29.270155
F 15.967695 66.893955 29.270155
F 7.024997 59.175135 31.905741
F 7.024997 66.893671 31.905740
F 15.939127 59.175420 31.998921
F 15.939127 66.893955 31.998921
F 0.296594 55.261574 17.415028
F 0.296594 62.980109 17.415029
F 9.407058 55.316088 17.375548
F 9.407058 63.034623 17.375548
F 0.268334 57.941630 21.052115
F 0.268334 65.660166 21.052115
F 9.368932 57.889067 21.013904
F 9.368932 65.607603 21.013905
F 0.347383 57.902306 18.269646
F 0.347383 65.620842 18.269646
F 9.397536 57.889078 18.285042
F 9.397536 65.607614 18.285042
F 2.652068 54.044303 18.212503
F 2.652068 61.762837 18.212503
F 11.625909 54.029737 18.308426
F 11.625909 61.748271 18.308426
F 2.664288 59.159903 17.323209
F 2.664288 66.878439 17.323209
F 11.635435 59.175412 17.398846
F 11.635435 66.893948 17.398846
F 2.629412 54.043867 20.960553
F 2.629412 61.762401 20.960553
F 11.597329 54.029739 21.037199
F 11.597329 61.748273 21.037199
F 4.934445 55.314003 17.330387
F 4.934445 63.032538 17.330387
F 13.863504 55.316152 17.422175
F 13.863504 63.034687 17.422175
F 4.897288 57.891187 20.968768
F 4.897288 65.609723 20.968768
F 13.825392 57.888999 21.060528
F 13.825392 65.607535 21.060528
F 4.928491 57.893266 18.235739
F 4.928491 65.611801 18.235739
F 13.853977 57.888999 18.331762
F 13.853977 65.607534 18.331762
F 7.166496 54.030826 18.260970
F 7.166496 61.749360 18.260970
F 16.082011 54.029732 18.355095
F 16.082011 61.748266 18.355095
F 7.176733 59.174914 17.352500
F 7.176733 66.893450 17.352500
F 16.091535 59.175420 17.445507
F 16.091535 66.893955 17.445507
F 7.138809 54.030171 20.990798
F 7.138809 61.748705 20.990798
F 16.053426 54.029732 21.083861
F 16.053426 61.748266 21.083861
F 16.005807 69.466802 25.631802
F 16.053426 69.466801 21.083861
F 0.080926 55.277394 46.509756
F 0.080926 62.995930 46.509756
F 9.102418 55.316119 46.482355
F 9.102418 63.034654 46.482355
F 0.153552 57.882233 47.387221
F 0.153552 65.600769 47.387221
F 9.092923 57.889039 47.391894
F 9.092923 65.607574 47.391893
F 0.177826 55.320056 43.747928
F 0.177826 63.038591 43.747928
F 9.130980 55.316103 43.753534
F 9.130980 63.034638 43.753534
F 2.387237 54.034276 47.323813
F 2.387237 61.752810 47.323813
F 11.321110 54.029733 47.415255
F 11.321110 61.748267 47.415255
F 2.420493 59.169725 43.685117
F 2.420493 66.888260 43.685117
F 11.359196 59.175418 43.776901
F 11.359196 66.893954 43.776901
F 2.393280 59.169566 46.421971
F 2.393280 66.888101 46.421971
F 11.330640 59.175414 46.505672
F 11.330640 66.893950 46.505672
F 4.638489 55.315772 46.435854
F 4.638489 63.034307 46.435854
F 13.558688 55.316152 46.529001
F 13.558688 63.034687 46.529001
F 4.631651 57.891766 47.343302
F 4.631651 65.610301 47.343302
F 13.549162 57.888999 47.438589
F 13.549162 65.607534 47.438589
F 4.668351 55.313073 43.704771
F 4.668351 63.031608 43.704770
F 13.587256 55.316152 43.800235
F 13.587256 63.034688 43.800235
F 6.863202 54.030492 47.368025
F 6.863202 61.749026 47.368024
F 15.777194 54.029732 47.461922
F 15.777194 61.748266 47.461921
F 6.900943 59.174567 43.729606
F 6.900943 66.893102 43.729606
F 15.815286 59.175420 43.823568
F 15.815286 66.893955 43.823568
F 6.873596 59.175382 46.458976
F 6.873596 66.893918 46.458977
F 15.786718 59.175420 46.552334
F 15.786718 66.893955 46.552334
F 0.159108 57.932972 35.600311
F 0.159108 65.651508 35.600311
F 9.216579 57.889060 35.567313
F 9.216578 65.607595 35.567313
F 9.245207 57.889067 32.838462
F 9.245207 65.607603 32.838462
F 2.522447 54.038532 32.769142
F 2.522448 61.757066 32.769142
F 11.473501 54.029735 32.861840
F 11.473501 61.748269 32.861840
F 2.491901 54.039567 35.510761
F 2.491901 61.758101 35.510761
F 11.444928 54.029738 35.590611
F 11.444928 61.748272 35.590612
F 4.748751 57.890534 35.521656
F 4.748751 65.609070 35.521656
F 13.672983 57.888999 35.613941
F 13.672984 65.607535 35.613941
F 4.779132 57.892767 32.789355
F 4.779132 65.611303 32.789355
F 13.701569 57.888999 32.885175
F 13.701570 65.607534 32.885175
F 7.014506 54.030771 32.814421
F 7.014506 61.749305 32.814421
F 15.929603 54.029732 32.908508
F 15.929603 61.748266 32.908508
F 6.987099 54.029960 35.544050
F 6.987099 61.748494 35.544050
F 15.901017 54.029732 35.637273
F 15.901017 61.748266 35.637273
F 0.132798 55.274009 39.236980
F 0.132798 62.992545 39.236980
F 9.178524 55.316099 39.205661
F 9.178524 63.034634 39.205661
F 0.106765 57.929407 42.873443
F 0.106765 65.647943 42.873443
F 9.140457 57.889043 42.844009
F 9.140457 65.607579 42.844008
F 0.202192 57.888089 40.108415
F 0.202192 65.606625 40.108415
F 9.169057 57.889056 40.115176
F 9.169057 65.607591 40.115175
F 0.226605 55.313837 36.468579
F 0.226605 63.032372 36.468579
F 9.207122 55.316089 36.476818
F 9.207122 63.034624 36.476818
F 2.454048 54.036534 40.046432
F 2.454048 61.755068 40.046432
F 11.397304 54.029734 40.138548
F 11.397304 61.748268 40.138548
F 2.487970 59.167573 36.407768
F 2.487970 66.886109 36.407768
F 11.435391 59.175417 36.500193
F 11.435392 66.893953 36.500193
F 2.458656 59.166784 39.147940
F 2.458656 66.885320 39.147940
F 11.406837 59.175414 39.228965
F 11.406837 66.893950 39.228965
F 2.425800 54.037030 42.785002
F 2.425800 61.755564 42.785002
F 11.368730 54.029738 42.867318
F 11.368730 61.748272 42.867319
F 4.711832 55.314954 39.159754
F 4.711832 63.033490 39.159754
F 13.634892 55.316152 39.252294
F 13.634892 63.034687 39.252294
F 4.675082 57.889807 42.797817
F 4.675082 65.608342 42.797817
F 13.596780 57.888999 42.890648
F 13.596780 65.607535 42.890648
F 4.705170 57.892350 40.066269
F 4.705170 65.610886 40.066269
F 13.625366 57.888999 40.161882
F 13.625366 65.607534 40.161882
F 4.742085 55.312571 36.427798
F 4.742085 63.031106 36.427797
F 13.663460 55.316152 36.523528
F 13.663460 63.034688 36.523528
F 6.938745 54.030666 40.091197
F 6.938745 61.749200 40.091197
F 15.853398 54.029732 40.185214
F 15.853398 61.748266 40.185214
F 6.976581 59.174422 36.452801
F 6.976581 66.892958 36.452801
F 15.891491 59.175419 36.546861
F 15.891491 66.893955 36.546861
F 6.949242 59.175251 39.182360
F 6.949242 66.893787 39.182360
F 15.862923 59.175420 39.275627
F 15.862923 66.893955 39.275627
F 6.911398 54.029837 42.820669
F 6.911398 61.748371 42.820669
F 15.824813 54.029732 42.913980
F 15.824813 61.748266 42.913980
F 15.777194 69.466802 47.461922
F 15.824813 69.466802 42.913980
F 15.929603 69.466801 32.908508
F 15.901017 69.466801 35.637273
F 15.853398 69.466802 40.185214
F 0.251114 57.894877 32.828298
F 0.251114 65.613413 32.828298
F 0.055172 57.926151 50.145944
F 0.055171 65.644686 50.145944
F 9.064361 57.889020 50.120700
F 9.064361 65.607556 50.120700
F 2.360979 54.034065 50.058883
F 2.360979 61.752599 50.058883
F 11.292534 54.029737 50.144024
F 11.292534 61.748271 50.144025
F 4.601957 57.888932 50.073881
F 4.601957 65.607468 50.073881
F 13.520576 57.888999 50.167354
F 13.520577 65.607535 50.167354
F 6.835806 54.029697 50.097282
F 6.835806 61.748231 50.097282
F 15.748609 54.029732 50.190687
F 15.748609 61.748266 50.190687
F 0.029507 55.280915 53.782235
F 0.029507 62.999450 53.782235
F 9.026329 55.316143 53.759034
F 9.026329 63.034679 53.759034
F 0.003644 57.921735 57.418609
F 0.003644 65.640271 57.418609
F 8.988342 57.888964 57.396434
F 8.988342 65.607500 57.396434
F 0.105191 57.876538 54.666501
F 0.105191 65.595074 54.666501
F 9.016810 57.889017 54.668450
F 9.016810 65.607552 54.668449
F 0.129373 55.325766 51.026481
F 0.129372 63.044301 51.026481
F 9.054856 55.316123 51.030253
F 9.054856 63.034658 51.030252
F 2.321089 54.031946 54.601539
F 2.321089 61.750480 54.601538
F 11.244921 54.029731 54.691797
F 11.244921 61.748265 54.691797
F 2.354128 59.172044 50.962618
F 2.354128 66.890580 50.962618
F 11.283004 59.175419 51.053607
F 11.283004 66.893955 51.053607
F 2.328572 59.172521 53.696004
F 2.328572 66.891057 53.696004
F 11.254444 59.175415 53.782366
F 11.254445 66.893951 53.782365
F 2.295044 54.031400 57.333522
F 2.295044 61.749934 57.333522
F 11.216425 54.029703 57.419771
F 11.216425 61.748237 57.419771
F 4.565485 55.316669 53.711904
F 4.565485 63.035204 53.711904
F 13.482485 55.316152 53.805696
F 13.482485 63.034688 53.805696
F 4.528342 57.888297 57.349401
F 4.528342 65.606832 57.349401
F 13.444458 57.888965 57.443101
F 13.444458 65.607501 57.443101
F 4.558478 57.891042 54.620338
F 4.558478 65.609577 54.620338
F 13.472961 57.888998 54.715129
F 13.472960 65.607534 54.715130
F 4.595034 55.313737 50.981862
F 4.595034 63.032272 50.981862
F 13.511053 55.316152 51.076941
F 13.511053 63.034688 51.076940
F 6.787772 54.030280 54.644713
F 6.787772 61.748814 54.644713
F 15.700992 54.029732 54.738462
F 15.700992 61.748266 54.738462
F 6.825468 59.174763 51.006448
F 6.825468 66.893299 51.006449
F 15.739082 59.175419 51.100273
F 15.739082 66.893955 51.100273
F 6.798054 59.175533 53.735578
F 6.798054 66.894069 53.735578
F 15.710514 59.175420 53.829028
F 15.710514 66.893955 53.829029
F 6.760395 54.029489 57.372928
F 6.760395 61.748023 57.372929
F 15.672489 54.029699 57.466434
F 15.672489 61.748233 57.466434
F 15.937011 61.734587 64.732939
F 15.937011 54.016053 64.732939
F 8.966234 55.312967 61.024143
F 8.966234 63.031503 61.024143
F 0.144891 57.975377 64.748999
F 0.144891 65.693913 64.748999
F 9.252319 57.875402 64.663016
F 9.252319 65.593938 64.663016
F 7.023418 61.734885 64.639657
F 7.023418 54.016350 64.639656
F 0.067809 57.875835 61.980909
F 0.067809 65.594371 61.980909
F 8.965541 57.886600 61.938840
F 8.965541 65.605136 61.938840
F 0.080228 55.332381 58.309784
F 0.080228 63.050917 58.309784
F 8.979181 55.316014 58.300904
F 8.979181 63.034549 58.300904
F 2.275934 54.028873 61.877442
F 2.275934 61.747406 61.877442
F 11.193575 54.027328 61.962178
F 11.193575 61.745861 61.962178
F 2.286878 59.173563 58.238950
F 2.286878 66.892099 58.238950
F 11.207243 59.175289 58.324243
F 11.207243 66.893825 58.324243
F 2.267211 59.166093 60.970223
F 2.267211 66.884629 60.970223
F 11.194290 59.172226 61.047476
F 11.194290 66.890762 61.047476
F 2.524813 54.039736 64.610848
F 2.524813 61.758271 64.610848
F 11.480933 54.016055 64.686274
F 11.480933 61.734589 64.686274
F 4.507125 55.313740 60.977013
F 4.507125 63.032275 60.977014
F 13.422324 55.312963 61.070804
F 13.422323 63.031498 61.070805
F 4.775592 57.881773 64.621116
F 4.775592 65.600309 64.621116
F 13.708974 57.875320 64.709607
F 13.708974 65.593856 64.709607
F 4.509199 57.888108 61.892413
F 4.509199 65.606644 61.892412
F 13.421607 57.886596 61.985509
F 13.421607 65.605132 61.985509
F 4.522402 55.314363 58.253063
F 4.522402 63.032898 58.253063
F 13.435280 55.316021 58.347575
F 13.435280 63.034556 58.347575
F 6.736836 54.027798 61.915223
F 6.736836 61.746332 61.915223
F 15.649638 54.027330 62.008843
F 15.649638 61.745864 62.008842
F 6.750348 59.174805 58.277242
F 6.750348 66.893341 58.277242
F 15.663309 59.175288 58.370907
F 15.663309 66.893824 58.370907
F 6.738374 59.172520 61.000702
F 6.738374 66.891056 61.000702
F 15.650352 59.172230 61.094137
F 15.650352 66.890766 61.094137
F 6.835806 69.466767 50.097282
F 15.748609 69.466801 50.190687
F 11.244921 69.466801 54.691797
F 11.216425 69.466772 57.419771
F 15.700992 69.466801 54.738462
F 6.760395 69.466558 57.372928
F 15.672489 69.466768 57.466434
F 15.937011 69.453122 64.732939
F 7.023418 69.453420 64.639656
F 2.275934 69.465942 61.877442
F 15.649638 69.464399 62.008842
F 11.193575 69.464397 61.962178
F 11.480933 69.453124 64.686274
F 6.736836 69.464868 61.915223
F 27.359238 1.288823 3.015249
F 27.359238 9.007355 3.015249
F 27.359238 16.725890 3.015250
F 18.447123 1.288823 2.921919
F 18.447123 9.007354 2.921919
F 18.447123 16.725889 2.921919
F 27.345547 3.859397 6.653184
F 27.345547 11.577929 6.653184
F 18.433432 3.859397 6.559854
F 18.433432 11.577929 6.559854
F 27.358521 3.862455 3.929955
F 27.358522 11.580987 3.929955
F 18.446406 3.862455 3.836624
F 18.446406 11.580987 3.836624
F 27.071847 1.300100 0.291154
F 27.071847 9.018631 0.291154
F 27.071847 16.737166 0.291154
F 18.159732 1.300099 0.197823
F 18.159732 9.018630 0.197823
F 18.159732 16.737165 0.197823
F 29.586551 7.721721 3.953288
F 29.586551 15.440255 3.953287
F 29.586551 0.003189 3.953288
F 20.674437 7.721721 3.859957
F 20.674437 15.440255 3.859957
F 20.674437 0.003189 3.859957
F 29.299873 5.159365 0.314487
F 29.299873 12.877898 0.314487
F 20.387760 5.159365 0.221156
F 20.387760 12.877897 0.221156
F 29.587265 5.148089 3.038582
F 29.587265 12.866622 3.038582
F 20.675151 5.148088 2.945251
F 20.675151 12.866621 2.945252
F 29.573576 7.718663 6.676516
F 29.573576 15.437196 6.676517
F 29.573576 0.000131 6.676517
F 20.661463 7.718663 6.583186
F 20.661463 15.437197 6.583186
F 20.661463 0.000131 6.583186
F 31.815294 1.288823 3.061915
F 31.815294 9.007355 3.061915
F 31.815294 16.725890 3.061915
F 22.903182 1.288823 2.968584
F 22.903182 9.007354 2.968584
F 22.903182 16.725890 2.968585
F 31.801602 3.859397 6.699850
F 31.801602 11.577929 6.699850
F 22.889491 3.859397 6.606519
F 22.889491 11.577929 6.606519
F 31.814577 3.862455 3.976621
F 31.814577 11.580987 3.976621
F 22.902465 3.862455 3.883290
F 22.902465 11.580987 3.883289
F 31.527902 1.300100 0.337820
F 31.527902 9.018631 0.337819
F 31.527902 16.737166 0.337819
F 22.615791 1.300099 0.244489
F 22.615791 9.018630 0.244489
F 22.615790 16.737166 0.244488
F 34.042606 7.721721 3.999953
F 34.042606 15.440254 3.999953
F 34.042606 0.003189 3.999953
F 25.130495 7.721721 3.906623
F 25.130495 15.440254 3.906622
F 25.130495 0.003189 3.906623
F 33.755928 5.159365 0.361153
F 33.755928 12.877898 0.361152
F 24.843818 5.159365 0.267821
F 24.843818 12.877898 0.267821
F 34.043320 5.148089 3.085248
F 34.043320 12.866622 3.085248
F 25.131209 5.148089 2.991916
F 25.131209 12.866622 2.991917
F 34.029631 7.718662 6.723182
F 34.029631 15.437196 6.723182
F 34.029631 0.000131 6.723182
F 25.117521 7.718663 6.629851
F 25.117521 15.437196 6.629852
F 25.117521 0.000131 6.629852
F 27.307884 1.286421 10.285629
F 27.307884 9.004952 10.285629
F 27.307883 16.723487 10.285629
F 18.395768 1.286420 10.192299
F 18.395768 9.004952 10.192299
F 18.395768 16.723487 10.192299
F 27.269774 3.859265 13.923818
F 27.269774 11.577797 13.923818
F 18.357659 3.859266 13.830488
F 18.357659 11.577798 13.830488
F 27.298359 3.859265 11.195064
F 27.298359 11.577797 11.195064
F 18.386244 3.859266 11.101733
F 18.386244 11.577798 11.101733
F 27.336370 1.286454 7.557659
F 27.336370 9.004985 7.557659
F 27.336369 16.723521 7.557658
F 18.424254 1.286453 7.464327
F 18.424254 9.004985 7.464327
F 18.424254 16.723520 7.464327
F 29.526388 7.718531 11.218397
F 29.526388 15.437065 11.218396
F 25.032221 12.864219 14.810073
F 20.614274 7.718531 11.125066
F 20.614274 15.437065 11.125066
F 25.032221 5.145686 14.810073
F 29.564396 5.145720 7.580991
F 29.564396 12.864253 7.580991
F 20.652283 5.145719 7.487660
F 20.652283 12.864252 7.487660
F 29.535910 5.145687 10.308962
F 29.535910 12.864220 10.308962
F 20.623797 5.145686 10.215631
F 20.623797 12.864219 10.215631
F 29.497803 7.718531 13.947151
F 29.497803 15.437065 13.947151
F 33.944331 12.864219 14.903404
F 20.585690 7.718531 13.853820
F 20.585690 15.437065 13.853821
F 33.944331 5.145686 14.903404
F 31.763939 1.286421 10.332295
F 31.763939 9.004952 10.332295
F 31.763939 16.723488 10.332295
F 22.851827 1.286420 10.238964
F 22.851827 9.004952 10.238964
F 22.851827 16.723487 10.238964
F 31.725829 3.859265 13.970484
F 31.725829 11.577797 13.970484
F 22.813718 3.859265 13.877153
F 22.813718 11.577797 13.877153
F 31.754414 3.859265 11.241730
F 31.754414 11.577797 11.241730
F 22.842302 3.859265 11.148398
F 22.842302 11.577797 11.148398
F 31.792424 1.286454 7.604324
F 31.792425 9.004985 7.604324
F 31.792425 16.723521 7.604324
F 22.880313 1.286453 7.510993
F 22.880313 9.004985 7.510993
F 22.880313 16.723520 7.510993
F 33.982443 7.718531 11.265062
F 33.982443 15.437064 11.265062
F 22.804193 16.723487 14.786740
F 25.070332 7.718531 11.171732
F 25.070332 15.437065 11.171731
F 22.804193 9.004951 14.786740
F 34.020450 5.145719 7.627657
F 34.020451 12.864253 7.627656
F 25.108340 5.145719 7.534326
F 25.108340 12.864252 7.534325
F 33.991965 5.145686 10.355628
F 33.991965 12.864219 10.355628
F 25.079854 5.145686 10.262296
F 25.079854 12.864219 10.262297
F 33.953858 7.718531 13.993816
F 33.953858 15.437065 13.993817
F 22.804193 1.286420 14.786740
F 25.041747 7.718531 13.900486
F 25.041747 15.437065 13.900486
F 31.716305 16.723487 14.880071
F 27.260250 1.286421 14.833406
F 27.260250 9.004952 14.833406
F 27.260250 16.723487 14.833406
F 18.348134 1.286420 14.740074
F 18.348134 9.004951 14.740074
F 18.348134 16.723487 14.740074
F 29.488276 5.145686 14.856739
F 29.488276 12.864219 14.856738
F 20.576163 5.145686 14.763407
F 20.576163 12.864219 14.763407
F 31.716305 1.286421 14.880071
F 31.716305 9.004952 14.880071
F 27.155477 1.286421 24.838878
F 27.155477 9.004952 24.838878
F 27.155477 16.723487 24.838878
F 18.243362 1.286420 24.745547
F 18.243362 9.004951 24.745547
F 18.243362 16.723487 24.745547
F 27.117366 3.859265 28.477230
F 27.117366 11.577797 28.477231
F 18.205251 3.859266 28.383900
F 18.205251 11.577798 28.383900
F 27.145950 3.859265 25.748466
F 27.145950 11.577797 25.748466
F 18.233835 3.859266 25.655135
F 18.233835 11.577797 25.655135
F 27.184046 1.286421 22.110113
F 27.184046 9.004952 22.110113
F 27.184046 16.723487 22.110112
F 18.271930 1.286420 22.016781
F 18.271930 9.004951 22.016781
F 18.271930 16.723487 22.016781
F 29.373979 7.718531 25.771799
F 29.373979 15.437065 25.771799
F 24.965543 15.437065 21.177192
F 20.461866 7.718531 25.678468
F 20.461866 15.437065 25.678467
F 24.965543 7.718531 21.177191
F 29.412072 5.145686 22.133446
F 29.412072 12.864219 22.133445
F 20.499959 5.145685 22.040114
F 20.499959 12.864218 22.040114
F 29.383504 5.145686 24.862210
F 29.383504 12.864219 24.862210
F 20.471390 5.145686 24.768879
F 20.471390 12.864219 24.768880
F 29.345395 7.718531 28.500563
F 29.345394 15.437065 28.500564
F 33.877654 15.437065 21.270522
F 20.433281 7.718531 28.407233
F 20.433281 15.437065 28.407233
F 33.877654 7.718531 21.270522
F 31.611533 1.286421 24.885543
F 31.611533 9.004952 24.885543
F 31.611533 16.723487 24.885543
F 22.699421 1.286420 24.792212
F 22.699421 9.004952 24.792212
F 22.699421 16.723487 24.792212
F 31.573420 3.859265 28.523896
F 31.573420 11.577797 28.523896
F 22.661309 3.859265 28.430565
F 22.661309 11.577797 28.430566
F 31.602006 3.859265 25.795132
F 31.602005 11.577797 25.795131
F 22.689894 3.859265 25.701801
F 22.689894 11.577797 25.701800
F 31.640101 1.286421 22.156778
F 31.640101 9.004952 22.156778
F 31.640101 16.723487 22.156778
F 22.727989 1.286420 22.063447
F 22.727989 9.004951 22.063447
F 22.727989 16.723487 22.063447
F 33.830035 7.718531 25.818464
F 33.830035 15.437064 25.818464
F 25.003652 12.864219 17.538838
F 24.917924 7.718531 25.725133
F 24.917924 15.437065 25.725133
F 25.003652 5.145686 17.538838
F 33.868126 5.145686 22.180111
F 33.868126 12.864219 22.180111
F 24.956016 5.145686 22.086780
F 24.956016 12.864219 22.086780
F 33.839559 5.145686 24.908876
F 33.839559 12.864219 24.908876
F 24.927448 5.145686 24.815545
F 24.927448 12.864219 24.815545
F 33.801449 7.718531 28.547229
F 33.801449 15.437065 28.547229
F 33.915763 12.864219 17.632169
F 24.889339 7.718531 28.453898
F 24.889339 15.437065 28.453898
F 33.915763 5.145686 17.632169
F 27.079273 1.286421 32.115584
F 27.079273 9.004952 32.115584
F 27.079273 16.723487 32.115584
F 18.167158 1.286420 32.022253
F 18.167158 9.004951 32.022253
F 18.167158 16.723487 32.022253
F 27.107841 1.286421 29.386819
F 27.107841 9.004952 29.386819
F 27.107841 16.723487 29.386819
F 18.195726 1.286420 29.293488
F 18.195726 9.004951 29.293488
F 18.195726 16.723487 29.293487
F 29.335867 5.145686 29.410152
F 29.335867 12.864219 29.410152
F 20.423755 5.145686 29.316821
F 20.423755 12.864219 29.316820
F 29.307299 5.145686 32.138916
F 29.307299 12.864219 32.138917
F 20.395186 5.145686 32.045586
F 20.395186 12.864219 32.045586
F 31.535328 1.286421 32.162249
F 31.535329 9.004952 32.162249
F 31.535329 16.723487 32.162250
F 22.623216 1.286420 32.068918
F 22.623216 9.004952 32.068919
F 22.623216 16.723487 32.068919
F 31.563896 1.286421 29.433484
F 31.563896 9.004952 29.433484
F 31.563896 16.723487 29.433485
F 22.651785 1.286420 29.340153
F 22.651785 9.004951 29.340154
F 22.651785 16.723487 29.340153
F 33.791922 5.145686 29.456817
F 33.791922 12.864219 29.456817
F 24.879812 5.145686 29.363486
F 24.879812 12.864219 29.363486
F 33.763354 5.145686 32.185582
F 33.763354 12.864219 32.185582
F 24.851244 5.145686 32.092251
F 24.851243 12.864219 32.092251
F 27.231682 1.286421 17.562171
F 27.231682 9.004952 17.562171
F 27.231682 16.723487 17.562171
F 18.319566 1.286420 17.468840
F 18.319566 9.004951 17.468840
F 18.319566 16.723487 17.468840
F 27.193570 3.859265 21.200524
F 27.193570 11.577797 21.200524
F 18.281455 3.859266 21.107193
F 18.281455 11.577798 21.107193
F 27.222155 3.859265 18.471759
F 27.222155 11.577797 18.471759
F 18.310040 3.859266 18.378428
F 18.310040 11.577797 18.378428
F 29.450184 7.718531 18.495092
F 29.450184 15.437065 18.495092
F 24.994128 15.437065 18.448426
F 20.538070 7.718531 18.401761
F 20.538070 15.437065 18.401761
F 24.994128 7.718531 18.448427
F 29.459708 5.145686 17.585503
F 29.459708 12.864219 17.585503
F 20.547595 5.145686 17.492172
F 20.547595 12.864219 17.492173
F 29.421599 7.718531 21.223857
F 29.421599 15.437065 21.223857
F 33.906239 15.437065 18.541757
F 20.509485 7.718531 21.130526
F 20.509485 15.437065 21.130526
F 33.906239 7.718531 18.541757
F 31.687737 1.286421 17.608836
F 31.687737 9.004952 17.608836
F 31.687737 16.723487 17.608836
F 22.775625 1.286420 17.515505
F 22.775625 9.004952 17.515505
F 22.775625 16.723487 17.515505
F 31.649625 3.859265 21.247189
F 31.649625 11.577797 21.247189
F 22.737514 3.859265 21.153858
F 22.737514 11.577797 21.153859
F 31.678210 3.859265 18.518425
F 31.678210 11.577797 18.518424
F 22.766098 3.859265 18.425093
F 22.766098 11.577797 18.425093
F 26.926865 1.286421 46.668997
F 26.926865 9.004952 46.668997
F 26.926865 16.723487 46.668997
F 18.014749 1.286420 46.575666
F 18.014749 9.004951 46.575666
F 18.014749 16.723487 46.575666
F 26.917338 3.859265 47.578585
F 26.917338 11.577797 47.578585
F 18.005223 3.859266 47.485254
F 18.005223 11.577798 47.485254
F 26.955433 1.286421 43.940232
F 26.955433 9.004952 43.940232
F 26.955433 16.723487 43.940232
F 18.043317 1.286420 43.846901
F 18.043317 9.004951 43.846901
F 18.043317 16.723487 43.846900
F 29.145367 7.718531 47.601918
F 29.145367 15.437065 47.601918
F 24.736930 15.437065 43.007311
F 20.233253 7.718531 47.508587
F 20.233253 15.437065 47.508587
F 24.736930 7.718531 43.007310
F 29.183459 5.145686 43.963565
F 29.183459 12.864219 43.963564
F 20.271346 5.145686 43.870233
F 20.271346 12.864219 43.870233
F 29.154891 5.145686 46.692329
F 29.154891 12.864219 46.692329
F 20.242778 5.145686 46.598999
F 20.242777 12.864219 46.598999
F 31.382920 1.286421 46.715662
F 31.382920 9.004952 46.715662
F 31.382920 16.723487 46.715662
F 22.470808 1.286420 46.622331
F 22.470808 9.004952 46.622332
F 22.470808 16.723487 46.622332
F 31.373393 3.859265 47.625251
F 31.373393 11.577797 47.625250
F 22.461281 3.859265 47.531920
F 22.461281 11.577797 47.531920
F 31.411488 1.286421 43.986898
F 31.411488 9.004952 43.986897
F 31.411488 16.723487 43.986897
F 22.499376 1.286420 43.893566
F 22.499376 9.004951 43.893566
F 22.499376 16.723487 43.893566
F 33.601422 7.718531 47.648584
F 33.601422 15.437065 47.648583
F 33.649041 15.437065 43.100641
F 24.689311 7.718531 47.555253
F 24.689311 15.437065 47.555252
F 33.649041 7.718531 43.100641
F 33.639514 5.145686 44.010230
F 33.639514 12.864219 44.010230
F 24.727404 5.145686 43.916899
F 24.727404 12.864219 43.916899
F 33.610946 5.145686 46.738995
F 33.610946 12.864219 46.738995
F 24.698835 5.145686 46.645664
F 24.698835 12.864219 46.645664
F 27.041161 3.859265 35.753936
F 27.041161 11.577797 35.753936
F 18.129046 3.859266 35.660606
F 18.129046 11.577797 35.660606
F 27.069746 3.859265 33.025172
F 27.069746 11.577797 33.025172
F 18.157631 3.859266 32.931841
F 18.157631 11.577797 32.931841
F 29.297775 7.718531 33.048505
F 29.297775 15.437065 33.048505
F 24.775039 12.864219 39.368957
F 20.385662 7.718531 32.955174
F 20.385662 15.437065 32.955173
F 24.775039 5.145686 39.368957
F 29.269190 7.718531 35.777269
F 29.269190 15.437065 35.777269
F 33.687150 12.864219 39.462288
F 20.357077 7.718531 35.683939
F 20.357077 15.437065 35.683939
F 33.687150 5.145686 39.462288
F 31.497216 3.859265 35.800602
F 31.497216 11.577797 35.800602
F 22.585105 3.859265 35.707271
F 22.585105 11.577797 35.707272
F 31.525801 3.859265 33.071837
F 31.525801 11.577797 33.071837
F 22.613690 3.859265 32.978506
F 22.613689 11.577797 32.978506
F 33.753831 7.718531 33.095170
F 33.753831 15.437065 33.095170
F 24.803608 12.864219 36.640192
F 24.841719 7.718531 33.001839
F 24.841719 15.437065 33.001839
F 24.803608 5.145686 36.640192
F 33.725245 7.718531 35.823935
F 33.725245 15.437065 35.823935
F 33.715718 12.864219 36.733523
F 24.813135 7.718531 35.730604
F 24.813135 15.437065 35.730604
F 33.715718 5.145686 36.733523
F 27.003069 1.286421 39.392290
F 27.003069 9.004952 39.392290
F 27.003069 16.723487 39.392290
F 18.090953 1.286420 39.298959
F 18.090953 9.004951 39.298959
F 18.090953 16.723487 39.298959
F 26.964957 3.859265 43.030643
F 26.964957 11.577797 43.030643
F 18.052842 3.859266 42.937313
F 18.052842 11.577797 42.937313
F 26.993542 3.859265 40.301878
F 26.993542 11.577797 40.301878
F 18.081427 3.859266 40.208548
F 18.081427 11.577797 40.208547
F 27.031637 1.286421 36.663525
F 27.031637 9.004952 36.663525
F 27.031637 16.723487 36.663525
F 18.119521 1.286420 36.570194
F 18.119521 9.004951 36.570194
F 18.119521 16.723487 36.570193
F 29.221571 7.718531 40.325211
F 29.221571 15.437065 40.325211
F 24.765515 15.437065 40.278545
F 20.309457 7.718531 40.231880
F 20.309457 15.437065 40.231880
F 24.765515 7.718531 40.278546
F 29.259663 5.145686 36.686858
F 29.259663 12.864219 36.686857
F 20.347550 5.145686 36.593526
F 20.347550 12.864219 36.593526
F 29.231095 5.145686 39.415622
F 29.231095 12.864219 39.415622
F 20.318982 5.145685 39.322292
F 20.318982 12.864219 39.322292
F 29.192986 7.718531 43.053976
F 29.192986 15.437065 43.053976
F 33.677626 15.437064 40.371876
F 20.280872 7.718531 42.960645
F 20.280873 15.437065 42.960645
F 33.677626 7.718531 40.371877
F 31.459124 1.286421 39.438955
F 31.459124 9.004952 39.438955
F 31.459124 16.723487 39.438955
F 22.547012 1.286420 39.345624
F 22.547012 9.004952 39.345625
F 22.547012 16.723487 39.345625
F 31.421012 3.859265 43.077308
F 31.421012 11.577797 43.077309
F 22.508901 3.859265 42.983978
F 22.508901 11.577797 42.983978
F 31.449597 3.859265 40.348544
F 31.449597 11.577797 40.348544
F 22.537485 3.859265 40.255213
F 22.537485 11.577797 40.255213
F 31.487692 1.286421 36.710191
F 31.487692 9.004952 36.710191
F 31.487692 16.723487 36.710190
F 22.575581 1.286420 36.616859
F 22.575580 9.004951 36.616859
F 22.575581 16.723487 36.616859
F 26.888753 3.859265 50.307350
F 26.888753 11.577797 50.307350
F 17.976638 3.859266 50.214020
F 17.976638 11.577797 50.214020
F 29.116782 7.718531 50.330682
F 29.116782 15.437065 50.330683
F 18.165040 11.564119 64.756272
F 20.204668 7.718531 50.237352
F 20.204668 15.437065 50.237352
F 18.165040 3.845587 64.756272
F 31.344807 3.859265 50.354015
F 31.344808 11.577797 50.354015
F 22.432697 3.859265 50.260685
F 22.432697 11.577797 50.260685
F 33.572837 7.718531 50.377348
F 33.572837 15.437065 50.377348
F 24.849129 7.704852 64.826270
F 24.660726 7.718531 50.284017
F 24.660726 15.437065 50.284018
F 33.761239 15.423385 64.919600
F 26.850660 1.286421 53.945691
F 26.850660 9.004952 53.945691
F 26.850660 16.723487 53.945692
F 17.938545 1.286420 53.852361
F 17.938545 9.004951 53.852361
F 17.938545 16.723487 53.852361
F 26.812633 3.859232 57.583097
F 26.812633 11.577764 57.583097
F 17.900518 3.859233 57.489767
F 17.900518 11.577764 57.489767
F 26.841135 3.859265 54.855126
F 26.841136 11.577797 54.855126
F 17.929021 3.859265 54.761795
F 17.929021 11.577797 54.761795
F 26.879229 1.286421 51.216937
F 26.879229 9.004952 51.216937
F 26.879229 16.723487 51.216937
F 17.967113 1.286420 51.123606
F 17.967113 9.004951 51.123606
F 17.967113 16.723487 51.123606
F 29.069165 7.718531 54.878459
F 29.069165 15.437065 54.878459
F 33.761239 7.704851 64.919600
F 20.157051 7.718531 54.785128
F 20.157051 15.437065 54.785127
F 24.562468 12.861029 61.187468
F 29.107255 5.145686 51.240270
F 29.107255 12.864219 51.240270
F 20.195142 5.145686 51.146939
F 20.195142 12.864219 51.146939
F 29.078687 5.145686 53.969024
F 29.078687 12.864219 53.969024
F 20.166573 5.145685 53.875693
F 20.166573 12.864219 53.875694
F 29.040662 7.718497 57.606429
F 29.040662 15.437031 57.606430
F 24.562468 5.142496 61.187468
F 20.128548 7.718498 57.513099
F 20.128548 15.437032 57.513099
F 33.474579 12.861029 61.280798
F 31.306716 1.286421 53.992357
F 31.306716 9.004952 53.992357
F 31.306716 16.723487 53.992357
F 22.394604 1.286420 53.899026
F 22.394604 9.004952 53.899026
F 22.394604 16.723487 53.899027
F 31.268688 3.859232 57.629762
F 31.268688 11.577764 57.629762
F 22.356577 3.859232 57.536432
F 22.356577 11.577764 57.536432
F 31.297191 3.859265 54.901792
F 31.297191 11.577797 54.901792
F 22.385079 3.859265 54.808461
F 22.385079 11.577797 54.808460
F 31.335284 1.286421 51.263603
F 31.335284 9.004952 51.263603
F 31.335284 16.723487 51.263603
F 22.423172 1.286420 51.170272
F 22.423172 9.004951 51.170272
F 22.423172 16.723487 51.170272
F 33.525220 7.718530 54.925124
F 33.525220 15.437064 54.925124
F 33.474579 5.142496 61.280798
F 24.613109 7.718531 54.831793
F 24.613109 15.437064 54.831793
F 24.575426 12.864087 58.464238
F 33.563309 5.145686 51.286935
F 33.563309 12.864219 51.286935
F 24.651199 5.145686 51.193605
F 24.651199 12.864219 51.193604
F 33.534742 5.145686 54.015689
F 33.534742 12.864219 54.015690
F 24.622631 5.145686 53.922359
F 24.622631 12.864219 53.922359
F 33.496717 7.718497 57.653095
F 33.496717 15.437031 57.653095
F 24.575426 5.145554 58.464239
F 24.584607 7.718497 57.559764
F 24.584607 15.437031 57.559765
F 33.487536 12.864088 58.557569
F 26.790498 1.283231 61.210800
F 26.790498 9.001762 61.210800
F 26.790498 16.720297 61.210800
F 17.878383 1.283230 61.117470
F 17.878383 9.001762 61.117470
F 17.878383 16.720297 61.117470
F 27.077155 3.845586 64.849602
F 27.077155 11.564118 64.849602
F 33.487536 5.145554 58.557570
F 24.849129 15.423386 64.826270
F 26.789781 3.856863 62.125506
F 26.789781 11.575394 62.125506
F 17.877666 3.856863 62.032175
F 17.877666 11.575395 62.032175
F 26.803455 1.286289 58.487571
F 26.803455 9.004820 58.487571
F 26.803455 16.723356 58.487571
F 17.891340 1.286288 58.394240
F 17.891340 9.004820 58.394240
F 17.891340 16.723355 58.394240
F 29.017810 7.716128 62.148839
F 29.017810 15.434662 62.148839
F 24.561754 15.434662 62.102173
F 20.105697 7.716129 62.055508
F 20.105697 15.434663 62.055508
F 24.561754 7.716129 62.102174
F 29.031482 5.145555 58.510904
F 29.031481 12.864088 58.510904
F 20.119369 5.145554 58.417573
F 20.119369 12.864087 58.417573
F 29.018524 5.142496 61.234133
F 29.018524 12.861030 61.234133
F 20.106411 5.142496 61.140802
F 20.106411 12.861029 61.140802
F 29.305184 7.704851 64.872935
F 29.305184 15.423385 64.872935
F 33.473866 15.434662 62.195504
F 20.393071 7.704852 64.779605
F 20.393071 15.423386 64.779605
F 33.473866 7.716128 62.195504
F 31.246553 1.283231 61.257466
F 31.246553 9.001762 61.257465
F 31.246553 16.720298 61.257466
F 22.334441 1.283230 61.164135
F 22.334441 9.001762 61.164135
F 22.334441 16.720297 61.164135
F 31.533210 3.845586 64.896268
F 31.533210 11.564118 64.896268
F 22.621099 3.845586 64.802937
F 22.621099 11.564118 64.802937
F 31.245836 3.856863 62.172172
F 31.245836 11.575395 62.172172
F 22.333724 3.856863 62.078841
F 22.333724 11.575395 62.078841
F 31.259510 1.286289 58.534237
F 31.259511 9.004821 58.534237
F 31.259510 16.723356 58.534237
F 22.347399 1.286288 58.440906
F 22.347399 9.004820 58.440906
F 22.347399 16.723355 58.440905
F 27.359238 24.444424 3.015249
F 27.359238 32.162955 3.015249
F 18.447123 24.444423 2.921919
F 18.447123 32.162955 2.921919
F 27.345547 27.014997 6.653184
F 25.032221 20.582755 14.810073
F 27.345547 19.296464 6.653184
F 18.433432 27.014998 6.559854
F 25.032221 28.301287 14.810073
F 18.433432 19.296465 6.559854
F 27.358521 27.018056 3.929955
F 33.944331 20.582755 14.903404
F 27.358522 19.299523 3.929955
F 18.446406 27.018056 3.836624
F 33.944331 28.301287 14.903404
F 18.446406 19.299523 3.836624
F 27.071847 24.455700 0.291154
F 27.071847 32.174231 0.291154
F 18.159732 24.455699 0.197823
F 18.159731 32.174231 0.197823
F 29.586551 30.877321 3.953288
F 29.586551 23.158790 3.953288
F 20.674437 30.877321 3.859957
F 20.674437 23.158790 3.859957
F 29.299873 28.314966 0.314487
F 29.299873 20.596434 0.314487
F 20.387760 28.314965 0.221156
F 20.387760 20.596434 0.221156
F 29.587265 28.303689 3.038582
F 29.587265 20.585158 3.038582
F 20.675151 28.303689 2.945251
F 20.675151 20.585157 2.945252
F 29.573576 30.874263 6.676517
F 29.573576 23.155732 6.676517
F 20.661463 30.874263 6.583186
F 20.661463 23.155732 6.583186
F 31.815294 24.444424 3.061915
F 31.815294 32.162955 3.061915
F 22.903182 24.444424 2.968584
F 22.903182 32.162955 2.968584
F 31.801602 27.014997 6.699849
F 22.804193 32.160552 14.786740
F 31.801602 19.296464 6.699850
F 22.889491 27.014998 6.606519
F 22.804193 24.442021 14.786740
F 22.889491 19.296465 6.606519
F 31.814577 27.018056 3.976621
F 31.716305 32.160552 14.880071
F 31.814577 19.299522 3.976621
F 22.902465 27.018056 3.883290
F 31.716305 24.442021 14.880071
F 22.902465 19.299523 3.883289
F 31.527902 24.455700 0.337820
F 31.527902 32.174231 0.337820
F 22.615791 24.455700 0.244489
F 22.615791 32.174231 0.244489
F 34.042606 30.877321 3.999953
F 34.042606 23.158790 3.999953
F 25.130495 30.877321 3.906623
F 25.130495 23.158790 3.906623
F 33.755928 28.314966 0.361153
F 33.755928 20.596434 0.361152
F 24.843818 28.314966 0.267821
F 24.843818 20.596434 0.267821
F 34.043320 28.303689 3.085248
F 34.043320 20.585157 3.085248
F 25.131209 28.303689 2.991916
F 25.131209 20.585157 2.991917
F 34.029631 30.874263 6.723182
F 34.029631 23.155731 6.723182
F 25.117521 30.874263 6.629852
F 25.117521 23.155732 6.629852
F 27.307884 24.442021 10.285629
F 27.307884 32.160553 10.285630
F 18.395768 24.442021 10.192299
F 18.395768 32.160552 10.192299
F 27.269774 27.014866 13.923818
F 27.269774 34.733397 13.923818
F 27.269774 19.296333 13.923818
F 18.357659 27.014866 13.830488
F 18.357659 34.733398 13.830488
F 18.357659 19.296333 13.830488
F 27.298359 27.014866 11.195064
F 27.298359 34.733398 11.195064
F 27.298359 19.296333 11.195064
F 18.386244 27.014866 11.101733
F 18.386244 34.733398 11.101733
F 18.386244 19.296333 11.101733
F 27.336370 24.442055 7.557659
F 27.336370 32.160586 7.557659
F 18.424254 24.442054 7.464327
F 18.424254 32.160585 7.464327
F 29.526388 30.874131 11.218397
F 29.526388 23.155600 11.218397
F 20.614274 30.874132 11.125066
F 20.614274 23.155600 11.125066
F 29.564396 28.301320 7.580991
F 29.564396 20.582788 7.580991
F 20.652283 28.301320 7.487660
F 20.652283 20.582788 7.487660
F 29.535910 28.301287 10.308962
F 29.535910 20.582755 10.308962
F 20.623797 28.301287 10.215631
F 20.623797 20.582755 10.215632
F 29.497803 30.874131 13.947151
F 29.497803 23.155600 13.947151
F 20.585690 30.874132 13.853820
F 20.585690 23.155601 13.853820
F 31.763939 24.442022 10.332295
F 31.763939 32.160553 10.332295
F 22.851827 24.442021 10.238964
F 22.851827 32.160552 10.238964
F 31.725829 27.014866 13.970484
F 31.725829 34.733397 13.970484
F 31.725829 19.296333 13.970484
F 22.813718 27.014866 13.877153
F 22.813718 34.733398 13.877153
F 22.813718 19.296333 13.877153
F 31.754414 27.014866 11.241730
F 31.754414 34.733398 11.241730
F 31.754414 19.296333 11.241729
F 22.842302 27.014866 11.148398
F 22.842302 34.733398 11.148398
F 22.842302 19.296333 11.148398
F 31.792425 24.442054 7.604324
F 31.792425 32.160586 7.604324
F 22.880313 24.442054 7.510993
F 22.880313 32.160585 7.510993
F 33.982443 30.874131 11.265062
F 33.982443 23.155600 11.265062
F 25.070332 30.874131 11.171732
F 25.070332 23.155600 11.171732
F 34.020450 28.301320 7.627657
F 34.020451 20.582788 7.627657
F 25.108340 28.301320 7.534326
F 25.108340 20.582788 7.534326
F 33.991965 28.301287 10.355627
F 33.991965 20.582755 10.355628
F 25.079854 28.301287 10.262296
F 25.079854 20.582755 10.262297
F 33.953858 30.874131 13.993816
F 33.953858 23.155600 13.993816
F 25.041747 30.874131 13.900486
F 25.041747 23.155600 13.900486
F 27.260250 24.442021 14.833406
F 27.260250 32.160552 14.833406
F 18.348134 24.442021 14.740074
F 18.348134 32.160552 14.740074
F 29.488276 28.301287 14.856739
F 29.488276 20.582755 14.856738
F 20.576163 28.301286 14.763407
F 20.576163 20.582755 14.763407
F 27.155477 24.442021 24.838878
F 27.155477 32.160553 24.838878
F 18.243362 24.442021 24.745547
F 18.243362 32.160552 24.745547
F 27.117366 27.014866 28.477230
F 27.117366 34.733397 28.477231
F 27.117366 19.296333 28.477231
F 18.205251 27.014866 28.383900
F 18.205251 34.733398 28.383900
F 18.205251 19.296333 28.383901
F 27.145950 27.014866 25.748466
F 27.145950 34.733398 25.748466
F 27.145950 19.296333 25.748466
F 18.233835 27.014866 25.655135
F 18.233835 34.733398 25.655135
F 18.233835 19.296333 25.655135
F 27.184046 24.442021 22.110113
F 27.184046 32.160553 22.110113
F 18.271930 24.442021 22.016781
F 18.271930 32.160552 22.016781
F 29.373979 30.874131 25.771799
F 29.373979 23.155600 25.771799
F 20.461866 30.874132 25.678468
F 20.461866 23.155600 25.678467
F 29.412072 28.301287 22.133446
F 29.412072 20.582755 22.133445
F 20.499959 28.301286 22.040114
F 20.499959 20.582754 22.040114
F 29.383504 28.301287 24.862210
F 29.383504 20.582755 24.862210
F 20.471390 28.301286 24.768880
F 20.471390 20.582754 24.768880
F 29.345394 30.874131 28.500563
F 29.345394 23.155600 28.500563
F 20.433281 30.874132 28.407233
F 20.433281 23.155601 28.407233
F 31.611533 24.442021 24.885543
F 31.611533 32.160553 24.885543
F 22.699421 24.442021 24.792212
F 22.699421 32.160552 24.792212
F 31.573420 27.014866 28.523896
F 31.573420 34.733397 28.523896
F 31.573420 19.296333 28.523896
F 22.661309 27.014866 28.430565
F 22.661309 34.733398 28.430566
F 22.661309 19.296333 28.430566
F 31.602006 27.014866 25.795132
F 31.602006 34.733398 25.795131
F 31.602006 19.296333 25.795131
F 22.689894 27.014866 25.701801
F 22.689894 34.733398 25.701800
F 22.689894 19.296333 25.701800
F 31.640101 24.442021 22.156778
F 31.640101 32.160553 22.156778
F 22.727989 24.442021 22.063447
F 22.727989 32.160552 22.063447
F 33.830035 30.874131 25.818464
F 33.830035 23.155600 25.818464
F 24.917924 30.874131 25.725133
F 24.917924 23.155600 25.725133
F 33.868126 28.301287 22.180111
F 33.868126 20.582755 22.180111
F 24.956016 28.301287 22.086780
F 24.956016 20.582755 22.086780
F 33.839559 28.301287 24.908876
F 33.839559 20.582755 24.908876
F 24.927448 28.301287 24.815545
F 24.927448 20.582755 24.815545
F 33.801449 30.874131 28.547229
F 33.801449 23.155600 28.547229
F 24.889339 30.874131 28.453898
F 24.889339 23.155600 28.453898
F 27.079273 24.442021 32.115584
F 27.079273 32.160553 32.115584
F 18.167158 24.442020 32.022253
F 18.167158 32.160552 32.022253
F 27.107841 24.442021 29.386819
F 27.107841 32.160553 29.386819
F 18.195726 24.442021 29.293488
F 18.195726 32.160552 29.293488
F 29.335868 28.301287 29.410152
F 29.335868 20.582755 29.410152
F 20.423755 28.301286 29.316821
F 20.423755 20.582755 29.316820
F 29.307299 28.301287 32.138916
F 29.307299 20.582755 32.138916
F 20.395186 28.301286 32.045586
F 20.395186 20.582754 32.045586
F 31.535328 24.442021 32.162249
F 31.535329 32.160553 32.162249
F 22.623216 24.442021 32.068919
F 22.623216 32.160552 32.068919
F 31.563896 24.442021 29.433484
F 31.563896 32.160553 29.433485
F 22.651785 24.442021 29.340153
F 22.651785 32.160552 29.340153
F 33.791922 28.301287 29.456817
F 33.791922 20.582755 29.456817
F 24.879812 28.301287 29.363486
F 24.879812 20.582755 29.363486
F 33.763354 28.301287 32.185582
F 33.763354 20.582755 32.185582
F 24.851244 28.301287 32.092251
F 24.851244 20.582755 32.092251
F 27.231682 24.442021 17.562171
F 27.231682 32.160553 17.562171
F 18.319566 24.442020 17.468840
F 18.319566 32.160552 17.468840
F 27.193570 27.014866 21.200524
F 27.193570 34.733398 21.200524
F 27.193570 19.296333 21.200524
F 18.281455 27.014866 21.107193
F 18.281455 34.733398 21.107193
F 18.281455 19.296333 21.107194
F 27.222155 27.014866 18.471759
F 27.222155 34.733398 18.471759
F 27.222155 19.296333 18.471759
F 18.310040 27.014866 18.378428
F 18.310040 34.733398 18.378428
F 18.310040 19.296333 18.378428
F 29.450184 30.874131 18.495092
F 29.450184 23.155600 18.495092
F 20.538070 30.874132 18.401761
F 20.538070 23.155600 18.401761
F 29.459708 28.301287 17.585503
F 29.459708 20.582755 17.585503
F 20.547595 28.301286 17.492173
F 20.547595 20.582754 17.492173
F 29.421599 30.874131 21.223857
F 29.421599 23.155600 21.223857
F 20.509485 30.874132 21.130526
F 20.509485 23.155600 21.130526
F 31.687737 24.442021 17.608836
F 31.687737 32.160553 17.608836
F 22.775625 24.442021 17.515505
F 22.775625 32.160552 17.515505
F 31.649625 27.014866 21.247189
F 31.649625 34.733397 21.247189
F 31.649625 19.296333 21.247189
F 22.737514 27.014866 21.153858
F 22.737514 34.733398 21.153859
F 22.737514 19.296333 21.153859
F 31.678210 27.014866 18.518425
F 31.678210 34.733398 18.518424
F 31.678210 19.296333 18.518424
F 22.766098 27.014866 18.425093
F 22.766098 34.733398 18.425093
F 22.766098 19.296333 18.425093
F 33.906239 30.874131 18.541757
F 33.906239 23.155600 18.541757
F 24.994128 30.874131 18.448427
F 24.994128 23.155600 18.448426
F 33.915763 28.301287 17.632169
F 33.915763 20.582755 17.632169
F 25.003652 28.301287 17.538838
F 25.003652 20.582755 17.538838
F 33.877654 30.874131 21.270522
F 33.877654 23.155600 21.270522
F 24.965543 30.874131 21.177191
F 24.965543 23.155600 21.177191
F 26.926865 24.442021 46.668997
F 26.926865 32.160553 46.668997
F 18.014749 24.442021 46.575666
F 18.014749 32.160552 46.575666
F 26.917338 27.014866 47.578585
F 26.917338 34.733398 47.578585
F 26.917338 19.296333 47.578585
F 18.005223 27.014866 47.485254
F 18.005223 34.733398 47.485254
F 18.005223 19.296333 47.485254
F 26.955433 24.442021 43.940232
F 26.955433 32.160553 43.940232
F 18.043317 24.442021 43.846901
F 18.043317 32.160552 43.846901
F 29.145367 30.874131 47.601918
F 29.145367 23.155600 47.601918
F 20.233253 30.874132 47.508587
F 20.233253 23.155600 47.508587
F 29.183459 28.301287 43.963565
F 29.183459 20.582755 43.963564
F 20.271346 28.301286 43.870233
F 20.271346 20.582755 43.870233
F 29.154891 28.301287 46.692329
F 29.154891 20.582755 46.692329
F 20.242777 28.301286 46.598999
F 20.242777 20.582754 46.598999
F 31.382920 24.442021 46.715662
F 31.382920 32.160553 46.715662
F 22.470808 24.442021 46.622331
F 22.470808 32.160552 46.622332
F 31.373393 27.014866 47.625251
F 31.373393 34.733398 47.625250
F 31.373393 19.296333 47.625251
F 22.461281 27.014866 47.531920
F 22.461281 34.733398 47.531920
F 22.461281 19.296333 47.531920
F 31.411488 24.442021 43.986898
F 31.411488 32.160553 43.986897
F 22.499376 24.442021 43.893566
F 22.499376 32.160552 43.893566
F 33.601422 30.874131 47.648583
F 33.601422 23.155600 47.648584
F 24.689311 30.874131 47.555253
F 24.689311 23.155600 47.555252
F 33.639514 28.301287 44.010230
F 33.639514 20.582755 44.010230
F 24.727404 28.301287 43.916899
F 24.727404 20.582755 43.916899
F 33.610946 28.301287 46.738995
F 33.610946 20.582755 46.738995
F 24.698835 28.301287 46.645664
F 24.698835 20.582755 46.645664
F 27.041161 27.014866 35.753936
F 27.041161 34.733398 35.753936
F 27.041161 19.296333 35.753937
F 18.129046 27.014866 35.660606
F 18.129046 34.733398 35.660606
F 18.129046 19.296333 35.660606
F 27.069746 27.014866 33.025172
F 27.069746 34.733398 33.025172
F 27.069746 19.296333 33.025172
F 18.157631 27.014866 32.931841
F 18.157631 34.733398 32.931841
F 18.157631 19.296333 32.931841
F 29.297775 30.874131 33.048505
F 29.297775 23.155600 33.048505
F 20.385662 30.874132 32.955174
F 20.385662 23.155600 32.955174
F 29.269190 30.874131 35.777269
F 29.269190 23.155600 35.777269
F 20.357077 30.874132 35.683939
F 20.357077 23.155601 35.683939
F 31.497216 27.014866 35.800602
F 31.497216 34.733397 35.800602
F 31.497216 19.296333 35.800602
F 22.585105 27.014866 35.707271
F 22.585105 34.733398 35.707272
F 22.585105 19.296333 35.707272
F 31.525801 27.014866 33.071837
F 31.525801 34.733398 33.071837
F 31.525801 19.296333 33.071837
F 22.613690 27.014866 32.978506
F 22.613690 34.733398 32.978506
F 22.613690 19.296333 32.978506
F 33.753831 30.874131 33.095170
F 33.753831 23.155600 33.095170
F 24.841719 30.874131 33.001839
F 24.841719 23.155600 33.001839
F 33.725245 30.874131 35.823935
F 33.725245 23.155600 35.823934
F 24.813135 30.874131 35.730604
F 24.813135 23.155600 35.730604
F 27.003069 24.442021 39.392290
F 27.003069 32.160553 39.392290
F 18.090953 24.442021 39.298959
F 18.090953 32.160552 39.298959
F 26.964957 27.014866 43.030643
F 26.964957 34.733398 43.030643
F 26.964957 19.296333 43.030643
F 18.052842 27.014866 42.937313
F 18.052842 34.733398 42.937313
F 18.052842 19.296333 42.937313
F 26.993542 27.014866 40.301878
F 26.993542 34.733398 40.301878
F 26.993542 19.296333 40.301878
F 18.081427 27.014866 40.208548
F 18.081427 34.733398 40.208547
F 18.081427 19.296333 40.208547
F 27.031637 24.442021 36.663525
F 27.031637 32.160553 36.663525
F 18.119521 24.442021 36.570194
F 18.119521 32.160552 36.570194
F 29.221571 30.874131 40.325211
F 29.221571 23.155600 40.325211
F 20.309457 30.874132 40.231880
F 20.309457 23.155600 40.231880
F 29.259663 28.301287 36.686858
F 29.259663 20.582755 36.686858
F 20.347550 28.301286 36.593526
F 20.347550 20.582755 36.593526
F 29.231095 28.301287 39.415622
F 29.231095 20.582755 39.415623
F 20.318982 28.301286 39.322292
F 20.318982 20.582754 39.322292
F 29.192986 30.874131 43.053976
F 29.192986 23.155600 43.053976
F 20.280872 30.874132 42.960645
F 20.280872 23.155601 42.960645
F 31.459124 24.442021 39.438955
F 31.459124 32.160553 39.438955
F 22.547012 24.442021 39.345624
F 22.547012 32.160552 39.345625
F 31.421012 27.014866 43.077308
F 31.421012 34.733397 43.077309
F 31.421012 19.296333 43.077309
F 22.508901 27.014866 42.983978
F 22.508901 34.733398 42.983978
F 22.508901 19.296333 42.983978
F 31.449597 27.014866 40.348544
F 31.449597 34.733398 40.348544
F 31.449597 19.296333 40.348544
F 22.537485 27.014866 40.255213
F 22.537485 34.733398 40.255213
F 22.537485 19.296333 40.255213
F 31.487692 24.442021 36.710191
F 31.487692 32.160553 36.710191
F 22.575581 24.442021 36.616859
F 22.575581 32.160552 36.616859
F 33.677626 30.874131 40.371877
F 33.677626 23.155600 40.371877
F 24.765515 30.874131 40.278546
F 24.765515 23.155600 40.278546
F 33.715718 28.301287 36.733523
F 33.715718 20.582755 36.733523
F 24.803608 28.301287 36.640192
F 24.803608 20.582755 36.640192
F 33.687150 28.301287 39.462288
F 33.687150 20.582755 39.462288
F 24.775039 28.301287 39.368957
F 24.775039 20.582755 39.368957
F 33.649041 30.874131 43.100641
F 33.649041 23.155600 43.100641
F 24.736930 30.874131 43.007310
F 24.736930 23.155600 43.007310
F 26.888753 27.014866 50.307350
F 26.888753 34.733398 50.307350
F 26.888753 19.296333 50.307350
F 17.976638 27.014866 50.214019
F 17.976638 34.733398 50.214020
F 17.976638 19.296333 50.214020
F 29.116782 30.874131 50.330682
F 29.116782 23.155600 50.330683
F 20.204668 30.874132 50.237352
F 20.204668 23.155601 50.237352
F 31.344807 27.014866 50.354015
F 31.344808 34.733397 50.354015
F 31.344808 19.296333 50.354015
F 22.432697 27.014866 50.260685
F 22.432697 34.733398 50.260685
F 22.432697 19.296333 50.260685
F 33.572837 30.874131 50.377348
F 33.572837 23.155600 50.377348
F 24.660726 30.874131 50.284017
F 24.660726 23.155600 50.284017
F 26.850660 24.442021 53.945691
F 26.850660 32.160553 53.945691
F 17.938545 24.442020 53.852361
F 17.938545 32.160552 53.852361
F 26.812633 27.014833 57.583097
F 26.812633 34.733364 57.583097
F 26.812633 19.296299 57.583097
F 17.900518 27.014833 57.489767
F 17.900518 34.733365 57.489767
F 17.900518 19.296300 57.489767
F 26.841136 27.014866 54.855126
F 26.841136 34.733398 54.855126
F 26.841136 19.296333 54.855126
F 17.929021 27.014866 54.761795
F 17.929020 34.733398 54.761795
F 17.929021 19.296333 54.761795
F 26.879229 24.442021 51.216937
F 26.879229 32.160553 51.216937
F 17.967113 24.442021 51.123606
F 17.967113 32.160552 51.123606
F 29.069165 30.874131 54.878459
F 29.069165 23.155600 54.878459
F 20.157051 30.874131 54.785128
F 20.157051 23.155600 54.785128
F 29.107255 28.301287 51.240270
F 29.107255 20.582755 51.240270
F 20.195142 28.301286 51.146939
F 20.195142 20.582755 51.146939
F 29.078687 28.301287 53.969024
F 29.078687 20.582755 53.969024
F 20.166573 28.301286 53.875693
F 20.166573 20.582754 53.875694
F 29.040662 30.874098 57.606429
F 29.040662 23.155567 57.606429
F 20.128549 30.874098 57.513099
F 20.128549 23.155567 57.513099
F 31.306716 24.442021 53.992357
F 31.306716 32.160553 53.992357
F 22.394604 24.442021 53.899026
F 22.394604 32.160552 53.899026
F 31.268688 27.014832 57.629762
F 31.268688 34.733364 57.629762
F 31.268688 19.296299 57.629762
F 22.356577 27.014833 57.536432
F 22.356577 34.733364 57.536432
F 22.356577 19.296300 57.536432
F 31.297191 27.014866 54.901792
F 31.297191 34.733397 54.901792
F 31.297191 19.296332 54.901791
F 22.385079 27.014866 54.808461
F 22.385079 34.733397 54.808460
F 22.385079 19.296333 54.808461
F 31.335284 24.442021 51.263603
F 31.335284 32.160553 51.263603
F 22.423172 24.442021 51.170272
F 22.423172 32.160552 51.170272
F 33.525220 30.874131 54.925124
F 33.525220 23.155600 54.925124
F 24.613109 30.874131 54.831793
F 24.613109 23.155600 54.831793
F 33.563309 28.301287 51.286935
F 33.563309 20.582755 51.286935
F 24.651199 28.301287 51.193605
F 24.651199 20.582755 51.193604
F 33.534742 28.301287 54.015689
F 33.534742 20.582755 54.015690
F 24.622631 28.301287 53.922359
F 24.622631 20.582755 53.922359
F 33.496717 30.874098 57.653095
F 33.496717 23.155566 57.653095
F 24.584606 30.874098 57.559764
F 24.584607 23.155567 57.559764
F 26.790498 24.438831 61.210800
F 26.790498 32.157363 61.210800
F 17.878383 24.438831 61.117470
F 17.878382 32.157362 61.117470
F 27.077155 27.001186 64.849602
F 27.077155 34.719718 64.849602
F 27.077155 19.282654 64.849602
F 24.849129 23.141921 64.826270
F 24.849129 30.860452 64.826270
F 33.761239 23.141921 64.919600
F 26.789781 27.012463 62.125506
F 26.789781 34.730995 62.125506
F 26.789781 19.293930 62.125506
F 17.877666 27.012464 62.032175
F 17.877666 34.730995 62.032175
F 17.877666 19.293931 62.032175
F 26.803456 24.441890 58.487571
F 26.803455 32.160421 58.487571
F 17.891340 24.441889 58.394240
F 17.891340 32.160420 58.394240
F 29.017810 30.871729 62.148839
F 29.017810 23.153198 62.148839
F 20.105697 30.871729 62.055508
F 20.105697 23.153198 62.055508
F 29.031482 28.301155 58.510904
F 29.031482 20.582623 58.510904
F 20.119369 28.301155 58.417573
F 20.119369 20.582623 58.417573
F 29.018524 28.298097 61.234133
F 29.018524 20.579565 61.234133
F 20.106411 28.298097 61.140802
F 20.106411 20.579565 61.140802
F 29.305184 30.860452 64.872935
F 29.305184 23.141921 64.872935
F 20.393071 30.860453 64.779605
F 20.393071 23.141922 64.779604
F 31.246553 24.438832 61.257465
F 31.246553 32.157363 61.257466
F 22.334441 24.438831 61.164135
F 22.334441 32.157362 61.164135
F 31.533210 27.001186 64.896268
F 31.533210 34.719718 64.896268
F 31.533210 19.282653 64.896268
F 22.621099 27.001187 64.802937
F 22.621099 34.719719 64.802937
F 22.621099 19.282654 64.802937
F 31.245836 27.012463 62.172172
F 31.245836 34.730995 62.172172
F 31.245836 19.293930 62.172172
F 22.333724 27.012464 62.078841
F 22.333724 34.730995 62.078840
F 22.333724 19.293930 62.078840
F 31.259510 24.441890 58.534237
F 31.259510 32.160421 58.534237
F 22.347399 24.441889 58.440906
F 22.347399 32.160420 58.440906
F 33.473866 30.871729 62.195504
F 33.473866 23.153198 62.195504
F 24.561754 30.871729 62.102174
F 24.561754 23.153198 62.102174
F 33.487536 28.301155 58.557569
F 33.487536 20.582623 58.557569
F 24.575426 28.301155 58.464239
F 24.575426 20.582623 58.464238
F 33.474579 28.298097 61.280798
F 33.474579 20.579565 61.280798
F 24.562468 28.298097 61.187468
F 24.562468 20.579565 61.187468
F 33.761239 30.860452 64.919600
F 18.165040 27.001187 64.756272
F 18.165040 34.719719 64.756272
F 18.165040 19.282655 64.756272
F 27.359238 47.600024 3.015249
F 27.359238 39.881490 3.015249
F 18.447123 47.600024 2.921919
F 18.447123 39.881490 2.921919
F 27.345547 50.170598 6.653184
F 27.345547 42.452065 6.653184
F 18.433432 50.170598 6.559854
F 18.433432 42.452065 6.559854
F 27.358521 50.173656 3.929955
F 27.358522 42.455123 3.929955
F 18.446406 50.173656 3.836624
F 18.446406 42.455123 3.836624
F 27.071847 47.611301 0.291154
F 27.071847 39.892767 0.291154
F 18.159732 47.611300 0.197823
F 18.159732 39.892766 0.197823
F 29.586551 38.595855 3.953287
F 29.586551 46.314390 3.953288
F 20.674437 38.595855 3.859957
F 20.674437 46.314390 3.859957
F 29.299873 51.470566 0.314487
F 29.299873 36.033499 0.314487
F 29.299873 43.752035 0.314487
F 20.387760 51.470566 0.221156
F 20.387760 36.033498 0.221156
F 20.387760 43.752034 0.221156
F 29.587265 51.459290 3.038582
F 29.587265 36.022222 3.038582
F 29.587265 43.740758 3.038582
F 20.675151 51.459289 2.945251
F 20.675151 36.022222 2.945252
F 20.675151 43.740757 2.945252
F 29.573576 38.592797 6.676517
F 29.573576 46.311332 6.676517
F 20.661463 38.592797 6.583186
F 20.661463 46.311332 6.583186
F 31.815294 47.600024 3.061915
F 31.815294 39.881490 3.061915
F 22.903182 47.600024 2.968584
F 22.903182 39.881490 2.968584
F 31.801602 50.170598 6.699850
F 31.801602 42.452065 6.699850
F 22.889491 50.170598 6.606519
F 22.889491 42.452065 6.606519
F 31.814577 50.173656 3.976621
F 31.814577 42.455123 3.976621
F 22.902465 50.173656 3.883290
F 22.902465 42.455123 3.883289
F 31.527902 47.611301 0.337820
F 31.527902 39.892767 0.337819
F 22.615791 47.611300 0.244489
F 22.615790 39.892766 0.244488
F 34.042606 38.595855 3.999953
F 34.042606 46.314390 3.999953
F 25.130495 38.595855 3.906622
F 25.130495 46.314390 3.906623
F 33.755928 51.470566 0.361153
F 33.755928 36.033499 0.361152
F 33.755928 43.752034 0.361152
F 24.843818 51.470566 0.267821
F 24.843818 36.033498 0.267821
F 24.843818 43.752034 0.267821
F 34.043320 51.459290 3.085248
F 34.043320 36.022222 3.085248
F 34.043320 43.740758 3.085248
F 25.131209 51.459290 2.991916
F 25.131209 36.022222 2.991917
F 25.131209 43.740758 2.991917
F 34.029631 38.592797 6.723182
F 34.029631 46.311332 6.723182
F 25.117521 38.592797 6.629852
F 25.117521 46.311332 6.629852
F 27.307884 47.597622 10.285629
F 27.307884 39.879088 10.285629
F 18.395768 47.597621 10.192299
F 18.395768 39.879087 10.192299
F 27.269774 50.170466 13.923818
F 27.269774 42.451933 13.923818
F 18.357659 50.170467 13.830488
F 18.357659 42.451934 13.830488
F 27.298359 50.170466 11.195064
F 27.298359 42.451933 11.195064
F 18.386244 50.170467 11.101733
F 18.386244 42.451934 11.101733
F 27.336370 47.597655 7.557659
F 27.336370 39.879121 7.557658
F 18.424254 47.597654 7.464327
F 18.424254 39.879120 7.464327
F 29.526388 38.592665 11.218396
F 29.526388 46.311200 11.218397
F 20.614274 38.592665 11.125066
F 20.614274 46.311201 11.125066
F 29.564396 51.456921 7.580991
F 29.564396 36.019853 7.580991
F 29.564396 43.738389 7.580991
F 20.652283 51.456920 7.487660
F 20.652283 36.019852 7.487660
F 20.652283 43.738388 7.487660
F 29.535910 51.456887 10.308962
F 29.535910 36.019820 10.308962
F 29.535910 43.738356 10.308962
F 20.623797 51.456887 10.215631
F 20.623797 36.019819 10.215631
F 20.623797 43.738355 10.215632
F 29.497803 38.592665 13.947151
F 29.497803 46.311200 13.947151
F 20.585690 38.592666 13.853821
F 20.585690 46.311201 13.853820
F 31.763939 47.597622 10.332295
F 31.763939 39.879088 10.332295
F 22.851827 47.597621 10.238964
F 22.851827 39.879087 10.238964
F 31.725829 50.170466 13.970484
F 31.725829 42.451933 13.970484
F 22.813718 50.170466 13.877153
F 22.813718 42.451933 13.877153
F 31.754414 50.170466 11.241730
F 31.754414 42.451933 11.241729
F 22.842302 50.170466 11.148398
F 22.842302 42.451933 11.148398
F 31.792425 47.597655 7.604324
F 31.792424 39.879121 7.604324
F 22.880313 47.597654 7.510993
F 22.880313 39.879120 7.510993
F 33.982443 38.592665 11.265062
F 33.982443 46.311200 11.265062
F 25.070332 38.592665 11.171731
F 25.070332 46.311200 11.171732
F 34.020450 51.456920 7.627657
F 34.020450 36.019853 7.627656
F 34.020451 43.738389 7.627657
F 25.108340 51.456920 7.534326
F 25.108340 36.019853 7.534325
F 25.108340 43.738388 7.534326
F 33.991965 51.456887 10.355628
F 33.991965 36.019820 10.355627
F 33.991965 43.738356 10.355628
F 25.079854 51.456887 10.262296
F 25.079854 36.019820 10.262297
F 25.079854 43.738355 10.262297
F 33.953858 38.592665 13.993817
F 33.953858 46.311200 13.993816
F 25.041748 38.592665 13.900486
F 25.041747 46.311200 13.900486
F 27.260250 47.597622 14.833406
F 27.260250 39.879088 14.833406
F 18.348134 47.597621 14.740074
F 18.348134 39.879087 14.740074
F 29.488276 51.456887 14.856739
F 29.488276 36.019820 14.856738
F 29.488276 43.738356 14.856738
F 20.576163 51.456887 14.763407
F 20.576163 36.019819 14.763407
F 20.576163 43.738355 14.763407
F 31.716305 47.597622 14.880071
F 31.716305 39.879088 14.880071
F 22.804193 47.597621 14.786740
F 22.804193 39.879087 14.786740
F 33.944331 51.456887 14.903404
F 33.944331 36.019820 14.903404
F 33.944331 43.738355 14.903404
F 25.032221 51.456887 14.810073
F 25.032221 36.019820 14.810073
F 25.032221 43.738355 14.810073
F 27.345547 34.733529 6.653184
F 18.433432 34.733530 6.559854
F 27.358521 34.736588 3.929955
F 18.446406 34.736588 3.836624
F 31.801602 34.733529 6.699850
F 22.889491 34.733529 6.606519
F 31.814577 34.736587 3.976621
F 22.902465 34.736588 3.883289
F 27.155477 47.597622 24.838877
F 27.155477 39.879088 24.838878
F 18.243362 47.597621 24.745547
F 18.243362 39.879087 24.745547
F 27.117366 50.170466 28.477230
F 27.117366 42.451933 28.477231
F 18.205251 50.170467 28.383900
F 18.205250 42.451934 28.383901
F 27.145950 50.170466 25.748466
F 27.145950 42.451933 25.748466
F 18.233835 50.170467 25.655135
F 18.233835 42.451934 25.655135
F 27.184046 47.597622 22.110113
F 27.184046 39.879088 22.110112
F 18.271930 47.597621 22.016781
F 18.271930 39.879087 22.016781
F 29.373979 38.592665 25.771799
F 29.373979 46.311200 25.771799
F 20.461866 38.592665 25.678467
F 20.461866 46.311201 25.678467
F 29.412072 51.456887 22.133446
F 29.412072 36.019820 22.133445
F 29.412072 43.738356 22.133445
F 20.499959 51.456886 22.040114
F 20.499959 36.019819 22.040114
F 20.499959 43.738355 22.040114
F 29.383504 51.456887 24.862210
F 29.383504 36.019820 24.862210
F 29.383504 43.738355 24.862210
F 20.471390 51.456886 24.768879
F 20.471390 36.019819 24.768880
F 20.471390 43.738355 24.768880
F 29.345395 38.592665 28.500564
F 29.345394 46.311200 28.500563
F 20.433281 38.592666 28.407233
F 20.433281 46.311201 28.407233
F 31.611533 47.597622 24.885543
F 31.611533 39.879088 24.885543
F 22.699421 47.597621 24.792212
F 22.699421 39.879087 24.792212
F 31.573420 50.170466 28.523896
F 31.573420 42.451933 28.523896
F 22.661309 50.170466 28.430565
F 22.661309 42.451933 28.430565
F 31.602006 50.170466 25.795132
F 31.602005 42.451933 25.795131
F 22.689894 50.170466 25.701801
F 22.689894 42.451933 25.701800
F 31.640101 47.597622 22.156778
F 31.640101 39.879088 22.156778
F 22.727989 47.597621 22.063447
F 22.727989 39.879087 22.063447
F 33.830035 38.592665 25.818464
F 33.830035 46.311200 25.818464
F 24.917924 38.592665 25.725133
F 24.917924 46.311200 25.725133
F 33.868126 51.456887 22.180111
F 33.868126 36.019820 22.180111
F 33.868126 43.738355 22.180111
F 24.956016 51.456887 22.086780
F 24.956016 36.019820 22.086780
F 24.956016 43.738355 22.086780
F 33.839559 51.456887 24.908876
F 33.839559 36.019820 24.908876
F 33.839559 43.738355 24.908876
F 24.927448 51.456887 24.815545
F 24.927448 36.019820 24.815545
F 24.927448 43.738355 24.815545
F 33.801449 38.592665 28.547229
F 33.801449 46.311200 28.547229
F 24.889339 38.592665 28.453898
F 24.889339 46.311200 28.453898
F 27.079273 47.597622 32.115584
F 27.079273 39.879088 32.115584
F 18.167158 47.597621 32.022253
F 18.167158 39.879087 32.022253
F 27.107841 47.597622 29.386819
F 27.107841 39.879088 29.386819
F 18.195726 47.597621 29.293488
F 18.195726 39.879087 29.293487
F 29.335867 51.456887 29.410152
F 29.335867 36.019820 29.410152
F 29.335868 43.738356 29.410152
F 20.423755 51.456887 29.316821
F 20.423755 36.019819 29.316820
F 20.423755 43.738355 29.316820
F 29.307299 51.456887 32.138916
F 29.307299 36.019820 32.138917
F 29.307299 43.738355 32.138916
F 20.395186 51.456887 32.045586
F 20.395186 36.019819 32.045586
F 20.395186 43.738355 32.045586
F 31.535329 47.597622 32.162249
F 31.535328 39.879088 32.162250
F 22.623216 47.597621 32.068918
F 22.623216 39.879087 32.068919
F 31.563896 47.597622 29.433484
F 31.563896 39.879088 29.433485
F 22.651785 47.597621 29.340153
F 22.651785 39.879087 29.340153
F 33.791922 51.456887 29.456817
F 33.791922 36.019820 29.456817
F 33.791922 43.738355 29.456817
F 24.879812 51.456887 29.363486
F 24.879812 36.019820 29.363486
F 24.879812 43.738355 29.363486
F 33.763354 51.456887 32.185582
F 33.763354 36.019820 32.185582
F 33.763354 43.738355 32.185582
F 24.851244 51.456887 32.092251
F 24.851243 36.019820 32.092251
F 24.851243 43.738355 32.092251
F 27.231682 47.597622 17.562171
F 27.231682 39.879088 17.562171
F 18.319566 47.597621 17.468840
F 18.319566 39.879087 17.468840
F 27.193570 50.170466 21.200524
F 27.193570 42.451933 21.200524
F 18.281455 50.170467 21.107193
F 18.281455 42.451934 21.107194
F 27.222155 50.170466 18.471759
F 27.222155 42.451933 18.471759
F 18.310040 50.170467 18.378428
F 18.310040 42.451934 18.378428
F 29.450184 38.592665 18.495092
F 29.450184 46.311200 18.495092
F 20.538070 38.592665 18.401761
F 20.538070 46.311201 18.401761
F 29.459708 51.456887 17.585503
F 29.459708 36.019820 17.585503
F 29.459708 43.738355 17.585503
F 20.547595 51.456887 17.492172
F 20.547595 36.019819 17.492173
F 20.547595 43.738355 17.492173
F 29.421599 38.592665 21.223857
F 29.421599 46.311200 21.223856
F 20.509485 38.592666 21.130526
F 20.509485 46.311201 21.130526
F 31.687737 47.597622 17.608836
F 31.687737 39.879088 17.608836
F 22.775625 47.597621 17.515505
F 22.775625 39.879087 17.515505
F 31.649625 50.170466 21.247189
F 31.649624 42.451933 21.247189
F 22.737514 50.170466 21.153858
F 22.737514 42.451933 21.153859
F 31.678210 50.170466 18.518425
F 31.678210 42.451933 18.518424
F 22.766098 50.170466 18.425093
F 22.766098 42.451933 18.425093
F 33.906239 38.592665 18.541757
F 33.906239 46.311200 18.541757
F 24.994128 38.592665 18.448426
F 24.994128 46.311200 18.448426
F 33.915763 51.456887 17.632169
F 33.915763 36.019820 17.632169
F 33.915763 43.738355 17.632169
F 25.003652 51.456887 17.538838
F 25.003652 36.019820 17.538838
F 25.003652 43.738355 17.538838
F 33.877654 38.592665 21.270522
F 33.877654 46.311200 21.270522
F 24.965543 38.592665 21.177192
F 24.965543 46.311200 21.177191
F 26.926865 47.597622 46.668997
F 26.926865 39.879088 46.668997
F 18.014749 47.597621 46.575666
F 18.014749 39.879087 46.575666
F 26.917338 50.170466 47.578585
F 26.917338 42.451933 47.578585
F 18.005223 50.170467 47.485254
F 18.005223 42.451934 47.485254
F 26.955433 47.597622 43.940232
F 26.955433 39.879088 43.940232
F 18.043317 47.597621 43.846901
F 18.043317 39.879087 43.846900
F 29.145367 38.592665 47.601918
F 29.145367 46.311200 47.601918
F 20.233253 38.592665 47.508587
F 20.233253 46.311201 47.508587
F 29.183459 51.456887 43.963565
F 29.183459 36.019820 43.963564
F 29.183459 43.738356 43.963564
F 20.271346 51.456887 43.870233
F 20.271346 36.019819 43.870233
F 20.271346 43.738355 43.870233
F 29.154891 51.456887 46.692329
F 29.154891 36.019820 46.692329
F 29.154891 43.738355 46.692329
F 20.242778 51.456887 46.598999
F 20.242777 36.019819 46.598999
F 20.242778 43.738355 46.598999
F 31.382920 47.597622 46.715662
F 31.382920 39.879088 46.715662
F 22.470808 47.597621 46.622331
F 22.470808 39.879087 46.622332
F 31.373393 50.170466 47.625251
F 31.373393 42.451933 47.625251
F 22.461281 50.170466 47.531920
F 22.461281 42.451933 47.531920
F 31.411488 47.597622 43.986898
F 31.411488 39.879088 43.986897
F 22.499376 47.597621 43.893566
F 22.499376 39.879087 43.893566
F 33.601422 38.592665 47.648583
F 33.601422 46.311200 47.648584
F 24.689311 38.592665 47.555252
F 24.689311 46.311200 47.555253
F 33.639514 51.456887 44.010230
F 33.639514 36.019820 44.010230
F 33.639514 43.738355 44.010230
F 24.727404 51.456887 43.916899
F 24.727404 36.019820 43.916899
F 24.727404 43.738355 43.916899
F 33.610946 51.456887 46.738995
F 33.610946 36.019820 46.738995
F 33.610946 43.738355 46.738995
F 24.698835 51.456887 46.645664
F 24.698835 36.019820 46.645664
F 24.698835 43.738355 46.645664
F 27.041161 50.170466 35.753936
F 27.041161 42.451933 35.753937
F 18.129046 50.170467 35.660606
F 18.129046 42.451934 35.660606
F 27.069746 50.170466 33.025172
F 27.069746 42.451933 33.025172
F 18.157631 50.170467 32.931841
F 18.157631 42.451934 32.931841
F 29.297775 38.592665 33.048505
F 29.297775 46.311200 33.048504
F 20.385662 38.592665 32.955173
F 20.385662 46.311201 32.955174
F 29.269190 38.592665 35.777269
F 29.269190 46.311200 35.777269
F 20.357077 38.592666 35.683939
F 20.357077 46.311201 35.683939
F 31.497216 50.170466 35.800602
F 31.497216 42.451933 35.800602
F 22.585105 50.170466 35.707271
F 22.585105 42.451933 35.707272
F 31.525801 50.170466 33.071837
F 31.525801 42.451933 33.071837
F 22.613690 50.170466 32.978506
F 22.613690 42.451933 32.978506
F 33.753831 38.592665 33.095170
F 33.753831 46.311200 33.095170
F 24.841719 38.592665 33.001839
F 24.841720 46.311200 33.001839
F 33.725245 38.592665 35.823935
F 33.725245 46.311200 35.823934
F 24.813135 38.592665 35.730604
F 24.813135 46.311200 35.730604
F 27.003069 47.597622 39.392290
F 27.003069 39.879088 39.392290
F 18.090953 47.597621 39.298959
F 18.090953 39.879087 39.298959
F 26.964957 50.170466 43.030643
F 26.964957 42.451933 43.030643
F 18.052842 50.170467 42.937313
F 18.052842 42.451934 42.937313
F 26.993542 50.170466 40.301878
F 26.993542 42.451933 40.301878
F 18.081427 50.170467 40.208548
F 18.081427 42.451934 40.208547
F 27.031637 47.597622 36.663525
F 27.031637 39.879088 36.663525
F 18.119521 47.597621 36.570194
F 18.119521 39.879087 36.570193
F 29.221571 38.592665 40.325211
F 29.221571 46.311200 40.325211
F 20.309457 38.592665 40.231880
F 20.309457 46.311201 40.231880
F 29.259663 51.456887 36.686858
F 29.259663 36.019820 36.686857
F 29.259663 43.738356 36.686858
F 20.347550 51.456887 36.593526
F 20.347550 36.019819 36.593526
F 20.347550 43.738355 36.593526
F 29.231095 51.456887 39.415622
F 29.231095 36.019820 39.415622
F 29.231095 43.738355 39.415623
F 20.318982 51.456886 39.322292
F 20.318982 36.019819 39.322292
F 20.318982 43.738355 39.322292
F 29.192986 38.592665 43.053976
F 29.192986 46.311201 43.053976
F 20.280872 38.592666 42.960645
F 20.280872 46.311201 42.960645
F 31.459124 47.597622 39.438955
F 31.459124 39.879088 39.438955
F 22.547012 47.597621 39.345624
F 22.547012 39.879087 39.345625
F 31.421012 50.170466 43.077308
F 31.421012 42.451933 43.077309
F 22.508901 50.170466 42.983978
F 22.508901 42.451933 42.983978
F 31.449597 50.170466 40.348544
F 31.449597 42.451933 40.348544
F 22.537485 50.170466 40.255213
F 22.537485 42.451933 40.255213
F 31.487692 47.597622 36.710191
F 31.487692 39.879088 36.710190
F 22.575581 47.597621 36.616859
F 22.575581 39.879087 36.616859
F 33.677626 38.592665 40.371876
F 33.677626 46.311200 40.371877
F 24.765515 38.592665 40.278545
F 24.765515 46.311200 40.278546
F 33.715718 51.456887 36.733523
F 33.715718 36.019820 36.733523
F 33.715718 43.738355 36.733523
F 24.803608 51.456887 36.640192
F 24.803608 36.019820 36.640192
F 24.803608 43.738355 36.640192
F 33.687150 51.456887 39.462288
F 33.687150 36.019820 39.462288
F 33.687150 43.738355 39.462288
F 24.775039 51.456887 39.368957
F 24.775039 36.019820 39.368957
F 24.775039 43.738355 39.368957
F 33.649041 38.592665 43.100641
F 33.649041 46.311200 43.100641
F 24.736930 38.592665 43.007311
F 24.736930 46.311200 43.007311
F 26.888753 50.170466 50.307350
F 26.888753 42.451933 50.307350
F 17.976638 50.170467 50.214020
F 17.976638 42.451934 50.214020
F 29.116782 38.592665 50.330683
F 29.116782 46.311200 50.330682
F 20.204668 38.592666 50.237352
F 20.204668 46.311201 50.237352
F 31.344807 50.170466 50.354015
F 31.344807 42.451933 50.354015
F 22.432697 50.170466 50.260685
F 22.432697 42.451933 50.260685
F 33.572837 38.592665 50.377348
F 33.572837 46.311200 50.377348
F 24.660726 38.592665 50.284018
F 24.660726 46.311200 50.284017
F 26.850660 47.597622 53.945691
F 26.850660 39.879088 53.945691
F 17.938545 47.597621 53.852361
F 17.938545 39.879087 53.852361
F 26.812633 50.170433 57.583097
F 26.812633 42.451900 57.583097
F 17.900518 50.170434 57.489767
F 17.900518 42.451900 57.489767
F 26.841135 50.170466 54.855126
F 26.841136 42.451933 54.855126
F 17.929021 50.170466 54.761795
F 17.929021 42.451933 54.761795
F 26.879229 47.597622 51.216937
F 26.879229 39.879088 51.216937
F 17.967113 47.597621 51.123606
F 17.967113 39.879087 51.123606
F 29.069165 38.592665 54.878459
F 29.069165 46.311200 54.878459
F 20.157051 38.592665 54.785127
F 20.157051 46.311200 54.785128
F 29.107255 51.456887 51.240270
F 29.107255 36.019820 51.240270
F 29.107255 43.738356 51.240270
F 20.195142 51.456887 51.146939
F 20.195142 36.019819 51.146939
F 20.195142 43.738355 51.146939
F 29.078687 51.456887 53.969024
F 29.078687 36.019820 53.969024
F 29.078687 43.738355 53.969024
F 20.166573 51.456886 53.875693
F 20.166573 36.019819 53.875694
F 20.166573 43.738355 53.875694
F 29.040662 38.592632 57.606430
F 29.040662 46.311167 57.606429
F 20.128548 38.592632 57.513099
F 20.128548 46.311167 57.513099
F 31.306716 47.597622 53.992357
F 31.306716 39.879088 53.992357
F 22.394604 47.597621 53.899026
F 22.394604 39.879087 53.899027
F 31.268688 50.170433 57.629762
F 31.268688 42.451900 57.629762
F 22.356577 50.170433 57.536432
F 22.356577 42.451900 57.536432
F 31.297191 50.170466 54.901792
F 31.297191 42.451933 54.901791
F 22.385079 50.170466 54.808461
F 22.385079 42.451933 54.808461
F 31.335284 47.597622 51.263603
F 31.335284 39.879088 51.263602
F 22.423172 47.597621 51.170272
F 22.423172 39.879087 51.170272
F 33.525220 38.592665 54.925124
F 33.525220 46.311200 54.925124
F 24.613109 38.592665 54.831793
F 24.613109 46.311200 54.831793
F 33.563309 51.456887 51.286935
F 33.563309 36.019820 51.286935
F 33.563309 43.738355 51.286935
F 24.651199 51.456887 51.193605
F 24.651200 36.019820 51.193604
F 24.651199 43.738355 51.193604
F 33.534742 51.456887 54.015689
F 33.534742 36.019820 54.015690
F 33.534742 43.738355 54.015690
F 24.622631 51.456887 53.922359
F 24.622631 36.019820 53.922359
F 24.622631 43.738355 53.922359
F 33.496717 38.592632 57.653095
F 33.496717 46.311167 57.653095
F 24.584607 38.592632 57.559764
F 24.584607 46.311167 57.559764
F 26.790498 47.594432 61.210800
F 26.790498 39.875898 61.210800
F 17.878383 47.594431 61.117470
F 17.878382 39.875897 61.117470
F 27.077155 50.156787 64.849602
F 27.077155 42.438254 64.849602
F 24.849129 46.297521 64.826270
F 24.849129 38.578986 64.826270
F 26.789781 50.168064 62.125506
F 26.789781 42.449531 62.125506
F 17.877666 50.168064 62.032175
F 17.877666 42.449531 62.032175
F 26.803455 47.597490 58.487571
F 26.803456 39.878956 58.487571
F 17.891340 47.597489 58.394240
F 17.891340 39.878955 58.394240
F 29.017810 38.590263 62.148839
F 29.017810 46.308798 62.148839
F 20.105697 38.590263 62.055508
F 20.105697 46.308798 62.055508
F 29.031482 51.456756 58.510904
F 29.031482 36.019688 58.510904
F 29.031482 43.738224 58.510904
F 20.119369 51.456755 58.417573
F 20.119369 36.019687 58.417573
F 20.119369 43.738223 58.417573
F 29.018524 51.453697 61.234133
F 29.018524 36.016630 61.234133
F 29.018524 43.735166 61.234133
F 20.106411 51.453697 61.140802
F 20.106411 36.016629 61.140802
F 20.106411 43.735165 61.140802
F 29.305184 38.578986 64.872935
F 29.305184 46.297521 64.872935
F 20.393071 38.578987 64.779605
F 20.393071 46.297522 64.779604
F 31.246553 47.594432 61.257466
F 31.246553 39.875898 61.257466
F 22.334441 47.594431 61.164135
F 22.334441 39.875897 61.164135
F 31.533210 50.156787 64.896268
F 31.533210 42.438254 64.896268
F 22.621099 50.156787 64.802937
F 22.621099 42.438254 64.802937
F 31.245836 50.168064 62.172172
F 31.245836 42.449531 62.172172
F 22.333724 50.168064 62.078841
F 22.333724 42.449531 62.078840
F 31.259511 47.597490 58.534237
F 31.259510 39.878956 58.534237
F 22.347399 47.597489 58.440906
F 22.347399 39.878955 58.440905
F 33.473866 38.590263 62.195504
F 33.473866 46.308798 62.195504
F 24.561754 38.590263 62.102173
F 24.561754 46.308798 62.102174
F 33.487536 51.456755 58.557570
F 33.487536 36.019688 58.557569
F 33.487536 43.738224 58.557569
F 24.575426 51.456755 58.464239
F 24.575426 36.019688 58.464238
F 24.575426 43.738223 58.464238
F 33.474579 51.453697 61.280798
F 33.474579 36.016630 61.280798
F 33.474579 43.735165 61.280798
F 24.562468 51.453697 61.187468
F 24.562468 36.016630 61.187468
F 24.562468 43.735165 61.187468
F 33.761239 38.578986 64.919601
F 33.761239 46.297521 64.919600
F 18.165040 50.156788 64.756272
F 18.165040 42.438255 64.756272
F 27.359238 55.318555 3.015249
F 27.359238 63.037091 3.015250
F 18.447123 55.318555 2.921919
F 18.447123 63.037090 2.921919
F 27.345547 57.889130 6.653184
F 27.345547 65.607666 6.653184
F 18.433432 57.889130 6.559854
F 18.433432 65.607666 6.559854
F 27.358521 57.892188 3.929955
F 27.358522 65.610724 3.929955
F 18.446406 57.892188 3.836624
F 18.446406 65.610724 3.836624
F 27.071847 55.329832 0.291154
F 27.071847 63.048367 0.291154
F 18.159732 55.329831 0.197823
F 18.159732 63.048366 0.197823
F 29.586551 54.032922 3.953288
F 29.586551 61.751456 3.953287
F 20.674437 54.032922 3.859957
F 20.674437 61.751456 3.859957
F 29.299873 59.189099 0.314487
F 29.299873 66.907635 0.314487
F 20.387760 59.189098 0.221156
F 20.387760 66.907635 0.221156
F 29.587265 59.177823 3.038582
F 29.587265 66.896359 3.038582
F 20.675151 59.177822 2.945252
F 20.675151 66.896358 2.945252
F 29.573576 54.029863 6.676516
F 29.573576 61.748397 6.676517
F 20.661463 54.029864 6.583186
F 20.661463 61.748398 6.583186
F 31.815294 55.318556 3.061915
F 31.815294 63.037091 3.061915
F 22.903182 55.318555 2.968584
F 22.903182 63.037091 2.968585
F 31.801602 57.889130 6.699850
F 31.801602 65.607665 6.699850
F 22.889491 57.889130 6.606519
F 22.889491 65.607666 6.606519
F 31.814577 57.892188 3.976621
F 31.814577 65.610724 3.976621
F 22.902465 57.892188 3.883289
F 22.902465 65.610724 3.883289
F 31.527902 55.329832 0.337819
F 31.527902 63.048367 0.337819
F 22.615791 55.329832 0.244489
F 22.615790 63.048367 0.244488
F 34.042606 54.032921 3.999953
F 34.042606 61.751455 3.999953
F 25.130495 54.032922 3.906623
F 25.130495 61.751456 3.906622
F 33.755928 59.189099 0.361152
F 33.755928 66.907635 0.361152
F 24.843818 59.189099 0.267821
F 24.843818 66.907635 0.267821
F 34.043320 59.177823 3.085248
F 34.043320 66.896359 3.085248
F 25.131209 59.177823 2.991917
F 25.131209 66.896359 2.991917
F 34.029631 54.029863 6.723182
F 34.029631 61.748397 6.723182
F 25.117521 54.029864 6.629852
F 25.117521 61.748397 6.629852
F 27.307884 55.316153 10.285629
F 27.307883 63.034688 10.285629
F 18.395768 55.316153 10.192299
F 18.395768 63.034688 10.192299
F 27.269774 57.888998 13.923818
F 27.269774 65.607534 13.923818
F 18.357659 57.888999 13.830488
F 18.357659 65.607534 13.830488
F 27.298359 57.888998 11.195064
F 27.298359 65.607534 11.195064
F 18.386244 57.888999 11.101733
F 18.386244 65.607534 11.101733
F 27.336370 55.316186 7.557659
F 27.336369 63.034722 7.557658
F 18.424254 55.316186 7.464327
F 18.424254 63.034721 7.464327
F 29.526388 54.029732 11.218397
F 29.526388 61.748266 11.218396
F 20.614274 54.029732 11.125066
F 20.614274 61.748266 11.125066
F 29.564396 59.175454 7.580991
F 29.564396 66.893990 7.580991
F 20.652283 59.175453 7.487660
F 20.652283 66.893989 7.487660
F 29.535910 59.175421 10.308962
F 29.535910 66.893957 10.308962
F 20.623797 59.175420 10.215631
F 20.623797 66.893956 10.215632
F 29.497803 54.029732 13.947151
F 29.497803 61.748266 13.947151
F 20.585690 54.029732 13.853820
F 20.585690 61.748266 13.853821
F 31.763939 55.316153 10.332295
F 31.763939 63.034689 10.332295
F 22.851827 55.316153 10.238964
F 22.851827 63.034688 10.238964
F 31.725829 57.888998 13.970484
F 31.725829 65.607534 13.970484
F 22.813718 57.888998 13.877153
F 22.813718 65.607534 13.877153
F 31.754414 57.888998 11.241730
F 31.754414 65.607534 11.241729
F 22.842302 57.888998 11.148398
F 22.842302 65.607534 11.148398
F 31.792425 55.316186 7.604324
F 31.792425 63.034722 7.604324
F 22.880313 55.316186 7.510993
F 22.880313 63.034721 7.510993
F 33.982443 54.029732 11.265062
F 33.982443 61.748266 11.265062
F 25.070332 54.029732 11.171732
F 25.070332 61.748266 11.171731
F 34.020451 59.175454 7.627656
F 34.020450 66.893989 7.627657
F 25.108340 59.175453 7.534325
F 25.108340 66.893989 7.534326
F 33.991965 59.175420 10.355628
F 33.991965 66.893956 10.355628
F 25.079854 59.175420 10.262297
F 25.079854 66.893956 10.262297
F 33.953858 54.029732 13.993816
F 33.953858 61.748266 13.993817
F 25.041747 54.029732 13.900486
F 25.041747 61.748266 13.900486
F 27.260250 55.316153 14.833406
F 27.260250 63.034688 14.833406
F 18.348134 55.316152 14.740074
F 18.348134 63.034688 14.740074
F 29.488276 59.175420 14.856738
F 29.488276 66.893956 14.856738
F 20.576163 59.175420 14.763407
F 20.576163 66.893956 14.763407
F 31.716305 55.316153 14.880071
F 31.716305 63.034688 14.880071
F 22.804193 55.316153 14.786740
F 22.804193 63.034688 14.786740
F 33.944331 59.175420 14.903404
F 33.944331 66.893956 14.903404
F 25.032221 59.175420 14.810073
F 25.032221 66.893956 14.810073
F 29.526388 69.466801 11.218397
F 20.614274 69.466802 11.125066
F 29.497803 69.466801 13.947151
F 20.585690 69.466802 13.853820
F 33.982443 69.466801 11.265062
F 25.070332 69.466801 11.171732
F 33.953858 69.466801 13.993816
F 25.041748 69.466801 13.900486
F 27.155477 55.316153 24.838878
F 27.155477 63.034688 24.838878
F 18.243362 55.316152 24.745547
F 18.243362 63.034688 24.745547
F 27.117366 57.888998 28.477231
F 27.117366 65.607534 28.477231
F 18.205251 57.888999 28.383900
F 18.205251 65.607534 28.383901
F 27.145950 57.888998 25.748466
F 27.145950 65.607534 25.748466
F 18.233835 57.888998 25.655135
F 18.233835 65.607534 25.655135
F 27.184046 55.316153 22.110113
F 27.184046 63.034688 22.110112
F 18.271930 55.316152 22.016781
F 18.271930 63.034688 22.016781
F 29.373979 54.029732 25.771799
F 29.373979 61.748266 25.771799
F 20.461866 54.029732 25.678468
F 20.461866 61.748266 25.678467
F 29.412072 59.175420 22.133445
F 29.412072 66.893956 22.133445
F 20.499959 59.175419 22.040114
F 20.499959 66.893955 22.040114
F 29.383504 59.175420 24.862210
F 29.383504 66.893956 24.862210
F 20.471390 59.175420 24.768880
F 20.471390 66.893956 24.768880
F 29.345395 54.029732 28.500563
F 29.345394 61.748266 28.500564
F 20.433281 54.029732 28.407233
F 20.433281 61.748266 28.407233
F 31.611533 55.316153 24.885543
F 31.611533 63.034688 24.885543
F 22.699421 55.316153 24.792212
F 22.699421 63.034688 24.792212
F 31.573420 57.888998 28.523896
F 31.573420 65.607534 28.523896
F 22.661309 57.888998 28.430566
F 22.661309 65.607534 28.430566
F 31.602006 57.888998 25.795131
F 31.602006 65.607534 25.795131
F 22.689894 57.888998 25.701800
F 22.689894 65.607534 25.701800
F 31.640101 55.316153 22.156778
F 31.640101 63.034688 22.156778
F 22.727989 55.316153 22.063447
F 22.727989 63.034688 22.063447
F 33.830035 54.029732 25.818464
F 33.830035 61.748266 25.818464
F 24.917924 54.029732 25.725133
F 24.917924 61.748266 25.725133
F 33.868126 59.175420 22.180111
F 33.868126 66.893956 22.180111
F 24.956016 59.175420 22.086780
F 24.956016 66.893956 22.086780
F 33.839559 59.175420 24.908876
F 33.839559 66.893956 24.908876
F 24.927448 59.175420 24.815545
F 24.927448 66.893956 24.815545
F 33.801449 54.029732 28.547229
F 33.801449 61.748266 28.547229
F 24.889339 54.029732 28.453898
F 24.889339 61.748266 28.453898
F 27.079273 55.316153 32.115584
F 27.079273 63.034688 32.115584
F 18.167158 55.316152 32.022253
F 18.167158 63.034688 32.022253
F 27.107841 55.316153 29.386819
F 27.107841 63.034688 29.386819
F 18.195726 55.316152 29.293488
F 18.195726 63.034687 29.293487
F 29.335867 59.175420 29.410152
F 29.335867 66.893956 29.410151
F 20.423755 59.175420 29.316820
F 20.423755 66.893956 29.316820
F 29.307299 59.175420 32.138917
F 29.307299 66.893956 32.138916
F 20.395186 59.175420 32.045586
F 20.395186 66.893956 32.045586
F 31.535329 55.316153 32.162249
F 31.535328 63.034688 32.162250
F 22.623216 55.316153 32.068919
F 22.623216 63.034688 32.068919
F 31.563896 55.316153 29.433484
F 31.563896 63.034688 29.433485
F 22.651785 55.316153 29.340154
F 22.651785 63.034688 29.340153
F 33.791922 59.175420 29.456817
F 33.791922 66.893956 29.456817
F 24.879812 59.175420 29.363486
F 24.879812 66.893956 29.363486
F 33.763354 59.175420 32.185582
F 33.763354 66.893956 32.185582
F 24.851243 59.175420 32.092251
F 24.851244 66.893956 32.092251
F 27.231682 55.316153 17.562171
F 27.231682 63.034688 17.562171
F 18.319566 55.316152 17.468840
F 18.319566 63.034688 17.468840
F 27.193570 57.888998 21.200524
F 27.193570 65.607534 21.200524
F 18.281455 57.888998 21.107193
F 18.281455 65.607534 21.107194
F 27.222155 57.888998 18.471759
F 27.222155 65.607534 18.471759
F 18.310040 57.888998 18.378428
F 18.310040 65.607534 18.378428
F 29.450184 54.029732 18.495092
F 29.450184 61.748266 18.495092
F 20.538070 54.029732 18.401761
F 20.538070 61.748266 18.401761
F 29.459708 59.175420 17.585503
F 29.459708 66.893956 17.585503
F 20.547595 59.175420 17.492173
F 20.547595 66.893956 17.492173
F 29.421599 54.029732 21.223857
F 29.421599 61.748266 21.223857
F 20.509485 54.029732 21.130526
F 20.509485 61.748266 21.130526
F 31.687737 55.316153 17.608836
F 31.687737 63.034688 17.608836
F 22.775625 55.316153 17.515505
F 22.775625 63.034688 17.515505
F 31.649625 57.888998 21.247189
F 31.649625 65.607534 21.247189
F 22.737514 57.888998 21.153859
F 22.737514 65.607534 21.153859
F 31.678210 57.888998 18.518424
F 31.678210 65.607534 18.518424
F 22.766098 57.888998 18.425093
F 22.766098 65.607534 18.425093
F 33.906239 54.029732 18.541757
F 33.906239 61.748266 18.541757
F 24.994128 54.029732 18.448427
F 24.994128 61.748266 18.448426
F 33.915763 59.175420 17.632169
F 33.915763 66.893956 17.632169
F 25.003652 59.175420 17.538838
F 25.003652 66.893956 17.538838
F 33.877654 54.029732 21.270522
F 33.877654 61.748266 21.270522
F 24.965543 54.029732 21.177191
F 24.965543 61.748266 21.177192
F 29.373979 69.466801 25.771799
F 24.965543 69.466801 21.177191
F 20.461866 69.466802 25.678467
F 29.345394 69.466801 28.500563
F 33.877654 69.466801 21.270522
F 20.433281 69.466802 28.407233
F 33.830035 69.466801 25.818464
F 24.917924 69.466801 25.725133
F 33.801449 69.466801 28.547229
F 24.889339 69.466801 28.453898
F 29.450184 69.466801 18.495092
F 24.994128 69.466801 18.448426
F 20.538070 69.466802 18.401761
F 29.421599 69.466801 21.223857
F 33.906239 69.466801 18.541757
F 20.509485 69.466802 21.130526
F 26.926865 55.316153 46.668997
F 26.926865 63.034688 46.668997
F 18.014749 55.316152 46.575666
F 18.014749 63.034688 46.575666
F 26.917338 57.888998 47.578585
F 26.917338 65.607534 47.578585
F 18.005223 57.888999 47.485254
F 18.005223 65.607534 47.485254
F 26.955433 55.316153 43.940232
F 26.955433 63.034688 43.940232
F 18.043317 55.316152 43.846901
F 18.043317 63.034688 43.846900
F 29.145367 54.029732 47.601918
F 29.145367 61.748266 47.601918
F 20.233253 54.029732 47.508587
F 20.233253 61.748266 47.508587
F 29.183459 59.175420 43.963564
F 29.183459 66.893956 43.963564
F 20.271346 59.175420 43.870233
F 20.271346 66.893956 43.870233
F 29.154891 59.175420 46.692329
F 29.154891 66.893956 46.692329
F 20.242777 59.175420 46.598999
F 20.242777 66.893956 46.598999
F 31.382920 55.316153 46.715662
F 31.382920 63.034688 46.715662
F 22.470808 55.316153 46.622332
F 22.470808 63.034688 46.622332
F 31.373393 57.888998 47.625250
F 31.373393 65.607534 47.625251
F 22.461281 57.888998 47.531920
F 22.461281 65.607534 47.531920
F 31.411488 55.316153 43.986897
F 31.411488 63.034688 43.986897
F 22.499376 55.316152 43.893566
F 22.499376 63.034688 43.893566
F 33.601422 54.029732 47.648584
F 33.601422 61.748266 47.648583
F 24.689311 54.029732 47.555253
F 24.689311 61.748266 47.555252
F 33.639514 59.175420 44.010230
F 33.639514 66.893956 44.010230
F 24.727404 59.175420 43.916899
F 24.727404 66.893956 43.916899
F 33.610946 59.175420 46.738995
F 33.610946 66.893956 46.738995
F 24.698835 59.175420 46.645664
F 24.698835 66.893956 46.645664
F 27.041161 57.888998 35.753936
F 27.041161 65.607534 35.753937
F 18.129046 57.888998 35.660606
F 18.129046 65.607534 35.660606
F 27.069746 57.888998 33.025172
F 27.069746 65.607534 33.025172
F 18.157631 57.888998 32.931841
F 18.157631 65.607534 32.931841
F 29.297775 54.029732 33.048505
F 29.297775 61.748266 33.048505
F 20.385662 54.029732 32.955174
F 20.385662 61.748266 32.955173
F 29.269190 54.029732 35.777269
F 29.269190 61.748266 35.777269
F 20.357077 54.029732 35.683939
F 20.357077 61.748266 35.683939
F 31.497216 57.888998 35.800602
F 31.497216 65.607534 35.800602
F 22.585105 57.888998 35.707272
F 22.585105 65.607534 35.707272
F 31.525801 57.888998 33.071837
F 31.525801 65.607534 33.071837
F 22.613689 57.888998 32.978506
F 22.613690 65.607534 32.978506
F 33.753831 54.029732 33.095170
F 33.753831 61.748266 33.095170
F 24.841719 54.029732 33.001839
F 24.841719 61.748266 33.001839
F 33.725245 54.029732 35.823935
F 33.725245 61.748266 35.823935
F 24.813135 54.029732 35.730604
F 24.813135 61.748266 35.730604
F 27.003069 55.316153 39.392290
F 27.003069 63.034688 39.392290
F 18.090953 55.316152 39.298959
F 18.090953 63.034688 39.298959
F 26.964957 57.888998 43.030643
F 26.964957 65.607534 43.030643
F 18.052842 57.888998 42.937313
F 18.052842 65.607534 42.937313
F 26.993542 57.888998 40.301878
F 26.993542 65.607534 40.301878
F 18.081427 57.888998 40.208547
F 18.081427 65.607534 40.208547
F 27.031637 55.316153 36.663525
F 27.031637 63.034688 36.663525
F 18.119521 55.316152 36.570194
F 18.119521 63.034687 36.570193
F 29.221571 54.029732 40.325211
F 29.221571 61.748266 40.325211
F 20.309457 54.029732 40.231880
F 20.309457 61.748266 40.231880
F 29.259663 59.175420 36.686857
F 29.259663 66.893956 36.686858
F 20.347550 59.175420 36.593526
F 20.347550 66.893956 36.593526
F 29.231095 59.175420 39.415622
F 29.231095 66.893956 39.415623
F 20.318982 59.175420 39.322292
F 20.318982 66.893956 39.322292
F 29.192986 54.029732 43.053976
F 29.192986 61.748266 43.053976
F 20.280873 54.029732 42.960645
F 20.280873 61.748266 42.960645
F 31.459124 55.316153 39.438955
F 31.459124 63.034688 39.438955
F 22.547012 55.316153 39.345625
F 22.547012 63.034688 39.345625
F 31.421012 57.888998 43.077309
F 31.421012 65.607534 43.077309
F 22.508901 57.888998 42.983978
F 22.508901 65.607534 42.983978
F 31.449597 57.888998 40.348544
F 31.449597 65.607534 40.348544
F 22.537485 57.888998 40.255213
F 22.537485 65.607534 40.255213
F 31.487692 55.316153 36.710191
F 31.487692 63.034688 36.710190
F 22.575580 55.316153 36.616859
F 22.575581 63.034688 36.616859
F 33.677626 54.029732 40.371877
F 33.677626 61.748266 40.371876
F 24.765515 54.029732 40.278546
F 24.765515 61.748266 40.278545
F 33.715718 59.175420 36.733523
F 33.715718 66.893956 36.733523
F 24.803608 59.175420 36.640192
F 24.803608 66.893956 36.640192
F 33.687150 59.175420 39.462288
F 33.687150 66.893956 39.462288
F 24.775039 59.175420 39.368957
F 24.775039 66.893956 39.368957
F 33.649041 54.029732 43.100641
F 33.649041 61.748266 43.100641
F 24.736930 54.029732 43.007310
F 24.736930 61.748266 43.007311
F 29.145367 69.466801 47.601918
F 24.736931 69.466801 43.007311
F 20.233253 69.466802 47.508587
F 33.601422 69.466801 47.648584
F 33.649041 69.466801 43.100641
F 24.689311 69.466801 47.555253
F 29.297775 69.466801 33.048504
F 20.385662 69.466802 32.955174
F 29.269190 69.466801 35.777269
F 20.357077 69.466802 35.683939
F 33.753831 69.466801 33.095170
F 24.841720 69.466801 33.001839
F 33.725245 69.466801 35.823934
F 24.813135 69.466801 35.730604
F 29.221571 69.466801 40.325211
F 24.765515 69.466801 40.278546
F 20.309457 69.466802 40.231880
F 29.192986 69.466801 43.053976
F 33.677626 69.466801 40.371877
F 20.280872 69.466802 42.960645
F 26.888753 57.888998 50.307350
F 26.888753 65.607534 50.307350
F 17.976638 57.888998 50.214020
F 17.976638 65.607534 50.214020
F 29.116782 54.029732 50.330682
F 29.116782 61.748266 50.330683
F 20.204668 54.029732 50.237352
F 20.204668 61.748266 50.237352
F 31.344808 57.888998 50.354015
F 31.344808 65.607534 50.354015
F 22.432697 57.888998 50.260685
F 22.432697 65.607534 50.260685
F 33.572837 54.029732 50.377348
F 33.572837 61.748266 50.377348
F 24.660726 54.029732 50.284017
F 24.660726 61.748266 50.284018
F 26.850660 55.316153 53.945691
F 26.850660 63.034688 53.945692
F 17.938545 55.316152 53.852361
F 17.938545 63.034688 53.852361
F 26.812633 57.888965 57.583097
F 26.812633 65.607500 57.583097
F 17.900518 57.888965 57.489767
F 17.900518 65.607501 57.489767
F 26.841136 57.888998 54.855126
F 26.841136 65.607534 54.855126
F 17.929021 57.888998 54.761795
F 17.929021 65.607534 54.761795
F 26.879229 55.316153 51.216937
F 26.879229 63.034688 51.216937
F 17.967113 55.316152 51.123606
F 17.967113 63.034688 51.123606
F 29.069165 54.029731 54.878459
F 29.069165 61.748265 54.878459
F 20.157051 54.029732 54.785128
F 20.157051 61.748266 54.785127
F 29.107255 59.175420 51.240270
F 29.107255 66.893956 51.240270
F 20.195142 59.175420 51.146939
F 20.195142 66.893956 51.146939
F 29.078687 59.175420 53.969024
F 29.078687 66.893956 53.969024
F 20.166573 59.175420 53.875694
F 20.166573 66.893956 53.875694
F 29.040662 54.029698 57.606429
F 29.040662 61.748232 57.606430
F 20.128549 54.029699 57.513099
F 20.128548 61.748233 57.513099
F 31.306716 55.316153 53.992357
F 31.306716 63.034688 53.992357
F 22.394604 55.316153 53.899026
F 22.394604 63.034688 53.899027
F 31.268688 57.888965 57.629762
F 31.268688 65.607500 57.629762
F 22.356577 57.888965 57.536432
F 22.356577 65.607501 57.536432
F 31.297191 57.888998 54.901792
F 31.297191 65.607533 54.901791
F 22.385079 57.888998 54.808460
F 22.385079 65.607534 54.808460
F 31.335284 55.316153 51.263603
F 31.335284 63.034688 51.263602
F 22.423172 55.316153 51.170272
F 22.423172 63.034688 51.170272
F 33.525220 54.029731 54.925124
F 33.525220 61.748265 54.925124
F 24.613109 54.029732 54.831793
F 24.613109 61.748266 54.831793
F 33.563309 59.175420 51.286935
F 33.563309 66.893956 51.286935
F 24.651200 59.175420 51.193604
F 24.651199 66.893956 51.193604
F 33.534742 59.175420 54.015690
F 33.534742 66.893956 54.015690
F 24.622631 59.175420 53.922359
F 24.622631 66.893956 53.922359
F 33.496717 54.029698 57.653095
F 33.496717 61.748232 57.653095
F 24.584606 54.029698 57.559764
F 24.584607 61.748232 57.559765
F 26.790498 55.312963 61.210800
F 26.790498 63.031498 61.210800
F 17.878383 55.312963 61.117470
F 17.878383 63.031498 61.117470
F 27.077155 57.875319 64.849602
F 27.077155 65.593855 64.849602
F 24.849129 61.734587 64.826270
F 24.849129 54.016053 64.826270
F 26.789781 57.886595 62.125506
F 26.789781 65.605131 62.125506
F 17.877666 57.886596 62.032175
F 17.877666 65.605132 62.032175
F 26.803455 55.316021 58.487571
F 26.803455 63.034557 58.487571
F 17.891340 55.316021 58.394240
F 17.891340 63.034556 58.394240
F 29.017810 54.027329 62.148839
F 29.017810 61.745863 62.148839
F 20.105697 54.027330 62.055508
F 20.105697 61.745864 62.055508
F 29.031482 59.175289 58.510904
F 29.031482 66.893824 58.510904
F 20.119369 59.175288 58.417573
F 20.119369 66.893824 58.417573
F 29.018524 59.172230 61.234133
F 29.018524 66.890766 61.234133
F 20.106411 59.172230 61.140802
F 20.106411 66.890766 61.140802
F 29.305184 54.016052 64.872935
F 29.305184 61.734586 64.872935
F 20.393071 54.016053 64.779605
F 20.393071 61.734587 64.779605
F 31.246553 55.312963 61.257465
F 31.246553 63.031499 61.257466
F 22.334441 55.312963 61.164135
F 22.334441 63.031498 61.164135
F 31.533210 57.875319 64.896268
F 31.533210 65.593855 64.896268
F 22.621099 57.875319 64.802937
F 22.621099 65.593855 64.802937
F 31.245836 57.886596 62.172172
F 31.245836 65.605131 62.172171
F 22.333724 57.886596 62.078840
F 22.333724 65.605132 62.078840
F 31.259511 55.316021 58.534237
F 31.259510 63.034557 58.534237
F 22.347399 55.316021 58.440906
F 22.347399 63.034556 58.440905
F 33.473866 54.027329 62.195504
F 33.473866 61.745863 62.195504
F 24.561754 54.027329 62.102174
F 24.561754 61.745863 62.102173
F 33.487536 59.175289 58.557569
F 33.487536 66.893824 58.557569
F 24.575426 59.175288 58.464239
F 24.575426 66.893824 58.464238
F 33.474579 59.172230 61.280799
F 33.474579 66.890766 61.280798
F 24.562468 59.172230 61.187468
F 24.562468 66.890766 61.187468
F 33.761239 54.016052 64.919600
F 33.761239 61.734587 64.919601
F 18.165040 57.875319 64.756272
F 18.165040 65.593856 64.756272
F 29.116782 69.466801 50.330683
F 20.204668 69.466802 50.237352
F 33.572837 69.466801 50.377348
F 24.660726 69.466801 50.284017
F 33.761239 69.453122 64.919600
F 29.069165 69.466801 54.878459
F 20.157051 69.466801 54.785128
F 29.040662 69.466768 57.606429
F 20.128548 69.466768 57.513099
F 33.525220 69.466801 54.925124
F 24.613109 69.466801 54.831793
F 33.496717 69.466768 57.653095
F 24.584607 69.466768 57.559764
F 24.849129 69.453122 64.826270
F 29.017810 69.464399 62.148839
F 24.561754 69.464399 62.102174
F 20.105697 69.464399 62.055508
F 29.305184 69.453122 64.872935
F 33.473866 69.464399 62.195504
F 20.393071 69.453123 64.779604
F 36.271349 1.288823 3.108580
F 36.271349 9.007355 3.108580
F 36.271349 16.725890 3.108581
F 45.175921 1.290605 3.200433
F 45.175921 9.009136 3.200433
F 45.175921 16.727672 3.200433
F 36.257657 3.859397 6.746515
F 36.257657 11.577929 6.746515
F 45.162731 3.857622 6.838646
F 45.162731 11.576153 6.838646
F 36.270632 3.862455 4.023286
F 36.270632 11.580987 4.023286
F 45.175345 3.860451 4.117764
F 45.175345 11.578983 4.117764
F 35.983957 1.300100 0.384485
F 35.983957 9.018631 0.384485
F 35.983957 16.737166 0.384485
F 44.892717 1.300988 0.478126
F 44.892717 9.019519 0.478126
F 44.892717 16.738054 0.478126
F 38.498649 7.721719 4.046620
F 38.498649 15.440252 4.046620
F 38.498649 0.003187 4.046620
F 47.380477 7.713687 4.145130
F 47.380478 15.432221 4.145130
F 51.562021 12.912875 15.129825
F 38.211984 5.159365 0.407817
F 38.211983 12.877898 0.407817
F 47.119210 5.160660 0.500177
F 47.119210 12.879193 0.500177
F 38.499364 5.148091 3.131912
F 38.499364 12.866624 3.131912
F 47.382667 5.155616 3.219021
F 47.382667 12.874149 3.219021
F 38.485676 7.718661 6.769847
F 38.485676 15.437195 6.769847
F 38.485676 0.000129 6.769847
F 47.369180 7.711138 6.858194
F 47.369180 15.429672 6.858195
F 51.562021 5.194342 15.129826
F 40.727258 1.288843 3.155233
F 40.727258 9.007374 3.155233
F 40.727258 16.725909 3.155233
F 49.539859 1.314121 3.221591
F 49.539859 9.032652 3.221591
F 49.539859 16.751187 3.221591
F 40.713580 3.859379 6.793167
F 40.713580 11.577911 6.793167
F 49.527871 3.833810 6.865383
F 49.527871 11.552342 6.865383
F 40.726539 3.862433 4.069962
F 40.726540 11.580965 4.069962
F 49.547323 3.841829 4.171766
F 49.547323 11.560361 4.171765
F 40.439976 1.300102 0.431152
F 40.439976 9.018634 0.431152
F 40.439976 16.737169 0.431152
F 49.293306 1.315985 0.525254
F 49.293306 9.034516 0.525254
F 49.293306 16.753051 0.525254
F 42.953485 7.721419 4.093461
F 42.953485 15.439954 4.093460
F 42.953485 0.002888 4.093461
F 51.635709 7.651833 4.208310
F 51.635710 15.370367 4.208309
F 42.855490 12.864438 14.996876
F 42.667986 5.159381 0.454470
F 42.667986 12.877914 0.454469
F 51.496976 5.154559 0.501566
F 51.496976 12.873091 0.501566
F 42.954250 5.148359 3.178406
F 42.954250 12.866892 3.178406
F 51.634438 5.206253 3.169866
F 51.634438 12.924785 3.169866
F 42.940633 7.718402 6.816332
F 42.940633 15.436936 6.816332
F 42.855490 5.145905 14.996876
F 51.620876 7.659345 6.861421
F 51.620876 15.377879 6.861422
F 49.452981 16.746998 15.084011
F 36.219994 1.286421 10.378960
F 36.219994 9.004952 10.378960
F 36.219994 16.723487 10.378961
F 45.125521 1.288076 10.471166
F 45.125521 9.006607 10.471166
F 45.125521 16.725142 10.471166
F 36.181884 3.859265 14.017149
F 36.181884 11.577797 14.017149
F 45.087879 3.857722 14.109433
F 45.087879 11.576254 14.109433
F 36.210469 3.859265 11.288395
F 36.210469 11.577797 11.288395
F 45.115927 3.857619 11.382806
F 45.115927 11.576151 11.382806
F 36.248479 1.286454 7.650989
F 36.248479 9.004985 7.650989
F 36.248479 16.723520 7.650989
F 45.153464 1.288211 7.745484
F 45.153464 9.006743 7.745484
F 45.153464 16.725278 7.745484
F 38.438489 7.718529 11.311729
F 38.438489 15.437063 11.311729
F 49.452981 9.028463 15.084011
F 47.323628 7.711300 11.409755
F 47.323628 15.429834 11.409755
F 49.452981 1.309931 15.084011
F 38.476495 5.145721 7.674323
F 38.476495 12.864254 7.674323
F 47.360266 5.153199 7.772268
F 47.360266 12.871732 7.772268
F 38.448011 5.145688 10.402292
F 38.448011 12.864221 10.402292
F 47.333346 5.152726 10.490840
F 47.333346 12.871259 10.490840
F 38.409905 7.718530 14.040481
F 38.409905 15.437064 14.040481
F 40.628304 16.723502 14.973411
F 47.297046 7.711956 14.129425
F 47.297046 15.430490 14.129425
F 40.628304 9.004967 14.973411
F 40.675928 1.286437 10.425613
F 40.675928 9.004969 10.425613
F 40.675928 16.723504 10.425614
F 49.495282 1.311024 10.503773
F 49.495282 9.029555 10.503773
F 49.495282 16.748090 10.503773
F 40.637828 3.859250 14.063803
F 40.637828 11.577782 14.063803
F 49.463897 3.836651 14.143562
F 49.463897 11.555183 14.143562
F 40.666403 3.859249 11.335071
F 40.666403 11.577781 11.335070
F 49.484202 3.833722 11.446998
F 49.484202 11.552254 11.446998
F 40.704402 1.286472 7.697666
F 40.704402 9.005003 7.697666
F 40.704402 16.723539 7.697666
F 49.516765 1.313812 7.809341
F 49.516765 9.032343 7.809340
F 49.516765 16.750878 7.809340
F 42.893524 7.718292 11.358546
F 42.893524 15.436826 11.358546
F 40.628304 1.286435 14.973411
F 51.584902 7.665438 11.494866
F 51.584902 15.383972 11.494866
F 47.287344 12.870971 15.047821
F 42.931456 5.145978 7.721154
F 42.931456 12.864511 7.721154
F 51.609872 5.203090 7.859146
F 51.609872 12.921623 7.859146
F 42.903049 5.145927 10.448791
F 42.903049 12.864460 10.448791
F 51.595066 5.200041 10.509642
F 51.595066 12.918574 10.509642
F 42.865020 7.718310 14.086994
F 42.865020 15.436844 14.086994
F 47.287343 5.152438 15.047821
F 51.571949 7.668645 14.150984
F 51.571949 15.387179 14.150984
F 38.400378 12.864220 14.950069
F 36.172360 1.286421 14.926737
F 36.172360 9.004952 14.926737
F 36.172360 16.723487 14.926736
F 45.078290 1.287957 15.021081
F 45.078290 9.006488 15.021081
F 45.078290 16.725023 15.021081
F 38.400378 5.145687 14.950070
F 36.067588 1.286421 24.932208
F 36.067588 9.004952 24.932208
F 36.067588 16.723487 24.932209
F 44.975021 1.287614 25.024740
F 44.975021 9.006145 25.024740
F 44.975021 16.724681 25.024740
F 36.029475 3.859265 28.570561
F 36.029475 11.577797 28.570562
F 44.937392 3.858192 28.663177
F 44.937392 11.576724 28.663178
F 36.058061 3.859265 25.841797
F 36.058061 11.577797 25.841797
F 44.965452 3.858078 25.935923
F 44.965452 11.576610 25.935922
F 36.096156 1.286421 22.203443
F 36.096155 9.004952 22.203443
F 36.096156 16.723487 22.203443
F 45.003057 1.287726 22.297644
F 45.003057 9.006257 22.297644
F 45.003057 16.724793 22.297644
F 38.286085 7.718530 25.865130
F 38.286085 15.437064 25.865130
F 51.526576 15.396276 21.433522
F 47.178652 7.713273 25.961969
F 47.178652 15.431807 25.961968
F 51.526576 7.677742 21.433522
F 38.324175 5.145687 22.226777
F 38.324175 12.864220 22.226776
F 47.214864 5.151449 22.323926
F 47.214864 12.869982 22.323926
F 38.295608 5.145687 24.955540
F 38.295608 12.864220 24.955540
F 47.188361 5.150762 25.045539
F 47.188361 12.869296 25.045539
F 38.257500 7.718530 28.593894
F 38.257500 15.437064 28.593894
F 42.788976 15.436884 21.363728
F 47.152140 7.713964 28.684248
F 47.152140 15.432498 28.684249
F 42.788976 7.718350 21.363728
F 40.523562 1.286431 24.978866
F 40.523562 9.004963 24.978866
F 40.523562 16.723498 24.978866
F 49.369651 1.303447 25.062358
F 49.369651 9.021979 25.062358
F 49.369651 16.740514 25.062358
F 40.485459 3.859256 28.617220
F 40.485459 11.577788 28.617220
F 49.338054 3.843974 28.701852
F 49.338054 11.562506 28.701853
F 40.514035 3.859255 25.888469
F 40.514035 11.577787 25.888469
F 49.359021 3.841435 25.995217
F 49.359021 11.559967 25.995217
F 40.552120 1.286433 22.250116
F 40.552120 9.004964 22.250116
F 40.552120 16.723499 22.250116
F 49.390415 1.306076 22.358114
F 49.390415 9.024607 22.358114
F 49.390415 16.743143 22.358114
F 42.741431 7.718370 25.911899
F 42.741431 15.436904 25.911899
F 51.549194 12.909556 17.792231
F 51.494495 7.683305 26.034534
F 51.494495 15.401839 26.034534
F 51.549194 5.191023 17.792230
F 42.779444 5.145866 22.273558
F 42.779444 12.864399 22.273558
F 51.516898 5.185349 22.399598
F 51.516899 12.903882 22.399598
F 42.750961 5.145847 25.002095
F 42.750961 12.864381 25.002095
F 51.504046 5.181990 25.074806
F 51.504046 12.900523 25.074807
F 42.712930 7.718389 28.640462
F 42.712930 15.436923 28.640462
F 42.827005 12.864420 17.725361
F 51.481499 7.686591 28.716035
F 51.481500 15.405125 28.716035
F 42.827005 5.145887 17.725360
F 35.991384 1.286421 32.208914
F 35.991384 9.004952 32.208914
F 35.991384 16.723487 32.208915
F 44.899779 1.287373 32.301615
F 44.899779 9.005905 32.301615
F 44.899779 16.724440 32.301615
F 36.019951 1.286421 29.480150
F 36.019951 9.004952 29.480150
F 36.019951 16.723487 29.480150
F 44.927832 1.287488 29.574199
F 44.927833 9.006019 29.574200
F 44.927833 16.724554 29.574199
F 38.247973 5.145687 29.503483
F 38.247973 12.864220 29.503483
F 47.142428 5.150434 29.600006
F 47.142428 12.868967 29.600006
F 38.219406 5.145687 32.232247
F 38.219406 12.864220 32.232247
F 47.115933 5.149741 32.322957
F 47.115933 12.868274 32.322958
F 40.447377 1.286429 32.255574
F 40.447377 9.004960 32.255574
F 40.447377 16.723495 32.255574
F 49.306382 1.300026 32.341304
F 49.306382 9.018558 32.341305
F 49.306382 16.737093 32.341305
F 40.475935 1.286430 29.526821
F 40.475935 9.004961 29.526821
F 40.475935 16.723497 29.526821
F 49.327522 1.302484 29.632350
F 49.327522 9.021016 29.632350
F 49.327522 16.739551 29.632350
F 42.703398 5.145828 29.550240
F 42.703397 12.864361 29.550240
F 51.472067 5.176593 29.669570
F 51.472067 12.895126 29.669569
F 42.674913 5.145810 32.278828
F 42.674913 12.864343 32.278828
F 51.458891 5.173433 32.357167
F 51.458891 12.891966 32.357167
F 36.143792 1.286421 17.655501
F 36.143792 9.004952 17.655501
F 36.143792 16.723487 17.655502
F 45.050262 1.287850 17.747866
F 45.050262 9.006381 17.747866
F 45.050262 16.724916 17.747867
F 36.105680 3.859265 21.293855
F 36.105680 11.577797 21.293855
F 45.012631 3.857953 21.386302
F 45.012631 11.576485 21.386303
F 36.134265 3.859266 18.565090
F 36.134265 11.577797 18.565090
F 45.040678 3.857843 18.659364
F 45.040678 11.576375 18.659363
F 38.362287 7.718530 18.588424
F 38.362287 15.437063 18.588423
F 51.539395 15.392904 18.764713
F 47.251105 7.712269 18.685877
F 47.251105 15.430803 18.685877
F 51.539395 7.674371 18.764713
F 38.371811 5.145687 17.678833
F 38.371811 12.864220 17.678833
F 47.260808 5.151769 17.768125
F 47.260808 12.870302 17.768125
F 38.333702 7.718530 21.317187
F 38.333702 15.437064 21.317187
F 42.817477 15.436865 18.635217
F 47.224572 7.712948 21.406830
F 47.224572 15.431482 21.406831
F 42.817477 7.718331 18.635217
F 40.599746 1.286434 17.702157
F 40.599746 9.004966 17.702157
F 40.599746 16.723501 17.702157
F 49.432562 1.307103 17.783217
F 49.432562 9.025634 17.783217
F 49.432562 16.744170 17.783217
F 40.561644 3.859253 21.340511
F 40.561644 11.577785 21.340511
F 49.401139 3.840443 21.422814
F 49.401139 11.558975 21.422815
F 40.590219 3.859252 18.611764
F 40.590219 11.577784 18.611764
F 49.421740 3.837717 18.721045
F 49.421740 11.556249 18.721045
F 35.838975 1.286421 46.762328
F 35.838975 9.004952 46.762328
F 35.838975 16.723487 46.762328
F 44.749203 1.286906 46.855352
F 44.749203 9.005438 46.855352
F 44.749203 16.723973 46.855352
F 35.829448 3.859265 47.671916
F 35.829448 11.577797 47.671916
F 44.739670 3.858782 47.765591
F 44.739670 11.577314 47.765590
F 35.867543 1.286420 44.033563
F 35.867543 9.004952 44.033563
F 35.867543 16.723487 44.033562
F 44.777320 1.287016 44.127310
F 44.777320 9.005548 44.127310
F 44.777320 16.724083 44.127309
F 38.057476 7.718531 47.695249
F 38.057476 15.437065 47.695249
F 51.389986 15.420521 43.279687
F 46.961237 7.716299 47.790182
F 46.961237 15.434833 47.790181
F 51.389986 7.701988 43.279687
F 38.095567 5.145686 44.056896
F 38.095567 12.864219 44.056895
F 46.997506 5.148407 44.152141
F 46.997506 12.866940 44.152141
F 38.067000 5.145686 46.785660
F 38.067000 12.864219 46.785661
F 46.970947 5.147738 46.877753
F 46.970946 12.866271 46.877753
F 40.295002 1.286424 46.808990
F 40.295002 9.004956 46.808990
F 40.295002 16.723491 46.808991
F 49.178779 1.293611 46.898839
F 49.178779 9.012142 46.898839
F 49.178779 16.730678 46.898839
F 40.285476 3.859262 47.718584
F 40.285476 11.577794 47.718584
F 49.168726 3.851448 47.818352
F 49.168726 11.569980 47.818352
F 40.323562 1.286425 44.080231
F 40.323562 9.004957 44.080231
F 40.323562 16.723492 44.080231
F 49.200648 1.295837 44.181120
F 49.200648 9.014368 44.181120
F 49.200648 16.732904 44.181120
F 42.513259 7.718472 47.741953
F 42.513260 15.437007 47.741953
F 42.560819 15.436992 43.193923
F 51.357697 7.706071 47.847352
F 51.357697 15.424605 47.847351
F 42.560819 7.718458 43.193923
F 42.551285 5.145759 44.103609
F 42.551285 12.864292 44.103609
F 51.381024 5.161344 44.211394
F 51.381024 12.879877 44.211393
F 42.522791 5.145744 46.832287
F 42.522791 12.864277 46.832287
F 51.366545 5.159001 46.920181
F 51.366545 12.877534 46.920182
F 35.953271 3.859265 35.847267
F 35.953271 11.577797 35.847267
F 44.862141 3.858432 35.940051
F 44.862141 11.576964 35.940051
F 35.981857 3.859265 33.118503
F 35.981857 11.577797 33.118503
F 44.890224 3.858317 33.212476
F 44.890224 11.576849 33.212476
F 38.209882 7.718530 33.141836
F 38.209882 15.437064 33.141836
F 51.413181 12.884246 39.639014
F 47.106222 7.714294 33.238040
F 47.106222 15.432828 33.238039
F 51.413181 5.165713 39.639014
F 38.181297 7.718530 35.870600
F 38.181297 15.437064 35.870600
F 42.598858 12.864308 39.555559
F 47.079705 7.714986 35.961664
F 47.079706 15.433520 35.961665
F 42.598858 5.145775 39.555558
F 40.409273 3.859258 35.893928
F 40.409273 11.577790 35.893928
F 49.274599 3.847304 35.980722
F 49.274600 11.565835 35.980722
F 40.437850 3.859257 33.165173
F 40.437850 11.577789 33.165173
F 49.295945 3.844916 33.269512
F 49.295945 11.563448 33.269512
F 42.665382 7.718407 33.188582
F 42.665382 15.436941 33.188582
F 51.426934 12.887034 36.940095
F 51.449582 7.691774 33.304746
F 51.449582 15.410308 33.304745
F 51.426934 5.168501 36.940096
F 42.636879 7.718425 35.917193
F 42.636879 15.436959 35.917194
F 42.627346 12.864325 36.826923
F 51.436127 7.694764 35.998168
F 51.436127 15.413298 35.998168
F 42.627346 5.145792 36.826923
F 35.915180 1.286421 39.485621
F 35.915180 9.004952 39.485621
F 35.915180 16.723487 39.485621
F 44.824513 1.287135 39.578487
F 44.824514 9.005667 39.578487
F 44.824514 16.724202 39.578487
F 35.877067 3.859265 43.123974
F 35.877067 11.577797 43.123974
F 44.786855 3.858667 43.216921
F 44.786855 11.577198 43.216921
F 35.905653 3.859265 40.395209
F 35.905652 11.577797 40.395209
F 44.814970 3.858554 40.489031
F 44.814970 11.577086 40.489031
F 35.943747 1.286421 36.756856
F 35.943747 9.004952 36.756856
F 35.943747 16.723487 36.756855
F 44.852594 1.287249 36.850753
F 44.852594 9.005780 36.850753
F 44.852594 16.724316 36.850753
F 38.133679 7.718531 40.418542
F 38.133679 15.437064 40.418542
F 51.404108 15.417954 40.575641
F 47.033767 7.715310 40.514105
F 47.033768 15.433844 40.514105
F 51.404108 7.699421 40.575641
F 38.171770 5.145687 36.780189
F 38.171770 12.864220 36.780189
F 47.069991 5.149413 36.876072
F 47.069992 12.867946 36.876072
F 38.143203 5.145687 39.508953
F 38.143203 12.864219 39.508953
F 47.043479 5.148724 39.600367
F 47.043479 12.867258 39.600367
F 38.105094 7.718531 43.147307
F 38.105094 15.437064 43.147307
F 42.589326 15.436976 40.465266
F 47.007219 7.715991 43.239064
F 47.007219 15.434524 43.239064
F 42.589326 7.718442 40.465266
F 40.371190 1.286426 39.532282
F 40.371190 9.004958 39.532282
F 40.371190 16.723493 39.532282
F 49.242748 1.296769 39.620113
F 49.242748 9.015301 39.620113
F 49.242748 16.733836 39.620113
F 40.333086 3.859261 43.170636
F 40.333086 11.577792 43.170636
F 49.210794 3.850504 43.259484
F 49.210794 11.569036 43.259484
F 40.361664 3.859260 40.441878
F 40.361664 11.577792 40.441878
F 49.232504 3.848231 40.543901
F 49.232504 11.566763 40.543900
F 40.399750 1.286427 36.803525
F 40.399750 9.004959 36.803525
F 40.399750 16.723494 36.803525
F 49.264261 1.299095 36.906696
F 49.264261 9.017627 36.906696
F 49.264262 16.736162 36.906696
F 35.800863 3.859265 50.400681
F 35.800863 11.577797 50.400681
F 44.711515 3.858889 50.493781
F 44.711515 11.577421 50.493781
F 38.028891 7.718531 50.424013
F 38.028891 15.437065 50.424014
F 35.989265 11.564118 64.942933
F 46.934625 7.716953 50.516431
F 46.934626 15.435487 50.516431
F 35.989265 3.845586 64.942933
F 40.256897 3.859263 50.447344
F 40.256897 11.577794 50.447344
F 49.146665 3.853630 50.538182
F 49.146666 11.572162 50.538182
F 42.484745 7.718487 50.470650
F 42.484745 15.437021 50.470651
F 51.424808 15.358161 65.031567
F 51.342825 7.708203 50.560500
F 51.342824 15.426737 50.560500
F 51.424808 7.639628 65.031566
F 35.762771 1.286421 54.039022
F 35.762771 9.004952 54.039022
F 35.762771 16.723487 54.039023
F 44.673828 1.286692 54.132194
F 44.673828 9.005224 54.132194
F 44.673828 16.723759 54.132194
F 35.724743 3.859232 57.676428
F 35.724743 11.577764 57.676428
F 44.636183 3.859059 57.769666
F 44.636183 11.577591 57.769666
F 35.753246 3.859265 54.948457
F 35.753246 11.577797 54.948457
F 44.664307 3.858994 55.041993
F 44.664307 11.577526 55.041992
F 35.791339 1.286421 51.310268
F 35.791339 9.004952 51.310268
F 35.791339 16.723487 51.310268
F 44.701989 1.286795 51.403872
F 44.701989 9.005327 51.403872
F 44.701989 16.723862 51.403871
F 37.981275 7.718531 54.971790
F 37.981275 15.437064 54.971790
F 42.672972 15.423328 65.012859
F 46.888562 7.717228 55.066102
F 46.888562 15.435762 55.066102
F 42.672972 7.704794 65.012859
F 38.019364 5.145686 51.333601
F 38.019364 12.864219 51.333601
F 46.924915 5.147442 51.428228
F 46.924915 12.865975 51.428227
F 37.990797 5.145686 54.062355
F 37.990797 12.864219 54.062355
F 46.898276 5.146806 54.155083
F 46.898276 12.865339 54.155083
F 37.952772 7.718498 57.699761
F 37.952772 15.437032 57.699761
F 51.278688 12.859453 61.455387
F 46.861799 7.717746 57.792631
F 46.861799 15.436280 57.792631
F 51.278688 5.140921 61.455387
F 40.218812 1.286422 54.085686
F 40.218812 9.004954 54.085686
F 40.218812 16.723489 54.085687
F 49.114483 1.290514 54.177498
F 49.114483 9.009046 54.177498
F 49.114484 16.727581 54.177498
F 40.180790 3.859231 57.723092
F 40.180790 11.577763 57.723092
F 49.081966 3.856645 57.815422
F 49.081966 11.575176 57.815422
F 40.209288 3.859263 54.995124
F 40.209288 11.577795 54.995123
F 49.104602 3.854600 55.092629
F 49.104601 11.573132 55.092628
F 40.247373 1.286423 51.356935
F 40.247373 9.004955 51.356935
F 40.247373 16.723490 51.356935
F 49.136709 1.292653 51.455593
F 49.136709 9.011185 51.455593
F 49.136709 16.729720 51.455593
F 42.437181 7.718499 55.018477
F 42.437181 15.437033 55.018477
F 42.386648 12.861039 61.374122
F 51.310203 7.711783 55.119583
F 51.310203 15.430316 55.119583
F 42.386648 5.142505 61.374122
F 42.475211 5.145730 51.380296
F 42.475211 12.864263 51.380296
F 51.334079 5.155186 51.483502
F 51.334079 12.873719 51.483501
F 42.446711 5.145717 54.109001
F 42.446711 12.864250 54.109001
F 51.318863 5.153236 54.200644
F 51.318863 12.871769 54.200644
F 42.408740 7.718479 57.746414
F 42.408740 15.437013 57.746415
F 51.285885 12.867749 58.745501
F 51.294627 7.713648 57.839383
F 51.294627 15.432182 57.839383
F 51.285885 5.149216 58.745502
F 35.702609 1.283231 61.304131
F 35.702609 9.001762 61.304131
F 35.702609 16.720297 61.304131
F 44.614313 1.283275 61.397351
F 44.614313 9.001807 61.397351
F 44.614313 16.720342 61.397351
F 44.900678 3.845579 65.036028
F 44.900678 11.564111 65.036029
F 35.701892 3.856863 62.218837
F 35.701892 11.575395 62.218837
F 44.613660 3.856770 62.312207
F 44.613660 11.575302 62.312207
F 35.715566 1.286289 58.580902
F 35.715565 9.004820 58.580902
F 35.715566 16.723355 58.580902
F 44.627011 1.286459 58.674361
F 44.627011 9.004991 58.674361
F 44.627011 16.723526 58.674361
F 37.929921 7.716129 62.242170
F 37.929921 15.434662 62.242169
F 42.399553 12.864107 58.650914
F 46.839974 7.715660 62.335350
F 46.839974 15.434194 62.335350
F 42.399553 5.145574 58.650914
F 37.943592 5.145554 58.604235
F 37.943592 12.864087 58.604234
F 46.852565 5.146434 58.698228
F 46.852565 12.864967 58.698228
F 37.930636 5.142496 61.327464
F 37.930635 12.861029 61.327464
F 46.841057 5.142951 61.420429
F 46.841057 12.861484 61.420429
F 38.217292 7.704852 64.966265
F 38.217293 15.423386 64.966266
F 51.273968 15.430458 62.337372
F 47.112240 7.700754 65.056065
F 47.112240 15.419288 65.056065
F 51.273968 7.711925 62.337372
F 40.158660 1.283231 61.350795
F 40.158660 9.001763 61.350795
F 40.158660 16.720298 61.350795
F 49.057811 1.287814 61.436439
F 49.057811 9.006346 61.436439
F 49.057811 16.724881 61.436439
F 40.445318 3.845586 64.989596
F 40.445318 11.564118 64.989596
F 49.315982 3.827427 65.064305
F 49.315983 11.545959 65.064305
F 40.157945 3.856863 62.265503
F 40.157945 11.575395 62.265502
F 49.062839 3.854117 62.356155
F 49.062839 11.572649 62.356155
F 40.171613 1.286290 58.627568
F 40.171613 9.004821 58.627568
F 40.171613 16.723357 58.627568
F 49.072105 1.289815 58.721643
F 49.072105 9.008346 58.721643
F 49.072105 16.726881 58.721643
F 42.385923 7.716117 62.288838
F 42.385923 15.434651 62.288837
F 36.271349 24.444424 3.108580
F 36.271349 32.162955 3.108580
F 45.175921 24.446206 3.200433
F 45.175921 32.164737 3.200433
F 36.257657 27.014998 6.746515
F 51.562021 20.631411 15.129825
F 36.257657 19.296464 6.746515
F 45.162731 27.013222 6.838646
F 45.162731 34.731754 6.838647
F 45.162731 19.294689 6.838646
F 36.270632 27.018056 4.023286
F 51.562021 28.349943 15.129826
F 36.270632 19.299523 4.023286
F 45.175345 27.016051 4.117764
F 42.855490 20.582974 14.996875
F 45.175345 19.297518 4.117764
F 35.983957 24.455700 0.384485
F 35.983957 32.174232 0.384485
F 44.892717 24.456588 0.478126
F 44.892717 32.175119 0.478126
F 38.498649 30.877319 4.046620
F 38.498649 23.158788 4.046620
F 47.380477 30.869287 4.145130
F 47.380477 23.150756 4.145130
F 38.211984 28.314965 0.407818
F 38.211983 20.596433 0.407817
F 47.119210 28.316261 0.500177
F 47.119210 20.597729 0.500177
F 38.499364 28.303691 3.131912
F 38.499364 20.585159 3.131912
F 47.382667 28.311216 3.219021
F 47.382667 20.592685 3.219021
F 38.485676 30.874261 6.769847
F 38.485676 23.155730 6.769847
F 47.369180 30.866738 6.858194
F 47.369180 23.148207 6.858195
F 40.727258 24.444443 3.155233
F 40.727258 32.162974 3.155233
F 49.539859 24.469722 3.221591
F 49.539859 32.188253 3.221591
F 40.713580 27.014979 6.793167
F 42.855490 28.301505 14.996876
F 40.713580 19.296446 6.793167
F 49.527871 26.989411 6.865383
F 49.527871 34.707943 6.865383
F 49.527871 19.270878 6.865384
F 40.726540 27.018033 4.069962
F 49.452981 32.184063 15.084011
F 40.726540 19.299500 4.069962
F 49.547323 26.997430 4.171766
F 49.547323 34.715962 4.171765
F 49.547323 19.278897 4.171765
F 40.439976 24.455703 0.431152
F 40.439976 32.174234 0.431152
F 49.293306 24.471585 0.525254
F 49.293306 32.190117 0.525254
F 42.953485 30.877020 4.093461
F 42.953485 23.158489 4.093461
F 51.635709 30.807433 4.208310
F 51.635709 23.088902 4.208310
F 42.667986 28.314981 0.454470
F 42.667986 20.596450 0.454470
F 51.496977 28.310159 0.501567
F 51.496976 20.591628 0.501566
F 42.954250 28.303959 3.178406
F 42.954250 20.585427 3.178406
F 51.634438 28.361853 3.169866
F 51.634438 20.643321 3.169866
F 42.940633 30.874002 6.816332
F 42.940633 23.155471 6.816332
F 51.620876 30.814945 6.861421
F 51.620876 23.096414 6.861422
F 36.219994 24.442021 10.378960
F 36.219994 32.160553 10.378960
F 45.125521 24.443676 10.471166
F 45.125521 32.162208 10.471166
F 36.181884 27.014866 14.017149
F 36.181884 34.733398 14.017149
F 36.181884 19.296333 14.017149
F 45.087879 27.013322 14.109433
F 45.087879 34.731854 14.109433
F 45.087880 19.294789 14.109433
F 36.210469 27.014866 11.288395
F 36.210469 34.733398 11.288395
F 36.210469 19.296333 11.288394
F 45.115927 27.013219 11.382806
F 45.115926 34.731751 11.382806
F 45.115927 19.294687 11.382806
F 36.248479 24.442054 7.650989
F 36.248479 32.160586 7.650989
F 45.153464 24.443812 7.745484
F 45.153464 32.162343 7.745484
F 38.438489 30.874130 11.311729
F 38.438489 23.155598 11.311729
F 47.323628 30.866901 11.409755
F 47.323628 23.148370 11.409755
F 38.476495 28.301321 7.674323
F 38.476495 20.582790 7.674323
F 47.360266 28.308800 7.772268
F 47.360266 20.590268 7.772268
F 38.448011 28.301288 10.402292
F 38.448011 20.582756 10.402292
F 47.333346 28.308326 10.490840
F 47.333346 20.589794 10.490840
F 38.409905 30.874130 14.040481
F 38.409905 23.155599 14.040481
F 47.297046 30.867557 14.129425
F 47.297046 23.149025 14.129425
F 40.675928 24.442038 10.425613
F 40.675928 32.160569 10.425613
F 49.495282 24.466624 10.503773
F 49.495282 32.185156 10.503773
F 40.637828 27.014851 14.063803
F 40.637828 34.733382 14.063803
F 40.637828 19.296318 14.063803
F 49.463897 26.992252 14.143562
F 49.463897 34.710784 14.143562
F 49.463897 19.273719 14.143562
F 40.666403 27.014849 11.335071
F 40.666403 34.733381 11.335070
F 40.666403 19.296316 11.335070
F 49.484202 26.989323 11.446998
F 49.484203 34.707854 11.446998
F 49.484202 19.270789 11.446998
F 40.704402 24.442072 7.697666
F 40.704402 32.160604 7.697666
F 49.516765 24.469412 7.809341
F 49.516765 32.187944 7.809340
F 42.893524 30.873893 11.358547
F 42.893524 23.155361 11.358546
F 51.584902 30.821039 11.494866
F 51.584902 23.102507 11.494866
F 42.931456 28.301579 7.721154
F 42.931456 20.583047 7.721154
F 51.609872 28.358691 7.859146
F 51.609873 20.640159 7.859146
F 42.903049 28.301527 10.448791
F 42.903049 20.582995 10.448791
F 51.595066 28.355641 10.509642
F 51.595066 20.637109 10.509642
F 42.865020 30.873911 14.086994
F 42.865020 23.155380 14.086994
F 51.571949 30.824246 14.150984
F 51.571949 23.105714 14.150984
F 36.172360 24.442021 14.926737
F 36.172360 32.160553 14.926737
F 45.078290 24.443557 15.021081
F 45.078290 32.162089 15.021081
F 38.400378 28.301288 14.950070
F 38.400377 20.582756 14.950070
F 47.287343 28.308038 15.047821
F 47.287344 20.589506 15.047821
F 40.628304 24.442036 14.973411
F 40.628304 32.160567 14.973411
F 49.452981 24.465532 15.084011
F 36.067588 24.442021 24.932208
F 36.067588 32.160553 24.932208
F 44.975021 24.443214 25.024740
F 44.975021 32.161746 25.024740
F 36.029475 27.014866 28.570561
F 36.029475 34.733398 28.570562
F 36.029475 19.296333 28.570562
F 44.937393 27.013793 28.663177
F 44.937392 34.732325 28.663178
F 44.937392 19.295260 28.663178
F 36.058061 27.014866 25.841797
F 36.058061 34.733398 25.841797
F 36.058061 19.296333 25.841797
F 44.965452 27.013679 25.935923
F 44.965452 34.732211 25.935922
F 44.965452 19.295146 25.935923
F 36.096155 24.442021 22.203443
F 36.096156 32.160553 22.203443
F 45.003057 24.443327 22.297644
F 45.003057 32.161858 22.297644
F 38.286084 30.874130 25.865130
F 38.286084 23.155599 25.865130
F 47.178652 30.868873 25.961969
F 47.178652 23.150342 25.961969
F 38.324175 28.301287 22.226777
F 38.324175 20.582756 22.226777
F 47.214864 28.307049 22.323926
F 47.214864 20.588518 22.323926
F 38.295609 28.301287 24.955540
F 38.295608 20.582755 24.955541
F 47.188360 28.306363 25.045539
F 47.188361 20.587831 25.045539
F 38.257500 30.874130 28.593894
F 38.257500 23.155599 28.593894
F 47.152140 30.869565 28.684248
F 47.152140 23.151034 28.684248
F 40.523562 24.442032 24.978866
F 40.523562 32.160563 24.978866
F 49.369651 24.459048 25.062358
F 49.369651 32.177579 25.062358
F 40.485459 27.014856 28.617220
F 40.485459 34.733388 28.617220
F 40.485459 19.296323 28.617220
F 49.338054 26.999575 28.701852
F 49.338054 34.718106 28.701853
F 49.338054 19.281042 28.701852
F 40.514035 27.014855 25.888469
F 40.514035 34.733387 25.888469
F 40.514035 19.296322 25.888469
F 49.359021 26.997036 25.995217
F 49.359021 34.715567 25.995217
F 49.359021 19.278502 25.995217
F 40.552120 24.442033 22.250116
F 40.552120 32.160565 22.250116
F 49.390415 24.461677 22.358114
F 49.390415 32.180208 22.358114
F 42.741431 30.873971 25.911900
F 42.741431 23.155439 25.911899
F 51.494495 30.838905 26.034534
F 51.494495 23.120374 26.034534
F 42.779444 28.301466 22.273558
F 42.779444 20.582935 22.273558
F 51.516899 28.340949 22.399598
F 51.516899 20.622417 22.399598
F 42.750961 28.301448 25.002095
F 42.750961 20.582916 25.002095
F 51.504046 28.337590 25.074806
F 51.504046 20.619058 25.074806
F 42.712930 30.873989 28.640462
F 42.712930 23.155458 28.640462
F 51.481499 30.842191 28.716035
F 51.481499 23.123660 28.716035
F 35.991384 24.442021 32.208914
F 35.991384 32.160553 32.208914
F 44.899779 24.442974 32.301615
F 44.899779 32.161505 32.301615
F 36.019951 24.442021 29.480150
F 36.019951 32.160553 29.480150
F 44.927832 24.443089 29.574199
F 44.927832 32.161620 29.574199
F 38.247973 28.301287 29.503483
F 38.247973 20.582755 29.503483
F 47.142428 28.306035 29.600006
F 47.142428 20.587503 29.600006
F 38.219406 28.301287 32.232247
F 38.219406 20.582755 32.232247
F 47.115933 28.305341 32.322958
F 47.115933 20.586810 32.322958
F 40.447377 24.442029 32.255574
F 40.447377 32.160561 32.255574
F 49.306382 24.455627 32.341305
F 49.306382 32.174158 32.341305
F 40.475935 24.442030 29.526821
F 40.475935 32.160562 29.526821
F 49.327522 24.458085 29.632350
F 49.327522 32.176616 29.632350
F 42.703398 28.301428 29.550240
F 42.703398 20.582897 29.550240
F 51.472067 28.332194 29.669570
F 51.472067 20.613662 29.669569
F 42.674913 28.301410 32.278828
F 42.674913 20.582878 32.278828
F 51.458891 28.329034 32.357167
F 51.458891 20.610502 32.357167
F 36.143792 24.442021 17.655501
F 36.143792 32.160553 17.655501
F 45.050262 24.443450 17.747866
F 45.050262 32.161982 17.747866
F 36.105679 27.014866 21.293855
F 36.105679 34.733398 21.293855
F 36.105680 19.296333 21.293855
F 45.012631 27.013554 21.386302
F 45.012631 34.732086 21.386303
F 45.012631 19.295021 21.386303
F 36.134265 27.014866 18.565090
F 36.134265 34.733398 18.565090
F 36.134265 19.296333 18.565090
F 45.040678 27.013443 18.659364
F 45.040678 34.731975 18.659364
F 45.040678 19.294911 18.659364
F 38.362287 30.874130 18.588424
F 38.362287 23.155599 18.588423
F 47.251105 30.867870 18.685877
F 47.251105 23.149338 18.685877
F 38.371811 28.301288 17.678833
F 38.371811 20.582756 17.678833
F 47.260808 28.307369 17.768125
F 47.260808 20.588837 17.768125
F 38.333702 30.874130 21.317187
F 38.333702 23.155599 21.317187
F 47.224572 30.868549 21.406830
F 47.224572 23.150017 21.406831
F 40.599746 24.442035 17.702157
F 40.599746 32.160566 17.702157
F 49.432562 24.462704 17.783217
F 49.432562 32.181235 17.783217
F 40.561644 27.014854 21.340511
F 40.561644 34.733386 21.340511
F 40.561644 19.296321 21.340511
F 49.401139 26.996044 21.422814
F 49.401139 34.714576 21.422815
F 49.401139 19.277511 21.422815
F 40.590219 27.014852 18.611764
F 40.590219 34.733384 18.611764
F 40.590219 19.296319 18.611763
F 49.421740 26.993318 18.721045
F 49.421740 34.711850 18.721045
F 49.421740 19.274785 18.721045
F 42.817477 30.873932 18.635217
F 42.817477 23.155400 18.635217
F 51.539395 30.829971 18.764713
F 51.539395 23.111440 18.764713
F 42.827005 28.301487 17.725361
F 42.827005 20.582955 17.725360
F 51.549194 28.346624 17.792230
F 51.549194 20.628092 17.792230
F 42.788976 30.873950 21.363728
F 42.788976 23.155419 21.363728
F 51.526576 30.833343 21.433522
F 51.526576 23.114811 21.433522
F 35.838975 24.442021 46.762328
F 35.838975 32.160553 46.762328
F 44.749203 24.442507 46.855352
F 44.749203 32.161038 46.855352
F 35.829448 27.014866 47.671916
F 35.829448 34.733398 47.671916
F 35.829448 19.296333 47.671916
F 44.739670 27.014382 47.765591
F 44.739670 34.732914 47.765590
F 44.739670 19.295849 47.765590
F 35.867543 24.442021 44.033563
F 35.867543 32.160552 44.033563
F 44.777320 24.442617 44.127310
F 44.777320 32.161148 44.127310
F 38.057476 30.874131 47.695249
F 38.057476 23.155600 47.695249
F 46.961237 30.871900 47.790182
F 46.961237 23.153368 47.790182
F 38.095567 28.301287 44.056896
F 38.095567 20.582755 44.056896
F 46.997506 28.304008 44.152141
F 46.997506 20.585476 44.152141
F 38.067000 28.301287 46.785660
F 38.067000 20.582755 46.785661
F 46.970946 28.303339 46.877753
F 46.970946 20.584807 46.877753
F 40.295002 24.442025 46.808990
F 40.295002 32.160556 46.808990
F 49.178779 24.449212 46.898839
F 49.178779 32.167743 46.898839
F 40.285476 27.014862 47.718584
F 40.285476 34.733394 47.718584
F 40.285476 19.296329 47.718584
F 49.168726 27.007048 47.818352
F 49.168726 34.725580 47.818352
F 49.168726 19.288515 47.818352
F 40.323562 24.442026 44.080231
F 40.323562 32.160557 44.080231
F 49.200648 24.451438 44.181120
F 49.200648 32.169969 44.181120
F 42.513259 30.874073 47.741953
F 42.513259 23.155542 47.741954
F 51.357697 30.861672 47.847352
F 51.357696 23.143140 47.847352
F 42.551285 28.301360 44.103609
F 42.551285 20.582828 44.103609
F 51.381024 28.316945 44.211394
F 51.381024 20.598413 44.211394
F 42.522791 28.301344 46.832287
F 42.522791 20.582812 46.832288
F 51.366545 28.314601 46.920181
F 51.366545 20.596070 46.920182
F 35.953271 27.014866 35.847267
F 35.953271 34.733398 35.847267
F 35.953271 19.296333 35.847268
F 44.862141 27.014033 35.940051
F 44.862141 34.732565 35.940051
F 44.862141 19.295500 35.940051
F 35.981857 27.014866 33.118503
F 35.981857 34.733398 33.118502
F 35.981856 19.296333 33.118503
F 44.890224 27.013918 33.212476
F 44.890224 34.732450 33.212476
F 44.890224 19.295385 33.212476
F 38.209882 30.874131 33.141836
F 38.209882 23.155599 33.141836
F 47.106222 30.869894 33.238040
F 47.106222 23.151363 33.238040
F 38.181297 30.874131 35.870600
F 38.181297 23.155599 35.870600
F 47.079705 30.870587 35.961664
F 47.079705 23.152055 35.961664
F 40.409273 27.014859 35.893928
F 40.409273 34.733391 35.893928
F 40.409273 19.296326 35.893928
F 49.274599 27.002904 35.980722
F 49.274600 34.721436 35.980722
F 49.274600 19.284371 35.980722
F 40.437850 27.014858 33.165173
F 40.437850 34.733390 33.165173
F 40.437850 19.296325 33.165173
F 49.295945 27.000517 33.269512
F 49.295945 34.719049 33.269512
F 49.295945 19.281984 33.269511
F 42.665382 30.874008 33.188582
F 42.665382 23.155476 33.188582
F 51.449582 30.847375 33.304746
F 51.449582 23.128843 33.304746
F 42.636879 30.874025 35.917193
F 42.636879 23.155494 35.917194
F 51.436127 30.850364 35.998168
F 51.436127 23.131833 35.998168
F 35.915180 24.442021 39.485621
F 35.915180 32.160553 39.485621
F 44.824514 24.442736 39.578487
F 44.824513 32.161267 39.578487
F 35.877067 27.014866 43.123974
F 35.877067 34.733398 43.123974
F 35.877067 19.296333 43.123974
F 44.786856 27.014267 43.216920
F 44.786855 34.732799 43.216921
F 44.786856 19.295734 43.216921
F 35.905652 27.014866 40.395209
F 35.905652 34.733398 40.395209
F 35.905652 19.296333 40.395209
F 44.814970 27.014155 40.489031
F 44.814970 34.732686 40.489031
F 44.814970 19.295622 40.489031
F 35.943747 24.442021 36.756856
F 35.943747 32.160553 36.756856
F 44.852594 24.442850 36.850753
F 44.852594 32.161381 36.850753
F 38.133679 30.874131 40.418542
F 38.133679 23.155600 40.418542
F 47.033767 30.870911 40.514105
F 47.033768 23.152379 40.514105
F 38.171770 28.301287 36.780189
F 38.171770 20.582755 36.780189
F 47.069991 28.305013 36.876072
F 47.069992 20.586482 36.876072
F 38.143203 28.301287 39.508953
F 38.143203 20.582755 39.508953
F 47.043479 28.304325 39.600367
F 47.043479 20.585793 39.600367
F 38.105094 30.874131 43.147307
F 38.105094 23.155600 43.147307
F 47.007219 30.871591 43.239064
F 47.007219 23.153060 43.239064
F 40.371190 24.442027 39.532282
F 40.371190 32.160558 39.532282
F 49.242748 24.452370 39.620113
F 49.242748 32.170901 39.620113
F 40.333086 27.014861 43.170636
F 40.333086 34.733393 43.170636
F 40.333086 19.296328 43.170636
F 49.210794 27.006105 43.259484
F 49.210794 34.724637 43.259484
F 49.210794 19.287572 43.259484
F 40.361664 27.014860 40.441878
F 40.361664 34.733392 40.441878
F 40.361664 19.296327 40.441878
F 49.232504 27.003832 40.543901
F 49.232504 34.722364 40.543900
F 49.232504 19.285299 40.543900
F 40.399750 24.442028 36.803525
F 40.399750 32.160559 36.803525
F 49.264261 24.454696 36.906696
F 49.264261 32.173227 36.906696
F 42.589326 30.874042 40.465266
F 42.589326 23.155511 40.465266
F 51.404108 30.855021 40.575641
F 51.404108 23.136490 40.575641
F 42.627346 28.301392 36.826923
F 42.627346 20.582861 36.826923
F 51.426934 28.324102 36.940096
F 51.426934 20.605570 36.940096
F 42.598858 28.301375 39.555558
F 42.598858 20.582844 39.555559
F 51.413181 28.321314 39.639014
F 51.413181 20.602782 39.639014
F 42.560819 30.874059 43.193923
F 42.560819 23.155527 43.193923
F 51.389986 30.857588 43.279687
F 51.389986 23.139057 43.279687
F 35.800863 27.014866 50.400681
F 35.800863 34.733398 50.400681
F 35.800863 19.296333 50.400681
F 44.711515 27.014489 50.493781
F 44.711515 34.733021 50.493781
F 44.711515 19.295956 50.493781
F 38.028891 30.874131 50.424014
F 38.028891 23.155600 50.424013
F 46.934625 30.872554 50.516431
F 46.934626 23.154022 50.516431
F 40.256897 27.014863 50.447344
F 40.256897 34.733395 50.447344
F 40.256897 19.296330 50.447344
F 49.146665 27.009231 50.538182
F 49.146666 34.727763 50.538182
F 49.146666 19.290698 50.538182
F 42.484745 30.874088 50.470651
F 42.484745 23.155556 50.470651
F 51.342825 30.863804 50.560500
F 51.342824 23.145273 50.560500
F 35.762771 24.442021 54.039022
F 35.762771 32.160553 54.039023
F 44.673828 24.442293 54.132194
F 44.673828 32.160824 54.132194
F 35.724743 27.014833 57.676428
F 35.724743 34.733365 57.676428
F 35.724743 19.296299 57.676428
F 44.636183 27.014660 57.769666
F 44.636183 34.733192 57.769666
F 44.636183 19.296127 57.769666
F 35.753246 27.014866 54.948457
F 35.753246 34.733398 54.948457
F 35.753246 19.296333 54.948457
F 44.664307 27.014595 55.041993
F 44.664306 34.733126 55.041992
F 44.664307 19.296062 55.041992
F 35.791339 24.442021 51.310268
F 35.791339 32.160553 51.310268
F 44.701989 24.442396 51.403872
F 44.701989 32.160927 51.403872
F 37.981275 30.874131 54.971790
F 37.981275 23.155600 54.971790
F 46.888562 30.872829 55.066102
F 46.888562 23.154298 55.066102
F 38.019364 28.301287 51.333601
F 38.019364 20.582755 51.333601
F 46.924915 28.303042 51.428228
F 46.924915 20.584511 51.428228
F 37.990797 28.301286 54.062355
F 37.990797 20.582755 54.062355
F 46.898276 28.302407 54.155083
F 46.898276 20.583875 54.155083
F 37.952772 30.874098 57.699761
F 37.952772 23.155567 57.699761
F 46.861799 30.873346 57.792631
F 46.861799 23.154815 57.792631
F 40.218812 24.442023 54.085686
F 40.218812 32.160554 54.085686
F 49.114483 24.446115 54.177498
F 49.114483 32.164646 54.177498
F 40.180790 27.014831 57.723092
F 40.180790 34.733363 57.723092
F 40.180790 19.296299 57.723093
F 49.081966 27.012245 57.815422
F 49.081966 34.730777 57.815422
F 49.081966 19.293712 57.815422
F 40.209288 27.014864 54.995124
F 40.209288 34.733396 54.995123
F 40.209288 19.296331 54.995124
F 49.104601 27.010201 55.092629
F 49.104602 34.728733 55.092628
F 49.104602 19.291668 55.092628
F 40.247373 24.442024 51.356935
F 40.247373 32.160555 51.356935
F 49.136709 24.448254 51.455593
F 49.136709 32.166785 51.455593
F 42.437181 30.874100 55.018477
F 42.437181 23.155568 55.018477
F 51.310203 30.867383 55.119583
F 51.310203 23.148852 55.119583
F 42.475211 28.301331 51.380296
F 42.475211 20.582799 51.380296
F 51.334079 28.310787 51.483502
F 51.334079 20.592255 51.483501
F 42.446711 28.301317 54.109001
F 42.446711 20.582785 54.109001
F 51.318863 28.308836 54.200644
F 51.318863 20.590305 54.200644
F 42.408740 30.874079 57.746414
F 42.408740 23.155548 57.746414
F 51.294627 30.869249 57.839383
F 51.294627 23.150718 57.839383
F 35.702609 24.438831 61.304131
F 35.702609 32.157363 61.304131
F 44.614313 24.438876 61.397351
F 44.614313 32.157407 61.397351
F 44.900678 27.001180 65.036028
F 44.900678 34.719711 65.036029
F 44.900678 19.282647 65.036029
F 35.701892 27.012464 62.218837
F 35.701892 34.730995 62.218837
F 35.701892 19.293930 62.218837
F 44.613660 27.012370 62.312207
F 44.613660 34.730902 62.312207
F 44.613660 19.293837 62.312207
F 35.715566 24.441889 58.580902
F 35.715566 32.160421 58.580902
F 44.627011 24.442060 58.674361
F 44.627011 32.160591 58.674361
F 37.929921 30.871729 62.242170
F 37.929921 23.153198 62.242170
F 46.839974 30.871261 62.335350
F 46.839974 23.152729 62.335350
F 37.943592 28.301155 58.604235
F 37.943592 20.582623 58.604235
F 46.852565 28.302034 58.698228
F 46.852565 20.583503 58.698228
F 37.930636 28.298096 61.327464
F 37.930635 20.579565 61.327464
F 46.841057 28.298551 61.420429
F 46.841057 20.580019 61.420429
F 38.217292 30.860452 64.966266
F 38.217292 23.141921 64.966265
F 47.112240 30.856355 65.056065
F 47.112240 23.137823 65.056065
F 40.158660 24.438832 61.350795
F 40.158660 32.157363 61.350795
F 49.057811 24.443415 61.436439
F 49.057811 32.161946 61.436439
F 40.445318 27.001186 64.989596
F 40.445318 34.719718 64.989596
F 40.445318 19.282654 64.989596
F 49.315983 26.983028 65.064305
F 49.315983 34.701560 65.064305
F 49.315983 19.264495 65.064305
F 40.157945 27.012463 62.265503
F 40.157945 34.730995 62.265502
F 40.157945 19.293930 62.265502
F 49.062839 27.009718 62.356155
F 49.062839 34.728250 62.356155
F 49.062839 19.291185 62.356155
F 40.171613 24.441890 58.627568
F 40.171613 32.160422 58.627568
F 49.072105 24.445415 58.721643
F 49.072105 32.163947 58.721643
F 42.385923 30.871717 62.288838
F 42.385923 23.153186 62.288837
F 51.273968 30.867525 62.337372
F 51.273968 23.148994 62.337372
F 42.399553 28.301174 58.650914
F 42.399553 20.582643 58.650914
F 51.285885 28.304817 58.745502
F 51.285885 20.586285 58.745501
F 42.386648 28.298106 61.374122
F 42.386648 20.579574 61.374122
F 51.278688 28.296521 61.455387
F 51.278688 20.577989 61.455387
F 42.672972 30.860394 65.012859
F 42.672972 23.141863 65.012858
F 51.424808 30.795228 65.031566
F 51.424808 23.076697 65.031566
F 35.989265 27.001187 64.942933
F 35.989265 34.719719 64.942933
F 35.989265 19.282654 64.942933
F 36.271349 47.600024 3.108580
F 36.271349 39.881490 3.108581
F 45.175921 47.601806 3.200433
F 45.175921 39.883272 3.200433
F 36.257657 50.170598 6.746515
F 36.257657 42.452065 6.746515
F 45.162731 50.168823 6.838646
F 45.162731 42.450289 6.838646
F 36.270632 50.173656 4.023286
F 36.270632 42.455123 4.023286
F 45.175345 50.171652 4.117764
F 45.175345 42.453119 4.117764
F 35.983957 47.611301 0.384485
F 35.983957 39.892766 0.384485
F 44.892717 47.612189 0.478126
F 44.892717 39.893654 0.478126
F 38.498649 38.595853 4.046620
F 38.498649 46.314388 4.046620
F 47.380477 38.587821 4.145130
F 47.380477 46.306357 4.145130
F 38.211984 51.470566 0.407817
F 38.211984 36.033498 0.407817
F 38.211984 43.752034 0.407817
F 47.119210 51.471861 0.500177
F 47.119210 36.034794 0.500177
F 47.119210 43.753329 0.500177
F 38.499364 51.459292 3.131912
F 38.499364 36.022224 3.131912
F 38.499364 43.740760 3.131912
F 47.382667 51.466817 3.219021
F 47.382667 36.029749 3.219021
F 47.382667 43.748285 3.219021
F 38.485676 38.592795 6.769847
F 38.485676 46.311330 6.769847
F 47.369180 38.585272 6.858195
F 47.369180 46.303807 6.858195
F 40.727258 47.600044 3.155233
F 40.727258 39.881510 3.155233
F 49.539859 47.625322 3.221591
F 49.539859 39.906788 3.221591
F 40.713580 50.170580 6.793167
F 40.713580 42.452047 6.793167
F 49.527871 50.145011 6.865383
F 49.527871 42.426478 6.865383
F 40.726539 50.173634 4.069962
F 40.726540 42.455101 4.069962
F 49.547323 50.153030 4.171766
F 49.547323 42.434497 4.171765
F 40.439976 47.611303 0.431152
F 40.439976 39.892769 0.431152
F 49.293306 47.627186 0.525254
F 49.293306 39.908651 0.525254
F 42.953485 38.595554 4.093460
F 42.953485 46.314089 4.093461
F 51.635710 38.525967 4.208309
F 51.635709 46.244502 4.208310
F 42.667986 51.470582 0.454470
F 42.667986 36.033514 0.454469
F 42.667986 43.752050 0.454470
F 51.496976 51.465760 0.501567
F 51.496976 36.028692 0.501566
F 51.496976 43.747228 0.501567
F 42.954250 51.459560 3.178406
F 42.954250 36.022492 3.178406
F 42.954250 43.741028 3.178406
F 51.634438 51.517453 3.169866
F 51.634438 36.080386 3.169866
F 51.634438 43.798922 3.169866
F 42.940633 38.592536 6.816332
F 42.940633 46.311071 6.816332
F 51.620876 38.533479 6.861422
F 51.620876 46.252014 6.861422
F 36.219994 47.597622 10.378960
F 36.219994 39.879088 10.378960
F 45.125521 47.599277 10.471166
F 45.125521 39.880743 10.471166
F 36.181884 50.170466 14.017149
F 36.181884 42.451933 14.017149
F 45.087879 50.168923 14.109433
F 45.087879 42.450390 14.109433
F 36.210469 50.170466 11.288395
F 36.210469 42.451933 11.288394
F 45.115927 50.168820 11.382806
F 45.115927 42.450287 11.382806
F 36.248479 47.597655 7.650989
F 36.248479 39.879121 7.650989
F 45.153464 47.599412 7.745484
F 45.153464 39.880878 7.745484
F 38.438489 38.592664 11.311729
F 38.438489 46.311199 11.311729
F 47.323628 38.585435 11.409755
F 47.323628 46.303970 11.409755
F 38.476495 51.456922 7.674323
F 38.476495 36.019854 7.674323
F 38.476495 43.738390 7.674323
F 47.360266 51.464400 7.772268
F 47.360266 36.027333 7.772268
F 47.360266 43.745868 7.772268
F 38.448011 51.456889 10.402292
F 38.448011 36.019821 10.402292
F 38.448011 43.738357 10.402292
F 47.333346 51.463927 10.490840
F 47.333346 36.026859 10.490840
F 47.333346 43.745395 10.490840
F 38.409905 38.592664 14.040481
F 38.409905 46.311199 14.040481
F 47.297046 38.586091 14.129425
F 47.297046 46.304626 14.129425
F 40.675928 47.597639 10.425613
F 40.675928 39.879105 10.425614
F 49.495282 47.622224 10.503773
F 49.495282 39.903691 10.503773
F 40.637828 50.170451 14.063803
F 40.637828 42.451918 14.063804
F 49.463897 50.147852 14.143562
F 49.463897 42.429319 14.143562
F 40.666403 50.170450 11.335071
F 40.666403 42.451917 11.335070
F 49.484202 50.144923 11.446998
F 49.484202 42.426390 11.446998
F 40.704402 47.597673 7.697666
F 40.704402 39.879139 7.697666
F 49.516765 47.625013 7.809341
F 49.516765 39.906479 7.809340
F 42.893524 38.592427 11.358546
F 42.893524 46.310962 11.358546
F 51.584902 38.539573 11.494866
F 51.584902 46.258108 11.494866
F 42.931456 51.457179 7.721154
F 42.931456 36.020112 7.721154
F 42.931456 43.738648 7.721154
F 51.609872 51.514291 7.859146
F 51.609873 36.077224 7.859146
F 51.609872 43.795759 7.859146
F 42.903049 51.457128 10.448791
F 42.903049 36.020060 10.448791
F 42.903049 43.738596 10.448791
F 51.595066 51.511242 10.509642
F 51.595066 36.074174 10.509642
F 51.595066 43.792710 10.509642
F 42.865020 38.592445 14.086994
F 42.865020 46.310980 14.086994
F 51.571949 38.542779 14.150984
F 51.571949 46.261314 14.150984
F 36.172360 47.597622 14.926737
F 36.172360 39.879088 14.926736
F 45.078290 47.599158 15.021081
F 45.078290 39.880624 15.021081
F 38.400378 51.456888 14.950070
F 38.400378 36.019821 14.950070
F 38.400378 43.738356 14.950070
F 47.287344 51.463639 15.047821
F 47.287344 36.026571 15.047821
F 47.287344 43.745107 15.047821
F 40.628304 47.597636 14.973411
F 40.628304 39.879103 14.973411
F 49.452981 47.621132 15.084011
F 49.452981 39.902598 15.084011
F 42.855490 51.457106 14.996876
F 42.855490 36.020039 14.996876
F 42.855490 43.738574 14.996875
F 51.562021 51.505543 15.129826
F 51.562021 36.068476 15.129825
F 51.562021 43.787011 15.129825
F 36.257657 34.733529 6.746515
F 36.270632 34.736588 4.023286
F 45.175345 34.734583 4.117764
F 40.713580 34.733511 6.793167
F 40.726539 34.736565 4.069961
F 36.067588 47.597622 24.932208
F 36.067588 39.879088 24.932209
F 44.975021 47.598815 25.024740
F 44.975021 39.880281 25.024740
F 36.029475 50.170466 28.570561
F 36.029475 42.451933 28.570562
F 44.937392 50.169393 28.663177
F 44.937392 42.450860 28.663178
F 36.058061 50.170466 25.841797
F 36.058061 42.451933 25.841797
F 44.965452 50.169279 25.935923
F 44.965452 42.450746 25.935922
F 36.096156 47.597622 22.203443
F 36.096156 39.879088 22.203443
F 45.003057 47.598927 22.297644
F 45.003057 39.880393 22.297644
F 38.286085 38.592664 25.865130
F 38.286085 46.311200 25.865130
F 47.178652 38.587407 25.961968
F 47.178652 46.305942 25.961969
F 38.324175 51.456888 22.226777
F 38.324175 36.019821 22.226776
F 38.324175 43.738356 22.226777
F 47.214864 51.462650 22.323926
F 47.214864 36.025582 22.323926
F 47.214864 43.744118 22.323926
F 38.295608 51.456888 24.955540
F 38.295609 36.019821 24.955540
F 38.295608 43.738356 24.955541
F 47.188361 51.461963 25.045539
F 47.188361 36.024896 25.045539
F 47.188361 43.743432 25.045539
F 38.257500 38.592664 28.593894
F 38.257500 46.311200 28.593894
F 47.152140 38.588099 28.684249
F 47.152140 46.306634 28.684248
F 40.523562 47.597633 24.978866
F 40.523562 39.879099 24.978866
F 49.369651 47.614648 25.062358
F 49.369651 39.896114 25.062358
F 40.485459 50.170457 28.617220
F 40.485459 42.451924 28.617220
F 49.338054 50.155175 28.701852
F 49.338054 42.436642 28.701852
F 40.514035 50.170456 25.888469
F 40.514035 42.451923 25.888469
F 49.359021 50.152636 25.995217
F 49.359021 42.434103 25.995217
F 40.552120 47.597634 22.250116
F 40.552120 39.879100 22.250116
F 49.390415 47.617277 22.358114
F 49.390415 39.898743 22.358114
F 42.741431 38.592504 25.911899
F 42.741431 46.311040 25.911899
F 51.494495 38.557439 26.034534
F 51.494495 46.275974 26.034534
F 42.779444 51.457067 22.273558
F 42.779444 36.020000 22.273558
F 42.779444 43.738535 22.273558
F 51.516898 51.496550 22.399598
F 51.516899 36.059482 22.399598
F 51.516899 43.778018 22.399598
F 42.750961 51.457048 25.002095
F 42.750961 36.019981 25.002095
F 42.750961 43.738517 25.002095
F 51.504046 51.493191 25.074806
F 51.504046 36.056123 25.074807
F 51.504046 43.774659 25.074806
F 42.712930 38.592523 28.640462
F 42.712930 46.311058 28.640462
F 51.481500 38.560725 28.716035
F 51.481499 46.279260 28.716035
F 35.991384 47.597622 32.208914
F 35.991384 39.879088 32.208915
F 44.899779 47.598574 32.301615
F 44.899779 39.880040 32.301615
F 36.019951 47.597622 29.480150
F 36.019951 39.879088 29.480150
F 44.927832 47.598689 29.574199
F 44.927832 39.880155 29.574199
F 38.247973 51.456888 29.503483
F 38.247973 36.019820 29.503483
F 38.247973 43.738356 29.503483
F 47.142428 51.461635 29.600006
F 47.142428 36.024568 29.600006
F 47.142428 43.743104 29.600006
F 38.219406 51.456888 32.232247
F 38.219406 36.019820 32.232247
F 38.219406 43.738356 32.232247
F 47.115933 51.460942 32.322958
F 47.115933 36.023874 32.322958
F 47.115933 43.742410 32.322958
F 40.447377 47.597630 32.255574
F 40.447377 39.879096 32.255574
F 49.306382 47.611227 32.341304
F 49.306382 39.892693 32.341305
F 40.475935 47.597631 29.526821
F 40.475935 39.879097 29.526821
F 49.327522 47.613685 29.632350
F 49.327522 39.895151 29.632350
F 42.703398 51.457029 29.550240
F 42.703398 36.019962 29.550240
F 42.703397 43.738497 29.550240
F 51.472067 51.487794 29.669570
F 51.472067 36.050727 29.669569
F 51.472067 43.769262 29.669569
F 42.674913 51.457011 32.278828
F 42.674913 36.019943 32.278828
F 42.674913 43.738479 32.278828
F 51.458891 51.484634 32.357167
F 51.458891 36.047567 32.357167
F 51.458891 43.766102 32.357167
F 36.143792 47.597622 17.655501
F 36.143792 39.879088 17.655502
F 45.050262 47.599051 17.747866
F 45.050262 39.880517 17.747867
F 36.105680 50.170466 21.293855
F 36.105680 42.451933 21.293855
F 45.012631 50.169154 21.386302
F 45.012631 42.450621 21.386303
F 36.134265 50.170466 18.565090
F 36.134265 42.451933 18.565090
F 45.040678 50.169044 18.659364
F 45.040678 42.450511 18.659364
F 38.362287 38.592664 18.588423
F 38.362287 46.311199 18.588423
F 47.251105 38.586404 18.685877
F 47.251105 46.304939 18.685877
F 38.371811 51.456888 17.678833
F 38.371811 36.019821 17.678833
F 38.371811 43.738356 17.678833
F 47.260808 51.462970 17.768125
F 47.260808 36.025902 17.768125
F 47.260809 43.744438 17.768125
F 38.333702 38.592664 21.317187
F 38.333702 46.311199 21.317187
F 47.224572 38.587082 21.406831
F 47.224572 46.305617 21.406831
F 40.599746 47.597635 17.702157
F 40.599746 39.879101 17.702157
F 49.432562 47.618304 17.783217
F 49.432562 39.899770 17.783217
F 40.561644 50.170454 21.340511
F 40.561644 42.451921 21.340511
F 49.401139 50.151644 21.422814
F 49.401139 42.433111 21.422815
F 40.590219 50.170453 18.611764
F 40.590219 42.451920 18.611763
F 49.421740 50.148918 18.721045
F 49.421740 42.430385 18.721045
F 42.817477 38.592466 18.635217
F 42.817477 46.311001 18.635217
F 51.539395 38.548505 18.764713
F 51.539395 46.267040 18.764713
F 42.827005 51.457088 17.725360
F 42.827005 36.020020 17.725361
F 42.827005 43.738556 17.725360
F 51.549194 51.502224 17.792230
F 51.549194 36.065157 17.792231
F 51.549194 43.783692 17.792230
F 42.788976 38.592485 21.363728
F 42.788976 46.311020 21.363728
F 51.526576 38.551877 21.433522
F 51.526576 46.270412 21.433522
F 35.838975 47.597622 46.762328
F 35.838975 39.879088 46.762328
F 44.749203 47.598107 46.855352
F 44.749203 39.879573 46.855352
F 35.829448 50.170466 47.671916
F 35.829448 42.451933 47.671916
F 44.739670 50.169983 47.765591
F 44.739670 42.451450 47.765590
F 35.867543 47.597621 44.033563
F 35.867543 39.879088 44.033562
F 44.777320 47.598217 44.127310
F 44.777320 39.879683 44.127310
F 38.057476 38.592665 47.695249
F 38.057476 46.311200 47.695249
F 46.961236 38.590433 47.790181
F 46.961237 46.308969 47.790182
F 38.095567 51.456887 44.056896
F 38.095567 36.019820 44.056896
F 38.095567 43.738355 44.056896
F 46.997506 51.459608 44.152141
F 46.997506 36.022541 44.152141
F 46.997506 43.741076 44.152141
F 38.067000 51.456887 46.785660
F 38.067000 36.019820 46.785661
F 38.067000 43.738355 46.785661
F 46.970947 51.458939 46.877753
F 46.970946 36.021872 46.877753
F 46.970947 43.740407 46.877753
F 40.295002 47.597626 46.808990
F 40.295002 39.879092 46.808991
F 49.178779 47.604812 46.898839
F 49.178779 39.886278 46.898839
F 40.285476 50.170463 47.718584
F 40.285476 42.451930 47.718584
F 49.168726 50.162648 47.818352
F 49.168726 42.444115 47.818352
F 40.323562 47.597626 44.080231
F 40.323562 39.879092 44.080231
F 49.200648 47.607038 44.181120
F 49.200648 39.888504 44.181120
F 42.513260 38.592607 47.741953
F 42.513259 46.311142 47.741954
F 51.357697 38.580206 47.847351
F 51.357697 46.298741 47.847352
F 42.551285 51.456960 44.103609
F 42.551285 36.019893 44.103609
F 42.551285 43.738428 44.103609
F 51.381024 51.472545 44.211394
F 51.381024 36.035478 44.211393
F 51.381024 43.754013 44.211394
F 42.522791 51.456945 46.832287
F 42.522791 36.019877 46.832287
F 42.522791 43.738413 46.832288
F 51.366545 51.470202 46.920181
F 51.366545 36.033134 46.920182
F 51.366545 43.751670 46.920182
F 35.953271 50.170466 35.847267
F 35.953271 42.451933 35.847268
F 44.862141 50.169633 35.940051
F 44.862141 42.451100 35.940051
F 35.981857 50.170466 33.118503
F 35.981857 42.451933 33.118503
F 44.890224 50.169518 33.212476
F 44.890224 42.450985 33.212476
F 38.209882 38.592665 33.141836
F 38.209882 46.311200 33.141836
F 47.106222 38.588428 33.238039
F 47.106222 46.306963 33.238040
F 38.181297 38.592665 35.870600
F 38.181297 46.311200 35.870600
F 47.079705 38.589121 35.961664
F 47.079705 46.307656 35.961664
F 40.409273 50.170459 35.893928
F 40.409273 42.451926 35.893928
F 49.274599 50.158505 35.980722
F 49.274600 42.439971 35.980722
F 40.437850 50.170458 33.165173
F 40.437850 42.451925 33.165173
F 49.295945 50.156117 33.269512
F 49.295945 42.437584 33.269511
F 42.665382 38.592541 33.188581
F 42.665382 46.311077 33.188582
F 51.449582 38.565908 33.304745
F 51.449582 46.284443 33.304746
F 42.636879 38.592560 35.917194
F 42.636879 46.311095 35.917194
F 51.436127 38.568898 35.998168
F 51.436127 46.287433 35.998168
F 35.915180 47.597622 39.485621
F 35.915180 39.879088 39.485621
F 44.824514 47.598336 39.578487
F 44.824513 39.879802 39.578487
F 35.877067 50.170466 43.123974
F 35.877067 42.451933 43.123974
F 44.786855 50.169868 43.216921
F 44.786855 42.451335 43.216921
F 35.905652 50.170466 40.395209
F 35.905653 42.451933 40.395209
F 44.814970 50.169755 40.489031
F 44.814970 42.451222 40.489031
F 35.943747 47.597622 36.756856
F 35.943747 39.879088 36.756855
F 44.852594 47.598450 36.850753
F 44.852594 39.879916 36.850753
F 38.133679 38.592665 40.418542
F 38.133679 46.311200 40.418542
F 47.033767 38.589445 40.514105
F 47.033767 46.307980 40.514105
F 38.171770 51.456888 36.780189
F 38.171770 36.019820 36.780189
F 38.171770 43.738356 36.780189
F 47.069992 51.460614 36.876072
F 47.069991 36.023546 36.876072
F 47.069992 43.742082 36.876072
F 38.143203 51.456888 39.508953
F 38.143203 36.019820 39.508953
F 38.143203 43.738356 39.508953
F 47.043479 51.459925 39.600367
F 47.043479 36.022858 39.600367
F 47.043479 43.741394 39.600367
F 38.105094 38.592665 43.147307
F 38.105094 46.311200 43.147307
F 47.007219 38.590125 43.239064
F 47.007219 46.308660 43.239064
F 40.371190 47.597628 39.532282
F 40.371190 39.879094 39.532282
F 49.242748 47.607970 39.620113
F 49.242748 39.889436 39.620113
F 40.333086 50.170462 43.170636
F 40.333086 42.451929 43.170636
F 49.210794 50.161705 43.259484
F 49.210794 42.443172 43.259484
F 40.361664 50.170461 40.441878
F 40.361664 42.451928 40.441878
F 49.232504 50.159432 40.543901
F 49.232504 42.440899 40.543900
F 40.399750 47.597628 36.803525
F 40.399750 39.879095 36.803525
F 49.264261 47.610296 36.906696
F 49.264262 39.891762 36.906696
F 42.589326 38.592576 40.465266
F 42.589326 46.311111 40.465266
F 51.404108 38.573555 40.575641
F 51.404108 46.292090 40.575641
F 42.627346 51.456993 36.826923
F 42.627346 36.019926 36.826923
F 42.627346 43.738461 36.826923
F 51.426934 51.479702 36.940096
F 51.426934 36.042635 36.940095
F 51.426934 43.761170 36.940096
F 42.598858 51.456976 39.555558
F 42.598858 36.019908 39.555559
F 42.598858 43.738444 39.555559
F 51.413181 51.476914 39.639014
F 51.413181 36.039847 39.639014
F 51.413181 43.758382 39.639014
F 42.560819 38.592593 43.193923
F 42.560819 46.311128 43.193923
F 51.389986 38.576122 43.279687
F 51.389986 46.294657 43.279687
F 35.800863 50.170466 50.400681
F 35.800863 42.451933 50.400681
F 44.711515 50.170090 50.493781
F 44.711515 42.451557 50.493781
F 38.028891 38.592665 50.424014
F 38.028891 46.311200 50.424013
F 46.934626 38.591087 50.516431
F 46.934625 46.309623 50.516431
F 40.256897 50.170464 50.447344
F 40.256897 42.451930 50.447344
F 49.146665 50.164831 50.538182
F 49.146666 42.446298 50.538182
F 42.484745 38.592622 50.470651
F 42.484745 46.311157 50.470651
F 51.342825 38.582338 50.560500
F 51.342825 46.300873 50.560500
F 35.762771 47.597622 54.039022
F 35.762771 39.879088 54.039022
F 44.673828 47.597893 54.132194
F 44.673828 39.879359 54.132194
F 35.724743 50.170433 57.676428
F 35.724743 42.451900 57.676428
F 44.636183 50.170260 57.769666
F 44.636183 42.451727 57.769666
F 35.753246 50.170466 54.948457
F 35.753246 42.451933 54.948457
F 44.664307 50.170195 55.041993
F 44.664307 42.451662 55.041992
F 35.791339 47.597622 51.310268
F 35.791339 39.879088 51.310268
F 44.701989 47.597996 51.403872
F 44.701989 39.879462 51.403871
F 37.981275 38.592665 54.971790
F 37.981275 46.311200 54.971790
F 46.888562 38.591363 55.066102
F 46.888562 46.309898 55.066102
F 38.019364 51.456887 51.333601
F 38.019364 36.019820 51.333601
F 38.019364 43.738355 51.333601
F 46.924915 51.458643 51.428228
F 46.924915 36.021575 51.428227
F 46.924915 43.740111 51.428228
F 37.990797 51.456887 54.062355
F 37.990797 36.019820 54.062355
F 37.990797 43.738355 54.062355
F 46.898276 51.458007 54.155083
F 46.898276 36.020940 54.155083
F 46.898276 43.739475 54.155083
F 37.952772 38.592632 57.699761
F 37.952772 46.311167 57.699761
F 46.861799 38.591880 57.792631
F 46.861799 46.310415 57.792631
F 40.218812 47.597624 54.085686
F 40.218812 39.879090 54.085687
F 49.114483 47.601715 54.177498
F 49.114483 39.883181 54.177498
F 40.180790 50.170432 57.723092
F 40.180790 42.451899 57.723093
F 49.081966 50.167846 57.815422
F 49.081966 42.449312 57.815422
F 40.209288 50.170465 54.995124
F 40.209288 42.451931 54.995124
F 49.104602 50.165801 55.092629
F 49.104601 42.447268 55.092628
F 40.247373 47.597624 51.356935
F 40.247373 39.879090 51.356935
F 49.136709 47.603854 51.455593
F 49.136709 39.885320 51.455593
F 42.437181 38.592634 55.018477
F 42.437181 46.311169 55.018477
F 51.310203 38.585917 55.119583
F 51.310203 46.304452 55.119583
F 42.475211 51.456931 51.380296
F 42.475211 36.019864 51.380296
F 42.475211 43.738399 51.380296
F 51.334079 51.466387 51.483502
F 51.334079 36.029320 51.483501
F 51.334079 43.747856 51.483501
F 42.446711 51.456917 54.109001
F 42.446711 36.019850 54.109001
F 42.446711 43.738386 54.109001
F 51.318863 51.464437 54.200644
F 51.318863 36.027369 54.200644
F 51.318863 43.745905 54.200644
F 42.408740 38.592613 57.746415
F 42.408740 46.311149 57.746414
F 51.294627 38.587783 57.839383
F 51.294627 46.306318 57.839383
F 35.702609 47.594432 61.304131
F 35.702609 39.875898 61.304131
F 44.614313 47.594476 61.397351
F 44.614313 39.875942 61.397351
F 44.900678 50.156780 65.036028
F 44.900678 42.438247 65.036029
F 35.701892 50.168064 62.218837
F 35.701892 42.449531 62.218837
F 44.613660 50.167971 62.312207
F 44.613660 42.449438 62.312207
F 35.715566 47.597490 58.580902
F 35.715566 39.878956 58.580902
F 44.627011 47.597660 58.674361
F 44.627011 39.879126 58.674361
F 37.929921 38.590263 62.242169
F 37.929921 46.308798 62.242170
F 46.839974 38.589794 62.335350
F 46.839974 46.308330 62.335350
F 37.943592 51.456755 58.604235
F 37.943592 36.019688 58.604234
F 37.943592 43.738223 58.604235
F 46.852565 51.457635 58.698228
F 46.852565 36.020567 58.698228
F 46.852565 43.739103 58.698228
F 37.930635 51.453697 61.327464
F 37.930636 36.016630 61.327464
F 37.930635 43.735165 61.327464
F 46.841057 51.454152 61.420429
F 46.841057 36.017084 61.420429
F 46.841057 43.735620 61.420429
F 38.217292 38.578986 64.966266
F 38.217292 46.297521 64.966265
F 47.112240 38.574889 65.056065
F 47.112240 46.293424 65.056065
F 40.158660 47.594432 61.350795
F 40.158660 39.875898 61.350795
F 49.057811 47.599015 61.436439
F 49.057811 39.880481 61.436439
F 40.445318 50.156787 64.989596
F 40.445318 42.438254 64.989596
F 49.315982 50.138628 65.064305
F 49.315983 42.420095 65.064305
F 40.157945 50.168064 62.265503
F 40.157945 42.449531 62.265502
F 49.062839 50.165318 62.356155
F 49.062839 42.446785 62.356155
F 40.171613 47.597491 58.627568
F 40.171613 39.878957 58.627568
F 49.072105 47.601016 58.721643
F 49.072105 39.882482 58.721643
F 42.385923 38.590251 62.288837
F 42.385923 46.308787 62.288837
F 51.273968 38.586059 62.337372
F 51.273968 46.304594 62.337372
F 42.399553 51.456775 58.650914
F 42.399553 36.019707 58.650914
F 42.399553 43.738243 58.650914
F 51.285885 51.460417 58.745502
F 51.285885 36.023350 58.745501
F 51.285885 43.741885 58.745501
F 42.386648 51.453706 61.374122
F 42.386648 36.016639 61.374122
F 42.386648 43.735175 61.374122
F 51.278688 51.452121 61.455387
F 51.278688 36.015054 61.455387
F 51.278688 43.733590 61.455387
F 42.672972 38.578929 65.012859
F 42.672972 46.297464 65.012858
F 51.424808 38.513762 65.031567
F 51.424808 46.232297 65.031566
F 35.989265 50.156787 64.942933
F 35.989265 42.438254 64.942933
F 36.271349 55.318555 3.108580
F 36.271349 63.037091 3.108581
F 45.175921 55.320337 3.200433
F 45.175921 63.038873 3.200433
F 36.257657 57.889130 6.746515
F 36.257657 65.607666 6.746515
F 45.162731 57.887354 6.838646
F 45.162731 65.605890 6.838646
F 36.270632 57.892188 4.023286
F 36.270632 65.610724 4.023286
F 45.175345 57.890184 4.117764
F 45.175345 65.608719 4.117764
F 35.983957 55.329832 0.384485
F 35.983957 63.048367 0.384485
F 44.892717 55.330720 0.478126
F 44.892717 63.049255 0.478126
F 38.498649 54.032920 4.046620
F 38.498649 61.751453 4.046620
F 47.380477 54.024888 4.145130
F 47.380478 61.743422 4.145130
F 38.211983 59.189099 0.407817
F 38.211984 66.907634 0.407817
F 47.119210 59.190394 0.500177
F 47.119210 66.908930 0.500177
F 38.499364 59.177825 3.131912
F 38.499364 66.896360 3.131912
F 47.382667 59.185350 3.219021
F 47.382667 66.903886 3.219021
F 38.485676 54.029862 6.769847
F 38.485676 61.748396 6.769847
F 47.369180 54.022339 6.858194
F 47.369180 61.740873 6.858195
F 40.727258 55.318575 3.155233
F 40.727258 63.037110 3.155233
F 49.539859 55.343853 3.221591
F 49.539859 63.062389 3.221591
F 40.713580 57.889112 6.793167
F 40.713580 65.607647 6.793167
F 49.527871 57.863543 6.865383
F 49.527871 65.582079 6.865383
F 40.726540 57.892166 4.069962
F 40.726540 65.610701 4.069962
F 49.547323 57.871562 4.171765
F 49.547323 65.590098 4.171765
F 40.439976 55.329834 0.431152
F 40.439976 63.048370 0.431152
F 49.293306 55.345717 0.525254
F 49.293306 63.064252 0.525254
F 42.953485 54.032620 4.093461
F 42.953485 61.751154 4.093460
F 51.635709 53.963034 4.208310
F 51.635709 61.681568 4.208309
F 42.667986 59.189115 0.454469
F 42.667986 66.907651 0.454470
F 51.496976 59.184292 0.501566
F 51.496976 66.902829 0.501566
F 42.954250 59.178093 3.178406
F 42.954250 66.896629 3.178406
F 51.634438 59.235987 3.169866
F 51.634438 66.954522 3.169866
F 42.940633 54.029603 6.816332
F 42.940633 61.748136 6.816332
F 51.620876 53.970546 6.861421
F 51.620876 61.689080 6.861422
F 36.219994 55.316153 10.378960
F 36.219994 63.034688 10.378961
F 45.125521 55.317808 10.471166
F 45.125521 63.036343 10.471166
F 36.181884 57.888998 14.017149
F 36.181884 65.607534 14.017149
F 45.087879 57.887455 14.109433
F 45.087880 65.605990 14.109433
F 36.210469 57.888998 11.288395
F 36.210469 65.607534 11.288394
F 45.115927 57.887352 11.382806
F 45.115927 65.605888 11.382806
F 36.248479 55.316186 7.650989
F 36.248479 63.034722 7.650989
F 45.153464 55.317943 7.745484
F 45.153464 63.036479 7.745484
F 38.438489 54.029730 11.311729
F 38.438489 61.748264 11.311729
F 47.323628 54.022501 11.409755
F 47.323628 61.741035 11.409755
F 38.476495 59.175455 7.674323
F 38.476495 66.893991 7.674323
F 47.360266 59.182933 7.772268
F 47.360266 66.901469 7.772268
F 38.448011 59.175422 10.402292
F 38.448011 66.893958 10.402292
F 47.333346 59.182460 10.490840
F 47.333346 66.900996 10.490840
F 38.409905 54.029731 14.040481
F 38.409905 61.748264 14.040481
F 47.297046 54.023157 14.129425
F 47.297046 61.741691 14.129425
F 40.675928 55.316170 10.425613
F 40.675928 63.034705 10.425614
F 49.495282 55.340756 10.503773
F 49.495282 63.059291 10.503773
F 40.637828 57.888983 14.063803
F 40.637828 65.607519 14.063803
F 49.463897 57.866384 14.143562
F 49.463897 65.584920 14.143562
F 40.666403 57.888982 11.335070
F 40.666403 65.607517 11.335070
F 49.484202 57.863455 11.446998
F 49.484202 65.581991 11.446998
F 40.704402 55.316204 7.697666
F 40.704402 63.034740 7.697666
F 49.516765 55.343544 7.809340
F 49.516765 63.062079 7.809340
F 42.893524 54.029493 11.358546
F 42.893524 61.748027 11.358546
F 51.584902 53.976639 11.494866
F 51.584902 61.695173 11.494866
F 42.931456 59.175712 7.721154
F 42.931456 66.894248 7.721154
F 51.609873 59.232824 7.859146
F 51.609873 66.951360 7.859146
F 42.903049 59.175661 10.448791
F 42.903049 66.894197 10.448791
F 51.595066 59.229775 10.509642
F 51.595066 66.948311 10.509642
F 42.865020 54.029511 14.086994
F 42.865020 61.748045 14.086994
F 51.571949 53.979846 14.150984
F 51.571949 61.698380 14.150984
F 36.172360 55.316153 14.926737
F 36.172360 63.034688 14.926736
F 45.078290 55.317689 15.021081
F 45.078290 63.036224 15.021081
F 38.400378 59.175421 14.950069
F 38.400378 66.893957 14.950070
F 47.287343 59.182171 15.047821
F 47.287344 66.900707 15.047821
F 40.628304 55.316168 14.973411
F 40.628304 63.034703 14.973411
F 49.452981 55.339664 15.084011
F 49.452981 63.058199 15.084011
F 42.855490 59.175639 14.996876
F 42.855490 66.894175 14.996875
F 51.562021 59.224076 15.129825
F 51.562021 66.942612 15.129825
F 47.380477 69.461957 4.145130
F 47.369179 69.459408 6.858195
F 51.635709 69.400103 4.208310
F 42.940633 69.466672 6.816332
F 51.620876 69.407615 6.861422
F 38.438489 69.466800 11.311729
F 47.323628 69.459571 11.409755
F 38.409905 69.466800 14.040481
F 47.297046 69.460227 14.129425
F 42.893524 69.466563 11.358546
F 51.584902 69.413709 11.494866
F 42.865020 69.466581 14.086994
F 51.571949 69.416915 14.150984
F 36.067588 55.316153 24.932208
F 36.067588 63.034688 24.932209
F 44.975021 55.317346 25.024740
F 44.975021 63.035882 25.024740
F 36.029475 57.888998 28.570562
F 36.029475 65.607534 28.570562
F 44.937392 57.887925 28.663178
F 44.937392 65.606461 28.663178
F 36.058061 57.888998 25.841797
F 36.058061 65.607534 25.841797
F 44.965452 57.887811 25.935922
F 44.965452 65.606347 25.935922
F 36.096155 55.316153 22.203443
F 36.096156 63.034688 22.203443
F 45.003057 55.317458 22.297644
F 45.003057 63.035993 22.297644
F 38.286085 54.029731 25.865130
F 38.286085 61.748265 25.865130
F 47.178652 54.024474 25.961969
F 47.178652 61.743008 25.961968
F 38.324175 59.175421 22.226776
F 38.324175 66.893957 22.226777
F 47.214864 59.181183 22.323926
F 47.214864 66.899719 22.323926
F 38.295608 59.175421 24.955540
F 38.295608 66.893957 24.955541
F 47.188361 59.180497 25.045539
F 47.188361 66.899032 25.045539
F 38.257500 54.029731 28.593894
F 38.257500 61.748265 28.593894
F 47.152140 54.025165 28.684248
F 47.152140 61.743699 28.684249
F 40.523562 55.316164 24.978866
F 40.523562 63.034699 24.978866
F 49.369651 55.333180 25.062358
F 49.369651 63.051715 25.062358
F 40.485459 57.888989 28.617220
F 40.485459 65.607524 28.617220
F 49.338054 57.873707 28.701852
F 49.338054 65.592243 28.701852
F 40.514035 57.888988 25.888469
F 40.514035 65.607523 25.888469
F 49.359021 57.871168 25.995217
F 49.359021 65.589704 25.995217
F 40.552120 55.316165 22.250116
F 40.552120 63.034700 22.250116
F 49.390415 55.335809 22.358114
F 49.390415 63.054344 22.358114
F 42.741431 54.029571 25.911899
F 42.741431 61.748105 25.911899
F 51.494495 53.994506 26.034534
F 51.494495 61.713040 26.034534
F 42.779444 59.175600 22.273558
F 42.779444 66.894136 22.273558
F 51.516899 59.215083 22.399598
F 51.516899 66.933618 22.399598
F 42.750961 59.175581 25.002095
F 42.750961 66.894117 25.002095
F 51.504046 59.211724 25.074807
F 51.504046 66.930260 25.074806
F 42.712930 54.029590 28.640462
F 42.712930 61.748123 28.640462
F 51.481499 53.997792 28.716035
F 51.481500 61.716326 28.716035
F 35.991384 55.316153 32.208914
F 35.991384 63.034688 32.208915
F 44.899779 55.317106 32.301615
F 44.899779 63.035641 32.301615
F 36.019951 55.316153 29.480150
F 36.019951 63.034688 29.480150
F 44.927833 55.317220 29.574200
F 44.927833 63.035755 29.574199
F 38.247973 59.175421 29.503483
F 38.247973 66.893956 29.503483
F 47.142428 59.180168 29.600006
F 47.142428 66.898704 29.600006
F 38.219406 59.175421 32.232247
F 38.219406 66.893956 32.232247
F 47.115933 59.179475 32.322958
F 47.115933 66.898011 32.322958
F 40.447377 55.316161 32.255574
F 40.447377 63.034696 32.255574
F 49.306382 55.329759 32.341305
F 49.306382 63.048294 32.341305
F 40.475935 55.316162 29.526821
F 40.475935 63.034698 29.526821
F 49.327522 55.332217 29.632350
F 49.327522 63.050752 29.632350
F 42.703397 59.175562 29.550240
F 42.703398 66.894098 29.550240
F 51.472067 59.206327 29.669569
F 51.472067 66.924863 29.669569
F 42.674913 59.175544 32.278828
F 42.674913 66.894080 32.278828
F 51.458891 59.203167 32.357167
F 51.458891 66.921703 32.357167
F 36.143792 55.316153 17.655501
F 36.143792 63.034688 17.655502
F 45.050262 55.317582 17.747866
F 45.050262 63.036117 17.747867
F 36.105680 57.888998 21.293855
F 36.105679 65.607534 21.293855
F 45.012631 57.887686 21.386303
F 45.012631 65.606222 21.386303
F 36.134265 57.888998 18.565090
F 36.134265 65.607534 18.565090
F 45.040678 57.887576 18.659363
F 45.040678 65.606112 18.659364
F 38.362287 54.029731 18.588424
F 38.362287 61.748264 18.588423
F 47.251105 54.023470 18.685877
F 47.251105 61.742004 18.685877
F 38.371811 59.175421 17.678833
F 38.371811 66.893957 17.678833
F 47.260808 59.181503 17.768125
F 47.260808 66.900039 17.768125
F 38.333702 54.029731 21.317187
F 38.333702 61.748265 21.317187
F 47.224572 54.024149 21.406830
F 47.224572 61.742683 21.406831
F 40.599746 55.316167 17.702157
F 40.599746 63.034702 17.702157
F 49.432562 55.336835 17.783217
F 49.432562 63.055371 17.783217
F 40.561644 57.888986 21.340511
F 40.561644 65.607522 21.340511
F 49.401139 57.870176 21.422815
F 49.401139 65.588712 21.422815
F 40.590219 57.888985 18.611764
F 40.590219 65.607520 18.611763
F 49.421740 57.867450 18.721045
F 49.421740 65.585986 18.721045
F 42.817477 54.029532 18.635217
F 42.817477 61.748066 18.635217
F 51.539395 53.985572 18.764713
F 51.539395 61.704106 18.764713
F 42.827005 59.175621 17.725361
F 42.827005 66.894156 17.725361
F 51.549194 59.220757 17.792231
F 51.549194 66.939293 17.792230
F 42.788976 54.029551 21.363728
F 42.788976 61.748085 21.363728
F 51.526576 53.988943 21.433522
F 51.526576 61.707477 21.433522
F 38.286084 69.466800 25.865130
F 51.526576 69.426012 21.433522
F 47.178652 69.461543 25.961969
F 38.257500 69.466800 28.593894
F 42.788976 69.466620 21.363728
F 47.152140 69.462235 28.684248
F 42.741431 69.466640 25.911899
F 51.494495 69.431575 26.034534
F 42.712930 69.466659 28.640462
F 51.481499 69.434861 28.716035
F 38.362287 69.466800 18.588423
F 51.539395 69.422641 18.764713
F 47.251105 69.460540 18.685877
F 38.333702 69.466800 21.317187
F 42.817477 69.466602 18.635217
F 47.224572 69.461218 21.406831
F 35.838975 55.316153 46.762328
F 35.838975 63.034688 46.762328
F 44.749203 55.316638 46.855352
F 44.749203 63.035174 46.855352
F 35.829448 57.888998 47.671916
F 35.829448 65.607534 47.671916
F 44.739670 57.888515 47.765590
F 44.739670 65.607050 47.765590
F 35.867543 55.316153 44.033563
F 35.867543 63.034688 44.033562
F 44.777320 55.316748 44.127310
F 44.777320 63.035284 44.127309
F 38.057476 54.029732 47.695249
F 38.057476 61.748265 47.695249
F 46.961237 54.027500 47.790182
F 46.961237 61.746034 47.790181
F 38.095567 59.175420 44.056895
F 38.095567 66.893956 44.056896
F 46.997506 59.178141 44.152141
F 46.997506 66.896677 44.152141
F 38.067000 59.175420 46.785661
F 38.067000 66.893956 46.785661
F 46.970946 59.177472 46.877753
F 46.970946 66.896008 46.877753
F 40.295002 55.316157 46.808990
F 40.295002 63.034692 46.808991
F 49.178779 55.323343 46.898839
F 49.178779 63.041879 46.898839
F 40.285476 57.888995 47.718584
F 40.285476 65.607530 47.718584
F 49.168726 57.881181 47.818352
F 49.168726 65.599716 47.818352
F 40.323562 55.316157 44.080231
F 40.323562 63.034693 44.080231
F 49.200648 55.325569 44.181120
F 49.200648 63.044105 44.181120
F 42.513259 54.029673 47.741953
F 42.513260 61.748208 47.741953
F 51.357697 54.017272 47.847352
F 51.357697 61.735806 47.847351
F 42.551285 59.175493 44.103609
F 42.551285 66.894029 44.103609
F 51.381024 59.191078 44.211394
F 51.381024 66.909614 44.211394
F 42.522791 59.175478 46.832287
F 42.522791 66.894014 46.832288
F 51.366545 59.188735 46.920182
F 51.366545 66.907271 46.920182
F 35.953271 57.888998 35.847267
F 35.953271 65.607534 35.847268
F 44.862141 57.888165 35.940051
F 44.862141 65.606701 35.940051
F 35.981857 57.888998 33.118502
F 35.981856 65.607534 33.118503
F 44.890224 57.888050 33.212476
F 44.890224 65.606586 33.212476
F 38.209882 54.029731 33.141836
F 38.209882 61.748265 33.141836
F 47.106222 54.025494 33.238040
F 47.106222 61.744029 33.238039
F 38.181297 54.029731 35.870600
F 38.181297 61.748265 35.870600
F 47.079705 54.026187 35.961664
F 47.079706 61.744721 35.961665
F 40.409273 57.888991 35.893928
F 40.409273 65.607527 35.893928
F 49.274600 57.877036 35.980722
F 49.274600 65.595572 35.980722
F 40.437850 57.888990 33.165173
F 40.437850 65.607526 33.165173
F 49.295945 57.874649 33.269512
F 49.295945 65.593185 33.269511
F 42.665382 54.029608 33.188582
F 42.665382 61.748142 33.188582
F 51.449582 54.002975 33.304746
F 51.449582 61.721509 33.304745
F 42.636879 54.029626 35.917193
F 42.636879 61.748160 35.917194
F 51.436127 54.005965 35.998168
F 51.436127 61.724499 35.998168
F 35.915180 55.316153 39.485621
F 35.915180 63.034688 39.485621
F 44.824514 55.316868 39.578487
F 44.824514 63.035403 39.578487
F 35.877067 57.888998 43.123974
F 35.877067 65.607534 43.123974
F 44.786855 57.888399 43.216921
F 44.786856 65.606935 43.216921
F 35.905652 57.888998 40.395209
F 35.905652 65.607534 40.395209
F 44.814970 57.888287 40.489031
F 44.814970 65.606823 40.489031
F 35.943747 55.316153 36.756856
F 35.943747 63.034688 36.756855
F 44.852594 55.316981 36.850753
F 44.852594 63.035517 36.850753
F 38.133679 54.029732 40.418542
F 38.133679 61.748265 40.418542
F 47.033767 54.026511 40.514105
F 47.033767 61.745045 40.514105
F 38.171770 59.175421 36.780189
F 38.171770 66.893956 36.780189
F 47.069991 59.179147 36.876072
F 47.069992 66.897683 36.876072
F 38.143203 59.175420 39.508953
F 38.143203 66.893956 39.508953
F 47.043479 59.178459 39.600367
F 47.043479 66.896995 39.600367
F 38.105094 54.029731 43.147307
F 38.105094 61.748265 43.147307
F 47.007219 54.027192 43.239064
F 47.007219 61.745725 43.239064
F 40.371190 55.316159 39.532282
F 40.371190 63.034694 39.532282
F 49.242748 55.326502 39.620113
F 49.242748 63.045037 39.620113
F 40.333086 57.888993 43.170636
F 40.333086 65.607529 43.170636
F 49.210794 57.880237 43.259484
F 49.210794 65.598773 43.259484
F 40.361664 57.888993 40.441878
F 40.361664 65.607528 40.441878
F 49.232504 57.877964 40.543900
F 49.232504 65.596500 40.543900
F 40.399750 55.316160 36.803525
F 40.399750 63.034695 36.803525
F 49.264261 55.328828 36.906696
F 49.264262 63.047363 36.906696
F 42.589326 54.029643 40.465266
F 42.589326 61.748177 40.465266
F 51.404108 54.010622 40.575641
F 51.404108 61.729155 40.575641
F 42.627346 59.175526 36.826923
F 42.627346 66.894062 36.826923
F 51.426934 59.198235 36.940095
F 51.426934 66.916771 36.940096
F 42.598858 59.175509 39.555559
F 42.598858 66.894045 39.555559
F 51.413181 59.195447 39.639014
F 51.413181 66.913983 39.639014
F 42.560819 54.029659 43.193923
F 42.560819 61.748193 43.193923
F 51.389986 54.013189 43.279687
F 51.389986 61.731722 43.279687
F 38.057476 69.466801 47.695249
F 51.389986 69.450258 43.279687
F 46.961237 69.464569 47.790182
F 42.513259 69.466743 47.741954
F 42.560819 69.466728 43.193923
F 51.357697 69.454342 47.847352
F 38.209882 69.466800 33.141836
F 47.106222 69.462564 33.238040
F 38.181297 69.466801 35.870600
F 47.079705 69.463257 35.961664
F 42.665382 69.466677 33.188582
F 51.449582 69.440044 33.304746
F 42.636879 69.466695 35.917194
F 51.436127 69.443034 35.998168
F 38.133679 69.466801 40.418542
F 51.404108 69.447691 40.575641
F 47.033767 69.463581 40.514105
F 38.105094 69.466801 43.147307
F 42.589326 69.466712 40.465266
F 47.007219 69.464261 43.239064
F 35.800863 57.888998 50.400681
F 35.800863 65.607534 50.400681
F 44.711515 57.888622 50.493781
F 44.711515 65.607157 50.493781
F 38.028891 54.029732 50.424013
F 38.028891 61.748266 50.424014
F 46.934625 54.028154 50.516431
F 46.934626 61.746688 50.516431
F 40.256897 57.888995 50.447344
F 40.256897 65.607531 50.447344
F 49.146666 57.883363 50.538182
F 49.146666 65.601899 50.538182
F 42.484745 54.029688 50.470650
F 42.484745 61.748222 50.470651
F 51.342824 54.019404 50.560500
F 51.342824 61.737938 50.560500
F 35.762771 55.316153 54.039022
F 35.762771 63.034688 54.039022
F 44.673828 55.316425 54.132194
F 44.673828 63.034960 54.132194
F 35.724743 57.888965 57.676428
F 35.724743 65.607501 57.676428
F 44.636183 57.888792 57.769666
F 44.636183 65.607328 57.769666
F 35.753246 57.888998 54.948457
F 35.753246 65.607534 54.948457
F 44.664307 57.888727 55.041992
F 44.664307 65.607263 55.041992
F 35.791339 55.316153 51.310268
F 35.791339 63.034688 51.310268
F 44.701989 55.316528 51.403872
F 44.701989 63.035063 51.403871
F 37.981275 54.029732 54.971790
F 37.981275 61.748265 54.971790
F 46.888562 54.028429 55.066102
F 46.888562 61.746963 55.066102
F 38.019364 59.175420 51.333601
F 38.019364 66.893956 51.333601
F 46.924915 59.177176 51.428227
F 46.924915 66.895712 51.428228
F 37.990797 59.175420 54.062355
F 37.990797 66.893956 54.062355
F 46.898276 59.176540 54.155083
F 46.898276 66.895076 54.155083
F 37.952772 54.029699 57.699761
F 37.952772 61.748233 57.699761
F 46.861799 54.028947 57.792631
F 46.861799 61.747481 57.792631
F 40.218812 55.316155 54.085686
F 40.218812 63.034690 54.085687
F 49.114483 55.320247 54.177498
F 49.114483 63.038782 54.177498
F 40.180790 57.888964 57.723092
F 40.180790 65.607499 57.723093
F 49.081966 57.886377 57.815422
F 49.081966 65.604913 57.815422
F 40.209288 57.888996 54.995123
F 40.209288 65.607532 54.995124
F 49.104601 57.884333 55.092628
F 49.104601 65.602869 55.092628
F 40.247373 55.316155 51.356935
F 40.247373 63.034691 51.356935
F 49.136709 55.322386 51.455593
F 49.136709 63.040921 51.455593
F 42.437181 54.029700 55.018477
F 42.437181 61.748234 55.018477
F 51.310203 54.022983 55.119583
F 51.310203 61.741517 55.119583
F 42.475211 59.175464 51.380296
F 42.475211 66.894000 51.380296
F 51.334079 59.184920 51.483501
F 51.334079 66.903456 51.483501
F 42.446711 59.175451 54.109001
F 42.446711 66.893986 54.109001
F 51.318863 59.182970 54.200644
F 51.318863 66.901506 54.200644
F 42.408740 54.029680 57.746414
F 42.408740 61.748214 57.746415
F 51.294627 54.024849 57.839383
F 51.294627 61.743383 57.839383
F 35.702609 55.312963 61.304131
F 35.702609 63.031498 61.304131
F 44.614313 55.313008 61.397351
F 44.614313 63.031543 61.397351
F 44.900678 57.875312 65.036029
F 44.900678 65.593848 65.036029
F 35.701892 57.886596 62.218837
F 35.701892 65.605131 62.218837
F 44.613660 57.886503 62.312207
F 44.613660 65.605038 62.312207
F 35.715565 55.316021 58.580902
F 35.715566 63.034556 58.580902
F 44.627011 55.316191 58.674361
F 44.627011 63.034727 58.674361
F 37.929921 54.027330 62.242170
F 37.929921 61.745863 62.242169
F 46.839974 54.026861 62.335350
F 46.839974 61.745395 62.335350
F 37.943592 59.175288 58.604234
F 37.943592 66.893824 58.604235
F 46.852565 59.176168 58.698228
F 46.852565 66.894704 58.698228
F 37.930635 59.172230 61.327464
F 37.930635 66.890766 61.327464
F 46.841057 59.172685 61.420429
F 46.841057 66.891221 61.420429
F 38.217292 54.016053 64.966265
F 38.217293 61.734587 64.966266
F 47.112240 54.011955 65.056065
F 47.112240 61.730489 65.056065
F 40.158660 55.312964 61.350795
F 40.158660 63.031499 61.350795
F 49.057811 55.317547 61.436439
F 49.057811 63.036082 61.436439
F 40.445318 57.875318 64.989596
F 40.445318 65.593855 64.989596
F 49.315983 57.857160 65.064305
F 49.315983 65.575696 65.064305
F 40.157945 57.886595 62.265502
F 40.157945 65.605131 62.265502
F 49.062839 57.883850 62.356155
F 49.062839 65.602386 62.356155
F 40.171613 55.316022 58.627568
F 40.171613 63.034557 58.627568
F 49.072105 55.319547 58.721643
F 49.072105 63.038082 58.721643
F 42.385923 54.027318 62.288838
F 42.385924 61.745852 62.288837
F 51.273968 54.023125 62.337372
F 51.273968 61.741659 62.337372
F 42.399553 59.175308 58.650914
F 42.399553 66.893844 58.650914
F 51.285885 59.178950 58.745501
F 51.285885 66.897486 58.745501
F 42.386648 59.172240 61.374122
F 42.386648 66.890775 61.374122
F 51.278688 59.170654 61.455387
F 51.278688 66.889190 61.455387
F 42.672972 54.015995 65.012859
F 42.672972 61.734529 65.012859
F 51.424808 53.950829 65.031566
F 51.424808 61.669362 65.031567
F 35.989265 57.875319 64.942933
F 35.989265 65.593855 64.942933
F 38.028891 69.466801 50.424014
F 46.934625 69.465223 50.516431
F 42.484745 69.466758 50.470651
F 51.424808 69.387898 65.031566
F 51.342825 69.456474 50.560500
F 37.981275 69.466801 54.971790
F 42.672972 69.453065 65.012859
F 46.888562 69.465499 55.066102
F 37.952772 69.466768 57.699761
F 46.861799 69.466016 57.792631
F 42.437181 69.466770 55.018477
F 51.310203 69.460053 55.119583
F 42.408740 69.466749 57.746414
F 51.294627 69.461919 57.839383
F 37.929921 69.464399 62.242170
F 46.839974 69.463931 62.335350
F 38.217292 69.453122 64.966266
F 51.273968 69.460195 62.337372
F 47.112240 69.449025 65.056065
F 42.385923 69.464387 62.288837
F 62.386513 1.286692 3.273509
F 62.386513 9.005224 3.273509
F 62.386513 16.723759 3.273509
F 71.297962 1.286420 3.273693
F 71.297962 9.004951 3.273693
F 71.297962 16.723487 3.273693
F 62.386457 3.859005 6.912075
F 62.386457 11.577537 6.912075
F 71.297952 3.859266 6.912245
F 71.297952 11.577797 6.912246
F 62.386534 3.858991 4.183514
F 62.386534 11.577522 4.183514
F 71.297961 3.859266 4.183331
F 71.297961 11.577798 4.183330
F 62.385532 1.286518 0.544786
F 62.385531 9.005049 0.544786
F 62.385531 16.723584 0.544786
F 71.297953 1.286420 0.544777
F 71.297954 9.004951 0.544778
F 71.297954 16.723487 0.544777
F 55.791237 7.696620 4.190631
F 55.791237 15.415154 4.190631
F 53.710762 9.063106 3.181678
F 64.613651 7.718511 4.183341
F 64.613651 15.437044 4.183341
F 53.710762 16.781642 3.181678
F 55.760050 5.151246 0.541068
F 55.760050 12.869779 0.541068
F 64.613642 5.145706 0.544791
F 64.613642 12.864239 0.544791
F 55.802763 5.171907 3.247150
F 55.802763 12.890441 3.247150
F 64.613650 5.145706 3.273679
F 64.613650 12.864239 3.273679
F 55.798906 7.692886 6.890151
F 55.798906 15.411420 6.890151
F 53.708202 3.798566 6.867160
F 64.613633 7.718513 6.912233
F 64.613633 15.437046 6.912233
F 53.708202 11.517098 6.867160
F 57.957273 1.293994 3.267496
F 57.957273 9.012526 3.267496
F 57.957273 16.731061 3.267496
F 66.841671 1.286422 3.273691
F 66.841671 9.004954 3.273691
F 66.841671 16.723489 3.273691
F 57.957676 3.851801 6.907411
F 57.957676 11.570333 6.907411
F 66.841660 3.859264 6.912244
F 66.841660 11.577796 6.912244
F 57.958939 3.851663 4.188168
F 57.958939 11.570195 4.188167
F 66.841669 3.859264 4.183332
F 66.841670 11.577796 4.183332
F 57.937995 1.287815 0.544738
F 57.937995 9.006347 0.544738
F 57.937995 16.724882 0.544738
F 66.841651 1.286420 0.544777
F 66.841651 9.004952 0.544777
F 66.841651 16.723487 0.544777
F 60.164322 7.716652 4.184390
F 60.164322 15.435186 4.184390
F 53.713061 3.783566 4.212069
F 69.069811 7.718531 4.183330
F 69.069811 15.437065 4.183330
F 53.713061 11.502097 4.212069
F 60.163592 5.147659 0.545836
F 60.163592 12.866192 0.545836
F 69.069801 5.145686 0.544778
F 69.069801 12.864218 0.544777
F 60.164695 5.147539 3.272430
F 60.164695 12.866072 3.272430
F 69.069810 5.145686 3.273693
F 69.069810 12.864219 3.273693
F 60.164228 7.716766 6.911061
F 60.164228 15.435300 6.911061
F 53.566264 1.276656 0.495839
F 69.069802 7.718531 6.912245
F 69.069802 15.437065 6.912245
F 53.566264 8.995187 0.495839
F 62.386390 1.286661 10.550641
F 62.386390 9.005192 10.550641
F 62.386390 16.723728 10.550641
F 71.297962 1.286420 10.550798
F 71.297962 9.004951 10.550798
F 71.297962 16.723487 10.550798
F 62.386300 3.859044 14.189207
F 62.386300 11.577576 14.189207
F 71.297952 3.859266 14.189350
F 71.297952 11.577798 14.189350
F 62.386387 3.859026 11.460600
F 62.386387 11.577558 11.460600
F 71.297961 3.859266 11.460435
F 71.297961 11.577798 11.460435
F 62.386451 1.286678 7.822057
F 62.386451 9.005209 7.822057
F 62.386451 16.723745 7.822057
F 71.297954 1.286420 7.821883
F 71.297954 9.004951 7.821883
F 71.297954 16.723487 7.821883
F 55.795158 7.692978 11.480048
F 55.795158 15.411512 11.480048
F 53.566264 16.713722 0.495839
F 64.613632 7.718514 11.460447
F 64.613632 15.437048 11.460447
F 53.694354 1.340867 10.520868
F 55.800648 5.173251 7.841253
F 55.800648 12.891784 7.841253
F 64.613632 5.145704 7.821896
F 64.613632 12.864237 7.821896
F 55.793931 5.170296 10.536546
F 55.793930 12.888829 10.536546
F 64.613630 5.145703 10.550786
F 64.613630 12.864236 10.550787
F 55.787200 7.695916 14.176670
F 55.787200 15.414450 14.176670
F 53.694354 9.059399 10.520868
F 64.613612 7.718516 14.189340
F 64.613613 15.437049 14.189340
F 53.694354 16.777934 10.520868
F 57.955888 1.293453 10.546274
F 57.955888 9.011984 10.546274
F 57.955888 16.730519 10.546275
F 66.841669 1.286422 10.550796
F 66.841669 9.004954 10.550796
F 66.841669 16.723489 10.550797
F 57.954077 3.852690 14.185223
F 57.954077 11.571222 14.185224
F 66.841658 3.859264 14.189349
F 66.841658 11.577796 14.189349
F 57.955989 3.852036 11.465412
F 57.955989 11.570568 11.465411
F 66.841668 3.859264 11.460437
F 66.841668 11.577796 11.460436
F 57.957206 1.293823 7.826619
F 57.957206 9.012355 7.826619
F 57.957206 16.730890 7.826619
F 66.841661 1.286422 7.821884
F 66.841661 9.004953 7.821884
F 66.841661 16.723489 7.821884
F 60.163855 7.716884 11.461586
F 60.163855 15.435418 11.461585
F 53.679187 3.809380 14.162019
F 69.069811 7.718531 11.460435
F 69.069811 15.437065 11.460435
F 53.679187 11.527912 14.162020
F 60.164306 5.147444 7.823110
F 60.164306 12.865977 7.823110
F 69.069801 5.145686 7.821883
F 69.069801 12.864219 7.821882
F 60.163806 5.147341 10.549740
F 60.163806 12.865874 10.549740
F 69.069809 5.145686 10.550798
F 69.069810 12.864219 10.550798
F 60.163330 7.716987 14.188366
F 60.163330 15.435521 14.188367
F 53.694083 3.806181 11.505949
F 69.069802 7.718531 14.189350
F 69.069802 15.437065 14.189351
F 53.694083 11.524712 11.505949
F 62.386302 1.286640 15.099140
F 62.386302 9.005171 15.099140
F 62.386302 16.723706 15.099139
F 71.297953 1.286420 15.098988
F 71.297954 9.004951 15.098988
F 71.297954 16.723487 15.098988
F 55.788266 5.169198 15.117183
F 55.788266 12.887731 15.117183
F 64.613611 5.145701 15.098999
F 64.613611 12.864234 15.098998
F 57.954163 1.293173 15.103673
F 57.954163 9.011704 15.103673
F 57.954163 16.730239 15.103673
F 66.841659 1.286422 15.098989
F 66.841659 9.004953 15.098989
F 66.841659 16.723488 15.098989
F 60.163372 5.147223 15.100068
F 60.163372 12.865756 15.100067
F 69.069801 5.145686 15.098988
F 69.069801 12.864219 15.098988
F 53.710762 1.344575 3.181678
F 53.678863 16.772144 15.140909
F 53.678864 9.053608 15.140909
F 53.678863 1.335077 15.140909
F 53.709138 16.781537 7.870896
F 53.709138 9.063002 7.870897
F 53.709138 1.344470 7.870897
F 62.386071 1.286582 25.104905
F 62.386071 9.005114 25.104905
F 62.386071 16.723649 25.104905
F 71.297962 1.286420 25.105009
F 71.297962 9.004951 25.105009
F 71.297962 16.723487 25.105009
F 62.385981 3.859123 28.743470
F 62.385981 11.577655 28.743470
F 71.297952 3.859266 28.743562
F 71.297952 11.577798 28.743562
F 62.386073 3.859104 26.014759
F 62.386073 11.577636 26.014759
F 71.297961 3.859266 26.014647
F 71.297961 11.577797 26.014647
F 62.386144 1.286601 22.376219
F 62.386144 9.005132 22.376219
F 62.386144 16.723667 22.376219
F 71.297953 1.286420 22.376094
F 71.297954 9.004951 22.376094
F 71.297954 16.723487 22.376094
F 55.767979 7.700700 26.028774
F 55.767979 15.419234 26.028774
F 53.632710 9.041256 25.085952
F 64.613591 7.718520 26.014655
F 64.613591 15.437054 26.014654
F 53.632710 16.759791 25.085952
F 55.774656 5.165342 22.391542
F 55.774656 12.883875 22.391542
F 64.613590 5.145698 22.376103
F 64.613590 12.864231 22.376102
F 55.767117 5.162714 25.095855
F 55.767117 12.881247 25.095855
F 64.613590 5.145697 25.105001
F 64.613590 12.864230 25.105001
F 55.760585 7.703239 28.735480
F 55.760585 15.421773 28.735481
F 53.617109 3.827325 28.727217
F 64.613573 7.718521 28.743555
F 64.613573 15.437055 28.743555
F 53.617109 11.545857 28.727217
F 57.948463 1.291498 25.101878
F 57.948463 9.010029 25.101878
F 57.948463 16.728564 25.101879
F 66.841665 1.286421 25.105008
F 66.841665 9.004953 25.105008
F 66.841665 16.723488 25.105008
F 57.946561 3.854698 28.740768
F 57.946561 11.573230 28.740768
F 66.841654 3.859265 28.743561
F 66.841654 11.577797 28.743561
F 57.948574 3.854007 26.018360
F 57.948574 11.572539 26.018360
F 66.841664 3.859265 26.014648
F 66.841664 11.577797 26.014647
F 57.950445 1.292184 22.380138
F 57.950445 9.010716 22.380138
F 57.950445 16.729251 22.380138
F 66.841657 1.286421 22.376095
F 66.841657 9.004953 22.376095
F 66.841657 16.723488 22.376094
F 60.161924 7.717343 26.015492
F 60.161924 15.435877 26.015491
F 53.632211 3.824039 26.045727
F 69.069810 7.718531 26.014647
F 69.069810 15.437065 26.014646
F 53.632211 11.542571 26.045727
F 60.162403 5.146992 22.377019
F 60.162403 12.865525 22.377019
F 69.069801 5.145686 22.376094
F 69.069801 12.864219 22.376094
F 60.161896 5.146880 25.104258
F 60.161896 12.865413 25.104258
F 69.069809 5.145686 25.105009
F 69.069809 12.864219 25.105009
F 60.161406 7.717457 28.742890
F 60.161406 15.435991 28.742890
F 53.647856 1.326083 22.410755
F 69.069802 7.718531 28.743562
F 69.069802 15.437065 28.743562
F 53.647856 9.044615 22.410755
F 62.385914 1.286545 32.382035
F 62.385914 9.005076 32.382035
F 62.385914 16.723611 32.382035
F 71.297962 1.286420 32.382114
F 71.297962 9.004951 32.382114
F 71.297962 16.723487 32.382114
F 62.385987 1.286563 29.653299
F 62.385987 9.005094 29.653299
F 62.385987 16.723629 29.653299
F 71.297953 1.286420 29.653199
F 71.297954 9.004951 29.653199
F 71.297954 16.723487 29.653199
F 55.761371 5.161751 29.666038
F 55.761371 12.880284 29.666038
F 64.613571 5.145696 29.653206
F 64.613571 12.864229 29.653206
F 55.754160 5.159292 32.375065
F 55.754159 12.877825 32.375065
F 64.613571 5.145695 32.382108
F 64.613571 12.864227 32.382108
F 57.944679 1.290476 32.379656
F 57.944679 9.009007 32.379656
F 57.944679 16.727543 32.379657
F 66.841664 1.286421 32.382114
F 66.841664 9.004953 32.382114
F 66.841664 16.723488 32.382114
F 57.946683 1.291170 29.656577
F 57.946683 9.009701 29.656577
F 57.946683 16.728236 29.656577
F 66.841656 1.286421 29.653200
F 66.841656 9.004953 29.653200
F 66.841656 16.723488 29.653200
F 60.161425 5.146754 29.653963
F 60.161425 12.865287 29.653963
F 69.069800 5.145686 29.653199
F 69.069800 12.864219 29.653199
F 60.160932 5.146639 32.381522
F 60.160932 12.865172 32.381522
F 69.069809 5.145686 32.382114
F 69.069809 12.864219 32.382114
F 62.386231 1.286621 17.827773
F 62.386231 9.005153 17.827773
F 62.386231 16.723688 17.827773
F 71.297962 1.286420 17.827903
F 71.297962 9.004951 17.827903
F 71.297962 16.723487 17.827903
F 62.386140 3.859084 21.466338
F 62.386140 11.577616 21.466339
F 71.297952 3.859266 21.466456
F 71.297952 11.577798 21.466456
F 62.386231 3.859066 18.737679
F 62.386231 11.577597 18.737679
F 71.297961 3.859266 18.737541
F 71.297961 11.577797 18.737541
F 55.781437 7.696983 18.754345
F 55.781437 15.415517 18.754345
F 53.647856 16.763150 22.410755
F 64.613611 7.718517 18.737551
F 64.613611 15.437051 18.737550
F 53.601603 1.314168 32.368386
F 55.780435 5.166369 17.816454
F 55.780435 12.884902 17.816454
F 64.613610 5.145700 17.827893
F 64.613610 12.864233 17.827894
F 55.773728 7.699709 21.456181
F 55.773727 15.418243 21.456181
F 53.601603 9.032699 32.368386
F 64.613592 7.718518 21.466448
F 64.613592 15.437052 21.466448
F 53.601603 16.751235 32.368386
F 57.952227 1.292504 17.824105
F 57.952227 9.011035 17.824105
F 57.952227 16.729570 17.824105
F 66.841667 1.286422 17.827902
F 66.841667 9.004953 17.827902
F 66.841667 16.723488 17.827902
F 57.950340 3.853682 21.462990
F 57.950340 11.572214 21.462990
F 66.841656 3.859265 21.466455
F 66.841656 11.577796 21.466455
F 57.952319 3.853003 18.741909
F 57.952319 11.571535 18.741909
F 66.841666 3.859264 18.737542
F 66.841666 11.577796 18.737542
F 60.162901 7.717108 18.738544
F 60.162901 15.435642 18.738544
F 53.616555 1.317328 29.680798
F 69.069811 7.718531 18.737541
F 69.069811 15.437065 18.737541
F 53.616555 9.035859 29.680798
F 60.162862 5.147116 17.826996
F 60.162862 12.865649 17.826996
F 69.069809 5.145686 17.827903
F 69.069809 12.864219 17.827903
F 60.162373 7.717218 21.465626
F 60.162373 15.435752 21.465627
F 53.616555 16.754395 29.680798
F 69.069802 7.718531 21.466456
F 69.069802 15.437065 21.466456
F 53.663827 1.331757 17.803302
F 53.632710 1.322724 25.085952
F 53.663441 11.533637 18.775834
F 53.663441 3.815105 18.775835
F 53.648296 11.537008 21.444631
F 53.648296 3.818477 21.444631
F 53.663826 16.768824 17.803303
F 53.663827 9.050289 17.803302
F 62.385627 1.286479 46.936289
F 62.385627 9.005010 46.936289
F 62.385627 16.723545 46.936289
F 71.297962 1.286420 46.936325
F 71.297962 9.004951 46.936325
F 71.297962 16.723487 46.936325
F 62.385632 3.859207 47.846006
F 62.385632 11.577739 47.846006
F 71.297961 3.859266 47.845963
F 71.297961 11.577798 47.845963
F 62.385692 1.286494 44.207463
F 62.385691 9.005025 44.207463
F 62.385692 16.723561 44.207463
F 71.297953 1.286420 44.207410
F 71.297954 9.004951 44.207410
F 71.297954 16.723487 44.207410
F 55.729736 7.710713 47.852706
F 55.729736 15.429247 47.852705
F 53.541444 9.018267 46.931569
F 64.613538 7.718527 47.845966
F 64.613538 15.437061 47.845966
F 53.541444 16.736802 46.931569
F 55.735887 5.155103 44.215339
F 55.735887 12.873636 44.215338
F 64.613535 5.145691 44.207414
F 64.613535 12.864224 44.207414
F 55.729312 5.152877 46.933137
F 55.729312 12.871410 46.933137
F 64.613537 5.145690 46.936323
F 64.613537 12.864223 46.936323
F 57.937243 1.288473 46.935172
F 57.937243 9.007005 46.935172
F 57.937243 16.725540 46.935172
F 66.841661 1.286421 46.936325
F 66.841661 9.004952 46.936325
F 66.841661 16.723487 46.936325
F 57.937397 3.857033 47.847653
F 57.937397 11.575565 47.847653
F 66.841660 3.859265 47.845963
F 66.841660 11.577797 47.845963
F 57.939210 1.289142 44.209432
F 57.939211 9.007674 44.209432
F 57.939210 16.726209 44.209432
F 66.841653 1.286421 44.207410
F 66.841653 9.004952 44.207410
F 66.841653 16.723487 44.207410
F 60.159098 7.718047 47.846327
F 60.159098 15.436581 47.846327
F 53.540582 3.846806 47.858781
F 69.069810 7.718531 47.845963
F 69.069810 15.437065 47.845963
F 53.540582 11.565337 47.858781
F 60.159532 5.146282 44.207852
F 60.159532 12.864815 44.207851
F 69.069800 5.145686 44.207410
F 69.069800 12.864219 44.207410
F 60.159097 5.146172 46.936038
F 60.159097 12.864705 46.936038
F 69.069809 5.145686 46.936325
F 69.069809 12.864219 46.936325
F 62.385828 3.859159 36.020599
F 62.385828 11.577691 36.020599
F 71.297952 3.859266 36.020666
F 71.297952 11.577797 36.020667
F 62.385917 3.859141 33.291839
F 62.385917 11.577673 33.291839
F 71.297961 3.859266 33.291752
F 71.297961 11.577797 33.291752
F 55.754877 7.704182 33.303330
F 55.754877 15.422716 33.303330
F 53.555315 1.302079 44.222778
F 64.613572 7.718523 33.291758
F 64.613572 15.437056 33.291757
F 53.555315 9.020610 44.222778
F 55.747813 7.706569 36.014615
F 55.747812 15.425103 36.014616
F 53.555314 16.739145 44.222778
F 64.613554 7.718524 36.020662
F 64.613554 15.437058 36.020662
F 53.586222 3.835498 36.009426
F 57.942784 3.855720 36.018543
F 57.942784 11.574252 36.018543
F 66.841652 3.859265 36.020666
F 66.841652 11.577797 36.020666
F 57.944807 3.855028 33.294791
F 57.944807 11.573559 33.294790
F 66.841662 3.859265 33.291752
F 66.841662 11.577797 33.291752
F 60.160950 7.717583 33.292434
F 60.160950 15.436116 33.292434
F 53.586222 11.554030 36.009426
F 69.069810 7.718531 33.291752
F 69.069810 15.437065 33.291752
F 53.600989 3.832508 33.316011
F 60.160451 7.717697 36.020153
F 60.160451 15.436231 36.020153
F 53.600989 11.551040 33.316010
F 69.069802 7.718531 36.020667
F 69.069802 15.437065 36.020667
F 53.571057 1.306448 39.650312
F 62.385765 1.286510 39.659163
F 62.385765 9.005041 39.659163
F 62.385765 16.723576 39.659163
F 71.297962 1.286420 39.659219
F 71.297962 9.004951 39.659219
F 71.297962 16.723487 39.659219
F 62.385684 3.859192 43.297726
F 62.385684 11.577724 43.297727
F 71.297952 3.859266 43.297772
F 71.297952 11.577797 43.297772
F 62.385769 3.859176 40.568921
F 62.385769 11.577708 40.568921
F 71.297961 3.859266 40.568857
F 71.297961 11.577798 40.568857
F 62.385835 1.286527 36.930380
F 62.385835 9.005058 36.930380
F 62.385835 16.723593 36.930379
F 71.297953 1.286420 36.930304
F 71.297954 9.004951 36.930304
F 71.297954 16.723487 36.930304
F 55.742138 7.707497 40.577985
F 55.742138 15.426031 40.577984
F 53.571057 9.024979 39.650312
F 64.613554 7.718525 40.568862
F 64.613554 15.437059 40.568862
F 53.571057 16.743514 39.650312
F 55.748453 5.158362 36.940647
F 55.748453 12.876895 36.940647
F 64.613552 5.145693 36.930310
F 64.613552 12.864226 36.930309
F 55.741568 5.156036 39.654140
F 55.741568 12.874569 39.654140
F 64.613553 5.145692 39.659215
F 64.613553 12.864225 39.659215
F 55.735393 7.709770 43.293646
F 55.735393 15.428304 43.293646
F 53.556110 3.842722 43.291029
F 64.613537 7.718526 43.297769
F 64.613537 15.437060 43.297769
F 53.556110 11.561254 43.291029
F 57.940922 1.289460 39.657426
F 57.940922 9.007991 39.657426
F 57.940922 16.726526 39.657426
F 66.841662 1.286421 39.659219
F 66.841662 9.004952 39.659219
F 66.841662 16.723487 39.659219
F 57.939059 3.856725 43.296303
F 57.939059 11.575257 43.296303
F 66.841651 3.859265 43.297772
F 66.841651 11.577797 43.297772
F 57.941064 3.856045 40.571216
F 57.941064 11.574576 40.571216
F 66.841661 3.859265 40.568858
F 66.841661 11.577797 40.568857
F 57.942922 1.290148 36.933003
F 57.942922 9.008680 36.933003
F 57.942922 16.727215 36.933003
F 66.841654 1.286421 36.930305
F 66.841654 9.004952 36.930305
F 66.841654 16.723488 36.930305
F 60.160001 7.717819 40.569378
F 60.160001 15.436353 40.569377
F 53.570321 3.840155 40.586984
F 69.069810 7.718531 40.568857
F 69.069810 15.437065 40.568857
F 53.570321 11.558687 40.586983
F 60.160460 5.146515 36.930905
F 60.160460 12.865048 36.930905
F 69.069800 5.145686 36.930304
F 69.069800 12.864219 36.930304
F 60.159992 5.146401 39.658783
F 60.159992 12.864934 39.658783
F 69.069809 5.145686 39.659219
F 69.069809 12.864219 39.659219
F 60.159531 7.717932 43.297411
F 60.159531 15.436466 43.297411
F 53.585551 1.309236 36.951398
F 69.069802 7.718531 43.297772
F 69.069802 15.437065 43.297772
F 53.585551 9.027767 36.951398
F 53.541444 1.299735 46.931569
F 53.585550 16.746302 36.951398
F 62.385553 3.859221 50.574851
F 62.385553 11.577753 50.574851
F 71.297952 3.859266 50.574878
F 71.297952 11.577797 50.574878
F 55.723297 7.712896 50.572617
F 55.723297 15.431430 50.572617
F 53.527026 11.567469 50.571936
F 64.613522 7.718528 50.574876
F 64.613522 15.437062 50.574876
F 53.512889 1.293972 54.212136
F 57.935441 3.857687 50.574031
F 57.935441 11.576219 50.574031
F 66.841650 3.859265 50.574878
F 66.841650 11.577797 50.574878
F 60.158665 7.718154 50.574662
F 60.158665 15.436688 50.574662
F 53.512889 9.012503 54.212136
F 69.069802 7.718531 50.574878
F 69.069802 15.437065 50.574878
F 53.512889 16.731038 54.212137
F 62.385504 1.286452 54.213412
F 62.385504 9.004983 54.213412
F 62.385504 16.723518 54.213412
F 71.297962 1.286420 54.213431
F 71.297962 9.004951 54.213431
F 71.297962 16.723487 54.213430
F 62.385441 3.859246 57.851970
F 62.385441 11.577778 57.851970
F 71.297952 3.859266 57.851983
F 71.297952 11.577798 57.851983
F 62.385509 3.859234 55.123092
F 62.385509 11.577765 55.123092
F 71.297961 3.859266 55.123068
F 71.297961 11.577798 55.123068
F 62.385561 1.286465 51.484549
F 62.385561 9.004996 51.484549
F 62.385561 16.723532 51.484549
F 71.297953 1.286420 51.484516
F 71.297954 9.004951 51.484516
F 71.297954 16.723487 51.484515
F 55.717734 7.713863 55.127289
F 55.717734 15.432397 55.127289
F 53.499608 3.854526 57.851217
F 64.613524 7.718529 55.123070
F 64.613524 15.437063 55.123070
F 53.499608 11.573058 57.851217
F 55.723646 5.151919 51.490083
F 55.723646 12.870452 51.490082
F 64.613520 5.145689 51.484518
F 64.613520 12.864222 51.484518
F 55.717390 5.149779 54.212074
F 55.717389 12.868312 54.212074
F 64.613523 5.145688 54.213429
F 64.613523 12.864221 54.213429
F 55.712480 7.715910 57.850332
F 55.712480 15.434444 57.850332
F 53.511941 3.852540 55.131162
F 64.613509 7.718530 57.851982
F 64.613509 15.437064 57.851982
F 53.511941 11.571071 55.131161
F 57.933710 1.287542 54.212867
F 57.933710 9.006074 54.212867
F 57.933710 16.724609 54.212867
F 66.841660 1.286420 54.213430
F 66.841660 9.004952 54.213430
F 66.841660 16.723487 54.213430
F 57.932407 3.858384 57.851336
F 57.932407 11.576916 57.851336
F 66.841649 3.859266 57.851983
F 66.841649 11.577797 57.851983
F 57.933898 3.857950 55.124063
F 57.933898 11.576482 55.124063
F 66.841658 3.859266 55.123068
F 66.841659 11.577797 55.123068
F 57.935604 1.288177 51.485881
F 57.935604 9.006708 51.485880
F 57.935604 16.725244 51.485880
F 66.841651 1.286420 51.484516
F 66.841651 9.004952 51.484516
F 66.841652 16.723487 51.484516
F 60.158261 7.718260 55.123284
F 60.158261 15.436794 55.123284
F 53.526105 1.295921 51.494979
F 69.069810 7.718531 55.123068
F 69.069810 15.437065 55.123068
F 53.526105 9.014453 51.494979
F 60.158660 5.146061 51.484804
F 60.158660 12.864595 51.484804
F 69.069800 5.145686 51.484515
F 69.069800 12.864219 51.484515
F 60.158268 5.145959 54.213280
F 60.158268 12.864492 54.213280
F 69.069809 5.145686 54.213430
F 69.069809 12.864219 54.213431
F 60.157876 7.718360 57.851898
F 60.157876 15.436894 57.851899
F 53.526105 16.732988 51.494979
F 69.069801 7.718531 57.851983
F 69.069802 15.437065 57.851983
F 53.498535 1.281422 61.469125
F 62.385399 1.286430 61.490526
F 62.385399 9.004961 61.490526
F 62.385399 16.723496 61.490527
F 71.297962 1.286420 61.490536
F 71.297962 9.004951 61.490536
F 71.297962 16.723487 61.490536
F 62.386443 3.859076 65.128907
F 62.386443 11.577608 65.128907
F 71.297952 3.859266 65.129089
F 71.297952 11.577798 65.129089
F 62.385416 3.859255 62.400178
F 62.385416 11.577786 62.400178
F 71.297961 3.859266 62.400173
F 71.297961 11.577797 62.400173
F 62.385446 1.286441 58.761636
F 62.385445 9.004972 58.761636
F 62.385446 16.723507 58.761636
F 71.297953 1.286420 58.761620
F 71.297954 9.004951 58.761621
F 71.297954 16.723487 58.761620
F 55.709055 7.715123 62.394996
F 55.709055 15.433657 62.394996
F 53.498535 8.999953 61.469125
F 64.613512 7.718530 62.400174
F 64.613512 15.437064 62.400174
F 53.498535 16.718489 61.469125
F 55.713171 5.149597 58.760103
F 55.713171 12.868130 58.760103
F 64.613507 5.145687 58.761622
F 64.613507 12.864220 58.761621
F 55.718029 5.152580 61.479224
F 55.718029 12.871113 61.479224
F 64.613512 5.145686 61.490531
F 64.613512 12.864219 61.490531
F 55.754000 7.693938 65.106694
F 55.754000 15.412471 65.106695
F 53.647936 3.789963 65.040112
F 64.613512 7.718528 65.129086
F 64.613512 15.437062 65.129087
F 53.647936 11.508495 65.040112
F 57.930763 1.286898 61.489910
F 57.930763 9.005429 61.489910
F 57.930763 16.723965 61.489911
F 66.841659 1.286420 61.490535
F 66.841659 9.004952 61.490535
F 66.841659 16.723487 61.490536
F 57.952760 3.852198 65.123206
F 57.952760 11.570730 65.123207
F 66.841661 3.859264 65.129087
F 66.841660 11.577796 65.129087
F 57.931838 3.858604 62.399033
F 57.931838 11.577136 62.399033
F 66.841658 3.859266 62.400174
F 66.841658 11.577798 62.400173
F 57.932197 1.287313 58.762293
F 57.932197 9.005844 58.762293
F 57.932197 16.724379 58.762293
F 66.841650 1.286420 58.761621
F 66.841651 9.004952 58.761621
F 66.841651 16.723487 58.761620
F 60.157522 7.718424 62.400208
F 60.157522 15.436958 62.400208
F 53.498169 3.851301 62.353191
F 69.069810 7.718531 62.400174
F 69.069810 15.437065 62.400173
F 53.498169 11.569833 62.353191
F 60.157884 5.145860 58.761711
F 60.157884 12.864393 58.761711
F 69.069800 5.145686 58.761621
F 69.069800 12.864219 58.761620
F 60.157798 5.145758 61.490245
F 60.157798 12.864291 61.490245
F 69.069809 5.145686 61.490535
F 69.069809 12.864219 61.490536
F 60.158899 7.718414 65.128761
F 60.158899 15.436948 65.128761
F 53.499464 1.289796 58.757453
F 69.069801 7.718531 65.129089
F 69.069801 15.437065 65.129089
F 53.499464 9.008327 58.757453
F 53.527026 3.848938 50.571936
F 53.499464 16.726862 58.757453
F 62.386513 24.442293 3.273509
F 62.386513 32.160824 3.273509
F 71.297962 24.442021 3.273693
F 71.297962 32.160552 3.273693
F 62.386457 27.014606 6.912075
F 62.386457 34.733138 6.912075
F 62.386457 19.296073 6.912075
F 71.297952 27.014866 6.912245
F 71.297952 34.733398 6.912246
F 71.297952 19.296333 6.912246
F 62.386534 27.014591 4.183514
F 62.386534 34.733123 4.183514
F 62.386534 19.296058 4.183514
F 71.297961 27.014866 4.183331
F 71.297961 34.733398 4.183330
F 71.297961 19.296333 4.183330
F 62.385531 24.442118 0.544786
F 62.385531 32.160650 0.544786
F 71.297953 24.442021 0.544777
F 71.297953 32.160552 0.544777
F 55.791237 30.852220 4.190631
F 55.791237 23.133689 4.190631
F 64.613651 30.874111 4.183341
F 64.613651 23.155580 4.183341
F 55.760050 28.306847 0.541068
F 55.760050 20.588315 0.541068
F 64.613642 28.301307 0.544791
F 64.613642 20.582775 0.544791
F 55.802763 28.327508 3.247150
F 55.802763 20.608976 3.247150
F 64.613650 28.301306 3.273679
F 64.613651 20.582774 3.273679
F 55.798906 30.848486 6.890151
F 55.798906 23.129955 6.890151
F 64.613633 30.874113 6.912233
F 64.613633 23.155582 6.912233
F 57.957273 24.449595 3.267496
F 57.957273 32.168126 3.267496
F 66.841671 24.442023 3.273691
F 66.841671 32.160554 3.273691
F 57.957676 27.007402 6.907411
F 57.957676 34.725933 6.907411
F 57.957676 19.288869 6.907411
F 66.841660 27.014864 6.912244
F 66.841660 34.733396 6.912244
F 66.841660 19.296331 6.912244
F 57.958939 27.007264 4.188167
F 57.958939 34.725796 4.188167
F 57.958939 19.288731 4.188167
F 66.841670 27.014864 4.183332
F 66.841669 34.733396 4.183332
F 66.841669 19.296331 4.183332
F 57.937995 24.443416 0.544738
F 57.937995 32.161947 0.544738
F 66.841651 24.442021 0.544777
F 66.841651 32.160553 0.544777
F 60.164322 30.872253 4.184390
F 60.164322 23.153721 4.184390
F 69.069811 30.874132 4.183330
F 69.069811 23.155600 4.183330
F 60.163592 28.303260 0.545836
F 60.163592 20.584728 0.545836
F 69.069801 28.301286 0.544778
F 69.069801 20.582754 0.544777
F 60.164695 28.303139 3.272430
F 60.164695 20.584608 3.272430
F 69.069810 28.301286 3.273693
F 69.069810 20.582754 3.273693
F 60.164229 30.872367 6.911061
F 60.164228 23.153835 6.911061
F 69.069802 30.874132 6.912245
F 69.069802 23.155600 6.912245
F 62.386390 24.442262 10.550641
F 62.386390 32.160793 10.550641
F 71.297962 24.442020 10.550798
F 71.297962 32.160552 10.550798
F 62.386300 27.014645 14.189207
F 62.386300 34.733177 14.189207
F 62.386300 19.296112 14.189207
F 71.297952 27.014866 14.189350
F 71.297952 34.733398 14.189350
F 71.297952 19.296333 14.189351
F 62.386387 27.014627 11.460600
F 62.386387 34.733159 11.460600
F 62.386387 19.296094 11.460600
F 71.297961 27.014866 11.460435
F 71.297961 34.733398 11.460435
F 71.297961 19.296333 11.460435
F 62.386451 24.442279 7.822057
F 62.386451 32.160810 7.822057
F 71.297954 24.442021 7.821883
F 71.297954 32.160552 7.821883
F 55.795158 30.848579 11.480048
F 55.795158 23.130047 11.480048
F 64.613632 30.874115 11.460447
F 64.613632 23.155583 11.460447
F 55.800648 28.328851 7.841253
F 55.800648 20.610319 7.841253
F 64.613632 28.301304 7.821896
F 64.613631 20.582773 7.821896
F 55.793931 28.325897 10.536546
F 55.793930 20.607365 10.536547
F 64.613630 28.301303 10.550787
F 64.613630 20.582771 10.550787
F 55.787200 30.851517 14.176670
F 55.787200 23.132985 14.176670
F 64.613613 30.874116 14.189340
F 64.613612 23.155585 14.189340
F 57.955888 24.449053 10.546274
F 57.955888 32.167585 10.546274
F 66.841669 24.442023 10.550796
F 66.841669 32.160554 10.550796
F 57.954077 27.008291 14.185223
F 57.954077 34.726822 14.185224
F 57.954077 19.289758 14.185223
F 66.841658 27.014865 14.189349
F 66.841658 34.733397 14.189349
F 66.841658 19.296332 14.189349
F 57.955989 27.007637 11.465411
F 57.955989 34.726169 11.465411
F 57.955989 19.289104 11.465411
F 66.841668 27.014864 11.460437
F 66.841668 34.733396 11.460436
F 66.841668 19.296331 11.460436
F 57.957206 24.449424 7.826619
F 57.957206 32.167955 7.826619
F 66.841661 24.442023 7.821884
F 66.841661 32.160554 7.821884
F 60.163855 30.872485 11.461585
F 60.163855 23.153953 11.461585
F 69.069811 30.874132 11.460435
F 69.069811 23.155600 11.460435
F 60.164306 28.303045 7.823110
F 60.164306 20.584513 7.823110
F 69.069801 28.301286 7.821883
F 69.069801 20.582754 7.821883
F 60.163806 28.302942 10.549740
F 60.163806 20.584410 10.549740
F 69.069810 28.301286 10.550798
F 69.069809 20.582754 10.550798
F 60.163331 30.872587 14.188366
F 60.163330 23.154056 14.188367
F 69.069802 30.874132 14.189350
F 69.069802 23.155600 14.189350
F 62.386302 24.442240 15.099140
F 62.386302 32.160772 15.099140
F 71.297954 24.442021 15.098988
F 71.297953 32.160552 15.098988
F 55.788266 28.324798 15.117183
F 55.788266 20.606266 15.117183
F 64.613611 28.301301 15.098999
F 64.613611 20.582770 15.098999
F 57.954163 24.448773 15.103673
F 57.954163 32.167305 15.103673
F 66.841659 24.442022 15.098989
F 66.841659 32.160554 15.098989
F 60.163372 28.302824 15.100068
F 60.163372 20.584292 15.100067
F 69.069801 28.301286 15.098988
F 69.069801 20.582754 15.098988
F 53.710762 24.500176 3.181678
F 53.678863 32.209209 15.140909
F 53.678863 24.490678 15.140909
F 53.709138 32.218602 7.870897
F 53.709138 24.500071 7.870897
F 53.694083 19.243248 11.505949
F 53.694083 34.680313 11.505949
F 53.694083 26.961781 11.505949
F 53.679186 19.246448 14.162019
F 53.679186 34.683513 14.162020
F 53.679187 26.964981 14.162019
F 53.694354 32.214999 10.520868
F 53.694354 24.496468 10.520868
F 53.566264 32.150787 0.495839
F 53.566264 24.432256 0.495839
F 53.713062 19.220633 4.212069
F 53.713061 34.657698 4.212069
F 53.713062 26.939166 4.212069
F 53.708202 19.235634 6.867160
F 53.708202 34.672698 6.867160
F 53.708202 26.954167 6.867160
F 53.710762 32.218707 3.181678
F 62.386071 24.442183 25.104905
F 62.386071 32.160714 25.104905
F 71.297962 24.442020 25.105009
F 71.297962 32.160552 25.105009
F 62.385981 27.014723 28.743470
F 62.385981 34.733255 28.743470
F 62.385981 19.296190 28.743470
F 71.297952 27.014866 28.743562
F 71.297952 34.733398 28.743562
F 71.297952 19.296333 28.743562
F 62.386073 27.014705 26.014759
F 62.386073 34.733237 26.014759
F 62.386073 19.296172 26.014759
F 71.297961 27.014866 26.014647
F 71.297961 34.733398 26.014647
F 71.297961 19.296333 26.014647
F 62.386144 24.442202 22.376219
F 62.386144 32.160733 22.376219
F 71.297954 24.442021 22.376094
F 71.297953 32.160552 22.376094
F 55.767979 30.856301 26.028774
F 55.767979 23.137770 26.028774
F 64.613591 30.874120 26.014655
F 64.613591 23.155589 26.014655
F 55.774656 28.320943 22.391542
F 55.774656 20.602411 22.391542
F 64.613590 28.301299 22.376103
F 64.613590 20.582767 22.376103
F 55.767117 28.318314 25.095855
F 55.767117 20.599782 25.095855
F 64.613590 28.301297 25.105001
F 64.613590 20.582766 25.105002
F 55.760585 30.858840 28.735480
F 55.760585 23.140308 28.735480
F 64.613573 30.874122 28.743555
F 64.613573 23.155590 28.743555
F 57.948463 24.447098 25.101878
F 57.948463 32.165630 25.101878
F 66.841665 24.442022 25.105008
F 66.841665 32.160553 25.105008
F 57.946561 27.010299 28.740768
F 57.946561 34.728831 28.740768
F 57.946561 19.291766 28.740768
F 66.841654 27.014865 28.743561
F 66.841654 34.733397 28.743561
F 66.841654 19.296332 28.743561
F 57.948574 27.009608 26.018360
F 57.948574 34.728139 26.018360
F 57.948574 19.291075 26.018360
F 66.841664 27.014865 26.014648
F 66.841664 34.733397 26.014647
F 66.841664 19.296332 26.014647
F 57.950445 24.447785 22.380138
F 57.950445 32.166316 22.380138
F 66.841657 24.442022 22.376095
F 66.841657 32.160553 22.376095
F 60.161924 30.872944 26.015492
F 60.161924 23.154413 26.015491
F 69.069810 30.874132 26.014647
F 69.069810 23.155600 26.014647
F 60.162403 28.302593 22.377019
F 60.162403 20.584061 22.377019
F 69.069801 28.301286 22.376094
F 69.069801 20.582754 22.376094
F 60.161896 28.302480 25.104258
F 60.161897 20.583949 25.104258
F 69.069809 28.301286 25.105009
F 69.069809 20.582754 25.105009
F 60.161406 30.873058 28.742890
F 60.161406 23.154526 28.742890
F 69.069802 30.874132 28.743562
F 69.069802 23.155600 28.743562
F 62.385914 24.442145 32.382035
F 62.385914 32.160677 32.382035
F 71.297962 24.442020 32.382114
F 71.297962 32.160552 32.382114
F 62.385987 24.442163 29.653299
F 62.385987 32.160695 29.653299
F 71.297954 24.442021 29.653199
F 71.297954 32.160552 29.653199
F 55.761371 28.317351 29.666038
F 55.761371 20.598819 29.666038
F 64.613570 28.301296 29.653206
F 64.613570 20.582764 29.653206
F 55.754159 28.314893 32.375065
F 55.754159 20.596361 32.375065
F 64.613571 28.301295 32.382108
F 64.613571 20.582763 32.382109
F 57.944679 24.446077 32.379656
F 57.944679 32.164608 32.379656
F 66.841664 24.442022 32.382114
F 66.841664 32.160553 32.382114
F 57.946683 24.446770 29.656577
F 57.946683 32.165301 29.656577
F 66.841656 24.442022 29.653200
F 66.841656 32.160553 29.653200
F 60.161425 28.302355 29.653963
F 60.161425 20.583823 29.653963
F 69.069800 28.301286 29.653199
F 69.069800 20.582754 29.653199
F 60.160932 28.302240 32.381522
F 60.160932 20.583708 32.381522
F 69.069809 28.301286 32.382114
F 69.069809 20.582754 32.382114
F 62.386231 24.442222 17.827773
F 62.386231 32.160753 17.827773
F 71.297962 24.442020 17.827903
F 71.297962 32.160552 17.827903
F 62.386140 27.014685 21.466338
F 62.386140 34.733217 21.466339
F 62.386140 19.296151 21.466339
F 71.297952 27.014866 21.466456
F 71.297952 34.733398 21.466456
F 71.297952 19.296333 21.466456
F 62.386231 27.014666 18.737679
F 62.386231 34.733198 18.737679
F 62.386231 19.296133 18.737679
F 71.297961 27.014866 18.737541
F 71.297961 34.733398 18.737541
F 71.297961 19.296333 18.737541
F 55.781437 30.852583 18.754345
F 55.781437 23.134052 18.754345
F 64.613611 30.874118 18.737551
F 64.613611 23.155586 18.737551
F 55.780435 28.321970 17.816454
F 55.780435 20.603438 17.816454
F 64.613610 28.301300 17.827893
F 64.613610 20.582768 17.827894
F 55.773727 30.855309 21.456181
F 55.773728 23.136778 21.456181
F 64.613592 30.874119 21.466448
F 64.613592 23.155587 21.466447
F 57.952227 24.448105 17.824105
F 57.952227 32.166636 17.824105
F 66.841667 24.442022 17.827902
F 66.841667 32.160553 17.827902
F 57.950340 27.009283 21.462990
F 57.950340 34.727814 21.462990
F 57.950340 19.290750 21.462990
F 66.841656 27.014865 21.466455
F 66.841656 34.733397 21.466455
F 66.841656 19.296332 21.466455
F 57.952319 27.008604 18.741909
F 57.952319 34.727136 18.741909
F 57.952319 19.290071 18.741909
F 66.841666 27.014865 18.737542
F 66.841666 34.733397 18.737542
F 66.841666 19.296332 18.737541
F 60.162901 30.872709 18.738544
F 60.162901 23.154177 18.738544
F 69.069811 30.874132 18.737541
F 69.069811 23.155600 18.737541
F 60.162862 28.302716 17.826996
F 60.162862 20.584185 17.826996
F 69.069809 28.301286 17.827903
F 69.069809 20.582754 17.827903
F 60.162373 30.872819 21.465626
F 60.162373 23.154287 21.465626
F 69.069802 30.874132 21.466456
F 69.069802 23.155600 21.466456
F 53.632710 24.478325 25.085952
F 53.663441 19.252172 18.775834
F 53.663441 34.689237 18.775834
F 53.663441 26.970705 18.775835
F 53.648295 19.255544 21.444631
F 53.648296 34.692609 21.444631
F 53.648296 26.974077 21.444631
F 53.663827 32.205889 17.803302
F 53.663826 24.487358 17.803302
F 53.616555 32.191460 29.680798
F 53.616555 24.472929 29.680798
F 53.601603 32.188300 32.368386
F 53.601603 24.469769 32.368386
F 53.647856 32.200215 22.410756
F 53.647856 24.481684 22.410755
F 53.632211 19.261107 26.045727
F 53.632211 34.698172 26.045727
F 53.632211 26.979640 26.045727
F 53.617109 19.264393 28.727217
F 53.617109 34.701458 28.727217
F 53.617109 26.982926 28.727217
F 53.632710 32.196857 25.085952
F 62.385627 24.442079 46.936289
F 62.385627 32.160611 46.936289
F 71.297962 24.442020 46.936325
F 71.297962 32.160552 46.936325
F 62.385632 27.014807 47.846006
F 62.385632 34.733339 47.846006
F 62.385632 19.296274 47.846006
F 71.297961 27.014866 47.845963
F 71.297961 34.733398 47.845963
F 71.297961 19.296333 47.845963
F 62.385691 24.442095 44.207463
F 62.385692 32.160626 44.207463
F 71.297954 24.442021 44.207410
F 71.297953 32.160552 44.207410
F 55.729736 30.866314 47.852706
F 55.729736 23.147782 47.852706
F 64.613538 30.874127 47.845966
F 64.613538 23.155596 47.845966
F 55.735887 28.310704 44.215339
F 55.735887 20.592172 44.215339
F 64.613535 28.301291 44.207414
F 64.613535 20.582759 44.207414
F 55.729312 28.308478 46.933137
F 55.729312 20.589946 46.933137
F 64.613537 28.301290 46.936323
F 64.613537 20.582759 46.936323
F 57.937243 24.444074 46.935172
F 57.937243 32.162605 46.935172
F 66.841661 24.442021 46.936325
F 66.841661 32.160552 46.936325
F 57.937397 27.012634 47.847653
F 57.937397 34.731166 47.847653
F 57.937397 19.294101 47.847653
F 66.841660 27.014866 47.845963
F 66.841660 34.733398 47.845963
F 66.841660 19.296333 47.845963
F 57.939210 24.444743 44.209432
F 57.939210 32.163274 44.209432
F 66.841653 24.442021 44.207410
F 66.841653 32.160553 44.207410
F 60.159098 30.873647 47.846327
F 60.159098 23.155116 47.846327
F 69.069810 30.874132 47.845963
F 69.069810 23.155600 47.845963
F 60.159532 28.301883 44.207852
F 60.159532 20.583351 44.207852
F 69.069800 28.301286 44.207410
F 69.069800 20.582754 44.207410
F 60.159097 28.301773 46.936038
F 60.159097 20.583241 46.936038
F 69.069809 28.301286 46.936325
F 69.069809 20.582754 46.936325
F 62.385828 27.014760 36.020599
F 62.385828 34.733291 36.020599
F 62.385828 19.296226 36.020599
F 71.297952 27.014866 36.020666
F 71.297952 34.733398 36.020667
F 71.297952 19.296333 36.020667
F 62.385917 27.014742 33.291839
F 62.385917 34.733274 33.291839
F 62.385917 19.296209 33.291839
F 71.297961 27.014866 33.291752
F 71.297961 34.733398 33.291752
F 71.297961 19.296333 33.291752
F 55.754877 30.859782 33.303330
F 55.754877 23.141251 33.303330
F 64.613572 30.874123 33.291758
F 64.613572 23.155592 33.291758
F 55.747813 30.862170 36.014615
F 55.747813 23.143638 36.014615
F 64.613554 30.874124 36.020662
F 64.613554 23.155593 36.020662
F 57.942784 27.011321 36.018543
F 57.942784 34.729852 36.018543
F 57.942784 19.292788 36.018543
F 66.841652 27.014866 36.020666
F 66.841653 34.733397 36.020666
F 66.841653 19.296333 36.020666
F 57.944807 27.010628 33.294791
F 57.944807 34.729160 33.294790
F 57.944807 19.292095 33.294790
F 66.841662 27.014865 33.291752
F 66.841662 34.733397 33.291752
F 66.841662 19.296332 33.291752
F 60.160950 30.873183 33.292434
F 60.160950 23.154652 33.292434
F 69.069810 30.874132 33.291752
F 69.069810 23.155600 33.291752
F 60.160451 30.873298 36.020153
F 60.160451 23.154766 36.020153
F 69.069802 30.874132 36.020667
F 69.069802 23.155600 36.020667
F 62.385765 24.442110 39.659163
F 62.385765 32.160642 39.659163
F 71.297962 24.442021 39.659219
F 71.297962 32.160552 39.659219
F 62.385684 27.014793 43.297726
F 62.385684 34.733325 43.297727
F 62.385684 19.296260 43.297726
F 71.297952 27.014866 43.297772
F 71.297952 34.733398 43.297773
F 71.297952 19.296333 43.297772
F 62.385769 27.014776 40.568921
F 62.385769 34.733308 40.568921
F 62.385769 19.296243 40.568921
F 71.297961 27.014866 40.568857
F 71.297961 34.733398 40.568857
F 71.297961 19.296333 40.568857
F 62.385835 24.442127 36.930380
F 62.385835 32.160659 36.930380
F 71.297953 24.442021 36.930304
F 71.297953 32.160552 36.930304
F 55.742138 30.863097 40.577985
F 55.742138 23.144566 40.577985
F 64.613554 30.874125 40.568862
F 64.613554 23.155594 40.568862
F 55.748453 28.313962 36.940647
F 55.748453 20.595430 36.940647
F 64.613552 28.301293 36.930310
F 64.613552 20.582762 36.930310
F 55.741568 28.311636 39.654140
F 55.741568 20.593104 39.654141
F 64.613553 28.301292 39.659215
F 64.613553 20.582761 39.659215
F 55.735393 30.865370 43.293646
F 55.735393 23.146839 43.293646
F 64.613537 30.874126 43.297769
F 64.613537 23.155595 43.297769
F 57.940922 24.445060 39.657426
F 57.940922 32.163592 39.657426
F 66.841662 24.442021 39.659219
F 66.841662 32.160553 39.659219
F 57.939059 27.012325 43.296303
F 57.939059 34.730857 43.296303
F 57.939059 19.293792 43.296303
F 66.841651 27.014866 43.297772
F 66.841651 34.733398 43.297772
F 66.841651 19.296333 43.297772
F 57.941064 27.011645 40.571216
F 57.941064 34.730177 40.571216
F 57.941064 19.293112 40.571216
F 66.841661 27.014866 40.568858
F 66.841661 34.733397 40.568857
F 66.841661 19.296333 40.568858
F 57.942922 24.445748 36.933003
F 57.942922 32.164280 36.933003
F 66.841654 24.442021 36.930305
F 66.841654 32.160553 36.930304
F 60.160001 30.873420 40.569378
F 60.160001 23.154889 40.569378
F 69.069810 30.874132 40.568857
F 69.069810 23.155600 40.568857
F 60.160460 28.302116 36.930905
F 60.160460 20.583584 36.930905
F 69.069800 28.301286 36.930304
F 69.069800 20.582754 36.930304
F 60.159992 28.302002 39.658783
F 60.159992 20.583470 39.658783
F 69.069809 28.301286 39.659219
F 69.069809 20.582754 39.659219
F 60.159531 30.873532 43.297411
F 60.159531 23.155001 43.297412
F 69.069802 30.874132 43.297772
F 69.069802 23.155600 43.297772
F 53.541444 24.455336 46.931569
F 53.585551 32.183368 36.951398
F 53.585551 24.464836 36.951398
F 53.570321 19.277222 40.586983
F 53.570321 34.714287 40.586983
F 53.570321 26.995756 40.586984
F 53.556110 19.279790 43.291029
F 53.556110 34.716855 43.291029
F 53.556110 26.998323 43.291028
F 53.571057 32.180580 39.650312
F 53.571057 24.462048 39.650312
F 53.600989 19.269576 33.316010
F 53.600989 34.706641 33.316010
F 53.600989 26.988109 33.316011
F 53.586222 19.272566 36.009426
F 53.586222 34.709631 36.009426
F 53.586222 26.991099 36.009426
F 53.555315 32.176211 44.222778
F 53.555315 24.457680 44.222778
F 53.540582 19.283873 47.858781
F 53.540582 34.720938 47.858781
F 53.540583 27.002406 47.858781
F 53.541444 32.173867 46.931569
F 62.385553 27.014822 50.574851
F 62.385553 34.733354 50.574851
F 62.385553 19.296289 50.574851
F 71.297952 27.014866 50.574878
F 71.297952 34.733398 50.574878
F 71.297952 19.296333 50.574878
F 55.723297 30.868496 50.572617
F 55.723297 23.149965 50.572617
F 64.613522 30.874128 50.574876
F 64.613522 23.155597 50.574876
F 57.935441 27.013287 50.574031
F 57.935441 34.731819 50.574031
F 57.935441 19.294755 50.574031
F 66.841650 27.014866 50.574878
F 66.841650 34.733398 50.574878
F 66.841650 19.296333 50.574878
F 60.158666 30.873755 50.574662
F 60.158665 23.155223 50.574662
F 69.069802 30.874132 50.574878
F 69.069802 23.155600 50.574878
F 62.385504 24.442052 54.213412
F 62.385504 32.160584 54.213412
F 71.297962 24.442021 54.213431
F 71.297962 32.160552 54.213431
F 62.385441 27.014846 57.851970
F 62.385441 34.733378 57.851970
F 62.385441 19.296313 57.851970
F 71.297952 27.014866 57.851983
F 71.297952 34.733398 57.851983
F 71.297952 19.296333 57.851983
F 62.385509 27.014834 55.123092
F 62.385509 34.733366 55.123092
F 62.385509 19.296301 55.123092
F 71.297961 27.014866 55.123068
F 71.297961 34.733398 55.123068
F 71.297961 19.296333 55.123068
F 62.385561 24.442066 51.484549
F 62.385561 32.160597 51.484549
F 71.297954 24.442021 51.484516
F 71.297953 32.160552 51.484516
F 55.717734 30.869463 55.127289
F 55.717734 23.150932 55.127289
F 64.613524 30.874129 55.123070
F 64.613524 23.155598 55.123070
F 55.723646 28.307520 51.490083
F 55.723646 20.588988 51.490083
F 64.613520 28.301289 51.484518
F 64.613520 20.582757 51.484518
F 55.717390 28.305380 54.212074
F 55.717389 20.586848 54.212074
F 64.613523 28.301289 54.213429
F 64.613523 20.582757 54.213429
F 55.712480 30.871511 57.850332
F 55.712480 23.152980 57.850332
F 64.613509 30.874130 57.851982
F 64.613509 23.155599 57.851982
F 57.933710 24.443143 54.212867
F 57.933710 32.161674 54.212867
F 66.841660 24.442021 54.213430
F 66.841660 32.160552 54.213430
F 57.932407 27.013985 57.851336
F 57.932407 34.732516 57.851336
F 57.932407 19.295451 57.851336
F 66.841649 27.014866 57.851983
F 66.841649 34.733398 57.851983
F 66.841649 19.296333 57.851983
F 57.933898 27.013551 55.124063
F 57.933898 34.732082 55.124063
F 57.933898 19.295017 55.124063
F 66.841659 27.014866 55.123068
F 66.841658 34.733398 55.123068
F 66.841658 19.296333 55.123068
F 57.935604 24.443777 51.485881
F 57.935604 32.162309 51.485880
F 66.841651 24.442021 51.484516
F 66.841651 32.160552 51.484516
F 60.158261 30.873860 55.123284
F 60.158261 23.155329 55.123284
F 69.069810 30.874132 55.123068
F 69.069810 23.155600 55.123068
F 60.158660 28.301662 51.484804
F 60.158660 20.583130 51.484804
F 69.069800 28.301286 51.484516
F 69.069800 20.582754 51.484516
F 60.158268 28.301560 54.213279
F 60.158268 20.583028 54.213280
F 69.069809 28.301286 54.213430
F 69.069809 20.582754 54.213431
F 60.157876 30.873961 57.851898
F 60.157876 23.155429 57.851898
F 69.069801 30.874132 57.851983
F 69.069801 23.155600 57.851983
F 62.385399 24.442030 61.490526
F 62.385399 32.160562 61.490526
F 71.297962 24.442020 61.490535
F 71.297962 32.160552 61.490536
F 62.386443 27.014676 65.128907
F 62.386443 34.733208 65.128907
F 62.386443 19.296143 65.128907
F 71.297952 27.014866 65.129088
F 71.297952 34.733398 65.129089
F 71.297952 19.296333 65.129089
F 62.385416 27.014855 62.400178
F 62.385416 34.733387 62.400178
F 62.385416 19.296322 62.400178
F 71.297961 27.014866 62.400173
F 71.297961 34.733398 62.400173
F 71.297961 19.296333 62.400173
F 62.385446 24.442041 58.761636
F 62.385446 32.160573 58.761636
F 71.297953 24.442021 58.761620
F 71.297953 32.160552 58.761620
F 55.709055 30.870723 62.394996
F 55.709055 23.152192 62.394996
F 64.613512 30.874131 62.400174
F 64.613512 23.155599 62.400174
F 55.713171 28.305197 58.760103
F 55.713171 20.586665 58.760103
F 64.613507 28.301287 58.761622
F 64.613507 20.582756 58.761621
F 55.718029 28.308180 61.479224
F 55.718029 20.589648 61.479224
F 64.613512 28.301286 61.490531
F 64.613512 20.582755 61.490531
F 55.754000 30.849538 65.106694
F 55.754000 23.131007 65.106695
F 64.613512 30.874129 65.129086
F 64.613512 23.155597 65.129086
F 57.930762 24.442499 61.489910
F 57.930763 32.161030 61.489910
F 66.841659 24.442021 61.490535
F 66.841659 32.160552 61.490535
F 57.952760 27.007798 65.123206
F 57.952760 34.726330 65.123207
F 57.952760 19.289265 65.123207
F 66.841661 27.014864 65.129087
F 66.841661 34.733396 65.129087
F 66.841661 19.296332 65.129087
F 57.931838 27.014205 62.399033
F 57.931838 34.732737 62.399033
F 57.931838 19.295672 62.399033
F 66.841658 27.014866 62.400174
F 66.841658 34.733398 62.400173
F 66.841658 19.296333 62.400173
F 57.932197 24.442913 58.762293
F 57.932197 32.161444 58.762293
F 66.841650 24.442021 58.761621
F 66.841651 32.160552 58.761621
F 60.157522 30.874025 62.400208
F 60.157522 23.155493 62.400208
F 69.069810 30.874132 62.400174
F 69.069810 23.155600 62.400173
F 60.157884 28.301461 58.761711
F 60.157884 20.582929 58.761710
F 69.069800 28.301286 58.761621
F 69.069800 20.582754 58.761620
F 60.157798 28.301358 61.490245
F 60.157798 20.582827 61.490245
F 69.069809 28.301286 61.490536
F 69.069809 20.582754 61.490536
F 60.158899 30.874015 65.128761
F 60.158899 23.155483 65.128761
F 69.069801 30.874132 65.129089
F 69.069802 23.155600 65.129089
F 53.527026 27.004538 50.571936
F 53.499464 32.163928 58.757453
F 53.499464 24.445396 58.757453
F 53.498169 19.288368 62.353191
F 53.498169 34.725433 62.353191
F 53.498169 27.006901 62.353191
F 53.647936 19.227030 65.040112
F 53.647936 34.664095 65.040112
F 53.647936 26.945563 65.040112
F 53.498535 32.155554 61.469125
F 53.498535 24.437023 61.469125
F 53.526105 32.170053 51.494979
F 53.526105 24.451522 51.494979
F 53.511941 19.289607 55.131161
F 53.511941 34.726672 55.131161
F 53.511941 27.008140 55.131161
F 53.499607 19.291593 57.851217
F 53.499608 34.728658 57.851217
F 53.499608 27.010126 57.851217
F 53.512889 32.168104 54.212137
F 53.512889 24.449572 54.212136
F 53.527025 19.286005 50.571936
F 53.527026 34.723070 50.571936
F 62.386513 47.597893 3.273509
F 62.386513 39.879359 3.273509
F 71.297962 47.597621 3.273693
F 71.297962 39.879087 3.273693
F 62.386457 50.170206 6.912075
F 62.386457 42.451673 6.912075
F 71.297952 50.170467 6.912245
F 71.297952 42.451934 6.912246
F 62.386534 50.170192 4.183514
F 62.386534 42.451659 4.183514
F 71.297961 50.170467 4.183331
F 71.297961 42.451934 4.183330
F 62.385531 47.597719 0.544786
F 62.385532 39.879185 0.544786
F 71.297954 47.597621 0.544777
F 71.297954 39.879087 0.544777
F 55.791237 38.570754 4.190631
F 55.791237 46.289289 4.190631
F 64.613651 38.592645 4.183341
F 64.613651 46.311180 4.183341
F 55.760050 51.462447 0.541068
F 55.760050 36.025380 0.541068
F 55.760050 43.743915 0.541068
F 64.613642 51.456907 0.544791
F 64.613642 36.019840 0.544791
F 64.613642 43.738375 0.544791
F 55.802763 51.483108 3.247150
F 55.802763 36.046041 3.247150
F 55.802763 43.764576 3.247150
F 64.613650 51.456907 3.273679
F 64.613651 36.019839 3.273679
F 64.613651 43.738375 3.273679
F 55.798906 38.567020 6.890151
F 55.798906 46.285555 6.890151
F 64.613633 38.592647 6.912233
F 64.613633 46.311182 6.912233
F 57.957273 47.605195 3.267496
F 57.957273 39.886662 3.267496
F 66.841671 47.597623 3.273691
F 66.841671 39.879090 3.273691
F 57.957676 50.163002 6.907411
F 57.957676 42.444469 6.907411
F 66.841660 50.170465 6.912244
F 66.841660 42.451932 6.912244
F 57.958939 50.162864 4.188168
F 57.958939 42.444331 4.188167
F 66.841669 50.170465 4.183332
F 66.841669 42.451932 4.183332
F 57.937995 47.599016 0.544738
F 57.937995 39.880483 0.544738
F 66.841651 47.597622 0.544777
F 66.841651 39.879088 0.544777
F 60.164322 38.590786 4.184390
F 60.164322 46.309322 4.184390
F 69.069811 38.592665 4.183330
F 69.069811 46.311201 4.183330
F 60.163592 51.458860 0.545836
F 60.163592 36.021793 0.545836
F 60.163592 43.740328 0.545836
F 69.069801 51.456886 0.544778
F 69.069801 36.019819 0.544777
F 69.069801 43.738355 0.544777
F 60.164695 51.458740 3.272430
F 60.164695 36.021672 3.272430
F 60.164695 43.740208 3.272430
F 69.069810 51.456887 3.273693
F 69.069810 36.019819 3.273693
F 69.069810 43.738355 3.273693
F 60.164228 38.590901 6.911061
F 60.164229 46.309436 6.911061
F 69.069802 38.592666 6.912245
F 69.069802 46.311201 6.912245
F 62.386390 47.597862 10.550641
F 62.386390 39.879328 10.550641
F 71.297962 47.597621 10.550798
F 71.297962 39.879087 10.550798
F 62.386300 50.170245 14.189207
F 62.386300 42.451712 14.189207
F 71.297952 50.170467 14.189350
F 71.297952 42.451934 14.189351
F 62.386387 50.170227 11.460600
F 62.386387 42.451694 11.460600
F 71.297961 50.170467 11.460435
F 71.297961 42.451934 11.460435
F 62.386451 47.597879 7.822057
F 62.386451 39.879345 7.822057
F 71.297954 47.597621 7.821883
F 71.297954 39.879087 7.821883
F 55.795158 38.567113 11.480048
F 55.795158 46.285648 11.480048
F 64.613632 38.592649 11.460447
F 64.613632 46.311184 11.460447
F 55.800648 51.484452 7.841253
F 55.800648 36.047384 7.841253
F 55.800648 43.765920 7.841253
F 64.613632 51.456905 7.821896
F 64.613632 36.019838 7.821896
F 64.613631 43.738373 7.821896
F 55.793931 51.481497 10.536546
F 55.793930 36.044430 10.536546
F 55.793930 43.762965 10.536547
F 64.613630 51.456904 10.550786
F 64.613630 36.019836 10.550787
F 64.613630 43.738372 10.550787
F 55.787200 38.570051 14.176670
F 55.787200 46.288586 14.176670
F 64.613612 38.592650 14.189340
F 64.613613 46.311185 14.189340
F 57.955888 47.604653 10.546274
F 57.955888 39.886120 10.546275
F 66.841669 47.597623 10.550796
F 66.841669 39.879089 10.550797
F 57.954077 50.163891 14.185223
F 57.954077 42.445358 14.185224
F 66.841658 50.170465 14.189349
F 66.841658 42.451932 14.189349
F 57.955989 50.163237 11.465412
F 57.955989 42.444704 11.465411
F 66.841668 50.170465 11.460437
F 66.841668 42.451932 11.460436
F 57.957206 47.605024 7.826619
F 57.957206 39.886490 7.826619
F 66.841661 47.597623 7.821884
F 66.841661 39.879089 7.821884
F 60.163855 38.591019 11.461585
F 60.163855 46.309554 11.461585
F 69.069811 38.592665 11.460435
F 69.069811 46.311201 11.460435
F 60.164306 51.458645 7.823110
F 60.164306 36.021578 7.823110
F 60.164306 43.740114 7.823110
F 69.069801 51.456887 7.821883
F 69.069801 36.019819 7.821882
F 69.069801 43.738355 7.821883
F 60.163806 51.458542 10.549740
F 60.163806 36.021475 10.549740
F 60.163806 43.740010 10.549740
F 69.069809 51.456887 10.550798
F 69.069809 36.019819 10.550798
F 69.069810 43.738355 10.550798
F 60.163330 38.591121 14.188367
F 60.163330 46.309656 14.188367
F 69.069802 38.592666 14.189350
F 69.069802 46.311201 14.189350
F 62.386302 47.597841 15.099140
F 62.386302 39.879307 15.099139
F 71.297954 47.597621 15.098988
F 71.297954 39.879087 15.098988
F 55.788266 51.480399 15.117183
F 55.788266 36.043331 15.117183
F 55.788266 43.761867 15.117183
F 64.613611 51.456902 15.098999
F 64.613611 36.019835 15.098998
F 64.613611 43.738370 15.098999
F 57.954163 47.604374 15.103673
F 57.954163 39.885840 15.103673
F 66.841659 47.597623 15.098989
F 66.841659 39.879089 15.098989
F 60.163372 51.458424 15.100068
F 60.163372 36.021357 15.100067
F 60.163372 43.739892 15.100067
F 69.069801 51.456887 15.098988
F 69.069801 36.019819 15.098988
F 69.069801 43.738355 15.098988
F 53.710762 47.655776 3.181678
F 53.678863 39.927744 15.140909
F 53.678863 47.646278 15.140909
F 53.709138 39.937137 7.870896
F 53.709138 47.655671 7.870897
F 53.694083 42.398848 11.505949
F 53.694083 50.117382 11.505949
F 53.679187 42.402048 14.162019
F 53.679187 50.120581 14.162019
F 53.694354 39.933534 10.520868
F 53.694354 47.652068 10.520868
F 53.566264 39.869323 0.495839
F 53.566264 47.587857 0.495839
F 53.713062 42.376234 4.212069
F 53.713061 50.094767 4.212069
F 53.708202 42.391234 6.867160
F 53.708202 50.109767 6.867160
F 53.710762 39.937242 3.181678
F 62.386071 47.597783 25.104905
F 62.386071 39.879249 25.104905
F 71.297962 47.597621 25.105009
F 71.297962 39.879087 25.105009
F 62.385981 50.170324 28.743470
F 62.385981 42.451791 28.743470
F 71.297952 50.170467 28.743562
F 71.297952 42.451934 28.743562
F 62.386073 50.170305 26.014759
F 62.386073 42.451772 26.014759
F 71.297961 50.170467 26.014647
F 71.297961 42.451934 26.014647
F 62.386144 47.597802 22.376219
F 62.386144 39.879268 22.376219
F 71.297954 47.597621 22.376094
F 71.297954 39.879087 22.376094
F 55.767979 38.574835 26.028774
F 55.767979 46.293370 26.028774
F 64.613591 38.592654 26.014654
F 64.613591 46.311190 26.014655
F 55.774656 51.476543 22.391542
F 55.774656 36.039476 22.391542
F 55.774656 43.758012 22.391542
F 64.613590 51.456899 22.376103
F 64.613590 36.019832 22.376102
F 64.613590 43.738367 22.376103
F 55.767117 51.473914 25.095855
F 55.767117 36.036847 25.095855
F 55.767117 43.755383 25.095855
F 64.613590 51.456898 25.105001
F 64.613590 36.019831 25.105001
F 64.613590 43.738366 25.105002
F 55.760585 38.577374 28.735481
F 55.760585 46.295909 28.735480
F 64.613573 38.592655 28.743555
F 64.613573 46.311191 28.743555
F 57.948463 47.602699 25.101878
F 57.948463 39.884165 25.101879
F 66.841665 47.597623 25.105008
F 66.841665 39.879089 25.105008
F 57.946561 50.165899 28.740768
F 57.946561 42.447366 28.740768
F 66.841654 50.170466 28.743561
F 66.841654 42.451933 28.743561
F 57.948574 50.165208 26.018360
F 57.948574 42.446675 26.018360
F 66.841664 50.170466 26.014648
F 66.841664 42.451933 26.014647
F 57.950445 47.603385 22.380138
F 57.950445 39.884851 22.380138
F 66.841657 47.597622 22.376095
F 66.841657 39.879089 22.376094
F 60.161924 38.591478 26.015491
F 60.161924 46.310013 26.015491
F 69.069810 38.592666 26.014646
F 69.069810 46.311201 26.014647
F 60.162403 51.458193 22.377019
F 60.162403 36.021126 22.377019
F 60.162403 43.739661 22.377019
F 69.069801 51.456887 22.376094
F 69.069801 36.019819 22.376094
F 69.069801 43.738355 22.376094
F 60.161896 51.458081 25.104258
F 60.161896 36.021013 25.104258
F 60.161896 43.739549 25.104258
F 69.069809 51.456887 25.105009
F 69.069809 36.019819 25.105009
F 69.069809 43.738355 25.105009
F 60.161406 38.591592 28.742890
F 60.161406 46.310127 28.742890
F 69.069802 38.592666 28.743562
F 69.069802 46.311201 28.743562
F 62.385914 47.597746 32.382035
F 62.385914 39.879212 32.382035
F 71.297962 47.597621 32.382114
F 71.297962 39.879087 32.382114
F 62.385987 47.597764 29.653299
F 62.385987 39.879230 29.653299
F 71.297954 47.597621 29.653199
F 71.297954 39.879087 29.653199
F 55.761371 51.472952 29.666038
F 55.761371 36.035884 29.666038
F 55.761371 43.754420 29.666038
F 64.613570 51.456896 29.653206
F 64.613571 36.019829 29.653206
F 64.613571 43.738365 29.653206
F 55.754160 51.470493 32.375065
F 55.754159 36.033426 32.375065
F 55.754159 43.751961 32.375065
F 64.613571 51.456896 32.382108
F 64.613571 36.019828 32.382108
F 64.613571 43.738364 32.382109
F 57.944679 47.601677 32.379656
F 57.944679 39.883143 32.379657
F 66.841664 47.597622 32.382114
F 66.841664 39.879088 32.382114
F 57.946683 47.602371 29.656577
F 57.946683 39.883837 29.656577
F 66.841656 47.597622 29.653200
F 66.841656 39.879088 29.653200
F 60.161425 51.457955 29.653963
F 60.161425 36.020888 29.653963
F 60.161425 43.739423 29.653963
F 69.069800 51.456887 29.653199
F 69.069800 36.019819 29.653199
F 69.069800 43.738355 29.653199
F 60.160932 51.457840 32.381522
F 60.160932 36.020773 32.381522
F 60.160932 43.739308 32.381522
F 69.069809 51.456887 32.382114
F 69.069809 36.019819 32.382114
F 69.069809 43.738355 32.382114
F 62.386231 47.597822 17.827773
F 62.386231 39.879289 17.827773
F 71.297962 47.597621 17.827903
F 71.297962 39.879087 17.827903
F 62.386140 50.170285 21.466338
F 62.386140 42.451752 21.466339
F 71.297952 50.170467 21.466456
F 71.297952 42.451934 21.466456
F 62.386231 50.170266 18.737679
F 62.386231 42.451733 18.737679
F 71.297961 50.170467 18.737541
F 71.297961 42.451934 18.737541
F 55.781437 38.571117 18.754345
F 55.781437 46.289652 18.754344
F 64.613611 38.592652 18.737550
F 64.613611 46.311187 18.737551
F 55.780435 51.477570 17.816454
F 55.780435 36.040503 17.816454
F 55.780435 43.759038 17.816454
F 64.613610 51.456901 17.827893
F 64.613610 36.019834 17.827894
F 64.613610 43.738369 17.827894
F 55.773727 38.573843 21.456181
F 55.773727 46.292378 21.456181
F 64.613592 38.592653 21.466448
F 64.613592 46.311188 21.466447
F 57.952227 47.603705 17.824105
F 57.952227 39.885171 17.824105
F 66.841667 47.597623 17.827902
F 66.841667 39.879089 17.827902
F 57.950340 50.164883 21.462990
F 57.950340 42.446350 21.462990
F 66.841656 50.170466 21.466455
F 66.841656 42.451933 21.466455
F 57.952319 50.164204 18.741909
F 57.952319 42.445671 18.741909
F 66.841666 50.170466 18.737542
F 66.841666 42.451932 18.737541
F 60.162901 38.591243 18.738544
F 60.162901 46.309778 18.738544
F 69.069810 38.592666 18.737541
F 69.069811 46.311201 18.737541
F 60.162862 51.458317 17.826996
F 60.162862 36.021249 17.826996
F 60.162862 43.739785 17.826996
F 69.069809 51.456887 17.827903
F 69.069809 36.019819 17.827903
F 69.069809 43.738355 17.827903
F 60.162373 38.591353 21.465627
F 60.162373 46.309888 21.465626
F 69.069802 38.592666 21.466456
F 69.069802 46.311201 21.466456
F 53.632710 47.633925 25.085952
F 53.663441 42.407773 18.775834
F 53.663441 50.126306 18.775835
F 53.648296 42.411145 21.444631
F 53.648296 50.129678 21.444631
F 53.663826 39.924424 17.803302
F 53.663826 47.642958 17.803302
F 53.616555 39.909995 29.680798
F 53.616555 47.628529 29.680798
F 53.601603 39.906835 32.368386
F 53.601603 47.625369 32.368386
F 53.647856 39.918751 22.410755
F 53.647856 47.637284 22.410755
F 53.632211 42.416707 26.045727
F 53.632211 50.135240 26.045727
F 53.617109 42.419993 28.727217
F 53.617109 50.138526 28.727217
F 53.632710 39.915392 25.085952
F 62.385627 47.597680 46.936289
F 62.385627 39.879146 46.936289
F 71.297962 47.597621 46.936325
F 71.297962 39.879087 46.936325
F 62.385632 50.170408 47.846006
F 62.385632 42.451875 47.846006
F 71.297961 50.170467 47.845963
F 71.297961 42.451934 47.845963
F 62.385692 47.597695 44.207463
F 62.385692 39.879161 44.207463
F 71.297954 47.597621 44.207410
F 71.297954 39.879087 44.207410
F 55.729736 38.584848 47.852705
F 55.729736 46.303383 47.852705
F 64.613538 38.592662 47.845966
F 64.613538 46.311197 47.845966
F 55.735887 51.466304 44.215339
F 55.735887 36.029237 44.215338
F 55.735887 43.747772 44.215339
F 64.613535 51.456892 44.207414
F 64.613535 36.019824 44.207414
F 64.613535 43.738360 44.207414
F 55.729312 51.464078 46.933137
F 55.729312 36.027011 46.933137
F 55.729312 43.745546 46.933137
F 64.613537 51.456891 46.936323
F 64.613537 36.019824 46.936323
F 64.613537 43.738359 46.936323
F 57.937243 47.599674 46.935172
F 57.937243 39.881140 46.935172
F 66.841661 47.597622 46.936325
F 66.841661 39.879088 46.936325
F 57.937397 50.168234 47.847653
F 57.937397 42.449701 47.847653
F 66.841660 50.170466 47.845963
F 66.841660 42.451933 47.845963
F 57.939211 47.600343 44.209432
F 57.939210 39.881809 44.209432
F 66.841653 47.597622 44.207410
F 66.841653 39.879088 44.207410
F 60.159098 38.592181 47.846327
F 60.159098 46.310716 47.846327
F 69.069810 38.592665 47.845963
F 69.069810 46.311201 47.845963
F 60.159532 51.457483 44.207852
F 60.159532 36.020416 44.207851
F 60.159532 43.738951 44.207852
F 69.069800 51.456887 44.207410
F 69.069800 36.019819 44.207410
F 69.069800 43.738355 44.207410
F 60.159097 51.457373 46.936038
F 60.159097 36.020306 46.936038
F 60.159097 43.738841 46.936038
F 69.069809 51.456887 46.936325
F 69.069809 36.019819 46.936325
F 69.069809 43.738355 46.936325
F 62.385828 50.170360 36.020599
F 62.385828 42.451827 36.020599
F 71.297952 50.170467 36.020666
F 71.297952 42.451934 36.020667
F 62.385917 50.170342 33.291839
F 62.385917 42.451809 33.291839
F 71.297961 50.170467 33.291752
F 71.297961 42.451934 33.291751
F 55.754877 38.578316 33.303330
F 55.754877 46.296851 33.303330
F 64.613572 38.592657 33.291757
F 64.613572 46.311192 33.291758
F 55.747812 38.580704 36.014616
F 55.747813 46.299239 36.014615
F 64.613554 38.592658 36.020662
F 64.613554 46.311193 36.020662
F 57.942784 50.166921 36.018543
F 57.942784 42.448388 36.018543
F 66.841652 50.170466 36.020666
F 66.841653 42.451933 36.020666
F 57.944807 50.166229 33.294791
F 57.944807 42.447696 33.294791
F 66.841662 50.170466 33.291752
F 66.841662 42.451933 33.291752
F 60.160950 38.591717 33.292434
F 60.160950 46.310252 33.292434
F 69.069810 38.592666 33.291751
F 69.069810 46.311201 33.291752
F 60.160451 38.591832 36.020153
F 60.160451 46.310367 36.020153
F 69.069802 38.592666 36.020667
F 69.069802 46.311201 36.020667
F 62.385765 47.597711 39.659163
F 62.385765 39.879177 39.659163
F 71.297962 47.597621 39.659219
F 71.297962 39.879087 39.659219
F 62.385684 50.170393 43.297726
F 62.385684 42.451860 43.297726
F 71.297952 50.170467 43.297772
F 71.297952 42.451934 43.297772
F 62.385769 50.170377 40.568921
F 62.385769 42.451844 40.568921
F 71.297961 50.170467 40.568857
F 71.297961 42.451934 40.568857
F 62.385835 47.597728 36.930380
F 62.385835 39.879194 36.930379
F 71.297954 47.597621 36.930304
F 71.297954 39.879087 36.930304
F 55.742138 38.581631 40.577984
F 55.742138 46.300166 40.577985
F 64.613554 38.592659 40.568862
F 64.613554 46.311195 40.568862
F 55.748453 51.469563 36.940647
F 55.748453 36.032495 36.940647
F 55.748453 43.751031 36.940647
F 64.613552 51.456894 36.930310
F 64.613552 36.019827 36.930309
F 64.613552 43.738362 36.930310
F 55.741568 51.467237 39.654140
F 55.741568 36.030169 39.654140
F 55.741568 43.748705 39.654141
F 64.613553 51.456893 39.659215
F 64.613553 36.019826 39.659215
F 64.613553 43.738361 39.659215
F 55.735393 38.583904 43.293646
F 55.735393 46.302439 43.293646
F 64.613537 38.592660 43.297769
F 64.613537 46.311195 43.297769
F 57.940922 47.600661 39.657426
F 57.940922 39.882127 39.657426
F 66.841662 47.597622 39.659219
F 66.841662 39.879088 39.659219
F 57.939059 50.167926 43.296303
F 57.939059 42.449393 43.296303
F 66.841651 50.170466 43.297772
F 66.841651 42.451933 43.297772
F 57.941064 50.167245 40.571216
F 57.941064 42.448712 40.571216
F 66.841661 50.170466 40.568858
F 66.841661 42.451933 40.568858
F 57.942922 47.601349 36.933003
F 57.942922 39.882815 36.933002
F 66.841654 47.597622 36.930305
F 66.841654 39.879088 36.930305
F 60.160001 38.591954 40.569377
F 60.160001 46.310489 40.569378
F 69.069810 38.592665 40.568857
F 69.069810 46.311201 40.568857
F 60.160460 51.457716 36.930905
F 60.160460 36.020649 36.930905
F 60.160460 43.739184 36.930905
F 69.069800 51.456886 36.930304
F 69.069800 36.019819 36.930304
F 69.069800 43.738355 36.930304
F 60.159992 51.457602 39.658783
F 60.159992 36.020535 39.658783
F 60.159992 43.739070 39.658783
F 69.069809 51.456887 39.659219
F 69.069809 36.019819 39.659219
F 69.069809 43.738355 39.659219
F 60.159531 38.592066 43.297411
F 60.159531 46.310601 43.297412
F 69.069802 38.592666 43.297772
F 69.069802 46.311201 43.297772
F 53.541444 47.610936 46.931569
F 53.585550 39.901903 36.951398
F 53.585550 47.620437 36.951398
F 53.570321 42.432823 40.586983
F 53.570321 50.151356 40.586984
F 53.556110 42.435390 43.291029
F 53.556110 50.153923 43.291029
F 53.571057 39.899115 39.650312
F 53.571057 47.617649 39.650312
F 53.600989 42.425176 33.316010
F 53.600989 50.143709 33.316011
F 53.586222 42.428166 36.009426
F 53.586222 50.146699 36.009426
F 53.555315 39.894746 44.222778
F 53.555315 47.613280 44.222778
F 53.540582 42.439473 47.858781
F 53.540582 50.158006 47.858781
F 53.541444 39.892402 46.931569
F 62.385553 50.170422 50.574851
F 62.385553 42.451889 50.574851
F 71.297952 50.170467 50.574878
F 71.297952 42.451934 50.574878
F 55.723297 38.587030 50.572617
F 55.723297 46.305565 50.572617
F 64.613522 38.592662 50.574876
F 64.613522 46.311197 50.574876
F 57.935441 50.168888 50.574031
F 57.935441 42.450355 50.574031
F 66.841650 50.170466 50.574878
F 66.841650 42.451933 50.574878
F 60.158665 38.592288 50.574662
F 60.158665 46.310823 50.574662
F 69.069802 38.592666 50.574878
F 69.069802 46.311201 50.574878
F 62.385504 47.597653 54.213412
F 62.385504 39.879119 54.213412
F 71.297962 47.597621 54.213431
F 71.297962 39.879087 54.213431
F 62.385441 50.170447 57.851970
F 62.385441 42.451914 57.851970
F 71.297952 50.170467 57.851983
F 71.297952 42.451934 57.851983
F 62.385509 50.170435 55.123092
F 62.385509 42.451902 55.123092
F 71.297961 50.170467 55.123068
F 71.297961 42.451934 55.123068
F 62.385561 47.597666 51.484549
F 62.385561 39.879132 51.484548
F 71.297954 47.597621 51.484516
F 71.297954 39.879087 51.484515
F 55.717734 38.587997 55.127289
F 55.717734 46.306532 55.127289
F 64.613524 38.592663 55.123070
F 64.613524 46.311199 55.123070
F 55.723646 51.463120 51.490083
F 55.723646 36.026053 51.490082
F 55.723646 43.744589 51.490083
F 64.613520 51.456890 51.484518
F 64.613520 36.019822 51.484518
F 64.613520 43.738358 51.484518
F 55.717390 51.460980 54.212074
F 55.717389 36.023913 54.212074
F 55.717389 43.742448 54.212074
F 64.613523 51.456889 54.213429
F 64.613523 36.019822 54.213429
F 64.613523 43.738357 54.213429
F 55.712480 38.590045 57.850332
F 55.712480 46.308580 57.850332
F 64.613509 38.592664 57.851982
F 64.613509 46.311199 57.851982
F 57.933710 47.598743 54.212867
F 57.933710 39.880210 54.212867
F 66.841660 47.597622 54.213430
F 66.841660 39.879088 54.213430
F 57.932407 50.169585 57.851336
F 57.932407 42.451052 57.851336
F 66.841649 50.170467 57.851983
F 66.841649 42.451934 57.851983
F 57.933898 50.169151 55.124063
F 57.933898 42.450618 55.124063
F 66.841658 50.170467 55.123068
F 66.841658 42.451934 55.123068
F 57.935604 47.599378 51.485881
F 57.935604 39.880844 51.485880
F 66.841651 47.597621 51.484516
F 66.841651 39.879088 51.484516
F 60.158261 38.592394 55.123284
F 60.158261 46.310929 55.123284
F 69.069810 38.592666 55.123068
F 69.069810 46.311201 55.123068
F 60.158660 51.457262 51.484804
F 60.158660 36.020195 51.484804
F 60.158660 43.738731 51.484804
F 69.069800 51.456887 51.484516
F 69.069800 36.019819 51.484515
F 69.069800 43.738355 51.484516
F 60.158268 51.457160 54.213280
F 60.158268 36.020093 54.213280
F 60.158268 43.738628 54.213280
F 69.069809 51.456887 54.213430
F 69.069809 36.019819 54.213431
F 69.069809 43.738355 54.213431
F 60.157876 38.592495 57.851899
F 60.157876 46.311030 57.851898
F 69.069802 38.592666 57.851983
F 69.069801 46.311201 57.851983
F 62.385399 47.597631 61.490526
F 62.385399 39.879097 61.490527
F 71.297962 47.597621 61.490535
F 71.297962 39.879087 61.490536
F 62.386443 50.170277 65.128907
F 62.386443 42.451744 65.128907
F 71.297952 50.170467 65.129089
F 71.297952 42.451934 65.129089
F 62.385416 50.170456 62.400178
F 62.385416 42.451923 62.400178
F 71.297961 50.170467 62.400173
F 71.297961 42.451934 62.400173
F 62.385446 47.597642 58.761636
F 62.385446 39.879108 58.761636
F 71.297953 47.597621 58.761620
F 71.297954 39.879087 58.761620
F 55.709055 38.589257 62.394996
F 55.709055 46.307792 62.394996
F 64.613512 38.592665 62.400174
F 64.613512 46.311200 62.400174
F 55.713171 51.460798 58.760103
F 55.713171 36.023730 58.760103
F 55.713171 43.742266 58.760103
F 64.613507 51.456888 58.761622
F 64.613507 36.019821 58.761621
F 64.613507 43.738356 58.761621
F 55.718029 51.463781 61.479224
F 55.718029 36.026713 61.479224
F 55.718029 43.745249 61.479224
F 64.613512 51.456887 61.490531
F 64.613512 36.019820 61.490531
F 64.613512 43.738355 61.490531
F 55.754000 38.568072 65.106695
F 55.754000 46.286607 65.106694
F 64.613512 38.592663 65.129087
F 64.613512 46.311198 65.129086
F 57.930763 47.598099 61.489910
F 57.930762 39.879565 61.489911
F 66.841659 47.597622 61.490535
F 66.841659 39.879088 61.490536
F 57.952760 50.163399 65.123206
F 57.952760 42.444866 65.123207
F 66.841661 50.170465 65.129087
F 66.841661 42.451932 65.129087
F 57.931838 50.169805 62.399033
F 57.931838 42.451272 62.399033
F 66.841658 50.170467 62.400174
F 66.841658 42.451934 62.400173
F 57.932197 47.598514 58.762293
F 57.932197 39.879980 58.762293
F 66.841650 47.597621 58.761621
F 66.841650 39.879087 58.761620
F 60.157522 38.592559 62.400208
F 60.157522 46.311094 62.400208
F 69.069810 38.592666 62.400173
F 69.069810 46.311201 62.400173
F 60.157884 51.457061 58.761711
F 60.157884 36.019994 58.761710
F 60.157884 43.738529 58.761710
F 69.069800 51.456887 58.761621
F 69.069800 36.019819 58.761620
F 69.069800 43.738355 58.761620
F 60.157798 51.456959 61.490245
F 60.157798 36.019891 61.490245
F 60.157798 43.738427 61.490245
F 69.069809 51.456887 61.490535
F 69.069809 36.019819 61.490536
F 69.069809 43.738355 61.490536
F 60.158899 38.592549 65.128761
F 60.158899 46.311084 65.128761
F 69.069801 38.592666 65.129089
F 69.069801 46.311201 65.129089
F 53.527026 50.160139 50.571936
F 53.499464 39.882463 58.757453
F 53.499464 47.600997 58.757453
F 53.498169 42.443969 62.353191
F 53.498169 50.162502 62.353191
F 53.647936 42.382631 65.040112
F 53.647936 50.101164 65.040112
F 53.498535 39.874089 61.469125
F 53.498535 47.592623 61.469125
F 53.526105 39.888588 51.494979
F 53.526105 47.607122 51.494979
F 53.511941 42.445208 55.131161
F 53.511941 50.163741 55.131162
F 53.499608 42.447194 57.851217
F 53.499608 50.165727 57.851217
F 53.512889 39.886639 54.212137
F 53.512889 47.605173 54.212136
F 53.527026 42.441606 50.571936
F 62.386513 55.316425 3.273509
F 62.386513 63.034960 3.273509
F 71.297962 55.316152 3.273693
F 71.297962 63.034688 3.273693
F 62.386457 57.888738 6.912075
F 62.386457 65.607274 6.912075
F 71.297952 57.888998 6.912245
F 71.297952 65.607534 6.912246
F 62.386534 57.888723 4.183514
F 62.386534 65.607259 4.183514
F 71.297961 57.888998 4.183330
F 71.297961 65.607534 4.183330
F 62.385531 55.316250 0.544786
F 62.385531 63.034785 0.544786
F 71.297954 55.316152 0.544778
F 71.297954 63.034688 0.544777
F 55.791237 54.007821 4.190631
F 55.791237 61.726355 4.190631
F 64.613651 54.029712 4.183341
F 64.613651 61.748245 4.183341
F 55.760050 59.180980 0.541068
F 55.760050 66.899516 0.541068
F 64.613642 59.175440 0.544791
F 64.613642 66.893976 0.544791
F 55.802763 59.201641 3.247150
F 55.802763 66.920177 3.247150
F 64.613650 59.175440 3.273679
F 64.613651 66.893975 3.273679
F 55.798906 54.004087 6.890151
F 55.798906 61.722621 6.890151
F 64.613633 54.029713 6.912233
F 64.613633 61.748247 6.912233
F 57.957273 55.323727 3.267496
F 57.957273 63.042262 3.267496
F 66.841671 55.316155 3.273691
F 66.841671 63.034690 3.273691
F 57.957676 57.881534 6.907411
F 57.957676 65.600070 6.907411
F 66.841660 57.888997 6.912244
F 66.841660 65.607532 6.912244
F 57.958939 57.881396 4.188167
F 57.958939 65.599932 4.188167
F 66.841670 57.888997 4.183332
F 66.841670 65.607532 4.183332
F 57.937995 55.317548 0.544738
F 57.937995 63.036083 0.544738
F 66.841651 55.316153 0.544777
F 66.841651 63.034688 0.544777
F 60.164322 54.027853 4.184390
F 60.164322 61.746387 4.184390
F 69.069811 54.029732 4.183330
F 69.069811 61.748266 4.183330
F 60.163592 59.177393 0.545836
F 60.163592 66.895929 0.545836
F 69.069801 59.175419 0.544777
F 69.069801 66.893955 0.544777
F 60.164695 59.177273 3.272430
F 60.164695 66.895809 3.272430
F 69.069810 59.175420 3.273693
F 69.069810 66.893955 3.273693
F 60.164228 54.027967 6.911061
F 60.164228 61.746501 6.911061
F 69.069802 54.029732 6.912245
F 69.069802 61.748266 6.912245
F 62.386390 55.316393 10.550641
F 62.386390 63.034929 10.550641
F 71.297962 55.316152 10.550798
F 71.297962 63.034688 10.550798
F 62.386300 57.888777 14.189207
F 62.386300 65.607313 14.189207
F 71.297952 57.888999 14.189350
F 71.297952 65.607534 14.189351
F 62.386387 57.888759 11.460600
F 62.386387 65.607295 11.460600
F 71.297961 57.888998 11.460435
F 71.297961 65.607534 11.460435
F 62.386451 55.316410 7.822057
F 62.386451 63.034946 7.822057
F 71.297954 55.316152 7.821883
F 71.297954 63.034688 7.821883
F 55.795158 54.004179 11.480048
F 55.795158 61.722713 11.480048
F 64.613632 54.029715 11.460447
F 64.613632 61.748249 11.460447
F 55.800648 59.202985 7.841253
F 55.800648 66.921521 7.841253
F 64.613632 59.175438 7.821896
F 64.613631 66.893974 7.821896
F 55.793930 59.200030 10.536547
F 55.793930 66.918566 10.536547
F 64.613630 59.175437 10.550787
F 64.613630 66.893973 10.550787
F 55.787200 54.007117 14.176670
F 55.787200 61.725651 14.176670
F 64.613612 54.029717 14.189340
F 64.613612 61.748250 14.189340
F 57.955888 55.323185 10.546274
F 57.955888 63.041720 10.546275
F 66.841669 55.316154 10.550796
F 66.841669 63.034690 10.550797
F 57.954077 57.882423 14.185224
F 57.954077 65.600959 14.185223
F 66.841658 57.888997 14.189349
F 66.841658 65.607533 14.189349
F 57.955989 57.881769 11.465411
F 57.955989 65.600305 11.465411
F 66.841668 57.888997 11.460436
F 66.841668 65.607533 11.460436
F 57.957206 55.323556 7.826619
F 57.957206 63.042091 7.826619
F 66.841661 55.316154 7.821884
F 66.841661 63.034690 7.821884
F 60.163855 54.028085 11.461586
F 60.163855 61.746619 11.461585
F 69.069811 54.029732 11.460435
F 69.069811 61.748266 11.460435
F 60.164306 59.177178 7.823110
F 60.164306 66.895714 7.823110
F 69.069801 59.175420 7.821882
F 69.069801 66.893955 7.821883
F 60.163806 59.177075 10.549740
F 60.163806 66.895611 10.549740
F 69.069810 59.175420 10.550798
F 69.069809 66.893956 10.550798
F 60.163330 54.028188 14.188366
F 60.163330 61.746722 14.188367
F 69.069802 54.029732 14.189350
F 69.069802 61.748266 14.189351
F 62.386302 55.316372 15.099140
F 62.386302 63.034908 15.099139
F 71.297954 55.316152 15.098988
F 71.297954 63.034688 15.098988
F 55.788266 59.198932 15.117183
F 55.788266 66.917467 15.117183
F 64.613611 59.175435 15.098998
F 64.613611 66.893971 15.098999
F 57.954163 55.322905 15.103673
F 57.954163 63.041440 15.103673
F 66.841659 55.316154 15.098989
F 66.841659 63.034689 15.098989
F 60.163372 59.176957 15.100067
F 60.163372 66.895493 15.100067
F 69.069801 59.175419 15.098988
F 69.069801 66.893955 15.098988
F 53.710762 55.374307 3.181678
F 53.678863 63.083345 15.140909
F 53.678863 55.364809 15.140909
F 53.709138 63.092738 7.870896
F 53.709138 55.374203 7.870897
F 53.694083 65.554449 11.505949
F 53.694083 57.835913 11.505949
F 53.679186 65.557649 14.162019
F 53.679187 57.839113 14.162020
F 53.694354 63.089135 10.520868
F 53.694354 55.370600 10.520868
F 53.566264 63.024923 0.495839
F 53.566264 55.306388 0.495839
F 53.713061 65.531834 4.212069
F 53.713061 57.813298 4.212069
F 53.708202 65.546835 6.867160
F 53.708202 57.828299 6.867160
F 53.710762 63.092843 3.181678
F 55.791237 69.444890 4.190631
F 64.613651 69.466781 4.183341
F 55.798906 69.441156 6.890151
F 64.613633 69.466783 6.912233
F 60.164322 69.464922 4.184390
F 69.069811 69.466802 4.183330
F 60.164229 69.465037 6.911061
F 69.069802 69.466802 6.912245
F 55.795158 69.441249 11.480048
F 64.613632 69.466784 11.460447
F 55.787200 69.444187 14.176670
F 64.613613 69.466786 14.189340
F 60.163855 69.465155 11.461585
F 69.069811 69.466802 11.460435
F 60.163330 69.465257 14.188367
F 69.069802 69.466802 14.189350
F 62.386071 55.316315 25.104905
F 62.386071 63.034850 25.104905
F 71.297962 55.316152 25.105009
F 71.297962 63.034688 25.105009
F 62.385981 57.888855 28.743470
F 62.385981 65.607391 28.743470
F 71.297952 57.888998 28.743562
F 71.297952 65.607534 28.743562
F 62.386073 57.888837 26.014759
F 62.386072 65.607373 26.014759
F 71.297961 57.888998 26.014647
F 71.297961 65.607534 26.014647
F 62.386144 55.316333 22.376219
F 62.386144 63.034869 22.376219
F 71.297954 55.316152 22.376094
F 71.297954 63.034688 22.376094
F 55.767979 54.011901 26.028774
F 55.767979 61.730435 26.028774
F 64.613591 54.029721 26.014655
F 64.613591 61.748255 26.014654
F 55.774656 59.195076 22.391542
F 55.774656 66.913612 22.391542
F 64.613590 59.175432 22.376102
F 64.613590 66.893968 22.376103
F 55.767117 59.192448 25.095855
F 55.767117 66.910983 25.095855
F 64.613590 59.175431 25.105001
F 64.613590 66.893967 25.105002
F 55.760585 54.014440 28.735480
F 55.760585 61.732974 28.735481
F 64.613573 54.029722 28.743555
F 64.613573 61.748256 28.743555
F 57.948463 55.321230 25.101878
F 57.948463 63.039765 25.101879
F 66.841665 55.316154 25.105008
F 66.841665 63.034689 25.105008
F 57.946561 57.884431 28.740768
F 57.946561 65.602967 28.740768
F 66.841654 57.888998 28.743561
F 66.841654 65.607533 28.743561
F 57.948574 57.883740 26.018360
F 57.948574 65.602276 26.018360
F 66.841664 57.888998 26.014647
F 66.841664 65.607533 26.014647
F 57.950445 55.321917 22.380138
F 57.950445 63.040452 22.380138
F 66.841657 55.316154 22.376095
F 66.841657 63.034689 22.376094
F 60.161924 54.028544 26.015492
F 60.161924 61.747078 26.015491
F 69.069810 54.029732 26.014647
F 69.069810 61.748266 26.014646
F 60.162403 59.176726 22.377019
F 60.162403 66.895262 22.377019
F 69.069801 59.175419 22.376094
F 69.069801 66.893955 22.376094
F 60.161896 59.176614 25.104258
F 60.161896 66.895150 25.104258
F 69.069809 59.175420 25.105009
F 69.069809 66.893955 25.105009
F 60.161406 54.028658 28.742890
F 60.161406 61.747192 28.742890
F 69.069802 54.029732 28.743562
F 69.069802 61.748266 28.743562
F 62.385914 55.316277 32.382035
F 62.385914 63.034812 32.382035
F 71.297962 55.316152 32.382114
F 71.297962 63.034688 32.382114
F 62.385987 55.316295 29.653299
F 62.385987 63.034830 29.653299
F 71.297954 55.316152 29.653199
F 71.297954 63.034687 29.653199
F 55.761371 59.191485 29.666038
F 55.761371 66.910020 29.666038
F 64.613571 59.175429 29.653206
F 64.613571 66.893965 29.653206
F 55.754159 59.189026 32.375065
F 55.754159 66.907562 32.375065
F 64.613571 59.175428 32.382108
F 64.613571 66.893964 32.382109
F 57.944679 55.320208 32.379656
F 57.944679 63.038744 32.379657
F 66.841664 55.316154 32.382114
F 66.841664 63.034689 32.382114
F 57.946683 55.320902 29.656577
F 57.946683 63.039437 29.656577
F 66.841656 55.316153 29.653200
F 66.841656 63.034689 29.653200
F 60.161425 59.176488 29.653963
F 60.161425 66.895024 29.653963
F 69.069800 59.175419 29.653199
F 69.069800 66.893955 29.653199
F 60.160932 59.176373 32.381522
F 60.160932 66.894909 32.381522
F 69.069809 59.175420 32.382114
F 69.069809 66.893956 32.382114
F 62.386231 55.316354 17.827773
F 62.386231 63.034889 17.827773
F 71.297962 55.316152 17.827903
F 71.297962 63.034688 17.827903
F 62.386140 57.888817 21.466339
F 62.386140 65.607353 21.466339
F 71.297952 57.888998 21.466456
F 71.297952 65.607534 21.466456
F 62.386231 57.888798 18.737679
F 62.386231 65.607334 18.737679
F 71.297961 57.888998 18.737541
F 71.297961 65.607534 18.737541
F 55.781437 54.008184 18.754345
F 55.781437 61.726718 18.754345
F 64.613611 54.029718 18.737551
F 64.613611 61.748252 18.737550
F 55.780435 59.196103 17.816454
F 55.780435 66.914639 17.816454
F 64.613610 59.175434 17.827894
F 64.613610 66.893970 17.827894
F 55.773728 54.010910 21.456181
F 55.773727 61.729444 21.456181
F 64.613592 54.029719 21.466448
F 64.613592 61.748253 21.466448
F 57.952227 55.322236 17.824105
F 57.952227 63.040771 17.824105
F 66.841667 55.316154 17.827902
F 66.841667 63.034689 17.827902
F 57.950340 57.883415 21.462990
F 57.950340 65.601951 21.462990
F 66.841656 57.888997 21.466455
F 66.841656 65.607533 21.466455
F 57.952319 57.882736 18.741909
F 57.952319 65.601272 18.741909
F 66.841666 57.888997 18.737542
F 66.841666 65.607533 18.737541
F 60.162901 54.028309 18.738544
F 60.162901 61.746843 18.738544
F 69.069811 54.029732 18.737541
F 69.069811 61.748266 18.737541
F 60.162862 59.176850 17.826996
F 60.162862 66.895386 17.826996
F 69.069809 59.175420 17.827903
F 69.069809 66.893956 17.827903
F 60.162373 54.028419 21.465626
F 60.162373 61.746953 21.465627
F 69.069802 54.029732 21.466456
F 69.069802 61.748266 21.466456
F 53.632710 55.352457 25.085952
F 53.663441 65.563373 18.775834
F 53.663441 57.844838 18.775834
F 53.648296 65.566745 21.444631
F 53.648296 57.848209 21.444631
F 53.663826 63.080025 17.803302
F 53.663827 55.361490 17.803302
F 53.616555 63.065596 29.680798
F 53.616555 55.347060 29.680798
F 53.601603 63.062436 32.368386
F 53.601603 55.343900 32.368386
F 53.647856 63.074351 22.410755
F 53.647856 55.355816 22.410755
F 53.632211 65.572308 26.045727
F 53.632211 57.853772 26.045727
F 53.617109 65.575594 28.727217
F 53.617109 57.857058 28.727217
F 53.632710 63.070992 25.085952
F 55.767979 69.448971 26.028774
F 64.613591 69.466790 26.014655
F 55.760585 69.451510 28.735480
F 64.613573 69.466791 28.743555
F 60.161924 69.465614 26.015491
F 69.069810 69.466802 26.014647
F 60.161406 69.465728 28.742890
F 69.069802 69.466802 28.743562
F 55.781437 69.445253 18.754345
F 64.613611 69.466787 18.737551
F 55.773727 69.447979 21.456181
F 64.613592 69.466789 21.466448
F 60.162901 69.465379 18.738544
F 69.069811 69.466802 18.737541
F 60.162373 69.465489 21.465626
F 69.069802 69.466802 21.466456
F 62.385627 55.316211 46.936289
F 62.385627 63.034746 46.936289
F 71.297962 55.316152 46.936325
F 71.297962 63.034688 46.936325
F 62.385632 57.888939 47.846006
F 62.385632 65.607475 47.846006
F 71.297961 57.888998 47.845963
F 71.297961 65.607534 47.845963
F 62.385691 55.316226 44.207463
F 62.385692 63.034762 44.207463
F 71.297954 55.316152 44.207410
F 71.297954 63.034688 44.207410
F 55.729736 54.021914 47.852706
F 55.729736 61.740448 47.852705
F 64.613538 54.029728 47.845966
F 64.613538 61.748262 47.845966
F 55.735887 59.184837 44.215338
F 55.735887 66.903373 44.215338
F 64.613535 59.175425 44.207414
F 64.613535 66.893960 44.207414
F 55.729312 59.182611 46.933137
F 55.729312 66.901147 46.933137
F 64.613537 59.175424 46.936323
F 64.613537 66.893960 46.936323
F 57.937243 55.318206 46.935172
F 57.937243 63.036741 46.935172
F 66.841661 55.316153 46.936325
F 66.841661 63.034688 46.936325
F 57.937397 57.886766 47.847653
F 57.937397 65.605302 47.847653
F 66.841660 57.888998 47.845963
F 66.841660 65.607534 47.845963
F 57.939211 55.318875 44.209432
F 57.939210 63.037410 44.209432
F 66.841653 55.316153 44.207410
F 66.841653 63.034688 44.207410
F 60.159098 54.029248 47.846327
F 60.159098 61.747782 47.846327
F 69.069810 54.029732 47.845963
F 69.069810 61.748266 47.845963
F 60.159532 59.176016 44.207851
F 60.159532 66.894552 44.207852
F 69.069800 59.175420 44.207410
F 69.069800 66.893955 44.207410
F 60.159097 59.175906 46.936038
F 60.159097 66.894442 46.936038
F 69.069809 59.175420 46.936325
F 69.069809 66.893956 46.936326
F 62.385828 57.888892 36.020599
F 62.385828 65.607428 36.020599
F 71.297952 57.888998 36.020667
F 71.297952 65.607534 36.020667
F 62.385917 57.888874 33.291839
F 62.385917 65.607410 33.291839
F 71.297961 57.888998 33.291752
F 71.297961 65.607534 33.291751
F 55.754877 54.015383 33.303330
F 55.754877 61.733917 33.303330
F 64.613572 54.029724 33.291758
F 64.613572 61.748257 33.291757
F 55.747813 54.017770 36.014615
F 55.747812 61.736304 36.014616
F 64.613554 54.029725 36.020662
F 64.613554 61.748258 36.020662
F 57.942784 57.885453 36.018543
F 57.942784 65.603989 36.018543
F 66.841652 57.888998 36.020666
F 66.841653 65.607534 36.020666
F 57.944807 57.884760 33.294790
F 57.944807 65.603296 33.294790
F 66.841662 57.888998 33.291752
F 66.841662 65.607533 33.291752
F 60.160950 54.028784 33.292434
F 60.160950 61.747318 33.292434
F 69.069810 54.029732 33.291752
F 69.069810 61.748266 33.291751
F 60.160451 54.028898 36.020153
F 60.160451 61.747432 36.020153
F 69.069802 54.029732 36.020667
F 69.069802 61.748266 36.020667
F 62.385765 55.316242 39.659163
F 62.385765 63.034777 39.659163
F 71.297962 55.316152 39.659219
F 71.297962 63.034688 39.659219
F 62.385684 57.888925 43.297727
F 62.385684 65.607461 43.297726
F 71.297952 57.888998 43.297772
F 71.297952 65.607534 43.297772
F 62.385769 57.888909 40.568921
F 62.385769 65.607444 40.568921
F 71.297961 57.888998 40.568857
F 71.297961 65.607534 40.568857
F 62.385835 55.316259 36.930380
F 62.385835 63.034795 36.930379
F 71.297954 55.316152 36.930304
F 71.297954 63.034688 36.930304
F 55.742138 54.018698 40.577985
F 55.742138 61.737232 40.577984
F 64.613554 54.029726 40.568862
F 64.613554 61.748260 40.568862
F 55.748453 59.188096 36.940647
F 55.748453 66.906631 36.940647
F 64.613552 59.175427 36.930309
F 64.613552 66.893963 36.930310
F 55.741568 59.185770 39.654140
F 55.741568 66.904305 39.654141
F 64.613553 59.175426 39.659215
F 64.613553 66.893962 39.659215
F 55.735393 54.020971 43.293646
F 55.735393 61.739505 43.293646
F 64.613537 54.029727 43.297769
F 64.613537 61.748261 43.297769
F 57.940922 55.319192 39.657426
F 57.940922 63.037727 39.657426
F 66.841662 55.316153 39.659219
F 66.841662 63.034688 39.659219
F 57.939059 57.886457 43.296303
F 57.939059 65.604993 43.296303
F 66.841651 57.888998 43.297772
F 66.841651 65.607534 43.297772
F 57.941064 57.885777 40.571216
F 57.941064 65.604313 40.571216
F 66.841661 57.888998 40.568857
F 66.841661 65.607534 40.568858
F 57.942922 55.319880 36.933003
F 57.942922 63.038416 36.933002
F 66.841654 55.316153 36.930305
F 66.841654 63.034689 36.930305
F 60.160001 54.029020 40.569378
F 60.160001 61.747554 40.569377
F 69.069810 54.029732 40.568857
F 69.069810 61.748266 40.568857
F 60.160460 59.176249 36.930905
F 60.160460 66.894785 36.930905
F 69.069800 59.175419 36.930304
F 69.069800 66.893955 36.930304
F 60.159992 59.176135 39.658783
F 60.159992 66.894671 39.658783
F 69.069809 59.175420 39.659219
F 69.069809 66.893955 39.659220
F 60.159531 54.029132 43.297411
F 60.159531 61.747667 43.297411
F 69.069802 54.029732 43.297772
F 69.069802 61.748266 43.297772
F 53.541444 55.329468 46.931569
F 53.585550 63.057503 36.951398
F 53.585551 55.338968 36.951398
F 53.570321 65.588423 40.586983
F 53.570321 57.869888 40.586983
F 53.556110 65.590991 43.291029
F 53.556110 57.872455 43.291029
F 53.571057 63.054715 39.650312
F 53.571057 55.336180 39.650312
F 53.600989 65.580777 33.316010
F 53.600989 57.862241 33.316010
F 53.586222 65.583767 36.009426
F 53.586222 57.865231 36.009426
F 53.555314 63.050346 44.222778
F 53.555315 55.331811 44.222778
F 53.540582 65.595074 47.858781
F 53.540582 57.876538 47.858781
F 53.541444 63.048003 46.931569
F 55.729736 69.458983 47.852705
F 64.613538 69.466797 47.845966
F 60.159098 69.466317 47.846327
F 69.069810 69.466802 47.845963
F 55.754877 69.452452 33.303330
F 64.613572 69.466793 33.291758
F 55.747813 69.454839 36.014615
F 64.613554 69.466794 36.020662
F 60.160950 69.465853 33.292434
F 69.069810 69.466802 33.291752
F 60.160451 69.465968 36.020153
F 69.069802 69.466802 36.020667
F 55.742138 69.455767 40.577985
F 64.613554 69.466795 40.568862
F 55.735393 69.458040 43.293646
F 64.613537 69.466796 43.297769
F 60.160001 69.466090 40.569378
F 69.069810 69.466802 40.568857
F 60.159531 69.466202 43.297412
F 69.069802 69.466802 43.297772
F 62.385553 57.888954 50.574851
F 62.385553 65.607490 50.574851
F 71.297952 57.888998 50.574878
F 71.297952 65.607534 50.574878
F 55.723297 54.024097 50.572617
F 55.723297 61.742631 50.572617
F 64.613522 54.029729 50.574876
F 64.613522 61.748263 50.574876
F 57.935441 57.887420 50.574031
F 57.935441 65.605956 50.574031
F 66.841650 57.888998 50.574878
F 66.841650 65.607534 50.574878
F 60.158665 54.029355 50.574662
F 60.158665 61.747889 50.574662
F 69.069802 54.029732 50.574878
F 69.069802 61.748266 50.574878
F 62.385504 55.316184 54.213412
F 62.385504 63.034719 54.213412
F 71.297962 55.316152 54.213431
F 71.297962 63.034688 54.213431
F 62.385441 57.888979 57.851970
F 62.385441 65.607514 57.851970
F 71.297952 57.888998 57.851983
F 71.297952 65.607534 57.851983
F 62.385509 57.888966 55.123092
F 62.385509 65.607502 55.123092
F 71.297961 57.888998 55.123068
F 71.297961 65.607534 55.123068
F 62.385561 55.316197 51.484549
F 62.385561 63.034733 51.484548
F 71.297954 55.316152 51.484516
F 71.297954 63.034688 51.484515
F 55.717734 54.025063 55.127289
F 55.717734 61.743597 55.127289
F 64.613524 54.029730 55.123070
F 64.613524 61.748264 55.123070
F 55.723646 59.181653 51.490082
F 55.723646 66.900189 51.490082
F 64.613520 59.175423 51.484518
F 64.613520 66.893959 51.484518
F 55.717389 59.179513 54.212074
F 55.717389 66.898049 54.212074
F 64.613523 59.175422 54.213429
F 64.613523 66.893958 54.213429
F 55.712480 54.027111 57.850332
F 55.712480 61.745645 57.850332
F 64.613509 54.029730 57.851982
F 64.613509 61.748264 57.851982
F 57.933710 55.317275 54.212867
F 57.933710 63.035810 54.212867
F 66.841660 55.316153 54.213430
F 66.841660 63.034688 54.213430
F 57.932407 57.888117 57.851336
F 57.932407 65.606652 57.851336
F 66.841649 57.888998 57.851983
F 66.841649 65.607534 57.851983
F 57.933898 57.887683 55.124063
F 57.933898 65.606219 55.124063
F 66.841659 57.888998 55.123068
F 66.841658 65.607534 55.123068
F 57.935604 55.317909 51.485880
F 57.935604 63.036445 51.485880
F 66.841651 55.316153 51.484516
F 66.841652 63.034688 51.484516
F 60.158261 54.029461 55.123284
F 60.158261 61.747995 55.123284
F 69.069810 54.029732 55.123068
F 69.069810 61.748266 55.123068
F 60.158660 59.175796 51.484804
F 60.158660 66.894331 51.484804
F 69.069800 59.175419 51.484515
F 69.069800 66.893955 51.484516
F 60.158268 59.175693 54.213280
F 60.158268 66.894229 54.213280
F 69.069809 59.175420 54.213431
F 69.069809 66.893955 54.213431
F 60.157876 54.029561 57.851898
F 60.157876 61.748095 57.851899
F 69.069801 54.029732 57.851983
F 69.069801 61.748266 57.851983
F 62.385399 55.316162 61.490526
F 62.385399 63.034697 61.490527
F 71.297962 55.316152 61.490536
F 71.297962 63.034688 61.490536
F 62.386443 57.888809 65.128907
F 62.386443 65.607344 65.128907
F 71.297952 57.888998 65.129089
F 71.297952 65.607534 65.129089
F 62.385416 57.888987 62.400178
F 62.385416 65.607523 62.400178
F 71.297961 57.888998 62.400173
F 71.297961 65.607534 62.400173
F 62.385445 55.316173 58.761636
F 62.385446 63.034708 58.761636
F 71.297954 55.316152 58.761620
F 71.297954 63.034688 58.761620
F 55.709055 54.026324 62.394996
F 55.709055 61.744858 62.394996
F 64.613512 54.029731 62.400174
F 64.613512 61.748265 62.400174
F 55.713171 59.179331 58.760103
F 55.713171 66.897867 58.760103
F 64.613507 59.175421 58.761621
F 64.613507 66.893957 58.761621
F 55.718029 59.182314 61.479224
F 55.718029 66.900850 61.479224
F 64.613512 59.175420 61.490531
F 64.613512 66.893956 61.490531
F 55.754000 54.005138 65.106694
F 55.754000 61.723672 65.106695
F 64.613512 54.029729 65.129086
F 64.613512 61.748263 65.129087
F 57.930763 55.316630 61.489910
F 57.930762 63.035166 61.489911
F 66.841659 55.316153 61.490535
F 66.841659 63.034688 61.490536
F 57.952760 57.881931 65.123207
F 57.952760 65.600466 65.123207
F 66.841660 57.888997 65.129087
F 66.841661 65.607533 65.129087
F 57.931838 57.888337 62.399033
F 57.931838 65.606873 62.399033
F 66.841658 57.888998 62.400173
F 66.841658 65.607534 62.400173
F 57.932197 55.317045 58.762293
F 57.932197 63.035580 58.762293
F 66.841651 55.316153 58.761621
F 66.841651 63.034688 58.761620
F 60.157522 54.029625 62.400208
F 60.157522 61.748159 62.400208
F 69.069810 54.029732 62.400174
F 69.069810 61.748266 62.400173
F 60.157884 59.175594 58.761711
F 60.157884 66.894130 58.761710
F 69.069800 59.175420 58.761620
F 69.069800 66.893955 58.761620
F 60.157798 59.175492 61.490245
F 60.157798 66.894028 61.490245
F 69.069809 59.175420 61.490536
F 69.069809 66.893955 61.490536
F 60.158899 54.029615 65.128761
F 60.158899 61.748149 65.128761
F 69.069801 54.029732 65.129089
F 69.069801 61.748266 65.129089
F 53.527026 57.878670 50.571936
F 53.499464 63.038063 58.757453
F 53.499464 55.319528 58.757453
F 53.498169 65.599570 62.353191
F 53.498169 57.881034 62.353191
F 53.647936 65.538231 65.040112
F 53.647936 57.819696 65.040112
F 53.498535 63.029690 61.469125
F 53.498535 55.311154 61.469125
F 53.526105 63.044189 51.494979
F 53.526105 55.325654 51.494979
F 53.511941 65.600808 55.131161
F 53.511941 57.882272 55.131161
F 53.499608 65.602794 57.851217
F 53.499608 57.884258 57.851217
F 53.512889 63.042239 54.212137
F 53.512889 55.323704 54.212136
F 53.527026 65.597206 50.571936
F 55.723297 69.461166 50.572617
F 64.613522 69.466798 50.574876
F 60.158665 69.466424 50.574662
F 69.069802 69.466802 50.574878
F 55.717734 69.462133 55.127289
F 64.613524 69.466799 55.123070
F 55.712480 69.464181 57.850332
F 64.613509 69.466800 57.851982
F 60.158261 69.466530 55.123284
F 69.069810 69.466802 55.123068
F 60.157876 69.466631 57.851898
F 69.069801 69.466802 57.851983
F 55.709055 69.463393 62.394996
F 64.613512 69.466801 62.400174
F 55.754000 69.442208 65.106694
F 64.613512 69.466798 65.129086
F 60.157522 69.466695 62.400208
F 69.069810 69.466802 62.400173
F 60.158899 69.466685 65.128761
F 69.069802 69.466802 65.129089
F 80.210566 1.286421 3.273692
F 80.210566 9.004952 3.273692
F 80.210566 16.723487 3.273692
F 89.123166 1.286420 3.273692
F 89.123166 9.004952 3.273692
F 89.123166 16.723487 3.273693
F 80.210557 3.859265 6.912245
F 80.210557 11.577797 6.912245
F 89.123155 3.859265 6.912245
F 89.123155 11.577797 6.912245
F 80.210565 3.859265 4.183331
F 80.210565 11.577797 4.183330
F 89.123164 3.859265 4.183331
F 89.123164 11.577797 4.183331
F 80.210558 1.286421 0.544778
F 80.210558 9.004952 0.544778
F 80.210558 16.723487 0.544777
F 89.123157 1.286420 0.544778
F 89.123157 9.004952 0.544778
F 89.123157 16.723487 0.544778
F 82.438716 7.718531 4.183331
F 82.438716 15.437065 4.183330
F 77.982406 12.864219 15.098988
F 73.526113 7.718531 4.183330
F 73.526114 15.437065 4.183330
F 77.982406 5.145686 15.098988
F 82.438706 5.145686 0.544778
F 82.438706 12.864219 0.544778
F 73.526104 5.145685 0.544777
F 73.526104 12.864218 0.544777
F 82.438715 5.145686 3.273692
F 82.438715 12.864219 3.273692
F 73.526113 5.145685 3.273692
F 73.526112 12.864219 3.273693
F 82.438708 7.718531 6.912245
F 82.438708 15.437065 6.912245
F 86.895005 12.864219 15.098988
F 73.526105 7.718531 6.912245
F 73.526105 15.437065 6.912245
F 86.895005 5.145686 15.098988
F 84.666866 1.286421 3.273692
F 84.666866 9.004952 3.273692
F 84.666866 16.723487 3.273692
F 75.754265 1.286420 3.273692
F 75.754265 9.004952 3.273692
F 75.754265 16.723487 3.273693
F 84.666855 3.859265 6.912245
F 84.666855 11.577797 6.912245
F 75.754256 3.859265 6.912245
F 75.754256 11.577797 6.912245
F 84.666864 3.859265 4.183331
F 84.666864 11.577797 4.183330
F 75.754264 3.859265 4.183331
F 75.754264 11.577797 4.183330
F 84.666857 1.286421 0.544778
F 84.666857 9.004952 0.544778
F 84.666857 16.723487 0.544778
F 75.754257 1.286420 0.544778
F 75.754257 9.004951 0.544778
F 75.754257 16.723487 0.544777
F 86.895016 7.718531 4.183331
F 86.895016 15.437065 4.183330
F 75.754257 16.723487 15.098988
F 77.982416 7.718531 4.183330
F 77.982416 15.437065 4.183330
F 75.754257 9.004951 15.098988
F 86.895005 5.145686 0.544778
F 86.895005 12.864219 0.544778
F 77.982406 5.145686 0.544778
F 77.982406 12.864219 0.544777
F 86.895014 5.145686 3.273692
F 86.895014 12.864219 3.273692
F 77.982414 5.145686 3.273692
F 77.982415 12.864219 3.273692
F 86.895007 7.718531 6.912245
F 86.895007 15.437065 6.912245
F 75.754257 1.286420 15.098988
F 77.982408 7.718531 6.912245
F 77.982408 15.437065 6.912245
F 84.666857 16.723487 15.098988
F 80.210566 1.286421 10.550797
F 80.210566 9.004952 10.550797
F 80.210566 16.723487 10.550797
F 89.123166 1.286420 10.550798
F 89.123166 9.004952 10.550798
F 89.123166 16.723487 10.550798
F 80.210557 3.859265 14.189350
F 80.210557 11.577797 14.189350
F 89.123155 3.859265 14.189350
F 89.123155 11.577797 14.189350
F 80.210565 3.859265 11.460435
F 80.210565 11.577797 11.460435
F 89.123164 3.859265 11.460436
F 89.123164 11.577797 11.460435
F 80.210558 1.286421 7.821883
F 80.210558 9.004952 7.821883
F 80.210558 16.723487 7.821883
F 89.123157 1.286420 7.821883
F 89.123157 9.004952 7.821883
F 89.123157 16.723487 7.821883
F 82.438716 7.718531 11.460435
F 82.438716 15.437065 11.460435
F 84.666857 9.004952 15.098988
F 73.526114 7.718531 11.460435
F 73.526114 15.437065 11.460435
F 84.666857 1.286421 15.098988
F 82.438706 5.145686 7.821883
F 82.438706 12.864219 7.821883
F 73.526104 5.145686 7.821883
F 73.526104 12.864219 7.821883
F 82.438715 5.145686 10.550797
F 82.438715 12.864219 10.550797
F 73.526113 5.145685 10.550798
F 73.526112 12.864219 10.550798
F 82.438708 7.718531 14.189350
F 82.438707 15.437065 14.189350
F 73.526104 12.864218 15.098988
F 73.526105 7.718531 14.189350
F 73.526105 15.437065 14.189351
F 73.526104 5.145686 15.098988
F 84.666866 1.286421 10.550797
F 84.666866 9.004952 10.550797
F 84.666866 16.723487 10.550798
F 75.754265 1.286420 10.550798
F 75.754265 9.004952 10.550798
F 75.754265 16.723487 10.550798
F 84.666855 3.859265 14.189350
F 84.666855 11.577797 14.189350
F 75.754256 3.859265 14.189350
F 75.754256 11.577797 14.189350
F 84.666864 3.859265 11.460436
F 84.666864 11.577797 11.460436
F 75.754264 3.859265 11.460435
F 75.754264 11.577797 11.460435
F 84.666857 1.286421 7.821883
F 84.666857 9.004952 7.821883
F 84.666857 16.723487 7.821883
F 75.754257 1.286420 7.821883
F 75.754257 9.004951 7.821883
F 75.754257 16.723487 7.821883
F 86.895015 7.718531 11.460436
F 86.895016 15.437064 11.460435
F 82.438706 12.864220 15.098988
F 77.982416 7.718531 11.460436
F 77.982416 15.437065 11.460435
F 82.438706 5.145686 15.098988
F 86.895005 5.145686 7.821883
F 86.895005 12.864219 7.821883
F 77.982406 5.145686 7.821883
F 77.982406 12.864219 7.821883
F 86.895014 5.145686 10.550798
F 86.895014 12.864219 10.550797
F 77.982415 5.145686 10.550797
F 77.982415 12.864219 10.550798
F 86.895007 7.718531 14.189350
F 86.895007 15.437065 14.189350
F 89.123157 16.723487 15.098988
F 77.982408 7.718531 14.189350
F 77.982408 15.437065 14.189350
F 89.123157 9.004952 15.098988
F 80.210558 1.286421 15.098988
F 80.210558 9.004952 15.098988
F 80.210558 16.723487 15.098988
F 89.123157 1.286420 15.098988
F 80.210566 1.286421 25.105009
F 80.210566 9.004952 25.105009
F 80.210566 16.723487 25.105009
F 89.123166 1.286420 25.105009
F 89.123166 9.004952 25.105009
F 89.123166 16.723487 25.105009
F 80.210557 3.859265 28.743561
F 80.210557 11.577797 28.743561
F 89.123155 3.859265 28.743561
F 89.123155 11.577797 28.743561
F 80.210565 3.859265 26.014647
F 80.210565 11.577797 26.014647
F 89.123164 3.859265 26.014647
F 89.123164 11.577797 26.014647
F 80.210558 1.286421 22.376094
F 80.210558 9.004952 22.376094
F 80.210558 16.723487 22.376094
F 89.123157 1.286420 22.376094
F 89.123157 9.004952 22.376094
F 89.123157 16.723487 22.376094
F 82.438716 7.718531 26.014647
F 82.438716 15.437065 26.014647
F 77.982408 15.437065 21.466456
F 73.526113 7.718531 26.014647
F 73.526114 15.437065 26.014646
F 77.982408 7.718531 21.466456
F 82.438706 5.145686 22.376094
F 82.438706 12.864219 22.376094
F 73.526104 5.145685 22.376094
F 73.526104 12.864218 22.376094
F 82.438715 5.145686 25.105009
F 82.438715 12.864219 25.105009
F 73.526113 5.145685 25.105009
F 73.526112 12.864219 25.105009
F 82.438708 7.718531 28.743561
F 82.438708 15.437065 28.743562
F 86.895007 15.437065 21.466456
F 73.526105 7.718531 28.743562
F 73.526105 15.437065 28.743562
F 86.895007 7.718531 21.466456
F 84.666866 1.286421 25.105009
F 84.666866 9.004952 25.105009
F 84.666866 16.723487 25.105009
F 75.754265 1.286420 25.105009
F 75.754265 9.004952 25.105009
F 75.754265 16.723487 25.105009
F 84.666855 3.859265 28.743561
F 84.666855 11.577797 28.743561
F 75.754256 3.859265 28.743562
F 75.754256 11.577797 28.743562
F 84.666864 3.859265 26.014647
F 84.666864 11.577797 26.014647
F 75.754264 3.859265 26.014647
F 75.754264 11.577797 26.014647
F 84.666857 1.286421 22.376094
F 84.666857 9.004952 22.376094
F 84.666857 16.723487 22.376094
F 75.754257 1.286420 22.376094
F 75.754257 9.004951 22.376094
F 75.754257 16.723487 22.376094
F 86.895016 7.718531 26.014647
F 86.895016 15.437065 26.014647
F 77.982415 12.864219 17.827903
F 77.982416 7.718531 26.014647
F 77.982416 15.437065 26.014647
F 77.982415 5.145686 17.827903
F 86.895005 5.145686 22.376094
F 86.895005 12.864219 22.376094
F 77.982406 5.145686 22.376094
F 77.982406 12.864219 22.376094
F 86.895014 5.145686 25.105009
F 86.895014 12.864219 25.105009
F 77.982415 5.145686 25.105009
F 77.982415 12.864219 25.105009
F 86.895007 7.718531 28.743561
F 86.895007 15.437065 28.743562
F 86.895014 12.864219 17.827903
F 77.982408 7.718531 28.743561
F 77.982408 15.437065 28.743562
F 86.895014 5.145686 17.827903
F 80.210566 1.286421 32.382114
F 80.210566 9.004952 32.382114
F 80.210566 16.723487 32.382114
F 89.123166 1.286420 32.382114
F 89.123166 9.004952 32.382114
F 89.123166 16.723487 32.382114
F 80.210558 1.286421 29.653199
F 80.210558 9.004952 29.653200
F 80.210558 16.723487 29.653199
F 89.123157 1.286420 29.653199
F 89.123157 9.004952 29.653199
F 89.123157 16.723487 29.653200
F 82.438706 5.145686 29.653200
F 82.438706 12.864219 29.653200
F 73.526104 5.145686 29.653199
F 73.526104 12.864218 29.653199
F 82.438714 5.145686 32.382114
F 82.438715 12.864219 32.382114
F 73.526113 5.145686 32.382114
F 73.526112 12.864219 32.382114
F 84.666866 1.286421 32.382114
F 84.666866 9.004952 32.382114
F 84.666866 16.723487 32.382114
F 75.754265 1.286420 32.382114
F 75.754265 9.004952 32.382114
F 75.754265 16.723487 32.382114
F 84.666857 1.286421 29.653199
F 84.666857 9.004952 29.653199
F 84.666857 16.723487 29.653200
F 75.754257 1.286420 29.653199
F 75.754257 9.004951 29.653200
F 75.754257 16.723487 29.653199
F 86.895005 5.145686 29.653200
F 86.895005 12.864219 29.653200
F 77.982406 5.145686 29.653200
F 77.982406 12.864219 29.653199
F 86.895014 5.145686 32.382114
F 86.895014 12.864219 32.382114
F 77.982415 5.145686 32.382114
F 77.982415 12.864219 32.382114
F 80.210566 1.286421 17.827903
F 80.210566 9.004952 17.827903
F 80.210566 16.723487 17.827903
F 89.123166 1.286420 17.827903
F 89.123166 9.004952 17.827903
F 89.123166 16.723487 17.827903
F 80.210557 3.859265 21.466456
F 80.210557 11.577797 21.466456
F 89.123155 3.859265 21.466455
F 89.123155 11.577797 21.466456
F 80.210565 3.859265 18.737541
F 80.210565 11.577797 18.737541
F 89.123164 3.859265 18.737541
F 89.123164 11.577797 18.737541
F 82.438716 7.718531 18.737541
F 82.438716 15.437065 18.737541
F 77.982416 15.437065 18.737541
F 73.526113 7.718531 18.737541
F 73.526114 15.437065 18.737541
F 77.982416 7.718531 18.737541
F 82.438715 5.145686 17.827903
F 82.438715 12.864219 17.827903
F 73.526113 5.145686 17.827903
F 73.526113 12.864219 17.827903
F 82.438708 7.718531 21.466456
F 82.438707 15.437065 21.466456
F 86.895015 15.437065 18.737541
F 73.526105 7.718531 21.466456
F 73.526105 15.437065 21.466456
F 86.895015 7.718531 18.737541
F 84.666866 1.286421 17.827903
F 84.666866 9.004952 17.827903
F 84.666866 16.723487 17.827903
F 75.754265 1.286420 17.827903
F 75.754265 9.004952 17.827903
F 75.754265 16.723487 17.827903
F 84.666855 3.859265 21.466456
F 84.666855 11.577797 21.466455
F 75.754256 3.859265 21.466456
F 75.754256 11.577797 21.466456
F 84.666864 3.859265 18.737541
F 84.666864 11.577797 18.737541
F 75.754264 3.859265 18.737541
F 75.754264 11.577797 18.737541
F 80.210566 1.286421 46.936325
F 80.210566 9.004952 46.936325
F 80.210566 16.723487 46.936325
F 89.123166 1.286420 46.936325
F 89.123166 9.004952 46.936325
F 89.123166 16.723487 46.936325
F 80.210565 3.859265 47.845963
F 80.210565 11.577797 47.845963
F 89.123164 3.859265 47.845963
F 89.123164 11.577797 47.845963
F 80.210558 1.286421 44.207410
F 80.210558 9.004952 44.207410
F 80.210558 16.723487 44.207410
F 89.123157 1.286420 44.207411
F 89.123157 9.004952 44.207411
F 89.123157 16.723487 44.207410
F 82.438716 7.718531 47.845963
F 82.438716 15.437065 47.845963
F 77.982408 15.437065 43.297772
F 73.526113 7.718531 47.845963
F 73.526113 15.437065 47.845963
F 77.982408 7.718531 43.297772
F 82.438706 5.145686 44.207411
F 82.438706 12.864219 44.207410
F 73.526104 5.145686 44.207410
F 73.526104 12.864219 44.207410
F 82.438715 5.145686 46.936325
F 82.438714 12.864219 46.936325
F 73.526113 5.145685 46.936325
F 73.526112 12.864219 46.936325
F 84.666866 1.286421 46.936325
F 84.666866 9.004952 46.936325
F 84.666866 16.723487 46.936325
F 75.754265 1.286420 46.936325
F 75.754265 9.004952 46.936325
F 75.754265 16.723487 46.936325
F 84.666864 3.859265 47.845963
F 84.666864 11.577797 47.845963
F 75.754264 3.859265 47.845963
F 75.754264 11.577797 47.845963
F 84.666857 1.286421 44.207411
F 84.666857 9.004952 44.207411
F 84.666857 16.723487 44.207410
F 75.754257 1.286420 44.207410
F 75.754257 9.004951 44.207410
F 75.754257 16.723487 44.207410
F 86.895015 7.718531 47.845964
F 86.895015 15.437065 47.845963
F 86.895007 15.437065 43.297772
F 77.982416 7.718531 47.845963
F 77.982416 15.437065 47.845963
F 86.895007 7.718531 43.297772
F 86.895005 5.145686 44.207411
F 86.895005 12.864219 44.207410
F 77.982406 5.145686 44.207410
F 77.982406 12.864219 44.207410
F 86.895014 5.145686 46.936325
F 86.895014 12.864219 46.936325
F 77.982415 5.145686 46.936325
F 77.982415 12.864219 46.936325
F 80.210557 3.859265 36.020666
F 80.210557 11.577797 36.020666
F 89.123155 3.859265 36.020666
F 89.123155 11.577797 36.020666
F 80.210565 3.859265 33.291752
F 80.210565 11.577797 33.291752
F 89.123164 3.859265 33.291752
F 89.123164 11.577797 33.291752
F 82.438716 7.718531 33.291752
F 82.438716 15.437065 33.291752
F 77.982415 12.864219 39.659219
F 73.526113 7.718531 33.291752
F 73.526114 15.437065 33.291752
F 77.982414 5.145686 39.659219
F 82.438708 7.718531 36.020666
F 82.438707 15.437065 36.020666
F 86.895014 12.864219 39.659219
F 73.526105 7.718531 36.020667
F 73.526106 15.437065 36.020667
F 86.895014 5.145686 39.659219
F 84.666855 3.859265 36.020666
F 84.666855 11.577797 36.020666
F 75.754256 3.859265 36.020666
F 75.754256 11.577797 36.020667
F 84.666864 3.859265 33.291752
F 84.666864 11.577797 33.291752
F 75.754264 3.859265 33.291752
F 75.754264 11.577797 33.291752
F 86.895016 7.718531 33.291752
F 86.895015 15.437065 33.291752
F 77.982406 12.864219 36.930304
F 77.982416 7.718531 33.291752
F 77.982416 15.437065 33.291751
F 77.982406 5.145686 36.930304
F 86.895007 7.718531 36.020666
F 86.895007 15.437065 36.020666
F 86.895005 12.864219 36.930304
F 77.982408 7.718531 36.020666
F 77.982408 15.437065 36.020666
F 86.895005 5.145686 36.930305
F 80.210566 1.286421 39.659219
F 80.210566 9.004952 39.659219
F 80.210566 16.723487 39.659219
F 89.123166 1.286420 39.659219
F 89.123166 9.004952 39.659219
F 89.123166 16.723487 39.659219
F 80.210557 3.859265 43.297772
F 80.210557 11.577797 43.297772
F 89.123155 3.859265 43.297772
F 89.123155 11.577797 43.297772
F 80.210565 3.859265 40.568857
F 80.210565 11.577797 40.568857
F 89.123164 3.859265 40.568858
F 89.123164 11.577797 40.568857
F 80.210558 1.286421 36.930305
F 80.210558 9.004952 36.930304
F 80.210558 16.723487 36.930304
F 89.123157 1.286420 36.930305
F 89.123157 9.004952 36.930305
F 89.123157 16.723487 36.930304
F 82.438716 7.718531 40.568857
F 82.438716 15.437065 40.568857
F 77.982416 15.437065 40.568857
F 73.526113 7.718531 40.568857
F 73.526113 15.437065 40.568857
F 77.982416 7.718531 40.568857
F 82.438706 5.145686 36.930305
F 82.438706 12.864219 36.930304
F 73.526104 5.145685 36.930304
F 73.526104 12.864218 36.930304
F 82.438715 5.145686 39.659219
F 82.438715 12.864219 39.659219
F 73.526113 5.145685 39.659219
F 73.526112 12.864219 39.659219
F 82.438708 7.718531 43.297772
F 82.438707 15.437065 43.297772
F 86.895016 15.437065 40.568857
F 73.526105 7.718531 43.297772
F 73.526106 15.437065 43.297772
F 86.895016 7.718531 40.568857
F 84.666866 1.286421 39.659219
F 84.666866 9.004952 39.659219
F 84.666866 16.723487 39.659219
F 75.754265 1.286420 39.659219
F 75.754265 9.004952 39.659219
F 75.754265 16.723487 39.659219
F 84.666855 3.859265 43.297772
F 84.666855 11.577797 43.297772
F 75.754256 3.859265 43.297772
F 75.754256 11.577797 43.297772
F 84.666864 3.859265 40.568857
F 84.666864 11.577797 40.568857
F 75.754264 3.859265 40.568857
F 75.754264 11.577797 40.568857
F 84.666857 1.286421 36.930305
F 84.666857 9.004952 36.930305
F 84.666857 16.723487 36.930304
F 75.754257 1.286420 36.930304
F 75.754257 9.004951 36.930305
F 75.754257 16.723487 36.930304
F 80.210557 3.859265 50.574878
F 80.210557 11.577797 50.574878
F 89.123155 3.859265 50.574878
F 89.123155 11.577797 50.574878
F 82.438708 7.718531 50.574878
F 82.438707 15.437065 50.574878
F 77.982408 15.437065 65.129088
F 73.526105 7.718531 50.574878
F 73.526106 15.437065 50.574878
F 77.982408 7.718531 65.129088
F 84.666855 3.859265 50.574878
F 84.666855 11.577797 50.574877
F 75.754256 3.859265 50.574878
F 75.754256 11.577797 50.574878
F 86.895007 7.718531 50.574878
F 86.895007 15.437065 50.574878
F 86.895007 15.437065 65.129088
F 77.982408 7.718531 50.574878
F 77.982408 15.437065 50.574878
F 86.895007 7.718531 65.129088
F 80.210566 1.286421 54.213430
F 80.210566 9.004952 54.213430
F 80.210566 16.723487 54.213430
F 89.123166 1.286421 54.213430
F 89.123166 9.004952 54.213430
F 89.123166 16.723487 54.213430
F 80.210557 3.859265 57.851982
F 80.210557 11.577797 57.851983
F 89.123155 3.859265 57.851983
F 89.123155 11.577797 57.851983
F 80.210565 3.859265 55.123068
F 80.210565 11.577797 55.123068
F 89.123164 3.859265 55.123068
F 89.123164 11.577797 55.123068
F 80.210558 1.286421 51.484516
F 80.210558 9.004952 51.484516
F 80.210558 16.723487 51.484516
F 89.123157 1.286420 51.484516
F 89.123157 9.004952 51.484516
F 89.123157 16.723487 51.484516
F 82.438716 7.718531 55.123068
F 82.438716 15.437065 55.123068
F 77.982415 12.864219 61.490536
F 73.526114 7.718531 55.123068
F 73.526113 15.437065 55.123068
F 77.982415 5.145686 61.490535
F 82.438706 5.145686 51.484516
F 82.438706 12.864219 51.484516
F 73.526104 5.145686 51.484516
F 73.526104 12.864218 51.484515
F 82.438715 5.145686 54.213430
F 82.438715 12.864219 54.213430
F 73.526113 5.145685 54.213430
F 73.526112 12.864219 54.213431
F 82.438708 7.718531 57.851982
F 82.438707 15.437065 57.851983
F 86.895014 12.864219 61.490536
F 73.526105 7.718531 57.851983
F 73.526105 15.437065 57.851983
F 86.895014 5.145686 61.490535
F 84.666866 1.286421 54.213430
F 84.666866 9.004952 54.213430
F 84.666866 16.723487 54.213430
F 75.754265 1.286420 54.213430
F 75.754265 9.004952 54.213430
F 75.754265 16.723487 54.213431
F 84.666855 3.859265 57.851982
F 84.666855 11.577797 57.851983
F 75.754256 3.859265 57.851983
F 75.754256 11.577797 57.851983
F 84.666864 3.859265 55.123068
F 84.666864 11.577797 55.123068
F 75.754264 3.859265 55.123068
F 75.754264 11.577797 55.123068
F 84.666857 1.286421 51.484516
F 84.666857 9.004952 51.484516
F 84.666857 16.723487 51.484516
F 75.754257 1.286420 51.484516
F 75.754257 9.004951 51.484516
F 75.754257 16.723487 51.484516
F 86.895016 7.718531 55.123068
F 86.895016 15.437065 55.123068
F 77.982406 12.864219 58.761621
F 77.982416 7.718531 55.123068
F 77.982416 15.437065 55.123068
F 77.982406 5.145686 58.761621
F 86.895005 5.145686 51.484516
F 86.895005 12.864219 51.484516
F 77.982406 5.145686 51.484516
F 77.982406 12.864219 51.484516
F 86.895014 5.145686 54.213430
F 86.895014 12.864219 54.213430
F 77.982415 5.145686 54.213430
F 77.982415 12.864219 54.213430
F 86.895007 7.718531 57.851982
F 86.895007 15.437065 57.851983
F 86.895005 12.864219 58.761621
F 77.982408 7.718531 57.851982
F 77.982408 15.437065 57.851983
F 86.895005 5.145686 58.761621
F 80.210566 1.286421 61.490535
F 80.210566 9.004952 61.490535
F 80.210566 16.723487 61.490536
F 89.123166 1.286420 61.490535
F 89.123166 9.004952 61.490535
F 89.123166 16.723487 61.490536
F 80.210557 3.859265 65.129088
F 80.210557 11.577797 65.129088
F 89.123155 3.859265 65.129088
F 89.123155 11.577797 65.129088
F 80.210565 3.859265 62.400174
F 80.210565 11.577797 62.400174
F 89.123164 3.859265 62.400174
F 89.123164 11.577797 62.400174
F 80.210558 1.286421 58.761621
F 80.210558 9.004952 58.761621
F 80.210558 16.723487 58.761621
F 89.123157 1.286420 58.761621
F 89.123157 9.004952 58.761621
F 89.123157 16.723487 58.761621
F 82.438716 7.718531 62.400174
F 82.438716 15.437065 62.400174
F 77.982416 15.437065 62.400173
F 73.526113 7.718531 62.400174
F 73.526113 15.437065 62.400173
F 77.982416 7.718531 62.400174
F 82.438706 5.145686 58.761621
F 82.438706 12.864219 58.761621
F 73.526104 5.145686 58.761621
F 73.526104 12.864219 58.761620
F 82.438715 5.145686 61.490535
F 82.438715 12.864219 61.490535
F 73.526113 5.145686 61.490536
F 73.526112 12.864219 61.490536
F 82.438708 7.718531 65.129088
F 82.438708 15.437065 65.129088
F 86.895016 15.437065 62.400174
F 73.526105 7.718531 65.129089
F 73.526105 15.437065 65.129089
F 86.895015 7.718531 62.400174
F 84.666866 1.286421 61.490535
F 84.666866 9.004952 61.490535
F 84.666866 16.723487 61.490536
F 75.754265 1.286420 61.490535
F 75.754265 9.004952 61.490535
F 75.754265 16.723487 61.490536
F 84.666855 3.859265 65.129088
F 84.666855 11.577797 65.129088
F 75.754256 3.859265 65.129088
F 75.754256 11.577797 65.129088
F 84.666864 3.859265 62.400174
F 84.666864 11.577797 62.400174
F 75.754264 3.859265 62.400174
F 75.754264 11.577797 62.400173
F 84.666857 1.286421 58.761621
F 84.666857 9.004952 58.761621
F 84.666857 16.723487 58.761621
F 75.754257 1.286420 58.761621
F 75.754257 9.004951 58.761621
F 75.754257 16.723487 58.761620
F 80.210566 24.442021 3.273692
F 80.210566 32.160553 3.273692
F 89.123166 24.442021 3.273692
F 89.123166 32.160553 3.273692
F 80.210557 27.014866 6.912245
F 80.210557 34.733397 6.912245
F 80.210556 19.296333 6.912245
F 89.123155 27.014866 6.912245
F 89.123155 34.733398 6.912245
F 89.123155 19.296333 6.912245
F 80.210565 27.014866 4.183331
F 80.210565 34.733398 4.183330
F 80.210565 19.296333 4.183330
F 89.123164 27.014866 4.183331
F 89.123164 34.733398 4.183331
F 89.123164 19.296333 4.183330
F 80.210558 24.442021 0.544778
F 80.210558 32.160552 0.544778
F 89.123157 24.442021 0.544778
F 89.123157 32.160552 0.544778
F 82.438716 30.874131 4.183331
F 82.438716 23.155600 4.183331
F 73.526114 30.874132 4.183330
F 73.526114 23.155600 4.183330
F 82.438706 28.301287 0.544778
F 82.438706 20.582755 0.544778
F 73.526104 28.301286 0.544778
F 73.526104 20.582755 0.544777
F 82.438715 28.301287 3.273692
F 82.438715 20.582755 3.273692
F 73.526112 28.301286 3.273692
F 73.526113 20.582754 3.273693
F 82.438708 30.874131 6.912245
F 82.438708 23.155600 6.912245
F 73.526105 30.874132 6.912245
F 73.526105 23.155600 6.912245
F 84.666866 24.442021 3.273692
F 84.666866 32.160553 3.273692
F 75.754265 24.442021 3.273693
F 75.754265 32.160552 3.273692
F 84.666856 27.014866 6.912245
F 84.666855 34.733397 6.912245
F 84.666855 19.296333 6.912245
F 75.754256 27.014866 6.912245
F 75.754256 34.733398 6.912245
F 75.754256 19.296333 6.912245
F 84.666864 27.014866 4.183331
F 84.666864 34.733398 4.183330
F 84.666864 19.296333 4.183330
F 75.754264 27.014866 4.183331
F 75.754264 34.733398 4.183330
F 75.754264 19.296333 4.183330
F 84.666857 24.442021 0.544778
F 84.666857 32.160553 0.544778
F 75.754257 24.442021 0.544778
F 75.754257 32.160552 0.544778
F 86.895016 30.874131 4.183331
F 86.895016 23.155600 4.183331
F 77.982416 30.874131 4.183330
F 77.982416 23.155600 4.183330
F 86.895005 28.301287 0.544778
F 86.895005 20.582755 0.544778
F 77.982407 28.301287 0.544778
F 77.982406 20.582755 0.544778
F 86.895014 28.301287 3.273692
F 86.895014 20.582755 3.273692
F 77.982415 28.301287 3.273692
F 77.982415 20.582755 3.273692
F 86.895007 30.874131 6.912245
F 86.895007 23.155600 6.912245
F 77.982408 30.874131 6.912245
F 77.982408 23.155600 6.912245
F 80.210566 24.442021 10.550797
F 80.210566 32.160553 10.550797
F 89.123166 24.442021 10.550798
F 89.123166 32.160552 10.550798
F 80.210557 27.014866 14.189350
F 80.210557 34.733397 14.189350
F 80.210557 19.296333 14.189350
F 89.123155 27.014866 14.189350
F 89.123155 34.733398 14.189350
F 89.123155 19.296333 14.189350
F 80.210565 27.014866 11.460435
F 80.210565 34.733398 11.460435
F 80.210565 19.296333 11.460435
F 89.123164 27.014866 11.460436
F 89.123164 34.733398 11.460435
F 89.123164 19.296333 11.460435
F 80.210558 24.442021 7.821883
F 80.210558 32.160552 7.821883
F 89.123157 24.442021 7.821883
F 89.123157 32.160552 7.821883
F 82.438716 30.874131 11.460435
F 82.438716 23.155600 11.460436
F 73.526114 30.874132 11.460435
F 73.526114 23.155600 11.460435
F 82.438706 28.301287 7.821883
F 82.438706 20.582755 7.821883
F 73.526104 28.301286 7.821883
F 73.526104 20.582754 7.821883
F 82.438715 28.301287 10.550797
F 82.438715 20.582755 10.550797
F 73.526112 28.301286 10.550798
F 73.526112 20.582754 10.550798
F 82.438708 30.874131 14.189350
F 82.438708 23.155600 14.189350
F 73.526105 30.874132 14.189350
F 73.526106 23.155600 14.189350
F 84.666866 24.442021 10.550797
F 84.666866 32.160553 10.550797
F 75.754265 24.442021 10.550798
F 75.754265 32.160552 10.550798
F 84.666855 27.014866 14.189350
F 84.666855 34.733397 14.189350
F 84.666855 19.296333 14.189350
F 75.754256 27.014866 14.189350
F 75.754256 34.733398 14.189350
F 75.754256 19.296333 14.189350
F 84.666864 27.014866 11.460436
F 84.666864 34.733398 11.460436
F 84.666864 19.296333 11.460435
F 75.754264 27.014866 11.460435
F 75.754264 34.733398 11.460435
F 75.754264 19.296333 11.460435
F 84.666857 24.442021 7.821883
F 84.666857 32.160553 7.821883
F 75.754257 24.442021 7.821883
F 75.754257 32.160552 7.821883
F 86.895016 30.874131 11.460436
F 86.895015 23.155600 11.460436
F 77.982416 30.874131 11.460436
F 77.982416 23.155600 11.460436
F 86.895005 28.301287 7.821883
F 86.895005 20.582755 7.821883
F 77.982407 28.301287 7.821883
F 77.982406 20.582755 7.821883
F 86.895014 28.301287 10.550797
F 86.895014 20.582755 10.550798
F 77.982415 28.301287 10.550797
F 77.982415 20.582755 10.550798
F 86.895007 30.874131 14.189350
F 86.895007 23.155600 14.189350
F 77.982408 30.874131 14.189350
F 77.982408 23.155600 14.189350
F 80.210558 24.442021 15.098988
F 80.210558 32.160552 15.098988
F 89.123157 24.442021 15.098988
F 89.123157 32.160552 15.098988
F 82.438706 28.301287 15.098988
F 82.438706 20.582755 15.098988
F 73.526104 28.301286 15.098988
F 73.526104 20.582754 15.098988
F 84.666857 24.442021 15.098988
F 84.666857 32.160553 15.098988
F 75.754257 24.442021 15.098988
F 75.754257 32.160552 15.098988
F 86.895005 28.301287 15.098988
F 86.895005 20.582755 15.098988
F 77.982407 28.301287 15.098988
F 77.982407 20.582755 15.098988
F 80.210566 24.442021 25.105009
F 80.210566 32.160553 25.105009
F 89.123166 24.442021 25.105009
F 89.123166 32.160553 25.105009
F 80.210557 27.014866 28.743561
F 80.210557 34.733397 28.743561
F 80.210557 19.296333 28.743561
F 89.123155 27.014866 28.743561
F 89.123155 34.733398 28.743561
F 89.123155 19.296333 28.743562
F 80.210565 27.014866 26.014647
F 80.210565 34.733398 26.014647
F 80.210565 19.296333 26.014647
F 89.123164 27.014866 26.014647
F 89.123164 34.733398 26.014647
F 89.123164 19.296333 26.014647
F 80.210558 24.442021 22.376094
F 80.210558 32.160553 22.376094
F 89.123157 24.442021 22.376094
F 89.123157 32.160553 22.376094
F 82.438716 30.874131 26.014647
F 82.438716 23.155600 26.014647
F 73.526113 30.874132 26.014647
F 73.526114 23.155600 26.014647
F 82.438706 28.301287 22.376094
F 82.438706 20.582755 22.376094
F 73.526104 28.301286 22.376094
F 73.526104 20.582754 22.376094
F 82.438715 28.301287 25.105008
F 82.438715 20.582755 25.105009
F 73.526112 28.301286 25.105009
F 73.526112 20.582754 25.105009
F 82.438707 30.874131 28.743561
F 82.438708 23.155600 28.743561
F 73.526105 30.874132 28.743562
F 73.526106 23.155601 28.743562
F 84.666866 24.442021 25.105009
F 84.666866 32.160553 25.105009
F 75.754265 24.442021 25.105009
F 75.754265 32.160552 25.105009
F 84.666855 27.014866 28.743561
F 84.666855 34.733397 28.743561
F 84.666855 19.296333 28.743561
F 75.754256 27.014866 28.743562
F 75.754256 34.733398 28.743562
F 75.754256 19.296333 28.743562
F 84.666864 27.014866 26.014647
F 84.666864 34.733398 26.014647
F 84.666864 19.296333 26.014647
F 75.754264 27.014866 26.014647
F 75.754264 34.733398 26.014647
F 75.754264 19.296333 26.014647
F 84.666857 24.442021 22.376094
F 84.666857 32.160553 22.376094
F 75.754257 24.442021 22.376094
F 75.754257 32.160552 22.376094
F 86.895016 30.874131 26.014647
F 86.895016 23.155600 26.014647
F 77.982416 30.874132 26.014647
F 77.982416 23.155600 26.014647
F 86.895005 28.301287 22.376094
F 86.895005 20.582755 22.376094
F 77.982406 28.301287 22.376094
F 77.982407 20.582755 22.376094
F 86.895014 28.301287 25.105009
F 86.895014 20.582755 25.105009
F 77.982415 28.301287 25.105009
F 77.982415 20.582755 25.105009
F 86.895007 30.874131 28.743561
F 86.895007 23.155600 28.743561
F 77.982408 30.874131 28.743561
F 77.982408 23.155600 28.743561
F 80.210566 24.442021 32.382114
F 80.210566 32.160553 32.382114
F 89.123166 24.442021 32.382114
F 89.123166 32.160552 32.382114
F 80.210558 24.442021 29.653199
F 80.210558 32.160552 29.653200
F 89.123157 24.442021 29.653199
F 89.123157 32.160552 29.653199
F 82.438706 28.301287 29.653200
F 82.438706 20.582755 29.653199
F 73.526104 28.301286 29.653199
F 73.526104 20.582755 29.653199
F 82.438714 28.301287 32.382114
F 82.438715 20.582755 32.382114
F 73.526112 28.301286 32.382114
F 73.526113 20.582754 32.382114
F 84.666866 24.442021 32.382114
F 84.666866 32.160553 32.382114
F 75.754265 24.442021 32.382114
F 75.754265 32.160552 32.382114
F 84.666857 24.442021 29.653199
F 84.666857 32.160553 29.653200
F 75.754257 24.442021 29.653199
F 75.754257 32.160552 29.653199
F 86.895005 28.301287 29.653200
F 86.895005 20.582755 29.653199
F 77.982407 28.301287 29.653200
F 77.982406 20.582755 29.653199
F 86.895014 28.301287 32.382114
F 86.895014 20.582755 32.382114
F 77.982415 28.301287 32.382114
F 77.982415 20.582755 32.382114
F 80.210566 24.442021 17.827903
F 80.210566 32.160553 17.827903
F 89.123166 24.442021 17.827903
F 89.123166 32.160552 17.827903
F 80.210557 27.014866 21.466456
F 80.210557 34.733397 21.466456
F 80.210557 19.296333 21.466456
F 89.123155 27.014866 21.466455
F 89.123155 34.733398 21.466456
F 89.123155 19.296333 21.466456
F 80.210565 27.014866 18.737541
F 80.210565 34.733398 18.737541
F 80.210565 19.296333 18.737541
F 89.123164 27.014866 18.737541
F 89.123164 34.733398 18.737541
F 89.123164 19.296333 18.737541
F 82.438716 30.874131 18.737541
F 82.438716 23.155600 18.737541
F 73.526113 30.874132 18.737541
F 73.526114 23.155600 18.737541
F 82.438715 28.301287 17.827902
F 82.438715 20.582755 17.827903
F 73.526112 28.301286 17.827903
F 73.526112 20.582754 17.827903
F 82.438708 30.874131 21.466456
F 82.438708 23.155600 21.466455
F 73.526105 30.874132 21.466456
F 73.526106 23.155600 21.466456
F 84.666866 24.442021 17.827903
F 84.666866 32.160553 17.827903
F 75.754265 24.442021 17.827903
F 75.754265 32.160552 17.827903
F 84.666855 27.014866 21.466455
F 84.666855 34.733397 21.466455
F 84.666855 19.296333 21.466455
F 75.754256 27.014866 21.466456
F 75.754256 34.733398 21.466456
F 75.754256 19.296333 21.466456
F 84.666864 27.014866 18.737541
F 84.666864 34.733398 18.737541
F 84.666864 19.296333 18.737541
F 75.754264 27.014866 18.737541
F 75.754264 34.733398 18.737541
F 75.754264 19.296333 18.737541
F 86.895016 30.874131 18.737541
F 86.895016 23.155600 18.737541
F 77.982416 30.874132 18.737541
F 77.982416 23.155600 18.737541
F 86.895014 28.301287 17.827903
F 86.895014 20.582755 17.827903
F 77.982415 28.301287 17.827903
F 77.982415 20.582755 17.827903
F 86.895007 30.874131 21.466456
F 86.895007 23.155600 21.466456
F 77.982408 30.874131 21.466456
F 77.982408 23.155600 21.466456
F 80.210566 24.442021 46.936325
F 80.210566 32.160553 46.936325
F 89.123166 24.442021 46.936325
F 89.123166 32.160552 46.936325
F 80.210565 27.014866 47.845963
F 80.210565 34.733398 47.845963
F 80.210565 19.296333 47.845963
F 89.123164 27.014866 47.845963
F 89.123164 34.733398 47.845963
F 89.123164 19.296333 47.845963
F 80.210558 24.442021 44.207410
F 80.210558 32.160552 44.207410
F 89.123157 24.442021 44.207411
F 89.123157 32.160552 44.207411
F 82.438716 30.874131 47.845963
F 82.438716 23.155600 47.845963
F 73.526114 30.874132 47.845963
F 73.526114 23.155600 47.845963
F 82.438706 28.301287 44.207410
F 82.438706 20.582755 44.207410
F 73.526104 28.301286 44.207410
F 73.526104 20.582754 44.207410
F 82.438715 28.301287 46.936325
F 82.438715 20.582755 46.936325
F 73.526112 28.301286 46.936325
F 73.526113 20.582754 46.936325
F 84.666866 24.442021 46.936325
F 84.666866 32.160553 46.936325
F 75.754265 24.442021 46.936325
F 75.754265 32.160552 46.936325
F 84.666864 27.014866 47.845963
F 84.666864 34.733398 47.845963
F 84.666864 19.296333 47.845963
F 75.754264 27.014866 47.845963
F 75.754264 34.733398 47.845963
F 75.754264 19.296333 47.845963
F 84.666857 24.442021 44.207411
F 84.666857 32.160553 44.207411
F 75.754257 24.442021 44.207410
F 75.754257 32.160552 44.207410
F 86.895016 30.874131 47.845963
F 86.895015 23.155600 47.845964
F 77.982416 30.874131 47.845963
F 77.982416 23.155600 47.845963
F 86.895005 28.301287 44.207411
F 86.895005 20.582755 44.207411
F 77.982407 28.301287 44.207410
F 77.982406 20.582755 44.207410
F 86.895014 28.301287 46.936325
F 86.895014 20.582755 46.936325
F 77.982415 28.301287 46.936325
F 77.982415 20.582755 46.936325
F 80.210557 27.014866 36.020666
F 80.210557 34.733397 36.020666
F 80.210557 19.296333 36.020666
F 89.123155 27.014866 36.020666
F 89.123155 34.733398 36.020666
F 89.123155 19.296333 36.020667
F 80.210565 27.014866 33.291752
F 80.210565 34.733398 33.291752
F 80.210565 19.296333 33.291752
F 89.123164 27.014866 33.291752
F 89.123164 34.733398 33.291752
F 89.123164 19.296333 33.291752
F 82.438716 30.874131 33.291752
F 82.438716 23.155600 33.291752
F 73.526113 30.874132 33.291752
F 73.526114 23.155600 33.291752
F 82.438708 30.874131 36.020666
F 82.438708 23.155600 36.020666
F 73.526105 30.874132 36.020667
F 73.526105 23.155601 36.020667
F 84.666856 27.014866 36.020666
F 84.666855 34.733397 36.020666
F 84.666855 19.296333 36.020666
F 75.754256 27.014866 36.020666
F 75.754256 34.733398 36.020667
F 75.754256 19.296333 36.020667
F 84.666864 27.014866 33.291752
F 84.666864 34.733398 33.291752
F 84.666864 19.296333 33.291752
F 75.754264 27.014866 33.291752
F 75.754264 34.733398 33.291752
F 75.754264 19.296333 33.291752
F 86.895016 30.874131 33.291752
F 86.895016 23.155600 33.291752
F 77.982416 30.874132 33.291752
F 77.982416 23.155600 33.291752
F 86.895007 30.874131 36.020666
F 86.895007 23.155600 36.020666
F 77.982408 30.874131 36.020666
F 77.982408 23.155600 36.020666
F 80.210566 24.442021 39.659219
F 80.210566 32.160553 39.659219
F 89.123166 24.442021 39.659219
F 89.123166 32.160553 39.659219
F 80.210557 27.014866 43.297772
F 80.210557 34.733397 43.297772
F 80.210557 19.296333 43.297772
F 89.123155 27.014866 43.297772
F 89.123155 34.733398 43.297772
F 89.123155 19.296333 43.297772
F 80.210565 27.014866 40.568857
F 80.210565 34.733398 40.568857
F 80.210565 19.296333 40.568857
F 89.123164 27.014866 40.568858
F 89.123164 34.733398 40.568857
F 89.123164 19.296333 40.568857
F 80.210558 24.442021 36.930305
F 80.210558 32.160553 36.930304
F 89.123157 24.442021 36.930305
F 89.123157 32.160552 36.930305
F 82.438716 30.874131 40.568857
F 82.438716 23.155600 40.568857
F 73.526114 30.874132 40.568857
F 73.526114 23.155600 40.568857
F 82.438706 28.301287 36.930305
F 82.438706 20.582755 36.930305
F 73.526104 28.301286 36.930304
F 73.526104 20.582754 36.930304
F 82.438715 28.301287 39.659219
F 82.438715 20.582755 39.659219
F 73.526112 28.301286 39.659219
F 73.526112 20.582754 39.659219
F 82.438708 30.874131 43.297772
F 82.438708 23.155600 43.297772
F 73.526105 30.874132 43.297772
F 73.526105 23.155600 43.297772
F 84.666866 24.442021 39.659219
F 84.666866 32.160553 39.659219
F 75.754265 24.442021 39.659219
F 75.754265 32.160552 39.659219
F 84.666855 27.014866 43.297772
F 84.666855 34.733397 43.297772
F 84.666856 19.296333 43.297772
F 75.754256 27.014866 43.297772
F 75.754256 34.733398 43.297772
F 75.754256 19.296333 43.297772
F 84.666864 27.014866 40.568857
F 84.666864 34.733398 40.568857
F 84.666864 19.296333 40.568857
F 75.754264 27.014866 40.568857
F 75.754264 34.733398 40.568857
F 75.754264 19.296333 40.568857
F 84.666857 24.442021 36.930305
F 84.666857 32.160553 36.930305
F 75.754257 24.442021 36.930304
F 75.754257 32.160552 36.930305
F 86.895016 30.874131 40.568857
F 86.895016 23.155600 40.568858
F 77.982416 30.874131 40.568857
F 77.982416 23.155600 40.568857
F 86.895005 28.301287 36.930305
F 86.895005 20.582755 36.930305
F 77.982406 28.301287 36.930304
F 77.982406 20.582755 36.930304
F 86.895014 28.301287 39.659219
F 86.895014 20.582755 39.659219
F 77.982415 28.301287 39.659219
F 77.982415 20.582755 39.659219
F 86.895007 30.874131 43.297772
F 86.895007 23.155600 43.297772
F 77.982408 30.874131 43.297772
F 77.982408 23.155600 43.297772
F 80.210557 27.014866 50.574877
F 80.210557 34.733397 50.574878
F 80.210556 19.296333 50.574878
F 89.123155 27.014866 50.574878
F 89.123155 34.733398 50.574878
F 89.123155 19.296333 50.574878
F 82.438708 30.874131 50.574878
F 82.438708 23.155600 50.574878
F 73.526105 30.874132 50.574878
F 73.526105 23.155601 50.574878
F 84.666855 27.014866 50.574877
F 84.666855 34.733397 50.574877
F 84.666856 19.296333 50.574878
F 75.754256 27.014866 50.574878
F 75.754256 34.733398 50.574878
F 75.754256 19.296333 50.574878
F 86.895007 30.874131 50.574878
F 86.895007 23.155600 50.574878
F 77.982408 30.874131 50.574878
F 77.982408 23.155600 50.574878
F 80.210566 24.442021 54.213430
F 80.210566 32.160553 54.213430
F 89.123166 24.442021 54.213430
F 89.123166 32.160553 54.213430
F 80.210557 27.014866 57.851982
F 80.210557 34.733398 57.851983
F 80.210557 19.296333 57.851983
F 89.123155 27.014866 57.851983
F 89.123155 34.733398 57.851983
F 89.123155 19.296333 57.851983
F 80.210565 27.014866 55.123068
F 80.210565 34.733398 55.123068
F 80.210565 19.296333 55.123068
F 89.123164 27.014866 55.123068
F 89.123164 34.733398 55.123068
F 89.123164 19.296333 55.123068
F 80.210558 24.442021 51.484516
F 80.210558 32.160552 51.484516
F 89.123157 24.442021 51.484516
F 89.123157 32.160552 51.484516
F 82.438716 30.874131 55.123068
F 82.438716 23.155600 55.123068
F 73.526114 30.874132 55.123068
F 73.526114 23.155600 55.123068
F 82.438706 28.301287 51.484516
F 82.438706 20.582755 51.484516
F 73.526104 28.301286 51.484516
F 73.526104 20.582754 51.484515
F 82.438715 28.301287 54.213430
F 82.438715 20.582755 54.213430
F 73.526112 28.301286 54.213430
F 73.526113 20.582754 54.213430
F 82.438708 30.874131 57.851982
F 82.438708 23.155600 57.851982
F 73.526105 30.874132 57.851983
F 73.526105 23.155600 57.851983
F 84.666866 24.442021 54.213430
F 84.666866 32.160553 54.213430
F 75.754265 24.442021 54.213430
F 75.754265 32.160552 54.213430
F 84.666855 27.014866 57.851982
F 84.666855 34.733397 57.851983
F 84.666855 19.296333 57.851982
F 75.754256 27.014866 57.851983
F 75.754256 34.733398 57.851983
F 75.754256 19.296333 57.851983
F 84.666864 27.014866 55.123068
F 84.666864 34.733398 55.123068
F 84.666864 19.296333 55.123068
F 75.754264 27.014866 55.123068
F 75.754264 34.733398 55.123068
F 75.754264 19.296333 55.123068
F 84.666857 24.442021 51.484516
F 84.666857 32.160553 51.484516
F 75.754257 24.442021 51.484516
F 75.754257 32.160552 51.484516
F 86.895016 30.874131 55.123068
F 86.895016 23.155600 55.123068
F 77.982416 30.874131 55.123068
F 77.982416 23.155600 55.123068
F 86.895005 28.301287 51.484516
F 86.895005 20.582755 51.484516
F 77.982407 28.301287 51.484516
F 77.982406 20.582755 51.484516
F 86.895014 28.301287 54.213430
F 86.895014 20.582755 54.213430
F 77.982415 28.301287 54.213430
F 77.982415 20.582755 54.213430
F 86.895007 30.874131 57.851982
F 86.895007 23.155600 57.851983
F 77.982408 30.874131 57.851982
F 77.982408 23.155600 57.851982
F 80.210566 24.442021 61.490535
F 80.210566 32.160553 61.490535
F 89.123166 24.442021 61.490535
F 89.123166 32.160552 61.490535
F 80.210557 27.014866 65.129088
F 80.210557 34.733397 65.129088
F 80.210557 19.296333 65.129088
F 89.123155 27.014866 65.129088
F 89.123155 34.733398 65.129088
F 89.123155 19.296333 65.129089
F 80.210565 27.014866 62.400174
F 80.210565 34.733398 62.400174
F 80.210565 19.296333 62.400174
F 89.123164 27.014866 62.400174
F 89.123164 34.733398 62.400174
F 89.123164 19.296333 62.400174
F 80.210558 24.442021 58.761621
F 80.210558 32.160553 58.761621
F 89.123157 24.442021 58.761621
F 89.123157 32.160552 58.761621
F 82.438716 30.874131 62.400174
F 82.438716 23.155600 62.400174
F 73.526114 30.874132 62.400174
F 73.526114 23.155600 62.400173
F 82.438706 28.301287 58.761621
F 82.438706 20.582755 58.761621
F 73.526104 28.301286 58.761621
F 73.526104 20.582754 58.761620
F 82.438715 28.301287 61.490535
F 82.438715 20.582755 61.490535
F 73.526112 28.301286 61.490536
F 73.526112 20.582754 61.490536
F 82.438708 30.874131 65.129088
F 82.438708 23.155600 65.129088
F 73.526105 30.874132 65.129089
F 73.526105 23.155601 65.129089
F 84.666866 24.442021 61.490535
F 84.666866 32.160553 61.490535
F 75.754265 24.442021 61.490535
F 75.754265 32.160552 61.490535
F 84.666856 27.014866 65.129088
F 84.666855 34.733397 65.129088
F 84.666855 19.296333 65.129088
F 75.754256 27.014866 65.129088
F 75.754256 34.733398 65.129088
F 75.754256 19.296333 65.129089
F 84.666864 27.014866 62.400174
F 84.666864 34.733398 62.400174
F 84.666864 19.296333 62.400174
F 75.754264 27.014866 62.400174
F 75.754264 34.733398 62.400173
F 75.754264 19.296333 62.400173
F 84.666857 24.442021 58.761621
F 84.666857 32.160553 58.761621
F 75.754257 24.442021 58.761621
F 75.754257 32.160552 58.761621
F 86.895016 30.874131 62.400174
F 86.895015 23.155600 62.400174
F 77.982416 30.874132 62.400174
F 77.982416 23.155600 62.400174
F 86.895005 28.301287 58.761621
F 86.895005 20.582755 58.761621
F 77.982407 28.301287 58.761621
F 77.982407 20.582755 58.761621
F 86.895014 28.301287 61.490535
F 86.895014 20.582755 61.490535
F 77.982415 28.301287 61.490535
F 77.982415 20.582755 61.490535
F 86.895007 30.874131 65.129088
F 86.895007 23.155600 65.129088
F 77.982408 30.874131 65.129088
F 77.982408 23.155600 65.129088
F 80.210566 47.597622 3.273692
F 80.210566 39.879088 3.273692
F 89.123166 47.597621 3.273692
F 89.123166 39.879088 3.273693
F 80.210557 50.170466 6.912245
F 80.210557 42.451933 6.912245
F 89.123155 50.170466 6.912245
F 89.123155 42.451933 6.912245
F 80.210565 50.170466 4.183331
F 80.210565 42.451933 4.183330
F 89.123164 50.170466 4.183331
F 89.123164 42.451933 4.183330
F 80.210558 47.597622 0.544778
F 80.210558 39.879088 0.544777
F 89.123157 47.597621 0.544778
F 89.123157 39.879088 0.544778
F 82.438716 38.592665 4.183330
F 82.438716 46.311200 4.183331
F 73.526113 38.592665 4.183330
F 73.526113 46.311201 4.183330
F 82.438706 51.456887 0.544778
F 82.438706 36.019820 0.544778
F 82.438706 43.738356 0.544778
F 73.526104 51.456886 0.544777
F 73.526104 36.019819 0.544777
F 73.526104 43.738355 0.544777
F 82.438715 51.456887 3.273692
F 82.438715 36.019820 3.273692
F 82.438715 43.738355 3.273692
F 73.526113 51.456886 3.273692
F 73.526112 36.019819 3.273693
F 73.526113 43.738355 3.273693
F 82.438708 38.592665 6.912245
F 82.438708 46.311200 6.912245
F 73.526105 38.592666 6.912245
F 73.526105 46.311201 6.912245
F 84.666866 47.597622 3.273692
F 84.666866 39.879088 3.273692
F 75.754265 47.597621 3.273692
F 75.754265 39.879087 3.273693
F 84.666855 50.170466 6.912245
F 84.666855 42.451933 6.912245
F 75.754256 50.170466 6.912245
F 75.754256 42.451933 6.912245
F 84.666864 50.170466 4.183331
F 84.666864 42.451933 4.183331
F 75.754264 50.170466 4.183331
F 75.754264 42.451933 4.183330
F 84.666857 47.597622 0.544778
F 84.666857 39.879088 0.544778
F 75.754257 47.597621 0.544778
F 75.754257 39.879087 0.544778
F 86.895016 38.592665 4.183330
F 86.895016 46.311200 4.183331
F 77.982416 38.592665 4.183330
F 77.982416 46.311200 4.183331
F 86.895005 51.456887 0.544778
F 86.895005 36.019820 0.544778
F 86.895005 43.738355 0.544778
F 77.982406 51.456887 0.544778
F 77.982406 36.019820 0.544777
F 77.982406 43.738355 0.544778
F 86.895014 51.456887 3.273692
F 86.895014 36.019820 3.273692
F 86.895014 43.738355 3.273692
F 77.982414 51.456887 3.273692
F 77.982415 36.019820 3.273692
F 77.982415 43.738355 3.273692
F 86.895007 38.592665 6.912245
F 86.895007 46.311200 6.912245
F 77.982408 38.592665 6.912245
F 77.982408 46.311200 6.912245
F 80.210566 47.597622 10.550797
F 80.210566 39.879088 10.550797
F 89.123166 47.597621 10.550798
F 89.123166 39.879088 10.550798
F 80.210557 50.170466 14.189350
F 80.210557 42.451933 14.189350
F 89.123155 50.170466 14.189350
F 89.123155 42.451933 14.189350
F 80.210565 50.170466 11.460435
F 80.210565 42.451933 11.460435
F 89.123164 50.170466 11.460436
F 89.123164 42.451933 11.460435
F 80.210558 47.597622 7.821883
F 80.210558 39.879088 7.821883
F 89.123157 47.597621 7.821883
F 89.123157 39.879088 7.821883
F 82.438716 38.592665 11.460435
F 82.438716 46.311200 11.460436
F 73.526113 38.592665 11.460435
F 73.526113 46.311201 11.460435
F 82.438706 51.456887 7.821883
F 82.438706 36.019820 7.821883
F 82.438706 43.738356 7.821883
F 73.526104 51.456887 7.821883
F 73.526104 36.019819 7.821883
F 73.526104 43.738355 7.821883
F 82.438715 51.456887 10.550797
F 82.438715 36.019820 10.550797
F 82.438715 43.738355 10.550797
F 73.526113 51.456886 10.550798
F 73.526112 36.019819 10.550798
F 73.526113 43.738355 10.550798
F 82.438708 38.592665 14.189350
F 82.438708 46.311200 14.189350
F 73.526105 38.592666 14.189350
F 73.526105 46.311201 14.189350
F 84.666866 47.597622 10.550797
F 84.666866 39.879088 10.550798
F 75.754265 47.597621 10.550798
F 75.754265 39.879087 10.550798
F 84.666855 50.170466 14.189350
F 84.666855 42.451933 14.189350
F 75.754256 50.170466 14.189350
F 75.754256 42.451933 14.189350
F 84.666864 50.170466 11.460436
F 84.666864 42.451933 11.460435
F 75.754264 50.170466 11.460435
F 75.754264 42.451933 11.460435
F 84.666857 47.597622 7.821883
F 84.666857 39.879088 7.821883
F 75.754257 47.597621 7.821883
F 75.754257 39.879087 7.821883
F 86.895016 38.592665 11.460435
F 86.895016 46.311200 11.460436
F 77.982416 38.592665 11.460435
F 77.982416 46.311200 11.460436
F 86.895005 51.456887 7.821883
F 86.895005 36.019820 7.821883
F 86.895005 43.738355 7.821883
F 77.982406 51.456887 7.821883
F 77.982406 36.019820 7.821883
F 77.982406 43.738355 7.821883
F 86.895014 51.456887 10.550798
F 86.895014 36.019820 10.550797
F 86.895014 43.738355 10.550798
F 77.982415 51.456887 10.550797
F 77.982415 36.019820 10.550797
F 77.982415 43.738355 10.550798
F 86.895007 38.592665 14.189350
F 86.895007 46.311200 14.189350
F 77.982408 38.592665 14.189350
F 77.982408 46.311200 14.189350
F 80.210558 47.597622 15.098988
F 80.210558 39.879088 15.098988
F 89.123157 47.597621 15.098988
F 89.123157 39.879088 15.098988
F 82.438706 51.456887 15.098988
F 82.438706 36.019820 15.098988
F 82.438706 43.738356 15.098988
F 73.526104 51.456887 15.098988
F 73.526104 36.019819 15.098988
F 73.526104 43.738355 15.098988
F 84.666857 47.597622 15.098988
F 84.666857 39.879088 15.098988
F 75.754257 47.597621 15.098988
F 75.754257 39.879087 15.098988
F 86.895005 51.456887 15.098988
F 86.895005 36.019820 15.098988
F 86.895005 43.738355 15.098988
F 77.982406 51.456887 15.098988
F 77.982406 36.019820 15.098988
F 77.982406 43.738355 15.098988
F 80.210566 47.597622 25.105009
F 80.210566 39.879088 25.105009
F 89.123166 47.597621 25.105009
F 89.123166 39.879088 25.105009
F 80.210557 50.170466 28.743561
F 80.210557 42.451933 28.743561
F 89.123155 50.170466 28.743561
F 89.123155 42.451933 28.743562
F 80.210565 50.170466 26.014647
F 80.210565 42.451933 26.014647
F 89.123164 50.170466 26.014647
F 89.123164 42.451933 26.014647
F 80.210558 47.597622 22.376094
F 80.210558 39.879088 22.376094
F 89.123157 47.597621 22.376094
F 89.123157 39.879088 22.376094
F 82.438716 38.592665 26.014647
F 82.438716 46.311200 26.014647
F 73.526113 38.592665 26.014646
F 73.526113 46.311201 26.014647
F 82.438706 51.456887 22.376094
F 82.438706 36.019820 22.376094
F 82.438706 43.738356 22.376094
F 73.526104 51.456886 22.376094
F 73.526104 36.019819 22.376094
F 73.526104 43.738355 22.376094
F 82.438715 51.456887 25.105009
F 82.438715 36.019820 25.105009
F 82.438715 43.738355 25.105009
F 73.526113 51.456886 25.105009
F 73.526112 36.019819 25.105009
F 73.526112 43.738355 25.105009
F 82.438708 38.592665 28.743562
F 82.438708 46.311200 28.743561
F 73.526105 38.592666 28.743562
F 73.526105 46.311201 28.743562
F 84.666866 47.597622 25.105009
F 84.666866 39.879088 25.105009
F 75.754265 47.597621 25.105009
F 75.754265 39.879087 25.105009
F 84.666855 50.170466 28.743561
F 84.666855 42.451933 28.743561
F 75.754256 50.170466 28.743562
F 75.754256 42.451933 28.743562
F 84.666864 50.170466 26.014647
F 84.666864 42.451933 26.014647
F 75.754264 50.170466 26.014647
F 75.754264 42.451933 26.014647
F 84.666857 47.597622 22.376094
F 84.666857 39.879088 22.376094
F 75.754257 47.597621 22.376094
F 75.754257 39.879087 22.376094
F 86.895016 38.592665 26.014647
F 86.895016 46.311200 26.014647
F 77.982416 38.592665 26.014647
F 77.982416 46.311200 26.014647
F 86.895005 51.456887 22.376094
F 86.895005 36.019820 22.376094
F 86.895005 43.738355 22.376094
F 77.982406 51.456887 22.376094
F 77.982407 36.019820 22.376094
F 77.982406 43.738355 22.376094
F 86.895014 51.456887 25.105009
F 86.895014 36.019820 25.105009
F 86.895014 43.738355 25.105009
F 77.982415 51.456887 25.105009
F 77.982415 36.019820 25.105009
F 77.982415 43.738355 25.105009
F 86.895007 38.592665 28.743562
F 86.895007 46.311200 28.743561
F 77.982408 38.592665 28.743562
F 77.982408 46.311200 28.743561
F 80.210566 47.597622 32.382114
F 80.210566 39.879088 32.382114
F 89.123166 47.597621 32.382114
F 89.123166 39.879088 32.382114
F 80.210558 47.597622 29.653199
F 80.210558 39.879088 29.653199
F 89.123157 47.597621 29.653199
F 89.123157 39.879087 29.653199
F 82.438706 51.456887 29.653200
F 82.438706 36.019820 29.653200
F 82.438706 43.738356 29.653199
F 73.526104 51.456887 29.653199
F 73.526104 36.019819 29.653199
F 73.526104 43.738355 29.653199
F 82.438714 51.456887 32.382114
F 82.438715 36.019820 32.382114
F 82.438715 43.738355 32.382114
F 73.526113 51.456886 32.382114
F 73.526112 36.019819 32.382114
F 73.526113 43.738355 32.382114
F 84.666866 47.597622 32.382114
F 84.666866 39.879088 32.382114
F 75.754265 47.597621 32.382114
F 75.754265 39.879087 32.382114
F 84.666857 47.597622 29.653199
F 84.666857 39.879088 29.653200
F 75.754257 47.597621 29.653199
F 75.754257 39.879087 29.653199
F 86.895005 51.456887 29.653200
F 86.895005 36.019820 29.653199
F 86.895005 43.738355 29.653199
F 77.982406 51.456887 29.653200
F 77.982406 36.019820 29.653199
F 77.982406 43.738355 29.653199
F 86.895014 51.456887 32.382114
F 86.895014 36.019820 32.382114
F 86.895014 43.738355 32.382114
F 77.982415 51.456887 32.382114
F 77.982415 36.019820 32.382114
F 77.982415 43.738355 32.382114
F 80.210566 47.597622 17.827903
F 80.210566 39.879088 17.827903
F 89.123166 47.597621 17.827903
F 89.123166 39.879088 17.827903
F 80.210557 50.170466 21.466456
F 80.210557 42.451933 21.466456
F 89.123155 50.170466 21.466455
F 89.123155 42.451933 21.466456
F 80.210565 50.170466 18.737541
F 80.210565 42.451933 18.737541
F 89.123164 50.170466 18.737541
F 89.123164 42.451933 18.737541
F 82.438716 38.592665 18.737541
F 82.438716 46.311200 18.737541
F 73.526113 38.592665 18.737541
F 73.526113 46.311201 18.737541
F 82.438715 51.456887 17.827903
F 82.438715 36.019820 17.827903
F 82.438715 43.738355 17.827903
F 73.526113 51.456886 17.827903
F 73.526113 36.019819 17.827903
F 73.526113 43.738355 17.827903
F 82.438708 38.592665 21.466456
F 82.438708 46.311200 21.466455
F 73.526105 38.592666 21.466456
F 73.526105 46.311201 21.466456
F 84.666866 47.597622 17.827903
F 84.666866 39.879088 17.827903
F 75.754265 47.597621 17.827903
F 75.754265 39.879087 17.827903
F 84.666855 50.170466 21.466456
F 84.666855 42.451933 21.466456
F 75.754256 50.170466 21.466456
F 75.754256 42.451933 21.466456
F 84.666864 50.170466 18.737541
F 84.666864 42.451933 18.737541
F 75.754264 50.170466 18.737541
F 75.754264 42.451933 18.737541
F 86.895016 38.592665 18.737541
F 86.895016 46.311200 18.737541
F 77.982416 38.592665 18.737541
F 77.982416 46.311200 18.737541
F 86.895014 51.456887 17.827903
F 86.895014 36.019820 17.827903
F 86.895014 43.738355 17.827903
F 77.982415 51.456887 17.827903
F 77.982415 36.019820 17.827903
F 77.982415 43.738355 17.827903
F 86.895007 38.592665 21.466456
F 86.895007 46.311200 21.466456
F 77.982408 38.592665 21.466456
F 77.982408 46.311200 21.466456
F 80.210566 47.597622 46.936325
F 80.210566 39.879088 46.936325
F 89.123166 47.597621 46.936325
F 89.123166 39.879088 46.936325
F 80.210565 50.170466 47.845963
F 80.210565 42.451933 47.845963
F 89.123164 50.170466 47.845963
F 89.123164 42.451933 47.845963
F 80.210558 47.597622 44.207410
F 80.210558 39.879088 44.207410
F 89.123157 47.597621 44.207411
F 89.123157 39.879088 44.207410
F 82.438716 38.592665 47.845963
F 82.438716 46.311200 47.845963
F 73.526113 38.592665 47.845963
F 73.526114 46.311201 47.845963
F 82.438706 51.456887 44.207411
F 82.438706 36.019820 44.207410
F 82.438706 43.738356 44.207410
F 73.526104 51.456887 44.207410
F 73.526104 36.019819 44.207410
F 73.526104 43.738355 44.207410
F 82.438715 51.456887 46.936325
F 82.438714 36.019820 46.936325
F 82.438715 43.738355 46.936325
F 73.526113 51.456886 46.936325
F 73.526112 36.019819 46.936325
F 73.526113 43.738355 46.936325
F 84.666866 47.597622 46.936325
F 84.666866 39.879088 46.936325
F 75.754265 47.597621 46.936325
F 75.754265 39.879087 46.936325
F 84.666864 50.170466 47.845963
F 84.666864 42.451933 47.845963
F 75.754264 50.170466 47.845963
F 75.754264 42.451933 47.845963
F 84.666857 47.597622 44.207411
F 84.666857 39.879088 44.207410
F 75.754257 47.597621 44.207410
F 75.754257 39.879087 44.207410
F 86.895016 38.592665 47.845963
F 86.895016 46.311200 47.845964
F 77.982416 38.592665 47.845963
F 77.982416 46.311200 47.845963
F 86.895005 51.456887 44.207411
F 86.895005 36.019820 44.207410
F 86.895005 43.738355 44.207411
F 77.982406 51.456887 44.207410
F 77.982406 36.019820 44.207410
F 77.982406 43.738355 44.207410
F 86.895014 51.456887 46.936325
F 86.895014 36.019820 46.936325
F 86.895014 43.738355 46.936325
F 77.982415 51.456887 46.936325
F 77.982415 36.019820 46.936325
F 77.982415 43.738355 46.936325
F 80.210557 50.170466 36.020666
F 80.210557 42.451933 36.020666
F 89.123155 50.170466 36.020666
F 89.123155 42.451933 36.020667
F 80.210565 50.170466 33.291752
F 80.210565 42.451933 33.291752
F 89.123164 50.170466 33.291752
F 89.123164 42.451933 33.291752
F 82.438716 38.592665 33.291752
F 82.438716 46.311200 33.291752
F 73.526113 38.592665 33.291752
F 73.526113 46.311201 33.291752
F 82.438708 38.592665 36.020666
F 82.438708 46.311200 36.020666
F 73.526105 38.592666 36.020667
F 73.526105 46.311201 36.020667
F 84.666855 50.170466 36.020666
F 84.666855 42.451933 36.020666
F 75.754256 50.170466 36.020666
F 75.754256 42.451933 36.020667
F 84.666864 50.170466 33.291752
F 84.666864 42.451933 33.291752
F 75.754264 50.170466 33.291752
F 75.754264 42.451933 33.291752
F 86.895016 38.592665 33.291752
F 86.895016 46.311200 33.291752
F 77.982416 38.592665 33.291751
F 77.982416 46.311200 33.291752
F 86.895007 38.592665 36.020666
F 86.895007 46.311200 36.020666
F 77.982408 38.592665 36.020666
F 77.982408 46.311200 36.020666
F 80.210566 47.597622 39.659219
F 80.210566 39.879088 39.659219
F 89.123166 47.597622 39.659219
F 89.123166 39.879088 39.659219
F 80.210557 50.170466 43.297772
F 80.210557 42.451933 43.297772
F 89.123155 50.170466 43.297772
F 89.123155 42.451933 43.297772
F 80.210565 50.170466 40.568857
F 80.210565 42.451933 40.568857
F 89.123164 50.170466 40.568858
F 89.123164 42.451933 40.568857
F 80.210558 47.597622 36.930305
F 80.210558 39.879088 36.930304
F 89.123157 47.597621 36.930305
F 89.123157 39.879088 36.930304
F 82.438716 38.592665 40.568857
F 82.438716 46.311200 40.568857
F 73.526113 38.592665 40.568857
F 73.526114 46.311201 40.568857
F 82.438706 51.456887 36.930305
F 82.438706 36.019820 36.930304
F 82.438706 43.738356 36.930305
F 73.526104 51.456886 36.930304
F 73.526104 36.019819 36.930304
F 73.526104 43.738355 36.930304
F 82.438715 51.456887 39.659219
F 82.438715 36.019820 39.659219
F 82.438715 43.738355 39.659219
F 73.526113 51.456886 39.659219
F 73.526112 36.019819 39.659219
F 73.526113 43.738355 39.659219
F 82.438708 38.592665 43.297772
F 82.438708 46.311200 43.297772
F 73.526105 38.592666 43.297772
F 73.526105 46.311201 43.297772
F 84.666866 47.597622 39.659219
F 84.666866 39.879088 39.659219
F 75.754265 47.597621 39.659219
F 75.754265 39.879087 39.659219
F 84.666855 50.170466 43.297772
F 84.666855 42.451933 43.297772
F 75.754256 50.170466 43.297772
F 75.754256 42.451933 43.297772
F 84.666864 50.170466 40.568857
F 84.666864 42.451933 40.568857
F 75.754264 50.170466 40.568857
F 75.754264 42.451933 40.568857
F 84.666857 47.597622 36.930305
F 84.666857 39.879088 36.930304
F 75.754257 47.597621 36.930304
F 75.754257 39.879087 36.930304
F 86.895016 38.592665 40.568857
F 86.895016 46.311200 40.568858
F 77.982416 38.592665 40.568857
F 77.982416 46.311200 40.568857
F 86.895005 51.456887 36.930305
F 86.895005 36.019820 36.930304
F 86.895005 43.738355 36.930305
F 77.982406 51.456887 36.930304
F 77.982407 36.019820 36.930304
F 77.982406 43.738355 36.930304
F 86.895014 51.456887 39.659219
F 86.895014 36.019820 39.659219
F 86.895014 43.738355 39.659219
F 77.982414 51.456887 39.659219
F 77.982415 36.019820 39.659219
F 77.982415 43.738355 39.659219
F 86.895007 38.592665 43.297772
F 86.895007 46.311200 43.297772
F 77.982408 38.592665 43.297772
F 77.982408 46.311200 43.297772
F 80.210557 50.170466 50.574878
F 80.210557 42.451933 50.574878
F 89.123155 50.170466 50.574878
F 89.123155 42.451933 50.574878
F 82.438708 38.592665 50.574878
F 82.438708 46.311200 50.574878
F 73.526105 38.592666 50.574878
F 73.526105 46.311201 50.574878
F 84.666855 50.170466 50.574878
F 84.666855 42.451933 50.574878
F 75.754256 50.170466 50.574878
F 75.754256 42.451933 50.574878
F 86.895007 38.592665 50.574878
F 86.895007 46.311200 50.574878
F 77.982408 38.592665 50.574878
F 77.982408 46.311200 50.574878
F 80.210566 47.597622 54.213430
F 80.210566 39.879088 54.213430
F 89.123166 47.597622 54.213430
F 89.123166 39.879088 54.213430
F 80.210557 50.170466 57.851982
F 80.210557 42.451933 57.851983
F 89.123155 50.170466 57.851983
F 89.123155 42.451933 57.851983
F 80.210565 50.170466 55.123068
F 80.210565 42.451933 55.123068
F 89.123164 50.170466 55.123068
F 89.123164 42.451933 55.123068
F 80.210558 47.597622 51.484516
F 80.210558 39.879088 51.484516
F 89.123157 47.597621 51.484516
F 89.123157 39.879088 51.484516
F 82.438716 38.592665 55.123068
F 82.438716 46.311200 55.123068
F 73.526113 38.592665 55.123068
F 73.526114 46.311201 55.123068
F 82.438706 51.456887 51.484516
F 82.438706 36.019820 51.484516
F 82.438706 43.738356 51.484516
F 73.526104 51.456886 51.484516
F 73.526104 36.019819 51.484515
F 73.526104 43.738355 51.484515
F 82.438715 51.456887 54.213430
F 82.438715 36.019820 54.213430
F 82.438715 43.738355 54.213430
F 73.526113 51.456886 54.213430
F 73.526112 36.019819 54.213431
F 73.526113 43.738355 54.213431
F 82.438708 38.592665 57.851983
F 82.438708 46.311200 57.851982
F 73.526105 38.592666 57.851983
F 73.526105 46.311201 57.851983
F 84.666866 47.597622 54.213430
F 84.666866 39.879088 54.213430
F 75.754265 47.597621 54.213430
F 75.754265 39.879087 54.213431
F 84.666855 50.170466 57.851982
F 84.666855 42.451933 57.851983
F 75.754256 50.170466 57.851983
F 75.754256 42.451933 57.851983
F 84.666864 50.170466 55.123068
F 84.666864 42.451933 55.123068
F 75.754264 50.170466 55.123068
F 75.754264 42.451933 55.123068
F 84.666857 47.597622 51.484516
F 84.666857 39.879088 51.484516
F 75.754257 47.597621 51.484516
F 75.754257 39.879087 51.484516
F 86.895016 38.592665 55.123068
F 86.895016 46.311200 55.123068
F 77.982416 38.592665 55.123068
F 77.982416 46.311200 55.123068
F 86.895005 51.456887 51.484516
F 86.895005 36.019820 51.484516
F 86.895005 43.738355 51.484516
F 77.982406 51.456887 51.484516
F 77.982407 36.019820 51.484516
F 77.982406 43.738355 51.484516
F 86.895014 51.456887 54.213430
F 86.895014 36.019820 54.213430
F 86.895014 43.738355 54.213430
F 77.982414 51.456887 54.213430
F 77.982415 36.019820 54.213430
F 77.982415 43.738355 54.213430
F 86.895007 38.592665 57.851983
F 86.895007 46.311200 57.851983
F 77.982408 38.592665 57.851983
F 77.982408 46.311200 57.851982
F 80.210566 47.597622 61.490535
F 80.210566 39.879088 61.490536
F 89.123166 47.597621 61.490535
F 89.123166 39.879088 61.490536
F 80.210557 50.170466 65.129088
F 80.210557 42.451933 65.129088
F 89.123155 50.170466 65.129088
F 89.123155 42.451933 65.129089
F 80.210565 50.170466 62.400174
F 80.210565 42.451933 62.400174
F 89.123164 50.170466 62.400174
F 89.123164 42.451933 62.400174
F 80.210558 47.597622 58.761621
F 80.210558 39.879088 58.761621
F 89.123157 47.597621 58.761621
F 89.123157 39.879088 58.761621
F 82.438716 38.592665 62.400174
F 82.438716 46.311200 62.400174
F 73.526113 38.592665 62.400173
F 73.526113 46.311201 62.400173
F 82.438706 51.456887 58.761621
F 82.438706 36.019820 58.761621
F 82.438706 43.738356 58.761621
F 73.526104 51.456887 58.761621
F 73.526104 36.019819 58.761620
F 73.526104 43.738355 58.761620
F 82.438715 51.456887 61.490535
F 82.438715 36.019820 61.490535
F 82.438715 43.738355 61.490535
F 73.526113 51.456886 61.490536
F 73.526112 36.019819 61.490536
F 73.526112 43.738355 61.490536
F 82.438708 38.592665 65.129088
F 82.438708 46.311200 65.129088
F 73.526105 38.592666 65.129089
F 73.526105 46.311201 65.129089
F 84.666866 47.597622 61.490535
F 84.666866 39.879088 61.490536
F 75.754265 47.597621 61.490535
F 75.754265 39.879087 61.490536
F 84.666855 50.170466 65.129088
F 84.666855 42.451933 65.129088
F 75.754256 50.170466 65.129088
F 75.754256 42.451933 65.129089
F 84.666864 50.170466 62.400174
F 84.666864 42.451933 62.400174
F 75.754264 50.170466 62.400174
F 75.754264 42.451933 62.400173
F 84.666857 47.597622 58.761621
F 84.666857 39.879088 58.761621
F 75.754257 47.597621 58.761621
F 75.754257 39.879087 58.761620
F 86.895016 38.592665 62.400174
F 86.895016 46.311200 62.400174
F 77.982416 38.592665 62.400173
F 77.982416 46.311200 62.400174
F 86.895005 51.456887 58.761621
F 86.895005 36.019820 58.761621
F 86.895005 43.738355 58.761621
F 77.982406 51.456887 58.761621
F 77.982407 36.019820 58.761621
F 77.982406 43.738355 58.761621
F 86.895014 51.456887 61.490535
F 86.895014 36.019820 61.490536
F 86.895014 43.738355 61.490535
F 77.982415 51.456887 61.490535
F 77.982415 36.019820 61.490536
F 77.982415 43.738355 61.490535
F 86.895007 38.592665 65.129088
F 86.895007 46.311200 65.129088
F 77.982408 38.592665 65.129088
F 77.982408 46.311200 65.129088
F 80.210566 55.316153 3.273692
F 80.210566 63.034688 3.273692
F 89.123166 55.316153 3.273692
F 89.123166 63.034688 3.273693
F 80.210557 57.888998 6.912245
F 80.210557 65.607534 6.912245
F 89.123155 57.888998 6.912245
F 89.123155 65.607534 6.912245
F 80.210565 57.888998 4.183330
F 80.210565 65.607534 4.183330
F 89.123164 57.888998 4.183331
F 89.123164 65.607534 4.183330
F 80.210558 55.316153 0.544778
F 80.210558 63.034688 0.544777
F 89.123157 55.316153 0.544778
F 89.123157 63.034688 0.544778
F 82.438716 54.029732 4.183331
F 82.438716 61.748266 4.183330
F 73.526114 54.029732 4.183330
F 73.526114 61.748266 4.183330
F 82.438706 59.175420 0.544778
F 82.438706 66.893956 0.544778
F 73.526104 59.175419 0.544777
F 73.526104 66.893956 0.544777
F 82.438715 59.175420 3.273692
F 82.438715 66.893956 3.273692
F 73.526112 59.175420 3.273693
F 73.526112 66.893956 3.273693
F 82.438708 54.029732 6.912245
F 82.438708 61.748266 6.912245
F 73.526105 54.029732 6.912245
F 73.526105 61.748266 6.912245
F 84.666866 55.316153 3.273692
F 84.666866 63.034688 3.273692
F 75.754265 55.316153 3.273693
F 75.754265 63.034688 3.273693
F 84.666855 57.888998 6.912245
F 84.666855 65.607534 6.912245
[truncated: 92,644 more chars]
