# Supplementary material for: Molecular-resolution imaging of ice crystallized from liquid water by cryogenic liquid-cell TEM
Source: Nat Commun. 2025 Sep 25;16:8342. doi: 10.1038/s41467-025-62451-0 (PMC12462463; doi:10.1038/s41467-025-62451-0)
Supplement: Supplementary file 9 — Supplementary Data 1 [file 41467_2025_62451_MOESM9_ESM.zip › supercell_4_3_3/0.8/93K_relaxed.xyz]

15471
F15471
F 0.826163 1.429071 2.814988
F 0.826163 9.147071 2.814988
F 0.826164 16.865101 2.814988
F 9.684119 1.293181 2.855498
F 9.684119 9.011181 2.855498
F 9.684119 16.729201 2.855498
F 0.835514 3.746761 6.423638
F 0.835515 11.464801 6.423638
F 9.708699 3.861721 6.506028
F 9.708699 11.579701 6.506028
F 0.542142 3.971741 3.754168
F 0.542142 11.689701 3.754158
F 9.677239 3.868911 3.772438
F 9.677239 11.586901 3.772438
F 0.332552 1.310941 0.158972
F 0.332552 9.028941 0.158972
F 0.332552 16.746901 0.158971
F 9.354019 1.289061 0.128490
F 9.354019 9.007051 0.128490
F 9.354019 16.725101 0.128490
F 2.972079 7.735881 3.730218
F 2.972079 15.453901 3.730218
F 16.437759 12.973001 14.777538
F 11.915859 7.725721 3.805518
F 11.915859 15.443701 3.805518
F 16.318759 5.048931 14.886938
F 2.586979 5.165841 0.096968
F 2.586979 12.883801 0.096968
F 11.586459 5.149301 0.160184
F 11.586459 12.867301 0.160184
F 2.867719 5.158321 2.823788
F 2.867719 12.876301 2.823788
F 11.913459 5.152491 2.886238
F 11.913459 12.870501 2.886238
F 2.894869 7.720181 6.461268
F 2.894869 15.438201 6.461268
F 7.366729 12.861701 14.645838
F 11.938759 7.720391 6.537238
F 11.938759 15.438401 6.537238
F 7.366729 5.143691 14.645838
F 5.206939 1.292031 2.806488
F 5.206939 9.010031 2.806488
F 5.206939 16.728001 2.806488
F 14.145359 1.294401 2.916648
F 14.145359 9.012391 2.916648
F 14.145359 16.730401 2.916648
F 5.227959 3.864831 6.453648
F 5.227959 11.582801 6.453648
F 14.170659 3.860451 6.567558
F 14.170659 11.578401 6.567558
F 5.165119 3.880581 3.712058
F 5.165119 11.598601 3.712058
F 14.144359 3.866631 3.836468
F 14.144359 11.584601 3.836468
F 4.865529 1.291161 0.074913
F 4.865529 9.009151 0.074913
F 4.865529 16.727101 0.074913
F 13.817359 1.291161 0.191554
F 13.817359 9.009161 0.191554
F 13.817359 16.727201 0.191554
F 7.449269 7.726251 3.745128
F 7.449269 15.444301 3.745128
F 14.062459 16.722001 14.739038
F 16.280259 7.634831 3.803748
F 16.237459 15.332501 3.839868
F 2.887849 12.858201 14.621638
F 7.106939 5.144851 0.097966
F 7.106939 12.862801 0.097966
F 7.455249 0.007970 6.481058
F 2.932809 0.007778 10.983938
F 7.429059 5.146741 2.829348
F 7.429059 12.864701 2.829348
F 16.363159 5.076231 2.999938
F 16.261959 12.822701 2.880498
F 7.455249 7.725971 6.481058
F 7.455249 15.444001 6.481058
F 14.062459 9.003991 14.739038
F 16.362059 7.626391 6.591058
F 16.323059 15.470301 6.509528
F 11.915859 0.007722 3.805518
F 0.803818 1.402521 10.029138
F 0.803818 9.120511 10.029138
F 0.803819 16.838501 10.029138
F 9.664539 1.285081 10.140638
F 9.664539 9.003081 10.140638
F 9.664539 16.721101 10.140638
F 0.761013 3.745181 13.664738
F 0.761014 11.463201 13.664738
F 9.614579 3.860241 13.770438
F 9.614579 11.578201 13.770438
F 0.518129 3.941751 10.979538
F 0.518129 11.659701 10.979538
F 9.646269 3.861571 11.041838
F 9.646269 11.579601 11.041838
F 0.543737 1.195821 7.346668
F 0.543737 8.913821 7.346668
F 0.543737 16.631801 7.346668
F 9.692009 1.285011 7.412138
F 9.692009 9.003001 7.412138
F 9.692009 16.721001 7.412138
F 2.932809 7.725771 10.983938
F 2.932809 15.443801 10.983938
F 14.062459 1.285991 14.739038
F 11.884259 7.718591 11.074638
F 11.884259 15.436601 11.074638
F 5.089269 16.710301 14.612538
F 2.977369 5.137361 7.358858
F 2.977369 12.855401 7.358858
F 11.930459 5.146031 7.444888
F 11.930459 12.864001 7.444878
F 2.856909 5.144811 10.087038
F 2.856909 12.862801 10.087038
F 11.894559 5.144381 10.171738
F 11.894559 12.862401 10.171738
F 2.814779 7.718111 13.714238
F 2.814779 15.436101 13.714238
F 5.089269 8.992261 14.612538
F 11.844359 7.718991 13.801638
F 11.844359 15.437001 13.801638
F 5.089269 1.274261 14.612538
F 5.185209 1.281891 10.086138
F 5.185209 8.999891 10.086138
F 5.185209 16.717901 10.086138
F 14.126259 1.286281 10.202238
F 14.126259 9.004281 10.202238
F 14.126259 16.722301 10.202238
F 5.136849 3.863341 13.715338
F 5.136849 11.581301 13.715338
F 14.075859 3.859141 13.832238
F 14.075859 11.577101 13.832238
F 5.135939 3.871761 10.977638
F 5.135939 11.589801 10.977638
F 14.113059 3.859431 11.105838
F 14.113059 11.577401 11.105838
F 5.179579 1.274481 7.349388
F 5.179579 8.992471 7.349388
F 5.179579 16.710501 7.349388
F 14.159159 1.287211 7.476038
F 14.159159 9.005201 7.476038
F 14.159159 16.723201 7.476038
F 7.416199 7.719851 11.012738
F 7.416199 15.437801 11.012738
F 11.833859 12.862801 14.707838
F 16.360659 7.836431 11.076138
F 16.465059 15.639401 11.125038
F 2.894869 0.002184 6.461268
F 7.461859 5.144661 7.383478
F 7.461859 12.862701 7.383478
F 16.335759 5.225801 7.622238
F 16.350059 12.933401 7.608848
F 7.412169 5.138981 10.114438
F 7.412169 12.857001 10.114438
F 16.399259 5.242361 10.393338
F 16.391759 12.897601 10.346838
F 7.363489 7.724141 13.743838
F 7.363489 15.442101 13.743838
F 11.833859 5.144841 14.707838
F 16.284059 7.639651 13.886338
F 16.339759 15.471701 13.802138
F 7.449269 0.008258 3.745128
F 0.488068 1.208811 14.620638
F 0.488068 8.926811 14.620638
F 0.488068 16.644801 14.620638
F 9.596379 1.283961 14.675038
F 9.596379 9.001951 14.675038
F 9.596379 16.720001 14.675038
F 2.887849 5.140221 14.621638
F 2.972079 0.017880 3.730218
F 11.938759 0.002394 6.537238
F 7.363489 0.006148 13.743838
F 7.416199 0.001856 11.012738
F 11.844359 0.000992 13.801638
F 2.814779 0.000116 13.714238
F 11.884259 0.000598 11.074638
F 16.376859 0.028962 13.772338
F 16.122859 5.122071 0.337457
F 16.016359 12.909401 0.091595
F 16.367359 -0.070884 3.749968
F 16.351059 -0.071115 11.064838
F 0.293257 1.254381 24.811838
F 0.293257 8.972381 24.811838
F 0.293257 16.690401 24.811838
F 9.456759 1.284211 24.682138
F 9.456759 9.002201 24.682138
F 9.456759 16.720201 24.682138
F 0.260673 3.888831 28.444638
F 0.260673 11.606801 28.444638
F 9.405379 3.861141 28.320038
F 9.405379 11.579101 28.320038
F 0.356257 3.870361 25.676838
F 0.356257 11.588401 25.676838
F 9.443979 3.861751 25.588638
F 9.443979 11.579701 25.588638
F 0.403845 1.219171 22.044338
F 0.403846 8.937171 22.044338
F 0.403846 16.655201 22.044338
F 9.495729 1.284071 21.950738
F 9.495729 9.002071 21.950738
F 9.495729 16.720101 21.950738
F 2.651009 7.731691 25.545638
F 2.651009 15.449701 25.545638
F 2.592199 0.023358 28.296938
F 11.679759 7.718921 25.620538
F 11.679759 15.436901 25.620538
F 16.163959 15.498101 21.086838
F 2.788489 5.142351 21.923738
F 2.788489 12.860301 21.923738
F 11.732459 5.144851 21.982938
F 11.732459 12.862801 21.982938
F 2.637179 5.123131 24.667338
F 2.637179 12.841101 24.667338
F 11.692359 5.144421 24.712338
F 11.692359 12.862401 24.712338
F 2.592199 7.741351 28.296938
F 2.592199 15.459401 28.296938
F 16.232459 7.697921 21.256138
F 11.641559 7.718861 28.350238
F 11.641559 15.436901 28.350238
F 7.263269 15.441901 21.017338
F 4.938579 1.275461 24.635438
F 4.938579 8.993461 24.635438
F 4.938579 16.711501 24.635438
F 13.923159 1.286081 24.742938
F 13.923159 9.004081 24.742938
F 13.923159 16.722101 24.742938
F 4.889609 3.869941 28.272638
F 4.889609 11.587901 28.272638
F 13.872159 3.859301 28.380938
F 13.872159 11.577301 28.380938
F 4.935309 3.869821 25.531138
F 4.935309 11.587801 25.531138
F 13.910259 3.859291 25.652038
F 13.910259 11.577301 25.652038
F 4.991189 1.276581 21.893238
F 4.991189 8.994581 21.893238
F 4.991189 16.712601 21.893238
F 13.961059 1.286031 22.014138
F 13.961059 9.004021 22.014138
F 13.961059 16.722001 22.014138
F 7.196829 7.725571 25.554938
F 7.196829 15.443601 25.554938
F 7.263269 7.723941 21.017338
F 16.093759 7.620851 25.698638
F 16.091859 15.623401 25.686438
F 11.743259 0.000890 21.074438
F 7.266539 5.143841 21.921838
F 7.266539 12.861801 21.921838
F 16.173559 5.173841 22.016138
F 16.125759 12.983101 22.114638
F 7.209849 5.140651 24.655738
F 7.209849 12.858601 24.655738
F 16.107559 5.141051 24.673838
F 16.075959 13.010001 24.877838
F 7.158999 7.722631 28.290838
F 7.158999 15.440601 28.290838
F 16.251259 12.894301 17.412238
F 16.008659 7.614881 28.449738
F 16.102559 15.582701 28.464438
F 2.651009 0.013690 25.545638
F 0.228713 1.257691 32.079838
F 0.228713 8.975691 32.079838
F 0.228713 16.693701 32.079838
F 9.355079 1.284321 31.957638
F 9.355079 9.002311 31.957638
F 9.355079 16.720301 31.957638
F 16.222259 7.709461 18.356738
F 16.272359 15.403801 18.385238
F 0.323511 1.276471 29.317938
F 0.323511 8.994471 29.317938
F 0.323511 16.712501 29.317938
F 9.392839 1.283351 29.225938
F 9.392839 9.001351 29.225938
F 9.392839 16.719301 29.225938
F 2.608229 5.136551 29.181538
F 2.608229 12.854501 29.181538
F 11.628559 5.144281 29.258338
F 11.628559 12.862301 29.258338
F 2.552199 5.123621 31.931938
F 2.552199 12.841601 31.931938
F 11.590859 5.144521 31.988038
F 11.590859 12.862501 31.988038
F 4.843489 1.276001 31.908038
F 4.843489 8.994001 31.908038
F 4.843489 16.712001 31.908038
F 13.821359 1.286021 32.018838
F 13.821359 9.004021 32.018838
F 13.821359 16.722001 32.018838
F 4.886359 1.275971 29.166338
F 4.886359 8.993961 29.166338
F 4.886359 16.712001 29.166338
F 13.859459 1.286051 29.290038
F 13.859459 9.004051 29.290038
F 13.859459 16.722001 29.290038
F 7.145989 5.138291 29.192138
F 7.145989 12.856301 29.192138
F 16.057559 5.210311 29.392638
F 15.996659 12.880101 29.355438
F 7.110219 5.141211 31.927738
F 7.110219 12.859201 31.927738
F 16.066559 5.068111 32.092038
F 11.641559 0.000861 28.350238
F 0.715960 1.396031 17.308438
F 0.715960 9.114031 17.308438
F 0.715960 16.832001 17.308438
F 9.564159 1.285181 17.405338
F 9.564159 9.003171 17.405338
F 9.564159 16.721201 17.405438
F 0.670160 3.727681 20.983138
F 0.670161 11.445701 20.983138
F 9.513639 3.860001 21.043138
F 9.513639 11.578001 21.043138
F 0.455609 3.923841 18.284738
F 0.455609 11.641801 18.284738
F 9.546369 3.861231 18.312338
F 9.546369 11.579201 18.312338
F 2.837579 7.722371 18.277838
F 2.837579 15.440401 18.277838
F 16.287659 5.078511 17.538038
F 11.783159 7.718471 18.345038
F 11.783159 15.436501 18.345038
F 7.314559 12.857501 17.378638
F 2.768829 5.146311 17.355838
F 2.768829 12.864301 17.355838
F 11.793859 5.144411 17.436638
F 11.793859 12.862401 17.436638
F 2.704089 7.726881 21.022738
F 2.704089 15.444901 21.022738
F 7.314559 5.139551 17.378638
F 11.743259 7.718891 21.074438
F 11.743259 15.436901 21.074438
F 11.679759 0.000927 25.620538
F 5.084909 1.280631 17.353338
F 5.084909 8.998621 17.353338
F 5.084909 16.716601 17.353338
F 14.025159 1.286191 17.467238
F 14.025159 9.004191 17.467238
F 14.025159 16.722201 17.467238
F 5.034229 3.866031 20.992538
F 5.034229 11.584001 20.992538
F 13.974359 3.859121 21.104938
F 13.974359 11.577101 21.104938
F 5.042509 3.870391 18.251138
F 5.042509 11.588401 18.251138
F 14.011759 3.859321 18.376138
F 14.011759 11.577301 18.376138
F 7.316629 7.719581 18.283538
F 7.316629 15.437601 18.283538
F 7.316629 0.001588 18.283538
F 2.704089 0.008889 21.022738
F 11.783159 0.000473 18.345038
F 2.837579 0.004379 18.277838
F 7.158999 0.004634 28.290838
F 7.196829 0.007571 25.554938
F 7.263269 0.005947 21.017338
F 16.009259 13.028601 32.066438
F 16.061759 0.040723 28.515138
F 16.317059 0.058576 18.465338
F 0.106083 1.266011 46.624538
F 0.106083 8.984011 46.624538
F 0.106083 16.702001 46.624538
F 9.156159 1.285281 46.508338
F 9.156159 9.003281 46.508338
F 9.156159 16.721301 46.508338
F 0.171412 3.859491 47.510838
F 0.171412 11.577501 47.510838
F 9.143639 3.861041 47.415538
F 9.143639 11.579001 47.415538
F 0.200997 1.283841 43.872338
F 0.200997 9.001841 43.872338
F 0.200997 16.719801 43.872338
F 9.193149 1.284041 43.777738
F 9.193149 9.002031 43.777738
F 9.193149 16.720001 43.777738
F 2.414879 7.718301 47.374538
F 2.414879 15.436301 47.374538
F 2.568479 0.006915 32.820438
F 11.375959 7.718731 47.447838
F 11.375959 15.436701 47.447838
F 15.958159 15.475401 42.860138
F 2.452739 5.143281 43.736438
F 2.452739 12.861301 43.736438
F 11.426359 5.144501 43.810138
F 11.426359 12.862501 43.810138
F 2.397509 5.129741 46.478438
F 2.397509 12.847701 46.478438
F 11.389159 5.144851 46.539438
F 11.389159 12.862801 46.539438
F 4.665559 1.280021 46.455338
F 4.665559 8.998021 46.455338
F 4.665559 16.716001 46.455338
F 13.618559 1.286111 46.570538
F 13.618559 9.004101 46.570538
F 13.618559 16.722101 46.570538
F 4.662999 3.863831 47.356838
F 4.662999 11.581801 47.356838
F 13.605959 3.859171 47.479438
F 13.605959 11.577201 47.479438
F 4.706879 1.280361 43.718838
F 4.706879 8.998361 43.718838
F 4.706879 16.716401 43.718838
F 13.656559 1.286121 43.841838
F 13.656559 9.004121 43.841838
F 13.656559 16.722101 43.841838
F 6.904749 7.722591 47.382038
F 6.904749 15.440601 47.382038
F 16.013959 7.805221 42.970338
F 15.933959 7.813911 47.635338
F 15.864259 15.306001 47.334438
F 6.965859 0.002545 42.839938
F 6.952409 5.140171 43.744138
F 6.952409 12.858201 43.744138
F 15.920159 5.155981 43.763038
F 15.942559 12.796601 43.887038
F 6.918309 5.143401 46.477238
F 6.918309 12.861401 46.477238
F 15.834759 5.178971 46.609638
F 15.955859 12.692201 46.510838
F 0.197645 3.885431 35.715238
F 0.197645 11.603401 35.715238
F 9.305419 3.860761 35.595238
F 9.305419 11.578801 35.595238
F 9.342589 3.861891 32.863638
F 9.342589 11.579901 32.863638
F 2.568479 7.724911 32.820438
F 2.568479 15.442901 32.820438
F 6.965859 15.438501 42.839938
F 11.577859 7.719031 32.896238
F 11.577859 15.437001 32.896238
F 6.965859 7.720541 42.839938
F 2.513019 7.737751 35.568938
F 2.513019 15.455701 35.568938
F 15.985959 12.897201 39.279938
F 11.540359 7.718741 35.625938
F 11.540359 15.436701 35.625938
F 15.913759 5.197191 39.402738
F 4.799049 3.868191 35.544638
F 4.799049 11.586201 35.544638
F 13.770659 3.859281 35.656738
F 13.770659 11.577301 35.656738
F 4.840739 3.868211 32.803838
F 4.840739 11.586201 32.803838
F 13.808759 3.859271 32.927938
F 13.808759 11.577301 32.927938
F 7.096839 7.724671 32.829838
F 7.096839 15.442701 32.829838
F 7.013759 12.860201 39.202638
F 7.096839 0.006672 32.829838
F 7.062019 0.003610 35.565038
F 11.540359 0.000747 35.625938
F 7.062019 7.721611 35.565038
F 7.062019 15.439601 35.565038
F 7.013759 5.142231 39.202638
F 16.044659 7.598511 35.762338
F 16.027459 15.380301 35.655838
F 11.577859 0.001032 32.896238
F 0.166938 1.262191 39.351538
F 0.166938 8.980181 39.351538
F 0.166938 16.698201 39.351538
F 9.255389 1.284771 39.232938
F 9.255389 9.002771 39.232938
F 9.255389 16.720801 39.232938
F 0.136445 3.881231 42.988238
F 0.136445 11.599201 42.988238
F 9.205669 3.860311 42.870738
F 9.205669 11.578301 42.870738
F 0.230548 3.863671 40.233238
F 0.230548 11.581701 40.233238
F 9.242859 3.861501 40.139738
F 9.242859 11.579501 40.139738
F 0.260871 1.279801 36.593838
F 0.260871 8.997801 36.593838
F 0.260871 16.715801 36.593838
F 9.292729 1.283641 36.501738
F 9.292729 9.001631 36.501738
F 9.292729 16.719601 36.501738
F 2.490949 7.721871 40.097938
F 2.490949 15.439901 40.097938
F 15.937959 12.849501 36.709438
F 11.476759 7.718901 40.172238
F 11.476759 15.436901 40.172238
F 15.905159 5.090181 36.722338
F 2.529839 5.139421 36.459138
F 2.529839 12.857401 36.459138
F 11.527359 5.144381 36.534238
F 11.527359 12.862401 36.534238
F 2.473969 5.126781 39.205538
F 2.473969 12.844801 39.205538
F 11.489859 5.144651 39.263838
F 11.489859 12.862701 39.263838
F 2.435519 7.735091 42.842138
F 2.435519 15.453101 42.842138
F 7.048879 12.857201 36.467938
F 11.439459 7.718581 42.901638
F 11.439459 15.436601 42.901638
F 7.048879 5.139171 36.467938
F 4.753899 1.277981 39.181638
F 4.753899 8.995981 39.181638
F 4.753899 16.714001 39.181638
F 13.719859 1.286061 39.294738
F 13.719859 9.004051 39.294738
F 13.719859 16.722101 39.294738
F 4.709479 3.866361 42.818638
F 4.709479 11.584401 42.818638
F 13.669159 3.859251 42.932638
F 13.669159 11.577201 42.932638
F 4.751129 3.866091 40.080638
F 4.751129 11.584101 40.080638
F 13.707259 3.859231 40.203838
F 13.707259 11.577201 40.203838
F 4.795899 1.278031 36.442238
F 4.795899 8.996021 36.442238
F 4.795899 16.714001 36.442238
F 13.757959 1.286071 36.565938
F 13.757959 9.004071 36.565938
F 13.757959 16.722101 36.565938
F 7.000389 7.723711 40.106038
F 7.000389 15.441701 40.106038
F 2.513019 0.019753 35.568938
F 16.047659 7.731661 40.211638
F 15.993759 15.537101 39.968138
F 6.904749 0.004594 47.382038
F 0.291475 3.867291 32.954938
F 0.291475 11.585301 32.954938
F 2.414879 0.000307 47.374538
F 11.375959 0.000733 47.447838
F 7.000389 0.005710 40.106038
F 11.439459 0.000583 42.901638
F 2.435519 0.017092 42.842138
F 11.476759 0.000904 40.172238
F 2.490949 0.003877 40.097938
F 16.023759 7.805431 32.993438
F 16.023559 15.480101 32.975838
F 15.941859 0.083294 40.264638
F 15.973959 0.086193 35.560438
F 16.082059 0.023205 32.885038
F 15.836759 -0.165373 42.952338
F 0.075501 3.877471 50.260138
F 0.075501 11.595501 50.260138
F 9.106719 3.859771 50.145238
F 9.106719 11.577801 50.145238
F 2.359559 7.732071 50.114038
F 2.359559 15.450101 50.114038
F 15.987559 7.644811 64.836038
F 11.338859 7.718361 50.176438
F 11.338859 15.436401 50.176438
F 7.104849 15.437101 64.668038
F 4.621679 3.864191 50.091638
F 4.621679 11.582201 50.091638
F 13.567859 3.859181 50.207638
F 13.567859 11.577201 50.207638
F 6.870799 7.719331 50.113938
F 6.870799 15.437301 50.113938
F 7.104849 7.719111 64.668038
F 15.812059 7.613531 50.244038
F 15.769659 15.450201 50.172938
F 2.279119 0.010494 57.386438
F 0.043565 1.269681 53.895238
F 0.043565 8.987681 53.895238
F 0.043565 16.705701 53.895238
F 9.057459 1.285771 53.778338
F 9.057459 9.003771 53.778338
F 9.057459 16.721801 53.778338
F 0.010694 3.872761 57.535938
F 0.010694 11.590801 57.535938
F 9.011789 3.858131 57.408338
F 9.011789 11.576101 57.408338
F 0.111396 3.854941 54.787938
F 0.111396 11.572901 54.787938
F 9.045109 3.860411 54.681038
F 9.045109 11.578401 54.681038
F 0.141802 1.287901 51.148438
F 0.141802 9.005891 51.148438
F 0.141802 16.723901 51.148438
F 9.094269 1.284561 51.050738
F 9.094269 9.002561 51.050738
F 9.094269 16.720601 51.050738
F 2.337789 7.714841 54.648538
F 2.337789 15.432801 54.648538
F 15.641759 12.800601 61.123738
F 11.275759 7.718411 54.713038
F 11.275759 15.436401 54.713038
F 15.699259 5.292051 61.303338
F 2.376959 5.146771 51.011338
F 2.376959 12.864801 51.011338
F 11.325659 5.144701 51.082938
F 11.325659 12.862701 51.082938
F 2.320049 5.132931 53.748238
F 2.320049 12.850901 53.748238
F 11.288659 5.144991 53.809638
F 11.288659 12.863001 53.809638
F 2.279119 7.728491 57.386438
F 2.279119 15.446501 57.386438
F 6.791369 12.854701 61.019638
F 11.242959 7.716911 57.439438
F 11.242959 15.434901 57.439438
F 6.791369 5.136651 61.019638
F 4.576539 1.281911 53.725638
F 4.576539 8.999911 53.725638
F 4.576539 16.717901 53.725638
F 13.517459 1.286101 53.840738
F 13.517459 9.004101 53.840738
F 13.517459 16.722101 53.840738
F 4.532749 3.862591 57.357938
F 4.532749 11.580601 57.357938
F 13.471259 3.857871 57.470538
F 13.471259 11.575901 57.470538
F 4.574819 3.861911 54.626038
F 4.574819 11.579901 54.626038
F 13.505059 3.858991 54.744538
F 13.505059 11.577001 54.744538
F 4.619159 1.282561 50.993338
F 4.619159 9.000561 50.993338
F 4.619159 16.718601 50.993338
F 13.555359 1.286191 51.114538
F 13.555359 9.004181 51.114538
F 13.555359 16.722201 51.114538
F 6.809819 7.721421 54.648038
F 6.809819 15.439401 54.648038
F 15.788859 12.763501 58.281538
F 15.688959 7.724421 54.751038
F 15.865159 15.468201 54.848538
F 0.214404 3.940781 64.864138
F 6.857229 5.141271 51.017638
F 6.857229 12.859301 51.017638
F 15.920559 5.104421 51.118338
F 15.692459 12.984201 51.277238
F 6.823059 5.144301 53.747138
F 6.823059 12.862301 53.747138
F 15.798159 5.018471 53.858838
F 15.800159 12.952401 54.126638
F 6.779029 7.717121 57.377038
F 6.779029 15.435101 57.377038
F 15.729659 5.268081 58.482438
F 15.676859 7.899271 57.580038
F 15.715259 15.407701 57.522338
F 0.214404 11.658801 64.864138
F 0.024098 1.281951 61.204738
F 0.024098 8.999951 61.204738
F 0.024098 16.717901 61.204738
F 9.026989 1.278661 61.048538
F 9.026989 8.996651 61.048538
F 9.026989 16.714601 61.048538
F 6.766989 12.858701 58.284938
F 11.275759 0.000417 54.713038
F 9.345459 3.857191 64.696338
F 9.345459 11.575201 64.696338
F 15.759659 15.524701 61.795138
F 15.710459 7.921281 62.127238
F 0.097361 3.868061 62.118838
F 0.097361 11.586101 62.118838
F 9.026639 3.852341 61.968038
F 9.026639 11.570301 61.968038
F 0.083259 1.293651 58.448438
F 0.083259 9.011641 58.448438
F 0.083259 16.729601 58.448438
F 9.001719 1.283661 58.316238
F 9.001719 9.001661 58.316238
F 9.001719 16.719701 58.316238
F 2.327239 7.712281 61.941238
F 2.327239 15.430301 61.941238
F 6.792969 15.431001 61.937138
F 11.257259 7.710201 61.999038
F 11.257259 15.428201 61.999038
F 6.792969 7.713001 61.937138
F 2.300999 5.147921 58.295338
F 2.300999 12.865901 58.295338
F 11.231559 5.143551 58.347838
F 11.231559 12.861501 58.347838
F 2.290239 5.128031 61.038338
F 2.290239 12.846001 61.038338
F 11.257659 5.137791 61.079238
F 11.257659 12.855801 61.079238
F 2.567629 7.750821 64.670238
F 2.567629 15.468801 64.670238
F 6.766989 5.140691 58.284938
F 11.583359 7.713651 64.724838
F 11.583359 15.431601 64.724838
F 13.460759 16.721001 58.379338
F 4.550049 1.277681 60.999538
F 4.550049 8.995681 60.999538
F 4.550049 16.713701 60.999538
F 13.486259 1.278931 61.110238
F 13.486259 8.996921 61.110238
F 13.486259 16.714901 61.110238
F 4.828509 3.876651 64.659438
F 4.828509 11.594601 64.659438
F 13.813159 3.854291 64.755538
F 13.813159 11.572301 64.755538
F 4.557409 3.854891 61.923338
F 4.557409 11.572901 61.923338
F 13.486159 3.850861 62.030338
F 13.486159 11.568901 62.030338
F 4.535339 1.283181 58.262938
F 4.535339 9.001181 58.262938
F 4.535339 16.719201 58.262938
F 13.460759 1.284971 58.379338
F 13.460759 9.002961 58.379338
F 6.809819 0.003428 54.648038
F 2.567629 0.032826 64.670238
F 2.359559 0.014073 50.114038
F 11.338859 0.000365 50.176438
F 7.104849 0.001113 64.668038
F 6.870799 0.001331 50.113938
F 15.952859 15.390601 64.611538
F 15.776559 -0.046834 50.176638
F 0.826163 24.583101 2.814988
F 0.826163 32.301101 2.814988
F 9.684119 24.447201 2.855498
F 9.684119 32.165201 2.855498
F 0.835514 26.900801 6.423638
F 0.835515 34.618701 6.423638
F 0.835515 19.182801 6.423638
F 9.708699 27.015701 6.506028
F 5.089269 32.146201 14.612538
F 9.708699 19.297701 6.506028
F 0.542142 27.125701 3.754158
F 16.297059 20.620501 14.766838
F 0.542142 19.407701 3.754158
F 9.677239 27.022901 3.772438
F 5.089269 24.428301 14.612538
F 9.677239 19.304901 3.772438
F 0.332552 24.464901 0.158972
F 0.332552 32.182901 0.158972
F 9.354019 24.443001 0.128490
F 9.354019 32.161001 0.128490
F 2.972079 30.889901 3.730218
F 2.972079 23.171901 3.730218
F 11.915859 30.879701 3.805518
F 11.915859 23.161701 3.805518
F 2.586979 28.319801 0.096968
F 2.586979 20.601801 0.096968
F 11.586459 28.303301 0.160184
F 11.586459 20.585301 0.160184
F 2.867719 28.312301 2.823788
F 2.867719 20.594301 2.823788
F 11.913459 28.306501 2.886238
F 11.913459 20.588501 2.886238
F 2.894869 30.874201 6.461268
F 2.894869 23.156201 6.461268
F 11.938759 30.874401 6.537238
F 11.938759 23.156401 6.537238
F 5.206939 24.446001 2.806488
F 5.206939 32.164001 2.806488
F 14.145359 24.448401 2.916648
F 14.145359 32.166401 2.916648
F 5.227959 27.018801 6.453648
F 16.302259 28.242801 14.776438
F 5.227959 19.300801 6.453648
F 14.170659 27.014401 6.567558
F 11.833859 20.580801 14.707838
F 14.170659 19.296401 6.567558
F 5.165119 27.034601 3.712058
F 7.366729 20.579701 14.645838
F 5.165119 19.316601 3.712058
F 14.144359 27.020601 3.836468
F 11.833859 28.298801 14.707838
F 14.144359 19.302601 3.836468
F 4.865529 24.445101 0.074913
F 4.865529 32.163101 0.074913
F 13.817359 24.445201 0.191554
F 13.817359 32.163101 0.191554
F 7.449269 30.880201 3.745128
F 7.449269 23.162201 3.745128
F 16.318059 30.734301 3.757118
F 16.353159 23.199501 3.960898
F 7.106939 28.298801 0.097966
F 7.106939 20.580801 0.097966
F 0.488068 24.362801 14.620638
F 0.488068 32.080801 14.620638
F 7.429059 28.300701 2.829348
F 7.429059 20.582701 2.829348
F 16.245959 28.168501 2.818678
F 16.293059 20.638201 2.874578
F 7.455249 30.880001 6.481058
F 7.455249 23.162001 6.481058
F 16.286859 30.796901 6.443708
F 16.341859 23.299901 6.659858
F 0.803818 24.556501 10.029138
F 0.803818 32.274501 10.029138
F 9.664539 24.439101 10.140638
F 9.664539 32.157101 10.140638
F 0.761013 26.899201 13.664738
F 0.761014 34.617201 13.664738
F 0.761014 19.181201 13.664738
F 9.614579 27.014201 13.770438
F 2.887849 20.576201 14.621638
F 9.614579 19.296201 13.770438
F 0.518129 27.095701 10.979538
F 7.366729 28.297701 14.645838
F 0.518130 19.377701 10.979538
F 9.646269 27.015601 11.041838
F 2.887849 28.294201 14.621638
F 9.646269 19.297601 11.041838
F 0.543737 24.349801 7.346668
F 0.543737 32.067801 7.346668
F 9.692009 24.439001 7.412138
F 9.692009 32.157001 7.412138
F 2.932809 30.879801 10.983938
F 2.932809 23.161801 10.983938
F 11.884259 30.872601 11.074638
F 11.884259 23.154601 11.074638
F 2.977369 28.291301 7.358858
F 2.977369 20.573401 7.358858
F 11.930459 28.300001 7.444888
F 11.930459 20.582001 7.444878
F 2.856909 28.298801 10.087038
F 2.856909 20.580801 10.087038
F 11.894559 28.298401 10.171738
F 11.894559 20.580401 10.171738
F 2.814779 30.872101 13.714238
F 2.814779 23.154101 13.714238
F 11.844359 30.873001 13.801638
F 11.844359 23.155001 13.801638
F 5.185209 24.435901 10.086138
F 5.185209 32.153901 10.086138
F 14.126259 24.440301 10.202238
F 14.126259 32.158301 10.202238
F 5.136849 27.017301 13.715338
F 14.062459 32.158001 14.739038
F 5.136849 19.299301 13.715338
F 14.075859 27.013101 13.832238
F 9.596379 32.155901 14.675038
F 14.075859 19.295101 13.832238
F 5.135939 27.025801 10.977638
F 14.062459 24.440001 14.739038
F 5.135939 19.307801 10.977638
F 14.113059 27.013401 11.105838
F 9.596379 24.437901 14.675038
F 14.113059 19.295401 11.105838
F 5.179579 24.428501 7.349388
F 5.179579 32.146501 7.349388
F 14.159159 24.441201 7.476038
F 14.159159 32.159201 7.476038
F 7.416199 30.873801 11.012738
F 7.416199 23.155801 11.012738
F 16.193659 30.696101 11.249338
F 16.323859 23.099301 11.065238
F 7.461859 28.298701 7.383478
F 7.461859 20.580701 7.383478
F 16.384959 28.409201 7.497048
F 16.368459 20.676601 7.378928
F 7.412169 28.293001 10.114438
F 7.412169 20.575001 10.114438
F 16.281759 28.209301 10.340838
F 16.250359 20.594001 10.049538
F 7.363489 30.878101 13.743838
F 7.363489 23.160101 13.743838
F 16.298959 30.806901 13.995038
F 16.244159 23.218001 13.943038
F 16.052259 28.421901 0.113578
F 16.080059 20.664601 0.137138
F 0.293257 24.408401 24.811838
F 0.293257 32.126401 24.811838
F 9.456759 24.438201 24.682138
F 9.456759 32.156201 24.682138
F 0.260673 27.042801 28.444638
F 16.197059 23.095801 21.119338
F 0.260673 19.324801 28.444638
F 9.405379 27.015101 28.320038
F 7.316629 23.155601 18.283538
F 9.405379 19.297101 28.320038
F 0.356257 27.024401 25.676838
F 16.127359 30.812501 21.083138
F 0.356257 19.306401 25.676838
F 9.443979 27.015701 25.588638
F 7.316629 30.873601 18.283538
F 9.443979 19.297701 25.588638
F 0.403845 24.373201 22.044338
F 0.403846 32.091201 22.044338
F 9.495729 24.438101 21.950738
F 9.495729 32.156101 21.950738
F 2.651009 30.885701 25.545638
F 2.651009 23.167701 25.545638
F 11.679759 30.872901 25.620538
F 11.679759 23.154901 25.620538
F 2.788489 28.296301 21.923738
F 2.788489 20.578301 21.923738
F 11.732459 28.298801 21.982938
F 11.732459 20.580801 21.982938
F 2.637179 28.277101 24.667338
F 2.637179 20.559101 24.667338
F 11.692359 28.298401 24.712338
F 11.692359 20.580401 24.712338
F 2.592199 30.895301 28.296938
F 2.592199 23.177301 28.296938
F 11.641559 30.872801 28.350238
F 11.641559 23.154901 28.350238
F 4.938579 24.429501 24.635438
F 4.938579 32.147401 24.635438
F 13.923159 24.440101 24.742938
F 13.923159 32.158101 24.742938
F 4.889609 27.023901 28.272638
F 7.263269 23.159901 21.017338
F 4.889609 19.305901 28.272638
F 13.872159 27.013301 28.380938
F 14.011759 19.295301 18.376138
F 13.872159 19.295301 28.380938
F 4.935309 27.023801 25.531138
F 7.263269 30.877901 21.017338
F 4.935309 19.305801 25.531138
F 13.910259 27.013301 25.652038
F 14.011759 27.013301 18.376138
F 13.910259 19.295301 25.652038
F 4.991189 24.430601 21.893238
F 4.991189 32.148601 21.893238
F 13.961059 24.440001 22.014138
F 13.961059 32.158001 22.014138
F 7.196829 30.879601 25.554938
F 7.196829 23.161601 25.554938
F 16.203359 30.719201 25.499538
F 16.148159 23.256501 25.609738
F 7.266539 28.297801 21.921838
F 7.266539 20.579801 21.921838
F 16.233759 28.189901 22.102238
F 16.272759 20.469601 21.908938
F 7.209849 28.294601 24.655738
F 7.209849 20.576601 24.655738
F 16.155659 28.098401 24.766038
F 16.186059 20.658201 24.622238
F 7.158999 30.876601 28.290838
F 7.158999 23.158601 28.290838
F 16.018459 30.778801 28.271038
F 16.136859 23.284801 28.293038
F 0.228713 24.411701 32.079838
F 0.228713 32.129701 32.079838
F 9.355079 24.438301 31.957638
F 9.355079 32.156301 31.957638
F 16.408159 23.329601 18.360738
F 16.254359 20.641401 17.487038
F 16.256559 30.928601 18.434538
F 0.323511 24.430501 29.317938
F 0.323511 32.148501 29.317938
F 9.392839 24.437301 29.225938
F 9.392839 32.155301 29.225938
F 2.608229 28.290501 29.181538
F 2.608229 20.572501 29.181538
F 11.628559 28.298301 29.258338
F 11.628559 20.580301 29.258338
F 2.552199 28.277601 31.931938
F 2.552199 20.559601 31.931938
F 11.590859 28.298501 31.988038
F 11.590859 20.580501 31.988038
F 4.843489 24.430001 31.908038
F 4.843489 32.148001 31.908038
F 13.821359 24.440001 32.018838
F 13.821359 32.158001 32.018838
F 4.886359 24.430001 29.166338
F 4.886359 32.148001 29.166338
F 13.859459 24.440001 29.290038
F 13.859459 32.158001 29.290038
F 7.145989 28.292301 29.192138
F 7.145989 20.574301 29.192138
F 16.093059 28.229601 29.163838
F 16.065759 20.594901 29.315638
F 7.110219 28.295201 31.927738
F 7.110219 20.577201 31.927738
F 16.062159 28.279301 31.938338
F 13.974359 19.295101 21.104938
F 0.715960 24.550001 17.308438
F 0.715960 32.268001 17.308438
F 9.564159 24.439201 17.405338
F 9.564159 32.157201 17.405338
F 0.670160 26.881701 20.983138
F 0.670161 34.599701 20.983138
F 0.670161 19.163701 20.983138
F 9.513639 27.014001 21.043138
F 5.042509 19.306401 18.251138
F 9.513639 19.296001 21.043138
F 0.455609 27.077801 18.284738
F 16.399059 28.338201 17.645738
F 0.455609 19.359801 18.284738
F 9.546369 27.015201 18.312338
F 7.314559 28.293501 17.378638
F 9.546369 19.297201 18.312338
F 2.837579 30.876401 18.277838
F 2.837579 23.158401 18.277838
F 11.783159 30.872501 18.345038
F 11.783159 23.154501 18.345038
F 2.768829 28.300301 17.355838
F 2.768829 20.582301 17.355838
F 11.793859 28.298401 17.436638
F 11.793859 20.580401 17.436638
F 2.704089 30.880901 21.022738
F 2.704089 23.162901 21.022738
F 11.743259 30.872901 21.074438
F 11.743259 23.154901 21.074438
F 5.084909 24.434601 17.353338
F 5.084909 32.152601 17.353338
F 14.025159 24.440201 17.467238
F 14.025159 32.158201 17.467238
F 5.034229 27.020001 20.992538
F 7.314559 20.575501 17.378638
F 5.034229 19.302001 20.992538
F 13.974359 27.013101 21.104938
F 5.042509 27.024401 18.251138
F 16.106859 20.481101 32.032838
F 0.106083 24.420001 46.624538
F 0.106083 32.138001 46.624538
F 9.156159 24.439301 46.508338
F 9.156159 32.157301 46.508338
F 0.171412 27.013501 47.510838
F 15.997559 23.340701 43.076938
F 0.171412 19.295501 47.510838
F 9.143639 27.015001 47.415538
F 0.291475 19.303301 32.954938
F 9.143639 19.297001 47.415538
F 0.200997 24.437801 43.872338
F 0.200997 32.155801 43.872338
F 9.193149 24.438001 43.777738
F 9.193149 32.156001 43.777738
F 2.414879 30.872301 47.374538
F 2.414879 23.154301 47.374538
F 11.375959 30.872701 47.447838
F 11.375959 23.154701 47.447838
F 2.452739 28.297301 43.736438
F 2.452739 20.579301 43.736438
F 11.426359 28.298501 43.810138
F 11.426359 20.580501 43.810138
F 2.397509 28.283701 46.478438
F 2.397509 20.565701 46.478438
F 11.389159 28.298801 46.539438
F 11.389159 20.580801 46.539438
F 4.665559 24.434001 46.455338
F 4.665559 32.152001 46.455338
F 13.618559 24.440101 46.570538
F 13.618559 32.158101 46.570538
F 4.662999 27.017801 47.356838
F 15.837259 30.830601 42.929138
F 4.662999 19.299801 47.356838
F 13.605959 27.013201 47.479438
F 0.291475 27.021301 32.954938
F 13.605959 19.295201 47.479438
F 4.706879 24.434401 43.718838
F 4.706879 32.152401 43.718838
F 13.656559 24.440101 43.841838
F 13.656559 32.158101 43.841838
F 6.904749 30.876601 47.382038
F 6.904749 23.158601 47.382038
F 15.779659 30.731401 47.505038
F 15.812259 23.085701 47.537538
F 6.952409 28.294201 43.744138
F 6.952409 20.576201 43.744138
F 15.941459 28.288801 43.833838
F 15.749059 20.676201 43.768738
F 6.918309 28.297401 46.477238
F 6.918309 20.579401 46.477238
F 15.885159 28.113701 46.515838
F 15.878459 20.466201 46.583238
F 0.197645 27.039401 35.715238
F 6.965859 23.156501 42.839938
F 0.197645 19.321401 35.715238
F 9.305419 27.014701 35.595238
F 16.048559 20.497001 36.605338
F 9.305419 19.296801 35.595238
F 9.342589 27.015901 32.863638
F 15.977859 28.249001 36.509038
F 9.342589 19.297901 32.863638
F 2.568479 30.878901 32.820438
F 2.568479 23.160901 32.820438
F 11.577859 30.873001 32.896238
F 11.577859 23.155001 32.896238
F 2.513019 30.891701 35.568938
F 2.513019 23.173701 35.568938
F 11.540359 30.872701 35.625938
F 11.540359 23.154701 35.625938
F 4.799049 27.022201 35.544638
F 6.965859 30.874501 42.839938
F 4.799049 19.304201 35.544638
F 13.770659 27.013301 35.656738
F 7.048879 20.575201 36.467938
F 13.770659 19.295301 35.656738
F 4.840739 27.022201 32.803838
F 15.903559 20.565101 39.365138
F 4.840739 19.304201 32.803838
F 13.808759 27.013301 32.927938
F 7.048879 28.293201 36.467938
F 13.808759 19.295301 32.927938
F 7.096839 30.878701 32.829838
F 7.096839 23.160701 32.829838
F 13.757959 24.440101 36.565938
F 4.795899 32.150001 36.442238
F 7.062019 30.875601 35.565038
F 7.062019 23.157601 35.565038
F 15.888659 30.846401 35.697338
F 15.974059 22.988501 35.732838
F 0.166938 24.416201 39.351538
F 0.166938 32.134201 39.351538
F 9.255389 24.438801 39.232938
F 9.255389 32.156801 39.232938
F 0.136445 27.035201 42.988238
F 15.943059 28.236001 39.245038
F 0.136445 19.317201 42.988238
F 9.205669 27.014301 42.870738
F 15.936359 23.123201 40.313138
F 9.205669 19.296301 42.870738
F 0.230548 27.017701 40.233238
F 7.013759 20.578201 39.202638
F 0.230548 19.299701 40.233238
F 9.242859 27.015501 40.139738
F 15.848759 30.795901 40.250938
F 9.242859 19.297501 40.139738
F 0.260871 24.433801 36.593838
F 0.260871 32.151801 36.593838
F 9.292729 24.437601 36.501738
F 9.292729 32.155601 36.501738
F 2.490949 30.875901 40.097938
F 2.490949 23.157901 40.097938
F 11.476759 30.872901 40.172238
F 11.476759 23.154901 40.172238
F 2.529839 28.293401 36.459138
F 2.529839 20.575401 36.459138
F 11.527359 28.298401 36.534238
F 11.527359 20.580401 36.534238
F 2.473969 28.280801 39.205538
F 2.473969 20.562801 39.205538
F 11.489859 28.298601 39.263838
F 11.489859 20.580601 39.263838
F 2.435519 30.889101 42.842138
F 2.435519 23.171101 42.842138
F 11.439459 30.872601 42.901638
F 11.439459 23.154601 42.901638
F 4.753899 24.432001 39.181638
F 4.753899 32.150001 39.181638
F 13.719859 24.440001 39.294738
F 13.719859 32.158001 39.294738
F 4.709479 27.020301 42.818638
F 7.000389 23.159701 40.106038
F 4.709479 19.302301 42.818638
F 13.669159 27.013201 42.932638
F 7.000389 30.877701 40.106038
F 13.669159 19.295201 42.932638
F 4.751129 27.020101 40.080638
F 7.013759 28.296201 39.202638
F 4.751129 19.302101 40.080638
F 13.707259 27.013201 40.203838
F 13.757959 32.158101 36.565938
F 13.707259 19.295201 40.203838
F 4.795899 24.432001 36.442238
F 16.089359 23.083601 32.938438
F 16.162659 30.862401 32.966138
F 0.075501 27.031501 50.260138
F 6.791369 20.572601 61.019638
F 0.075501 19.313501 50.260138
F 9.106719 27.013801 50.145238
F 0.214404 19.376801 64.864138
F 9.106719 19.295801 50.145238
F 2.359559 30.886101 50.114038
F 2.359559 23.168101 50.114038
F 11.338859 30.872401 50.176438
F 11.338859 23.154401 50.176438
F 4.621679 27.018201 50.091638
F 0.214404 27.094801 64.864138
F 4.621679 19.300201 50.091638
F 13.567859 27.013201 50.207638
F 15.538559 28.476101 58.370938
F 13.567859 19.295201 50.207638
F 6.870799 30.873301 50.113938
F 6.870799 23.155301 50.113938
F 15.920659 30.986101 50.102538
F 15.824959 23.196501 50.367038
F 0.043565 24.423701 53.895238
F 0.043565 32.141701 53.895238
F 9.057459 24.439801 53.778338
F 9.057459 32.157801 53.778338
F 0.010694 27.026701 57.535938
F 6.791369 28.290601 61.019638
F 0.010694 19.308801 57.535938
F 9.011789 27.012101 57.408338
F 9.011789 34.730101 57.408338
F 9.011789 19.294101 57.408338
F 0.111396 27.008901 54.787938
F 0.111396 34.726901 54.787938
F 0.111396 19.290901 54.787938
F 9.045109 27.014401 54.681038
F 6.766989 20.576701 58.284938
F 9.045109 19.296401 54.681038
F 0.141802 24.441901 51.148438
F 0.141802 32.159901 51.148438
F 9.094269 24.438601 51.050738
F 9.094269 32.156601 51.050738
F 2.337789 30.868801 54.648538
F 2.337789 23.150801 54.648538
F 11.275759 30.872401 54.713038
F 11.275759 23.154401 54.713038
F 2.376959 28.300801 51.011338
F 2.376959 20.582801 51.011338
F 11.325659 28.298701 51.082938
F 11.325659 20.580701 51.082938
F 2.320049 28.286901 53.748238
F 2.320049 20.568901 53.748238
F 11.288659 28.299001 53.809638
F 11.288659 20.581001 53.809638
F 2.279119 30.882501 57.386438
F 2.279119 23.164501 57.386438
F 11.242959 30.870901 57.439438
F 11.242959 23.152901 57.439438
F 4.576539 24.435901 53.725638
F 4.576539 32.153901 53.725638
F 13.517459 24.440101 53.840738
F 13.517459 32.158101 53.840738
F 4.532749 27.016601 57.357938
F 6.766989 28.294701 58.284938
F 4.532749 19.298601 57.357938
F 13.471259 27.011901 57.470538
F 13.471259 34.729901 57.470538
F 13.471259 19.293901 57.470538
F 4.574819 27.015901 54.626038
F 15.779059 20.467101 58.453538
F 4.574819 19.297901 54.626038
F 13.505059 27.013001 54.744538
F 13.505059 34.731001 54.744538
F 13.505059 19.295001 54.744538
F 4.619159 24.436601 50.993338
F 4.619159 32.154601 50.993338
F 13.555359 24.440201 51.114538
F 13.555359 32.158201 51.114538
F 6.809819 30.875401 54.648038
F 6.809819 23.157401 54.648038
F 15.746359 30.872301 54.629438
F 15.853259 23.335101 54.751838
F 6.857229 28.295301 51.017638
F 6.857229 20.577301 51.017638
F 15.673359 28.502201 51.321038
F 15.835459 20.555001 51.081138
F 6.823059 28.298301 53.747138
F 6.823059 20.580301 53.747138
F 15.847459 28.311801 53.937938
F 15.655559 20.675901 53.824638
F 6.779029 30.871101 57.377038
F 6.779029 23.153101 57.377038
F 15.707259 31.030701 57.373938
F 15.672759 23.103101 57.441538
F 0.024098 24.435901 61.204738
F 0.024098 32.153901 61.204738
F 9.026989 24.432601 61.048538
F 9.026989 32.150601 61.048538
F 16.059759 30.953101 64.702038
F 6.792969 23.149001 61.937138
F 7.104849 23.155101 64.668038
F 9.345459 27.011201 64.696338
F 9.345459 34.729201 64.696338
F 9.345459 19.293201 64.696338
F 7.104849 30.873101 64.668038
F 15.790959 20.768601 61.134538
F 15.731559 28.353001 61.138138
F 0.097361 27.022101 62.118838
F 15.883459 23.323501 61.900438
F 0.097361 19.304101 62.118838
F 9.026639 27.006301 61.968038
F 9.026639 34.724301 61.968038
F 9.026639 19.288301 61.968038
F 0.083259 24.447601 58.448438
F 0.083259 32.165601 58.448438
F 9.001719 24.437701 58.316238
F 9.001719 32.155601 58.316238
F 2.327239 30.866301 61.941238
F 2.327239 23.148301 61.941238
F 11.257259 30.864201 61.999038
F 11.257259 23.146201 61.999038
F 2.300999 28.301901 58.295338
F 2.300999 20.583901 58.295338
F 11.231559 28.297501 58.347838
F 11.231559 20.579501 58.347838
F 2.290239 28.282001 61.038338
F 2.290239 20.564001 61.038338
F 11.257659 28.291801 61.079238
F 11.257659 20.573801 61.079238
F 2.567629 30.904801 64.670238
F 2.567629 23.186801 64.670238
F 11.583359 30.867601 64.724838
F 11.583359 23.149601 64.724838
F 4.550049 24.431701 60.999538
F 4.550049 32.149701 60.999538
F 13.486259 24.432901 61.110238
F 13.486259 32.150901 61.110238
F 4.828509 27.030601 64.659438
F 15.785959 31.068401 62.018538
F 4.828509 19.312601 64.659438
F 13.813159 27.008301 64.755538
F 13.813159 34.726301 64.755538
F 13.813159 19.290301 64.755538
F 4.557409 27.008901 61.923338
F 4.557409 34.726901 61.923338
F 4.557409 19.290901 61.923338
F 13.486159 27.004901 62.030338
F 13.486159 34.722901 62.030338
F 13.486159 19.286901 62.030338
F 4.535339 24.437201 58.262938
F 4.535339 32.155201 58.262938
F 13.460759 24.439001 58.379338
F 13.460759 32.157001 58.379338
F 6.792969 30.867001 61.937138
F 15.959959 23.247501 64.515438
F 0.826163 47.737101 2.814988
F 0.826164 40.019101 2.814988
F 9.684119 47.601201 2.855498
F 9.684119 39.883201 2.855498
F 0.835514 50.054701 6.423638
F 0.835515 42.336701 6.423638
F 9.708699 50.169701 6.506028
F 9.708699 42.451701 6.506028
F 0.542142 50.279701 3.754168
F 0.542142 42.561701 3.754158
F 9.677239 50.176901 3.772438
F 9.677239 42.458901 3.772438
F 0.332552 47.618901 0.158972
F 0.332552 39.900901 0.158971
F 9.354019 47.597001 0.128490
F 9.354019 39.879001 0.128490
F 2.972079 38.607901 3.730218
F 2.972079 46.325901 3.730218
F 11.915859 38.597701 3.805518
F 11.915859 46.315701 3.805518
F 2.586979 51.473801 0.096968
F 2.586979 36.037801 0.096968
F 2.586979 43.755801 0.096968
F 11.586459 51.457301 0.160184
F 11.586459 36.021301 0.160184
F 11.586459 43.739301 0.160184
F 2.867719 51.466301 2.823788
F 2.867719 36.030301 2.823788
F 2.867719 43.748301 2.823788
F 11.913459 51.460501 2.886238
F 11.913459 36.024501 2.886238
F 11.913459 43.742501 2.886238
F 2.894869 38.592201 6.461268
F 2.894869 46.310201 6.461268
F 11.938759 38.592401 6.537238
F 11.938759 46.310401 6.537238
F 5.206939 47.600001 2.806488
F 5.206939 39.882001 2.806488
F 14.145359 47.602401 2.916648
F 14.145359 39.884401 2.916648
F 5.227959 50.172801 6.453648
F 5.227959 42.454801 6.453648
F 14.170659 50.168401 6.567558
F 14.170659 42.450401 6.567558
F 5.165119 50.188601 3.712058
F 5.165119 42.470601 3.712058
F 14.144359 50.174601 3.836468
F 14.144359 42.456601 3.836468
F 4.865529 47.599101 0.074913
F 4.865529 39.881101 0.074913
F 13.817359 47.599101 0.191554
F 13.817359 39.881101 0.191554
F 7.449269 38.598201 3.745128
F 7.449269 46.316201 3.745128
F 16.230159 38.756001 3.780598
F 16.263259 46.342001 3.791898
F 7.106939 51.452801 0.097966
F 7.106939 36.016801 0.097966
F 7.106939 43.734801 0.097966
F 9.646269 34.733601 11.041838
F 14.075859 34.731101 13.832238
F 14.113059 34.731401 11.105838
F 7.429059 51.454701 2.829348
F 7.429059 36.018701 2.829348
F 7.429059 43.736701 2.829348
F 9.614579 34.732201 13.770438
F 16.315959 36.169101 2.710538
F 16.323259 43.752801 2.944428
F 7.455249 38.598001 6.481058
F 7.455249 46.316001 6.481058
F 16.556159 38.522701 6.492998
F 16.502659 46.145201 6.632948
F 0.803818 47.710501 10.029138
F 0.803819 39.992501 10.029138
F 9.664539 47.593101 10.140638
F 9.664539 39.875101 10.140638
F 0.761013 50.053201 13.664738
F 0.761014 42.335201 13.664738
F 9.614579 50.168201 13.770438
F 9.614579 42.450201 13.770438
F 0.518129 50.249701 10.979538
F 0.518130 42.531701 10.979538
F 9.646269 50.169601 11.041838
F 9.646269 42.451601 11.041838
F 0.543737 47.503801 7.346668
F 0.543737 39.785801 7.346668
F 9.692009 47.593001 7.412138
F 9.692009 39.875001 7.412138
F 2.932809 38.597801 10.983938
F 2.932809 46.315801 10.983938
F 11.884259 38.590601 11.074638
F 11.884259 46.308601 11.074638
F 2.977369 51.445301 7.358858
F 2.977369 36.009301 7.358858
F 2.977369 43.727301 7.358858
F 11.930459 51.454001 7.444888
F 11.930459 36.018001 7.444878
F 11.930459 43.736001 7.444888
F 2.856909 51.452801 10.087038
F 2.856909 36.016801 10.087038
F 2.856909 43.734801 10.087038
F 11.894559 51.452401 10.171738
F 11.894559 36.016401 10.171738
F 11.894559 43.734401 10.171738
F 2.814779 38.590101 13.714238
F 2.814779 46.308101 13.714238
F 11.844359 38.591001 13.801638
F 11.844359 46.309001 13.801638
F 5.185209 47.589901 10.086138
F 5.185209 39.871901 10.086138
F 14.126259 47.594301 10.202238
F 14.126259 39.876301 10.202238
F 5.136849 50.171301 13.715338
F 5.136849 42.453301 13.715338
F 14.075859 50.167101 13.832238
F 14.075859 42.449101 13.832238
F 5.135939 50.179701 10.977638
F 5.135939 42.461701 10.977638
F 14.113059 50.167401 11.105838
F 14.113059 42.449401 11.105838
F 5.179579 47.582501 7.349388
F 5.179579 39.864501 7.349388
F 14.159159 47.595201 7.476038
F 14.159159 39.877201 7.476038
F 7.416199 38.591801 11.012738
F 7.416199 46.309801 11.012738
F 16.347259 38.605601 11.048638
F 16.237659 46.213401 11.197938
F 7.461859 51.452601 7.383478
F 7.461859 36.016701 7.383478
F 7.461859 43.734601 7.383478
F 16.273659 51.470801 7.488358
F 16.440859 36.020501 7.369198
F 16.500059 43.579201 7.366898
F 7.412169 51.447001 10.114438
F 7.412169 36.011001 10.114438
F 7.412169 43.729001 10.114438
F 16.370159 51.404501 14.815838
F 16.462759 36.005601 10.165538
F 16.294259 43.542201 10.103238
F 7.363489 38.596101 13.743838
F 7.363489 46.314101 13.743838
F 16.324259 38.425601 13.683238
F 16.330459 46.186001 13.894838
F 0.488068 47.516801 14.620638
F 0.488068 39.798801 14.620638
F 9.596379 47.591901 14.675038
F 9.596379 39.873901 14.675038
F 2.887849 51.448201 14.621638
F 2.887849 36.012201 14.621638
F 2.887849 43.730201 14.621638
F 11.833859 51.452801 14.707838
F 11.833859 36.016801 14.707838
F 11.833859 43.734801 14.707838
F 5.089269 47.582201 14.612538
F 5.089269 39.864201 14.612538
F 14.062459 47.594001 14.739038
F 14.062459 39.876001 14.739038
F 7.366729 51.451701 14.645838
F 7.366729 36.015701 14.645838
F 7.366729 43.733701 14.645838
F 16.394459 51.388801 3.142578
F 16.238959 36.016001 14.760738
F 16.260859 43.545101 14.784238
F 0.542142 34.843701 3.754158
F 5.227959 34.736801 6.453648
F 5.165119 34.752601 3.712058
F 0.518129 34.813701 10.979538
F 5.136849 34.735301 13.715338
F 5.135939 34.743701 10.977638
F 9.708699 34.733701 6.506028
F 9.677239 34.740901 3.772438
F 14.170659 34.732401 6.567558
F 14.144359 34.738601 3.836468
F 16.417259 51.491401 10.216238
F 16.123359 43.940701 0.127531
F 16.014359 51.416001 0.321038
F 16.148559 36.024001 0.029610
F 0.293257 47.562401 24.811838
F 0.293257 39.844401 24.811838
F 9.456759 47.592201 24.682138
F 9.456759 39.874201 24.682138
F 0.260673 50.196801 28.444638
F 0.260673 42.478801 28.444638
F 9.405379 50.169101 28.320038
F 9.405379 42.451101 28.320038
F 0.356257 50.178301 25.676838
F 0.356257 42.460401 25.676838
F 9.443979 50.169701 25.588638
F 9.443979 42.451701 25.588638
F 0.403845 47.527201 22.044338
F 0.403846 39.809201 22.044338
F 9.495729 47.592101 21.950738
F 9.495729 39.874101 21.950738
F 2.651009 38.603701 25.545638
F 2.651009 46.321701 25.545638
F 11.679759 38.590901 25.620538
F 11.679759 46.308901 25.620538
F 2.788489 51.450301 21.923738
F 2.788489 36.014301 21.923738
F 2.788489 43.732301 21.923738
F 11.732459 51.452801 21.982938
F 11.732459 36.016801 21.982938
F 11.732459 43.734801 21.982938
F 2.637179 51.431101 24.667338
F 2.637179 35.995101 24.667338
F 2.637179 43.713101 24.667338
F 11.692359 51.452401 24.712338
F 11.692359 36.016401 24.712338
F 11.692359 43.734401 24.712338
F 2.592199 38.613301 28.296938
F 2.592199 46.331301 28.296938
F 11.641559 38.590801 28.350238
F 11.641559 46.308801 28.350238
F 4.938579 47.583401 24.635438
F 4.938579 39.865401 24.635438
F 13.923159 47.594101 24.742938
F 13.923159 39.876101 24.742938
F 4.889609 50.177901 28.272638
F 4.889609 42.459901 28.272638
F 13.872159 50.167301 28.380938
F 13.872159 42.449301 28.380938
F 4.935309 50.177801 25.531138
F 4.935309 42.459801 25.531138
F 13.910259 50.167301 25.652038
F 13.910259 42.449301 25.652038
F 4.991189 47.584601 21.893238
F 4.991189 39.866601 21.893238
F 13.961059 47.594001 22.014138
F 13.961059 39.876001 22.014138
F 7.196829 38.597601 25.554938
F 7.196829 46.315601 25.554938
F 16.085459 38.586301 25.645238
F 16.188659 46.332601 25.591338
F 7.266539 51.451801 21.921838
F 7.266539 36.015801 21.921838
F 7.266539 43.733801 21.921838
F 16.066159 51.516201 32.055738
F 16.246059 35.914201 21.942038
F 16.167659 43.751601 21.929538
F 7.209849 51.448601 24.655738
F 7.209849 36.012601 24.655738
F 7.209849 43.730601 24.655738
F 16.135559 43.722501 31.855438
F 16.301259 36.048901 24.686638
F 16.192359 43.547301 24.760838
F 7.158999 38.594601 28.290838
F 7.158999 46.312601 28.290838
F 16.156259 38.550101 28.348238
F 16.050159 46.376101 28.293838
F 0.228713 47.565701 32.079838
F 0.228713 39.847701 32.079838
F 9.355079 47.592301 31.957638
F 9.355079 39.874301 31.957638
F 5.042509 34.742401 18.251138
F 5.034229 34.738001 20.992538
F 0.323511 47.584501 29.317938
F 0.323511 39.866501 29.317938
F 9.392839 47.591301 29.225938
F 9.392839 39.873301 29.225938
F 2.608229 51.444501 29.181538
F 2.608229 36.008501 29.181538
F 2.608229 43.726501 29.181538
F 11.628559 51.452301 29.258338
F 11.628559 36.016301 29.258338
F 11.628559 43.734301 29.258338
F 2.552199 51.431601 31.931938
F 2.552199 35.995601 31.931938
F 2.552199 43.713601 31.931938
F 11.590859 51.452501 31.988038
F 11.590859 36.016501 31.988038
F 11.590859 43.734501 31.988038
F 4.843489 47.584001 31.908038
F 4.843489 39.866001 31.908038
F 13.821359 47.594001 32.018838
F 13.821359 39.876001 32.018838
F 4.886359 47.583901 29.166338
F 4.886359 39.866001 29.166338
F 13.859459 47.594001 29.290038
F 13.859459 39.876001 29.290038
F 7.145989 51.446301 29.192138
F 7.145989 36.010301 29.192138
F 7.145989 43.728301 29.192138
F 16.266959 51.458701 17.539938
F 16.203459 35.993101 29.351238
F 16.040459 43.875701 29.188938
F 7.110219 51.449201 31.927738
F 7.110219 36.013201 31.927738
F 7.110219 43.731201 31.927738
F 13.974359 34.731101 21.104938
F 16.269059 35.970501 32.017738
F 16.118559 51.367101 24.913338
F 0.715960 47.704001 17.308438
F 0.715960 39.986001 17.308438
F 9.564159 47.593201 17.405338
F 9.564159 39.875201 17.405438
F 0.670160 50.035701 20.983138
F 0.670161 42.317701 20.983138
F 9.513639 50.168001 21.043138
F 9.513639 42.450001 21.043138
F 0.455609 50.231801 18.284738
F 0.455609 42.513801 18.284738
F 9.546369 50.169201 18.312338
F 9.546369 42.451201 18.312338
F 2.837579 38.594401 18.277838
F 2.837579 46.312401 18.277838
F 11.783159 38.590501 18.345038
F 11.783159 46.308501 18.345038
F 2.768829 51.454301 17.355838
F 2.768829 36.018301 17.355838
F 2.768829 43.736301 17.355838
F 11.793859 51.452401 17.436638
F 11.793859 36.016401 17.436638
F 11.793859 43.734401 17.436638
F 2.704089 38.598901 21.022738
F 2.704089 46.316901 21.022738
F 11.743259 38.590901 21.074438
F 11.743259 46.308901 21.074438
F 5.084909 47.588601 17.353338
F 5.084909 39.870601 17.353338
F 14.025159 47.594201 17.467238
F 14.025159 39.876201 17.467238
F 5.034229 50.174001 20.992538
F 5.034229 42.456001 20.992538
F 13.974359 50.167101 21.104938
F 13.974359 42.449101 21.104938
F 5.042509 50.178401 18.251138
F 5.042509 42.460401 18.251138
F 14.011759 50.167301 18.376138
F 14.011759 42.449301 18.376138
F 7.316629 38.591601 18.283538
F 7.316629 46.309601 18.283538
F 16.262659 38.599901 18.343838
F 16.300059 46.235201 18.254338
F 7.314559 51.447501 17.378638
F 7.314559 36.011501 17.378638
F 7.314559 43.729501 17.378638
F 16.212159 51.421701 22.238638
F 15.925559 36.083101 17.429138
F 16.333059 43.638901 17.530838
F 7.263269 38.595901 21.017338
F 7.263269 46.313901 21.017338
F 16.317559 38.569001 21.059438
F 16.281959 46.387401 21.017638
F 0.260673 34.760801 28.444638
F 0.356257 34.742401 25.676838
F 4.889609 34.741901 28.272638
F 4.935309 34.741801 25.531138
F 0.455609 34.795801 18.284738
F 9.405379 34.733101 28.320038
F 9.443979 34.733701 25.588638
F 13.872159 34.731301 28.380938
F 13.910259 34.731301 25.652038
F 14.011759 34.731301 18.376138
F 9.513639 34.732001 21.043138
F 9.546369 34.733201 18.312338
F 16.222259 51.373701 29.275838
F 16.039559 38.641201 32.906838
F 0.106083 47.574001 46.624538
F 0.106083 39.856001 46.624538
F 9.156159 47.593301 46.508338
F 9.156159 39.875301 46.508338
F 0.171412 50.167501 47.510838
F 0.171412 42.449501 47.510838
F 9.143639 50.169001 47.415538
F 9.143639 42.451001 47.415538
F 0.200997 47.591801 43.872338
F 0.200997 39.873801 43.872338
F 9.193149 47.592001 43.777738
F 9.193149 39.874001 43.777738
F 2.414879 38.590301 47.374538
F 2.414879 46.308301 47.374538
F 11.375959 38.590701 47.447838
F 11.375959 46.308701 47.447838
F 2.452739 51.451301 43.736438
F 2.452739 36.015301 43.736438
F 2.452739 43.733301 43.736438
F 11.426359 51.452501 43.810138
F 11.426359 36.016501 43.810138
F 11.426359 43.734501 43.810138
F 2.397509 51.437701 46.478438
F 2.397509 36.001701 46.478438
F 2.397509 43.719701 46.478438
F 11.389159 51.452801 46.539438
F 11.389159 36.016801 46.539438
F 11.389159 43.734801 46.539438
F 4.665559 47.588001 46.455338
F 4.665559 39.870001 46.455338
F 13.618559 47.594101 46.570538
F 13.618559 39.876101 46.570538
F 4.662999 50.171801 47.356838
F 4.662999 42.453801 47.356838
F 13.605959 50.167201 47.479438
F 13.605959 42.449201 47.479438
F 4.706879 47.588301 43.718838
F 4.706879 39.870401 43.718838
F 13.656559 47.594101 43.841838
F 13.656559 39.876101 43.841838
F 6.904749 38.594601 47.382038
F 6.904749 46.312601 47.382038
F 15.763459 38.551201 47.565938
F 15.885259 46.223901 47.532338
F 6.952409 51.448201 43.744138
F 6.952409 36.012201 43.744138
F 6.952409 43.730201 43.744138
F 15.851059 51.449201 46.827138
F 15.931359 36.050201 43.825738
F 16.004259 43.525801 43.960838
F 6.918309 51.451401 46.477238
F 6.918309 36.015401 46.477238
F 6.918309 43.733401 46.477238
F 4.709479 34.738301 42.818638
F 15.749359 36.123901 46.524138
F 15.988559 43.590201 46.657338
F 0.197645 50.193401 35.715238
F 0.197645 42.475401 35.715238
F 9.305419 50.168701 35.595238
F 9.305419 42.450701 35.595238
F 9.342589 50.169901 32.863638
F 9.342589 42.451901 32.863638
F 2.568479 38.596901 32.820438
F 2.568479 46.314901 32.820438
F 11.577859 38.591001 32.896238
F 11.577859 46.309001 32.896238
F 2.513019 38.609701 35.568938
F 2.513019 46.327701 35.568938
F 11.540359 38.590701 35.625938
F 11.540359 46.308701 35.625938
F 4.799049 50.176201 35.544638
F 4.799049 42.458201 35.544638
F 13.770659 50.167301 35.656738
F 13.770659 42.449301 35.656738
F 4.840739 50.176201 32.803838
F 4.840739 42.458201 32.803838
F 13.808759 50.167301 32.927938
F 13.808759 42.449301 32.927938
F 7.096839 38.596701 32.829838
F 7.096839 46.314701 32.829838
F 13.707259 34.731201 40.203838
F 13.669159 34.731201 42.932638
F 7.062019 38.593601 35.565038
F 7.062019 46.311601 35.565038
F 16.084359 38.673001 35.607238
F 16.021259 46.241101 35.548938
F 0.166938 47.570201 39.351538
F 0.166938 39.852201 39.351538
F 9.255389 47.592801 39.232938
F 9.255389 39.874801 39.232938
F 0.136445 50.189201 42.988238
F 0.136445 42.471201 42.988238
F 9.205669 50.168301 42.870738
F 9.205669 42.450301 42.870738
F 0.230548 50.171701 40.233238
F 0.230548 42.453701 40.233238
F 9.242859 50.169501 40.139738
F 9.242859 42.451501 40.139738
F 0.260871 47.587801 36.593838
F 0.260871 39.869801 36.593838
F 9.292729 47.591601 36.501738
F 9.292729 39.873601 36.501738
F 2.490949 38.593901 40.097938
F 2.490949 46.311901 40.097938
F 11.476759 38.590901 40.172238
F 11.476759 46.308901 40.172238
F 2.529839 51.447401 36.459138
F 2.529839 36.011401 36.459138
F 2.529839 43.729401 36.459138
F 11.527359 51.452401 36.534238
F 11.527359 36.016401 36.534238
F 11.527359 43.734401 36.534238
F 2.473969 51.434801 39.205538
F 2.473969 35.998801 39.205538
F 2.473969 43.716801 39.205538
F 11.489859 51.452601 39.263838
F 11.489859 36.016601 39.263838
F 11.489859 43.734601 39.263838
F 2.435519 38.607101 42.842138
F 2.435519 46.325101 42.842138
F 11.439459 38.590601 42.901638
F 11.439459 46.308601 42.901638
F 4.753899 47.586001 39.181638
F 4.753899 39.868001 39.181638
F 13.719859 47.594001 39.294738
F 13.719859 39.876001 39.294738
F 4.709479 50.174301 42.818638
F 4.709479 42.456301 42.818638
F 13.669159 50.167201 42.932638
F 13.669159 42.449201 42.932638
F 4.751129 50.174101 40.080638
F 4.751129 42.456101 40.080638
F 13.707259 50.167201 40.203838
F 13.707259 42.449201 40.203838
F 4.795899 47.586001 36.442238
F 4.795899 39.868001 36.442238
F 13.757959 47.594101 36.565938
F 13.757959 39.876101 36.565938
F 7.000389 38.595701 40.106038
F 7.000389 46.313701 40.106038
F 15.887459 38.522901 40.216038
F 16.076059 46.274201 40.265738
F 7.048879 51.447101 36.467938
F 7.048879 36.011201 36.467938
F 7.048879 43.729201 36.467938
F 16.028459 51.366101 36.667138
F 15.927759 36.156501 36.456138
F 16.114259 43.681301 36.541538
F 7.013759 51.450201 39.202638
F 7.013759 36.014201 39.202638
F 7.013759 43.732201 39.202638
F 15.858459 51.299101 39.322638
F 15.958159 36.035301 39.120538
F 16.030159 43.683701 39.329238
F 6.965859 38.592501 42.839938
F 6.965859 46.310501 42.839938
F 15.976759 38.654401 42.916838
F 15.853159 46.154201 43.045438
F 0.171412 34.731501 47.510838
F 4.662999 34.735801 47.356838
F 0.197645 34.757401 35.715238
F 4.799049 34.740201 35.544638
F 4.840739 34.740201 32.803838
F 0.136445 34.753201 42.988238
F 0.230548 34.735701 40.233238
F 4.751129 34.738101 40.080638
F 0.291474 50.175301 32.954938
F 0.291475 42.457301 32.954938
F 0.291475 34.739301 32.954938
F 9.143639 34.733001 47.415538
F 13.605959 34.731201 47.479438
F 9.305419 34.732701 35.595238
F 9.342589 34.733901 32.863638
F 13.770659 34.731301 35.656738
F 13.808759 34.731301 32.927938
F 9.205669 34.732301 42.870738
F 9.242859 34.733501 40.139738
F 15.737059 51.447001 44.047938
F 16.132759 46.266501 32.874738
F 0.075501 50.185501 50.260138
F 0.075501 42.467501 50.260138
F 9.106719 50.167801 50.145238
F 9.106719 42.449801 50.145238
F 2.359559 38.604101 50.114038
F 2.359559 46.322101 50.114038
F 11.338859 38.590301 50.176438
F 11.338859 46.308301 50.176438
F 4.621679 50.172201 50.091638
F 4.621679 42.454201 50.091638
F 13.567859 50.167201 50.207638
F 13.567859 42.449201 50.207638
F 6.870799 38.591301 50.113938
F 6.870799 46.309301 50.113938
F 15.880959 38.687501 50.255638
F 15.780259 46.327601 50.282538
F 0.043565 47.577701 53.895238
F 0.043565 39.859701 53.895238
F 9.057459 47.593801 53.778338
F 9.057459 39.875801 53.778338
F 0.010694 50.180701 57.535938
F 0.010694 42.462701 57.535938
F 9.011789 50.166101 57.408338
F 9.011789 42.448101 57.408338
F 0.111396 50.162901 54.787938
F 0.111396 42.444901 54.787938
F 9.045109 50.168401 54.681038
F 9.045109 42.450401 54.681038
F 0.141802 47.595901 51.148438
F 0.141802 39.877901 51.148438
F 9.094269 47.592501 51.050738
F 9.094269 39.874501 51.050738
F 2.337789 38.586801 54.648538
F 2.337789 46.304801 54.648538
F 11.275759 38.590401 54.713038
F 11.275759 46.308401 54.713038
F 2.376959 51.454701 51.011338
F 2.376959 36.018801 51.011338
F 2.376959 43.736801 51.011338
F 11.325659 51.452701 51.082938
F 11.325659 36.016701 51.082938
F 11.325659 43.734701 51.082938
F 2.320049 51.440901 53.748238
F 2.320049 36.004901 53.748238
F 2.320049 43.722901 53.748238
F 11.288659 51.453001 53.809638
F 11.288659 36.017001 53.809638
F 11.288659 43.735001 53.809638
F 2.279119 38.600501 57.386438
F 2.279119 46.318501 57.386438
F 11.242959 38.588901 57.439438
F 11.242959 46.306901 57.439438
F 4.576539 47.589901 53.725638
F 4.576539 39.871901 53.725638
F 13.517459 47.594101 53.840738
F 13.517459 39.876101 53.840738
F 4.532749 50.170601 57.357938
F 4.532749 42.452601 57.357938
F 13.471259 50.165901 57.470538
F 13.471259 42.447901 57.470538
F 4.574819 50.169901 54.626038
F 4.574819 42.451901 54.626038
F 13.505059 50.167001 54.744538
F 13.505059 42.449001 54.744538
F 4.619159 47.590501 50.993338
F 4.619159 39.872501 50.993338
F 13.555359 47.594201 51.114538
F 13.555359 39.876201 51.114538
F 6.809819 38.593401 54.648038
F 6.809819 46.311401 54.648038
F 15.754159 38.693401 54.738238
F 15.801659 46.439901 54.840838
F 6.857229 51.449201 51.017638
F 6.857229 36.013301 51.017638
F 6.857229 43.731301 51.017638
F 4.828509 34.748601 64.659438
F 15.767659 36.124501 51.111638
F 15.959459 43.930901 51.172838
F 6.823059 51.452301 53.747138
F 6.823059 36.016301 53.747138
F 6.823059 43.734301 53.747138
F 15.612259 51.442101 58.317738
F 15.605659 36.152101 53.815438
F 15.594159 43.881701 53.856038
F 6.779029 38.589101 57.377038
F 6.779029 46.307101 57.377038
F 15.712459 38.823201 57.422838
F 15.746859 46.568201 57.508138
F 0.024098 47.589901 61.204738
F 0.024098 39.871901 61.204738
F 9.026989 47.586601 61.048538
F 9.026989 39.868601 61.048538
F 16.341959 46.588301 64.746538
F 15.839559 51.295701 61.154738
F 9.345459 50.165201 64.696338
F 9.345459 42.447201 64.696338
F 7.104849 46.309101 64.668038
F 7.104849 38.591101 64.668038
F 0.097361 50.176001 62.118838
F 0.097361 42.458001 62.118838
F 9.026639 50.160301 61.968038
F 9.026639 42.442301 61.968038
F 0.083259 47.601601 58.448438
F 0.083259 39.883601 58.448438
F 9.001719 47.591601 58.316238
F 9.001719 39.873601 58.316238
F 2.327239 38.584301 61.941238
F 2.327239 46.302301 61.941238
F 11.257259 38.582201 61.999038
F 11.257259 46.300201 61.999038
F 2.300999 51.455901 58.295338
F 2.300999 36.019901 58.295338
F 2.300999 43.737901 58.295338
F 11.231559 51.451501 58.347838
F 11.231559 36.015501 58.347838
F 11.231559 43.733501 58.347838
F 2.290239 51.436001 61.038338
F 2.290239 36.000001 61.038338
F 2.290239 43.718001 61.038338
F 11.257659 51.445801 61.079238
F 11.257659 36.009801 61.079238
F 11.257659 43.727801 61.079238
F 2.567629 38.622801 64.670238
F 2.567629 46.340801 64.670238
F 11.583359 38.585601 64.724838
F 11.583359 46.303601 64.724838
F 4.550049 47.585701 60.999538
F 4.550049 39.867701 60.999538
F 13.486259 47.586901 61.110238
F 13.486259 39.868901 61.110238
F 4.828509 50.184601 64.659438
F 4.828509 42.466601 64.659438
F 13.813159 50.162301 64.755538
F 13.813159 42.444301 64.755538
F 4.557409 50.162901 61.923338
F 4.557409 42.444901 61.923338
F 13.486159 50.158801 62.030338
F 13.486159 42.440801 62.030338
F 4.535339 47.591201 58.262938
F 4.535339 39.873201 58.262938
F 13.460759 47.592901 58.379338
F 13.460759 39.875001 58.379338
F 6.792969 38.585001 61.937138
F 6.792969 46.303001 61.937138
F 15.722059 38.889701 62.024038
F 15.722559 46.502101 61.978938
F 6.766989 51.448701 58.284938
F 6.766989 36.012701 58.284938
F 6.766989 43.730701 58.284938
F 15.767459 51.606801 51.016338
F 15.656159 36.080201 58.447038
F 15.595959 43.885201 58.365438
F 6.791369 51.444601 61.019638
F 6.791369 36.008601 61.019638
F 6.791369 43.726601 61.019638
F 15.607959 51.525401 53.767238
F 15.794759 36.112401 61.188738
F 15.747059 43.747401 61.106838
F 0.075501 34.749501 50.260138
F 0.010694 34.744701 57.535938
F 4.574819 34.733901 54.626038
F 0.214404 50.248801 64.864138
F 0.214404 42.530801 64.864138
F 9.106719 34.731801 50.145238
F 0.214404 34.812801 64.864138
F 4.621679 34.736201 50.091638
F 13.567859 34.731201 50.207638
F 9.045109 34.732401 54.681038
F 4.532749 34.734601 57.357938
F 0.097361 34.740001 62.118838
F 15.929459 38.774101 64.649838
F 0.826163 55.455001 2.814988
F 0.826164 63.173001 2.814988
F 9.684119 55.319201 2.855498
F 9.684119 63.037201 2.855498
F 0.835515 57.772701 6.423638
F 0.835515 65.490701 6.423638
F 9.708699 57.887701 6.506028
F 9.708699 65.605701 6.506028
F 0.542142 57.997701 3.754158
F 0.542142 65.715701 3.754158
F 9.677239 57.894901 3.772438
F 9.677239 65.612901 3.772438
F 0.332552 55.336901 0.158972
F 0.332552 63.054901 0.158971
F 9.354019 55.315001 0.128490
F 9.354019 63.033001 0.128490
F 2.972079 54.043901 3.730218
F 2.972079 61.761901 3.730218
F 11.915859 54.033701 3.805518
F 11.915859 61.751701 3.805518
F 2.586979 59.191801 0.096968
F 2.586979 66.909801 0.096968
F 11.586459 59.175301 0.160184
F 11.586459 66.893301 0.160184
F 2.867719 59.184301 2.823788
F 2.867719 66.902301 2.823788
F 11.913459 59.178501 2.886238
F 11.913459 66.896501 2.886238
F 2.894869 54.028201 6.461268
F 2.894869 61.746201 6.461268
F 11.938759 54.028401 6.537238
F 11.938759 61.746401 6.537238
F 5.206939 55.318001 2.806488
F 5.206939 63.036001 2.806488
F 14.145359 55.320401 2.916648
F 14.145359 63.038401 2.916648
F 5.227959 57.890801 6.453648
F 5.227959 65.608801 6.453648
F 14.170659 57.886401 6.567558
F 14.170659 65.604401 6.567558
F 5.165119 57.906601 3.712058
F 5.165119 65.624601 3.712058
F 14.144359 57.892601 3.836468
F 14.144359 65.610601 3.836468
F 4.865529 55.317101 0.074913
F 4.865529 63.035101 0.074913
F 13.817359 55.317101 0.191554
F 13.817359 63.035101 0.191554
F 7.449269 54.034201 3.745128
F 7.449269 61.752201 3.745128
F 16.440859 54.021501 3.724768
F 16.522959 61.631101 3.561168
F 7.106939 59.170801 0.097966
F 7.106939 66.888801 0.097966
F 16.240759 59.158501 14.738338
F 16.241559 66.958901 14.849638
F 7.429059 59.172701 2.829348
F 7.429059 66.890701 2.829348
F 16.385459 58.966001 2.823908
F 16.174759 66.937001 2.750458
F 7.455249 54.033901 6.481058
F 7.455249 61.751901 6.481058
F 16.402259 53.955901 6.499968
F 16.312259 61.799401 6.398838
F 0.803818 55.428501 10.029138
F 0.803819 63.146501 10.029138
F 9.664539 55.311101 10.140638
F 9.664539 63.029101 10.140638
F 0.761014 57.771201 13.664738
F 0.761014 65.489201 13.664738
F 9.614579 57.886201 13.770438
F 9.614579 65.604201 13.770438
F 0.518129 57.967701 10.979538
F 0.518130 65.685701 10.979538
F 9.646269 57.887501 11.041838
F 9.646269 65.605501 11.041838
F 0.543737 55.221801 7.346668
F 0.543737 62.939801 7.346668
F 9.692009 55.311001 7.412138
F 9.692009 63.029001 7.412138
F 2.932809 54.033801 10.983938
F 2.932809 61.751801 10.983938
F 11.884259 54.026601 11.074638
F 11.884259 61.744601 11.074638
F 2.977369 59.163301 7.358858
F 2.977369 66.881301 7.358858
F 11.930459 59.172001 7.444878
F 11.930459 66.890001 7.444878
F 2.856909 59.170801 10.087038
F 2.856909 66.888801 10.087038
F 11.894559 59.170401 10.171738
F 11.894559 66.888401 10.171738
F 2.814779 54.026101 13.714238
F 2.814779 61.744101 13.714238
F 11.844359 54.027001 13.801638
F 11.844359 61.745001 13.801638
F 5.185209 55.307901 10.086138
F 5.185209 63.025901 10.086138
F 14.126259 55.312301 10.202238
F 14.126259 63.030301 10.202238
F 5.136849 57.889301 13.715338
F 5.136849 65.607301 13.715338
F 14.075859 57.885101 13.832238
F 14.075859 65.603101 13.832238
F 5.135939 57.897701 10.977638
F 5.135939 65.615701 10.977638
F 14.113059 57.885401 11.105838
F 14.113059 65.603401 11.105838
F 5.179579 55.300501 7.349388
F 5.179579 63.018501 7.349388
F 14.159159 55.313201 7.476038
F 14.159159 63.031201 7.476038
F 7.416199 54.027801 11.012738
F 7.416199 61.745801 11.012738
F 16.511259 54.029201 11.063938
F 16.336159 61.781301 11.063738
F 7.461859 59.170601 7.383478
F 7.461859 66.888601 7.383478
F 16.367859 59.282501 7.404668
F 16.352359 66.892901 7.463328
F 7.412169 59.165001 10.114438
F 7.412169 66.883001 10.114438
F 16.506159 59.187201 10.278638
F 16.485159 66.833101 10.237138
F 7.363489 54.032101 13.743838
F 7.363489 61.750101 13.743838
F 16.304959 54.055901 13.754338
F 16.271059 61.780901 13.760038
F 0.488068 55.234801 14.620638
F 0.488068 62.952801 14.620638
F 9.596379 55.309901 14.675038
F 9.596379 63.027901 14.675038
F 2.887849 59.166201 14.621638
F 2.887849 66.884201 14.621638
F 11.833859 59.170801 14.707838
F 11.833859 66.888801 14.707838
F 5.089269 55.300201 14.612538
F 5.089269 63.018201 14.612538
F 14.062459 55.312001 14.739038
F 14.062459 63.030001 14.739038
F 7.366729 59.169701 14.645838
F 7.366729 66.887701 14.645838
F 16.010559 66.879801 0.097019
F 16.001559 59.283601 0.201148
F 16.355259 69.429301 6.542208
F 0.293257 55.280401 24.811838
F 0.293257 62.998401 24.811838
F 9.456759 55.310201 24.682138
F 9.456759 63.028201 24.682138
F 0.260673 57.914801 28.444638
F 0.260673 65.632801 28.444638
F 9.405379 57.887101 28.320038
F 9.405379 65.605101 28.320038
F 0.356257 57.896301 25.676838
F 0.356257 65.614301 25.676838
F 9.443979 57.887701 25.588638
F 9.443979 65.605701 25.588638
F 0.403846 55.245101 22.044338
F 0.403846 62.963101 22.044338
F 9.495729 55.310101 21.950738
F 9.495729 63.028001 21.950738
F 2.651009 54.039701 25.545638
F 2.651009 61.757701 25.545638
F 11.679759 54.026901 25.620538
F 11.679759 61.744901 25.620538
F 2.788489 59.168301 21.923738
F 2.788489 66.886301 21.923738
F 11.732459 59.170801 21.982938
F 11.732459 66.888801 21.982938
F 2.637179 59.149101 24.667338
F 2.637179 66.867101 24.667338
F 11.692359 59.170401 24.712338
F 11.692359 66.888401 24.712338
F 2.592199 54.049301 28.296938
F 2.592199 61.767301 28.296938
F 11.641559 54.026801 28.350238
F 11.641559 61.744801 28.350238
F 4.938579 55.301401 24.635438
F 4.938579 63.019401 24.635438
F 13.923159 55.312101 24.742938
F 13.923159 63.030101 24.742938
F 4.889609 57.895901 28.272638
F 4.889609 65.613901 28.272638
F 13.872159 57.885301 28.380938
F 13.872159 65.603301 28.380938
F 4.935309 57.895801 25.531138
F 4.935309 65.613801 25.531138
F 13.910259 57.885301 25.652038
F 13.910259 65.603301 25.652038
F 4.991189 55.302601 21.893238
F 4.991189 63.020601 21.893238
F 13.961059 55.312001 22.014138
F 13.961059 63.030001 22.014138
F 7.196829 54.033501 25.554938
F 7.196829 61.751501 25.554938
F 16.101259 53.982801 25.773538
F 16.319159 61.762401 25.655838
F 7.266539 59.169801 21.921838
F 7.266539 66.887801 21.921838
F 16.244659 59.148801 22.025138
F 16.216659 66.935601 22.113238
F 7.209849 59.166601 24.655738
F 7.209849 66.884601 24.655738
F 16.175559 59.182501 24.742538
F 16.306059 66.966501 24.833038
F 7.158999 54.030601 28.290838
F 7.158999 61.748601 28.290838
F 15.919159 53.974301 28.480138
F 16.228159 61.954501 28.534038
F 0.228713 55.283701 32.079838
F 0.228713 63.001701 32.079838
F 9.355079 55.310301 31.957638
F 9.355079 63.028301 31.957638
F 16.093659 61.598201 21.062238
F 16.395559 53.946101 21.169038
F 0.323511 55.302401 29.317938
F 0.323511 63.020401 29.317938
F 9.392839 55.309301 29.225938
F 9.392839 63.027301 29.225938
F 2.608229 59.162501 29.181538
F 2.608229 66.880501 29.181538
F 11.628559 59.170301 29.258338
F 11.628559 66.888301 29.258338
F 2.552199 59.149601 31.931938
F 2.552199 66.867601 31.931938
F 11.590859 59.170501 31.988038
F 11.590859 66.888501 31.988038
F 4.843489 55.302001 31.908038
F 4.843489 63.020001 31.908038
F 13.821359 55.312001 32.018838
F 13.821359 63.030001 32.018838
F 4.886359 55.301901 29.166338
F 4.886359 63.019901 29.166338
F 13.859459 55.312001 29.290038
F 13.859459 63.030001 29.290038
F 7.145989 59.164301 29.192138
F 7.145989 66.882301 29.192138
F 16.108159 59.199001 29.073738
F 16.066059 66.812601 29.217238
F 7.110219 59.167201 31.927738
F 7.110219 66.885201 31.927738
F 7.263269 61.749901 21.017338
F 16.123859 66.902201 31.996838
F 0.715960 55.422001 17.308438
F 0.715960 63.140001 17.308438
F 9.564159 55.311201 17.405338
F 9.564159 63.029201 17.405438
F 0.670161 57.753701 20.983138
F 0.670161 65.471701 20.983138
F 9.513639 57.886001 21.043138
F 9.513639 65.604001 21.043138
F 0.455609 57.949801 18.284738
F 0.455609 65.667801 18.284738
F 9.546369 57.887201 18.312338
F 9.546369 65.605201 18.312338
F 2.837579 54.030401 18.277838
F 2.837579 61.748401 18.277838
F 11.783159 54.026501 18.345038
F 11.783159 61.744401 18.345038
F 2.768829 59.172301 17.355838
F 2.768829 66.890301 17.355838
F 11.793859 59.170401 17.436638
F 11.793859 66.888401 17.436638
F 2.704089 54.034901 21.022738
F 2.704089 61.752901 21.022738
F 11.743259 54.026901 21.074438
F 11.743259 61.744901 21.074438
F 5.084909 55.306601 17.353338
F 5.084909 63.024601 17.353338
F 14.025159 55.312201 17.467238
F 14.025159 63.030201 17.467238
F 5.034229 57.892001 20.992538
F 5.034229 65.610001 20.992538
F 13.974359 57.885101 21.104938
F 13.974359 65.603101 21.104938
F 5.042509 57.896401 18.251138
F 5.042509 65.614401 18.251138
F 14.011759 57.885301 18.376138
F 14.011759 65.603301 18.376138
F 7.316629 54.027601 18.283538
F 7.316629 61.745601 18.283538
F 16.270659 54.155101 18.452038
F 16.222759 61.726001 18.497538
F 7.314559 59.165501 17.378638
F 7.314559 66.883501 17.378638
F 16.105759 59.199601 17.527738
F 16.233659 66.887001 17.533238
F 7.263269 54.031901 21.017338
F 16.021259 59.173301 31.797538
F 16.246359 69.411001 21.131238
F 16.278059 69.537801 25.780938
F 0.106083 55.292001 46.624538
F 0.106083 63.010001 46.624538
F 9.156159 55.311301 46.508338
F 9.156159 63.029301 46.508338
F 0.171412 57.885501 47.510838
F 0.171412 65.603501 47.510838
F 9.143639 57.887001 47.415538
F 9.143639 65.605001 47.415538
F 0.200997 55.309801 43.872338
F 0.200997 63.027801 43.872338
F 9.193149 55.310001 43.777738
F 9.193149 63.028001 43.777738
F 2.414879 54.026301 47.374538
F 2.414879 61.744301 47.374538
F 11.375959 54.026701 47.447838
F 11.375959 61.744701 47.447838
F 2.452739 59.169301 43.736438
F 2.452739 66.887301 43.736438
F 11.426359 59.170501 43.810138
F 11.426359 66.888501 43.810138
F 2.397509 59.155701 46.478438
F 2.397509 66.873701 46.478438
F 11.389159 59.170801 46.539438
F 11.389159 66.888801 46.539438
F 4.665559 55.306001 46.455338
F 4.665559 63.024001 46.455338
F 13.618559 55.312101 46.570538
F 13.618559 63.030101 46.570538
F 4.662999 57.889801 47.356838
F 4.662999 65.607801 47.356838
F 13.605959 57.885201 47.479438
F 13.605959 65.603201 47.479438
F 4.706879 55.306301 43.718838
F 4.706879 63.024301 43.718838
F 13.656559 55.312101 43.841838
F 13.656559 63.030101 43.841838
F 6.904749 54.030601 47.382038
F 6.904749 61.748601 47.382038
F 15.882959 54.133201 47.485138
F 15.963259 61.863001 47.277338
F 6.952409 59.166201 43.744138
F 6.952409 66.884101 43.744138
F 16.022059 59.188801 43.898438
F 15.900659 66.845001 43.823438
F 6.918309 59.169401 46.477238
F 6.918309 66.887401 46.477238
F 15.935559 59.108401 46.602438
F 15.905459 66.830101 46.610038
F 0.197645 57.911401 35.715238
F 0.197645 65.629401 35.715238
F 9.305419 57.886701 35.595238
F 9.305419 65.604701 35.595238
F 9.342589 57.887901 32.863638
F 9.342589 65.605901 32.863638
F 2.568479 54.032901 32.820438
F 2.568479 61.750901 32.820438
F 11.577859 54.027001 32.896238
F 11.577859 61.745001 32.896238
F 2.513019 54.045701 35.568938
F 2.513019 61.763701 35.568938
F 11.540359 54.026701 35.625938
F 11.540359 61.744701 35.625938
F 4.799049 57.894201 35.544638
F 4.799049 65.612201 35.544638
F 13.770659 57.885301 35.656738
F 13.770659 65.603301 35.656738
F 4.840739 57.894201 32.803838
F 4.840739 65.612201 32.803838
F 13.808759 57.885201 32.927938
F 13.808759 65.603201 32.927938
F 7.096839 54.032601 32.829838
F 7.096839 61.750601 32.829838
F 0.291475 57.893301 32.954938
F 0.291475 65.611301 32.954938
F 7.062019 54.029601 35.565038
F 7.062019 61.747601 35.565038
F 15.933259 53.854801 35.758338
F 15.969959 61.838801 35.671038
F 0.166938 55.288201 39.351538
F 0.166938 63.006201 39.351538
F 9.255389 55.310701 39.232938
F 9.255389 63.028701 39.232938
F 0.136445 57.907201 42.988238
F 0.136445 65.625201 42.988238
F 9.205669 57.886301 42.870738
F 9.205669 65.604301 42.870738
F 0.230548 57.889601 40.233238
F 0.230548 65.607601 40.233238
F 9.242859 57.887501 40.139738
F 9.242859 65.605501 40.139738
F 0.260871 55.305801 36.593838
F 0.260871 63.023801 36.593838
F 9.292729 55.309601 36.501738
F 9.292729 63.027601 36.501738
F 2.490949 54.029901 40.097938
F 2.490949 61.747901 40.097938
F 11.476759 54.026901 40.172238
F 11.476759 61.744901 40.172238
F 2.529839 59.165401 36.459138
F 2.529839 66.883401 36.459138
F 11.527359 59.170401 36.534238
F 11.527359 66.888401 36.534238
F 2.473969 59.152801 39.205538
F 2.473969 66.870801 39.205538
F 11.489859 59.170601 39.263838
F 11.489859 66.888601 39.263838
F 2.435519 54.043101 42.842138
F 2.435519 61.761101 42.842138
F 11.439459 54.026601 42.901638
F 11.439459 61.744601 42.901638
F 4.753899 55.304001 39.181638
F 4.753899 63.022001 39.181638
F 13.719859 55.312001 39.294738
F 13.719859 63.030001 39.294738
F 4.709479 57.892301 42.818638
F 4.709479 65.610301 42.818638
F 13.669159 57.885201 42.932638
F 13.669159 65.603201 42.932638
F 4.751129 57.892101 40.080638
F 4.751129 65.610101 40.080638
F 13.707259 57.885201 40.203838
F 13.707259 65.603201 40.203838
F 4.795899 55.304001 36.442238
F 4.795899 63.022001 36.442238
F 13.757959 55.312101 36.565938
F 13.757959 63.030101 36.565938
F 7.000389 54.031701 40.106038
F 7.000389 61.749701 40.106038
F 15.831659 54.021301 40.280238
F 15.915359 61.907701 40.189038
F 7.048879 59.165101 36.467938
F 7.048879 66.883101 36.467938
F 15.951259 59.172701 36.681038
F 16.057359 66.953301 36.496138
F 7.013759 59.168201 39.202638
F 7.013759 66.886201 39.202638
F 15.840059 59.318801 39.345638
F 15.831159 67.002601 39.195538
F 6.965859 54.028501 42.839938
F 6.965859 61.746501 42.839938
F 15.953059 54.062901 43.041738
F 16.009759 61.756601 42.937738
F 15.979359 61.702401 33.076338
F 15.852559 53.951901 33.062638
F 15.910359 69.429301 47.353738
F 0.075501 57.903401 50.260138
F 0.075501 65.621401 50.260138
F 9.106719 57.885801 50.145238
F 9.106719 65.603801 50.145238
F 2.359559 54.040101 50.114038
F 2.359559 61.758001 50.114038
F 11.338859 54.026301 50.176438
F 11.338859 61.744301 50.176438
F 4.621679 57.890201 50.091638
F 4.621679 65.608201 50.091638
F 13.567859 57.885201 50.207638
F 13.567859 65.603201 50.207638
F 6.870799 54.027301 50.113938
F 6.870799 61.745301 50.113938
F 15.887759 54.237901 50.173038
F 15.770659 61.773001 50.115438
F 0.043565 55.295701 53.895238
F 0.043565 63.013701 53.895238
F 9.057459 55.311701 53.778338
F 9.057459 63.029701 53.778338
F 0.010694 57.898701 57.535938
F 0.010694 65.616701 57.535938
F 9.011789 57.884101 57.408338
F 9.011789 65.602101 57.408338
F 0.111396 57.880901 54.787938
F 0.111396 65.598901 54.787938
F 9.045109 57.886401 54.681038
F 9.045109 65.604401 54.681038
F 0.141802 55.313901 51.148438
F 0.141802 63.031901 51.148438
F 9.094269 55.310501 51.050738
F 9.094269 63.028501 51.050738
F 2.337789 54.022801 54.648538
F 2.337789 61.740801 54.648538
F 11.275759 54.026401 54.713038
F 11.275759 61.744401 54.713038
F 2.376959 59.172701 51.011338
F 2.376959 66.890701 51.011338
F 11.325659 59.170701 51.082938
F 11.325659 66.888701 51.082938
F 2.320049 59.158901 53.748238
F 2.320049 66.876901 53.748238
F 11.288659 59.171001 53.809638
F 11.288659 66.889001 53.809638
F 2.279119 54.036501 57.386438
F 2.279119 61.754501 57.386438
F 11.242959 54.024901 57.439438
F 11.242959 61.742901 57.439438
F 4.576539 55.307901 53.725638
F 4.576539 63.025901 53.725638
F 13.517459 55.312101 53.840738
F 13.517459 63.030101 53.840738
F 4.532749 57.888601 57.357938
F 4.532749 65.606601 57.357938
F 13.471259 57.883901 57.470538
F 13.471259 65.601801 57.470538
F 4.574819 57.887901 54.626038
F 4.574819 65.605901 54.626038
F 13.505059 57.885001 54.744538
F 13.505059 65.603001 54.744538
F 4.619159 55.308501 50.993338
F 4.619159 63.026501 50.993338
F 13.555359 55.312201 51.114538
F 13.555359 63.030201 51.114538
F 6.809819 54.029401 54.648038
F 6.809819 61.747401 54.648038
F 15.683259 53.962001 54.667438
F 15.812459 61.765701 54.733838
F 6.857229 59.167201 51.017638
F 6.857229 66.885201 51.017638
F 15.892659 59.248801 51.207438
F 15.814859 66.809301 51.162938
F 6.823059 59.170301 53.747138
F 6.823059 66.888301 53.747138
F 15.776759 59.161901 54.053238
F 15.721059 66.949701 53.852838
F 6.779029 54.025101 57.377038
F 6.779029 61.743101 57.377038
F 15.830959 54.101701 57.490338
F 15.874059 61.750701 57.560638
F 0.024098 55.307901 61.204738
F 0.024098 63.025901 61.204738
F 9.026989 55.304601 61.048538
F 9.026989 63.022601 61.048538
F 16.238859 61.709501 64.743338
F 16.064359 53.951701 64.585338
F 9.345459 57.883201 64.696338
F 9.345459 65.601201 64.696338
F 11.583359 69.457601 64.724838
F 0.214404 65.684801 64.864138
F 0.097361 57.894001 62.118838
F 0.097361 65.612001 62.118838
F 9.026639 57.878301 61.968038
F 9.026639 65.596301 61.968038
F 0.083259 55.319601 58.448438
F 0.083259 63.037601 58.448438
F 9.001719 55.309601 58.316238
F 9.001719 63.027601 58.316238
F 2.327239 54.020301 61.941238
F 2.327239 61.738301 61.941238
F 11.257259 54.018201 61.999038
F 11.257259 61.736201 61.999038
F 2.300999 59.173901 58.295338
F 2.300999 66.891901 58.295338
F 11.231559 59.169501 58.347838
F 11.231559 66.887501 58.347838
F 2.290239 59.154001 61.038338
F 2.290239 66.872001 61.038338
F 11.257659 59.163801 61.079238
F 11.257659 66.881801 61.079238
F 2.567629 54.058801 64.670238
F 2.567629 61.776801 64.670238
F 11.583359 54.021601 64.724838
F 11.583359 61.739601 64.724838
F 4.550049 55.303701 60.999538
F 4.550049 63.021701 60.999538
F 13.486259 55.304901 61.110238
F 13.486259 63.022901 61.110238
F 4.828509 57.902601 64.659438
F 4.828509 65.620601 64.659438
F 13.813159 57.880301 64.755538
F 13.813159 65.598301 64.755538
F 4.557409 57.880901 61.923338
F 4.557409 65.598901 61.923338
F 13.486159 57.876801 62.030338
F 13.486159 65.594801 62.030338
F 4.535339 55.309201 58.262938
F 4.535339 63.027201 58.262938
F 13.460759 55.310901 58.379338
F 13.460759 63.028901 58.379338
F 6.792969 54.021001 61.937138
F 6.792969 61.739001 61.937138
F 15.666459 53.952301 61.886438
F 15.735259 61.551401 61.914938
F 6.766989 59.166701 58.284938
F 6.766989 66.884701 58.284938
F 15.693359 59.139301 58.416338
F 15.773559 66.887801 58.412338
F 6.791369 59.162601 61.019638
F 6.791369 66.880601 61.019638
F 15.791359 58.997501 61.071238
F 15.727759 66.948901 61.114038
F 7.104849 54.027101 64.668038
F 7.104849 61.745101 64.668038
F 0.214404 57.966801 64.864138
F 11.242959 69.460901 57.439438
F 11.257259 69.454201 61.999038
F 6.792969 69.457001 61.937138
F 2.337789 69.458801 54.648538
F 2.327239 69.456301 61.941238
F 6.779029 69.461101 57.377038
F 15.979759 69.488801 64.851438
F 15.769859 69.507601 54.878338
F 15.810559 69.631901 62.198638
F 15.793159 69.563301 57.536738
F 27.273559 1.210831 2.895938
F 27.392759 9.191501 2.875098
F 24.919159 12.830501 0.075461
F 18.689159 1.266161 3.054418
F 34.351559 7.785911 6.512418
F 18.508459 8.875291 14.771838
F 27.609859 3.633551 6.528658
F 27.336759 11.772501 6.448848
F 18.459459 4.042961 6.438598
F 18.464059 11.677601 6.584058
F 27.569159 3.742541 3.774578
F 27.432859 11.797101 3.743138
F 18.490959 11.520401 3.758548
F 34.271059 15.686801 3.714588
F 18.644759 1.264411 14.868038
F 34.342159 5.193771 10.072638
F 34.324459 7.673051 11.227138
F 32.019759 1.444071 14.738438
F 23.037059 1.530691 0.168389
F 33.972059 15.517601 13.967438
F 29.730259 7.855731 3.483628
F 29.815359 15.516601 3.657428
F 25.357759 12.728001 14.690338
F 20.693559 7.698231 3.662318
F 20.784059 15.525901 3.792998
F 29.773759 12.628101 14.593438
F 29.818559 13.180201 -0.011013
F 18.579159 8.969831 2.688178
F 20.806359 12.839701 14.580638
F 27.649659 16.783801 7.465598
F 29.658259 5.236521 2.702078
F 29.719259 12.917201 2.707588
F 20.789059 5.196341 2.810268
F 20.693859 12.916701 2.871558
F 29.672859 7.899731 6.316868
F 29.678259 15.410501 6.351658
F 25.081059 5.262661 14.624638
F 20.783059 7.720131 6.404718
F 20.935059 15.473101 6.541318
F 34.226859 5.103341 14.785838
F 31.689759 1.275671 2.871318
F 31.973959 9.058791 2.883778
F 18.642559 3.830451 11.191338
F 18.500759 16.551901 14.712238
F 22.825559 9.006271 2.960708
F 27.639659 16.893101 10.208538
F 31.782459 3.984661 6.248928
F 32.009259 11.685201 6.501338
F 23.037959 3.818061 6.556598
F 23.074459 11.592801 6.616578
F 31.856959 3.885121 3.664888
F 31.994659 11.540101 3.688408
F 23.048859 3.843331 3.801298
F 22.760359 11.658001 3.909298
F 18.350459 16.653901 2.795578
F 23.202959 16.786801 7.323228
F 34.161359 12.986701 10.052738
F 27.500759 16.665201 14.615138
F 27.458059 8.962391 14.700038
F 34.339659 15.507901 11.122838
F 34.187359 5.166251 7.122298
F 31.902359 16.841801 14.837938
F 34.337259 7.627031 13.841638
F 25.085259 7.738541 3.847348
F 25.251659 15.613701 3.728888
F 34.136159 13.099601 2.836208
F 34.298359 15.494401 6.457768
F 18.554259 3.801451 3.764968
F 25.224759 12.850501 7.552568
F 27.494759 1.212741 14.872838
F 34.034259 5.191391 2.818558
F 18.484559 1.365651 0.299960
F 25.261159 5.199121 2.919928
F 25.071159 12.856401 2.912838
F 25.236159 7.772511 13.616838
F 25.208859 5.123911 7.342248
F 25.262659 15.422001 13.774738
F 25.172359 7.634551 6.406148
F 25.407859 15.525101 6.483958
F 23.042059 8.919361 14.643838
F 34.071359 12.981401 0.075420
F 27.505659 8.955751 10.089238
F 34.117759 12.807401 14.572838
F 18.461859 1.353431 10.092638
F 18.540459 9.044141 10.106338
F 18.252159 9.053541 0.045096
F 27.425959 3.843261 13.855838
F 27.528459 11.408001 13.723338
F 18.519959 3.835851 13.881838
F 22.912859 16.741301 14.701438
F 27.422259 3.818631 10.994838
F 27.355659 11.587701 11.145438
F 34.201959 13.044801 7.321868
F 18.608059 11.492101 11.169938
F 27.498159 1.117471 7.608718
F 27.408459 9.048621 7.120198
F 20.712859 5.185941 14.812738
F 18.488459 1.308351 7.312168
F 18.720959 9.125801 7.413298
F 23.091659 16.781701 10.066938
F 29.751359 7.638071 11.005338
F 29.658559 15.286401 11.076238
F 22.933059 1.343991 14.639838
F 20.846359 7.663501 11.022338
F 20.805159 15.416101 10.987938
F 29.776359 5.080331 14.637838
F 29.708359 5.234691 7.301028
F 29.675759 12.903401 7.294698
F 20.885059 5.151161 7.435028
F 20.875059 12.940201 7.491888
F 29.802059 5.042821 9.997198
F 29.612459 12.801701 10.026738
F 20.831559 5.010231 10.097038
F 20.754059 12.788001 10.148938
F 29.736159 7.653821 13.752538
F 29.750259 15.265601 13.854838
F 25.150159 13.092201 10.291138
F 20.873359 7.723171 13.817538
F 20.829859 15.355201 13.779938
F 18.580359 11.590501 13.971838
F 31.938359 1.160361 10.117938
F 32.099059 8.942851 10.345038
F 34.134259 7.722671 3.743478
F 22.990259 1.352671 10.235638
F 23.167959 8.930011 10.374838
F 18.610059 16.836801 7.405068
F 31.967159 3.859841 13.844738
F 31.893159 11.343001 13.645438
F 22.911559 3.972131 13.638238
F 22.966759 11.488001 13.730238
F 32.134059 3.949361 11.000038
F 31.975859 11.659101 10.898638
F 23.038859 3.956181 10.968438
F 23.034259 11.636401 11.058138
F 32.059959 1.453531 7.331288
F 32.028259 9.102001 7.588518
F 18.612659 16.892401 10.157338
F 23.095859 1.277231 7.491758
F 22.991959 8.996841 7.518068
F 22.955659 1.269351 2.890638
F 25.223159 5.072771 10.069038
F 27.417659 1.144491 10.338138
F 32.074959 8.890871 14.671838
F 25.338559 7.526131 10.977938
F 25.325659 15.602301 11.149638
F 27.594459 16.872401 2.935648
F 32.011359 16.614801 10.238638
F 32.033159 16.656401 7.409348
F 22.904659 16.714701 2.804578
F 31.998359 16.759801 2.761078
F 27.327259 1.490861 0.243079
F 18.170759 16.697201 0.111468
F 31.737159 1.210641 0.019756
F 20.514459 13.038601 0.044991
F 31.680559 9.158091 -0.031185
F 22.715759 9.101601 0.112187
F 27.401459 9.139691 -0.083562
F 34.113259 -0.094717 6.392228
F 29.569159 5.210931 -0.010062
F 31.523259 16.761901 0.010233
F 22.614259 16.808801 0.192942
F 27.019659 16.916301 0.248517
F 25.034859 5.264231 0.156876
F 33.846459 4.975461 0.217723
F 29.540159 -0.113269 3.874278
F 25.088359 -0.132751 3.891768
F 34.211559 0.178987 11.186238
F 34.312959 0.184225 13.836338
F 26.915259 1.356941 24.576338
F 27.242059 9.021741 24.516338
F 27.161959 16.894201 32.258038
F 18.207659 11.545501 28.470638
F 23.052659 16.760301 17.317238
F 29.475459 5.319701 31.795538
F 27.277959 3.799991 28.387938
F 27.397259 11.549101 28.338038
F 18.309659 9.130371 24.939438
F 22.665359 1.385671 24.667938
F 27.444459 3.903861 25.572238
F 27.464559 11.552901 25.653738
F 29.507059 13.021701 32.034238
F 18.434459 16.605001 21.875938
F 27.198759 1.253221 21.901738
F 27.172259 8.996571 21.791238
F 18.280259 16.740701 24.586638
F 18.441759 8.942141 22.215438
F 18.360459 1.348131 32.081838
F 20.542559 5.042261 31.958838
F 29.393259 7.671261 25.547938
F 29.669459 15.485801 25.782938
F 25.122659 15.406101 20.960538
F 20.502259 7.770911 25.854638
F 20.505159 15.547401 25.570738
F 25.128559 7.795801 18.465138
F 29.533659 5.202101 21.874938
F 29.470159 12.924801 21.854738
F 20.756359 5.262071 22.082438
F 20.754059 12.967901 22.217238
F 29.574559 5.156551 24.473438
F 29.738759 12.839601 24.606038
F 20.607359 5.272921 24.894838
F 20.604059 12.980801 24.947138
F 29.652459 7.687091 28.237338
F 29.501859 15.572101 28.465538
F 24.835459 7.698001 21.081938
F 20.509059 7.605591 28.556438
F 20.671459 15.484001 28.187338
F 18.500359 1.441031 17.714638
F 31.592759 1.352771 24.634538
F 31.860359 9.028931 24.450138
F 34.125959 5.043541 17.578438
F 23.019259 1.230021 32.148038
F 22.801259 8.970041 24.762538
F 31.766359 16.698601 29.382338
F 31.723659 3.930441 28.207438
F 31.878559 11.534601 28.306438
F 22.975559 4.085301 28.587538
F 22.665559 11.543901 28.408838
F 31.804159 3.840631 25.475138
F 31.885159 11.526401 25.585038
F 22.803959 3.945741 25.775138
F 22.749859 11.529501 25.713338
F 31.951859 1.305921 21.920138
F 32.008559 8.992121 21.801638
F 25.023159 5.347971 32.130838
F 22.777659 1.168301 21.928938
F 22.717459 9.046941 21.953038
F 27.302259 1.381891 17.543538
F 34.005559 7.790861 25.755338
F 34.212559 15.359501 25.468038
F 34.023759 15.456201 20.853238
F 25.030859 7.663981 25.562538
F 25.516259 15.426501 25.736638
F 34.294759 7.689161 20.970238
F 34.142059 5.110501 22.076338
F 34.253959 12.827001 21.934138
F 24.950959 5.104671 22.152838
F 25.176859 12.948501 21.996838
F 33.978259 5.230781 24.867838
F 34.156559 12.839501 24.608438
F 25.083459 5.096931 24.914338
F 25.118659 12.800801 24.860938
F 33.924459 7.890521 28.391438
F 33.957659 15.380401 28.101338
F 25.209659 12.664501 17.424638
F 25.160659 7.896701 28.223638
F 25.125659 15.615301 28.500138
F 25.003859 5.253721 17.454838
F 18.167159 3.910211 28.314538
F 31.917459 9.027211 32.051038
F 23.036059 16.634501 24.770738
F 32.020659 16.765801 17.414738
F 25.071459 12.911101 31.865538
F 22.864759 16.822301 29.336838
F 27.215359 1.199211 29.273438
F 27.476759 9.030161 29.221638
F 18.415259 1.309821 22.076538
F 27.486359 16.475401 17.341838
F 18.420959 16.532801 17.475538
F 27.398059 16.619201 21.744438
F 29.526559 5.140531 29.090138
F 29.617159 12.927501 29.172838
F 20.503159 5.071521 29.272538
F 20.426259 12.839201 29.258938
F 31.889859 16.988201 21.849338
F 27.433559 17.001201 29.557238
F 18.339059 3.753461 25.580438
F 18.497559 1.203971 24.846038
F 18.260359 8.940631 29.301838
F 22.826959 16.580601 32.163638
F 20.282159 12.811501 32.058538
F 34.383959 7.705191 18.233238
F 34.088459 12.803901 31.847838
F 22.966659 16.657301 21.968938
F 31.701159 1.435721 29.192938
F 31.680559 9.048831 29.311438
F 18.468259 11.579301 18.466138
F 22.939259 1.385101 29.275338
F 22.788859 8.974051 29.347538
F 27.680559 16.732201 24.461838
F 33.907359 5.318131 29.387738
F 34.014759 12.851501 29.099038
F 25.124159 5.369941 29.429338
F 24.990559 12.905201 29.204038
F 18.414059 16.682001 29.219438
F 31.747059 1.473371 31.895938
F 18.702859 3.938521 18.554938
F 22.631459 8.962411 32.144138
F 33.955559 5.055391 32.206038
F 27.301259 9.075491 17.494338
F 22.848759 11.497601 18.480938
F 27.283659 9.021781 31.890838
F 18.491959 9.025571 17.459538
F 18.476259 3.885461 21.270638
F 27.215059 3.836381 21.112238
F 27.325859 11.518201 21.198638
F 31.923159 16.832901 24.697838
F 31.679159 16.539301 32.181138
F 27.412359 3.923271 18.196838
F 27.512959 11.639801 18.436838
F 18.467559 11.598101 21.318238
F 18.237859 1.250391 29.406438
F 29.663359 7.799361 18.359838
F 29.767059 15.324201 18.323038
F 34.317259 12.713801 17.241538
F 20.612859 7.768901 18.525638
F 20.793659 15.538101 18.250738
F 25.277159 15.290001 18.343938
F 29.741759 5.248951 17.382638
F 29.760459 12.760701 17.389638
F 20.753459 5.192321 17.556338
F 20.678259 12.643201 17.309838
F 29.607159 7.912991 21.111038
F 29.767859 15.681501 20.947438
F 27.286759 1.144571 32.002238
F 20.497159 7.767001 21.135538
F 20.759159 15.315101 21.064538
F 34.268559 15.363601 18.062038
F 31.796859 1.464011 17.581738
F 31.971359 9.162151 17.425038
F 18.247459 11.641701 25.792438
F 22.970259 1.159481 17.397338
F 22.826259 9.019181 17.495538
F 18.117759 9.016361 32.115538
F 31.886459 3.785161 21.146138
F 31.943159 11.707901 21.100138
F 22.911259 3.773251 21.112638
F 22.813659 11.652501 21.190338
F 31.944359 3.935131 18.375338
F 32.067859 11.633601 18.357138
F 22.879359 3.741981 18.390738
F 18.277059 16.686701 32.055638
F 29.646559 0.016088 20.979338
F 20.616759 -0.129680 25.837838
F 33.844659 0.119621 25.753538
F 20.514159 0.069420 20.912038
F 29.281659 0.067421 25.290638
F 34.271859 0.307676 18.168538
F 29.552159 7.964771 32.895538
F 29.287659 15.447901 33.099538
F 27.277659 1.342861 46.600438
F 27.076159 8.972831 46.577338
F 18.284959 16.707001 39.292238
F 18.328359 1.340741 36.747438
F 18.087359 11.532201 33.029838
F 18.318259 11.388201 35.701538
F 27.264859 3.947921 47.486138
F 27.178459 11.484401 47.390138
F 18.220959 11.535401 42.955838
F 18.170959 9.151621 46.682938
F 27.098159 1.294461 44.016538
F 27.097059 8.852381 43.761538
F 31.766459 16.890201 46.337238
F 18.246459 11.748901 47.640638
F 18.167359 3.845491 35.763938
F 18.116759 16.790201 43.781238
F 29.307459 7.980511 47.492738
F 29.519959 15.512701 47.137538
F 24.924759 15.324601 43.035938
F 20.437259 7.732591 47.380338
F 20.454359 15.327901 47.120138
F 18.085859 3.750401 47.497438
F 29.532359 5.246351 43.767138
F 29.374759 12.758401 43.642038
F 20.346959 5.009081 43.968438
F 20.476059 12.956401 43.701538
F 29.412759 5.470151 46.484238
F 29.350859 12.858001 46.389638
F 20.372759 5.032951 46.603438
F 20.469659 12.697401 46.416438
F 31.342759 1.233541 46.555938
F 31.592859 9.089251 46.656038
F 18.309159 11.638101 40.123538
F 22.622359 1.142861 46.783738
F 22.758659 9.010921 46.622238
F 27.233059 11.647501 32.896838
F 31.601759 3.947741 47.426538
F 31.710359 11.817501 47.400438
F 22.615959 3.713981 47.581438
F 22.652259 11.515201 47.535938
F 31.633659 1.201431 43.883838
F 31.859659 9.027231 43.885638
F 18.288559 8.998001 43.858838
F 22.494759 1.098761 44.028038
F 22.643359 9.117981 43.783138
F 22.882859 3.907291 40.366438
F 33.886159 7.745931 47.705838
F 33.806259 15.420101 47.582938
F 24.845559 7.715581 42.723538
F 24.927759 7.663131 47.586138
F 24.859159 15.457101 47.273338
F 33.774559 15.382101 43.057938
F 33.860659 5.176581 43.954138
F 33.914759 12.657301 43.735638
F 24.873759 5.260051 43.907438
F 24.723059 12.522401 44.038038
F 33.898759 5.204771 46.680338
F 34.029659 12.922501 46.631038
F 24.880559 5.124941 46.666038
F 24.874359 12.716901 46.701738
F 27.313259 3.888091 35.418338
F 27.184359 11.547901 35.579338
F 31.746459 16.880601 39.390038
F 31.692659 16.886501 43.665838
F 22.754859 11.599201 40.003438
F 22.608759 16.758201 43.589638
F 27.206059 16.547601 36.555538
F 18.375759 8.796581 36.618738
F 22.826459 3.920491 32.952938
F 18.175759 1.282021 39.504538
F 33.980159 7.547491 42.981838
F 22.707259 3.721881 43.012338
F 22.883559 16.823301 39.291438
F 25.106859 15.365101 40.357138
F 29.386859 7.851821 35.614838
F 29.461759 15.239701 35.748838
F 25.008259 12.937801 39.379138
F 20.421459 7.541321 35.605838
F 20.468759 15.387701 35.752438
F 24.832259 7.710511 40.040938
F 31.511959 3.814631 35.672238
F 31.612259 11.539801 35.794038
F 22.734759 3.891231 35.844638
F 22.706559 11.559101 35.629338
F 18.237759 16.682101 36.640238
F 27.194859 16.713201 39.295938
F 22.570959 8.947451 36.375238
F 27.128059 16.498601 43.765038
F 33.722759 7.867111 40.282738
F 18.211459 1.249081 46.562938
F 25.173959 5.056371 39.251538
F 20.404959 15.254101 33.056338
F 22.962759 1.433931 36.675938
F 33.834059 12.776201 39.289438
F 34.025459 7.715331 35.663238
F 33.960459 15.412901 35.678238
F 33.974259 5.262741 39.271738
F 25.019859 7.683021 35.595638
F 24.960659 15.360701 35.692138
F 24.868059 12.884501 36.626038
F 22.698459 16.618601 36.625538
F 27.172459 8.903921 39.263038
F 31.696859 16.637301 36.403238
F 18.234059 3.861551 40.131738
F 31.766759 11.352901 42.633338
F 18.271959 8.951171 39.396838
F 27.288259 4.012911 42.905438
F 27.136459 11.529901 42.834338
F 31.730159 4.082931 40.395538
F 27.103659 16.724101 46.536338
F 27.412859 3.906441 40.156838
F 27.239959 11.460401 40.030638
F 31.804859 8.892851 36.353438
F 22.580259 11.598901 42.738138
F 27.251159 1.494251 36.678738
F 27.067259 8.961931 36.668038
F 27.259359 1.306151 39.211838
F 18.081959 1.177971 43.741538
F 22.643559 16.509401 46.246238
F 31.511559 1.308081 36.696538
F 29.441359 7.652561 40.146838
F 29.354459 15.664301 40.346538
F 25.070559 5.109411 36.600038
F 20.449559 7.620621 40.235938
F 20.563159 15.507001 40.075738
F 33.913259 5.162741 36.598838
F 29.357959 5.288441 36.451538
F 29.530859 12.778601 36.689238
F 20.336959 4.995381 36.587838
F 20.488859 12.773801 36.508638
F 29.538859 5.223801 39.108638
F 29.450859 13.047101 39.472538
F 20.752259 5.057111 39.310738
F 20.576759 12.794301 39.173438
F 29.424359 7.893611 42.940138
F 29.368859 15.408901 42.940938
F 33.841359 12.812101 36.576038
F 20.525659 7.579671 42.930238
F 20.244359 15.494901 42.751438
F 33.886559 15.212101 40.280038
F 31.648159 1.374051 39.561538
F 31.585359 8.827701 39.015838
F 31.622159 11.399301 40.018038
F 22.714259 1.334341 39.464638
F 22.537459 9.008431 39.113438
F 33.983359 15.281401 32.718938
F 31.697059 3.881001 43.082638
F 18.149059 3.888281 42.835138
F 18.164259 16.746501 46.505638
F 22.630259 11.481701 32.930838
F 18.367359 3.860561 33.024338
F 31.695759 3.972591 32.992538
F 25.105859 -0.177389 33.063338
F 31.706859 11.651501 32.996338
F 33.831559 0.085600 32.968738
F 29.383359 -0.094757 47.563738
F 33.914259 7.612281 32.931838
F 24.943459 7.882131 32.772438
F 27.321559 3.906461 32.704538
F 20.373959 7.703211 32.802738
F 25.116759 15.377501 33.007038
F 33.826359 -0.107197 42.822838
F 29.280459 -0.122447 43.074638
F 33.603559 0.097684 47.426738
F 20.620059 0.153420 35.726638
F 27.154059 4.070701 50.258038
F 27.011359 11.414501 50.022038
F 17.979859 9.021121 58.320138
F 31.580159 16.713701 53.625338
F 29.231059 7.714071 50.090438
F 29.227759 15.523401 49.939738
F 27.099159 16.629001 53.653138
F 20.188159 7.791091 50.081938
F 20.565859 15.417701 49.869838
F 24.789159 7.723871 62.007538
F 31.607159 4.057791 50.180338
F 31.630159 11.797501 50.129038
F 22.730059 3.909061 50.279038
F 24.810559 15.469801 64.640438
F 33.668359 7.829861 50.299238
F 33.565259 15.451601 50.268738
F 29.061859 15.667601 64.662438
F 24.667859 7.722461 50.171938
F 24.642059 15.192701 50.078038
F 22.771859 11.592001 64.767438
F 27.025359 1.157961 53.859138
F 27.292659 8.804301 53.879638
F 31.635959 1.129051 60.990638
F 18.075159 16.706201 53.658938
F 18.179959 3.827911 54.813938
F 25.100159 7.928201 64.697938
F 27.123059 3.844171 57.478838
F 27.074859 11.549201 57.446638
F 33.778759 7.626321 64.798838
F 18.092059 1.552221 61.287538
F 27.022859 3.759691 54.764838
F 27.101659 11.523801 54.675638
F 34.001159 15.817601 64.899438
F 18.018759 1.173241 53.755238
F 27.087559 1.574201 51.117238
F 26.954659 9.004381 51.041838
F 26.989859 16.656701 61.049138
F 18.061859 11.620301 57.375038
F 18.289059 11.578001 64.732238
F 31.380259 16.772501 51.019438
F 29.490459 7.716281 54.866338
F 29.493559 15.302901 54.512638
F 18.050859 11.659501 54.634438
F 20.348059 7.616041 54.729138
F 20.431459 15.610101 54.531738
F 33.521559 15.443301 62.199938
F 29.347959 5.241321 51.209238
F 29.075959 12.775301 50.935638
F 20.398059 5.208271 50.944038
F 20.227159 12.960101 51.050938
F 29.332259 4.983201 54.061338
F 29.382259 12.794701 53.612438
F 20.434659 4.925861 53.630338
F 20.267959 12.957901 53.769038
F 29.403859 7.761731 57.527538
F 29.480959 15.330801 57.305838
F 24.833459 12.965301 60.912738
F 20.354159 7.624331 57.371638
F 20.312259 15.351301 57.256238
F 33.816259 7.457541 62.155738
F 31.604059 1.125311 53.620738
F 31.708359 8.879211 53.789538
F 18.005159 9.033441 61.080638
F 22.545759 1.408231 53.990538
F 22.571659 9.104511 53.949338
F 18.206259 16.498401 50.908338
F 31.540659 3.772761 57.539338
F 31.663359 11.636601 57.589538
F 22.674959 3.857871 57.597838
F 22.588259 11.670101 57.393238
F 31.530059 3.568511 54.867138
F 31.597059 11.596901 54.646338
F 22.642859 3.796651 54.987038
F 22.456859 11.681301 54.676838
F 31.595859 1.488921 50.896538
F 31.465159 9.150471 50.991438
F 31.604759 16.567001 58.480538
F 22.640059 1.250551 51.203638
F 22.440659 9.066281 51.241538
F 17.964859 8.864751 53.773338
F 33.876459 7.584091 54.772338
F 33.703459 15.398401 54.702238
F 24.873859 5.250431 61.207738
F 24.860659 7.585921 54.759438
F 24.907659 15.191601 54.592438
F 33.671259 12.966701 61.371738
F 33.918559 5.158831 51.059238
F 33.918259 12.907401 51.427238
F 24.837459 5.231461 51.121138
F 24.788359 12.662801 50.978338
F 33.760759 4.793641 53.939338
F 33.767459 12.830301 54.021338
F 24.688459 5.086131 53.896638
F 24.723259 12.619301 53.736138
F 33.830059 7.517001 57.425738
F 33.831559 15.380601 57.398838
F 33.775659 4.910821 61.008538
F 24.862959 7.582871 57.396338
F 24.661759 15.424201 57.357438
F 24.786159 12.866001 58.253938
F 27.046659 1.191611 60.917038
F 27.093059 9.052441 61.203438
F 27.197259 3.929431 64.810338
F 17.920659 1.305731 51.073838
F 26.876159 16.480401 50.976838
F 18.215959 3.820411 50.182438
F 22.826059 4.018021 64.590738
F 27.114059 16.452601 58.312738
F 33.887159 4.918021 58.228338
F 22.522059 16.901901 58.346038
F 27.040459 3.883011 62.058038
F 27.029159 11.721101 61.953938
F 27.478459 11.795501 64.633638
F 18.008559 16.790801 58.073238
F 27.083259 1.322701 58.222538
F 27.083159 8.914381 58.312838
F 17.996059 3.980971 57.518238
F 17.854659 16.923501 60.915838
F 22.631659 16.715601 51.009838
F 18.128759 11.689601 61.822738
F 29.412559 7.628151 61.892038
F 29.275659 15.366501 62.018138
F 18.122259 1.378661 58.270738
F 20.480859 7.785221 61.981938
F 20.141959 15.727701 61.919938
F 24.629859 15.446101 61.830438
F 29.266059 5.150371 58.466738
F 29.285859 12.836801 58.402338
F 20.303559 5.082681 58.446538
F 20.317759 12.869401 58.204738
F 29.363959 5.055621 61.156338
F 29.346759 12.880901 61.137738
F 20.357159 5.261771 61.155338
F 20.358259 13.153301 60.923438
F 17.934059 9.018021 51.175038
F 22.506659 11.503701 50.199938
F 24.866759 5.083951 58.456838
F 22.428159 16.769101 60.984838
F 22.680159 16.786101 53.653738
F 33.878159 12.909901 58.535238
F 31.445159 16.661301 61.228238
F 31.718459 8.700381 61.029838
F 31.591459 3.703651 64.661238
F 22.624559 1.283521 61.160238
F 22.663759 9.073601 60.953038
F 18.210659 3.870081 64.913338
F 20.445659 7.974261 64.611138
F 31.869759 11.772501 64.638238
F 17.971359 11.672701 50.335238
F 22.635759 8.924841 58.102938
F 31.584959 3.717701 61.985738
F 31.482959 11.426201 61.850738
F 22.657459 3.863621 61.866238
F 22.433859 11.592101 62.000238
F 31.500759 1.144071 58.444138
F 31.738459 9.008201 58.414938
F 20.401259 15.599201 64.663438
F 22.732159 1.290681 58.404538
F 29.630159 7.752711 64.550138
F 18.037559 4.074811 62.274738
F 24.797859 0.102186 50.290738
F 33.838759 0.002848 61.914638
F 24.808159 -0.071942 54.869938
F 29.338259 0.236452 50.186138
F 29.381959 0.210692 54.725838
F 20.541959 5.400911 65.452238
F 27.517759 24.371401 2.874308
F 27.285459 32.154201 2.867968
F 34.384459 30.919801 11.301738
F 20.449159 28.488601 0.067826
F 27.642259 26.956601 6.652388
F 25.319359 20.722101 14.372038
F 27.310459 19.360101 6.598698
F 18.624859 27.240901 6.615688
F 25.152959 28.454201 14.711438
F 18.668659 19.360901 6.680158
F 27.537159 26.895301 3.944168
F 34.431459 23.143101 10.947238
F 27.371859 19.455001 3.843018
F 18.715159 26.891301 3.894198
F 34.195759 30.820401 3.695708
F 34.355259 20.629201 2.772348
F 27.490659 32.063801 0.100253
F 34.355959 30.741901 13.927238
F 24.723059 20.848501 0.054392
F 34.200459 20.567901 14.615238
F 29.658659 30.690501 3.639088
F 29.738559 23.108101 3.628108
F 20.782959 30.950401 3.673608
F 20.538259 22.883501 3.812948
F 25.416959 28.539001 7.449708
F 34.273159 20.505301 7.182808
F 34.281559 28.370501 10.021738
F 25.171059 20.799001 7.289768
F 29.586359 28.108801 2.818438
F 29.606959 20.508001 2.768168
F 20.886259 28.401301 2.823388
F 20.444859 20.464701 2.648078
F 29.822859 30.746001 6.404278
F 29.987059 23.277401 6.500048
F 20.764959 30.929001 6.505558
F 20.653259 23.144701 6.663418
F 32.025159 24.515501 2.736778
F 31.974259 32.180301 3.006348
F 22.715859 24.303201 2.912098
F 22.974059 32.146101 2.811528
F 32.089259 27.083801 6.427108
F 22.976659 32.298101 14.539938
F 31.948759 19.281401 6.345528
F 23.006959 27.217501 6.539558
F 23.067759 24.517101 14.879138
F 22.993959 19.460501 6.523538
F 32.114359 27.037001 3.553138
F 32.170859 32.276601 14.784138
F 31.867359 19.525201 3.781848
F 22.961359 26.937801 3.675268
F 32.088759 24.393501 14.737438
F 22.765959 19.308401 3.755028
F 25.315759 31.012901 13.718538
F 25.288959 23.383001 13.711738
F 25.481159 20.906901 9.952648
F 25.281859 23.420901 10.921738
F 34.218259 23.246001 13.602738
F 34.432059 23.310701 3.618788
F 25.135659 30.886201 3.678358
F 25.124159 23.093601 3.608328
F 34.268759 20.558101 9.885738
F 25.349659 28.358701 10.193038
F 18.585159 24.306401 2.737318
F 34.242359 28.399401 2.596368
F 18.393959 32.180101 2.862338
F 18.542459 24.442601 14.458538
F 25.259259 28.348801 2.992768
F 24.944559 20.486601 2.893208
F 34.417259 30.937301 6.533338
F 34.428159 23.030701 6.229028
F 25.490359 30.932901 6.579468
F 25.170859 23.344701 6.287608
F 27.693659 24.472201 10.062038
F 27.509259 32.121401 10.212238
F 18.608259 24.539401 10.239638
F 18.550759 32.101101 10.397738
F 27.523359 27.153601 13.751438
F 21.030859 20.428001 14.695938
F 27.461759 19.389301 13.596038
F 18.663059 27.035801 14.052338
F 20.884759 28.287601 14.924438
F 18.608059 19.165501 13.998838
F 27.556759 27.144901 11.019638
F 29.602059 20.677801 14.537738
F 27.535959 19.476101 10.958238
F 18.604459 26.963401 11.261438
F 29.752759 28.537401 14.592038
F 18.397459 19.359001 11.184938
F 27.488059 24.293901 7.360698
F 27.726459 32.241301 7.421968
F 18.490659 24.618001 7.576678
F 18.477359 32.015901 7.388938
F 29.870959 31.090201 11.133938
F 29.941759 23.265301 11.044838
F 20.858259 30.891901 11.296238
F 20.834859 23.243201 11.070138
F 29.871059 28.303001 7.513238
F 29.740459 20.638901 7.198148
F 20.752359 28.430701 7.552508
F 20.853459 20.617801 7.684328
F 29.910759 28.413301 10.226238
F 29.745259 20.708701 9.911518
F 20.834159 28.439801 10.233638
F 20.835659 20.668801 10.379838
F 29.741859 31.099901 13.885338
F 29.809559 23.130001 13.712038
F 20.709959 30.825201 14.043138
F 20.890059 23.095201 13.819538
F 32.225959 24.460701 9.866098
F 32.181459 32.187701 10.252338
F 22.904159 24.616101 10.008638
F 22.986959 32.213701 10.229438
F 32.072359 27.172701 13.750738
F 18.434659 31.984401 15.013938
F 31.772159 19.357701 13.969838
F 23.044259 26.960001 13.879838
F 18.402459 19.150201 3.894138
F 23.118559 19.216701 13.513438
F 32.207759 26.983501 11.014838
F 27.461259 32.379701 14.673738
F 31.944259 19.325901 11.166738
F 22.988359 27.070801 11.050338
F 27.684359 24.490701 14.395338
F 23.290759 19.493601 10.853138
F 32.426259 24.420701 7.238488
F 32.023959 32.141201 7.381648
F 22.977859 24.601701 7.306278
F 23.112259 31.948501 7.481828
F 34.240159 28.351001 7.325288
F 34.316659 28.280401 14.720738
F 25.221359 30.917201 11.088038
F 25.176659 28.366301 0.124116
F 23.100459 34.898501 11.119838
F 27.532559 34.795401 10.947838
F 20.372059 20.634701 0.008338
F 34.170559 20.549001 0.051968
F 31.882059 32.264001 0.270821
F 23.142959 34.630601 6.559638
F 27.674459 34.895701 13.649838
F 27.374959 34.706901 3.853788
F 31.973959 34.740901 6.562288
F 27.600259 34.787001 6.391448
F 31.672859 34.755901 3.785908
F 22.804059 32.100801 0.087586
F 18.257059 32.338101 -0.001414
F 32.050359 34.833401 13.730238
F 18.514859 34.531101 14.095138
F 34.214759 28.338701 -0.131039
F 22.862059 35.001001 13.853538
F 29.445359 20.554801 0.144350
F 29.516859 28.009201 0.038297
F 18.201459 24.355201 0.076713
F 27.346259 24.612601 24.668038
F 27.436159 32.470301 24.727838
F 33.896959 28.116401 32.171738
F 18.312859 26.870801 25.518738
F 27.157359 27.073701 28.434438
F 25.396759 20.717601 17.073538
F 27.298059 19.377001 28.369938
F 18.329259 32.105901 28.820138
F 25.187059 23.121201 21.093138
F 31.995859 32.107401 17.586938
F 27.139859 27.142101 25.632338
F 25.321159 28.342701 17.472838
F 27.285459 19.250301 25.557338
F 31.739059 32.096601 32.140938
F 25.243859 31.044001 21.016838
F 24.877159 28.300501 32.093938
F 27.427959 24.465501 21.927838
F 27.394659 32.303201 22.086038
F 29.760259 20.663901 32.050138
F 20.656859 28.209601 32.121938
F 29.813659 31.027801 25.724638
F 29.506559 23.190701 25.462638
F 20.590559 30.780201 25.633638
F 20.728759 23.203101 25.639538
F 29.677159 28.461301 22.035538
F 29.153759 20.694401 21.908338
F 20.755559 28.264201 22.036338
F 20.686459 20.481301 21.781338
F 29.386359 28.381101 24.715738
F 29.483759 20.544901 24.609238
F 20.497459 28.341101 24.821638
F 20.673559 20.554701 24.540338
F 29.504359 30.790901 28.615938
F 29.646659 23.271901 28.226838
F 20.672859 30.737401 28.295638
F 20.408859 23.278301 28.423738
F 31.676159 24.601601 24.649438
F 31.861759 32.357701 24.744138
F 22.903259 24.559601 24.531038
F 22.759859 32.138901 24.544938
F 31.581659 27.212101 28.596938
F 23.167559 26.917901 18.595738
F 31.805659 19.324101 28.352538
F 22.541259 27.056101 28.376038
F 18.437559 24.500601 32.107038
F 22.894359 19.471001 28.376738
F 31.586759 27.056701 25.886438
F 34.122359 28.233401 17.440738
F 31.794359 19.515701 25.582838
F 22.726259 27.076401 25.672838
F 25.260559 23.079701 18.330738
F 22.799159 19.172701 25.701038
F 31.658859 24.549401 21.786838
F 32.009159 32.278301 21.907938
F 22.873059 24.384401 21.845838
F 22.888859 32.045901 21.755838
F 34.073059 30.988001 25.720738
F 33.907659 23.178201 25.668138
F 25.098359 31.089601 25.597238
F 25.127259 23.126501 25.498938
F 34.273859 28.276101 22.047738
F 34.052359 20.620301 22.003938
F 25.227259 28.447201 22.100238
F 25.206959 20.486001 21.888438
F 33.890959 28.284901 24.787438
F 34.104959 20.673801 24.647038
F 24.985259 28.382601 24.817838
F 25.075459 20.541601 24.615138
F 34.038359 30.688001 28.407538
F 33.985159 23.028801 28.436338
F 25.197559 30.719301 28.327938
F 25.069359 23.276401 28.283338
F 18.218659 26.922801 28.275038
F 27.175359 24.314001 32.069038
F 33.908059 23.233801 18.464738
F 18.652559 24.338901 17.154138
F 27.415959 24.300801 29.379538
F 27.379959 32.148601 29.290438
F 33.975559 23.220201 21.196538
F 24.968559 20.298601 32.049938
F 29.381259 28.245201 29.568138
F 29.619659 20.756501 29.265338
F 20.345359 28.213401 29.506538
F 20.529559 20.556101 29.300338
F 18.504159 32.131701 17.588038
F 34.017459 20.481001 32.200738
F 22.825459 32.227101 31.958638
F 18.386759 32.087301 31.702838
F 23.165559 24.506201 17.576938
F 18.412059 32.088001 24.521638
F 18.479359 24.300701 24.727038
F 34.205459 20.523201 17.374338
F 31.830959 24.509201 29.199038
F 31.825659 32.084801 29.449538
F 22.853659 24.574101 29.099338
F 22.906459 32.168301 29.154938
F 34.095259 28.219101 29.363238
F 34.040459 20.497001 29.374038
F 24.839359 28.217201 29.332238
F 25.155559 20.709601 29.418638
F 31.840459 24.311101 31.915738
F 18.548559 31.903801 21.783338
F 32.001159 19.326901 18.369538
F 20.540759 20.524801 32.028838
F 27.340259 24.521401 17.205038
F 27.786359 32.061001 17.303638
F 22.826859 24.347601 31.875438
F 27.357859 32.230901 32.009538
F 27.483759 27.094601 21.157638
F 25.445359 30.928001 18.365038
F 27.272859 19.080501 20.833338
F 18.485459 26.974601 21.084438
F 18.399859 24.267701 22.143138
F 18.474859 19.118401 20.880838
F 27.436459 26.987201 18.294938
F 18.361059 19.262701 25.684138
F 27.590759 19.147301 17.975238
F 18.543759 26.846801 18.296938
F 34.123459 30.883801 21.186538
F 18.581559 19.093801 18.182038
F 29.851559 30.673101 18.302638
F 29.513459 23.081001 18.209838
F 20.848159 30.976901 18.395738
F 20.823759 23.345101 18.421838
F 29.637459 28.259301 17.292138
F 29.813859 20.627401 17.290938
F 20.892259 28.235001 17.545538
F 20.867559 20.773201 17.624638
F 29.646859 31.068901 21.071038
F 29.542659 23.133701 20.835038
F 20.707559 30.713601 20.993038
F 20.534659 23.042901 21.043738
F 31.791959 24.362801 17.554038
F 18.273359 24.450401 29.333938
F 18.290259 19.359301 28.430838
F 23.131759 32.079301 17.345138
F 32.045259 27.195301 20.887538
F 23.176759 19.369501 18.140338
F 31.528659 19.649601 21.184938
F 23.047359 26.960601 21.215838
F 34.257459 30.964701 18.377438
F 22.981159 19.259101 20.916338
F 31.846259 26.919501 18.119038
F 29.414159 28.260901 32.202238
F 22.864859 34.748001 21.015738
F 27.550159 34.622601 18.224838
F 27.227359 34.630401 28.498138
F 31.837059 34.687901 25.962738
F 18.510359 34.537301 21.086038
F 31.810159 34.785801 28.646638
F 25.049559 30.971001 32.812838
F 27.209859 26.900401 32.876838
F 27.106559 24.308401 46.717338
F 27.081359 32.042101 46.524538
F 18.085859 31.876801 39.369638
F 18.273959 27.021101 32.936038
F 27.226159 26.935001 47.454738
F 18.160559 24.346201 36.442938
F 27.078959 19.285601 47.564338
F 18.013259 32.009501 46.594938
F 24.833759 23.221301 42.943938
F 24.914759 22.864701 32.835038
F 27.093359 24.460601 43.860538
F 27.175259 32.101101 43.874538
F 18.204559 19.453401 43.069338
F 31.533659 26.992601 40.026338
F 29.336059 30.905201 47.549538
F 29.510859 23.206801 47.612438
F 20.289959 30.848901 47.381238
F 20.434259 23.223501 47.545838
F 29.459059 28.197201 43.992038
F 29.357659 20.663501 43.805438
F 20.288759 28.125701 43.703338
F 20.359959 20.894601 43.917038
F 29.326559 28.312801 46.716538
F 29.371159 20.614201 46.621638
F 20.423759 28.185001 46.405938
F 20.526359 20.662001 46.634138
F 31.682759 24.461001 46.595338
F 31.583959 32.140001 46.684738
F 22.622959 24.404901 46.759538
F 22.566759 32.140501 46.715938
F 31.500759 26.996901 47.543538
F 24.990459 28.380801 39.157038
F 31.638859 19.378001 47.384438
F 22.602659 27.079101 47.425038
F 34.194959 20.729301 39.487738
F 22.606059 19.288701 47.273838
F 31.622859 24.433801 43.739138
F 31.716059 32.141601 43.995038
F 22.683859 24.568801 44.006438
F 22.769659 32.135501 43.903538
F 33.882659 30.711301 47.416438
F 34.037159 23.205401 47.434138
F 24.783559 30.655601 47.608638
F 24.892359 22.982901 47.507438
F 34.009959 28.029201 43.799638
F 33.961759 20.564301 43.894438
F 25.093359 28.167701 43.880438
F 24.747159 20.592701 43.659338
F 33.931059 28.147001 46.570738
F 33.766259 20.572901 46.545638
F 24.934059 28.214301 46.593638
F 24.913159 20.550001 46.393038
F 27.000159 26.852401 35.607838
F 22.592959 32.026201 36.770238
F 27.136059 19.162401 35.760338
F 33.875659 22.978201 33.010338
F 24.993959 30.721201 42.989738
F 18.104159 27.118001 42.712238
F 31.632659 19.506701 43.096938
F 33.771059 28.208401 39.363238
F 22.622259 27.079801 40.271038
F 18.217759 19.227401 35.690338
F 33.860759 23.173401 43.000638
F 32.044659 19.308801 40.350938
F 18.289959 31.995501 36.572738
F 29.448359 30.964301 33.122938
F 31.684859 24.328401 36.590238
F 34.026559 23.300001 40.190838
F 29.395959 30.891701 35.960638
F 29.369359 23.158301 35.689838
F 20.420959 30.833401 35.449338
F 20.617259 23.249701 35.691838
F 31.672959 26.830801 35.841538
F 22.838159 24.347201 36.665138
F 31.672359 19.277301 35.693538
F 22.691859 27.028601 35.812738
F 24.942159 20.520301 36.860538
F 22.881859 19.275301 35.712138
F 22.797059 19.094201 32.978238
F 31.701759 31.847501 36.788938
F 22.417859 19.447101 42.797438
F 34.025059 30.817701 40.117938
F 24.984559 28.250501 36.520938
F 22.627159 19.420901 40.084638
F 18.117359 26.939201 47.554338
F 22.727659 27.075401 42.922338
F 24.799059 30.921101 40.303238
F 18.127159 24.325501 39.242338
F 33.856559 30.522101 35.593838
F 33.920759 23.116901 35.744438
F 24.827559 30.783201 35.743938
F 25.014459 22.932701 35.563438
F 27.050859 24.489501 39.210138
F 27.147859 32.308401 39.528538
F 27.200859 34.692801 32.909638
F 31.590259 26.789201 33.004338
F 27.291259 27.006301 42.798638
F 24.898459 23.153701 40.314038
F 26.931859 19.169901 43.025338
F 18.082759 26.885701 35.675038
F 33.781059 30.650601 42.825938
F 33.773759 28.108901 36.710338
F 27.088459 26.951701 40.068238
F 34.027159 20.514401 36.664838
F 27.263759 19.207201 40.296738
F 18.114859 24.325601 46.682638
F 25.039959 20.587901 39.506338
F 31.647759 26.982201 42.962238
F 26.865659 24.374001 36.576638
F 27.091059 31.969601 36.750738
F 18.121359 26.820201 40.000938
F 18.016059 19.347101 40.377938
F 29.405459 30.896401 40.314838
F 29.521459 23.198301 40.131638
F 20.305159 30.579501 40.316938
F 20.384959 23.003301 40.373438
F 29.366459 28.175501 36.556838
F 29.467259 20.552801 36.717338
F 20.320659 28.256001 36.407138
F 20.390159 20.449601 36.526238
F 29.284359 28.334101 39.437638
F 29.748359 20.506201 39.550338
F 20.345659 28.154701 39.265738
F 20.247559 20.489901 39.374338
F 29.400059 30.792601 43.130138
F 29.366559 23.204801 42.927238
F 20.486859 30.730801 43.045238
F 20.501159 23.349901 43.068138
F 31.746159 24.362201 39.260638
F 31.654359 32.084301 39.407338
F 22.566359 24.409501 39.410138
F 22.505459 32.133501 39.546338
F 18.153359 31.800401 43.839638
F 18.221659 19.403601 47.388638
F 22.708359 34.648501 32.931538
F 18.122059 24.719801 44.026338
F 22.915359 26.823801 33.125938
F 31.762359 19.143801 32.998238
F 27.442159 19.447101 33.027938
F 29.508459 23.186201 32.956638
F 18.328659 19.248101 32.957038
F 20.578459 30.809001 32.885438
F 33.878859 30.747301 32.868038
F 20.579859 22.996201 32.819438
F 31.765359 34.680201 47.555838
F 22.714059 34.538501 35.681938
F 18.081259 34.442001 40.079538
F 18.415859 34.476301 32.854838
F 31.619459 34.664101 33.277438
F 27.173559 27.113201 50.331538
F 18.205359 19.204801 50.225238
F 27.189059 19.150301 50.292138
F 34.198659 30.928201 64.764638
F 18.124259 26.979001 54.895338
F 20.368259 31.097501 64.684038
F 29.320059 30.856001 50.138038
F 29.403459 23.357201 50.280338
F 20.192959 30.794801 50.127938
F 20.364659 23.190201 50.295138
F 31.566159 26.822701 50.135238
F 18.097759 19.339801 54.482738
F 31.525759 19.231401 50.125638
F 22.711859 27.036201 50.274638
F 17.899059 19.359201 62.044238
F 22.739759 19.293201 50.036938
F 33.885459 30.641201 50.125638
F 33.813459 22.835001 50.146338
F 24.923559 30.822701 50.265138
F 24.936859 22.995301 50.227938
F 26.939259 24.611501 53.864338
F 27.074559 32.003001 54.092038
F 18.023059 24.653101 61.042438
F 29.466159 23.075201 64.649438
F 26.977959 27.095801 57.434338
F 25.047359 20.467401 60.927338
F 27.080559 19.093201 57.325338
F 18.081759 24.543801 51.216638
F 24.796559 28.153401 61.158438
F 20.401659 23.135801 64.760138
F 26.991959 27.075701 54.755338
F 29.620359 30.623501 64.750338
F 26.984759 19.319001 54.693938
F 18.202159 19.503901 57.243338
F 24.977059 30.879201 64.798338
F 31.263159 24.290701 58.256038
F 27.000659 24.499101 51.122138
F 27.201359 32.002701 51.331438
F 27.112159 26.942801 64.702638
F 22.593659 19.323801 64.529438
F 29.453959 30.952601 54.897138
F 29.183459 23.072301 54.546538
F 20.137759 30.932801 54.751138
F 20.441459 23.040001 54.776938
F 29.366459 28.168801 51.267938
F 29.333559 20.603301 51.092338
F 20.453459 28.247701 51.052638
F 20.492559 20.557501 50.954538
F 29.297459 28.468901 54.035538
F 29.182959 20.497101 53.700438
F 20.283259 28.360301 53.862538
F 20.360559 20.536901 53.711238
F 29.365959 30.931301 57.594238
F 29.227159 22.972701 57.341238
F 20.235759 30.803901 57.471938
F 20.262359 23.271201 57.418338
F 31.488459 24.505301 53.831538
F 31.631259 32.109801 53.839938
F 22.629559 24.322201 53.761438
F 22.440859 32.204101 54.083838
F 31.669559 26.965901 57.631238
F 33.873959 20.529301 61.217738
F 31.554459 19.229501 57.359938
F 22.359359 26.835001 57.377038
F 33.897059 28.303401 61.088238
F 22.467259 19.411701 57.307538
F 31.482159 27.134401 54.883338
F 22.561059 24.506201 58.579738
F 31.450759 19.331201 54.727338
F 22.505459 27.019301 54.719938
F 33.842459 28.454101 58.324238
F 22.477759 19.271401 54.535738
F 31.790159 24.447801 51.211238
F 31.827959 31.987401 51.090338
F 22.773759 24.456901 51.060138
F 22.533059 31.887101 51.308438
F 33.865359 30.995401 54.838738
F 33.666659 22.996601 54.845738
F 24.782559 30.716101 54.987438
F 24.788759 23.088301 54.836438
F 33.741259 28.147401 51.175938
F 33.721159 20.293601 51.320438
F 24.920959 28.297001 51.234938
F 24.942859 20.442801 51.133938
F 33.735759 28.306901 53.989938
F 33.758559 20.454101 54.074538
F 24.791159 28.237301 53.897438
F 24.822459 20.509901 53.893438
F 34.065659 31.122501 57.595138
F 33.692859 22.923801 57.553538
F 24.689759 30.795201 57.757138
F 24.818059 23.070101 57.612138
F 27.177659 24.261801 61.146738
F 27.138059 32.201301 61.133238
F 17.947859 24.536501 58.206338
F 18.114259 32.094801 61.097438
F 17.965459 27.200201 50.280238
F 24.885859 20.470201 58.264838
F 18.153759 32.262801 51.053738
F 18.241059 24.332001 53.946338
F 34.238859 23.103301 64.795438
F 34.010859 30.868701 62.063238
F 27.020359 26.875101 61.971838
F 24.677659 28.033601 58.486338
F 27.137259 19.178501 62.035238
F 31.777359 26.868301 64.535938
F 33.789059 20.335601 58.535038
F 17.965359 32.146501 58.318638
F 27.153259 24.373901 58.361438
F 26.906059 32.004001 58.510338
F 27.112059 19.424001 64.758438
F 22.717959 27.018601 64.809638
F 29.333959 30.858901 61.854338
F 29.653959 23.097501 61.958738
F 20.416959 30.861101 61.982338
F 20.156359 23.212401 61.753838
F 29.285059 28.238901 58.319038
F 29.237159 20.430001 58.417338
F 20.265659 28.157401 58.411438
F 20.272059 20.697101 58.218238
F 29.330559 28.232601 61.145938
F 29.459259 20.618101 61.069138
F 20.356759 28.276001 61.202538
F 20.027359 20.475801 60.995338
F 22.370659 32.196901 58.350438
F 31.689559 32.144401 58.561938
F 17.909659 32.149001 53.670438
F 18.357459 27.171601 64.799938
F 31.816059 24.391701 60.928838
F 31.712459 32.091801 61.232838
F 22.640959 24.326801 61.212838
F 22.626359 32.120301 61.136838
F 18.179959 19.207701 64.644738
F 24.911459 23.051801 62.017638
F 22.498259 19.351501 61.813738
F 17.860259 27.237201 57.664738
F 24.897359 30.818501 62.068638
F 17.970959 27.290301 62.141938
F 31.748159 27.061401 61.845938
F 33.971559 23.134601 62.073838
F 31.605859 19.269001 62.010838
F 22.624659 26.837801 62.041538
F 31.831459 19.264801 64.758638
F 24.857359 23.417801 64.665538
F 22.903559 34.773301 61.940838
F 31.774359 34.828501 50.334438
F 27.255859 34.775401 64.670738
F 27.122359 34.835701 54.708438
F 31.814359 34.815601 64.815838
F 17.801059 34.748201 54.781538
F 27.066059 34.630701 57.465338
F 31.592959 34.686901 57.594638
F 31.854359 24.221901 65.537538
F 27.251059 24.419601 65.735638
F 22.609859 24.536201 65.643138
F 27.574659 47.707101 2.925808
F 27.640259 39.915101 3.146158
F 34.287059 46.374601 13.928638
F 22.878359 34.641901 3.968078
F 27.671059 50.094001 6.687408
F 27.590159 42.547001 6.908948
F 34.394659 46.340101 11.195238
F 18.666559 42.328701 6.633778
F 27.434959 50.290301 3.944228
F 27.421059 42.455301 4.018198
F 18.773659 50.158501 3.861778
F 18.563059 42.602701 3.914398
F 34.298359 46.273501 6.827398
F 34.064159 43.673701 3.104608
F 18.463659 40.027401 2.872538
F 20.549859 51.407901 14.802238
F 29.760059 38.439701 4.009958
F 29.802059 46.394101 3.905818
F 20.642459 38.644301 3.945428
F 20.760759 46.314801 3.821538
F 25.259259 51.431701 14.781938
F 25.274659 43.874801 14.832238
F 34.291859 38.477001 11.018038
F 29.662159 43.776601 14.706238
F 25.415359 51.568401 10.324838
F 25.265059 35.908801 14.768438
F 29.847659 51.372601 7.638128
F 29.564459 36.020801 2.789698
F 29.623459 43.638101 2.796518
F 34.339159 35.883701 10.093738
F 20.891859 36.100201 2.861068
F 20.830659 43.663701 2.937468
F 29.785259 38.466501 6.685058
F 29.901659 46.427701 6.718108
F 20.978159 38.545201 6.701058
F 20.949759 46.293601 6.483718
F 32.064259 47.442401 3.067948
F 31.897859 39.908301 3.013788
F 23.005859 47.554901 2.801158
F 23.077859 39.809901 3.140198
F 32.040359 50.114201 6.580448
F 31.840659 42.470201 6.710308
F 23.068759 50.010901 6.599368
F 23.072859 42.371101 6.489758
F 31.864759 50.013801 3.831378
F 31.743859 42.497301 4.039828
F 23.026759 50.093001 3.853088
F 23.030559 42.383101 3.808128
F 34.187059 38.647301 3.772138
F 20.614859 43.731001 14.674138
F 33.982859 35.972001 2.930928
F 25.221259 51.466801 2.992138
F 18.447459 39.804601 14.740138
F 34.441759 46.396801 3.998208
F 25.328659 38.516001 3.989428
F 25.269059 46.286001 3.705868
F 31.798859 47.596501 0.374578
F 23.251859 40.084901 14.857738
F 32.004259 47.583701 14.833038
F 18.507959 50.046701 6.636648
F 34.326659 35.969101 7.436908
F 34.360459 43.632401 14.472538
F 29.573859 43.761201 -0.007748
F 34.270959 38.612401 6.439038
F 29.820459 51.583901 10.254038
F 22.924859 47.631001 14.843338
F 25.170359 35.915201 2.812188
F 25.199559 43.761101 2.957508
F 34.137559 43.741901 7.562128
F 20.411459 43.751701 0.071649
F 25.315159 38.668001 6.680628
F 25.373859 46.139901 6.445788
F 27.449659 47.709301 10.321938
F 27.698459 39.951401 10.462338
F 18.406059 47.488301 10.143038
F 18.565959 40.000101 10.239638
F 27.539259 50.312201 14.019038
F 27.363559 42.440001 13.967638
F 18.436759 49.947401 13.876538
F 18.392259 42.444901 13.791138
F 27.514359 50.314701 11.264638
F 27.592459 42.651401 11.187638
F 18.591459 50.146901 11.056338
F 34.053159 51.277401 2.901108
F 27.459959 47.561901 7.522698
F 27.631959 39.763501 7.567088
F 18.722459 47.517801 7.379448
F 18.698759 39.752401 7.632288
F 30.069659 38.586001 10.912238
F 29.785459 46.492001 11.304938
F 20.693059 38.735301 11.184238
F 20.855959 46.406101 10.997238
F 32.044159 39.933501 14.419538
F 29.702859 36.037101 7.498118
F 29.780759 43.867801 7.664828
F 18.361359 47.685901 2.906558
F 20.885859 35.856201 7.297218
F 20.929459 43.776101 7.374168
F 29.620159 51.578901 3.091358
F 29.697859 36.103701 10.070738
F 29.849459 43.895901 10.383038
F 29.807759 35.895901 14.848738
F 20.865159 36.126901 10.140938
F 20.849759 43.824301 10.065238
F 29.804759 38.626201 13.651238
F 29.637759 46.412001 14.061338
F 20.912659 38.848401 13.877538
F 20.690859 46.285001 13.777838
F 32.170059 47.653201 10.345438
F 32.236559 40.004801 10.177338
F 23.075159 47.755501 10.155838
F 22.996759 39.976701 10.323238
F 31.906759 50.334701 14.106838
F 32.006159 42.548201 13.695938
F 22.893159 50.421601 13.836238
F 23.063859 42.754001 13.785338
F 32.113859 50.259601 11.438638
F 32.088659 42.559501 11.037038
F 23.089659 50.272901 11.146538
F 23.059359 42.674101 11.030138
F 32.137559 47.546201 7.562888
F 32.041459 39.872501 7.479058
F 23.124259 47.556401 7.454408
F 23.203859 39.932101 7.534368
F 34.412359 43.806501 10.401538
F 34.413559 36.244301 14.666938
F 25.367859 38.694301 11.256138
F 25.144759 46.323001 11.186938
F 20.526759 36.158401 14.726738
F 20.885459 51.524301 2.813158
F 20.909659 51.571801 10.156538
F 29.733759 51.652701 14.896538
F 25.210959 36.113701 7.462828
F 25.201659 43.524701 7.615788
F 34.269859 51.451901 10.298238
F 25.014959 36.035801 0.142775
F 34.311759 51.403401 14.857138
F 20.841959 51.271701 7.447958
F 25.177859 36.179601 10.075538
F 25.377859 43.791201 10.333038
F 34.428559 38.808601 13.721038
F 18.554459 42.506701 11.173338
F 25.324659 38.516001 14.083438
F 25.066259 46.370201 13.878338
F 27.363659 47.796301 14.896538
F 27.597359 39.848501 14.699638
F 18.463259 47.501401 14.840238
F 25.499359 51.306401 7.455688
F 34.249659 51.542901 7.443578
F 18.515059 47.749001 0.291505
F 31.847059 34.802901 11.096238
F 18.496959 34.631701 6.384898
F 20.721959 51.584501 0.166704
F 34.075759 51.497501 0.066343
F 22.828359 47.461601 0.117212
F 20.790359 36.320701 0.186138
F 18.739259 34.640501 11.408038
F 29.597159 36.049701 0.116367
F 18.604259 34.891501 3.662248
F 27.223259 47.643701 0.207288
F 25.191959 43.789301 0.371965
F 25.214759 51.518201 0.241450
F 27.227059 39.926101 0.450559
F 29.578059 51.534401 0.191674
F 18.193159 39.833801 0.044229
F 33.938259 43.603201 0.332022
F 27.193159 47.510501 25.034538
F 27.120259 39.863701 24.518338
F 29.301659 51.341801 32.099138
F 25.125059 51.625001 29.365638
F 27.358259 50.145001 28.574138
F 27.116659 42.375401 28.543838
F 29.502259 35.878501 32.058138
F 34.058659 51.519401 24.625138
F 27.225159 50.089501 25.939738
F 27.151659 42.524401 25.700238
F 25.033559 51.401401 32.116838
F 24.881959 35.883601 31.866238
F 27.513159 47.664601 22.136438
F 27.308459 39.884201 21.820038
F 18.397859 40.122701 24.809638
F 22.897459 39.871701 32.100238
F 29.400659 38.614401 25.505038
F 29.458959 46.176601 25.974238
F 20.574959 38.497501 25.503238
F 20.660059 46.310101 25.821338
F 18.467959 47.567601 21.960838
F 29.534859 36.147601 21.922138
F 29.785459 43.675501 22.171538
F 18.562159 42.580601 21.174738
F 20.612659 35.988501 21.937938
F 20.689959 44.018801 22.053438
F 31.787159 39.762401 32.163638
F 29.635359 35.959101 24.781938
F 29.533959 43.643201 24.935238
F 29.524559 51.603601 29.332938
F 20.634259 35.971901 24.703038
F 20.743359 43.792201 24.760938
F 29.630159 38.608801 28.287738
F 29.392459 46.153901 28.644638
F 20.597159 38.564401 28.302038
F 20.558159 46.319801 28.545638
F 31.749459 47.645501 25.083238
F 31.662659 39.922201 25.038438
F 22.959959 47.810001 24.878338
F 22.705759 39.917001 24.608938
F 31.801259 50.142801 28.580438
F 31.744959 42.358301 28.614138
F 22.848159 50.154401 28.506038
F 22.796159 42.537901 28.432938
F 31.805059 50.381001 25.717038
F 31.732459 42.458201 25.843338
F 22.826559 50.287301 25.670438
F 22.901959 42.433001 25.710138
F 31.813559 47.584501 22.144638
F 31.837859 39.994601 22.266838
F 22.926059 47.761601 22.234938
F 22.753459 40.107301 21.817838
F 33.954959 38.607601 25.933638
F 33.961159 46.434201 25.847638
F 24.981559 38.686501 25.482738
F 24.973659 46.364701 25.808438
F 25.196559 51.364901 22.070138
F 34.105259 35.979601 22.191038
F 34.090259 43.830201 22.267738
F 20.502959 35.877401 31.951838
F 25.060959 36.021401 22.037938
F 25.220759 43.617401 22.073538
F 25.143759 51.467101 24.740038
F 34.188959 36.073201 24.928338
F 33.923359 43.823101 24.967638
F 34.105359 38.599101 18.519738
F 24.976559 36.122701 24.791738
F 24.944259 43.806601 24.788938
F 34.136659 38.474201 28.543638
F 34.072359 46.127501 28.586438
F 24.932359 38.545701 28.315538
F 24.917259 46.356501 28.498938
F 18.350059 47.648701 32.107138
F 29.567559 43.737101 32.250038
F 25.212159 46.390701 21.388338
F 34.021359 51.529201 21.855838
F 27.197259 47.637001 29.515738
F 27.272859 39.786201 29.286038
F 20.481859 51.560601 31.944138
F 22.916659 47.648001 32.174438
F 18.443459 50.104901 28.347238
F 29.588159 36.039401 29.276138
F 29.355859 43.376901 29.643638
F 20.790359 43.540501 17.364738
F 20.675459 35.936501 29.223638
F 20.470959 43.691201 29.302438
F 18.472459 39.790001 17.440538
F 29.804759 43.827401 17.466038
F 34.129059 51.315501 31.953838
F 18.391559 39.761501 29.141538
F 25.252459 51.737501 17.585838
F 18.391059 40.077501 22.084338
F 18.288159 47.596301 29.434838
F 25.215859 43.730701 17.693538
F 24.902359 38.599601 21.060538
F 18.467359 50.206001 21.314138
F 31.769359 47.277201 29.386838
F 31.795659 39.859101 29.443138
F 22.791459 47.728501 29.491638
F 22.763959 39.886501 29.372138
F 20.677059 51.371101 17.436238
F 34.136259 35.880201 29.529338
F 34.084159 43.481901 29.272738
F 18.464759 47.446001 24.683638
F 25.062959 36.071801 29.157238
F 24.960559 43.844801 29.441538
F 31.814259 47.527801 32.147838
F 34.031959 51.575901 29.137638
F 18.619359 47.640301 17.545538
F 27.341859 47.495901 32.412538
F 20.667759 51.475201 24.779638
F 18.303059 42.310301 28.439238
F 27.460259 47.906201 17.593138
F 27.605459 39.875701 17.511938
F 20.645859 51.394301 22.102838
F 18.310059 50.050901 25.641638
F 27.436959 50.130901 21.073238
F 27.453659 42.502001 21.107938
F 29.488659 51.605601 24.911738
F 18.614359 42.593901 25.744238
F 27.411259 50.395001 18.437738
F 27.640859 42.661601 18.402838
F 18.372159 50.205301 18.605838
F 18.657459 42.294301 18.474638
F 29.842259 38.702501 18.440738
F 29.590059 46.421001 18.434438
F 20.588659 38.434301 18.384438
F 20.815359 46.328201 18.364638
F 34.148759 43.865901 17.428138
F 29.646459 36.003601 17.472238
F 29.602259 51.655801 22.102438
F 27.243159 39.810801 31.964638
F 20.670659 35.995101 17.438638
F 18.340759 39.805701 31.880538
F 29.705359 38.740501 21.083738
F 29.684559 46.345401 21.224538
F 20.392159 38.628801 21.099538
F 20.923459 46.525401 21.090538
F 31.912159 47.685701 17.624338
F 32.067759 39.909401 17.179438
F 23.145359 47.637501 17.597138
F 23.098559 39.693301 17.626538
F 31.744859 50.202901 21.102338
F 32.055059 42.520301 21.193238
F 22.931059 50.250701 21.092938
F 22.917959 42.628301 21.054838
F 31.931059 50.278301 18.430938
F 31.929459 42.429201 18.350838
F 22.940259 50.310201 18.434338
F 22.937359 42.295901 18.397738
F 25.106559 43.808001 32.250638
F 34.088759 46.337001 18.437238
F 25.371359 38.406601 18.375338
F 25.425559 46.313501 18.526838
F 34.219659 51.609001 17.568638
F 20.634459 43.632401 32.009238
F 29.689359 51.699301 17.573038
F 33.759159 35.994101 32.192138
F 25.346459 35.882901 17.467138
F 34.182059 36.086901 17.507138
F 34.035959 38.567301 21.136738
F 34.082159 46.388201 21.225738
F 20.649359 51.417201 29.324338
F 34.191159 43.456301 31.935438
F 18.392059 34.750901 28.373438
F 22.888759 34.668001 28.260438
F 27.242459 35.065001 25.791938
F 18.353759 34.690901 18.369338
F 23.045459 34.604301 18.262038
F 18.417559 34.567301 25.632938
F 31.911259 34.686401 18.440038
F 31.894959 34.686601 21.171738
F 27.291859 34.749901 21.002638
F 22.694259 34.670801 25.554338
F 27.304359 47.540001 46.649438
F 27.302559 39.901801 46.576338
F 24.599759 51.483201 46.475638
F 27.056459 50.058201 33.158938
F 26.963859 50.178201 47.469238
F 27.127759 42.510201 47.724638
F 29.646459 46.261501 33.204038
F 18.170559 47.420201 46.629538
F 27.150659 47.489801 43.949738
F 27.142359 39.863301 43.838238
F 18.211859 47.448501 36.754138
F 18.066059 42.335101 40.238138
F 29.408659 38.365801 47.648538
F 29.456259 46.164801 47.612938
F 20.703959 38.478501 47.663038
F 20.359959 46.313401 47.486538
F 29.306759 51.473401 46.534138
F 29.382759 36.032701 44.010738
F 29.500459 43.846001 43.769838
F 34.133359 43.491801 39.278238
F 20.410659 35.939101 44.012738
F 20.477859 43.590701 44.105738
F 18.277559 39.845901 43.879238
F 29.453559 35.790801 46.753238
F 29.233559 43.683101 46.476038
F 20.394959 51.492401 43.892338
F 20.566759 35.921301 46.675138
F 20.399559 43.660801 46.930838
F 31.654859 47.514101 46.777638
F 31.589159 39.761801 46.666938
F 22.583059 47.472501 46.483138
F 22.845959 39.655101 46.596838
F 31.570859 50.146901 47.513138
F 31.573859 42.394301 47.493638
F 22.499159 50.145501 47.347238
F 22.668659 42.223701 47.457838
F 31.731059 47.555301 44.112338
F 31.806059 39.810501 43.873838
F 22.688559 47.620001 43.835938
F 22.607559 39.697701 43.813238
F 34.139159 38.350601 47.656338
F 34.055059 46.312401 47.584838
F 25.130259 38.433801 47.527838
F 24.861859 46.226701 47.491338
F 18.331459 49.979101 35.787738
F 33.810559 35.896201 44.014138
F 33.780959 43.800601 43.999838
F 18.269059 39.600901 46.672338
F 24.884459 35.770301 44.096238
F 24.776259 43.497801 43.967538
F 18.221359 42.300501 43.083838
F 33.990659 35.866501 46.641238
F 33.834759 43.797401 46.730638
F 34.029759 51.239401 39.129538
F 25.039059 35.906301 46.784438
F 24.950159 43.757801 46.608338
F 27.325559 50.171401 35.939038
F 27.277559 42.359401 35.870538
F 20.701359 46.347201 32.954738
F 18.178759 39.832201 39.287038
F 17.940459 49.970501 43.250038
F 20.151259 51.541101 46.592538
F 33.956259 51.514101 43.840938
F 24.772659 51.347601 43.731838
F 29.333859 51.365101 43.838138
F 33.775459 46.230901 42.827238
F 18.117459 50.068401 47.485038
F 24.977659 38.389101 43.023738
F 29.391059 38.450801 35.734838
F 29.594259 46.129501 35.901138
F 20.601659 38.301101 35.752638
F 20.435259 46.147301 35.684638
F 31.692759 50.143501 35.339238
F 31.706659 42.348401 35.464438
F 22.847359 50.172801 35.745838
F 22.756759 42.534301 35.681838
F 25.101859 46.363301 33.253538
F 29.437859 38.412901 32.986438
F 18.181759 42.291701 47.479438
F 24.903359 43.726401 36.852238
F 18.411859 39.849601 36.604038
F 18.334259 42.411001 35.596038
F 24.741659 51.500901 39.458638
F 24.862959 46.129801 43.180138
F 33.858659 38.377601 35.706338
F 34.027759 46.192901 35.680538
F 25.084459 38.485701 35.728438
F 24.973259 46.349901 35.909638
F 27.095959 47.645201 39.374238
F 27.100559 39.819601 39.507938
F 33.934359 51.281001 36.469238
F 25.036759 51.339201 36.756938
F 27.080959 50.155201 43.122838
F 27.126959 42.523501 43.062338
F 24.913859 43.648401 39.819338
F 18.157659 47.585701 39.503538
F 27.078659 50.180901 40.381538
F 27.282559 42.448101 40.401638
F 33.871759 35.849801 39.556538
F 33.862359 51.507901 46.559638
F 27.395659 47.490201 36.747938
F 27.231359 39.727901 36.664138
F 24.843859 35.940901 39.402538
F 24.939359 35.915401 36.666638
F 29.526359 38.804401 40.548838
F 29.478959 46.428401 40.223838
F 20.460559 38.496901 40.159838
F 20.314759 46.225001 40.331338
F 29.581959 51.527601 36.560838
F 29.324759 35.918101 36.828538
F 29.546959 43.690601 36.877038
F 27.274359 42.464701 32.891038
F 20.514159 35.674101 36.494138
F 20.551259 43.671701 36.717838
F 34.008559 38.430101 43.084238
F 29.313459 36.169601 39.553638
F 29.516259 43.846001 39.647838
F 20.628559 51.426101 36.498238
F 20.283959 35.845601 39.336038
F 20.481759 43.670001 39.406738
F 29.471159 38.644801 43.266738
F 29.385159 46.341501 42.950938
F 20.356359 38.531601 42.907838
F 20.399159 46.141601 43.096338
F 31.821759 47.701201 39.205538
F 31.803659 39.751201 39.266238
F 22.818959 47.457801 39.322638
F 22.684159 39.796901 39.401438
F 31.574859 50.121401 43.182038
F 31.678159 42.361701 43.139838
F 22.595459 50.048801 42.873438
F 22.530159 42.344701 43.140738
F 31.777059 50.117701 40.480638
F 31.705259 42.239701 40.360538
F 22.628359 50.073501 40.179338
F 22.578559 42.397001 40.467638
F 31.752359 47.674101 36.571938
F 31.743759 39.880301 36.572638
F 22.704659 47.576401 36.721038
F 22.963659 39.687101 36.671438
F 34.054559 38.523201 40.348138
F 33.893859 46.057201 40.029038
F 24.915059 38.618301 40.372138
F 25.055559 46.217701 40.402538
F 20.376059 51.423501 39.258338
F 33.892959 35.740201 36.784938
F 33.905159 43.501001 36.479838
F 18.092059 47.306101 43.927738
F 18.147259 50.138201 40.397638
F 29.495759 51.427501 39.450638
F 25.147459 38.486801 32.963038
F 18.284159 42.333501 32.814038
F 31.709759 50.155201 32.660938
F 18.498359 50.118401 33.011738
F 22.710859 50.171901 32.951038
F 31.782759 42.312601 32.776338
F 22.896359 42.470001 33.005738
F 18.185359 34.476801 42.953938
F 34.006559 46.074801 33.024738
F 34.011259 38.546301 33.016838
F 20.525359 38.516201 32.860238
F 22.681559 34.794201 42.990538
F 22.550759 34.768501 40.260538
F 31.568259 34.658501 43.121938
F 31.708759 34.435401 35.946238
F 18.224459 34.575201 35.649138
F 27.141359 34.545601 35.704938
F 31.501959 34.718901 40.458538
F 27.223059 34.817301 43.145438
F 27.339959 34.560901 47.724738
F 18.004059 34.767601 47.343938
F 22.716359 34.594401 47.709138
F 27.168359 34.977801 40.482738
F 26.745359 50.128901 50.222538
F 27.026859 42.435301 50.458038
F 27.207359 42.493301 64.730338
F 18.033759 42.379601 64.827838
F 29.273959 38.583901 50.419738
F 18.087459 50.164101 50.160138
F 20.364859 38.579401 50.375438
F 20.276959 46.329701 50.302938
F 31.625259 50.421001 50.288538
F 31.567459 42.471601 50.198838
F 22.371959 50.038401 50.028038
F 22.525159 42.457801 50.323738
F 33.889359 38.377701 50.348938
F 33.766559 46.320701 50.179738
F 24.883859 38.460401 50.271638
F 24.789959 46.377801 50.219238
F 27.165559 47.432201 53.936538
F 26.973859 39.885801 54.131038
F 18.119059 50.042001 62.168838
F 33.849659 51.337901 54.008238
F 26.949859 50.118001 57.656538
F 27.074059 42.472301 57.652938
F 20.349559 51.442901 51.151638
F 25.086559 38.681901 64.928738
F 27.046659 50.089401 54.840138
F 26.971759 42.438001 54.772138
F 17.795159 42.456801 54.766938
F 20.533859 38.828501 64.653438
F 27.061759 47.529001 51.244838
F 27.013359 39.717601 51.322538
F 18.447459 50.304001 64.890238
F 29.272959 51.491101 53.872138
F 29.411259 38.792601 54.702538
F 29.265059 46.414401 55.038638
F 20.359259 38.603901 54.705738
F 20.232859 46.162001 54.825838
F 27.294159 50.260501 64.714338
F 29.404459 35.932901 51.075638
F 29.274059 43.727301 51.270238
F 18.129759 39.901701 51.267638
F 20.316259 36.057201 51.129138
F 20.309659 43.754801 51.106238
F 22.834959 42.363401 64.715638
F 29.495959 35.984801 53.821838
F 29.128359 43.928701 53.981938
F 31.775059 50.173501 64.815138
F 20.123659 35.961601 53.828738
F 20.285159 43.485001 54.021338
F 29.233859 38.603301 57.376838
F 29.191059 46.428201 57.684338
F 20.191459 38.654201 57.341938
F 20.474959 46.272201 57.484838
F 31.384259 47.680101 53.816638
F 31.757059 39.970701 53.895138
F 22.550559 47.487301 53.806338
F 22.698259 39.778801 53.908438
F 31.488859 50.165401 57.512638
F 31.640259 42.405901 57.815538
F 22.622759 50.111201 57.578038
F 22.549759 42.399001 57.725538
F 31.559959 50.133701 54.807438
F 31.543759 42.514801 54.957238
F 22.570559 50.098701 54.809938
F 22.680559 42.291001 54.869838
F 31.600859 47.807401 51.105138
F 31.594059 39.830301 51.277838
F 22.513759 47.562301 51.179538
F 22.649959 39.812101 51.151238
F 33.955259 38.746701 54.972038
F 33.652359 46.217801 54.807938
F 24.808259 38.492301 54.812638
F 24.861059 46.171701 54.839938
F 24.845159 51.446601 53.928038
F 34.104259 35.799401 51.421038
F 33.837259 43.648701 51.142938
F 18.011059 47.819301 53.871438
F 24.916159 35.807101 51.157638
F 24.816059 43.768101 51.090338
F 29.242059 46.278001 50.395738
F 33.982759 35.902101 54.206138
F 33.699959 43.670501 53.836738
F 18.071159 42.491601 62.017938
F 24.736959 35.984301 53.804738
F 24.809459 43.703901 53.742238
F 33.870459 38.625301 57.652338
F 33.764859 46.413701 57.530138
F 24.902959 38.555001 57.512338
F 24.828459 46.379701 57.521538
F 27.281759 47.451101 61.333738
F 27.122059 39.962601 60.991538
F 29.395459 51.342101 61.193838
F 29.498559 38.758801 64.852638
F 17.990559 42.438501 57.403638
F 22.970059 50.103601 64.743238
F 18.000059 39.902001 53.963038
F 24.966359 51.478601 61.082938
F 27.212459 50.035101 62.064038
F 27.060359 42.494201 61.980138
F 18.069059 50.444501 54.708638
F 29.147859 51.446701 51.133838
F 26.980059 47.675301 58.584738
F 27.078359 39.914801 58.269238
F 33.857359 51.490201 58.328738
F 33.899559 51.355301 61.097138
F 29.411459 38.641901 62.089038
F 29.648659 46.225301 62.075138
F 20.235859 38.451801 62.018338
F 20.229159 46.416701 61.985338
F 20.501659 46.341401 64.697638
F 29.319259 35.918701 58.274238
F 29.268659 43.778001 58.588838
F 20.387059 51.435001 58.357938
F 20.011959 36.181801 58.256238
F 20.184659 43.723101 58.544438
F 33.927659 46.203001 65.063238
F 29.487659 35.942201 61.096038
F 29.506259 43.580801 61.287738
F 29.166459 51.344601 58.416738
F 20.490459 35.974601 60.984638
F 20.381959 43.861001 61.056438
F 20.242859 51.311601 61.194238
F 20.482159 51.489801 53.899838
F 25.061259 46.260101 64.751938
F 31.756959 42.282401 64.788938
F 31.758659 47.600501 61.267238
F 31.926859 39.766501 61.162938
F 22.587759 47.599801 61.125238
F 22.466359 39.934101 61.094038
F 18.245859 47.598001 58.328738
F 18.070359 50.166901 57.518538
F 18.118059 39.841801 61.160638
F 18.062259 42.410601 50.167038
F 31.580059 50.140201 62.146838
F 31.889259 42.432901 62.057938
F 22.673559 50.113801 61.974438
F 22.571059 42.455501 62.040938
F 31.573459 47.691801 58.483838
F 31.600259 39.849001 58.451838
F 22.588359 47.674001 58.439638
F 22.542359 39.760301 58.357538
F 34.081959 38.444601 61.980238
F 34.079159 46.305901 62.217738
F 24.865859 38.755701 62.156838
F 24.819659 46.310701 62.081438
F 18.031459 47.534301 61.154938
F 33.900659 36.074801 58.331138
F 33.983859 43.872901 58.452238
F 29.536259 46.433401 64.842338
F 24.824759 35.910801 58.246138
F 24.773959 43.757701 58.424838
F 33.977159 51.452301 51.240438
F 33.921759 35.873301 61.070438
F 34.155159 43.785801 61.128038
F 24.572059 51.406601 51.141738
F 25.050159 36.304701 61.027238
F 24.840759 43.677401 61.155738
F 34.157459 38.560501 64.762038
F 24.939259 51.407701 58.327738
F 17.932759 47.690101 51.204838
F 18.019659 40.001401 58.342738
F 18.221859 34.833901 61.940538
F 22.551959 34.551501 50.474538
F 18.110959 34.830901 50.245138
F 22.921359 34.579201 64.782538
F 31.673959 34.694101 62.097038
F 22.450859 34.889401 54.776238
F 27.199659 34.514401 50.369538
F 22.451359 34.879301 57.389138
F 18.489659 34.782301 64.698838
F 31.570759 34.708601 54.820338
F 27.137059 34.824101 61.950038
F 17.967459 34.668601 57.539138
F 22.806659 39.868401 65.855838
F 31.889459 39.846601 65.889538
F 34.132659 35.989201 65.697838
F 27.552359 55.341001 2.878768
F 27.458859 63.024701 3.066218
F 18.539159 55.352801 2.851128
F 18.722559 63.061501 2.815748
F 27.609159 57.770801 6.543118
F 27.749059 65.419601 6.399528
F 18.788759 57.980401 6.364878
F 18.524559 65.700901 6.374798
F 27.579959 57.904101 3.919468
F 27.543259 65.647901 3.600508
F 18.767259 57.868101 3.670398
F 18.290259 65.606201 3.699278
F 34.305359 67.000501 10.412138
F 18.497759 57.820201 13.756538
F 34.327859 61.879201 6.552208
F 22.867559 55.548001 14.648038
F 29.762159 54.172301 3.802188
F 29.773759 61.776701 3.948858
F 20.834159 54.076001 3.921058
F 20.920059 61.705801 3.665108
F 34.158759 53.899601 3.594178
F 34.159559 54.006501 13.914338
F 29.830659 59.341201 14.607038
F 25.202559 59.478901 14.724638
F 29.715659 59.233601 3.062848
F 29.870359 66.918701 2.677758
F 20.887259 59.226301 2.737618
F 20.604059 66.839401 2.808568
F 29.786859 54.033401 6.713588
F 29.791359 61.812501 6.633408
F 20.738859 53.900201 6.458738
F 20.906059 61.770101 6.310508
F 32.005859 55.346401 2.987278
F 31.940559 63.129601 2.881448
F 22.919359 55.227101 2.767458
F 23.062759 63.147301 3.004638
F 31.976859 57.845801 6.668428
F 32.156659 65.588901 6.473278
F 23.142659 57.907101 6.354348
F 22.951259 65.577701 6.461338
F 31.934259 57.929501 4.017498
F 32.133559 65.737901 3.634888
F 23.229559 57.915701 3.584918
F 23.048459 65.815501 3.706628
F 31.949559 55.574701 0.050185
F 20.567359 66.862101 14.672238
F 25.119159 67.069601 14.860638
F 34.097159 59.159601 14.760238
F 34.400859 66.817101 7.571498
F 34.151859 61.899801 3.804958
F 25.236059 54.146401 3.727558
F 25.387059 61.664901 3.787948
F 29.979959 66.995701 14.829438
F 18.449559 65.412901 11.087038
F 20.682659 59.151601 14.746638
F 31.952659 63.178701 14.773538
F 34.306359 61.816101 11.187238
F 34.390659 67.020401 2.723108
F 25.509659 59.144101 2.799358
F 25.298259 66.888701 2.834868
F 34.177759 54.144501 6.365308
F 18.647359 62.872501 14.824038
F 25.357059 53.977701 6.557058
F 25.217659 61.799801 6.453378
F 27.512859 55.500101 10.326238
F 27.583859 62.994901 10.023238
F 18.753459 55.388001 10.093438
F 18.720359 62.861201 10.108838
F 27.523459 58.125301 14.042938
F 27.373659 65.694301 13.945438
F 25.108259 59.137301 0.113911
F 18.389759 65.394901 13.809438
F 27.631959 58.055601 11.262438
F 27.482759 65.562701 11.000938
F 18.757459 57.834801 10.999438
F 34.148359 59.324201 10.354838
F 27.438859 55.282401 7.567908
F 27.545459 62.833501 7.353548
F 18.497359 55.355901 7.362628
F 18.665259 63.096401 7.345538
F 29.673759 54.121001 11.149938
F 29.953359 61.964001 11.145438
F 20.826459 53.991501 11.193538
F 20.976659 61.472601 10.958238
F 29.766759 59.332301 7.653838
F 29.790359 66.833701 7.540608
F 21.028359 59.264601 7.219598
F 20.731359 66.973901 7.519388
F 29.747059 59.248501 10.336638
F 29.702059 67.004901 10.276238
F 20.998259 58.975701 9.949778
F 20.648659 66.811201 10.208638
F 29.570659 54.233801 14.045038
F 29.730559 61.913801 13.912938
F 20.707559 54.021101 13.832738
F 20.710059 61.660301 13.719738
F 31.930559 55.246701 10.359738
F 32.148759 63.275301 10.240838
F 23.127559 55.262401 10.216838
F 23.046559 63.171901 10.011938
F 31.920359 57.983001 13.616238
F 32.176959 65.755501 13.797338
F 22.997859 58.108201 13.696338
F 22.823359 65.751401 13.894838
F 32.036559 57.826501 10.984038
F 31.975059 65.776201 11.116338
F 23.315159 57.907101 10.881238
F 22.874159 65.716801 11.194738
F 32.039259 55.238201 7.666278
F 32.028059 62.999501 7.524228
F 23.093759 55.217401 7.312108
F 23.025559 63.102601 7.284988
F 34.350259 54.083401 11.122138
F 34.028959 59.265401 2.941958
F 25.247559 54.145601 11.384338
F 25.216959 61.788101 10.970538
F 34.033259 59.359601 7.612278
F 34.350959 67.052601 14.592438
F 25.411859 59.039601 7.364178
F 25.433259 66.499101 7.370558
F 18.501059 55.339601 14.689738
F 22.851759 63.058001 14.681338
F 25.443359 59.189801 10.064438
F 25.343559 66.868801 10.027438
F 31.860659 55.533001 14.697038
F 34.214759 61.773801 13.924938
F 25.050659 54.158001 14.156438
F 25.262959 61.893801 13.655438
F 27.318559 55.508701 14.903238
F 27.447559 63.061601 14.642638
F 20.472859 67.063901 0.221340
F 29.858859 69.375801 6.642388
F 34.115159 59.423901 0.225205
F 25.008059 66.824201 0.255777
F 31.840359 63.161301 0.204481
F 20.478459 59.199701 0.104308
F 27.182259 63.025201 0.342412
F 29.467659 67.076401 -0.031154
F 34.234559 66.891401 0.029824
F 20.871659 69.446301 4.044988
F 22.766759 63.074401 0.322636
F 29.551659 59.215801 0.277713
F 18.300359 55.323201 0.106483
F 20.892059 69.612501 6.686788
F 18.364759 62.994001 0.107936
F 29.803259 69.532801 13.908238
F 29.562359 69.516901 11.213338
F 25.168359 69.482801 13.888238
F 25.288959 69.341601 10.948438
F 33.882959 69.523601 3.613708
F 20.782559 69.365701 13.916738
F 20.720259 69.474501 11.068938
F 25.290159 69.197001 6.668948
F 27.393359 55.428501 24.874938
F 27.447259 63.023401 24.869138
F 34.218959 61.853801 18.381338
F 22.745659 62.955401 32.166638
F 27.304159 57.956801 28.523038
F 27.213959 65.680201 28.435738
F 18.416259 63.086901 24.619638
F 20.283459 59.293601 32.053838
F 27.213359 58.018301 25.826138
F 27.338359 65.579001 25.699938
F 31.806459 63.070801 32.207638
F 26.956459 55.269601 31.916638
F 27.229859 55.368101 22.057038
F 27.313259 63.112301 22.025638
F 18.525559 55.332401 21.986338
F 18.327459 62.938301 32.221738
F 29.664759 54.229801 25.808838
F 29.718959 61.605101 25.773638
F 20.412059 53.995101 25.802338
F 20.526959 61.823301 25.696138
F 29.694259 59.237701 22.114638
F 29.675459 66.885001 21.944238
F 20.705859 59.015701 22.099338
F 20.620359 66.846501 21.945438
F 29.467159 59.145001 24.958938
F 29.448059 66.787501 24.704238
F 20.651259 59.269701 24.849738
F 20.636959 66.815401 24.742638
F 29.622159 54.146301 28.463638
F 29.378459 61.709401 28.515238
F 20.560259 53.922401 28.470538
F 20.564359 61.719701 28.418638
F 31.826859 55.461701 24.712238
F 31.904559 62.930301 24.738138
F 22.808159 55.207301 24.916438
F 23.021259 62.979001 24.883438
F 31.852059 57.944701 28.566338
F 31.848659 65.587801 28.571138
F 22.855659 57.834801 28.649138
F 22.762059 65.595101 28.400438
F 31.739059 57.991401 25.868238
F 31.677059 65.470801 25.780438
F 22.738659 58.008901 25.877738
F 22.876459 65.593701 25.663038
F 31.892459 55.485301 22.157938
F 31.648259 63.018701 22.014738
F 22.748159 55.313901 22.169038
F 22.925959 63.087801 22.007538
F 33.989659 54.142301 25.563638
F 34.336859 61.803801 25.664238
F 25.130459 54.073501 25.722838
F 25.096059 61.893001 25.849338
F 22.542559 55.214201 32.135838
F 34.218759 67.096901 22.059438
F 24.979759 59.238901 22.047138
F 25.070359 66.704001 22.010038
F 33.970559 59.028501 24.895338
F 33.857259 67.048501 24.668938
F 24.955559 59.307501 24.757638
F 24.986259 66.888001 24.713038
F 33.901059 54.058301 28.275038
F 33.934959 61.734401 28.524638
F 25.056659 54.257601 28.451938
F 24.915259 61.826501 28.593438
F 18.579059 55.311601 17.449138
F 18.433559 62.904801 17.459438
F 29.486759 59.125901 32.136838
F 18.333859 55.232101 24.708838
F 27.377559 55.405801 29.229738
F 27.204259 63.127001 29.366838
F 25.066159 66.769401 32.087738
F 18.144659 55.234801 32.227438
F 29.416959 59.198801 29.364038
F 29.506159 66.912001 29.343038
F 20.648059 59.256401 29.345338
F 20.534459 66.877201 29.590938
F 18.241559 55.111801 29.506538
F 27.131959 62.787301 32.052138
F 31.620559 55.161401 32.104738
F 18.314359 62.891601 21.913838
F 33.919059 54.157401 18.375438
F 18.416259 57.813301 25.677738
F 25.113059 54.061301 21.329238
F 18.392159 63.000601 29.586338
F 31.812259 55.408901 29.456338
F 31.653059 62.870001 29.365738
F 22.704959 55.214201 29.463238
F 22.676059 62.994301 29.420038
F 34.024259 59.133101 29.289938
F 34.027259 67.002801 29.402638
F 25.079659 59.217601 29.496738
F 24.890059 66.820401 29.370638
F 25.128859 61.741701 21.061438
F 29.328659 66.933701 32.142438
F 34.049159 59.261601 22.150438
F 20.542259 66.921901 32.247438
F 27.408959 55.369101 17.553238
F 27.334459 63.235801 17.430038
F 34.082259 59.116101 31.983738
F 18.460859 65.555001 25.765838
F 27.377859 58.148501 21.275738
F 27.399659 65.619501 21.001638
F 18.502859 57.880601 21.024038
F 18.432759 65.476301 21.018038
F 27.449359 58.015001 18.572038
F 27.252259 65.772101 18.337938
F 18.430059 57.879001 18.296038
F 18.431159 65.508101 18.263238
F 29.720859 54.242901 18.403738
F 29.659759 61.929501 18.330038
F 20.773859 53.956001 18.427238
F 20.727759 61.836001 18.323338
F 29.528459 59.289801 17.567838
F 29.676459 67.017701 17.465138
F 20.699459 59.297301 17.309038
F 20.363859 66.814901 17.312138
F 29.615959 54.282001 21.151638
F 29.477559 61.773701 21.127138
F 20.638759 53.921201 21.120338
F 20.681859 61.701601 21.171138
F 31.926259 55.442901 17.480938
F 31.966859 63.084801 17.471238
F 22.802759 55.355301 17.462038
F 22.788159 63.237101 17.468038
F 31.969959 57.970201 21.246638
F 31.990759 65.680701 21.129338
F 22.905559 57.803201 21.122238
F 22.772759 65.675001 20.902938
F 31.962159 57.959101 18.582038
F 32.007659 65.705801 18.426438
F 22.934059 57.906101 18.364838
F 22.867659 65.853001 18.121538
F 24.801459 59.132201 32.204938
F 33.949359 66.862701 32.169038
F 25.093459 54.245601 18.549238
F 25.032159 61.850401 18.342738
F 34.144059 59.153601 17.517238
F 34.149659 67.180601 17.461538
F 25.288859 59.119201 17.489538
F 25.093159 67.026401 17.463838
F 33.845559 54.077101 21.053038
F 33.917259 61.942601 21.085638
F 18.313659 57.639501 28.519638
F 18.399259 65.550901 28.529738
F 24.981659 69.236801 21.049938
F 29.428359 69.562301 28.060238
F 25.090059 69.489601 18.449838
F 20.643359 69.555001 28.603438
F 24.762559 69.378401 25.618738
F 34.218859 69.554501 20.841438
F 34.000559 69.755201 28.501038
F 20.655859 69.361801 18.209838
F 29.536859 69.634201 18.316638
F 25.133559 69.402801 28.355638
F 29.428359 61.734701 33.022238
F 27.132259 55.147201 46.450138
F 27.072959 62.824901 46.493638
F 22.558859 57.862701 32.996438
F 18.027159 65.682301 40.153338
F 27.102859 57.618801 47.546638
F 27.088659 65.464801 47.398738
F 18.210459 58.008401 42.966038
F 18.117559 57.989101 40.164838
F 27.184459 55.109801 43.577938
F 27.140059 62.868501 43.750538
F 18.088159 63.044801 43.942438
F 18.057559 55.392201 39.402138
F 29.373859 53.985801 47.517338
F 29.123159 61.632701 47.677938
F 20.257359 54.112601 47.777138
F 20.291859 61.820901 47.549638
F 29.268059 59.080701 43.929438
F 29.358159 66.715701 43.630238
F 20.557859 59.396901 43.834538
F 20.423759 66.852601 43.894138
F 29.225059 59.136301 46.641538
F 29.499359 66.800101 46.535238
F 20.495359 59.366501 46.559938
F 20.458259 66.824001 46.560038
F 31.633259 55.420101 46.543338
F 31.507959 62.819601 46.581538
F 22.418159 55.391501 46.667938
F 22.582959 63.045101 46.778338
F 31.616159 58.047601 47.362838
F 31.761859 65.423001 47.266738
F 22.559159 57.800801 47.551038
F 22.660759 65.716901 47.568938
F 31.630459 55.039101 43.681538
F 31.492759 62.796201 43.907938
F 22.575059 55.184101 43.905738
F 22.612859 63.078901 44.080538
F 33.869459 54.153901 47.458738
F 33.690759 61.640601 47.763338
F 24.633359 54.032301 47.420038
F 24.888459 61.733801 47.668438
F 33.794859 59.041501 43.841238
F 33.891459 66.812701 43.534438
F 24.994259 59.127401 43.981138
F 24.998059 66.979801 43.977838
F 33.930259 59.161301 46.529038
F 33.937059 66.828701 46.324438
F 24.736959 59.181401 46.752338
F 25.091259 67.007601 46.700138
F 26.999859 57.982301 35.540338
F 26.941559 65.822101 35.706938
F 24.881759 61.555101 33.032838
F 18.252559 63.209301 36.615138
F 18.397659 65.734701 35.661938
F 24.794759 67.000701 39.465438
F 18.155259 55.269401 36.716838
F 29.359559 69.617001 35.699138
F 34.041459 66.822901 36.471138
F 18.120459 57.920701 35.752738
F 24.738059 59.283701 36.690538
F 18.386659 57.926201 47.548438
F 29.484059 54.067701 35.649938
F 29.325859 61.752701 35.730238
F 20.521359 54.090401 35.866238
F 20.419259 61.810201 35.796938
F 31.701959 57.749001 35.436738
F 31.678759 65.667101 35.844438
F 22.628259 57.785101 35.604538
F 22.671559 65.764401 35.857238
F 24.695359 54.048701 42.878138
F 31.663859 65.698301 33.191438
F 24.788259 67.096901 36.731438
F 18.115059 63.126001 39.245738
F 33.855859 61.652701 42.775038
F 18.194159 65.511101 42.973538
F 29.301959 53.914001 32.896938
F 24.804959 61.571101 43.099538
F 33.932859 54.012801 35.681538
F 33.858859 61.654601 35.613538
F 24.893259 53.899301 35.880638
F 24.735259 61.773801 35.765938
F 27.221659 55.312801 39.193038
F 27.080059 63.099901 39.346938
F 33.932459 66.690601 39.187938
F 33.891559 59.093101 36.443538
F 27.125259 57.801001 42.945638
F 27.055459 65.411101 43.031538
F 33.751359 59.211201 39.177538
F 24.896059 59.251601 39.355638
F 27.157159 57.905701 40.279438
F 27.112759 65.711801 40.381138
F 18.197359 63.218201 46.560238
F 34.000059 53.987801 42.926238
F 27.162259 55.373201 36.468138
F 27.000659 63.214701 36.468438
F 18.189559 65.532701 32.882638
F 18.102259 55.468301 43.882438
F 29.310059 53.923001 40.081938
F 29.379559 61.523501 39.873838
F 20.403559 54.151501 40.076638
F 20.428059 61.801901 40.227938
F 29.377459 58.973501 36.379038
F 29.287359 66.938701 36.715038
F 20.370959 59.209201 36.637338
F 20.526459 67.165801 36.566838
F 29.312559 58.831701 39.100938
F 29.368559 66.820701 39.474238
F 20.364759 59.226801 39.381138
F 20.258159 66.934701 39.319238
F 29.346359 53.773901 42.775638
F 29.389159 61.594501 42.769238
F 20.235459 54.043801 42.859538
F 20.428259 61.914701 42.947838
F 31.800059 55.112501 39.359638
F 31.490459 62.851601 39.175738
F 22.667759 55.512101 39.367538
F 22.639659 63.177301 39.441138
F 31.668559 57.774101 42.976038
F 31.708759 65.481101 42.897338
F 22.740559 57.856701 43.157038
F 22.666059 65.695901 43.218238
F 31.495759 57.703001 40.241938
F 31.622159 65.419001 40.128338
F 22.680959 57.970201 40.428338
F 22.567759 65.753201 40.344138
F 31.809659 55.228601 36.684338
F 31.555659 62.964101 36.534838
F 22.636259 55.376501 36.665938
F 22.671059 63.153101 36.760338
F 34.087059 53.844401 40.252838
F 33.807959 61.752601 40.154538
F 24.936259 54.162201 40.113838
F 24.882659 61.755401 40.483638
F 18.187759 55.259401 46.479438
F 18.057259 57.921601 32.986938
F 24.827759 69.509501 43.196838
F 18.077959 65.668601 47.586838
F 34.084559 61.723601 32.916638
F 33.791359 69.482101 35.761638
F 31.828359 57.790201 32.816338
F 24.779859 53.978801 33.099538
F 22.846759 65.519301 33.000938
F 20.531859 61.860701 33.178138
F 29.463859 69.612301 33.029438
F 20.430059 53.968401 33.161838
F 33.897859 53.811901 33.046238
F 20.331159 69.261501 47.681538
F 24.994659 69.599901 40.383838
F 20.285459 69.312701 42.922338
F 29.305659 69.417801 40.312238
F 25.058659 69.628101 47.508738
F 20.520459 69.514501 40.249438
F 33.891959 69.409801 39.935538
F 25.048459 69.558301 35.740638
F 20.575559 69.651301 32.881038
F 27.120859 57.941001 32.805838
F 27.106659 65.470901 32.988138
F 27.191559 57.932501 50.230338
F 27.084759 65.625301 50.170138
F 33.880459 54.022901 54.721538
F 18.145659 55.386501 58.254138
F 29.109459 54.095701 50.255638
F 29.369959 61.733701 50.362038
F 20.387859 54.116501 50.393438
F 20.318859 61.804801 50.269038
F 31.560759 57.797901 50.125438
F 31.626859 65.565901 50.064238
F 22.780259 57.963001 50.275938
F 22.553959 65.886301 50.230738
F 33.865059 54.080201 50.253338
F 33.679259 61.628201 50.471438
F 24.876859 54.052501 50.146038
F 24.852759 62.014401 50.474238
F 27.112959 55.270001 53.755238
F 27.223059 63.183101 54.030438
F 17.912259 63.276301 58.418138
F 20.531859 54.082401 64.620738
F 27.204759 57.888001 57.482838
F 27.149659 65.575401 57.549438
F 18.092259 57.949901 54.767838
F 18.149559 55.277401 51.308738
F 27.141859 57.927401 54.740538
F 27.132559 65.818401 54.856138
F 18.234759 55.195801 61.134338
F 18.092559 58.111601 57.376438
F 26.924259 55.197501 51.161838
F 27.112159 63.135901 51.350138
F 18.022159 55.244601 54.054638
F 17.963459 62.989201 51.056538
F 29.293859 53.944101 55.002638
F 29.454459 61.766801 54.838438
F 20.302259 54.091401 54.759938
F 20.214759 61.815801 54.728838
F 29.515359 59.181801 51.139138
F 29.416559 67.069301 51.021638
F 20.414759 59.228101 51.055938
F 20.310359 67.006201 51.296738
F 29.483659 59.008701 53.982638
F 29.377159 66.964201 53.740538
F 20.369359 59.206201 53.689138
F 20.262959 66.991701 54.079738
F 29.427959 53.899601 57.774038
F 29.508759 61.574001 57.502538
F 20.460259 54.033601 57.431138
F 20.111559 61.869201 57.492738
F 31.560059 55.237601 53.890338
F 31.627059 63.000601 53.918138
F 22.638759 55.205201 53.720938
F 22.619159 63.010201 53.998538
F 31.802659 57.861101 57.410638
F 31.627859 65.534901 57.387838
F 22.546359 57.939701 57.484738
F 22.690059 65.534601 57.647138
F 31.774559 57.775001 54.635538
F 31.538159 65.536401 54.789938
F 22.455459 57.717901 54.607138
F 22.472259 65.515201 54.847038
F 31.488859 55.274201 51.154638
F 31.635359 63.152701 51.216538
F 22.726759 55.357301 51.037938
F 22.524859 63.315501 51.280438
F 18.128359 57.866901 50.295638
F 33.907259 61.883701 54.720238
F 24.998559 54.088501 54.748338
F 25.058559 62.004501 54.812238
F 33.814259 59.003101 51.034538
F 33.874859 66.809001 51.159338
F 24.959759 59.307801 51.206638
F 24.870559 66.918601 51.032438
F 34.013159 59.109001 53.769738
F 33.793959 66.709701 53.916638
F 24.800759 59.349301 53.911538
F 24.888659 66.923601 53.993738
F 33.853459 54.144001 57.525938
F 33.799259 61.771501 57.481638
F 24.901559 54.138101 57.522038
F 24.662559 61.719801 57.477838
F 27.242759 55.333801 61.339638
F 27.227359 62.955501 61.052538
F 18.136059 65.636601 50.327538
F 18.258959 65.614501 64.844138
F 18.119759 57.791601 61.881938
F 17.994759 63.060201 61.337738
F 17.944859 65.774101 62.112538
F 22.775559 58.080601 64.912438
F 27.207459 58.075801 61.935738
F 26.929859 65.619701 61.933138
F 25.157259 54.061401 64.847138
F 34.105359 61.905701 64.843838
F 27.083459 55.328801 58.587938
F 27.153059 62.954101 58.252738
F 22.516159 65.648001 64.790338
F 31.792859 58.315801 64.553638
F 29.421559 53.948601 61.940838
F 29.437859 61.568401 62.029638
F 20.448859 53.976401 61.889138
F 20.380359 61.740801 62.029238
F 29.583259 59.020701 58.284838
F 29.305559 66.970401 58.313338
F 20.376159 59.180501 58.380738
F 20.485559 67.100801 58.319538
F 29.473259 59.152001 60.966338
F 29.325559 66.836801 61.036538
F 20.641059 59.338201 61.147938
F 20.368459 66.958201 61.102538
F 33.981859 54.125201 64.652538
F 29.721459 54.075301 64.675738
F 29.383359 61.954101 64.768538
F 18.062759 65.838101 57.414038
F 31.722459 55.301901 61.159238
F 31.629959 62.949301 61.111138
F 22.752859 55.400501 61.324438
F 22.599659 63.062901 61.170538
F 20.678659 61.717501 64.721738
F 27.204559 65.642701 64.775238
F 17.958259 65.463101 54.725138
F 24.920759 61.732801 64.735238
F 31.671459 57.947201 61.941138
F 31.638659 65.762501 62.053438
F 22.803259 57.961401 62.195038
F 22.549259 65.690701 62.065838
F 31.580159 55.347301 58.362038
F 31.674259 62.967901 58.362538
F 22.639959 55.486901 58.573338
F 22.475659 63.059501 58.385538
F 34.125659 54.069501 62.009838
F 34.040059 61.800001 62.135038
F 25.054659 53.889201 62.129838
F 24.822759 61.800401 61.996638
F 33.960059 59.206401 58.251838
F 33.698159 66.768101 58.495238
F 24.882359 59.145801 58.382838
F 24.733559 66.955201 58.569638
F 34.070959 59.235001 61.048838
F 34.049259 66.757901 61.149038
F 24.784359 59.380801 61.106738
F 24.799059 66.986801 61.275138
F 31.812559 65.687101 64.844238
F 27.288759 58.038201 64.632638
F 18.210459 57.934301 64.625638
F 18.025059 62.932601 53.834538
F 24.845559 69.583801 62.072738
F 20.373559 69.557301 54.866538
F 24.895659 69.412701 57.462938
F 20.446259 69.747801 57.547738
F 33.741659 69.385001 54.783738
F 20.739659 69.604701 64.834238
F 25.115259 69.411601 64.791938
F 29.494459 69.550601 64.619038
F 29.316259 69.451501 61.911038
F 20.413659 69.460001 62.102138
F 29.219259 69.520701 57.438738
F 33.905259 69.413801 50.183038
F 33.947959 69.495701 64.619438
F 33.740559 69.327401 57.555438
F 20.367859 69.515601 50.298538
F 27.347459 55.395801 65.643538
F 22.886259 55.478901 65.567238
F 36.238759 1.338521 3.037958
F 36.408159 8.924421 2.908908
F 40.594459 16.753201 7.320778
F 36.082559 1.168821 0.367121
F 46.832759 15.676501 8.416698
F 49.742759 1.585221 14.176638
F 36.291259 3.678651 6.379178
F 36.585659 11.667001 6.420898
F 45.864859 4.048211 13.438238
F 43.347059 5.471761 9.589858
F 36.355759 3.955141 3.625998
F 36.317459 11.546801 3.777848
F 49.793259 1.248401 6.514128
F 47.027959 12.891301 8.362378
F 42.583059 15.379201 1.534178
F 43.023059 13.039501 9.690468
F 43.280859 15.505101 10.912938
F 45.394459 1.446931 6.798298
F 49.446859 17.140401 11.525238
F 51.667259 4.809021 7.942058
F 38.627259 7.596071 3.706588
F 38.797059 15.446301 3.803918
F 43.114459 12.877501 14.318838
F 45.117759 16.289501 1.770858
F 40.648959 1.031231 2.897078
F 41.158259 16.461901 3.698868
F 38.546459 12.990401 14.585238
F 36.290359 16.788201 14.667638
F 50.142759 3.862061 10.227638
F 43.265059 7.930311 5.869348
F 38.687359 5.009401 2.867078
F 38.593559 12.818201 2.879738
F 51.546559 7.725751 4.674978
F 49.794959 1.344251 9.473968
F 38.605259 7.517541 6.483618
F 38.433659 15.412801 6.487138
F 51.609159 13.321301 11.347438
F 51.987959 0.118358 13.047838
F 49.109859 11.683501 4.835468
F 45.450859 9.164051 6.769558
F 50.026359 12.243801 13.644838
F 38.897159 -0.028675 11.042338
F 50.067159 3.884521 5.824078
F 36.524859 11.721701 13.632438
F 47.673059 7.795501 10.482538
F 51.554459 12.799301 3.879128
F 41.001159 3.936701 6.164268
F 40.978159 11.591001 6.123048
F 46.897259 12.955801 4.030848
F 43.281059 5.477151 6.837928
F 40.911659 3.774231 3.524118
F 50.296559 4.093571 13.127338
F 46.908359 12.640701 1.270008
F 51.294659 15.545401 7.388738
F 42.961159 4.957441 2.369048
F 45.378259 11.810501 6.252498
F 47.477659 15.865501 12.964938
F 36.525359 9.115171 14.589238
F 45.325759 3.924151 2.940418
F 45.761159 16.569501 10.592338
F 36.579359 16.873901 2.962038
F 40.750759 8.812671 2.764998
F 45.417459 1.464291 9.630788
F 47.857959 8.010041 6.191398
F 43.255459 7.972981 10.682438
F 45.539559 3.989751 5.751388
F 49.195759 8.822411 3.796238
F 41.035159 8.964991 7.136048
F 45.167959 16.864201 6.331968
F 45.404459 3.913841 10.598038
F 36.510159 1.163651 10.166438
F 36.549559 8.857631 9.925128
F 42.955959 15.575901 13.611338
F 45.403259 1.557911 14.462538
F 43.147059 7.498701 3.100808
F 45.470559 9.155071 9.581018
F 36.526459 3.939051 13.851138
F 46.843259 4.749321 0.868303
F 51.919459 15.921501 12.298138
F 52.615059 8.358751 13.836138
F 36.496559 3.789831 11.066638
F 36.433859 11.399401 10.852638
F 51.417559 12.620301 1.005198
F 45.005859 1.288371 2.366188
F 36.358459 1.239731 7.290358
F 36.587359 9.103931 7.190148
F 36.574359 1.519221 14.654938
F 51.587059 5.088621 3.810218
F 50.024259 9.425411 14.209738
F 46.563959 15.656301 4.223078
F 38.807659 7.649551 10.835938
F 38.776759 15.644101 10.892838
F 41.002959 9.045791 14.586638
F 40.830459 16.780701 14.741338
F 43.361459 7.896111 13.465238
F 41.027359 1.548441 14.438338
F 38.526259 4.934541 7.329348
F 38.742859 12.883801 7.262828
F 38.656459 5.488031 14.633638
F 51.354059 4.932051 1.002228
F 38.737859 5.017651 10.038038
F 38.482459 12.947901 10.013538
F 43.521159 5.377571 14.496638
F 43.061459 13.015001 7.017728
F 38.744959 7.884821 13.452338
F 38.716859 15.603601 13.709938
F 51.403659 15.543301 4.680918
F 42.689059 15.732401 5.968988
F 49.299959 11.589301 7.635238
F 47.842259 7.958411 13.254638
F 41.054759 1.248061 9.928048
F 40.954559 9.239151 9.842098
F 49.353359 8.755831 8.473158
F 48.064259 5.372951 14.202138
F 52.288859 0.021760 5.987558
F 41.157959 16.837301 9.981378
F 40.929559 4.272721 13.599138
F 40.916859 11.765901 13.400038
F 47.751359 5.202981 6.875688
F 45.160759 16.631001 14.429038
F 41.109459 4.081731 10.786738
F 40.627559 11.733701 10.727238
F 45.372859 11.719001 10.463538
F 51.806259 7.612081 7.441368
F 45.449859 11.923501 13.198638
F 44.477759 8.553571 0.919792
F 45.638959 9.226031 14.158638
F 42.599859 12.680401 1.537618
F 40.892759 1.433661 7.267728
F 47.541559 13.326701 13.932438
F 41.006259 11.478701 3.360638
F 51.593959 12.886301 8.470338
F 36.360759 16.724401 0.260250
F 49.076659 0.708172 0.395040
F 47.818559 5.136661 9.780548
F 36.419859 16.804001 10.098438
F 49.337859 16.578401 0.894510
F 49.098659 8.627881 0.995888
F 47.142159 15.113401 0.054641
F 36.365159 16.864401 7.394358
F 49.169259 16.891301 3.636248
F 47.554959 0.080768 13.481538
F 49.300959 16.897401 8.756708
F 44.750959 11.300601 0.217545
F 40.725359 1.368531 0.121629
F 52.463859 5.671951 14.309638
F 51.501359 7.615591 0.155204
F 49.235959 3.513201 0.116957
F 51.541759 12.709101 15.883638
F 43.327959 0.186333 0.160731
F 38.546859 12.909201 0.259189
F 36.109459 8.818121 0.195419
F 43.190659 0.103062 13.535638
F 46.844059 7.389361 0.078084
F 49.121059 11.311701 0.385734
F 36.315359 1.224841 24.747538
F 36.388459 16.743401 17.329738
F 41.015059 3.956751 18.213038
F 45.477359 1.405441 24.538138
F 45.226659 9.025481 24.364038
F 41.003159 9.062701 17.365938
F 38.799559 5.191671 17.227538
F 43.315559 5.236881 17.154138
F 45.405559 3.951821 28.025038
F 45.157859 11.564701 28.321738
F 47.366759 13.013801 16.910738
F 36.379159 11.482301 25.373638
F 45.370359 4.007591 25.332638
F 45.246159 11.544301 25.590138
F 36.415159 1.258991 21.965638
F 36.397759 8.951291 21.956638
F 47.642759 7.976331 18.037938
F 45.425759 1.225441 21.657738
F 45.305559 9.010421 21.720538
F 42.963859 5.050881 32.012538
F 38.681759 7.844471 25.492438
F 38.407459 15.414701 25.649438
F 36.003159 16.847401 29.169738
F 47.453059 8.030371 25.611038
F 47.473359 15.254101 26.006338
F 36.184959 4.231571 28.288238
F 38.608759 4.982731 22.173838
F 38.701759 12.950501 21.927638
F 49.988359 3.907111 20.462938
F 47.545459 12.770301 21.940338
F 38.589859 5.007551 24.988738
F 38.622859 12.936101 24.632638
F 47.664259 5.428691 24.475938
F 47.421259 12.754601 24.845638
F 38.410359 7.899861 28.246738
F 38.410459 15.546901 28.522638
F 36.144859 9.014921 32.074838
F 47.468859 7.776611 28.367438
F 47.715659 15.486201 28.651338
F 52.215459 5.258541 17.032438
F 40.812059 1.265321 24.820438
F 40.850959 9.054171 24.560338
F 51.961859 12.779701 29.367938
F 49.799359 1.446791 24.458738
F 49.714959 9.112471 24.607338
F 40.846959 16.728701 22.099738
F 40.832859 4.001761 28.213238
F 40.800659 11.647901 28.266538
F 49.743459 4.065851 28.083638
F 49.603759 11.450101 28.430438
F 40.830759 3.911801 25.571038
F 40.866559 11.788601 25.481338
F 49.622459 4.008081 25.421638
F 49.651459 11.640901 25.687338
F 40.976359 1.386411 21.972538
F 40.876559 9.127791 21.752538
F 51.845159 7.775731 25.389838
F 50.066859 1.493251 21.669838
F 47.471459 7.727571 20.808938
F 36.164059 16.775401 21.806638
F 43.035559 7.677761 25.457038
F 43.009659 15.415201 25.965338
F 47.622259 5.329571 17.009738
F 49.676859 9.024881 21.702638
F 51.905259 15.223901 25.757138
F 36.184159 1.332911 32.080538
F 42.940859 5.219021 21.839238
F 43.080259 12.828001 21.877938
F 51.969659 5.309621 21.736438
F 43.106959 12.705701 32.139438
F 43.029459 5.215971 24.514338
F 43.060159 12.950301 24.696738
F 51.914559 12.863501 32.165038
F 52.011859 12.842301 24.544138
F 42.794659 7.688761 28.371338
F 43.113059 15.422901 28.695938
F 36.226759 3.842451 25.597638
F 51.988159 7.751491 28.450538
F 51.866459 15.397801 28.568538
F 42.982959 15.439601 21.119238
F 47.549359 12.961801 32.050238
F 49.632359 9.044931 32.240438
F 49.947759 9.194561 17.161738
F 51.961259 5.153181 24.575538
F 45.601959 3.943941 18.072138
F 49.736259 11.745001 18.102838
F 36.198659 1.699161 29.206838
F 51.948559 5.435601 31.968138
F 45.301859 16.659801 17.314538
F 45.321259 1.351111 29.237038
F 45.043059 8.896441 29.154738
F 49.736059 16.529101 24.804238
F 38.444959 5.301811 29.258838
F 38.428159 12.870601 29.103638
F 47.548359 5.272441 29.266038
F 47.375059 12.830701 29.315938
F 40.727759 11.667501 20.764138
F 45.405459 1.409591 32.057838
F 49.477159 16.698201 17.254238
F 52.075359 7.923031 20.718238
F 36.179859 9.149691 29.373338
F 45.577659 1.299581 17.245638
F 36.198359 11.609001 28.134638
F 49.760259 11.688101 20.882938
F 40.994459 11.599401 18.039738
F 49.563059 16.549501 21.941038
F 40.751959 1.522991 29.224438
F 40.599159 9.141741 29.105938
F 36.268259 16.678801 24.537338
F 49.854859 1.441041 29.320038
F 49.756459 8.947371 29.501338
F 49.806859 3.997201 17.805938
F 43.121759 5.166481 29.197738
F 43.030359 12.850601 29.517238
F 51.933559 5.158331 29.228838
F 45.255359 16.625401 24.906538
F 40.751859 16.643301 29.354138
F 45.501659 9.162981 16.996138
F 45.290559 16.588201 29.469538
F 36.087859 16.878901 31.782938
F 36.616459 1.512261 17.320238
F 36.604459 9.058091 17.279938
F 43.086659 13.187601 17.123238
F 40.655759 16.526701 32.010538
F 40.829359 16.883401 17.383638
F 38.803859 13.176401 17.249138
F 36.259259 3.764921 21.003738
F 36.553159 11.589901 20.921838
F 45.283259 4.094511 20.764338
F 45.344859 11.699201 20.804438
F 36.489459 4.010411 18.154938
F 36.734959 11.706701 18.270138
F 51.834959 15.412001 20.975838
F 45.279659 11.748801 18.046338
F 38.851059 7.685171 18.485738
F 38.628859 15.637401 18.344638
F 43.106159 7.842071 20.884538
F 49.713059 16.759801 32.033838
F 47.474659 15.469801 18.338738
F 42.976659 15.644701 18.312038
F 40.566859 9.065871 31.801138
F 47.508659 5.067341 31.933438
F 45.014959 9.179071 31.982538
F 45.211259 16.563501 22.186238
F 38.685659 7.575111 21.208838
F 38.454059 15.485601 21.065938
F 36.403159 8.879391 24.662138
F 47.693059 5.075401 21.684838
F 47.477459 15.344501 21.036438
F 41.072059 1.357781 17.231538
F 49.978059 1.406771 16.949538
F 40.817659 1.305141 31.999938
F 45.434359 16.775701 32.263638
F 43.320959 7.778501 17.955138
F 49.772359 1.371281 32.061938
F 40.876259 3.796131 20.910638
F 38.349759 12.775401 31.958538
F 38.443759 5.285751 32.030538
F 52.187759 7.902391 18.018038
F 51.978659 12.832901 21.852938
F 40.767559 16.606401 24.961538
F 49.742659 16.818201 29.381038
F 51.825259 15.415301 16.414538
F 51.984859 0.080605 25.437838
F 38.882759 0.060970 18.242038
F 52.174359 -0.054846 17.933138
F 38.549659 0.068958 28.490238
F 47.848759 0.076085 18.268438
F 47.539959 0.007800 28.331438
F 43.102859 -0.058339 20.954038
F 38.471659 7.823941 33.061038
F 51.874059 7.919681 35.877638
F 36.193759 4.090701 35.684638
F 36.023859 8.951351 39.106638
F 44.961059 1.426381 46.854438
F 45.091559 8.898771 46.823138
F 36.243659 1.244391 39.291038
F 51.644459 5.247721 46.971038
F 36.101859 1.135571 43.700038
F 44.861259 3.933591 47.736438
F 45.311459 11.402201 47.788938
F 51.881659 7.860201 33.114438
F 35.980959 3.812591 43.034838
F 36.214659 11.589101 47.666638
F 44.968059 1.384611 44.123338
F 44.894859 9.056321 44.061738
F 40.522459 3.798891 43.154838
F 38.415959 7.808571 47.698438
F 38.366259 15.459601 47.618338
F 51.832059 15.452701 43.170438
F 47.185559 7.760501 47.935038
F 47.119959 15.331901 47.927138
F 51.776459 12.901901 36.814038
F 38.300559 4.994861 43.944438
F 38.265259 12.843501 44.236038
F 47.272559 5.211361 44.203138
F 47.224759 12.838801 44.207438
F 38.264259 5.285471 46.624238
F 38.338059 12.869501 46.784138
F 47.195159 5.189151 46.986838
F 47.329459 12.774301 46.892238
F 40.492259 1.339631 46.801438
F 40.679859 8.996211 46.700538
F 40.655459 3.814371 32.972638
F 49.451259 1.280071 46.701238
F 49.349059 9.128431 46.764938
F 36.094359 3.762051 47.357438
F 40.471359 3.906141 47.714938
F 40.824859 11.482401 47.629238
F 49.430059 3.898201 47.841238
F 49.572559 11.579701 48.093138
F 40.495459 1.188611 43.950038
F 40.494059 9.116531 43.985338
F 35.950859 1.098991 46.463938
F 49.586859 1.337291 43.882738
F 49.433659 8.916321 44.052838
F 49.470059 11.532501 43.194638
F 42.887959 7.739471 47.578938
F 42.781159 15.572601 47.938738
F 51.755559 5.238951 36.906338
F 51.509559 7.841281 48.054738
F 49.606159 16.739301 36.825038
F 51.757959 7.856411 43.251738
F 42.807359 5.133421 44.113138
F 42.843959 13.082901 44.435638
F 51.659859 5.174691 44.168438
F 36.173559 3.666081 40.296838
F 42.670559 5.144551 46.867138
F 42.979959 13.022601 47.155138
F 40.468359 16.607801 36.600338
F 51.755859 12.787701 46.923338
F 40.411559 16.569401 44.238438
F 36.024259 16.897901 46.866038
F 45.028859 4.011791 35.639638
F 45.172459 11.651701 35.748838
F 51.890559 5.000221 39.581738
F 36.099559 8.837861 43.919738
F 51.877559 15.579501 35.892738
F 49.446559 9.153071 36.859438
F 42.705359 7.845561 32.755838
F 36.094859 9.126181 36.451838
F 42.965559 12.868401 36.761938
F 51.722259 15.294001 47.916338
F 49.446559 3.759481 40.446138
F 42.831659 5.084791 36.580338
F 38.416659 7.763641 35.675738
F 38.342659 15.319201 35.762038
F 42.778559 15.419701 43.186738
F 47.391259 7.706581 35.764538
F 47.418459 15.472401 35.735638
F 42.644459 5.179501 39.495538
F 40.739259 3.809101 35.754738
F 40.608059 11.603401 35.576538
F 49.648159 3.977821 35.647338
F 49.452659 11.699401 35.712838
F 36.020559 11.537001 40.131338
F 49.487659 16.399301 46.807638
F 40.677259 11.782101 43.306238
F 49.394059 3.929651 43.125438
F 49.606559 16.691901 39.595538
F 40.588259 11.677501 40.694138
F 51.799959 15.509801 40.493738
F 40.800159 8.993991 36.568238
F 40.780159 1.160691 36.575538
F 42.704559 7.670661 43.179538
F 42.972459 7.582301 35.710938
F 42.798559 15.290101 35.786938
F 51.682659 7.588521 40.483038
F 45.102959 16.616601 46.876138
F 45.333659 16.760601 39.377738
F 51.744359 13.007901 39.705538
F 36.145559 1.394691 36.494938
F 36.192459 16.573501 36.559738
F 49.624959 1.502261 36.823138
F 45.168759 1.336951 39.514038
F 44.921359 8.985191 39.427738
F 40.614359 16.542501 39.379038
F 36.177559 16.522901 39.471838
F 36.264759 11.427801 43.075538
F 45.081659 3.954081 43.228838
F 44.860259 11.634401 43.228238
F 45.039959 16.534401 44.109138
F 49.557359 16.639101 44.103138
F 44.908459 3.900181 40.484538
F 45.022359 11.605001 40.470538
F 36.101759 8.986631 46.835438
F 45.039759 16.585701 36.569838
F 40.453659 3.801761 40.325138
F 45.214959 1.454111 36.605438
F 45.065659 9.135801 36.741238
F 51.495359 12.896201 44.127338
F 38.265659 7.938351 40.296838
F 38.362759 15.384401 40.412438
F 36.035859 16.672301 44.123238
F 47.201359 7.719641 40.311238
F 47.439459 15.325101 40.358238
F 43.107259 15.578301 40.493038
F 38.525359 5.075191 36.553438
F 38.338159 12.723001 36.964738
F 47.248059 5.132691 36.752738
F 47.341859 12.872701 36.638938
F 38.319559 5.252721 39.375038
F 38.276559 12.811201 39.706138
F 47.247359 5.148851 39.351738
F 47.237959 12.766401 39.328738
F 38.418259 7.624281 43.078338
F 38.229759 15.303801 43.116438
F 42.731359 12.831801 39.552138
F 47.176159 7.749771 43.056938
F 47.240759 15.411901 43.119938
F 42.795659 7.638701 40.485838
F 40.669159 1.200671 39.384538
F 40.657259 9.148711 39.554338
F 49.634459 11.548001 40.334138
F 49.498159 1.265661 39.459238
F 49.509659 8.931401 39.567438
F 36.203959 11.713901 35.744838
F 38.265259 0.028866 47.392038
F 40.564359 16.655001 46.952338
F 51.876659 15.389601 33.146638
F 43.074159 15.220601 33.027338
F 45.355359 11.605901 32.996038
F 45.338659 3.943221 32.993438
F 49.827859 3.986531 32.998138
F 47.205159 7.787331 32.925538
F 47.504159 15.424501 33.078738
F 36.300059 3.947991 32.972038
F 40.772159 11.752901 32.966638
F 43.029859 -0.238745 40.219238
F 49.585659 11.569101 32.953938
F 47.454759 0.170277 35.752238
F 38.345459 15.379701 32.933738
F 36.155459 11.518801 33.061438
F 47.522759 0.049284 33.124038
F 51.953759 0.384186 33.066838
F 51.742959 0.333057 35.760338
F 38.355459 -0.088357 42.886138
F 47.280959 0.093191 43.119038
F 47.319259 -0.120186 40.375638
F 43.123159 0.168997 33.092538
F 51.676559 0.165894 47.777638
F 51.812059 0.122570 40.204738
F 38.436059 -0.058397 40.215738
F 47.246159 -0.003452 47.657538
F 42.785959 0.071222 42.986738
F 40.496959 11.282201 62.464838
F 35.913959 11.591801 62.145738
F 45.181159 3.903381 50.592838
F 44.906259 11.634901 50.608138
F 38.295159 7.886401 50.420138
F 38.323559 15.383201 50.356638
F 36.051359 3.712411 64.814338
F 47.220059 7.755091 50.670838
F 47.366659 15.338801 50.789538
F 42.695459 5.395261 58.989338
F 40.491759 4.027351 50.375038
F 40.625459 11.487601 50.300038
F 49.433459 3.770681 50.594538
F 49.434959 11.614301 50.798938
F 42.876059 7.724431 50.369238
F 43.096759 15.350601 50.535538
F 42.459259 15.570601 62.576138
F 51.745059 7.696041 50.692138
F 51.878559 15.287101 50.668738
F 36.102059 11.524801 50.409038
F 40.437859 1.406641 58.310938
F 35.958159 11.484601 54.884838
F 38.262559 4.819751 61.182738
F 45.039759 1.179181 54.224038
F 45.055959 9.124601 54.312738
F 40.736759 1.581731 61.240038
F 35.863559 3.666201 62.040438
F 36.006159 8.873321 61.303238
F 44.772159 3.832191 58.079238
F 44.935559 11.544101 58.172538
F 36.132059 3.804051 50.121438
F 36.334059 11.427701 64.789838
F 44.911759 3.726891 55.390038
F 44.996159 11.685301 55.433338
F 49.174159 11.674601 63.028538
F 51.618959 5.001081 54.443238
F 49.238159 16.674101 59.073438
F 44.920259 1.213421 51.275338
F 44.982259 9.005411 51.394538
F 36.036059 8.814751 58.545038
F 38.421959 7.707891 54.806538
F 38.399059 15.270501 54.784538
F 49.311059 1.330621 59.096938
F 47.311359 7.828001 55.251938
F 47.043559 15.465901 55.430338
F 51.438659 5.000171 61.896838
F 38.248459 5.116911 51.045638
F 38.377559 12.789001 51.165738
F 47.338759 5.222811 51.640838
F 47.211959 12.854801 51.618038
F 38.143859 4.921201 53.750538
F 38.284159 12.741401 53.964738
F 47.138159 5.285301 54.440838
F 47.110159 12.918801 54.379338
F 38.282259 7.598051 57.562638
F 38.200759 12.721201 58.677238
F 51.413259 4.992181 59.176238
F 47.126359 7.883741 58.158538
F 46.995859 15.369801 58.123738
F 51.465659 15.191901 62.946738
F 40.462259 1.380731 53.885038
F 40.635759 8.998911 54.104138
F 36.140359 8.864391 54.096738
F 49.363559 1.021441 54.395538
F 49.514159 9.108951 54.408038
F 36.181059 11.468401 57.567638
F 40.689859 4.010331 57.642638
F 40.485059 8.826831 58.645838
F 49.226659 3.788971 58.077538
F 49.534159 11.527401 58.205438
F 40.694959 3.896121 54.800238
F 40.472759 11.498301 55.199838
F 49.315059 3.751591 55.391638
F 49.317759 11.662201 55.440138
F 40.563359 1.368501 51.107438
F 40.606059 9.024221 51.423138
F 45.389159 4.061821 64.065538
F 49.465659 1.253351 51.543238
F 49.583659 8.996421 51.729838
F 51.706259 12.787101 51.626038
F 42.838859 7.761611 54.987438
F 42.878759 15.470701 55.256538
F 51.555459 7.683481 62.881038
F 51.610659 7.641131 55.341538
F 51.620859 15.517401 55.396638
F 42.781759 15.237901 57.969138
F 42.883559 5.220931 51.423038
F 42.570259 12.783501 51.567038
F 51.690159 5.224401 51.770538
F 40.651859 16.747501 58.534438
F 42.928859 5.138781 54.101738
F 42.726759 12.956701 54.346838
F 49.269259 3.839391 62.894438
F 51.618059 12.924501 54.400738
F 42.840159 7.778311 57.829538
F 44.745259 1.213181 59.016238
F 51.699359 12.804701 59.221738
F 51.263559 7.493641 58.090638
F 51.518859 15.617001 58.045938
F 36.119259 16.442401 58.449438
F 45.118059 1.332451 63.621438
F 41.166459 16.387201 64.879838
F 40.536059 8.623601 61.500438
F 44.749859 11.695101 63.058738
F 40.255159 16.554401 61.277538
F 36.090859 3.601731 54.604838
F 43.100559 5.270461 65.203638
F 38.391059 7.651831 64.764638
F 38.517659 15.319001 57.534138
F 36.255159 1.100081 61.152238
F 36.005859 16.559501 51.221638
F 42.804859 12.785301 59.046838
F 44.898459 16.776801 61.978538
F 40.713159 4.245211 62.015738
F 45.105159 16.696301 51.447038
F 38.626259 15.455501 64.695538
F 44.916459 9.066141 59.392038
F 40.670559 4.015051 64.830938
F 45.040459 16.790201 54.135838
F 37.962859 15.202401 62.093538
F 36.031859 0.993244 53.918338
F 49.317059 9.012061 59.168338
F 47.017859 15.393101 62.968438
F 49.266259 16.486301 61.818438
F 38.340159 5.085591 58.445038
F 40.571959 11.419301 57.992838
F 46.972059 5.058451 59.024738
F 47.398159 12.712801 59.211538
F 38.141859 7.369531 62.057638
F 38.374259 12.627001 61.311138
F 40.783359 11.766301 65.054438
F 46.847559 12.922601 62.074138
F 40.780759 16.673201 53.936438
F 42.292959 6.488131 61.449838
F 51.547859 12.714201 62.011138
F 36.205759 3.795421 57.354938
F 40.706459 16.559501 51.081738
F 46.998059 7.711811 62.879538
F 43.121459 7.796571 63.980838
F 44.620959 9.192371 62.036938
F 46.927959 5.044801 61.904938
F 36.041259 1.343391 51.182038
F 49.310759 9.040281 61.978638
F 35.965359 1.219941 58.310438
F 35.862559 16.564501 61.148738
F 49.391759 16.563701 54.484938
F 49.590459 1.417561 61.795738
F 36.002759 9.000871 51.375138
F 44.983559 16.770501 59.078838
F 42.694259 12.953401 61.814738
F 49.759259 16.468401 51.728238
F 36.118159 16.608201 53.922438
F 40.814159 8.793461 65.340638
F 47.301159 0.086226 50.373938
F 43.428459 0.564935 61.421238
F 38.579359 0.096941 62.120038
F 38.284359 -0.061478 64.908438
F 47.736659 0.091462 63.439938
F 51.556559 0.157413 58.296338
F 42.676559 -0.142843 54.928638
F 42.630959 0.005826 57.668438
F 38.213759 -0.039656 57.496438
F 38.428659 5.036551 65.605638
F 51.810759 15.216501 65.649438
F 36.840959 24.545401 2.737648
F 51.312359 20.767401 3.339358
F 51.245359 23.533801 3.399498
F 52.030559 31.240501 12.671638
F 36.499959 27.121501 6.361648
F 40.899459 32.153401 14.637138
F 36.474359 19.315301 6.350648
F 49.314959 32.503101 3.416698
F 43.184859 20.832001 14.900838
F 51.642259 28.531701 0.751877
F 36.504759 27.198301 3.588788
F 40.969859 24.453601 14.753538
F 36.653959 19.489201 3.705808
F 46.055959 24.465201 3.518308
F 43.242559 28.416901 14.960938
F 47.420259 23.635201 5.856858
F 49.390759 19.794401 12.516338
F 47.877159 23.319001 11.291938
F 47.868859 20.674701 10.350938
F 43.295259 23.320601 11.149938
F 38.749659 30.928901 3.868758
F 39.031059 23.313601 3.773088
F 45.052659 19.103801 1.839028
F 51.648859 23.658601 12.733938
F 43.460259 28.626401 7.710848
F 47.320459 20.357601 1.514778
F 50.437359 27.278601 14.844238
F 48.868459 19.615901 3.651578
F 38.924259 28.375601 3.020788
F 38.888459 20.767301 2.862318
F 51.504759 20.738601 0.622552
F 43.640359 20.278201 3.936668
F 38.924859 31.023701 6.602218
F 38.792359 23.235501 6.366608
F 50.094059 24.353601 5.891648
F 43.263459 28.230101 0.299001
F 41.174759 24.633701 2.906818
F 40.899159 32.271501 2.938358
F 51.467959 31.111801 4.464498
F 50.414959 24.455001 10.556638
F 41.259659 27.349301 6.783198
F 47.554959 20.535501 14.469838
F 40.938559 19.384801 6.675368
F 46.021059 27.313201 3.193078
F 50.082859 24.552701 14.891538
F 51.700959 20.837701 8.392008
F 41.114559 27.185201 4.024108
F 47.793259 28.474501 15.239238
F 40.996159 19.272001 3.894988
F 45.052059 19.575401 6.139308
F 38.814159 20.571101 14.706238
F 51.833459 28.431001 12.758238
F 49.628259 24.449301 1.275038
F 43.134559 20.872801 7.665198
F 49.501759 32.200901 12.491138
F 43.326059 28.253101 10.467838
F 43.465059 28.388801 3.180398
F 43.621859 23.136001 3.687598
F 51.444959 28.578001 3.617628
F 43.553759 30.964501 13.883938
F 43.182959 31.063301 3.980598
F 47.243759 23.126501 1.516558
F 43.388859 31.136401 6.779618
F 43.367359 23.385301 6.575908
F 36.619659 24.284201 10.036238
F 36.512559 32.162501 10.189738
F 45.657859 24.594501 10.411138
F 47.471259 31.237401 5.275878
F 36.458859 26.917301 13.553938
F 38.776559 28.207101 14.612038
F 36.453959 19.395101 13.668038
F 45.629659 27.199201 14.190438
F 45.862259 32.548201 7.303968
F 45.173959 19.324301 13.819938
F 36.655059 26.902101 10.853038
F 45.859759 32.227701 15.105438
F 36.304059 19.441101 10.875938
F 45.739559 27.166801 11.471238
F 49.449259 32.001401 0.610692
F 43.643659 30.958601 11.166838
F 36.481759 24.474701 7.325938
F 36.589259 32.017301 7.561968
F 45.781359 24.843701 7.552058
F 45.796159 31.985601 10.030638
F 38.813259 30.961801 11.024038
F 38.871859 23.163901 10.975338
F 48.942759 32.117501 7.811028
F 47.627059 20.691001 5.923908
F 38.784059 28.173601 7.482318
F 38.724159 20.679001 7.443828
F 46.175559 27.569301 7.741868
F 45.548559 19.411301 11.114438
F 38.813159 28.263901 10.169938
F 38.593259 20.535601 10.156038
F 47.757959 28.195201 10.034938
F 48.485059 30.946601 10.189038
F 38.817459 30.718301 13.795038
F 38.677359 23.175201 13.820838
F 48.318459 31.066101 14.828638
F 49.974859 27.165301 5.469488
F 40.991159 24.473101 10.001638
F 41.228759 32.156201 10.509938
F 43.197959 20.750501 10.375038
F 45.613359 32.236101 3.388698
F 41.123159 27.112601 13.944238
F 36.529359 32.001801 14.744738
F 41.026459 19.339301 13.942538
F 49.176259 19.588401 8.110728
F 36.415659 24.376401 14.663238
F 51.233759 30.791401 7.127048
F 41.051759 26.845401 11.138538
F 45.244759 24.604401 15.003938
F 40.894159 19.222701 11.278038
F 47.493059 28.429601 5.279288
F 43.211159 23.242401 13.839638
F 50.415059 27.290301 10.318138
F 41.070759 24.632901 7.431678
F 41.116759 32.399601 7.747698
F 51.858859 20.907301 12.745038
F 36.531559 32.267801 3.040388
F 47.654259 23.413501 14.033138
F 51.326459 28.155201 7.762718
F 51.448159 23.577801 8.160008
F 45.281959 31.906501 0.640048
F 47.040759 28.058901 0.712037
F 36.545259 24.413301 -0.043615
F 41.119059 34.881801 11.154838
F 40.930359 32.134201 0.220486
F 38.697259 28.054301 0.338645
F 41.065159 24.203701 0.150941
F 36.531859 34.621901 6.695998
F 36.609759 32.060301 0.347517
F 40.972359 34.917001 4.062268
F 40.958059 34.659401 13.771338
F 49.189659 34.674801 -0.170064
F 36.140759 24.461301 24.701738
F 36.417159 32.080401 24.872838
F 45.282759 24.316801 24.814838
F 45.058559 31.849801 24.982638
F 36.166259 26.749401 28.281438
F 51.856959 20.543101 29.123738
F 36.163959 19.375901 28.248938
F 44.990359 26.831101 28.373338
F 45.431159 24.459301 17.739938
F 45.248559 19.140401 28.515038
F 36.062159 26.947601 25.625738
F 42.948059 30.853301 21.335738
F 51.865659 22.961001 21.236038
F 45.319959 26.873901 25.540438
F 36.379659 24.379301 22.047138
F 45.155759 19.191501 25.783538
F 36.218259 24.376501 29.434838
F 36.398659 32.114201 22.047338
F 45.276559 24.331301 22.001438
F 45.106159 32.116301 22.251638
F 38.569559 30.632801 25.710938
F 38.399359 23.111801 25.493138
F 47.492459 30.747701 25.733338
F 47.409059 23.051001 25.823338
F 38.678259 28.267101 21.956938
F 38.494559 20.346101 21.945138
F 47.533559 27.911501 22.283838
F 47.548059 20.475901 22.152138
F 38.285259 28.073401 24.656338
F 38.549259 20.414901 24.986238
F 47.557059 28.194201 24.847938
F 47.477159 20.490401 24.924438
F 38.467659 30.760701 28.465738
F 38.267859 23.067201 28.210438
F 47.399459 30.837201 28.383938
F 47.245859 23.234901 28.492738
F 40.721959 24.294501 24.618038
F 40.639659 32.149801 24.848638
F 49.588959 24.331501 24.940838
F 49.743559 32.137601 24.753238
F 40.663359 26.853301 28.300938
F 51.731359 30.539801 18.131038
F 40.790559 19.392201 28.363438
F 49.548759 26.990701 28.628838
F 43.144659 28.163501 17.681138
F 49.610059 19.386001 28.334038
F 40.609559 26.878601 25.595738
F 49.569359 31.877601 32.203838
F 40.936159 19.204001 25.759138
F 49.722959 26.851301 25.881038
F 51.904959 30.858201 20.970538
F 49.661959 19.030901 25.743838
F 40.906059 24.400601 21.667338
F 40.722059 32.188901 22.138238
F 49.744159 24.309901 22.284538
F 49.621259 32.047601 22.109438
F 42.828859 30.659201 25.850838
F 43.117159 23.101301 25.644238
F 47.477559 20.561901 17.303938
F 52.057759 23.246801 25.703638
F 43.082459 28.301001 22.179938
F 43.142659 20.419801 22.043138
F 52.003959 28.363601 22.037838
F 49.491359 24.368801 32.213838
F 42.925459 28.189601 24.913338
F 43.084559 20.497001 24.752438
F 52.106659 28.313301 24.879038
F 40.623059 24.292501 31.978138
F 42.921259 30.863201 28.609938
F 42.847259 22.986601 28.267538
F 51.972759 31.028701 28.387438
F 51.861459 23.193501 28.474238
F 47.545859 20.571201 32.195738
F 40.783559 26.826101 18.435538
F 49.864159 26.793501 18.384838
F 43.071359 30.816401 18.593438
F 40.668459 32.026201 32.025738
F 51.782259 28.129301 31.964338
F 44.966759 24.279301 29.425938
F 45.201759 32.089001 29.298238
F 38.338559 28.178401 29.204438
F 38.475759 20.523801 29.139938
F 47.149159 28.062101 29.376938
F 47.430959 20.593501 29.387238
F 43.182959 20.509101 17.602638
F 36.144359 19.191501 25.447338
F 42.693959 28.225101 32.185038
F 51.759359 28.304301 29.351538
F 49.765259 24.240601 17.613138
F 45.128159 24.399101 32.097438
F 52.195259 22.997701 18.498238
F 49.602659 31.767001 17.153238
F 40.635059 24.337001 29.096638
F 40.663259 32.164101 29.368238
F 49.537559 24.420901 29.449338
F 49.559059 32.040901 29.356238
F 42.759559 28.192901 29.421338
F 43.071859 20.479101 29.385038
F 51.942159 28.044201 17.122938
F 47.525959 28.276701 17.816138
F 36.222059 31.946501 29.273638
F 36.021859 24.285801 32.043238
F 43.157759 23.169701 18.397238
F 49.782959 19.177001 18.397938
F 36.211159 24.596801 17.466338
F 36.406059 32.308801 17.500738
F 38.625659 20.643301 17.548438
F 51.956159 30.872801 25.690538
F 36.394359 26.966301 21.086238
F 40.973459 19.395401 18.429338
F 36.117459 19.343501 20.949938
F 45.236259 26.884101 21.265838
F 45.114759 32.023101 31.936638
F 45.301659 19.093501 21.294438
F 36.431859 27.137101 18.297238
F 51.871159 20.501001 22.278438
F 36.352059 19.198701 18.291038
F 45.404559 26.901501 18.613538
F 38.452759 20.524001 31.808838
F 45.477759 19.127901 18.514938
F 38.745159 31.055701 18.202538
F 38.610459 23.233701 18.452038
F 47.370959 30.804101 18.861038
F 47.496359 22.980401 18.462638
F 38.785659 28.298101 17.337438
F 45.275859 32.111701 17.845638
F 52.189159 20.392001 17.425838
F 38.434359 27.811901 32.020338
F 38.556759 30.741701 20.971638
F 38.643059 22.982001 21.132038
F 47.449459 30.741901 21.425838
F 47.547759 23.085601 21.148738
F 40.934359 24.453601 17.471738
F 40.943559 32.331801 17.596538
F 42.909259 20.413801 32.115038
F 51.984459 20.552301 25.101538
F 40.833559 27.104201 21.121638
F 47.203259 28.180901 32.080638
F 40.838759 19.226801 21.156138
F 49.924859 26.877001 21.206338
F 43.120459 22.920901 21.131238
F 49.724359 19.095701 21.233838
F 36.157359 32.087901 32.091838
F 51.921059 20.614801 32.036738
F 36.385159 34.889101 18.506538
F 49.465059 34.592701 28.480538
F 45.319659 34.849201 18.377938
F 40.734259 34.609401 28.247438
F 40.885159 34.845301 25.492438
F 36.415259 34.792401 21.102038
F 36.297559 26.891201 42.758738
F 51.756859 23.126801 43.363338
F 45.139359 24.357301 47.115138
F 44.976159 32.004101 46.799938
F 36.285659 19.219601 35.764538
F 51.808759 28.234201 39.367938
F 51.700559 30.859701 43.147038
F 45.003459 26.908201 47.657538
F 42.957159 20.524601 39.538438
F 45.095859 19.064601 47.912538
F 36.272559 19.242801 32.953538
F 36.122359 32.087101 46.589038
F 45.044959 24.211501 44.275938
F 45.082759 32.104901 44.241838
F 38.390059 30.588301 47.486738
F 38.291259 23.086401 47.637038
F 47.348859 30.830401 47.750538
F 47.306359 22.977101 47.795038
F 38.498659 28.095001 43.862338
F 38.428259 20.446401 44.109738
F 47.413359 28.009301 44.045038
F 47.222859 20.409701 44.142638
F 38.661359 28.162201 46.638338
F 38.380859 20.529701 46.805338
F 47.189159 28.274001 46.771438
F 47.475559 20.256701 46.978838
F 40.572759 24.366901 46.732438
F 40.638759 32.089601 46.664038
F 49.600259 24.338501 46.910938
F 49.654359 32.051601 46.850938
F 40.681359 26.785601 47.739538
F 42.847559 28.091801 39.436438
F 40.806459 19.326701 47.557938
F 49.351359 26.932901 47.769938
F 45.294759 19.298101 33.199138
F 49.728259 18.853401 48.021938
F 40.660459 24.258101 44.030938
F 40.823959 31.977601 43.864038
F 49.523059 24.416801 44.295438
F 49.359859 31.960401 44.151338
F 42.771859 30.760501 47.661538
F 42.883259 23.120401 47.940338
F 51.828159 30.649001 47.688638
F 51.787059 23.098301 47.650638
F 43.000259 28.101101 43.970638
F 42.884559 20.403401 44.247738
F 51.902359 28.392401 44.082538
F 36.197559 19.263701 43.129438
F 42.983659 28.157501 46.749638
F 43.026459 20.561501 46.932338
F 51.696859 28.011601 46.767238
F 51.863159 20.169401 47.124138
F 36.270459 24.422001 43.755038
F 51.749459 20.582101 36.751438
F 36.262259 19.093301 40.450738
F 45.145859 27.101101 35.806138
F 51.863059 28.249101 36.740738
F 45.042159 19.244301 35.926338
F 36.218859 32.060801 43.828138
F 42.904459 20.563701 36.679738
F 49.634359 19.212501 40.642438
F 40.698959 26.864401 43.026538
F 42.747259 28.272401 36.643238
F 51.700659 20.408401 44.317038
F 40.770359 19.148401 43.149338
F 49.591259 19.105901 43.295538
F 43.031259 30.786601 43.065638
F 40.500959 24.319401 36.778638
F 38.443459 30.572801 35.528338
F 38.354259 22.916801 35.734038
F 47.369859 30.712501 35.854738
F 47.176059 23.051201 35.892538
F 40.481759 26.761801 35.802138
F 51.647959 23.025601 40.640238
F 40.584359 19.397201 35.657238
F 49.468459 27.126501 35.817938
F 36.201759 24.201301 36.692638
F 49.717659 19.145701 35.759738
F 51.886059 20.461901 39.474938
F 51.844959 30.728501 40.431038
F 45.178959 34.798201 43.198338
F 49.581059 32.006101 39.537538
F 42.878059 22.811901 43.016538
F 49.725759 26.850801 43.116038
F 49.532659 24.381101 39.422438
F 40.835959 19.217601 40.339038
F 40.681959 27.012001 40.404438
F 49.734459 26.820301 40.379038
F 42.990759 30.796701 35.786238
F 42.759559 23.054001 35.733338
F 51.659959 30.867001 35.631138
F 51.627759 23.097101 35.844838
F 36.438459 24.249201 39.412738
F 40.571659 19.213601 32.948238
F 45.198959 24.387901 39.419738
F 45.227659 31.947601 39.493038
F 38.353359 30.604601 32.993138
F 42.902059 23.139301 40.396038
F 36.179359 32.060401 39.233238
F 45.217959 26.716801 43.115938
F 42.954659 30.606501 40.266038
F 45.175259 19.110001 43.233738
F 35.961759 26.856001 35.798338
F 49.518759 31.975901 36.847438
F 36.322459 26.946301 47.522338
F 45.145059 26.760201 40.484238
F 49.352959 24.402801 36.653238
F 45.210559 19.381701 40.400738
F 40.583159 31.752601 36.684138
F 40.687259 31.923501 39.434438
F 45.042559 24.378101 36.721538
F 45.109759 32.113401 36.783038
F 38.271359 30.835401 40.271038
F 38.553159 22.901001 40.408038
F 47.359359 30.669501 40.444338
F 47.381959 23.154401 40.664238
F 38.227559 28.011001 36.729938
F 38.372259 20.484201 36.804638
F 47.365059 28.244101 36.860438
F 47.507859 20.481001 36.864338
F 38.494359 28.180101 39.450538
F 38.395159 20.344201 39.414938
F 47.340459 28.104301 39.542638
F 47.572759 20.492601 39.556038
F 38.597259 30.791001 42.896338
F 38.557059 23.081501 43.092838
F 47.086159 30.705301 43.220438
F 47.376159 23.062601 43.231538
F 40.743059 24.303701 39.327538
F 36.189959 26.835101 40.041038
F 36.082859 31.819201 36.453438
F 36.234359 24.482201 46.510738
F 36.086359 19.407101 47.666938
F 45.006659 26.897301 32.985138
F 42.824359 23.108301 32.957038
F 49.480059 26.992201 33.092138
F 40.648059 26.733301 33.072438
F 47.271559 23.142501 33.098838
F 49.741359 19.250301 33.110638
F 51.873359 30.667401 32.908738
F 42.956759 30.899501 32.914738
F 51.789359 23.218401 33.140238
F 47.270359 30.774301 33.096038
F 36.089159 26.857001 33.050038
F 45.058259 34.558601 35.514538
F 49.631259 34.427801 32.903938
F 40.624359 34.608001 40.339938
F 49.673559 34.587501 40.352738
F 38.244359 23.077501 33.028638
F 45.070359 34.519101 47.582738
F 49.600959 34.450201 43.084838
F 40.488359 34.548401 33.172638
F 40.596859 34.590001 43.039038
F 49.460959 34.555201 35.702338
F 36.183059 34.739801 40.228038
F 36.068959 34.687601 32.937138
F 40.440959 34.548201 47.573738
F 36.029859 34.699001 42.916438
F 44.983059 34.583501 32.835438
F 49.517559 34.583201 47.766538
F 40.663459 34.609701 35.857638
F 51.640459 20.403501 54.540338
F 49.682259 32.254401 58.643538
F 36.067059 19.175601 54.794138
F 45.119559 27.133501 50.493238
F 47.435959 31.111301 62.392338
F 44.938359 19.308901 50.550338
F 38.209659 30.684101 50.189638
F 38.208759 23.217701 50.294938
F 47.241059 30.811901 50.444238
F 47.385659 22.971201 50.504438
F 40.546159 26.925701 50.371438
F 35.916959 24.337201 54.058338
F 40.455359 19.037301 50.208238
F 49.540859 26.948401 50.451138
F 36.440759 27.037201 64.703638
F 49.661259 19.146101 50.860238
F 42.495659 30.858901 50.399338
F 42.673559 23.149701 50.623238
F 51.736859 30.665401 50.475338
F 51.894959 22.910601 50.592138
F 36.424159 19.313001 64.892438
F 49.187059 19.199801 62.547438
F 45.096359 24.716901 54.136638
F 45.261859 32.196001 53.946338
F 49.790859 32.180401 61.374338
F 47.006659 23.121701 62.553838
F 36.211359 24.304901 61.014238
F 45.060159 27.212501 57.742338
F 45.179959 26.994501 61.942738
F 45.114659 19.252701 57.676838
F 51.519259 23.304101 65.230438
F 47.049159 20.598601 61.734238
F 36.345559 32.085001 58.622538
F 45.156959 27.264401 55.000738
F 43.125759 30.801101 64.950638
F 44.991259 19.252801 55.027938
F 51.805859 28.120001 58.916438
F 36.307059 32.043801 61.333038
F 45.000159 24.404801 51.440738
F 44.816759 31.988801 51.326638
F 38.433559 30.737501 54.723138
F 38.219859 23.147101 54.772938
F 47.571959 30.978901 55.008838
F 47.372959 23.044901 55.167338
F 38.165959 28.086701 51.225938
F 38.232159 20.348301 51.033238
F 47.440759 28.209501 51.515538
F 47.389359 20.445301 51.375338
F 38.207659 28.305001 53.911238
F 38.374159 20.561501 53.801538
F 47.390459 28.330301 54.249938
F 47.279259 20.568101 54.199438
F 38.436959 30.776801 57.500938
F 38.110059 23.015101 57.445238
F 47.497559 30.887601 57.723438
F 47.288359 23.076101 57.933438
F 40.534659 24.549701 53.941838
F 40.586559 32.108601 53.749938
F 49.367159 24.308701 54.139338
F 49.719859 32.236501 54.098238
F 40.294359 26.900401 57.355238
F 42.749359 20.452001 61.270338
F 40.545459 19.247001 57.458838
F 49.588359 26.993501 57.856138
F 42.801959 28.184401 61.237638
F 49.120759 19.263401 58.113238
F 40.497259 27.124001 54.611138
F 51.477059 20.519501 59.026838
F 40.561659 19.210301 54.734338
F 49.503959 26.851201 55.113838
F 41.101259 26.802701 64.802838
F 49.437159 19.104201 55.354638
F 40.343659 24.372401 51.263738
F 40.207859 32.005401 51.186838
F 49.583859 24.294501 51.337438
F 49.573359 32.104201 51.427538
F 42.877959 31.101501 54.992938
F 42.897659 23.416401 54.867638
F 51.753159 30.623601 55.011838
F 51.402859 22.929301 55.380438
F 42.884059 28.314001 51.276038
F 42.529059 20.382701 51.358838
F 51.861159 28.037801 51.354738
F 51.776659 20.407801 51.871038
F 42.907559 28.432901 54.036138
F 42.648459 20.755901 54.101838
F 51.788459 28.048401 54.182738
F 42.966659 30.754501 62.119838
F 42.930559 31.012101 57.756538
F 42.686159 23.103401 57.466638
F 51.921459 30.796701 57.741238
F 51.555359 23.114301 58.093438
F 35.867759 24.281601 51.242238
F 51.674759 23.157701 62.426538
F 45.038359 24.490801 61.067338
F 43.666559 19.998701 64.951838
F 40.260559 24.344401 58.224238
F 36.068259 27.039701 54.771138
F 41.068859 19.029401 64.778938
F 35.953659 19.091501 50.439938
F 42.794959 20.451901 58.545238
F 51.698259 28.281201 61.607938
F 47.448959 28.437601 61.585138
F 42.649259 28.360701 58.424738
F 38.719759 30.687501 64.858938
F 36.062359 19.213801 62.011138
F 43.223159 22.757901 64.573438
F 44.829659 24.553001 58.346438
F 45.141559 32.141301 58.654738
F 38.614359 30.742501 62.203738
F 38.341659 23.017101 62.121738
F 45.146459 32.060701 61.425038
F 35.909359 26.896201 50.152538
F 38.275259 28.270201 58.548138
F 38.361259 20.547001 58.436038
F 47.446759 28.335601 58.746538
F 46.981659 20.645001 59.034338
F 38.349359 28.201301 61.211238
F 38.323559 20.448801 61.239538
F 49.475059 26.956601 62.743738
F 51.538359 20.375901 61.729238
F 42.679859 23.102601 61.941638
F 36.007359 26.946101 57.548938
F 44.886059 19.404001 62.653338
F 36.166159 26.860201 61.978438
F 40.461859 24.299801 61.000938
F 40.774659 32.033601 61.312138
F 49.331859 24.512601 61.729638
F 36.162859 32.116701 53.799038
F 35.950359 31.937101 50.926138
F 36.242059 19.052401 57.644638
F 45.359359 26.550101 64.755338
F 40.643059 32.093201 58.511338
F 40.452459 19.142101 62.103338
F 49.301759 24.488201 59.001638
F 40.637359 26.884301 62.012238
F 51.826359 30.771901 62.537738
F 45.802359 23.860501 64.844738
F 35.805559 24.247301 58.352038
F 38.805359 23.038501 64.665538
F 49.367259 19.071101 65.410738
F 51.896859 31.070501 65.311238
F 47.377659 30.579701 65.182738
F 49.676959 34.667401 62.446838
F 49.480459 27.051401 65.498138
F 36.458059 34.650801 64.930438
F 40.730659 34.593801 62.132938
F 40.844559 34.670001 64.760438
F 45.125959 34.628801 50.378038
F 40.476759 34.652101 50.165438
F 49.518159 34.664101 50.579238
F 49.402759 34.972701 57.655838
F 36.140259 34.641001 62.193138
F 45.414759 34.497001 65.214338
F 38.835559 20.472601 65.625038
F 36.566359 47.652801 3.043658
F 36.526759 39.953001 3.053938
F 38.590359 51.473201 7.750818
F 47.058059 43.390101 1.102188
F 36.444359 50.130701 6.553078
F 36.319459 42.534201 6.423078
F 44.984259 50.252101 5.880108
F 51.447359 35.945001 0.564817
F 36.371259 50.185201 3.773728
F 36.480359 42.513301 3.794818
F 48.209759 36.156101 6.317868
F 51.600559 43.867501 8.088738
F 51.412659 51.283401 3.139658
F 47.855559 51.472301 10.136638
F 43.400759 51.081201 3.472948
F 43.275259 46.414301 3.540358
F 38.812759 38.525901 3.840618
F 38.675559 46.288201 3.803458
F 51.794159 51.515201 8.005468
F 47.801859 46.419701 5.727178
F 48.775459 50.555901 3.878468
F 43.090959 36.142901 3.014458
F 41.127259 39.908401 14.689938
F 47.001359 45.967701 0.238449
F 48.966859 47.853101 3.485908
F 51.276159 46.393501 4.340348
F 43.459459 43.800701 14.648438
F 38.670159 35.909701 3.014158
F 38.597759 43.805201 2.787788
F 50.592559 42.502401 14.758238
F 51.487759 43.777601 3.298078
F 49.286959 47.277701 0.824250
F 38.888559 38.640401 6.616048
F 38.717859 46.380801 6.671938
F 48.015259 46.491701 14.162838
F 49.343959 47.700001 12.004238
F 40.870459 47.723501 3.111818
F 40.868159 39.849201 2.774678
F 49.056759 50.407401 7.963688
F 49.471359 34.940601 12.464038
F 40.841459 50.227201 6.626318
F 40.804059 42.391501 6.483678
F 51.597059 46.367301 7.117108
F 48.071959 43.656501 5.888558
F 40.745559 50.259301 3.870408
F 40.762459 42.298301 3.862448
F 51.366559 38.840501 4.616588
F 49.383959 39.945301 8.553658
F 48.917359 42.649101 3.484538
F 51.483459 38.503501 7.258878
F 41.136359 47.497201 14.646038
F 43.377559 38.742301 6.320428
F 47.881259 38.947101 6.525968
F 43.166059 51.525501 14.814238
F 43.086859 36.012901 0.261471
F 45.597159 42.651201 6.138898
F 47.816259 36.108801 14.296138
F 50.053259 39.964201 14.502438
F 51.844859 46.677801 11.757138
F 44.702759 47.342301 1.222178
F 43.414459 36.150301 7.402848
F 43.314259 46.351201 6.358448
F 36.633259 47.718801 10.496938
F 36.495859 39.818801 10.139438
F 45.492159 47.653501 9.640388
F 45.460659 40.126101 9.958078
F 36.632459 50.054001 14.051838
F 36.661159 42.363001 13.890138
F 45.536559 50.329101 13.790238
F 45.688559 42.583701 13.710338
F 36.400859 50.206301 11.426438
F 36.663659 42.390701 11.118838
F 45.596059 50.252601 10.988038
F 45.561859 42.562401 10.869338
F 36.502559 47.496901 7.717728
F 36.549159 39.948301 7.356318
F 45.686259 47.746201 6.992468
F 45.498759 40.047301 7.200998
F 38.824759 38.637901 11.171638
F 38.923959 46.090201 11.127138
F 47.751059 38.646801 10.587638
F 43.311159 51.438301 10.219838
F 43.120459 36.014001 14.677738
F 38.585759 36.114401 7.578648
F 38.686259 43.716501 7.312128
F 38.780159 51.455401 14.874938
F 48.828559 39.773301 3.961068
F 38.757659 51.739301 10.509038
F 51.725259 36.037001 8.444588
F 38.736359 36.002801 10.238738
F 38.844559 43.730901 10.064638
F 43.136859 51.333001 7.532948
F 51.549759 36.394801 3.427578
F 47.869659 43.850401 10.425038
F 38.831959 38.671701 13.961238
F 38.892359 46.252201 13.858538
F 47.771459 38.702201 13.352938
F 47.801559 35.837001 10.396838
F 41.083159 47.704601 10.219338
F 40.985859 40.113801 10.001938
F 48.011459 46.522901 9.983138
F 49.098559 47.672301 7.836648
F 41.051459 50.142501 13.910738
F 41.205059 42.335501 13.687838
F 49.239659 42.784301 8.296238
F 49.753059 43.036401 12.301638
F 41.067659 50.315501 11.240738
F 41.077659 42.564601 10.918238
F 38.600759 51.507301 2.920548
F 47.363459 51.301601 6.028198
F 40.976959 47.609501 7.439958
F 41.157459 39.934801 7.398508
F 51.491159 51.257901 0.390153
F 47.351459 35.935001 1.609228
F 43.277359 38.719601 10.916438
F 43.379059 46.391001 10.711038
F 52.016959 36.058601 12.656738
F 44.873759 50.101401 1.476038
F 43.224659 43.817301 7.129608
F 42.947159 43.855501 2.944298
F 43.390259 35.938701 10.075438
F 43.300459 43.755601 9.820908
F 43.266459 38.498701 13.767538
F 43.339859 46.248201 13.572038
F 36.636159 47.530501 14.900038
F 36.518059 39.907501 14.874138
F 45.526659 47.661001 14.563038
F 45.563159 39.920201 14.531138
F 49.207259 50.359501 12.340138
F 38.833359 36.016201 14.865538
F 39.011559 43.472501 14.711138
F 45.367259 42.324401 3.212738
F 47.868959 51.505401 14.485038
F 48.009459 43.767701 14.546338
F 44.771959 40.067701 1.629848
F 47.448659 51.061401 1.478468
F 52.164459 38.854101 12.916338
F 43.127959 38.791601 3.596638
F 47.422059 38.777201 1.822698
F 51.736359 51.599801 12.812338
F 40.900259 35.021101 6.792048
F 49.297059 34.734001 8.328188
F 51.859459 44.095301 10.988638
F 51.385759 43.544701 0.613119
F 49.020959 35.215601 3.644888
F 38.420659 43.865401 0.064942
F 42.633359 43.647701 0.236050
F 36.534459 34.682401 13.837338
F 45.720659 35.065201 6.352938
F 38.731059 36.039201 0.401786
F 45.527859 34.720701 13.853038
F 36.388259 39.844901 0.331760
F 40.840259 47.817901 0.406767
F 45.424859 35.023701 3.651838
F 36.264259 34.895601 3.806238
F 45.523759 34.665101 11.082638
F 36.582959 34.763301 11.174938
F 38.770959 51.666001 0.239266
F 36.105759 47.457301 24.692838
F 36.079959 39.908301 24.740538
F 45.307159 47.699101 24.757638
F 45.065559 39.761201 24.678038
F 36.270259 50.076001 28.309738
F 36.366259 42.315101 28.221638
F 45.215559 50.289101 28.538838
F 45.231559 42.295901 28.312338
F 36.184859 49.951201 25.670738
F 36.208659 42.574801 25.593238
F 45.142659 50.302701 25.794238
F 45.173259 42.290101 25.555638
F 36.344759 47.669001 22.101538
F 36.333659 39.923201 22.001738
F 45.327959 47.558701 21.956338
F 45.289159 39.956801 21.897638
F 38.392059 38.698001 25.754938
F 38.545959 46.189101 25.709238
F 47.327559 38.467601 25.537938
F 47.527059 46.239001 25.770238
F 38.566859 43.458801 32.103138
F 38.475059 36.221401 22.213638
F 38.536359 43.821201 21.632338
F 51.770859 43.887901 29.310938
F 47.266859 35.867101 22.141238
F 47.528459 43.874401 22.065338
F 49.735459 47.473301 32.311738
F 38.497859 36.140601 24.942338
F 38.483659 43.797501 24.560338
F 38.313159 51.476101 29.287438
F 47.096959 35.888401 24.871738
F 47.367359 43.641201 24.776738
F 38.855959 38.386301 28.484738
F 38.410259 46.231801 28.480038
F 47.358359 38.532201 28.385838
F 47.419459 46.238601 28.444438
F 40.852359 47.626801 24.676138
F 40.734159 39.971801 24.809538
F 49.714959 47.604001 24.587338
F 49.494559 39.922001 24.627938
F 40.625659 50.257201 28.713938
F 40.832759 42.521001 28.356438
F 49.607459 50.242001 28.599538
F 49.555259 42.529501 28.175838
F 40.574759 50.111401 25.990438
F 40.613759 42.574001 25.543838
F 49.685459 49.994901 25.822338
F 49.684659 42.440701 25.532638
F 40.877559 47.456501 21.992438
F 40.830859 39.993201 21.965738
F 49.719859 47.761301 21.908038
F 49.625659 39.803101 21.945038
F 42.763459 38.490701 25.787238
F 43.122559 46.397901 25.635338
F 51.770959 38.650301 25.803138
F 51.722759 46.233201 25.636538
F 51.801859 51.217301 17.067738
F 43.038359 35.899001 22.030838
F 43.272259 43.740301 21.982438
F 38.602559 43.760001 17.405038
F 45.513459 47.600501 17.212938
F 51.987459 44.041701 21.961638
F 47.405059 35.987401 32.087638
F 43.267959 36.113401 24.631938
F 42.922659 43.774901 24.697538
F 42.970959 36.118401 17.478338
F 51.756959 51.520701 24.848938
F 51.837059 43.810701 24.651138
F 42.914059 38.351101 28.593138
F 43.034059 46.292301 28.388838
F 51.588359 38.553001 28.505138
F 51.664759 46.348601 28.308238
F 47.563959 35.965201 17.164038
F 45.036759 39.748601 32.260738
F 38.641459 51.414701 17.585738
F 36.460359 39.729801 29.303338
F 36.203659 47.606401 29.475438
F 36.506259 47.513701 17.584238
F 45.320559 47.646601 29.281738
F 45.103059 39.715501 29.550238
F 40.800159 47.510601 32.041738
F 38.568159 35.908801 29.277838
F 38.542859 43.626101 29.383038
F 40.812559 39.737401 32.221338
F 47.384959 35.989001 29.410138
F 47.400559 43.638401 29.347238
F 51.659859 35.964301 31.899338
F 51.906459 51.571801 22.078038
F 45.330959 39.792101 17.339338
F 47.488659 51.302601 24.952938
F 42.941859 51.467501 32.190238
F 47.559659 43.612201 17.241838
F 51.807159 36.050801 29.276738
F 51.760559 43.682901 32.143438
F 51.667459 38.393301 21.000038
F 42.702859 51.518801 24.836738
F 40.739759 47.447601 29.302538
F 40.987959 39.877401 29.557438
F 49.555659 47.578701 29.367638
F 49.417659 39.970001 29.443638
F 49.371259 39.724401 32.105338
F 42.952659 35.770101 29.442438
F 42.983259 43.701301 29.303238
F 51.709159 35.856101 21.910138
F 43.007959 51.353101 22.152038
F 51.925059 46.591601 20.913938
F 43.342759 43.623501 17.380738
F 38.316859 51.374501 24.884138
F 47.447259 51.545401 29.599738
F 41.148559 47.636001 17.389638
F 47.445959 51.260601 32.208638
F 42.557959 35.861501 32.203038
F 43.013659 43.533301 32.106238
F 51.857159 51.790901 32.122938
F 38.602659 36.145301 17.602738
F 43.078159 46.453301 21.066038
F 45.177959 47.619601 32.072438
F 42.911259 51.540001 29.468538
F 45.121859 50.040901 21.211638
F 45.360859 42.472101 21.028638
F 36.413459 50.129401 18.399638
F 36.215959 42.446201 18.256638
F 45.580159 49.925201 18.566838
F 45.512359 42.453901 18.288438
F 38.643859 38.702501 18.469238
F 38.881259 46.413901 18.225838
F 47.489659 38.523401 18.340138
F 47.775759 46.341201 18.260038
F 36.253959 39.603001 31.931538
F 36.414259 47.504901 32.173838
F 49.737859 42.325701 18.228138
F 38.313059 35.944201 31.953838
F 38.517159 51.549701 21.904238
F 43.074159 38.533701 21.223338
F 38.625459 38.650101 21.265438
F 38.600259 46.400901 20.908938
F 47.391159 38.401701 21.212538
F 47.696959 46.444601 21.118438
F 47.984959 51.089701 18.850438
F 40.988459 39.900701 17.369738
F 51.748759 35.984101 24.926538
F 49.756359 39.633601 17.410338
F 40.820159 50.132701 21.127038
F 40.958459 42.396101 20.905738
F 49.664159 50.306101 21.267338
F 49.795459 42.431501 20.997838
F 41.084059 50.227601 18.403038
F 41.008659 42.547701 18.211938
F 43.441659 51.447201 17.501738
F 51.784559 51.667501 29.418638
F 43.196559 38.525201 18.477638
F 43.402459 46.335301 18.356338
F 36.262659 42.376001 21.062638
F 47.539959 43.664101 32.182438
F 47.323159 51.538301 22.237038
F 36.215759 50.076001 21.093938
F 51.810259 35.714201 17.345838
F 38.457859 51.526801 32.015238
F 36.314559 39.877401 17.576838
F 52.016259 38.263001 18.158538
F 52.037259 43.584101 16.839738
F 51.972659 46.357101 16.530738
F 49.201359 50.244301 16.613738
F 49.401059 47.267801 16.434138
F 49.414359 34.548601 21.051938
F 45.026559 34.462101 25.715938
F 49.437459 34.389701 18.230838
F 45.172159 34.515001 21.156638
F 40.615559 34.724101 21.306338
F 40.761459 34.885901 18.578538
F 45.139559 34.677401 28.374838
F 49.382859 34.703601 25.767338
F 36.429059 34.629801 25.695538
F 36.322259 34.496501 28.560438
F 51.561859 35.949301 44.097338
F 38.332659 51.481001 39.266338
F 45.134859 47.813101 46.748538
F 45.100359 39.815601 46.697638
F 40.701359 50.147401 32.932138
F 51.735959 43.599001 36.600038
F 45.013759 50.378401 47.607338
F 45.091359 42.365901 47.650338
F 42.915459 51.464401 39.468538
F 36.185259 47.494301 39.231938
F 44.991259 47.763001 44.035438
F 45.054159 39.823401 43.933038
F 38.458559 38.458401 47.785338
F 38.465259 46.035901 47.523538
F 47.246359 38.563601 47.377338
F 47.134759 46.363101 47.793038
F 36.012159 47.514301 43.939838
F 38.263559 35.877701 43.977638
F 38.084659 43.555301 44.106838
F 51.659959 38.431301 33.051438
F 47.440959 35.999101 43.971338
F 47.255259 43.643801 44.142138
F 51.509759 35.965501 36.718138
F 38.335259 35.965501 46.712338
F 38.445059 43.523901 46.842138
F 43.042059 43.680701 39.655338
F 49.630659 42.307601 33.186138
F 47.198759 43.795101 46.915638
F 40.731059 47.481001 46.680138
F 40.701359 39.541801 46.750438
F 49.573659 47.486901 46.821338
F 49.516859 40.008001 46.805638
F 40.653659 50.066201 47.556238
F 40.655659 42.232201 47.767638
F 49.277259 50.168801 47.703838
F 49.520959 42.492101 47.690938
F 40.666359 47.370101 43.888238
F 40.617359 39.717101 44.204738
F 49.361359 47.702401 44.136038
F 49.228759 39.911601 43.947738
F 42.908759 38.413001 47.658538
F 42.806359 46.150901 47.556838
F 51.711759 38.334701 47.666438
F 51.795959 46.305101 47.609738
F 47.360759 51.581701 39.488038
F 42.699959 35.909901 44.034538
F 42.624659 43.677601 43.900238
F 42.949459 35.791301 39.511938
F 51.894459 51.688401 39.454438
F 51.701759 43.838701 44.044438
F 47.119959 51.462501 46.541638
F 42.827959 35.822301 46.872438
F 42.849959 43.607801 46.620838
F 51.840659 51.459401 44.057338
F 51.652559 35.827701 46.807538
F 51.747959 43.793901 46.633938
F 45.139259 42.352301 33.149038
F 36.092659 50.045201 42.859838
F 44.944159 50.293701 35.795038
F 45.222059 42.399801 35.800238
F 42.926159 46.313401 43.087038
F 51.731259 43.726601 39.424238
F 36.363959 39.765801 39.285738
F 36.310459 39.530601 36.603038
F 38.193459 51.230401 36.550938
F 51.583459 38.571601 43.217338
F 51.806559 35.953101 39.458738
F 42.715259 51.435301 46.727938
F 38.568359 38.291901 35.751038
F 38.459759 46.076201 35.724438
F 46.958259 38.400301 35.800138
F 47.222259 46.450301 35.849438
F 40.736159 50.017001 35.750238
F 40.688459 42.201601 35.945538
F 49.570259 50.238401 35.906838
F 49.506159 42.273301 35.878738
F 51.632859 46.453201 43.153738
F 36.025659 49.987501 35.553938
F 36.092259 39.830101 46.635638
F 51.946659 46.249001 33.022438
F 51.732159 51.425701 36.737638
F 36.277259 47.423701 36.554538
F 36.354459 42.438101 40.324238
F 51.478859 38.569801 35.784938
F 42.890759 38.555001 35.855938
F 42.910059 46.237201 35.733138
F 47.433559 51.599801 43.877738
F 51.774559 46.247301 35.690038
F 35.984559 42.459601 42.977738
F 47.213259 51.318101 36.742738
F 44.922659 47.705701 39.468538
F 45.000259 39.811901 39.518638
F 36.104859 42.398601 47.465938
F 36.203259 49.997801 40.079338
F 45.015159 50.413701 43.067138
F 44.879359 42.354701 43.157938
F 36.111259 50.249001 47.449038
F 38.442259 51.315501 46.604038
F 45.153459 50.219301 40.312538
F 45.297759 42.366101 40.298938
F 42.725559 51.530801 43.986238
F 51.574959 51.486201 46.797738
F 44.909559 47.715601 36.751638
F 45.040159 39.940801 36.866938
F 38.512259 38.322601 40.362538
F 38.227459 46.190101 40.409738
F 47.206759 38.290201 40.377238
F 47.299159 46.414001 40.402538
F 42.777359 38.495401 43.212838
F 38.175459 35.669401 36.509138
F 38.538559 43.523201 36.647638
F 38.531759 51.278601 43.788638
F 47.152459 35.873801 36.699138
F 47.376059 43.844501 36.593138
F 36.270159 42.147701 35.705138
F 38.375759 35.757701 39.332338
F 38.483959 43.767901 39.339238
F 47.334359 35.815101 46.812038
F 47.432059 35.743701 39.436338
F 47.501359 43.775101 39.514338
F 38.381359 38.442701 43.015838
F 38.302859 46.235201 43.022038
F 47.238259 38.534701 42.968138
F 47.118759 46.233501 43.168538
F 40.552959 47.470801 39.450138
F 40.672259 39.772601 39.391338
F 49.618359 47.726401 39.387238
F 49.364459 39.799501 39.548938
F 40.744159 49.878501 43.070438
F 40.353059 42.336101 43.120538
F 49.532859 50.261301 43.116238
F 49.498059 42.552901 43.150838
F 40.694159 50.085101 40.207738
F 40.612359 42.402201 40.396438
F 49.544459 50.381601 40.279238
F 49.504559 42.308401 40.425338
F 40.658459 47.418301 36.531238
F 40.666259 39.658201 36.731838
F 49.513059 47.585901 36.627638
F 49.200759 39.765401 36.770438
F 42.940859 38.473001 40.323338
F 42.892959 46.208201 40.359138
F 51.672859 38.444101 40.373738
F 51.751059 46.179501 40.385438
F 36.292259 47.671101 46.639838
F 43.037159 35.866301 36.735538
F 42.909959 43.599501 36.704038
F 36.219659 39.766401 43.894438
F 42.779159 51.463801 36.678438
F 38.608159 46.139001 32.995938
F 49.688559 50.204801 33.289138
F 36.354159 50.144001 32.889038
F 36.106959 34.482701 47.577738
F 42.988459 46.169201 32.867238
F 38.469259 38.500801 33.020438
F 47.394959 46.522801 33.112338
F 47.141059 38.466701 33.092438
F 42.838759 38.431501 33.206038
F 45.201259 50.141401 33.134738
F 40.710859 42.261501 33.186138
F 36.336659 42.089601 32.958738
F 45.142659 34.452601 40.532438
F 35.930159 34.594201 35.688038
F 35.984159 39.769801 51.145838
F 36.058959 42.573601 57.411538
F 45.044059 50.208901 50.391938
F 44.938559 42.461901 50.354938
F 38.234359 38.522301 50.464038
F 38.224459 46.218201 50.220738
F 47.217959 38.640801 50.345338
F 47.284159 46.348901 50.450538
F 40.680959 50.183201 50.449738
F 40.628959 42.417201 50.512038
F 49.358359 50.054101 50.358038
F 49.448759 42.487201 50.369638
F 42.835759 38.462901 50.402538
F 42.861859 46.370301 50.527338
F 43.141759 51.726501 61.048638
F 51.672459 46.414601 50.348438
F 49.701259 39.935101 61.386638
F 51.525959 36.216001 54.103938
F 44.913859 47.581101 54.014938
F 44.798659 39.864301 54.114838
F 51.668159 51.237601 61.425238
F 35.975259 47.717401 58.486338
F 45.106059 50.237001 57.909338
F 45.152359 42.503101 57.664338
F 51.852359 38.577901 62.361538
F 51.745859 43.910201 51.416038
F 45.109059 50.129801 55.144138
F 45.120859 42.405601 54.934438
F 36.256859 39.798301 60.848538
F 38.510459 51.485901 61.148738
F 44.954059 47.673101 51.341938
F 44.859459 39.939601 51.425638
F 38.174159 38.419001 54.792038
F 38.385059 46.455601 54.759538
F 47.008559 38.671401 55.055738
F 47.147659 46.314601 55.118338
F 49.327459 47.517701 61.728938
F 38.354759 35.851501 51.299738
F 38.417659 43.718801 51.172138
F 36.328159 34.685901 54.945838
F 47.302159 36.072001 51.440638
F 47.219659 43.776501 51.372938
F 38.634059 46.466801 64.801038
F 38.425459 35.833701 53.918238
F 38.400659 43.871201 54.009038
F 38.390159 38.461101 64.621238
F 47.146159 36.153801 54.110738
F 47.195059 43.789801 54.072138
F 38.227959 38.455201 57.536338
F 38.253059 46.403901 57.634738
F 47.206459 38.581301 57.690538
F 47.266759 46.453101 57.935738
F 40.595659 47.792601 53.909938
F 40.488559 39.873501 54.088638
F 49.402359 47.655801 54.117438
F 49.052859 39.949101 54.084738
F 40.663859 50.195901 57.479838
F 40.622159 42.423901 57.709138
F 36.220159 50.229001 57.562438
F 51.521659 43.804701 58.665438
F 40.680159 50.241901 54.781338
F 40.502059 42.368201 55.023638
F 49.285059 50.256001 55.019438
F 49.379959 42.560101 55.118038
F 40.505459 47.559001 51.043538
F 40.412759 39.833901 51.377638
F 49.528659 47.610301 51.409538
F 49.440359 39.869801 51.362638
F 42.608559 38.375401 55.005038
F 42.781859 46.274001 55.052038
F 51.585359 39.055201 54.938638
F 51.800159 46.632201 55.023538
F 38.435659 51.444601 53.827038
F 42.696959 35.770601 51.228638
F 42.806159 43.716101 51.480738
F 36.192359 42.429101 50.169038
F 51.680159 35.981501 51.454938
F 44.916659 50.313501 62.649338
F 47.667959 38.574601 62.577238
F 42.819959 35.899501 54.012338
F 42.700359 43.572301 54.190038
F 36.220659 50.229101 54.908938
F 51.593859 51.587401 58.697938
F 51.569359 43.883401 54.186938
F 42.672759 38.651501 57.716338
F 42.839559 46.109801 57.763338
F 51.643759 38.767801 57.670438
F 44.882559 42.049701 65.133638
F 36.178859 47.751201 61.220538
F 42.877359 51.519401 51.207838
F 42.891959 51.591801 58.387238
F 43.040559 38.566601 62.154638
F 46.937059 46.426801 62.769038
F 40.954559 50.273501 61.852638
F 36.159859 39.896801 53.885338
F 47.292459 51.554101 54.164738
F 49.566259 47.501301 58.892438
F 45.342459 42.441601 62.315738
F 38.286159 51.589201 50.943738
F 40.988059 50.208301 64.783538
F 44.853259 47.667701 58.674738
F 45.042159 39.811901 58.706438
F 38.491459 38.476801 61.891138
F 38.479959 46.369701 62.071338
F 51.724759 43.819501 61.458338
F 43.100359 35.993101 61.236538
F 36.070859 47.730101 53.962238
F 38.311759 35.978401 58.622538
F 38.351659 43.708401 58.416938
F 38.438359 51.629201 58.432638
F 47.157759 35.949301 58.679938
F 49.318959 42.650501 57.778338
F 36.105559 39.981201 58.189738
F 38.393659 35.743001 61.319738
F 38.427859 43.783701 61.215238
F 36.176159 42.206801 61.959338
F 43.514159 51.301201 65.019638
F 47.262059 43.938401 58.824238
F 49.502559 49.970801 57.779838
F 36.267859 50.332601 62.133038
F 49.170059 42.199401 65.274138
F 36.023159 47.720101 51.160838
F 40.774559 47.674301 61.106338
F 40.733559 39.741401 61.213938
F 36.413459 50.156801 64.779938
F 49.511259 42.512201 62.499138
F 51.466159 51.453701 51.158038
F 51.599759 46.258801 57.779138
F 49.229759 50.180201 62.311138
F 45.046159 47.761301 61.394538
F 36.036959 42.471601 54.781738
F 40.633859 42.396901 61.960638
F 40.527359 42.431101 64.644638
F 47.278559 43.973601 61.638238
F 40.718659 47.684001 58.386938
F 40.400659 39.869401 58.446138
F 51.433959 38.485501 64.942038
F 49.351059 39.953301 58.533038
F 47.392159 51.334901 58.821938
F 42.953759 46.083801 62.081938
F 47.410059 36.048901 61.387738
F 51.667359 36.072301 61.269538
F 51.779759 46.204301 62.447038
F 42.806459 36.060201 58.548238
F 42.731959 43.631401 58.729638
F 36.011159 50.286101 50.089638
F 51.749859 36.159501 58.599238
F 47.311059 51.509901 51.275038
F 51.485659 51.669201 53.893838
F 45.330959 39.814101 61.494638
F 43.020659 43.404101 61.348638
F 51.805159 38.495901 50.382538
F 43.008259 46.184701 64.831238
F 47.089759 51.662401 61.705838
F 43.018459 51.532901 53.873538
F 36.164759 42.470701 64.760738
F 48.963359 39.503201 65.121838
F 43.118459 38.812801 65.080638
F 51.511959 46.135401 65.212338
F 49.301859 49.928301 65.185438
F 36.153459 34.667701 57.673738
F 49.382359 34.828401 54.851038
F 36.204859 34.554001 50.307538
F 40.552759 34.666901 57.774338
F 40.628259 34.705001 54.846238
F 44.947859 34.690801 57.765838
F 45.157159 34.604001 62.490938
F 45.049359 34.556101 55.031038
F 40.604759 39.876301 65.535438
F 36.224159 47.609001 65.779738
F 36.271559 55.325601 2.815098
F 36.554759 62.971501 2.958218
F 43.332959 66.519501 2.958758
F 49.350459 58.058201 12.991838
F 36.196959 58.040301 6.509998
F 36.577559 65.768401 6.504298
F 45.422459 55.557901 7.186838
F 50.103859 65.444001 11.017838
F 36.336559 57.908101 3.704418
F 36.505159 65.492501 3.788178
F 48.459259 57.687201 3.674198
F 52.435959 66.756801 6.055458
F 45.755159 65.236301 3.603278
F 41.229859 63.028701 0.070588
F 44.599159 57.759901 1.487598
F 47.549859 61.681001 6.228448
F 38.496159 54.000201 3.971668
F 38.890759 61.621001 3.954888
F 47.740959 61.572401 10.963638
F 47.657959 66.917001 14.475038
F 45.502259 63.182001 7.370868
F 43.102959 59.143301 14.914238
F 49.987259 63.023501 6.162938
F 48.775759 54.822501 3.597058
F 38.704959 59.185001 2.922468
F 38.800059 66.779901 2.979818
F 49.090059 55.135801 8.212848
F 40.969159 55.407601 0.181444
F 38.469559 54.054001 6.603778
F 38.782059 61.601901 6.577248
F 47.420259 59.156601 14.712138
F 50.766059 61.985601 3.492588
F 40.788259 55.217601 2.947988
F 41.089459 62.809901 2.838028
F 42.845459 59.256801 7.886338
F 47.289759 69.172801 2.695318
F 40.775259 57.887701 6.602658
F 43.299959 66.974601 7.278288
F 51.510259 61.897901 12.887338
F 51.933059 59.225301 12.936938
F 40.916159 57.889701 3.872458
F 40.929459 65.385801 3.835628
F 48.036659 66.797001 9.915048
F 51.598359 58.994601 8.480378
F 51.182859 53.865901 4.264268
F 43.414759 67.081601 14.508238
F 40.890159 63.073401 14.584638
F 48.974259 57.886601 8.208618
F 43.015659 53.888201 3.758318
F 43.538259 61.511401 3.824618
F 51.865859 66.615501 1.510198
F 49.871659 65.684701 6.150628
F 43.499859 58.815701 3.827818
F 47.067759 61.423101 1.437718
F 43.237659 53.940801 6.578948
F 41.017659 62.922701 7.409318
F 36.385759 55.523201 10.335538
F 36.491259 63.089101 10.115738
F 45.437359 55.302301 9.990938
F 43.327959 61.657701 6.663688
F 36.534759 57.798101 14.001038
F 36.561359 65.713301 13.638038
F 45.407059 57.725601 13.925638
F 45.207159 63.087601 14.849538
F 36.390759 58.127601 11.285538
F 36.625759 65.670001 10.917238
F 45.472259 57.725601 11.279838
F 45.408259 65.428601 13.601438
F 36.320559 55.521901 7.597558
F 36.626259 63.059201 7.317438
F 48.024359 54.254401 10.571638
F 49.521059 55.324701 12.607438
F 38.556659 54.269301 11.445038
F 38.569959 61.823701 11.212938
F 48.183559 54.374001 15.010238
F 50.113059 62.783801 10.610438
F 38.435459 59.199101 7.587758
F 38.783759 67.044301 7.411198
F 47.269659 53.963101 1.549418
F 52.013959 54.415101 12.839538
F 38.659359 59.183001 10.314638
F 38.990059 66.778301 9.968188
F 51.452959 61.929301 8.234758
F 46.051359 62.584901 3.719658
F 38.801159 53.957701 14.102238
F 38.569059 61.799301 13.917938
F 51.061059 59.086401 3.408428
F 49.415959 62.730801 1.279628
F 41.097959 55.303101 10.212638
F 40.852359 63.068301 10.319538
F 47.597959 54.123101 5.936168
F 44.564459 54.965001 1.521608
F 40.789459 58.003301 13.935538
F 41.024559 65.741201 13.694838
F 51.324459 53.942401 6.990388
F 47.161659 58.728201 1.506818
F 40.863859 57.873201 11.181838
F 41.255059 65.785601 10.954038
F 44.917159 58.039601 6.098168
F 47.616759 59.079301 5.945358
F 40.962259 55.234301 7.451658
F 40.991159 65.460401 6.641218
F 47.857259 58.928501 10.555838
F 49.801459 65.477201 13.737938
F 43.378859 54.060201 11.050838
F 45.505859 62.939601 10.204338
F 43.134759 59.254301 10.551438
F 43.630659 66.988901 10.055338
F 43.199059 61.836301 11.176638
F 45.769459 65.525801 10.902738
F 43.321159 54.020201 13.721138
F 43.106159 61.643301 13.909438
F 36.400659 55.260201 14.798838
F 36.498759 63.199201 14.720338
F 45.529059 55.321801 14.976738
F 47.304059 61.745501 13.620338
F 38.587059 59.247701 14.905238
F 38.764359 67.029101 14.590738
F 49.565459 62.746201 14.618338
F 47.729659 67.081301 7.106408
F 41.065959 55.423301 14.808738
F 47.295259 66.531801 1.603698
F 45.430659 65.680701 6.376268
F 38.906459 69.582001 13.835838
F 52.013459 67.058201 14.259638
F 51.113059 58.658201 0.618706
F 38.771959 59.175901 0.064112
F 42.935659 69.220301 3.659228
F 43.186959 66.995301 0.173793
F 36.444059 62.985101 0.218075
F 49.610459 65.481901 0.369325
F 36.267359 55.447101 0.145822
F 52.565959 66.499801 10.533038
F 38.444059 69.325801 3.728858
F 47.661359 69.506101 5.605228
F 38.644559 69.521201 6.445128
F 38.707159 66.830501 0.263349
F 47.740659 69.456801 10.770338
F 43.303759 69.685101 10.840338
F 42.967259 69.535301 6.303098
F 51.930059 69.293601 10.485138
F 36.343959 55.438601 24.646138
F 36.072759 55.296701 29.403938
F 45.196559 55.299301 24.908638
F 45.149559 63.348701 24.625538
F 36.310959 57.788801 28.489738
F 36.306359 65.667501 28.319638
F 45.128859 57.945501 28.425338
F 45.017059 65.699101 28.467338
F 36.264959 57.821901 25.806138
F 38.469559 58.985101 32.087238
F 45.009259 57.878601 25.728338
F 45.308059 65.706701 25.778438
F 51.519759 67.193701 32.013938
F 36.388759 63.020001 21.992838
F 44.974059 55.407101 22.096038
F 45.302659 63.000601 21.968038
F 38.429659 54.030601 25.589538
F 38.678859 61.652201 25.524638
F 47.325859 54.081001 25.902238
F 47.200059 61.933601 25.632138
F 38.505859 59.099701 22.149038
F 38.678059 66.943701 21.949838
F 47.647059 59.159801 22.124338
F 47.530659 66.953101 21.943438
F 38.570459 59.075101 24.775838
F 38.526759 66.886601 24.695138
F 47.375959 59.325601 24.882638
F 47.592559 66.963501 24.691238
F 38.486059 54.295401 28.374638
F 38.602859 61.659201 28.332738
F 47.476359 54.044201 28.659238
F 47.211859 62.057701 28.477938
F 40.762759 55.295501 24.765638
F 40.902559 63.061201 24.611638
F 49.663659 55.419201 25.210438
F 49.476659 63.080401 24.649038
F 40.579359 57.884701 28.428738
F 40.530859 65.594901 28.402838
F 49.569359 57.950301 28.729838
F 49.687659 65.815301 28.441938
F 40.749759 57.814201 25.739838
F 40.826559 65.507301 25.608538
F 49.555959 58.026301 25.983338
F 49.854959 65.476401 25.657238
F 40.686259 55.314601 21.958138
F 40.872859 63.257801 21.831938
F 49.615159 55.090101 22.421038
F 49.838659 63.176901 22.012538
F 42.916859 54.132201 25.827238
F 43.085959 61.844001 25.638638
F 51.748559 54.054501 26.007838
F 51.634559 61.933201 25.829038
F 42.970959 59.196201 22.100938
F 43.239259 66.968301 22.001938
F 51.931059 59.063701 22.229638
F 36.144759 55.105001 32.140738
F 42.899559 59.222301 24.895638
F 43.120559 66.872201 24.811538
F 51.760259 59.190701 24.908638
F 43.083459 59.051801 32.096838
F 43.026359 54.220701 28.590238
F 42.882859 61.747801 28.473738
F 51.899759 54.258001 28.622638
F 51.721559 61.881401 28.419238
F 36.202659 65.815301 25.584838
F 49.416759 55.225601 32.263938
F 45.356959 55.186001 17.657238
F 47.396359 67.006101 32.069338
F 52.003159 66.894001 17.014638
F 40.758359 63.030001 31.998938
F 45.305559 55.412201 29.364338
F 44.924159 63.202601 29.423238
F 38.386659 59.197601 29.388138
F 38.423559 67.065101 29.315438
F 47.333659 59.419201 29.394538
F 47.352459 66.985901 29.218838
F 36.277059 63.053001 29.159538
F 42.968359 67.083701 32.075338
F 49.563859 63.108501 32.129338
F 49.725559 62.926701 17.276638
F 36.457059 63.117901 24.719838
F 43.060959 61.676201 20.900938
F 51.807159 54.205401 21.118538
F 38.578159 67.073901 31.988138
F 40.665259 55.368001 29.558238
F 40.735759 63.008501 29.227738
F 49.624059 55.276101 29.590338
F 49.593159 63.170501 29.347038
F 42.753959 59.165501 29.277838
F 42.793659 67.076001 29.292238
F 51.777959 59.241501 29.390538
F 49.569459 54.941401 17.556638
F 47.572159 59.040701 17.419038
F 47.549859 66.943601 17.241938
F 49.753059 65.604001 20.836938
F 40.576659 55.304501 32.237938
F 36.226059 55.313301 17.497438
F 36.561259 63.347401 17.354638
F 36.160859 55.457201 21.838038
F 45.372159 62.864101 17.458038
F 36.340459 58.092701 21.139338
F 36.372459 65.612701 21.068238
F 45.343359 57.923801 21.236938
F 45.466259 65.531601 21.149138
F 36.256859 57.878001 18.453638
F 36.435259 65.923401 18.305538
F 45.542059 57.706101 18.636038
F 45.464359 65.630101 18.378138
F 38.504259 54.161501 18.387238
F 38.726859 62.058701 18.319138
F 47.485659 53.994001 18.856338
F 47.627259 61.654101 18.277538
F 38.701159 59.278601 17.581138
F 38.644159 66.992101 17.309238
F 51.804059 67.028201 24.411138
F 51.954659 61.458701 21.046638
F 38.427359 54.149001 21.051138
F 38.675559 61.639301 20.962738
F 47.287159 54.133101 21.465438
F 47.638359 61.951301 21.216838
F 52.092459 58.942201 17.510238
F 41.048359 63.238001 17.296338
F 51.917259 66.948101 29.391338
F 42.846959 54.082101 20.998938
F 40.904159 57.903201 21.075438
F 40.936559 65.898001 20.952838
F 49.764959 57.789501 21.129138
F 51.978159 66.957001 21.728638
F 40.889259 57.904501 18.367838
F 41.104559 65.819601 18.253438
F 49.815159 57.589901 18.392738
F 47.315959 59.243101 32.076938
F 43.135359 53.939301 18.323238
F 43.064259 61.735101 18.198038
F 49.830059 65.519401 18.167238
F 43.465059 67.032601 17.359638
F 43.276559 59.072801 17.541338
F 40.814659 55.334001 17.428138
F 51.899759 61.562401 18.179138
F 51.765359 53.665401 18.422138
F 45.133059 55.237601 32.069038
F 36.279259 63.104601 31.943938
F 51.821959 59.240701 32.142238
F 45.083259 63.106201 32.258638
F 38.734659 69.472101 21.106638
F 43.218759 69.739601 18.288938
F 52.235159 69.485501 20.826038
F 43.241259 69.654301 25.642038
F 52.118359 69.376401 28.417638
F 43.029459 69.569001 28.434338
F 47.651859 69.614901 25.621938
F 47.756459 69.719601 20.931438
F 38.582459 69.458201 25.728638
F 36.051459 65.585301 47.271038
F 51.736959 59.269301 44.304338
F 44.924259 55.482201 46.620738
F 45.012059 62.841001 46.739738
F 36.197759 55.252901 36.675138
F 43.008359 59.108501 36.473838
F 45.117659 58.014201 47.596838
F 45.080059 65.499801 47.510338
F 36.190659 55.306101 43.913138
F 36.053159 62.772201 43.751638
F 45.011159 55.362001 44.038938
F 45.038459 62.992501 43.897438
F 38.489459 53.947001 47.521338
F 38.217759 61.749101 47.414838
F 47.070659 53.961401 47.433238
F 47.527359 61.707901 47.683738
F 38.442059 59.028501 43.633738
F 38.419259 66.789101 43.753738
F 47.372959 59.305601 44.027838
F 47.345159 66.960701 43.865038
F 38.271559 59.190301 46.327438
F 38.246159 66.914901 46.591838
F 47.378659 59.286201 46.716338
F 47.133859 66.938801 46.626938
F 40.459759 55.318601 46.373438
F 40.608359 62.832001 46.643838
F 49.291659 55.325101 46.630738
F 49.573859 63.222101 46.681538
F 40.443959 57.909901 47.398138
F 40.333459 65.359201 47.305138
F 49.367659 57.708501 47.877538
F 49.476259 65.687401 47.667638
F 40.628159 55.301001 43.733938
F 40.820959 63.106301 43.774138
F 49.493559 55.268101 43.987638
F 49.645859 63.304401 44.070938
F 42.682359 54.212401 47.564638
F 42.741959 61.459601 47.597638
F 51.469759 54.149301 47.653838
F 36.242459 57.827001 35.713938
F 42.942559 59.195501 43.960738
F 42.987059 66.962601 43.715738
F 36.223259 65.475501 42.853338
F 51.723759 66.976101 44.154138
F 42.736959 59.041501 46.688538
F 42.662859 66.718101 46.496938
F 51.681659 59.090001 47.087738
F 51.664059 67.025401 46.888738
F 35.936759 62.969201 46.547838
F 36.029859 57.801601 42.831138
F 45.286659 57.772201 35.710938
F 45.012259 65.599001 35.865938
F 51.727359 59.270301 36.742838
F 36.149859 63.017201 36.314738
F 51.707259 54.059301 43.012438
F 36.150059 62.835801 39.140238
F 51.778959 61.837801 35.819338
F 51.679559 67.070601 36.595438
F 51.888059 66.935301 39.382938
F 51.798659 59.299901 39.491638
F 38.404859 53.925101 35.862038
F 38.340659 61.647001 35.624238
F 47.264459 53.857401 35.667238
F 47.453359 61.692301 35.691838
F 40.720759 57.876501 35.715738
F 40.596359 65.496401 35.703038
F 49.546459 58.009801 35.709438
F 49.567059 65.575501 35.539638
F 51.681459 61.898701 43.139738
F 42.934859 61.705201 42.957238
F 42.895259 66.696201 39.307138
F 35.925959 57.942901 40.110838
F 42.729459 53.984201 42.998738
F 36.411059 65.650401 32.749838
F 42.992459 59.131301 39.126438
F 42.726659 66.789701 36.582638
F 42.704559 54.079501 35.793338
F 42.885259 61.778401 35.580438
F 51.613859 54.051401 36.091438
F 42.867259 54.068901 33.025538
F 42.942559 61.757101 40.233638
F 42.980259 61.738701 32.883538
F 45.122659 55.507801 39.535338
F 45.163959 62.865401 39.205438
F 36.167459 57.886801 47.477338
F 51.845859 61.813901 40.466738
F 45.177859 57.971701 43.022738
F 45.216659 65.592601 42.847438
F 36.338659 55.240901 46.644738
F 51.873159 54.224501 40.295338
F 45.182159 57.980901 40.294338
F 45.147259 65.418101 40.102438
F 36.240659 65.603401 35.481138
F 51.755459 61.720001 47.520138
F 45.102159 55.163301 36.742438
F 45.218159 62.972501 36.479838
F 38.340059 54.038001 40.054238
F 38.450559 61.603001 40.043338
F 47.450559 54.221601 40.224938
F 47.536259 61.774801 40.515338
F 38.284259 59.181701 36.484538
F 38.374759 66.798001 36.559738
F 47.371559 59.231201 36.779438
F 47.490659 66.937601 36.542638
F 38.259059 59.004501 39.217638
F 38.515159 66.880701 39.359338
F 47.329559 59.345401 39.539138
F 47.386859 66.810701 39.382638
F 38.415759 53.807701 42.784838
F 38.450159 61.778201 42.762538
F 47.228959 54.085501 43.008738
F 47.361259 61.802901 43.348738
F 40.762759 55.278601 39.397438
F 40.760059 62.978201 39.241738
F 49.606559 55.537201 39.523138
F 49.718059 63.024501 39.445738
F 40.777259 57.935601 42.915138
F 40.747559 65.722401 42.925738
F 49.701159 58.034701 43.171238
F 49.621559 65.806001 43.047438
F 40.837859 57.957501 40.194938
F 40.687159 65.504501 40.216138
F 49.572859 58.082401 40.398538
F 49.766459 65.621401 40.293338
F 40.524559 55.363101 36.745438
F 40.573559 62.859001 36.557938
F 49.400359 55.361601 36.637138
F 49.573959 62.982301 36.736038
F 43.001959 53.991301 40.323538
F 36.253059 65.436101 40.080638
F 36.108559 55.395401 39.359838
F 51.716059 54.104501 33.418738
F 47.262759 53.787601 32.940638
F 49.543859 65.679801 32.868438
F 51.898659 61.875901 32.981238
F 45.250059 57.822201 33.002038
F 47.329659 61.945801 32.974238
F 40.780359 57.855901 32.982838
F 49.538259 57.925001 32.944838
F 45.233959 65.734201 33.188538
F 36.188759 57.766601 33.031838
F 40.769759 65.643501 32.903238
F 38.292959 54.002601 33.147738
F 42.925459 69.392501 47.551138
F 38.529359 61.615401 32.911738
F 38.380759 69.492201 35.717438
F 43.177259 69.359901 35.827938
F 51.770059 69.606301 43.045138
F 38.525059 69.772801 32.904138
F 51.554159 58.984901 61.359438
F 36.023359 55.319501 53.965538
F 44.914759 57.830601 50.337538
F 44.893959 65.607001 50.370838
F 38.280759 54.142101 50.254938
F 38.095459 61.888101 50.272238
F 47.303259 54.062101 50.195938
F 47.221359 61.871301 50.322438
F 40.506559 57.890901 50.126838
F 40.354259 65.737401 50.122938
F 49.420359 57.906101 50.542338
F 49.468659 65.704701 50.395038
F 42.828059 54.144401 50.343238
F 42.739759 61.834801 50.289338
F 51.480059 54.050701 50.429038
F 51.846659 61.830301 50.256838
F 36.234959 57.872901 57.491538
F 47.251059 62.159601 62.631138
F 45.164259 55.429501 54.015338
F 45.054159 63.122101 53.945238
F 45.080559 63.416401 61.280638
F 51.180359 53.796601 65.050338
F 45.080359 57.834201 57.641238
F 42.686359 66.956501 58.659538
F 36.209059 55.460701 61.100538
F 45.573959 65.529501 65.164338
F 45.030459 58.018101 55.041738
F 44.764759 65.618601 54.980938
F 47.303559 67.225001 61.900238
F 36.094259 57.917201 50.224438
F 45.116759 55.259101 51.282638
F 44.966959 63.062201 51.209138
F 38.254759 53.955701 54.809038
F 38.159259 61.757701 54.852838
F 47.118359 54.205801 55.322738
F 47.177859 61.937501 55.053938
F 38.324259 59.183901 51.227338
F 38.048659 67.063401 51.138738
F 47.099759 59.342801 51.343838
F 47.249359 67.025001 51.391038
F 38.362359 59.089401 53.930138
F 38.103859 66.930501 53.923538
F 47.195659 59.285701 54.058838
F 47.141659 66.810001 54.116638
F 38.435059 54.085901 57.460338
F 38.407459 61.606001 57.480138
F 47.206859 53.949901 57.983638
F 47.143859 61.980501 57.785438
F 40.425159 55.170201 53.723838
F 40.523959 62.968501 53.956438
F 49.257859 55.498401 54.068838
F 49.562459 63.015201 54.080838
F 40.768659 57.957401 57.409538
F 40.500759 62.929801 58.447138
F 49.323559 57.936501 57.918138
F 49.411459 65.690601 57.979538
F 40.718559 57.692901 54.631838
F 40.484959 65.533201 57.626538
F 49.385659 58.049901 55.049038
F 49.430059 65.579301 55.196438
F 40.512659 55.337201 50.996638
F 40.451559 63.212601 51.082338
F 49.360859 55.414701 51.335638
F 49.576959 63.098601 51.321838
F 42.787459 54.177401 54.612538
F 42.816759 61.941901 54.745438
F 51.535959 54.240401 54.825538
F 51.693059 61.824601 55.194738
F 42.719159 59.236301 51.063638
F 42.712459 66.974701 51.102538
F 51.722059 59.221901 51.278238
F 51.654059 66.971201 51.487438
F 42.862359 59.370001 53.787138
F 40.277559 65.415201 54.923638
F 51.699659 59.134201 54.083638
F 36.082459 63.062101 53.853638
F 42.917659 54.141901 57.531838
F 45.053459 66.053701 57.697238
F 51.770359 53.898801 62.374238
F 51.657659 61.959101 57.968138
F 35.849559 63.129401 51.216038
F 36.228759 63.138201 61.268638
F 44.984459 55.535201 61.559538
F 49.563859 63.100101 61.773138
F 35.953659 65.659101 49.945338
F 36.105559 62.952301 58.396638
F 36.305059 57.912301 62.084538
F 36.328559 65.718401 62.063238
F 44.763659 58.274201 62.535038
F 35.992159 65.504801 57.659738
F 36.199859 55.348601 58.394538
F 41.013159 57.902701 64.743538
F 45.001059 55.354101 58.750638
F 44.800759 63.467501 58.565938
F 38.261359 54.069401 62.028238
F 38.473259 61.827801 62.133538
F 47.391459 54.266501 62.592038
F 49.334659 65.521801 62.997038
F 38.538959 59.107101 58.548838
F 38.289559 66.876701 58.449938
F 47.008159 59.388101 58.565938
F 47.198059 66.872001 59.016738
F 38.427559 59.328601 61.322538
F 38.299959 67.149401 61.055238
F 47.030359 59.599501 61.532638
F 38.568159 54.113501 64.778438
F 35.970559 55.354601 51.195338
F 51.455659 66.744801 61.692938
F 36.151459 57.824301 54.790438
F 35.991259 65.515501 54.886538
F 40.497059 55.333001 61.123738
F 40.543959 63.272401 61.143338
F 49.740059 55.416601 61.414438
F 44.966059 65.858501 62.521938
F 42.958859 67.251901 61.478238
F 48.675259 54.910501 64.951638
F 51.588459 54.095101 57.679438
F 41.002859 65.646901 64.802838
F 40.432459 57.800701 62.125938
F 40.779559 65.898201 62.146338
F 49.211859 57.970801 62.353638
F 42.515159 66.768201 53.876638
F 40.689659 55.379601 58.381338
F 42.903859 61.847301 57.508138
F 49.315259 55.319301 58.718038
F 49.424059 63.145301 58.940138
F 42.891859 54.173601 62.288938
F 42.708459 61.941401 61.771938
F 51.721659 66.772101 54.169738
F 51.721659 61.551601 62.472738
F 42.858659 59.214201 58.437738
F 43.217059 61.809301 64.382338
F 51.634359 59.253401 58.690138
F 51.527059 67.018601 59.067638
F 42.647859 59.220701 61.185238
F 43.473459 59.175901 64.939838
F 36.486259 65.705201 64.682238
F 45.803159 62.744101 64.866938
F 38.865059 61.767001 64.732638
F 48.844259 57.745701 65.000838
F 36.341959 58.103101 64.763338
F 43.091859 53.908301 64.956238
F 51.233259 61.330401 65.222038
F 51.540459 69.192801 62.689538
F 51.497459 68.875001 65.541438
F 47.196059 69.309301 55.394438
F 38.146659 69.574901 50.196038
F 38.317659 69.546101 54.805538
F 42.680559 69.538601 50.236438
F 51.596859 69.543901 50.554638
F 47.131259 69.470401 58.156738
F 51.642059 69.295401 55.467638
F 62.842559 1.194231 3.282098
F 62.744059 9.054881 3.553198
F 53.668259 0.753433 8.301968
F 69.241259 5.214391 7.994348
F 53.886959 3.911791 4.625978
F 55.945559 5.239841 11.395038
F 62.765659 3.807561 7.029928
F 62.687659 11.716301 6.700798
F 55.959459 7.808761 4.706958
F 60.067859 12.778201 7.253328
F 62.829459 3.714521 4.238208
F 62.574759 11.665401 4.114008
F 69.369459 12.894101 7.769908
F 69.465359 15.327001 6.909008
F 58.017959 11.865001 10.795538
F 58.142359 3.940601 7.254268
F 55.850959 15.577001 11.405438
F 58.149459 3.939651 11.971938
F 56.182259 5.228751 1.043138
F 64.949159 12.964301 0.597324
F 54.269359 1.535011 14.108038
F 58.308959 16.809901 0.654057
F 55.645659 15.481701 13.999638
F 65.039559 7.787171 4.261358
F 64.940359 15.404901 4.194848
F 53.425859 16.696201 14.576038
F 60.563859 5.147701 0.607669
F 53.998559 3.387241 7.566598
F 53.776959 8.916291 3.758908
F 69.648959 12.746501 3.203468
F 54.014359 16.750301 0.911679
F 69.652359 12.952801 10.529938
F 64.961659 5.155001 3.417488
F 65.157059 12.767401 3.457328
F 55.969659 15.435101 4.834348
F 55.820659 13.284801 9.724378
F 62.497959 11.749701 14.037038
F 64.893959 7.758771 6.920468
F 64.868659 15.337801 6.892578
F 62.611959 16.830301 7.599848
F 58.221159 1.062141 3.382208
F 58.199359 9.127621 3.698438
F 60.612559 0.138435 7.077438
F 67.165659 1.236461 3.485298
F 67.186259 9.009471 3.307078
F 53.857259 8.946531 8.677008
F 53.983559 9.409311 11.506938
F 58.297959 9.132581 10.058138
F 67.008559 3.916891 7.076548
F 67.223259 11.413501 6.858808
F 58.357559 3.691491 4.441388
F 58.438659 11.342001 5.225418
F 67.157159 3.949681 4.252398
F 67.321859 11.527401 4.258698
F 53.832359 1.335391 3.985328
F 62.905359 1.180961 14.967338
F 60.462359 5.253861 7.964098
F 65.165559 -0.162427 14.022038
F 53.983659 11.706801 7.844468
F 58.569759 1.415991 8.182768
F 60.538759 7.552731 4.223398
F 60.304759 15.479401 4.347608
F 69.449459 5.331241 10.633138
F 69.453459 7.920571 4.277028
F 54.928959 4.365971 13.862138
F 65.187359 5.148741 15.344838
F 69.551759 7.953271 14.156338
F 62.413959 16.678701 14.978438
F 56.102459 5.250831 3.829568
F 60.536159 12.936901 10.277638
F 60.547659 4.946161 3.263638
F 60.119159 12.891401 3.545988
F 69.361659 5.231301 3.366308
F 69.424059 12.605301 14.765538
F 60.609659 7.784371 7.000588
F 60.340059 15.497101 6.978058
F 67.184059 9.135191 14.949038
F 69.559459 7.712741 7.042708
F 53.952659 8.918211 16.174338
F 62.767859 1.304481 7.950678
F 62.787259 1.395101 10.655538
F 62.923459 9.009381 10.539338
F 62.704359 9.054851 0.687274
F 64.873459 5.363911 0.525314
F 58.140959 16.800601 7.920618
F 56.362759 7.900051 11.867438
F 62.953459 3.929251 14.399638
F 62.541459 9.100091 14.970738
F 60.179859 15.377701 13.906338
F 60.662559 5.072471 15.129038
F 62.691559 4.065001 11.602338
F 62.858059 11.680001 11.248838
F 62.921059 1.241241 0.654017
F 69.648859 -0.073785 14.277538
F 53.642059 16.609601 7.986018
F 62.760759 9.163821 7.874488
F 69.501559 15.492201 11.361138
F 67.257759 16.851201 0.571047
F 60.287459 7.673001 14.268938
F 58.081359 1.364341 10.891438
F 69.432459 15.414001 14.084138
F 56.146659 12.767801 3.933308
F 67.290759 1.335691 14.878038
F 64.952959 7.646121 11.567538
F 64.985359 15.460801 11.323438
F 62.468259 16.732501 3.227538
F 55.943159 12.676101 1.118028
F 54.100359 12.275201 11.746138
F 64.787959 5.259861 7.932898
F 64.972759 12.803201 7.747528
F 56.010159 15.115101 7.515268
F 57.726159 8.743681 14.061338
F 64.893659 5.206571 10.600038
F 65.058359 12.968601 10.389738
F 56.102559 5.049331 8.562148
F 53.646759 8.936941 0.996424
F 53.759059 16.733601 3.637518
F 64.887159 7.681291 14.265138
F 64.837459 15.495301 14.050638
F 67.209359 16.696001 14.869938
F 57.947959 16.799801 14.976638
F 58.349559 3.740791 14.656738
F 57.921459 11.627001 13.653038
F 67.346059 1.515031 10.697738
F 67.267559 8.858541 10.637438
F 60.387359 5.252071 10.755938
F 58.401259 0.955802 14.596938
F 60.159659 12.912401 14.925938
F 67.328059 3.999881 14.173738
F 66.971459 11.606701 13.910838
F 69.505859 5.332751 15.118838
F 55.458659 12.734601 14.128438
F 67.226059 4.023971 11.545238
F 67.312459 11.576701 11.142238
F 53.898259 11.548501 4.921908
F 69.385159 12.947401 0.457575
F 67.146659 9.321201 0.609182
F 67.238359 1.308001 7.942238
F 67.303459 8.849831 7.928378
F 69.419059 15.196801 4.174518
F 60.628159 7.924981 11.430638
F 60.374059 15.411401 11.225338
F 64.767559 12.917201 14.971438
F 69.558059 7.941351 11.649338
F 58.299959 1.113591 0.435881
F 55.960959 7.717611 7.416368
F 58.309459 9.252871 7.345738
F 62.650959 16.747201 10.327138
F 58.433159 9.048841 0.854570
F 69.245659 5.410781 0.654781
F 67.204359 16.810001 10.520138
F 67.265059 1.132581 0.486695
F 53.681259 1.022791 1.081248
F 58.006459 16.734601 3.549638
F 67.253059 16.527101 3.222968
F 67.133559 16.608801 7.746358
F 62.623759 16.765901 0.493284
F 60.422259 12.898501 0.942099
F 58.199959 17.012001 10.708038
F 56.497959 5.098001 16.131438
F 56.344459 0.135367 12.916238
F 54.092559 11.627201 16.136238
F 56.289959 -0.177007 7.336338
F 65.087159 0.155092 11.353338
F 53.745259 17.214201 10.713238
F 69.459459 0.197984 7.010978
F 64.943559 -0.181838 4.188928
F 60.543059 0.077001 4.333768
F 69.599259 0.173403 4.308188
F 65.015459 0.121543 7.046688
F 69.500159 -0.090278 11.466338
F 56.520559 7.860731 16.307838
F 53.659559 11.498901 0.054183
F 63.087759 1.291061 24.891738
F 63.070659 8.876431 24.822038
F 62.809359 8.968031 17.823538
F 54.158559 8.951761 24.658238
F 54.363459 1.579751 32.157238
F 54.200159 3.840201 28.438738
F 62.825959 3.657291 28.411038
F 62.640059 11.526001 28.658838
F 54.084559 11.438601 28.433338
F 54.095859 3.835791 25.693338
F 63.054059 3.861111 25.680338
F 62.768059 11.494101 25.974538
F 54.046059 16.662801 32.153438
F 54.384759 1.574991 21.871038
F 63.088559 1.351881 22.235738
F 63.011759 8.901851 22.267138
F 58.523759 9.080501 32.263938
F 53.987459 16.642001 22.317838
F 65.029859 12.772201 32.285338
F 54.295459 9.077491 32.261138
F 56.425459 7.631821 25.665038
F 56.265059 15.525701 26.022238
F 58.676459 1.317861 32.003938
F 65.284259 7.607491 25.943738
F 65.197559 15.508201 26.054238
F 58.484959 16.795501 22.213738
F 56.385959 5.398401 21.889338
F 56.081459 12.945001 22.266138
F 65.243359 5.216741 22.342938
F 65.244459 12.820901 22.460238
F 56.458959 5.106441 24.695538
F 56.163159 12.868001 25.198938
F 65.322659 5.030581 25.013438
F 65.198559 12.902001 25.164338
F 56.486059 7.589911 28.475938
F 56.436059 15.403501 28.736438
F 69.772459 7.702721 26.087938
F 65.247959 7.655341 28.675438
F 65.203959 15.334501 28.612438
F 53.955559 11.455301 25.710938
F 58.814659 1.232521 24.786938
F 58.549859 9.099151 25.103838
F 62.963259 16.590801 22.280638
F 67.471559 1.255511 24.936038
F 67.574159 8.921841 24.918538
F 69.720959 5.187291 32.293038
F 58.588459 3.901121 28.319338
F 58.450159 11.523101 28.686138
F 67.428659 3.811381 28.766538
F 67.486759 11.607401 28.543338
F 58.479059 3.813021 25.654038
F 58.441159 11.708101 25.920338
F 67.490659 3.810321 26.043638
F 67.493559 11.572401 25.878338
F 58.757159 1.242131 22.021838
F 58.782159 9.152851 22.366638
F 54.229759 4.201181 20.814638
F 67.440359 1.408581 22.333238
F 67.279759 8.959331 22.217338
F 69.669959 12.793501 25.176238
F 60.824759 7.783261 25.874738
F 60.737659 15.469201 25.966238
F 58.086959 3.828721 18.237038
F 69.706959 12.899501 29.485638
F 67.456159 3.939301 21.545838
F 54.267059 1.243511 16.880138
F 60.677059 5.076191 22.237338
F 60.578459 13.042701 22.297738
F 58.565459 16.580301 32.485338
F 57.971159 8.597041 18.587038
F 60.937359 5.177001 24.995238
F 60.746759 12.933901 24.995438
F 69.731359 7.694711 28.980438
F 56.546159 -0.084936 21.083838
F 60.841959 7.615861 28.566338
F 60.670159 15.454001 28.790638
F 60.602959 15.514401 21.253538
F 63.135959 1.252141 32.312638
F 54.188759 1.308641 24.436538
F 54.326559 11.610801 20.694338
F 67.229259 11.557601 21.364038
F 54.487159 3.876181 17.936238
F 67.304359 16.667701 32.187338
F 62.938559 8.865911 32.301838
F 55.721659 15.288801 18.766238
F 54.276459 1.243701 29.523938
F 63.189859 1.247441 29.595738
F 62.906959 9.007421 29.442338
F 58.404859 11.676701 21.388338
F 54.271459 8.911131 29.519838
F 58.437959 16.631901 24.971938
F 60.385159 12.747601 17.680538
F 56.379359 4.902441 29.522538
F 56.277359 12.797101 29.453038
F 65.029459 5.143621 29.549738
F 64.987959 12.822501 29.551238
F 54.158859 16.745801 29.449938
F 69.673359 15.433501 28.594238
F 67.306659 11.652401 18.566338
F 62.979559 1.147411 17.743338
F 58.553759 3.965351 21.030738
F 67.481659 16.757101 29.541238
F 67.380959 3.857181 18.786638
F 54.193859 9.203231 21.895238
F 62.845659 16.755901 32.247338
F 69.652959 7.879311 21.412638
F 58.722459 1.351551 29.205938
F 58.634359 9.048671 29.534838
F 60.807959 5.230921 32.088838
F 67.361859 1.267991 29.616738
F 67.564259 8.891111 29.602338
F 69.504159 15.404201 18.401038
F 60.807159 5.124681 29.333038
F 60.476059 12.893301 29.577638
F 54.070359 16.742001 25.056238
F 69.790259 15.469001 25.828638
F 69.677159 5.084671 17.881138
F 67.439659 8.981971 32.334738
F 63.026659 16.656901 29.511338
F 65.269059 5.193961 32.242338
F 62.855259 3.644581 18.614638
F 69.500459 12.754701 22.292738
F 55.642259 12.353201 18.397538
F 60.552559 7.669201 18.732938
F 60.533159 5.136441 17.925538
F 69.594059 15.265901 21.266638
F 62.922059 3.810741 21.416338
F 62.764559 11.502101 21.412538
F 69.554459 12.866201 17.669238
F 56.249359 5.106981 32.328038
F 56.476959 13.010801 32.118938
F 62.788359 11.458101 18.499738
F 60.282759 15.405901 18.565038
F 58.082059 16.725401 17.686438
F 53.191859 16.532101 18.509838
F 67.432159 16.531301 22.348738
F 69.772659 5.088221 25.283538
F 65.245259 7.618431 18.402838
F 64.922759 15.461601 18.562738
F 60.730359 7.637651 21.371938
F 67.418959 16.711201 25.098538
F 58.568659 16.831001 29.703838
F 65.054359 5.073031 17.953138
F 65.037659 12.974601 17.713738
F 56.577659 8.049131 21.097838
F 56.189159 15.510601 21.375438
F 69.640859 5.169811 29.656638
F 65.228259 7.617851 21.172938
F 65.291859 15.341201 21.319238
F 58.561459 1.198461 17.517738
F 67.434659 9.013051 17.669538
F 69.729859 5.298771 22.431838
F 58.094659 11.315701 18.672038
F 67.275959 1.316751 17.693438
F 69.691959 7.715001 18.721938
F 63.014959 16.684501 25.125238
F 62.559459 16.764501 17.728138
F 67.317159 16.620601 17.546238
F 69.492659 12.928201 32.266338
F 60.798159 12.640401 32.364238
F 56.405659 -0.079659 28.246738
F 61.061059 0.009754 28.604438
F 65.147459 0.005688 25.753838
F 67.685959 1.305351 32.372238
F 65.280459 -0.053180 28.561338
F 69.616759 0.066144 28.658238
F 69.645759 -0.060420 18.795738
F 61.071759 -0.074394 21.174638
F 65.184859 -0.124573 18.667438
F 62.874259 1.425261 46.943338
F 62.685959 8.932671 46.784938
F 69.513859 15.498401 47.703238
F 53.762559 8.926631 47.116038
F 69.610059 12.923201 46.751838
F 53.959159 4.190741 48.032538
F 62.640259 4.113961 47.730438
F 62.671359 11.522901 47.824638
F 54.033559 11.584201 47.928338
F 53.982059 1.470701 44.296138
F 62.857459 1.273821 44.253638
F 62.951559 9.057551 44.032538
F 69.643559 7.619741 43.225638
F 53.913959 8.887511 44.311838
F 62.892259 16.679201 46.932838
F 54.105959 3.972191 35.906438
F 56.009159 7.649241 47.965838
F 56.253159 15.441301 47.506438
F 53.973059 9.061311 39.487038
F 64.939259 7.743661 47.815138
F 65.125659 15.468101 47.857738
F 67.516459 3.562671 40.424538
F 56.413359 5.177321 44.008738
F 56.347459 12.960601 44.280238
F 65.218559 5.168171 44.260338
F 65.246159 13.016701 44.260838
F 56.111459 5.160771 46.712038
F 56.199759 12.843601 47.012338
F 65.048059 5.181521 46.951738
F 64.912859 12.779501 46.974238
F 58.369859 1.247781 46.842438
F 58.152059 8.982281 46.985838
F 58.347159 1.310111 36.817638
F 67.488559 1.276991 46.921938
F 67.412959 8.959391 47.018638
F 58.565659 11.563101 43.312438
F 58.419959 3.852971 47.719538
F 58.425759 11.685701 47.939438
F 67.295959 3.834191 47.747038
F 67.410659 11.604701 47.602738
F 58.368259 1.221991 44.093838
F 58.440059 9.031831 44.204738
F 67.375659 8.877801 36.871738
F 67.478059 1.391091 44.205338
F 67.404459 9.074721 44.304038
F 67.450159 8.867651 39.515238
F 60.436059 7.846701 48.043638
F 60.634059 15.432301 47.973038
F 60.617259 15.526501 43.350138
F 60.799959 15.296301 33.141138
F 69.781259 12.730001 44.086438
F 54.056659 3.964771 43.151338
F 60.756659 5.116391 44.247438
F 60.691059 12.933301 44.131638
F 65.080359 15.564301 33.235738
F 67.501659 11.566801 43.237038
F 60.494059 5.317601 46.794638
F 60.533159 12.899501 46.779238
F 67.223659 16.496401 37.019138
F 58.652559 3.769081 43.190138
F 62.845159 3.801971 35.885438
F 62.964459 11.367701 35.895938
F 54.106159 11.602301 35.841238
F 58.571159 16.825501 39.814238
F 67.411659 1.340141 36.859838
F 58.612459 11.808801 40.643838
F 69.786059 5.181011 44.037538
F 69.587959 5.092721 46.892138
F 69.658459 7.740901 35.793838
F 58.576559 9.215231 36.960438
F 62.963759 16.568501 36.994638
F 69.611359 7.590891 40.400538
F 69.592759 12.739601 36.983638
F 67.312659 16.848601 39.623138
F 56.381759 7.873681 36.013338
F 56.405259 15.352901 36.017038
F 54.155559 3.795411 40.523138
F 65.118559 7.648821 35.940938
F 65.093859 15.335201 35.929438
F 63.051059 16.676801 39.732538
F 58.407559 3.823201 35.733338
F 58.620459 11.736101 35.980538
F 67.329559 3.913591 35.909638
F 67.548659 11.513301 35.914138
F 65.245459 7.713141 33.230838
F 67.520859 3.853631 43.061438
F 58.455359 3.855291 40.470238
F 53.969659 11.627501 43.393438
F 69.671559 15.315801 43.226938
F 54.075659 16.780501 39.547938
F 60.693559 7.702951 43.354238
F 58.344359 16.790001 44.136138
F 56.395159 7.694161 33.199938
F 53.959059 11.644001 40.583238
F 60.567559 7.794701 36.055538
F 60.766459 15.369401 35.976038
F 69.715459 12.738101 39.728738
F 69.758659 7.933761 32.993738
F 54.196959 16.700501 36.936538
F 53.960359 1.388501 36.596638
F 62.941459 1.410241 39.480538
F 62.991159 8.853231 39.683938
F 54.274259 11.725201 33.056438
F 69.795459 5.051911 39.462638
F 53.973459 4.018761 33.065138
F 60.872059 12.821901 36.895538
F 63.011959 3.892621 43.477638
F 63.076459 11.705701 43.336238
F 60.646359 5.030691 36.706638
F 53.931659 1.544191 46.982238
F 62.788359 3.944421 40.568738
F 63.034759 11.485401 40.534538
F 69.643859 15.322101 36.101438
F 67.270959 16.674601 46.786238
F 62.977459 1.288511 36.708938
F 62.878559 8.847151 36.927538
F 62.855359 16.755001 44.259138
F 60.568059 4.966521 39.418138
F 60.860959 15.613201 40.775438
F 60.728059 7.583931 40.565338
F 56.247359 7.757331 40.362438
F 56.348659 15.595701 40.445638
F 54.162459 9.138671 36.857738
F 65.232559 7.571921 40.527238
F 65.180159 15.342701 40.613138
F 54.088859 16.662201 44.129338
F 56.320859 5.295401 36.946938
F 56.283259 12.728801 36.926638
F 65.016759 5.000661 36.929938
F 65.223359 12.797201 36.782338
F 56.299859 5.108061 39.619238
F 56.356359 12.873501 39.638438
F 65.216659 5.008521 39.587938
F 65.128959 12.857501 39.690638
F 56.162559 7.724501 43.087138
F 56.144759 15.371601 43.093538
F 54.136859 1.339681 39.395538
F 65.271759 7.841771 43.193638
F 65.183059 15.497201 43.268838
F 60.851459 12.949201 39.776838
F 58.359259 1.223721 39.445438
F 58.669859 9.123051 39.599238
F 67.401559 11.382401 40.555438
F 67.434759 1.125111 39.533838
F 69.758959 7.658421 47.747338
F 69.567259 5.258181 36.701138
F 60.596459 7.591471 33.219438
F 58.506159 16.621501 37.082738
F 67.442759 16.863301 44.042938
F 58.511359 16.747501 46.954938
F 69.492359 15.543601 33.359638
F 69.533559 15.482701 40.499838
F 67.300959 11.588601 33.230338
F 53.882959 16.491501 46.848138
F 62.988859 4.022691 33.066638
F 67.547259 3.989561 33.244538
F 58.403859 11.506201 33.292338
F 63.028059 11.372201 33.320838
F 56.274659 15.535301 33.302638
F 58.575359 3.844201 33.045538
F 69.718859 -0.131013 33.380438
F 69.591259 -0.024119 40.418638
F 56.088759 0.073328 43.228738
F 69.790859 -0.054214 47.821638
F 65.196959 0.122865 47.697638
F 65.042459 0.005891 40.488538
F 69.743059 0.125372 42.992438
F 69.732459 0.021117 36.109238
F 60.695159 0.222964 43.099238
F 62.839559 3.771241 50.418238
F 62.707659 11.534001 50.702838
F 69.638759 12.782801 54.154238
F 53.889259 3.941081 50.783538
F 56.173859 7.609281 50.678938
F 56.109759 15.406801 50.346638
F 69.362659 7.894581 62.059538
F 64.960459 7.639811 50.552738
F 65.102759 15.366001 50.547238
F 62.746059 3.859091 65.151238
F 58.281259 3.803561 50.348438
F 58.357159 11.453401 50.726538
F 67.167459 3.827421 50.399438
F 67.301559 11.707101 50.461438
F 60.557759 7.783551 50.698438
F 60.609059 15.330201 50.642038
F 53.790459 16.575601 54.223338
F 60.380859 7.670501 62.511238
F 53.837859 16.662001 59.059538
F 58.296459 1.268161 58.715238
F 58.223359 8.894971 58.886038
F 62.750759 8.795271 54.237938
F 69.397559 7.683721 54.827838
F 53.933659 11.490801 50.588738
F 53.749659 1.344601 54.371538
F 53.874459 8.908661 54.448438
F 62.854759 3.907071 58.028238
F 62.827459 11.511001 57.904638
F 67.175559 16.680901 61.330838
F 53.647459 8.886241 58.913238
F 62.782859 3.818991 55.284838
F 62.582059 11.431101 55.080238
F 58.385259 16.552301 58.852938
F 53.857759 3.847161 55.457538
F 62.674459 1.151111 51.440238
F 62.885459 9.058701 51.547338
F 64.865259 7.942041 65.046738
F 53.864459 11.473201 55.250238
F 53.702959 1.340201 51.584438
F 53.850059 8.987931 51.563038
F 56.203259 7.759411 55.343038
F 56.167859 15.315501 55.289138
F 60.487659 15.396001 55.277238
F 64.992059 7.603591 55.132038
F 64.972659 15.406401 55.125538
F 69.668059 5.124571 61.620938
F 56.123459 5.071151 51.595238
F 56.099159 12.644201 51.525238
F 65.122459 5.176151 51.442438
F 64.935359 12.800901 51.502038
F 56.031059 5.114691 54.304338
F 56.176859 12.783501 54.253238
F 65.043459 4.937741 54.079438
F 64.909359 12.814501 54.213638
F 55.860059 7.684741 58.094738
F 56.034159 15.344501 58.078838
F 69.687959 15.472601 57.710538
F 65.006659 7.806361 57.965838
F 65.036159 15.119301 57.803538
F 69.637259 15.352901 50.427638
F 58.078759 1.195551 54.128938
F 58.349759 8.944431 54.343438
F 69.655859 12.941501 58.732838
F 67.367959 1.003031 54.282838
F 67.170759 9.194281 54.002338
F 69.393059 12.985401 61.496338
F 58.265659 3.786991 57.920038
F 58.101259 11.478101 58.175738
F 67.256159 3.914921 58.025138
F 67.334559 11.666501 57.918638
F 58.229259 3.743071 55.192938
F 58.227459 11.479401 55.405738
F 67.115259 3.552971 55.163338
F 67.199359 11.656001 55.119238
F 58.072859 1.302181 51.355938
F 58.401959 8.923291 51.610338
F 69.245859 7.917331 65.010338
F 67.305259 1.197111 51.501438
F 67.376059 8.994191 51.304838
F 58.362659 3.531091 62.608638
F 60.599859 7.556051 55.227138
F 53.722559 8.792871 61.819538
F 58.254059 11.411801 62.706138
F 69.469759 15.575801 62.525938
F 66.992959 11.685001 62.259838
F 67.336559 3.739121 62.355538
F 60.653459 4.967581 51.465238
F 60.487559 12.737901 51.516238
F 53.753659 11.348501 62.975638
F 58.227159 11.655501 65.349338
F 60.504859 4.947431 54.314438
F 60.424059 12.743301 54.335938
F 62.845059 16.671301 51.481138
F 69.596059 4.968611 51.427438
F 60.519559 7.682191 57.986338
F 60.482259 15.314601 57.982238
F 53.956159 1.317951 58.985538
F 69.428859 7.663371 57.549738
F 62.779059 11.585001 65.359938
F 58.359959 16.678701 61.665138
F 62.913559 1.344891 61.507438
F 62.599659 9.008401 61.612738
F 69.595359 5.147531 58.596638
F 53.987159 16.617701 51.577838
F 53.791559 3.921871 58.181938
F 62.571159 16.697901 61.620238
F 62.766959 1.216241 54.213038
F 53.738659 11.383001 58.008938
F 60.468659 12.676901 59.042738
F 60.430459 5.040991 58.871538
F 62.952359 3.992071 62.344438
F 62.680059 11.513101 62.593738
F 53.617059 16.481001 61.758038
F 69.611659 15.494101 55.023538
F 62.729459 1.237661 58.819938
F 62.698459 8.943261 58.880338
F 69.573259 12.828601 51.437038
F 53.647559 1.182201 61.857138
F 60.496559 5.100071 61.646038
F 60.529759 15.370501 62.726238
F 56.151559 7.671231 62.677038
F 56.132859 15.440701 62.739038
F 53.777159 3.601221 62.754638
F 65.058359 7.884641 62.275838
F 64.805659 15.509401 62.410738
F 62.799059 16.293001 58.842238
F 56.149859 5.257541 59.087538
F 55.924259 12.779101 59.169738
F 64.983359 5.228231 58.920438
F 65.044059 12.653001 58.898238
F 55.996459 4.978451 62.002438
F 55.981259 12.745601 61.992838
F 65.246759 5.163761 61.506738
F 64.727359 12.831401 61.515638
F 67.314359 1.153341 58.729738
F 69.619259 7.574871 50.481438
F 67.299359 16.565201 54.066138
F 69.257259 5.126541 54.253438
F 67.287359 9.019891 58.592338
F 60.370659 12.759901 61.743938
F 58.233359 1.075691 61.433838
F 58.260659 8.945101 61.647238
F 67.389259 16.624401 58.598438
F 67.380259 1.049651 61.542438
F 67.201259 9.186931 61.194438
F 62.580259 16.688201 54.212738
F 58.270059 16.680401 54.150838
F 67.339859 16.662201 51.330438
F 58.384459 16.607501 51.422938
F 67.214559 3.783731 65.092438
F 69.472659 15.480501 65.252938
F 67.236959 11.748001 64.895738
F 60.501859 15.329901 65.328638
F 64.901659 15.579001 65.190938
F 65.027959 -0.120783 62.432538
F 58.386759 3.758201 65.424838
F 69.702359 -0.013325 62.509738
F 60.626559 0.005792 65.294538
F 55.864659 0.060643 50.675938
F 60.603159 7.714571 65.347938
F 69.779059 -0.137621 55.102138
F 64.968359 -0.055265 55.093838
F 56.265759 15.216201 65.459238
F 60.566559 0.113538 62.397038
F 65.065059 0.026297 50.484338
F 65.067059 -0.151937 65.127038
F 60.445359 -0.042172 55.057438
F 60.346859 -0.022921 50.551538
F 56.031059 7.822051 65.557338
F 53.664759 3.718321 65.533638
F 62.837959 24.568001 3.257348
F 62.922959 32.097401 3.619908
F 69.612959 30.998301 11.532338
F 60.318159 20.682701 0.470819
F 62.861759 26.664201 7.085958
F 53.797559 27.280401 4.145128
F 62.591659 19.566801 6.770888
F 67.214159 24.576101 0.350067
F 55.763359 21.051201 10.538038
F 69.545659 28.403301 10.710438
F 62.886459 27.026601 4.336128
F 69.463559 22.967501 14.166838
F 62.703059 19.352801 4.093298
F 60.479259 28.614901 0.881914
F 57.907459 19.658901 11.533938
F 56.068259 30.935101 11.379938
F 54.007959 24.539301 8.249408
F 56.089059 28.565901 0.589895
F 69.569259 28.299701 0.462517
F 55.566059 23.477401 14.857438
F 55.931359 28.334601 10.711438
F 55.982359 23.366801 4.259178
F 65.188159 30.756101 4.269968
F 65.050459 23.147201 4.114728
F 60.412459 20.590501 10.612638
F 55.830459 30.899201 7.047218
F 69.492659 20.541101 10.272738
F 69.486659 28.413401 8.043218
F 69.592059 30.863001 14.226538
F 55.774459 20.702901 3.397218
F 64.971859 28.304601 3.267348
F 64.980859 20.502701 3.162268
F 69.522759 28.267101 15.311838
F 53.808859 32.466501 10.715338
F 64.959159 30.520901 6.900648
F 64.986559 23.207301 6.807618
F 58.295259 24.414501 3.307308
F 58.241959 31.958501 3.288008
F 67.069159 24.563501 3.047008
F 67.352959 32.253101 3.417468
F 58.054859 27.073901 7.026508
F 53.771559 27.021001 7.049728
F 58.052659 19.296501 6.954258
F 67.333759 27.238601 6.885548
F 55.647459 23.680001 10.593038
F 67.299559 19.268301 6.659828
F 58.210659 27.000701 4.331218
F 56.134559 28.196901 3.290368
F 58.002659 19.446501 4.273808
F 67.301159 27.142101 4.186288
F 60.614959 23.030701 14.076738
F 67.184059 19.163601 4.031748
F 60.614459 28.240601 10.517738
F 55.771959 20.501601 7.737858
F 55.969859 28.330101 14.877138
F 58.199659 31.856201 8.063218
F 60.560959 30.934101 4.205458
F 60.558659 23.181601 4.317708
F 58.315559 32.204701 0.583317
F 58.159459 24.486501 0.573749
F 69.636559 28.329201 3.279378
F 54.333559 24.599301 12.631338
F 60.222259 20.581601 7.937008
F 55.660259 20.642001 15.226838
F 60.439359 28.212201 3.526238
F 60.297259 20.736501 3.236128
F 69.236159 20.810701 0.619420
F 69.396659 20.657401 3.320278
F 60.359559 30.663801 6.996248
F 60.328359 23.100701 7.008998
F 54.435359 27.326301 12.814538
F 69.340859 23.125601 6.898038
F 62.726759 24.387801 10.518538
F 62.872759 32.000501 10.401238
F 69.685959 30.875201 4.247108
F 60.770859 30.892901 14.081238
F 62.682659 27.036701 14.087238
F 69.423459 20.544201 7.583858
F 62.672459 19.189301 14.066438
F 60.319559 20.509101 14.892438
F 60.490159 28.387101 15.098938
F 67.313059 32.120201 14.935638
F 62.811459 26.939201 11.335938
F 65.140359 28.245801 15.045038
F 62.720159 19.158701 11.319238
F 67.270759 24.281201 14.987738
F 62.826059 32.234201 15.002938
F 58.536559 32.031701 15.005038
F 62.632459 24.112401 7.918228
F 62.867659 31.957301 7.650798
F 58.224259 24.347301 14.983038
F 65.152159 20.489601 15.098438
F 56.070859 30.937901 14.138138
F 53.646959 19.149201 6.954258
F 65.106459 30.823401 11.571838
F 65.098159 23.112401 11.193438
F 69.218859 23.352301 4.169458
F 69.538059 22.987601 11.443438
F 65.050359 28.056901 8.017898
F 64.961259 20.629401 7.615688
F 55.930759 30.712301 4.348678
F 55.959159 23.146701 6.945358
F 65.023659 28.239901 10.642938
F 65.014159 20.559301 10.319338
F 60.501159 28.161301 7.822038
F 53.709259 24.713401 0.512293
F 64.966559 30.882601 14.267638
F 65.005159 23.088001 14.052338
F 58.222359 24.567901 10.447838
F 58.424359 32.222301 10.678038
F 67.399159 24.511601 10.566038
F 67.470059 32.150201 10.591938
F 58.394459 26.910301 14.136638
F 53.552159 32.065801 8.070498
F 57.867859 19.425401 14.197138
F 67.452459 26.883001 14.149638
F 62.802559 24.421501 14.788838
F 67.330659 19.276801 13.988638
F 58.317159 27.133401 11.312938
F 69.672659 20.348001 15.048738
F 53.748059 32.250801 3.413698
F 67.371159 26.997601 11.621938
F 53.588559 32.074101 14.891838
F 67.276759 19.382301 11.252438
F 58.212359 24.466401 7.685048
F 55.859859 28.418201 7.978378
F 67.257959 24.576601 7.807778
F 67.053759 32.030901 7.864018
F 60.693159 30.898001 11.340238
F 60.479059 23.180401 11.405438
F 69.422059 30.907101 6.930338
F 53.499759 19.397401 4.336038
F 53.809259 24.774801 3.125408
F 53.825559 32.407101 0.723026
F 64.864559 20.682601 0.457847
F 56.028259 20.653701 0.700217
F 67.358559 32.120501 0.694864
F 62.947459 32.274301 0.911453
F 62.536859 24.564301 0.522639
F 64.846259 28.282701 0.599396
F 53.029359 19.603601 14.808238
F 53.281659 19.979701 10.672338
F 53.605759 34.755101 6.993888
F 62.789259 34.832101 3.997978
F 53.715459 34.911701 4.111768
F 58.101759 34.365801 6.812368
F 62.831059 24.467701 24.920838
F 62.881759 32.140701 24.983038
F 69.835959 20.511701 29.598038
F 60.830159 23.092101 18.383438
F 62.925859 26.888901 28.711738
F 69.492359 28.030701 18.032838
F 62.983259 19.192201 28.760838
F 58.615059 26.991701 21.319038
F 60.941059 30.825301 18.541038
F 54.274659 27.109901 25.894838
F 62.790859 27.077001 25.934638
F 67.308659 19.077901 18.721738
F 62.944159 19.406801 26.050538
F 58.559059 26.814001 18.619938
F 54.111059 19.304601 25.871238
F 53.894959 24.329901 22.457138
F 62.901259 24.422501 22.177038
F 62.819159 32.147801 22.212138
F 54.040559 32.176901 22.030438
F 60.594759 28.599601 32.079538
F 56.369559 30.882001 25.786538
F 56.536259 23.130101 26.078838
F 65.152359 30.882001 25.786738
F 64.989159 23.263001 26.044038
F 56.126459 28.450701 21.990438
F 56.411959 20.734601 22.342438
F 65.302159 28.306001 22.368738
F 65.252359 20.591001 22.260138
F 56.512459 28.303501 24.944538
F 56.453059 20.583601 25.065038
F 65.080159 28.187901 25.056038
F 65.205559 20.688301 24.971838
F 56.223359 30.973401 28.487338
F 56.272059 23.266501 28.723238
F 65.059959 30.975101 28.667438
F 65.062359 23.080801 28.743438
F 58.628859 24.369901 24.974438
F 58.623259 32.188801 24.772838
F 67.328959 24.601201 25.092838
F 67.256059 32.254301 25.007138
F 58.440359 27.069301 28.462138
F 69.475959 30.880501 25.940038
F 58.611259 19.308201 28.715738
F 67.341659 27.237201 28.658838
F 60.670359 20.598901 32.468138
F 67.475759 19.363401 28.709738
F 58.760959 26.982801 25.718838
F 54.039759 27.165301 28.484638
F 58.532559 19.092801 25.967738
F 67.406259 27.084401 25.852338
F 69.781159 30.655101 18.874238
F 67.327659 19.452801 25.901238
F 58.447959 24.353101 22.119338
F 58.620059 32.152301 21.929638
F 67.250159 24.521001 22.396138
F 67.326759 32.187201 22.371938
F 60.702859 30.736601 25.844438
F 60.765659 22.954001 25.867438
F 58.532159 31.892801 17.678238
F 69.531459 23.107101 18.826138
F 60.860859 28.378201 22.039338
F 60.830459 20.493201 22.281938
F 69.619259 20.404801 22.438338
F 54.183859 26.886501 18.332538
F 60.785559 28.373101 24.726838
F 60.573659 20.527801 24.978238
F 69.687959 20.451301 25.029738
F 69.507059 23.152001 25.897338
F 60.748859 30.838601 28.655838
F 60.576059 22.815901 28.492338
F 69.439259 23.114501 21.724738
F 63.199859 32.221601 32.311438
F 69.778559 31.111101 21.514538
F 58.621059 19.341601 21.474738
F 69.748159 28.354801 29.492138
F 54.065459 24.463601 29.364838
F 62.710059 24.329901 29.438338
F 62.958959 32.195201 29.530438
F 54.073059 32.299101 29.352538
F 67.181359 26.823901 18.850738
F 56.263659 28.420101 29.255738
F 56.210559 20.620501 29.730838
F 65.056059 28.516601 29.605438
F 65.261059 20.439101 29.654938
F 58.378859 19.262401 18.599338
F 60.680559 28.231001 17.727338
F 54.308359 24.410701 17.317938
F 56.368559 28.178301 17.682338
F 67.654459 32.083501 17.759538
F 58.507159 24.287601 17.589538
F 69.781859 31.048201 28.687738
F 69.729959 20.637601 32.447338
F 58.746859 24.509901 29.443638
F 58.477859 32.172101 29.239938
F 67.109459 24.590301 29.336838
F 67.367059 32.218001 29.476138
F 60.660459 28.294801 29.368038
F 60.750459 20.368201 29.737438
F 69.601459 28.474301 32.236838
F 56.175259 20.549101 17.826638
F 60.494859 20.529401 17.609738
F 54.243259 19.294101 28.664038
F 67.458159 26.945401 21.465038
F 54.161359 32.209501 24.776638
F 69.661459 28.246901 24.980638
F 63.224759 32.257801 17.702538
F 69.386659 23.082001 28.604838
F 53.953659 26.911901 21.025338
F 63.074359 27.012101 21.310638
F 54.094259 19.139901 18.947438
F 62.941859 19.136001 21.327438
F 60.618859 22.948501 21.092738
F 54.181359 19.263201 21.594638
F 67.383759 24.297801 17.777538
F 63.099259 26.990001 18.574738
F 60.874959 30.848901 21.154938
F 62.814259 19.275501 18.507238
F 63.067859 24.432301 17.523238
F 69.706559 28.362601 22.332938
F 54.391759 24.493601 25.149438
F 56.305459 30.724801 18.333138
F 56.214159 23.139501 18.636038
F 65.345059 30.925201 18.732338
F 65.087259 23.122601 18.537338
F 67.390359 19.042101 21.413538
F 54.030559 31.985901 17.553638
F 65.266759 28.322001 17.802338
F 65.095559 20.466301 17.780838
F 56.316859 30.976901 20.986038
F 56.107659 23.247201 21.420638
F 65.021059 30.911901 21.494638
F 65.122659 23.194101 21.412438
F 62.816659 24.468401 32.134838
F 69.376859 20.487401 17.738238
F 58.518759 32.161801 32.076538
F 67.562059 32.210701 32.154938
F 56.190259 28.353401 32.114838
F 54.039559 32.226301 32.117538
F 58.584959 24.392801 32.112338
F 65.208459 20.654001 32.361038
F 65.091659 28.317601 32.300238
F 54.088359 24.214901 32.134638
F 67.375859 24.568001 32.195338
F 56.314259 20.520201 32.407038
F 54.041759 34.627701 18.518138
F 58.440859 34.739101 28.363438
F 67.446759 34.764301 25.995738
F 58.385159 34.846501 25.576438
F 67.592259 34.734201 28.820438
F 58.517359 34.466101 18.392638
F 58.590259 34.786901 21.159138
F 62.931759 34.819501 28.501938
F 62.987159 24.150501 46.782938
F 62.742559 32.033301 46.707438
F 67.306959 32.036801 39.957238
F 67.546159 24.392201 39.296238
F 62.915459 26.799401 47.894638
F 69.510259 23.131601 35.968938
F 62.892059 19.056101 47.814538
F 60.692559 23.009301 43.034938
F 60.468159 30.853301 43.296238
F 54.102959 24.318601 44.121038
F 62.859159 24.354401 44.031038
F 62.661459 32.277101 44.077438
F 69.615259 23.140201 47.970938
F 53.955159 26.877901 35.576038
F 56.161659 30.778101 47.762838
F 56.116559 22.944201 47.934838
F 64.853759 30.740201 47.743138
F 65.211959 23.006001 47.904638
F 56.238359 28.195501 44.016338
F 56.163059 20.538701 44.280338
F 65.106259 28.259601 44.117538
F 65.118559 20.568301 44.196738
F 56.397259 28.246101 46.868138
F 56.245759 20.379801 47.012838
F 65.143159 28.037001 46.940438
F 65.224659 20.297501 46.891238
F 58.381459 24.261101 46.992838
F 58.445459 32.127501 46.617338
F 67.371859 24.335601 47.002738
F 67.059059 32.153001 46.662038
F 58.432059 26.805201 47.952438
F 60.875659 23.379001 40.309738
F 58.427259 19.341801 47.923438
F 67.322659 26.854101 47.925238
F 69.695459 20.569201 47.054138
F 67.464259 19.236901 47.866838
F 58.563959 24.474901 44.152338
F 58.167559 32.175801 43.906038
F 67.427759 24.413601 44.349938
F 67.255759 32.333601 43.955338
F 60.593459 30.599401 47.756438
F 60.695059 23.070801 47.864738
F 69.521759 28.384601 47.049638
F 69.802859 30.999801 33.236638
F 60.733259 28.318501 44.336038
F 60.692159 20.625201 44.126438
F 69.559059 28.131901 36.929438
F 69.594659 23.182901 43.252838
F 60.640259 28.055001 46.939138
F 60.811159 20.579801 46.950938
F 60.795459 20.682601 36.769038
F 53.876259 24.318901 39.298838
F 62.982259 26.978901 35.799338
F 69.618859 20.555401 36.708438
F 62.872459 19.077101 35.959938
F 69.477759 30.821801 43.350738
F 69.663159 28.272801 39.614338
F 69.634259 30.804301 40.562338
F 54.030759 32.057801 44.087138
F 58.474059 27.135401 40.221938
F 58.542459 27.100301 43.164638
F 60.748759 30.982701 40.501938
F 67.232559 26.906501 43.348538
F 69.617959 23.375201 40.455838
F 67.474759 19.412201 43.277038
F 67.291759 24.328401 36.662138
F 60.742659 23.214701 33.180238
F 60.781659 28.438701 36.527638
F 56.252259 30.988601 35.660738
F 56.284759 23.150301 35.804938
F 65.191059 31.017601 35.998638
F 65.233359 22.992601 35.721838
F 58.495759 27.136901 35.695238
F 53.847259 32.061201 46.705238
F 58.502359 19.211501 36.032138
F 67.248259 27.003401 35.962338
F 69.767459 20.877501 39.469638
F 67.365759 19.121601 35.974138
F 58.442559 24.593801 36.659838
F 54.036359 26.899901 47.846838
F 65.203259 23.265901 33.048438
F 58.426659 19.497301 43.224838
F 67.513759 32.211401 37.088438
F 54.138559 19.068801 47.977438
F 67.518759 26.880701 40.571038
F 58.379459 32.135301 36.697538
F 58.541959 19.454401 40.443238
F 67.588359 19.523901 40.499638
F 60.665859 31.067201 35.762238
F 60.699259 23.332801 35.834938
F 69.610659 30.804401 35.921038
F 53.968659 26.844401 40.377138
F 63.075059 24.713901 39.447438
F 62.991359 32.296401 39.635638
F 53.953459 32.204001 39.235038
F 54.011659 26.838301 43.099638
F 62.995959 26.992501 43.142038
F 60.938359 20.691601 39.522338
F 62.914559 19.320001 43.302538
F 60.749559 28.468001 39.247238
F 54.137059 19.147301 43.280538
F 69.535459 28.275101 44.148438
F 62.847359 27.244801 40.371638
F 69.542959 23.354401 33.308138
F 63.120859 19.132801 40.588138
F 53.969559 19.228701 36.041738
F 54.132359 19.352701 40.585438
F 53.970259 24.440201 36.720738
F 63.044959 24.334201 36.663938
F 62.944059 32.251201 36.806138
F 54.004359 32.294501 36.368538
F 54.097259 24.326501 46.827838
F 56.177359 30.828601 40.194538
F 56.154159 23.326001 40.365738
F 64.956459 30.728901 40.620738
F 65.127859 23.198701 40.329538
F 56.131859 28.399501 36.522238
F 56.356859 20.615101 36.730438
F 65.136759 28.419601 36.853638
F 65.089359 20.464901 36.819638
F 56.049159 28.262201 39.297938
F 56.236159 20.754501 39.648338
F 65.197159 28.249001 39.628138
F 65.161559 20.502401 39.517838
F 56.179959 30.679101 42.966538
F 56.317259 23.293501 43.168638
F 64.854959 30.844301 43.291238
F 65.265259 23.195301 43.065538
F 58.569659 24.596901 39.546938
F 58.552059 32.037401 39.529038
F 69.478059 31.022901 47.788338
F 69.561459 20.635201 44.150238
F 60.884659 31.180201 33.067538
F 54.026059 26.938301 32.901938
F 58.488059 19.118701 33.389838
F 53.969059 19.402201 33.384938
F 62.707959 27.089101 32.960838
F 58.524359 27.086701 32.804438
F 62.932759 19.313001 33.308938
F 65.281659 30.821401 33.310938
F 56.346659 23.084701 33.079438
F 67.404259 27.132101 33.214838
F 67.462459 19.275601 33.255138
F 56.378459 30.920301 32.868538
F 54.074659 34.849601 35.638738
F 53.889159 34.970501 32.933138
F 53.835059 34.580201 40.495738
F 53.783659 34.579001 43.195838
F 62.818459 34.899401 43.301738
F 67.300359 34.793201 40.782738
F 67.357759 34.766801 36.058938
F 63.032759 34.785601 40.543438
F 58.320259 34.694601 40.321438
F 62.875259 26.881901 50.557038
F 53.794159 19.077701 62.545638
F 62.839359 19.307201 50.586438
F 69.652859 30.802701 62.386338
F 69.757859 28.259601 58.867638
F 54.154659 26.895901 57.910438
F 56.268159 30.525501 50.596438
F 56.146959 22.937501 50.583338
F 65.005759 30.871801 50.474738
F 65.082759 23.002401 50.628438
F 58.341659 26.943401 50.658938
F 58.663259 32.152601 58.632938
F 58.521559 19.440201 50.661238
F 67.275359 26.854801 50.642938
F 67.418759 32.164701 58.772738
F 67.358359 19.269101 50.630438
F 60.770359 30.637301 50.495838
F 60.559259 23.057301 50.677038
F 69.445459 30.709101 50.583338
F 54.095659 32.159301 58.589338
F 62.817259 24.334701 54.089938
F 62.819359 31.937301 54.218738
F 69.515959 23.139701 55.090838
F 53.698259 19.251901 57.975538
F 62.906159 27.020901 57.755938
F 69.196759 28.231401 61.483738
F 62.823859 18.935801 58.057738
F 69.542559 20.501801 54.291338
F 58.369959 24.547001 58.868238
F 53.898059 19.067601 55.262638
F 62.866659 26.860301 55.064438
F 60.561159 20.743801 61.498438
F 62.724359 19.452501 55.335538
F 54.040459 24.202501 51.566638
F 53.965959 31.865701 51.413938
F 69.458359 30.966601 65.160438
F 62.845059 24.297401 51.311038
F 62.774459 31.994301 51.495538
F 67.188259 24.304301 61.321638
F 69.473059 23.260301 62.456838
F 56.107459 30.634801 54.943338
F 55.950859 23.041601 55.375038
F 65.120859 30.669701 55.137138
F 65.079659 23.133601 55.164238
F 55.954059 27.929101 51.563138
F 56.231159 20.545101 51.669538
F 65.098859 28.252601 51.337538
F 65.045359 20.437301 51.609638
F 55.955959 27.911101 54.375638
F 55.943959 20.500401 54.471238
F 65.048759 28.273501 54.074938
F 65.101359 20.508001 54.328938
F 56.172959 30.829001 57.612338
F 55.983259 23.137401 58.105838
F 65.088359 30.850501 57.921138
F 64.969759 23.038101 57.876838
F 58.224659 24.248301 54.308338
F 58.416959 32.066901 54.239838
F 67.343959 24.341201 54.148938
F 67.517159 32.029101 54.351538
F 58.533859 27.075701 58.024938
F 60.523259 28.401301 61.507338
F 58.268759 19.273001 57.885138
F 67.486659 26.980201 58.132038
F 60.234759 23.332301 65.136438
F 67.232759 19.217101 57.757938
F 58.366759 26.840401 55.320038
F 69.441359 20.548001 61.524338
F 58.301459 19.287401 55.311638
F 67.189159 26.952001 55.229538
F 67.282559 19.376901 62.440938
F 67.285859 19.183701 55.125638
F 58.260759 24.282601 51.472638
F 58.522859 31.965701 51.437938
F 67.228459 24.384601 51.625538
F 67.251159 32.090001 51.541638
F 60.584559 30.646301 55.106638
F 60.580559 23.125301 55.135538
F 67.287759 31.910501 61.461638
F 53.957459 27.085501 62.601538
F 60.570659 28.184201 51.387938
F 60.769459 20.537201 51.664938
F 69.392159 28.163101 51.571538
F 53.789159 24.461801 61.776338
F 60.543459 28.226601 54.163838
F 60.525959 20.595001 54.341438
F 53.915959 32.034701 53.990938
F 69.475359 23.194801 57.794138
F 60.872559 30.812401 57.887338
F 60.823959 23.104101 57.863038
F 67.008059 27.042601 62.481938
F 58.512159 26.989601 62.563938
F 62.826659 24.553601 61.487438
F 62.818459 32.256001 61.757038
F 60.521959 30.908901 62.577238
F 69.933259 30.822601 55.082038
F 69.513259 23.092201 50.656938
F 60.615359 20.462901 58.732238
F 60.578759 23.212701 62.349838
F 53.648959 23.973401 54.213638
F 54.025259 19.230301 50.805538
F 60.787059 28.362601 58.746238
F 62.764059 27.093801 62.272238
F 53.769359 26.626601 55.198538
F 62.650959 19.322201 62.402738
F 53.789759 24.373801 59.150738
F 69.605159 20.510701 51.567538
F 53.928059 26.697501 50.507638
F 62.814559 24.409101 58.765338
F 62.953359 32.100001 58.994538
F 67.230159 24.403101 58.602438
F 54.011759 32.127801 61.241938
F 56.238859 30.955301 62.352838
F 55.996059 22.999701 62.461638
F 65.057459 30.825301 62.434238
F 65.033559 23.027201 62.378438
F 56.341059 28.324101 58.707638
F 55.993159 20.476501 59.018038
F 65.037659 28.235601 58.797538
F 64.924259 20.463701 58.802738
F 56.400259 28.208801 61.665338
F 56.039959 20.417801 61.734938
F 64.868059 28.437401 61.422938
F 64.900459 20.384401 61.543438
F 58.432559 19.256901 62.289138
F 69.449859 28.192201 54.414238
F 69.684159 30.867401 57.880138
F 69.406059 20.600501 58.828538
F 58.293059 24.343001 61.643638
F 58.439459 32.115101 61.419438
F 62.632859 19.397501 65.021438
F 67.283959 19.421301 65.077138
F 53.775659 34.840701 62.424638
F 64.762959 23.292201 65.028538
F 67.281659 27.101401 65.053938
F 69.432859 23.270101 65.058438
F 56.099659 31.122401 65.108038
F 65.117259 30.859901 65.276238
F 55.872559 23.332501 65.149138
F 53.673859 34.872301 65.060638
F 58.264159 27.274701 65.254238
F 62.521859 27.182101 65.122438
F 58.138359 19.295001 65.041938
F 53.824859 27.383401 65.204738
F 60.682659 30.916101 65.243138
F 53.907159 34.386301 50.642238
F 53.697559 19.348701 65.340138
F 67.157959 34.644901 65.176338
F 58.362559 34.613701 50.468238
F 58.325359 34.896001 57.780238
F 62.798459 34.800901 62.455938
F 62.707959 34.648201 50.396038
F 62.478159 47.537201 3.284728
F 62.677159 39.739801 3.287338
F 55.983759 43.825101 7.710848
F 58.187559 50.156301 7.123898
F 62.822159 50.229301 6.875278
F 62.879059 42.429001 7.127098
F 55.931159 36.019401 10.519438
F 69.693359 43.640401 7.705348
F 62.786759 50.087201 4.166498
F 62.678859 42.413701 4.374308
F 69.639759 38.655601 4.263638
F 53.693859 42.380501 6.974438
F 55.931459 35.787801 14.784138
F 58.441859 47.509901 0.497441
F 53.555859 42.853901 14.517938
F 53.141259 50.277701 14.730338
F 55.993959 38.349701 4.239698
F 58.207459 42.437201 4.374638
F 64.859059 38.533801 4.181258
F 64.800559 46.466201 4.053138
F 64.825159 51.401001 0.441166
F 56.022959 46.427501 6.787508
F 55.948359 43.725301 0.676915
F 53.626059 50.098601 4.067148
F 69.608959 35.920501 7.766298
F 53.880059 47.941601 10.403338
F 60.367759 35.974101 7.596338
F 56.052959 46.438701 4.078488
F 69.661159 51.596301 15.200438
F 53.849159 39.823701 8.191488
F 69.488859 38.543001 14.053638
F 64.991359 43.585501 3.593728
F 62.827159 40.017401 0.576012
F 55.973359 43.896901 15.164838
F 65.001559 38.704701 6.746768
F 65.003259 46.367401 6.813718
F 55.985659 35.842201 3.194438
F 58.234959 39.830101 3.275528
F 67.253859 47.503001 3.370218
F 67.307859 39.796501 3.437828
F 55.758259 51.440501 14.824838
F 69.696659 46.460201 13.928738
F 67.269059 50.139601 6.837538
F 67.394059 42.439301 6.818378
F 58.155759 50.061801 4.286638
F 60.590659 43.672701 7.905508
F 67.198559 49.991201 4.013838
F 67.372759 42.508901 4.034208
F 58.306759 39.857801 7.766208
F 53.286759 35.285401 10.510438
F 58.212259 42.515501 6.929498
F 69.614659 36.118101 3.218868
F 60.521259 38.494601 4.122058
F 60.486059 46.138101 4.321008
F 69.318759 36.107501 0.404518
F 62.740759 47.434001 0.637467
F 58.320559 47.450401 3.246768
F 60.350759 46.396001 14.187438
F 58.253959 42.297201 11.455938
F 53.899359 42.642801 11.805038
F 62.806959 39.792501 14.743838
F 53.838059 47.586101 7.651138
F 60.329959 43.702001 14.970838
F 60.439459 35.917701 3.311878
F 60.448059 43.598301 3.217938
F 55.998759 43.868901 10.598338
F 69.611459 51.518801 10.489338
F 69.609559 43.740301 3.100098
F 60.644459 38.662301 6.792928
F 53.947259 39.921201 14.889238
F 69.571159 38.511701 6.925278
F 65.083059 51.410801 7.765008
F 62.848859 47.651801 10.523038
F 62.894859 39.944801 10.618238
F 58.076259 47.711901 15.020838
F 60.687459 38.585701 13.923438
F 62.602459 50.179301 14.122738
F 62.669559 42.508301 14.208538
F 60.661059 35.976201 14.767338
F 67.154659 47.638701 14.908538
F 62.710759 50.142801 11.379838
F 62.849159 42.493901 11.489238
F 65.202159 36.081701 15.035138
F 56.071759 43.744501 3.374878
F 62.904559 47.534701 7.853558
F 62.885559 39.896201 7.929888
F 56.068259 46.385301 11.423338
F 69.309359 51.447101 0.627581
F 58.092559 50.398501 11.142438
F 67.518059 39.782301 0.785961
F 65.150159 38.608901 11.343438
F 65.051059 46.383801 11.464138
F 58.178659 42.420601 14.091138
F 53.125459 50.550501 10.493738
F 56.130259 38.355101 6.990668
F 67.213459 39.864101 14.743638
F 64.932759 36.105201 7.634238
F 65.209159 43.846501 7.520528
F 65.042559 36.113101 3.069008
F 69.525459 46.298801 4.119238
F 69.521859 46.163701 6.900628
F 60.417259 51.558801 7.767048
F 64.819259 36.087401 10.278338
F 65.248959 43.785001 10.340538
F 56.200159 38.528401 14.148438
F 55.673059 46.470201 14.234938
F 64.892659 38.451101 13.928238
F 65.013059 46.224101 14.128738
F 53.840559 50.234401 6.851098
F 56.246459 38.567501 11.342338
F 67.202159 47.593001 10.359038
F 67.398459 39.883201 10.542738
F 56.005959 51.238301 3.274528
F 58.504659 39.779901 10.486638
F 67.342259 50.237401 14.200338
F 67.326759 42.394301 13.943638
F 58.203859 50.234701 13.970638
F 60.454659 51.344201 0.413248
F 67.368459 50.175701 11.356838
F 67.407259 42.451301 11.219938
F 69.567359 36.096401 10.484538
F 69.699759 43.659601 10.401838
F 67.228859 47.503601 7.663248
F 67.202459 39.926101 7.819488
F 60.757259 38.429501 11.269538
F 60.421059 46.303901 11.459938
F 69.677559 38.679701 11.362738
F 56.095359 35.789901 7.921738
F 62.731759 47.584901 14.985338
F 56.061159 35.977501 0.487522
F 60.560559 46.199001 7.023558
F 53.101559 47.470901 14.300138
F 69.337259 51.432501 3.343818
F 58.290559 47.569601 7.702738
F 65.027159 43.709101 14.902738
F 60.491959 35.870301 10.357538
F 60.497959 43.786901 10.646838
F 53.682859 39.753501 3.433868
F 65.042859 51.306201 15.046238
F 53.863659 39.953701 11.012238
F 58.466859 39.813301 14.877738
F 58.186959 47.742901 10.323438
F 67.337759 47.592601 0.523072
F 69.673759 43.776101 14.738438
F 69.558759 46.250901 11.202038
F 64.964159 43.743901 0.849287
F 60.598459 35.981301 0.522872
F 65.114059 36.093601 0.438879
F 64.909359 51.433301 3.124128
F 60.433859 43.509901 0.509910
F 53.614459 47.534601 3.391788
F 69.554459 35.839101 14.969638
F 53.697059 47.640501 0.743359
F 69.481259 51.510601 7.782368
F 60.522059 51.273101 3.132298
F 53.727859 42.486701 4.168068
F 60.549359 51.599601 15.186338
F 55.911159 51.518201 7.846208
F 60.590959 51.688701 10.396938
F 65.005659 51.261001 10.498738
F 58.222159 39.667501 0.561350
F 69.654559 43.966801 0.480003
F 53.673359 39.650601 0.727895
F 55.748859 51.786701 10.446338
F 56.276959 51.349601 0.533031
F 53.253959 34.851701 14.861338
F 67.229659 34.791601 4.221278
F 62.979859 34.786901 14.034638
F 67.220159 34.895901 11.329338
F 58.477459 34.701701 14.107038
F 67.314159 34.622901 6.975758
F 62.649359 34.696001 6.758038
F 58.168759 34.516401 4.189478
F 67.238659 34.555501 13.998238
F 62.881559 34.723601 11.290038
F 58.158159 34.851801 11.344938
F 62.921159 47.661201 25.083338
F 63.024359 39.867701 24.939438
F 53.926559 39.814601 24.660138
F 53.995159 50.229501 28.653238
F 62.998759 50.133501 28.794838
F 62.884859 42.575001 28.757338
F 53.847059 42.340101 28.394638
F 54.098959 50.251901 25.765138
F 63.036759 50.145401 26.141338
F 62.878559 42.458301 25.937138
F 53.842559 42.349401 25.740338
F 54.041159 47.695201 22.236538
F 62.923459 47.685801 22.362938
F 63.059259 39.834201 22.156738
F 53.840959 39.710001 21.952338
F 69.757559 36.113601 29.482838
F 56.182759 38.768101 25.845338
F 56.188259 46.371001 25.822738
F 65.289359 38.574801 25.883938
F 65.203259 46.168601 25.627038
F 69.735259 51.347501 17.974538
F 56.168759 36.076001 22.094938
F 56.254159 43.638401 22.195138
F 60.809159 51.257401 25.065838
F 65.148859 36.116501 22.282338
F 65.220459 43.620201 22.236438
F 69.661359 46.298901 25.886238
F 56.217959 36.253001 24.706338
F 56.012759 43.834901 25.018738
F 56.115959 51.300201 29.761338
F 65.196259 36.117501 25.046038
F 65.194959 43.484901 24.940438
F 56.138759 38.722201 28.475638
F 56.023959 46.337701 28.472438
F 65.083859 38.809401 28.601038
F 65.307059 46.140901 28.328838
F 58.398759 47.455901 24.929338
F 58.359359 40.036701 24.927838
F 67.428859 47.712701 25.010438
F 67.341959 39.769001 24.933438
F 56.319159 51.584701 25.000538
F 58.397359 42.563801 28.616238
F 67.491359 50.037401 28.722038
F 67.367359 42.179601 28.600138
F 58.317259 50.060501 25.830038
F 58.380259 42.727601 25.773838
F 67.468459 50.273601 26.066538
F 67.339659 42.389101 25.927638
F 58.321359 47.422001 22.223238
F 58.489459 39.969201 22.145838
F 67.451659 47.568001 22.140938
F 67.403159 39.643901 22.178938
F 60.665559 38.750101 25.737538
F 60.631959 46.319901 25.987238
F 60.652659 35.842301 17.554138
F 56.235159 51.308501 22.138238
F 69.724859 51.657901 32.061838
F 60.742359 36.243901 21.894538
F 60.871459 43.886401 22.326838
F 53.840159 39.756701 32.104338
F 60.763859 38.808901 21.305438
F 69.621859 43.712301 29.502138
F 56.011359 46.242201 18.586338
F 60.600659 36.140701 24.882538
F 60.730259 43.821201 25.056238
F 62.890259 47.544201 17.670738
F 69.603459 46.177001 18.510038
F 69.617359 36.002601 25.052438
F 60.643059 38.483301 28.510838
F 60.839559 46.216801 28.574638
F 67.433059 47.534901 17.626738
F 69.550459 38.768301 28.560138
F 58.531359 39.885001 17.588838
F 55.975659 51.488601 32.409438
F 60.461159 51.545901 32.145838
F 53.902159 47.624001 29.286438
F 63.109259 47.440701 29.474238
F 62.755659 39.889401 29.406238
F 53.889059 39.849901 29.323938
F 69.622259 43.508101 22.318438
F 58.321759 47.307801 17.578238
F 56.345959 36.136401 29.381238
F 56.056659 43.833201 29.389538
F 56.413459 43.784301 17.885738
F 65.198559 36.118601 29.421038
F 65.334159 43.655801 29.389438
F 60.705959 46.440601 21.421738
F 60.593859 43.826101 32.189838
F 65.185459 51.314401 29.692538
F 56.152859 43.730001 31.931438
F 53.898659 49.998501 18.579838
F 62.772859 39.906001 17.535238
F 69.584159 43.648501 25.133638
F 54.114959 47.459101 32.030738
F 65.330759 51.340201 22.272738
F 69.660959 35.929301 22.288838
F 58.292959 47.520001 29.439838
F 58.397759 39.925501 29.352738
F 67.517859 47.327201 29.396838
F 67.255659 39.698901 29.769838
F 65.025759 51.271001 32.276238
F 60.685559 35.836901 29.467838
F 60.554559 43.792801 29.502438
F 56.319859 35.933801 17.602838
F 69.590159 43.775101 17.441038
F 69.788459 51.490701 25.278938
F 65.185159 51.468101 17.861138
F 69.496759 38.443801 18.451438
F 60.725959 51.294401 17.901338
F 67.323759 47.670001 32.273338
F 60.420759 43.811101 17.817038
F 54.074259 42.414701 18.287838
F 69.624459 38.605601 25.928838
F 56.156559 51.343901 17.592038
F 69.538759 38.335901 21.281438
F 54.026359 50.288901 21.263738
F 63.026059 50.292501 21.274738
F 63.003259 42.511001 21.301338
F 54.057959 42.432901 21.147838
F 65.178659 51.364701 25.077938
F 63.013359 49.993901 18.663438
F 62.840159 42.498101 18.413238
F 54.171059 39.826001 17.572838
F 53.984359 47.676301 24.946338
F 56.363359 38.408701 18.525438
F 69.600259 51.488301 29.356738
F 65.060759 38.775601 18.476138
F 65.114459 46.297701 18.597438
F 65.237159 36.117501 32.281838
F 58.433559 50.085901 28.542238
F 69.572959 43.618901 32.452838
F 69.919859 46.279501 28.544538
F 65.486159 36.270901 17.724838
F 65.180259 43.777101 17.563938
F 56.242359 38.515201 21.156138
F 56.137859 46.151801 21.360438
F 65.134159 38.546701 21.207738
F 65.073959 46.275801 21.395438
F 69.588459 46.067001 21.332438
F 60.646159 51.226101 22.289638
F 69.829159 35.953101 17.625238
F 67.285259 39.849601 17.560838
F 58.340959 49.942201 21.119738
F 58.608059 42.466701 21.549638
F 67.573759 50.120701 21.355838
F 67.383459 42.264201 21.236138
F 58.349859 49.986501 18.395638
F 58.416459 42.319301 18.902138
F 67.518759 50.128301 18.569238
F 67.470059 42.432601 18.502238
F 60.826559 38.446601 18.691838
F 60.685559 46.294601 18.582438
F 60.691459 35.846001 32.342238
F 58.472959 40.004501 32.190738
F 67.398359 39.838201 32.457038
F 60.531459 51.447101 29.453438
F 65.015459 43.762901 32.032738
F 58.313959 47.647801 32.051238
F 53.351759 47.199301 18.643338
F 69.795559 51.488901 22.529138
F 69.650559 36.097601 32.294738
F 56.151659 36.268801 32.256438
F 62.876059 47.573901 32.100038
F 62.915959 39.873801 32.213838
F 54.080959 34.806001 25.663938
F 67.341459 34.721001 21.540138
F 63.061059 34.957501 18.356438
F 67.469559 34.709901 18.812638
F 54.097259 34.824101 28.550038
F 54.077259 34.746101 21.216138
F 62.992959 34.810601 21.244238
F 62.819059 34.744701 25.692038
F 62.948959 47.521201 46.736638
F 62.762759 39.812001 46.867538
F 53.878059 39.865301 46.739238
F 54.027759 50.154501 47.395438
F 62.821159 50.009901 47.662138
F 62.819659 42.417401 47.714738
F 69.427359 43.573101 46.880038
F 54.072059 47.490601 43.884838
F 62.934159 47.535101 43.925138
F 62.708059 39.715301 44.188938
F 53.767259 39.975301 43.951238
F 54.053259 50.265001 35.881938
F 56.103659 38.488401 47.521338
F 56.109459 46.093801 47.771438
F 65.000659 38.336301 47.930038
F 65.092359 46.234801 47.925938
F 69.463059 43.804001 44.156338
F 55.921459 35.925301 44.000238
F 56.270459 43.436801 43.875238
F 60.580159 38.484001 43.018538
F 65.061159 36.005601 44.168438
F 65.147659 43.719601 44.339638
F 65.089659 51.251801 46.979938
F 56.051959 35.881801 46.829538
F 56.127859 43.564201 46.707838
F 69.604559 43.837301 39.808738
F 60.826959 36.064401 36.811738
F 65.149359 43.637001 47.039338
F 58.258459 47.554001 46.766738
F 58.368959 39.786301 46.631538
F 67.433359 47.688501 46.957438
F 67.259559 39.789601 46.933438
F 58.465959 50.100701 47.806238
F 58.371759 42.338401 47.494638
F 67.447159 50.231301 47.786438
F 67.265459 42.270201 48.068938
F 58.443059 47.424801 43.979438
F 58.504959 39.963301 44.045638
F 67.168759 47.748801 44.318038
F 67.209459 39.922301 44.141438
F 60.605759 38.750901 47.779138
F 60.535759 46.226201 47.630438
F 69.341459 46.444401 43.220838
F 69.432859 35.982301 39.726338
F 64.879859 35.891101 46.958038
F 60.442059 36.046701 44.083638
F 60.851659 43.730601 43.887538
F 56.182759 38.852201 33.247138
F 69.688859 51.348901 36.679938
F 69.620859 46.388501 35.836638
F 69.531059 46.215501 47.876338
F 60.405959 36.176001 46.867638
F 60.516959 43.643201 46.710538
F 60.658459 35.880701 39.553038
F 60.782459 46.399001 32.997538
F 65.044359 46.355901 33.049938
F 62.793259 50.183401 35.948638
F 62.774859 42.610301 35.631938
F 53.937259 42.220401 35.704438
F 69.657159 36.227401 44.138538
F 69.660159 46.422001 40.596138
F 65.055759 51.552701 44.279138
F 60.528059 51.444701 46.876438
F 53.974659 47.497001 39.400838
F 58.245759 50.208801 33.050638
F 60.820659 43.977701 39.258738
F 67.212759 42.465801 33.197638
F 60.768459 38.601501 33.203638
F 56.179659 38.564901 35.897238
F 56.090259 46.316701 35.719738
F 64.960559 38.685701 35.959138
F 65.100959 46.243701 35.859338
F 58.367359 50.157601 35.883738
F 58.044059 42.365801 35.821538
F 67.280459 50.247301 35.812838
F 67.352259 42.436301 36.002638
F 62.762559 50.201301 33.133338
F 60.371559 43.695201 36.478738
F 69.675859 51.547101 44.301538
F 69.493959 38.579501 40.550938
F 69.513959 38.444401 36.050138
F 53.791659 42.437701 47.640938
F 65.085959 38.623401 33.277038
F 69.476659 51.528901 46.928538
F 60.678259 38.618301 35.719638
F 60.567759 46.386201 35.707938
F 56.267259 46.263401 33.082538
F 69.456659 38.715001 43.249138
F 62.970559 47.600501 39.523738
F 62.902159 39.856101 39.255538
F 53.923759 39.909301 39.521338
F 53.972759 50.046101 43.213538
F 62.814659 50.247601 43.215038
F 62.983859 42.158301 43.024338
F 53.894359 42.505401 43.178638
F 54.007059 50.077201 40.335538
F 62.984559 50.193701 40.451938
F 62.922859 42.370201 40.240638
F 54.062059 42.559001 40.391138
F 53.971759 47.703201 36.704938
F 62.987359 47.657901 36.784038
F 62.716159 40.070401 36.603138
F 53.818359 39.681601 36.798638
F 54.188159 47.618601 46.625938
F 56.261259 38.689001 40.372738
F 56.183359 46.344501 40.265538
F 65.015359 38.577201 40.593638
F 65.272159 46.281401 40.414638
F 60.616059 51.535301 39.741138
F 56.351659 36.093201 36.874838
F 55.935959 43.846001 36.545338
F 60.638359 46.212801 43.109538
F 65.170159 36.151301 36.989338
F 65.088859 43.710301 36.692338
F 69.644159 51.403001 39.522138
F 56.109659 36.004301 39.680938
F 56.319159 43.836901 39.271338
F 56.231159 51.457701 36.990838
F 65.252659 36.070201 39.816238
F 65.193159 43.781901 39.439638
F 56.127859 38.528201 43.319038
F 56.115059 45.960201 43.099138
F 64.996359 38.580401 43.220238
F 65.152559 46.181501 43.145338
F 58.391759 47.622001 39.400038
F 58.389059 40.049501 39.482038
F 67.534459 47.714101 39.549838
F 67.251259 39.782101 39.553138
F 58.393559 50.106201 43.350138
F 58.604159 42.651001 42.992238
F 67.383859 50.338901 43.289638
F 67.302059 42.438201 43.222338
F 58.507359 49.968501 40.576938
F 58.525359 42.611401 40.359438
F 67.430259 50.341101 40.462838
F 67.401259 42.284601 40.557038
F 58.181359 47.572901 36.724238
F 58.348559 39.892101 36.721338
F 67.311859 47.723001 36.870338
F 67.205559 39.885301 36.752838
F 60.655859 38.658901 40.335038
F 60.590059 46.430401 40.323938
F 69.539559 46.271801 33.141338
F 69.400259 43.816501 37.002538
F 56.141259 51.489901 44.228638
F 69.492759 36.004601 37.041538
F 69.667359 38.549701 33.399638
F 53.940159 42.345901 32.855638
F 69.540059 38.592401 47.743138
F 69.425659 35.892601 46.927038
F 60.528559 51.501801 44.176538
F 56.236559 51.374601 39.755338
F 56.228559 51.561001 46.864738
F 64.970359 51.496601 36.767838
F 65.083659 51.553101 39.483738
F 60.575459 51.574601 36.978438
F 58.304159 42.505601 33.066738
F 62.780259 42.504201 32.935038
F 67.478659 50.279401 33.100338
F 53.813459 49.980001 33.046238
F 63.064059 34.811201 33.144838
F 58.315159 34.779301 47.776638
F 63.018059 34.800301 35.789138
F 67.413359 34.910801 43.368738
F 67.121959 34.605001 47.797338
F 67.430259 34.884101 33.289738
F 58.269559 34.766201 33.118938
F 58.182459 34.801301 43.015538
F 58.459859 34.776901 35.772138
F 62.667259 34.564001 47.679038
F 53.779459 34.452001 47.845838
F 62.722659 49.998701 50.387238
F 62.732959 42.275901 50.367238
F 53.981259 50.140301 65.138238
F 53.892159 42.247101 50.404638
F 56.210959 38.394101 50.302638
F 56.100059 46.343601 50.436138
F 64.993859 38.467601 50.593838
F 65.102159 46.153701 50.648338
F 58.344959 50.154301 50.476438
F 58.363659 42.404201 50.259138
F 67.421959 50.339101 50.548538
F 67.283459 42.375601 50.876238
F 60.623959 38.544701 50.581738
F 60.492359 46.142801 50.333738
F 53.818659 47.747101 58.786838
F 69.440259 38.468301 62.315438
F 62.928459 47.402901 54.180938
F 62.642359 39.725301 54.218638
F 69.700559 35.891401 54.145038
F 69.731659 43.631601 58.636738
F 62.694859 50.296701 57.800738
F 62.755359 42.378801 57.734038
F 54.038859 40.029101 54.003738
F 53.695659 50.175801 50.355438
F 62.603259 50.258001 55.128138
F 62.772059 42.388501 54.994038
F 69.563859 35.916101 58.644838
F 53.794759 50.065301 54.952638
F 62.783459 47.534801 51.419238
F 62.817259 39.750801 51.436338
F 65.092059 46.230801 65.365538
F 53.872459 47.588301 51.338338
F 56.076059 38.587301 54.996338
F 56.118159 46.240901 55.082438
F 64.948759 38.335201 55.077238
F 65.002759 46.124401 55.139438
F 65.151759 38.779801 65.126138
F 55.977959 36.078301 51.489138
F 56.178259 43.643501 51.341738
F 69.343859 51.529701 58.751938
F 64.978459 35.907801 51.269338
F 64.913759 43.516901 51.308538
F 53.730959 50.326501 57.698638
F 56.037159 36.008101 54.190938
F 56.112659 43.748201 53.982438
F 53.926959 42.580301 62.414338
F 65.277959 35.743901 54.122538
F 64.983059 43.601801 54.121738
F 56.283559 38.670901 57.892538
F 56.180059 46.421901 57.863038
F 65.080759 38.466101 57.969738
F 65.172359 46.561501 57.898138
F 58.256959 47.652401 54.185838
F 58.325659 39.947901 54.256038
F 67.189659 47.612901 54.306538
F 67.122959 39.737801 54.422138
F 58.369359 50.167701 57.792638
F 58.322959 42.528301 57.979438
F 67.152159 50.023401 57.699838
F 67.380759 42.482001 57.789538
F 58.217359 50.195801 54.987938
F 58.186959 42.443601 55.190938
F 67.157259 50.164701 55.027038
F 67.212359 42.418301 55.063038
F 58.284359 47.552501 51.406438
F 58.233859 39.881401 51.365038
F 67.224359 47.750201 51.328838
F 67.464559 39.689401 51.569838
F 60.507959 38.619701 55.006638
F 60.557059 46.355501 54.998838
F 62.695059 49.943701 65.195138
F 69.430559 38.433201 55.087638
F 58.302459 49.951201 64.907638
F 60.533159 35.990401 51.446638
F 60.499359 43.567801 51.303438
F 69.671759 46.229201 57.663938
F 62.794059 42.637901 65.112738
F 69.369459 35.729501 61.368138
F 69.655959 35.776501 51.421538
F 60.465659 35.970401 54.158438
F 60.557359 43.804601 54.007238
F 60.556059 38.639301 65.032038
F 53.961859 39.988601 61.446438
F 60.666959 46.169301 65.124138
F 60.625259 38.726801 57.727838
F 60.898559 46.249301 57.797838
F 60.498759 51.552001 54.185238
F 60.799159 43.672901 61.576838
F 62.913159 47.554201 61.622638
F 62.953959 39.908301 61.494838
F 53.996859 39.783801 51.270738
F 56.068259 51.392401 54.197638
F 69.548959 38.621501 65.062738
F 69.793759 51.480101 51.398838
F 53.989659 40.063501 58.635338
F 54.014159 47.567801 61.568838
F 62.866159 50.183401 62.567738
F 62.905459 42.506301 62.416538
F 53.789859 49.978401 62.346738
F 54.094259 47.679601 53.992038
F 62.921359 47.629401 58.875838
F 62.927659 39.937801 58.846238
F 60.636259 51.384901 61.599638
F 69.369359 38.541001 57.784038
F 56.105659 38.729401 62.372238
F 56.217959 46.348601 62.364338
F 65.011759 38.492001 62.346238
F 65.113059 46.217401 62.608438
F 60.502759 51.365501 58.843638
F 56.003759 36.178801 58.749838
F 56.012959 43.714201 58.828538
F 69.568059 43.836701 51.653138
F 65.086259 35.916501 58.928438
F 65.057659 43.723401 58.768238
F 69.719559 38.373601 50.483938
F 55.893859 36.163001 61.449238
F 56.215559 43.803201 61.541638
F 69.661059 43.697901 61.373638
F 65.168159 35.865401 61.535738
F 65.103359 43.662501 61.607238
F 60.542959 35.969601 61.438838
F 69.538359 43.777601 54.258838
F 69.593559 46.317901 62.260538
F 53.714659 42.575601 57.827138
F 58.462559 47.460001 61.302638
F 58.447459 39.841001 61.714838
F 67.297259 47.447401 61.364538
F 67.265459 39.996201 61.566238
F 67.370959 42.464801 65.364138
F 69.459759 46.441901 54.927538
F 53.945359 42.461501 54.992638
F 56.082859 51.165001 61.492038
F 58.306859 49.954501 62.228538
F 58.565659 42.470501 62.468638
F 67.424759 50.079201 62.365838
F 67.357559 42.531001 62.575338
F 58.584259 47.538901 58.736238
F 58.448559 39.949201 58.923538
F 67.518559 47.593201 58.644238
F 67.210059 39.889601 58.848938
F 60.732459 38.551601 62.373538
F 60.688159 46.231301 62.461338
F 69.508859 46.394301 50.612838
F 69.531759 51.459201 61.525438
F 60.428959 51.416501 51.586338
F 60.714059 36.076401 58.666638
F 60.555759 43.680901 58.843038
F 55.908559 51.402801 58.690738
F 65.017259 51.444601 51.277738
F 64.894159 51.372801 53.975138
F 69.535659 51.372401 54.137238
F 56.006559 51.392701 51.379238
F 65.145359 51.364201 61.482238
F 53.682559 42.353501 65.261938
F 65.109559 51.379901 58.628238
F 69.631259 46.572001 65.066738
F 58.042259 42.305701 65.202238
F 67.099259 50.193901 65.038338
F 55.954259 38.469401 64.946138
F 55.956459 46.225701 65.201038
F 58.321359 34.635201 65.018038
F 67.271659 34.423801 62.490038
F 62.932959 34.593101 57.798738
F 53.886059 34.644801 57.756338
F 67.270759 34.565401 57.830438
F 67.315359 34.561801 50.666038
F 53.743559 34.741301 55.065238
F 62.882459 34.497101 54.976038
F 67.573459 34.604801 55.098738
F 58.137859 34.675001 55.035438
F 58.343959 34.695301 62.254838
F 62.897859 34.847301 65.338138
F 62.416059 55.216501 3.342798
F 62.891959 62.883201 3.207008
F 55.666459 59.400501 15.270438
F 53.129859 58.190001 15.041638
F 62.450859 57.726201 6.990538
F 65.103859 67.026401 7.975268
F 60.471959 59.112801 15.189338
F 55.577259 54.204001 7.035358
F 62.441459 57.951501 4.287228
F 62.655559 65.518701 4.241398
F 53.267559 57.809501 4.158598
F 55.820559 61.839001 4.119388
F 67.241159 62.922601 15.188738
F 60.519259 66.584701 14.969738
F 64.897059 59.164101 15.130038
F 67.091059 55.291201 15.084838
F 55.452259 62.290101 10.758838
F 53.270659 55.171101 3.242788
F 64.699959 53.966401 3.992618
F 65.067059 61.556501 4.167858
F 58.032659 55.416501 10.597238
F 53.932159 65.785601 8.217388
F 58.046259 55.071801 0.668332
F 69.344759 66.921801 3.286428
F 55.634659 59.198801 3.442378
F 60.485359 66.863301 10.294738
F 64.810659 58.999801 3.384858
F 64.844559 66.769401 3.108348
F 53.330059 55.510501 10.652838
F 69.403559 54.192701 14.238438
F 64.627059 53.906201 6.820538
F 65.089859 61.703801 6.905568
F 57.838659 55.168801 3.336718
F 58.114859 62.912901 3.267408
F 66.968059 55.210701 3.198218
F 67.192659 62.962101 3.221758
F 57.986059 57.939501 6.937998
F 69.343659 61.784001 4.105508
F 66.977859 57.888901 6.879218
F 67.237259 65.604501 6.955348
F 57.759759 57.909801 4.309818
F 58.215459 65.448401 4.189628
F 67.087459 57.665801 4.084048
F 67.064959 65.620601 4.128048
F 57.900559 65.902901 15.122938
F 58.401859 65.492001 6.977718
F 58.295759 55.350001 15.004038
F 54.010259 65.691601 12.846138
F 60.135459 53.838401 4.177268
F 60.429559 61.710001 4.147738
F 69.227459 54.132801 4.194518
F 64.774659 59.137001 0.605328
F 53.125159 58.239301 10.690338
F 55.829759 66.856501 0.622728
F 55.838959 54.102101 14.123338
F 69.399459 61.576501 14.272938
F 60.076559 59.051101 3.394088
F 60.392259 66.937101 3.472688
F 56.376459 66.782301 8.431728
F 53.356959 55.296301 7.860748
F 60.133059 54.029101 6.862698
F 60.550759 61.777101 6.815258
F 69.388559 54.079401 6.941508
F 69.401759 61.919401 6.837058
F 62.636659 55.294401 10.520038
F 62.652359 62.856801 10.559938
F 58.062759 63.171901 0.549157
F 53.397259 63.034401 3.127618
F 62.671559 57.832001 14.300238
F 65.045659 66.758001 15.009038
F 57.829959 63.244101 15.346938
F 55.963859 66.904701 3.379548
F 62.536359 57.955701 11.543338
F 62.782059 65.508701 14.193038
F 69.575659 58.948501 15.007338
F 55.592859 53.784901 4.241818
F 62.535459 55.106801 7.698188
F 62.825259 62.984901 7.600478
F 69.327459 59.084601 3.333628
F 60.170159 59.115501 0.538896
F 56.027159 61.836201 6.789618
F 53.439259 57.868401 6.805588
F 64.858259 53.871601 11.440138
F 64.977359 61.764601 11.577938
F 55.675759 59.162001 7.774688
F 54.177859 62.896701 8.363368
F 64.702759 59.123901 7.860248
F 64.938259 66.983901 10.581338
F 56.474559 66.858501 12.928838
F 55.548459 59.465701 10.417838
F 64.915159 59.186401 10.503938
F 62.649159 65.571401 11.423538
F 69.310759 59.091901 7.600558
F 62.645259 62.946701 15.178638
F 64.859759 53.966501 14.248538
F 64.900459 61.631601 14.402938
F 55.741659 54.243601 11.392438
F 58.071459 63.165001 10.524638
F 67.099359 55.102701 10.257338
F 67.241959 63.154501 10.641838
F 58.052159 58.100501 14.348638
F 69.619859 66.737001 15.187038
F 67.071959 57.866701 14.024138
F 67.329359 65.447901 14.370638
F 57.869059 58.141601 11.389438
F 57.776459 65.922801 10.826638
F 66.990059 57.694601 11.243238
F 67.327959 65.732501 11.593938
F 57.917659 55.362801 7.765628
F 58.296959 62.897301 7.712858
F 67.015459 55.287101 7.553588
F 67.227559 63.179001 7.928388
F 60.226059 54.060101 11.506238
F 60.186559 61.934101 11.564038
F 69.376859 53.992801 11.499038
F 69.377259 61.450801 11.340238
F 60.220159 59.116501 7.967668
F 62.997159 65.575801 6.961438
F 62.569059 55.235701 0.491262
F 69.559159 67.114501 7.827348
F 60.236059 59.310501 10.703938
F 60.649959 66.922701 7.594558
F 69.314559 58.789001 10.366138
F 69.526759 66.863601 10.589038
F 60.483859 54.116701 14.168838
F 60.254159 61.745201 14.390738
F 55.340759 62.201501 15.156938
F 66.986159 55.085901 0.646494
F 62.814659 55.347901 15.331838
F 53.496059 65.955401 3.688368
F 62.693859 62.861601 0.408847
F 54.056159 62.985601 12.952638
F 53.572559 62.970501 0.281383
F 67.059659 62.929801 0.495063
F 53.581959 55.425201 14.952638
F 64.820859 66.803501 0.480018
F 60.303659 66.979501 0.652123
F 53.459759 55.152101 0.545161
F 69.275159 59.174701 0.499209
F 55.783159 59.123401 0.652103
F 69.410659 66.842001 0.621905
F 56.162259 69.436701 4.659598
F 60.746959 69.216101 13.995038
F 60.414759 69.464101 11.266438
F 63.041659 55.215501 25.156438
F 62.681559 63.076101 25.083638
F 62.935459 63.097001 32.224138
F 53.883359 63.156101 24.913538
F 62.900159 57.591001 28.912838
F 62.929859 65.655901 28.628038
F 53.997959 55.353901 24.901638
F 54.060259 55.114401 22.110438
F 63.050259 57.793301 26.120438
F 62.854159 65.594601 25.969538
F 67.172159 55.411801 32.320138
F 53.986059 65.731001 25.700038
F 62.911459 55.173901 22.508138
F 62.866359 62.999101 22.404938
F 54.037759 65.593601 28.482338
F 53.899259 58.089901 25.846538
F 56.152359 54.123101 26.052038
F 55.965059 62.054201 25.964638
F 65.191959 53.893201 26.043038
F 65.098859 61.910301 26.158038
F 56.363059 59.241701 22.284938
F 56.352059 66.896101 21.972538
F 65.113159 58.931001 22.358738
F 65.154159 66.952501 22.333638
F 56.267059 59.357101 25.049738
F 56.393559 66.807301 24.832638
F 65.077159 59.336601 25.204938
F 65.067859 66.996501 25.053438
F 56.227059 53.961901 28.820838
F 56.145559 61.714901 28.744738
F 65.127559 53.855701 28.747838
F 64.979559 61.628101 28.857138
F 58.348159 55.353001 25.096938
F 58.513459 65.485601 25.854838
F 67.214359 55.426801 25.161138
F 67.202759 63.076301 25.030638
F 58.467459 58.030401 28.684938
F 58.501059 65.612601 28.566338
F 67.346259 57.978801 28.729338
F 67.364759 65.511601 28.578338
F 58.628759 57.933101 25.895938
F 60.684659 67.054301 25.129938
F 67.233159 57.981301 26.025238
F 67.391159 65.760401 25.894338
F 58.436259 55.105601 22.345038
F 58.293659 62.981701 24.927138
F 67.472659 55.198801 22.411838
F 67.164359 62.834701 22.287838
F 60.548259 53.951701 25.946638
F 60.454359 61.763301 25.961438
F 69.625159 61.613001 18.761038
F 69.624359 66.965801 24.887438
F 60.726359 59.013501 22.393138
F 56.312659 61.796201 18.940438
F 56.270759 59.298001 32.216538
F 69.444559 61.828801 25.923138
F 60.789159 59.147701 25.085638
F 60.960559 66.678101 22.310038
F 53.814759 63.180201 22.220638
F 69.661859 54.013301 21.498538
F 60.782159 54.138701 28.577938
F 60.600859 61.637101 28.624738
F 58.457059 55.374201 32.201838
F 64.981059 58.938001 17.805238
F 56.209259 59.235401 18.014938
F 69.447959 54.164001 28.487338
F 53.862359 63.311601 32.051338
F 54.076259 55.500501 29.570438
F 62.920059 54.965901 29.733538
F 62.807159 62.944101 29.555038
F 53.900559 63.163501 29.314938
F 69.426759 54.137101 25.837438
F 56.288459 59.191801 29.544038
F 56.173559 66.904601 29.328038
F 65.008259 59.055301 29.698138
F 65.173059 66.804301 29.489938
F 65.043959 59.175701 32.389338
F 56.621359 66.718801 17.521038
F 69.491859 61.858301 28.585738
F 69.380759 61.564901 21.531838
F 53.871159 55.083101 17.657338
F 54.124659 62.981001 17.536238
F 69.674659 66.928801 29.613438
F 60.822159 53.846501 21.367838
F 58.512159 55.374101 29.589738
F 58.434959 62.994001 29.452038
F 67.256059 55.308101 29.692638
F 67.222059 63.061101 29.657438
F 60.753359 59.144901 29.543738
F 60.656159 66.952701 29.455938
F 58.445959 63.029401 17.940038
F 67.473759 55.170601 17.717238
F 58.437559 55.018901 17.677938
F 69.541759 66.869401 22.129138
F 54.059659 57.949701 28.531738
F 60.768559 66.665801 17.730238
F 62.985659 54.963901 17.932038
F 62.912059 62.956001 17.830838
F 60.645459 58.953601 17.970738
F 54.169459 57.674501 21.413338
F 62.893559 57.694801 21.450838
F 63.115759 65.467401 21.381338
F 69.536159 59.132201 17.689938
F 54.145159 57.551201 18.751438
F 62.892159 57.628801 18.667738
F 63.113559 65.537001 18.664538
F 69.517259 58.991001 22.385038
F 69.530159 59.144801 25.090838
F 56.128859 53.884001 18.569138
F 60.762159 61.614601 18.726638
F 65.192359 53.925101 18.846638
F 65.020859 61.519201 18.714438
F 69.864059 66.914101 17.849238
F 69.790959 59.093901 32.230138
F 69.929459 53.996301 18.638038
F 65.233359 66.781401 17.708738
F 56.249359 53.885501 21.166438
F 55.975959 61.760001 21.652238
F 65.159359 53.912701 21.568938
F 64.931659 61.477701 21.470038
F 54.190559 65.622901 20.882938
F 54.191359 65.548801 18.205638
F 58.580659 62.924101 22.214538
F 67.257059 63.008601 17.945938
F 58.501859 57.837501 21.516038
F 58.618359 65.512201 21.515038
F 67.289259 57.915601 21.370938
F 67.302159 65.443801 21.330638
F 58.425459 57.692701 18.796138
F 58.640359 65.458101 18.864738
F 67.313659 57.777601 18.608038
F 67.522459 65.530001 18.734838
F 60.667159 53.832601 18.685538
F 60.758959 61.594201 21.371738
F 69.516859 59.302701 29.464638
F 69.638059 66.710101 32.415738
F 60.803659 66.945701 32.191338
F 67.284359 62.931201 32.366338
F 58.427959 62.970301 32.241238
F 53.935759 55.300201 32.348138
F 60.750659 59.274101 32.353538
F 65.234559 66.899501 32.128638
F 56.342859 67.010501 32.196738
F 62.843859 55.272801 32.448338
F 56.267359 69.338101 18.210938
F 69.527459 69.463601 21.467438
F 69.608159 69.481701 26.021338
F 60.674159 69.272501 18.525238
F 56.498959 69.389901 25.642938
F 65.407259 69.485801 21.355638
F 61.035759 69.453701 25.849538
F 62.776659 55.289401 46.967738
F 63.020159 63.212001 46.840038
F 69.448059 67.179401 44.184638
F 62.912359 57.916301 33.437038
F 63.051259 57.942301 47.875238
F 62.915859 65.769501 47.914338
F 54.016359 65.843901 35.674638
F 69.628559 66.922501 46.777438
F 62.721459 55.306501 44.234538
F 62.893359 63.149501 44.104038
F 53.715959 55.229501 46.779538
F 69.678459 66.805001 39.669938
F 55.990659 53.993901 47.933438
F 56.359159 61.911001 47.795038
F 64.944159 53.975401 47.879738
F 65.153159 61.843601 47.721938
F 56.179259 59.248901 44.105238
F 56.178659 66.861401 44.208038
F 65.185859 59.116701 44.316638
F 65.086359 66.970601 44.336938
F 56.286659 59.423101 46.922938
F 56.065559 66.910001 46.903638
F 65.218959 59.214801 46.967038
F 65.148359 66.933501 47.002438
F 58.221859 55.311601 46.921738
F 58.586759 62.999701 46.891938
F 67.191659 55.145301 46.990938
F 67.380159 63.076301 47.140338
F 58.424159 57.902101 47.667638
F 58.502259 65.544501 47.742638
F 67.507459 57.804501 47.781638
F 67.379259 65.692001 48.034238
F 58.358859 55.134201 44.265638
F 58.474659 63.022901 44.282438
F 67.244759 55.164301 44.253738
F 67.330859 62.981001 44.321938
F 60.526059 53.961001 47.750638
F 60.761259 61.858101 48.014638
F 60.792359 61.907701 40.597738
F 69.681759 59.162901 46.955038
F 60.680459 59.099901 44.319838
F 60.566659 67.065101 44.069438
F 60.901559 66.888501 36.652338
F 56.180559 54.142801 33.247438
F 60.858059 59.274101 47.032638
F 60.621859 66.995301 46.777838
F 53.959959 57.953801 35.925438
F 69.481959 61.763201 40.655938
F 62.883459 58.038701 36.122438
F 62.994059 65.608301 35.713638
F 65.090459 53.858801 33.157538
F 54.022459 57.866801 47.570238
F 60.620859 59.362701 39.863938
F 53.881159 55.150101 44.028038
F 53.740459 65.460701 47.698838
F 54.023759 63.036101 46.686238
F 60.754059 59.345401 37.066438
F 69.468459 61.729001 35.799338
F 69.557259 59.082801 39.615438
F 58.542259 65.750601 33.178838
F 55.893359 53.911601 35.934738
F 56.159959 61.926501 35.771338
F 65.176859 54.108501 35.972038
F 65.053359 61.678001 35.918738
F 58.460159 57.957901 35.894938
F 58.506259 65.767301 35.853338
F 67.360359 57.969201 35.932038
F 67.468659 65.543101 35.934238
F 69.793559 61.699501 48.006638
F 60.687759 53.986201 43.185938
F 53.733559 65.884101 32.951538
F 69.782959 53.993301 40.469338
F 60.855459 61.712601 43.407238
F 54.007359 63.178501 43.793738
F 62.957759 65.659901 33.056338
F 60.691359 66.797601 39.614638
F 60.721959 54.200601 36.092938
F 60.643959 61.934401 36.077338
F 69.788259 59.238001 44.223338
F 69.507359 59.197201 36.836538
F 63.034559 55.405101 39.436538
F 63.089659 62.976701 39.602038
F 54.071359 62.960701 39.492838
F 53.897559 57.866301 43.399438
F 62.955559 57.882701 43.346238
F 62.764359 65.863801 43.332438
F 53.961259 65.751001 43.203238
F 53.941059 57.963501 40.698538
F 62.899859 57.974701 40.503438
F 62.965059 65.490301 40.590738
F 54.038559 65.505101 40.394538
F 53.843759 55.368201 36.900538
F 62.874759 55.478601 36.717338
F 62.949459 63.010701 36.805638
F 53.973459 63.279101 36.764838
F 54.160859 55.443701 39.585438
F 56.251459 54.088501 40.371038
F 56.457259 62.029301 40.516738
F 65.300959 54.205701 40.403338
F 65.354159 61.717201 40.573438
F 56.242259 59.479501 36.680938
F 56.193659 67.075101 36.808438
F 65.173659 59.206201 37.050538
F 65.141159 66.676101 36.852938
F 55.998659 59.311401 39.610738
F 56.236959 66.935201 39.418038
F 65.200959 59.144301 39.776538
F 65.202659 66.933501 39.599538
F 56.231259 53.925701 43.083138
F 56.302059 61.743401 43.164238
F 65.016459 54.083401 43.155738
F 65.120659 61.760401 43.300238
F 58.580759 55.460701 39.717338
F 58.717059 63.229801 39.606438
F 67.616759 55.386001 39.639638
F 67.425159 63.035501 39.579338
F 58.365659 57.930901 43.380138
F 58.451259 65.585301 43.239238
F 67.436559 57.802001 43.441438
F 67.288559 65.619201 43.550238
F 58.210359 58.094801 40.435638
F 58.393659 65.778501 40.536838
F 67.437659 57.893801 40.790938
F 67.533359 65.620301 40.540938
F 58.355359 55.202001 36.983738
F 58.250759 63.192301 36.949138
F 67.390659 55.406901 36.905538
F 67.310759 63.082001 36.833838
F 60.925659 54.190001 40.500638
F 69.615759 66.800501 36.805938
F 69.485259 54.055901 47.770538
F 69.724759 53.964601 43.145238
F 69.576559 54.027801 35.876938
F 69.642859 61.901001 43.431938
F 69.512059 54.223901 33.210438
F 67.475759 58.002201 33.187738
F 67.294259 65.490701 33.156838
F 58.487959 57.928801 33.112038
F 69.687059 61.629101 33.048838
F 60.644759 61.896801 33.256438
F 56.120959 61.968601 33.082938
F 60.626859 53.895101 33.277238
F 54.070159 57.975201 33.205138
F 64.968959 61.712601 33.278238
F 56.141059 69.421001 40.500738
F 60.592859 69.524101 47.765938
F 60.625759 69.375301 40.477538
F 65.297459 69.601701 33.093338
F 65.221359 69.348901 35.824338
F 56.069159 69.554501 47.805138
F 60.830259 69.508001 35.936938
F 56.092259 69.541601 35.635538
F 56.413959 69.559801 32.898238
F 65.239959 69.518001 43.401238
F 60.850459 69.529101 33.258638
F 62.831959 57.708201 50.583538
F 62.726659 65.689401 50.629638
F 69.711159 66.658901 54.276238
F 53.753859 55.358701 51.257238
F 56.014259 54.032801 50.672838
F 56.131859 61.642001 50.403538
F 65.096059 53.923501 50.576838
F 64.979759 61.794601 50.577438
F 58.630959 57.779801 50.594738
F 58.156759 65.525401 50.532138
F 67.221659 57.948001 50.533338
F 67.431059 65.460501 50.718338
F 60.665459 53.827801 50.477638
F 60.509959 62.121301 50.674938
F 69.284959 54.010701 65.240538
F 53.905859 65.583901 55.396438
F 62.842159 55.172501 54.201938
F 62.779559 63.071501 54.307838
F 69.462859 61.893101 57.837038
F 69.668059 66.855601 58.788938
F 62.871259 57.822801 57.977138
F 62.971459 65.768001 57.955738
F 53.902159 57.830301 55.059738
F 54.031059 63.119601 58.791738
F 62.777859 57.880601 55.059338
F 62.727759 65.662901 55.282438
F 53.775859 65.624401 58.125638
F 64.825459 53.984001 65.166338
F 62.862959 55.066301 51.474438
F 62.877159 63.182901 51.568138
F 53.921359 55.119201 61.219638
F 53.979959 55.346101 53.919738
F 56.141159 54.015101 55.063838
F 56.158559 61.833601 55.003538
F 65.013159 53.820601 54.999738
F 64.927659 61.777401 55.049538
F 56.242359 59.069601 51.379638
F 56.189459 66.912301 51.533738
F 65.010759 59.193601 51.501338
F 65.091159 66.968901 51.347638
F 56.036959 59.210401 54.095538
F 56.090059 66.796801 54.375038
F 65.011259 59.162701 54.213138
F 64.934659 66.788901 54.325438
F 56.131359 54.022701 57.745138
F 56.195659 61.792301 57.835238
F 65.205159 53.947001 57.834438
F 65.030059 61.685301 57.895038
F 58.418059 55.254701 54.264938
F 58.489859 62.967901 54.109038
F 67.304559 55.584001 54.264038
F 67.240459 62.948701 54.228738
F 58.149259 57.688401 57.779538
F 58.538459 65.617401 57.870838
F 67.357259 58.037501 58.035338
F 67.228459 65.529901 57.902838
F 58.229459 57.877601 54.955038
F 58.399859 65.617201 55.248338
F 67.175559 58.067201 55.367538
F 67.280159 65.555301 55.167038
F 58.451859 55.037201 51.467038
F 58.294259 63.079001 51.452738
F 67.214159 55.358101 51.411838
F 67.242459 62.933401 51.599538
F 60.521559 53.985201 55.217438
F 60.521959 61.549601 55.114138
F 69.500659 59.179201 51.470038
F 60.570359 59.019901 58.719438
F 60.682359 59.435601 51.393138
F 60.519559 66.961401 51.360538
F 69.623159 59.187001 54.234438
F 53.862559 58.038301 57.794838
F 60.475959 59.177401 54.150638
F 60.465459 66.920001 54.064138
F 69.424459 66.689001 61.534038
F 53.736859 62.946601 61.543638
F 60.552859 53.912901 57.935638
F 60.561259 61.683601 57.784638
F 55.768159 53.888501 65.103738
F 69.554959 54.093501 50.561938
F 62.807659 55.273501 61.645438
F 62.614159 63.116801 61.570238
F 69.563159 61.755701 50.795638
F 53.991959 62.831701 51.483338
F 53.860259 55.311901 58.542738
F 60.682259 66.876901 58.789038
F 53.871259 57.678801 62.226838
F 60.637859 66.942701 61.492938
F 62.733359 57.913701 62.522438
F 62.756859 65.625401 62.558638
F 53.860559 63.068401 54.273238
F 69.559059 54.188801 58.075338
F 62.877659 55.143201 58.795638
F 62.700959 63.183701 58.743438
F 69.436359 59.148701 61.674738
F 69.428759 53.995501 55.204138
F 56.002959 53.957101 62.486638
F 55.893659 61.610101 62.544538
F 65.222259 54.018901 62.398738
F 64.836959 61.687401 62.475438
F 56.113559 59.228001 58.666038
F 56.141259 66.884201 58.918938
F 64.974959 59.159301 58.874638
F 65.142459 67.042601 58.862138
F 56.054359 59.207401 61.363138
F 56.175959 66.699701 61.674438
F 65.026059 59.125001 61.505438
F 64.867359 66.958401 61.485538
F 53.747159 65.605901 62.447338
F 69.580659 59.368301 58.913538
F 69.661059 66.804801 51.500038
F 53.901759 57.947601 50.288438
F 58.222959 55.075701 61.609938
F 58.124259 62.916201 61.612138
F 67.413859 55.163401 61.469838
F 67.153959 63.071901 61.517538
F 69.496859 61.990301 62.479938
F 69.593659 61.765101 55.116338
F 53.887059 65.436501 50.528738
F 60.436059 58.947101 61.499938
F 58.255359 57.702101 62.489338
F 58.502659 65.450701 62.572838
F 67.221959 57.764801 62.283738
F 66.930459 65.657701 62.476738
F 58.221859 55.217101 58.883038
F 58.356159 63.057601 58.851438
F 67.314059 55.440301 58.852038
F 67.146759 62.963501 58.876738
F 60.572359 53.844101 62.397038
F 60.436159 61.585701 62.356638
F 69.564659 54.011301 62.547738
F 55.928359 61.683901 65.311938
F 60.141859 61.672401 64.996838
F 62.507359 57.810701 65.188738
F 69.447959 61.801501 65.296938
F 53.726359 57.741601 64.857638
F 55.985059 69.365001 62.505238
F 60.325959 53.880401 65.172838
F 62.676359 65.434701 65.240838
F 64.984159 61.714601 65.124038
F 67.044559 57.680401 65.223038
F 58.029159 65.808301 65.335838
F 66.991859 65.600701 65.096538
F 57.985459 57.667901 65.285638
F 53.738959 65.576401 65.146538
F 55.918759 69.410601 55.203638
F 69.494859 69.317601 50.660838
F 69.632459 69.392701 57.781938
F 64.997359 69.476701 57.849038
F 69.567159 69.452101 65.321438
F 60.558159 69.246001 57.717938
F 55.929559 69.412001 65.149638
F 55.938659 69.432301 57.821138
F 80.597859 1.264721 3.392148
F 80.880659 9.032931 3.259788
F 83.030859 13.017401 0.388208
F 85.249759 1.169451 0.490538
F 71.860159 8.815251 15.007338
F 71.738159 9.007041 3.282538
F 80.646559 3.870511 6.672618
F 80.907959 11.619301 6.714368
F 71.847959 11.607201 4.270368
F 71.556859 3.842531 4.230738
F 80.737259 4.076951 3.980238
F 80.843559 11.593401 4.076108
F 80.867359 8.999041 15.089138
F 80.814259 1.385831 15.100338
F 71.695459 1.422901 7.945118
F 87.517859 12.708901 7.580228
F 87.372459 7.799361 6.928218
F 74.054859 5.266171 15.160638
F 78.547459 15.368801 13.971138
F 78.446759 7.969061 14.303438
F 83.060059 7.682811 4.007798
F 83.078759 15.583301 4.113888
F 78.561759 12.799301 14.960438
F 73.896859 7.773011 4.180368
F 73.967259 15.367901 4.277508
F 83.008559 12.901501 14.985438
F 87.502059 15.579401 3.938628
F 71.667959 9.122601 0.494507
F 71.747959 9.081271 7.896988
F 87.515459 12.777601 15.063338
F 83.059459 5.200021 3.118488
F 83.013859 12.927701 3.058918
F 73.910559 5.146831 3.334488
F 74.073059 12.927701 3.287938
F 82.862159 7.683251 6.648358
F 82.951459 15.430701 6.852518
F 78.509859 5.329041 15.041438
F 73.898259 7.713441 6.918238
F 73.993159 15.305601 6.909188
F 83.055459 5.246171 14.801638
F 85.239159 1.200171 3.214788
F 85.265459 9.133571 3.113798
F 85.105959 16.975301 0.638639
F 76.187059 1.194951 3.209208
F 76.156559 9.014651 3.377238
F 71.752159 11.517001 14.052938
F 85.152459 3.909931 6.685708
F 85.214459 11.502001 6.899558
F 76.155959 3.853741 7.078078
F 76.488659 11.879401 6.993878
F 85.400159 3.923511 3.883508
F 85.224559 11.741301 4.049298
F 76.077359 3.886701 4.329528
F 76.342959 11.649001 4.135448
F 71.770159 9.064781 10.468438
F 87.367059 5.036581 7.616108
F 78.593259 5.135781 0.394628
F 76.402859 16.786801 10.497038
F 71.672859 3.933081 11.560138
F 85.251659 16.671701 10.334738
F 76.201559 16.787501 0.414495
F 74.212259 5.295251 0.655259
F 71.811759 16.529001 10.513638
F 78.438759 7.735781 4.118118
F 78.358059 15.480101 3.948918
F 78.415259 12.874801 0.542694
F 71.751759 16.628301 3.239738
F 80.561559 16.722401 7.733068
F 80.823959 16.633501 3.031668
F 71.854559 1.446021 10.761538
F 87.636959 5.122161 0.317188
F 87.638759 12.945301 10.340738
F 78.360059 5.096541 3.235978
F 78.640859 12.930101 3.173468
F 87.422959 5.318101 15.002738
F 87.607959 12.847501 3.290968
F 87.586359 7.792961 14.115638
F 78.406459 7.807891 6.874048
F 78.318759 15.537801 6.701398
F 76.129559 8.974251 15.186338
F 80.817559 1.339911 10.557938
F 80.538859 9.291111 10.397438
F 71.455859 3.955461 6.978098
F 74.142759 12.604801 14.966838
F 71.867959 3.889741 14.125738
F 80.910559 16.923901 10.545538
F 80.794259 3.934481 14.215438
F 80.818559 11.539001 14.042238
F 78.566259 12.848401 10.368938
F 78.353259 5.163841 10.599138
F 80.759059 3.881801 11.389438
F 80.736759 11.843101 11.463838
F 71.947159 1.260041 15.104038
F 87.639059 15.250501 13.961438
F 80.660559 1.369511 7.710688
F 80.717459 9.077451 7.672208
F 85.497059 9.241141 0.380024
F 78.679859 13.123701 7.725738
F 78.506859 5.116621 7.961438
F 83.115859 5.080601 0.396362
F 82.841359 7.882891 11.109238
F 83.036159 15.464501 11.477338
F 76.237459 1.559391 15.230138
F 73.982559 7.915561 11.333738
F 74.229359 15.427001 11.337938
F 87.638959 5.160451 3.006908
F 82.879659 5.126411 7.564018
F 83.022359 12.955401 7.718038
F 73.989159 5.066511 7.963818
F 74.003259 12.889901 7.944038
F 83.080159 5.275671 10.417038
F 83.139459 12.929901 10.472738
F 74.045159 5.296721 10.589738
F 74.113859 12.872301 10.804038
F 83.036659 7.769641 13.970438
F 83.040059 15.542701 14.225038
F 71.698159 11.714001 7.049238
F 74.079259 7.668251 14.005238
F 73.948559 15.292401 14.140938
F 85.314859 1.538981 14.969638
F 85.351759 1.190161 10.238938
F 85.196859 8.962121 10.420338
F 71.701759 16.678501 14.861938
F 76.218359 1.316401 10.946338
F 76.140659 9.043451 10.414838
F 71.752659 16.805201 0.535810
F 85.318659 4.021601 14.047038
F 85.228459 11.603101 14.040038
F 76.260959 4.031751 14.240138
F 76.464659 11.461501 14.127438
F 85.342559 3.697791 11.400538
F 85.449559 11.575501 11.205038
F 76.129459 3.899561 11.617038
F 76.309159 11.638701 11.364438
F 84.992959 1.348441 7.563208
F 85.104659 8.949351 7.642688
F 87.491359 7.654501 11.372238
F 76.267559 1.341231 8.160158
F 76.174959 9.131361 7.675108
F 71.691459 11.580201 11.366838
F 80.812259 1.395201 0.600909
F 85.491059 16.658501 14.971438
F 85.339259 8.980661 15.110538
F 78.441259 7.756491 11.505438
F 78.593759 15.414801 11.355538
F 71.865559 1.346571 3.338278
F 87.469859 15.349001 6.793468
F 71.699459 16.510901 7.876478
F 74.092059 12.871001 0.460015
F 85.311059 16.919601 3.302578
F 87.496059 4.987881 10.348938
F 76.096859 16.805501 7.725738
F 85.198159 16.590101 7.613078
F 76.134559 16.619701 15.048338
F 76.238259 16.986701 3.187928
F 87.709159 7.838731 4.120938
F 80.638459 16.786201 14.902738
F 87.558259 15.569401 11.282238
F 80.919259 9.089871 0.544157
F 76.313959 9.080471 0.668753
F 71.688459 1.457491 0.701554
F 76.343159 1.410331 0.573394
F 80.551759 16.843101 0.394930
F 87.530759 12.841201 0.570890
F 83.131059 0.228682 14.158838
F 78.370559 0.092866 7.194998
F 74.207259 0.072086 14.305038
F 73.970959 -0.146893 11.379338
F 78.658259 0.204521 11.667638
F 82.885959 -0.008603 6.732358
F 78.310059 0.167144 4.384528
F 74.124159 -0.038865 4.106618
F 78.521159 0.311067 14.429538
F 74.002259 0.195953 7.086358
F 83.160659 0.169528 11.404738
F 87.397159 0.087105 6.816088
F 87.553859 0.007810 11.293438
F 87.322759 0.093049 14.106838
F 80.704359 1.263521 25.005838
F 80.890959 8.973061 25.049238
F 87.576259 13.083701 32.208938
F 87.424359 5.066021 17.854238
F 87.888259 15.345501 28.591638
F 87.617659 15.329901 21.240238
F 80.934459 3.742501 28.742438
F 80.837159 11.638401 28.500238
F 71.806059 11.613901 18.660438
F 76.457059 11.619801 18.613538
F 80.787759 3.785041 25.948738
F 80.875359 11.665201 25.784138
F 76.428959 3.740331 18.826238
F 85.309159 11.703201 18.603538
F 71.887859 3.716381 28.825738
F 80.818059 9.112851 22.323038
F 71.968759 16.756501 17.611038
F 85.217659 3.896611 18.683438
F 76.329859 11.601901 21.417138
F 76.513959 3.795241 21.609338
F 83.198959 7.868451 26.110738
F 83.157359 15.210701 25.980938
F 78.658459 15.530701 21.544438
F 74.220259 7.728941 25.986938
F 74.276959 15.338101 25.906038
F 78.342559 7.615641 18.565938
F 83.107659 5.343151 22.459038
F 83.164559 12.846801 21.953038
F 74.344759 5.209611 22.437138
F 74.073359 12.898601 22.206538
F 83.143459 5.272991 25.208338
F 83.007159 12.826401 24.787438
F 74.138159 5.243261 25.131038
F 74.066959 12.876301 25.001638
F 83.264559 7.853371 28.850238
F 83.080759 15.658001 28.603238
F 78.671159 7.825811 21.423438
F 74.322159 7.740321 28.697338
F 74.298559 15.539501 28.566538
F 78.601259 15.292801 18.835438
F 85.135159 1.318831 24.957838
F 85.228759 9.172921 24.971038
F 85.366959 16.506001 22.176738
F 76.283559 1.271591 25.087038
F 76.577859 9.012291 25.173838
F 72.006759 8.914061 22.338438
F 85.424159 3.773821 28.608938
F 85.439559 11.454401 28.751738
F 76.596759 3.703931 28.818038
F 76.285659 11.722001 28.569538
F 85.282559 3.945081 25.794038
F 85.311759 11.781201 25.834038
F 76.472459 3.891321 26.082038
F 76.331759 11.684201 25.852038
F 85.244459 1.319781 22.333338
F 85.107759 9.078801 22.441638
F 76.445159 1.138941 17.940238
F 76.390959 1.198221 22.441238
F 76.429559 9.111631 22.535438
F 87.452059 5.145131 32.315738
F 87.689359 5.106221 29.427838
F 87.433859 7.674621 25.772938
F 80.898859 1.202581 17.778238
F 78.854059 7.756211 26.162738
F 78.540759 15.419101 25.844238
F 85.200159 16.558601 24.673638
F 71.702159 1.289041 22.219338
F 87.481859 13.082101 25.081738
F 78.620059 5.214921 22.510538
F 78.530559 12.905701 22.267738
F 76.464659 16.725701 32.382738
F 76.348459 16.806801 24.967138
F 78.699359 5.250331 25.220138
F 78.619959 12.936501 24.955038
F 80.942059 16.564901 25.125338
F 71.861259 9.098741 29.553138
F 78.660259 12.863201 17.651538
F 78.668359 7.719911 28.896438
F 78.601359 15.464401 28.610538
F 78.488059 4.988531 17.730738
F 72.087459 16.573001 24.943538
F 76.453859 16.719901 29.727238
F 85.286759 16.770401 17.780538
F 85.469359 11.496101 21.429838
F 85.201659 3.745071 21.473238
F 71.961859 3.753161 26.018638
F 80.673559 1.270391 29.523438
F 80.930859 9.062091 29.438938
F 81.010159 16.839601 22.493038
F 76.213659 9.010091 17.955538
F 87.764859 5.147251 24.962738
F 78.586559 5.146801 32.339538
F 83.299759 5.273021 29.573238
F 83.162759 12.932601 29.327538
F 74.207559 5.068421 29.483338
F 74.156559 12.976801 29.521338
F 71.791459 8.994441 17.780438
F 71.878359 3.849271 18.852138
F 71.874559 9.177651 32.296738
F 87.652559 7.838361 28.626238
F 76.320159 8.893291 32.287038
F 85.465359 9.090341 32.424738
F 87.550359 12.897201 29.470638
F 71.905959 1.253291 17.806838
F 71.831859 11.573801 21.415338
F 71.919759 1.101861 29.678538
F 85.387259 1.187781 29.421638
F 85.508559 9.043001 29.718738
F 87.238159 7.601571 21.560638
F 76.331459 1.011661 29.677038
F 76.502959 9.198071 29.515638
F 87.547659 12.847401 17.752438
F 87.646959 12.826401 22.344138
F 87.427159 15.411901 18.595038
F 78.772859 5.105701 29.713538
F 78.596359 12.863601 29.466238
F 71.928659 11.728201 28.547838
F 85.552459 1.307011 32.099538
F 74.163659 12.793001 32.226638
F 87.469659 7.606561 18.721638
F 80.817159 1.192771 22.335138
F 80.686259 8.776641 17.849138
F 78.610559 12.851401 32.092938
F 85.335359 9.165491 17.820538
F 85.266359 1.385521 17.608038
F 72.024959 4.043691 21.503138
F 80.930559 3.883461 21.427238
F 80.756059 11.695301 21.284438
F 74.019059 15.488101 21.398738
F 74.301059 7.678061 21.391438
F 80.815059 3.772721 18.736438
F 80.858859 11.351001 18.558338
F 71.755459 16.715801 22.238738
F 83.127959 15.462701 21.205238
F 83.023159 7.826211 18.694138
F 83.017859 15.576901 18.500938
F 71.925859 11.484801 25.820438
F 73.944659 7.751021 18.641538
F 74.037659 15.321001 18.623038
F 71.969359 1.289141 32.491538
F 83.020959 5.081501 17.675038
F 82.969259 12.981701 17.823538
F 74.202259 5.195191 17.962638
F 74.157659 12.856101 17.695538
F 82.963459 7.899331 21.339338
F 71.857259 1.267731 25.029338
F 72.042359 8.887961 24.962438
F 87.609059 15.594101 25.855738
F 80.804459 16.953501 29.665438
F 71.841659 16.761001 32.343238
F 71.916959 16.517701 29.665938
F 87.481359 4.969261 22.339038
F 76.356359 16.738201 17.983038
F 76.302659 16.793501 22.284938
F 74.072159 5.068981 32.155538
F 85.294059 16.701601 32.108738
F 80.704259 9.127491 32.162538
F 78.673659 -0.011105 18.627138
F 80.815359 16.667301 17.719838
F 80.898159 1.372181 32.339238
F 85.620459 16.828101 29.462138
F 80.962259 16.775801 32.418938
F 83.071059 12.759801 32.189238
F 83.156159 5.200541 32.304438
F 83.163759 0.053345 18.728838
F 82.947459 0.066779 28.785238
F 87.462959 0.155510 18.720638
F 76.438359 1.266631 32.390438
F 82.942559 -0.041726 21.395238
F 87.432059 0.068120 25.752138
F 87.579359 -0.103827 21.502838
F 87.650659 0.150471 28.392038
F 74.068259 0.154837 21.484738
F 74.178859 0.017525 18.711738
F 82.855659 0.029528 25.971538
F 71.964159 3.850111 33.277238
F 80.848959 8.826151 46.786738
F 87.638059 5.219901 46.885638
F 85.232359 16.792701 46.750738
F 71.867259 9.137241 36.768738
F 76.275659 16.729901 44.094038
F 80.837559 4.004241 47.653338
F 80.913459 11.484001 47.755938
F 74.150559 15.465901 33.156238
F 76.481559 16.836301 36.788538
F 80.943459 1.258751 44.333338
F 80.942459 8.790561 44.094638
F 71.727359 16.960001 44.081338
F 85.380059 11.627301 33.130738
F 76.454559 9.134951 36.794338
F 76.403559 1.226941 36.690838
F 83.114959 7.753671 47.799238
F 82.960559 15.473001 47.476938
F 78.496059 15.540001 43.181338
F 74.212259 7.747171 47.700738
F 74.060659 15.566601 47.742938
F 78.518059 15.598701 40.542338
F 83.189059 5.041851 44.177238
F 82.779059 12.734401 43.996638
F 74.318659 5.019721 44.304438
F 74.019859 13.090201 44.161538
F 83.283459 5.244321 46.975438
F 83.084959 12.833601 46.764738
F 74.186859 5.100031 47.138638
F 74.109359 12.990001 46.885338
F 85.269959 1.361681 46.918938
F 85.227359 9.069171 46.840138
F 71.905659 16.772001 39.612738
F 76.299959 1.201161 46.942438
F 76.433259 9.058341 46.810638
F 71.944959 16.786901 36.946338
F 85.315759 3.869961 47.798738
F 85.418559 11.713401 47.693538
F 76.399259 3.901871 47.968838
F 76.258459 11.605101 47.781538
F 85.309059 1.387931 44.220438
F 85.327959 8.901661 44.156338
F 87.566159 15.600801 33.174338
F 76.434259 1.284321 44.223538
F 76.276459 8.973121 44.085138
F 80.744559 3.892791 33.068638
F 76.506259 11.616201 33.051238
F 87.680059 13.226201 47.009638
F 78.545059 7.770771 43.252238
F 78.574459 7.722411 47.696538
F 78.607959 15.366601 47.582738
F 71.812059 11.634801 47.744538
F 85.282959 16.731801 39.412938
F 72.063959 1.197801 36.920738
F 78.685059 5.098271 44.060538
F 78.700759 12.936501 44.055638
F 71.870659 11.734301 35.900338
F 87.504759 15.497701 40.463538
F 78.559959 5.103791 46.686138
F 78.574359 12.737201 46.925238
F 80.794359 3.888791 35.964838
F 80.914259 11.668901 35.850138
F 71.877059 3.920151 47.999338
F 85.288159 9.070841 36.808838
F 76.251359 3.834271 33.154138
F 87.389759 7.719341 40.596538
F 85.371859 1.357901 36.926238
F 76.317859 11.541801 40.493338
F 71.934559 8.908191 44.184038
F 87.617459 7.921701 43.244538
F 71.942059 8.942511 39.495738
F 72.122059 3.924011 36.032138
F 78.549959 7.711941 33.185838
F 78.798659 7.585181 40.472338
F 83.120359 7.689241 35.830638
F 83.074859 15.439001 35.580738
F 78.605059 12.932301 39.616038
F 74.145859 7.981401 35.950638
F 74.119159 15.559201 35.915738
F 87.246059 12.977801 44.316138
F 85.473559 3.886521 35.916038
F 85.252259 11.644201 35.962338
F 76.355659 3.849791 35.860038
F 76.329459 11.718601 35.805038
F 87.631959 5.448521 37.061638
F 78.762159 15.451501 33.133438
F 85.261759 16.644901 44.063738
F 87.640459 7.772841 47.836638
F 87.571159 12.878101 36.947838
F 87.674259 5.209561 39.647638
F 78.637459 4.967391 39.693338
F 80.991759 1.240241 47.000738
F 72.055959 1.134731 39.774638
F 87.569259 15.330701 43.219038
F 76.386559 16.750601 46.740738
F 87.663059 7.889071 35.892238
F 76.234559 16.562901 39.458838
F 78.774459 7.731511 35.946938
F 78.680059 15.460401 35.883038
F 78.568959 12.915901 36.817638
F 80.825259 1.215031 39.483038
F 80.955659 8.909451 39.382038
F 73.899359 7.610751 33.151638
F 76.459159 3.545021 40.561638
F 85.295159 11.551301 40.588038
F 85.535559 3.940711 40.647738
F 80.967259 3.899211 43.295338
F 80.728959 11.315901 42.899738
F 76.280659 11.597301 43.335638
F 76.397259 3.710741 43.310338
F 80.955259 3.746071 40.611738
F 80.873959 11.559201 40.295438
F 85.178959 11.566201 43.342038
F 85.510959 3.883361 43.394138
F 80.868459 1.300421 36.653238
F 80.983559 9.124761 36.673238
F 71.931359 11.502601 43.347238
F 72.071959 1.310521 44.089338
F 76.478659 9.021651 39.586238
F 76.487259 1.068351 39.477938
F 83.144459 7.630901 40.538138
F 83.125159 15.538901 40.383538
F 78.500559 5.119891 36.909138
F 74.131959 7.629091 40.424338
F 73.992959 15.361301 40.580238
F 72.052859 3.797001 40.421538
F 83.184159 5.109961 36.895538
F 83.056359 12.976001 36.636038
F 74.248759 5.186671 37.004638
F 74.127459 12.949801 36.752438
F 83.179259 5.007981 39.601838
F 83.204559 12.911901 39.547538
F 74.441559 4.895401 39.591838
F 74.144159 12.870101 39.522738
F 83.191959 7.504361 43.315938
F 83.070759 15.511101 43.131338
F 71.891459 11.384401 40.453438
F 74.110559 7.693231 43.275538
F 73.784159 15.566801 43.208338
F 85.215059 16.709701 36.711038
F 85.229659 1.448501 39.572838
F 85.331859 9.105311 39.556838
F 72.056559 3.775801 43.212638
F 71.983759 1.284671 46.885638
F 72.006659 8.993561 46.807738
F 87.429559 12.991201 39.591738
F 80.923859 11.557901 33.084738
F 80.796059 17.000701 46.725338
F 87.658559 5.459051 44.197838
F 80.772259 16.810001 36.591638
F 87.646559 15.523701 35.945038
F 87.735759 7.755661 33.165438
F 80.848359 16.489501 39.424538
F 87.458359 15.693301 47.714638
F 71.767659 16.842101 46.756138
F 83.103559 7.797011 33.217838
F 83.187259 15.173001 32.960738
F 80.752559 16.672401 44.045538
F 85.296159 3.869401 33.159638
F 71.892059 11.738601 33.154738
F 74.372559 0.079232 43.197538
F 73.991959 -0.002574 47.926538
F 83.256159 0.009789 33.144338
F 83.088759 -0.000692 40.383838
F 83.243859 0.096375 35.837138
F 87.667359 0.127350 47.602138
F 87.602059 -0.018034 35.839338
F 83.174459 0.086238 43.180738
F 87.464759 0.063671 43.185438
F 87.762059 -0.042696 33.123038
F 74.146459 -0.159196 40.507038
F 78.655659 -0.042221 47.596938
F 87.559859 0.020965 40.461638
F 80.842759 3.801051 50.329138
F 80.842259 11.394201 50.332038
F 76.169059 16.900801 61.219238
F 80.894259 16.763101 51.187538
F 83.172459 7.753361 50.552138
F 83.028659 15.513701 50.158538
F 87.515559 5.214641 58.773038
F 74.111859 7.685651 50.506038
F 74.265259 15.410301 50.509738
F 78.417659 15.497701 62.141538
F 85.383159 3.879611 50.408338
F 85.262259 11.516801 50.492038
F 76.350359 3.946171 50.737938
F 76.408659 11.631701 50.555438
F 87.698259 12.792601 54.049238
F 71.825659 3.771091 57.977238
F 87.498059 15.436401 50.447238
F 78.612459 7.703191 50.499738
F 78.565259 15.469701 50.384138
F 85.318359 16.748601 58.689638
F 80.749259 1.189341 54.110538
F 80.794859 8.953701 53.968438
F 71.803759 9.080221 51.350438
F 71.904159 11.669001 55.185838
F 71.652859 8.907831 58.620438
F 87.550759 15.494901 57.606838
F 80.678359 3.821531 57.736338
F 80.949459 11.650801 57.766338
F 85.293259 16.887401 54.019638
F 76.316659 9.070841 58.727938
F 80.847859 3.848471 54.979838
F 80.721059 11.415901 55.003938
F 76.361559 1.169411 58.734138
F 71.608459 11.745601 65.098438
F 80.836059 1.247481 51.315838
F 80.898959 8.843941 51.276438
F 87.439159 7.722041 57.807638
F 85.269459 8.968911 58.717538
F 85.246959 1.202591 58.660338
F 76.375759 11.598401 62.260338
F 82.974659 7.870261 55.097338
F 83.175859 15.405501 55.017938
F 83.176359 7.776131 65.024538
F 73.920159 7.689461 55.194838
F 74.309059 15.603201 55.190738
F 78.653359 7.769931 62.435438
F 83.007259 4.976951 51.429538
F 82.955859 12.785501 51.260238
F 74.054659 5.184361 51.552038
F 74.031959 12.847201 51.421938
F 83.095159 5.246191 54.236038
F 82.850759 12.576401 53.983838
F 73.805359 5.092451 54.485538
F 74.164559 12.941101 54.153238
F 82.737359 7.660251 57.819838
F 83.070759 15.544101 57.706738
F 78.469359 13.019201 61.326438
F 73.996259 7.731141 57.982338
F 74.291359 15.558301 57.850838
F 76.422059 16.782801 51.334638
F 85.363659 1.365581 53.928838
F 85.442059 9.008921 54.249638
F 87.724159 7.753081 50.574538
F 76.334559 1.455341 54.220238
F 76.193159 9.106191 54.366738
F 87.375259 13.290901 61.273838
F 85.332859 3.827081 57.886738
F 85.246059 11.693701 57.713238
F 76.227259 3.817201 57.911938
F 76.252359 11.669001 57.740838
F 85.335859 3.814861 55.156638
F 85.291459 11.854001 54.884938
F 76.229359 4.111661 55.155138
F 76.370459 11.828301 55.005238
F 85.353859 1.285521 51.130238
F 85.405059 8.975671 51.538038
F 71.705659 4.218191 65.259838
F 76.399259 1.238011 51.394238
F 76.480759 8.955101 51.541538
F 74.005459 15.342601 65.053538
F 87.524359 5.213761 61.460138
F 71.721059 16.814501 61.491038
F 78.390459 5.279771 61.428538
F 78.477259 7.871211 55.205038
F 78.657559 15.514901 54.833238
F 87.594459 5.142091 54.127338
F 71.852559 11.598101 57.819138
F 80.747659 16.976201 61.322338
F 78.814659 5.270241 51.402238
F 78.706659 12.845501 51.375938
F 87.376259 15.411101 54.937338
F 76.376859 16.825701 54.020638
F 78.533959 5.403111 54.201238
F 78.651259 12.887501 54.116538
F 87.510859 8.036361 62.244738
F 78.392659 15.442301 64.841838
F 71.875959 16.789501 54.201538
F 78.585159 7.794801 57.843938
F 78.692659 15.403801 57.498938
F 78.605759 12.873201 58.511738
F 80.731559 1.250451 61.378038
F 80.800359 9.011601 61.440738
F 71.937559 16.698001 51.424038
F 76.380459 3.806021 62.354138
F 85.319159 11.853101 62.106038
F 85.198359 3.952601 62.348638
F 80.883159 16.827201 58.561238
F 87.581959 12.994301 58.601138
F 82.992959 15.669701 65.075738
F 71.885359 1.078151 58.712638
F 80.560959 3.874821 62.201938
F 80.673559 11.607001 62.200638
F 71.808459 11.717301 62.261138
F 71.886059 3.812841 62.527938
F 80.833759 1.127671 58.625738
F 80.713959 9.089901 58.775638
F 71.811259 1.156361 51.211938
F 71.493659 3.716471 55.193838
F 76.398159 8.944111 61.579738
F 76.299559 1.215141 61.569738
F 83.064559 7.777691 62.262838
F 82.900659 15.606401 62.295738
F 78.431559 5.150081 58.707238
F 73.977359 7.738561 62.384338
F 73.982659 15.454701 62.318238
F 71.705959 9.119521 61.426338
F 83.032159 5.090461 58.843138
F 83.040459 13.009601 58.616938
F 74.066159 5.149161 58.732838
F 74.054659 12.901901 58.615338
F 82.954559 4.983461 61.422638
F 82.935859 13.074101 61.362638
F 74.137959 5.108961 61.634738
F 74.092659 12.843601 61.326838
F 87.460659 15.819801 62.377738
F 87.751859 7.835481 64.949438
F 71.784259 9.153481 54.076638
F 72.041959 1.301581 61.392238
F 85.293759 11.792401 64.894938
F 80.980059 16.715001 53.882538
F 85.319959 1.248361 61.665638
F 85.258059 9.162331 61.529038
F 87.575159 5.058281 51.377738
F 71.980059 3.816311 50.647638
F 71.746859 11.640601 50.486538
F 71.859559 1.345641 54.009938
F 87.593159 7.767751 55.167338
F 87.538159 12.739401 51.271138
F 76.593359 16.775501 58.515338
F 85.129159 16.771401 51.237038
F 85.175559 16.805901 61.453938
F 87.385159 15.643601 65.123438
F 80.713859 11.675701 64.886238
F 78.628459 7.731671 65.178038
F 73.981959 7.966151 65.144338
F 80.803259 3.964381 65.101838
F 71.940659 16.704801 58.645638
F 76.170359 11.600001 64.956938
F 85.342959 3.564561 65.023138
F 76.350559 3.988641 65.080738
F 83.073659 0.056745 62.526838
F 78.686159 0.060947 65.247138
F 78.541459 0.235545 55.119038
F 87.602359 -0.016557 62.427038
F 87.642259 -0.027716 50.342238
F 83.107459 -0.090356 57.801638
F 74.151859 -0.102705 50.610938
F 87.450659 0.096500 54.953138
F 78.710559 -0.055639 50.381538
F 87.619159 -0.026827 57.650938
F 74.131459 0.122858 57.830738
F 82.930459 0.014953 65.205238
F 74.029259 -0.019397 54.851738
F 78.601959 -0.069145 57.929738
F 87.585559 0.047618 65.100138
F 83.245759 0.061166 54.931938
F 78.447659 0.100139 62.642638
F 80.903259 24.588401 3.159778
F 80.746859 32.285001 3.275338
F 85.420159 32.087101 14.979138
F 85.290159 24.462501 14.928238
F 80.549259 27.008301 6.931848
F 71.723959 32.067601 14.998038
F 80.825159 19.292601 6.699208
F 74.215259 20.592401 14.778338
F 78.529359 20.461401 14.871138
F 73.981359 28.220501 14.857338
F 80.725259 27.104101 4.178688
F 71.818359 24.186901 10.314938
F 80.927059 19.261901 4.005288
F 83.113259 20.601701 14.949238
F 78.610559 28.270201 15.043138
F 83.042159 28.293701 15.003538
F 87.569059 28.351301 0.453889
F 71.631659 19.305401 4.147848
F 80.918459 32.094801 15.068538
F 80.758659 24.371001 15.147738
F 82.902959 30.878701 4.319328
F 83.182459 23.335801 4.275448
F 74.109359 30.682401 4.105748
F 73.732059 23.278301 3.881918
F 87.621059 23.122001 11.617738
F 87.409059 20.638701 7.764898
F 87.421159 30.868301 11.333138
F 71.632859 27.027001 7.116438
F 82.958259 28.463501 3.327478
F 82.993959 20.835601 3.118128
F 73.941959 28.226401 3.372448
F 73.897159 20.707401 3.064128
F 82.932059 30.947801 7.075578
F 82.991159 23.114301 6.940458
F 73.851059 30.751501 6.915498
F 73.919959 23.182201 6.773848
F 85.376059 24.539101 3.141118
F 85.031159 32.160501 3.398458
F 76.255459 24.343801 3.323908
F 76.351859 32.030201 3.284728
F 85.191559 27.034701 6.814008
F 71.759459 24.366101 15.051938
F 85.367459 19.136901 6.795298
F 76.126659 27.176501 7.178608
F 71.665159 32.238301 7.770048
F 76.397959 19.482501 6.733848
F 85.254959 27.229701 3.883028
F 76.237759 24.524001 0.539941
F 85.338059 19.515201 4.168868
F 76.264659 27.009701 4.353678
F 71.566459 24.319401 7.628138
F 76.315459 19.476801 4.046618
F 87.605159 23.246901 14.242738
F 78.589359 23.269101 11.511238
F 71.529059 24.497201 3.257248
F 78.500559 28.426701 7.875448
F 87.459559 23.276701 4.167328
F 78.632559 20.700601 7.623988
F 78.549159 30.826901 4.191358
F 78.522459 23.206801 4.214368
F 87.474459 30.859501 14.094238
F 71.688259 19.116901 6.895408
F 71.730859 27.008901 4.348368
F 71.624559 24.507801 0.539676
F 71.898459 32.250901 3.339328
F 78.512459 31.021201 11.497638
F 78.259059 28.269401 3.320528
F 78.558059 20.610201 3.235168
F 87.546359 28.325401 14.999738
F 73.593359 20.910201 0.313257
F 78.507859 30.915601 6.942638
F 78.506259 23.286701 6.872098
F 80.822559 24.489001 10.483538
F 80.722559 32.075501 10.350638
F 78.482359 23.010501 14.232638
F 78.656959 30.715801 14.088638
F 80.754459 26.971401 14.219438
F 87.688259 20.739901 0.487182
F 80.913159 19.230101 13.957038
F 71.731959 19.296601 11.220738
F 87.514759 20.708001 3.283878
F 87.339759 23.192601 6.920628
F 80.796359 27.023601 11.530038
F 71.811759 26.779501 11.321438
F 80.906059 19.407101 11.355438
F 78.579259 20.687901 10.367038
F 76.454859 32.041801 15.006738
F 78.569759 28.337501 10.597638
F 80.727559 24.388201 7.878208
F 80.692659 32.204001 7.785538
F 87.547059 20.732801 15.149838
F 80.703459 32.061801 0.514752
F 83.011559 30.826001 11.271738
F 82.988959 23.060801 11.522038
F 74.088459 30.976001 11.607538
F 74.169959 23.041101 11.257638
F 82.863859 28.250101 7.672648
F 83.148759 20.443301 7.839878
F 73.901859 28.388201 7.981648
F 74.057459 20.487201 7.739188
F 82.981559 28.202301 10.553738
F 83.277459 20.537301 10.611438
F 74.113759 28.278001 10.641538
F 74.147959 20.497501 10.344538
F 83.152259 30.795101 14.025538
F 82.935959 23.187601 14.271138
F 74.048959 30.963701 14.336938
F 74.136459 23.184201 13.966238
F 85.126259 24.292901 10.752138
F 85.377559 32.179701 10.382738
F 76.375159 24.558601 10.518238
F 76.215859 32.113801 10.476238
F 85.287359 27.051701 14.100038
F 71.892659 19.297701 13.988238
F 85.455259 19.263001 14.219038
F 76.308659 26.906701 14.142638
F 71.737959 27.008601 14.064838
F 76.271459 19.060601 13.911838
F 85.252759 26.942001 11.385638
F 76.194359 24.295601 15.158038
F 85.459059 19.189801 11.444438
F 76.279059 27.118901 11.531838
F 71.899359 32.015901 10.491538
F 76.399059 19.393401 11.275738
F 85.197559 24.591401 8.073798
F 85.306859 32.046801 7.768668
F 76.155559 24.531001 7.771848
F 76.114759 32.035101 7.728098
F 87.608659 20.644801 10.454538
F 87.548359 28.276201 7.608938
F 87.528659 30.882401 6.763888
F 82.849759 28.363501 0.525272
F 87.426359 31.035801 3.948968
F 71.624059 32.284401 0.652664
F 87.609359 28.604001 3.270328
F 82.829959 20.714501 0.353910
F 76.292259 32.081801 0.586427
F 87.477659 28.225701 10.275738
F 78.374559 20.784401 0.529401
F 85.106259 24.539801 0.452548
F 78.178759 28.310301 0.508755
F 80.726659 24.565901 0.632797
F 73.748759 28.116401 0.635497
F 85.413159 32.127401 0.483918
F 71.837559 34.840901 4.194648
F 80.730659 34.771601 4.365588
F 80.691559 27.052901 -0.376986
F 80.945459 24.523801 25.127238
F 80.811059 32.040901 25.125838
F 83.136359 28.438601 32.258838
F 78.419259 23.192801 18.991838
F 80.786459 27.100001 28.720638
F 71.710759 24.441401 29.476338
F 80.828359 19.329001 28.646338
F 78.627459 30.826301 18.898438
F 78.725859 23.202201 21.665938
F 87.576359 28.319001 22.061338
F 80.928759 27.170801 25.957038
F 71.868559 19.148401 26.039838
F 80.938059 19.225901 25.984338
F 80.870459 32.321901 32.280738
F 78.817459 30.679101 21.575238
F 76.406959 19.567901 18.697938
F 80.895359 24.461601 22.369038
F 80.854459 32.223701 22.250938
F 71.666959 19.446101 18.487838
F 76.066859 26.947601 18.582738
F 82.921459 30.895901 25.900438
F 83.051159 23.123301 25.950038
F 74.164159 30.625401 26.085538
F 74.051359 23.104401 25.911438
F 83.241459 28.272601 22.242938
F 83.253159 20.684401 22.420438
F 74.230559 28.380401 22.385538
F 74.125659 20.498501 22.412738
F 83.010959 28.532501 24.921638
F 82.981459 20.546301 25.139138
F 74.411959 28.099701 25.058138
F 74.142159 20.377701 25.283838
F 83.159459 30.826001 28.705738
F 83.079259 23.145101 28.690238
F 74.146359 30.863701 28.746938
F 73.965159 23.236501 28.670238
F 85.212259 24.423301 25.078738
F 85.250159 32.126601 24.951238
F 76.501959 24.479601 25.140138
F 76.286859 32.145601 25.009138
F 85.226559 26.992401 28.595538
F 74.111359 20.636001 32.326738
F 85.474959 19.394101 28.508538
F 76.640259 27.105801 28.652038
F 71.780659 24.536901 32.283738
F 76.327059 19.318901 28.716038
F 85.307759 27.147101 25.810438
F 87.358059 23.265801 28.468938
F 85.281259 19.155001 25.836838
F 76.560659 26.988001 26.029838
F 83.178359 20.919701 32.127238
F 76.528159 19.267401 25.991238
F 85.290659 24.452601 22.299338
F 85.284859 32.266901 22.224538
F 76.222759 24.539001 22.379838
F 76.617859 32.104601 22.369938
F 71.965659 31.974601 25.159838
F 71.874059 24.497601 25.168138
F 78.465259 30.988301 25.905938
F 78.673559 23.089501 25.945738
F 71.995359 19.282301 21.355538
F 87.596659 30.853901 18.567638
F 78.689259 28.197401 22.319438
F 78.886059 20.593401 22.308538
F 74.094359 28.435301 32.306738
F 72.040059 27.067401 25.714338
F 78.667859 28.482101 25.039538
F 78.686559 20.410901 25.090638
F 87.628159 30.742801 28.582838
F 71.859159 19.159801 28.651438
F 78.627659 30.948501 28.659338
F 78.474759 23.233801 28.734738
F 87.422259 20.605601 25.104338
F 87.475459 28.464301 32.212538
F 85.266259 19.357201 18.928338
F 76.160959 24.293701 17.913238
F 80.797259 24.317101 29.567738
F 80.883759 32.026601 29.536138
F 85.047959 27.133901 18.665938
F 76.534659 19.523801 21.517738
F 83.044059 28.302701 29.688538
F 83.258059 20.545201 29.399038
F 74.331459 28.149901 29.554638
F 74.015959 20.557701 29.386738
F 87.406859 23.019401 18.690238
F 85.345259 32.057901 17.700338
F 87.435059 20.470901 17.776638
F 87.474359 30.813101 25.875138
F 85.274059 24.537501 17.714538
F 71.943059 27.067001 21.477938
F 87.689859 30.878501 21.356038
F 71.762559 24.656201 22.508138
F 85.232359 24.425901 29.679038
F 85.470159 31.979201 29.527638
F 76.299559 24.548901 29.668538
F 76.306759 32.174201 29.688838
F 73.875959 23.150001 21.585938
F 71.772659 32.270301 17.661338
F 78.688459 28.463001 29.624638
F 78.587159 20.644001 29.521438
F 71.978859 27.010901 28.448038
F 87.624259 20.808501 22.221638
F 85.432759 32.121901 32.218138
F 87.418159 28.322601 17.789438
F 80.698059 24.410501 17.884938
F 80.812259 32.039201 17.781338
F 72.152359 32.329601 22.351538
F 76.380259 27.095901 21.276838
F 80.975159 27.082701 21.188538
F 71.805959 24.198001 17.717038
F 81.040059 19.321401 21.415638
F 85.368859 19.241001 21.518538
F 78.798859 20.712001 17.917938
F 72.128659 32.320901 29.715838
F 80.805959 27.074801 18.491538
F 71.731959 26.753701 18.858338
F 80.898959 19.192001 18.693238
F 85.303959 27.032301 21.357238
F 78.627959 28.439301 17.775138
F 76.399959 32.008601 17.948338
F 83.032059 30.924101 18.616338
F 83.038959 23.016901 18.567838
F 73.998259 31.012001 18.664038
F 74.014459 22.865401 18.723938
F 83.021159 28.320901 17.603138
F 83.110159 20.397401 17.728638
F 73.886559 28.242601 17.699838
F 74.056459 20.536301 17.522738
F 82.988359 30.969501 21.353838
F 83.055159 23.315601 21.443738
F 74.288159 30.908901 21.452238
F 87.559459 20.789401 29.493238
F 78.510259 20.539501 32.224638
F 87.589059 23.209601 25.821838
F 87.538259 28.217201 24.840138
F 87.574659 23.265401 21.311538
F 87.543559 28.130501 29.525538
F 78.482559 28.393801 32.338838
F 72.042459 32.289101 32.463238
F 76.448359 32.284301 32.363238
F 87.506659 20.539001 32.151138
F 76.256659 24.556901 32.456038
F 80.916759 24.506301 32.260538
F 85.617259 24.454201 32.302638
F 85.175959 34.648901 28.691638
F 72.055959 34.783101 18.657138
F 85.155359 34.703101 25.939938
F 76.453259 34.716601 18.613238
F 80.838259 34.599001 28.667838
F 80.771259 24.628101 46.730138
F 80.965959 32.147801 46.856838
F 78.770859 28.465001 36.727938
F 76.211559 32.120301 39.731538
F 80.946459 27.172801 47.884038
F 71.787659 31.972701 36.948738
F 80.785159 19.397201 47.602038
F 87.459959 28.435701 39.615438
F 78.676159 23.125901 43.065938
F 78.726459 23.017101 40.461238
F 81.005559 24.588501 43.921938
F 80.704959 32.296301 44.188438
F 78.629159 30.944101 40.495038
F 71.901659 19.346001 33.123138
F 83.049759 30.779001 47.860338
F 82.861959 23.174901 47.573138
F 74.065459 30.983501 47.848138
F 74.197459 23.200601 47.848738
F 83.363059 28.486701 44.119938
F 83.111559 20.612901 44.050938
F 73.999659 28.207701 44.114538
F 74.057859 20.759401 44.229238
F 83.230659 28.316201 46.863838
F 83.112859 20.577001 46.733738
F 74.022059 28.144101 46.784338
F 74.209159 20.619501 46.946438
F 85.189559 24.374601 46.729938
F 85.315659 32.091301 46.777538
F 76.447059 24.549101 46.715638
F 76.236459 32.290701 46.867138
F 85.301959 26.846101 47.764638
F 72.012359 26.967601 40.548038
F 85.348159 19.363801 47.681438
F 76.476059 27.108601 47.758738
F 71.927659 19.508001 43.212138
F 76.517559 19.351301 47.793038
F 85.198859 24.438301 43.962238
F 85.273859 32.385001 44.099238
F 76.477259 24.548601 43.919038
F 76.201159 32.257101 44.004338
F 78.566359 23.162101 33.154838
F 80.996859 19.575801 33.223338
F 78.609159 31.118001 47.669138
F 78.688459 23.115801 47.712838
F 87.489359 28.154201 46.587538
F 87.489059 23.145601 47.851638
F 78.620859 28.308301 44.169138
F 78.505259 20.582601 43.850738
F 85.187759 32.279901 39.728038
F 87.509959 23.177701 35.887038
F 78.688559 28.367901 46.847938
F 78.603659 20.693301 46.545838
F 80.865159 27.019201 35.910638
F 76.491259 24.530501 39.674138
F 80.726359 19.415001 35.867538
F 76.325159 27.107201 43.197438
F 78.469259 31.024501 43.259938
F 76.057359 32.142801 36.912138
F 71.773959 27.222801 35.757838
F 71.925359 24.563801 36.672238
F 85.385359 27.061801 33.265838
F 76.514259 24.433601 36.983238
F 87.482759 30.700301 47.553538
F 85.152559 32.328201 37.062938
F 87.699259 23.063001 33.211238
F 71.783659 24.505401 47.109738
F 85.285359 19.364801 33.005638
F 87.497059 23.309101 42.860638
F 82.960859 31.011301 35.901938
F 82.926059 23.298401 35.933838
F 74.068359 30.639501 36.105438
F 74.120759 23.310201 35.893738
F 85.392459 26.939201 35.880038
F 71.754459 32.097101 39.652138
F 85.248259 19.399601 35.757138
F 76.341259 26.960501 35.886238
F 74.285559 30.920801 33.343638
F 76.309059 19.417501 35.850838
F 71.794159 32.204601 46.834838
F 78.550959 20.389801 39.647238
F 87.227259 31.001701 36.030138
F 87.428359 31.021501 40.510938
F 71.766559 26.883401 43.187838
F 85.382959 26.968001 42.959838
F 71.867659 19.333401 35.981638
F 71.702959 32.181801 44.133938
F 85.385359 19.276701 43.005538
F 71.752959 24.399801 44.319938
F 72.006659 19.270901 47.887638
F 87.385359 20.750701 44.088638
F 78.630559 31.202001 35.844438
F 78.621959 23.094601 35.900438
F 80.811859 24.553201 39.584438
F 80.769859 32.282601 39.653938
F 85.313859 24.377401 36.649638
F 76.251059 19.232301 40.430938
F 80.977359 27.260201 43.326538
F 71.777759 27.177001 48.010738
F 80.814459 19.238101 42.936038
F 71.978359 19.380501 40.505438
F 78.660759 28.280701 39.582538
F 76.366159 27.181701 40.515638
F 80.872859 27.036101 40.625138
F 71.867559 24.474401 39.449338
F 80.874659 19.164701 40.315238
F 85.290659 19.254801 40.210838
F 87.455159 31.154601 43.200538
F 78.566259 20.466401 36.923238
F 80.745959 24.497901 36.925238
F 80.914059 32.473701 36.911838
F 85.230259 27.116001 40.345038
F 76.195159 19.258201 43.231638
F 82.910559 30.994501 40.563638
F 83.139459 23.132101 40.315038
F 74.007559 30.920901 40.684538
F 74.208559 23.218801 40.433838
F 83.227659 28.343801 36.767038
F 82.993759 20.759301 36.719138
F 74.059859 28.125601 37.031038
F 74.109259 20.716701 36.707638
F 82.957959 28.441601 39.456838
F 83.003759 20.468301 39.379438
F 74.093059 28.327801 39.862038
F 74.108659 20.541101 39.436538
F 83.057359 31.049801 43.363438
F 83.064759 23.112901 43.026638
F 73.909059 30.853101 43.473338
F 74.056359 23.249501 43.173138
F 85.434659 24.363201 39.380738
F 73.935259 23.244801 33.192938
F 87.774259 23.088401 40.233938
F 87.650259 20.326501 39.402238
F 87.568259 20.622901 36.560938
F 87.716159 20.636801 46.880138
F 76.292759 19.298601 33.174438
F 83.192259 31.098401 33.247238
F 71.735059 27.149701 33.088938
F 87.590959 28.521201 36.856738
F 87.569659 28.496301 43.834338
F 87.677059 30.936901 33.381438
F 76.139659 27.155801 33.091138
F 83.289659 23.446201 33.222638
F 78.768259 30.944201 33.160138
F 80.860559 27.230801 33.109538
F 80.945259 34.874501 43.398638
F 80.582259 34.726401 47.828638
F 71.806459 34.687301 47.816238
F 80.858459 34.902001 33.077138
F 85.252259 34.668701 33.215638
F 71.826859 34.601501 40.458238
F 85.090059 34.650701 35.898738
F 76.094959 34.887701 36.239138
F 71.705859 34.735201 43.080638
F 87.510159 28.368401 61.379238
F 87.433559 23.241801 50.558538
F 87.555559 31.048601 62.141038
F 78.551159 28.405501 61.355938
F 85.168659 19.526401 64.996838
F 87.433159 20.747301 54.080938
F 87.554559 31.004101 54.851238
F 82.941659 23.277001 50.213438
F 73.888359 30.684201 50.567138
F 73.827559 22.964801 50.667438
F 85.288259 26.901901 50.422738
F 71.806759 24.294201 58.557938
F 85.044259 19.559701 50.367538
F 76.372859 26.901401 50.560038
F 71.660059 19.316601 62.337938
F 76.312859 19.395601 50.445938
F 85.210659 19.413201 62.226338
F 71.958259 32.307001 54.111038
F 78.418059 30.802001 50.461238
F 78.694759 23.137701 50.460738
F 80.620059 24.579801 54.302238
F 80.850959 32.200601 54.171938
F 85.250459 27.189401 65.292338
F 78.549859 20.480401 58.518938
F 80.706759 27.223101 57.810238
F 71.664159 26.946801 62.269538
F 80.794959 19.300801 57.646538
F 78.436859 28.358901 58.653838
F 87.407959 23.252301 55.077638
F 87.519859 30.879601 57.496538
F 80.801359 27.179901 55.011338
F 87.448659 30.692101 50.410638
F 80.718659 19.264701 54.914738
F 71.961359 27.160701 50.748738
F 71.816459 19.190801 50.554238
F 78.619159 23.131901 62.298938
F 80.881959 24.566801 51.514238
F 80.700259 32.061201 51.378338
F 78.600859 30.919101 62.358338
F 87.422659 20.476801 58.707438
F 83.172259 30.957201 55.021738
F 82.919259 23.352101 55.077938
F 74.007859 30.833201 55.251338
F 74.152459 23.307901 55.088538
F 83.132759 28.158801 51.468338
F 82.946859 20.788601 51.501838
F 74.223659 28.162001 51.687038
F 73.972359 20.503201 51.420138
F 83.147659 28.354601 54.072538
F 82.966759 20.593601 54.202238
F 73.963159 28.238701 54.334838
F 74.099259 20.719001 54.198338
F 83.060559 31.088401 57.743538
F 83.003759 23.271101 57.911738
F 74.162359 31.020101 57.994438
F 74.119059 23.082301 57.619438
F 85.290559 24.583701 54.144238
F 85.312459 32.391201 54.137538
F 76.431659 24.457001 54.051738
F 76.180259 32.224201 54.198338
F 85.398659 27.207401 57.756738
F 71.751459 24.402101 54.372438
F 85.094259 19.393001 57.844238
F 76.432759 26.907201 57.779238
F 71.871059 32.272401 61.524538
F 76.396259 19.287701 57.613238
F 85.412559 27.123101 55.106138
F 71.866559 24.444301 61.387238
F 85.190859 19.359901 55.141638
F 76.384559 27.019001 55.060938
F 71.725759 32.068301 51.414038
F 76.325259 19.360101 54.851838
F 85.204259 24.396701 51.424438
F 85.266559 32.213401 51.425038
F 76.324259 24.300701 51.324838
F 76.193559 31.976201 51.374338
F 80.770559 27.047701 50.564938
F 83.015359 30.780301 50.589838
F 78.555459 31.151901 55.251838
F 78.453959 23.214901 55.201238
F 87.675759 28.507401 58.664538
F 87.451159 20.720901 51.285738
F 78.615459 28.216801 51.629038
F 78.535259 20.607501 51.470038
F 80.862759 19.442101 50.246638
F 76.099059 32.022801 61.662938
F 78.518859 28.517901 54.219738
F 78.591659 20.659501 54.330838
F 87.668759 23.112701 57.667838
F 87.517659 28.002001 51.260838
F 78.600959 30.841901 57.979438
F 78.374059 23.171001 57.968438
F 80.737559 24.598701 61.568838
F 80.750959 32.249301 61.439238
F 87.607559 20.769101 61.448738
F 76.428759 32.342901 58.962438
F 71.940059 27.044201 57.914738
F 71.604359 24.449801 51.636338
F 87.574059 31.015501 64.895438
F 76.216159 24.469701 58.785238
F 87.518459 28.460301 53.979138
F 85.377959 32.337601 58.746438
F 80.769259 27.112801 62.465938
F 71.813559 19.381301 55.013238
F 80.693159 19.527201 62.316238
F 85.491059 24.605701 58.645738
F 78.573259 20.695501 61.256138
F 76.258059 19.409301 62.236038
F 80.604359 24.564801 58.811038
F 80.703659 32.388101 58.662238
F 71.785759 27.005301 55.237738
F 76.270059 27.013201 62.156738
F 83.019559 31.081401 62.393338
F 83.159859 23.315001 62.283438
F 73.935759 30.831901 62.532938
F 73.974859 23.144601 62.380738
F 83.010559 28.595901 58.631638
F 82.862759 20.681501 58.638938
F 74.221059 28.347901 58.765538
F 74.148359 20.419001 58.599638
F 83.004259 28.463301 61.429338
F 82.925259 20.790101 61.279238
F 73.957959 28.294501 61.487638
F 74.052459 20.559201 61.304038
F 71.636659 19.372701 57.930938
F 87.516959 23.275101 62.270238
F 85.310259 27.228201 62.412238
F 71.928859 32.126301 58.895838
F 85.272159 24.665401 61.324338
F 85.193859 32.235601 61.447838
F 76.187659 24.277301 61.462938
F 76.075459 27.144301 65.072838
F 82.832159 23.269001 65.028838
F 82.935059 30.974301 65.117038
F 78.382459 23.266301 65.017438
F 78.493159 30.779601 65.016738
F 73.934459 23.490201 65.020038
F 73.839959 30.777701 65.356338
F 80.673759 34.951701 57.689438
F 71.509359 19.439701 65.103938
F 76.049559 19.540201 65.060638
F 71.674759 26.946801 64.977938
F 87.485359 23.238101 65.029538
F 71.924259 34.744301 57.873338
F 85.424359 34.813801 64.973138
F 76.381159 34.854601 57.933038
F 80.689159 19.463501 64.919538
F 80.966359 47.668801 3.267488
F 80.578759 40.080701 3.159728
F 71.827559 39.606601 15.040638
F 73.960359 35.855701 0.548972
F 80.650259 50.269901 6.769018
F 80.593059 42.555401 6.955118
F 78.439559 43.756801 15.093038
F 78.576459 35.988201 15.013138
F 80.845459 50.273301 4.030568
F 80.818659 42.576101 4.254778
F 82.874059 35.885901 0.501705
F 71.873659 39.813401 0.489320
F 87.385259 36.029001 14.967938
F 87.391359 51.573101 3.147548
F 80.745059 47.674401 0.501538
F 87.676459 36.179301 3.308858
F 82.794959 38.863201 4.259368
F 83.044259 46.273801 4.150398
F 73.928259 38.750701 4.178318
F 73.868459 46.331001 3.983558
F 87.742659 43.991901 15.036638
F 71.787459 50.146501 14.229938
F 83.208859 43.863901 0.772052
F 72.016959 47.604601 0.509885
F 87.644659 35.935401 10.559638
F 87.822659 51.517501 7.658228
F 87.562359 46.463501 11.264938
F 83.047159 36.196801 3.188358
F 83.053859 43.672801 3.449018
F 71.969059 39.980801 10.584538
F 74.111759 35.984001 3.376138
F 74.172659 43.666101 2.907328
F 82.986959 38.648201 6.962258
F 82.904359 46.313701 6.876158
F 74.123259 38.575301 6.885888
F 73.961559 46.373701 6.701748
F 85.111159 47.654201 3.247758
F 85.273959 39.701001 3.481978
F 76.328359 47.557601 3.197588
F 76.221259 39.846801 3.100258
F 85.435959 50.286201 6.848128
F 85.149659 42.473701 7.057338
F 76.223359 50.348601 6.663648
F 76.107859 42.437701 6.763658
F 85.225059 50.179701 4.083478
F 85.253359 42.420201 4.204278
F 76.373959 50.169101 3.956268
F 76.377659 42.444401 4.045458
F 83.037059 51.536201 10.389238
F 71.993859 42.488601 3.875798
F 78.313759 35.928901 0.430128
F 87.685659 43.807801 10.409938
F 71.790859 39.995601 3.186468
F 71.689659 47.790501 3.206028
F 78.296559 38.462601 4.252588
F 78.671159 46.312201 4.024758
F 74.025559 51.522301 15.150638
F 87.523659 38.579401 7.036288
F 71.574959 50.275301 4.058768
F 73.957359 51.508901 10.399338
F 85.304459 47.708701 0.602391
F 82.974559 51.415601 7.609108
F 87.655359 38.641301 14.146938
F 87.583759 38.676301 4.336018
F 71.774959 42.396401 6.723608
F 87.617659 38.592201 11.424238
F 78.442959 35.849801 3.222588
F 78.536059 43.687301 3.139598
F 71.877859 39.986201 7.875728
F 71.934059 42.330801 14.109438
F 78.549259 38.623501 7.102058
F 78.482859 46.239401 6.768508
F 80.685959 47.533301 10.502138
F 80.776459 39.811001 10.578338
F 76.388359 39.763901 15.007238
F 76.190159 47.655501 15.138238
F 80.747759 50.061401 14.000238
F 80.662359 42.596901 14.230538
F 85.372359 40.085901 14.937438
F 85.364359 47.575101 15.191138
F 80.573859 50.096801 11.155038
F 80.963259 42.688501 11.513438
F 74.105359 43.700901 15.063838
F 73.962759 35.874001 14.883238
F 80.703959 47.610601 7.809838
F 80.783859 39.933701 7.819358
F 87.445959 43.764201 7.763598
F 83.064259 43.917601 14.883038
F 83.041059 38.547701 11.442438
F 82.900959 46.433001 11.509638
F 74.052959 38.634801 11.426338
F 74.079059 46.330301 11.409738
F 71.887659 47.643001 15.108438
F 82.822059 36.059801 7.693458
F 83.003459 43.657901 7.856138
F 87.540859 51.537101 15.022238
F 73.951959 36.125301 7.878138
F 73.939759 43.786301 7.659438
F 71.723659 50.500401 6.719888
F 82.903759 35.922201 10.436738
F 83.177459 43.922901 10.647538
F 72.072759 42.453901 11.400038
F 74.142859 36.070701 10.610538
F 74.268859 43.879801 10.399538
F 83.095859 38.602101 14.270538
F 82.829259 46.508001 14.294738
F 74.159759 38.619701 14.170138
F 74.092859 46.228301 14.132738
F 85.172959 47.705001 10.470838
F 85.312059 39.865001 10.693138
F 76.204759 47.640801 10.321638
F 76.356759 39.830301 10.465238
F 85.366859 50.159701 14.255638
F 85.359659 42.702301 14.183538
F 76.224059 50.264001 14.189338
F 76.212259 42.377301 14.250338
F 85.333259 50.324901 11.482138
F 85.377859 42.553401 11.549038
F 76.146259 50.178401 11.391338
F 76.333259 42.423201 11.482838
F 85.173559 47.538001 7.742358
F 85.311959 39.824501 7.937938
F 76.311459 47.628601 7.536918
F 76.266159 39.981701 7.788448
F 87.390059 35.918101 7.777388
F 87.500359 46.451101 6.880498
F 78.550559 38.503501 11.555538
F 78.289059 46.362501 11.355938
F 74.024559 51.460701 3.241338
F 71.853259 50.056701 11.470438
F 74.037559 51.437901 7.661478
F 71.946059 47.524201 10.365238
F 78.407259 36.042201 8.082298
F 78.371159 43.748101 7.866068
F 78.698859 51.330401 15.136638
F 71.638159 47.797701 7.561638
F 87.500359 43.655101 0.525142
F 78.397859 51.442201 7.770418
F 78.380359 35.877101 10.729638
F 78.497559 43.839501 10.676438
F 82.946159 51.475801 3.076488
F 87.642659 46.436701 13.975838
F 78.674759 38.530101 14.295238
F 78.359259 46.351401 14.125238
F 80.562559 47.691101 15.141138
F 80.843159 39.912301 14.958038
F 83.013859 36.070001 15.164138
F 76.391059 47.596901 0.484317
F 82.944559 51.588401 0.408351
F 87.451559 51.375501 0.426022
F 78.898059 43.914401 0.533356
F 85.400459 39.557701 0.593672
F 83.084759 51.424801 14.960238
F 74.007859 51.502301 0.576589
F 87.490759 43.648701 3.218008
F 87.457259 46.242901 4.124148
F 78.687159 51.323901 3.098808
F 87.519759 51.477701 10.300238
F 74.062059 43.805501 0.353326
F 87.720359 36.028801 0.541472
F 78.365159 51.474601 10.529138
F 78.553259 51.404601 0.330823
F 80.743359 39.944101 0.357332
F 76.348859 40.007501 0.429790
F 80.532959 34.653401 7.073938
F 76.212659 34.538201 11.473338
F 76.120259 34.622301 7.070048
F 80.919159 34.557101 14.104238
F 85.284259 34.647401 11.312938
F 85.246059 34.714401 14.111438
F 71.737259 34.707201 14.012438
F 80.725959 34.624601 11.470238
F 85.317759 34.852301 4.268818
F 76.329859 34.610101 14.080438
F 71.715159 34.699701 6.908298
F 85.212359 34.644001 7.004378
F 71.909159 34.824401 11.359038
F 76.302859 34.553201 4.172578
F 80.701859 47.639501 25.202338
F 80.752359 40.022901 25.165038
F 74.156959 51.509101 17.815738
F 71.732159 42.331601 18.526338
F 80.513559 50.010301 28.712438
F 80.709159 42.368301 28.546438
F 73.950059 35.964001 24.935638
F 78.604259 46.133801 21.485938
F 81.007059 50.220301 26.073438
F 80.729359 42.503401 25.906738
F 78.562659 38.587301 21.165538
F 87.720959 46.275801 28.670538
F 80.706959 47.532201 22.340638
F 80.750059 39.787201 22.374438
F 87.518159 46.250101 18.982838
F 78.684259 43.885001 17.903138
F 83.085659 38.641201 25.846638
F 83.088159 46.459601 26.001738
F 74.081559 38.593201 25.791538
F 74.136759 46.230801 25.893438
F 87.662459 43.648201 32.170138
F 82.877959 36.135201 22.215738
F 83.017459 43.719201 22.319238
F 71.900559 47.607901 29.741138
F 74.279559 36.034801 22.136338
F 74.079959 43.607801 22.089338
F 85.243859 39.852501 17.629438
F 82.878359 36.066001 24.938138
F 83.120459 43.926601 24.977138
F 87.441059 38.716401 18.694938
F 78.628159 51.311501 22.365738
F 74.126359 43.628701 24.929638
F 83.047459 38.598001 28.663538
F 83.279859 46.375101 28.787138
F 74.137959 38.792501 28.625538
F 74.004059 46.301001 28.620138
F 85.334359 47.538001 25.168738
F 85.370759 39.868401 24.918038
F 76.305959 47.367901 24.990138
F 76.174759 39.921601 24.671138
F 85.352859 50.152101 28.817138
F 85.113259 42.418401 28.568338
F 76.255359 50.109901 28.747138
F 76.139759 42.385701 28.764538
F 85.216359 50.149101 26.067838
F 85.355659 42.336001 25.939538
F 76.140359 49.879001 26.089538
F 76.415359 42.329301 25.836738
F 85.406159 47.583901 22.491538
F 85.196459 39.866101 22.302038
F 76.260859 47.332301 22.329238
F 76.255859 39.763701 21.909738
F 87.479659 35.923601 29.602238
F 87.483559 43.749401 29.452338
F 78.450159 38.975501 25.862938
F 78.556159 46.183501 25.920938
F 73.860659 51.467901 29.594038
F 71.889059 47.477701 24.952638
F 87.627859 36.044201 17.631538
F 85.430759 40.016301 32.188838
F 78.375159 36.165601 22.147638
F 78.500959 43.562001 22.274538
F 82.863459 51.383901 32.288238
F 83.164659 51.414701 22.389538
F 74.016259 51.330601 32.204538
F 87.453459 36.064401 22.244738
F 78.460659 36.157801 25.143838
F 78.521259 43.686601 25.010738
F 87.463459 43.480101 22.330738
F 71.859259 49.921401 25.915138
F 78.568659 38.541601 28.449538
F 78.554059 46.113301 28.558738
F 71.698659 50.129301 28.694938
F 80.707459 39.812701 32.258538
F 78.669359 35.998601 17.748938
F 87.601259 38.312001 28.539638
F 80.718359 47.431501 29.715438
F 80.730559 39.799901 29.505238
F 73.902759 51.389701 25.038538
F 87.496359 51.629101 29.656238
F 87.476459 51.382001 17.742138
F 83.037559 35.967701 29.637938
F 83.072459 43.711801 29.587038
F 78.736659 43.530801 32.273738
F 74.241559 36.215901 29.523338
F 73.933159 43.803701 29.592038
F 73.906159 36.160301 32.285838
F 71.826359 39.927301 29.552838
F 78.776359 51.320301 17.797738
F 78.478259 51.318601 29.499738
F 87.541459 35.997501 32.461138
F 71.765359 42.361901 21.336738
F 87.524159 46.299701 21.620238
F 71.773859 39.799201 17.756138
F 71.937159 47.407501 17.800738
F 71.949359 50.103801 18.711738
F 85.491759 47.594201 29.860338
F 85.524059 39.814501 29.350538
F 76.420459 47.487201 29.383338
F 76.322659 39.917701 29.647538
F 74.033359 51.416201 22.325138
F 83.058659 51.510301 25.131838
F 71.800759 39.934101 24.902338
F 87.525759 35.938101 25.084838
F 78.669859 36.095801 29.542438
F 78.428359 43.485401 29.637738
F 87.608959 43.785701 17.881138
F 71.661459 47.529201 22.236438
F 83.117759 51.481901 17.721338
F 71.928859 42.464101 26.014138
F 71.724459 50.037701 21.414938
F 87.510559 38.594601 21.501838
F 80.756959 47.643901 17.705538
F 80.792259 39.890401 17.698338
F 76.339359 39.919601 32.421938
F 78.546859 46.339201 18.867138
F 80.935959 50.196601 21.470038
F 80.765659 42.424101 21.409438
F 78.637359 38.670701 18.513438
F 87.423059 51.430501 25.050838
F 80.971059 50.247101 18.709938
F 80.927759 42.390501 18.727738
F 76.449059 50.305301 18.672138
F 76.405659 42.499801 18.574738
F 82.973959 38.495201 18.570938
F 82.940359 46.462201 18.780038
F 74.214359 38.832801 18.398238
F 74.218559 46.074601 18.710138
F 71.767659 39.690101 22.137538
F 83.010459 35.919701 17.810738
F 82.942159 43.919101 17.715138
F 71.815259 42.475301 28.709938
F 74.263159 36.171301 17.576238
F 74.087059 43.626501 17.749038
F 82.958559 38.625501 21.291738
F 83.054359 46.413201 21.654638
F 73.971059 38.599301 21.052838
F 73.963359 46.286701 21.439338
F 85.294459 47.440501 17.973938
F 87.505259 51.402601 22.319238
F 76.351359 47.518801 17.815038
F 76.454159 40.059301 17.643838
F 85.382759 50.027801 21.443338
F 85.208759 42.486201 21.312538
F 76.333259 50.023601 21.528738
F 76.317359 42.350001 21.200138
F 85.247259 50.117501 18.739838
F 85.073359 42.566001 18.607438
F 87.627759 38.540501 25.783438
F 85.234559 47.588901 32.458638
F 82.958759 51.209101 29.519838
F 80.722659 47.455801 32.510738
F 71.928559 39.908001 32.429238
F 87.642059 43.713301 25.137838
F 87.695359 46.254801 25.972238
F 78.612159 51.471201 25.132538
F 78.492659 51.337201 32.305338
F 71.753159 47.624701 32.378838
F 83.210059 43.693201 32.288838
F 76.309359 47.513701 32.191038
F 87.370759 51.456101 32.325338
F 74.138659 43.677801 32.381338
F 83.197259 36.084901 32.335538
F 78.472659 35.961801 32.278738
F 80.820559 34.598001 18.636038
F 85.384359 34.664101 18.648738
F 76.379359 34.809901 28.589438
F 80.665859 34.750201 25.946738
F 85.162759 34.964401 21.325138
F 76.248259 34.616801 25.890538
F 76.431259 34.621001 21.247038
F 80.695359 34.757801 21.409138
F 71.942859 34.902001 28.867638
F 71.771459 34.733001 21.410138
F 71.831359 34.681101 26.156838
F 81.007959 47.636801 46.825138
F 80.476559 39.819701 47.019338
F 71.603059 40.042401 36.947538
F 71.853759 47.538001 36.730938
F 80.960859 50.182501 47.562538
F 80.802059 42.510001 47.802638
F 83.048059 46.208501 33.421038
F 87.568359 43.886901 46.923238
F 81.067759 47.723001 44.096238
F 80.753259 39.900201 44.325938
F 78.792559 46.354201 43.348638
F 78.469359 38.686901 43.138238
F 82.900859 38.578301 47.835038
F 83.284859 46.373201 47.654738
F 74.014759 38.528701 47.999738
F 74.094759 46.311201 47.803338
F 87.495759 35.956801 46.772538
F 83.092959 36.168001 44.343138
F 83.128859 43.866701 44.038538
F 87.496459 43.691801 39.599938
F 73.983759 36.099801 44.136738
F 73.895759 43.709001 44.407138
F 78.732459 51.460001 46.801438
F 82.874559 36.052101 47.139538
F 83.065759 43.816601 46.699938
F 87.429059 43.917701 44.057138
F 74.007859 36.109001 46.831838
F 74.015659 43.661101 47.148138
F 85.359259 47.922601 46.932138
F 85.178059 39.814001 47.085038
F 76.324959 47.534601 46.734338
F 76.196959 39.780801 46.958038
F 85.505859 50.469301 47.848838
F 85.389159 42.502601 47.604138
F 76.363359 50.159101 47.625738
F 76.415159 42.430501 47.731038
F 85.277559 47.704201 44.104338
F 85.247359 39.791701 44.217038
F 76.252359 47.551501 43.952838
F 76.149359 39.908601 44.174238
F 76.267959 50.096301 33.137738
F 78.605359 51.466301 36.824138
F 78.279859 38.493501 48.130838
F 78.613559 46.500301 47.717938
F 87.570359 36.128801 43.986738
F 85.139159 50.125101 33.254238
F 71.785959 39.883101 39.638038
F 82.995659 51.611001 39.520638
F 71.756359 50.237201 33.241338
F 78.458159 43.638501 44.117338
F 78.583759 51.639801 39.662738
F 87.441359 46.451301 43.090738
F 87.608959 51.643401 36.958038
F 87.548059 38.551701 40.372638
F 78.416059 36.088001 47.012338
F 78.553859 43.786401 46.812738
F 80.779159 50.128001 35.978538
F 80.741559 42.542101 35.860038
F 78.487459 36.192201 44.178138
F 78.573759 38.529001 33.403738
F 71.726659 50.153501 47.763738
F 72.060059 50.098801 35.914338
F 78.670459 43.859201 39.794338
F 78.640859 36.199901 39.739338
F 71.816759 39.905701 47.065438
F 87.579259 38.594301 47.704138
F 87.363059 36.092701 36.731338
F 71.880659 50.002501 40.461238
F 83.025359 38.657401 35.973838
F 83.178359 46.249601 36.053438
F 73.937959 38.776601 36.128638
F 74.255259 46.268801 35.987638
F 85.316759 50.288801 35.964838
F 85.364159 42.472001 36.085138
F 76.408659 50.097701 35.890638
F 76.276859 42.551001 35.907638
F 71.710859 42.408201 43.407338
F 71.861159 47.472901 39.641538
F 74.076259 51.236701 39.506738
F 76.432159 42.448601 33.235238
F 78.429259 51.294801 44.060438
F 87.529259 38.722201 35.916138
F 74.141359 51.485101 36.814838
F 87.393559 51.620501 39.781338
F 71.720059 42.607601 36.112138
F 87.499559 38.688101 43.106838
F 78.374659 38.769601 36.206838
F 78.516659 46.378701 36.007938
F 80.728059 47.683401 39.766038
F 80.896159 40.052001 39.543038
F 87.546559 46.447101 47.818638
F 74.147859 38.670701 33.311538
F 80.817659 50.283901 43.239938
F 80.869059 42.555701 43.485338
F 71.790559 47.522701 46.734938
F 80.702359 49.968201 33.229338
F 80.736459 50.463001 40.667938
F 80.888259 42.505701 40.660638
F 78.598859 43.649201 37.040438
F 78.536759 36.222801 37.063838
F 80.950259 47.621201 37.023638
F 80.789759 39.947601 36.766938
F 71.702959 47.546001 44.033238
F 74.058959 51.223401 44.124338
F 83.043259 38.693001 40.535038
F 83.013359 46.406801 40.406638
F 74.115259 38.837001 40.585938
F 74.171159 46.511201 40.751838
F 71.803359 50.179701 43.219138
F 82.993259 35.979401 36.775438
F 83.148259 43.642101 37.015838
F 71.708459 42.486001 48.033338
F 73.811959 36.177701 36.929438
F 74.076259 43.682501 37.037338
F 71.812459 42.513001 40.591438
F 83.035959 36.120501 39.502838
F 83.116759 43.687901 39.657338
F 71.741759 39.885801 44.334438
F 74.079859 36.194501 39.691138
F 74.060759 44.001701 39.775438
F 82.948759 38.697601 43.235238
F 83.178459 46.404801 43.217638
F 73.890159 38.694401 43.243338
F 73.965359 46.340101 43.376238
F 85.295359 47.874401 39.660038
F 85.204659 39.693401 39.518738
F 76.380659 47.629701 39.675338
F 76.351459 39.986901 39.659438
F 85.172959 50.286201 43.257238
F 85.289659 42.461901 43.401638
F 76.332359 50.162001 43.145838
F 76.121659 42.506701 43.323238
F 85.200059 50.311501 40.596438
F 85.319259 42.351101 40.546338
F 76.462559 50.194901 40.428538
F 76.356959 42.714701 40.628038
F 85.318459 47.652301 36.931138
F 85.317159 39.852201 36.794738
F 76.432359 47.629001 36.961538
F 76.155059 40.063901 36.998938
F 87.457859 35.943601 39.515238
F 78.622559 46.157501 33.302838
F 78.766159 38.727801 40.459638
F 78.491959 46.386501 40.638338
F 83.052059 51.561401 36.847538
F 83.294559 51.744801 46.844338
F 85.538559 42.585401 33.346538
F 87.496959 46.312901 35.996938
F 87.535859 43.671501 36.828838
F 74.112459 51.324201 46.796238
F 81.054959 42.380201 33.239738
F 87.596559 51.610301 46.796738
F 71.885059 42.472601 33.401538
F 87.455659 46.304201 40.239038
F 87.607159 38.640001 33.177538
F 87.577359 51.563201 44.097638
F 73.929259 46.308401 33.226238
F 83.069959 51.698301 44.200038
F 83.203459 38.706901 33.277338
F 87.469059 46.222901 33.163438
F 85.126959 34.889701 40.519338
F 71.718659 34.756101 36.158638
F 80.848759 34.762101 40.736238
F 76.188159 34.845701 33.448538
F 80.650959 34.870201 35.820638
F 85.257559 34.802601 47.699938
F 76.292359 34.893001 43.420438
F 76.385059 34.841801 40.639438
F 85.208559 34.814901 43.161538
F 76.147659 34.761701 47.750738
F 71.734259 34.730401 33.387238
F 80.825459 49.863901 50.356538
F 80.821859 42.531801 50.487638
F 87.692959 38.662901 57.780938
F 87.529259 43.720201 58.603438
F 87.641059 51.599001 51.247638
F 83.056259 46.255301 50.356438
F 74.002359 38.613901 50.797038
F 74.102959 46.191301 50.492138
F 85.274759 50.207401 50.509538
F 85.219059 42.331401 50.455638
F 76.425959 50.290601 50.359638
F 76.214759 42.611301 50.473938
F 71.826259 42.510301 65.006938
F 87.557759 36.165701 61.436138
F 78.367059 38.317301 50.792538
F 78.537959 46.276601 50.484738
F 80.693259 47.725101 54.039438
F 80.699059 40.083801 54.208638
F 87.366059 46.393601 65.027138
F 74.077159 51.362401 61.488938
F 80.959759 50.291101 57.918338
F 80.878859 42.585301 57.882938
F 78.588559 43.745201 61.649238
F 78.471159 36.104301 61.378338
F 80.512759 50.158601 55.052538
F 80.964759 42.850101 55.150438
F 87.503259 46.253901 50.595338
F 78.431259 51.413301 54.085738
F 80.781059 47.448301 51.376438
F 80.677559 39.869601 51.511538
F 87.478559 36.123401 58.684938
F 87.457959 46.408101 54.969538
F 82.907859 38.668301 55.309038
F 82.963659 46.595801 55.059038
F 73.895559 38.439401 55.350138
F 73.821659 46.285901 54.956238
F 82.781759 51.396201 54.144238
F 83.142559 35.991001 51.500638
F 83.074859 43.755601 51.377738
F 87.358859 35.949901 54.043938
F 74.191159 36.045601 51.540638
F 73.879959 43.610101 51.549138
F 71.808859 50.136001 62.530338
F 82.859759 36.160601 54.207538
F 83.235559 43.954501 54.231138
F 71.772359 50.198401 65.233138
F 74.111759 35.933101 54.352138
F 73.902459 43.624801 54.405138
F 82.891159 38.743001 57.977738
F 83.077559 46.211901 57.685438
F 73.956259 38.653001 57.957338
F 73.983459 46.429401 57.746838
F 85.215059 47.554801 53.939938
F 85.172259 39.839401 54.032338
F 76.221959 47.579301 54.110238
F 76.171059 39.867201 54.196938
F 85.314859 50.095601 57.545938
F 85.405159 42.454901 57.838138
F 76.374659 50.240101 57.777938
F 76.319659 42.537501 57.933338
F 85.149559 50.195401 54.878738
F 85.325759 42.431101 55.069938
F 76.239259 50.128701 55.105738
F 76.283659 42.485001 55.162638
F 85.436659 47.571901 51.254438
F 84.959059 39.696901 51.307238
F 76.309859 47.709601 51.157238
F 76.233359 39.935301 51.444738
F 74.249359 46.253301 65.124538
F 87.420159 43.468101 51.450238
F 78.416759 38.759101 55.070438
F 78.596559 46.302501 55.121538
F 71.885659 47.431101 51.585138
F 71.768959 47.667801 61.548438
F 71.780959 42.332301 55.072038
F 87.338959 38.350101 50.500338
F 78.600259 35.750301 51.565138
F 78.592159 43.705901 51.259538
F 81.077059 42.552401 65.160938
F 87.550359 38.638001 54.977038
F 76.311859 50.255101 65.022838
F 87.644459 38.590301 65.116238
F 78.453059 36.161601 54.224538
F 78.490359 43.722401 54.218638
F 83.115759 51.532401 61.405938
F 87.580659 51.536001 61.358538
F 78.520359 38.882301 57.779938
F 78.616359 46.335301 57.869938
F 80.851759 47.598001 61.392538
F 80.908159 39.930701 61.425338
F 78.469959 43.742401 58.947338
F 78.597359 36.289501 58.660238
F 71.638859 39.712501 58.853538
F 85.344459 42.128701 65.184638
F 71.768559 39.619501 61.692038
F 71.666559 42.235401 62.290538
F 81.051559 50.043601 62.354138
F 80.904859 42.584401 62.484038
F 74.134159 51.416201 51.405838
F 87.466659 43.823601 61.315838
F 80.874859 47.755901 58.640138
F 80.743859 40.064701 58.845438
F 78.461359 46.474101 62.319038
F 78.659659 38.693101 62.394238
F 82.941759 38.643901 62.348038
F 83.001059 46.347201 62.325238
F 74.113959 38.505801 62.749338
F 74.025359 46.389601 62.371938
F 71.899259 50.170101 55.152938
F 83.001159 36.023301 58.729238
F 83.172559 43.721401 58.832338
F 87.532759 51.517101 54.120938
F 74.060359 36.068701 58.889838
F 74.062959 43.874201 58.556438
F 74.136859 51.484101 53.988338
F 83.007559 36.080501 61.408338
F 83.069159 43.807101 61.420938
F 71.728259 39.888801 51.503038
F 74.162659 36.088701 61.686438
F 74.013259 43.818901 61.385738
F 87.608059 46.464101 57.703438
F 87.461259 46.428101 62.271938
F 83.325059 51.528601 58.730538
F 87.494959 43.843801 54.089538
F 85.270359 47.642301 61.412038
F 85.198259 39.892601 61.433738
F 76.179459 47.510801 61.242038
F 76.299459 39.848301 61.503938
F 71.716859 47.734101 58.751138
F 80.824559 50.105501 64.980838
F 78.696059 51.265601 51.445338
F 82.898559 51.340101 51.373838
F 85.453559 50.136401 62.252638
F 85.262759 42.371901 62.381338
F 76.434059 50.012201 62.336338
F 76.242159 42.566401 62.259838
F 85.289859 47.544601 58.633938
F 85.367759 39.791501 58.830238
F 76.239459 47.589401 58.462938
F 76.207259 39.888001 58.776638
F 82.741859 38.368901 50.479238
F 73.919459 51.433001 58.803638
F 71.964459 50.012301 50.523238
F 71.645859 42.419801 50.795438
F 71.672159 47.633401 54.170438
F 71.649459 39.758701 54.200138
F 71.554859 50.347801 57.906438
F 71.914359 42.316601 57.783738
F 87.481459 38.703601 62.478738
F 85.197459 50.250701 64.971538
F 87.643659 51.210101 58.712138
F 78.620859 51.564601 58.808738
F 74.219659 38.496401 65.357538
F 78.650659 51.311001 61.574038
F 83.136659 38.360301 65.036638
F 82.961659 46.355501 65.138738
F 87.310359 36.002501 51.421538
F 78.336459 38.498501 65.125638
F 76.665859 42.593501 65.082538
F 78.622259 46.353301 64.954538
F 76.392159 34.663501 55.199738
F 80.654259 34.813601 54.959338
F 72.102159 34.644001 50.612438
F 76.315259 34.557901 50.655738
F 71.798959 34.912601 62.318638
F 71.860159 34.793001 55.171938
F 71.604559 34.797101 65.157338
F 85.332359 34.853501 62.295138
F 80.677659 34.887601 62.368838
F 85.227059 34.625401 50.402138
F 76.379559 34.669401 62.275238
F 85.211859 34.746501 57.802638
F 80.550159 34.751001 65.139938
F 80.837959 34.440601 50.468838
F 85.149759 34.890501 55.086438
F 76.055159 34.445501 65.002938
F 80.781759 55.130201 3.306778
F 80.765659 63.283201 3.305918
F 71.587459 62.723601 15.049238
F 87.421659 54.178201 6.801108
F 80.689559 57.882901 6.744598
F 80.740759 65.621501 6.900438
F 71.543059 62.946301 10.453838
F 71.763259 55.297101 15.297338
F 81.021259 57.781701 3.958838
F 80.528559 65.750501 4.183348
F 87.671259 54.002701 13.828038
F 71.850359 65.456501 14.001238
F 76.080659 63.130601 15.109938
F 87.395259 67.007901 0.449359
F 71.657659 63.096201 7.750058
F 71.613159 55.185301 10.601938
F 82.983059 53.916001 4.108658
F 82.962659 61.826701 4.151608
F 74.000659 53.995301 4.193698
F 73.789059 61.646501 4.178118
F 80.731859 63.034801 15.067338
F 87.385559 61.774001 11.286338
F 78.506859 66.834701 0.657622
F 71.662359 65.426001 4.175858
F 83.120559 59.143401 3.091768
F 82.878559 66.901001 3.375718
F 73.952859 59.148001 3.142898
F 73.786059 66.842901 3.567708
F 83.045759 54.030601 6.840528
F 83.028059 61.884501 6.888348
F 74.023259 53.991101 6.899708
F 73.885659 61.695401 6.933388
F 85.209359 55.317801 3.180798
F 85.360159 63.058901 3.332778
F 76.206759 55.217501 3.338838
F 76.004859 62.960601 3.354248
F 85.212059 58.033001 6.823978
F 85.197659 65.739001 6.934128
F 76.162159 57.926401 6.793388
F 76.337659 65.687501 7.018418
F 85.350959 57.855901 4.026358
F 85.216959 65.800601 4.155638
F 76.182959 57.877901 4.043228
F 76.012959 65.576801 4.214018
F 87.548059 54.122801 3.972218
F 71.616759 55.319301 3.348098
F 87.621459 58.959001 3.281808
F 87.684059 61.686701 4.106108
F 85.174959 63.133101 14.941038
F 78.697859 59.106701 0.437178
F 78.496159 53.940701 4.098078
F 78.555659 61.693901 4.025898
F 83.035859 58.916301 15.082438
F 71.729959 57.926201 6.812398
F 73.952459 59.128401 14.972538
F 71.621759 63.000101 3.307418
F 87.390059 59.167101 0.525011
F 71.717359 57.919701 4.068778
F 78.515959 59.092201 3.105198
F 78.254559 67.120001 3.372728
F 76.409259 55.327501 14.973838
F 87.439159 67.025101 14.983638
F 78.383359 54.088401 6.902168
F 78.545959 61.868901 6.749668
F 80.745559 55.269501 10.437938
F 80.666159 62.978401 10.625438
F 71.826859 57.669601 14.087838
F 71.723159 55.281201 7.750578
F 80.850959 57.787001 14.172138
F 80.901459 65.629101 14.136438
F 71.717759 65.507901 11.282338
F 71.659959 57.697301 11.368638
F 80.904359 57.853801 11.478738
F 80.621459 65.637901 11.263738
F 78.648659 67.027801 14.959338
F 78.475959 59.125401 15.138438
F 80.612859 55.342601 7.770958
F 80.676359 63.037501 7.786558
F 74.001059 66.972501 15.021938
F 87.617759 59.356201 10.430738
F 83.059259 54.148201 11.338938
F 82.922659 61.716501 11.393338
F 73.961659 54.081101 11.562838
F 73.783959 61.858001 11.494938
F 83.033759 59.325101 7.671398
F 82.918859 66.894101 7.786658
F 74.041159 59.088201 7.710598
F 74.050459 66.929901 7.576578
F 83.051759 59.149501 10.340538
F 82.901859 66.950401 10.468738
F 73.919259 59.262101 10.564738
F 74.074659 66.768701 10.355138
F 83.226959 53.929601 13.969638
F 82.900459 61.712501 14.193538
F 74.072859 54.141501 14.206538
F 73.863459 61.728601 14.192938
F 85.325459 55.366601 10.402038
F 85.234359 63.057901 10.511338
F 76.112159 55.307801 10.557238
F 76.194959 62.832801 10.714338
F 85.346659 57.849201 14.099738
F 85.313159 65.743201 14.040138
F 76.249259 57.987001 14.113138
F 76.327259 65.708601 14.090638
F 85.436059 57.888501 11.375138
F 85.130159 65.675801 11.317038
F 76.138559 57.941201 11.389738
F 76.383659 65.527201 11.357438
F 85.304159 55.556401 7.731738
F 85.221059 63.100101 7.726678
F 76.174059 55.388601 7.845868
F 76.193459 62.940001 7.832748
F 85.350459 62.998401 0.641389
F 87.524559 59.358301 7.786718
F 78.355759 54.077101 11.508838
F 78.493459 61.588601 11.696738
F 71.611059 65.760301 6.928848
F 87.650059 62.000101 14.092038
F 78.416859 59.268301 7.614698
F 78.616159 66.856601 7.986568
F 87.394859 66.892501 10.379038
F 83.092359 67.010801 15.112238
F 78.501259 59.090101 10.547038
F 78.476259 67.248801 10.827038
F 87.494159 54.094901 11.184538
F 85.327259 55.230801 14.951538
F 78.593559 53.854201 14.122838
F 78.406959 61.768001 14.433438
F 81.005859 55.063701 15.104238
F 87.518559 61.907501 6.814778
F 87.422959 66.949301 7.635208
F 73.826859 59.207801 0.521523
F 80.825659 55.269401 0.654701
F 76.180359 63.004501 0.570622
F 87.385359 59.291401 15.204438
F 87.441959 66.814501 3.200498
F 85.262459 55.248001 0.340444
F 71.676959 55.229601 0.609417
F 80.761859 62.884301 0.563276
F 71.740259 63.098701 0.649266
F 82.897059 59.055901 0.465789
F 83.074859 66.872101 0.643103
F 73.899159 66.852201 0.550151
F 76.292859 55.508601 0.546641
F 82.887159 69.427301 4.097148
F 87.579959 69.315201 4.154218
F 80.581359 55.277501 24.985538
F 80.742159 63.105001 24.964938
F 80.964459 63.031001 32.334738
F 71.988659 65.462901 18.577738
F 80.912159 57.865701 28.753938
F 81.094859 65.487701 28.474038
F 78.794959 54.124001 18.706938
F 71.672859 58.028301 18.693538
F 80.631859 57.832701 26.062238
F 80.783159 65.600201 25.824238
F 71.651259 65.649801 21.323638
F 73.947859 59.027301 22.358038
F 80.923559 55.440001 22.346338
F 80.891759 63.006801 22.175038
F 71.727359 62.868901 17.717438
F 78.442959 66.806401 32.167238
F 82.944359 54.039901 26.064038
F 82.989659 61.897901 26.094038
F 74.062059 54.049201 25.977038
F 73.959859 61.795401 25.907538
F 83.111359 59.288301 22.314038
F 83.058759 66.871601 22.573738
F 71.711959 57.818701 21.366338
F 74.016859 66.962101 22.146738
F 82.823559 59.318001 25.035838
F 83.102359 66.957001 25.166038
F 73.930259 59.144101 25.171538
F 74.108959 66.881101 24.882138
F 82.944959 53.830801 28.687338
F 82.962559 61.962701 28.713638
F 73.819759 53.985201 28.600638
F 74.029859 61.963801 28.673138
F 85.212859 55.377901 25.109038
F 85.364059 63.068701 25.224038
F 76.197159 55.371301 25.110938
F 76.387759 63.021501 24.849438
F 85.196859 57.873501 28.472638
F 85.487059 65.627101 28.733338
F 76.274659 57.801401 28.945338
F 76.535859 65.464201 28.638838
F 85.152559 57.917101 25.760638
F 85.348359 65.650501 26.093038
F 75.995059 57.784001 26.168138
F 76.265259 65.658501 25.870038
F 85.431159 55.302201 22.471638
F 85.324659 62.856901 22.548138
F 76.561459 55.271101 22.469138
F 76.346759 62.941101 22.091238
F 83.243559 66.830301 32.366438
F 76.168259 55.424301 32.258938
F 78.398659 54.023701 25.952938
F 78.592159 61.936501 26.009938
F 71.683359 63.165201 25.004838
F 71.749959 57.905901 28.752438
F 78.331759 58.969101 22.307438
F 78.412559 66.913601 22.321938
F 85.277359 55.277301 32.315838
F 87.574459 61.733101 21.523538
F 78.320759 59.162401 25.390138
F 78.513259 66.947401 25.051238
F 76.468959 65.536001 18.544338
F 85.503359 62.894001 32.297338
F 78.586559 54.051401 28.709638
F 78.617559 61.946501 28.747338
F 71.896659 55.321501 24.904838
F 87.431959 58.972201 32.073438
F 71.978359 55.370101 18.141938
F 71.605959 62.968101 22.117638
F 80.933259 55.378301 29.725838
F 80.769659 63.154101 29.766438
F 71.752059 63.211001 29.441538
F 71.762159 55.353401 29.539238
F 83.017959 59.312801 29.405938
F 83.316859 66.980601 29.516838
F 74.048459 59.333701 29.426538
F 74.204259 66.827501 29.503338
F 71.713359 57.843001 26.067238
F 87.781359 61.903601 25.964938
F 87.640959 53.938801 26.029938
F 72.000059 55.277101 22.163538
F 87.596059 62.059101 18.813338
F 71.990159 65.867101 28.620738
F 87.713159 53.957301 21.478338
F 87.425459 59.200101 29.196538
F 85.215259 55.338101 29.484138
F 85.143559 63.059001 29.618238
F 76.080659 55.082501 29.582038
F 76.369559 63.035301 29.674338
F 87.385559 66.859901 22.290138
F 87.506959 61.824401 28.737938
F 78.527359 59.275101 29.593438
F 78.753959 66.948601 29.414538
F 71.767659 65.641401 25.963438
F 87.381559 66.846801 17.758938
F 87.541659 66.915101 24.952838
F 87.496459 59.336801 25.042138
F 81.161159 55.247501 17.789138
F 80.729359 63.089301 17.753338
F 78.621659 61.608301 21.358838
F 78.639459 53.991701 21.670438
F 80.774159 58.056601 21.582538
F 80.793959 65.657201 21.467838
F 87.453659 54.125801 28.709738
F 78.655759 61.542301 18.733938
F 80.696959 57.819501 18.889938
F 80.930459 65.518601 18.569338
F 78.630159 66.983501 17.775238
F 78.457659 59.070201 17.912038
F 83.409959 54.009701 18.665338
F 83.141659 61.638101 18.478238
F 74.169259 54.083401 18.690738
F 73.938959 61.746501 18.590138
F 83.016659 58.965101 17.727138
F 83.148359 66.926901 17.890238
F 73.888559 59.158501 17.762338
F 74.238959 66.965101 17.752838
F 83.211459 53.994201 21.366738
F 83.154459 61.823301 21.224438
F 74.351959 53.971201 21.506338
F 74.011159 61.687901 21.374838
F 85.393459 55.476301 17.633038
F 85.305559 63.054901 17.626238
F 76.471359 55.305401 17.750838
F 76.362359 62.929001 17.765738
F 85.292959 57.802301 21.450738
F 85.147759 65.517501 21.500238
F 76.030259 57.866801 21.382538
F 76.340659 65.586701 21.314738
F 85.362059 57.913901 18.760038
F 85.217559 65.520001 18.696338
F 76.142959 57.737501 18.666738
F 73.974259 59.136301 32.218638
F 71.729859 55.335901 32.101638
F 87.489859 59.069901 22.168838
F 87.452659 59.553101 17.867938
F 87.603159 67.015501 29.516438
F 87.567959 66.813801 32.277438
F 78.568859 59.338901 32.261538
F 87.484159 54.028601 18.661938
F 76.325159 62.957501 32.425938
F 83.047359 59.110801 32.127938
F 71.968059 62.992101 32.237938
F 73.985759 66.893701 32.191638
F 80.788959 55.285701 32.351538
F 74.149859 69.390301 25.949738
F 78.484559 69.551901 25.980438
F 78.436059 69.444801 21.277038
F 74.116359 69.340101 28.638138
F 78.634259 69.483501 28.628438
F 80.705559 55.429701 46.982238
F 80.935259 63.022201 46.793338
F 87.640559 61.579901 33.173638
F 71.760059 62.958401 36.953338
F 80.878159 58.143001 47.798538
F 80.853459 65.564801 47.968038
F 71.856359 63.116901 44.108038
F 78.366859 61.724101 40.629538
F 80.858559 55.392501 44.187538
F 80.919159 63.003901 43.991738
F 71.839259 55.115101 36.859638
F 71.805059 65.451301 40.594338
F 83.136159 54.245601 47.748838
F 83.059159 61.794001 47.932138
F 74.136859 53.881201 47.977738
F 74.034959 61.668201 47.751838
F 83.225559 59.329601 44.070338
F 83.174359 66.866101 44.008938
F 74.204259 59.370301 44.128238
F 74.138959 67.170501 44.206338
F 83.132259 59.138301 46.861538
F 83.043859 66.662401 46.708538
F 74.119959 59.106001 46.766038
F 74.417659 66.795401 46.898638
F 85.393759 55.603601 46.773038
F 85.307559 62.993801 46.995838
F 76.207859 55.216401 46.919938
F 76.332459 62.945101 46.971738
F 85.501059 58.175401 47.731438
F 85.110459 65.532501 47.743538
F 76.348259 57.818601 47.811438
F 76.491359 65.405801 48.019038
F 85.478959 55.464301 44.119238
F 85.280959 63.025201 44.178438
F 76.312559 55.313001 44.143838
F 76.308359 63.222501 44.323938
F 87.486959 66.866801 43.969538
F 71.831859 55.217101 47.065238
F 78.521559 53.969901 47.866938
F 78.622659 61.637001 47.615238
F 82.940059 53.998801 33.112438
F 87.759059 61.883501 35.978938
F 78.583859 59.122501 44.129638
F 78.645959 66.924801 44.183438
F 87.495559 59.347001 39.613738
F 78.581059 59.309901 39.673438
F 78.576959 59.063101 46.879538
F 78.685259 66.759201 46.966938
F 80.681659 57.941401 35.914638
F 80.988959 65.466801 36.014238
F 71.750559 62.850601 39.703638
F 72.038159 55.272501 39.725238
F 87.487659 61.941601 43.277638
F 71.882159 63.006101 46.923238
F 87.549059 54.187301 47.496538
F 71.938659 57.867801 40.583238
F 87.668859 59.349301 44.000038
F 85.474659 65.402601 33.162838
F 71.954159 65.572001 47.650738
F 78.650459 66.869301 36.692138
F 83.081159 54.072101 36.037338
F 83.112659 61.709201 35.746438
F 74.211759 53.927601 35.833838
F 74.061459 61.817301 35.979638
F 85.437159 57.952501 35.949738
F 85.246259 65.530701 35.848438
F 76.535759 57.833101 35.945138
F 76.383759 65.636001 35.777738
F 78.633259 59.182101 36.967838
F 72.001059 65.429501 33.329338
F 71.886559 55.446601 44.293038
F 87.643859 54.146501 35.915538
F 78.440859 54.118401 40.664438
F 71.836859 57.683901 47.935838
F 87.790059 59.390301 36.877638
F 78.711759 61.759401 33.250138
F 87.596059 66.956501 39.442838
F 87.444759 54.251301 40.526038
F 78.618859 54.002201 35.868238
F 78.441959 61.753301 35.924838
F 80.741859 55.263501 39.697138
F 80.693759 62.998101 39.532638
F 71.845359 65.636201 43.553138
F 87.415159 66.872201 46.829938
F 81.003059 58.044801 43.203538
[truncated: 89,943 more chars]
