# Supplementary material for: Molecular-resolution imaging of ice crystallized from liquid water by cryogenic liquid-cell TEM
Source: Nat Commun. 2025 Sep 25;16:8342. doi: 10.1038/s41467-025-62451-0 (PMC12462463; doi:10.1038/s41467-025-62451-0)
Supplement: Supplementary file 9 — Supplementary Data 1 [file 41467_2025_62451_MOESM9_ESM.zip › supercell_4_3_3/0.8/input.xyz]

15471
F15471
F 0.863563 1.286291 2.728373
F 0.558781 1.286291 24.555352
F 0.253999 1.286291 46.382332
F 0.863563 24.439548 2.728373
F 0.558781 24.439548 24.555352
F 0.253999 24.439548 46.382332
F 0.863563 47.592806 2.728373
F 0.558781 47.592806 24.555352
F 0.253999 47.592806 46.382332
F 27.596060 1.286291 3.101654
F 27.291278 1.286291 24.928633
F 26.986496 1.286291 46.755612
F 27.596060 24.439548 3.101654
F 27.291278 24.439548 24.928633
F 26.986496 24.439548 46.755612
F 27.596060 47.592806 3.101654
F 27.291278 47.592806 24.928633
F 26.986496 47.592806 46.755612
F 0.863563 9.004040 2.728373
F 0.558781 9.004040 24.555352
F 0.253999 9.004040 46.382332
F 0.863563 32.157298 2.728373
F 0.558781 32.157298 24.555352
F 0.253999 32.157298 46.382332
F 0.863563 55.310555 2.728373
F 0.558781 55.310555 24.555352
F 0.253999 55.310555 46.382332
F 27.596060 9.004040 3.101654
F 27.291278 9.004040 24.928633
F 26.986496 9.004040 46.755612
F 27.596060 32.157298 3.101654
F 27.291278 32.157298 24.928633
F 26.986496 32.157298 46.755612
F 27.596060 55.310555 3.101654
F 27.291278 55.310555 24.928633
F 26.986496 55.310555 46.755612
F 0.863563 16.721795 2.728373
F 0.558781 16.721795 24.555353
F 0.253999 16.721795 46.382333
F 0.863563 39.875053 2.728373
F 0.558781 39.875053 24.555353
F 0.253999 39.875053 46.382333
F 0.863563 63.028310 2.728373
F 0.558781 63.028310 24.555353
F 0.253999 63.028310 46.382333
F 27.596060 16.721795 3.101654
F 27.291278 16.721795 24.928634
F 26.986496 16.721795 46.755613
F 27.596060 39.875053 3.101654
F 27.291278 39.875053 24.928634
F 26.986496 39.875053 46.755613
F 27.596060 63.028310 3.101654
F 27.291278 63.028310 24.928634
F 26.986496 63.028310 46.755613
F 9.774391 1.286291 2.852800
F 9.469609 1.286291 24.679779
F 9.164827 1.286291 46.506759
F 9.774391 24.439548 2.852800
F 9.469609 24.439548 24.679779
F 9.164827 24.439548 46.506759
F 9.774391 47.592806 2.852800
F 9.469609 47.592806 24.679779
F 9.164827 47.592806 46.506759
F 36.506888 1.286291 3.226080
F 36.202106 1.286291 25.053059
F 35.897324 1.286291 46.880040
F 36.506888 24.439548 3.226080
F 36.202106 24.439548 25.053059
F 35.897324 24.439548 46.880040
F 36.506888 47.592806 3.226080
F 36.202106 47.592806 25.053059
F 35.897324 47.592806 46.880040
F 9.774391 9.004040 2.852800
F 9.469609 9.004040 24.679779
F 9.164827 9.004040 46.506759
F 9.774391 32.157298 2.852800
F 9.469609 32.157298 24.679779
F 9.164827 32.157298 46.506759
F 9.774391 55.310555 2.852800
F 9.469609 55.310555 24.679779
F 9.164827 55.310555 46.506759
F 36.506888 9.004040 3.226080
F 36.202106 9.004040 25.053059
F 35.897324 9.004040 46.880040
F 36.506888 32.157298 3.226080
F 36.202106 32.157298 25.053059
F 35.897324 32.157298 46.880040
F 36.506888 55.310555 3.226080
F 36.202106 55.310555 25.053059
F 35.897324 55.310555 46.880040
F 9.774391 16.721795 2.852801
F 9.469609 16.721795 24.679780
F 9.164827 16.721795 46.506759
F 9.774391 39.875053 2.852801
F 9.469609 39.875053 24.679780
F 9.164827 39.875053 46.506759
F 9.774391 63.028310 2.852801
F 9.469609 63.028310 24.679780
F 9.164827 63.028310 46.506759
F 36.506888 16.721795 3.226081
F 36.202106 16.721795 25.053060
F 35.897324 16.721795 46.880040
F 36.506888 39.875053 3.226081
F 36.202106 39.875053 25.053060
F 35.897324 39.875053 46.880040
F 36.506888 63.028310 3.226081
F 36.202106 63.028310 25.053060
F 35.897324 63.028310 46.880040
F 18.685225 1.286290 2.977228
F 18.380444 1.286290 24.804207
F 18.075662 1.286290 46.631187
F 18.685225 24.439547 2.977228
F 18.380444 24.439547 24.804207
F 18.075662 24.439547 46.631187
F 18.685225 47.592805 2.977228
F 18.380444 47.592805 24.804207
F 18.075662 47.592805 46.631187
F 45.417723 1.286290 3.350508
F 45.112941 1.286290 25.177487
F 44.808160 1.286290 47.004467
F 45.417723 24.439547 3.350508
F 45.112941 24.439547 25.177487
F 44.808160 24.439547 47.004467
F 45.417723 47.592805 3.350508
F 45.112941 47.592805 25.177487
F 44.808160 47.592805 47.004467
F 18.685225 9.004039 2.977228
F 18.380444 9.004039 24.804207
F 18.075662 9.004039 46.631187
F 18.685225 32.157297 2.977228
F 18.380444 32.157297 24.804207
F 18.075662 32.157297 46.631187
F 18.685225 55.310554 2.977228
F 18.380444 55.310554 24.804207
F 18.075662 55.310554 46.631187
F 45.417723 9.004039 3.350508
F 45.112941 9.004039 25.177487
F 44.808160 9.004039 47.004467
F 45.417723 32.157297 3.350508
F 45.112941 32.157297 25.177487
F 44.808160 32.157297 47.004467
F 45.417723 55.310554 3.350508
F 45.112941 55.310554 25.177487
F 44.808160 55.310554 47.004467
F 18.685225 16.721795 2.977229
F 18.380443 16.721795 24.804208
F 18.075662 16.721795 46.631187
F 18.685225 39.875052 2.977229
F 18.380443 39.875052 24.804208
F 18.075662 39.875052 46.631187
F 18.685225 63.028310 2.977229
F 18.380443 63.028310 24.804208
F 18.075662 63.028310 46.631187
F 45.417723 16.721795 3.350509
F 45.112941 16.721795 25.177488
F 44.808160 16.721795 47.004467
F 45.417723 39.875052 3.350509
F 45.112941 39.875052 25.177488
F 44.808160 39.875052 47.004467
F 45.417723 63.028310 3.350509
F 45.112941 63.028310 25.177488
F 44.808160 63.028310 47.004467
F 0.812752 3.858875 6.366202
F 0.507970 3.858875 28.193183
F 0.203188 3.858875 50.020162
F 0.812752 27.012132 6.366202
F 0.507970 27.012132 28.193183
F 0.203188 27.012132 50.020162
F 0.812752 50.165390 6.366202
F 0.507970 50.165390 28.193183
F 0.203188 50.165390 50.020162
F 27.545249 3.858875 6.739483
F 27.240467 3.858875 28.566463
F 26.935685 3.858875 50.393442
F 27.545249 27.012132 6.739483
F 27.240467 27.012132 28.566463
F 26.935685 27.012132 50.393442
F 27.545249 50.165390 6.739483
F 27.240467 50.165390 28.566463
F 26.935685 50.165390 50.393442
F 0.812752 11.576625 6.366202
F 0.507970 11.576625 28.193183
F 0.203188 11.576625 50.020162
F 0.812752 34.729882 6.366202
F 0.507970 34.729882 28.193183
F 0.203188 34.729882 50.020162
F 0.812752 57.883140 6.366202
F 0.507970 57.883140 28.193183
F 0.203188 57.883140 50.020162
F 27.545249 11.576625 6.739483
F 27.240467 11.576625 28.566463
F 26.935685 11.576625 50.393442
F 27.545249 34.729882 6.739483
F 27.240467 34.729882 28.566463
F 26.935685 34.729882 50.393442
F 27.545249 57.883140 6.739483
F 27.240467 57.883140 28.566463
F 26.935685 57.883140 50.393442
F 0.812752 19.294380 6.366203
F 0.507970 19.294380 28.193183
F 0.203188 19.294380 50.020163
F 0.812752 42.447638 6.366203
F 0.507970 42.447638 28.193183
F 0.203188 42.447638 50.020163
F 0.812752 65.600895 6.366203
F 0.507970 65.600895 28.193183
F 0.203188 65.600895 50.020163
F 27.545249 19.294380 6.739484
F 27.240467 19.294380 28.566463
F 26.935685 19.294380 50.393443
F 27.545249 42.447638 6.739484
F 27.240467 42.447638 28.566463
F 26.935685 42.447638 50.393443
F 27.545249 65.600895 6.739484
F 27.240467 65.600895 28.566463
F 26.935685 65.600895 50.393443
F 9.723578 3.858875 6.490630
F 9.418796 3.858875 28.317609
F 9.114014 3.858875 50.144588
F 9.723578 27.012133 6.490630
F 9.418796 27.012133 28.317609
F 9.114014 27.012133 50.144588
F 9.723578 50.165390 6.490630
F 9.418796 50.165390 28.317609
F 9.114014 50.165390 50.144588
F 36.456076 3.858875 6.863910
F 36.151294 3.858875 28.690890
F 35.846512 3.858875 50.517869
F 36.456076 27.012133 6.863910
F 36.151294 27.012133 28.690890
F 35.846512 27.012133 50.517869
F 36.456076 50.165390 6.863910
F 36.151294 50.165390 28.690890
F 35.846512 50.165390 50.517869
F 9.723578 11.576625 6.490630
F 9.418796 11.576625 28.317609
F 9.114014 11.576625 50.144589
F 9.723578 34.729883 6.490630
F 9.418796 34.729883 28.317609
F 9.114014 34.729883 50.144589
F 9.723578 57.883140 6.490630
F 9.418796 57.883140 28.317609
F 9.114014 57.883140 50.144589
F 36.456076 11.576625 6.863910
F 36.151294 11.576625 28.690890
F 35.846512 11.576625 50.517870
F 36.456076 34.729883 6.863910
F 36.151294 34.729883 28.690890
F 35.846512 34.729883 50.517870
F 36.456076 57.883140 6.863910
F 36.151294 57.883140 28.690890
F 35.846512 57.883140 50.517870
F 9.723578 19.294380 6.490630
F 9.418796 19.294380 28.317610
F 9.114014 19.294380 50.144589
F 9.723578 42.447638 6.490630
F 9.418796 42.447638 28.317610
F 9.114014 42.447638 50.144589
F 9.723578 65.600896 6.490630
F 9.418796 65.600896 28.317610
F 9.114014 65.600896 50.144589
F 36.456076 19.294380 6.863910
F 36.151294 19.294380 28.690891
F 35.846512 19.294380 50.517870
F 36.456076 42.447638 6.863910
F 36.151294 42.447638 28.690891
F 35.846512 42.447638 50.517870
F 36.456076 65.600896 6.863910
F 36.151294 65.600896 28.690891
F 35.846512 65.600896 50.517870
F 18.634415 3.858876 6.615058
F 18.329634 3.858876 28.442037
F 18.024852 3.858876 50.269016
F 18.634415 27.012134 6.615058
F 18.329634 27.012134 28.442037
F 18.024852 27.012134 50.269016
F 18.634415 50.165391 6.615058
F 18.329634 50.165391 28.442037
F 18.024852 50.165391 50.269016
F 45.366912 3.858876 6.988338
F 45.062130 3.858876 28.815317
F 44.757349 3.858876 50.642297
F 45.366912 27.012134 6.988338
F 45.062130 27.012134 28.815317
F 44.757349 27.012134 50.642297
F 45.366912 50.165391 6.988338
F 45.062130 50.165391 28.815317
F 44.757349 50.165391 50.642297
F 18.634415 11.576626 6.615058
F 18.329634 11.576626 28.442037
F 18.024852 11.576626 50.269017
F 18.634415 34.729884 6.615058
F 18.329634 34.729884 28.442037
F 18.024852 34.729884 50.269017
F 18.634415 57.883141 6.615058
F 18.329634 57.883141 28.442037
F 18.024852 57.883141 50.269017
F 45.366912 11.576626 6.988338
F 45.062130 11.576626 28.815317
F 44.757349 11.576626 50.642298
F 45.366912 34.729884 6.988338
F 45.062130 34.729884 28.815317
F 44.757349 34.729884 50.642298
F 45.366912 57.883141 6.988338
F 45.062130 57.883141 28.815317
F 44.757349 57.883141 50.642298
F 18.634415 19.294382 6.615058
F 18.329633 19.294382 28.442038
F 18.024852 19.294382 50.269017
F 18.634415 42.447639 6.615058
F 18.329633 42.447639 28.442038
F 18.024852 42.447639 50.269017
F 18.634415 65.600897 6.615058
F 18.329633 65.600897 28.442038
F 18.024852 65.600897 50.269017
F 45.366912 19.294382 6.988338
F 45.062130 19.294382 28.815318
F 44.757349 19.294382 50.642298
F 45.366912 42.447639 6.988338
F 45.062130 42.447639 28.815318
F 44.757349 42.447639 50.642298
F 45.366912 65.600897 6.988338
F 45.062130 65.600897 28.815318
F 44.757349 65.600897 50.642298
F 0.850862 3.858875 3.637832
F 0.546080 3.858875 25.464811
F 0.241298 3.858875 47.291791
F 0.850862 27.012133 3.637832
F 0.546080 27.012133 25.464811
F 0.241298 27.012133 47.291791
F 0.850862 50.165390 3.637832
F 0.546080 50.165390 25.464811
F 0.241298 50.165390 47.291791
F 27.583359 3.858875 4.011112
F 27.278577 3.858875 25.838091
F 26.973795 3.858875 47.665071
F 27.583359 27.012133 4.011112
F 27.278577 27.012133 25.838091
F 26.973795 27.012133 47.665071
F 27.583359 50.165390 4.011112
F 27.278577 50.165390 25.838091
F 26.973795 50.165390 47.665071
F 0.850862 11.576625 3.637832
F 0.546080 11.576625 25.464811
F 0.241298 11.576625 47.291791
F 0.850862 34.729883 3.637832
F 0.546080 34.729883 25.464811
F 0.241298 34.729883 47.291791
F 0.850862 57.883140 3.637832
F 0.546080 57.883140 25.464811
F 0.241298 57.883140 47.291791
F 27.583359 11.576625 4.011112
F 27.278577 11.576625 25.838091
F 26.973795 11.576625 47.665071
F 27.583359 34.729883 4.011112
F 27.278577 34.729883 25.838091
F 26.973795 34.729883 47.665071
F 27.583359 57.883140 4.011112
F 27.278577 57.883140 25.838091
F 26.973795 57.883140 47.665071
F 0.850862 19.294381 3.637831
F 0.546080 19.294381 25.464811
F 0.241298 19.294381 47.291790
F 0.850862 42.447638 3.637831
F 0.546080 42.447638 25.464811
F 0.241298 42.447638 47.291790
F 0.850862 65.600896 3.637831
F 0.546080 65.600896 25.464811
F 0.241298 65.600896 47.291790
F 27.583359 19.294381 4.011111
F 27.278577 19.294381 25.838091
F 26.973795 19.294381 47.665070
F 27.583359 42.447638 4.011111
F 27.278577 42.447638 25.838091
F 26.973795 42.447638 47.665070
F 27.583359 65.600896 4.011111
F 27.278577 65.600896 25.838091
F 26.973795 65.600896 47.665070
F 9.761689 3.858875 3.762258
F 9.456907 3.858875 25.589237
F 9.152125 3.858875 47.416218
F 9.761689 27.012133 3.762258
F 9.456907 27.012133 25.589237
F 9.152125 27.012133 47.416218
F 9.761689 50.165390 3.762258
F 9.456907 50.165390 25.589237
F 9.152125 50.165390 47.416218
F 36.494187 3.858875 4.135539
F 36.189405 3.858875 25.962518
F 35.884623 3.858875 47.789498
F 36.494187 27.012133 4.135539
F 36.189405 27.012133 25.962518
F 35.884623 27.012133 47.789498
F 36.494187 50.165390 4.135539
F 36.189405 50.165390 25.962518
F 35.884623 50.165390 47.789498
F 9.761689 11.576625 3.762258
F 9.456907 11.576625 25.589237
F 9.152125 11.576625 47.416217
F 9.761689 34.729883 3.762258
F 9.456907 34.729883 25.589237
F 9.152125 34.729883 47.416217
F 9.761689 57.883140 3.762258
F 9.456907 57.883140 25.589237
F 9.152125 57.883140 47.416217
F 36.494187 11.576625 4.135539
F 36.189405 11.576625 25.962518
F 35.884623 11.576625 47.789497
F 36.494187 34.729883 4.135539
F 36.189405 34.729883 25.962518
F 35.884623 34.729883 47.789497
F 36.494187 57.883140 4.135539
F 36.189405 57.883140 25.962518
F 35.884623 57.883140 47.789497
F 9.761689 19.294381 3.762257
F 9.456907 19.294381 25.589237
F 9.152125 19.294381 47.416217
F 9.761689 42.447638 3.762257
F 9.456907 42.447638 25.589237
F 9.152125 42.447638 47.416217
F 9.761689 65.600896 3.762257
F 9.456907 65.600896 25.589237
F 9.152125 65.600896 47.416217
F 36.494187 19.294381 4.135538
F 36.189405 19.294381 25.962518
F 35.884623 19.294381 47.789497
F 36.494187 42.447638 4.135538
F 36.189405 42.447638 25.962518
F 35.884623 42.447638 47.789497
F 36.494187 65.600896 4.135538
F 36.189405 65.600896 25.962518
F 35.884623 65.600896 47.789497
F 18.672525 3.858876 3.886684
F 18.367743 3.858876 25.713663
F 18.062961 3.858876 47.540643
F 18.672525 27.012133 3.886684
F 18.367743 27.012133 25.713663
F 18.062961 27.012133 47.540643
F 18.672525 50.165391 3.886684
F 18.367743 50.165391 25.713663
F 18.062961 50.165391 47.540643
F 45.405022 3.858876 4.259964
F 45.100240 3.858876 26.086944
F 44.795458 3.858876 47.913924
F 45.405022 27.012133 4.259964
F 45.100240 27.012133 26.086944
F 44.795458 27.012133 47.913924
F 45.405022 50.165391 4.259964
F 45.100240 50.165391 26.086944
F 44.795458 50.165391 47.913924
F 18.672525 11.576626 3.886684
F 18.367743 11.576626 25.713663
F 18.062961 11.576626 47.540642
F 18.672525 34.729883 3.886684
F 18.367743 34.729883 25.713663
F 18.062961 34.729883 47.540642
F 18.672525 57.883141 3.886684
F 18.367743 57.883141 25.713663
F 18.062961 57.883141 47.540642
F 45.405022 11.576626 4.259964
F 45.100240 11.576626 26.086944
F 44.795458 11.576626 47.913923
F 45.405022 34.729883 4.259964
F 45.100240 34.729883 26.086944
F 44.795458 34.729883 47.913923
F 45.405022 57.883141 4.259964
F 45.100240 57.883141 26.086944
F 44.795458 57.883141 47.913923
F 18.672525 19.294381 3.886683
F 18.367743 19.294381 25.713663
F 18.062961 19.294381 47.540642
F 18.672525 42.447639 3.886683
F 18.367743 42.447639 25.713663
F 18.062961 42.447639 47.540642
F 18.672525 65.600896 3.886683
F 18.367743 65.600896 25.713663
F 18.062961 65.600896 47.540642
F 45.405022 19.294381 4.259963
F 45.100240 19.294381 26.086944
F 44.795458 19.294381 47.913923
F 45.405022 42.447639 4.259963
F 45.100240 42.447639 26.086944
F 44.795458 42.447639 47.913923
F 45.405022 65.600896 4.259963
F 45.100240 65.600896 26.086944
F 44.795458 65.600896 47.913923
F 0.901649 1.286291 0.000001
F 0.596867 1.286291 21.826981
F 0.292085 1.286291 43.653960
F 0.901649 24.439549 0.000001
F 0.596867 24.439549 21.826981
F 0.292085 24.439549 43.653960
F 0.901649 47.592806 0.000001
F 0.596867 47.592806 21.826981
F 0.292085 47.592806 43.653960
F 27.634146 1.286291 0.373281
F 27.329364 1.286291 22.200262
F 27.024582 1.286291 44.027241
F 27.634146 24.439549 0.373281
F 27.329364 24.439549 22.200262
F 27.024582 24.439549 44.027241
F 27.634146 47.592806 0.373281
F 27.329364 47.592806 22.200262
F 27.024582 47.592806 44.027241
F 0.901649 9.004040 0.000001
F 0.596867 9.004040 21.826981
F 0.292085 9.004040 43.653960
F 0.901649 32.157298 0.000001
F 0.596867 32.157298 21.826981
F 0.292085 32.157298 43.653960
F 0.901649 55.310555 0.000001
F 0.596867 55.310555 21.826981
F 0.292085 55.310555 43.653960
F 27.634146 9.004040 0.373281
F 27.329364 9.004040 22.200262
F 27.024582 9.004040 44.027241
F 27.634146 32.157298 0.373281
F 27.329364 32.157298 22.200262
F 27.024582 32.157298 44.027241
F 27.634146 55.310555 0.373281
F 27.329364 55.310555 22.200262
F 27.024582 55.310555 44.027241
F 0.901649 16.721796 0.000000
F 0.596867 16.721796 21.826980
F 0.292085 16.721796 43.653959
F 0.901649 39.875053 0.000000
F 0.596867 39.875053 21.826980
F 0.292085 39.875053 43.653959
F 0.901649 63.028311 0.000000
F 0.596867 63.028311 21.826980
F 0.292085 63.028311 43.653959
F 27.634146 16.721796 0.373280
F 27.329364 16.721796 22.200261
F 27.024582 16.721796 44.027240
F 27.634146 39.875053 0.373280
F 27.329364 39.875053 22.200261
F 27.024582 39.875053 44.027240
F 27.634146 63.028311 0.373280
F 27.329364 63.028311 22.200261
F 27.024582 63.028311 44.027240
F 9.812476 1.286291 0.124428
F 9.507694 1.286291 21.951408
F 9.202912 1.286291 43.778387
F 9.812476 24.439548 0.124428
F 9.507694 24.439548 21.951408
F 9.202912 24.439548 43.778387
F 9.812476 47.592806 0.124428
F 9.507694 47.592806 21.951408
F 9.202912 47.592806 43.778387
F 36.544973 1.286291 0.497708
F 36.240191 1.286291 22.324688
F 35.935409 1.286291 44.151667
F 36.544973 24.439548 0.497708
F 36.240191 24.439548 22.324688
F 35.935409 24.439548 44.151667
F 36.544973 47.592806 0.497708
F 36.240191 47.592806 22.324688
F 35.935409 47.592806 44.151667
F 9.812476 9.004040 0.124428
F 9.507694 9.004040 21.951408
F 9.202912 9.004040 43.778387
F 9.812476 32.157298 0.124428
F 9.507694 32.157298 21.951408
F 9.202912 32.157298 43.778387
F 9.812476 55.310555 0.124428
F 9.507694 55.310555 21.951408
F 9.202912 55.310555 43.778387
F 36.544973 9.004040 0.497708
F 36.240191 9.004040 22.324688
F 35.935409 9.004040 44.151667
F 36.544973 32.157298 0.497708
F 36.240191 32.157298 22.324688
F 35.935409 32.157298 44.151667
F 36.544973 55.310555 0.497708
F 36.240191 55.310555 22.324688
F 35.935409 55.310555 44.151667
F 9.812476 16.721795 0.124427
F 9.507694 16.721795 21.951407
F 9.202912 16.721795 43.778386
F 9.812476 39.875053 0.124427
F 9.507694 39.875053 21.951407
F 9.202912 39.875053 43.778386
F 9.812476 63.028310 0.124427
F 9.507694 63.028310 21.951407
F 9.202912 63.028310 43.778386
F 36.544973 16.721795 0.497707
F 36.240191 16.721795 22.324687
F 35.935409 16.721795 44.151666
F 36.544973 39.875053 0.497707
F 36.240191 39.875053 22.324687
F 35.935409 39.875053 44.151666
F 36.544973 63.028310 0.497707
F 36.240191 63.028310 22.324687
F 35.935409 63.028310 44.151666
F 18.723311 1.286290 0.248854
F 18.418529 1.286290 22.075833
F 18.113747 1.286290 43.902813
F 18.723311 24.439547 0.248854
F 18.418529 24.439547 22.075833
F 18.113747 24.439547 43.902813
F 18.723311 47.592805 0.248854
F 18.418529 47.592805 22.075833
F 18.113747 47.592805 43.902813
F 45.455809 1.286290 0.622134
F 45.151027 1.286290 22.449113
F 44.846245 1.286290 44.276093
F 45.455809 24.439547 0.622134
F 45.151027 24.439547 22.449113
F 44.846245 24.439547 44.276093
F 45.455809 47.592805 0.622134
F 45.151027 47.592805 22.449113
F 44.846245 47.592805 44.276093
F 18.723311 9.004039 0.248854
F 18.418529 9.004039 22.075833
F 18.113747 9.004039 43.902813
F 18.723311 32.157296 0.248854
F 18.418529 32.157296 22.075833
F 18.113747 32.157296 43.902813
F 18.723311 55.310554 0.248854
F 18.418529 55.310554 22.075833
F 18.113747 55.310554 43.902813
F 45.455809 9.004039 0.622134
F 45.151027 9.004039 22.449113
F 44.846245 9.004039 44.276093
F 45.455809 32.157296 0.622134
F 45.151027 32.157296 22.449113
F 44.846245 32.157296 44.276093
F 45.455809 55.310554 0.622134
F 45.151027 55.310554 22.449113
F 44.846245 55.310554 44.276093
F 18.723311 16.721794 0.248853
F 18.418529 16.721794 22.075833
F 18.113747 16.721794 43.902812
F 18.723311 39.875052 0.248853
F 18.418529 39.875052 22.075833
F 18.113747 39.875052 43.902812
F 18.723311 63.028309 0.248853
F 18.418529 63.028309 22.075833
F 18.113747 63.028309 43.902812
F 45.455809 16.721794 0.622133
F 45.151027 16.721794 22.449113
F 44.846245 16.721794 44.276092
F 45.455809 39.875052 0.622133
F 45.151027 39.875052 22.449113
F 44.846245 39.875052 44.276092
F 45.455809 63.028309 0.622133
F 45.151027 63.028309 22.449113
F 44.846245 63.028309 44.276092
F 3.078570 7.717750 3.668938
F 2.773788 7.717750 25.495917
F 2.469007 7.717750 47.322898
F 3.078570 30.871007 3.668938
F 2.773788 30.871007 25.495917
F 2.469007 30.871007 47.322898
F 3.078570 54.024265 3.668938
F 2.773788 54.024265 25.495917
F 2.469007 54.024265 47.322898
F 29.811067 7.717750 4.042219
F 29.506285 7.717750 25.869198
F 29.201503 7.717750 47.696178
F 29.811067 30.871007 4.042219
F 29.506285 30.871007 25.869198
F 29.201503 30.871007 47.696178
F 29.811067 54.024265 4.042219
F 29.506285 54.024265 25.869198
F 29.201503 54.024265 47.696178
F 3.078570 15.435503 3.668937
F 2.773788 15.435503 25.495916
F 2.469007 15.435503 47.322897
F 3.078570 38.588760 3.668937
F 2.773788 38.588760 25.495916
F 2.469007 38.588760 47.322897
F 3.078570 61.742018 3.668937
F 2.773788 61.742018 25.495916
F 2.469007 61.742018 47.322897
F 29.811067 15.435503 4.042218
F 29.506285 15.435503 25.869197
F 29.201503 15.435503 47.696177
F 29.811067 38.588760 4.042218
F 29.506285 38.588760 25.869197
F 29.201503 38.588760 47.696177
F 29.811067 61.742018 4.042218
F 29.506285 61.742018 25.869197
F 29.201503 61.742018 47.696177
F 3.078570 0.000000 3.668938
F 2.773788 0.000000 25.495917
F 2.469007 0.000000 47.322898
F 3.078570 23.153258 3.668938
F 2.773788 23.153258 25.495917
F 2.469007 23.153258 47.322898
F 3.078570 46.306515 3.668938
F 2.773788 46.306515 25.495917
F 2.469007 46.306515 47.322898
F 29.811067 0.000000 4.042219
F 29.506285 0.000000 25.869198
F 29.201503 0.000000 47.696178
F 29.811067 23.153258 4.042219
F 29.506285 23.153258 25.869198
F 29.201503 23.153258 47.696178
F 29.811067 46.306515 4.042219
F 29.506285 46.306515 25.869198
F 29.201503 46.306515 47.696178
F 11.989400 7.717750 3.793365
F 11.684618 7.717750 25.620344
F 11.379836 7.717750 47.447324
F 11.989400 30.871007 3.793365
F 11.684618 30.871007 25.620344
F 11.379836 30.871007 47.447324
F 11.989400 54.024265 3.793365
F 11.684618 54.024265 25.620344
F 11.379836 54.024265 47.447324
F 38.721897 7.717750 4.166645
F 38.417115 7.717750 25.993624
F 38.112333 7.717750 47.820605
F 38.721897 30.871007 4.166645
F 38.417115 30.871007 25.993624
F 38.112333 30.871007 47.820605
F 38.721897 54.024265 4.166645
F 38.417115 54.024265 25.993624
F 38.112333 54.024265 47.820605
F 11.989400 15.435502 3.793364
F 11.684618 15.435502 25.620343
F 11.379836 15.435502 47.447323
F 11.989400 38.588760 3.793364
F 11.684618 38.588760 25.620343
F 11.379836 38.588760 47.447323
F 11.989400 61.742017 3.793364
F 11.684618 61.742017 25.620343
F 11.379836 61.742017 47.447323
F 38.721897 15.435502 4.166644
F 38.417115 15.435502 25.993623
F 38.112333 15.435502 47.820604
F 38.721897 38.588760 4.166644
F 38.417115 38.588760 25.993623
F 38.112333 38.588760 47.820604
F 38.721897 61.742017 4.166644
F 38.417115 61.742017 25.993623
F 38.112333 61.742017 47.820604
F 11.989400 0.000000 3.793365
F 11.684618 0.000000 25.620344
F 11.379836 0.000000 47.447324
F 11.989400 23.153258 3.793365
F 11.684618 23.153258 25.620344
F 11.379836 23.153258 47.447324
F 11.989400 46.306515 3.793365
F 11.684618 46.306515 25.620344
F 11.379836 46.306515 47.447324
F 38.721897 0.000000 4.166645
F 38.417115 0.000000 25.993624
F 38.112333 0.000000 47.820605
F 38.721897 23.153258 4.166645
F 38.417115 23.153258 25.993624
F 38.112333 23.153258 47.820605
F 38.721897 46.306515 4.166645
F 38.417115 46.306515 25.993624
F 38.112333 46.306515 47.820605
F 20.900236 7.717750 3.917791
F 20.595454 7.717750 25.744770
F 20.290672 7.717750 47.571750
F 20.900236 30.871008 3.917791
F 20.595454 30.871008 25.744770
F 20.290672 30.871008 47.571750
F 20.900236 54.024265 3.917791
F 20.595454 54.024265 25.744770
F 20.290672 54.024265 47.571750
F 47.632733 7.717750 4.291071
F 47.327951 7.717750 26.118050
F 47.023169 7.717750 47.945030
F 47.632733 30.871008 4.291071
F 47.327951 30.871008 26.118050
F 47.023169 30.871008 47.945030
F 47.632733 54.024265 4.291071
F 47.327951 54.024265 26.118050
F 47.023169 54.024265 47.945030
F 20.900236 15.435503 3.917790
F 20.595454 15.435503 25.744769
F 20.290672 15.435503 47.571749
F 20.900236 38.588760 3.917790
F 20.595454 38.588760 25.744769
F 20.290672 38.588760 47.571749
F 20.900236 61.742018 3.917790
F 20.595454 61.742018 25.744769
F 20.290672 61.742018 47.571749
F 47.632733 15.435503 4.291070
F 47.327951 15.435503 26.118049
F 47.023169 15.435503 47.945029
F 47.632733 38.588760 4.291070
F 47.327951 38.588760 26.118049
F 47.023169 38.588760 47.945029
F 47.632733 61.742018 4.291070
F 47.327951 61.742018 26.118049
F 47.023169 61.742018 47.945029
F 20.900236 0.000001 3.917791
F 20.595454 0.000001 25.744770
F 20.290672 0.000001 47.571750
F 20.900236 23.153258 3.917791
F 20.595454 23.153258 25.744770
F 20.290672 23.153258 47.571750
F 20.900236 46.306516 3.917791
F 20.595454 46.306516 25.744770
F 20.290672 46.306516 47.571750
F 47.632733 0.000001 4.291071
F 47.327951 0.000001 26.118050
F 47.023169 0.000001 47.945030
F 47.632733 23.153258 4.291071
F 47.327951 23.153258 26.118050
F 47.023169 23.153258 47.945030
F 47.632733 46.306516 4.291071
F 47.327951 46.306516 26.118050
F 47.023169 46.306516 47.945030
F 3.129353 5.145166 0.031109
F 2.824571 5.145166 21.858088
F 2.519790 5.145166 43.685067
F 3.129353 28.298423 0.031109
F 2.824571 28.298423 21.858088
F 2.519790 28.298423 43.685067
F 3.129353 51.451681 0.031109
F 2.824571 51.451681 21.858088
F 2.519790 51.451681 43.685067
F 29.861850 5.145166 0.404389
F 29.557068 5.145166 22.231368
F 29.252286 5.145166 44.058347
F 29.861850 28.298423 0.404389
F 29.557068 28.298423 22.231368
F 29.252286 28.298423 44.058347
F 29.861850 51.451681 0.404389
F 29.557068 51.451681 22.231368
F 29.252286 51.451681 44.058347
F 3.129353 12.862918 0.031108
F 2.824571 12.862918 21.858087
F 2.519790 12.862918 43.685066
F 3.129353 36.016175 0.031108
F 2.824571 36.016175 21.858087
F 2.519790 36.016175 43.685066
F 3.129353 59.169433 0.031108
F 2.824571 59.169433 21.858087
F 2.519790 59.169433 43.685066
F 29.861850 12.862918 0.404388
F 29.557068 12.862918 22.231367
F 29.252286 12.862918 44.058346
F 29.861850 36.016175 0.404388
F 29.557068 36.016175 22.231367
F 29.252286 36.016175 44.058346
F 29.861850 59.169433 0.404388
F 29.557068 59.169433 22.231367
F 29.252286 59.169433 44.058346
F 3.129353 20.580673 0.031108
F 2.824571 20.580673 21.858088
F 2.519790 20.580673 43.685067
F 3.129353 43.733931 0.031108
F 2.824571 43.733931 21.858088
F 2.519790 43.733931 43.685067
F 3.129353 66.887188 0.031108
F 2.824571 66.887188 21.858088
F 2.519790 66.887188 43.685067
F 29.861850 20.580673 0.404388
F 29.557068 20.580673 22.231368
F 29.252286 20.580673 44.058347
F 29.861850 43.733931 0.404388
F 29.557068 43.733931 22.231368
F 29.252286 43.733931 44.058347
F 29.861850 66.887188 0.404388
F 29.557068 66.887188 22.231368
F 29.252286 66.887188 44.058347
F 12.040182 5.145165 0.155534
F 11.735400 5.145165 21.982514
F 11.430618 5.145165 43.809494
F 12.040182 28.298422 0.155534
F 11.735400 28.298422 21.982514
F 11.430618 28.298422 43.809494
F 12.040182 51.451680 0.155534
F 11.735400 51.451680 21.982514
F 11.430618 51.451680 43.809494
F 38.772679 5.145165 0.528815
F 38.467897 5.145165 22.355794
F 38.163115 5.145165 44.182774
F 38.772679 28.298422 0.528815
F 38.467897 28.298422 22.355794
F 38.163115 28.298422 44.182774
F 38.772679 51.451680 0.528815
F 38.467897 51.451680 22.355794
F 38.163115 51.451680 44.182774
F 12.040182 12.862917 0.155533
F 11.735400 12.862917 21.982513
F 11.430618 12.862917 43.809493
F 12.040182 36.016174 0.155533
F 11.735400 36.016174 21.982513
F 11.430618 36.016174 43.809493
F 12.040182 59.169432 0.155533
F 11.735400 59.169432 21.982513
F 11.430618 59.169432 43.809493
F 38.772679 12.862917 0.528814
F 38.467897 12.862917 22.355793
F 38.163115 12.862917 44.182773
F 38.772679 36.016174 0.528814
F 38.467897 36.016174 22.355793
F 38.163115 36.016174 44.182773
F 38.772679 59.169432 0.528814
F 38.467897 59.169432 22.355793
F 38.163115 59.169432 44.182773
F 12.040182 20.580672 0.155534
F 11.735400 20.580672 21.982514
F 11.430618 20.580672 43.809494
F 12.040182 43.733930 0.155534
F 11.735400 43.733930 21.982514
F 11.430618 43.733930 43.809494
F 12.040182 66.887187 0.155534
F 11.735400 66.887187 21.982514
F 11.430618 66.887187 43.809494
F 38.772679 20.580672 0.528815
F 38.467897 20.580672 22.355794
F 38.163115 20.580672 44.182774
F 38.772679 43.733930 0.528815
F 38.467897 43.733930 22.355794
F 38.163115 43.733930 44.182774
F 38.772679 66.887187 0.528815
F 38.467897 66.887187 22.355794
F 38.163115 66.887187 44.182774
F 20.951020 5.145164 0.279960
F 20.646238 5.145164 22.106940
F 20.341456 5.145164 43.933920
F 20.951020 28.298422 0.279960
F 20.646238 28.298422 22.106940
F 20.341456 28.298422 43.933920
F 20.951020 51.451679 0.279960
F 20.646238 51.451679 22.106940
F 20.341456 51.451679 43.933920
F 47.683517 5.145164 0.653241
F 47.378735 5.145164 22.480221
F 47.073953 5.145164 44.307200
F 47.683517 28.298422 0.653241
F 47.378735 28.298422 22.480221
F 47.073953 28.298422 44.307200
F 47.683517 51.451679 0.653241
F 47.378735 51.451679 22.480221
F 47.073953 51.451679 44.307200
F 20.951020 12.862916 0.279960
F 20.646238 12.862916 22.106939
F 20.341456 12.862916 43.933919
F 20.951020 36.016174 0.279960
F 20.646238 36.016174 22.106939
F 20.341456 36.016174 43.933919
F 20.951020 59.169431 0.279960
F 20.646238 59.169431 22.106939
F 20.341456 59.169431 43.933919
F 47.683517 12.862916 0.653241
F 47.378735 12.862916 22.480220
F 47.073953 12.862916 44.307199
F 47.683517 36.016174 0.653241
F 47.378735 36.016174 22.480220
F 47.073953 36.016174 44.307199
F 47.683517 59.169431 0.653241
F 47.378735 59.169431 22.480220
F 47.073953 59.169431 44.307199
F 20.951020 20.580672 0.279960
F 20.646238 20.580672 22.106940
F 20.341456 20.580672 43.933920
F 20.951020 43.733929 0.279960
F 20.646238 43.733929 22.106940
F 20.341456 43.733929 43.933920
F 20.951020 66.887187 0.279960
F 20.646238 66.887187 22.106940
F 20.341456 66.887187 43.933920
F 47.683517 20.580672 0.653241
F 47.378735 20.580672 22.480221
F 47.073953 20.580672 44.307200
F 47.683517 43.733929 0.653241
F 47.378735 43.733929 22.480221
F 47.073953 43.733929 44.307200
F 47.683517 66.887187 0.653241
F 47.378735 66.887187 22.480221
F 47.073953 66.887187 44.307200
F 3.091268 5.145165 2.759479
F 2.786486 5.145165 24.586459
F 2.481704 5.145165 46.413438
F 3.091268 28.298423 2.759479
F 2.786486 28.298423 24.586459
F 2.481704 28.298423 46.413438
F 3.091268 51.451680 2.759479
F 2.786486 51.451680 24.586459
F 2.481704 51.451680 46.413438
F 29.823765 5.145165 3.132759
F 29.518983 5.145165 24.959739
F 29.214201 5.145165 46.786719
F 29.823765 28.298423 3.132759
F 29.518983 28.298423 24.959739
F 29.214201 28.298423 46.786719
F 29.823765 51.451680 3.132759
F 29.518983 51.451680 24.959739
F 29.214201 51.451680 46.786719
F 3.091268 12.862917 2.759480
F 2.786486 12.862917 24.586460
F 2.481704 12.862917 46.413439
F 3.091268 36.016175 2.759480
F 2.786486 36.016175 24.586460
F 2.481704 36.016175 46.413439
F 3.091268 59.169432 2.759480
F 2.786486 59.169432 24.586460
F 2.481704 59.169432 46.413439
F 29.823765 12.862917 3.132760
F 29.518983 12.862917 24.959740
F 29.214201 12.862917 46.786720
F 29.823765 36.016175 3.132760
F 29.518983 36.016175 24.959740
F 29.214201 36.016175 46.786720
F 29.823765 59.169432 3.132760
F 29.518983 59.169432 24.959740
F 29.214201 59.169432 46.786720
F 3.091268 20.580673 2.759480
F 2.786486 20.580673 24.586459
F 2.481704 20.580673 46.413438
F 3.091268 43.733930 2.759480
F 2.786486 43.733930 24.586459
F 2.481704 43.733930 46.413438
F 3.091268 66.887188 2.759480
F 2.786486 66.887188 24.586459
F 2.481704 66.887188 46.413438
F 29.823765 20.580673 3.132760
F 29.518983 20.580673 24.959739
F 29.214201 20.580673 46.786719
F 29.823765 43.733930 3.132760
F 29.518983 43.733930 24.959739
F 29.214201 43.733930 46.786719
F 29.823765 66.887188 3.132760
F 29.518983 66.887188 24.959739
F 29.214201 66.887188 46.786719
F 12.002097 5.145165 2.883907
F 11.697315 5.145165 24.710886
F 11.392533 5.145165 46.537866
F 12.002097 28.298422 2.883907
F 11.697315 28.298422 24.710886
F 11.392533 28.298422 46.537866
F 12.002097 51.451680 2.883907
F 11.697315 51.451680 24.710886
F 11.392533 51.451680 46.537866
F 38.734594 5.145165 3.257187
F 38.429812 5.145165 25.084166
F 38.125030 5.145165 46.911146
F 38.734594 28.298422 3.257187
F 38.429812 28.298422 25.084166
F 38.125030 28.298422 46.911146
F 38.734594 51.451680 3.257187
F 38.429812 51.451680 25.084166
F 38.125030 51.451680 46.911146
F 12.002097 12.862917 2.883908
F 11.697315 12.862917 24.710887
F 11.392533 12.862917 46.537867
F 12.002097 36.016175 2.883908
F 11.697315 36.016175 24.710887
F 11.392533 36.016175 46.537867
F 12.002097 59.169432 2.883908
F 11.697315 59.169432 24.710887
F 11.392533 59.169432 46.537867
F 38.734594 12.862917 3.257188
F 38.429812 12.862917 25.084167
F 38.125030 12.862917 46.911147
F 38.734594 36.016175 3.257188
F 38.429812 36.016175 25.084167
F 38.125030 36.016175 46.911147
F 38.734594 59.169432 3.257188
F 38.429812 59.169432 25.084167
F 38.125030 59.169432 46.911147
F 12.002097 20.580672 2.883907
F 11.697315 20.580672 24.710887
F 11.392533 20.580672 46.537866
F 12.002097 43.733930 2.883907
F 11.697315 43.733930 24.710887
F 11.392533 43.733930 46.537866
F 12.002097 66.887187 2.883907
F 11.697315 66.887187 24.710887
F 11.392533 66.887187 46.537866
F 38.734594 20.580672 3.257187
F 38.429812 20.580672 25.084167
F 38.125030 20.580672 46.911146
F 38.734594 43.733930 3.257187
F 38.429812 43.733930 25.084167
F 38.125030 43.733930 46.911146
F 38.734594 66.887187 3.257187
F 38.429812 66.887187 25.084167
F 38.125030 66.887187 46.911146
F 20.912933 5.145164 3.008333
F 20.608151 5.145164 24.835314
F 20.303369 5.145164 46.662293
F 20.912933 28.298422 3.008333
F 20.608151 28.298422 24.835314
F 20.303369 28.298422 46.662293
F 20.912933 51.451679 3.008333
F 20.608151 51.451679 24.835314
F 20.303369 51.451679 46.662293
F 47.645431 5.145164 3.381614
F 47.340649 5.145164 25.208594
F 47.035867 5.145164 47.035573
F 47.645431 28.298422 3.381614
F 47.340649 28.298422 25.208594
F 47.035867 28.298422 47.035573
F 47.645431 51.451679 3.381614
F 47.340649 51.451679 25.208594
F 47.035867 51.451679 47.035573
F 20.912933 12.862917 3.008334
F 20.608151 12.862917 24.835315
F 20.303369 12.862917 46.662294
F 20.912933 36.016174 3.008334
F 20.608151 36.016174 24.835315
F 20.303369 36.016174 46.662294
F 20.912933 59.169432 3.008334
F 20.608151 59.169432 24.835315
F 20.303369 59.169432 46.662294
F 47.645431 12.862917 3.381615
F 47.340649 12.862917 25.208595
F 47.035867 12.862917 47.035574
F 47.645431 36.016174 3.381615
F 47.340649 36.016174 25.208595
F 47.035867 36.016174 47.035574
F 47.645431 59.169432 3.381615
F 47.340649 59.169432 25.208595
F 47.035867 59.169432 47.035574
F 20.912933 20.580672 3.008334
F 20.608151 20.580672 24.835314
F 20.303369 20.580672 46.662293
F 20.912933 43.733929 3.008334
F 20.608151 43.733929 24.835314
F 20.303369 43.733929 46.662293
F 20.912933 66.887187 3.008334
F 20.608151 66.887187 24.835314
F 20.303369 66.887187 46.662293
F 47.645431 20.580672 3.381615
F 47.340649 20.580672 25.208594
F 47.035867 20.580672 47.035573
F 47.645431 43.733929 3.381615
F 47.340649 43.733929 25.208594
F 47.035867 43.733929 47.035573
F 47.645431 66.887187 3.381615
F 47.340649 66.887187 25.208594
F 47.035867 66.887187 47.035573
F 3.040461 7.717749 6.397309
F 2.735679 7.717749 28.224289
F 2.430897 7.717749 50.051268
F 3.040461 30.871007 6.397309
F 2.735679 30.871007 28.224289
F 2.430897 30.871007 50.051268
F 3.040461 54.024264 6.397309
F 2.735679 54.024264 28.224289
F 2.430897 54.024264 50.051268
F 29.772958 7.717749 6.770589
F 29.468176 7.717749 28.597570
F 29.163394 7.717749 50.424549
F 29.772958 30.871007 6.770589
F 29.468176 30.871007 28.597570
F 29.163394 30.871007 50.424549
F 29.772958 54.024264 6.770589
F 29.468176 54.024264 28.597570
F 29.163394 54.024264 50.424549
F 3.040461 15.435502 6.397310
F 2.735679 15.435502 28.224290
F 2.430897 15.435502 50.051269
F 3.040461 38.588760 6.397310
F 2.735679 38.588760 28.224290
F 2.430897 38.588760 50.051269
F 3.040461 61.742017 6.397310
F 2.735679 61.742017 28.224290
F 2.430897 61.742017 50.051269
F 29.772958 15.435502 6.770590
F 29.468176 15.435502 28.597571
F 29.163394 15.435502 50.424550
F 29.772958 38.588760 6.770590
F 29.468176 38.588760 28.597571
F 29.163394 38.588760 50.424550
F 29.772958 61.742017 6.770590
F 29.468176 61.742017 28.597571
F 29.163394 61.742017 50.424550
F 3.040461 0.000000 6.397309
F 2.735679 0.000000 28.224289
F 2.430897 0.000000 50.051268
F 3.040461 23.153257 6.397309
F 2.735679 23.153257 28.224289
F 2.430897 23.153257 50.051268
F 3.040461 46.306515 6.397309
F 2.735679 46.306515 28.224289
F 2.430897 46.306515 50.051268
F 29.772958 0.000000 6.770589
F 29.468176 0.000000 28.597570
F 29.163394 0.000000 50.424549
F 29.772958 23.153257 6.770589
F 29.468176 23.153257 28.597570
F 29.163394 23.153257 50.424549
F 29.772958 46.306515 6.770589
F 29.468176 46.306515 28.597570
F 29.163394 46.306515 50.424549
F 11.951289 7.717750 6.521737
F 11.646507 7.717750 28.348716
F 11.341725 7.717750 50.175695
F 11.951289 30.871007 6.521737
F 11.646507 30.871007 28.348716
F 11.341725 30.871007 50.175695
F 11.951289 54.024265 6.521737
F 11.646507 54.024265 28.348716
F 11.341725 54.024265 50.175695
F 38.683786 7.717750 6.895017
F 38.379004 7.717750 28.721996
F 38.074222 7.717750 50.548975
F 38.683786 30.871007 6.895017
F 38.379004 30.871007 28.721996
F 38.074222 30.871007 50.548975
F 38.683786 54.024265 6.895017
F 38.379004 54.024265 28.721996
F 38.074222 54.024265 50.548975
F 11.951289 15.435503 6.521738
F 11.646507 15.435503 28.348717
F 11.341725 15.435503 50.175696
F 11.951289 38.588760 6.521738
F 11.646507 38.588760 28.348717
F 11.341725 38.588760 50.175696
F 11.951289 61.742018 6.521738
F 11.646507 61.742018 28.348717
F 11.341725 61.742018 50.175696
F 38.683786 15.435503 6.895018
F 38.379004 15.435503 28.721997
F 38.074222 15.435503 50.548976
F 38.683786 38.588760 6.895018
F 38.379004 38.588760 28.721997
F 38.074222 38.588760 50.548976
F 38.683786 61.742018 6.895018
F 38.379004 61.742018 28.721997
F 38.074222 61.742018 50.548976
F 11.951289 0.000000 6.521737
F 11.646507 0.000000 28.348716
F 11.341725 0.000000 50.175695
F 11.951289 23.153258 6.521737
F 11.646507 23.153258 28.348716
F 11.341725 23.153258 50.175695
F 11.951289 46.306515 6.521737
F 11.646507 46.306515 28.348716
F 11.341725 46.306515 50.175695
F 38.683786 0.000000 6.895017
F 38.379004 0.000000 28.721996
F 38.074222 0.000000 50.548975
F 38.683786 23.153258 6.895017
F 38.379004 23.153258 28.721996
F 38.074222 23.153258 50.548975
F 38.683786 46.306515 6.895017
F 38.379004 46.306515 28.721996
F 38.074222 46.306515 50.548975
F 20.862126 7.717751 6.646164
F 20.557344 7.717751 28.473144
F 20.252562 7.717751 50.300123
F 20.862126 30.871008 6.646164
F 20.557344 30.871008 28.473144
F 20.252562 30.871008 50.300123
F 20.862126 54.024266 6.646164
F 20.557344 54.024266 28.473144
F 20.252562 54.024266 50.300123
F 47.594623 7.717751 7.019444
F 47.289841 7.717751 28.846424
F 46.985059 7.717751 50.673403
F 47.594623 30.871008 7.019444
F 47.289841 30.871008 28.846424
F 46.985059 30.871008 50.673403
F 47.594623 54.024266 7.019444
F 47.289841 54.024266 28.846424
F 46.985059 54.024266 50.673403
F 20.862126 15.435503 6.646165
F 20.557344 15.435503 28.473145
F 20.252562 15.435503 50.300124
F 20.862126 38.588761 6.646165
F 20.557344 38.588761 28.473145
F 20.252562 38.588761 50.300124
F 20.862126 61.742018 6.646165
F 20.557344 61.742018 28.473145
F 20.252562 61.742018 50.300124
F 47.594623 15.435503 7.019445
F 47.289841 15.435503 28.846425
F 46.985059 15.435503 50.673404
F 47.594623 38.588761 7.019445
F 47.289841 38.588761 28.846425
F 46.985059 38.588761 50.673404
F 47.594623 61.742018 7.019445
F 47.289841 61.742018 28.846425
F 46.985059 61.742018 50.673404
F 20.862126 0.000001 6.646164
F 20.557344 0.000001 28.473144
F 20.252562 0.000001 50.300123
F 20.862126 23.153259 6.646164
F 20.557344 23.153259 28.473144
F 20.252562 23.153259 50.300123
F 20.862126 46.306516 6.646164
F 20.557344 46.306516 28.473144
F 20.252562 46.306516 50.300123
F 47.594623 0.000001 7.019444
F 47.289841 0.000001 28.846424
F 46.985059 0.000001 50.673403
F 47.594623 23.153259 7.019444
F 47.289841 23.153259 28.846424
F 46.985059 23.153259 50.673403
F 47.594623 46.306516 7.019444
F 47.289841 46.306516 28.846424
F 46.985059 46.306516 50.673403
F 5.318976 1.286291 2.790587
F 5.014195 1.286291 24.617566
F 4.709413 1.286291 46.444546
F 5.318976 24.439548 2.790587
F 5.014195 24.439548 24.617566
F 4.709413 24.439548 46.444546
F 5.318976 47.592806 2.790587
F 5.014195 47.592806 24.617566
F 4.709413 47.592806 46.444546
F 32.051474 1.286291 3.163867
F 31.746693 1.286291 24.990846
F 31.441911 1.286291 46.817826
F 32.051474 24.439548 3.163867
F 31.746693 24.439548 24.990846
F 31.441911 24.439548 46.817826
F 32.051474 47.592806 3.163867
F 31.746693 47.592806 24.990846
F 31.441911 47.592806 46.817826
F 5.318976 9.004040 2.790587
F 5.014195 9.004040 24.617566
F 4.709413 9.004040 46.444546
F 5.318976 32.157298 2.790587
F 5.014195 32.157298 24.617566
F 4.709413 32.157298 46.444546
F 5.318976 55.310555 2.790587
F 5.014195 55.310555 24.617566
F 4.709413 55.310555 46.444546
F 32.051474 9.004040 3.163867
F 31.746693 9.004040 24.990846
F 31.441911 9.004040 46.817826
F 32.051474 32.157298 3.163867
F 31.746693 32.157298 24.990846
F 31.441911 32.157298 46.817826
F 32.051474 55.310555 3.163867
F 31.746693 55.310555 24.990846
F 31.441911 55.310555 46.817826
F 5.318976 16.721795 2.790588
F 5.014195 16.721795 24.617567
F 4.709413 16.721795 46.444546
F 5.318976 39.875053 2.790588
F 5.014195 39.875053 24.617567
F 4.709413 39.875053 46.444546
F 5.318976 63.028310 2.790588
F 5.014195 63.028310 24.617567
F 4.709413 63.028310 46.444546
F 32.051474 16.721795 3.163868
F 31.746692 16.721795 24.990847
F 31.441911 16.721795 46.817826
F 32.051474 39.875053 3.163868
F 31.746692 39.875053 24.990847
F 31.441911 39.875053 46.817826
F 32.051474 63.028310 3.163868
F 31.746692 63.028310 24.990847
F 31.441911 63.028310 46.817826
F 14.229808 1.286290 2.915013
F 13.925026 1.286290 24.741993
F 13.620244 1.286290 46.568973
F 14.229808 24.439548 2.915013
F 13.925026 24.439548 24.741993
F 13.620244 24.439548 46.568973
F 14.229808 47.592806 2.915013
F 13.925026 47.592806 24.741993
F 13.620244 47.592806 46.568973
F 40.962305 1.286290 3.288294
F 40.657523 1.286290 25.115274
F 40.352741 1.286290 46.942253
F 40.962305 24.439548 3.288294
F 40.657523 24.439548 25.115274
F 40.352741 24.439548 46.942253
F 40.962305 47.592806 3.288294
F 40.657523 47.592806 25.115274
F 40.352741 47.592806 46.942253
F 14.229808 9.004040 2.915013
F 13.925026 9.004040 24.741993
F 13.620244 9.004040 46.568973
F 14.229808 32.157297 2.915013
F 13.925026 32.157297 24.741993
F 13.620244 32.157297 46.568973
F 14.229808 55.310555 2.915013
F 13.925026 55.310555 24.741993
F 13.620244 55.310555 46.568973
F 40.962305 9.004040 3.288294
F 40.657523 9.004040 25.115274
F 40.352741 9.004040 46.942253
F 40.962305 32.157297 3.288294
F 40.657523 32.157297 25.115274
F 40.352741 32.157297 46.942253
F 40.962305 55.310555 3.288294
F 40.657523 55.310555 25.115274
F 40.352741 55.310555 46.942253
F 14.229808 16.721795 2.915014
F 13.925026 16.721795 24.741993
F 13.620244 16.721795 46.568974
F 14.229808 39.875053 2.915014
F 13.925026 39.875053 24.741993
F 13.620244 39.875053 46.568974
F 14.229808 63.028310 2.915014
F 13.925026 63.028310 24.741993
F 13.620244 63.028310 46.568974
F 40.962305 16.721795 3.288295
F 40.657523 16.721795 25.115274
F 40.352741 16.721795 46.942254
F 40.962305 39.875053 3.288295
F 40.657523 39.875053 25.115274
F 40.352741 39.875053 46.942254
F 40.962305 63.028310 3.288295
F 40.657523 63.028310 25.115274
F 40.352741 63.028310 46.942254
F 23.140644 1.286290 3.039440
F 22.835862 1.286290 24.866420
F 22.531080 1.286290 46.693400
F 23.140644 24.439548 3.039440
F 22.835862 24.439548 24.866420
F 22.531080 24.439548 46.693400
F 23.140644 47.592805 3.039440
F 22.835862 47.592805 24.866420
F 22.531080 47.592805 46.693400
F 49.873141 1.286290 3.412720
F 49.568359 1.286290 25.239701
F 49.263577 1.286290 47.066680
F 49.873141 24.439548 3.412720
F 49.568359 24.439548 25.239701
F 49.263577 24.439548 47.066680
F 49.873141 47.592805 3.412720
F 49.568359 47.592805 25.239701
F 49.263577 47.592805 47.066680
F 23.140644 9.004040 3.039440
F 22.835862 9.004040 24.866420
F 22.531080 9.004040 46.693400
F 23.140644 32.157297 3.039440
F 22.835862 32.157297 24.866420
F 22.531080 32.157297 46.693400
F 23.140644 55.310555 3.039440
F 22.835862 55.310555 24.866420
F 22.531080 55.310555 46.693400
F 49.873141 9.004040 3.412720
F 49.568359 9.004040 25.239701
F 49.263577 9.004040 47.066680
F 49.873141 32.157297 3.412720
F 49.568359 32.157297 25.239701
F 49.263577 32.157297 47.066680
F 49.873141 55.310555 3.412720
F 49.568359 55.310555 25.239701
F 49.263577 55.310555 47.066680
F 23.140644 16.721795 3.039441
F 22.835862 16.721795 24.866420
F 22.531080 16.721795 46.693401
F 23.140644 39.875052 3.039441
F 22.835862 39.875052 24.866420
F 22.531080 39.875052 46.693401
F 23.140644 63.028310 3.039441
F 22.835862 63.028310 24.866420
F 22.531080 63.028310 46.693401
F 49.873141 16.721795 3.412721
F 49.568359 16.721795 25.239701
F 49.263577 16.721795 47.066681
F 49.873141 39.875052 3.412721
F 49.568359 39.875052 25.239701
F 49.263577 39.875052 47.066681
F 49.873141 63.028310 3.412721
F 49.568359 63.028310 25.239701
F 49.263577 63.028310 47.066681
F 5.268164 3.858875 6.428416
F 4.963383 3.858875 28.255396
F 4.658601 3.858875 50.082375
F 5.268164 27.012132 6.428416
F 4.963383 27.012132 28.255396
F 4.658601 27.012132 50.082375
F 5.268164 50.165390 6.428416
F 4.963383 50.165390 28.255396
F 4.658601 50.165390 50.082375
F 32.000662 3.858875 6.801696
F 31.695881 3.858875 28.628676
F 31.391099 3.858875 50.455655
F 32.000662 27.012132 6.801696
F 31.695881 27.012132 28.628676
F 31.391099 27.012132 50.455655
F 32.000662 50.165390 6.801696
F 31.695881 50.165390 28.628676
F 31.391099 50.165390 50.455655
F 5.268164 11.576625 6.428416
F 4.963383 11.576625 28.255396
F 4.658601 11.576625 50.082375
F 5.268164 34.729882 6.428416
F 4.963383 34.729882 28.255396
F 4.658601 34.729882 50.082375
F 5.268164 57.883140 6.428416
F 4.963383 57.883140 28.255396
F 4.658601 57.883140 50.082375
F 32.000662 11.576625 6.801696
F 31.695881 11.576625 28.628676
F 31.391099 11.576625 50.455655
F 32.000662 34.729882 6.801696
F 31.695881 34.729882 28.628676
F 31.391099 34.729882 50.455655
F 32.000662 57.883140 6.801696
F 31.695881 57.883140 28.628676
F 31.391099 57.883140 50.455655
F 5.268164 19.294380 6.428417
F 4.963383 19.294380 28.255396
F 4.658601 19.294380 50.082376
F 5.268164 42.447638 6.428417
F 4.963383 42.447638 28.255396
F 4.658601 42.447638 50.082376
F 5.268164 65.600895 6.428417
F 4.963383 65.600895 28.255396
F 4.658601 65.600895 50.082376
F 32.000662 19.294380 6.801697
F 31.695881 19.294380 28.628676
F 31.391099 19.294380 50.455656
F 32.000662 42.447638 6.801697
F 31.695881 42.447638 28.628676
F 31.391099 42.447638 50.455656
F 32.000662 65.600895 6.801697
F 31.695881 65.600895 28.628676
F 31.391099 65.600895 50.455656
F 14.178996 3.858876 6.552843
F 13.874214 3.858876 28.379824
F 13.569432 3.858876 50.206803
F 14.178996 27.012134 6.552843
F 13.874214 27.012134 28.379824
F 13.569432 27.012134 50.206803
F 14.178996 50.165391 6.552843
F 13.874214 50.165391 28.379824
F 13.569432 50.165391 50.206803
F 40.911493 3.858876 6.926124
F 40.606711 3.858876 28.753104
F 40.301929 3.858876 50.580083
F 40.911493 27.012134 6.926124
F 40.606711 27.012134 28.753104
F 40.301929 27.012134 50.580083
F 40.911493 50.165391 6.926124
F 40.606711 50.165391 28.753104
F 40.301929 50.165391 50.580083
F 14.178996 11.576626 6.552843
F 13.874214 11.576626 28.379824
F 13.569432 11.576626 50.206803
F 14.178996 34.729884 6.552843
F 13.874214 34.729884 28.379824
F 13.569432 34.729884 50.206803
F 14.178996 57.883141 6.552843
F 13.874214 57.883141 28.379824
F 13.569432 57.883141 50.206803
F 40.911493 11.576626 6.926124
F 40.606711 11.576626 28.753104
F 40.301929 11.576626 50.580083
F 40.911493 34.729884 6.926124
F 40.606711 34.729884 28.753104
F 40.301929 34.729884 50.580083
F 40.911493 57.883141 6.926124
F 40.606711 57.883141 28.753104
F 40.301929 57.883141 50.580083
F 14.178996 19.294382 6.552844
F 13.874214 19.294382 28.379824
F 13.569432 19.294382 50.206804
F 14.178996 42.447639 6.552844
F 13.874214 42.447639 28.379824
F 13.569432 42.447639 50.206804
F 14.178996 65.600897 6.552844
F 13.874214 65.600897 28.379824
F 13.569432 65.600897 50.206804
F 40.911493 19.294382 6.926125
F 40.606711 19.294382 28.753104
F 40.301929 19.294382 50.580084
F 40.911493 42.447639 6.926125
F 40.606711 42.447639 28.753104
F 40.301929 42.447639 50.580084
F 40.911493 65.600897 6.926125
F 40.606711 65.600897 28.753104
F 40.301929 65.600897 50.580084
F 23.089834 3.858875 6.677270
F 22.785052 3.858875 28.504250
F 22.480270 3.858875 50.331230
F 23.089834 27.012133 6.677270
F 22.785052 27.012133 28.504250
F 22.480270 27.012133 50.331230
F 23.089834 50.165390 6.677270
F 22.785052 50.165390 28.504250
F 22.480270 50.165390 50.331230
F 49.822331 3.858875 7.050551
F 49.517549 3.858875 28.877530
F 49.212767 3.858875 50.704510
F 49.822331 27.012133 7.050551
F 49.517549 27.012133 28.877530
F 49.212767 27.012133 50.704510
F 49.822331 50.165390 7.050551
F 49.517549 50.165390 28.877530
F 49.212767 50.165390 50.704510
F 23.089834 11.576625 6.677270
F 22.785052 11.576625 28.504250
F 22.480270 11.576625 50.331230
F 23.089834 34.729883 6.677270
F 22.785052 34.729883 28.504250
F 22.480270 34.729883 50.331230
F 23.089834 57.883140 6.677270
F 22.785052 57.883140 28.504250
F 22.480270 57.883140 50.331230
F 49.822331 11.576625 7.050551
F 49.517549 11.576625 28.877530
F 49.212767 11.576625 50.704510
F 49.822331 34.729883 7.050551
F 49.517549 34.729883 28.877530
F 49.212767 34.729883 50.704510
F 49.822331 57.883140 7.050551
F 49.517549 57.883140 28.877530
F 49.212767 57.883140 50.704510
F 23.089834 19.294381 6.677270
F 22.785052 19.294381 28.504251
F 22.480270 19.294381 50.331230
F 23.089834 42.447638 6.677270
F 22.785052 42.447638 28.504251
F 22.480270 42.447638 50.331230
F 23.089834 65.600896 6.677270
F 22.785052 65.600896 28.504251
F 22.480270 65.600896 50.331230
F 49.822331 19.294381 7.050551
F 49.517549 19.294381 28.877531
F 49.212767 19.294381 50.704510
F 49.822331 42.447638 7.050551
F 49.517549 42.447638 28.877531
F 49.212767 42.447638 50.704510
F 49.822331 65.600896 7.050551
F 49.517549 65.600896 28.877531
F 49.212767 65.600896 50.704510
F 5.306275 3.858875 3.700045
F 5.001493 3.858875 25.527024
F 4.696711 3.858875 47.354004
F 5.306275 27.012133 3.700045
F 5.001493 27.012133 25.527024
F 4.696711 27.012133 47.354004
F 5.306275 50.165390 3.700045
F 5.001493 50.165390 25.527024
F 4.696711 50.165390 47.354004
F 32.038772 3.858875 4.073325
F 31.733990 3.858875 25.900304
F 31.429208 3.858875 47.727285
F 32.038772 27.012133 4.073325
F 31.733990 27.012133 25.900304
F 31.429208 27.012133 47.727285
F 32.038772 50.165390 4.073325
F 31.733990 50.165390 25.900304
F 31.429208 50.165390 47.727285
F 5.306275 11.576625 3.700045
F 5.001493 11.576625 25.527024
F 4.696711 11.576625 47.354003
F 5.306275 34.729883 3.700045
F 5.001493 34.729883 25.527024
F 4.696711 34.729883 47.354003
F 5.306275 57.883140 3.700045
F 5.001493 57.883140 25.527024
F 4.696711 57.883140 47.354003
F 32.038772 11.576625 4.073325
F 31.733990 11.576625 25.900304
F 31.429208 11.576625 47.727284
F 32.038772 34.729883 4.073325
F 31.733990 34.729883 25.900304
F 31.429208 34.729883 47.727284
F 32.038772 57.883140 4.073325
F 31.733990 57.883140 25.900304
F 31.429208 57.883140 47.727284
F 5.306275 19.294381 3.700044
F 5.001493 19.294381 25.527024
F 4.696711 19.294381 47.354003
F 5.306275 42.447638 3.700044
F 5.001493 42.447638 25.527024
F 4.696711 42.447638 47.354003
F 5.306275 65.600896 3.700044
F 5.001493 65.600896 25.527024
F 4.696711 65.600896 47.354003
F 32.038772 19.294381 4.073324
F 31.733990 19.294381 25.900304
F 31.429208 19.294381 47.727284
F 32.038772 42.447638 4.073324
F 31.733990 42.447638 25.900304
F 31.429208 42.447638 47.727284
F 32.038772 65.600896 4.073324
F 31.733990 65.600896 25.900304
F 31.429208 65.600896 47.727284
F 14.217107 3.858876 3.824471
F 13.912325 3.858876 25.651451
F 13.607543 3.858876 47.478430
F 14.217107 27.012133 3.824471
F 13.912325 27.012133 25.651451
F 13.607543 27.012133 47.478430
F 14.217107 50.165391 3.824471
F 13.912325 50.165391 25.651451
F 13.607543 50.165391 47.478430
F 40.949604 3.858876 4.197751
F 40.644822 3.858876 26.024731
F 40.340040 3.858876 47.851710
F 40.949604 27.012133 4.197751
F 40.644822 27.012133 26.024731
F 40.340040 27.012133 47.851710
F 40.949604 50.165391 4.197751
F 40.644822 50.165391 26.024731
F 40.340040 50.165391 47.851710
F 14.217107 11.576626 3.824471
F 13.912325 11.576626 25.651450
F 13.607543 11.576626 47.478430
F 14.217107 34.729883 3.824471
F 13.912325 34.729883 25.651450
F 13.607543 34.729883 47.478430
F 14.217107 57.883141 3.824471
F 13.912325 57.883141 25.651450
F 13.607543 57.883141 47.478430
F 40.949604 11.576626 4.197751
F 40.644822 11.576626 26.024730
F 40.340040 11.576626 47.851710
F 40.949604 34.729883 4.197751
F 40.644822 34.729883 26.024730
F 40.340040 34.729883 47.851710
F 40.949604 57.883141 4.197751
F 40.644822 57.883141 26.024730
F 40.340040 57.883141 47.851710
F 14.217107 19.294381 3.824471
F 13.912325 19.294381 25.651450
F 13.607543 19.294381 47.478429
F 14.217107 42.447639 3.824471
F 13.912325 42.447639 25.651450
F 13.607543 42.447639 47.478429
F 14.217107 65.600896 3.824471
F 13.912325 65.600896 25.651450
F 13.607543 65.600896 47.478429
F 40.949604 19.294381 4.197751
F 40.644822 19.294381 26.024730
F 40.340040 19.294381 47.851709
F 40.949604 42.447639 4.197751
F 40.644822 42.447639 26.024730
F 40.340040 42.447639 47.851709
F 40.949604 65.600896 4.197751
F 40.644822 65.600896 26.024730
F 40.340040 65.600896 47.851709
F 23.127943 3.858875 3.948898
F 22.823161 3.858875 25.775878
F 22.518379 3.858875 47.602857
F 23.127943 27.012133 3.948898
F 22.823161 27.012133 25.775878
F 22.518379 27.012133 47.602857
F 23.127943 50.165390 3.948898
F 22.823161 50.165390 25.775878
F 22.518379 50.165390 47.602857
F 49.860440 3.858875 4.322179
F 49.555658 3.858875 26.149158
F 49.250876 3.858875 47.976137
F 49.860440 27.012133 4.322179
F 49.555658 27.012133 26.149158
F 49.250876 27.012133 47.976137
F 49.860440 50.165390 4.322179
F 49.555658 50.165390 26.149158
F 49.250876 50.165390 47.976137
F 23.127943 11.576625 3.948897
F 22.823161 11.576625 25.775878
F 22.518379 11.576625 47.602857
F 23.127943 34.729883 3.948897
F 22.823161 34.729883 25.775878
F 22.518379 34.729883 47.602857
F 23.127943 57.883140 3.948897
F 22.823161 57.883140 25.775878
F 22.518379 57.883140 47.602857
F 49.860440 11.576625 4.322178
F 49.555658 11.576625 26.149158
F 49.250876 11.576625 47.976137
F 49.860440 34.729883 4.322178
F 49.555658 34.729883 26.149158
F 49.250876 34.729883 47.976137
F 49.860440 57.883140 4.322178
F 49.555658 57.883140 26.149158
F 49.250876 57.883140 47.976137
F 23.127943 19.294381 3.948897
F 22.823161 19.294381 25.775877
F 22.518379 19.294381 47.602857
F 23.127943 42.447638 3.948897
F 22.823161 42.447638 25.775877
F 22.518379 42.447638 47.602857
F 23.127943 65.600896 3.948897
F 22.823161 65.600896 25.775877
F 22.518379 65.600896 47.602857
F 49.860440 19.294381 4.322178
F 49.555658 19.294381 26.149157
F 49.250876 19.294381 47.976137
F 49.860440 42.447638 4.322178
F 49.555658 42.447638 26.149157
F 49.250876 42.447638 47.976137
F 49.860440 65.600896 4.322178
F 49.555658 65.600896 26.149157
F 49.250876 65.600896 47.976137
F 5.357061 1.286291 0.062214
F 5.052279 1.286291 21.889195
F 4.747497 1.286291 43.716174
F 5.357061 24.439549 0.062214
F 5.052279 24.439549 21.889195
F 4.747497 24.439549 43.716174
F 5.357061 47.592806 0.062214
F 5.052279 47.592806 21.889195
F 4.747497 47.592806 43.716174
F 32.089559 1.286291 0.435495
F 31.784777 1.286291 22.262475
F 31.479995 1.286291 44.089454
F 32.089559 24.439549 0.435495
F 31.784777 24.439549 22.262475
F 31.479995 24.439549 44.089454
F 32.089559 47.592806 0.435495
F 31.784777 47.592806 22.262475
F 31.479995 47.592806 44.089454
F 5.357061 9.004041 0.062214
F 5.052279 9.004041 21.889195
F 4.747497 9.004041 43.716174
F 5.357061 32.157298 0.062214
F 5.052279 32.157298 21.889195
F 4.747497 32.157298 43.716174
F 5.357061 55.310556 0.062214
F 5.052279 55.310556 21.889195
F 4.747497 55.310556 43.716174
F 32.089559 9.004041 0.435495
F 31.784777 9.004041 22.262475
F 31.479995 9.004041 44.089454
F 32.089559 32.157298 0.435495
F 31.784777 32.157298 22.262475
F 31.479995 32.157298 44.089454
F 32.089559 55.310556 0.435495
F 31.784777 55.310556 22.262475
F 31.479995 55.310556 44.089454
F 5.357061 16.721796 0.062213
F 5.052279 16.721796 21.889194
F 4.747497 16.721796 43.716173
F 5.357061 39.875053 0.062213
F 5.052279 39.875053 21.889194
F 4.747497 39.875053 43.716173
F 5.357061 63.028311 0.062213
F 5.052279 63.028311 21.889194
F 4.747497 63.028311 43.716173
F 32.089559 16.721796 0.435494
F 31.784777 16.721796 22.262474
F 31.479995 16.721796 44.089453
F 32.089559 39.875053 0.435494
F 31.784777 39.875053 22.262474
F 31.479995 39.875053 44.089453
F 32.089559 63.028311 0.435494
F 31.784777 63.028311 22.262474
F 31.479995 63.028311 44.089453
F 14.267893 1.286290 0.186641
F 13.963111 1.286290 22.013620
F 13.658329 1.286290 43.840599
F 14.267893 24.439547 0.186641
F 13.963111 24.439547 22.013620
F 13.658329 24.439547 43.840599
F 14.267893 47.592805 0.186641
F 13.963111 47.592805 22.013620
F 13.658329 47.592805 43.840599
F 41.000389 1.286290 0.559921
F 40.695608 1.286290 22.386901
F 40.390826 1.286290 44.213880
F 41.000389 24.439547 0.559921
F 40.695608 24.439547 22.386901
F 40.390826 24.439547 44.213880
F 41.000389 47.592805 0.559921
F 40.695608 47.592805 22.386901
F 40.390826 47.592805 44.213880
F 14.267893 9.004039 0.186641
F 13.963111 9.004039 22.013620
F 13.658329 9.004039 43.840599
F 14.267893 32.157297 0.186641
F 13.963111 32.157297 22.013620
F 13.658329 32.157297 43.840599
F 14.267893 55.310554 0.186641
F 13.963111 55.310554 22.013620
F 13.658329 55.310554 43.840599
F 41.000389 9.004039 0.559921
F 40.695608 9.004039 22.386901
F 40.390826 9.004039 44.213880
F 41.000389 32.157297 0.559921
F 40.695608 32.157297 22.386901
F 40.390826 32.157297 44.213880
F 41.000389 55.310554 0.559921
F 40.695608 55.310554 22.386901
F 40.390826 55.310554 44.213880
F 14.267893 16.721795 0.186640
F 13.963111 16.721795 22.013619
F 13.658329 16.721795 43.840599
F 14.267893 39.875052 0.186640
F 13.963111 39.875052 22.013619
F 13.658329 39.875052 43.840599
F 14.267893 63.028310 0.186640
F 13.963111 63.028310 22.013619
F 13.658329 63.028310 43.840599
F 41.000390 16.721795 0.559920
F 40.695608 16.721795 22.386900
F 40.390826 16.721795 44.213880
F 41.000390 39.875052 0.559920
F 40.695608 39.875052 22.386900
F 40.390826 39.875052 44.213880
F 41.000390 63.028310 0.559920
F 40.695608 63.028310 22.386900
F 40.390826 63.028310 44.213880
F 23.178730 1.286290 0.311068
F 22.873948 1.286290 22.138047
F 22.569166 1.286290 43.965026
F 23.178730 24.439548 0.311068
F 22.873948 24.439548 22.138047
F 22.569166 24.439548 43.965026
F 23.178730 47.592805 0.311068
F 22.873948 47.592805 22.138047
F 22.569166 47.592805 43.965026
F 49.911228 1.286290 0.684348
F 49.606446 1.286290 22.511327
F 49.301664 1.286290 44.338307
F 49.911228 24.439548 0.684348
F 49.606446 24.439548 22.511327
F 49.301664 24.439548 44.338307
F 49.911228 47.592805 0.684348
F 49.606446 47.592805 22.511327
F 49.301664 47.592805 44.338307
F 23.178730 9.004039 0.311068
F 22.873948 9.004039 22.138047
F 22.569166 9.004039 43.965027
F 23.178730 32.157297 0.311068
F 22.873948 32.157297 22.138047
F 22.569166 32.157297 43.965027
F 23.178730 55.310555 0.311068
F 22.873948 55.310555 22.138047
F 22.569166 55.310555 43.965027
F 49.911228 9.004039 0.684348
F 49.606446 9.004039 22.511327
F 49.301664 9.004039 44.338308
F 49.911228 32.157297 0.684348
F 49.606446 32.157297 22.511327
F 49.301664 32.157297 44.338308
F 49.911228 55.310555 0.684348
F 49.606446 55.310555 22.511327
F 49.301664 55.310555 44.338308
F 23.178730 16.721795 0.311067
F 22.873948 16.721795 22.138046
F 22.569166 16.721795 43.965026
F 23.178730 39.875052 0.311067
F 22.873948 39.875052 22.138046
F 22.569166 39.875052 43.965026
F 23.178730 63.028310 0.311067
F 22.873948 63.028310 22.138046
F 22.569166 63.028310 43.965026
F 49.911228 16.721795 0.684347
F 49.606446 16.721795 22.511326
F 49.301664 16.721795 44.338307
F 49.911228 39.875052 0.684347
F 49.606446 39.875052 22.511326
F 49.301664 39.875052 44.338307
F 49.911228 63.028310 0.684347
F 49.606446 63.028310 22.511326
F 49.301664 63.028310 44.338307
F 7.533984 7.717750 3.731152
F 7.229202 7.717750 25.558131
F 6.924420 7.717750 47.385111
F 7.533984 30.871007 3.731152
F 7.229202 30.871007 25.558131
F 6.924420 30.871007 47.385111
F 7.533984 54.024265 3.731152
F 7.229202 54.024265 25.558131
F 6.924420 54.024265 47.385111
F 34.266482 7.717750 4.104432
F 33.961700 7.717750 25.931411
F 33.656918 7.717750 47.758391
F 34.266482 30.871007 4.104432
F 33.961700 30.871007 25.931411
F 33.656918 30.871007 47.758391
F 34.266482 54.024265 4.104432
F 33.961700 54.024265 25.931411
F 33.656918 54.024265 47.758391
F 7.533984 15.435502 3.731151
F 7.229202 15.435502 25.558130
F 6.924420 15.435502 47.385110
F 7.533984 38.588760 3.731151
F 7.229202 38.588760 25.558130
F 6.924420 38.588760 47.385110
F 7.533984 61.742018 3.731151
F 7.229202 61.742018 25.558130
F 6.924420 61.742018 47.385110
F 34.266482 15.435502 4.104431
F 33.961700 15.435502 25.931410
F 33.656918 15.435502 47.758390
F 34.266482 38.588760 4.104431
F 33.961700 38.588760 25.931410
F 33.656918 38.588760 47.758390
F 34.266482 61.742018 4.104431
F 33.961700 61.742018 25.931410
F 33.656918 61.742018 47.758390
F 7.533984 0.000000 3.731152
F 7.229202 0.000000 25.558131
F 6.924420 0.000000 47.385111
F 7.533984 23.153258 3.731152
F 7.229202 23.153258 25.558131
F 6.924420 23.153258 47.385111
F 7.533984 46.306515 3.731152
F 7.229202 46.306515 25.558131
F 6.924420 46.306515 47.385111
F 34.266482 0.000000 4.104432
F 33.961700 0.000000 25.931411
F 33.656918 0.000000 47.758391
F 34.266482 23.153258 4.104432
F 33.961700 23.153258 25.931411
F 33.656918 23.153258 47.758391
F 34.266482 46.306515 4.104432
F 33.961700 46.306515 25.931411
F 33.656918 46.306515 47.758391
F 16.444817 7.717750 3.855577
F 16.140035 7.717750 25.682558
F 15.835254 7.717750 47.509537
F 16.444817 30.871008 3.855577
F 16.140035 30.871008 25.682558
F 15.835254 30.871008 47.509537
F 16.444817 54.024265 3.855577
F 16.140035 54.024265 25.682558
F 15.835254 54.024265 47.509537
F 43.177314 7.717750 4.228858
F 42.872532 7.717750 26.055838
F 42.567750 7.717750 47.882817
F 43.177314 30.871008 4.228858
F 42.872532 30.871008 26.055838
F 42.567750 30.871008 47.882817
F 43.177314 54.024265 4.228858
F 42.872532 54.024265 26.055838
F 42.567750 54.024265 47.882817
F 16.444817 15.435503 3.855576
F 16.140035 15.435503 25.682556
F 15.835254 15.435503 47.509536
F 16.444817 38.588760 3.855576
F 16.140035 38.588760 25.682556
F 15.835254 38.588760 47.509536
F 16.444817 61.742018 3.855576
F 16.140035 61.742018 25.682556
F 15.835254 61.742018 47.509536
F 43.177314 15.435503 4.228857
F 42.872532 15.435503 26.055836
F 42.567750 15.435503 47.882816
F 43.177314 38.588760 4.228857
F 42.872532 38.588760 26.055836
F 42.567750 38.588760 47.882816
F 43.177314 61.742018 4.228857
F 42.872532 61.742018 26.055836
F 42.567750 61.742018 47.882816
F 16.444817 0.000001 3.855577
F 16.140035 0.000001 25.682557
F 15.835254 0.000001 47.509537
F 16.444817 23.153258 3.855577
F 16.140035 23.153258 25.682557
F 15.835254 23.153258 47.509537
F 16.444817 46.306516 3.855577
F 16.140035 46.306516 25.682557
F 15.835254 46.306516 47.509537
F 43.177314 0.000001 4.228858
F 42.872532 0.000001 26.055837
F 42.567750 0.000001 47.882817
F 43.177314 23.153258 4.228858
F 42.872532 23.153258 26.055837
F 42.567750 23.153258 47.882817
F 43.177314 46.306516 4.228858
F 42.872532 46.306516 26.055837
F 42.567750 46.306516 47.882817
F 25.355653 7.717750 3.980005
F 25.050871 7.717750 25.806984
F 24.746089 7.717750 47.633965
F 25.355653 30.871007 3.980005
F 25.050871 30.871007 25.806984
F 24.746089 30.871007 47.633965
F 25.355653 54.024265 3.980005
F 25.050871 54.024265 25.806984
F 24.746089 54.024265 47.633965
F 51.783369 7.717750 26.180265
F 51.478587 7.717750 48.007245
F 51.783369 30.871007 26.180265
F 51.478587 30.871007 48.007245
F 51.783369 54.024265 26.180265
F 51.478587 54.024265 48.007245
F 25.355653 15.435502 3.980004
F 25.050871 15.435502 25.806983
F 24.746089 15.435502 47.633964
F 25.355653 38.588760 3.980004
F 25.050871 38.588760 25.806983
F 24.746089 38.588760 47.633964
F 25.355653 61.742018 3.980004
F 25.050871 61.742018 25.806983
F 24.746089 61.742018 47.633964
F 51.783369 15.435502 26.180264
F 51.478587 15.435502 48.007244
F 51.783369 38.588760 26.180264
F 51.478587 38.588760 48.007244
F 51.783369 61.742018 26.180264
F 51.478587 61.742018 48.007244
F 25.355653 0.000000 3.980005
F 25.050871 0.000000 25.806984
F 24.746089 0.000000 47.633965
F 25.355653 23.153258 3.980005
F 25.050871 23.153258 25.806984
F 24.746089 23.153258 47.633965
F 25.355653 46.306515 3.980005
F 25.050871 46.306515 25.806984
F 24.746089 46.306515 47.633965
F 51.783369 0.000000 26.180265
F 51.478587 0.000000 48.007245
F 51.783369 23.153258 26.180265
F 51.478587 23.153258 48.007245
F 51.783369 46.306515 26.180265
F 51.478587 46.306515 48.007245
F 7.584766 5.145165 0.093322
F 7.279984 5.145165 21.920301
F 6.975202 5.145165 43.747280
F 7.584766 28.298423 0.093322
F 7.279984 28.298423 21.920301
F 6.975202 28.298423 43.747280
F 7.584766 51.451680 0.093322
F 7.279984 51.451680 21.920301
F 6.975202 51.451680 43.747280
F 34.317263 5.145165 0.466602
F 34.012481 5.145165 22.293582
F 33.707699 5.145165 44.120561
F 34.317263 28.298423 0.466602
F 34.012481 28.298423 22.293582
F 33.707699 28.298423 44.120561
F 34.317263 51.451680 0.466602
F 34.012481 51.451680 22.293582
F 33.707699 51.451680 44.120561
F 7.584766 12.862918 0.093321
F 7.279984 12.862918 21.920300
F 6.975202 12.862918 43.747279
F 7.584766 36.016175 0.093321
F 7.279984 36.016175 21.920300
F 6.975202 36.016175 43.747279
F 7.584766 59.169433 0.093321
F 7.279984 59.169433 21.920300
F 6.975202 59.169433 43.747279
F 34.317263 12.862918 0.466601
F 34.012481 12.862918 22.293581
F 33.707699 12.862918 44.120560
F 34.317263 36.016175 0.466601
F 34.012481 36.016175 22.293581
F 33.707699 36.016175 44.120560
F 34.317263 59.169433 0.466601
F 34.012481 59.169433 22.293581
F 33.707699 59.169433 44.120560
F 7.584766 20.580673 0.093321
F 7.279984 20.580673 21.920301
F 6.975202 20.580673 43.747280
F 7.584766 43.733930 0.093321
F 7.279984 43.733930 21.920301
F 6.975202 43.733930 43.747280
F 7.584766 66.887188 0.093321
F 7.279984 66.887188 21.920301
F 6.975202 66.887188 43.747280
F 34.317263 20.580673 0.466601
F 34.012481 20.580673 22.293582
F 33.707699 20.580673 44.120561
F 34.317263 43.733930 0.466601
F 34.012481 43.733930 22.293582
F 33.707699 43.733930 44.120561
F 34.317263 66.887188 0.466601
F 34.012481 66.887188 22.293582
F 33.707699 66.887188 44.120561
F 16.495600 5.145164 0.217747
F 16.190818 5.145164 22.044727
F 15.886036 5.145164 43.871706
F 16.495600 28.298421 0.217747
F 16.190818 28.298421 22.044727
F 15.886036 28.298421 43.871706
F 16.495600 51.451679 0.217747
F 16.190818 51.451679 22.044727
F 15.886036 51.451679 43.871706
F 43.228097 5.145164 0.591027
F 42.923315 5.145164 22.418007
F 42.618533 5.145164 44.244986
F 43.228097 28.298421 0.591027
F 42.923315 28.298421 22.418007
F 42.618533 28.298421 44.244986
F 43.228097 51.451679 0.591027
F 42.923315 51.451679 22.418007
F 42.618533 51.451679 44.244986
F 16.495600 12.862916 0.217746
F 16.190818 12.862916 22.044726
F 15.886037 12.862916 43.871705
F 16.495600 36.016174 0.217746
F 16.190818 36.016174 22.044726
F 15.886037 36.016174 43.871705
F 16.495600 59.169431 0.217746
F 16.190818 59.169431 22.044726
F 15.886037 59.169431 43.871705
F 43.228097 12.862916 0.591026
F 42.923315 12.862916 22.418006
F 42.618533 12.862916 44.244985
F 43.228097 36.016174 0.591026
F 42.923315 36.016174 22.418006
F 42.618533 36.016174 44.244985
F 43.228097 59.169431 0.591026
F 42.923315 59.169431 22.418006
F 42.618533 59.169431 44.244985
F 16.495600 20.580671 0.217747
F 16.190818 20.580671 22.044726
F 15.886036 20.580671 43.871706
F 16.495600 43.733929 0.217747
F 16.190818 43.733929 22.044726
F 15.886036 43.733929 43.871706
F 16.495600 66.887186 0.217747
F 16.190818 66.887186 22.044726
F 15.886036 66.887186 43.871706
F 43.228097 20.580671 0.591027
F 42.923315 20.580671 22.418006
F 42.618533 20.580671 44.244986
F 43.228097 43.733929 0.591027
F 42.923315 43.733929 22.418006
F 42.618533 43.733929 44.244986
F 43.228097 66.887186 0.591027
F 42.923315 66.887186 22.418006
F 42.618533 66.887186 44.244986
F 25.406437 5.145165 0.342175
F 25.101655 5.145165 22.169155
F 24.796873 5.145165 43.996134
F 25.406437 28.298423 0.342175
F 25.101655 28.298423 22.169155
F 24.796873 28.298423 43.996134
F 25.406437 51.451680 0.342175
F 25.101655 51.451680 22.169155
F 24.796873 51.451680 43.996134
F 51.834152 5.145165 22.542435
F 51.529370 5.145165 44.369414
F 51.834152 28.298423 22.542435
F 51.529370 28.298423 44.369414
F 51.834152 51.451680 22.542435
F 51.529370 51.451680 44.369414
F 25.406437 12.862917 0.342174
F 25.101655 12.862917 22.169154
F 24.796873 12.862917 43.996133
F 25.406437 36.016175 0.342174
F 25.101655 36.016175 22.169154
F 24.796873 36.016175 43.996133
F 25.406437 59.169432 0.342174
F 25.101655 59.169432 22.169154
F 24.796873 59.169432 43.996133
F 51.834152 12.862917 22.542434
F 51.529370 12.862917 44.369413
F 51.834152 36.016175 22.542434
F 51.529370 36.016175 44.369413
F 51.834152 59.169432 22.542434
F 51.529370 59.169432 44.369413
F 25.406437 20.580673 0.342175
F 25.101655 20.580673 22.169155
F 24.796873 20.580673 43.996134
F 25.406437 43.733930 0.342175
F 25.101655 43.733930 22.169155
F 24.796873 43.733930 43.996134
F 25.406437 66.887188 0.342175
F 25.101655 66.887188 22.169155
F 24.796873 66.887188 43.996134
F 51.834152 20.580673 22.542435
F 51.529370 20.580673 44.369414
F 51.834152 43.733930 22.542435
F 51.529370 43.733930 44.369414
F 51.834152 66.887188 22.542435
F 51.529370 66.887188 44.369414
F 7.546681 5.145165 2.821693
F 7.241899 5.145165 24.648672
F 6.937117 5.145165 46.475652
F 7.546681 28.298423 2.821693
F 7.241899 28.298423 24.648672
F 6.937117 28.298423 46.475652
F 7.546681 51.451680 2.821693
F 7.241899 51.451680 24.648672
F 6.937117 51.451680 46.475652
F 34.279178 5.145165 3.194974
F 33.974396 5.145165 25.021953
F 33.669614 5.145165 46.848932
F 34.279178 28.298423 3.194974
F 33.974396 28.298423 25.021953
F 33.669614 28.298423 46.848932
F 34.279178 51.451680 3.194974
F 33.974396 51.451680 25.021953
F 33.669614 51.451680 46.848932
F 7.546681 12.862917 2.821693
F 7.241899 12.862917 24.648673
F 6.937117 12.862917 46.475653
F 7.546681 36.016175 2.821693
F 7.241899 36.016175 24.648673
F 6.937117 36.016175 46.475653
F 7.546681 59.169432 2.821693
F 7.241899 59.169432 24.648673
F 6.937117 59.169432 46.475653
F 34.279178 12.862917 3.194974
F 33.974396 12.862917 25.021954
F 33.669614 12.862917 46.848933
F 34.279178 36.016175 3.194974
F 33.974396 36.016175 25.021954
F 33.669614 36.016175 46.848933
F 34.279178 59.169432 3.194974
F 33.974396 59.169432 25.021954
F 33.669614 59.169432 46.848933
F 7.546681 20.580673 2.821693
F 7.241899 20.580673 24.648672
F 6.937117 20.580673 46.475653
F 7.546681 43.733930 2.821693
F 7.241899 43.733930 24.648672
F 6.937117 43.733930 46.475653
F 7.546681 66.887188 2.821693
F 7.241899 66.887188 24.648672
F 6.937117 66.887188 46.475653
F 34.279178 20.580673 3.194974
F 33.974396 20.580673 25.021953
F 33.669614 20.580673 46.848933
F 34.279178 43.733930 3.194974
F 33.974396 43.733930 25.021953
F 33.669614 43.733930 46.848933
F 34.279178 66.887188 3.194974
F 33.974396 66.887188 25.021953
F 33.669614 66.887188 46.848933
F 16.457515 5.145164 2.946121
F 16.152733 5.145164 24.773100
F 15.847951 5.145164 46.600079
F 16.457515 28.298422 2.946121
F 16.152733 28.298422 24.773100
F 15.847951 28.298422 46.600079
F 16.457515 51.451679 2.946121
F 16.152733 51.451679 24.773100
F 15.847951 51.451679 46.600079
F 43.190012 5.145164 3.319401
F 42.885230 5.145164 25.146380
F 42.580448 5.145164 46.973360
F 43.190012 28.298422 3.319401
F 42.885230 28.298422 25.146380
F 42.580448 28.298422 46.973360
F 43.190012 51.451679 3.319401
F 42.885230 51.451679 25.146380
F 42.580448 51.451679 46.973360
F 16.457515 12.862917 2.946121
F 16.152733 12.862917 24.773101
F 15.847951 12.862917 46.600080
F 16.457515 36.016174 2.946121
F 16.152733 36.016174 24.773101
F 15.847951 36.016174 46.600080
F 16.457515 59.169432 2.946121
F 16.152733 59.169432 24.773101
F 15.847951 59.169432 46.600080
F 43.190012 12.862917 3.319401
F 42.885230 12.862917 25.146381
F 42.580448 12.862917 46.973361
F 43.190012 36.016174 3.319401
F 42.885230 36.016174 25.146381
F 42.580448 36.016174 46.973361
F 43.190012 59.169432 3.319401
F 42.885230 59.169432 25.146381
F 42.580448 59.169432 46.973361
F 16.457515 20.580672 2.946121
F 16.152733 20.580672 24.773100
F 15.847951 20.580672 46.600080
F 16.457515 43.733929 2.946121
F 16.152733 43.733929 24.773100
F 15.847951 43.733929 46.600080
F 16.457515 66.887187 2.946121
F 16.152733 66.887187 24.773100
F 15.847951 66.887187 46.600080
F 43.190012 20.580672 3.319401
F 42.885230 20.580672 25.146380
F 42.580448 20.580672 46.973361
F 43.190012 43.733929 3.319401
F 42.885230 43.733929 25.146380
F 42.580448 43.733929 46.973361
F 43.190012 66.887187 3.319401
F 42.885230 66.887187 25.146380
F 42.580448 66.887187 46.973361
F 25.368350 5.145165 3.070546
F 25.063568 5.145165 24.897526
F 24.758786 5.145165 46.724505
F 25.368350 28.298423 3.070546
F 25.063568 28.298423 24.897526
F 24.758786 28.298423 46.724505
F 25.368350 51.451680 3.070546
F 25.063568 51.451680 24.897526
F 24.758786 51.451680 46.724505
F 51.796066 5.145165 25.270806
F 51.491284 5.145165 47.097786
F 51.796066 28.298423 25.270806
F 51.491284 28.298423 47.097786
F 51.796066 51.451680 25.270806
F 51.491284 51.451680 47.097786
F 25.368350 12.862917 3.070547
F 25.063568 12.862917 24.897527
F 24.758786 12.862917 46.724506
F 25.368350 36.016175 3.070547
F 25.063568 36.016175 24.897527
F 24.758786 36.016175 46.724506
F 25.368350 59.169432 3.070547
F 25.063568 59.169432 24.897527
F 24.758786 59.169432 46.724506
F 51.796066 12.862917 25.270807
F 51.491284 12.862917 47.097787
F 51.796066 36.016175 25.270807
F 51.491284 36.016175 47.097787
F 51.796066 59.169432 25.270807
F 51.491284 59.169432 47.097787
F 25.368350 20.580672 3.070547
F 25.063568 20.580672 24.897526
F 24.758786 20.580672 46.724505
F 25.368350 43.733930 3.070547
F 25.063568 43.733930 24.897526
F 24.758786 43.733930 46.724505
F 25.368350 66.887188 3.070547
F 25.063568 66.887188 24.897526
F 24.758786 66.887188 46.724505
F 51.796066 20.580672 25.270806
F 51.491284 20.580672 47.097786
F 51.796066 43.733930 25.270806
F 51.491284 43.733930 47.097786
F 51.796066 66.887188 25.270806
F 51.491284 66.887188 47.097786
F 7.495873 7.717749 6.459522
F 7.191091 7.717749 28.286503
F 6.886309 7.717749 50.113482
F 7.495873 30.871007 6.459522
F 7.191091 30.871007 28.286503
F 6.886309 30.871007 50.113482
F 7.495873 54.024264 6.459522
F 7.191091 54.024264 28.286503
F 6.886309 54.024264 50.113482
F 34.228371 7.717749 6.832803
F 33.923589 7.717749 28.659783
F 33.618807 7.717749 50.486762
F 34.228371 30.871007 6.832803
F 33.923589 30.871007 28.659783
F 33.618807 30.871007 50.486762
F 34.228371 54.024264 6.832803
F 33.923589 54.024264 28.659783
F 33.618807 54.024264 50.486762
F 7.495873 15.435502 6.459523
F 7.191091 15.435502 28.286504
F 6.886309 15.435502 50.113483
F 7.495873 38.588760 6.459523
F 7.191091 38.588760 28.286504
F 6.886309 38.588760 50.113483
F 7.495873 61.742017 6.459523
F 7.191091 61.742017 28.286504
F 6.886309 61.742017 50.113483
F 34.228371 15.435502 6.832804
F 33.923589 15.435502 28.659784
F 33.618807 15.435502 50.486763
F 34.228371 38.588760 6.832804
F 33.923589 38.588760 28.659784
F 33.618807 38.588760 50.486763
F 34.228371 61.742017 6.832804
F 33.923589 61.742017 28.659784
F 33.618807 61.742017 50.486763
F 7.495873 0.000000 6.459522
F 7.191091 0.000000 28.286503
F 6.886309 0.000000 50.113482
F 7.495873 23.153257 6.459522
F 7.191091 23.153257 28.286503
F 6.886309 23.153257 50.113482
F 7.495873 46.306515 6.459522
F 7.191091 46.306515 28.286503
F 6.886309 46.306515 50.113482
F 34.228371 0.000000 6.832803
F 33.923589 0.000000 28.659783
F 33.618807 0.000000 50.486762
F 34.228371 23.153257 6.832803
F 33.923589 23.153257 28.659783
F 33.618807 23.153257 50.486762
F 34.228371 46.306515 6.832803
F 33.923589 46.306515 28.659783
F 33.618807 46.306515 50.486762
F 16.406707 7.717751 6.583950
F 16.101925 7.717751 28.410930
F 15.797143 7.717751 50.237910
F 16.406707 30.871008 6.583950
F 16.101925 30.871008 28.410930
F 15.797143 30.871008 50.237910
F 16.406707 54.024266 6.583950
F 16.101925 54.024266 28.410930
F 15.797143 54.024266 50.237910
F 43.139204 7.717751 6.957231
F 42.834422 7.717751 28.784211
F 42.529640 7.717751 50.611190
F 43.139204 30.871008 6.957231
F 42.834422 30.871008 28.784211
F 42.529640 30.871008 50.611190
F 43.139204 54.024266 6.957231
F 42.834422 54.024266 28.784211
F 42.529640 54.024266 50.611190
F 16.406707 15.435503 6.583951
F 16.101925 15.435503 28.410931
F 15.797143 15.435503 50.237911
F 16.406707 38.588761 6.583951
F 16.101925 38.588761 28.410931
F 15.797143 38.588761 50.237911
F 16.406707 61.742018 6.583951
F 16.101925 61.742018 28.410931
F 15.797143 61.742018 50.237911
F 43.139204 15.435503 6.957232
F 42.834422 15.435503 28.784212
F 42.529640 15.435503 50.611191
F 43.139204 38.588761 6.957232
F 42.834422 38.588761 28.784212
F 42.529640 38.588761 50.611191
F 43.139204 61.742018 6.957232
F 42.834422 61.742018 28.784212
F 42.529640 61.742018 50.611191
F 16.406707 0.000001 6.583950
F 16.101925 0.000001 28.410930
F 15.797143 0.000001 50.237910
F 16.406707 23.153259 6.583950
F 16.101925 23.153259 28.410930
F 15.797143 23.153259 50.237910
F 16.406707 46.306516 6.583950
F 16.101925 46.306516 28.410930
F 15.797143 46.306516 50.237910
F 43.139204 0.000001 6.957231
F 42.834422 0.000001 28.784211
F 42.529640 0.000001 50.611190
F 43.139204 23.153259 6.957231
F 42.834422 23.153259 28.784211
F 42.529640 23.153259 50.611190
F 43.139204 46.306516 6.957231
F 42.834422 46.306516 28.784211
F 42.529640 46.306516 50.611190
F 25.317544 7.717750 6.708376
F 25.012762 7.717750 28.535356
F 24.707980 7.717750 50.362335
F 25.317544 30.871007 6.708376
F 25.012762 30.871007 28.535356
F 24.707980 30.871007 50.362335
F 25.317544 54.024265 6.708376
F 25.012762 54.024265 28.535356
F 24.707980 54.024265 50.362335
F 51.745259 7.717750 28.908637
F 51.440477 7.717750 50.735616
F 51.745259 30.871007 28.908637
F 51.440477 30.871007 50.735616
F 51.745259 54.024265 28.908637
F 51.440477 54.024265 50.735616
F 25.317544 15.435502 6.708377
F 25.012762 15.435502 28.535357
F 24.707980 15.435502 50.362336
F 25.317544 38.588760 6.708377
F 25.012762 38.588760 28.535357
F 24.707980 38.588760 50.362336
F 25.317544 61.742017 6.708377
F 25.012762 61.742017 28.535357
F 24.707980 61.742017 50.362336
F 51.745259 15.435502 28.908638
F 51.440477 15.435502 50.735617
F 51.745259 38.588760 28.908638
F 51.440477 38.588760 50.735617
F 51.745259 61.742017 28.908638
F 51.440477 61.742017 50.735617
F 25.317544 0.000000 6.708376
F 25.012762 0.000000 28.535356
F 24.707980 0.000000 50.362335
F 25.317544 23.153258 6.708376
F 25.012762 23.153258 28.535356
F 24.707980 23.153258 50.362335
F 25.317544 46.306515 6.708376
F 25.012762 46.306515 28.535356
F 24.707980 46.306515 50.362335
F 51.745259 0.000000 28.908637
F 51.440477 0.000000 50.735616
F 51.745259 23.153258 28.908637
F 51.440477 23.153258 50.735616
F 51.745259 46.306515 28.908637
F 51.440477 46.306515 50.735616
F 0.761969 1.286291 10.004033
F 0.457187 1.286291 31.831012
F 0.152405 1.286291 53.657991
F 0.761969 24.439548 10.004033
F 0.457187 24.439548 31.831012
F 0.152405 24.439548 53.657991
F 0.761969 47.592806 10.004033
F 0.457187 47.592806 31.831012
F 0.152405 47.592806 53.657991
F 27.494466 1.286291 10.377313
F 27.189684 1.286291 32.204292
F 26.884902 1.286291 54.031272
F 27.494466 24.439548 10.377313
F 27.189684 24.439548 32.204292
F 26.884902 24.439548 54.031272
F 27.494466 47.592806 10.377313
F 27.189684 47.592806 32.204292
F 26.884902 47.592806 54.031272
F 0.761969 9.004040 10.004033
F 0.457187 9.004040 31.831012
F 0.152405 9.004040 53.657991
F 0.761969 32.157298 10.004033
F 0.457187 32.157298 31.831012
F 0.152405 32.157298 53.657991
F 0.761969 55.310555 10.004033
F 0.457187 55.310555 31.831012
F 0.152405 55.310555 53.657991
F 27.494466 9.004040 10.377313
F 27.189684 9.004040 32.204292
F 26.884902 9.004040 54.031272
F 27.494466 32.157298 10.377313
F 27.189684 32.157298 32.204292
F 26.884902 32.157298 54.031272
F 27.494466 55.310555 10.377313
F 27.189684 55.310555 32.204292
F 26.884902 55.310555 54.031272
F 0.761969 16.721795 10.004033
F 0.457187 16.721795 31.831013
F 0.152405 16.721795 53.657992
F 0.761969 39.875053 10.004033
F 0.457187 39.875053 31.831013
F 0.152405 39.875053 53.657992
F 0.761969 63.028310 10.004033
F 0.457187 63.028310 31.831013
F 0.152405 63.028310 53.657992
F 27.494466 16.721795 10.377313
F 27.189684 16.721795 32.204293
F 26.884902 16.721795 54.031273
F 27.494466 39.875053 10.377313
F 27.189684 39.875053 32.204293
F 26.884902 39.875053 54.031273
F 27.494466 63.028310 10.377313
F 27.189684 63.028310 32.204293
F 26.884902 63.028310 54.031273
F 9.672797 1.286291 10.128460
F 9.368015 1.286291 31.955439
F 9.063233 1.286291 53.782419
F 9.672797 24.439548 10.128460
F 9.368015 24.439548 31.955439
F 9.063233 24.439548 53.782419
F 9.672797 47.592806 10.128460
F 9.368015 47.592806 31.955439
F 9.063233 47.592806 53.782419
F 36.405294 1.286291 10.501740
F 36.100512 1.286291 32.328719
F 35.795730 1.286291 54.155699
F 36.405294 24.439548 10.501740
F 36.100512 24.439548 32.328719
F 35.795730 24.439548 54.155699
F 36.405294 47.592806 10.501740
F 36.100512 47.592806 32.328719
F 35.795730 47.592806 54.155699
F 9.672797 9.004040 10.128460
F 9.368015 9.004040 31.955439
F 9.063233 9.004040 53.782419
F 9.672797 32.157298 10.128460
F 9.368015 32.157298 31.955439
F 9.063233 32.157298 53.782419
F 9.672797 55.310555 10.128460
F 9.368015 55.310555 31.955439
F 9.063233 55.310555 53.782419
F 36.405294 9.004040 10.501740
F 36.100512 9.004040 32.328719
F 35.795730 9.004040 54.155699
F 36.405294 32.157298 10.501740
F 36.100512 32.157298 32.328719
F 35.795730 32.157298 54.155699
F 36.405294 55.310555 10.501740
F 36.100512 55.310555 32.328719
F 35.795730 55.310555 54.155699
F 9.672797 16.721795 10.128461
F 9.368015 16.721795 31.955440
F 9.063233 16.721795 53.782419
F 9.672797 39.875053 10.128461
F 9.368015 39.875053 31.955440
F 9.063233 39.875053 53.782419
F 9.672797 63.028310 10.128461
F 9.368015 63.028310 31.955440
F 9.063233 63.028310 53.782419
F 36.405294 16.721795 10.501741
F 36.100512 16.721795 32.328720
F 35.795730 16.721795 54.155699
F 36.405294 39.875053 10.501741
F 36.100512 39.875053 32.328720
F 35.795730 39.875053 54.155699
F 36.405294 63.028310 10.501741
F 36.100512 63.028310 32.328720
F 35.795730 63.028310 54.155699
F 18.583631 1.286290 10.252887
F 18.278850 1.286290 32.079867
F 17.974068 1.286290 53.906847
F 18.583631 24.439547 10.252887
F 18.278850 24.439547 32.079867
F 17.974068 24.439547 53.906847
F 18.583631 47.592805 10.252887
F 18.278850 47.592805 32.079867
F 17.974068 47.592805 53.906847
F 45.316129 1.286290 10.626168
F 45.011348 1.286290 32.453147
F 44.706566 1.286290 54.280127
F 45.316129 24.439547 10.626168
F 45.011348 24.439547 32.453147
F 44.706566 24.439547 54.280127
F 45.316129 47.592805 10.626168
F 45.011348 47.592805 32.453147
F 44.706566 47.592805 54.280127
F 18.583631 9.004039 10.252887
F 18.278850 9.004039 32.079867
F 17.974068 9.004039 53.906847
F 18.583631 32.157297 10.252887
F 18.278850 32.157297 32.079867
F 17.974068 32.157297 53.906847
F 18.583631 55.310554 10.252887
F 18.278850 55.310554 32.079867
F 17.974068 55.310554 53.906847
F 45.316129 9.004039 10.626168
F 45.011348 9.004039 32.453147
F 44.706566 9.004039 54.280127
F 45.316129 32.157297 10.626168
F 45.011348 32.157297 32.453147
F 44.706566 32.157297 54.280127
F 45.316129 55.310554 10.626168
F 45.011348 55.310554 32.453147
F 44.706566 55.310554 54.280127
F 18.583631 16.721795 10.252888
F 18.278850 16.721795 32.079868
F 17.974068 16.721795 53.906847
F 18.583631 39.875052 10.252888
F 18.278850 39.875052 32.079868
F 17.974068 39.875052 53.906847
F 18.583631 63.028310 10.252888
F 18.278850 63.028310 32.079868
F 17.974068 63.028310 53.906847
F 45.316129 16.721795 10.626169
F 45.011347 16.721795 32.453148
F 44.706566 16.721795 54.280127
F 45.316129 39.875052 10.626169
F 45.011347 39.875052 32.453148
F 44.706566 39.875052 54.280127
F 45.316129 63.028310 10.626169
F 45.011347 63.028310 32.453148
F 44.706566 63.028310 54.280127
F 0.711158 3.858875 13.641861
F 0.406376 3.858875 35.468841
F 0.101594 3.858875 57.295820
F 0.711158 27.012132 13.641861
F 0.406376 27.012132 35.468841
F 0.101594 27.012132 57.295820
F 0.711158 50.165390 13.641861
F 0.406376 50.165390 35.468841
F 0.101594 50.165390 57.295820
F 27.443655 3.858875 14.015141
F 27.138873 3.858875 35.842122
F 26.834091 3.858875 57.669101
F 27.443655 27.012132 14.015141
F 27.138873 27.012132 35.842122
F 26.834091 27.012132 57.669101
F 27.443655 50.165390 14.015141
F 27.138873 50.165390 35.842122
F 26.834091 50.165390 57.669101
F 0.711158 11.576625 13.641862
F 0.406376 11.576625 35.468841
F 0.101594 11.576625 57.295820
F 0.711158 34.729882 13.641862
F 0.406376 34.729882 35.468841
F 0.101594 34.729882 57.295820
F 0.711158 57.883140 13.641862
F 0.406376 57.883140 35.468841
F 0.101594 57.883140 57.295820
F 27.443655 11.576625 14.015142
F 27.138873 11.576625 35.842122
F 26.834091 11.576625 57.669101
F 27.443655 34.729882 14.015142
F 27.138873 34.729882 35.842122
F 26.834091 34.729882 57.669101
F 27.443655 57.883140 14.015142
F 27.138873 57.883140 35.842122
F 26.834091 57.883140 57.669101
F 0.711158 19.294380 13.641862
F 0.406376 19.294380 35.468842
F 0.101594 19.294380 57.295821
F 0.711158 42.447638 13.641862
F 0.406376 42.447638 35.468842
F 0.101594 42.447638 57.295821
F 0.711158 65.600895 13.641862
F 0.406376 65.600895 35.468842
F 0.101594 65.600895 57.295821
F 27.443655 19.294380 14.015142
F 27.138873 19.294380 35.842123
F 26.834091 19.294380 57.669102
F 27.443655 42.447638 14.015142
F 27.138873 42.447638 35.842123
F 26.834091 42.447638 57.669102
F 27.443655 65.600895 14.015142
F 27.138873 65.600895 35.842123
F 26.834091 65.600895 57.669102
F 9.621984 3.858875 13.766289
F 9.317202 3.858875 35.593268
F 9.012420 3.858875 57.420248
F 9.621984 27.012133 13.766289
F 9.317202 27.012133 35.593268
F 9.012420 27.012133 57.420248
F 9.621984 50.165390 13.766289
F 9.317202 50.165390 35.593268
F 9.012420 50.165390 57.420248
F 36.354482 3.858875 14.139569
F 36.049700 3.858875 35.966548
F 35.744918 3.858875 57.793528
F 36.354482 27.012133 14.139569
F 36.049700 27.012133 35.966548
F 35.744918 27.012133 57.793528
F 36.354482 50.165390 14.139569
F 36.049700 50.165390 35.966548
F 35.744918 50.165390 57.793528
F 9.621984 11.576625 13.766289
F 9.317202 11.576625 35.593268
F 9.012420 11.576625 57.420248
F 9.621984 34.729883 13.766289
F 9.317202 34.729883 35.593268
F 9.012420 34.729883 57.420248
F 9.621984 57.883140 13.766289
F 9.317202 57.883140 35.593268
F 9.012420 57.883140 57.420248
F 36.354482 11.576625 14.139569
F 36.049700 11.576625 35.966548
F 35.744918 11.576625 57.793528
F 36.354482 34.729883 14.139569
F 36.049700 34.729883 35.966548
F 35.744918 34.729883 57.793528
F 36.354482 57.883140 14.139569
F 36.049700 57.883140 35.966548
F 35.744918 57.883140 57.793528
F 9.621984 19.294380 13.766289
F 9.317202 19.294380 35.593269
F 9.012420 19.294380 57.420248
F 9.621984 42.447638 13.766289
F 9.317202 42.447638 35.593269
F 9.012420 42.447638 57.420248
F 9.621984 65.600896 13.766289
F 9.317202 65.600896 35.593269
F 9.012420 65.600896 57.420248
F 36.354482 19.294380 14.139569
F 36.049700 19.294380 35.966549
F 35.744918 19.294380 57.793528
F 36.354482 42.447638 14.139569
F 36.049700 42.447638 35.966549
F 35.744918 42.447638 57.793528
F 36.354482 65.600896 14.139569
F 36.049700 65.600896 35.966549
F 35.744918 65.600896 57.793528
F 18.532821 3.858876 13.890717
F 18.228040 3.858876 35.717696
F 17.923258 3.858876 57.544676
F 18.532821 27.012134 13.890717
F 18.228040 27.012134 35.717696
F 17.923258 27.012134 57.544676
F 18.532821 50.165391 13.890717
F 18.228040 50.165391 35.717696
F 17.923258 50.165391 57.544676
F 45.265318 3.858876 14.263997
F 44.960537 3.858876 36.090976
F 44.655755 3.858876 57.917956
F 45.265318 27.012134 14.263997
F 44.960537 27.012134 36.090976
F 44.655755 27.012134 57.917956
F 45.265318 50.165391 14.263997
F 44.960537 50.165391 36.090976
F 44.655755 50.165391 57.917956
F 18.532821 11.576626 13.890717
F 18.228040 11.576626 35.717697
F 17.923258 11.576626 57.544676
F 18.532821 34.729884 13.890717
F 18.228040 34.729884 35.717697
F 17.923258 34.729884 57.544676
F 18.532821 57.883141 13.890717
F 18.228040 57.883141 35.717697
F 17.923258 57.883141 57.544676
F 45.265318 11.576626 14.263997
F 44.960537 11.576626 36.090977
F 44.655755 11.576626 57.917956
F 45.265318 34.729884 14.263997
F 44.960537 34.729884 36.090977
F 44.655755 34.729884 57.917956
F 45.265318 57.883141 14.263997
F 44.960537 57.883141 36.090977
F 44.655755 57.883141 57.917956
F 18.532821 19.294382 13.890718
F 18.228040 19.294382 35.717697
F 17.923258 19.294382 57.544676
F 18.532821 42.447639 13.890718
F 18.228040 42.447639 35.717697
F 17.923258 42.447639 57.544676
F 18.532821 65.600897 13.890718
F 18.228040 65.600897 35.717697
F 17.923258 65.600897 57.544676
F 45.265318 19.294382 14.263998
F 44.960537 19.294382 36.090977
F 44.655755 19.294382 57.917956
F 45.265318 42.447639 14.263998
F 44.960537 42.447639 36.090977
F 44.655755 42.447639 57.917956
F 45.265318 65.600897 14.263998
F 44.960537 65.600897 36.090977
F 44.655755 65.600897 57.917956
F 0.749268 3.858875 10.913490
F 0.444486 3.858875 32.740470
F 0.139704 3.858875 54.567450
F 0.749268 27.012133 10.913490
F 0.444486 27.012133 32.740470
F 0.139704 27.012133 54.567450
F 0.749268 50.165390 10.913490
F 0.444486 50.165390 32.740470
F 0.139704 50.165390 54.567450
F 27.481765 3.858875 11.286771
F 27.176983 3.858875 33.113751
F 26.872201 3.858875 54.940730
F 27.481765 27.012133 11.286771
F 27.176983 27.012133 33.113751
F 26.872201 27.012133 54.940730
F 27.481765 50.165390 11.286771
F 27.176983 50.165390 33.113751
F 26.872201 50.165390 54.940730
F 0.749268 11.576625 10.913490
F 0.444486 11.576625 32.740469
F 0.139704 11.576625 54.567450
F 0.749268 34.729883 10.913490
F 0.444486 34.729883 32.740469
F 0.139704 34.729883 54.567450
F 0.749268 57.883140 10.913490
F 0.444486 57.883140 32.740469
F 0.139704 57.883140 54.567450
F 27.481765 11.576625 11.286771
F 27.176983 11.576625 33.113750
F 26.872201 11.576625 54.940730
F 27.481765 34.729883 11.286771
F 27.176983 34.729883 33.113750
F 26.872201 34.729883 54.940730
F 27.481765 57.883140 11.286771
F 27.176983 57.883140 33.113750
F 26.872201 57.883140 54.940730
F 0.749268 19.294381 10.913489
F 0.444486 19.294381 32.740469
F 0.139704 19.294381 54.567449
F 0.749268 42.447638 10.913489
F 0.444486 42.447638 32.740469
F 0.139704 42.447638 54.567449
F 0.749268 65.600896 10.913489
F 0.444486 65.600896 32.740469
F 0.139704 65.600896 54.567449
F 27.481765 19.294381 11.286770
F 27.176983 19.294381 33.113750
F 26.872201 19.294381 54.940729
F 27.481765 42.447638 11.286770
F 27.176983 42.447638 33.113750
F 26.872201 42.447638 54.940729
F 27.481765 65.600896 11.286770
F 27.176983 65.600896 33.113750
F 26.872201 65.600896 54.940729
F 9.660095 3.858875 11.037917
F 9.355313 3.858875 32.864896
F 9.050531 3.858875 54.691876
F 9.660095 27.012133 11.037917
F 9.355313 27.012133 32.864896
F 9.050531 27.012133 54.691876
F 9.660095 50.165390 11.037917
F 9.355313 50.165390 32.864896
F 9.050531 50.165390 54.691876
F 36.392593 3.858875 11.411197
F 36.087811 3.858875 33.238176
F 35.783029 3.858875 55.065157
F 36.392593 27.012133 11.411197
F 36.087811 27.012133 33.238176
F 35.783029 27.012133 55.065157
F 36.392593 50.165390 11.411197
F 36.087811 50.165390 33.238176
F 35.783029 50.165390 55.065157
F 9.660095 11.576625 11.037917
F 9.355313 11.576625 32.864896
F 9.050531 11.576625 54.691876
F 9.660095 34.729883 11.037917
F 9.355313 34.729883 32.864896
F 9.050531 34.729883 54.691876
F 9.660095 57.883140 11.037917
F 9.355313 57.883140 32.864896
F 9.050531 57.883140 54.691876
F 36.392593 11.576625 11.411197
F 36.087811 11.576625 33.238176
F 35.783029 11.576625 55.065157
F 36.392593 34.729883 11.411197
F 36.087811 34.729883 33.238176
F 35.783029 34.729883 55.065157
F 36.392593 57.883140 11.411197
F 36.087811 57.883140 33.238176
F 35.783029 57.883140 55.065157
F 9.660095 19.294381 11.037916
F 9.355313 19.294381 32.864896
F 9.050531 19.294381 54.691875
F 9.660095 42.447638 11.037916
F 9.355313 42.447638 32.864896
F 9.050531 42.447638 54.691875
F 9.660095 65.600896 11.037916
F 9.355313 65.600896 32.864896
F 9.050531 65.600896 54.691875
F 36.392593 19.294381 11.411196
F 36.087811 19.294381 33.238176
F 35.783029 19.294381 55.065156
F 36.392593 42.447638 11.411196
F 36.087811 42.447638 33.238176
F 35.783029 42.447638 55.065156
F 36.392593 65.600896 11.411196
F 36.087811 65.600896 33.238176
F 35.783029 65.600896 55.065156
F 18.570931 3.858876 11.162343
F 18.266149 3.858876 32.989322
F 17.961367 3.858876 54.816302
F 18.570931 27.012133 11.162343
F 18.266149 27.012133 32.989322
F 17.961367 27.012133 54.816302
F 18.570931 50.165391 11.162343
F 18.266149 50.165391 32.989322
F 17.961367 50.165391 54.816302
F 45.303428 3.858876 11.535623
F 44.998646 3.858876 33.362602
F 44.693864 3.858876 55.189582
F 45.303428 27.012133 11.535623
F 44.998646 27.012133 33.362602
F 44.693864 27.012133 55.189582
F 45.303428 50.165391 11.535623
F 44.998646 50.165391 33.362602
F 44.693864 50.165391 55.189582
F 18.570931 11.576626 11.162343
F 18.266149 11.576626 32.989322
F 17.961367 11.576626 54.816302
F 18.570931 34.729883 11.162343
F 18.266149 34.729883 32.989322
F 17.961367 34.729883 54.816302
F 18.570931 57.883141 11.162343
F 18.266149 57.883141 32.989322
F 17.961367 57.883141 54.816302
F 45.303428 11.576626 11.535623
F 44.998646 11.576626 33.362602
F 44.693864 11.576626 55.189582
F 45.303428 34.729883 11.535623
F 44.998646 34.729883 33.362602
F 44.693864 34.729883 55.189582
F 45.303428 57.883141 11.535623
F 44.998646 57.883141 33.362602
F 44.693864 57.883141 55.189582
F 18.570931 19.294381 11.162342
F 18.266149 19.294381 32.989322
F 17.961367 19.294381 54.816301
F 18.570931 42.447639 11.162342
F 18.266149 42.447639 32.989322
F 17.961367 42.447639 54.816301
F 18.570931 65.600896 11.162342
F 18.266149 65.600896 32.989322
F 17.961367 65.600896 54.816301
F 45.303428 19.294381 11.535622
F 44.998646 19.294381 33.362602
F 44.693864 19.294381 55.189581
F 45.303428 42.447639 11.535622
F 44.998646 42.447639 33.362602
F 44.693864 42.447639 55.189581
F 45.303428 65.600896 11.535622
F 44.998646 65.600896 33.362602
F 44.693864 65.600896 55.189581
F 0.800055 1.286291 7.275661
F 0.495273 1.286291 29.102640
F 0.190491 1.286291 50.929620
F 0.800055 24.439549 7.275661
F 0.495273 24.439549 29.102640
F 0.190491 24.439549 50.929620
F 0.800055 47.592806 7.275661
F 0.495273 47.592806 29.102640
F 0.190491 47.592806 50.929620
F 27.532552 1.286291 7.648941
F 27.227770 1.286291 29.475920
F 26.922988 1.286291 51.302900
F 27.532552 24.439549 7.648941
F 27.227770 24.439549 29.475920
F 26.922988 24.439549 51.302900
F 27.532552 47.592806 7.648941
F 27.227770 47.592806 29.475920
F 26.922988 47.592806 51.302900
F 0.800055 9.004040 7.275661
F 0.495273 9.004040 29.102641
F 0.190491 9.004040 50.929620
F 0.800055 32.157298 7.275661
F 0.495273 32.157298 29.102641
F 0.190491 32.157298 50.929620
F 0.800055 55.310555 7.275661
F 0.495273 55.310555 29.102641
F 0.190491 55.310555 50.929620
F 27.532552 9.004040 7.648941
F 27.227770 9.004040 29.475921
F 26.922988 9.004040 51.302900
F 27.532552 32.157298 7.648941
F 27.227770 32.157298 29.475921
F 26.922988 32.157298 51.302900
F 27.532552 55.310555 7.648941
F 27.227770 55.310555 29.475921
F 26.922988 55.310555 51.302900
F 0.800055 16.721796 7.275660
F 0.495273 16.721796 29.102640
F 0.190491 16.721796 50.929619
F 0.800055 39.875053 7.275660
F 0.495273 39.875053 29.102640
F 0.190491 39.875053 50.929619
F 0.800055 63.028311 7.275660
F 0.495273 63.028311 29.102640
F 0.190491 63.028311 50.929619
F 27.532552 16.721796 7.648940
F 27.227770 16.721796 29.475920
F 26.922988 16.721796 51.302899
F 27.532552 39.875053 7.648940
F 27.227770 39.875053 29.475920
F 26.922988 39.875053 51.302899
F 27.532552 63.028311 7.648940
F 27.227770 63.028311 29.475920
F 26.922988 63.028311 51.302899
F 9.710882 1.286291 7.400087
F 9.406100 1.286291 29.227067
F 9.101318 1.286291 51.054047
F 9.710882 24.439548 7.400087
F 9.406100 24.439548 29.227067
F 9.101318 24.439548 51.054047
F 9.710882 47.592806 7.400087
F 9.406100 47.592806 29.227067
F 9.101318 47.592806 51.054047
F 36.443379 1.286291 7.773368
F 36.138597 1.286291 29.600347
F 35.833815 1.286291 51.427327
F 36.443379 24.439548 7.773368
F 36.138597 24.439548 29.600347
F 35.833815 24.439548 51.427327
F 36.443379 47.592806 7.773368
F 36.138597 47.592806 29.600347
F 35.833815 47.592806 51.427327
F 9.710882 9.004040 7.400087
F 9.406100 9.004040 29.227067
F 9.101318 9.004040 51.054047
F 9.710882 32.157298 7.400087
F 9.406100 32.157298 29.227067
F 9.101318 32.157298 51.054047
F 9.710882 55.310555 7.400087
F 9.406100 55.310555 29.227067
F 9.101318 55.310555 51.054047
F 36.443379 9.004040 7.773368
F 36.138597 9.004040 29.600347
F 35.833815 9.004040 51.427327
F 36.443379 32.157298 7.773368
F 36.138597 32.157298 29.600347
F 35.833815 32.157298 51.427327
F 36.443379 55.310555 7.773368
F 36.138597 55.310555 29.600347
F 35.833815 55.310555 51.427327
F 9.710882 16.721795 7.400086
F 9.406100 16.721795 29.227067
F 9.101318 16.721795 51.054046
F 9.710882 39.875053 7.400086
F 9.406100 39.875053 29.227067
F 9.101318 39.875053 51.054046
F 9.710882 63.028310 7.400086
F 9.406100 63.028310 29.227067
F 9.101318 63.028310 51.054046
F 36.443379 16.721795 7.773367
F 36.138597 16.721795 29.600347
F 35.833815 16.721795 51.427326
F 36.443379 39.875053 7.773367
F 36.138597 39.875053 29.600347
F 35.833815 39.875053 51.427326
F 36.443379 63.028310 7.773367
F 36.138597 63.028310 29.600347
F 35.833815 63.028310 51.427326
F 18.621717 1.286290 7.524513
F 18.316935 1.286290 29.351492
F 18.012153 1.286290 51.178473
F 18.621717 24.439547 7.524513
F 18.316935 24.439547 29.351492
F 18.012153 24.439547 51.178473
F 18.621717 47.592805 7.524513
F 18.316935 47.592805 29.351492
F 18.012153 47.592805 51.178473
F 45.354215 1.286290 7.897794
F 45.049433 1.286290 29.724773
F 44.744651 1.286290 51.551753
F 45.354215 24.439547 7.897794
F 45.049433 24.439547 29.724773
F 44.744651 24.439547 51.551753
F 45.354215 47.592805 7.897794
F 45.049433 47.592805 29.724773
F 44.744651 47.592805 51.551753
F 18.621717 9.004039 7.524513
F 18.316935 9.004039 29.351492
F 18.012153 9.004039 51.178473
F 18.621717 32.157296 7.524513
F 18.316935 32.157296 29.351492
F 18.012153 32.157296 51.178473
F 18.621717 55.310554 7.524513
F 18.316935 55.310554 29.351492
F 18.012153 55.310554 51.178473
F 45.354215 9.004039 7.897794
F 45.049433 9.004039 29.724773
F 44.744651 9.004039 51.551753
F 45.354215 32.157296 7.897794
F 45.049433 32.157296 29.724773
F 44.744651 32.157296 51.551753
F 45.354215 55.310554 7.897794
F 45.049433 55.310554 29.724773
F 44.744651 55.310554 51.551753
F 18.621717 16.721794 7.524512
F 18.316935 16.721794 29.351491
F 18.012153 16.721794 51.178472
F 18.621717 39.875052 7.524512
F 18.316935 39.875052 29.351491
F 18.012153 39.875052 51.178472
F 18.621717 63.028309 7.524512
F 18.316935 63.028309 29.351491
F 18.012153 63.028309 51.178472
F 45.354215 16.721794 7.897793
F 45.049433 16.721794 29.724772
F 44.744651 16.721794 51.551752
F 45.354215 39.875052 7.897793
F 45.049433 39.875052 29.724772
F 44.744651 39.875052 51.551752
F 45.354215 63.028309 7.897793
F 45.049433 63.028309 29.724772
F 44.744651 63.028309 51.551752
F 2.976976 7.717750 10.944597
F 2.672194 7.717750 32.771577
F 2.367413 7.717750 54.598556
F 2.976976 30.871007 10.944597
F 2.672194 30.871007 32.771577
F 2.367413 30.871007 54.598556
F 2.976976 54.024265 10.944597
F 2.672194 54.024265 32.771577
F 2.367413 54.024265 54.598556
F 29.709473 7.717750 11.317877
F 29.404691 7.717750 33.144857
F 29.099910 7.717750 54.971837
F 29.709473 30.871007 11.317877
F 29.404691 30.871007 33.144857
F 29.099910 30.871007 54.971837
F 29.709473 54.024265 11.317877
F 29.404691 54.024265 33.144857
F 29.099910 54.024265 54.971837
F 2.976976 15.435503 10.944596
F 2.672194 15.435503 32.771576
F 2.367413 15.435503 54.598555
F 2.976976 38.588760 10.944596
F 2.672194 38.588760 32.771576
F 2.367413 38.588760 54.598555
F 2.976976 61.742018 10.944596
F 2.672194 61.742018 32.771576
F 2.367413 61.742018 54.598555
F 29.709473 15.435503 11.317876
F 29.404691 15.435503 33.144856
F 29.099910 15.435503 54.971836
F 29.709473 38.588760 11.317876
F 29.404691 38.588760 33.144856
F 29.099910 38.588760 54.971836
F 29.709473 61.742018 11.317876
F 29.404691 61.742018 33.144856
F 29.099910 61.742018 54.971836
F 2.976976 0.000000 10.944597
F 2.672194 0.000000 32.771576
F 2.367413 0.000000 54.598556
F 2.976976 23.153258 10.944597
F 2.672194 23.153258 32.771576
F 2.367413 23.153258 54.598556
F 2.976976 46.306515 10.944597
F 2.672194 46.306515 32.771576
F 2.367413 46.306515 54.598556
F 29.709473 0.000000 11.317877
F 29.404691 0.000000 33.144856
F 29.099910 0.000000 54.971837
F 29.709473 23.153258 11.317877
F 29.404691 23.153258 33.144856
F 29.099910 23.153258 54.971837
F 29.709473 46.306515 11.317877
F 29.404691 46.306515 33.144856
F 29.099910 46.306515 54.971837
F 11.887806 7.717750 11.069024
F 11.583024 7.717750 32.896003
F 11.278242 7.717750 54.722983
F 11.887806 30.871007 11.069024
F 11.583024 30.871007 32.896003
F 11.278242 30.871007 54.722983
F 11.887806 54.024265 11.069024
F 11.583024 54.024265 32.896003
F 11.278242 54.024265 54.722983
F 38.620303 7.717750 11.442304
F 38.315521 7.717750 33.269283
F 38.010739 7.717750 55.096263
F 38.620303 30.871007 11.442304
F 38.315521 30.871007 33.269283
F 38.010739 30.871007 55.096263
F 38.620303 54.024265 11.442304
F 38.315521 54.024265 33.269283
F 38.010739 54.024265 55.096263
F 11.887806 15.435502 11.069023
F 11.583024 15.435502 32.896002
F 11.278242 15.435502 54.722982
F 11.887806 38.588760 11.069023
F 11.583024 38.588760 32.896002
F 11.278242 38.588760 54.722982
F 11.887806 61.742017 11.069023
F 11.583024 61.742017 32.896002
F 11.278242 61.742017 54.722982
F 38.620303 15.435502 11.442303
F 38.315521 15.435502 33.269282
F 38.010739 15.435502 55.096262
F 38.620303 38.588760 11.442303
F 38.315521 38.588760 33.269282
F 38.010739 38.588760 55.096262
F 38.620303 61.742017 11.442303
F 38.315521 61.742017 33.269282
F 38.010739 61.742017 55.096262
F 11.887806 0.000000 11.069024
F 11.583024 0.000000 32.896003
F 11.278242 0.000000 54.722983
F 11.887806 23.153258 11.069024
F 11.583024 23.153258 32.896003
F 11.278242 23.153258 54.722983
F 11.887806 46.306515 11.069024
F 11.583024 46.306515 32.896003
F 11.278242 46.306515 54.722983
F 38.620303 0.000000 11.442304
F 38.315521 0.000000 33.269283
F 38.010739 0.000000 55.096263
F 38.620303 23.153258 11.442304
F 38.315521 23.153258 33.269283
F 38.010739 23.153258 55.096263
F 38.620303 46.306515 11.442304
F 38.315521 46.306515 33.269283
F 38.010739 46.306515 55.096263
F 20.798642 7.717750 11.193450
F 20.493860 7.717750 33.020430
F 20.189078 7.717750 54.847409
F 20.798642 30.871008 11.193450
F 20.493860 30.871008 33.020430
F 20.189078 30.871008 54.847409
F 20.798642 54.024265 11.193450
F 20.493860 54.024265 33.020430
F 20.189078 54.024265 54.847409
F 47.531139 7.717750 11.566730
F 47.226357 7.717750 33.393710
F 46.921575 7.717750 55.220689
F 47.531139 30.871008 11.566730
F 47.226357 30.871008 33.393710
F 46.921575 30.871008 55.220689
F 47.531139 54.024265 11.566730
F 47.226357 54.024265 33.393710
F 46.921575 54.024265 55.220689
F 20.798642 15.435503 11.193449
F 20.493860 15.435503 33.020429
F 20.189078 15.435503 54.847408
F 20.798642 38.588760 11.193449
F 20.493860 38.588760 33.020429
F 20.189078 38.588760 54.847408
F 20.798642 61.742018 11.193449
F 20.493860 61.742018 33.020429
F 20.189078 61.742018 54.847408
F 47.531139 15.435503 11.566729
F 47.226357 15.435503 33.393709
F 46.921575 15.435503 55.220688
F 47.531139 38.588760 11.566729
F 47.226357 38.588760 33.393709
F 46.921575 38.588760 55.220688
F 47.531139 61.742018 11.566729
F 47.226357 61.742018 33.393709
F 46.921575 61.742018 55.220688
F 20.798642 0.000001 11.193450
F 20.493860 0.000001 33.020430
F 20.189078 0.000001 54.847409
F 20.798642 23.153258 11.193450
F 20.493860 23.153258 33.020430
F 20.189078 23.153258 54.847409
F 20.798642 46.306516 11.193450
F 20.493860 46.306516 33.020430
F 20.189078 46.306516 54.847409
F 47.531139 0.000001 11.566730
F 47.226357 0.000001 33.393710
F 46.921575 0.000001 55.220689
F 47.531139 23.153258 11.566730
F 47.226357 23.153258 33.393710
F 46.921575 23.153258 55.220689
F 47.531139 46.306516 11.566730
F 47.226357 46.306516 33.393710
F 46.921575 46.306516 55.220689
F 3.027759 5.145166 7.306767
F 2.722977 5.145166 29.133748
F 2.418196 5.145166 50.960727
F 3.027759 28.298423 7.306767
F 2.722977 28.298423 29.133748
F 2.418196 28.298423 50.960727
F 3.027759 51.451681 7.306767
F 2.722977 51.451681 29.133748
F 2.418196 51.451681 50.960727
F 29.760256 5.145166 7.680048
F 29.455474 5.145166 29.507028
F 29.150692 5.145166 51.334007
F 29.760256 28.298423 7.680048
F 29.455474 28.298423 29.507028
F 29.150692 28.298423 51.334007
F 29.760256 51.451681 7.680048
F 29.455474 51.451681 29.507028
F 29.150692 51.451681 51.334007
F 3.027759 12.862918 7.306766
F 2.722977 12.862918 29.133747
F 2.418196 12.862918 50.960726
F 3.027759 36.016175 7.306766
F 2.722977 36.016175 29.133747
F 2.418196 36.016175 50.960726
F 3.027759 59.169433 7.306766
F 2.722977 59.169433 29.133747
F 2.418196 59.169433 50.960726
F 29.760256 12.862918 7.680047
F 29.455474 12.862918 29.507027
F 29.150693 12.862918 51.334006
F 29.760256 36.016175 7.680047
F 29.455474 36.016175 29.507027
F 29.150693 36.016175 51.334006
F 29.760256 59.169433 7.680047
F 29.455474 59.169433 29.507027
F 29.150693 59.169433 51.334006
F 3.027759 20.580673 7.306767
F 2.722977 20.580673 29.133747
F 2.418196 20.580673 50.960727
F 3.027759 43.733931 7.306767
F 2.722977 43.733931 29.133747
F 2.418196 43.733931 50.960727
F 3.027759 66.887188 7.306767
F 2.722977 66.887188 29.133747
F 2.418196 66.887188 50.960727
F 29.760256 20.580673 7.680048
F 29.455474 20.580673 29.507027
F 29.150692 20.580673 51.334007
F 29.760256 43.733931 7.680048
F 29.455474 43.733931 29.507027
F 29.150692 43.733931 51.334007
F 29.760256 66.887188 7.680048
F 29.455474 66.887188 29.507027
F 29.150692 66.887188 51.334007
F 11.938588 5.145165 7.431194
F 11.633806 5.145165 29.258173
F 11.329024 5.145165 51.085153
F 11.938588 28.298422 7.431194
F 11.633806 28.298422 29.258173
F 11.329024 28.298422 51.085153
F 11.938588 51.451680 7.431194
F 11.633806 51.451680 29.258173
F 11.329024 51.451680 51.085153
F 38.671085 5.145165 7.804474
F 38.366303 5.145165 29.631454
F 38.061521 5.145165 51.458434
F 38.671085 28.298422 7.804474
F 38.366303 28.298422 29.631454
F 38.061521 28.298422 51.458434
F 38.671085 51.451680 7.804474
F 38.366303 51.451680 29.631454
F 38.061521 51.451680 51.458434
F 11.938588 12.862917 7.431193
F 11.633806 12.862917 29.258172
F 11.329024 12.862917 51.085152
F 11.938588 36.016174 7.431193
F 11.633806 36.016174 29.258172
F 11.329024 36.016174 51.085152
F 11.938588 59.169432 7.431193
F 11.633806 59.169432 29.258172
F 11.329024 59.169432 51.085152
F 38.671085 12.862917 7.804473
F 38.366303 12.862917 29.631453
F 38.061521 12.862917 51.458433
F 38.671085 36.016174 7.804473
F 38.366303 36.016174 29.631453
F 38.061521 36.016174 51.458433
F 38.671085 59.169432 7.804473
F 38.366303 59.169432 29.631453
F 38.061521 59.169432 51.458433
F 11.938588 20.580672 7.431194
F 11.633806 20.580672 29.258173
F 11.329024 20.580672 51.085152
F 11.938588 43.733930 7.431194
F 11.633806 43.733930 29.258173
F 11.329024 43.733930 51.085152
F 11.938588 66.887187 7.431194
F 11.633806 66.887187 29.258173
F 11.329024 66.887187 51.085152
F 38.671085 20.580672 7.804474
F 38.366303 20.580672 29.631454
F 38.061521 20.580672 51.458433
F 38.671085 43.733930 7.804474
F 38.366303 43.733930 29.631454
F 38.061521 43.733930 51.458433
F 38.671085 66.887187 7.804474
F 38.366303 66.887187 29.631454
F 38.061521 66.887187 51.458433
F 20.849426 5.145164 7.555620
F 20.544644 5.145164 29.382600
F 20.239862 5.145164 51.209579
F 20.849426 28.298422 7.555620
F 20.544644 28.298422 29.382600
F 20.239862 28.298422 51.209579
F 20.849426 51.451679 7.555620
F 20.544644 51.451679 29.382600
F 20.239862 51.451679 51.209579
F 47.581923 5.145164 7.928900
F 47.277141 5.145164 29.755880
F 46.972359 5.145164 51.582860
F 47.581923 28.298422 7.928900
F 47.277141 28.298422 29.755880
F 46.972359 28.298422 51.582860
F 47.581923 51.451679 7.928900
F 47.277141 51.451679 29.755880
F 46.972359 51.451679 51.582860
F 20.849426 12.862916 7.555619
F 20.544644 12.862916 29.382599
F 20.239862 12.862916 51.209578
F 20.849426 36.016174 7.555619
F 20.544644 36.016174 29.382599
F 20.239862 36.016174 51.209578
F 20.849426 59.169431 7.555619
F 20.544644 59.169431 29.382599
F 20.239862 59.169431 51.209578
F 47.581923 12.862916 7.928899
F 47.277141 12.862916 29.755879
F 46.972359 12.862916 51.582859
F 47.581923 36.016174 7.928899
F 47.277141 36.016174 29.755879
F 46.972359 36.016174 51.582859
F 47.581923 59.169431 7.928899
F 47.277141 59.169431 29.755879
F 46.972359 59.169431 51.582859
F 20.849426 20.580672 7.555620
F 20.544644 20.580672 29.382599
F 20.239862 20.580672 51.209579
F 20.849426 43.733929 7.555620
F 20.544644 43.733929 29.382599
F 20.239862 43.733929 51.209579
F 20.849426 66.887187 7.555620
F 20.544644 66.887187 29.382599
F 20.239862 66.887187 51.209579
F 47.581923 20.580672 7.928900
F 47.277141 20.580672 29.755879
F 46.972359 20.580672 51.582860
F 47.581923 43.733929 7.928900
F 47.277141 43.733929 29.755879
F 46.972359 43.733929 51.582860
F 47.581923 66.887187 7.928900
F 47.277141 66.887187 29.755879
F 46.972359 66.887187 51.582860
F 2.989674 5.145165 10.035139
F 2.684892 5.145165 31.862119
F 2.380110 5.145165 53.689098
F 2.989674 28.298423 10.035139
F 2.684892 28.298423 31.862119
F 2.380110 28.298423 53.689098
F 2.989674 51.451680 10.035139
F 2.684892 51.451680 31.862119
F 2.380110 51.451680 53.689098
F 29.722171 5.145165 10.408419
F 29.417389 5.145165 32.235399
F 29.112607 5.145165 54.062378
F 29.722171 28.298423 10.408419
F 29.417389 28.298423 32.235399
F 29.112607 28.298423 54.062378
F 29.722171 51.451680 10.408419
F 29.417389 51.451680 32.235399
F 29.112607 51.451680 54.062378
F 2.989674 12.862917 10.035140
F 2.684892 12.862917 31.862120
F 2.380110 12.862917 53.689099
F 2.989674 36.016175 10.035140
F 2.684892 36.016175 31.862120
F 2.380110 36.016175 53.689099
F 2.989674 59.169432 10.035140
F 2.684892 59.169432 31.862120
F 2.380110 59.169432 53.689099
F 29.722171 12.862917 10.408420
F 29.417389 12.862917 32.235400
F 29.112607 12.862917 54.062379
F 29.722171 36.016175 10.408420
F 29.417389 36.016175 32.235400
F 29.112607 36.016175 54.062379
F 29.722171 59.169432 10.408420
F 29.417389 59.169432 32.235400
F 29.112607 59.169432 54.062379
F 2.989674 20.580673 10.035140
F 2.684892 20.580673 31.862119
F 2.380110 20.580673 53.689098
F 2.989674 43.733930 10.035140
F 2.684892 43.733930 31.862119
F 2.380110 43.733930 53.689098
F 2.989674 66.887188 10.035140
F 2.684892 66.887188 31.862119
F 2.380110 66.887188 53.689098
F 29.722171 20.580673 10.408420
F 29.417389 20.580673 32.235399
F 29.112607 20.580673 54.062378
F 29.722171 43.733930 10.408420
F 29.417389 43.733930 32.235399
F 29.112607 43.733930 54.062378
F 29.722171 66.887188 10.408420
F 29.417389 66.887188 32.235399
F 29.112607 66.887188 54.062378
F 11.900503 5.145165 10.159566
F 11.595721 5.145165 31.986545
F 11.290939 5.145165 53.813526
F 11.900503 28.298422 10.159566
F 11.595721 28.298422 31.986545
F 11.290939 28.298422 53.813526
F 11.900503 51.451680 10.159566
F 11.595721 51.451680 31.986545
F 11.290939 51.451680 53.813526
F 38.633000 5.145165 10.532847
F 38.328218 5.145165 32.359826
F 38.023436 5.145165 54.186806
F 38.633000 28.298422 10.532847
F 38.328218 28.298422 32.359826
F 38.023436 28.298422 54.186806
F 38.633000 51.451680 10.532847
F 38.328218 51.451680 32.359826
F 38.023436 51.451680 54.186806
F 11.900503 12.862917 10.159567
F 11.595721 12.862917 31.986546
F 11.290939 12.862917 53.813527
F 11.900503 36.016175 10.159567
F 11.595721 36.016175 31.986546
F 11.290939 36.016175 53.813527
F 11.900503 59.169432 10.159567
F 11.595721 59.169432 31.986546
F 11.290939 59.169432 53.813527
F 38.633000 12.862917 10.532848
F 38.328218 12.862917 32.359827
F 38.023436 12.862917 54.186807
F 38.633000 36.016175 10.532848
F 38.328218 36.016175 32.359827
F 38.023436 36.016175 54.186807
F 38.633000 59.169432 10.532848
F 38.328218 59.169432 32.359827
F 38.023436 59.169432 54.186807
F 11.900503 20.580672 10.159566
F 11.595721 20.580672 31.986546
F 11.290939 20.580672 53.813526
F 11.900503 43.733930 10.159566
F 11.595721 43.733930 31.986546
F 11.290939 43.733930 53.813526
F 11.900503 66.887187 10.159566
F 11.595721 66.887187 31.986546
F 11.290939 66.887187 53.813526
F 38.633000 20.580672 10.532847
F 38.328218 20.580672 32.359827
F 38.023436 20.580672 54.186806
F 38.633000 43.733930 10.532847
F 38.328218 43.733930 32.359827
F 38.023436 43.733930 54.186806
F 38.633000 66.887187 10.532847
F 38.328218 66.887187 32.359827
F 38.023436 66.887187 54.186806
F 20.811339 5.145164 10.283993
F 20.506557 5.145164 32.110973
F 20.201775 5.145164 53.937953
F 20.811339 28.298422 10.283993
F 20.506557 28.298422 32.110973
F 20.201775 28.298422 53.937953
F 20.811339 51.451679 10.283993
F 20.506557 51.451679 32.110973
F 20.201775 51.451679 53.937953
F 47.543837 5.145164 10.657273
F 47.239055 5.145164 32.484254
F 46.934273 5.145164 54.311233
F 47.543837 28.298422 10.657273
F 47.239055 28.298422 32.484254
F 46.934273 28.298422 54.311233
F 47.543837 51.451679 10.657273
F 47.239055 51.451679 32.484254
F 46.934273 51.451679 54.311233
F 20.811339 12.862917 10.283994
F 20.506557 12.862917 32.110974
F 20.201775 12.862917 53.937954
F 20.811339 36.016174 10.283994
F 20.506557 36.016174 32.110974
F 20.201775 36.016174 53.937954
F 20.811339 59.169432 10.283994
F 20.506557 59.169432 32.110974
F 20.201775 59.169432 53.937954
F 47.543837 12.862917 10.657274
F 47.239055 12.862917 32.484255
F 46.934273 12.862917 54.311234
F 47.543837 36.016174 10.657274
F 47.239055 36.016174 32.484255
F 46.934273 36.016174 54.311234
F 47.543837 59.169432 10.657274
F 47.239055 59.169432 32.484255
F 46.934273 59.169432 54.311234
F 20.811339 20.580672 10.283994
F 20.506557 20.580672 32.110973
F 20.201775 20.580672 53.937953
F 20.811339 43.733929 10.283994
F 20.506557 43.733929 32.110973
F 20.201775 43.733929 53.937953
F 20.811339 66.887187 10.283994
F 20.506557 66.887187 32.110973
F 20.201775 66.887187 53.937953
F 47.543837 20.580672 10.657274
F 47.239055 20.580672 32.484254
F 46.934273 20.580672 54.311233
F 47.543837 43.733929 10.657274
F 47.239055 43.733929 32.484254
F 46.934273 43.733929 54.311233
F 47.543837 66.887187 10.657274
F 47.239055 66.887187 32.484254
F 46.934273 66.887187 54.311233
F 2.938867 7.717749 13.672968
F 2.634085 7.717749 35.499948
F 2.329303 7.717749 57.326927
F 2.938867 30.871007 13.672968
F 2.634085 30.871007 35.499948
F 2.329303 30.871007 57.326927
F 2.938867 54.024264 13.672968
F 2.634085 54.024264 35.499948
F 2.329303 54.024264 57.326927
F 29.671364 7.717749 14.046248
F 29.366582 7.717749 35.873228
F 29.061800 7.717749 57.700207
F 29.671364 30.871007 14.046248
F 29.366582 30.871007 35.873228
F 29.061800 30.871007 57.700207
F 29.671364 54.024264 14.046248
F 29.366582 54.024264 35.873228
F 29.061800 54.024264 57.700207
F 2.938867 15.435502 13.672969
F 2.634085 15.435502 35.499949
F 2.329303 15.435502 57.326928
F 2.938867 38.588760 13.672969
F 2.634085 38.588760 35.499949
F 2.329303 38.588760 57.326928
F 2.938867 61.742017 13.672969
F 2.634085 61.742017 35.499949
F 2.329303 61.742017 57.326928
F 29.671364 15.435502 14.046249
F 29.366582 15.435502 35.873229
F 29.061800 15.435502 57.700208
F 29.671364 38.588760 14.046249
F 29.366582 38.588760 35.873229
F 29.061800 38.588760 57.700208
F 29.671364 61.742017 14.046249
F 29.366582 61.742017 35.873229
F 29.061800 61.742017 57.700208
F 2.938867 0.000000 13.672969
F 2.634085 0.000000 35.499948
F 2.329303 0.000000 57.326927
F 2.938867 23.153257 13.672969
F 2.634085 23.153257 35.499948
F 2.329303 23.153257 57.326927
F 2.938867 46.306515 13.672969
F 2.634085 46.306515 35.499948
F 2.329303 46.306515 57.326927
F 29.671364 0.000000 14.046249
F 29.366582 0.000000 35.873228
F 29.061800 0.000000 57.700207
F 29.671364 23.153257 14.046249
F 29.366582 23.153257 35.873228
F 29.061800 23.153257 57.700207
F 29.671364 46.306515 14.046249
F 29.366582 46.306515 35.873228
F 29.061800 46.306515 57.700207
F 11.849695 7.717750 13.797396
F 11.544913 7.717750 35.624375
F 11.240131 7.717750 57.451355
F 11.849695 30.871007 13.797396
F 11.544913 30.871007 35.624375
F 11.240131 30.871007 57.451355
F 11.849695 54.024265 13.797396
F 11.544913 54.024265 35.624375
F 11.240131 54.024265 57.451355
F 38.582192 7.717750 14.170676
F 38.277410 7.717750 35.997655
F 37.972628 7.717750 57.824635
F 38.582192 30.871007 14.170676
F 38.277410 30.871007 35.997655
F 37.972628 30.871007 57.824635
F 38.582192 54.024265 14.170676
F 38.277410 54.024265 35.997655
F 37.972628 54.024265 57.824635
F 11.849695 15.435503 13.797397
F 11.544913 15.435503 35.624376
F 11.240131 15.435503 57.451356
F 11.849695 38.588760 13.797397
F 11.544913 38.588760 35.624376
F 11.240131 38.588760 57.451356
F 11.849695 61.742018 13.797397
F 11.544913 61.742018 35.624376
F 11.240131 61.742018 57.451356
F 38.582192 15.435503 14.170677
F 38.277410 15.435503 35.997656
F 37.972628 15.435503 57.824636
F 38.582192 38.588760 14.170677
F 38.277410 38.588760 35.997656
F 37.972628 38.588760 57.824636
F 38.582192 61.742018 14.170677
F 38.277410 61.742018 35.997656
F 37.972628 61.742018 57.824636
F 11.849695 0.000000 13.797396
F 11.544913 0.000000 35.624375
F 11.240131 0.000000 57.451355
F 11.849695 23.153258 13.797396
F 11.544913 23.153258 35.624375
F 11.240131 23.153258 57.451355
F 11.849695 46.306515 13.797396
F 11.544913 46.306515 35.624375
F 11.240131 46.306515 57.451355
F 38.582192 0.000000 14.170676
F 38.277410 0.000000 35.997655
F 37.972628 0.000000 57.824635
F 38.582192 23.153258 14.170676
F 38.277410 23.153258 35.997655
F 37.972628 23.153258 57.824635
F 38.582192 46.306515 14.170676
F 38.277410 46.306515 35.997655
F 37.972628 46.306515 57.824635
F 20.760532 7.717751 13.921823
F 20.455750 7.717751 35.748803
F 20.150968 7.717751 57.575782
F 20.760532 30.871008 13.921823
F 20.455750 30.871008 35.748803
F 20.150968 30.871008 57.575782
F 20.760532 54.024266 13.921823
F 20.455750 54.024266 35.748803
F 20.150968 54.024266 57.575782
F 47.493029 7.717751 14.295104
F 47.188247 7.717751 36.122083
F 46.883465 7.717751 57.949062
F 47.493029 30.871008 14.295104
F 47.188247 30.871008 36.122083
F 46.883465 30.871008 57.949062
F 47.493029 54.024266 14.295104
F 47.188247 54.024266 36.122083
F 46.883465 54.024266 57.949062
F 20.760532 15.435503 13.921824
F 20.455750 15.435503 35.748804
F 20.150968 15.435503 57.575783
F 20.760532 38.588761 13.921824
F 20.455750 38.588761 35.748804
F 20.150968 38.588761 57.575783
F 20.760532 61.742018 13.921824
F 20.455750 61.742018 35.748804
F 20.150968 61.742018 57.575783
F 47.493029 15.435503 14.295105
F 47.188247 15.435503 36.122084
F 46.883465 15.435503 57.949063
F 47.493029 38.588761 14.295105
F 47.188247 38.588761 36.122084
F 46.883465 38.588761 57.949063
F 47.493029 61.742018 14.295105
F 47.188247 61.742018 36.122084
F 46.883465 61.742018 57.949063
F 20.760532 0.000001 13.921823
F 20.455750 0.000001 35.748803
F 20.150968 0.000001 57.575783
F 20.760532 23.153259 13.921823
F 20.455750 23.153259 35.748803
F 20.150968 23.153259 57.575783
F 20.760532 46.306516 13.921823
F 20.455750 46.306516 35.748803
F 20.150968 46.306516 57.575783
F 47.493029 0.000001 14.295104
F 47.188247 0.000001 36.122083
F 46.883465 0.000001 57.949063
F 47.493029 23.153259 14.295104
F 47.188247 23.153259 36.122083
F 46.883465 23.153259 57.949063
F 47.493029 46.306516 14.295104
F 47.188247 46.306516 36.122083
F 46.883465 46.306516 57.949063
F 5.217382 1.286291 10.066246
F 4.912601 1.286291 31.893225
F 4.607819 1.286291 53.720206
F 5.217382 24.439548 10.066246
F 4.912601 24.439548 31.893225
F 4.607819 24.439548 53.720206
F 5.217382 47.592806 10.066246
F 4.912601 47.592806 31.893225
F 4.607819 47.592806 53.720206
F 31.949880 1.286291 10.439527
F 31.645099 1.286291 32.266506
F 31.340317 1.286291 54.093486
F 31.949880 24.439548 10.439527
F 31.645099 24.439548 32.266506
F 31.340317 24.439548 54.093486
F 31.949880 47.592806 10.439527
F 31.645099 47.592806 32.266506
F 31.340317 47.592806 54.093486
F 5.217382 9.004040 10.066246
F 4.912601 9.004040 31.893225
F 4.607819 9.004040 53.720206
F 5.217382 32.157298 10.066246
F 4.912601 32.157298 31.893225
F 4.607819 32.157298 53.720206
F 5.217382 55.310555 10.066246
F 4.912601 55.310555 31.893225
F 4.607819 55.310555 53.720206
F 31.949880 9.004040 10.439527
F 31.645099 9.004040 32.266506
F 31.340317 9.004040 54.093486
F 31.949880 32.157298 10.439527
F 31.645099 32.157298 32.266506
F 31.340317 32.157298 54.093486
F 31.949880 55.310555 10.439527
F 31.645099 55.310555 32.266506
F 31.340317 55.310555 54.093486
F 5.217382 16.721795 10.066247
F 4.912601 16.721795 31.893226
F 4.607819 16.721795 53.720206
F 5.217382 39.875053 10.066247
F 4.912601 39.875053 31.893226
F 4.607819 39.875053 53.720206
F 5.217382 63.028310 10.066247
F 4.912601 63.028310 31.893226
F 4.607819 63.028310 53.720206
F 31.949880 16.721795 10.439528
F 31.645099 16.721795 32.266507
F 31.340317 16.721795 54.093486
F 31.949880 39.875053 10.439528
F 31.645099 39.875053 32.266507
F 31.340317 39.875053 54.093486
F 31.949880 63.028310 10.439528
F 31.645099 63.028310 32.266507
F 31.340317 63.028310 54.093486
F 14.128214 1.286290 10.190673
F 13.823432 1.286290 32.017653
F 13.518650 1.286290 53.844632
F 14.128214 24.439548 10.190673
F 13.823432 24.439548 32.017653
F 13.518650 24.439548 53.844632
F 14.128214 47.592806 10.190673
F 13.823432 47.592806 32.017653
F 13.518650 47.592806 53.844632
F 40.860711 1.286290 10.563953
F 40.555929 1.286290 32.390934
F 40.251147 1.286290 54.217913
F 40.860711 24.439548 10.563953
F 40.555929 24.439548 32.390934
F 40.251147 24.439548 54.217913
F 40.860711 47.592806 10.563953
F 40.555929 47.592806 32.390934
F 40.251147 47.592806 54.217913
F 14.128214 9.004040 10.190673
F 13.823432 9.004040 32.017653
F 13.518650 9.004040 53.844632
F 14.128214 32.157297 10.190673
F 13.823432 32.157297 32.017653
F 13.518650 32.157297 53.844632
F 14.128214 55.310555 10.190673
F 13.823432 55.310555 32.017653
F 13.518650 55.310555 53.844632
F 40.860711 9.004040 10.563953
F 40.555929 9.004040 32.390934
F 40.251147 9.004040 54.217913
F 40.860711 32.157297 10.563953
F 40.555929 32.157297 32.390934
F 40.251147 32.157297 54.217913
F 40.860711 55.310555 10.563953
F 40.555929 55.310555 32.390934
F 40.251147 55.310555 54.217913
F 14.128214 16.721795 10.190674
F 13.823432 16.721795 32.017653
F 13.518650 16.721795 53.844633
F 14.128214 39.875053 10.190674
F 13.823432 39.875053 32.017653
F 13.518650 39.875053 53.844633
F 14.128214 63.028310 10.190674
F 13.823432 63.028310 32.017653
F 13.518650 63.028310 53.844633
F 40.860711 16.721795 10.563954
F 40.555929 16.721795 32.390934
F 40.251147 16.721795 54.217914
F 40.860711 39.875053 10.563954
F 40.555929 39.875053 32.390934
F 40.251147 39.875053 54.217914
F 40.860711 63.028310 10.563954
F 40.555929 63.028310 32.390934
F 40.251147 63.028310 54.217914
F 23.039050 1.286290 10.315100
F 22.734268 1.286290 32.142080
F 22.429486 1.286290 53.969059
F 23.039050 24.439548 10.315100
F 22.734268 24.439548 32.142080
F 22.429486 24.439548 53.969059
F 23.039050 47.592805 10.315100
F 22.734268 47.592805 32.142080
F 22.429486 47.592805 53.969059
F 49.771547 1.286290 10.688380
F 49.466765 1.286290 32.515360
F 49.161983 1.286290 54.342340
F 49.771547 24.439548 10.688380
F 49.466765 24.439548 32.515360
F 49.161983 24.439548 54.342340
F 49.771547 47.592805 10.688380
F 49.466765 47.592805 32.515360
F 49.161983 47.592805 54.342340
F 23.039050 9.004040 10.315100
F 22.734268 9.004040 32.142080
F 22.429486 9.004040 53.969059
F 23.039050 32.157297 10.315100
F 22.734268 32.157297 32.142080
F 22.429486 32.157297 53.969059
F 23.039050 55.310555 10.315100
F 22.734268 55.310555 32.142080
F 22.429486 55.310555 53.969059
F 49.771547 9.004040 10.688380
F 49.466765 9.004040 32.515360
F 49.161983 9.004040 54.342340
F 49.771547 32.157297 10.688380
F 49.466765 32.157297 32.515360
F 49.161983 32.157297 54.342340
F 49.771547 55.310555 10.688380
F 49.466765 55.310555 32.515360
F 49.161983 55.310555 54.342340
F 23.039050 16.721795 10.315101
F 22.734268 16.721795 32.142080
F 22.429486 16.721795 53.969060
F 23.039050 39.875052 10.315101
F 22.734268 39.875052 32.142080
F 22.429486 39.875052 53.969060
F 23.039050 63.028310 10.315101
F 22.734268 63.028310 32.142080
F 22.429486 63.028310 53.969060
F 49.771547 16.721795 10.688381
F 49.466765 16.721795 32.515360
F 49.161983 16.721795 54.342341
F 49.771547 39.875052 10.688381
F 49.466765 39.875052 32.515360
F 49.161983 39.875052 54.342341
F 49.771547 63.028310 10.688381
F 49.466765 63.028310 32.515360
F 49.161983 63.028310 54.342341
F 5.166571 3.858875 13.704075
F 4.861789 3.858875 35.531055
F 4.557007 3.858875 57.358034
F 5.166571 27.012132 13.704075
F 4.861789 27.012132 35.531055
F 4.557007 27.012132 57.358034
F 5.166571 50.165390 13.704075
F 4.861789 50.165390 35.531055
F 4.557007 50.165390 57.358034
F 31.899068 3.858875 14.077356
F 31.594287 3.858875 35.904335
F 31.289505 3.858875 57.731314
F 31.899068 27.012132 14.077356
F 31.594287 27.012132 35.904335
F 31.289505 27.012132 57.731314
F 31.899068 50.165390 14.077356
F 31.594287 50.165390 35.904335
F 31.289505 50.165390 57.731314
F 5.166571 11.576625 13.704075
F 4.861789 11.576625 35.531055
F 4.557007 11.576625 57.358034
F 5.166571 34.729882 13.704075
F 4.861789 34.729882 35.531055
F 4.557007 34.729882 57.358034
F 5.166571 57.883140 13.704075
F 4.861789 57.883140 35.531055
F 4.557007 57.883140 57.358034
F 31.899068 11.576625 14.077356
F 31.594287 11.576625 35.904335
F 31.289505 11.576625 57.731314
F 31.899068 34.729882 14.077356
F 31.594287 34.729882 35.904335
F 31.289505 34.729882 57.731314
F 31.899068 57.883140 14.077356
F 31.594287 57.883140 35.904335
F 31.289505 57.883140 57.731314
F 5.166571 19.294380 13.704075
F 4.861789 19.294380 35.531056
F 4.557007 19.294380 57.358035
F 5.166571 42.447638 13.704075
F 4.861789 42.447638 35.531056
F 4.557007 42.447638 57.358035
F 5.166571 65.600895 13.704075
F 4.861789 65.600895 35.531056
F 4.557007 65.600895 57.358035
F 31.899068 19.294380 14.077356
F 31.594287 19.294380 35.904336
F 31.289505 19.294380 57.731315
F 31.899068 42.447638 14.077356
F 31.594287 42.447638 35.904336
F 31.289505 42.447638 57.731315
F 31.899068 65.600895 14.077356
F 31.594287 65.600895 35.904336
F 31.289505 65.600895 57.731315
F 14.077402 3.858876 13.828503
F 13.772620 3.858876 35.655482
F 13.467838 3.858876 57.482462
F 14.077402 27.012134 13.828503
F 13.772620 27.012134 35.655482
F 13.467838 27.012134 57.482462
F 14.077402 50.165391 13.828503
F 13.772620 50.165391 35.655482
F 13.467838 50.165391 57.482462
F 40.809899 3.858876 14.201784
F 40.505117 3.858876 36.028763
F 40.200335 3.858876 57.855742
F 40.809899 27.012134 14.201784
F 40.505117 27.012134 36.028763
F 40.200335 27.012134 57.855742
F 40.809899 50.165391 14.201784
F 40.505117 50.165391 36.028763
F 40.200335 50.165391 57.855742
F 14.077402 11.576626 13.828503
F 13.772620 11.576626 35.655482
F 13.467838 11.576626 57.482462
F 14.077402 34.729884 13.828503
F 13.772620 34.729884 35.655482
F 13.467838 34.729884 57.482462
F 14.077402 57.883141 13.828503
F 13.772620 57.883141 35.655482
F 13.467838 57.883141 57.482462
F 40.809899 11.576626 14.201784
F 40.505117 11.576626 36.028763
F 40.200335 11.576626 57.855742
F 40.809899 34.729884 14.201784
F 40.505117 34.729884 36.028763
F 40.200335 34.729884 57.855742
F 40.809899 57.883141 14.201784
F 40.505117 57.883141 36.028763
F 40.200335 57.883141 57.855742
F 14.077402 19.294382 13.828503
F 13.772620 19.294382 35.655483
F 13.467838 19.294382 57.482463
F 14.077402 42.447639 13.828503
F 13.772620 42.447639 35.655483
F 13.467838 42.447639 57.482463
F 14.077402 65.600897 13.828503
F 13.772620 65.600897 35.655483
F 13.467838 65.600897 57.482463
F 40.809899 19.294382 14.201784
F 40.505117 19.294382 36.028764
F 40.200335 19.294382 57.855743
F 40.809899 42.447639 14.201784
F 40.505117 42.447639 36.028764
F 40.200335 42.447639 57.855743
F 40.809899 65.600897 14.201784
F 40.505117 65.600897 36.028764
F 40.200335 65.600897 57.855743
F 22.988240 3.858875 13.952929
F 22.683458 3.858875 35.779908
F 22.378676 3.858875 57.606888
F 22.988240 27.012133 13.952929
F 22.683458 27.012133 35.779908
F 22.378676 27.012133 57.606888
F 22.988240 50.165390 13.952929
F 22.683458 50.165390 35.779908
F 22.378676 50.165390 57.606888
F 49.720737 3.858875 14.326209
F 49.415955 3.858875 36.153189
F 49.111173 3.858875 57.980169
F 49.720737 27.012133 14.326209
F 49.415955 27.012133 36.153189
F 49.111173 27.012133 57.980169
F 49.720737 50.165390 14.326209
F 49.415955 50.165390 36.153189
F 49.111173 50.165390 57.980169
F 22.988240 11.576625 13.952929
F 22.683458 11.576625 35.779909
F 22.378676 11.576625 57.606888
F 22.988240 34.729883 13.952929
F 22.683458 34.729883 35.779909
F 22.378676 34.729883 57.606888
F 22.988240 57.883140 13.952929
F 22.683458 57.883140 35.779909
F 22.378676 57.883140 57.606888
F 49.720737 11.576625 14.326209
F 49.415955 11.576625 36.153190
F 49.111173 11.576625 57.980169
F 49.720737 34.729883 14.326209
F 49.415955 34.729883 36.153190
F 49.111173 34.729883 57.980169
F 49.720737 57.883140 14.326209
F 49.415955 57.883140 36.153190
F 49.111173 57.883140 57.980169
F 22.988240 19.294381 13.952930
F 22.683458 19.294381 35.779909
F 22.378676 19.294381 57.606889
F 22.988240 42.447638 13.952930
F 22.683458 42.447638 35.779909
F 22.378676 42.447638 57.606889
F 22.988240 65.600896 13.952930
F 22.683458 65.600896 35.779909
F 22.378676 65.600896 57.606889
F 49.720737 19.294381 14.326210
F 49.415955 19.294381 36.153190
F 49.111173 19.294381 57.980170
F 49.720737 42.447638 14.326210
F 49.415955 42.447638 36.153190
F 49.111173 42.447638 57.980170
F 49.720737 65.600896 14.326210
F 49.415955 65.600896 36.153190
F 49.111173 65.600896 57.980170
F 5.204681 3.858875 10.975704
F 4.899899 3.858875 32.802683
F 4.595117 3.858875 54.629663
F 5.204681 27.012133 10.975704
F 4.899899 27.012133 32.802683
F 4.595117 27.012133 54.629663
F 5.204681 50.165390 10.975704
F 4.899899 50.165390 32.802683
F 4.595117 50.165390 54.629663
F 31.937178 3.858875 11.348984
F 31.632396 3.858875 33.175963
F 31.327614 3.858875 55.002943
F 31.937178 27.012133 11.348984
F 31.632396 27.012133 33.175963
F 31.327614 27.012133 55.002943
F 31.937178 50.165390 11.348984
F 31.632396 50.165390 33.175963
F 31.327614 50.165390 55.002943
F 5.204681 11.576625 10.975704
F 4.899899 11.576625 32.802683
F 4.595117 11.576625 54.629663
F 5.204681 34.729883 10.975704
F 4.899899 34.729883 32.802683
F 4.595117 34.729883 54.629663
F 5.204681 57.883140 10.975704
F 4.899899 57.883140 32.802683
F 4.595117 57.883140 54.629663
F 31.937178 11.576625 11.348984
F 31.632396 11.576625 33.175963
F 31.327614 11.576625 55.002943
F 31.937178 34.729883 11.348984
F 31.632396 34.729883 33.175963
F 31.327614 34.729883 55.002943
F 31.937178 57.883140 11.348984
F 31.632396 57.883140 33.175963
F 31.327614 57.883140 55.002943
F 5.204681 19.294381 10.975703
F 4.899899 19.294381 32.802683
F 4.595117 19.294381 54.629662
F 5.204681 42.447638 10.975703
F 4.899899 42.447638 32.802683
F 4.595117 42.447638 54.629662
F 5.204681 65.600896 10.975703
F 4.899899 65.600896 32.802683
F 4.595117 65.600896 54.629662
F 31.937178 19.294381 11.348983
F 31.632396 19.294381 33.175963
F 31.327614 19.294381 55.002942
F 31.937178 42.447638 11.348983
F 31.632396 42.447638 33.175963
F 31.327614 42.447638 55.002942
F 31.937178 65.600896 11.348983
F 31.632396 65.600896 33.175963
F 31.327614 65.600896 55.002942
F 14.115513 3.858876 11.100129
F 13.810731 3.858876 32.927110
F 13.505949 3.858876 54.754089
F 14.115513 27.012133 11.100129
F 13.810731 27.012133 32.927110
F 13.505949 27.012133 54.754089
F 14.115513 50.165391 11.100129
F 13.810731 50.165391 32.927110
F 13.505949 50.165391 54.754089
F 40.848010 3.858876 11.473410
F 40.543228 3.858876 33.300390
F 40.238446 3.858876 55.127369
F 40.848010 27.012133 11.473410
F 40.543228 27.012133 33.300390
F 40.238446 27.012133 55.127369
F 40.848010 50.165391 11.473410
F 40.543228 50.165391 33.300390
F 40.238446 50.165391 55.127369
F 14.115513 11.576626 11.100129
F 13.810731 11.576626 32.927110
F 13.505949 11.576626 54.754089
F 14.115513 34.729883 11.100129
F 13.810731 34.729883 32.927110
F 13.505949 34.729883 54.754089
F 14.115513 57.883141 11.100129
F 13.810731 57.883141 32.927110
F 13.505949 57.883141 54.754089
F 40.848010 11.576626 11.473410
F 40.543228 11.576626 33.300390
F 40.238446 11.576626 55.127369
F 40.848010 34.729883 11.473410
F 40.543228 34.729883 33.300390
F 40.238446 34.729883 55.127369
F 40.848010 57.883141 11.473410
F 40.543228 57.883141 33.300390
F 40.238446 57.883141 55.127369
F 14.115513 19.294381 11.100129
F 13.810731 19.294381 32.927109
F 13.505949 19.294381 54.754089
F 14.115513 42.447639 11.100129
F 13.810731 42.447639 32.927109
F 13.505949 42.447639 54.754089
F 14.115513 65.600896 11.100129
F 13.810731 65.600896 32.927109
F 13.505949 65.600896 54.754089
F 40.848010 19.294381 11.473410
F 40.543228 19.294381 33.300389
F 40.238446 19.294381 55.127369
F 40.848010 42.447639 11.473410
F 40.543228 42.447639 33.300389
F 40.238446 42.447639 55.127369
F 40.848010 65.600896 11.473410
F 40.543228 65.600896 33.300389
F 40.238446 65.600896 55.127369
F 23.026349 3.858875 11.224557
F 22.721567 3.858875 33.051536
F 22.416785 3.858875 54.878517
F 23.026349 27.012133 11.224557
F 22.721567 27.012133 33.051536
F 22.416785 27.012133 54.878517
F 23.026349 50.165390 11.224557
F 22.721567 50.165390 33.051536
F 22.416785 50.165390 54.878517
F 49.758846 3.858875 11.597838
F 49.454064 3.858875 33.424817
F 49.149282 3.858875 55.251797
F 49.758846 27.012133 11.597838
F 49.454064 27.012133 33.424817
F 49.149282 27.012133 55.251797
F 49.758846 50.165390 11.597838
F 49.454064 50.165390 33.424817
F 49.149282 50.165390 55.251797
F 23.026349 11.576625 11.224557
F 22.721567 11.576625 33.051536
F 22.416785 11.576625 54.878516
F 23.026349 34.729883 11.224557
F 22.721567 34.729883 33.051536
F 22.416785 34.729883 54.878516
F 23.026349 57.883140 11.224557
F 22.721567 57.883140 33.051536
F 22.416785 57.883140 54.878516
F 49.758846 11.576625 11.597838
F 49.454064 11.576625 33.424817
F 49.149282 11.576625 55.251796
F 49.758846 34.729883 11.597838
F 49.454064 34.729883 33.424817
F 49.149282 34.729883 55.251796
F 49.758846 57.883140 11.597838
F 49.454064 57.883140 33.424817
F 49.149282 57.883140 55.251796
F 23.026349 19.294381 11.224556
F 22.721567 19.294381 33.051536
F 22.416785 19.294381 54.878516
F 23.026349 42.447638 11.224556
F 22.721567 42.447638 33.051536
F 22.416785 42.447638 54.878516
F 23.026349 65.600896 11.224556
F 22.721567 65.600896 33.051536
F 22.416785 65.600896 54.878516
F 49.758846 19.294381 11.597837
F 49.454064 19.294381 33.424817
F 49.149282 19.294381 55.251796
F 49.758846 42.447638 11.597837
F 49.454064 42.447638 33.424817
F 49.149282 42.447638 55.251796
F 49.758846 65.600896 11.597837
F 49.454064 65.600896 33.424817
F 49.149282 65.600896 55.251796
F 5.255467 1.286291 7.337874
F 4.950685 1.286291 29.164853
F 4.645903 1.286291 50.991833
F 5.255467 24.439549 7.337874
F 4.950685 24.439549 29.164853
F 4.645903 24.439549 50.991833
F 5.255467 47.592806 7.337874
F 4.950685 47.592806 29.164853
F 4.645903 47.592806 50.991833
F 31.987965 1.286291 7.711154
F 31.683183 1.286291 29.538134
F 31.378401 1.286291 51.365114
F 31.987965 24.439549 7.711154
F 31.683183 24.439549 29.538134
F 31.378401 24.439549 51.365114
F 31.987965 47.592806 7.711154
F 31.683183 47.592806 29.538134
F 31.378401 47.592806 51.365114
F 5.255467 9.004041 7.337874
F 4.950685 9.004041 29.164853
F 4.645903 9.004041 50.991833
F 5.255467 32.157298 7.337874
F 4.950685 32.157298 29.164853
F 4.645903 32.157298 50.991833
F 5.255467 55.310556 7.337874
F 4.950685 55.310556 29.164853
F 4.645903 55.310556 50.991833
F 31.987965 9.004041 7.711154
F 31.683183 9.004041 29.538134
F 31.378401 9.004041 51.365114
F 31.987965 32.157298 7.711154
F 31.683183 32.157298 29.538134
F 31.378401 32.157298 51.365114
F 31.987965 55.310556 7.711154
F 31.683183 55.310556 29.538134
F 31.378401 55.310556 51.365114
F 5.255467 16.721796 7.337873
F 4.950685 16.721796 29.164853
F 4.645903 16.721796 50.991832
F 5.255467 39.875053 7.337873
F 4.950685 39.875053 29.164853
F 4.645903 39.875053 50.991832
F 5.255467 63.028311 7.337873
F 4.950685 63.028311 29.164853
F 4.645903 63.028311 50.991832
F 31.987965 16.721796 7.711153
F 31.683183 16.721796 29.538134
F 31.378401 16.721796 51.365113
F 31.987965 39.875053 7.711153
F 31.683183 39.875053 29.538134
F 31.378401 39.875053 51.365113
F 31.987965 63.028311 7.711153
F 31.683183 63.028311 29.538134
F 31.378401 63.028311 51.365113
F 14.166299 1.286290 7.462300
F 13.861517 1.286290 29.289280
F 13.556735 1.286290 51.116259
F 14.166299 24.439547 7.462300
F 13.861517 24.439547 29.289280
F 13.556735 24.439547 51.116259
F 14.166299 47.592805 7.462300
F 13.861517 47.592805 29.289280
F 13.556735 47.592805 51.116259
F 40.898796 1.286290 7.835580
F 40.594014 1.286290 29.662560
F 40.289232 1.286290 51.489540
F 40.898796 24.439547 7.835580
F 40.594014 24.439547 29.662560
F 40.289232 24.439547 51.489540
F 40.898796 47.592805 7.835580
F 40.594014 47.592805 29.662560
F 40.289232 47.592805 51.489540
F 14.166299 9.004039 7.462300
F 13.861517 9.004039 29.289280
F 13.556735 9.004039 51.116259
F 14.166299 32.157297 7.462300
F 13.861517 32.157297 29.289280
F 13.556735 32.157297 51.116259
F 14.166299 55.310554 7.462300
F 13.861517 55.310554 29.289280
F 13.556735 55.310554 51.116259
F 40.898796 9.004039 7.835580
F 40.594014 9.004039 29.662560
F 40.289232 9.004039 51.489540
F 40.898796 32.157297 7.835580
F 40.594014 32.157297 29.662560
F 40.289232 32.157297 51.489540
F 40.898796 55.310554 7.835580
F 40.594014 55.310554 29.662560
F 40.289232 55.310554 51.489540
F 14.166299 16.721795 7.462300
F 13.861517 16.721795 29.289279
F 13.556735 16.721795 51.116258
F 14.166299 39.875052 7.462300
F 13.861517 39.875052 29.289279
F 13.556735 39.875052 51.116258
F 14.166299 63.028310 7.462300
F 13.861517 63.028310 29.289279
F 13.556735 63.028310 51.116258
F 40.898796 16.721795 7.835580
F 40.594014 16.721795 29.662559
F 40.289232 16.721795 51.489539
F 40.898796 39.875052 7.835580
F 40.594014 39.875052 29.662559
F 40.289232 39.875052 51.489539
F 40.898796 63.028310 7.835580
F 40.594014 63.028310 29.662559
F 40.289232 63.028310 51.489539
F 23.077136 1.286290 7.586728
F 22.772354 1.286290 29.413707
F 22.467572 1.286290 51.240686
F 23.077136 24.439548 7.586728
F 22.772354 24.439548 29.413707
F 22.467572 24.439548 51.240686
F 23.077136 47.592805 7.586728
F 22.772354 47.592805 29.413707
F 22.467572 47.592805 51.240686
F 49.809634 1.286290 7.960008
F 49.504852 1.286290 29.786987
F 49.200070 1.286290 51.613966
F 49.809634 24.439548 7.960008
F 49.504852 24.439548 29.786987
F 49.200070 24.439548 51.613966
F 49.809634 47.592805 7.960008
F 49.504852 47.592805 29.786987
F 49.200070 47.592805 51.613966
F 23.077136 9.004039 7.586728
F 22.772354 9.004039 29.413707
F 22.467572 9.004039 51.240686
F 23.077136 32.157297 7.586728
F 22.772354 32.157297 29.413707
F 22.467572 32.157297 51.240686
F 23.077136 55.310555 7.586728
F 22.772354 55.310555 29.413707
F 22.467572 55.310555 51.240686
F 49.809634 9.004039 7.960008
F 49.504852 9.004039 29.786987
F 49.200070 9.004039 51.613966
F 49.809634 32.157297 7.960008
F 49.504852 32.157297 29.786987
F 49.200070 32.157297 51.613966
F 49.809634 55.310555 7.960008
F 49.504852 55.310555 29.786987
F 49.200070 55.310555 51.613966
F 23.077136 16.721795 7.586727
F 22.772354 16.721795 29.413706
F 22.467572 16.721795 51.240686
F 23.077136 39.875052 7.586727
F 22.772354 39.875052 29.413706
F 22.467572 39.875052 51.240686
F 23.077136 63.028310 7.586727
F 22.772354 63.028310 29.413706
F 22.467572 63.028310 51.240686
F 49.809634 16.721795 7.960007
F 49.504852 16.721795 29.786986
F 49.200070 16.721795 51.613966
F 49.809634 39.875052 7.960007
F 49.504852 39.875052 29.786986
F 49.200070 39.875052 51.613966
F 49.809634 63.028310 7.960007
F 49.504852 63.028310 29.786986
F 49.200070 63.028310 51.613966
F 7.432390 7.717750 11.006810
F 7.127608 7.717750 32.833790
F 6.822826 7.717750 54.660770
F 7.432390 30.871007 11.006810
F 7.127608 30.871007 32.833790
F 6.822826 30.871007 54.660770
F 7.432390 54.024265 11.006810
F 7.127608 54.024265 32.833790
F 6.822826 54.024265 54.660770
F 34.164888 7.717750 11.380091
F 33.860106 7.717750 33.207071
F 33.555324 7.717750 55.034050
F 34.164888 30.871007 11.380091
F 33.860106 30.871007 33.207071
F 33.555324 30.871007 55.034050
F 34.164888 54.024265 11.380091
F 33.860106 54.024265 33.207071
F 33.555324 54.024265 55.034050
F 7.432390 15.435502 11.006809
F 7.127608 15.435502 32.833789
F 6.822826 15.435502 54.660769
F 7.432390 38.588760 11.006809
F 7.127608 38.588760 32.833789
F 6.822826 38.588760 54.660769
F 7.432390 61.742018 11.006809
F 7.127608 61.742018 32.833789
F 6.822826 61.742018 54.660769
F 34.164888 15.435502 11.380090
F 33.860106 15.435502 33.207070
F 33.555324 15.435502 55.034049
F 34.164888 38.588760 11.380090
F 33.860106 38.588760 33.207070
F 33.555324 38.588760 55.034049
F 34.164888 61.742018 11.380090
F 33.860106 61.742018 33.207070
F 33.555324 61.742018 55.034049
F 7.432390 0.000000 11.006810
F 7.127608 0.000000 32.833789
F 6.822826 0.000000 54.660770
F 7.432390 23.153258 11.006810
F 7.127608 23.153258 32.833789
F 6.822826 23.153258 54.660770
F 7.432390 46.306515 11.006810
F 7.127608 46.306515 32.833789
F 6.822826 46.306515 54.660770
F 34.164888 0.000000 11.380091
F 33.860106 0.000000 33.207070
F 33.555324 0.000000 55.034050
F 34.164888 23.153258 11.380091
F 33.860106 23.153258 33.207070
F 33.555324 23.153258 55.034050
F 34.164888 46.306515 11.380091
F 33.860106 46.306515 33.207070
F 33.555324 46.306515 55.034050
F 16.343223 7.717750 11.131236
F 16.038441 7.717750 32.958216
F 15.733660 7.717750 54.785195
F 16.343223 30.871008 11.131236
F 16.038441 30.871008 32.958216
F 15.733660 30.871008 54.785195
F 16.343223 54.024265 11.131236
F 16.038441 54.024265 32.958216
F 15.733660 54.024265 54.785195
F 43.075720 7.717750 11.504516
F 42.770938 7.717750 33.331497
F 42.466157 7.717750 55.158476
F 43.075720 30.871008 11.504516
F 42.770938 30.871008 33.331497
F 42.466157 30.871008 55.158476
F 43.075720 54.024265 11.504516
F 42.770938 54.024265 33.331497
F 42.466157 54.024265 55.158476
F 16.343223 15.435503 11.131235
F 16.038441 15.435503 32.958215
F 15.733660 15.435503 54.785194
F 16.343223 38.588760 11.131235
F 16.038441 38.588760 32.958215
F 15.733660 38.588760 54.785194
F 16.343223 61.742018 11.131235
F 16.038441 61.742018 32.958215
F 15.733660 61.742018 54.785194
F 43.075720 15.435503 11.504515
F 42.770938 15.435503 33.331496
F 42.466157 15.435503 55.158475
F 43.075720 38.588760 11.504515
F 42.770938 38.588760 33.331496
F 42.466157 38.588760 55.158475
F 43.075720 61.742018 11.504515
F 42.770938 61.742018 33.331496
F 42.466157 61.742018 55.158475
F 16.343223 0.000001 11.131236
F 16.038441 0.000001 32.958216
F 15.733660 0.000001 54.785195
F 16.343223 23.153258 11.131236
F 16.038441 23.153258 32.958216
F 15.733660 23.153258 54.785195
F 16.343223 46.306516 11.131236
F 16.038441 46.306516 32.958216
F 15.733660 46.306516 54.785195
F 43.075720 0.000001 11.504516
F 42.770938 0.000001 33.331497
F 42.466157 0.000001 55.158476
F 43.075720 23.153258 11.504516
F 42.770938 23.153258 33.331497
F 42.466157 23.153258 55.158476
F 43.075720 46.306516 11.504516
F 42.770938 46.306516 33.331497
F 42.466157 46.306516 55.158476
F 25.254059 7.717750 11.255664
F 24.949277 7.717750 33.082644
F 24.644495 7.717750 54.909623
F 25.254059 30.871007 11.255664
F 24.949277 30.871007 33.082644
F 24.644495 30.871007 54.909623
F 25.254059 54.024265 11.255664
F 24.949277 54.024265 33.082644
F 24.644495 54.024265 54.909623
F 51.681775 7.717750 33.455924
F 51.376993 7.717750 55.282904
F 51.681775 30.871007 33.455924
F 51.376993 30.871007 55.282904
F 51.681775 54.024265 33.455924
F 51.376993 54.024265 55.282904
F 25.254059 15.435502 11.255663
F 24.949277 15.435502 33.082642
F 24.644495 15.435502 54.909622
F 25.254059 38.588760 11.255663
F 24.949277 38.588760 33.082642
F 24.644495 38.588760 54.909622
F 25.254059 61.742018 11.255663
F 24.949277 61.742018 33.082642
F 24.644495 61.742018 54.909622
F 51.681775 15.435502 33.455922
F 51.376993 15.435502 55.282903
F 51.681775 38.588760 33.455922
F 51.376993 38.588760 55.282903
F 51.681775 61.742018 33.455922
F 51.376993 61.742018 55.282903
F 25.254059 0.000000 11.255664
F 24.949277 0.000000 33.082643
F 24.644495 0.000000 54.909623
F 25.254059 23.153258 11.255664
F 24.949277 23.153258 33.082643
F 24.644495 23.153258 54.909623
F 25.254059 46.306515 11.255664
F 24.949277 46.306515 33.082643
F 24.644495 46.306515 54.909623
F 51.681775 0.000000 33.455923
F 51.376993 0.000000 55.282904
F 51.681775 23.153258 33.455923
F 51.376993 23.153258 55.282904
F 51.681775 46.306515 33.455923
F 51.376993 46.306515 55.282904
F 7.483172 5.145165 7.368981
F 7.178390 5.145165 29.195961
F 6.873608 5.145165 51.022940
F 7.483172 28.298423 7.368981
F 7.178390 28.298423 29.195961
F 6.873608 28.298423 51.022940
F 7.483172 51.451680 7.368981
F 7.178390 51.451680 29.195961
F 6.873608 51.451680 51.022940
F 34.215669 5.145165 7.742261
F 33.910887 5.145165 29.569241
F 33.606105 5.145165 51.396220
F 34.215669 28.298423 7.742261
F 33.910887 28.298423 29.569241
F 33.606105 28.298423 51.396220
F 34.215669 51.451680 7.742261
F 33.910887 51.451680 29.569241
F 33.606105 51.451680 51.396220
F 7.483172 12.862918 7.368980
F 7.178390 12.862918 29.195960
F 6.873608 12.862918 51.022939
F 7.483172 36.016175 7.368980
F 7.178390 36.016175 29.195960
F 6.873608 36.016175 51.022939
F 7.483172 59.169433 7.368980
F 7.178390 59.169433 29.195960
F 6.873608 59.169433 51.022939
F 34.215669 12.862918 7.742260
F 33.910887 12.862918 29.569240
F 33.606105 12.862918 51.396219
F 34.215669 36.016175 7.742260
F 33.910887 36.016175 29.569240
F 33.606105 36.016175 51.396219
F 34.215669 59.169433 7.742260
F 33.910887 59.169433 29.569240
F 33.606105 59.169433 51.396219
F 7.483172 20.580673 7.368981
F 7.178390 20.580673 29.195960
F 6.873608 20.580673 51.022940
F 7.483172 43.733930 7.368981
F 7.178390 43.733930 29.195960
F 6.873608 43.733930 51.022940
F 7.483172 66.887188 7.368981
F 7.178390 66.887188 29.195960
F 6.873608 66.887188 51.022940
F 34.215669 20.580673 7.742261
F 33.910887 20.580673 29.569240
F 33.606105 20.580673 51.396220
F 34.215669 43.733930 7.742261
F 33.910887 43.733930 29.569240
F 33.606105 43.733930 51.396220
F 34.215669 66.887188 7.742261
F 33.910887 66.887188 29.569240
F 33.606105 66.887188 51.396220
F 16.394006 5.145164 7.493407
F 16.089224 5.145164 29.320386
F 15.784443 5.145164 51.147366
F 16.394006 28.298421 7.493407
F 16.089224 28.298421 29.320386
F 15.784443 28.298421 51.147366
F 16.394006 51.451679 7.493407
F 16.089224 51.451679 29.320386
F 15.784443 51.451679 51.147366
F 43.126503 5.145164 7.866687
F 42.821721 5.145164 29.693666
F 42.516939 5.145164 51.520646
F 43.126503 28.298421 7.866687
F 42.821721 28.298421 29.693666
F 42.516939 28.298421 51.520646
F 43.126503 51.451679 7.866687
F 42.821721 51.451679 29.693666
F 42.516939 51.451679 51.520646
F 16.394006 12.862916 7.493406
F 16.089224 12.862916 29.320385
F 15.784443 12.862916 51.147365
F 16.394006 36.016174 7.493406
F 16.089224 36.016174 29.320385
F 15.784443 36.016174 51.147365
F 16.394006 59.169431 7.493406
F 16.089224 59.169431 29.320385
F 15.784443 59.169431 51.147365
F 43.126503 12.862916 7.866686
F 42.821721 12.862916 29.693665
F 42.516940 12.862916 51.520645
F 43.126503 36.016174 7.866686
F 42.821721 36.016174 29.693665
F 42.516940 36.016174 51.520645
F 43.126503 59.169431 7.866686
F 42.821721 59.169431 29.693665
F 42.516940 59.169431 51.520645
F 16.394006 20.580671 7.493407
F 16.089224 20.580671 29.320386
F 15.784443 20.580671 51.147366
F 16.394006 43.733929 7.493407
F 16.089224 43.733929 29.320386
F 15.784443 43.733929 51.147366
F 16.394006 66.887186 7.493407
F 16.089224 66.887186 29.320386
F 15.784443 66.887186 51.147366
F 43.126503 20.580671 7.866687
F 42.821721 20.580671 29.693666
F 42.516939 20.580671 51.520646
F 43.126503 43.733929 7.866687
F 42.821721 43.733929 29.693666
F 42.516939 43.733929 51.520646
F 43.126503 66.887186 7.866687
F 42.821721 66.887186 29.693666
F 42.516939 66.887186 51.520646
F 25.304843 5.145165 7.617834
F 25.000061 5.145165 29.444815
F 24.695279 5.145165 51.271794
F 25.304843 28.298423 7.617834
F 25.000061 28.298423 29.444815
F 24.695279 28.298423 51.271794
F 25.304843 51.451680 7.617834
F 25.000061 51.451680 29.444815
F 24.695279 51.451680 51.271794
F 51.732558 5.145165 29.818095
F 51.427776 5.145165 51.645074
F 51.732558 28.298423 29.818095
F 51.427776 28.298423 51.645074
F 51.732558 51.451680 29.818095
F 51.427776 51.451680 51.645074
F 25.304843 12.862917 7.617833
F 25.000061 12.862917 29.444814
F 24.695279 12.862917 51.271793
F 25.304843 36.016175 7.617833
F 25.000061 36.016175 29.444814
F 24.695279 36.016175 51.271793
F 25.304843 59.169432 7.617833
F 25.000061 59.169432 29.444814
F 24.695279 59.169432 51.271793
F 51.732558 12.862917 29.818094
F 51.427776 12.862917 51.645073
F 51.732558 36.016175 29.818094
F 51.427776 36.016175 51.645073
F 51.732558 59.169432 29.818094
F 51.427776 59.169432 51.645073
F 25.304843 20.580673 7.617834
F 25.000061 20.580673 29.444814
F 24.695279 20.580673 51.271794
F 25.304843 43.733930 7.617834
F 25.000061 43.733930 29.444814
F 24.695279 43.733930 51.271794
F 25.304843 66.887188 7.617834
F 25.000061 66.887188 29.444814
F 24.695279 66.887188 51.271794
F 51.732558 20.580673 29.818094
F 51.427776 20.580673 51.645074
F 51.732558 43.733930 29.818094
F 51.427776 43.733930 51.645074
F 51.732558 66.887188 29.818094
F 51.427776 66.887188 51.645074
F 7.445087 5.145165 10.097353
F 7.140305 5.145165 31.924332
F 6.835523 5.145165 53.751311
F 7.445087 28.298423 10.097353
F 7.140305 28.298423 31.924332
F 6.835523 28.298423 53.751311
F 7.445087 51.451680 10.097353
F 7.140305 51.451680 31.924332
F 6.835523 51.451680 53.751311
F 34.177584 5.145165 10.470633
F 33.872802 5.145165 32.297612
F 33.568020 5.145165 54.124592
F 34.177584 28.298423 10.470633
F 33.872802 28.298423 32.297612
F 33.568020 28.298423 54.124592
F 34.177584 51.451680 10.470633
F 33.872802 51.451680 32.297612
F 33.568020 51.451680 54.124592
F 7.445087 12.862917 10.097353
F 7.140305 12.862917 31.924333
F 6.835523 12.862917 53.751312
F 7.445087 36.016175 10.097353
F 7.140305 36.016175 31.924333
F 6.835523 36.016175 53.751312
F 7.445087 59.169432 10.097353
F 7.140305 59.169432 31.924333
F 6.835523 59.169432 53.751312
F 34.177584 12.862917 10.470633
F 33.872802 12.862917 32.297613
F 33.568020 12.862917 54.124593
F 34.177584 36.016175 10.470633
F 33.872802 36.016175 32.297613
F 33.568020 36.016175 54.124593
F 34.177584 59.169432 10.470633
F 33.872802 59.169432 32.297613
F 33.568020 59.169432 54.124593
F 7.445087 20.580673 10.097353
F 7.140305 20.580673 31.924332
F 6.835523 20.580673 53.751312
F 7.445087 43.733930 10.097353
F 7.140305 43.733930 31.924332
F 6.835523 43.733930 53.751312
F 7.445087 66.887188 10.097353
F 7.140305 66.887188 31.924332
F 6.835523 66.887188 53.751312
F 34.177584 20.580673 10.470633
F 33.872802 20.580673 32.297612
F 33.568020 20.580673 54.124593
F 34.177584 43.733930 10.470633
F 33.872802 43.733930 32.297612
F 33.568020 43.733930 54.124593
F 34.177584 66.887188 10.470633
F 33.872802 66.887188 32.297612
F 33.568020 66.887188 54.124593
F 16.355921 5.145164 10.221781
F 16.051139 5.145164 32.048760
F 15.746357 5.145164 53.875739
F 16.355921 28.298422 10.221781
F 16.051139 28.298422 32.048760
F 15.746357 28.298422 53.875739
F 16.355921 51.451679 10.221781
F 16.051139 51.451679 32.048760
F 15.746357 51.451679 53.875739
F 43.088418 5.145164 10.595061
F 42.783636 5.145164 32.422040
F 42.478854 5.145164 54.249019
F 43.088418 28.298422 10.595061
F 42.783636 28.298422 32.422040
F 42.478854 28.298422 54.249019
F 43.088418 51.451679 10.595061
F 42.783636 51.451679 32.422040
F 42.478854 51.451679 54.249019
F 16.355921 12.862917 10.221781
F 16.051139 12.862917 32.048761
F 15.746357 12.862917 53.875740
F 16.355921 36.016174 10.221781
F 16.051139 36.016174 32.048761
F 15.746357 36.016174 53.875740
F 16.355921 59.169432 10.221781
F 16.051139 59.169432 32.048761
F 15.746357 59.169432 53.875740
F 43.088418 12.862917 10.595061
F 42.783636 12.862917 32.422041
F 42.478854 12.862917 54.249020
F 43.088418 36.016174 10.595061
F 42.783636 36.016174 32.422041
F 42.478854 36.016174 54.249020
F 43.088418 59.169432 10.595061
F 42.783636 59.169432 32.422041
F 42.478854 59.169432 54.249020
F 16.355921 20.580672 10.221781
F 16.051139 20.580672 32.048760
F 15.746357 20.580672 53.875740
F 16.355921 43.733929 10.221781
F 16.051139 43.733929 32.048760
F 15.746357 43.733929 53.875740
F 16.355921 66.887187 10.221781
F 16.051139 66.887187 32.048760
F 15.746357 66.887187 53.875740
F 43.088418 20.580672 10.595061
F 42.783636 20.580672 32.422040
F 42.478854 20.580672 54.249020
F 43.088418 43.733929 10.595061
F 42.783636 43.733929 32.422040
F 42.478854 43.733929 54.249020
F 43.088418 66.887187 10.595061
F 42.783636 66.887187 32.422040
F 42.478854 66.887187 54.249020
F 25.266756 5.145165 10.346206
F 24.961974 5.145165 32.173186
F 24.657192 5.145165 54.000165
F 25.266756 28.298423 10.346206
F 24.961974 28.298423 32.173186
F 24.657192 28.298423 54.000165
F 25.266756 51.451680 10.346206
F 24.961974 51.451680 32.173186
F 24.657192 51.451680 54.000165
F 51.694472 5.145165 32.546466
F 51.389690 5.145165 54.373445
F 51.694472 28.298423 32.546466
F 51.389690 28.298423 54.373445
F 51.694472 51.451680 32.546466
F 51.389690 51.451680 54.373445
F 25.266756 12.862917 10.346207
F 24.961974 12.862917 32.173187
F 24.657192 12.862917 54.000166
F 25.266756 36.016175 10.346207
F 24.961974 36.016175 32.173187
F 24.657192 36.016175 54.000166
F 25.266756 59.169432 10.346207
F 24.961974 59.169432 32.173187
F 24.657192 59.169432 54.000166
F 51.694472 12.862917 32.546467
F 51.389690 12.862917 54.373446
F 51.694472 36.016175 32.546467
F 51.389690 36.016175 54.373446
F 51.694472 59.169432 32.546467
F 51.389690 59.169432 54.373446
F 25.266756 20.580672 10.346207
F 24.961974 20.580672 32.173186
F 24.657192 20.580672 54.000165
F 25.266756 43.733930 10.346207
F 24.961974 43.733930 32.173186
F 24.657192 43.733930 54.000165
F 25.266756 66.887188 10.346207
F 24.961974 66.887188 32.173186
F 24.657192 66.887188 54.000165
F 51.694472 20.580672 32.546466
F 51.389690 20.580672 54.373445
F 51.694472 43.733930 32.546466
F 51.389690 43.733930 54.373445
F 51.694472 66.887188 32.546466
F 51.389690 66.887188 54.373445
F 7.394279 7.717749 13.735182
F 7.089497 7.717749 35.562161
F 6.784715 7.717749 57.389141
F 7.394279 30.871007 13.735182
F 7.089497 30.871007 35.562161
F 6.784715 30.871007 57.389141
F 7.394279 54.024264 13.735182
F 7.089497 54.024264 35.562161
F 6.784715 54.024264 57.389141
F 34.126777 7.717749 14.108462
F 33.821995 7.717749 35.935442
F 33.517213 7.717749 57.762421
F 34.126777 30.871007 14.108462
F 33.821995 30.871007 35.935442
F 33.517213 30.871007 57.762421
F 34.126777 54.024264 14.108462
F 33.821995 54.024264 35.935442
F 33.517213 54.024264 57.762421
F 7.394279 15.435502 13.735183
F 7.089497 15.435502 35.562162
F 6.784715 15.435502 57.389142
F 7.394279 38.588760 13.735183
F 7.089497 38.588760 35.562162
F 6.784715 38.588760 57.389142
F 7.394279 61.742017 13.735183
F 7.089497 61.742017 35.562162
F 6.784715 61.742017 57.389142
F 34.126777 15.435502 14.108463
F 33.821995 15.435502 35.935443
F 33.517213 15.435502 57.762422
F 34.126777 38.588760 14.108463
F 33.821995 38.588760 35.935443
F 33.517213 38.588760 57.762422
F 34.126777 61.742017 14.108463
F 33.821995 61.742017 35.935443
F 33.517213 61.742017 57.762422
F 7.394279 0.000000 13.735182
F 7.089497 0.000000 35.562161
F 6.784715 0.000000 57.389141
F 7.394279 23.153257 13.735182
F 7.089497 23.153257 35.562161
F 6.784715 23.153257 57.389141
F 7.394279 46.306515 13.735182
F 7.089497 46.306515 35.562161
F 6.784715 46.306515 57.389141
F 34.126777 0.000000 14.108462
F 33.821995 0.000000 35.935442
F 33.517213 0.000000 57.762421
F 34.126777 23.153257 14.108462
F 33.821995 23.153257 35.935442
F 33.517213 23.153257 57.762421
F 34.126777 46.306515 14.108462
F 33.821995 46.306515 35.935442
F 33.517213 46.306515 57.762421
F 16.305113 7.717751 13.859610
F 16.000331 7.717751 35.686589
F 15.695549 7.717751 57.513568
F 16.305113 30.871008 13.859610
F 16.000331 30.871008 35.686589
F 15.695549 30.871008 57.513568
F 16.305113 54.024266 13.859610
F 16.000331 54.024266 35.686589
F 15.695549 54.024266 57.513568
F 43.037610 7.717751 14.232890
F 42.732828 7.717751 36.059869
F 42.428046 7.717751 57.886849
F 43.037610 30.871008 14.232890
F 42.732828 30.871008 36.059869
F 42.428046 30.871008 57.886849
F 43.037610 54.024266 14.232890
F 42.732828 54.024266 36.059869
F 42.428046 54.024266 57.886849
F 16.305113 15.435503 13.859611
F 16.000331 15.435503 35.686590
F 15.695549 15.435503 57.513569
F 16.305113 38.588761 13.859611
F 16.000331 38.588761 35.686590
F 15.695549 38.588761 57.513569
F 16.305113 61.742018 13.859611
F 16.000331 61.742018 35.686590
F 15.695549 61.742018 57.513569
F 43.037610 15.435503 14.232891
F 42.732828 15.435503 36.059870
F 42.428046 15.435503 57.886850
F 43.037610 38.588761 14.232891
F 42.732828 38.588761 36.059870
F 42.428046 38.588761 57.886850
F 43.037610 61.742018 14.232891
F 42.732828 61.742018 36.059870
F 42.428046 61.742018 57.886850
F 16.305113 0.000001 13.859610
F 16.000331 0.000001 35.686589
F 15.695549 0.000001 57.513568
F 16.305113 23.153259 13.859610
F 16.000331 23.153259 35.686589
F 15.695549 23.153259 57.513568
F 16.305113 46.306516 13.859610
F 16.000331 46.306516 35.686589
F 15.695549 46.306516 57.513568
F 43.037610 0.000001 14.232890
F 42.732828 0.000001 36.059869
F 42.428046 0.000001 57.886849
F 43.037610 23.153259 14.232890
F 42.732828 23.153259 36.059869
F 42.428046 23.153259 57.886849
F 43.037610 46.306516 14.232890
F 42.732828 46.306516 36.059869
F 42.428046 46.306516 57.886849
F 25.215950 7.717750 13.984036
F 24.911168 7.717750 35.811015
F 24.606386 7.717750 57.637994
F 25.215950 30.871007 13.984036
F 24.911168 30.871007 35.811015
F 24.606386 30.871007 57.637994
F 25.215950 54.024265 13.984036
F 24.911168 54.024265 35.811015
F 24.606386 54.024265 57.637994
F 51.643665 7.717750 36.184295
F 51.338883 7.717750 58.011274
F 51.643665 30.871007 36.184295
F 51.338883 30.871007 58.011274
F 51.643665 54.024265 36.184295
F 51.338883 54.024265 58.011274
F 25.215950 15.435502 13.984037
F 24.911168 15.435502 35.811016
F 24.606386 15.435502 57.637995
F 25.215950 38.588760 13.984037
F 24.911168 38.588760 35.811016
F 24.606386 38.588760 57.637995
F 25.215950 61.742017 13.984037
F 24.911168 61.742017 35.811016
F 24.606386 61.742017 57.637995
F 51.643665 15.435502 36.184296
F 51.338883 15.435502 58.011275
F 51.643665 38.588760 36.184296
F 51.338883 38.588760 58.011275
F 51.643665 61.742017 36.184296
F 51.338883 61.742017 58.011275
F 25.215950 0.000000 13.984036
F 24.911168 0.000000 35.811015
F 24.606386 0.000000 57.637994
F 25.215950 23.153258 13.984036
F 24.911168 23.153258 35.811015
F 24.606386 23.153258 57.637994
F 25.215950 46.306515 13.984036
F 24.911168 46.306515 35.811015
F 24.606386 46.306515 57.637994
F 51.643665 0.000000 36.184295
F 51.338883 0.000000 58.011274
F 51.643665 23.153258 36.184295
F 51.338883 23.153258 58.011274
F 51.643665 46.306515 36.184295
F 51.338883 46.306515 58.011274
F 0.660375 1.286291 17.279692
F 0.355593 1.286291 39.106672
F 0.050811 1.286291 60.933651
F 0.660375 24.439548 17.279692
F 0.355593 24.439548 39.106672
F 0.050811 24.439548 60.933651
F 0.660375 47.592806 17.279692
F 0.355593 47.592806 39.106672
F 0.050811 47.592806 60.933651
F 27.392872 1.286291 17.652972
F 27.088090 1.286291 39.479952
F 26.783308 1.286291 61.306931
F 27.392872 24.439548 17.652972
F 27.088090 24.439548 39.479952
F 26.783308 24.439548 61.306931
F 27.392872 47.592806 17.652972
F 27.088090 47.592806 39.479952
F 26.783308 47.592806 61.306931
F 0.660375 9.004040 17.279692
F 0.355593 9.004040 39.106671
F 0.050811 9.004040 60.933651
F 0.660375 32.157298 17.279692
F 0.355593 32.157298 39.106671
F 0.050811 32.157298 60.933651
F 0.660375 55.310555 17.279692
F 0.355593 55.310555 39.106671
F 0.050811 55.310555 60.933651
F 27.392872 9.004040 17.652972
F 27.088090 9.004040 39.479951
F 26.783308 9.004040 61.306931
F 27.392872 32.157298 17.652972
F 27.088090 32.157298 39.479951
F 26.783308 32.157298 61.306931
F 27.392872 55.310555 17.652972
F 27.088090 55.310555 39.479951
F 26.783308 55.310555 61.306931
F 0.660375 16.721795 17.279693
F 0.355593 16.721795 39.106672
F 0.050811 16.721795 60.933652
F 0.660375 39.875053 17.279693
F 0.355593 39.875053 39.106672
F 0.050811 39.875053 60.933652
F 0.660375 63.028310 17.279693
F 0.355593 63.028310 39.106672
F 0.050811 63.028310 60.933652
F 27.392872 16.721795 17.652973
F 27.088090 16.721795 39.479952
F 26.783308 16.721795 61.306932
F 27.392872 39.875053 17.652973
F 27.088090 39.875053 39.479952
F 26.783308 39.875053 61.306932
F 27.392872 63.028310 17.652973
F 27.088090 63.028310 39.479952
F 26.783308 63.028310 61.306932
F 9.571203 1.286291 17.404118
F 9.266421 1.286291 39.231099
F 8.961639 1.286291 61.058078
F 9.571203 24.439548 17.404118
F 9.266421 24.439548 39.231099
F 8.961639 24.439548 61.058078
F 9.571203 47.592806 17.404118
F 9.266421 47.592806 39.231099
F 8.961639 47.592806 61.058078
F 36.303700 1.286291 17.777399
F 35.998918 1.286291 39.604379
F 35.694136 1.286291 61.431358
F 36.303700 24.439548 17.777399
F 35.998918 24.439548 39.604379
F 35.694136 24.439548 61.431358
F 36.303700 47.592806 17.777399
F 35.998918 47.592806 39.604379
F 35.694136 47.592806 61.431358
F 9.571203 9.004040 17.404118
F 9.266421 9.004040 39.231099
F 8.961639 9.004040 61.058078
F 9.571203 32.157298 17.404118
F 9.266421 32.157298 39.231099
F 8.961639 32.157298 61.058078
F 9.571203 55.310555 17.404118
F 9.266421 55.310555 39.231099
F 8.961639 55.310555 61.058078
F 36.303700 9.004040 17.777399
F 35.998918 9.004040 39.604379
F 35.694136 9.004040 61.431358
F 36.303700 32.157298 17.777399
F 35.998918 32.157298 39.604379
F 35.694136 32.157298 61.431358
F 36.303700 55.310555 17.777399
F 35.998918 55.310555 39.604379
F 35.694136 55.310555 61.431358
F 9.571203 16.721795 17.404119
F 9.266421 16.721795 39.231099
F 8.961639 16.721795 61.058079
F 9.571203 39.875053 17.404119
F 9.266421 39.875053 39.231099
F 8.961639 39.875053 61.058079
F 9.571203 63.028310 17.404119
F 9.266421 63.028310 39.231099
F 8.961639 63.028310 61.058079
F 36.303700 16.721795 17.777400
F 35.998918 16.721795 39.604379
F 35.694136 16.721795 61.431359
F 36.303700 39.875053 17.777400
F 35.998918 39.875053 39.604379
F 35.694136 39.875053 61.431359
F 36.303700 63.028310 17.777400
F 35.998918 63.028310 39.604379
F 35.694136 63.028310 61.431359
F 18.482037 1.286290 17.528546
F 18.177256 1.286290 39.355526
F 17.872474 1.286290 61.182506
F 18.482037 24.439547 17.528546
F 18.177256 24.439547 39.355526
F 17.872474 24.439547 61.182506
F 18.482037 47.592805 17.528546
F 18.177256 47.592805 39.355526
F 17.872474 47.592805 61.182506
F 45.214535 1.286290 17.901827
F 44.909754 1.286290 39.728807
F 44.604972 1.286290 61.555786
F 45.214535 24.439547 17.901827
F 44.909754 24.439547 39.728807
F 44.604972 24.439547 61.555786
F 45.214535 47.592805 17.901827
F 44.909754 47.592805 39.728807
F 44.604972 47.592805 61.555786
F 18.482037 9.004039 17.528546
F 18.177256 9.004039 39.355526
F 17.872474 9.004039 61.182506
F 18.482037 32.157297 17.528546
F 18.177256 32.157297 39.355526
F 17.872474 32.157297 61.182506
F 18.482037 55.310554 17.528546
F 18.177256 55.310554 39.355526
F 17.872474 55.310554 61.182506
F 45.214535 9.004039 17.901827
F 44.909754 9.004039 39.728807
F 44.604972 9.004039 61.555786
F 45.214535 32.157297 17.901827
F 44.909754 32.157297 39.728807
F 44.604972 32.157297 61.555786
F 45.214535 55.310554 17.901827
F 44.909754 55.310554 39.728807
F 44.604972 55.310554 61.555786
F 18.482037 16.721795 17.528547
F 18.177256 16.721795 39.355526
F 17.872474 16.721795 61.182507
F 18.482037 39.875052 17.528547
F 18.177256 39.875052 39.355526
F 17.872474 39.875052 61.182507
F 18.482037 63.028310 17.528547
F 18.177256 63.028310 39.355526
F 17.872474 63.028310 61.182507
F 45.214535 16.721795 17.901828
F 44.909754 16.721795 39.728807
F 44.604972 16.721795 61.555787
F 45.214535 39.875052 17.901828
F 44.909754 39.875052 39.728807
F 44.604972 39.875052 61.555787
F 45.214535 63.028310 17.901828
F 44.909754 63.028310 39.728807
F 44.604972 63.028310 61.555787
F 0.609564 3.858875 20.917522
F 0.304782 3.858875 42.744501
F 0.000000 3.858875 64.571481
F 0.609564 27.012132 20.917522
F 0.304782 27.012132 42.744501
F 0.000000 27.012132 64.571481
F 0.609564 50.165390 20.917522
F 0.304782 50.165390 42.744501
F 0.000000 50.165390 64.571481
F 27.342061 3.858875 21.290802
F 27.037279 3.858875 43.117781
F 26.732497 3.858875 64.944762
F 27.342061 27.012132 21.290802
F 27.037279 27.012132 43.117781
F 26.732497 27.012132 64.944762
F 27.342061 50.165390 21.290802
F 27.037279 50.165390 43.117781
F 26.732497 50.165390 64.944762
F 0.609564 11.576625 20.917522
F 0.304782 11.576625 42.744501
F 0.000000 11.576625 64.571481
F 0.609564 34.729882 20.917522
F 0.304782 34.729882 42.744501
F 0.000000 34.729882 64.571481
F 0.609564 57.883140 20.917522
F 0.304782 57.883140 42.744501
F 0.000000 57.883140 64.571481
F 27.342061 11.576625 21.290802
F 27.037279 11.576625 43.117781
F 26.732497 11.576625 64.944762
F 27.342061 34.729882 21.290802
F 27.037279 34.729882 43.117781
F 26.732497 34.729882 64.944762
F 27.342061 57.883140 21.290802
F 27.037279 57.883140 43.117781
F 26.732497 57.883140 64.944762
F 0.609564 19.294380 20.917522
F 0.304782 19.294380 42.744502
F 0.000000 19.294380 64.571481
F 0.609564 42.447638 20.917522
F 0.304782 42.447638 42.744502
F 0.000000 42.447638 64.571481
F 0.609564 65.600895 20.917522
F 0.304782 65.600895 42.744502
F 0.000000 65.600895 64.571481
F 27.342061 19.294380 21.290802
F 27.037279 19.294380 43.117782
F 26.732497 19.294380 64.944762
F 27.342061 42.447638 21.290802
F 27.037279 42.447638 43.117782
F 26.732497 42.447638 64.944762
F 27.342061 65.600895 21.290802
F 27.037279 65.600895 43.117782
F 26.732497 65.600895 64.944762
F 9.520390 3.858875 21.041949
F 9.215608 3.858875 42.868929
F 8.910826 3.858875 64.695908
F 9.520390 27.012133 21.041949
F 9.215608 27.012133 42.868929
F 8.910826 27.012133 64.695908
F 9.520390 50.165390 21.041949
F 9.215608 50.165390 42.868929
F 8.910826 50.165390 64.695908
F 36.252888 3.858875 21.415229
F 35.948106 3.858875 43.242209
F 35.643324 3.858875 65.069188
F 36.252888 27.012133 21.415229
F 35.948106 27.012133 43.242209
F 35.643324 27.012133 65.069188
F 36.252888 50.165390 21.415229
F 35.948106 50.165390 43.242209
F 35.643324 50.165390 65.069188
F 9.520390 11.576625 21.041949
F 9.215608 11.576625 42.868929
F 8.910826 11.576625 64.695908
F 9.520390 34.729883 21.041949
F 9.215608 34.729883 42.868929
F 8.910826 34.729883 64.695908
F 9.520390 57.883140 21.041949
F 9.215608 57.883140 42.868929
F 8.910826 57.883140 64.695908
F 36.252888 11.576625 21.415229
F 35.948106 11.576625 43.242209
F 35.643324 11.576625 65.069188
F 36.252888 34.729883 21.415229
F 35.948106 34.729883 43.242209
F 35.643324 34.729883 65.069188
F 36.252888 57.883140 21.415229
F 35.948106 57.883140 43.242209
F 35.643324 57.883140 65.069188
F 9.520390 19.294380 21.041950
F 9.215608 19.294380 42.868929
F 8.910826 19.294380 64.695909
F 9.520390 42.447638 21.041950
F 9.215608 42.447638 42.868929
F 8.910826 42.447638 64.695909
F 9.520390 65.600896 21.041950
F 9.215608 65.600896 42.868929
F 8.910826 65.600896 64.695909
F 36.252888 19.294380 21.415230
F 35.948106 19.294380 43.242209
F 35.643324 19.294380 65.069189
F 36.252888 42.447638 21.415230
F 35.948106 42.447638 43.242209
F 35.643324 42.447638 65.069189
F 36.252888 65.600896 21.415230
F 35.948106 65.600896 43.242209
F 35.643324 65.600896 65.069189
F 18.431228 3.858876 21.166376
F 18.126446 3.858876 42.993357
F 17.821664 3.858876 64.820336
F 18.431228 27.012134 21.166376
F 18.126446 27.012134 42.993357
F 17.821664 27.012134 64.820336
F 18.431228 50.165391 21.166376
F 18.126446 50.165391 42.993357
F 17.821664 50.165391 64.820336
F 45.163724 3.858876 21.539657
F 44.858943 3.858876 43.366637
F 44.554161 3.858876 65.193616
F 45.163724 27.012134 21.539657
F 44.858943 27.012134 43.366637
F 44.554161 27.012134 65.193616
F 45.163724 50.165391 21.539657
F 44.858943 50.165391 43.366637
F 44.554161 50.165391 65.193616
F 18.431228 11.576626 21.166376
F 18.126446 11.576626 42.993357
F 17.821664 11.576626 64.820336
F 18.431228 34.729884 21.166376
F 18.126446 34.729884 42.993357
F 17.821664 34.729884 64.820336
F 18.431228 57.883141 21.166376
F 18.126446 57.883141 42.993357
F 17.821664 57.883141 64.820336
F 45.163724 11.576626 21.539657
F 44.858943 11.576626 43.366637
F 44.554161 11.576626 65.193616
F 45.163724 34.729884 21.539657
F 44.858943 34.729884 43.366637
F 44.554161 34.729884 65.193616
F 45.163724 57.883141 21.539657
F 44.858943 57.883141 43.366637
F 44.554161 57.883141 65.193616
F 18.431227 19.294382 21.166377
F 18.126446 19.294382 42.993357
F 17.821664 19.294382 64.820337
F 18.431227 42.447639 21.166377
F 18.126446 42.447639 42.993357
F 17.821664 42.447639 64.820337
F 18.431227 65.600897 21.166377
F 18.126446 65.600897 42.993357
F 17.821664 65.600897 64.820337
F 45.163724 19.294382 21.539658
F 44.858943 19.294382 43.366637
F 44.554161 19.294382 65.193617
F 45.163724 42.447639 21.539658
F 44.858943 42.447639 43.366637
F 44.554161 42.447639 65.193617
F 45.163724 65.600897 21.539658
F 44.858943 65.600897 43.366637
F 44.554161 65.600897 65.193617
F 0.647674 3.858875 18.189151
F 0.342892 3.858875 40.016130
F 0.038110 3.858875 61.843109
F 0.647674 27.012133 18.189151
F 0.342892 27.012133 40.016130
F 0.038110 27.012133 61.843109
F 0.647674 50.165390 18.189151
F 0.342892 50.165390 40.016130
F 0.038110 50.165390 61.843109
F 27.380171 3.858875 18.562431
F 27.075389 3.858875 40.389410
F 26.770607 3.858875 62.216390
F 27.380171 27.012133 18.562431
F 27.075389 27.012133 40.389410
F 26.770607 27.012133 62.216390
F 27.380171 50.165390 18.562431
F 27.075389 50.165390 40.389410
F 26.770607 50.165390 62.216390
F 0.647674 11.576625 18.189150
F 0.342892 11.576625 40.016130
F 0.038110 11.576625 61.843109
F 0.647674 34.729883 18.189150
F 0.342892 34.729883 40.016130
F 0.038110 34.729883 61.843109
F 0.647674 57.883140 18.189150
F 0.342892 57.883140 40.016130
F 0.038110 57.883140 61.843109
F 27.380171 11.576625 18.562430
F 27.075389 11.576625 40.389410
F 26.770607 11.576625 62.216390
F 27.380171 34.729883 18.562430
F 27.075389 34.729883 40.389410
F 26.770607 34.729883 62.216390
F 27.380171 57.883140 18.562430
F 27.075389 57.883140 40.389410
F 26.770607 57.883140 62.216390
F 0.647674 19.294381 18.189150
F 0.342892 19.294381 40.016129
F 0.038110 19.294381 61.843109
F 0.647674 42.447638 18.189150
F 0.342892 42.447638 40.016129
F 0.038110 42.447638 61.843109
F 0.647674 65.600896 18.189150
F 0.342892 65.600896 40.016129
F 0.038110 65.600896 61.843109
F 27.380171 19.294381 18.562430
F 27.075389 19.294381 40.389409
F 26.770607 19.294381 62.216390
F 27.380171 42.447638 18.562430
F 27.075389 42.447638 40.389409
F 26.770607 42.447638 62.216390
F 27.380171 65.600896 18.562430
F 27.075389 65.600896 40.389409
F 26.770607 65.600896 62.216390
F 9.558501 3.858875 18.313577
F 9.253719 3.858875 40.140557
F 8.948937 3.858875 61.967536
F 9.558501 27.012133 18.313577
F 9.253719 27.012133 40.140557
F 8.948937 27.012133 61.967536
F 9.558501 50.165390 18.313577
F 9.253719 50.165390 40.140557
F 8.948937 50.165390 61.967536
F 36.290999 3.858875 18.686857
F 35.986217 3.858875 40.513837
F 35.681435 3.858875 62.340816
F 36.290999 27.012133 18.686857
F 35.986217 27.012133 40.513837
F 35.681435 27.012133 62.340816
F 36.290999 50.165390 18.686857
F 35.986217 50.165390 40.513837
F 35.681435 50.165390 62.340816
F 9.558501 11.576625 18.313577
F 9.253719 11.576625 40.140557
F 8.948937 11.576625 61.967536
F 9.558501 34.729883 18.313577
F 9.253719 34.729883 40.140557
F 8.948937 34.729883 61.967536
F 9.558501 57.883140 18.313577
F 9.253719 57.883140 40.140557
F 8.948937 57.883140 61.967536
F 36.290999 11.576625 18.686857
F 35.986217 11.576625 40.513837
F 35.681435 11.576625 62.340816
F 36.290999 34.729883 18.686857
F 35.986217 34.729883 40.513837
F 35.681435 34.729883 62.340816
F 36.290999 57.883140 18.686857
F 35.986217 57.883140 40.513837
F 35.681435 57.883140 62.340816
F 9.558501 19.294381 18.313577
F 9.253719 19.294381 40.140556
F 8.948937 19.294381 61.967536
F 9.558501 42.447638 18.313577
F 9.253719 42.447638 40.140556
F 8.948937 42.447638 61.967536
F 9.558501 65.600896 18.313577
F 9.253719 65.600896 40.140556
F 8.948937 65.600896 61.967536
F 36.290999 19.294381 18.686857
F 35.986217 19.294381 40.513836
F 35.681435 19.294381 62.340816
F 36.290999 42.447638 18.686857
F 35.986217 42.447638 40.513836
F 35.681435 42.447638 62.340816
F 36.290999 65.600896 18.686857
F 35.986217 65.600896 40.513836
F 35.681435 65.600896 62.340816
F 18.469337 3.858876 18.438003
F 18.164555 3.858876 40.264983
F 17.859773 3.858876 62.091962
F 18.469337 27.012133 18.438003
F 18.164555 27.012133 40.264983
F 17.859773 27.012133 62.091962
F 18.469337 50.165391 18.438003
F 18.164555 50.165391 40.264983
F 17.859773 50.165391 62.091962
F 45.201834 3.858876 18.811283
F 44.897052 3.858876 40.638263
F 44.592270 3.858876 62.465242
F 45.201834 27.012133 18.811283
F 44.897052 27.012133 40.638263
F 44.592270 27.012133 62.465242
F 45.201834 50.165391 18.811283
F 44.897052 50.165391 40.638263
F 44.592270 50.165391 62.465242
F 18.469337 11.576626 18.438003
F 18.164555 11.576626 40.264983
F 17.859773 11.576626 62.091962
F 18.469337 34.729883 18.438003
F 18.164555 34.729883 40.264983
F 17.859773 34.729883 62.091962
F 18.469337 57.883141 18.438003
F 18.164555 57.883141 40.264983
F 17.859773 57.883141 62.091962
F 45.201834 11.576626 18.811283
F 44.897052 11.576626 40.638263
F 44.592270 11.576626 62.465242
F 45.201834 34.729883 18.811283
F 44.897052 34.729883 40.638263
F 44.592270 34.729883 62.465242
F 45.201834 57.883141 18.811283
F 44.897052 57.883141 40.638263
F 44.592270 57.883141 62.465242
F 18.469337 19.294381 18.438003
F 18.164555 19.294381 40.264982
F 17.859773 19.294381 62.091962
F 18.469337 42.447639 18.438003
F 18.164555 42.447639 40.264982
F 17.859773 42.447639 62.091962
F 18.469337 65.600896 18.438003
F 18.164555 65.600896 40.264982
F 17.859773 65.600896 62.091962
F 45.201834 19.294381 18.811283
F 44.897052 19.294381 40.638262
F 44.592270 19.294381 62.465242
F 45.201834 42.447639 18.811283
F 44.897052 42.447639 40.638262
F 44.592270 42.447639 62.465242
F 45.201834 65.600896 18.811283
F 44.897052 65.600896 40.638262
F 44.592270 65.600896 62.465242
F 0.698461 1.286291 14.551320
F 0.393679 1.286291 36.378300
F 0.088897 1.286291 58.205279
F 0.698461 24.439549 14.551320
F 0.393679 24.439549 36.378300
F 0.088897 24.439549 58.205279
F 0.698461 47.592806 14.551320
F 0.393679 47.592806 36.378300
F 0.088897 47.592806 58.205279
F 27.430958 1.286291 14.924601
F 27.126176 1.286291 36.751580
F 26.821394 1.286291 58.578559
F 27.430958 24.439549 14.924601
F 27.126176 24.439549 36.751580
F 26.821394 24.439549 58.578559
F 27.430958 47.592806 14.924601
F 27.126176 47.592806 36.751580
F 26.821394 47.592806 58.578559
F 0.698461 9.004040 14.551320
F 0.393679 9.004040 36.378300
F 0.088897 9.004040 58.205279
F 0.698461 32.157298 14.551320
F 0.393679 32.157298 36.378300
F 0.088897 32.157298 58.205279
F 0.698461 55.310555 14.551320
F 0.393679 55.310555 36.378300
F 0.088897 55.310555 58.205279
F 27.430958 9.004040 14.924601
F 27.126176 9.004040 36.751580
F 26.821394 9.004040 58.578559
F 27.430958 32.157298 14.924601
F 27.126176 32.157298 36.751580
F 26.821394 32.157298 58.578559
F 27.430958 55.310555 14.924601
F 27.126176 55.310555 36.751580
F 26.821394 55.310555 58.578559
F 0.698461 16.721796 14.551319
F 0.393679 16.721796 36.378299
F 0.088897 16.721796 58.205279
F 0.698461 39.875053 14.551319
F 0.393679 39.875053 36.378299
F 0.088897 39.875053 58.205279
F 0.698461 63.028311 14.551319
F 0.393679 63.028311 36.378299
F 0.088897 63.028311 58.205279
F 27.430958 16.721796 14.924600
F 27.126176 16.721796 36.751579
F 26.821394 16.721796 58.578559
F 27.430958 39.875053 14.924600
F 27.126176 39.875053 36.751579
F 26.821394 39.875053 58.578559
F 27.430958 63.028311 14.924600
F 27.126176 63.028311 36.751579
F 26.821394 63.028311 58.578559
F 9.609288 1.286291 14.675747
F 9.304506 1.286291 36.502726
F 8.999724 1.286291 58.329706
F 9.609288 24.439548 14.675747
F 9.304506 24.439548 36.502726
F 8.999724 24.439548 58.329706
F 9.609288 47.592806 14.675747
F 9.304506 47.592806 36.502726
F 8.999724 47.592806 58.329706
F 36.341785 1.286291 15.049027
F 36.037003 1.286291 36.876007
F 35.732221 1.286291 58.702986
F 36.341785 24.439548 15.049027
F 36.037003 24.439548 36.876007
F 35.732221 24.439548 58.702986
F 36.341785 47.592806 15.049027
F 36.037003 47.592806 36.876007
F 35.732221 47.592806 58.702986
F 9.609288 9.004040 14.675747
F 9.304506 9.004040 36.502726
F 8.999724 9.004040 58.329706
F 9.609288 32.157298 14.675747
F 9.304506 32.157298 36.502726
F 8.999724 32.157298 58.329706
F 9.609288 55.310555 14.675747
F 9.304506 55.310555 36.502726
F 8.999724 55.310555 58.329706
F 36.341785 9.004040 15.049027
F 36.037003 9.004040 36.876007
F 35.732221 9.004040 58.702986
F 36.341785 32.157298 15.049027
F 36.037003 32.157298 36.876007
F 35.732221 32.157298 58.702986
F 36.341785 55.310555 15.049027
F 36.037003 55.310555 36.876007
F 35.732221 55.310555 58.702986
F 9.609288 16.721795 14.675746
F 9.304506 16.721795 36.502725
F 8.999724 16.721795 58.329706
F 9.609288 39.875053 14.675746
F 9.304506 39.875053 36.502725
F 8.999724 39.875053 58.329706
F 9.609288 63.028310 14.675746
F 9.304506 63.028310 36.502725
F 8.999724 63.028310 58.329706
F 36.341785 16.721795 15.049026
F 36.037003 16.721795 36.876006
F 35.732221 16.721795 58.702986
F 36.341785 39.875053 15.049026
F 36.037003 39.875053 36.876006
F 35.732221 39.875053 58.702986
F 36.341785 63.028310 15.049026
F 36.037003 63.028310 36.876006
F 35.732221 63.028310 58.702986
F 18.520123 1.286290 14.800172
F 18.215341 1.286290 36.627152
F 17.910559 1.286290 58.454131
F 18.520123 24.439547 14.800172
F 18.215341 24.439547 36.627152
F 17.910559 24.439547 58.454131
F 18.520123 47.592805 14.800172
F 18.215341 47.592805 36.627152
F 17.910559 47.592805 58.454131
F 45.252621 1.286290 15.173452
F 44.947839 1.286290 37.000433
F 44.643057 1.286290 58.827412
F 45.252621 24.439547 15.173452
F 44.947839 24.439547 37.000433
F 44.643057 24.439547 58.827412
F 45.252621 47.592805 15.173452
F 44.947839 47.592805 37.000433
F 44.643057 47.592805 58.827412
F 18.520123 9.004039 14.800172
F 18.215341 9.004039 36.627152
F 17.910559 9.004039 58.454131
F 18.520123 32.157296 14.800172
F 18.215341 32.157296 36.627152
F 17.910559 32.157296 58.454131
F 18.520123 55.310554 14.800172
F 18.215341 55.310554 36.627152
F 17.910559 55.310554 58.454131
F 45.252621 9.004039 15.173452
F 44.947839 9.004039 37.000433
F 44.643057 9.004039 58.827412
F 45.252621 32.157296 15.173452
F 44.947839 32.157296 37.000433
F 44.643057 32.157296 58.827412
F 45.252621 55.310554 15.173452
F 44.947839 55.310554 37.000433
F 44.643057 55.310554 58.827412
F 18.520123 16.721794 14.800172
F 18.215341 16.721794 36.627151
F 17.910559 16.721794 58.454130
F 18.520123 39.875052 14.800172
F 18.215341 39.875052 36.627151
F 17.910559 39.875052 58.454130
F 18.520123 63.028309 14.800172
F 18.215341 63.028309 36.627151
F 17.910559 63.028309 58.454130
F 45.252621 16.721794 15.173452
F 44.947839 16.721794 37.000432
F 44.643057 16.721794 58.827411
F 45.252621 39.875052 15.173452
F 44.947839 39.875052 37.000432
F 44.643057 39.875052 58.827411
F 45.252621 63.028309 15.173452
F 44.947839 63.028309 37.000432
F 44.643057 63.028309 58.827411
F 2.875382 7.717750 18.220258
F 2.570600 7.717750 40.047237
F 2.265819 7.717750 61.874216
F 2.875382 30.871007 18.220258
F 2.570600 30.871007 40.047237
F 2.265819 30.871007 61.874216
F 2.875382 54.024265 18.220258
F 2.570600 54.024265 40.047237
F 2.265819 54.024265 61.874216
F 29.607879 7.717750 18.593538
F 29.303097 7.717750 40.420517
F 28.998316 7.717750 62.247496
F 29.607879 30.871007 18.593538
F 29.303097 30.871007 40.420517
F 28.998316 30.871007 62.247496
F 29.607879 54.024265 18.593538
F 29.303097 54.024265 40.420517
F 28.998316 54.024265 62.247496
F 2.875382 15.435503 18.220257
F 2.570601 15.435503 40.047236
F 2.265819 15.435503 61.874215
F 2.875382 38.588760 18.220257
F 2.570601 38.588760 40.047236
F 2.265819 38.588760 61.874215
F 2.875382 61.742018 18.220257
F 2.570601 61.742018 40.047236
F 2.265819 61.742018 61.874215
F 29.607879 15.435503 18.593537
F 29.303097 15.435503 40.420516
F 28.998316 15.435503 62.247495
F 29.607879 38.588760 18.593537
F 29.303097 38.588760 40.420516
F 28.998316 38.588760 62.247495
F 29.607879 61.742018 18.593537
F 29.303097 61.742018 40.420516
F 28.998316 61.742018 62.247495
F 2.875382 0.000000 18.220257
F 2.570600 0.000000 40.047237
F 2.265819 0.000000 61.874216
F 2.875382 23.153258 18.220257
F 2.570600 23.153258 40.047237
F 2.265819 23.153258 61.874216
F 2.875382 46.306515 18.220257
F 2.570600 46.306515 40.047237
F 2.265819 46.306515 61.874216
F 29.607879 0.000000 18.593537
F 29.303097 0.000000 40.420517
F 28.998316 0.000000 62.247496
F 29.607879 23.153258 18.593537
F 29.303097 23.153258 40.420517
F 28.998316 23.153258 62.247496
F 29.607879 46.306515 18.593537
F 29.303097 46.306515 40.420517
F 28.998316 46.306515 62.247496
F 11.786212 7.717750 18.344684
F 11.481430 7.717750 40.171664
F 11.176648 7.717750 61.998643
F 11.786212 30.871007 18.344684
F 11.481430 30.871007 40.171664
F 11.176648 30.871007 61.998643
F 11.786212 54.024265 18.344684
F 11.481430 54.024265 40.171664
F 11.176648 54.024265 61.998643
F 38.518709 7.717750 18.717965
F 38.213927 7.717750 40.544944
F 37.909145 7.717750 62.371923
F 38.518709 30.871007 18.717965
F 38.213927 30.871007 40.544944
F 37.909145 30.871007 62.371923
F 38.518709 54.024265 18.717965
F 38.213927 54.024265 40.544944
F 37.909145 54.024265 62.371923
F 11.786212 15.435502 18.344682
F 11.481430 15.435502 40.171663
F 11.176648 15.435502 61.998642
F 11.786212 38.588760 18.344682
F 11.481430 38.588760 40.171663
F 11.176648 38.588760 61.998642
F 11.786212 61.742017 18.344682
F 11.481430 61.742017 40.171663
F 11.176648 61.742017 61.998642
F 38.518709 15.435502 18.717963
F 38.213927 15.435502 40.544943
F 37.909145 15.435502 62.371922
F 38.518709 38.588760 18.717963
F 38.213927 38.588760 40.544943
F 37.909145 38.588760 62.371922
F 38.518709 61.742017 18.717963
F 38.213927 61.742017 40.544943
F 37.909145 61.742017 62.371922
F 11.786212 0.000000 18.344683
F 11.481430 0.000000 40.171664
F 11.176648 0.000000 61.998643
F 11.786212 23.153258 18.344683
F 11.481430 23.153258 40.171664
F 11.176648 23.153258 61.998643
F 11.786212 46.306515 18.344683
F 11.481430 46.306515 40.171664
F 11.176648 46.306515 61.998643
F 38.518709 0.000000 18.717964
F 38.213927 0.000000 40.544944
F 37.909145 0.000000 62.371923
F 38.518709 23.153258 18.717964
F 38.213927 23.153258 40.544944
F 37.909145 23.153258 62.371923
F 38.518709 46.306515 18.717964
F 38.213927 46.306515 40.544944
F 37.909145 46.306515 62.371923
F 20.697048 7.717750 18.469110
F 20.392266 7.717750 40.296089
F 20.087484 7.717750 62.123070
F 20.697048 30.871008 18.469110
F 20.392266 30.871008 40.296089
F 20.087484 30.871008 62.123070
F 20.697048 54.024265 18.469110
F 20.392266 54.024265 40.296089
F 20.087484 54.024265 62.123070
F 47.429545 7.717750 18.842391
F 47.124763 7.717750 40.669370
F 46.819981 7.717750 62.496350
F 47.429545 30.871008 18.842391
F 47.124763 30.871008 40.669370
F 46.819981 30.871008 62.496350
F 47.429545 54.024265 18.842391
F 47.124763 54.024265 40.669370
F 46.819981 54.024265 62.496350
F 20.697048 15.435503 18.469109
F 20.392266 15.435503 40.296088
F 20.087484 15.435503 62.123069
F 20.697048 38.588760 18.469109
F 20.392266 38.588760 40.296088
F 20.087484 38.588760 62.123069
F 20.697048 61.742018 18.469109
F 20.392266 61.742018 40.296088
F 20.087484 61.742018 62.123069
F 47.429545 15.435503 18.842390
F 47.124763 15.435503 40.669369
F 46.819981 15.435503 62.496349
F 47.429545 38.588760 18.842390
F 47.124763 38.588760 40.669369
F 46.819981 38.588760 62.496349
F 47.429545 61.742018 18.842390
F 47.124763 61.742018 40.669369
F 46.819981 61.742018 62.496349
F 20.697048 0.000001 18.469110
F 20.392266 0.000001 40.296089
F 20.087484 0.000001 62.123069
F 20.697048 23.153258 18.469110
F 20.392266 23.153258 40.296089
F 20.087484 23.153258 62.123069
F 20.697048 46.306516 18.469110
F 20.392266 46.306516 40.296089
F 20.087484 46.306516 62.123069
F 47.429545 0.000001 18.842391
F 47.124763 0.000001 40.669370
F 46.819981 0.000001 62.496349
F 47.429545 23.153258 18.842391
F 47.124763 23.153258 40.669370
F 46.819981 23.153258 62.496349
F 47.429545 46.306516 18.842391
F 47.124763 46.306516 40.669370
F 46.819981 46.306516 62.496349
F 2.926165 5.145166 14.582427
F 2.621383 5.145166 36.409406
F 2.316602 5.145166 58.236386
F 2.926165 28.298423 14.582427
F 2.621383 28.298423 36.409406
F 2.316602 28.298423 58.236386
F 2.926165 51.451681 14.582427
F 2.621383 51.451681 36.409406
F 2.316602 51.451681 58.236386
F 29.658662 5.145166 14.955707
F 29.353880 5.145166 36.782687
F 29.049099 5.145166 58.609667
F 29.658662 28.298423 14.955707
F 29.353880 28.298423 36.782687
F 29.049099 28.298423 58.609667
F 29.658662 51.451681 14.955707
F 29.353880 51.451681 36.782687
F 29.049099 51.451681 58.609667
F 2.926165 12.862918 14.582426
F 2.621384 12.862918 36.409405
F 2.316602 12.862918 58.236385
F 2.926165 36.016175 14.582426
F 2.621384 36.016175 36.409405
F 2.316602 36.016175 58.236385
F 2.926165 59.169433 14.582426
F 2.621384 59.169433 36.409405
F 2.316602 59.169433 58.236385
F 29.658662 12.862918 14.955706
F 29.353880 12.862918 36.782686
F 29.049099 12.862918 58.609666
F 29.658662 36.016175 14.955706
F 29.353880 36.016175 36.782686
F 29.049099 36.016175 58.609666
F 29.658662 59.169433 14.955706
F 29.353880 59.169433 36.782686
F 29.049099 59.169433 58.609666
F 2.926165 20.580673 14.582427
F 2.621383 20.580673 36.409406
F 2.316602 20.580673 58.236385
F 2.926165 43.733931 14.582427
F 2.621383 43.733931 36.409406
F 2.316602 43.733931 58.236385
F 2.926165 66.887188 14.582427
F 2.621383 66.887188 36.409406
F 2.316602 66.887188 58.236385
F 29.658662 20.580673 14.955707
F 29.353880 20.580673 36.782687
F 29.049099 20.580673 58.609666
F 29.658662 43.733931 14.955707
F 29.353880 43.733931 36.782687
F 29.049099 43.733931 58.609666
F 29.658662 66.887188 14.955707
F 29.353880 66.887188 36.782687
F 29.049099 66.887188 58.609666
F 11.836994 5.145165 14.706853
F 11.532212 5.145165 36.533833
F 11.227430 5.145165 58.360812
F 11.836994 28.298422 14.706853
F 11.532212 28.298422 36.533833
F 11.227430 28.298422 58.360812
F 11.836994 51.451680 14.706853
F 11.532212 51.451680 36.533833
F 11.227430 51.451680 58.360812
F 38.569491 5.145165 15.080133
F 38.264709 5.145165 36.907113
F 37.959927 5.145165 58.734093
F 38.569491 28.298422 15.080133
F 38.264709 28.298422 36.907113
F 37.959927 28.298422 58.734093
F 38.569491 51.451680 15.080133
F 38.264709 51.451680 36.907113
F 37.959927 51.451680 58.734093
F 11.836994 12.862917 14.706852
F 11.532212 12.862917 36.533832
F 11.227430 12.862917 58.360811
F 11.836994 36.016174 14.706852
F 11.532212 36.016174 36.533832
F 11.227430 36.016174 58.360811
F 11.836994 59.169432 14.706852
F 11.532212 59.169432 36.533832
F 11.227430 59.169432 58.360811
F 38.569491 12.862917 15.080132
F 38.264709 12.862917 36.907112
F 37.959927 12.862917 58.734092
F 38.569491 36.016174 15.080132
F 38.264709 36.016174 36.907112
F 37.959927 36.016174 58.734092
F 38.569491 59.169432 15.080132
F 38.264709 59.169432 36.907112
F 37.959927 59.169432 58.734092
F 11.836994 20.580672 14.706853
F 11.532212 20.580672 36.533833
F 11.227430 20.580672 58.360812
F 11.836994 43.733930 14.706853
F 11.532212 43.733930 36.533833
F 11.227430 43.733930 58.360812
F 11.836994 66.887187 14.706853
F 11.532212 66.887187 36.533833
F 11.227430 66.887187 58.360812
F 38.569491 20.580672 15.080133
F 38.264709 20.580672 36.907113
F 37.959927 20.580672 58.734093
F 38.569491 43.733930 15.080133
F 38.264709 43.733930 36.907113
F 37.959927 43.733930 58.734093
F 38.569491 66.887187 15.080133
F 38.264709 66.887187 36.907113
F 37.959927 66.887187 58.734093
F 20.747832 5.145164 14.831280
F 20.443050 5.145164 36.658259
F 20.138268 5.145164 58.485239
F 20.747832 28.298422 14.831280
F 20.443050 28.298422 36.658259
F 20.138268 28.298422 58.485239
F 20.747832 51.451679 14.831280
F 20.443050 51.451679 36.658259
F 20.138268 51.451679 58.485239
F 47.480329 5.145164 15.204560
F 47.175547 5.145164 37.031539
F 46.870765 5.145164 58.858519
F 47.480329 28.298422 15.204560
F 47.175547 28.298422 37.031539
F 46.870765 28.298422 58.858519
F 47.480329 51.451679 15.204560
F 47.175547 51.451679 37.031539
F 46.870765 51.451679 58.858519
F 20.747832 12.862916 14.831279
F 20.443050 12.862916 36.658258
F 20.138268 12.862916 58.485238
F 20.747832 36.016174 14.831279
F 20.443050 36.016174 36.658258
F 20.138268 36.016174 58.485238
F 20.747832 59.169431 14.831279
F 20.443050 59.169431 36.658258
F 20.138268 59.169431 58.485238
F 47.480329 12.862916 15.204559
F 47.175547 12.862916 37.031538
F 46.870765 12.862916 58.858518
F 47.480329 36.016174 15.204559
F 47.175547 36.016174 37.031538
F 46.870765 36.016174 58.858518
F 47.480329 59.169431 15.204559
F 47.175547 59.169431 37.031538
F 46.870765 59.169431 58.858518
F 20.747832 20.580672 14.831280
F 20.443050 20.580672 36.658259
F 20.138268 20.580672 58.485238
F 20.747832 43.733929 14.831280
F 20.443050 43.733929 36.658259
F 20.138268 43.733929 58.485238
F 20.747832 66.887187 14.831280
F 20.443050 66.887187 36.658259
F 20.138268 66.887187 58.485238
F 47.480329 20.580672 15.204560
F 47.175547 20.580672 37.031539
F 46.870765 20.580672 58.858518
F 47.480329 43.733929 15.204560
F 47.175547 43.733929 37.031539
F 46.870765 43.733929 58.858518
F 47.480329 66.887187 15.204560
F 47.175547 66.887187 37.031539
F 46.870765 66.887187 58.858518
F 2.888080 5.145165 17.310798
F 2.583298 5.145165 39.137777
F 2.278516 5.145165 60.964758
F 2.888080 28.298423 17.310798
F 2.583298 28.298423 39.137777
F 2.278516 28.298423 60.964758
F 2.888080 51.451680 17.310798
F 2.583298 51.451680 39.137777
F 2.278516 51.451680 60.964758
F 29.620577 5.145165 17.684079
F 29.315795 5.145165 39.511058
F 29.011013 5.145165 61.338038
F 29.620577 28.298423 17.684079
F 29.315795 28.298423 39.511058
F 29.011013 28.298423 61.338038
F 29.620577 51.451680 17.684079
F 29.315795 51.451680 39.511058
F 29.011013 51.451680 61.338038
F 2.888080 12.862917 17.310799
F 2.583298 12.862917 39.137778
F 2.278516 12.862917 60.964759
F 2.888080 36.016175 17.310799
F 2.583298 36.016175 39.137778
F 2.278516 36.016175 60.964759
F 2.888080 59.169432 17.310799
F 2.583298 59.169432 39.137778
F 2.278516 59.169432 60.964759
F 29.620577 12.862917 17.684080
F 29.315795 12.862917 39.511059
F 29.011013 12.862917 61.338039
F 29.620577 36.016175 17.684080
F 29.315795 36.016175 39.511059
F 29.011013 36.016175 61.338039
F 29.620577 59.169432 17.684080
F 29.315795 59.169432 39.511059
F 29.011013 59.169432 61.338039
F 2.888080 20.580673 17.310798
F 2.583298 20.580673 39.137778
F 2.278516 20.580673 60.964758
F 2.888080 43.733930 17.310798
F 2.583298 43.733930 39.137778
F 2.278516 43.733930 60.964758
F 2.888080 66.887188 17.310798
F 2.583298 66.887188 39.137778
F 2.278516 66.887188 60.964758
F 29.620577 20.580673 17.684079
F 29.315795 20.580673 39.511059
F 29.011013 20.580673 61.338038
F 29.620577 43.733930 17.684079
F 29.315795 43.733930 39.511059
F 29.011013 43.733930 61.338038
F 29.620577 66.887188 17.684079
F 29.315795 66.887188 39.511059
F 29.011013 66.887188 61.338038
F 11.798909 5.145165 17.435225
F 11.494127 5.145165 39.262205
F 11.189345 5.145165 61.089184
F 11.798909 28.298422 17.435225
F 11.494127 28.298422 39.262205
F 11.189345 28.298422 61.089184
F 11.798909 51.451680 17.435225
F 11.494127 51.451680 39.262205
F 11.189345 51.451680 61.089184
F 38.531406 5.145165 17.808505
F 38.226624 5.145165 39.635486
F 37.921842 5.145165 61.462465
F 38.531406 28.298422 17.808505
F 38.226624 28.298422 39.635486
F 37.921842 28.298422 61.462465
F 38.531406 51.451680 17.808505
F 38.226624 51.451680 39.635486
F 37.921842 51.451680 61.462465
F 11.798909 12.862917 17.435226
F 11.494127 12.862917 39.262206
F 11.189345 12.862917 61.089185
F 11.798909 36.016175 17.435226
F 11.494127 36.016175 39.262206
F 11.189345 36.016175 61.089185
F 11.798909 59.169432 17.435226
F 11.494127 59.169432 39.262206
F 11.189345 59.169432 61.089185
F 38.531406 12.862917 17.808506
F 38.226624 12.862917 39.635487
F 37.921842 12.862917 61.462466
F 38.531406 36.016175 17.808506
F 38.226624 36.016175 39.635487
F 37.921842 36.016175 61.462466
F 38.531406 59.169432 17.808506
F 38.226624 59.169432 39.635487
F 37.921842 59.169432 61.462466
F 11.798909 20.580672 17.435226
F 11.494127 20.580672 39.262205
F 11.189345 20.580672 61.089184
F 11.798909 43.733930 17.435226
F 11.494127 43.733930 39.262205
F 11.189345 43.733930 61.089184
F 11.798909 66.887187 17.435226
F 11.494127 66.887187 39.262205
F 11.189345 66.887187 61.089184
F 38.531406 20.580672 17.808506
F 38.226624 20.580672 39.635486
F 37.921842 20.580672 61.462465
F 38.531406 43.733930 17.808506
F 38.226624 43.733930 39.635486
F 37.921842 43.733930 61.462465
F 38.531406 66.887187 17.808506
F 38.226624 66.887187 39.635486
F 37.921842 66.887187 61.462465
F 20.709745 5.145164 17.559653
F 20.404963 5.145164 39.386632
F 20.100181 5.145164 61.213612
F 20.709745 28.298422 17.559653
F 20.404963 28.298422 39.386632
F 20.100181 28.298422 61.213612
F 20.709745 51.451679 17.559653
F 20.404963 51.451679 39.386632
F 20.100181 51.451679 61.213612
F 47.442243 5.145164 17.932933
F 47.137461 5.145164 39.759912
F 46.832679 5.145164 61.586893
F 47.442243 28.298422 17.932933
F 47.137461 28.298422 39.759912
F 46.832679 28.298422 61.586893
F 47.442243 51.451679 17.932933
F 47.137461 51.451679 39.759912
F 46.832679 51.451679 61.586893
F 20.709745 12.862917 17.559654
F 20.404963 12.862917 39.386633
F 20.100181 12.862917 61.213612
F 20.709745 36.016174 17.559654
F 20.404963 36.016174 39.386633
F 20.100181 36.016174 61.213612
F 20.709745 59.169432 17.559654
F 20.404963 59.169432 39.386633
F 20.100181 59.169432 61.213612
F 47.442243 12.862917 17.932934
F 47.137461 12.862917 39.759913
F 46.832679 12.862917 61.586893
F 47.442243 36.016174 17.932934
F 47.137461 36.016174 39.759913
F 46.832679 36.016174 61.586893
F 47.442243 59.169432 17.932934
F 47.137461 59.169432 39.759913
F 46.832679 59.169432 61.586893
F 20.709745 20.580672 17.559653
F 20.404963 20.580672 39.386632
F 20.100181 20.580672 61.213612
F 20.709745 43.733929 17.559653
F 20.404963 43.733929 39.386632
F 20.100181 43.733929 61.213612
F 20.709745 66.887187 17.559653
F 20.404963 66.887187 39.386632
F 20.100181 66.887187 61.213612
F 47.442243 20.580672 17.932933
F 47.137461 20.580672 39.759912
F 46.832679 20.580672 61.586893
F 47.442243 43.733929 17.932933
F 47.137461 43.733929 39.759912
F 46.832679 43.733929 61.586893
F 47.442243 66.887187 17.932933
F 47.137461 66.887187 39.759912
F 46.832679 66.887187 61.586893
F 2.837273 7.717749 20.948629
F 2.532491 7.717749 42.775608
F 2.227709 7.717749 64.602587
F 2.837273 30.871007 20.948629
F 2.532491 30.871007 42.775608
F 2.227709 30.871007 64.602587
F 2.837273 54.024264 20.948629
F 2.532491 54.024264 42.775608
F 2.227709 54.024264 64.602587
F 29.569770 7.717749 21.321909
F 29.264988 7.717749 43.148888
F 28.960206 7.717749 64.975867
F 29.569770 30.871007 21.321909
F 29.264988 30.871007 43.148888
F 28.960206 30.871007 64.975867
F 29.569770 54.024264 21.321909
F 29.264988 54.024264 43.148888
F 28.960206 54.024264 64.975867
F 2.837273 15.435502 20.948630
F 2.532491 15.435502 42.775609
F 2.227709 15.435502 64.602589
F 2.837273 38.588760 20.948630
F 2.532491 38.588760 42.775609
F 2.227709 38.588760 64.602589
F 2.837273 61.742017 20.948630
F 2.532491 61.742017 42.775609
F 2.227709 61.742017 64.602589
F 29.569770 15.435502 21.321910
F 29.264988 15.435502 43.148889
F 28.960206 15.435502 64.975869
F 29.569770 38.588760 21.321910
F 29.264988 38.588760 43.148889
F 28.960206 38.588760 64.975869
F 29.569770 61.742017 21.321910
F 29.264988 61.742017 43.148889
F 28.960206 61.742017 64.975869
F 2.837273 0.000000 20.948629
F 2.532491 0.000000 42.775608
F 2.227709 0.000000 64.602588
F 2.837273 23.153257 20.948629
F 2.532491 23.153257 42.775608
F 2.227709 23.153257 64.602588
F 2.837273 46.306515 20.948629
F 2.532491 46.306515 42.775608
F 2.227709 46.306515 64.602588
F 29.569770 0.000000 21.321909
F 29.264988 0.000000 43.148888
F 28.960206 0.000000 64.975868
F 29.569770 23.153257 21.321909
F 29.264988 23.153257 43.148888
F 28.960206 23.153257 64.975868
F 29.569770 46.306515 21.321909
F 29.264988 46.306515 43.148888
F 28.960206 46.306515 64.975868
F 11.748101 7.717750 21.073055
F 11.443319 7.717750 42.900035
F 11.138537 7.717750 64.727015
F 11.748101 30.871007 21.073055
F 11.443319 30.871007 42.900035
F 11.138537 30.871007 64.727015
F 11.748101 54.024265 21.073055
F 11.443319 54.024265 42.900035
F 11.138537 54.024265 64.727015
F 38.480598 7.717750 21.446336
F 38.175816 7.717750 43.273316
F 37.871034 7.717750 65.100295
F 38.480598 30.871007 21.446336
F 38.175816 30.871007 43.273316
F 37.871034 30.871007 65.100295
F 38.480598 54.024265 21.446336
F 38.175816 54.024265 43.273316
F 37.871034 54.024265 65.100295
F 11.748101 15.435503 21.073056
F 11.443319 15.435503 42.900036
F 11.138537 15.435503 64.727016
F 11.748101 38.588760 21.073056
F 11.443319 38.588760 42.900036
F 11.138537 38.588760 64.727016
F 11.748101 61.742018 21.073056
F 11.443319 61.742018 42.900036
F 11.138537 61.742018 64.727016
F 38.480598 15.435503 21.446337
F 38.175816 15.435503 43.273317
F 37.871034 15.435503 65.100296
F 38.480598 38.588760 21.446337
F 38.175816 38.588760 43.273317
F 37.871034 38.588760 65.100296
F 38.480598 61.742018 21.446337
F 38.175816 61.742018 43.273317
F 37.871034 61.742018 65.100296
F 11.748101 0.000000 21.073055
F 11.443319 0.000000 42.900035
F 11.138537 0.000000 64.727015
F 11.748101 23.153258 21.073055
F 11.443319 23.153258 42.900035
F 11.138537 23.153258 64.727015
F 11.748101 46.306515 21.073055
F 11.443319 46.306515 42.900035
F 11.138537 46.306515 64.727015
F 38.480598 0.000000 21.446336
F 38.175816 0.000000 43.273316
F 37.871034 0.000000 65.100295
F 38.480598 23.153258 21.446336
F 38.175816 23.153258 43.273316
F 37.871034 23.153258 65.100295
F 38.480598 46.306515 21.446336
F 38.175816 46.306515 43.273316
F 37.871034 46.306515 65.100295
F 20.658938 7.717751 21.197483
F 20.354156 7.717751 43.024462
F 20.049374 7.717751 64.851442
F 20.658938 30.871008 21.197483
F 20.354156 30.871008 43.024462
F 20.049374 30.871008 64.851442
F 20.658938 54.024266 21.197483
F 20.354156 54.024266 43.024462
F 20.049374 54.024266 64.851442
F 47.391435 7.717751 21.570763
F 47.086653 7.717751 43.397743
F 46.781871 7.717751 65.224723
F 47.391435 30.871008 21.570763
F 47.086653 30.871008 43.397743
F 46.781871 30.871008 65.224723
F 47.391435 54.024266 21.570763
F 47.086653 54.024266 43.397743
F 46.781871 54.024266 65.224723
F 20.658938 15.435503 21.197484
F 20.354156 15.435503 43.024463
F 20.049374 15.435503 64.851443
F 20.658938 38.588761 21.197484
F 20.354156 38.588761 43.024463
F 20.049374 38.588761 64.851443
F 20.658938 61.742018 21.197484
F 20.354156 61.742018 43.024463
F 20.049374 61.742018 64.851443
F 47.391435 15.435503 21.570764
F 47.086653 15.435503 43.397744
F 46.781871 15.435503 65.224724
F 47.391435 38.588761 21.570764
F 47.086653 38.588761 43.397744
F 46.781871 38.588761 65.224724
F 47.391435 61.742018 21.570764
F 47.086653 61.742018 43.397744
F 46.781871 61.742018 65.224724
F 20.658938 0.000001 21.197483
F 20.354156 0.000001 43.024462
F 20.049374 0.000001 64.851442
F 20.658938 23.153259 21.197483
F 20.354156 23.153259 43.024462
F 20.049374 23.153259 64.851442
F 20.658938 46.306516 21.197483
F 20.354156 46.306516 43.024462
F 20.049374 46.306516 64.851442
F 47.391435 0.000001 21.570763
F 47.086653 0.000001 43.397743
F 46.781871 0.000001 65.224723
F 47.391435 23.153259 21.570763
F 47.086653 23.153259 43.397743
F 46.781871 23.153259 65.224723
F 47.391435 46.306516 21.570763
F 47.086653 46.306516 43.397743
F 46.781871 46.306516 65.224723
F 5.115789 1.286291 17.341905
F 4.811007 1.286291 39.168885
F 4.506225 1.286291 60.995864
F 5.115789 24.439548 17.341905
F 4.811007 24.439548 39.168885
F 4.506225 24.439548 60.995864
F 5.115789 47.592806 17.341905
F 4.811007 47.592806 39.168885
F 4.506225 47.592806 60.995864
F 31.848286 1.286291 17.715185
F 31.543505 1.286291 39.542166
F 31.238723 1.286291 61.369145
F 31.848286 24.439548 17.715185
F 31.543505 24.439548 39.542166
F 31.238723 24.439548 61.369145
F 31.848286 47.592806 17.715185
F 31.543505 47.592806 39.542166
F 31.238723 47.592806 61.369145
F 5.115789 9.004040 17.341905
F 4.811007 9.004040 39.168885
F 4.506225 9.004040 60.995864
F 5.115789 32.157298 17.341905
F 4.811007 32.157298 39.168885
F 4.506225 32.157298 60.995864
F 5.115789 55.310555 17.341905
F 4.811007 55.310555 39.168885
F 4.506225 55.310555 60.995864
F 31.848286 9.004040 17.715185
F 31.543505 9.004040 39.542166
F 31.238723 9.004040 61.369145
F 31.848286 32.157298 17.715185
F 31.543505 32.157298 39.542166
F 31.238723 32.157298 61.369145
F 31.848286 55.310555 17.715185
F 31.543505 55.310555 39.542166
F 31.238723 55.310555 61.369145
F 5.115789 16.721795 17.341906
F 4.811007 16.721795 39.168885
F 4.506225 16.721795 60.995865
F 5.115789 39.875053 17.341906
F 4.811007 39.875053 39.168885
F 4.506225 39.875053 60.995865
F 5.115789 63.028310 17.341906
F 4.811007 63.028310 39.168885
F 4.506225 63.028310 60.995865
F 31.848286 16.721795 17.715186
F 31.543505 16.721795 39.542166
F 31.238723 16.721795 61.369146
F 31.848286 39.875053 17.715186
F 31.543505 39.875053 39.542166
F 31.238723 39.875053 61.369146
F 31.848286 63.028310 17.715186
F 31.543505 63.028310 39.542166
F 31.238723 63.028310 61.369146
F 14.026620 1.286290 17.466333
F 13.721838 1.286290 39.293312
F 13.417056 1.286290 61.120291
F 14.026620 24.439548 17.466333
F 13.721838 24.439548 39.293312
F 13.417056 24.439548 61.120291
F 14.026620 47.592806 17.466333
F 13.721838 47.592806 39.293312
F 13.417056 47.592806 61.120291
F 40.759117 1.286290 17.839613
F 40.454335 1.286290 39.666592
F 40.149553 1.286290 61.493571
F 40.759117 24.439548 17.839613
F 40.454335 24.439548 39.666592
F 40.149553 24.439548 61.493571
F 40.759117 47.592806 17.839613
F 40.454335 47.592806 39.666592
F 40.149553 47.592806 61.493571
F 14.026620 9.004040 17.466333
F 13.721838 9.004040 39.293312
F 13.417056 9.004040 61.120291
F 14.026620 32.157297 17.466333
F 13.721838 32.157297 39.293312
F 13.417056 32.157297 61.120291
F 14.026620 55.310555 17.466333
F 13.721838 55.310555 39.293312
F 13.417056 55.310555 61.120291
F 40.759117 9.004040 17.839613
F 40.454335 9.004040 39.666592
F 40.149553 9.004040 61.493571
F 40.759117 32.157297 17.839613
F 40.454335 32.157297 39.666592
F 40.149553 32.157297 61.493571
F 40.759117 55.310555 17.839613
F 40.454335 55.310555 39.666592
F 40.149553 55.310555 61.493571
F 14.026620 16.721795 17.466333
F 13.721838 16.721795 39.293313
F 13.417056 16.721795 61.120292
F 14.026620 39.875053 17.466333
F 13.721838 39.875053 39.293313
F 13.417056 39.875053 61.120292
F 14.026620 63.028310 17.466333
F 13.721838 63.028310 39.293313
F 13.417056 63.028310 61.120292
F 40.759117 16.721795 17.839613
F 40.454335 16.721795 39.666593
F 40.149553 16.721795 61.493572
F 40.759117 39.875053 17.839613
F 40.454335 39.875053 39.666593
F 40.149553 39.875053 61.493572
F 40.759117 63.028310 17.839613
F 40.454335 63.028310 39.666593
F 40.149553 63.028310 61.493572
F 22.937456 1.286290 17.590760
F 22.632674 1.286290 39.417739
F 22.327892 1.286290 61.244718
F 22.937456 24.439548 17.590760
F 22.632674 24.439548 39.417739
F 22.327892 24.439548 61.244718
F 22.937456 47.592805 17.590760
F 22.632674 47.592805 39.417739
F 22.327892 47.592805 61.244718
F 49.669953 1.286290 17.964040
F 49.365171 1.286290 39.791019
F 49.060389 1.286290 61.617998
F 49.669953 24.439548 17.964040
F 49.365171 24.439548 39.791019
F 49.060389 24.439548 61.617998
F 49.669953 47.592805 17.964040
F 49.365171 47.592805 39.791019
F 49.060389 47.592805 61.617998
F 22.937456 9.004040 17.590760
F 22.632674 9.004040 39.417739
F 22.327892 9.004040 61.244718
F 22.937456 32.157297 17.590760
F 22.632674 32.157297 39.417739
F 22.327892 32.157297 61.244718
F 22.937456 55.310555 17.590760
F 22.632674 55.310555 39.417739
F 22.327892 55.310555 61.244718
F 49.669953 9.004040 17.964040
F 49.365171 9.004040 39.791019
F 49.060389 9.004040 61.617998
F 49.669953 32.157297 17.964040
F 49.365171 32.157297 39.791019
F 49.060389 32.157297 61.617998
F 49.669953 55.310555 17.964040
F 49.365171 55.310555 39.791019
F 49.060389 55.310555 61.617998
F 22.937456 16.721795 17.590760
F 22.632674 16.721795 39.417740
F 22.327892 16.721795 61.244719
F 22.937456 39.875052 17.590760
F 22.632674 39.875052 39.417740
F 22.327892 39.875052 61.244719
F 22.937456 63.028310 17.590760
F 22.632674 63.028310 39.417740
F 22.327892 63.028310 61.244719
F 49.669953 16.721795 17.964040
F 49.365171 16.721795 39.791020
F 49.060389 16.721795 61.617999
F 49.669953 39.875052 17.964040
F 49.365171 39.875052 39.791020
F 49.060389 39.875052 61.617999
F 49.669953 63.028310 17.964040
F 49.365171 63.028310 39.791020
F 49.060389 63.028310 61.617999
F 5.064977 3.858875 20.979735
F 4.760195 3.858875 42.806714
F 4.455413 3.858875 64.633695
F 5.064977 27.012132 20.979735
F 4.760195 27.012132 42.806714
F 4.455413 27.012132 64.633695
F 5.064977 50.165390 20.979735
F 4.760195 50.165390 42.806714
F 4.455413 50.165390 64.633695
F 31.797475 3.858875 21.353015
F 31.492693 3.858875 43.179995
F 31.187911 3.858875 65.006975
F 31.797475 27.012132 21.353015
F 31.492693 27.012132 43.179995
F 31.187911 27.012132 65.006975
F 31.797475 50.165390 21.353015
F 31.492693 50.165390 43.179995
F 31.187911 50.165390 65.006975
F 5.064977 11.576625 20.979735
F 4.760195 11.576625 42.806714
F 4.455413 11.576625 64.633695
F 5.064977 34.729882 20.979735
F 4.760195 34.729882 42.806714
F 4.455413 34.729882 64.633695
F 5.064977 57.883140 20.979735
F 4.760195 57.883140 42.806714
F 4.455413 57.883140 64.633695
F 31.797475 11.576625 21.353015
F 31.492693 11.576625 43.179995
F 31.187911 11.576625 65.006975
F 31.797475 34.729882 21.353015
F 31.492693 34.729882 43.179995
F 31.187911 34.729882 65.006975
F 31.797475 57.883140 21.353015
F 31.492693 57.883140 43.179995
F 31.187911 57.883140 65.006975
F 5.064977 19.294380 20.979735
F 4.760195 19.294380 42.806715
F 4.455413 19.294380 64.633695
F 5.064977 42.447638 20.979735
F 4.760195 42.447638 42.806715
F 4.455413 42.447638 64.633695
F 5.064977 65.600895 20.979735
F 4.760195 65.600895 42.806715
F 4.455413 65.600895 64.633695
F 31.797475 19.294380 21.353015
F 31.492693 19.294380 43.179996
F 31.187911 19.294380 65.006975
F 31.797475 42.447638 21.353015
F 31.492693 42.447638 43.179996
F 31.187911 42.447638 65.006975
F 31.797475 65.600895 21.353015
F 31.492693 65.600895 43.179996
F 31.187911 65.600895 65.006975
F 13.975808 3.858876 21.104163
F 13.671026 3.858876 42.931142
F 13.366244 3.858876 64.758122
F 13.975808 27.012134 21.104163
F 13.671026 27.012134 42.931142
F 13.366244 27.012134 64.758122
F 13.975808 50.165391 21.104163
F 13.671026 50.165391 42.931142
F 13.366244 50.165391 64.758122
F 40.708305 3.858876 21.477443
F 40.403523 3.858876 43.304422
F 40.098741 3.858876 65.131403
F 40.708305 27.012134 21.477443
F 40.403523 27.012134 43.304422
F 40.098741 27.012134 65.131403
F 40.708305 50.165391 21.477443
F 40.403523 50.165391 43.304422
F 40.098741 50.165391 65.131403
F 13.975808 11.576626 21.104163
F 13.671026 11.576626 42.931142
F 13.366244 11.576626 64.758122
F 13.975808 34.729884 21.104163
F 13.671026 34.729884 42.931142
F 13.366244 34.729884 64.758122
F 13.975808 57.883141 21.104163
F 13.671026 57.883141 42.931142
F 13.366244 57.883141 64.758122
F 40.708305 11.576626 21.477443
F 40.403523 11.576626 43.304422
F 40.098741 11.576626 65.131403
F 40.708305 34.729884 21.477443
F 40.403523 34.729884 43.304422
F 40.098741 34.729884 65.131403
F 40.708305 57.883141 21.477443
F 40.403523 57.883141 43.304422
F 40.098741 57.883141 65.131403
F 13.975808 19.294382 21.104163
F 13.671026 19.294382 42.931143
F 13.366244 19.294382 64.758122
F 13.975808 42.447639 21.104163
F 13.671026 42.447639 42.931143
F 13.366244 42.447639 64.758122
F 13.975808 65.600897 21.104163
F 13.671026 65.600897 42.931143
F 13.366244 65.600897 64.758122
F 40.708305 19.294382 21.477443
F 40.403523 19.294382 43.304423
F 40.098741 19.294382 65.131403
F 40.708305 42.447639 21.477443
F 40.403523 42.447639 43.304423
F 40.098741 42.447639 65.131403
F 40.708305 65.600897 21.477443
F 40.403523 65.600897 43.304423
F 40.098741 65.600897 65.131403
F 22.886646 3.858875 21.228589
F 22.581864 3.858875 43.055569
F 22.277082 3.858875 64.882548
F 22.886646 27.012133 21.228589
F 22.581864 27.012133 43.055569
F 22.277082 27.012133 64.882548
F 22.886646 50.165390 21.228589
F 22.581864 50.165390 43.055569
F 22.277082 50.165390 64.882548
F 49.619143 3.858875 21.601869
F 49.314361 3.858875 43.428849
F 49.009579 3.858875 65.255828
F 49.619143 27.012133 21.601869
F 49.314361 27.012133 43.428849
F 49.009579 27.012133 65.255828
F 49.619143 50.165390 21.601869
F 49.314361 50.165390 43.428849
F 49.009579 50.165390 65.255828
F 22.886646 11.576625 21.228590
F 22.581864 11.576625 43.055569
F 22.277082 11.576625 64.882548
F 22.886646 34.729883 21.228590
F 22.581864 34.729883 43.055569
F 22.277082 34.729883 64.882548
F 22.886646 57.883140 21.228590
F 22.581864 57.883140 43.055569
F 22.277082 57.883140 64.882548
F 49.619143 11.576625 21.601870
F 49.314361 11.576625 43.428849
F 49.009579 11.576625 65.255828
F 49.619143 34.729883 21.601870
F 49.314361 34.729883 43.428849
F 49.009579 34.729883 65.255828
F 49.619143 57.883140 21.601870
F 49.314361 57.883140 43.428849
F 49.009579 57.883140 65.255828
F 22.886646 19.294381 21.228590
F 22.581864 19.294381 43.055569
F 22.277082 19.294381 64.882549
F 22.886646 42.447638 21.228590
F 22.581864 42.447638 43.055569
F 22.277082 42.447638 64.882549
F 22.886646 65.600896 21.228590
F 22.581864 65.600896 43.055569
F 22.277082 65.600896 64.882549
F 49.619143 19.294381 21.601870
F 49.314361 19.294381 43.428849
F 49.009579 19.294381 65.255829
F 49.619143 42.447638 21.601870
F 49.314361 42.447638 43.428849
F 49.009579 42.447638 65.255829
F 49.619143 65.600896 21.601870
F 49.314361 65.600896 43.428849
F 49.009579 65.600896 65.255829
F 5.103087 3.858875 18.251364
F 4.798305 3.858875 40.078344
F 4.493523 3.858875 61.905323
F 5.103087 27.012133 18.251364
F 4.798305 27.012133 40.078344
F 4.493523 27.012133 61.905323
F 5.103087 50.165390 18.251364
F 4.798305 50.165390 40.078344
F 4.493523 50.165390 61.905323
F 31.835584 3.858875 18.624645
F 31.530802 3.858875 40.451624
F 31.226020 3.858875 62.278603
F 31.835584 27.012133 18.624645
F 31.530802 27.012133 40.451624
F 31.226020 27.012133 62.278603
F 31.835584 50.165390 18.624645
F 31.530802 50.165390 40.451624
F 31.226020 50.165390 62.278603
F 5.103087 11.576625 18.251363
F 4.798305 11.576625 40.078344
F 4.493523 11.576625 61.905323
F 5.103087 34.729883 18.251363
F 4.798305 34.729883 40.078344
F 4.493523 34.729883 61.905323
F 5.103087 57.883140 18.251363
F 4.798305 57.883140 40.078344
F 4.493523 57.883140 61.905323
F 31.835584 11.576625 18.624644
F 31.530802 11.576625 40.451624
F 31.226020 11.576625 62.278603
F 31.835584 34.729883 18.624644
F 31.530802 34.729883 40.451624
F 31.226020 34.729883 62.278603
F 31.835584 57.883140 18.624644
F 31.530802 57.883140 40.451624
F 31.226020 57.883140 62.278603
F 5.103087 19.294381 18.251363
F 4.798305 19.294381 40.078343
F 4.493523 19.294381 61.905323
F 5.103087 42.447638 18.251363
F 4.798305 42.447638 40.078343
F 4.493523 42.447638 61.905323
F 5.103087 65.600896 18.251363
F 4.798305 65.600896 40.078343
F 4.493523 65.600896 61.905323
F 31.835584 19.294381 18.624644
F 31.530802 19.294381 40.451623
F 31.226020 19.294381 62.278603
F 31.835584 42.447638 18.624644
F 31.530802 42.447638 40.451623
F 31.226020 42.447638 62.278603
F 31.835584 65.600896 18.624644
F 31.530802 65.600896 40.451623
F 31.226020 65.600896 62.278603
F 14.013919 3.858876 18.375790
F 13.709137 3.858876 40.202769
F 13.404355 3.858876 62.029749
F 14.013919 27.012133 18.375790
F 13.709137 27.012133 40.202769
F 13.404355 27.012133 62.029749
F 14.013919 50.165391 18.375790
F 13.709137 50.165391 40.202769
F 13.404355 50.165391 62.029749
F 40.746416 3.858876 18.749070
F 40.441634 3.858876 40.576050
F 40.136852 3.858876 62.403030
F 40.746416 27.012133 18.749070
F 40.441634 27.012133 40.576050
F 40.136852 27.012133 62.403030
F 40.746416 50.165391 18.749070
F 40.441634 50.165391 40.576050
F 40.136852 50.165391 62.403030
F 14.013919 11.576626 18.375790
F 13.709137 11.576626 40.202769
F 13.404355 11.576626 62.029748
F 14.013919 34.729883 18.375790
F 13.709137 34.729883 40.202769
F 13.404355 34.729883 62.029748
F 14.013919 57.883141 18.375790
F 13.709137 57.883141 40.202769
F 13.404355 57.883141 62.029748
F 40.746416 11.576626 18.749070
F 40.441634 11.576626 40.576050
F 40.136852 11.576626 62.403029
F 40.746416 34.729883 18.749070
F 40.441634 34.729883 40.576050
F 40.136852 34.729883 62.403029
F 40.746416 57.883141 18.749070
F 40.441634 57.883141 40.576050
F 40.136852 57.883141 62.403029
F 14.013919 19.294381 18.375789
F 13.709137 19.294381 40.202769
F 13.404355 19.294381 62.029748
F 14.013919 42.447639 18.375789
F 13.709137 42.447639 40.202769
F 13.404355 42.447639 62.029748
F 14.013919 65.600896 18.375789
F 13.709137 65.600896 40.202769
F 13.404355 65.600896 62.029748
F 40.746416 19.294381 18.749069
F 40.441634 19.294381 40.576050
F 40.136852 19.294381 62.403029
F 40.746416 42.447639 18.749069
F 40.441634 42.447639 40.576050
F 40.136852 42.447639 62.403029
F 40.746416 65.600896 18.749069
F 40.441634 65.600896 40.576050
F 40.136852 65.600896 62.403029
F 22.924755 3.858875 18.500217
F 22.619973 3.858875 40.327197
F 22.315191 3.858875 62.154176
F 22.924755 27.012133 18.500217
F 22.619973 27.012133 40.327197
F 22.315191 27.012133 62.154176
F 22.924755 50.165390 18.500217
F 22.619973 50.165390 40.327197
F 22.315191 50.165390 62.154176
F 49.657252 3.858875 18.873497
F 49.352470 3.858875 40.700477
F 49.047688 3.858875 62.527457
F 49.657252 27.012133 18.873497
F 49.352470 27.012133 40.700477
F 49.047688 27.012133 62.527457
F 49.657252 50.165390 18.873497
F 49.352470 50.165390 40.700477
F 49.047688 50.165390 62.527457
F 22.924755 11.576625 18.500217
F 22.619973 11.576625 40.327196
F 22.315191 11.576625 62.154176
F 22.924755 34.729883 18.500217
F 22.619973 34.729883 40.327196
F 22.315191 34.729883 62.154176
F 22.924755 57.883140 18.500217
F 22.619973 57.883140 40.327196
F 22.315191 57.883140 62.154176
F 49.657252 11.576625 18.873497
F 49.352470 11.576625 40.700476
F 49.047688 11.576625 62.527457
F 49.657252 34.729883 18.873497
F 49.352470 34.729883 40.700476
F 49.047688 34.729883 62.527457
F 49.657252 57.883140 18.873497
F 49.352470 57.883140 40.700476
F 49.047688 57.883140 62.527457
F 22.924755 19.294381 18.500217
F 22.619973 19.294381 40.327196
F 22.315191 19.294381 62.154175
F 22.924755 42.447638 18.500217
F 22.619973 42.447638 40.327196
F 22.315191 42.447638 62.154175
F 22.924755 65.600896 18.500217
F 22.619973 65.600896 40.327196
F 22.315191 65.600896 62.154175
F 49.657252 19.294381 18.873497
F 49.352470 19.294381 40.700476
F 49.047688 19.294381 62.527456
F 49.657252 42.447638 18.873497
F 49.352470 42.447638 40.700476
F 49.047688 42.447638 62.527456
F 49.657252 65.600896 18.873497
F 49.352470 65.600896 40.700476
F 49.047688 65.600896 62.527456
F 5.153873 1.286291 14.613534
F 4.849091 1.286291 36.440513
F 4.544309 1.286291 58.267492
F 5.153873 24.439549 14.613534
F 4.849091 24.439549 36.440513
F 4.544309 24.439549 58.267492
F 5.153873 47.592806 14.613534
F 4.849091 47.592806 36.440513
F 4.544309 47.592806 58.267492
F 31.886371 1.286291 14.986814
F 31.581589 1.286291 36.813793
F 31.276807 1.286291 58.640773
F 31.886371 24.439549 14.986814
F 31.581589 24.439549 36.813793
F 31.276807 24.439549 58.640773
F 31.886371 47.592806 14.986814
F 31.581589 47.592806 36.813793
F 31.276807 47.592806 58.640773
F 5.153873 9.004041 14.613534
F 4.849091 9.004041 36.440513
F 4.544309 9.004041 58.267492
F 5.153873 32.157298 14.613534
F 4.849091 32.157298 36.440513
F 4.544309 32.157298 58.267492
F 5.153873 55.310556 14.613534
F 4.849091 55.310556 36.440513
F 4.544309 55.310556 58.267492
F 31.886371 9.004041 14.986814
F 31.581589 9.004041 36.813793
F 31.276807 9.004041 58.640773
F 31.886371 32.157298 14.986814
F 31.581589 32.157298 36.813793
F 31.276807 32.157298 58.640773
F 31.886371 55.310556 14.986814
F 31.581589 55.310556 36.813793
F 31.276807 55.310556 58.640773
F 5.153873 16.721796 14.613533
F 4.849091 16.721796 36.440512
F 4.544309 16.721796 58.267492
F 5.153873 39.875053 14.613533
F 4.849091 39.875053 36.440512
F 4.544309 39.875053 58.267492
F 5.153873 63.028311 14.613533
F 4.849091 63.028311 36.440512
F 4.544309 63.028311 58.267492
F 31.886371 16.721796 14.986813
F 31.581589 16.721796 36.813792
F 31.276807 16.721796 58.640773
F 31.886371 39.875053 14.986813
F 31.581589 39.875053 36.813792
F 31.276807 39.875053 58.640773
F 31.886371 63.028311 14.986813
F 31.581589 63.028311 36.813792
F 31.276807 63.028311 58.640773
F 14.064705 1.286290 14.737960
F 13.759923 1.286290 36.564939
F 13.455141 1.286290 58.391919
F 14.064705 24.439547 14.737960
F 13.759923 24.439547 36.564939
F 13.455141 24.439547 58.391919
F 14.064705 47.592805 14.737960
F 13.759923 47.592805 36.564939
F 13.455141 47.592805 58.391919
F 40.797202 1.286290 15.111240
F 40.492420 1.286290 36.938219
F 40.187638 1.286290 58.765199
F 40.797202 24.439547 15.111240
F 40.492420 24.439547 36.938219
F 40.187638 24.439547 58.765199
F 40.797202 47.592805 15.111240
F 40.492420 47.592805 36.938219
F 40.187638 47.592805 58.765199
F 14.064705 9.004039 14.737960
F 13.759923 9.004039 36.564939
F 13.455141 9.004039 58.391919
F 14.064705 32.157297 14.737960
F 13.759923 32.157297 36.564939
F 13.455141 32.157297 58.391919
F 14.064705 55.310554 14.737960
F 13.759923 55.310554 36.564939
F 13.455141 55.310554 58.391919
F 40.797202 9.004039 15.111240
F 40.492420 9.004039 36.938219
F 40.187638 9.004039 58.765199
F 40.797202 32.157297 15.111240
F 40.492420 32.157297 36.938219
F 40.187638 32.157297 58.765199
F 40.797202 55.310554 15.111240
F 40.492420 55.310554 36.938219
F 40.187638 55.310554 58.765199
F 14.064705 16.721795 14.737959
F 13.759923 16.721795 36.564939
F 13.455141 16.721795 58.391918
F 14.064705 39.875052 14.737959
F 13.759923 39.875052 36.564939
F 13.455141 39.875052 58.391918
F 14.064705 63.028310 14.737959
F 13.759923 63.028310 36.564939
F 13.455141 63.028310 58.391918
F 40.797202 16.721795 15.111239
F 40.492420 16.721795 36.938219
F 40.187638 16.721795 58.765198
F 40.797202 39.875052 15.111239
F 40.492420 39.875052 36.938219
F 40.187638 39.875052 58.765198
F 40.797202 63.028310 15.111239
F 40.492420 63.028310 36.938219
F 40.187638 63.028310 58.765198
F 22.975542 1.286290 14.862386
F 22.670760 1.286290 36.689366
F 22.365978 1.286290 58.516346
F 22.975542 24.439548 14.862386
F 22.670760 24.439548 36.689366
F 22.365978 24.439548 58.516346
F 22.975542 47.592805 14.862386
F 22.670760 47.592805 36.689366
F 22.365978 47.592805 58.516346
F 49.708040 1.286290 15.235667
F 49.403258 1.286290 37.062646
F 49.098476 1.286290 58.889626
F 49.708040 24.439548 15.235667
F 49.403258 24.439548 37.062646
F 49.098476 24.439548 58.889626
F 49.708040 47.592805 15.235667
F 49.403258 47.592805 37.062646
F 49.098476 47.592805 58.889626
F 22.975542 9.004039 14.862386
F 22.670760 9.004039 36.689367
F 22.365978 9.004039 58.516346
F 22.975542 32.157297 14.862386
F 22.670760 32.157297 36.689367
F 22.365978 32.157297 58.516346
F 22.975542 55.310555 14.862386
F 22.670760 55.310555 36.689367
F 22.365978 55.310555 58.516346
F 49.708040 9.004039 15.235667
F 49.403258 9.004039 37.062647
F 49.098476 9.004039 58.889626
F 49.708040 32.157297 15.235667
F 49.403258 32.157297 37.062647
F 49.098476 32.157297 58.889626
F 49.708040 55.310555 15.235667
F 49.403258 55.310555 37.062647
F 49.098476 55.310555 58.889626
F 22.975542 16.721795 14.862385
F 22.670760 16.721795 36.689366
F 22.365978 16.721795 58.516345
F 22.975542 39.875052 14.862385
F 22.670760 39.875052 36.689366
F 22.365978 39.875052 58.516345
F 22.975542 63.028310 14.862385
F 22.670760 63.028310 36.689366
F 22.365978 63.028310 58.516345
F 49.708040 16.721795 15.235666
F 49.403258 16.721795 37.062646
F 49.098476 16.721795 58.889625
F 49.708040 39.875052 15.235666
F 49.403258 39.875052 37.062646
F 49.098476 39.875052 58.889625
F 49.708040 63.028310 15.235666
F 49.403258 63.028310 37.062646
F 49.098476 63.028310 58.889625
F 7.330796 7.717750 18.282471
F 7.026014 7.717750 40.109450
F 6.721232 7.717750 61.936429
F 7.330796 30.871007 18.282471
F 7.026014 30.871007 40.109450
F 6.721232 30.871007 61.936429
F 7.330796 54.024265 18.282471
F 7.026014 54.024265 40.109450
F 6.721232 54.024265 61.936429
F 34.063294 7.717750 18.655751
F 33.758512 7.717750 40.482731
F 33.453730 7.717750 62.309710
F 34.063294 30.871007 18.655751
F 33.758512 30.871007 40.482731
F 33.453730 30.871007 62.309710
F 34.063294 54.024265 18.655751
F 33.758512 54.024265 40.482731
F 33.453730 54.024265 62.309710
F 7.330796 15.435502 18.282470
F 7.026014 15.435502 40.109449
F 6.721232 15.435502 61.936428
F 7.330796 38.588760 18.282470
F 7.026014 38.588760 40.109449
F 6.721232 38.588760 61.936428
F 7.330796 61.742018 18.282470
F 7.026014 61.742018 40.109449
F 6.721232 61.742018 61.936428
F 34.063294 15.435502 18.655750
F 33.758512 15.435502 40.482730
F 33.453730 15.435502 62.309709
F 34.063294 38.588760 18.655750
F 33.758512 38.588760 40.482730
F 33.453730 38.588760 62.309709
F 34.063294 61.742018 18.655750
F 33.758512 61.742018 40.482730
F 33.453730 61.742018 62.309709
F 7.330796 0.000000 18.282471
F 7.026014 0.000000 40.109450
F 6.721232 0.000000 61.936429
F 7.330796 23.153258 18.282471
F 7.026014 23.153258 40.109450
F 6.721232 23.153258 61.936429
F 7.330796 46.306515 18.282471
F 7.026014 46.306515 40.109450
F 6.721232 46.306515 61.936429
F 34.063294 0.000000 18.655751
F 33.758512 0.000000 40.482731
F 33.453730 0.000000 62.309710
F 34.063294 23.153258 18.655751
F 33.758512 23.153258 40.482731
F 33.453730 23.153258 62.309710
F 34.063294 46.306515 18.655751
F 33.758512 46.306515 40.482731
F 33.453730 46.306515 62.309710
F 16.241629 7.717750 18.406897
F 15.936847 7.717750 40.233876
F 15.632066 7.717750 62.060856
F 16.241629 30.871008 18.406897
F 15.936847 30.871008 40.233876
F 15.632066 30.871008 62.060856
F 16.241629 54.024265 18.406897
F 15.936847 54.024265 40.233876
F 15.632066 54.024265 62.060856
F 42.974126 7.717750 18.780177
F 42.669344 7.717750 40.607156
F 42.364563 7.717750 62.434137
F 42.974126 30.871008 18.780177
F 42.669344 30.871008 40.607156
F 42.364563 30.871008 62.434137
F 42.974126 54.024265 18.780177
F 42.669344 54.024265 40.607156
F 42.364563 54.024265 62.434137
F 16.241629 15.435503 18.406896
F 15.936848 15.435503 40.233875
F 15.632066 15.435503 62.060855
F 16.241629 38.588760 18.406896
F 15.936848 38.588760 40.233875
F 15.632066 38.588760 62.060855
F 16.241629 61.742018 18.406896
F 15.936848 61.742018 40.233875
F 15.632066 61.742018 62.060855
F 42.974126 15.435503 18.780176
F 42.669344 15.435503 40.607155
F 42.364563 15.435503 62.434136
F 42.974126 38.588760 18.780176
F 42.669344 38.588760 40.607155
F 42.364563 38.588760 62.434136
F 42.974126 61.742018 18.780176
F 42.669344 61.742018 40.607155
F 42.364563 61.742018 62.434136
F 16.241629 0.000001 18.406897
F 15.936847 0.000001 40.233876
F 15.632066 0.000001 62.060855
F 16.241629 23.153258 18.406897
F 15.936847 23.153258 40.233876
F 15.632066 23.153258 62.060855
F 16.241629 46.306516 18.406897
F 15.936847 46.306516 40.233876
F 15.632066 46.306516 62.060855
F 42.974126 0.000001 18.780177
F 42.669344 0.000001 40.607156
F 42.364563 0.000001 62.434136
F 42.974126 23.153258 18.780177
F 42.669344 23.153258 40.607156
F 42.364563 23.153258 62.434136
F 42.974126 46.306516 18.780177
F 42.669344 46.306516 40.607156
F 42.364563 46.306516 62.434136
F 25.152465 7.717750 18.531325
F 24.847683 7.717750 40.358304
F 24.542901 7.717750 62.185283
F 25.152465 30.871007 18.531325
F 24.847683 30.871007 40.358304
F 24.542901 30.871007 62.185283
F 25.152465 54.024265 18.531325
F 24.847683 54.024265 40.358304
F 24.542901 54.024265 62.185283
F 51.884963 7.717750 18.904605
F 51.580181 7.717750 40.731584
F 51.275399 7.717750 62.558563
F 51.884963 30.871007 18.904605
F 51.580181 30.871007 40.731584
F 51.275399 30.871007 62.558563
F 51.884963 54.024265 18.904605
F 51.580181 54.024265 40.731584
F 51.275399 54.024265 62.558563
F 25.152465 15.435502 18.531324
F 24.847683 15.435502 40.358303
F 24.542901 15.435502 62.185282
F 25.152465 38.588760 18.531324
F 24.847683 38.588760 40.358303
F 24.542901 38.588760 62.185282
F 25.152465 61.742018 18.531324
F 24.847683 61.742018 40.358303
F 24.542901 61.742018 62.185282
F 51.884963 15.435502 18.904604
F 51.580181 15.435502 40.731583
F 51.275399 15.435502 62.558562
F 51.884963 38.588760 18.904604
F 51.580181 38.588760 40.731583
F 51.275399 38.588760 62.558562
F 51.884963 61.742018 18.904604
F 51.580181 61.742018 40.731583
F 51.275399 61.742018 62.558562
F 25.152465 0.000000 18.531324
F 24.847683 0.000000 40.358304
F 24.542901 0.000000 62.185283
F 25.152465 23.153258 18.531324
F 24.847683 23.153258 40.358304
F 24.542901 23.153258 62.185283
F 25.152465 46.306515 18.531324
F 24.847683 46.306515 40.358304
F 24.542901 46.306515 62.185283
F 51.884963 0.000000 18.904604
F 51.580181 0.000000 40.731584
F 51.275399 0.000000 62.558563
F 51.884963 23.153258 18.904604
F 51.580181 23.153258 40.731584
F 51.275399 23.153258 62.558563
F 51.884963 46.306515 18.904604
F 51.580181 46.306515 40.731584
F 51.275399 46.306515 62.558563
F 7.381578 5.145165 14.644640
F 7.076796 5.145165 36.471620
F 6.772014 5.145165 58.298600
F 7.381578 28.298423 14.644640
F 7.076796 28.298423 36.471620
F 6.772014 28.298423 58.298600
F 7.381578 51.451680 14.644640
F 7.076796 51.451680 36.471620
F 6.772014 51.451680 58.298600
F 34.114075 5.145165 15.017921
F 33.809293 5.145165 36.844900
F 33.504511 5.145165 58.671880
F 34.114075 28.298423 15.017921
F 33.809293 28.298423 36.844900
F 33.504511 28.298423 58.671880
F 34.114075 51.451680 15.017921
F 33.809293 51.451680 36.844900
F 33.504511 51.451680 58.671880
F 7.381578 12.862918 14.644639
F 7.076796 12.862918 36.471619
F 6.772014 12.862918 58.298599
F 7.381578 36.016175 14.644639
F 7.076796 36.016175 36.471619
F 6.772014 36.016175 58.298599
F 7.381578 59.169433 14.644639
F 7.076796 59.169433 36.471619
F 6.772014 59.169433 58.298599
F 34.114075 12.862918 15.017920
F 33.809293 12.862918 36.844899
F 33.504511 12.862918 58.671879
F 34.114075 36.016175 15.017920
F 33.809293 36.016175 36.844899
F 33.504511 36.016175 58.671879
F 34.114075 59.169433 15.017920
F 33.809293 59.169433 36.844899
F 33.504511 59.169433 58.671879
F 7.381578 20.580673 14.644640
F 7.076796 20.580673 36.471620
F 6.772014 20.580673 58.298599
F 7.381578 43.733930 14.644640
F 7.076796 43.733930 36.471620
F 6.772014 43.733930 58.298599
F 7.381578 66.887188 14.644640
F 7.076796 66.887188 36.471620
F 6.772014 66.887188 58.298599
F 34.114075 20.580673 15.017921
F 33.809293 20.580673 36.844900
F 33.504511 20.580673 58.671879
F 34.114075 43.733930 15.017921
F 33.809293 43.733930 36.844900
F 33.504511 43.733930 58.671879
F 34.114075 66.887188 15.017921
F 33.809293 66.887188 36.844900
F 33.504511 66.887188 58.671879
F 16.292412 5.145164 14.769066
F 15.987630 5.145164 36.596045
F 15.682849 5.145164 58.423025
F 16.292412 28.298421 14.769066
F 15.987630 28.298421 36.596045
F 15.682849 28.298421 58.423025
F 16.292412 51.451679 14.769066
F 15.987630 51.451679 36.596045
F 15.682849 51.451679 58.423025
F 43.024909 5.145164 15.142347
F 42.720127 5.145164 36.969326
F 42.415346 5.145164 58.796305
F 43.024909 28.298421 15.142347
F 42.720127 28.298421 36.969326
F 42.415346 28.298421 58.796305
F 43.024909 51.451679 15.142347
F 42.720127 51.451679 36.969326
F 42.415346 51.451679 58.796305
F 16.292412 12.862916 14.769065
F 15.987631 12.862916 36.596044
F 15.682849 12.862916 58.423024
F 16.292412 36.016174 14.769065
F 15.987631 36.016174 36.596044
F 15.682849 36.016174 58.423024
F 16.292412 59.169431 14.769065
F 15.987631 59.169431 36.596044
F 15.682849 59.169431 58.423024
F 43.024909 12.862916 15.142346
F 42.720127 12.862916 36.969325
F 42.415346 12.862916 58.796304
F 43.024909 36.016174 15.142346
F 42.720127 36.016174 36.969325
F 42.415346 36.016174 58.796304
F 43.024909 59.169431 15.142346
F 42.720127 59.169431 36.969325
F 42.415346 59.169431 58.796304
F 16.292412 20.580671 14.769065
F 15.987630 20.580671 36.596045
F 15.682849 20.580671 58.423025
F 16.292412 43.733929 14.769065
F 15.987630 43.733929 36.596045
F 15.682849 43.733929 58.423025
F 16.292412 66.887186 14.769065
F 15.987630 66.887186 36.596045
F 15.682849 66.887186 58.423025
F 43.024909 20.580671 15.142346
F 42.720127 20.580671 36.969326
F 42.415346 20.580671 58.796305
F 43.024909 43.733929 15.142346
F 42.720127 43.733929 36.969326
F 42.415346 43.733929 58.796305
F 43.024909 66.887186 15.142346
F 42.720127 66.887186 36.969326
F 42.415346 66.887186 58.796305
F 25.203249 5.145165 14.893494
F 24.898467 5.145165 36.720473
F 24.593685 5.145165 58.547453
F 25.203249 28.298423 14.893494
F 24.898467 28.298423 36.720473
F 24.593685 28.298423 58.547453
F 25.203249 51.451680 14.893494
F 24.898467 51.451680 36.720473
F 24.593685 51.451680 58.547453
F 51.630964 5.145165 37.093754
F 51.326182 5.145165 58.920734
F 51.630964 28.298423 37.093754
F 51.326182 28.298423 58.920734
F 51.630964 51.451680 37.093754
F 51.326182 51.451680 58.920734
F 25.203249 12.862917 14.893493
F 24.898467 12.862917 36.720472
F 24.593685 12.862917 58.547452
F 25.203249 36.016175 14.893493
F 24.898467 36.016175 36.720472
F 24.593685 36.016175 58.547452
F 25.203249 59.169432 14.893493
F 24.898467 59.169432 36.720472
F 24.593685 59.169432 58.547452
F 51.630964 12.862917 37.093753
F 51.326182 12.862917 58.920733
F 51.630964 36.016175 37.093753
F 51.326182 36.016175 58.920733
F 51.630964 59.169432 37.093753
F 51.326182 59.169432 58.920733
F 25.203249 20.580673 14.893494
F 24.898467 20.580673 36.720473
F 24.593685 20.580673 58.547452
F 25.203249 43.733930 14.893494
F 24.898467 43.733930 36.720473
F 24.593685 43.733930 58.547452
F 25.203249 66.887188 14.893494
F 24.898467 66.887188 36.720473
F 24.593685 66.887188 58.547452
F 51.630964 20.580673 37.093754
F 51.326182 20.580673 58.920733
F 51.630964 43.733930 37.093754
F 51.326182 43.733930 58.920733
F 51.630964 66.887188 37.093754
F 51.326182 66.887188 58.920733
F 7.343493 5.145165 17.373012
F 7.038711 5.145165 39.199991
F 6.733929 5.145165 61.026971
F 7.343493 28.298423 17.373012
F 7.038711 28.298423 39.199991
F 6.733929 28.298423 61.026971
F 7.343493 51.451680 17.373012
F 7.038711 51.451680 39.199991
F 6.733929 51.451680 61.026971
F 34.075990 5.145165 17.746292
F 33.771208 5.145165 39.573271
F 33.466426 5.145165 61.400251
F 34.075990 28.298423 17.746292
F 33.771208 28.298423 39.573271
F 33.466426 28.298423 61.400251
F 34.075990 51.451680 17.746292
F 33.771208 51.451680 39.573271
F 33.466426 51.451680 61.400251
F 7.343493 12.862917 17.373013
F 7.038711 12.862917 39.199992
F 6.733929 12.862917 61.026972
F 7.343493 36.016175 17.373013
F 7.038711 36.016175 39.199992
F 6.733929 36.016175 61.026972
F 7.343493 59.169432 17.373013
F 7.038711 59.169432 39.199992
F 6.733929 59.169432 61.026972
F 34.075990 12.862917 17.746293
F 33.771208 12.862917 39.573272
F 33.466426 12.862917 61.400252
F 34.075990 36.016175 17.746293
F 33.771208 36.016175 39.573272
F 33.466426 36.016175 61.400252
F 34.075990 59.169432 17.746293
F 33.771208 59.169432 39.573272
F 33.466426 59.169432 61.400252
F 7.343493 20.580673 17.373012
F 7.038711 20.580673 39.199992
F 6.733929 20.580673 61.026971
F 7.343493 43.733930 17.373012
F 7.038711 43.733930 39.199992
F 6.733929 43.733930 61.026971
F 7.343493 66.887188 17.373012
F 7.038711 66.887188 39.199992
F 6.733929 66.887188 61.026971
F 34.075990 20.580673 17.746292
F 33.771208 20.580673 39.573272
F 33.466426 20.580673 61.400251
F 34.075990 43.733930 17.746292
F 33.771208 43.733930 39.573272
F 33.466426 43.733930 61.400251
F 34.075990 66.887188 17.746292
F 33.771208 66.887188 39.573272
F 33.466426 66.887188 61.400251
F 16.254327 5.145164 17.497439
F 15.949545 5.145164 39.324419
F 15.644763 5.145164 61.151399
F 16.254327 28.298422 17.497439
F 15.949545 28.298422 39.324419
F 15.644763 28.298422 61.151399
F 16.254327 51.451679 17.497439
F 15.949545 51.451679 39.324419
F 15.644763 51.451679 61.151399
F 42.986824 5.145164 17.870720
F 42.682042 5.145164 39.697699
F 42.377260 5.145164 61.524679
F 42.986824 28.298422 17.870720
F 42.682042 28.298422 39.697699
F 42.377260 28.298422 61.524679
F 42.986824 51.451679 17.870720
F 42.682042 51.451679 39.697699
F 42.377260 51.451679 61.524679
F 16.254327 12.862917 17.497440
F 15.949545 12.862917 39.324420
F 15.644763 12.862917 61.151400
F 16.254327 36.016174 17.497440
F 15.949545 36.016174 39.324420
F 15.644763 36.016174 61.151400
F 16.254327 59.169432 17.497440
F 15.949545 59.169432 39.324420
F 15.644763 59.169432 61.151400
F 42.986824 12.862917 17.870721
F 42.682042 12.862917 39.697700
F 42.377260 12.862917 61.524680
F 42.986824 36.016174 17.870721
F 42.682042 36.016174 39.697700
F 42.377260 36.016174 61.524680
F 42.986824 59.169432 17.870721
F 42.682042 59.169432 39.697700
F 42.377260 59.169432 61.524680
F 16.254327 20.580672 17.497439
F 15.949545 20.580672 39.324420
F 15.644763 20.580672 61.151399
F 16.254327 43.733929 17.497439
F 15.949545 43.733929 39.324420
F 15.644763 43.733929 61.151399
F 16.254327 66.887187 17.497439
F 15.949545 66.887187 39.324420
F 15.644763 66.887187 61.151399
F 42.986824 20.580672 17.870720
F 42.682042 20.580672 39.697700
F 42.377260 20.580672 61.524679
F 42.986824 43.733929 17.870720
F 42.682042 43.733929 39.697700
F 42.377260 43.733929 61.524679
F 42.986824 66.887187 17.870720
F 42.682042 66.887187 39.697700
F 42.377260 66.887187 61.524679
F 25.165162 5.145165 17.621865
F 24.860380 5.145165 39.448844
F 24.555598 5.145165 61.275825
F 25.165162 28.298423 17.621865
F 24.860380 28.298423 39.448844
F 24.555598 28.298423 61.275825
F 25.165162 51.451680 17.621865
F 24.860380 51.451680 39.448844
F 24.555598 51.451680 61.275825
F 51.897660 5.145165 17.995146
F 51.592878 5.145165 39.822125
F 51.288096 5.145165 61.649105
F 51.897660 28.298423 17.995146
F 51.592878 28.298423 39.822125
F 51.288096 28.298423 61.649105
F 51.897660 51.451680 17.995146
F 51.592878 51.451680 39.822125
F 51.288096 51.451680 61.649105
F 25.165162 12.862917 17.621866
F 24.860380 12.862917 39.448845
F 24.555598 12.862917 61.275826
F 25.165162 36.016175 17.621866
F 24.860380 36.016175 39.448845
F 24.555598 36.016175 61.275826
F 25.165162 59.169432 17.621866
F 24.860380 59.169432 39.448845
F 24.555598 59.169432 61.275826
F 51.897660 12.862917 17.995147
F 51.592878 12.862917 39.822126
F 51.288096 12.862917 61.649106
F 51.897660 36.016175 17.995147
F 51.592878 36.016175 39.822126
F 51.288096 36.016175 61.649106
F 51.897660 59.169432 17.995147
F 51.592878 59.169432 39.822126
F 51.288096 59.169432 61.649106
F 25.165162 20.580672 17.621865
F 24.860380 20.580672 39.448845
F 24.555598 20.580672 61.275825
F 25.165162 43.733930 17.621865
F 24.860380 43.733930 39.448845
F 24.555598 43.733930 61.275825
F 25.165162 66.887188 17.621865
F 24.860380 66.887188 39.448845
F 24.555598 66.887188 61.275825
F 51.897660 20.580672 17.995146
F 51.592878 20.580672 39.822126
F 51.288096 20.580672 61.649105
F 51.897660 43.733930 17.995146
F 51.592878 43.733930 39.822126
F 51.288096 43.733930 61.649105
F 51.897660 66.887188 17.995146
F 51.592878 66.887188 39.822126
F 51.288096 66.887188 61.649105
F 7.292685 7.717749 21.010842
F 6.987903 7.717749 42.837821
F 6.683121 7.717749 64.664801
F 7.292685 30.871007 21.010842
F 6.987903 30.871007 42.837821
F 6.683121 30.871007 64.664801
F 7.292685 54.024264 21.010842
F 6.987903 54.024264 42.837821
F 6.683121 54.024264 64.664801
F 34.025183 7.717749 21.384122
F 33.720401 7.717749 43.211101
F 33.415619 7.717749 65.038082
F 34.025183 30.871007 21.384122
F 33.720401 30.871007 43.211101
F 33.415619 30.871007 65.038082
F 34.025183 54.024264 21.384122
F 33.720401 54.024264 43.211101
F 33.415619 54.024264 65.038082
F 7.292685 15.435502 21.010843
F 6.987903 15.435502 42.837822
F 6.683121 15.435502 64.664802
F 7.292685 38.588760 21.010843
F 6.987903 38.588760 42.837822
F 6.683121 38.588760 64.664802
F 7.292685 61.742017 21.010843
F 6.987903 61.742017 42.837822
F 6.683121 61.742017 64.664802
F 34.025183 15.435502 21.384123
F 33.720401 15.435502 43.211102
F 33.415619 15.435502 65.038083
F 34.025183 38.588760 21.384123
F 33.720401 38.588760 43.211102
F 33.415619 38.588760 65.038083
F 34.025183 61.742017 21.384123
F 33.720401 61.742017 43.211102
F 33.415619 61.742017 65.038083
F 7.292685 0.000000 21.010842
F 6.987903 0.000000 42.837821
F 6.683121 0.000000 64.664801
F 7.292685 23.153257 21.010842
F 6.987903 23.153257 42.837821
F 6.683121 23.153257 64.664801
F 7.292685 46.306515 21.010842
F 6.987903 46.306515 42.837821
F 6.683121 46.306515 64.664801
F 34.025183 0.000000 21.384122
F 33.720401 0.000000 43.211101
F 33.415619 0.000000 65.038082
F 34.025183 23.153257 21.384122
F 33.720401 23.153257 43.211101
F 33.415619 23.153257 65.038082
F 34.025183 46.306515 21.384122
F 33.720401 46.306515 43.211101
F 33.415619 46.306515 65.038082
F 16.203519 7.717751 21.135270
F 15.898737 7.717751 42.962249
F 15.593955 7.717751 64.789229
F 16.203519 30.871008 21.135270
F 15.898737 30.871008 42.962249
F 15.593955 30.871008 64.789229
F 16.203519 54.024266 21.135270
F 15.898737 54.024266 42.962249
F 15.593955 54.024266 64.789229
F 42.936016 7.717751 21.508550
F 42.631234 7.717751 43.335529
F 42.326452 7.717751 65.162509
F 42.936016 30.871008 21.508550
F 42.631234 30.871008 43.335529
F 42.326452 30.871008 65.162509
F 42.936016 54.024266 21.508550
F 42.631234 54.024266 43.335529
F 42.326452 54.024266 65.162509
F 16.203519 15.435503 21.135271
F 15.898737 15.435503 42.962250
F 15.593955 15.435503 64.789230
F 16.203519 38.588761 21.135271
F 15.898737 38.588761 42.962250
F 15.593955 38.588761 64.789230
F 16.203519 61.742018 21.135271
F 15.898737 61.742018 42.962250
F 15.593955 61.742018 64.789230
F 42.936016 15.435503 21.508551
F 42.631234 15.435503 43.335530
F 42.326452 15.435503 65.162510
F 42.936016 38.588761 21.508551
F 42.631234 38.588761 43.335530
F 42.326452 38.588761 65.162510
F 42.936016 61.742018 21.508551
F 42.631234 61.742018 43.335530
F 42.326452 61.742018 65.162510
F 16.203519 0.000001 21.135270
F 15.898737 0.000001 42.962249
F 15.593955 0.000001 64.789229
F 16.203519 23.153259 21.135270
F 15.898737 23.153259 42.962249
F 15.593955 23.153259 64.789229
F 16.203519 46.306516 21.135270
F 15.898737 46.306516 42.962249
F 15.593955 46.306516 64.789229
F 42.936016 0.000001 21.508550
F 42.631234 0.000001 43.335529
F 42.326452 0.000001 65.162509
F 42.936016 23.153259 21.508550
F 42.631234 23.153259 43.335529
F 42.326452 23.153259 65.162509
F 42.936016 46.306516 21.508550
F 42.631234 46.306516 43.335529
F 42.326452 46.306516 65.162509
F 25.114356 7.717750 21.259695
F 24.809574 7.717750 43.086675
F 24.504792 7.717750 64.913655
F 25.114356 30.871007 21.259695
F 24.809574 30.871007 43.086675
F 24.504792 30.871007 64.913655
F 25.114356 54.024265 21.259695
F 24.809574 54.024265 43.086675
F 24.504792 54.024265 64.913655
F 51.846853 7.717750 21.632976
F 51.542071 7.717750 43.459955
F 51.237289 7.717750 65.286935
F 51.846853 30.871007 21.632976
F 51.542071 30.871007 43.459955
F 51.237289 30.871007 65.286935
F 51.846853 54.024265 21.632976
F 51.542071 54.024265 43.459955
F 51.237289 54.024265 65.286935
F 25.114356 15.435502 21.259696
F 24.809574 15.435502 43.086676
F 24.504792 15.435502 64.913656
F 25.114356 38.588760 21.259696
F 24.809574 38.588760 43.086676
F 24.504792 38.588760 64.913656
F 25.114356 61.742017 21.259696
F 24.809574 61.742017 43.086676
F 24.504792 61.742017 64.913656
F 51.846853 15.435502 21.632977
F 51.542071 15.435502 43.459956
F 51.237289 15.435502 65.286936
F 51.846853 38.588760 21.632977
F 51.542071 38.588760 43.459956
F 51.237289 38.588760 65.286936
F 51.846853 61.742017 21.632977
F 51.542071 61.742017 43.459956
F 51.237289 61.742017 65.286936
F 25.114356 0.000000 21.259695
F 24.809574 0.000000 43.086675
F 24.504792 0.000000 64.913655
F 25.114356 23.153258 21.259695
F 24.809574 23.153258 43.086675
F 24.504792 23.153258 64.913655
F 25.114356 46.306515 21.259695
F 24.809574 46.306515 43.086675
F 24.504792 46.306515 64.913655
F 51.846853 0.000000 21.632976
F 51.542071 0.000000 43.459955
F 51.237289 0.000000 65.286935
F 51.846853 23.153258 21.632976
F 51.542071 23.153258 43.459955
F 51.237289 23.153258 65.286935
F 51.846853 46.306515 21.632976
F 51.542071 46.306515 43.459955
F 51.237289 46.306515 65.286935
F 53.465116 1.286291 3.453352
F 53.465116 1.286291 25.282459
F 53.465116 1.286291 47.111566
F 53.465116 24.439548 3.453352
F 53.465116 24.439548 25.282459
F 53.465116 24.439548 47.111566
F 53.465116 47.592806 3.453352
F 53.465116 47.592806 25.282459
F 53.465116 47.592806 47.111566
F 80.200220 1.286291 3.453352
F 80.200220 1.286291 25.282459
F 80.200220 1.286291 47.111566
F 80.200220 24.439548 3.453352
F 80.200220 24.439548 25.282459
F 80.200220 24.439548 47.111566
F 80.200220 47.592806 3.453352
F 80.200220 47.592806 25.282459
F 80.200220 47.592806 47.111566
F 53.465116 9.004040 3.453352
F 53.465116 9.004040 25.282459
F 53.465116 9.004040 47.111566
F 53.465116 32.157298 3.453352
F 53.465116 32.157298 25.282459
F 53.465116 32.157298 47.111566
F 53.465116 55.310555 3.453352
F 53.465116 55.310555 25.282459
F 53.465116 55.310555 47.111566
F 80.200220 9.004040 3.453352
F 80.200220 9.004040 25.282459
F 80.200220 9.004040 47.111566
F 80.200220 32.157298 3.453352
F 80.200220 32.157298 25.282459
F 80.200220 32.157298 47.111566
F 80.200220 55.310555 3.453352
F 80.200220 55.310555 25.282459
F 80.200220 55.310555 47.111566
F 53.465116 16.721795 3.453352
F 53.465116 16.721795 25.282460
F 53.465116 16.721795 47.111567
F 53.465116 39.875053 3.453352
F 53.465116 39.875053 25.282460
F 53.465116 39.875053 47.111567
F 53.465116 63.028310 3.453352
F 53.465116 63.028310 25.282460
F 53.465116 63.028310 47.111567
F 80.200220 16.721795 3.453352
F 80.200220 16.721795 25.282460
F 80.200220 16.721795 47.111567
F 80.200220 39.875053 3.453352
F 80.200220 39.875053 25.282460
F 80.200220 39.875053 47.111567
F 80.200220 63.028310 3.453352
F 80.200220 63.028310 25.282460
F 80.200220 63.028310 47.111567
F 62.376814 1.286291 3.453352
F 62.376814 1.286291 25.282459
F 62.376814 1.286291 47.111567
F 62.376814 24.439548 3.453352
F 62.376814 24.439548 25.282459
F 62.376814 24.439548 47.111567
F 62.376814 47.592806 3.453352
F 62.376814 47.592806 25.282459
F 62.376814 47.592806 47.111567
F 89.111917 1.286291 3.453352
F 89.111917 1.286291 25.282459
F 89.111917 1.286291 47.111567
F 89.111917 24.439548 3.453352
F 89.111917 24.439548 25.282459
F 89.111917 24.439548 47.111567
F 89.111917 47.592806 3.453352
F 89.111917 47.592806 25.282459
F 89.111917 47.592806 47.111567
F 62.376814 9.004040 3.453352
F 62.376814 9.004040 25.282459
F 62.376814 9.004040 47.111567
F 62.376814 32.157298 3.453352
F 62.376814 32.157298 25.282459
F 62.376814 32.157298 47.111567
F 62.376814 55.310555 3.453352
F 62.376814 55.310555 25.282459
F 62.376814 55.310555 47.111567
F 89.111917 9.004040 3.453352
F 89.111917 9.004040 25.282459
F 89.111917 9.004040 47.111567
F 89.111917 32.157298 3.453352
F 89.111917 32.157298 25.282459
F 89.111917 32.157298 47.111567
F 89.111917 55.310555 3.453352
F 89.111917 55.310555 25.282459
F 89.111917 55.310555 47.111567
F 62.376814 16.721795 3.453353
F 62.376814 16.721795 25.282460
F 62.376814 16.721795 47.111567
F 62.376814 39.875053 3.453353
F 62.376814 39.875053 25.282460
F 62.376814 39.875053 47.111567
F 62.376814 63.028310 3.453353
F 62.376814 63.028310 25.282460
F 62.376814 63.028310 47.111567
F 89.111917 16.721795 3.453353
F 89.111917 16.721795 25.282460
F 89.111917 16.721795 47.111567
F 89.111917 39.875053 3.453353
F 89.111917 39.875053 25.282460
F 89.111917 39.875053 47.111567
F 89.111917 63.028310 3.453353
F 89.111917 63.028310 25.282460
F 89.111917 63.028310 47.111567
F 71.288517 1.286290 3.453353
F 71.288517 1.286290 25.282460
F 71.288517 1.286290 47.111568
F 71.288517 24.439547 3.453353
F 71.288517 24.439547 25.282460
F 71.288517 24.439547 47.111568
F 71.288517 47.592805 3.453353
F 71.288517 47.592805 25.282460
F 71.288517 47.592805 47.111568
F 98.023620 1.286290 3.453353
F 98.023620 1.286290 25.282460
F 98.023620 1.286290 47.111568
F 98.023620 24.439547 3.453353
F 98.023620 24.439547 25.282460
F 98.023620 24.439547 47.111568
F 98.023620 47.592805 3.453353
F 98.023620 47.592805 25.282460
F 98.023620 47.592805 47.111568
F 71.288517 9.004039 3.453353
F 71.288517 9.004039 25.282460
F 71.288517 9.004039 47.111568
F 71.288517 32.157297 3.453353
F 71.288517 32.157297 25.282460
F 71.288517 32.157297 47.111568
F 71.288517 55.310554 3.453353
F 71.288517 55.310554 25.282460
F 71.288517 55.310554 47.111568
F 98.023620 9.004039 3.453353
F 98.023620 9.004039 25.282460
F 98.023620 9.004039 47.111568
F 98.023620 32.157297 3.453353
F 98.023620 32.157297 25.282460
F 98.023620 32.157297 47.111568
F 98.023620 55.310554 3.453353
F 98.023620 55.310554 25.282460
F 98.023620 55.310554 47.111568
F 71.288517 16.721795 3.453354
F 71.288517 16.721795 25.282461
F 71.288517 16.721795 47.111568
F 71.288517 39.875052 3.453354
F 71.288517 39.875052 25.282461
F 71.288517 39.875052 47.111568
F 71.288517 63.028310 3.453354
F 71.288517 63.028310 25.282461
F 71.288517 63.028310 47.111568
F 98.023620 16.721795 3.453354
F 98.023620 16.721795 25.282461
F 98.023620 16.721795 47.111568
F 98.023620 39.875052 3.453354
F 98.023620 39.875052 25.282461
F 98.023620 39.875052 47.111568
F 98.023620 63.028310 3.453354
F 98.023620 63.028310 25.282461
F 98.023620 63.028310 47.111568
F 53.465103 3.858875 7.091536
F 53.465103 3.858875 28.920644
F 53.465103 3.858875 50.749751
F 53.465103 27.012132 7.091536
F 53.465103 27.012132 28.920644
F 53.465103 27.012132 50.749751
F 53.465103 50.165390 7.091536
F 53.465103 50.165390 28.920644
F 53.465103 50.165390 50.749751
F 80.200206 3.858875 7.091536
F 80.200206 3.858875 28.920644
F 80.200206 3.858875 50.749751
F 80.200206 27.012132 7.091536
F 80.200206 27.012132 28.920644
F 80.200206 27.012132 50.749751
F 80.200206 50.165390 7.091536
F 80.200206 50.165390 28.920644
F 80.200206 50.165390 50.749751
F 53.465103 11.576625 7.091536
F 53.465103 11.576625 28.920644
F 53.465103 11.576625 50.749751
F 53.465103 34.729882 7.091536
F 53.465103 34.729882 28.920644
F 53.465103 34.729882 50.749751
F 53.465103 57.883140 7.091536
F 53.465103 57.883140 28.920644
F 53.465103 57.883140 50.749751
F 80.200206 11.576625 7.091536
F 80.200206 11.576625 28.920644
F 80.200206 11.576625 50.749751
F 80.200206 34.729882 7.091536
F 80.200206 34.729882 28.920644
F 80.200206 34.729882 50.749751
F 80.200206 57.883140 7.091536
F 80.200206 57.883140 28.920644
F 80.200206 57.883140 50.749751
F 53.465103 19.294380 7.091537
F 53.465103 19.294380 28.920644
F 53.465103 19.294380 50.749752
F 53.465103 42.447638 7.091537
F 53.465103 42.447638 28.920644
F 53.465103 42.447638 50.749752
F 53.465103 65.600895 7.091537
F 53.465103 65.600895 28.920644
F 53.465103 65.600895 50.749752
F 80.200206 19.294380 7.091537
F 80.200206 19.294380 28.920644
F 80.200206 19.294380 50.749752
F 80.200206 42.447638 7.091537
F 80.200206 42.447638 28.920644
F 80.200206 42.447638 50.749752
F 80.200206 65.600895 7.091537
F 80.200206 65.600895 28.920644
F 80.200206 65.600895 50.749752
F 62.376798 3.858875 7.091537
F 62.376798 3.858875 28.920644
F 62.376798 3.858875 50.749751
F 62.376798 27.012133 7.091537
F 62.376798 27.012133 28.920644
F 62.376798 27.012133 50.749751
F 62.376798 50.165390 7.091537
F 62.376798 50.165390 28.920644
F 62.376798 50.165390 50.749751
F 89.111901 3.858875 7.091537
F 89.111901 3.858875 28.920644
F 89.111901 3.858875 50.749751
F 89.111901 27.012133 7.091537
F 89.111901 27.012133 28.920644
F 89.111901 27.012133 50.749751
F 89.111901 50.165390 7.091537
F 89.111901 50.165390 28.920644
F 89.111901 50.165390 50.749751
F 62.376798 11.576625 7.091537
F 62.376798 11.576625 28.920644
F 62.376798 11.576625 50.749752
F 62.376798 34.729883 7.091537
F 62.376798 34.729883 28.920644
F 62.376798 34.729883 50.749752
F 62.376798 57.883140 7.091537
F 62.376798 57.883140 28.920644
F 62.376798 57.883140 50.749752
F 89.111901 11.576625 7.091537
F 89.111901 11.576625 28.920644
F 89.111901 11.576625 50.749752
F 89.111901 34.729883 7.091537
F 89.111901 34.729883 28.920644
F 89.111901 34.729883 50.749752
F 89.111901 57.883140 7.091537
F 89.111901 57.883140 28.920644
F 89.111901 57.883140 50.749752
F 62.376798 19.294380 7.091537
F 62.376798 19.294380 28.920645
F 62.376798 19.294380 50.749752
F 62.376798 42.447638 7.091537
F 62.376798 42.447638 28.920645
F 62.376798 42.447638 50.749752
F 62.376798 65.600896 7.091537
F 62.376798 65.600896 28.920645
F 62.376798 65.600896 50.749752
F 89.111901 19.294380 7.091537
F 89.111901 19.294380 28.920645
F 89.111901 19.294380 50.749752
F 89.111901 42.447638 7.091537
F 89.111901 42.447638 28.920645
F 89.111901 42.447638 50.749752
F 89.111901 65.600896 7.091537
F 89.111901 65.600896 28.920645
F 89.111901 65.600896 50.749752
F 71.288503 3.858876 7.091538
F 71.288503 3.858876 28.920645
F 71.288503 3.858876 50.749752
F 71.288503 27.012134 7.091538
F 71.288503 27.012134 28.920645
F 71.288503 27.012134 50.749752
F 71.288503 50.165391 7.091538
F 71.288503 50.165391 28.920645
F 71.288503 50.165391 50.749752
F 98.023607 3.858876 7.091538
F 98.023607 3.858876 28.920645
F 98.023607 3.858876 50.749752
F 98.023607 27.012134 7.091538
F 98.023607 27.012134 28.920645
F 98.023607 27.012134 50.749752
F 98.023607 50.165391 7.091538
F 98.023607 50.165391 28.920645
F 98.023607 50.165391 50.749752
F 71.288503 11.576626 7.091538
F 71.288503 11.576626 28.920645
F 71.288503 11.576626 50.749753
F 71.288503 34.729884 7.091538
F 71.288503 34.729884 28.920645
F 71.288503 34.729884 50.749753
F 71.288503 57.883141 7.091538
F 71.288503 57.883141 28.920645
F 71.288503 57.883141 50.749753
F 98.023607 11.576626 7.091538
F 98.023607 11.576626 28.920645
F 98.023607 11.576626 50.749753
F 98.023607 34.729884 7.091538
F 98.023607 34.729884 28.920645
F 98.023607 34.729884 50.749753
F 98.023607 57.883141 7.091538
F 98.023607 57.883141 28.920645
F 98.023607 57.883141 50.749753
F 71.288503 19.294382 7.091538
F 71.288503 19.294382 28.920646
F 71.288503 19.294382 50.749753
F 71.288503 42.447639 7.091538
F 71.288503 42.447639 28.920646
F 71.288503 42.447639 50.749753
F 71.288503 65.600897 7.091538
F 71.288503 65.600897 28.920646
F 71.288503 65.600897 50.749753
F 98.023607 19.294382 7.091538
F 98.023607 19.294382 28.920646
F 98.023607 19.294382 50.749753
F 98.023607 42.447639 7.091538
F 98.023607 42.447639 28.920646
F 98.023607 42.447639 50.749753
F 98.023607 65.600897 7.091538
F 98.023607 65.600897 28.920646
F 98.023607 65.600897 50.749753
F 53.465114 3.858875 4.362899
F 53.465114 3.858875 26.192006
F 53.465114 3.858875 48.021114
F 53.465114 27.012133 4.362899
F 53.465114 27.012133 26.192006
F 53.465114 27.012133 48.021114
F 53.465114 50.165390 4.362899
F 53.465114 50.165390 26.192006
F 53.465114 50.165390 48.021114
F 80.200218 3.858875 4.362899
F 80.200218 3.858875 26.192006
F 80.200218 3.858875 48.021114
F 80.200218 27.012133 4.362899
F 80.200218 27.012133 26.192006
F 80.200218 27.012133 48.021114
F 80.200218 50.165390 4.362899
F 80.200218 50.165390 26.192006
F 80.200218 50.165390 48.021114
F 53.465114 11.576625 4.362899
F 53.465114 11.576625 26.192006
F 53.465114 11.576625 48.021114
F 53.465114 34.729883 4.362899
F 53.465114 34.729883 26.192006
F 53.465114 34.729883 48.021114
F 53.465114 57.883140 4.362899
F 53.465114 57.883140 26.192006
F 53.465114 57.883140 48.021114
F 80.200218 11.576625 4.362899
F 80.200218 11.576625 26.192006
F 80.200218 11.576625 48.021114
F 80.200218 34.729883 4.362899
F 80.200218 34.729883 26.192006
F 80.200218 34.729883 48.021114
F 80.200218 57.883140 4.362899
F 80.200218 57.883140 26.192006
F 80.200218 57.883140 48.021114
F 53.465114 19.294381 4.362898
F 53.465114 19.294381 26.192006
F 53.465114 19.294381 48.021113
F 53.465114 42.447638 4.362898
F 53.465114 42.447638 26.192006
F 53.465114 42.447638 48.021113
F 53.465114 65.600896 4.362898
F 53.465114 65.600896 26.192006
F 53.465114 65.600896 48.021113
F 80.200218 19.294381 4.362898
F 80.200218 19.294381 26.192006
F 80.200218 19.294381 48.021113
F 80.200218 42.447638 4.362898
F 80.200218 42.447638 26.192006
F 80.200218 42.447638 48.021113
F 80.200218 65.600896 4.362898
F 80.200218 65.600896 26.192006
F 80.200218 65.600896 48.021113
F 62.376811 3.858875 4.362899
F 62.376811 3.858875 26.192006
F 62.376811 3.858875 48.021114
F 62.376811 27.012133 4.362899
F 62.376811 27.012133 26.192006
F 62.376811 27.012133 48.021114
F 62.376811 50.165390 4.362899
F 62.376811 50.165390 26.192006
F 62.376811 50.165390 48.021114
F 89.111914 3.858875 4.362899
F 89.111914 3.858875 26.192006
F 89.111914 3.858875 48.021114
F 89.111914 27.012133 4.362899
F 89.111914 27.012133 26.192006
F 89.111914 27.012133 48.021114
F 89.111914 50.165390 4.362899
F 89.111914 50.165390 26.192006
F 89.111914 50.165390 48.021114
F 62.376811 11.576625 4.362899
F 62.376811 11.576625 26.192006
F 62.376811 11.576625 48.021113
F 62.376811 34.729883 4.362899
F 62.376811 34.729883 26.192006
F 62.376811 34.729883 48.021113
F 62.376811 57.883140 4.362899
F 62.376811 57.883140 26.192006
F 62.376811 57.883140 48.021113
F 89.111914 11.576625 4.362899
F 89.111914 11.576625 26.192006
F 89.111914 11.576625 48.021113
F 89.111914 34.729883 4.362899
F 89.111914 34.729883 26.192006
F 89.111914 34.729883 48.021113
F 89.111914 57.883140 4.362899
F 89.111914 57.883140 26.192006
F 89.111914 57.883140 48.021113
F 62.376811 19.294381 4.362898
F 62.376811 19.294381 26.192006
F 62.376811 19.294381 48.021113
F 62.376811 42.447638 4.362898
F 62.376811 42.447638 26.192006
F 62.376811 42.447638 48.021113
F 62.376811 65.600896 4.362898
F 62.376811 65.600896 26.192006
F 62.376811 65.600896 48.021113
F 89.111914 19.294381 4.362898
F 89.111914 19.294381 26.192006
F 89.111914 19.294381 48.021113
F 89.111914 42.447638 4.362898
F 89.111914 42.447638 26.192006
F 89.111914 42.447638 48.021113
F 89.111914 65.600896 4.362898
F 89.111914 65.600896 26.192006
F 89.111914 65.600896 48.021113
F 71.288515 3.858876 4.362898
F 71.288515 3.858876 26.192005
F 71.288515 3.858876 48.021113
F 71.288515 27.012133 4.362898
F 71.288515 27.012133 26.192005
F 71.288515 27.012133 48.021113
F 71.288515 50.165391 4.362898
F 71.288515 50.165391 26.192005
F 71.288515 50.165391 48.021113
F 98.023619 3.858876 4.362898
F 98.023619 3.858876 26.192005
F 98.023619 3.858876 48.021113
F 98.023619 27.012133 4.362898
F 98.023619 27.012133 26.192005
F 98.023619 27.012133 48.021113
F 98.023619 50.165391 4.362898
F 98.023619 50.165391 26.192005
F 98.023619 50.165391 48.021113
F 71.288515 11.576626 4.362898
F 71.288515 11.576626 26.192005
F 71.288515 11.576626 48.021112
F 71.288515 34.729883 4.362898
F 71.288515 34.729883 26.192005
F 71.288515 34.729883 48.021112
F 71.288515 57.883141 4.362898
F 71.288515 57.883141 26.192005
F 71.288515 57.883141 48.021112
F 98.023619 11.576626 4.362898
F 98.023619 11.576626 26.192005
F 98.023619 11.576626 48.021112
F 98.023619 34.729883 4.362898
F 98.023619 34.729883 26.192005
F 98.023619 34.729883 48.021112
F 98.023619 57.883141 4.362898
F 98.023619 57.883141 26.192005
F 98.023619 57.883141 48.021112
F 71.288515 19.294381 4.362897
F 71.288515 19.294381 26.192005
F 71.288515 19.294381 48.021112
F 71.288515 42.447639 4.362897
F 71.288515 42.447639 26.192005
F 71.288515 42.447639 48.021112
F 71.288515 65.600896 4.362897
F 71.288515 65.600896 26.192005
F 71.288515 65.600896 48.021112
F 98.023619 19.294381 4.362897
F 98.023619 19.294381 26.192005
F 98.023619 19.294381 48.021112
F 98.023619 42.447639 4.362897
F 98.023619 42.447639 26.192005
F 98.023619 42.447639 48.021112
F 98.023619 65.600896 4.362897
F 98.023619 65.600896 26.192005
F 98.023619 65.600896 48.021112
F 53.465104 1.286291 0.724714
F 53.465104 1.286291 22.553822
F 53.465104 1.286291 44.382929
F 53.465104 24.439549 0.724714
F 53.465104 24.439549 22.553822
F 53.465104 24.439549 44.382929
F 53.465104 47.592806 0.724714
F 53.465104 47.592806 22.553822
F 53.465104 47.592806 44.382929
F 80.200208 1.286291 0.724714
F 80.200208 1.286291 22.553822
F 80.200208 1.286291 44.382929
F 80.200208 24.439549 0.724714
F 80.200208 24.439549 22.553822
F 80.200208 24.439549 44.382929
F 80.200208 47.592806 0.724714
F 80.200208 47.592806 22.553822
F 80.200208 47.592806 44.382929
F 53.465104 9.004040 0.724714
F 53.465104 9.004040 22.553822
F 53.465104 9.004040 44.382929
F 53.465104 32.157298 0.724714
F 53.465104 32.157298 22.553822
F 53.465104 32.157298 44.382929
F 53.465104 55.310555 0.724714
F 53.465104 55.310555 22.553822
F 53.465104 55.310555 44.382929
F 80.200208 9.004040 0.724714
F 80.200208 9.004040 22.553822
F 80.200208 9.004040 44.382929
F 80.200208 32.157298 0.724714
F 80.200208 32.157298 22.553822
F 80.200208 32.157298 44.382929
F 80.200208 55.310555 0.724714
F 80.200208 55.310555 22.553822
F 80.200208 55.310555 44.382929
F 53.465104 16.721796 0.724713
F 53.465104 16.721796 22.553821
F 53.465104 16.721796 44.382928
F 53.465104 39.875053 0.724713
F 53.465104 39.875053 22.553821
F 53.465104 39.875053 44.382928
F 53.465104 63.028311 0.724713
F 53.465104 63.028311 22.553821
F 53.465104 63.028311 44.382928
F 80.200208 16.721796 0.724713
F 80.200208 16.721796 22.553821
F 80.200208 16.721796 44.382928
F 80.200208 39.875053 0.724713
F 80.200208 39.875053 22.553821
F 80.200208 39.875053 44.382928
F 80.200208 63.028311 0.724713
F 80.200208 63.028311 22.553821
F 80.200208 63.028311 44.382928
F 62.376800 1.286291 0.724714
F 62.376800 1.286291 22.553822
F 62.376800 1.286291 44.382929
F 62.376800 24.439548 0.724714
F 62.376800 24.439548 22.553822
F 62.376800 24.439548 44.382929
F 62.376800 47.592806 0.724714
F 62.376800 47.592806 22.553822
F 62.376800 47.592806 44.382929
F 89.111904 1.286291 0.724714
F 89.111904 1.286291 22.553822
F 89.111904 1.286291 44.382929
F 89.111904 24.439548 0.724714
F 89.111904 24.439548 22.553822
F 89.111904 24.439548 44.382929
F 89.111904 47.592806 0.724714
F 89.111904 47.592806 22.553822
F 89.111904 47.592806 44.382929
F 62.376800 9.004040 0.724714
F 62.376800 9.004040 22.553822
F 62.376800 9.004040 44.382929
F 62.376800 32.157298 0.724714
F 62.376800 32.157298 22.553822
F 62.376800 32.157298 44.382929
F 62.376800 55.310555 0.724714
F 62.376800 55.310555 22.553822
F 62.376800 55.310555 44.382929
F 89.111904 9.004040 0.724714
F 89.111904 9.004040 22.553822
F 89.111904 9.004040 44.382929
F 89.111904 32.157298 0.724714
F 89.111904 32.157298 22.553822
F 89.111904 32.157298 44.382929
F 89.111904 55.310555 0.724714
F 89.111904 55.310555 22.553822
F 89.111904 55.310555 44.382929
F 62.376800 16.721795 0.724713
F 62.376800 16.721795 22.553821
F 62.376800 16.721795 44.382928
F 62.376800 39.875053 0.724713
F 62.376800 39.875053 22.553821
F 62.376800 39.875053 44.382928
F 62.376800 63.028310 0.724713
F 62.376800 63.028310 22.553821
F 62.376800 63.028310 44.382928
F 89.111904 16.721795 0.724713
F 89.111904 16.721795 22.553821
F 89.111904 16.721795 44.382928
F 89.111904 39.875053 0.724713
F 89.111904 39.875053 22.553821
F 89.111904 39.875053 44.382928
F 89.111904 63.028310 0.724713
F 89.111904 63.028310 22.553821
F 89.111904 63.028310 44.382928
F 71.288505 1.286290 0.724713
F 71.288505 1.286290 22.553820
F 71.288505 1.286290 44.382928
F 71.288505 24.439547 0.724713
F 71.288505 24.439547 22.553820
F 71.288505 24.439547 44.382928
F 71.288505 47.592805 0.724713
F 71.288505 47.592805 22.553820
F 71.288505 47.592805 44.382928
F 98.023608 1.286290 0.724713
F 98.023608 1.286290 22.553820
F 98.023608 1.286290 44.382928
F 98.023608 24.439547 0.724713
F 98.023608 24.439547 22.553820
F 98.023608 24.439547 44.382928
F 98.023608 47.592805 0.724713
F 98.023608 47.592805 22.553820
F 98.023608 47.592805 44.382928
F 71.288505 9.004039 0.724713
F 71.288505 9.004039 22.553820
F 71.288505 9.004039 44.382928
F 71.288505 32.157296 0.724713
F 71.288505 32.157296 22.553820
F 71.288505 32.157296 44.382928
F 71.288505 55.310554 0.724713
F 71.288505 55.310554 22.553820
F 71.288505 55.310554 44.382928
F 98.023608 9.004039 0.724713
F 98.023608 9.004039 22.553820
F 98.023608 9.004039 44.382928
F 98.023608 32.157296 0.724713
F 98.023608 32.157296 22.553820
F 98.023608 32.157296 44.382928
F 98.023608 55.310554 0.724713
F 98.023608 55.310554 22.553820
F 98.023608 55.310554 44.382928
F 71.288505 16.721794 0.724712
F 71.288505 16.721794 22.553820
F 71.288505 16.721794 44.382927
F 71.288505 39.875052 0.724712
F 71.288505 39.875052 22.553820
F 71.288505 39.875052 44.382927
F 71.288505 63.028309 0.724712
F 71.288505 63.028309 22.553820
F 71.288505 63.028309 44.382927
F 98.023608 16.721794 0.724712
F 98.023608 16.721794 22.553820
F 98.023608 16.721794 44.382927
F 98.023608 39.875052 0.724712
F 98.023608 39.875052 22.553820
F 98.023608 39.875052 44.382927
F 98.023608 63.028309 0.724712
F 98.023608 63.028309 22.553820
F 98.023608 63.028309 44.382927
F 55.693041 7.717750 4.362899
F 55.693041 7.717750 26.192006
F 55.693041 7.717750 48.021114
F 55.693041 30.871007 4.362899
F 55.693041 30.871007 26.192006
F 55.693041 30.871007 48.021114
F 55.693041 54.024265 4.362899
F 55.693041 54.024265 26.192006
F 55.693041 54.024265 48.021114
F 82.428144 7.717750 4.362899
F 82.428144 7.717750 26.192006
F 82.428144 7.717750 48.021114
F 82.428144 30.871007 4.362899
F 82.428144 30.871007 26.192006
F 82.428144 30.871007 48.021114
F 82.428144 54.024265 4.362899
F 82.428144 54.024265 26.192006
F 82.428144 54.024265 48.021114
F 55.693041 15.435503 4.362898
F 55.693041 15.435503 26.192005
F 55.693041 15.435503 48.021113
F 55.693041 38.588760 4.362898
F 55.693041 38.588760 26.192005
F 55.693041 38.588760 48.021113
F 55.693041 61.742018 4.362898
F 55.693041 61.742018 26.192005
F 55.693041 61.742018 48.021113
F 82.428144 15.435503 4.362898
F 82.428144 15.435503 26.192005
F 82.428144 15.435503 48.021113
F 82.428144 38.588760 4.362898
F 82.428144 38.588760 26.192005
F 82.428144 38.588760 48.021113
F 82.428144 61.742018 4.362898
F 82.428144 61.742018 26.192005
F 82.428144 61.742018 48.021113
F 55.693041 0.000000 4.362899
F 55.693041 0.000000 26.192006
F 55.693041 0.000000 48.021114
F 55.693041 23.153258 4.362899
F 55.693041 23.153258 26.192006
F 55.693041 23.153258 48.021114
F 55.693041 46.306515 4.362899
F 55.693041 46.306515 26.192006
F 55.693041 46.306515 48.021114
F 82.428144 0.000000 4.362899
F 82.428144 0.000000 26.192006
F 82.428144 0.000000 48.021114
F 82.428144 23.153258 4.362899
F 82.428144 23.153258 26.192006
F 82.428144 23.153258 48.021114
F 82.428144 46.306515 4.362899
F 82.428144 46.306515 26.192006
F 82.428144 46.306515 48.021114
F 64.604739 7.717750 4.362899
F 64.604739 7.717750 26.192006
F 64.604739 7.717750 48.021114
F 64.604739 30.871007 4.362899
F 64.604739 30.871007 26.192006
F 64.604739 30.871007 48.021114
F 64.604739 54.024265 4.362899
F 64.604739 54.024265 26.192006
F 64.604739 54.024265 48.021114
F 91.339842 7.717750 4.362899
F 91.339842 7.717750 26.192006
F 91.339842 7.717750 48.021114
F 91.339842 30.871007 4.362899
F 91.339842 30.871007 26.192006
F 91.339842 30.871007 48.021114
F 91.339842 54.024265 4.362899
F 91.339842 54.024265 26.192006
F 91.339842 54.024265 48.021114
F 64.604739 15.435502 4.362898
F 64.604739 15.435502 26.192005
F 64.604739 15.435502 48.021113
F 64.604739 38.588760 4.362898
F 64.604739 38.588760 26.192005
F 64.604739 38.588760 48.021113
F 64.604739 61.742017 4.362898
F 64.604739 61.742017 26.192005
F 64.604739 61.742017 48.021113
F 91.339842 15.435502 4.362898
F 91.339842 15.435502 26.192005
F 91.339842 15.435502 48.021113
F 91.339842 38.588760 4.362898
F 91.339842 38.588760 26.192005
F 91.339842 38.588760 48.021113
F 91.339842 61.742017 4.362898
F 91.339842 61.742017 26.192005
F 91.339842 61.742017 48.021113
F 64.604739 0.000000 4.362899
F 64.604739 0.000000 26.192006
F 64.604739 0.000000 48.021114
F 64.604739 23.153258 4.362899
F 64.604739 23.153258 26.192006
F 64.604739 23.153258 48.021114
F 64.604739 46.306515 4.362899
F 64.604739 46.306515 26.192006
F 64.604739 46.306515 48.021114
F 91.339842 0.000000 4.362899
F 91.339842 0.000000 26.192006
F 91.339842 0.000000 48.021114
F 91.339842 23.153258 4.362899
F 91.339842 23.153258 26.192006
F 91.339842 23.153258 48.021114
F 91.339842 46.306515 4.362899
F 91.339842 46.306515 26.192006
F 91.339842 46.306515 48.021114
F 73.516443 7.717750 4.362898
F 73.516443 7.717750 26.192005
F 73.516443 7.717750 48.021113
F 73.516443 30.871008 4.362898
F 73.516443 30.871008 26.192005
F 73.516443 30.871008 48.021113
F 73.516443 54.024265 4.362898
F 73.516443 54.024265 26.192005
F 73.516443 54.024265 48.021113
F 100.251547 7.717750 4.362898
F 100.251547 7.717750 26.192005
F 100.251547 7.717750 48.021113
F 100.251547 30.871008 4.362898
F 100.251547 30.871008 26.192005
F 100.251547 30.871008 48.021113
F 100.251547 54.024265 4.362898
F 100.251547 54.024265 26.192005
F 100.251547 54.024265 48.021113
F 73.516443 15.435503 4.362897
F 73.516443 15.435503 26.192004
F 73.516443 15.435503 48.021112
F 73.516443 38.588760 4.362897
F 73.516443 38.588760 26.192004
F 73.516443 38.588760 48.021112
F 73.516443 61.742018 4.362897
F 73.516443 61.742018 26.192004
F 73.516443 61.742018 48.021112
F 100.251547 15.435503 4.362897
F 100.251547 15.435503 26.192004
F 100.251547 15.435503 48.021112
F 100.251547 38.588760 4.362897
F 100.251547 38.588760 26.192004
F 100.251547 38.588760 48.021112
F 100.251547 61.742018 4.362897
F 100.251547 61.742018 26.192004
F 100.251547 61.742018 48.021112
F 73.516443 0.000001 4.362898
F 73.516443 0.000001 26.192005
F 73.516443 0.000001 48.021113
F 73.516443 23.153258 4.362898
F 73.516443 23.153258 26.192005
F 73.516443 23.153258 48.021113
F 73.516443 46.306516 4.362898
F 73.516443 46.306516 26.192005
F 73.516443 46.306516 48.021113
F 100.251547 0.000001 4.362898
F 100.251547 0.000001 26.192005
F 100.251547 0.000001 48.021113
F 100.251547 23.153258 4.362898
F 100.251547 23.153258 26.192005
F 100.251547 23.153258 48.021113
F 100.251547 46.306516 4.362898
F 100.251547 46.306516 26.192005
F 100.251547 46.306516 48.021113
F 55.693026 5.145166 0.724715
F 55.693026 5.145166 22.553822
F 55.693026 5.145166 44.382929
F 55.693026 28.298423 0.724715
F 55.693026 28.298423 22.553822
F 55.693026 28.298423 44.382929
F 55.693026 51.451681 0.724715
F 55.693026 51.451681 22.553822
F 55.693026 51.451681 44.382929
F 82.428130 5.145166 0.724715
F 82.428130 5.145166 22.553822
F 82.428130 5.145166 44.382929
F 82.428130 28.298423 0.724715
F 82.428130 28.298423 22.553822
F 82.428130 28.298423 44.382929
F 82.428130 51.451681 0.724715
F 82.428130 51.451681 22.553822
F 82.428130 51.451681 44.382929
F 55.693026 12.862918 0.724714
F 55.693026 12.862918 22.553821
F 55.693026 12.862918 44.382928
F 55.693026 36.016175 0.724714
F 55.693026 36.016175 22.553821
F 55.693026 36.016175 44.382928
F 55.693026 59.169433 0.724714
F 55.693026 59.169433 22.553821
F 55.693026 59.169433 44.382928
F 82.428130 12.862918 0.724714
F 82.428130 12.862918 22.553821
F 82.428130 12.862918 44.382928
F 82.428130 36.016175 0.724714
F 82.428130 36.016175 22.553821
F 82.428130 36.016175 44.382928
F 82.428130 59.169433 0.724714
F 82.428130 59.169433 22.553821
F 82.428130 59.169433 44.382928
F 55.693026 20.580673 0.724714
F 55.693026 20.580673 22.553822
F 55.693026 20.580673 44.382929
F 55.693026 43.733931 0.724714
F 55.693026 43.733931 22.553822
F 55.693026 43.733931 44.382929
F 55.693026 66.887188 0.724714
F 55.693026 66.887188 22.553822
F 55.693026 66.887188 44.382929
F 82.428130 20.580673 0.724714
F 82.428130 20.580673 22.553822
F 82.428130 20.580673 44.382929
F 82.428130 43.733931 0.724714
F 82.428130 43.733931 22.553822
F 82.428130 43.733931 44.382929
F 82.428130 66.887188 0.724714
F 82.428130 66.887188 22.553822
F 82.428130 66.887188 44.382929
F 64.604723 5.145165 0.724714
F 64.604723 5.145165 22.553821
F 64.604723 5.145165 44.382929
F 64.604723 28.298422 0.724714
F 64.604723 28.298422 22.553821
F 64.604723 28.298422 44.382929
F 64.604723 51.451680 0.724714
F 64.604723 51.451680 22.553821
F 64.604723 51.451680 44.382929
F 91.339826 5.145165 0.724714
F 91.339826 5.145165 22.553821
F 91.339826 5.145165 44.382929
F 91.339826 28.298422 0.724714
F 91.339826 28.298422 22.553821
F 91.339826 28.298422 44.382929
F 91.339826 51.451680 0.724714
F 91.339826 51.451680 22.553821
F 91.339826 51.451680 44.382929
F 64.604723 12.862917 0.724713
F 64.604723 12.862917 22.553820
F 64.604723 12.862917 44.382928
F 64.604723 36.016174 0.724713
F 64.604723 36.016174 22.553820
F 64.604723 36.016174 44.382928
F 64.604723 59.169432 0.724713
F 64.604723 59.169432 22.553820
F 64.604723 59.169432 44.382928
F 91.339826 12.862917 0.724713
F 91.339826 12.862917 22.553820
F 91.339826 12.862917 44.382928
F 91.339826 36.016174 0.724713
F 91.339826 36.016174 22.553820
F 91.339826 36.016174 44.382928
F 91.339826 59.169432 0.724713
F 91.339826 59.169432 22.553820
F 91.339826 59.169432 44.382928
F 64.604723 20.580672 0.724714
F 64.604723 20.580672 22.553821
F 64.604723 20.580672 44.382929
F 64.604723 43.733930 0.724714
F 64.604723 43.733930 22.553821
F 64.604723 43.733930 44.382929
F 64.604723 66.887187 0.724714
F 64.604723 66.887187 22.553821
F 64.604723 66.887187 44.382929
F 91.339826 20.580672 0.724714
F 91.339826 20.580672 22.553821
F 91.339826 20.580672 44.382929
F 91.339826 43.733930 0.724714
F 91.339826 43.733930 22.553821
F 91.339826 43.733930 44.382929
F 91.339826 66.887187 0.724714
F 91.339826 66.887187 22.553821
F 91.339826 66.887187 44.382929
F 73.516430 5.145164 0.724713
F 73.516430 5.145164 22.553821
F 73.516430 5.145164 44.382928
F 73.516430 28.298422 0.724713
F 73.516430 28.298422 22.553821
F 73.516430 28.298422 44.382928
F 73.516430 51.451679 0.724713
F 73.516430 51.451679 22.553821
F 73.516430 51.451679 44.382928
F 100.251534 5.145164 0.724713
F 100.251534 5.145164 22.553821
F 100.251534 5.145164 44.382928
F 100.251534 28.298422 0.724713
F 100.251534 28.298422 22.553821
F 100.251534 28.298422 44.382928
F 100.251534 51.451679 0.724713
F 100.251534 51.451679 22.553821
F 100.251534 51.451679 44.382928
F 73.516430 12.862916 0.724713
F 73.516430 12.862916 22.553820
F 73.516430 12.862916 44.382927
F 73.516430 36.016174 0.724713
F 73.516430 36.016174 22.553820
F 73.516430 36.016174 44.382927
F 73.516430 59.169431 0.724713
F 73.516430 59.169431 22.553820
F 73.516430 59.169431 44.382927
F 100.251534 12.862916 0.724713
F 100.251534 12.862916 22.553820
F 100.251534 12.862916 44.382927
F 100.251534 36.016174 0.724713
F 100.251534 36.016174 22.553820
F 100.251534 36.016174 44.382927
F 100.251534 59.169431 0.724713
F 100.251534 59.169431 22.553820
F 100.251534 59.169431 44.382927
F 73.516430 20.580672 0.724713
F 73.516430 20.580672 22.553821
F 73.516430 20.580672 44.382928
F 73.516430 43.733929 0.724713
F 73.516430 43.733929 22.553821
F 73.516430 43.733929 44.382928
F 73.516430 66.887187 0.724713
F 73.516430 66.887187 22.553821
F 73.516430 66.887187 44.382928
F 100.251534 20.580672 0.724713
F 100.251534 20.580672 22.553821
F 100.251534 20.580672 44.382928
F 100.251534 43.733929 0.724713
F 100.251534 43.733929 22.553821
F 100.251534 43.733929 44.382928
F 100.251534 66.887187 0.724713
F 100.251534 66.887187 22.553821
F 100.251534 66.887187 44.382928
F 55.693038 5.145165 3.453351
F 55.693038 5.145165 25.282459
F 55.693038 5.145165 47.111566
F 55.693038 28.298423 3.453351
F 55.693038 28.298423 25.282459
F 55.693038 28.298423 47.111566
F 55.693038 51.451680 3.453351
F 55.693038 51.451680 25.282459
F 55.693038 51.451680 47.111566
F 82.428142 5.145165 3.453351
F 82.428142 5.145165 25.282459
F 82.428142 5.145165 47.111566
F 82.428142 28.298423 3.453351
F 82.428142 28.298423 25.282459
F 82.428142 28.298423 47.111566
F 82.428142 51.451680 3.453351
F 82.428142 51.451680 25.282459
F 82.428142 51.451680 47.111566
F 55.693038 12.862917 3.453352
F 55.693038 12.862917 25.282460
F 55.693038 12.862917 47.111567
F 55.693038 36.016175 3.453352
F 55.693038 36.016175 25.282460
F 55.693038 36.016175 47.111567
F 55.693038 59.169432 3.453352
F 55.693038 59.169432 25.282460
F 55.693038 59.169432 47.111567
F 82.428142 12.862917 3.453352
F 82.428142 12.862917 25.282460
F 82.428142 12.862917 47.111567
F 82.428142 36.016175 3.453352
F 82.428142 36.016175 25.282460
F 82.428142 36.016175 47.111567
F 82.428142 59.169432 3.453352
F 82.428142 59.169432 25.282460
F 82.428142 59.169432 47.111567
F 55.693038 20.580673 3.453352
F 55.693038 20.580673 25.282459
F 55.693038 20.580673 47.111566
F 55.693038 43.733930 3.453352
F 55.693038 43.733930 25.282459
F 55.693038 43.733930 47.111566
F 55.693038 66.887188 3.453352
F 55.693038 66.887188 25.282459
F 55.693038 66.887188 47.111566
F 82.428142 20.580673 3.453352
F 82.428142 20.580673 25.282459
F 82.428142 20.580673 47.111566
F 82.428142 43.733930 3.453352
F 82.428142 43.733930 25.282459
F 82.428142 43.733930 47.111566
F 82.428142 66.887188 3.453352
F 82.428142 66.887188 25.282459
F 82.428142 66.887188 47.111566
F 64.604736 5.145165 3.453352
F 64.604736 5.145165 25.282459
F 64.604736 5.145165 47.111567
F 64.604736 28.298422 3.453352
F 64.604736 28.298422 25.282459
F 64.604736 28.298422 47.111567
F 64.604736 51.451680 3.453352
F 64.604736 51.451680 25.282459
F 64.604736 51.451680 47.111567
F 91.339839 5.145165 3.453352
F 91.339839 5.145165 25.282459
F 91.339839 5.145165 47.111567
F 91.339839 28.298422 3.453352
F 91.339839 28.298422 25.282459
F 91.339839 28.298422 47.111567
F 91.339839 51.451680 3.453352
F 91.339839 51.451680 25.282459
F 91.339839 51.451680 47.111567
F 64.604736 12.862917 3.453353
F 64.604736 12.862917 25.282460
F 64.604736 12.862917 47.111568
F 64.604736 36.016175 3.453353
F 64.604736 36.016175 25.282460
F 64.604736 36.016175 47.111568
F 64.604736 59.169432 3.453353
F 64.604736 59.169432 25.282460
F 64.604736 59.169432 47.111568
F 91.339839 12.862917 3.453353
F 91.339839 12.862917 25.282460
F 91.339839 12.862917 47.111568
F 91.339839 36.016175 3.453353
F 91.339839 36.016175 25.282460
F 91.339839 36.016175 47.111568
F 91.339839 59.169432 3.453353
F 91.339839 59.169432 25.282460
F 91.339839 59.169432 47.111568
F 64.604736 20.580672 3.453352
F 64.604736 20.580672 25.282460
F 64.604736 20.580672 47.111567
F 64.604736 43.733930 3.453352
F 64.604736 43.733930 25.282460
F 64.604736 43.733930 47.111567
F 64.604736 66.887187 3.453352
F 64.604736 66.887187 25.282460
F 64.604736 66.887187 47.111567
F 91.339839 20.580672 3.453352
F 91.339839 20.580672 25.282460
F 91.339839 20.580672 47.111567
F 91.339839 43.733930 3.453352
F 91.339839 43.733930 25.282460
F 91.339839 43.733930 47.111567
F 91.339839 66.887187 3.453352
F 91.339839 66.887187 25.282460
F 91.339839 66.887187 47.111567
F 73.516442 5.145164 3.453352
F 73.516442 5.145164 25.282460
F 73.516442 5.145164 47.111567
F 73.516442 28.298422 3.453352
F 73.516442 28.298422 25.282460
F 73.516442 28.298422 47.111567
F 73.516442 51.451679 3.453352
F 73.516442 51.451679 25.282460
F 73.516442 51.451679 47.111567
F 100.251545 5.145164 3.453352
F 100.251545 5.145164 25.282460
F 100.251545 5.145164 47.111567
F 100.251545 28.298422 3.453352
F 100.251545 28.298422 25.282460
F 100.251545 28.298422 47.111567
F 100.251545 51.451679 3.453352
F 100.251545 51.451679 25.282460
F 100.251545 51.451679 47.111567
F 73.516442 12.862917 3.453353
F 73.516442 12.862917 25.282461
F 73.516442 12.862917 47.111568
F 73.516442 36.016174 3.453353
F 73.516442 36.016174 25.282461
F 73.516442 36.016174 47.111568
F 73.516442 59.169432 3.453353
F 73.516442 59.169432 25.282461
F 73.516442 59.169432 47.111568
F 100.251545 12.862917 3.453353
F 100.251545 12.862917 25.282461
F 100.251545 12.862917 47.111568
F 100.251545 36.016174 3.453353
F 100.251545 36.016174 25.282461
F 100.251545 36.016174 47.111568
F 100.251545 59.169432 3.453353
F 100.251545 59.169432 25.282461
F 100.251545 59.169432 47.111568
F 73.516442 20.580672 3.453353
F 73.516442 20.580672 25.282460
F 73.516442 20.580672 47.111567
F 73.516442 43.733929 3.453353
F 73.516442 43.733929 25.282460
F 73.516442 43.733929 47.111567
F 73.516442 66.887187 3.453353
F 73.516442 66.887187 25.282460
F 73.516442 66.887187 47.111567
F 100.251545 20.580672 3.453353
F 100.251545 20.580672 25.282460
F 100.251545 20.580672 47.111567
F 100.251545 43.733929 3.453353
F 100.251545 43.733929 25.282460
F 100.251545 43.733929 47.111567
F 100.251545 66.887187 3.453353
F 100.251545 66.887187 25.282460
F 100.251545 66.887187 47.111567
F 55.693028 7.717749 7.091536
F 55.693028 7.717749 28.920644
F 55.693028 7.717749 50.749751
F 55.693028 30.871007 7.091536
F 55.693028 30.871007 28.920644
F 55.693028 30.871007 50.749751
F 55.693028 54.024264 7.091536
F 55.693028 54.024264 28.920644
F 55.693028 54.024264 50.749751
F 82.428132 7.717749 7.091536
F 82.428132 7.717749 28.920644
F 82.428132 7.717749 50.749751
F 82.428132 30.871007 7.091536
F 82.428132 30.871007 28.920644
F 82.428132 30.871007 50.749751
F 82.428132 54.024264 7.091536
F 82.428132 54.024264 28.920644
F 82.428132 54.024264 50.749751
F 55.693028 15.435502 7.091537
F 55.693028 15.435502 28.920645
F 55.693028 15.435502 50.749752
F 55.693028 38.588760 7.091537
F 55.693028 38.588760 28.920645
F 55.693028 38.588760 50.749752
F 55.693028 61.742017 7.091537
F 55.693028 61.742017 28.920645
F 55.693028 61.742017 50.749752
F 82.428132 15.435502 7.091537
F 82.428132 15.435502 28.920645
F 82.428132 15.435502 50.749752
F 82.428132 38.588760 7.091537
F 82.428132 38.588760 28.920645
F 82.428132 38.588760 50.749752
F 82.428132 61.742017 7.091537
F 82.428132 61.742017 28.920645
F 82.428132 61.742017 50.749752
F 55.693028 0.000000 7.091536
F 55.693028 0.000000 28.920644
F 55.693028 0.000000 50.749751
F 55.693028 23.153257 7.091536
F 55.693028 23.153257 28.920644
F 55.693028 23.153257 50.749751
F 55.693028 46.306515 7.091536
F 55.693028 46.306515 28.920644
F 55.693028 46.306515 50.749751
F 82.428132 0.000000 7.091536
F 82.428132 0.000000 28.920644
F 82.428132 0.000000 50.749751
F 82.428132 23.153257 7.091536
F 82.428132 23.153257 28.920644
F 82.428132 23.153257 50.749751
F 82.428132 46.306515 7.091536
F 82.428132 46.306515 28.920644
F 82.428132 46.306515 50.749751
F 64.604725 7.717750 7.091537
F 64.604725 7.717750 28.920644
F 64.604725 7.717750 50.749751
F 64.604725 30.871007 7.091537
F 64.604725 30.871007 28.920644
F 64.604725 30.871007 50.749751
F 64.604725 54.024265 7.091537
F 64.604725 54.024265 28.920644
F 64.604725 54.024265 50.749751
F 91.339829 7.717750 7.091537
F 91.339829 7.717750 28.920644
F 91.339829 7.717750 50.749751
F 91.339829 30.871007 7.091537
F 91.339829 30.871007 28.920644
F 91.339829 30.871007 50.749751
F 91.339829 54.024265 7.091537
F 91.339829 54.024265 28.920644
F 91.339829 54.024265 50.749751
F 64.604725 15.435503 7.091538
F 64.604725 15.435503 28.920645
F 64.604725 15.435503 50.749752
F 64.604725 38.588760 7.091538
F 64.604725 38.588760 28.920645
F 64.604725 38.588760 50.749752
F 64.604725 61.742018 7.091538
F 64.604725 61.742018 28.920645
F 64.604725 61.742018 50.749752
F 91.339829 15.435503 7.091538
F 91.339829 15.435503 28.920645
F 91.339829 15.435503 50.749752
F 91.339829 38.588760 7.091538
F 91.339829 38.588760 28.920645
F 91.339829 38.588760 50.749752
F 91.339829 61.742018 7.091538
F 91.339829 61.742018 28.920645
F 91.339829 61.742018 50.749752
F 64.604725 0.000000 7.091537
F 64.604725 0.000000 28.920644
F 64.604725 0.000000 50.749751
F 64.604725 23.153258 7.091537
F 64.604725 23.153258 28.920644
F 64.604725 23.153258 50.749751
F 64.604725 46.306515 7.091537
F 64.604725 46.306515 28.920644
F 64.604725 46.306515 50.749751
F 91.339829 0.000000 7.091537
F 91.339829 0.000000 28.920644
F 91.339829 0.000000 50.749751
F 91.339829 23.153258 7.091537
F 91.339829 23.153258 28.920644
F 91.339829 23.153258 50.749751
F 91.339829 46.306515 7.091537
F 91.339829 46.306515 28.920644
F 91.339829 46.306515 50.749751
F 73.516432 7.717751 7.091537
F 73.516432 7.717751 28.920645
F 73.516432 7.717751 50.749752
F 73.516432 30.871008 7.091537
F 73.516432 30.871008 28.920645
F 73.516432 30.871008 50.749752
F 73.516432 54.024266 7.091537
F 73.516432 54.024266 28.920645
F 73.516432 54.024266 50.749752
F 100.251535 7.717751 7.091537
F 100.251535 7.717751 28.920645
F 100.251535 7.717751 50.749752
F 100.251535 30.871008 7.091537
F 100.251535 30.871008 28.920645
F 100.251535 30.871008 50.749752
F 100.251535 54.024266 7.091537
F 100.251535 54.024266 28.920645
F 100.251535 54.024266 50.749752
F 73.516432 15.435503 7.091538
F 73.516432 15.435503 28.920646
F 73.516432 15.435503 50.749753
F 73.516432 38.588761 7.091538
F 73.516432 38.588761 28.920646
F 73.516432 38.588761 50.749753
F 73.516432 61.742018 7.091538
F 73.516432 61.742018 28.920646
F 73.516432 61.742018 50.749753
F 100.251535 15.435503 7.091538
F 100.251535 15.435503 28.920646
F 100.251535 15.435503 50.749753
F 100.251535 38.588761 7.091538
F 100.251535 38.588761 28.920646
F 100.251535 38.588761 50.749753
F 100.251535 61.742018 7.091538
F 100.251535 61.742018 28.920646
F 100.251535 61.742018 50.749753
F 73.516432 0.000001 7.091537
F 73.516432 0.000001 28.920645
F 73.516432 0.000001 50.749752
F 73.516432 23.153259 7.091537
F 73.516432 23.153259 28.920645
F 73.516432 23.153259 50.749752
F 73.516432 46.306516 7.091537
F 73.516432 46.306516 28.920645
F 73.516432 46.306516 50.749752
F 100.251535 0.000001 7.091537
F 100.251535 0.000001 28.920645
F 100.251535 0.000001 50.749752
F 100.251535 23.153259 7.091537
F 100.251535 23.153259 28.920645
F 100.251535 23.153259 50.749752
F 100.251535 46.306516 7.091537
F 100.251535 46.306516 28.920645
F 100.251535 46.306516 50.749752
F 57.920965 1.286291 3.453352
F 57.920965 1.286291 25.282459
F 57.920965 1.286291 47.111567
F 57.920965 24.439548 3.453352
F 57.920965 24.439548 25.282459
F 57.920965 24.439548 47.111567
F 57.920965 47.592806 3.453352
F 57.920965 47.592806 25.282459
F 57.920965 47.592806 47.111567
F 84.656068 1.286291 3.453352
F 84.656068 1.286291 25.282459
F 84.656068 1.286291 47.111567
F 84.656068 24.439548 3.453352
F 84.656068 24.439548 25.282459
F 84.656068 24.439548 47.111567
F 84.656068 47.592806 3.453352
F 84.656068 47.592806 25.282459
F 84.656068 47.592806 47.111567
F 57.920965 9.004040 3.453352
F 57.920965 9.004040 25.282459
F 57.920965 9.004040 47.111567
F 57.920965 32.157298 3.453352
F 57.920965 32.157298 25.282459
F 57.920965 32.157298 47.111567
F 57.920965 55.310555 3.453352
F 57.920965 55.310555 25.282459
F 57.920965 55.310555 47.111567
F 84.656068 9.004040 3.453352
F 84.656068 9.004040 25.282459
F 84.656068 9.004040 47.111567
F 84.656068 32.157298 3.453352
F 84.656068 32.157298 25.282459
F 84.656068 32.157298 47.111567
F 84.656068 55.310555 3.453352
F 84.656068 55.310555 25.282459
F 84.656068 55.310555 47.111567
F 57.920965 16.721795 3.453353
F 57.920965 16.721795 25.282460
F 57.920965 16.721795 47.111567
F 57.920965 39.875053 3.453353
F 57.920965 39.875053 25.282460
F 57.920965 39.875053 47.111567
F 57.920965 63.028310 3.453353
F 57.920965 63.028310 25.282460
F 57.920965 63.028310 47.111567
F 84.656068 16.721795 3.453353
F 84.656068 16.721795 25.282460
F 84.656068 16.721795 47.111567
F 84.656068 39.875053 3.453353
F 84.656068 39.875053 25.282460
F 84.656068 39.875053 47.111567
F 84.656068 63.028310 3.453353
F 84.656068 63.028310 25.282460
F 84.656068 63.028310 47.111567
F 66.832664 1.286290 3.453352
F 66.832664 1.286290 25.282460
F 66.832664 1.286290 47.111567
F 66.832664 24.439548 3.453352
F 66.832664 24.439548 25.282460
F 66.832664 24.439548 47.111567
F 66.832664 47.592806 3.453352
F 66.832664 47.592806 25.282460
F 66.832664 47.592806 47.111567
F 93.567767 1.286290 3.453352
F 93.567767 1.286290 25.282460
F 93.567767 1.286290 47.111567
F 93.567767 24.439548 3.453352
F 93.567767 24.439548 25.282460
F 93.567767 24.439548 47.111567
F 93.567767 47.592806 3.453352
F 93.567767 47.592806 25.282460
F 93.567767 47.592806 47.111567
F 66.832664 9.004040 3.453352
F 66.832664 9.004040 25.282460
F 66.832664 9.004040 47.111567
F 66.832664 32.157297 3.453352
F 66.832664 32.157297 25.282460
F 66.832664 32.157297 47.111567
F 66.832664 55.310555 3.453352
F 66.832664 55.310555 25.282460
F 66.832664 55.310555 47.111567
F 93.567767 9.004040 3.453352
F 93.567767 9.004040 25.282460
F 93.567767 9.004040 47.111567
F 93.567767 32.157297 3.453352
F 93.567767 32.157297 25.282460
F 93.567767 32.157297 47.111567
F 93.567767 55.310555 3.453352
F 93.567767 55.310555 25.282460
F 93.567767 55.310555 47.111567
F 66.832664 16.721795 3.453353
F 66.832664 16.721795 25.282460
F 66.832664 16.721795 47.111568
F 66.832664 39.875053 3.453353
F 66.832664 39.875053 25.282460
F 66.832664 39.875053 47.111568
F 66.832664 63.028310 3.453353
F 66.832664 63.028310 25.282460
F 66.832664 63.028310 47.111568
F 93.567767 16.721795 3.453353
F 93.567767 16.721795 25.282460
F 93.567767 16.721795 47.111568
F 93.567767 39.875053 3.453353
F 93.567767 39.875053 25.282460
F 93.567767 39.875053 47.111568
F 93.567767 63.028310 3.453353
F 93.567767 63.028310 25.282460
F 93.567767 63.028310 47.111568
F 75.744369 1.286290 3.453352
F 75.744369 1.286290 25.282460
F 75.744369 1.286290 47.111567
F 75.744369 24.439548 3.453352
F 75.744369 24.439548 25.282460
F 75.744369 24.439548 47.111567
F 75.744369 47.592805 3.453352
F 75.744369 47.592805 25.282460
F 75.744369 47.592805 47.111567
F 102.479473 1.286290 3.453352
F 102.479473 1.286290 25.282460
F 102.479473 1.286290 47.111567
F 102.479473 24.439548 3.453352
F 102.479473 24.439548 25.282460
F 102.479473 24.439548 47.111567
F 102.479473 47.592805 3.453352
F 102.479473 47.592805 25.282460
F 102.479473 47.592805 47.111567
F 75.744369 9.004040 3.453352
F 75.744369 9.004040 25.282460
F 75.744369 9.004040 47.111567
F 75.744369 32.157297 3.453352
F 75.744369 32.157297 25.282460
F 75.744369 32.157297 47.111567
F 75.744369 55.310555 3.453352
F 75.744369 55.310555 25.282460
F 75.744369 55.310555 47.111567
F 102.479473 9.004040 3.453352
F 102.479473 9.004040 25.282460
F 102.479473 9.004040 47.111567
F 102.479473 32.157297 3.453352
F 102.479473 32.157297 25.282460
F 102.479473 32.157297 47.111567
F 102.479473 55.310555 3.453352
F 102.479473 55.310555 25.282460
F 102.479473 55.310555 47.111567
F 75.744369 16.721795 3.453353
F 75.744369 16.721795 25.282460
F 75.744369 16.721795 47.111568
F 75.744369 39.875052 3.453353
F 75.744369 39.875052 25.282460
F 75.744369 39.875052 47.111568
F 75.744369 63.028310 3.453353
F 75.744369 63.028310 25.282460
F 75.744369 63.028310 47.111568
F 102.479473 16.721795 3.453353
F 102.479473 16.721795 25.282460
F 102.479473 16.721795 47.111568
F 102.479473 39.875052 3.453353
F 102.479473 39.875052 25.282460
F 102.479473 39.875052 47.111568
F 102.479473 63.028310 3.453353
F 102.479473 63.028310 25.282460
F 102.479473 63.028310 47.111568
F 57.920950 3.858875 7.091536
F 57.920950 3.858875 28.920644
F 57.920950 3.858875 50.749751
F 57.920950 27.012132 7.091536
F 57.920950 27.012132 28.920644
F 57.920950 27.012132 50.749751
F 57.920950 50.165390 7.091536
F 57.920950 50.165390 28.920644
F 57.920950 50.165390 50.749751
F 84.656053 3.858875 7.091536
F 84.656053 3.858875 28.920644
F 84.656053 3.858875 50.749751
F 84.656053 27.012132 7.091536
F 84.656053 27.012132 28.920644
F 84.656053 27.012132 50.749751
F 84.656053 50.165390 7.091536
F 84.656053 50.165390 28.920644
F 84.656053 50.165390 50.749751
F 57.920950 11.576625 7.091536
F 57.920950 11.576625 28.920644
F 57.920950 11.576625 50.749751
F 57.920950 34.729882 7.091536
F 57.920950 34.729882 28.920644
F 57.920950 34.729882 50.749751
F 57.920950 57.883140 7.091536
F 57.920950 57.883140 28.920644
F 57.920950 57.883140 50.749751
F 84.656053 11.576625 7.091536
F 84.656053 11.576625 28.920644
F 84.656053 11.576625 50.749751
F 84.656053 34.729882 7.091536
F 84.656053 34.729882 28.920644
F 84.656053 34.729882 50.749751
F 84.656053 57.883140 7.091536
F 84.656053 57.883140 28.920644
F 84.656053 57.883140 50.749751
F 57.920950 19.294380 7.091537
F 57.920950 19.294380 28.920644
F 57.920950 19.294380 50.749752
F 57.920950 42.447638 7.091537
F 57.920950 42.447638 28.920644
F 57.920950 42.447638 50.749752
F 57.920950 65.600895 7.091537
F 57.920950 65.600895 28.920644
F 57.920950 65.600895 50.749752
F 84.656053 19.294380 7.091537
F 84.656053 19.294380 28.920644
F 84.656053 19.294380 50.749752
F 84.656053 42.447638 7.091537
F 84.656053 42.447638 28.920644
F 84.656053 42.447638 50.749752
F 84.656053 65.600895 7.091537
F 84.656053 65.600895 28.920644
F 84.656053 65.600895 50.749752
F 66.832649 3.858876 7.091537
F 66.832649 3.858876 28.920645
F 66.832649 3.858876 50.749752
F 66.832649 27.012134 7.091537
F 66.832649 27.012134 28.920645
F 66.832649 27.012134 50.749752
F 66.832649 50.165391 7.091537
F 66.832649 50.165391 28.920645
F 66.832649 50.165391 50.749752
F 93.567753 3.858876 7.091537
F 93.567753 3.858876 28.920645
F 93.567753 3.858876 50.749752
F 93.567753 27.012134 7.091537
F 93.567753 27.012134 28.920645
F 93.567753 27.012134 50.749752
F 93.567753 50.165391 7.091537
F 93.567753 50.165391 28.920645
F 93.567753 50.165391 50.749752
F 66.832649 11.576626 7.091537
F 66.832649 11.576626 28.920645
F 66.832649 11.576626 50.749752
F 66.832649 34.729884 7.091537
F 66.832649 34.729884 28.920645
F 66.832649 34.729884 50.749752
F 66.832649 57.883141 7.091537
F 66.832649 57.883141 28.920645
F 66.832649 57.883141 50.749752
F 93.567753 11.576626 7.091537
F 93.567753 11.576626 28.920645
F 93.567753 11.576626 50.749752
F 93.567753 34.729884 7.091537
F 93.567753 34.729884 28.920645
F 93.567753 34.729884 50.749752
F 93.567753 57.883141 7.091537
F 93.567753 57.883141 28.920645
F 93.567753 57.883141 50.749752
F 66.832649 19.294382 7.091538
F 66.832649 19.294382 28.920645
F 66.832649 19.294382 50.749753
F 66.832649 42.447639 7.091538
F 66.832649 42.447639 28.920645
F 66.832649 42.447639 50.749753
F 66.832649 65.600897 7.091538
F 66.832649 65.600897 28.920645
F 66.832649 65.600897 50.749753
F 93.567753 19.294382 7.091538
F 93.567753 19.294382 28.920645
F 93.567753 19.294382 50.749753
F 93.567753 42.447639 7.091538
F 93.567753 42.447639 28.920645
F 93.567753 42.447639 50.749753
F 93.567753 65.600897 7.091538
F 93.567753 65.600897 28.920645
F 93.567753 65.600897 50.749753
F 75.744356 3.858875 7.091537
F 75.744356 3.858875 28.920644
F 75.744356 3.858875 50.749752
F 75.744356 27.012133 7.091537
F 75.744356 27.012133 28.920644
F 75.744356 27.012133 50.749752
F 75.744356 50.165390 7.091537
F 75.744356 50.165390 28.920644
F 75.744356 50.165390 50.749752
F 102.479460 3.858875 7.091537
F 102.479460 3.858875 28.920644
F 102.479460 3.858875 50.749752
F 102.479460 27.012133 7.091537
F 102.479460 27.012133 28.920644
F 102.479460 27.012133 50.749752
F 102.479460 50.165390 7.091537
F 102.479460 50.165390 28.920644
F 102.479460 50.165390 50.749752
F 75.744356 11.576625 7.091537
F 75.744356 11.576625 28.920644
F 75.744356 11.576625 50.749752
F 75.744356 34.729883 7.091537
F 75.744356 34.729883 28.920644
F 75.744356 34.729883 50.749752
F 75.744356 57.883140 7.091537
F 75.744356 57.883140 28.920644
F 75.744356 57.883140 50.749752
F 102.479460 11.576625 7.091537
F 102.479460 11.576625 28.920644
F 102.479460 11.576625 50.749752
F 102.479460 34.729883 7.091537
F 102.479460 34.729883 28.920644
F 102.479460 34.729883 50.749752
F 102.479460 57.883140 7.091537
F 102.479460 57.883140 28.920644
F 102.479460 57.883140 50.749752
F 75.744356 19.294381 7.091537
F 75.744356 19.294381 28.920645
F 75.744356 19.294381 50.749752
F 75.744356 42.447638 7.091537
F 75.744356 42.447638 28.920645
F 75.744356 42.447638 50.749752
F 75.744356 65.600896 7.091537
F 75.744356 65.600896 28.920645
F 75.744356 65.600896 50.749752
F 102.479460 19.294381 7.091537
F 102.479460 19.294381 28.920645
F 102.479460 19.294381 50.749752
F 102.479460 42.447638 7.091537
F 102.479460 42.447638 28.920645
F 102.479460 42.447638 50.749752
F 102.479460 65.600896 7.091537
F 102.479460 65.600896 28.920645
F 102.479460 65.600896 50.749752
F 57.920962 3.858875 4.362899
F 57.920962 3.858875 26.192006
F 57.920962 3.858875 48.021114
F 57.920962 27.012133 4.362899
F 57.920962 27.012133 26.192006
F 57.920962 27.012133 48.021114
F 57.920962 50.165390 4.362899
F 57.920962 50.165390 26.192006
F 57.920962 50.165390 48.021114
F 84.656065 3.858875 4.362899
F 84.656065 3.858875 26.192006
F 84.656065 3.858875 48.021114
F 84.656065 27.012133 4.362899
F 84.656065 27.012133 26.192006
F 84.656065 27.012133 48.021114
F 84.656065 50.165390 4.362899
F 84.656065 50.165390 26.192006
F 84.656065 50.165390 48.021114
F 57.920962 11.576625 4.362899
F 57.920962 11.576625 26.192006
F 57.920962 11.576625 48.021113
F 57.920962 34.729883 4.362899
F 57.920962 34.729883 26.192006
F 57.920962 34.729883 48.021113
F 57.920962 57.883140 4.362899
F 57.920962 57.883140 26.192006
F 57.920962 57.883140 48.021113
F 84.656065 11.576625 4.362899
F 84.656065 11.576625 26.192006
F 84.656065 11.576625 48.021113
F 84.656065 34.729883 4.362899
F 84.656065 34.729883 26.192006
F 84.656065 34.729883 48.021113
F 84.656065 57.883140 4.362899
F 84.656065 57.883140 26.192006
F 84.656065 57.883140 48.021113
F 57.920962 19.294381 4.362898
F 57.920962 19.294381 26.192006
F 57.920962 19.294381 48.021113
F 57.920962 42.447638 4.362898
F 57.920962 42.447638 26.192006
F 57.920962 42.447638 48.021113
F 57.920962 65.600896 4.362898
F 57.920962 65.600896 26.192006
F 57.920962 65.600896 48.021113
F 84.656065 19.294381 4.362898
F 84.656065 19.294381 26.192006
F 84.656065 19.294381 48.021113
F 84.656065 42.447638 4.362898
F 84.656065 42.447638 26.192006
F 84.656065 42.447638 48.021113
F 84.656065 65.600896 4.362898
F 84.656065 65.600896 26.192006
F 84.656065 65.600896 48.021113
F 66.832662 3.858876 4.362898
F 66.832662 3.858876 26.192006
F 66.832662 3.858876 48.021113
F 66.832662 27.012133 4.362898
F 66.832662 27.012133 26.192006
F 66.832662 27.012133 48.021113
F 66.832662 50.165391 4.362898
F 66.832662 50.165391 26.192006
F 66.832662 50.165391 48.021113
F 93.567765 3.858876 4.362898
F 93.567765 3.858876 26.192006
F 93.567765 3.858876 48.021113
F 93.567765 27.012133 4.362898
F 93.567765 27.012133 26.192006
F 93.567765 27.012133 48.021113
F 93.567765 50.165391 4.362898
F 93.567765 50.165391 26.192006
F 93.567765 50.165391 48.021113
F 66.832662 11.576626 4.362898
F 66.832662 11.576626 26.192005
F 66.832662 11.576626 48.021113
F 66.832662 34.729883 4.362898
F 66.832662 34.729883 26.192005
F 66.832662 34.729883 48.021113
F 66.832662 57.883141 4.362898
F 66.832662 57.883141 26.192005
F 66.832662 57.883141 48.021113
F 93.567765 11.576626 4.362898
F 93.567765 11.576626 26.192005
F 93.567765 11.576626 48.021113
F 93.567765 34.729883 4.362898
F 93.567765 34.729883 26.192005
F 93.567765 34.729883 48.021113
F 93.567765 57.883141 4.362898
F 93.567765 57.883141 26.192005
F 93.567765 57.883141 48.021113
F 66.832662 19.294381 4.362898
F 66.832662 19.294381 26.192005
F 66.832662 19.294381 48.021112
F 66.832662 42.447639 4.362898
F 66.832662 42.447639 26.192005
F 66.832662 42.447639 48.021112
F 66.832662 65.600896 4.362898
F 66.832662 65.600896 26.192005
F 66.832662 65.600896 48.021112
F 93.567765 19.294381 4.362898
F 93.567765 19.294381 26.192005
F 93.567765 19.294381 48.021112
F 93.567765 42.447639 4.362898
F 93.567765 42.447639 26.192005
F 93.567765 42.447639 48.021112
F 93.567765 65.600896 4.362898
F 93.567765 65.600896 26.192005
F 93.567765 65.600896 48.021112
F 75.744368 3.858875 4.362899
F 75.744368 3.858875 26.192006
F 75.744368 3.858875 48.021113
F 75.744368 27.012133 4.362899
F 75.744368 27.012133 26.192006
F 75.744368 27.012133 48.021113
F 75.744368 50.165390 4.362899
F 75.744368 50.165390 26.192006
F 75.744368 50.165390 48.021113
F 102.479471 3.858875 4.362899
F 102.479471 3.858875 26.192006
F 102.479471 3.858875 48.021113
F 102.479471 27.012133 4.362899
F 102.479471 27.012133 26.192006
F 102.479471 27.012133 48.021113
F 102.479471 50.165390 4.362899
F 102.479471 50.165390 26.192006
F 102.479471 50.165390 48.021113
F 75.744368 11.576625 4.362898
F 75.744368 11.576625 26.192006
F 75.744368 11.576625 48.021113
F 75.744368 34.729883 4.362898
F 75.744368 34.729883 26.192006
F 75.744368 34.729883 48.021113
F 75.744368 57.883140 4.362898
F 75.744368 57.883140 26.192006
F 75.744368 57.883140 48.021113
F 102.479471 11.576625 4.362898
F 102.479471 11.576625 26.192006
F 102.479471 11.576625 48.021113
F 102.479471 34.729883 4.362898
F 102.479471 34.729883 26.192006
F 102.479471 34.729883 48.021113
F 102.479471 57.883140 4.362898
F 102.479471 57.883140 26.192006
F 102.479471 57.883140 48.021113
F 75.744368 19.294381 4.362898
F 75.744368 19.294381 26.192005
F 75.744368 19.294381 48.021113
F 75.744368 42.447638 4.362898
F 75.744368 42.447638 26.192005
F 75.744368 42.447638 48.021113
F 75.744368 65.600896 4.362898
F 75.744368 65.600896 26.192005
F 75.744368 65.600896 48.021113
F 102.479471 19.294381 4.362898
F 102.479471 19.294381 26.192005
F 102.479471 19.294381 48.021113
F 102.479471 42.447638 4.362898
F 102.479471 42.447638 26.192005
F 102.479471 42.447638 48.021113
F 102.479471 65.600896 4.362898
F 102.479471 65.600896 26.192005
F 102.479471 65.600896 48.021113
F 57.920952 1.286291 0.724714
F 57.920952 1.286291 22.553822
F 57.920952 1.286291 44.382929
F 57.920952 24.439549 0.724714
F 57.920952 24.439549 22.553822
F 57.920952 24.439549 44.382929
F 57.920952 47.592806 0.724714
F 57.920952 47.592806 22.553822
F 57.920952 47.592806 44.382929
F 84.656055 1.286291 0.724714
F 84.656055 1.286291 22.553822
F 84.656055 1.286291 44.382929
F 84.656055 24.439549 0.724714
F 84.656055 24.439549 22.553822
F 84.656055 24.439549 44.382929
F 84.656055 47.592806 0.724714
F 84.656055 47.592806 22.553822
F 84.656055 47.592806 44.382929
F 57.920952 9.004041 0.724714
F 57.920952 9.004041 22.553822
F 57.920952 9.004041 44.382929
F 57.920952 32.157298 0.724714
F 57.920952 32.157298 22.553822
F 57.920952 32.157298 44.382929
F 57.920952 55.310556 0.724714
F 57.920952 55.310556 22.553822
F 57.920952 55.310556 44.382929
F 84.656055 9.004041 0.724714
F 84.656055 9.004041 22.553822
F 84.656055 9.004041 44.382929
F 84.656055 32.157298 0.724714
F 84.656055 32.157298 22.553822
F 84.656055 32.157298 44.382929
F 84.656055 55.310556 0.724714
F 84.656055 55.310556 22.553822
F 84.656055 55.310556 44.382929
F 57.920952 16.721796 0.724713
F 57.920952 16.721796 22.553821
F 57.920952 16.721796 44.382928
F 57.920952 39.875053 0.724713
F 57.920952 39.875053 22.553821
F 57.920952 39.875053 44.382928
F 57.920952 63.028311 0.724713
F 57.920952 63.028311 22.553821
F 57.920952 63.028311 44.382928
F 84.656055 16.721796 0.724713
F 84.656055 16.721796 22.553821
F 84.656055 16.721796 44.382928
F 84.656055 39.875053 0.724713
F 84.656055 39.875053 22.553821
F 84.656055 39.875053 44.382928
F 84.656055 63.028311 0.724713
F 84.656055 63.028311 22.553821
F 84.656055 63.028311 44.382928
F 66.832651 1.286290 0.724714
F 66.832651 1.286290 22.553821
F 66.832651 1.286290 44.382928
F 66.832651 24.439547 0.724714
F 66.832651 24.439547 22.553821
F 66.832651 24.439547 44.382928
F 66.832651 47.592805 0.724714
F 66.832651 47.592805 22.553821
F 66.832651 47.592805 44.382928
F 93.567754 1.286290 0.724714
F 93.567754 1.286290 22.553821
F 93.567754 1.286290 44.382928
F 93.567754 24.439547 0.724714
F 93.567754 24.439547 22.553821
F 93.567754 24.439547 44.382928
F 93.567754 47.592805 0.724714
F 93.567754 47.592805 22.553821
F 93.567754 47.592805 44.382928
F 66.832651 9.004039 0.724714
F 66.832651 9.004039 22.553821
F 66.832651 9.004039 44.382928
F 66.832651 32.157297 0.724714
F 66.832651 32.157297 22.553821
F 66.832651 32.157297 44.382928
F 66.832651 55.310554 0.724714
F 66.832651 55.310554 22.553821
F 66.832651 55.310554 44.382928
F 93.567754 9.004039 0.724714
F 93.567754 9.004039 22.553821
F 93.567754 9.004039 44.382928
F 93.567754 32.157297 0.724714
F 93.567754 32.157297 22.553821
F 93.567754 32.157297 44.382928
F 93.567754 55.310554 0.724714
F 93.567754 55.310554 22.553821
F 93.567754 55.310554 44.382928
F 66.832651 16.721795 0.724713
F 66.832651 16.721795 22.553820
F 66.832651 16.721795 44.382928
F 66.832651 39.875052 0.724713
F 66.832651 39.875052 22.553820
F 66.832651 39.875052 44.382928
F 66.832651 63.028310 0.724713
F 66.832651 63.028310 22.553820
F 66.832651 63.028310 44.382928
F 93.567754 16.721795 0.724713
F 93.567754 16.721795 22.553820
F 93.567754 16.721795 44.382928
F 93.567754 39.875052 0.724713
F 93.567754 39.875052 22.553820
F 93.567754 39.875052 44.382928
F 93.567754 63.028310 0.724713
F 93.567754 63.028310 22.553820
F 93.567754 63.028310 44.382928
F 75.744358 1.286290 0.724714
F 75.744358 1.286290 22.553821
F 75.744358 1.286290 44.382928
F 75.744358 24.439548 0.724714
F 75.744358 24.439548 22.553821
F 75.744358 24.439548 44.382928
F 75.744358 47.592805 0.724714
F 75.744358 47.592805 22.553821
F 75.744358 47.592805 44.382928
F 102.479461 1.286290 0.724714
F 102.479461 1.286290 22.553821
F 102.479461 1.286290 44.382928
F 102.479461 24.439548 0.724714
F 102.479461 24.439548 22.553821
F 102.479461 24.439548 44.382928
F 102.479461 47.592805 0.724714
F 102.479461 47.592805 22.553821
F 102.479461 47.592805 44.382928
F 75.744358 9.004039 0.724714
F 75.744358 9.004039 22.553821
F 75.744358 9.004039 44.382929
F 75.744358 32.157297 0.724714
F 75.744358 32.157297 22.553821
F 75.744358 32.157297 44.382929
F 75.744358 55.310555 0.724714
F 75.744358 55.310555 22.553821
F 75.744358 55.310555 44.382929
F 102.479461 9.004039 0.724714
F 102.479461 9.004039 22.553821
F 102.479461 9.004039 44.382929
F 102.479461 32.157297 0.724714
F 102.479461 32.157297 22.553821
F 102.479461 32.157297 44.382929
F 102.479461 55.310555 0.724714
F 102.479461 55.310555 22.553821
F 102.479461 55.310555 44.382929
F 75.744358 16.721795 0.724713
F 75.744358 16.721795 22.553820
F 75.744358 16.721795 44.382928
F 75.744358 39.875052 0.724713
F 75.744358 39.875052 22.553820
F 75.744358 39.875052 44.382928
F 75.744358 63.028310 0.724713
F 75.744358 63.028310 22.553820
F 75.744358 63.028310 44.382928
F 102.479461 16.721795 0.724713
F 102.479461 16.721795 22.553820
F 102.479461 16.721795 44.382928
F 102.479461 39.875052 0.724713
F 102.479461 39.875052 22.553820
F 102.479461 39.875052 44.382928
F 102.479461 63.028310 0.724713
F 102.479461 63.028310 22.553820
F 102.479461 63.028310 44.382928
F 60.148889 7.717750 4.362899
F 60.148889 7.717750 26.192006
F 60.148889 7.717750 48.021114
F 60.148889 30.871007 4.362899
F 60.148889 30.871007 26.192006
F 60.148889 30.871007 48.021114
F 60.148889 54.024265 4.362899
F 60.148889 54.024265 26.192006
F 60.148889 54.024265 48.021114
F 86.883992 7.717750 4.362899
F 86.883992 7.717750 26.192006
F 86.883992 7.717750 48.021114
F 86.883992 30.871007 4.362899
F 86.883992 30.871007 26.192006
F 86.883992 30.871007 48.021114
F 86.883992 54.024265 4.362899
F 86.883992 54.024265 26.192006
F 86.883992 54.024265 48.021114
F 60.148889 15.435502 4.362898
F 60.148889 15.435502 26.192005
F 60.148889 15.435502 48.021113
F 60.148889 38.588760 4.362898
F 60.148889 38.588760 26.192005
F 60.148889 38.588760 48.021113
F 60.148889 61.742018 4.362898
F 60.148889 61.742018 26.192005
F 60.148889 61.742018 48.021113
F 86.883992 15.435502 4.362898
F 86.883992 15.435502 26.192005
F 86.883992 15.435502 48.021113
F 86.883992 38.588760 4.362898
F 86.883992 38.588760 26.192005
F 86.883992 38.588760 48.021113
F 86.883992 61.742018 4.362898
F 86.883992 61.742018 26.192005
F 86.883992 61.742018 48.021113
F 60.148889 0.000000 4.362899
F 60.148889 0.000000 26.192006
F 60.148889 0.000000 48.021114
F 60.148889 23.153258 4.362899
F 60.148889 23.153258 26.192006
F 60.148889 23.153258 48.021114
F 60.148889 46.306515 4.362899
F 60.148889 46.306515 26.192006
F 60.148889 46.306515 48.021114
F 86.883992 0.000000 4.362899
F 86.883992 0.000000 26.192006
F 86.883992 0.000000 48.021114
F 86.883992 23.153258 4.362899
F 86.883992 23.153258 26.192006
F 86.883992 23.153258 48.021114
F 86.883992 46.306515 4.362899
F 86.883992 46.306515 26.192006
F 86.883992 46.306515 48.021114
F 69.060590 7.717750 4.362898
F 69.060590 7.717750 26.192006
F 69.060590 7.717750 48.021113
F 69.060590 30.871008 4.362898
F 69.060590 30.871008 26.192006
F 69.060590 30.871008 48.021113
F 69.060590 54.024265 4.362898
F 69.060590 54.024265 26.192006
F 69.060590 54.024265 48.021113
F 95.795694 7.717750 4.362898
F 95.795694 7.717750 26.192006
F 95.795694 7.717750 48.021113
F 95.795694 30.871008 4.362898
F 95.795694 30.871008 26.192006
F 95.795694 30.871008 48.021113
F 95.795694 54.024265 4.362898
F 95.795694 54.024265 26.192006
F 95.795694 54.024265 48.021113
F 69.060590 15.435503 4.362897
F 69.060590 15.435503 26.192004
F 69.060590 15.435503 48.021112
F 69.060590 38.588760 4.362897
F 69.060590 38.588760 26.192004
F 69.060590 38.588760 48.021112
F 69.060590 61.742018 4.362897
F 69.060590 61.742018 26.192004
F 69.060590 61.742018 48.021112
F 95.795694 15.435503 4.362897
F 95.795694 15.435503 26.192004
F 95.795694 15.435503 48.021112
F 95.795694 38.588760 4.362897
F 95.795694 38.588760 26.192004
F 95.795694 38.588760 48.021112
F 95.795694 61.742018 4.362897
F 95.795694 61.742018 26.192004
F 95.795694 61.742018 48.021112
F 69.060590 0.000001 4.362898
F 69.060590 0.000001 26.192005
F 69.060590 0.000001 48.021113
F 69.060590 23.153258 4.362898
F 69.060590 23.153258 26.192005
F 69.060590 23.153258 48.021113
F 69.060590 46.306516 4.362898
F 69.060590 46.306516 26.192005
F 69.060590 46.306516 48.021113
F 95.795694 0.000001 4.362898
F 95.795694 0.000001 26.192005
F 95.795694 0.000001 48.021113
F 95.795694 23.153258 4.362898
F 95.795694 23.153258 26.192005
F 95.795694 23.153258 48.021113
F 95.795694 46.306516 4.362898
F 95.795694 46.306516 26.192005
F 95.795694 46.306516 48.021113
F 77.972295 7.717750 4.362899
F 77.972295 7.717750 26.192006
F 77.972295 7.717750 48.021114
F 77.972295 30.871007 4.362899
F 77.972295 30.871007 26.192006
F 77.972295 30.871007 48.021114
F 77.972295 54.024265 4.362899
F 77.972295 54.024265 26.192006
F 77.972295 54.024265 48.021114
F 104.707398 7.717750 4.362899
F 104.707398 7.717750 26.192006
F 104.707398 7.717750 48.021114
F 104.707398 30.871007 4.362899
F 104.707398 30.871007 26.192006
F 104.707398 30.871007 48.021114
F 104.707398 54.024265 4.362899
F 104.707398 54.024265 26.192006
F 104.707398 54.024265 48.021114
F 77.972295 15.435502 4.362898
F 77.972295 15.435502 26.192005
F 77.972295 15.435502 48.021113
F 77.972295 38.588760 4.362898
F 77.972295 38.588760 26.192005
F 77.972295 38.588760 48.021113
F 77.972295 61.742018 4.362898
F 77.972295 61.742018 26.192005
F 77.972295 61.742018 48.021113
F 104.707398 15.435502 4.362898
F 104.707398 15.435502 26.192005
F 104.707398 15.435502 48.021113
F 104.707398 38.588760 4.362898
F 104.707398 38.588760 26.192005
F 104.707398 38.588760 48.021113
F 104.707398 61.742018 4.362898
F 104.707398 61.742018 26.192005
F 104.707398 61.742018 48.021113
F 77.972295 0.000000 4.362899
F 77.972295 0.000000 26.192006
F 77.972295 0.000000 48.021114
F 77.972295 23.153258 4.362899
F 77.972295 23.153258 26.192006
F 77.972295 23.153258 48.021114
F 77.972295 46.306515 4.362899
F 77.972295 46.306515 26.192006
F 77.972295 46.306515 48.021114
F 104.707398 0.000000 4.362899
F 104.707398 0.000000 26.192006
F 104.707398 0.000000 48.021114
F 104.707398 23.153258 4.362899
F 104.707398 23.153258 26.192006
F 104.707398 23.153258 48.021114
F 104.707398 46.306515 4.362899
F 104.707398 46.306515 26.192006
F 104.707398 46.306515 48.021114
F 60.148874 5.145165 0.724715
F 60.148874 5.145165 22.553822
F 60.148874 5.145165 44.382929
F 60.148874 28.298423 0.724715
F 60.148874 28.298423 22.553822
F 60.148874 28.298423 44.382929
F 60.148874 51.451680 0.724715
F 60.148874 51.451680 22.553822
F 60.148874 51.451680 44.382929
F 86.883977 5.145165 0.724715
F 86.883977 5.145165 22.553822
F 86.883977 5.145165 44.382929
F 86.883977 28.298423 0.724715
F 86.883977 28.298423 22.553822
F 86.883977 28.298423 44.382929
F 86.883977 51.451680 0.724715
F 86.883977 51.451680 22.553822
F 86.883977 51.451680 44.382929
F 60.148874 12.862918 0.724714
F 60.148874 12.862918 22.553821
F 60.148874 12.862918 44.382928
F 60.148874 36.016175 0.724714
F 60.148874 36.016175 22.553821
F 60.148874 36.016175 44.382928
F 60.148874 59.169433 0.724714
F 60.148874 59.169433 22.553821
F 60.148874 59.169433 44.382928
F 86.883977 12.862918 0.724714
F 86.883977 12.862918 22.553821
F 86.883977 12.862918 44.382928
F 86.883977 36.016175 0.724714
F 86.883977 36.016175 22.553821
F 86.883977 36.016175 44.382928
F 86.883977 59.169433 0.724714
F 86.883977 59.169433 22.553821
F 86.883977 59.169433 44.382928
F 60.148874 20.580673 0.724714
F 60.148874 20.580673 22.553822
F 60.148874 20.580673 44.382929
F 60.148874 43.733930 0.724714
F 60.148874 43.733930 22.553822
F 60.148874 43.733930 44.382929
F 60.148874 66.887188 0.724714
F 60.148874 66.887188 22.553822
F 60.148874 66.887188 44.382929
F 86.883977 20.580673 0.724714
F 86.883977 20.580673 22.553822
F 86.883977 20.580673 44.382929
F 86.883977 43.733930 0.724714
F 86.883977 43.733930 22.553822
F 86.883977 43.733930 44.382929
F 86.883977 66.887188 0.724714
F 86.883977 66.887188 22.553822
F 86.883977 66.887188 44.382929
F 69.060576 5.145164 0.724713
F 69.060576 5.145164 22.553821
F 69.060576 5.145164 44.382928
F 69.060576 28.298421 0.724713
F 69.060576 28.298421 22.553821
F 69.060576 28.298421 44.382928
F 69.060576 51.451679 0.724713
F 69.060576 51.451679 22.553821
F 69.060576 51.451679 44.382928
F 95.795680 5.145164 0.724713
F 95.795680 5.145164 22.553821
F 95.795680 5.145164 44.382928
F 95.795680 28.298421 0.724713
F 95.795680 28.298421 22.553821
F 95.795680 28.298421 44.382928
F 95.795680 51.451679 0.724713
F 95.795680 51.451679 22.553821
F 95.795680 51.451679 44.382928
F 69.060576 12.862916 0.724712
F 69.060576 12.862916 22.553820
F 69.060576 12.862916 44.382927
F 69.060576 36.016174 0.724712
F 69.060576 36.016174 22.553820
F 69.060576 36.016174 44.382927
F 69.060576 59.169431 0.724712
F 69.060576 59.169431 22.553820
F 69.060576 59.169431 44.382927
F 95.795680 12.862916 0.724712
F 95.795680 12.862916 22.553820
F 95.795680 12.862916 44.382927
F 95.795680 36.016174 0.724712
F 95.795680 36.016174 22.553820
F 95.795680 36.016174 44.382927
F 95.795680 59.169431 0.724712
F 95.795680 59.169431 22.553820
F 95.795680 59.169431 44.382927
F 69.060576 20.580671 0.724713
F 69.060576 20.580671 22.553820
F 69.060576 20.580671 44.382928
F 69.060576 43.733929 0.724713
F 69.060576 43.733929 22.553820
F 69.060576 43.733929 44.382928
F 69.060576 66.887186 0.724713
F 69.060576 66.887186 22.553820
F 69.060576 66.887186 44.382928
F 95.795680 20.580671 0.724713
F 95.795680 20.580671 22.553820
F 95.795680 20.580671 44.382928
F 95.795680 43.733929 0.724713
F 95.795680 43.733929 22.553820
F 95.795680 43.733929 44.382928
F 95.795680 66.887186 0.724713
F 95.795680 66.887186 22.553820
F 95.795680 66.887186 44.382928
F 77.972282 5.145165 0.724714
F 77.972282 5.145165 22.553822
F 77.972282 5.145165 44.382929
F 77.972282 28.298423 0.724714
F 77.972282 28.298423 22.553822
F 77.972282 28.298423 44.382929
F 77.972282 51.451680 0.724714
F 77.972282 51.451680 22.553822
F 77.972282 51.451680 44.382929
F 104.707385 5.145165 0.724714
F 104.707385 5.145165 22.553822
F 104.707385 5.145165 44.382929
F 104.707385 28.298423 0.724714
F 104.707385 28.298423 22.553822
F 104.707385 28.298423 44.382929
F 104.707385 51.451680 0.724714
F 104.707385 51.451680 22.553822
F 104.707385 51.451680 44.382929
F 77.972282 12.862917 0.724713
F 77.972282 12.862917 22.553821
F 77.972282 12.862917 44.382928
F 77.972282 36.016175 0.724713
F 77.972282 36.016175 22.553821
F 77.972282 36.016175 44.382928
F 77.972282 59.169432 0.724713
F 77.972282 59.169432 22.553821
F 77.972282 59.169432 44.382928
F 104.707385 12.862917 0.724713
F 104.707385 12.862917 22.553821
F 104.707385 12.862917 44.382928
F 104.707385 36.016175 0.724713
F 104.707385 36.016175 22.553821
F 104.707385 36.016175 44.382928
F 104.707385 59.169432 0.724713
F 104.707385 59.169432 22.553821
F 104.707385 59.169432 44.382928
F 77.972282 20.580673 0.724714
F 77.972282 20.580673 22.553822
F 77.972282 20.580673 44.382929
F 77.972282 43.733930 0.724714
F 77.972282 43.733930 22.553822
F 77.972282 43.733930 44.382929
F 77.972282 66.887188 0.724714
F 77.972282 66.887188 22.553822
F 77.972282 66.887188 44.382929
F 104.707385 20.580673 0.724714
F 104.707385 20.580673 22.553822
F 104.707385 20.580673 44.382929
F 104.707385 43.733930 0.724714
F 104.707385 43.733930 22.553822
F 104.707385 43.733930 44.382929
F 104.707385 66.887188 0.724714
F 104.707385 66.887188 22.553822
F 104.707385 66.887188 44.382929
F 60.148886 5.145165 3.453352
F 60.148886 5.145165 25.282459
F 60.148886 5.145165 47.111566
F 60.148886 28.298423 3.453352
F 60.148886 28.298423 25.282459
F 60.148886 28.298423 47.111566
F 60.148886 51.451680 3.453352
F 60.148886 51.451680 25.282459
F 60.148886 51.451680 47.111566
F 86.883990 5.145165 3.453352
F 86.883990 5.145165 25.282459
F 86.883990 5.145165 47.111566
F 86.883990 28.298423 3.453352
F 86.883990 28.298423 25.282459
F 86.883990 28.298423 47.111566
F 86.883990 51.451680 3.453352
F 86.883990 51.451680 25.282459
F 86.883990 51.451680 47.111566
F 60.148886 12.862917 3.453352
F 60.148886 12.862917 25.282460
F 60.148886 12.862917 47.111567
F 60.148886 36.016175 3.453352
F 60.148886 36.016175 25.282460
F 60.148886 36.016175 47.111567
F 60.148886 59.169432 3.453352
F 60.148886 59.169432 25.282460
F 60.148886 59.169432 47.111567
F 86.883990 12.862917 3.453352
F 86.883990 12.862917 25.282460
F 86.883990 12.862917 47.111567
F 86.883990 36.016175 3.453352
F 86.883990 36.016175 25.282460
F 86.883990 36.016175 47.111567
F 86.883990 59.169432 3.453352
F 86.883990 59.169432 25.282460
F 86.883990 59.169432 47.111567
F 60.148886 20.580673 3.453352
F 60.148886 20.580673 25.282459
F 60.148886 20.580673 47.111567
F 60.148886 43.733930 3.453352
F 60.148886 43.733930 25.282459
F 60.148886 43.733930 47.111567
F 60.148886 66.887188 3.453352
F 60.148886 66.887188 25.282459
F 60.148886 66.887188 47.111567
F 86.883990 20.580673 3.453352
F 86.883990 20.580673 25.282459
F 86.883990 20.580673 47.111567
F 86.883990 43.733930 3.453352
F 86.883990 43.733930 25.282459
F 86.883990 43.733930 47.111567
F 86.883990 66.887188 3.453352
F 86.883990 66.887188 25.282459
F 86.883990 66.887188 47.111567
F 69.060589 5.145164 3.453353
F 69.060589 5.145164 25.282460
F 69.060589 5.145164 47.111567
F 69.060589 28.298422 3.453353
F 69.060589 28.298422 25.282460
F 69.060589 28.298422 47.111567
F 69.060589 51.451679 3.453353
F 69.060589 51.451679 25.282460
F 69.060589 51.451679 47.111567
F 95.795692 5.145164 3.453353
F 95.795692 5.145164 25.282460
F 95.795692 5.145164 47.111567
F 95.795692 28.298422 3.453353
F 95.795692 28.298422 25.282460
F 95.795692 28.298422 47.111567
F 95.795692 51.451679 3.453353
F 95.795692 51.451679 25.282460
F 95.795692 51.451679 47.111567
F 69.060589 12.862917 3.453353
F 69.060589 12.862917 25.282461
F 69.060589 12.862917 47.111568
F 69.060589 36.016174 3.453353
F 69.060589 36.016174 25.282461
F 69.060589 36.016174 47.111568
F 69.060589 59.169432 3.453353
F 69.060589 59.169432 25.282461
F 69.060589 59.169432 47.111568
F 95.795692 12.862917 3.453353
F 95.795692 12.862917 25.282461
F 95.795692 12.862917 47.111568
F 95.795692 36.016174 3.453353
F 95.795692 36.016174 25.282461
F 95.795692 36.016174 47.111568
F 95.795692 59.169432 3.453353
F 95.795692 59.169432 25.282461
F 95.795692 59.169432 47.111568
F 69.060589 20.580672 3.453353
F 69.060589 20.580672 25.282460
F 69.060589 20.580672 47.111568
F 69.060589 43.733929 3.453353
F 69.060589 43.733929 25.282460
F 69.060589 43.733929 47.111568
F 69.060589 66.887187 3.453353
F 69.060589 66.887187 25.282460
F 69.060589 66.887187 47.111568
F 95.795692 20.580672 3.453353
F 95.795692 20.580672 25.282460
F 95.795692 20.580672 47.111568
F 95.795692 43.733929 3.453353
F 95.795692 43.733929 25.282460
F 95.795692 43.733929 47.111568
F 95.795692 66.887187 3.453353
F 95.795692 66.887187 25.282460
F 95.795692 66.887187 47.111568
F 77.972293 5.145165 3.453351
F 77.972293 5.145165 25.282459
F 77.972293 5.145165 47.111566
F 77.972293 28.298423 3.453351
F 77.972293 28.298423 25.282459
F 77.972293 28.298423 47.111566
F 77.972293 51.451680 3.453351
F 77.972293 51.451680 25.282459
F 77.972293 51.451680 47.111566
F 104.707396 5.145165 3.453351
F 104.707396 5.145165 25.282459
F 104.707396 5.145165 47.111566
F 104.707396 28.298423 3.453351
F 104.707396 28.298423 25.282459
F 104.707396 28.298423 47.111566
F 104.707396 51.451680 3.453351
F 104.707396 51.451680 25.282459
F 104.707396 51.451680 47.111566
F 77.972293 12.862917 3.453352
F 77.972293 12.862917 25.282460
F 77.972293 12.862917 47.111567
F 77.972293 36.016175 3.453352
F 77.972293 36.016175 25.282460
F 77.972293 36.016175 47.111567
F 77.972293 59.169432 3.453352
F 77.972293 59.169432 25.282460
F 77.972293 59.169432 47.111567
F 104.707396 12.862917 3.453352
F 104.707396 12.862917 25.282460
F 104.707396 12.862917 47.111567
F 104.707396 36.016175 3.453352
F 104.707396 36.016175 25.282460
F 104.707396 36.016175 47.111567
F 104.707396 59.169432 3.453352
F 104.707396 59.169432 25.282460
F 104.707396 59.169432 47.111567
F 77.972293 20.580672 3.453352
F 77.972293 20.580672 25.282459
F 77.972293 20.580672 47.111566
F 77.972293 43.733930 3.453352
F 77.972293 43.733930 25.282459
F 77.972293 43.733930 47.111566
F 77.972293 66.887188 3.453352
F 77.972293 66.887188 25.282459
F 77.972293 66.887188 47.111566
F 104.707396 20.580672 3.453352
F 104.707396 20.580672 25.282459
F 104.707396 20.580672 47.111566
F 104.707396 43.733930 3.453352
F 104.707396 43.733930 25.282459
F 104.707396 43.733930 47.111566
F 104.707396 66.887188 3.453352
F 104.707396 66.887188 25.282459
F 104.707396 66.887188 47.111566
F 60.148876 7.717749 7.091536
F 60.148876 7.717749 28.920644
F 60.148876 7.717749 50.749751
F 60.148876 30.871007 7.091536
F 60.148876 30.871007 28.920644
F 60.148876 30.871007 50.749751
F 60.148876 54.024264 7.091536
F 60.148876 54.024264 28.920644
F 60.148876 54.024264 50.749751
F 86.883979 7.717749 7.091536
F 86.883979 7.717749 28.920644
F 86.883979 7.717749 50.749751
F 86.883979 30.871007 7.091536
F 86.883979 30.871007 28.920644
F 86.883979 30.871007 50.749751
F 86.883979 54.024264 7.091536
F 86.883979 54.024264 28.920644
F 86.883979 54.024264 50.749751
F 60.148876 15.435502 7.091537
F 60.148876 15.435502 28.920645
F 60.148876 15.435502 50.749752
F 60.148876 38.588760 7.091537
F 60.148876 38.588760 28.920645
F 60.148876 38.588760 50.749752
F 60.148876 61.742017 7.091537
F 60.148876 61.742017 28.920645
F 60.148876 61.742017 50.749752
F 86.883979 15.435502 7.091537
F 86.883979 15.435502 28.920645
F 86.883979 15.435502 50.749752
F 86.883979 38.588760 7.091537
F 86.883979 38.588760 28.920645
F 86.883979 38.588760 50.749752
F 86.883979 61.742017 7.091537
F 86.883979 61.742017 28.920645
F 86.883979 61.742017 50.749752
F 60.148876 0.000000 7.091536
F 60.148876 0.000000 28.920644
F 60.148876 0.000000 50.749751
F 60.148876 23.153257 7.091536
F 60.148876 23.153257 28.920644
F 60.148876 23.153257 50.749751
F 60.148876 46.306515 7.091536
F 60.148876 46.306515 28.920644
F 60.148876 46.306515 50.749751
F 86.883979 0.000000 7.091536
F 86.883979 0.000000 28.920644
F 86.883979 0.000000 50.749751
F 86.883979 23.153257 7.091536
F 86.883979 23.153257 28.920644
F 86.883979 23.153257 50.749751
F 86.883979 46.306515 7.091536
F 86.883979 46.306515 28.920644
F 86.883979 46.306515 50.749751
F 69.060578 7.717751 7.091537
F 69.060578 7.717751 28.920645
F 69.060578 7.717751 50.749752
F 69.060578 30.871008 7.091537
F 69.060578 30.871008 28.920645
F 69.060578 30.871008 50.749752
F 69.060578 54.024266 7.091537
F 69.060578 54.024266 28.920645
F 69.060578 54.024266 50.749752
F 95.795681 7.717751 7.091537
F 95.795681 7.717751 28.920645
F 95.795681 7.717751 50.749752
F 95.795681 30.871008 7.091537
F 95.795681 30.871008 28.920645
F 95.795681 30.871008 50.749752
F 95.795681 54.024266 7.091537
F 95.795681 54.024266 28.920645
F 95.795681 54.024266 50.749752
F 69.060578 15.435503 7.091538
F 69.060578 15.435503 28.920646
F 69.060578 15.435503 50.749753
F 69.060578 38.588761 7.091538
F 69.060578 38.588761 28.920646
F 69.060578 38.588761 50.749753
F 69.060578 61.742018 7.091538
F 69.060578 61.742018 28.920646
F 69.060578 61.742018 50.749753
F 95.795681 15.435503 7.091538
F 95.795681 15.435503 28.920646
F 95.795681 15.435503 50.749753
F 95.795681 38.588761 7.091538
F 95.795681 38.588761 28.920646
F 95.795681 38.588761 50.749753
F 95.795681 61.742018 7.091538
F 95.795681 61.742018 28.920646
F 95.795681 61.742018 50.749753
F 69.060578 0.000001 7.091537
F 69.060578 0.000001 28.920645
F 69.060578 0.000001 50.749752
F 69.060578 23.153259 7.091537
F 69.060578 23.153259 28.920645
F 69.060578 23.153259 50.749752
F 69.060578 46.306516 7.091537
F 69.060578 46.306516 28.920645
F 69.060578 46.306516 50.749752
F 95.795681 0.000001 7.091537
F 95.795681 0.000001 28.920645
F 95.795681 0.000001 50.749752
F 95.795681 23.153259 7.091537
F 95.795681 23.153259 28.920645
F 95.795681 23.153259 50.749752
F 95.795681 46.306516 7.091537
F 95.795681 46.306516 28.920645
F 95.795681 46.306516 50.749752
F 77.972283 7.717750 7.091536
F 77.972283 7.717750 28.920644
F 77.972283 7.717750 50.749751
F 77.972283 30.871007 7.091536
F 77.972283 30.871007 28.920644
F 77.972283 30.871007 50.749751
F 77.972283 54.024265 7.091536
F 77.972283 54.024265 28.920644
F 77.972283 54.024265 50.749751
F 104.707387 7.717750 7.091536
F 104.707387 7.717750 28.920644
F 104.707387 7.717750 50.749751
F 104.707387 30.871007 7.091536
F 104.707387 30.871007 28.920644
F 104.707387 30.871007 50.749751
F 104.707387 54.024265 7.091536
F 104.707387 54.024265 28.920644
F 104.707387 54.024265 50.749751
F 77.972283 15.435502 7.091537
F 77.972283 15.435502 28.920645
F 77.972283 15.435502 50.749752
F 77.972283 38.588760 7.091537
F 77.972283 38.588760 28.920645
F 77.972283 38.588760 50.749752
F 77.972283 61.742017 7.091537
F 77.972283 61.742017 28.920645
F 77.972283 61.742017 50.749752
F 104.707387 15.435502 7.091537
F 104.707387 15.435502 28.920645
F 104.707387 15.435502 50.749752
F 104.707387 38.588760 7.091537
F 104.707387 38.588760 28.920645
F 104.707387 38.588760 50.749752
F 104.707387 61.742017 7.091537
F 104.707387 61.742017 28.920645
F 104.707387 61.742017 50.749752
F 77.972283 0.000000 7.091536
F 77.972283 0.000000 28.920644
F 77.972283 0.000000 50.749751
F 77.972283 23.153258 7.091536
F 77.972283 23.153258 28.920644
F 77.972283 23.153258 50.749751
F 77.972283 46.306515 7.091536
F 77.972283 46.306515 28.920644
F 77.972283 46.306515 50.749751
F 104.707387 0.000000 7.091536
F 104.707387 0.000000 28.920644
F 104.707387 0.000000 50.749751
F 104.707387 23.153258 7.091536
F 104.707387 23.153258 28.920644
F 104.707387 23.153258 50.749751
F 104.707387 46.306515 7.091536
F 104.707387 46.306515 28.920644
F 104.707387 46.306515 50.749751
F 53.465116 1.286291 10.729721
F 53.465116 1.286291 32.558828
F 53.465116 1.286291 54.387935
F 53.465116 24.439548 10.729721
F 53.465116 24.439548 32.558828
F 53.465116 24.439548 54.387935
F 53.465116 47.592806 10.729721
F 53.465116 47.592806 32.558828
F 53.465116 47.592806 54.387935
F 80.200220 1.286291 10.729721
F 80.200220 1.286291 32.558828
F 80.200220 1.286291 54.387935
F 80.200220 24.439548 10.729721
F 80.200220 24.439548 32.558828
F 80.200220 24.439548 54.387935
F 80.200220 47.592806 10.729721
F 80.200220 47.592806 32.558828
F 80.200220 47.592806 54.387935
F 53.465116 9.004040 10.729721
F 53.465116 9.004040 32.558828
F 53.465116 9.004040 54.387935
F 53.465116 32.157298 10.729721
F 53.465116 32.157298 32.558828
F 53.465116 32.157298 54.387935
F 53.465116 55.310555 10.729721
F 53.465116 55.310555 32.558828
F 53.465116 55.310555 54.387935
F 80.200220 9.004040 10.729721
F 80.200220 9.004040 32.558828
F 80.200220 9.004040 54.387935
F 80.200220 32.157298 10.729721
F 80.200220 32.157298 32.558828
F 80.200220 32.157298 54.387935
F 80.200220 55.310555 10.729721
F 80.200220 55.310555 32.558828
F 80.200220 55.310555 54.387935
F 53.465116 16.721795 10.729721
F 53.465116 16.721795 32.558829
F 53.465116 16.721795 54.387936
F 53.465116 39.875053 10.729721
F 53.465116 39.875053 32.558829
F 53.465116 39.875053 54.387936
F 53.465116 63.028310 10.729721
F 53.465116 63.028310 32.558829
F 53.465116 63.028310 54.387936
F 80.200220 16.721795 10.729721
F 80.200220 16.721795 32.558829
F 80.200220 16.721795 54.387936
F 80.200220 39.875053 10.729721
F 80.200220 39.875053 32.558829
F 80.200220 39.875053 54.387936
F 80.200220 63.028310 10.729721
F 80.200220 63.028310 32.558829
F 80.200220 63.028310 54.387936
F 62.376814 1.286291 10.729721
F 62.376814 1.286291 32.558828
F 62.376814 1.286291 54.387936
F 62.376814 24.439548 10.729721
F 62.376814 24.439548 32.558828
F 62.376814 24.439548 54.387936
F 62.376814 47.592806 10.729721
F 62.376814 47.592806 32.558828
F 62.376814 47.592806 54.387936
F 89.111917 1.286291 10.729721
F 89.111917 1.286291 32.558828
F 89.111917 1.286291 54.387936
F 89.111917 24.439548 10.729721
F 89.111917 24.439548 32.558828
F 89.111917 24.439548 54.387936
F 89.111917 47.592806 10.729721
F 89.111917 47.592806 32.558828
F 89.111917 47.592806 54.387936
F 62.376814 9.004040 10.729721
F 62.376814 9.004040 32.558828
F 62.376814 9.004040 54.387936
F 62.376814 32.157298 10.729721
F 62.376814 32.157298 32.558828
F 62.376814 32.157298 54.387936
F 62.376814 55.310555 10.729721
F 62.376814 55.310555 32.558828
F 62.376814 55.310555 54.387936
F 89.111917 9.004040 10.729721
F 89.111917 9.004040 32.558828
F 89.111917 9.004040 54.387936
F 89.111917 32.157298 10.729721
F 89.111917 32.157298 32.558828
F 89.111917 32.157298 54.387936
F 89.111917 55.310555 10.729721
F 89.111917 55.310555 32.558828
F 89.111917 55.310555 54.387936
F 62.376814 16.721795 10.729722
F 62.376814 16.721795 32.558829
F 62.376814 16.721795 54.387936
F 62.376814 39.875053 10.729722
F 62.376814 39.875053 32.558829
F 62.376814 39.875053 54.387936
F 62.376814 63.028310 10.729722
F 62.376814 63.028310 32.558829
F 62.376814 63.028310 54.387936
F 89.111917 16.721795 10.729722
F 89.111917 16.721795 32.558829
F 89.111917 16.721795 54.387936
F 89.111917 39.875053 10.729722
F 89.111917 39.875053 32.558829
F 89.111917 39.875053 54.387936
F 89.111917 63.028310 10.729722
F 89.111917 63.028310 32.558829
F 89.111917 63.028310 54.387936
F 71.288517 1.286290 10.729722
F 71.288517 1.286290 32.558829
F 71.288517 1.286290 54.387937
F 71.288517 24.439547 10.729722
F 71.288517 24.439547 32.558829
F 71.288517 24.439547 54.387937
F 71.288517 47.592805 10.729722
F 71.288517 47.592805 32.558829
F 71.288517 47.592805 54.387937
F 98.023620 1.286290 10.729722
F 98.023620 1.286290 32.558829
F 98.023620 1.286290 54.387937
F 98.023620 24.439547 10.729722
F 98.023620 24.439547 32.558829
F 98.023620 24.439547 54.387937
F 98.023620 47.592805 10.729722
F 98.023620 47.592805 32.558829
F 98.023620 47.592805 54.387937
F 71.288517 9.004039 10.729722
F 71.288517 9.004039 32.558829
F 71.288517 9.004039 54.387937
F 71.288517 32.157297 10.729722
F 71.288517 32.157297 32.558829
F 71.288517 32.157297 54.387937
F 71.288517 55.310554 10.729722
F 71.288517 55.310554 32.558829
F 71.288517 55.310554 54.387937
F 98.023620 9.004039 10.729722
F 98.023620 9.004039 32.558829
F 98.023620 9.004039 54.387937
F 98.023620 32.157297 10.729722
F 98.023620 32.157297 32.558829
F 98.023620 32.157297 54.387937
F 98.023620 55.310554 10.729722
F 98.023620 55.310554 32.558829
F 98.023620 55.310554 54.387937
F 71.288517 16.721795 10.729723
F 71.288517 16.721795 32.558830
F 71.288517 16.721795 54.387937
F 71.288517 39.875052 10.729723
F 71.288517 39.875052 32.558830
F 71.288517 39.875052 54.387937
F 71.288517 63.028310 10.729723
F 71.288517 63.028310 32.558830
F 71.288517 63.028310 54.387937
F 98.023620 16.721795 10.729723
F 98.023620 16.721795 32.558830
F 98.023620 16.721795 54.387937
F 98.023620 39.875052 10.729723
F 98.023620 39.875052 32.558830
F 98.023620 39.875052 54.387937
F 98.023620 63.028310 10.729723
F 98.023620 63.028310 32.558830
F 98.023620 63.028310 54.387937
F 53.465103 3.858875 14.367904
F 53.465103 3.858875 36.197012
F 53.465103 3.858875 58.026119
F 53.465103 27.012132 14.367904
F 53.465103 27.012132 36.197012
F 53.465103 27.012132 58.026119
F 53.465103 50.165390 14.367904
F 53.465103 50.165390 36.197012
F 53.465103 50.165390 58.026119
F 80.200206 3.858875 14.367904
F 80.200206 3.858875 36.197012
F 80.200206 3.858875 58.026119
F 80.200206 27.012132 14.367904
F 80.200206 27.012132 36.197012
F 80.200206 27.012132 58.026119
F 80.200206 50.165390 14.367904
F 80.200206 50.165390 36.197012
F 80.200206 50.165390 58.026119
F 53.465103 11.576625 14.367905
F 53.465103 11.576625 36.197012
F 53.465103 11.576625 58.026119
F 53.465103 34.729882 14.367905
F 53.465103 34.729882 36.197012
F 53.465103 34.729882 58.026119
F 53.465103 57.883140 14.367905
F 53.465103 57.883140 36.197012
F 53.465103 57.883140 58.026119
F 80.200206 11.576625 14.367905
F 80.200206 11.576625 36.197012
F 80.200206 11.576625 58.026119
F 80.200206 34.729882 14.367905
F 80.200206 34.729882 36.197012
F 80.200206 34.729882 58.026119
F 80.200206 57.883140 14.367905
F 80.200206 57.883140 36.197012
F 80.200206 57.883140 58.026119
F 53.465103 19.294380 14.367905
F 53.465103 19.294380 36.197013
F 53.465103 19.294380 58.026120
F 53.465103 42.447638 14.367905
F 53.465103 42.447638 36.197013
F 53.465103 42.447638 58.026120
F 53.465103 65.600895 14.367905
F 53.465103 65.600895 36.197013
F 53.465103 65.600895 58.026120
F 80.200206 19.294380 14.367905
F 80.200206 19.294380 36.197013
F 80.200206 19.294380 58.026120
F 80.200206 42.447638 14.367905
F 80.200206 42.447638 36.197013
F 80.200206 42.447638 58.026120
F 80.200206 65.600895 14.367905
F 80.200206 65.600895 36.197013
F 80.200206 65.600895 58.026120
F 62.376798 3.858875 14.367905
F 62.376798 3.858875 36.197012
F 62.376798 3.858875 58.026120
F 62.376798 27.012133 14.367905
F 62.376798 27.012133 36.197012
F 62.376798 27.012133 58.026120
F 62.376798 50.165390 14.367905
F 62.376798 50.165390 36.197012
F 62.376798 50.165390 58.026120
F 89.111901 3.858875 14.367905
F 89.111901 3.858875 36.197012
F 89.111901 3.858875 58.026120
F 89.111901 27.012133 14.367905
F 89.111901 27.012133 36.197012
F 89.111901 27.012133 58.026120
F 89.111901 50.165390 14.367905
F 89.111901 50.165390 36.197012
F 89.111901 50.165390 58.026120
F 62.376798 11.576625 14.367905
F 62.376798 11.576625 36.197012
F 62.376798 11.576625 58.026120
F 62.376798 34.729883 14.367905
F 62.376798 34.729883 36.197012
F 62.376798 34.729883 58.026120
F 62.376798 57.883140 14.367905
F 62.376798 57.883140 36.197012
F 62.376798 57.883140 58.026120
F 89.111901 11.576625 14.367905
F 89.111901 11.576625 36.197012
F 89.111901 11.576625 58.026120
F 89.111901 34.729883 14.367905
F 89.111901 34.729883 36.197012
F 89.111901 34.729883 58.026120
F 89.111901 57.883140 14.367905
F 89.111901 57.883140 36.197012
F 89.111901 57.883140 58.026120
F 62.376798 19.294380 14.367905
F 62.376798 19.294380 36.197013
F 62.376798 19.294380 58.026120
F 62.376798 42.447638 14.367905
F 62.376798 42.447638 36.197013
F 62.376798 42.447638 58.026120
F 62.376798 65.600896 14.367905
F 62.376798 65.600896 36.197013
F 62.376798 65.600896 58.026120
F 89.111901 19.294380 14.367905
F 89.111901 19.294380 36.197013
F 89.111901 19.294380 58.026120
F 89.111901 42.447638 14.367905
F 89.111901 42.447638 36.197013
F 89.111901 42.447638 58.026120
F 89.111901 65.600896 14.367905
F 89.111901 65.600896 36.197013
F 89.111901 65.600896 58.026120
F 71.288503 3.858876 14.367906
F 71.288503 3.858876 36.197013
F 71.288503 3.858876 58.026121
F 71.288503 27.012134 14.367906
F 71.288503 27.012134 36.197013
F 71.288503 27.012134 58.026121
F 71.288503 50.165391 14.367906
F 71.288503 50.165391 36.197013
F 71.288503 50.165391 58.026121
F 98.023607 3.858876 14.367906
F 98.023607 3.858876 36.197013
F 98.023607 3.858876 58.026121
F 98.023607 27.012134 14.367906
F 98.023607 27.012134 36.197013
F 98.023607 27.012134 58.026121
F 98.023607 50.165391 14.367906
F 98.023607 50.165391 36.197013
F 98.023607 50.165391 58.026121
F 71.288503 11.576626 14.367906
F 71.288503 11.576626 36.197014
F 71.288503 11.576626 58.026121
F 71.288503 34.729884 14.367906
F 71.288503 34.729884 36.197014
F 71.288503 34.729884 58.026121
F 71.288503 57.883141 14.367906
F 71.288503 57.883141 36.197014
F 71.288503 57.883141 58.026121
F 98.023607 11.576626 14.367906
F 98.023607 11.576626 36.197014
F 98.023607 11.576626 58.026121
F 98.023607 34.729884 14.367906
F 98.023607 34.729884 36.197014
F 98.023607 34.729884 58.026121
F 98.023607 57.883141 14.367906
F 98.023607 57.883141 36.197014
F 98.023607 57.883141 58.026121
F 71.288503 19.294382 14.367907
F 71.288503 19.294382 36.197014
F 71.288503 19.294382 58.026121
F 71.288503 42.447639 14.367907
F 71.288503 42.447639 36.197014
F 71.288503 42.447639 58.026121
F 71.288503 65.600897 14.367907
F 71.288503 65.600897 36.197014
F 71.288503 65.600897 58.026121
F 98.023607 19.294382 14.367907
F 98.023607 19.294382 36.197014
F 98.023607 19.294382 58.026121
F 98.023607 42.447639 14.367907
F 98.023607 42.447639 36.197014
F 98.023607 42.447639 58.026121
F 98.023607 65.600897 14.367907
F 98.023607 65.600897 36.197014
F 98.023607 65.600897 58.026121
F 53.465114 3.858875 11.639267
F 53.465114 3.858875 33.468375
F 53.465114 3.858875 55.297482
F 53.465114 27.012133 11.639267
F 53.465114 27.012133 33.468375
F 53.465114 27.012133 55.297482
F 53.465114 50.165390 11.639267
F 53.465114 50.165390 33.468375
F 53.465114 50.165390 55.297482
F 80.200218 3.858875 11.639267
F 80.200218 3.858875 33.468375
F 80.200218 3.858875 55.297482
F 80.200218 27.012133 11.639267
F 80.200218 27.012133 33.468375
F 80.200218 27.012133 55.297482
F 80.200218 50.165390 11.639267
F 80.200218 50.165390 33.468375
F 80.200218 50.165390 55.297482
F 53.465114 11.576625 11.639267
F 53.465114 11.576625 33.468374
F 53.465114 11.576625 55.297482
F 53.465114 34.729883 11.639267
F 53.465114 34.729883 33.468374
F 53.465114 34.729883 55.297482
F 53.465114 57.883140 11.639267
F 53.465114 57.883140 33.468374
F 53.465114 57.883140 55.297482
F 80.200218 11.576625 11.639267
F 80.200218 11.576625 33.468374
F 80.200218 11.576625 55.297482
F 80.200218 34.729883 11.639267
F 80.200218 34.729883 33.468374
F 80.200218 34.729883 55.297482
F 80.200218 57.883140 11.639267
F 80.200218 57.883140 33.468374
F 80.200218 57.883140 55.297482
F 53.465114 19.294381 11.639266
F 53.465114 19.294381 33.468374
F 53.465114 19.294381 55.297481
F 53.465114 42.447638 11.639266
F 53.465114 42.447638 33.468374
F 53.465114 42.447638 55.297481
F 53.465114 65.600896 11.639266
F 53.465114 65.600896 33.468374
F 53.465114 65.600896 55.297481
F 80.200218 19.294381 11.639266
F 80.200218 19.294381 33.468374
F 80.200218 19.294381 55.297481
F 80.200218 42.447638 11.639266
F 80.200218 42.447638 33.468374
F 80.200218 42.447638 55.297481
F 80.200218 65.600896 11.639266
F 80.200218 65.600896 33.468374
F 80.200218 65.600896 55.297481
F 62.376811 3.858875 11.639267
F 62.376811 3.858875 33.468374
F 62.376811 3.858875 55.297482
F 62.376811 27.012133 11.639267
F 62.376811 27.012133 33.468374
F 62.376811 27.012133 55.297482
F 62.376811 50.165390 11.639267
F 62.376811 50.165390 33.468374
F 62.376811 50.165390 55.297482
F 89.111914 3.858875 11.639267
F 89.111914 3.858875 33.468374
F 89.111914 3.858875 55.297482
F 89.111914 27.012133 11.639267
F 89.111914 27.012133 33.468374
F 89.111914 27.012133 55.297482
F 89.111914 50.165390 11.639267
F 89.111914 50.165390 33.468374
F 89.111914 50.165390 55.297482
F 62.376811 11.576625 11.639267
F 62.376811 11.576625 33.468374
F 62.376811 11.576625 55.297482
F 62.376811 34.729883 11.639267
F 62.376811 34.729883 33.468374
F 62.376811 34.729883 55.297482
F 62.376811 57.883140 11.639267
F 62.376811 57.883140 33.468374
F 62.376811 57.883140 55.297482
F 89.111914 11.576625 11.639267
F 89.111914 11.576625 33.468374
F 89.111914 11.576625 55.297482
F 89.111914 34.729883 11.639267
F 89.111914 34.729883 33.468374
F 89.111914 34.729883 55.297482
F 89.111914 57.883140 11.639267
F 89.111914 57.883140 33.468374
F 89.111914 57.883140 55.297482
F 62.376811 19.294381 11.639266
F 62.376811 19.294381 33.468374
F 62.376811 19.294381 55.297481
F 62.376811 42.447638 11.639266
F 62.376811 42.447638 33.468374
F 62.376811 42.447638 55.297481
F 62.376811 65.600896 11.639266
F 62.376811 65.600896 33.468374
F 62.376811 65.600896 55.297481
F 89.111914 19.294381 11.639266
F 89.111914 19.294381 33.468374
F 89.111914 19.294381 55.297481
F 89.111914 42.447638 11.639266
F 89.111914 42.447638 33.468374
F 89.111914 42.447638 55.297481
F 89.111914 65.600896 11.639266
F 89.111914 65.600896 33.468374
F 89.111914 65.600896 55.297481
F 71.288515 3.858876 11.639266
F 71.288515 3.858876 33.468373
F 71.288515 3.858876 55.297481
F 71.288515 27.012133 11.639266
F 71.288515 27.012133 33.468373
F 71.288515 27.012133 55.297481
F 71.288515 50.165391 11.639266
F 71.288515 50.165391 33.468373
F 71.288515 50.165391 55.297481
F 98.023619 3.858876 11.639266
F 98.023619 3.858876 33.468373
F 98.023619 3.858876 55.297481
F 98.023619 27.012133 11.639266
F 98.023619 27.012133 33.468373
F 98.023619 27.012133 55.297481
F 98.023619 50.165391 11.639266
F 98.023619 50.165391 33.468373
F 98.023619 50.165391 55.297481
F 71.288515 11.576626 11.639266
F 71.288515 11.576626 33.468373
F 71.288515 11.576626 55.297481
F 71.288515 34.729883 11.639266
F 71.288515 34.729883 33.468373
F 71.288515 34.729883 55.297481
F 71.288515 57.883141 11.639266
F 71.288515 57.883141 33.468373
F 71.288515 57.883141 55.297481
F 98.023619 11.576626 11.639266
F 98.023619 11.576626 33.468373
F 98.023619 11.576626 55.297481
F 98.023619 34.729883 11.639266
F 98.023619 34.729883 33.468373
F 98.023619 34.729883 55.297481
F 98.023619 57.883141 11.639266
F 98.023619 57.883141 33.468373
F 98.023619 57.883141 55.297481
F 71.288515 19.294381 11.639265
F 71.288515 19.294381 33.468373
F 71.288515 19.294381 55.297480
F 71.288515 42.447639 11.639265
F 71.288515 42.447639 33.468373
F 71.288515 42.447639 55.297480
F 71.288515 65.600896 11.639265
F 71.288515 65.600896 33.468373
F 71.288515 65.600896 55.297480
F 98.023619 19.294381 11.639265
F 98.023619 19.294381 33.468373
F 98.023619 19.294381 55.297480
F 98.023619 42.447639 11.639265
F 98.023619 42.447639 33.468373
F 98.023619 42.447639 55.297480
F 98.023619 65.600896 11.639265
F 98.023619 65.600896 33.468373
F 98.023619 65.600896 55.297480
F 53.465104 1.286291 8.001083
F 53.465104 1.286291 29.830190
F 53.465104 1.286291 51.659298
F 53.465104 24.439549 8.001083
F 53.465104 24.439549 29.830190
F 53.465104 24.439549 51.659298
F 53.465104 47.592806 8.001083
F 53.465104 47.592806 29.830190
F 53.465104 47.592806 51.659298
F 80.200208 1.286291 8.001083
F 80.200208 1.286291 29.830190
F 80.200208 1.286291 51.659298
F 80.200208 24.439549 8.001083
F 80.200208 24.439549 29.830190
F 80.200208 24.439549 51.659298
F 80.200208 47.592806 8.001083
F 80.200208 47.592806 29.830190
F 80.200208 47.592806 51.659298
F 53.465104 9.004040 8.001083
F 53.465104 9.004040 29.830191
F 53.465104 9.004040 51.659298
F 53.465104 32.157298 8.001083
F 53.465104 32.157298 29.830191
F 53.465104 32.157298 51.659298
F 53.465104 55.310555 8.001083
F 53.465104 55.310555 29.830191
F 53.465104 55.310555 51.659298
F 80.200208 9.004040 8.001083
F 80.200208 9.004040 29.830191
F 80.200208 9.004040 51.659298
F 80.200208 32.157298 8.001083
F 80.200208 32.157298 29.830191
F 80.200208 32.157298 51.659298
F 80.200208 55.310555 8.001083
F 80.200208 55.310555 29.830191
F 80.200208 55.310555 51.659298
F 53.465104 16.721796 8.001082
F 53.465104 16.721796 29.830190
F 53.465104 16.721796 51.659297
F 53.465104 39.875053 8.001082
F 53.465104 39.875053 29.830190
F 53.465104 39.875053 51.659297
F 53.465104 63.028311 8.001082
F 53.465104 63.028311 29.830190
F 53.465104 63.028311 51.659297
F 80.200208 16.721796 8.001082
F 80.200208 16.721796 29.830190
F 80.200208 16.721796 51.659297
F 80.200208 39.875053 8.001082
F 80.200208 39.875053 29.830190
F 80.200208 39.875053 51.659297
F 80.200208 63.028311 8.001082
F 80.200208 63.028311 29.830190
F 80.200208 63.028311 51.659297
F 62.376800 1.286291 8.001083
F 62.376800 1.286291 29.830190
F 62.376800 1.286291 51.659298
F 62.376800 24.439548 8.001083
F 62.376800 24.439548 29.830190
F 62.376800 24.439548 51.659298
F 62.376800 47.592806 8.001083
F 62.376800 47.592806 29.830190
F 62.376800 47.592806 51.659298
F 89.111904 1.286291 8.001083
F 89.111904 1.286291 29.830190
F 89.111904 1.286291 51.659298
F 89.111904 24.439548 8.001083
F 89.111904 24.439548 29.830190
F 89.111904 24.439548 51.659298
F 89.111904 47.592806 8.001083
F 89.111904 47.592806 29.830190
F 89.111904 47.592806 51.659298
F 62.376800 9.004040 8.001083
F 62.376800 9.004040 29.830190
F 62.376800 9.004040 51.659298
F 62.376800 32.157298 8.001083
F 62.376800 32.157298 29.830190
F 62.376800 32.157298 51.659298
F 62.376800 55.310555 8.001083
F 62.376800 55.310555 29.830190
F 62.376800 55.310555 51.659298
F 89.111904 9.004040 8.001083
F 89.111904 9.004040 29.830190
F 89.111904 9.004040 51.659298
F 89.111904 32.157298 8.001083
F 89.111904 32.157298 29.830190
F 89.111904 32.157298 51.659298
F 89.111904 55.310555 8.001083
F 89.111904 55.310555 29.830190
F 89.111904 55.310555 51.659298
F 62.376800 16.721795 8.001082
F 62.376800 16.721795 29.830190
F 62.376800 16.721795 51.659297
F 62.376800 39.875053 8.001082
F 62.376800 39.875053 29.830190
F 62.376800 39.875053 51.659297
F 62.376800 63.028310 8.001082
F 62.376800 63.028310 29.830190
F 62.376800 63.028310 51.659297
F 89.111904 16.721795 8.001082
F 89.111904 16.721795 29.830190
F 89.111904 16.721795 51.659297
F 89.111904 39.875053 8.001082
F 89.111904 39.875053 29.830190
F 89.111904 39.875053 51.659297
F 89.111904 63.028310 8.001082
F 89.111904 63.028310 29.830190
F 89.111904 63.028310 51.659297
F 71.288505 1.286290 8.001082
F 71.288505 1.286290 29.830189
F 71.288505 1.286290 51.659297
F 71.288505 24.439547 8.001082
F 71.288505 24.439547 29.830189
F 71.288505 24.439547 51.659297
F 71.288505 47.592805 8.001082
F 71.288505 47.592805 29.830189
F 71.288505 47.592805 51.659297
F 98.023608 1.286290 8.001082
F 98.023608 1.286290 29.830189
F 98.023608 1.286290 51.659297
F 98.023608 24.439547 8.001082
F 98.023608 24.439547 29.830189
F 98.023608 24.439547 51.659297
F 98.023608 47.592805 8.001082
F 98.023608 47.592805 29.830189
F 98.023608 47.592805 51.659297
F 71.288505 9.004039 8.001082
F 71.288505 9.004039 29.830189
F 71.288505 9.004039 51.659297
F 71.288505 32.157296 8.001082
F 71.288505 32.157296 29.830189
F 71.288505 32.157296 51.659297
F 71.288505 55.310554 8.001082
F 71.288505 55.310554 29.830189
F 71.288505 55.310554 51.659297
F 98.023608 9.004039 8.001082
F 98.023608 9.004039 29.830189
F 98.023608 9.004039 51.659297
F 98.023608 32.157296 8.001082
F 98.023608 32.157296 29.830189
F 98.023608 32.157296 51.659297
F 98.023608 55.310554 8.001082
F 98.023608 55.310554 29.830189
F 98.023608 55.310554 51.659297
F 71.288505 16.721794 8.001081
F 71.288505 16.721794 29.830188
F 71.288505 16.721794 51.659296
F 71.288505 39.875052 8.001081
F 71.288505 39.875052 29.830188
F 71.288505 39.875052 51.659296
F 71.288505 63.028309 8.001081
F 71.288505 63.028309 29.830188
F 71.288505 63.028309 51.659296
F 98.023608 16.721794 8.001081
F 98.023608 16.721794 29.830188
F 98.023608 16.721794 51.659296
F 98.023608 39.875052 8.001081
F 98.023608 39.875052 29.830188
F 98.023608 39.875052 51.659296
F 98.023608 63.028309 8.001081
F 98.023608 63.028309 29.830188
F 98.023608 63.028309 51.659296
F 55.693041 7.717750 11.639267
F 55.693041 7.717750 33.468375
F 55.693041 7.717750 55.297482
F 55.693041 30.871007 11.639267
F 55.693041 30.871007 33.468375
F 55.693041 30.871007 55.297482
F 55.693041 54.024265 11.639267
F 55.693041 54.024265 33.468375
F 55.693041 54.024265 55.297482
F 82.428144 7.717750 11.639267
F 82.428144 7.717750 33.468375
F 82.428144 7.717750 55.297482
F 82.428144 30.871007 11.639267
F 82.428144 30.871007 33.468375
F 82.428144 30.871007 55.297482
F 82.428144 54.024265 11.639267
F 82.428144 54.024265 33.468375
F 82.428144 54.024265 55.297482
F 55.693041 15.435503 11.639266
F 55.693041 15.435503 33.468374
F 55.693041 15.435503 55.297481
F 55.693041 38.588760 11.639266
F 55.693041 38.588760 33.468374
F 55.693041 38.588760 55.297481
F 55.693041 61.742018 11.639266
F 55.693041 61.742018 33.468374
F 55.693041 61.742018 55.297481
F 82.428144 15.435503 11.639266
F 82.428144 15.435503 33.468374
F 82.428144 15.435503 55.297481
F 82.428144 38.588760 11.639266
F 82.428144 38.588760 33.468374
F 82.428144 38.588760 55.297481
F 82.428144 61.742018 11.639266
F 82.428144 61.742018 33.468374
F 82.428144 61.742018 55.297481
F 55.693041 0.000000 11.639267
F 55.693041 0.000000 33.468374
F 55.693041 0.000000 55.297482
F 55.693041 23.153258 11.639267
F 55.693041 23.153258 33.468374
F 55.693041 23.153258 55.297482
F 55.693041 46.306515 11.639267
F 55.693041 46.306515 33.468374
F 55.693041 46.306515 55.297482
F 82.428144 0.000000 11.639267
F 82.428144 0.000000 33.468374
F 82.428144 0.000000 55.297482
F 82.428144 23.153258 11.639267
F 82.428144 23.153258 33.468374
F 82.428144 23.153258 55.297482
F 82.428144 46.306515 11.639267
F 82.428144 46.306515 33.468374
F 82.428144 46.306515 55.297482
F 64.604739 7.717750 11.639267
F 64.604739 7.717750 33.468374
F 64.604739 7.717750 55.297482
F 64.604739 30.871007 11.639267
F 64.604739 30.871007 33.468374
F 64.604739 30.871007 55.297482
F 64.604739 54.024265 11.639267
F 64.604739 54.024265 33.468374
F 64.604739 54.024265 55.297482
F 91.339842 7.717750 11.639267
F 91.339842 7.717750 33.468374
F 91.339842 7.717750 55.297482
F 91.339842 30.871007 11.639267
F 91.339842 30.871007 33.468374
F 91.339842 30.871007 55.297482
F 91.339842 54.024265 11.639267
F 91.339842 54.024265 33.468374
F 91.339842 54.024265 55.297482
F 64.604739 15.435502 11.639266
F 64.604739 15.435502 33.468373
F 64.604739 15.435502 55.297481
F 64.604739 38.588760 11.639266
F 64.604739 38.588760 33.468373
F 64.604739 38.588760 55.297481
F 64.604739 61.742017 11.639266
F 64.604739 61.742017 33.468373
F 64.604739 61.742017 55.297481
F 91.339842 15.435502 11.639266
F 91.339842 15.435502 33.468373
F 91.339842 15.435502 55.297481
F 91.339842 38.588760 11.639266
F 91.339842 38.588760 33.468373
F 91.339842 38.588760 55.297481
F 91.339842 61.742017 11.639266
F 91.339842 61.742017 33.468373
F 91.339842 61.742017 55.297481
F 64.604739 0.000000 11.639267
F 64.604739 0.000000 33.468374
F 64.604739 0.000000 55.297482
F 64.604739 23.153258 11.639267
F 64.604739 23.153258 33.468374
F 64.604739 23.153258 55.297482
F 64.604739 46.306515 11.639267
F 64.604739 46.306515 33.468374
F 64.604739 46.306515 55.297482
F 91.339842 0.000000 11.639267
F 91.339842 0.000000 33.468374
F 91.339842 0.000000 55.297482
F 91.339842 23.153258 11.639267
F 91.339842 23.153258 33.468374
F 91.339842 23.153258 55.297482
F 91.339842 46.306515 11.639267
F 91.339842 46.306515 33.468374
F 91.339842 46.306515 55.297482
F 73.516443 7.717750 11.639266
F 73.516443 7.717750 33.468374
F 73.516443 7.717750 55.297481
F 73.516443 30.871008 11.639266
F 73.516443 30.871008 33.468374
F 73.516443 30.871008 55.297481
F 73.516443 54.024265 11.639266
F 73.516443 54.024265 33.468374
F 73.516443 54.024265 55.297481
F 100.251547 7.717750 11.639266
F 100.251547 7.717750 33.468374
F 100.251547 7.717750 55.297481
F 100.251547 30.871008 11.639266
F 100.251547 30.871008 33.468374
F 100.251547 30.871008 55.297481
F 100.251547 54.024265 11.639266
F 100.251547 54.024265 33.468374
F 100.251547 54.024265 55.297481
F 73.516443 15.435503 11.639265
F 73.516443 15.435503 33.468373
F 73.516443 15.435503 55.297480
F 73.516443 38.588760 11.639265
F 73.516443 38.588760 33.468373
F 73.516443 38.588760 55.297480
F 73.516443 61.742018 11.639265
F 73.516443 61.742018 33.468373
F 73.516443 61.742018 55.297480
F 100.251547 15.435503 11.639265
F 100.251547 15.435503 33.468373
F 100.251547 15.435503 55.297480
F 100.251547 38.588760 11.639265
F 100.251547 38.588760 33.468373
F 100.251547 38.588760 55.297480
F 100.251547 61.742018 11.639265
F 100.251547 61.742018 33.468373
F 100.251547 61.742018 55.297480
F 73.516443 0.000001 11.639266
F 73.516443 0.000001 33.468374
F 73.516443 0.000001 55.297481
F 73.516443 23.153258 11.639266
F 73.516443 23.153258 33.468374
F 73.516443 23.153258 55.297481
F 73.516443 46.306516 11.639266
F 73.516443 46.306516 33.468374
F 73.516443 46.306516 55.297481
F 100.251547 0.000001 11.639266
F 100.251547 0.000001 33.468374
F 100.251547 0.000001 55.297481
F 100.251547 23.153258 11.639266
F 100.251547 23.153258 33.468374
F 100.251547 23.153258 55.297481
F 100.251547 46.306516 11.639266
F 100.251547 46.306516 33.468374
F 100.251547 46.306516 55.297481
F 55.693026 5.145166 8.001083
F 55.693026 5.145166 29.830191
F 55.693026 5.145166 51.659298
F 55.693026 28.298423 8.001083
F 55.693026 28.298423 29.830191
F 55.693026 28.298423 51.659298
F 55.693026 51.451681 8.001083
F 55.693026 51.451681 29.830191
F 55.693026 51.451681 51.659298
F 82.428130 5.145166 8.001083
F 82.428130 5.145166 29.830191
F 82.428130 5.145166 51.659298
F 82.428130 28.298423 8.001083
F 82.428130 28.298423 29.830191
F 82.428130 28.298423 51.659298
F 82.428130 51.451681 8.001083
F 82.428130 51.451681 29.830191
F 82.428130 51.451681 51.659298
F 55.693026 12.862918 8.001082
F 55.693026 12.862918 29.830190
F 55.693026 12.862918 51.659297
F 55.693026 36.016175 8.001082
F 55.693026 36.016175 29.830190
F 55.693026 36.016175 51.659297
F 55.693026 59.169433 8.001082
F 55.693026 59.169433 29.830190
F 55.693026 59.169433 51.659297
F 82.428130 12.862918 8.001082
F 82.428130 12.862918 29.830190
F 82.428130 12.862918 51.659297
F 82.428130 36.016175 8.001082
F 82.428130 36.016175 29.830190
F 82.428130 36.016175 51.659297
F 82.428130 59.169433 8.001082
F 82.428130 59.169433 29.830190
F 82.428130 59.169433 51.659297
F 55.693026 20.580673 8.001083
F 55.693026 20.580673 29.830190
F 55.693026 20.580673 51.659298
F 55.693026 43.733931 8.001083
F 55.693026 43.733931 29.830190
F 55.693026 43.733931 51.659298
F 55.693026 66.887188 8.001083
F 55.693026 66.887188 29.830190
F 55.693026 66.887188 51.659298
F 82.428130 20.580673 8.001083
F 82.428130 20.580673 29.830190
F 82.428130 20.580673 51.659298
F 82.428130 43.733931 8.001083
F 82.428130 43.733931 29.830190
F 82.428130 43.733931 51.659298
F 82.428130 66.887188 8.001083
F 82.428130 66.887188 29.830190
F 82.428130 66.887188 51.659298
F 64.604723 5.145165 8.001083
F 64.604723 5.145165 29.830190
F 64.604723 5.145165 51.659298
F 64.604723 28.298422 8.001083
F 64.604723 28.298422 29.830190
F 64.604723 28.298422 51.659298
F 64.604723 51.451680 8.001083
F 64.604723 51.451680 29.830190
F 64.604723 51.451680 51.659298
F 91.339826 5.145165 8.001083
F 91.339826 5.145165 29.830190
F 91.339826 5.145165 51.659298
F 91.339826 28.298422 8.001083
F 91.339826 28.298422 29.830190
F 91.339826 28.298422 51.659298
F 91.339826 51.451680 8.001083
F 91.339826 51.451680 29.830190
F 91.339826 51.451680 51.659298
F 64.604723 12.862917 8.001082
F 64.604723 12.862917 29.830189
F 64.604723 12.862917 51.659297
F 64.604723 36.016174 8.001082
F 64.604723 36.016174 29.830189
F 64.604723 36.016174 51.659297
F 64.604723 59.169432 8.001082
F 64.604723 59.169432 29.830189
F 64.604723 59.169432 51.659297
F 91.339826 12.862917 8.001082
F 91.339826 12.862917 29.830189
F 91.339826 12.862917 51.659297
F 91.339826 36.016174 8.001082
F 91.339826 36.016174 29.830189
F 91.339826 36.016174 51.659297
F 91.339826 59.169432 8.001082
F 91.339826 59.169432 29.830189
F 91.339826 59.169432 51.659297
F 64.604723 20.580672 8.001083
F 64.604723 20.580672 29.830190
F 64.604723 20.580672 51.659297
F 64.604723 43.733930 8.001083
F 64.604723 43.733930 29.830190
F 64.604723 43.733930 51.659297
F 64.604723 66.887187 8.001083
F 64.604723 66.887187 29.830190
F 64.604723 66.887187 51.659297
F 91.339826 20.580672 8.001083
F 91.339826 20.580672 29.830190
F 91.339826 20.580672 51.659297
F 91.339826 43.733930 8.001083
F 91.339826 43.733930 29.830190
F 91.339826 43.733930 51.659297
F 91.339826 66.887187 8.001083
F 91.339826 66.887187 29.830190
F 91.339826 66.887187 51.659297
F 73.516430 5.145164 8.001082
F 73.516430 5.145164 29.830190
F 73.516430 5.145164 51.659297
F 73.516430 28.298422 8.001082
F 73.516430 28.298422 29.830190
F 73.516430 28.298422 51.659297
F 73.516430 51.451679 8.001082
F 73.516430 51.451679 29.830190
F 73.516430 51.451679 51.659297
F 100.251534 5.145164 8.001082
F 100.251534 5.145164 29.830190
F 100.251534 5.145164 51.659297
F 100.251534 28.298422 8.001082
F 100.251534 28.298422 29.830190
F 100.251534 28.298422 51.659297
F 100.251534 51.451679 8.001082
F 100.251534 51.451679 29.830190
F 100.251534 51.451679 51.659297
F 73.516430 12.862916 8.001081
F 73.516430 12.862916 29.830189
F 73.516430 12.862916 51.659296
F 73.516430 36.016174 8.001081
F 73.516430 36.016174 29.830189
F 73.516430 36.016174 51.659296
F 73.516430 59.169431 8.001081
F 73.516430 59.169431 29.830189
F 73.516430 59.169431 51.659296
F 100.251534 12.862916 8.001081
F 100.251534 12.862916 29.830189
F 100.251534 12.862916 51.659296
F 100.251534 36.016174 8.001081
F 100.251534 36.016174 29.830189
F 100.251534 36.016174 51.659296
F 100.251534 59.169431 8.001081
F 100.251534 59.169431 29.830189
F 100.251534 59.169431 51.659296
F 73.516430 20.580672 8.001082
F 73.516430 20.580672 29.830189
F 73.516430 20.580672 51.659297
F 73.516430 43.733929 8.001082
F 73.516430 43.733929 29.830189
F 73.516430 43.733929 51.659297
F 73.516430 66.887187 8.001082
F 73.516430 66.887187 29.830189
F 73.516430 66.887187 51.659297
F 100.251534 20.580672 8.001082
F 100.251534 20.580672 29.830189
F 100.251534 20.580672 51.659297
F 100.251534 43.733929 8.001082
F 100.251534 43.733929 29.830189
F 100.251534 43.733929 51.659297
F 100.251534 66.887187 8.001082
F 100.251534 66.887187 29.830189
F 100.251534 66.887187 51.659297
F 55.693038 5.145165 10.729720
F 55.693038 5.145165 32.558828
F 55.693038 5.145165 54.387935
F 55.693038 28.298423 10.729720
F 55.693038 28.298423 32.558828
F 55.693038 28.298423 54.387935
F 55.693038 51.451680 10.729720
F 55.693038 51.451680 32.558828
F 55.693038 51.451680 54.387935
F 82.428142 5.145165 10.729720
F 82.428142 5.145165 32.558828
F 82.428142 5.145165 54.387935
F 82.428142 28.298423 10.729720
F 82.428142 28.298423 32.558828
F 82.428142 28.298423 54.387935
F 82.428142 51.451680 10.729720
F 82.428142 51.451680 32.558828
F 82.428142 51.451680 54.387935
F 55.693038 12.862917 10.729721
F 55.693038 12.862917 32.558829
F 55.693038 12.862917 54.387936
F 55.693038 36.016175 10.729721
F 55.693038 36.016175 32.558829
F 55.693038 36.016175 54.387936
F 55.693038 59.169432 10.729721
F 55.693038 59.169432 32.558829
F 55.693038 59.169432 54.387936
F 82.428142 12.862917 10.729721
F 82.428142 12.862917 32.558829
F 82.428142 12.862917 54.387936
F 82.428142 36.016175 10.729721
F 82.428142 36.016175 32.558829
F 82.428142 36.016175 54.387936
F 82.428142 59.169432 10.729721
F 82.428142 59.169432 32.558829
F 82.428142 59.169432 54.387936
F 55.693038 20.580673 10.729721
F 55.693038 20.580673 32.558828
F 55.693038 20.580673 54.387935
F 55.693038 43.733930 10.729721
F 55.693038 43.733930 32.558828
F 55.693038 43.733930 54.387935
F 55.693038 66.887188 10.729721
F 55.693038 66.887188 32.558828
F 55.693038 66.887188 54.387935
F 82.428142 20.580673 10.729721
F 82.428142 20.580673 32.558828
F 82.428142 20.580673 54.387935
F 82.428142 43.733930 10.729721
F 82.428142 43.733930 32.558828
F 82.428142 43.733930 54.387935
F 82.428142 66.887188 10.729721
F 82.428142 66.887188 32.558828
F 82.428142 66.887188 54.387935
F 64.604736 5.145165 10.729721
F 64.604736 5.145165 32.558828
F 64.604736 5.145165 54.387936
F 64.604736 28.298422 10.729721
F 64.604736 28.298422 32.558828
F 64.604736 28.298422 54.387936
F 64.604736 51.451680 10.729721
F 64.604736 51.451680 32.558828
F 64.604736 51.451680 54.387936
F 91.339839 5.145165 10.729721
F 91.339839 5.145165 32.558828
F 91.339839 5.145165 54.387936
F 91.339839 28.298422 10.729721
F 91.339839 28.298422 32.558828
F 91.339839 28.298422 54.387936
F 91.339839 51.451680 10.729721
F 91.339839 51.451680 32.558828
F 91.339839 51.451680 54.387936
F 64.604736 12.862917 10.729722
F 64.604736 12.862917 32.558829
F 64.604736 12.862917 54.387937
F 64.604736 36.016175 10.729722
F 64.604736 36.016175 32.558829
F 64.604736 36.016175 54.387937
F 64.604736 59.169432 10.729722
F 64.604736 59.169432 32.558829
F 64.604736 59.169432 54.387937
F 91.339839 12.862917 10.729722
F 91.339839 12.862917 32.558829
F 91.339839 12.862917 54.387937
F 91.339839 36.016175 10.729722
F 91.339839 36.016175 32.558829
F 91.339839 36.016175 54.387937
F 91.339839 59.169432 10.729722
F 91.339839 59.169432 32.558829
F 91.339839 59.169432 54.387937
F 64.604736 20.580672 10.729721
F 64.604736 20.580672 32.558829
F 64.604736 20.580672 54.387936
F 64.604736 43.733930 10.729721
F 64.604736 43.733930 32.558829
F 64.604736 43.733930 54.387936
F 64.604736 66.887187 10.729721
F 64.604736 66.887187 32.558829
F 64.604736 66.887187 54.387936
F 91.339839 20.580672 10.729721
F 91.339839 20.580672 32.558829
F 91.339839 20.580672 54.387936
F 91.339839 43.733930 10.729721
F 91.339839 43.733930 32.558829
F 91.339839 43.733930 54.387936
F 91.339839 66.887187 10.729721
F 91.339839 66.887187 32.558829
F 91.339839 66.887187 54.387936
F 73.516442 5.145164 10.729721
F 73.516442 5.145164 32.558829
F 73.516442 5.145164 54.387936
F 73.516442 28.298422 10.729721
F 73.516442 28.298422 32.558829
F 73.516442 28.298422 54.387936
F 73.516442 51.451679 10.729721
F 73.516442 51.451679 32.558829
F 73.516442 51.451679 54.387936
F 100.251545 5.145164 10.729721
F 100.251545 5.145164 32.558829
F 100.251545 5.145164 54.387936
F 100.251545 28.298422 10.729721
F 100.251545 28.298422 32.558829
F 100.251545 28.298422 54.387936
F 100.251545 51.451679 10.729721
F 100.251545 51.451679 32.558829
F 100.251545 51.451679 54.387936
F 73.516442 12.862917 10.729722
F 73.516442 12.862917 32.558830
F 73.516442 12.862917 54.387937
F 73.516442 36.016174 10.729722
F 73.516442 36.016174 32.558830
F 73.516442 36.016174 54.387937
F 73.516442 59.169432 10.729722
F 73.516442 59.169432 32.558830
F 73.516442 59.169432 54.387937
F 100.251545 12.862917 10.729722
F 100.251545 12.862917 32.558830
F 100.251545 12.862917 54.387937
F 100.251545 36.016174 10.729722
F 100.251545 36.016174 32.558830
F 100.251545 36.016174 54.387937
F 100.251545 59.169432 10.729722
F 100.251545 59.169432 32.558830
F 100.251545 59.169432 54.387937
F 73.516442 20.580672 10.729722
F 73.516442 20.580672 32.558829
F 73.516442 20.580672 54.387936
F 73.516442 43.733929 10.729722
F 73.516442 43.733929 32.558829
F 73.516442 43.733929 54.387936
F 73.516442 66.887187 10.729722
F 73.516442 66.887187 32.558829
F 73.516442 66.887187 54.387936
F 100.251545 20.580672 10.729722
F 100.251545 20.580672 32.558829
F 100.251545 20.580672 54.387936
F 100.251545 43.733929 10.729722
F 100.251545 43.733929 32.558829
F 100.251545 43.733929 54.387936
F 100.251545 66.887187 10.729722
F 100.251545 66.887187 32.558829
F 100.251545 66.887187 54.387936
F 55.693028 7.717749 14.367904
F 55.693028 7.717749 36.197012
F 55.693028 7.717749 58.026119
F 55.693028 30.871007 14.367904
F 55.693028 30.871007 36.197012
F 55.693028 30.871007 58.026119
F 55.693028 54.024264 14.367904
F 55.693028 54.024264 36.197012
F 55.693028 54.024264 58.026119
F 82.428132 7.717749 14.367904
F 82.428132 7.717749 36.197012
F 82.428132 7.717749 58.026119
F 82.428132 30.871007 14.367904
F 82.428132 30.871007 36.197012
F 82.428132 30.871007 58.026119
F 82.428132 54.024264 14.367904
F 82.428132 54.024264 36.197012
F 82.428132 54.024264 58.026119
F 55.693028 15.435502 14.367905
F 55.693028 15.435502 36.197013
F 55.693028 15.435502 58.026120
F 55.693028 38.588760 14.367905
F 55.693028 38.588760 36.197013
F 55.693028 38.588760 58.026120
F 55.693028 61.742017 14.367905
F 55.693028 61.742017 36.197013
F 55.693028 61.742017 58.026120
F 82.428132 15.435502 14.367905
F 82.428132 15.435502 36.197013
F 82.428132 15.435502 58.026120
F 82.428132 38.588760 14.367905
F 82.428132 38.588760 36.197013
F 82.428132 38.588760 58.026120
F 82.428132 61.742017 14.367905
F 82.428132 61.742017 36.197013
F 82.428132 61.742017 58.026120
F 55.693028 0.000000 14.367905
F 55.693028 0.000000 36.197012
F 55.693028 0.000000 58.026119
F 55.693028 23.153257 14.367905
F 55.693028 23.153257 36.197012
F 55.693028 23.153257 58.026119
F 55.693028 46.306515 14.367905
F 55.693028 46.306515 36.197012
F 55.693028 46.306515 58.026119
F 82.428132 0.000000 14.367905
F 82.428132 0.000000 36.197012
F 82.428132 0.000000 58.026119
F 82.428132 23.153257 14.367905
F 82.428132 23.153257 36.197012
F 82.428132 23.153257 58.026119
F 82.428132 46.306515 14.367905
F 82.428132 46.306515 36.197012
F 82.428132 46.306515 58.026119
F 64.604725 7.717750 14.367905
F 64.604725 7.717750 36.197012
F 64.604725 7.717750 58.026120
F 64.604725 30.871007 14.367905
F 64.604725 30.871007 36.197012
F 64.604725 30.871007 58.026120
F 64.604725 54.024265 14.367905
F 64.604725 54.024265 36.197012
F 64.604725 54.024265 58.026120
F 91.339829 7.717750 14.367905
F 91.339829 7.717750 36.197012
F 91.339829 7.717750 58.026120
F 91.339829 30.871007 14.367905
F 91.339829 30.871007 36.197012
F 91.339829 30.871007 58.026120
F 91.339829 54.024265 14.367905
F 91.339829 54.024265 36.197012
F 91.339829 54.024265 58.026120
F 64.604725 15.435503 14.367906
F 64.604725 15.435503 36.197013
F 64.604725 15.435503 58.026121
F 64.604725 38.588760 14.367906
F 64.604725 38.588760 36.197013
F 64.604725 38.588760 58.026121
F 64.604725 61.742018 14.367906
F 64.604725 61.742018 36.197013
F 64.604725 61.742018 58.026121
F 91.339829 15.435503 14.367906
F 91.339829 15.435503 36.197013
F 91.339829 15.435503 58.026121
F 91.339829 38.588760 14.367906
F 91.339829 38.588760 36.197013
F 91.339829 38.588760 58.026121
F 91.339829 61.742018 14.367906
F 91.339829 61.742018 36.197013
F 91.339829 61.742018 58.026121
F 64.604725 0.000000 14.367905
F 64.604725 0.000000 36.197012
F 64.604725 0.000000 58.026120
F 64.604725 23.153258 14.367905
F 64.604725 23.153258 36.197012
F 64.604725 23.153258 58.026120
F 64.604725 46.306515 14.367905
F 64.604725 46.306515 36.197012
F 64.604725 46.306515 58.026120
F 91.339829 0.000000 14.367905
F 91.339829 0.000000 36.197012
F 91.339829 0.000000 58.026120
F 91.339829 23.153258 14.367905
F 91.339829 23.153258 36.197012
F 91.339829 23.153258 58.026120
F 91.339829 46.306515 14.367905
F 91.339829 46.306515 36.197012
F 91.339829 46.306515 58.026120
F 73.516432 7.717751 14.367906
F 73.516432 7.717751 36.197013
F 73.516432 7.717751 58.026120
F 73.516432 30.871008 14.367906
F 73.516432 30.871008 36.197013
F 73.516432 30.871008 58.026120
F 73.516432 54.024266 14.367906
F 73.516432 54.024266 36.197013
F 73.516432 54.024266 58.026120
F 100.251535 7.717751 14.367906
F 100.251535 7.717751 36.197013
F 100.251535 7.717751 58.026120
F 100.251535 30.871008 14.367906
F 100.251535 30.871008 36.197013
F 100.251535 30.871008 58.026120
F 100.251535 54.024266 14.367906
F 100.251535 54.024266 36.197013
F 100.251535 54.024266 58.026120
F 73.516432 15.435503 14.367907
F 73.516432 15.435503 36.197014
F 73.516432 15.435503 58.026121
F 73.516432 38.588761 14.367907
F 73.516432 38.588761 36.197014
F 73.516432 38.588761 58.026121
F 73.516432 61.742018 14.367907
F 73.516432 61.742018 36.197014
F 73.516432 61.742018 58.026121
F 100.251535 15.435503 14.367907
F 100.251535 15.435503 36.197014
F 100.251535 15.435503 58.026121
F 100.251535 38.588761 14.367907
F 100.251535 38.588761 36.197014
F 100.251535 38.588761 58.026121
F 100.251535 61.742018 14.367907
F 100.251535 61.742018 36.197014
F 100.251535 61.742018 58.026121
F 73.516432 0.000001 14.367906
F 73.516432 0.000001 36.197013
F 73.516432 0.000001 58.026121
F 73.516432 23.153259 14.367906
F 73.516432 23.153259 36.197013
F 73.516432 23.153259 58.026121
F 73.516432 46.306516 14.367906
F 73.516432 46.306516 36.197013
F 73.516432 46.306516 58.026121
F 100.251535 0.000001 14.367906
F 100.251535 0.000001 36.197013
F 100.251535 0.000001 58.026121
F 100.251535 23.153259 14.367906
F 100.251535 23.153259 36.197013
F 100.251535 23.153259 58.026121
F 100.251535 46.306516 14.367906
F 100.251535 46.306516 36.197013
F 100.251535 46.306516 58.026121
F 57.920965 1.286291 10.729721
F 57.920965 1.286291 32.558828
F 57.920965 1.286291 54.387936
F 57.920965 24.439548 10.729721
F 57.920965 24.439548 32.558828
F 57.920965 24.439548 54.387936
F 57.920965 47.592806 10.729721
F 57.920965 47.592806 32.558828
F 57.920965 47.592806 54.387936
F 84.656068 1.286291 10.729721
F 84.656068 1.286291 32.558828
F 84.656068 1.286291 54.387936
F 84.656068 24.439548 10.729721
F 84.656068 24.439548 32.558828
F 84.656068 24.439548 54.387936
F 84.656068 47.592806 10.729721
F 84.656068 47.592806 32.558828
F 84.656068 47.592806 54.387936
F 57.920965 9.004040 10.729721
F 57.920965 9.004040 32.558828
F 57.920965 9.004040 54.387936
F 57.920965 32.157298 10.729721
F 57.920965 32.157298 32.558828
F 57.920965 32.157298 54.387936
F 57.920965 55.310555 10.729721
F 57.920965 55.310555 32.558828
F 57.920965 55.310555 54.387936
F 84.656068 9.004040 10.729721
F 84.656068 9.004040 32.558828
F 84.656068 9.004040 54.387936
F 84.656068 32.157298 10.729721
F 84.656068 32.157298 32.558828
F 84.656068 32.157298 54.387936
F 84.656068 55.310555 10.729721
F 84.656068 55.310555 32.558828
F 84.656068 55.310555 54.387936
F 57.920965 16.721795 10.729722
F 57.920965 16.721795 32.558829
F 57.920965 16.721795 54.387936
F 57.920965 39.875053 10.729722
F 57.920965 39.875053 32.558829
F 57.920965 39.875053 54.387936
F 57.920965 63.028310 10.729722
F 57.920965 63.028310 32.558829
F 57.920965 63.028310 54.387936
F 84.656068 16.721795 10.729722
F 84.656068 16.721795 32.558829
F 84.656068 16.721795 54.387936
F 84.656068 39.875053 10.729722
F 84.656068 39.875053 32.558829
F 84.656068 39.875053 54.387936
F 84.656068 63.028310 10.729722
F 84.656068 63.028310 32.558829
F 84.656068 63.028310 54.387936
F 66.832664 1.286290 10.729721
F 66.832664 1.286290 32.558829
F 66.832664 1.286290 54.387936
F 66.832664 24.439548 10.729721
F 66.832664 24.439548 32.558829
F 66.832664 24.439548 54.387936
F 66.832664 47.592806 10.729721
F 66.832664 47.592806 32.558829
F 66.832664 47.592806 54.387936
F 93.567767 1.286290 10.729721
F 93.567767 1.286290 32.558829
F 93.567767 1.286290 54.387936
F 93.567767 24.439548 10.729721
F 93.567767 24.439548 32.558829
F 93.567767 24.439548 54.387936
F 93.567767 47.592806 10.729721
F 93.567767 47.592806 32.558829
F 93.567767 47.592806 54.387936
F 66.832664 9.004040 10.729721
F 66.832664 9.004040 32.558829
F 66.832664 9.004040 54.387936
F 66.832664 32.157297 10.729721
F 66.832664 32.157297 32.558829
F 66.832664 32.157297 54.387936
F 66.832664 55.310555 10.729721
F 66.832664 55.310555 32.558829
F 66.832664 55.310555 54.387936
F 93.567767 9.004040 10.729721
F 93.567767 9.004040 32.558829
F 93.567767 9.004040 54.387936
F 93.567767 32.157297 10.729721
F 93.567767 32.157297 32.558829
F 93.567767 32.157297 54.387936
F 93.567767 55.310555 10.729721
F 93.567767 55.310555 32.558829
F 93.567767 55.310555 54.387936
F 66.832664 16.721795 10.729722
F 66.832664 16.721795 32.558829
F 66.832664 16.721795 54.387937
F 66.832664 39.875053 10.729722
F 66.832664 39.875053 32.558829
F 66.832664 39.875053 54.387937
F 66.832664 63.028310 10.729722
F 66.832664 63.028310 32.558829
F 66.832664 63.028310 54.387937
F 93.567767 16.721795 10.729722
F 93.567767 16.721795 32.558829
F 93.567767 16.721795 54.387937
F 93.567767 39.875053 10.729722
F 93.567767 39.875053 32.558829
F 93.567767 39.875053 54.387937
F 93.567767 63.028310 10.729722
F 93.567767 63.028310 32.558829
F 93.567767 63.028310 54.387937
F 75.744369 1.286290 10.729721
F 75.744369 1.286290 32.558829
F 75.744369 1.286290 54.387936
F 75.744369 24.439548 10.729721
F 75.744369 24.439548 32.558829
F 75.744369 24.439548 54.387936
F 75.744369 47.592805 10.729721
F 75.744369 47.592805 32.558829
F 75.744369 47.592805 54.387936
F 102.479473 1.286290 10.729721
F 102.479473 1.286290 32.558829
F 102.479473 1.286290 54.387936
F 102.479473 24.439548 10.729721
F 102.479473 24.439548 32.558829
F 102.479473 24.439548 54.387936
F 102.479473 47.592805 10.729721
F 102.479473 47.592805 32.558829
F 102.479473 47.592805 54.387936
F 75.744369 9.004040 10.729721
F 75.744369 9.004040 32.558829
F 75.744369 9.004040 54.387936
F 75.744369 32.157297 10.729721
F 75.744369 32.157297 32.558829
F 75.744369 32.157297 54.387936
F 75.744369 55.310555 10.729721
F 75.744369 55.310555 32.558829
F 75.744369 55.310555 54.387936
F 102.479473 9.004040 10.729721
F 102.479473 9.004040 32.558829
F 102.479473 9.004040 54.387936
F 102.479473 32.157297 10.729721
F 102.479473 32.157297 32.558829
F 102.479473 32.157297 54.387936
F 102.479473 55.310555 10.729721
F 102.479473 55.310555 32.558829
F 102.479473 55.310555 54.387936
F 75.744369 16.721795 10.729722
F 75.744369 16.721795 32.558829
F 75.744369 16.721795 54.387937
F 75.744369 39.875052 10.729722
F 75.744369 39.875052 32.558829
F 75.744369 39.875052 54.387937
F 75.744369 63.028310 10.729722
F 75.744369 63.028310 32.558829
F 75.744369 63.028310 54.387937
F 102.479473 16.721795 10.729722
F 102.479473 16.721795 32.558829
F 102.479473 16.721795 54.387937
F 102.479473 39.875052 10.729722
F 102.479473 39.875052 32.558829
F 102.479473 39.875052 54.387937
F 102.479473 63.028310 10.729722
F 102.479473 63.028310 32.558829
F 102.479473 63.028310 54.387937
F 57.920950 3.858875 14.367905
F 57.920950 3.858875 36.197012
F 57.920950 3.858875 58.026119
F 57.920950 27.012132 14.367905
F 57.920950 27.012132 36.197012
F 57.920950 27.012132 58.026119
F 57.920950 50.165390 14.367905
F 57.920950 50.165390 36.197012
F 57.920950 50.165390 58.026119
F 84.656053 3.858875 14.367905
F 84.656053 3.858875 36.197012
F 84.656053 3.858875 58.026119
F 84.656053 27.012132 14.367905
F 84.656053 27.012132 36.197012
F 84.656053 27.012132 58.026119
F 84.656053 50.165390 14.367905
F 84.656053 50.165390 36.197012
F 84.656053 50.165390 58.026119
F 57.920950 11.576625 14.367905
F 57.920950 11.576625 36.197012
F 57.920950 11.576625 58.026119
F 57.920950 34.729882 14.367905
F 57.920950 34.729882 36.197012
F 57.920950 34.729882 58.026119
F 57.920950 57.883140 14.367905
F 57.920950 57.883140 36.197012
F 57.920950 57.883140 58.026119
F 84.656053 11.576625 14.367905
F 84.656053 11.576625 36.197012
F 84.656053 11.576625 58.026119
F 84.656053 34.729882 14.367905
F 84.656053 34.729882 36.197012
F 84.656053 34.729882 58.026119
F 84.656053 57.883140 14.367905
F 84.656053 57.883140 36.197012
F 84.656053 57.883140 58.026119
F 57.920950 19.294380 14.367905
F 57.920950 19.294380 36.197013
F 57.920950 19.294380 58.026120
F 57.920950 42.447638 14.367905
F 57.920950 42.447638 36.197013
F 57.920950 42.447638 58.026120
F 57.920950 65.600895 14.367905
F 57.920950 65.600895 36.197013
F 57.920950 65.600895 58.026120
F 84.656053 19.294380 14.367905
F 84.656053 19.294380 36.197013
F 84.656053 19.294380 58.026120
F 84.656053 42.447638 14.367905
F 84.656053 42.447638 36.197013
F 84.656053 42.447638 58.026120
F 84.656053 65.600895 14.367905
F 84.656053 65.600895 36.197013
F 84.656053 65.600895 58.026120
F 66.832649 3.858876 14.367906
F 66.832649 3.858876 36.197013
F 66.832649 3.858876 58.026120
F 66.832649 27.012134 14.367906
F 66.832649 27.012134 36.197013
F 66.832649 27.012134 58.026120
F 66.832649 50.165391 14.367906
F 66.832649 50.165391 36.197013
F 66.832649 50.165391 58.026120
F 93.567753 3.858876 14.367906
F 93.567753 3.858876 36.197013
F 93.567753 3.858876 58.026120
F 93.567753 27.012134 14.367906
F 93.567753 27.012134 36.197013
F 93.567753 27.012134 58.026120
F 93.567753 50.165391 14.367906
F 93.567753 50.165391 36.197013
F 93.567753 50.165391 58.026120
F 66.832649 11.576626 14.367906
F 66.832649 11.576626 36.197013
F 66.832649 11.576626 58.026120
F 66.832649 34.729884 14.367906
F 66.832649 34.729884 36.197013
F 66.832649 34.729884 58.026120
F 66.832649 57.883141 14.367906
F 66.832649 57.883141 36.197013
F 66.832649 57.883141 58.026120
F 93.567753 11.576626 14.367906
F 93.567753 11.576626 36.197013
F 93.567753 11.576626 58.026120
F 93.567753 34.729884 14.367906
F 93.567753 34.729884 36.197013
F 93.567753 34.729884 58.026120
F 93.567753 57.883141 14.367906
F 93.567753 57.883141 36.197013
F 93.567753 57.883141 58.026120
F 66.832649 19.294382 14.367906
F 66.832649 19.294382 36.197014
F 66.832649 19.294382 58.026121
F 66.832649 42.447639 14.367906
F 66.832649 42.447639 36.197014
F 66.832649 42.447639 58.026121
F 66.832649 65.600897 14.367906
F 66.832649 65.600897 36.197014
F 66.832649 65.600897 58.026121
F 93.567753 19.294382 14.367906
F 93.567753 19.294382 36.197014
F 93.567753 19.294382 58.026121
F 93.567753 42.447639 14.367906
F 93.567753 42.447639 36.197014
F 93.567753 42.447639 58.026121
F 93.567753 65.600897 14.367906
F 93.567753 65.600897 36.197014
F 93.567753 65.600897 58.026121
F 75.744356 3.858875 14.367905
F 75.744356 3.858875 36.197012
F 75.744356 3.858875 58.026120
F 75.744356 27.012133 14.367905
F 75.744356 27.012133 36.197012
F 75.744356 27.012133 58.026120
F 75.744356 50.165390 14.367905
F 75.744356 50.165390 36.197012
F 75.744356 50.165390 58.026120
F 102.479460 3.858875 14.367905
F 102.479460 3.858875 36.197012
F 102.479460 3.858875 58.026120
F 102.479460 27.012133 14.367905
F 102.479460 27.012133 36.197012
F 102.479460 27.012133 58.026120
F 102.479460 50.165390 14.367905
F 102.479460 50.165390 36.197012
F 102.479460 50.165390 58.026120
F 75.744356 11.576625 14.367905
F 75.744356 11.576625 36.197013
F 75.744356 11.576625 58.026120
F 75.744356 34.729883 14.367905
F 75.744356 34.729883 36.197013
F 75.744356 34.729883 58.026120
F 75.744356 57.883140 14.367905
F 75.744356 57.883140 36.197013
F 75.744356 57.883140 58.026120
F 102.479460 11.576625 14.367905
F 102.479460 11.576625 36.197013
F 102.479460 11.576625 58.026120
F 102.479460 34.729883 14.367905
F 102.479460 34.729883 36.197013
F 102.479460 34.729883 58.026120
F 102.479460 57.883140 14.367905
F 102.479460 57.883140 36.197013
F 102.479460 57.883140 58.026120
F 75.744356 19.294381 14.367906
F 75.744356 19.294381 36.197013
F 75.744356 19.294381 58.026121
F 75.744356 42.447638 14.367906
F 75.744356 42.447638 36.197013
F 75.744356 42.447638 58.026121
F 75.744356 65.600896 14.367906
F 75.744356 65.600896 36.197013
F 75.744356 65.600896 58.026121
F 102.479460 19.294381 14.367906
F 102.479460 19.294381 36.197013
F 102.479460 19.294381 58.026121
F 102.479460 42.447638 14.367906
F 102.479460 42.447638 36.197013
F 102.479460 42.447638 58.026121
F 102.479460 65.600896 14.367906
F 102.479460 65.600896 36.197013
F 102.479460 65.600896 58.026121
F 57.920962 3.858875 11.639267
F 57.920962 3.858875 33.468374
F 57.920962 3.858875 55.297482
F 57.920962 27.012133 11.639267
F 57.920962 27.012133 33.468374
F 57.920962 27.012133 55.297482
F 57.920962 50.165390 11.639267
F 57.920962 50.165390 33.468374
F 57.920962 50.165390 55.297482
F 84.656065 3.858875 11.639267
F 84.656065 3.858875 33.468374
F 84.656065 3.858875 55.297482
F 84.656065 27.012133 11.639267
F 84.656065 27.012133 33.468374
F 84.656065 27.012133 55.297482
F 84.656065 50.165390 11.639267
F 84.656065 50.165390 33.468374
F 84.656065 50.165390 55.297482
F 57.920962 11.576625 11.639267
F 57.920962 11.576625 33.468374
F 57.920962 11.576625 55.297482
F 57.920962 34.729883 11.639267
F 57.920962 34.729883 33.468374
F 57.920962 34.729883 55.297482
F 57.920962 57.883140 11.639267
F 57.920962 57.883140 33.468374
F 57.920962 57.883140 55.297482
F 84.656065 11.576625 11.639267
F 84.656065 11.576625 33.468374
F 84.656065 11.576625 55.297482
F 84.656065 34.729883 11.639267
F 84.656065 34.729883 33.468374
F 84.656065 34.729883 55.297482
F 84.656065 57.883140 11.639267
F 84.656065 57.883140 33.468374
F 84.656065 57.883140 55.297482
F 57.920962 19.294381 11.639266
F 57.920962 19.294381 33.468374
F 57.920962 19.294381 55.297481
F 57.920962 42.447638 11.639266
F 57.920962 42.447638 33.468374
F 57.920962 42.447638 55.297481
F 57.920962 65.600896 11.639266
F 57.920962 65.600896 33.468374
F 57.920962 65.600896 55.297481
F 84.656065 19.294381 11.639266
F 84.656065 19.294381 33.468374
F 84.656065 19.294381 55.297481
F 84.656065 42.447638 11.639266
F 84.656065 42.447638 33.468374
F 84.656065 42.447638 55.297481
F 84.656065 65.600896 11.639266
F 84.656065 65.600896 33.468374
F 84.656065 65.600896 55.297481
F 66.832662 3.858876 11.639266
F 66.832662 3.858876 33.468374
F 66.832662 3.858876 55.297481
F 66.832662 27.012133 11.639266
F 66.832662 27.012133 33.468374
F 66.832662 27.012133 55.297481
F 66.832662 50.165391 11.639266
F 66.832662 50.165391 33.468374
F 66.832662 50.165391 55.297481
F 93.567765 3.858876 11.639266
F 93.567765 3.858876 33.468374
F 93.567765 3.858876 55.297481
F 93.567765 27.012133 11.639266
F 93.567765 27.012133 33.468374
F 93.567765 27.012133 55.297481
F 93.567765 50.165391 11.639266
F 93.567765 50.165391 33.468374
F 93.567765 50.165391 55.297481
F 66.832662 11.576626 11.639266
F 66.832662 11.576626 33.468374
F 66.832662 11.576626 55.297481
F 66.832662 34.729883 11.639266
F 66.832662 34.729883 33.468374
F 66.832662 34.729883 55.297481
F 66.832662 57.883141 11.639266
F 66.832662 57.883141 33.468374
F 66.832662 57.883141 55.297481
F 93.567765 11.576626 11.639266
F 93.567765 11.576626 33.468374
F 93.567765 11.576626 55.297481
F 93.567765 34.729883 11.639266
F 93.567765 34.729883 33.468374
F 93.567765 34.729883 55.297481
F 93.567765 57.883141 11.639266
F 93.567765 57.883141 33.468374
F 93.567765 57.883141 55.297481
F 66.832662 19.294381 11.639266
F 66.832662 19.294381 33.468373
F 66.832662 19.294381 55.297481
F 66.832662 42.447639 11.639266
F 66.832662 42.447639 33.468373
F 66.832662 42.447639 55.297481
F 66.832662 65.600896 11.639266
F 66.832662 65.600896 33.468373
F 66.832662 65.600896 55.297481
F 93.567765 19.294381 11.639266
F 93.567765 19.294381 33.468373
F 93.567765 19.294381 55.297481
F 93.567765 42.447639 11.639266
F 93.567765 42.447639 33.468373
F 93.567765 42.447639 55.297481
F 93.567765 65.600896 11.639266
F 93.567765 65.600896 33.468373
F 93.567765 65.600896 55.297481
F 75.744368 3.858875 11.639267
F 75.744368 3.858875 33.468374
F 75.744368 3.858875 55.297482
F 75.744368 27.012133 11.639267
F 75.744368 27.012133 33.468374
F 75.744368 27.012133 55.297482
F 75.744368 50.165390 11.639267
F 75.744368 50.165390 33.468374
F 75.744368 50.165390 55.297482
F 102.479471 3.858875 11.639267
F 102.479471 3.858875 33.468374
F 102.479471 3.858875 55.297482
F 102.479471 27.012133 11.639267
F 102.479471 27.012133 33.468374
F 102.479471 27.012133 55.297482
F 102.479471 50.165390 11.639267
F 102.479471 50.165390 33.468374
F 102.479471 50.165390 55.297482
F 75.744368 11.576625 11.639267
F 75.744368 11.576625 33.468374
F 75.744368 11.576625 55.297481
F 75.744368 34.729883 11.639267
F 75.744368 34.729883 33.468374
F 75.744368 34.729883 55.297481
F 75.744368 57.883140 11.639267
F 75.744368 57.883140 33.468374
F 75.744368 57.883140 55.297481
F 102.479471 11.576625 11.639267
F 102.479471 11.576625 33.468374
F 102.479471 11.576625 55.297481
F 102.479471 34.729883 11.639267
F 102.479471 34.729883 33.468374
F 102.479471 34.729883 55.297481
F 102.479471 57.883140 11.639267
F 102.479471 57.883140 33.468374
F 102.479471 57.883140 55.297481
F 75.744368 19.294381 11.639266
F 75.744368 19.294381 33.468374
F 75.744368 19.294381 55.297481
F 75.744368 42.447638 11.639266
F 75.744368 42.447638 33.468374
F 75.744368 42.447638 55.297481
F 75.744368 65.600896 11.639266
F 75.744368 65.600896 33.468374
F 75.744368 65.600896 55.297481
F 102.479471 19.294381 11.639266
F 102.479471 19.294381 33.468374
F 102.479471 19.294381 55.297481
F 102.479471 42.447638 11.639266
F 102.479471 42.447638 33.468374
F 102.479471 42.447638 55.297481
F 102.479471 65.600896 11.639266
F 102.479471 65.600896 33.468374
F 102.479471 65.600896 55.297481
F 57.920952 1.286291 8.001083
F 57.920952 1.286291 29.830190
F 57.920952 1.286291 51.659298
F 57.920952 24.439549 8.001083
F 57.920952 24.439549 29.830190
F 57.920952 24.439549 51.659298
F 57.920952 47.592806 8.001083
F 57.920952 47.592806 29.830190
F 57.920952 47.592806 51.659298
F 84.656055 1.286291 8.001083
F 84.656055 1.286291 29.830190
F 84.656055 1.286291 51.659298
F 84.656055 24.439549 8.001083
F 84.656055 24.439549 29.830190
F 84.656055 24.439549 51.659298
F 84.656055 47.592806 8.001083
F 84.656055 47.592806 29.830190
F 84.656055 47.592806 51.659298
F 57.920952 9.004041 8.001083
F 57.920952 9.004041 29.830190
F 57.920952 9.004041 51.659298
F 57.920952 32.157298 8.001083
F 57.920952 32.157298 29.830190
F 57.920952 32.157298 51.659298
F 57.920952 55.310556 8.001083
F 57.920952 55.310556 29.830190
F 57.920952 55.310556 51.659298
F 84.656055 9.004041 8.001083
F 84.656055 9.004041 29.830190
F 84.656055 9.004041 51.659298
F 84.656055 32.157298 8.001083
F 84.656055 32.157298 29.830190
F 84.656055 32.157298 51.659298
F 84.656055 55.310556 8.001083
F 84.656055 55.310556 29.830190
F 84.656055 55.310556 51.659298
F 57.920952 16.721796 8.001082
F 57.920952 16.721796 29.830190
F 57.920952 16.721796 51.659297
F 57.920952 39.875053 8.001082
F 57.920952 39.875053 29.830190
F 57.920952 39.875053 51.659297
F 57.920952 63.028311 8.001082
F 57.920952 63.028311 29.830190
F 57.920952 63.028311 51.659297
F 84.656055 16.721796 8.001082
F 84.656055 16.721796 29.830190
F 84.656055 16.721796 51.659297
F 84.656055 39.875053 8.001082
F 84.656055 39.875053 29.830190
F 84.656055 39.875053 51.659297
F 84.656055 63.028311 8.001082
F 84.656055 63.028311 29.830190
F 84.656055 63.028311 51.659297
F 66.832651 1.286290 8.001082
F 66.832651 1.286290 29.830190
F 66.832651 1.286290 51.659297
F 66.832651 24.439547 8.001082
F 66.832651 24.439547 29.830190
F 66.832651 24.439547 51.659297
F 66.832651 47.592805 8.001082
F 66.832651 47.592805 29.830190
F 66.832651 47.592805 51.659297
F 93.567754 1.286290 8.001082
F 93.567754 1.286290 29.830190
F 93.567754 1.286290 51.659297
F 93.567754 24.439547 8.001082
F 93.567754 24.439547 29.830190
F 93.567754 24.439547 51.659297
F 93.567754 47.592805 8.001082
F 93.567754 47.592805 29.830190
F 93.567754 47.592805 51.659297
F 66.832651 9.004039 8.001082
F 66.832651 9.004039 29.830190
F 66.832651 9.004039 51.659297
F 66.832651 32.157297 8.001082
F 66.832651 32.157297 29.830190
F 66.832651 32.157297 51.659297
F 66.832651 55.310554 8.001082
F 66.832651 55.310554 29.830190
F 66.832651 55.310554 51.659297
F 93.567754 9.004039 8.001082
F 93.567754 9.004039 29.830190
F 93.567754 9.004039 51.659297
F 93.567754 32.157297 8.001082
F 93.567754 32.157297 29.830190
F 93.567754 32.157297 51.659297
F 93.567754 55.310554 8.001082
F 93.567754 55.310554 29.830190
F 93.567754 55.310554 51.659297
F 66.832651 16.721795 8.001082
F 66.832651 16.721795 29.830189
F 66.832651 16.721795 51.659296
F 66.832651 39.875052 8.001082
F 66.832651 39.875052 29.830189
F 66.832651 39.875052 51.659296
F 66.832651 63.028310 8.001082
F 66.832651 63.028310 29.830189
F 66.832651 63.028310 51.659296
F 93.567754 16.721795 8.001082
F 93.567754 16.721795 29.830189
F 93.567754 16.721795 51.659296
F 93.567754 39.875052 8.001082
F 93.567754 39.875052 29.830189
F 93.567754 39.875052 51.659296
F 93.567754 63.028310 8.001082
F 93.567754 63.028310 29.830189
F 93.567754 63.028310 51.659296
F 75.744358 1.286290 8.001083
F 75.744358 1.286290 29.830190
F 75.744358 1.286290 51.659297
F 75.744358 24.439548 8.001083
F 75.744358 24.439548 29.830190
F 75.744358 24.439548 51.659297
F 75.744358 47.592805 8.001083
F 75.744358 47.592805 29.830190
F 75.744358 47.592805 51.659297
F 102.479461 1.286290 8.001083
F 102.479461 1.286290 29.830190
F 102.479461 1.286290 51.659297
F 102.479461 24.439548 8.001083
F 102.479461 24.439548 29.830190
F 102.479461 24.439548 51.659297
F 102.479461 47.592805 8.001083
F 102.479461 47.592805 29.830190
F 102.479461 47.592805 51.659297
F 75.744358 9.004039 8.001083
F 75.744358 9.004039 29.830190
F 75.744358 9.004039 51.659297
F 75.744358 32.157297 8.001083
F 75.744358 32.157297 29.830190
F 75.744358 32.157297 51.659297
F 75.744358 55.310555 8.001083
F 75.744358 55.310555 29.830190
F 75.744358 55.310555 51.659297
F 102.479461 9.004039 8.001083
F 102.479461 9.004039 29.830190
F 102.479461 9.004039 51.659297
F 102.479461 32.157297 8.001083
F 102.479461 32.157297 29.830190
F 102.479461 32.157297 51.659297
F 102.479461 55.310555 8.001083
F 102.479461 55.310555 29.830190
F 102.479461 55.310555 51.659297
F 75.744358 16.721795 8.001082
F 75.744358 16.721795 29.830189
F 75.744358 16.721795 51.659297
F 75.744358 39.875052 8.001082
F 75.744358 39.875052 29.830189
F 75.744358 39.875052 51.659297
F 75.744358 63.028310 8.001082
F 75.744358 63.028310 29.830189
F 75.744358 63.028310 51.659297
F 102.479461 16.721795 8.001082
F 102.479461 16.721795 29.830189
F 102.479461 16.721795 51.659297
F 102.479461 39.875052 8.001082
F 102.479461 39.875052 29.830189
F 102.479461 39.875052 51.659297
F 102.479461 63.028310 8.001082
F 102.479461 63.028310 29.830189
F 102.479461 63.028310 51.659297
F 60.148889 7.717750 11.639267
F 60.148889 7.717750 33.468375
F 60.148889 7.717750 55.297482
F 60.148889 30.871007 11.639267
F 60.148889 30.871007 33.468375
F 60.148889 30.871007 55.297482
F 60.148889 54.024265 11.639267
F 60.148889 54.024265 33.468375
F 60.148889 54.024265 55.297482
F 86.883992 7.717750 11.639267
F 86.883992 7.717750 33.468375
F 86.883992 7.717750 55.297482
F 86.883992 30.871007 11.639267
F 86.883992 30.871007 33.468375
F 86.883992 30.871007 55.297482
F 86.883992 54.024265 11.639267
F 86.883992 54.024265 33.468375
F 86.883992 54.024265 55.297482
F 60.148889 15.435502 11.639266
F 60.148889 15.435502 33.468374
F 60.148889 15.435502 55.297481
F 60.148889 38.588760 11.639266
F 60.148889 38.588760 33.468374
F 60.148889 38.588760 55.297481
F 60.148889 61.742018 11.639266
F 60.148889 61.742018 33.468374
F 60.148889 61.742018 55.297481
F 86.883992 15.435502 11.639266
F 86.883992 15.435502 33.468374
F 86.883992 15.435502 55.297481
F 86.883992 38.588760 11.639266
F 86.883992 38.588760 33.468374
F 86.883992 38.588760 55.297481
F 86.883992 61.742018 11.639266
F 86.883992 61.742018 33.468374
F 86.883992 61.742018 55.297481
F 60.148889 0.000000 11.639267
F 60.148889 0.000000 33.468374
F 60.148889 0.000000 55.297482
F 60.148889 23.153258 11.639267
F 60.148889 23.153258 33.468374
F 60.148889 23.153258 55.297482
F 60.148889 46.306515 11.639267
F 60.148889 46.306515 33.468374
F 60.148889 46.306515 55.297482
F 86.883992 0.000000 11.639267
F 86.883992 0.000000 33.468374
F 86.883992 0.000000 55.297482
F 86.883992 23.153258 11.639267
F 86.883992 23.153258 33.468374
F 86.883992 23.153258 55.297482
F 86.883992 46.306515 11.639267
F 86.883992 46.306515 33.468374
F 86.883992 46.306515 55.297482
F 69.060590 7.717750 11.639266
F 69.060590 7.717750 33.468374
F 69.060590 7.717750 55.297481
F 69.060590 30.871008 11.639266
F 69.060590 30.871008 33.468374
F 69.060590 30.871008 55.297481
F 69.060590 54.024265 11.639266
F 69.060590 54.024265 33.468374
F 69.060590 54.024265 55.297481
F 95.795694 7.717750 11.639266
F 95.795694 7.717750 33.468374
F 95.795694 7.717750 55.297481
F 95.795694 30.871008 11.639266
F 95.795694 30.871008 33.468374
F 95.795694 30.871008 55.297481
F 95.795694 54.024265 11.639266
F 95.795694 54.024265 33.468374
F 95.795694 54.024265 55.297481
F 69.060590 15.435503 11.639265
F 69.060590 15.435503 33.468373
F 69.060590 15.435503 55.297480
F 69.060590 38.588760 11.639265
F 69.060590 38.588760 33.468373
F 69.060590 38.588760 55.297480
F 69.060590 61.742018 11.639265
F 69.060590 61.742018 33.468373
F 69.060590 61.742018 55.297480
F 95.795694 15.435503 11.639265
F 95.795694 15.435503 33.468373
F 95.795694 15.435503 55.297480
F 95.795694 38.588760 11.639265
F 95.795694 38.588760 33.468373
F 95.795694 38.588760 55.297480
F 95.795694 61.742018 11.639265
F 95.795694 61.742018 33.468373
F 95.795694 61.742018 55.297480
F 69.060590 0.000001 11.639266
F 69.060590 0.000001 33.468374
F 69.060590 0.000001 55.297481
F 69.060590 23.153258 11.639266
F 69.060590 23.153258 33.468374
F 69.060590 23.153258 55.297481
F 69.060590 46.306516 11.639266
F 69.060590 46.306516 33.468374
F 69.060590 46.306516 55.297481
F 95.795694 0.000001 11.639266
F 95.795694 0.000001 33.468374
F 95.795694 0.000001 55.297481
F 95.795694 23.153258 11.639266
F 95.795694 23.153258 33.468374
F 95.795694 23.153258 55.297481
F 95.795694 46.306516 11.639266
F 95.795694 46.306516 33.468374
F 95.795694 46.306516 55.297481
F 77.972295 7.717750 11.639267
F 77.972295 7.717750 33.468375
F 77.972295 7.717750 55.297482
F 77.972295 30.871007 11.639267
F 77.972295 30.871007 33.468375
F 77.972295 30.871007 55.297482
F 77.972295 54.024265 11.639267
F 77.972295 54.024265 33.468375
F 77.972295 54.024265 55.297482
F 104.707398 7.717750 11.639267
F 104.707398 7.717750 33.468375
F 104.707398 7.717750 55.297482
F 104.707398 30.871007 11.639267
F 104.707398 30.871007 33.468375
F 104.707398 30.871007 55.297482
F 104.707398 54.024265 11.639267
F 104.707398 54.024265 33.468375
F 104.707398 54.024265 55.297482
F 77.972295 15.435502 11.639266
F 77.972295 15.435502 33.468373
F 77.972295 15.435502 55.297481
F 77.972295 38.588760 11.639266
F 77.972295 38.588760 33.468373
F 77.972295 38.588760 55.297481
F 77.972295 61.742018 11.639266
F 77.972295 61.742018 33.468373
F 77.972295 61.742018 55.297481
F 104.707398 15.435502 11.639266
F 104.707398 15.435502 33.468373
F 104.707398 15.435502 55.297481
F 104.707398 38.588760 11.639266
F 104.707398 38.588760 33.468373
F 104.707398 38.588760 55.297481
F 104.707398 61.742018 11.639266
F 104.707398 61.742018 33.468373
F 104.707398 61.742018 55.297481
F 77.972295 0.000000 11.639267
F 77.972295 0.000000 33.468374
F 77.972295 0.000000 55.297482
F 77.972295 23.153258 11.639267
F 77.972295 23.153258 33.468374
F 77.972295 23.153258 55.297482
F 77.972295 46.306515 11.639267
F 77.972295 46.306515 33.468374
F 77.972295 46.306515 55.297482
F 104.707398 0.000000 11.639267
F 104.707398 0.000000 33.468374
F 104.707398 0.000000 55.297482
F 104.707398 23.153258 11.639267
F 104.707398 23.153258 33.468374
F 104.707398 23.153258 55.297482
F 104.707398 46.306515 11.639267
F 104.707398 46.306515 33.468374
F 104.707398 46.306515 55.297482
F 60.148874 5.145165 8.001083
F 60.148874 5.145165 29.830191
F 60.148874 5.145165 51.659298
F 60.148874 28.298423 8.001083
F 60.148874 28.298423 29.830191
F 60.148874 28.298423 51.659298
F 60.148874 51.451680 8.001083
F 60.148874 51.451680 29.830191
F 60.148874 51.451680 51.659298
F 86.883977 5.145165 8.001083
F 86.883977 5.145165 29.830191
F 86.883977 5.145165 51.659298
F 86.883977 28.298423 8.001083
F 86.883977 28.298423 29.830191
F 86.883977 28.298423 51.659298
F 86.883977 51.451680 8.001083
F 86.883977 51.451680 29.830191
F 86.883977 51.451680 51.659298
F 60.148874 12.862918 8.001082
F 60.148874 12.862918 29.830190
F 60.148874 12.862918 51.659297
F 60.148874 36.016175 8.001082
F 60.148874 36.016175 29.830190
F 60.148874 36.016175 51.659297
F 60.148874 59.169433 8.001082
F 60.148874 59.169433 29.830190
F 60.148874 59.169433 51.659297
F 86.883977 12.862918 8.001082
F 86.883977 12.862918 29.830190
F 86.883977 12.862918 51.659297
F 86.883977 36.016175 8.001082
F 86.883977 36.016175 29.830190
F 86.883977 36.016175 51.659297
F 86.883977 59.169433 8.001082
F 86.883977 59.169433 29.830190
F 86.883977 59.169433 51.659297
F 60.148874 20.580673 8.001083
F 60.148874 20.580673 29.830190
F 60.148874 20.580673 51.659298
F 60.148874 43.733930 8.001083
F 60.148874 43.733930 29.830190
F 60.148874 43.733930 51.659298
F 60.148874 66.887188 8.001083
F 60.148874 66.887188 29.830190
F 60.148874 66.887188 51.659298
F 86.883977 20.580673 8.001083
F 86.883977 20.580673 29.830190
F 86.883977 20.580673 51.659298
F 86.883977 43.733930 8.001083
F 86.883977 43.733930 29.830190
F 86.883977 43.733930 51.659298
F 86.883977 66.887188 8.001083
F 86.883977 66.887188 29.830190
F 86.883977 66.887188 51.659298
F 69.060576 5.145164 8.001082
F 69.060576 5.145164 29.830189
F 69.060576 5.145164 51.659297
F 69.060576 28.298421 8.001082
F 69.060576 28.298421 29.830189
F 69.060576 28.298421 51.659297
F 69.060576 51.451679 8.001082
F 69.060576 51.451679 29.830189
F 69.060576 51.451679 51.659297
F 95.795680 5.145164 8.001082
F 95.795680 5.145164 29.830189
F 95.795680 5.145164 51.659297
F 95.795680 28.298421 8.001082
F 95.795680 28.298421 29.830189
F 95.795680 28.298421 51.659297
F 95.795680 51.451679 8.001082
F 95.795680 51.451679 29.830189
F 95.795680 51.451679 51.659297
F 69.060576 12.862916 8.001081
F 69.060576 12.862916 29.830188
F 69.060576 12.862916 51.659296
F 69.060576 36.016174 8.001081
F 69.060576 36.016174 29.830188
F 69.060576 36.016174 51.659296
F 69.060576 59.169431 8.001081
F 69.060576 59.169431 29.830188
F 69.060576 59.169431 51.659296
F 95.795680 12.862916 8.001081
F 95.795680 12.862916 29.830188
F 95.795680 12.862916 51.659296
F 95.795680 36.016174 8.001081
F 95.795680 36.016174 29.830188
F 95.795680 36.016174 51.659296
F 95.795680 59.169431 8.001081
F 95.795680 59.169431 29.830188
F 95.795680 59.169431 51.659296
F 69.060576 20.580671 8.001082
F 69.060576 20.580671 29.830189
F 69.060576 20.580671 51.659297
F 69.060576 43.733929 8.001082
F 69.060576 43.733929 29.830189
F 69.060576 43.733929 51.659297
F 69.060576 66.887186 8.001082
F 69.060576 66.887186 29.830189
F 69.060576 66.887186 51.659297
F 95.795680 20.580671 8.001082
F 95.795680 20.580671 29.830189
F 95.795680 20.580671 51.659297
F 95.795680 43.733929 8.001082
F 95.795680 43.733929 29.830189
F 95.795680 43.733929 51.659297
F 95.795680 66.887186 8.001082
F 95.795680 66.887186 29.830189
F 95.795680 66.887186 51.659297
F 77.972282 5.145165 8.001083
F 77.972282 5.145165 29.830191
F 77.972282 5.145165 51.659298
F 77.972282 28.298423 8.001083
F 77.972282 28.298423 29.830191
F 77.972282 28.298423 51.659298
F 77.972282 51.451680 8.001083
F 77.972282 51.451680 29.830191
F 77.972282 51.451680 51.659298
F 104.707385 5.145165 8.001083
F 104.707385 5.145165 29.830191
F 104.707385 5.145165 51.659298
F 104.707385 28.298423 8.001083
F 104.707385 28.298423 29.830191
F 104.707385 28.298423 51.659298
F 104.707385 51.451680 8.001083
F 104.707385 51.451680 29.830191
F 104.707385 51.451680 51.659298
F 77.972282 12.862917 8.001082
F 77.972282 12.862917 29.830190
F 77.972282 12.862917 51.659297
F 77.972282 36.016175 8.001082
F 77.972282 36.016175 29.830190
F 77.972282 36.016175 51.659297
F 77.972282 59.169432 8.001082
F 77.972282 59.169432 29.830190
F 77.972282 59.169432 51.659297
F 104.707385 12.862917 8.001082
F 104.707385 12.862917 29.830190
F 104.707385 12.862917 51.659297
F 104.707385 36.016175 8.001082
F 104.707385 36.016175 29.830190
F 104.707385 36.016175 51.659297
F 104.707385 59.169432 8.001082
F 104.707385 59.169432 29.830190
F 104.707385 59.169432 51.659297
F 77.972282 20.580673 8.001083
F 77.972282 20.580673 29.830190
F 77.972282 20.580673 51.659298
F 77.972282 43.733930 8.001083
F 77.972282 43.733930 29.830190
F 77.972282 43.733930 51.659298
F 77.972282 66.887188 8.001083
F 77.972282 66.887188 29.830190
F 77.972282 66.887188 51.659298
F 104.707385 20.580673 8.001083
F 104.707385 20.580673 29.830190
F 104.707385 20.580673 51.659298
F 104.707385 43.733930 8.001083
F 104.707385 43.733930 29.830190
F 104.707385 43.733930 51.659298
F 104.707385 66.887188 8.001083
F 104.707385 66.887188 29.830190
F 104.707385 66.887188 51.659298
F 60.148886 5.145165 10.729721
F 60.148886 5.145165 32.558828
F 60.148886 5.145165 54.387935
F 60.148886 28.298423 10.729721
F 60.148886 28.298423 32.558828
F 60.148886 28.298423 54.387935
F 60.148886 51.451680 10.729721
F 60.148886 51.451680 32.558828
F 60.148886 51.451680 54.387935
F 86.883990 5.145165 10.729721
F 86.883990 5.145165 32.558828
F 86.883990 5.145165 54.387935
F 86.883990 28.298423 10.729721
F 86.883990 28.298423 32.558828
F 86.883990 28.298423 54.387935
F 86.883990 51.451680 10.729721
F 86.883990 51.451680 32.558828
F 86.883990 51.451680 54.387935
F 60.148886 12.862917 10.729721
F 60.148886 12.862917 32.558829
F 60.148886 12.862917 54.387936
F 60.148886 36.016175 10.729721
F 60.148886 36.016175 32.558829
F 60.148886 36.016175 54.387936
F 60.148886 59.169432 10.729721
F 60.148886 59.169432 32.558829
F 60.148886 59.169432 54.387936
F 86.883990 12.862917 10.729721
F 86.883990 12.862917 32.558829
F 86.883990 12.862917 54.387936
F 86.883990 36.016175 10.729721
F 86.883990 36.016175 32.558829
F 86.883990 36.016175 54.387936
F 86.883990 59.169432 10.729721
F 86.883990 59.169432 32.558829
F 86.883990 59.169432 54.387936
F 60.148886 20.580673 10.729721
F 60.148886 20.580673 32.558828
F 60.148886 20.580673 54.387936
F 60.148886 43.733930 10.729721
F 60.148886 43.733930 32.558828
F 60.148886 43.733930 54.387936
F 60.148886 66.887188 10.729721
F 60.148886 66.887188 32.558828
F 60.148886 66.887188 54.387936
F 86.883990 20.580673 10.729721
F 86.883990 20.580673 32.558828
F 86.883990 20.580673 54.387936
F 86.883990 43.733930 10.729721
F 86.883990 43.733930 32.558828
F 86.883990 43.733930 54.387936
F 86.883990 66.887188 10.729721
F 86.883990 66.887188 32.558828
F 86.883990 66.887188 54.387936
F 69.060589 5.145164 10.729722
F 69.060589 5.145164 32.558829
F 69.060589 5.145164 54.387936
F 69.060589 28.298422 10.729722
F 69.060589 28.298422 32.558829
F 69.060589 28.298422 54.387936
F 69.060589 51.451679 10.729722
F 69.060589 51.451679 32.558829
F 69.060589 51.451679 54.387936
F 95.795692 5.145164 10.729722
F 95.795692 5.145164 32.558829
F 95.795692 5.145164 54.387936
F 95.795692 28.298422 10.729722
F 95.795692 28.298422 32.558829
F 95.795692 28.298422 54.387936
F 95.795692 51.451679 10.729722
F 95.795692 51.451679 32.558829
F 95.795692 51.451679 54.387936
F 69.060589 12.862917 10.729722
F 69.060589 12.862917 32.558830
F 69.060589 12.862917 54.387937
F 69.060589 36.016174 10.729722
F 69.060589 36.016174 32.558830
F 69.060589 36.016174 54.387937
F 69.060589 59.169432 10.729722
F 69.060589 59.169432 32.558830
F 69.060589 59.169432 54.387937
F 95.795692 12.862917 10.729722
F 95.795692 12.862917 32.558830
F 95.795692 12.862917 54.387937
F 95.795692 36.016174 10.729722
F 95.795692 36.016174 32.558830
F 95.795692 36.016174 54.387937
F 95.795692 59.169432 10.729722
F 95.795692 59.169432 32.558830
F 95.795692 59.169432 54.387937
F 69.060589 20.580672 10.729722
F 69.060589 20.580672 32.558829
F 69.060589 20.580672 54.387937
F 69.060589 43.733929 10.729722
F 69.060589 43.733929 32.558829
F 69.060589 43.733929 54.387937
F 69.060589 66.887187 10.729722
F 69.060589 66.887187 32.558829
F 69.060589 66.887187 54.387937
F 95.795692 20.580672 10.729722
F 95.795692 20.580672 32.558829
F 95.795692 20.580672 54.387937
F 95.795692 43.733929 10.729722
F 95.795692 43.733929 32.558829
F 95.795692 43.733929 54.387937
F 95.795692 66.887187 10.729722
F 95.795692 66.887187 32.558829
F 95.795692 66.887187 54.387937
[truncated: 89,760 more chars]
