# Supplementary material for: Molecular-resolution imaging of ice crystallized from liquid water by cryogenic liquid-cell TEM
Source: Nat Commun. 2025 Sep 25;16:8342. doi: 10.1038/s41467-025-62451-0 (PMC12462463; doi:10.1038/s41467-025-62451-0)
Supplement: Supplementary file 9 — Supplementary Data 1 [file 41467_2025_62451_MOESM9_ESM.zip › supercell_4_3_3/0.8/minimized.xyz]

15471
F15471
F 0.827399 1.429071 2.814988
F 0.827398 9.147067 2.814988
F 0.827399 16.865066 2.814988
F 9.685355 1.293185 2.855499
F 9.685355 9.011181 2.855499
F 9.685355 16.729179 2.855499
F 0.836750 3.746762 6.423634
F 0.836750 11.464758 6.423634
F 9.709930 3.861717 6.506023
F 9.709930 11.579713 6.506024
F 0.543378 3.971743 3.754163
F 0.543378 11.689739 3.754163
F 9.678470 3.868909 3.772440
F 9.678470 11.586905 3.772439
F 0.333788 1.310941 0.158971
F 0.333788 9.028937 0.158971
F 0.333788 16.746935 0.158971
F 9.355254 1.289059 0.128490
F 9.355254 9.007055 0.128490
F 9.355254 16.725053 0.128490
F 2.973319 7.735876 3.730220
F 2.973319 15.453874 3.730220
F 16.292746 12.863286 14.770399
F 11.917144 7.725718 3.805518
F 11.917144 15.443715 3.805518
F 16.292746 5.145289 14.770399
F 2.588216 5.165845 0.096968
F 2.588216 12.883842 0.096968
F 11.587712 5.149300 0.160184
F 11.587712 12.867296 0.160184
F 2.868956 5.158320 2.823785
F 2.868956 12.876317 2.823785
F 11.914716 5.152487 2.886234
F 11.914716 12.870484 2.886234
F 2.896103 7.720180 6.461270
F 2.896103 15.438177 6.461270
F 7.367964 12.861689 14.645885
F 11.940021 7.720390 6.537238
F 11.940022 15.438387 6.537238
F 7.367964 5.143692 14.645885
F 5.208175 1.292032 2.806490
F 5.208175 9.010028 2.806490
F 5.208175 16.728026 2.806490
F 14.146630 1.294396 2.916646
F 14.146630 9.012393 2.916646
F 14.146630 16.730391 2.916646
F 5.229194 3.864829 6.453649
F 5.229194 11.582826 6.453649
F 14.171940 3.860447 6.567561
F 14.171940 11.578444 6.567561
F 5.166353 3.880583 3.712062
F 5.166353 11.598579 3.712061
F 14.145622 3.866635 3.836471
F 14.145622 11.584631 3.836471
F 4.866762 1.291156 0.074913
F 4.866762 9.009152 0.074913
F 4.866762 16.727150 0.074913
F 13.818597 1.291161 0.191554
F 13.818597 9.009157 0.191554
F 13.818597 16.727155 0.191554
F 7.450507 7.726254 3.745128
F 7.450507 15.444252 3.745127
F 14.063729 16.721984 14.739041
F 16.374701 7.725315 3.867830
F 16.374702 15.443313 3.867830
F 2.889084 12.858217 14.621589
F 7.108173 5.144852 0.097966
F 7.108173 12.862849 0.097966
F 16.046943 5.150319 0.222732
F 16.046943 12.868316 0.222732
F 7.430290 5.146742 2.829346
F 7.430291 12.864739 2.829346
F 16.374663 5.153443 2.947686
F 16.374663 12.871440 2.947686
F 7.456489 7.725966 6.481053
F 7.456489 15.443963 6.481053
F 14.063729 9.003986 14.739042
F 16.400044 7.719390 6.598657
F 16.400044 15.437388 6.598657
F 16.400044 0.001394 6.598657
F 0.805054 1.402519 10.029154
F 0.805054 9.120515 10.029154
F 0.805055 16.838514 10.029154
F 9.665774 1.285084 10.140594
F 9.665774 9.003080 10.140594
F 9.665774 16.721078 10.140594
F 0.762249 3.745177 13.664729
F 0.762250 11.463173 13.664729
F 9.615816 3.860244 13.770394
F 9.615816 11.578240 13.770394
F 0.519365 3.941751 10.979541
F 0.519365 11.659747 10.979540
F 9.647508 3.861572 11.041802
F 9.647508 11.579568 11.041802
F 0.544973 1.195825 7.346667
F 0.544973 8.913820 7.346667
F 0.544973 16.631818 7.346667
F 9.693247 1.285009 7.412139
F 9.693247 9.003005 7.412139
F 9.693247 16.721003 7.412139
F 2.934041 7.725774 10.983903
F 2.934041 15.443771 10.983903
F 14.063729 1.285990 14.739042
F 11.885506 7.718595 11.074638
F 11.885506 15.436592 11.074638
F 5.090502 16.710255 14.612568
F 2.978602 5.137359 7.358854
F 2.978602 12.855356 7.358853
F 11.931658 5.146029 7.444883
F 11.931658 12.864026 7.444883
F 2.858149 5.144815 10.087023
F 2.858149 12.862811 10.087023
F 11.895778 5.144379 10.171785
F 11.895778 12.862376 10.171786
F 2.816020 7.718112 13.714193
F 2.816020 15.436109 13.714193
F 5.090502 8.992257 14.612568
F 11.845595 7.718988 13.801686
F 11.845595 15.436986 13.801686
F 5.090502 1.274261 14.612568
F 5.186443 1.281894 10.086144
F 5.186443 8.999890 10.086144
F 5.186443 16.717888 10.086144
F 14.127520 1.286283 10.202278
F 14.127520 9.004279 10.202278
F 14.127520 16.722277 10.202278
F 5.138081 3.863342 13.715297
F 5.138081 11.581339 13.715297
F 14.077111 3.859145 13.832236
F 14.077111 11.577142 13.832236
F 5.137176 3.871763 10.977623
F 5.137176 11.589759 10.977622
F 14.114257 3.859433 11.105822
F 14.114257 11.577429 11.105822
F 5.180812 1.274478 7.349392
F 5.180812 8.992474 7.349392
F 5.180812 16.710472 7.349392
F 14.160433 1.287209 7.476040
F 14.160433 9.005206 7.476040
F 14.160433 16.723204 7.476040
F 7.417437 7.719852 11.012737
F 7.417437 15.437849 11.012737
F 11.835056 12.862833 14.707856
F 16.343345 7.718112 11.137191
F 16.343345 15.436110 11.137191
F 16.343345 0.000116 11.137191
F 7.463091 5.144663 7.383476
F 7.463091 12.862660 7.383476
F 16.389566 5.146537 7.507401
F 16.389566 12.864533 7.507401
F 7.413406 5.138981 10.114418
F 7.413406 12.856978 10.114418
F 16.355621 5.145336 10.233383
F 16.355621 12.863333 10.233383
F 7.364723 7.724144 13.743826
F 7.364723 15.442141 13.743826
F 11.835056 5.144836 14.707857
F 16.305189 7.718092 13.863351
F 16.305189 15.436089 13.863351
F 16.305189 0.000096 13.863351
F 0.489304 1.208814 14.620589
F 0.489304 8.926810 14.620589
F 0.489304 16.644808 14.620589
F 9.597615 1.283958 14.675081
F 9.597615 9.001954 14.675081
F 9.597615 16.719952 14.675081
F 2.889084 5.140220 14.621589
F 2.973319 0.017880 3.730220
F 16.374702 0.007319 3.867830
F 7.364723 0.006148 13.743826
F 7.417437 0.001856 11.012737
F 11.845595 0.000992 13.801686
F 2.816019 0.000115 13.714193
F 11.885506 0.000598 11.074638
F 2.934041 0.007778 10.983903
F 7.456489 0.007970 6.481053
F 7.450507 0.008258 3.745128
F 11.940021 0.002393 6.537238
F 2.896103 0.002184 6.461270
F 11.917144 0.007722 3.805518
F 0.294493 1.254385 24.811809
F 0.294493 8.972381 24.811809
F 0.294493 16.690379 24.811809
F 9.457996 1.284206 24.682120
F 9.457996 9.002202 24.682120
F 9.457996 16.720200 24.682120
F 0.261909 3.888834 28.444593
F 0.261909 11.606830 28.444593
F 9.406617 3.861137 28.320055
F 9.406617 11.579134 28.320055
F 0.357493 3.870366 25.676871
F 0.357493 11.588362 25.676871
F 9.445211 3.861746 25.588613
F 9.445211 11.579743 25.588612
F 0.405081 1.219171 22.044342
F 0.405081 8.937166 22.044342
F 0.405081 16.655164 22.044342
F 9.496964 1.284072 21.950748
F 9.496964 9.002068 21.950748
F 9.496965 16.720066 21.950748
F 2.652246 7.731686 25.545627
F 2.652246 15.449683 25.545627
F 16.203685 0.000082 21.136007
F 11.681026 7.718923 25.620531
F 11.681026 15.436921 25.620531
F 16.203685 15.436076 21.136007
F 2.789725 5.142350 21.923722
F 2.789725 12.860347 21.923722
F 11.733705 5.144851 21.982945
F 11.733705 12.862848 21.982944
F 2.638419 5.123128 24.667342
F 2.638419 12.841125 24.667342
F 11.693560 5.144418 24.712370
F 11.693560 12.862415 24.712370
F 2.593430 7.741354 28.296891
F 2.593430 15.459351 28.296892
F 16.203685 7.718078 21.136007
F 11.642756 7.718857 28.350200
F 11.642756 15.436854 28.350200
F 7.264509 15.441941 21.017334
F 4.939814 1.275462 24.635398
F 4.939814 8.993458 24.635398
F 4.939814 16.711456 24.635398
F 13.924370 1.286082 24.742919
F 13.924370 9.004079 24.742919
F 13.924370 16.722077 24.742919
F 4.890841 3.869941 28.272615
F 4.890841 11.587938 28.272615
F 13.873369 3.859301 28.380910
F 13.873369 11.577298 28.380910
F 4.936548 3.869825 25.531183
F 4.936548 11.587821 25.531183
F 13.911516 3.859287 25.652084
F 13.911516 11.577283 25.652084
F 4.992429 1.276585 21.893199
F 4.992429 8.994582 21.893199
F 4.992429 16.712579 21.893199
F 13.962301 1.286029 22.014104
F 13.962301 9.004026 22.014104
F 13.962301 16.722024 22.014103
F 7.198064 7.725567 25.554987
F 7.198064 15.443564 25.554987
F 7.264509 7.723943 21.017334
F 16.140287 7.718054 25.683330
F 16.140287 15.436051 25.683330
F 16.140287 0.000057 25.683330
F 7.267774 5.143838 21.921853
F 7.267775 12.861835 21.921853
F 16.191179 5.145291 22.045403
F 16.191179 12.863288 22.045403
F 7.211087 5.140648 24.655730
F 7.211087 12.858645 24.655730
F 16.152902 5.145245 24.773944
F 16.152902 12.863242 24.773944
F 7.160232 7.722630 28.290868
F 7.160233 15.440627 28.290868
F 16.254463 12.863237 17.498351
F 16.102117 7.718075 28.411883
F 16.102117 15.436072 28.411883
F 16.102117 0.000079 28.411883
F 0.229948 1.257696 32.079859
F 0.229948 8.975692 32.079860
F 0.229948 16.693690 32.079860
F 9.356314 1.284318 31.957597
F 9.356313 9.002314 31.957597
F 9.356313 16.720312 31.957598
F 16.241976 7.718034 18.407502
F 16.241976 15.436031 18.407502
F 0.324747 1.276472 29.317925
F 0.324747 8.994468 29.317925
F 0.324747 16.712466 29.317925
F 9.394074 1.283353 29.225915
F 9.394074 9.001349 29.225915
F 9.394074 16.719347 29.225915
F 2.609464 5.136547 29.181551
F 2.609464 12.854544 29.181550
F 11.629788 5.144277 29.258350
F 11.629788 12.862274 29.258350
F 2.553430 5.123616 31.931960
F 2.553430 12.841613 31.931960
F 11.592120 5.144519 31.988023
F 11.592120 12.862516 31.988023
F 4.844721 1.276001 31.908015
F 4.844721 8.993998 31.908015
F 4.844721 16.711996 31.908015
F 13.822571 1.286023 32.018858
F 13.822571 9.004019 32.018858
F 13.822571 16.722017 32.018858
F 4.887599 1.275966 29.166334
F 4.887599 8.993962 29.166334
F 4.887599 16.711960 29.166334
F 13.860730 1.286051 29.290022
F 13.860730 9.004047 29.290022
F 13.860730 16.722045 29.290022
F 7.147228 5.138289 29.192146
F 7.147228 12.856286 29.192146
F 16.089419 5.145255 29.321262
F 16.089419 12.863251 29.321262
F 7.111453 5.141216 31.927767
F 7.111453 12.859212 31.927767
F 16.051331 5.145251 32.049823
F 16.051331 12.863248 32.049823
F 0.717196 1.396031 17.308486
F 0.717195 9.114026 17.308486
F 0.717196 16.832025 17.308486
F 9.565390 1.285179 17.405388
F 9.565390 9.003176 17.405388
F 9.565390 16.721173 17.405388
F 0.671395 3.727678 20.983182
F 0.671396 11.445674 20.983182
F 9.514879 3.860001 21.043127
F 9.514879 11.577997 21.043127
F 0.456844 3.923841 18.284774
F 0.456844 11.641837 18.284773
F 9.547605 3.861226 18.312345
F 9.547605 11.579222 18.312345
F 2.838813 7.722375 18.277821
F 2.838814 15.440372 18.277821
F 16.254463 5.145240 17.498350
F 11.784411 7.718469 18.345009
F 11.784411 15.436466 18.345009
F 7.315791 12.857550 17.378619
F 2.770069 5.146316 17.355820
F 2.770069 12.864313 17.355820
F 11.795127 5.144407 17.436653
F 11.795127 12.862404 17.436653
F 2.705326 7.726885 21.022739
F 2.705326 15.444883 21.022739
F 7.315790 5.139553 17.378619
F 11.744466 7.718886 21.074392
F 11.744466 15.436883 21.074392
F 16.241976 0.000037 18.407502
F 5.086150 1.280626 17.353346
F 5.086150 8.998622 17.353346
F 5.086150 16.716620 17.353346
F 14.026406 1.286195 17.467236
F 14.026406 9.004191 17.467236
F 14.026406 16.722189 17.467236
F 5.035466 3.866029 20.992585
F 5.035466 11.584026 20.992585
F 13.975636 3.859125 21.104894
F 13.975636 11.577122 21.104894
F 5.043745 3.870386 18.251138
F 5.043745 11.588382 18.251137
F 14.013035 3.859318 18.376161
F 14.013036 11.577314 18.376161
F 7.317862 7.719584 18.283536
F 7.317862 15.437581 18.283536
F 7.317862 0.001588 18.283536
F 2.705325 0.008889 21.022739
F 11.784411 0.000473 18.345009
F 2.838813 0.004378 18.277821
F 7.160232 0.004634 28.290868
F 7.198064 0.007571 25.554987
F 7.264509 0.005947 21.017334
F 11.642756 0.000860 28.350200
F 2.593430 0.023357 28.296891
F 11.681026 0.000927 25.620531
F 2.652246 0.013690 25.545627
F 11.744466 0.000890 21.074392
F 0.107319 1.266011 46.624492
F 0.107319 8.984007 46.624492
F 0.107319 16.702005 46.624492
F 9.157390 1.285286 46.508357
F 9.157390 9.003282 46.508357
F 9.157390 16.721280 46.508357
F 0.172647 3.859487 47.510810
F 0.172647 11.577483 47.510810
F 9.144877 3.861037 47.415519
F 9.144877 11.579033 47.415519
F 0.202233 1.283843 43.872346
F 0.202233 9.001839 43.872346
F 0.202233 16.719837 43.872346
F 9.194387 1.284038 43.777733
F 9.194387 9.002034 43.777732
F 9.194387 16.720032 43.777732
F 2.416119 7.718303 47.374552
F 2.416119 15.436301 47.374552
F 15.898998 0.000060 42.963643
F 11.377210 7.718729 47.447866
F 11.377210 15.436727 47.447866
F 15.898998 15.436054 42.963643
F 2.453974 5.143277 43.736445
F 2.453974 12.861274 43.736445
F 11.427569 5.144499 43.810164
F 11.427569 12.862496 43.810164
F 2.398743 5.129736 46.478416
F 2.398743 12.847733 46.478416
F 11.390346 5.144848 46.539459
F 11.390346 12.862845 46.539459
F 4.666790 1.280022 46.455357
F 4.666790 8.998018 46.455356
F 4.666790 16.716016 46.455356
F 13.619748 1.286108 46.570518
F 13.619748 9.004105 46.570518
F 13.619748 16.722102 46.570518
F 4.664239 3.863830 47.356864
F 4.664239 11.581827 47.356864
F 13.607166 3.859175 47.479485
F 13.607166 11.577171 47.479485
F 4.708116 1.280366 43.718824
F 4.708116 8.998362 43.718824
F 4.708116 16.716360 43.718824
F 13.657820 1.286120 43.841812
F 13.657820 9.004116 43.841812
F 13.657820 16.722114 43.841812
F 6.905982 7.722590 47.382040
F 6.905982 15.440588 47.382040
F 15.898998 7.718057 42.963643
F 15.835499 7.718053 47.510693
F 15.835499 15.436050 47.510693
F 15.835499 0.000057 47.510693
F 6.953648 5.140172 43.744116
F 6.953648 12.858169 43.744116
F 15.886257 5.145263 43.873034
F 15.886257 12.863260 43.873034
F 6.919546 5.143396 46.477228
F 6.919546 12.861393 46.477228
F 15.848240 5.145275 46.601535
F 15.848240 12.863272 46.601535
F 0.198881 3.885435 35.715284
F 0.198881 11.603432 35.715284
F 9.306651 3.860759 35.595204
F 9.306651 11.578755 35.595204
F 9.343825 3.861891 32.863670
F 9.343825 11.579887 32.863670
F 2.569718 7.724911 32.820464
F 2.569718 15.442908 32.820464
F 6.967096 15.438538 42.839923
F 11.579066 7.719028 32.896268
F 11.579066 15.437025 32.896268
F 6.967096 7.720541 42.839923
F 2.514254 7.737749 35.568944
F 2.514253 15.455746 35.568944
F 15.949771 12.863257 39.325705
F 11.541600 7.718743 35.625898
F 11.541600 15.436740 35.625899
F 15.949771 5.145260 39.325705
F 4.800287 3.868195 35.544596
F 4.800287 11.586192 35.544596
F 13.771873 3.859278 35.656780
F 13.771873 11.577275 35.656780
F 4.841971 3.868209 32.803853
F 4.841971 11.586205 32.803853
F 13.809963 3.859269 32.927955
F 13.809963 11.577266 32.927955
F 7.098076 7.724668 32.829828
F 7.098076 15.442665 32.829828
F 7.014991 12.860227 39.202596
F 16.038613 7.718072 32.959205
F 16.038613 15.436069 32.959205
F 16.038613 0.000075 32.959205
F 7.063251 7.721606 35.565055
F 7.063252 15.439603 35.565055
F 7.014991 5.142230 39.202596
F 16.000545 7.718068 35.687764
F 16.000545 15.436066 35.687764
F 16.000545 0.000072 35.687764
F 0.168174 1.262189 39.351579
F 0.168174 8.980185 39.351579
F 0.168174 16.698183 39.351579
F 9.256623 1.284771 39.232968
F 9.256623 9.002768 39.232968
F 9.256623 16.720766 39.232968
F 0.137681 3.881226 42.988194
F 0.137681 11.599222 42.988194
F 9.206910 3.860310 42.870702
F 9.206910 11.578306 42.870702
F 0.231784 3.863670 40.233232
F 0.231784 11.581666 40.233232
F 9.244093 3.861499 40.139731
F 9.244093 11.579496 40.139731
F 0.262106 1.279803 36.593833
F 0.262106 8.997800 36.593832
F 0.262106 16.715798 36.593832
F 9.293962 1.283636 36.501694
F 9.293962 9.001632 36.501694
F 9.293962 16.719630 36.501694
F 2.492187 7.721873 40.097927
F 2.492187 15.439870 40.097927
F 15.987828 12.863253 36.597152
F 11.478030 7.718900 40.172199
F 11.478030 15.436898 40.172199
F 15.987828 5.145256 36.597152
F 2.531079 5.139424 36.459143
F 2.531079 12.857421 36.459142
F 11.528636 5.144385 36.534253
F 11.528636 12.862382 36.534253
F 2.475203 5.126776 39.205582
F 2.475203 12.844773 39.205582
F 11.491102 5.144656 39.263793
F 11.491102 12.862652 39.263793
F 2.436753 7.735088 42.842175
F 2.436753 15.453085 42.842175
F 7.050113 12.857164 36.467983
F 11.440681 7.718579 42.901647
F 11.440681 15.436576 42.901647
F 7.050113 5.139167 36.467983
F 4.755135 1.277984 39.181675
F 4.755135 8.995980 39.181675
F 4.755135 16.713979 39.181675
F 13.721119 1.286057 39.294715
F 13.721119 9.004054 39.294715
F 13.721119 16.722052 39.294716
F 4.710715 3.866356 42.818611
F 4.710715 11.584352 42.818611
F 13.670411 3.859249 42.932642
F 13.670411 11.577245 42.932642
F 4.752363 3.866092 40.080599
F 4.752363 11.584088 40.080599
F 13.708513 3.859233 40.203865
F 13.708513 11.577230 40.203865
F 4.797135 1.278029 36.442230
F 4.797135 8.996025 36.442230
F 4.797135 16.714023 36.442230
F 13.759228 1.286074 36.565908
F 13.759228 9.004070 36.565908
F 13.759228 16.722068 36.565908
F 7.001624 7.723706 40.106043
F 7.001624 15.441704 40.106043
F 15.937038 0.000070 40.235096
F 15.937039 7.718066 40.235096
F 15.937039 15.436063 40.235096
F 6.905982 0.004594 47.382040
F 0.292710 3.867293 32.954972
F 0.292710 11.585289 32.954972
F 2.416119 0.000307 47.374552
F 11.377210 0.000733 47.447866
F 7.001624 0.005710 40.106043
F 11.440681 0.000582 42.901647
F 2.436753 0.017091 42.842175
F 11.478030 0.000904 40.172199
F 2.492187 0.003877 40.097927
F 7.063251 0.003610 35.565055
F 7.098076 0.006671 32.829828
F 11.541600 0.000747 35.625899
F 2.514253 0.019753 35.568944
F 11.579066 0.001032 32.896268
F 6.967096 0.002545 42.839923
F 2.569718 0.006915 32.820464
F 0.076737 3.877470 50.260174
F 0.076737 11.595467 50.260174
F 9.107954 3.859775 50.145264
F 9.107954 11.577772 50.145264
F 2.360797 7.732069 50.114066
F 2.360797 15.450066 50.114067
F 16.043156 7.713010 64.786341
F 11.340067 7.718361 50.176474
F 11.340067 15.436358 50.176474
F 7.106083 15.437106 64.668033
F 4.622918 3.864190 50.091618
F 4.622918 11.582187 50.091618
F 13.569109 3.859183 50.207594
F 13.569109 11.577180 50.207595
F 6.872037 7.719327 50.113948
F 6.872037 15.437325 50.113948
F 7.106083 7.719109 64.668032
F 15.797494 7.718036 50.238629
F 15.797494 15.436034 50.238629
F 15.797494 0.000040 50.238629
F 0.044801 1.269680 53.895246
F 0.044801 8.987676 53.895246
F 0.044801 16.705674 53.895247
F 9.058690 1.285770 53.778302
F 9.058690 9.003767 53.778302
F 9.058690 16.721764 53.778302
F 0.011930 3.872757 57.535975
F 0.011930 11.590753 57.535975
F 9.013029 3.858128 57.408320
F 9.013029 11.576124 57.408320
F 0.112632 3.854938 54.787956
F 0.112632 11.572934 54.787956
F 9.046341 3.860411 54.681014
F 9.046341 11.578407 54.681014
F 0.143038 1.287898 51.148460
F 0.143038 9.005894 51.148460
F 0.143038 16.723892 51.148460
F 9.095509 1.284564 51.050692
F 9.095509 9.002560 51.050692
F 9.095509 16.720558 51.050691
F 2.339021 7.714836 54.648510
F 2.339021 15.432834 54.648510
F 15.715658 12.856018 61.141212
F 11.276980 7.718413 54.713004
F 11.276980 15.436411 54.713004
F 15.715658 5.138021 61.141212
F 2.378192 5.146768 51.011358
F 2.378192 12.864765 51.011358
F 11.326935 5.144697 51.082946
F 11.326935 12.862694 51.082946
F 2.321286 5.132929 53.748248
F 2.321286 12.850926 53.748248
F 11.289943 5.144992 53.809632
F 11.289943 12.862989 53.809632
F 2.280357 7.728490 57.386470
F 2.280357 15.446488 57.386470
F 6.792606 12.854651 61.019622
F 11.244147 7.716909 57.439403
F 11.244147 15.434906 57.439403
F 6.792606 5.136655 61.019622
F 4.577772 1.281915 53.725623
F 4.577772 8.999912 53.725623
F 4.577772 16.717909 53.725623
F 13.518667 1.286105 53.840779
F 13.518667 9.004101 53.840779
F 13.518667 16.722099 53.840780
F 4.533987 3.862591 57.357948
F 4.533987 11.580587 57.357948
F 13.472535 3.857873 57.470571
F 13.472535 11.575869 57.470571
F 4.576055 3.861915 54.626001
F 4.576055 11.579911 54.626001
F 13.506275 3.858995 54.744516
F 13.506275 11.576992 54.744516
F 4.620394 1.282563 50.993298
F 4.620394 9.000560 50.993298
F 4.620394 16.718558 50.993298
F 13.556566 1.286186 51.114513
F 13.556566 9.004182 51.114513
F 13.556566 16.722180 51.114513
F 6.811053 7.721424 54.648064
F 6.811053 15.439421 54.648064
F 15.689962 12.862002 58.410428
F 15.734377 7.717927 54.775682
F 15.734377 15.435924 54.775682
F 0.215639 3.940780 64.864175
F 6.858469 5.141266 51.017598
F 6.858469 12.859263 51.017597
F 15.784780 5.145276 51.145702
F 15.784780 12.863273 51.145702
F 6.824293 5.144306 53.747127
F 6.824293 12.862303 53.747127
F 15.746936 5.145222 53.871829
F 15.746936 12.863219 53.871829
F 6.780264 7.717122 57.377053
F 6.780264 15.435119 57.377053
F 15.689962 5.144005 58.410428
F 15.700748 7.716765 57.501617
F 15.700748 15.434763 57.501617
F 0.215639 11.658776 64.864175
F 0.025334 1.281955 61.204705
F 0.025334 8.999951 61.204705
F 0.025334 16.717949 61.204705
F 9.028225 1.278656 61.048519
F 9.028224 8.996653 61.048519
F 9.028224 16.714651 61.048519
F 6.768222 12.858689 58.284898
F 16.043156 15.431008 64.786341
F 9.346695 3.857186 64.696335
F 9.346695 11.575183 64.696335
F 15.715413 15.427803 62.061424
F 15.715413 7.709806 62.061424
F 0.098596 3.868062 62.118794
F 0.098596 11.586059 62.118793
F 9.027873 3.852339 61.968030
F 9.027873 11.570335 61.968030
F 0.084494 1.293648 58.448413
F 0.084494 9.011644 58.448413
F 0.084494 16.729642 58.448413
F 9.002952 1.283662 58.316203
F 9.002952 9.001658 58.316203
F 9.002952 16.719656 58.316203
F 2.328477 7.712285 61.941245
F 2.328477 15.430282 61.941245
F 6.794209 15.430994 61.937182
F 11.258493 7.710200 61.999073
F 11.258493 15.428197 61.999073
F 6.794209 7.712997 61.937182
F 2.302236 5.147917 58.295293
F 2.302236 12.865914 58.295293
F 11.232814 5.143552 58.347886
F 11.232814 12.861549 58.347886
F 2.291472 5.128034 61.038310
F 2.291472 12.846031 61.038310
F 11.258846 5.137793 61.079223
F 11.258846 12.855790 61.079223
F 2.568862 7.750821 64.670190
F 2.568862 15.468819 64.670190
F 6.768222 5.140692 58.284898
F 11.584622 7.713651 64.724823
F 11.584623 15.431649 64.724823
F 13.461984 16.720961 58.379300
F 4.551282 1.277681 60.999559
F 4.551282 8.995677 60.999559
F 4.551282 16.713675 60.999559
F 13.487529 1.278929 61.110194
F 13.487529 8.996925 61.110194
F 13.487529 16.714923 61.110194
F 4.829744 3.876646 64.659443
F 4.829744 11.594642 64.659443
F 13.814362 3.854294 64.755527
F 13.814362 11.572291 64.755527
F 4.558649 3.854894 61.923309
F 4.558649 11.572890 61.923309
F 13.487396 3.850865 62.030313
F 13.487396 11.568861 62.030313
F 4.536573 1.283182 58.262914
F 4.536573 9.001179 58.262914
F 4.536573 16.719177 58.262914
F 13.461984 1.284967 58.379300
F 13.461984 9.002963 58.379300
F 6.811053 0.003428 54.648064
F 2.568862 0.032825 64.670190
F 2.360797 0.014073 50.114067
F 11.340067 0.000364 50.176474
F 7.106084 0.001113 64.668032
F 6.872037 0.001331 50.113949
F 11.276980 0.000417 54.713004
F 2.280357 0.010494 57.386470
F 0.827399 24.583063 2.814988
F 0.827399 32.301059 2.814988
F 9.685355 24.447176 2.855499
F 9.685355 32.165172 2.855499
F 0.836750 26.900754 6.423634
F 0.836750 34.618749 6.423634
F 0.836750 19.182756 6.423634
F 9.709930 27.015708 6.506023
F 5.090502 32.146248 14.612568
F 9.709930 19.297711 6.506024
F 0.543378 27.125734 3.754163
F 16.292746 20.581284 14.770399
F 0.543378 19.407738 3.754163
F 9.678470 27.022900 3.772440
F 5.090502 24.428252 14.612568
F 9.678470 19.304903 3.772439
F 0.333788 24.464932 0.158971
F 0.333788 32.182928 0.158971
F 9.355254 24.443050 0.128490
F 9.355254 32.161046 0.128490
F 2.973319 30.889868 3.730220
F 2.973319 23.171872 3.730220
F 11.917144 30.879709 3.805518
F 11.917144 23.161713 3.805518
F 2.588216 28.319837 0.096968
F 2.588216 20.601840 0.096968
F 11.587712 28.303291 0.160184
F 11.587712 20.585295 0.160184
F 2.868956 28.312311 2.823785
F 2.868956 20.594315 2.823785
F 11.914716 28.306478 2.886234
F 11.914716 20.588482 2.886234
F 2.896103 30.874171 6.461270
F 2.896103 23.156176 6.461270
F 11.940021 30.874381 6.537238
F 11.940021 23.156385 6.537238
F 5.208175 24.446023 2.806490
F 5.208175 32.164019 2.806490
F 14.146630 24.448388 2.916646
F 14.146630 32.166384 2.916646
F 5.229194 27.018821 6.453649
F 16.292746 28.299280 14.770399
F 5.229194 19.300824 6.453649
F 14.171940 27.014439 6.567561
F 11.835056 20.580831 14.707856
F 14.171940 19.296442 6.567561
F 5.166353 27.034574 3.712062
F 7.367964 20.579687 14.645885
F 5.166353 19.316577 3.712061
F 14.145622 27.020626 3.836471
F 11.835056 28.298827 14.707857
F 14.145622 19.302629 3.836471
F 4.866762 24.445147 0.074913
F 4.866762 32.163143 0.074913
F 13.818597 24.445152 0.191554
F 13.818597 32.163148 0.191554
F 7.450507 30.880246 3.745128
F 7.450507 23.162250 3.745128
F 16.374701 30.879307 3.867830
F 16.374702 23.161311 3.867830
F 7.108173 28.298844 0.097966
F 7.108173 20.580848 0.097966
F 16.046943 28.304310 0.222732
F 16.046943 20.586314 0.222732
F 7.430290 28.300733 2.829346
F 7.430291 20.582737 2.829346
F 16.374663 28.307435 2.947686
F 16.374663 20.589438 2.947686
F 7.456489 30.879957 6.481053
F 7.456489 23.161961 6.481053
F 16.400044 30.873382 6.598657
F 16.400044 23.155385 6.598657
F 0.805054 24.556511 10.029154
F 0.805054 32.274506 10.029154
F 9.665774 24.439075 10.140594
F 9.665774 32.157072 10.140594
F 0.762249 26.899168 13.664729
F 0.762250 34.617164 13.664729
F 0.762250 19.181171 13.664729
F 9.615816 27.014235 13.770394
F 2.889084 20.576215 14.621589
F 9.615816 19.296238 13.770394
F 0.519365 27.095743 10.979541
F 7.367964 28.297684 14.645885
F 0.519365 19.377746 10.979540
F 9.647508 27.015563 11.041802
F 2.889084 28.294211 14.621589
F 9.647508 19.297566 11.041802
F 0.544973 24.349816 7.346667
F 0.544973 32.067812 7.346667
F 9.693247 24.439000 7.412139
F 9.693247 32.156996 7.412139
F 2.934041 30.879765 10.983903
F 2.934041 23.161769 10.983903
F 11.885506 30.872586 11.074638
F 11.885506 23.154590 11.074638
F 2.978602 28.291351 7.358853
F 2.978602 20.573354 7.358854
F 11.931658 28.300020 7.444883
F 11.931658 20.582024 7.444883
F 2.858149 28.298806 10.087023
F 2.858149 20.580810 10.087023
F 11.895778 28.298370 10.171785
F 11.895778 20.580374 10.171785
F 2.816020 30.872103 13.714193
F 2.816019 23.154107 13.714193
F 11.845595 30.872980 13.801686
F 11.845595 23.154984 13.801686
F 5.186443 24.435885 10.086144
F 5.186443 32.153881 10.086144
F 14.127520 24.440274 10.202278
F 14.127520 32.158270 10.202278
F 5.138081 27.017334 13.715297
F 14.063729 32.157977 14.739042
F 5.138081 19.299337 13.715297
F 14.077111 27.013137 13.832236
F 9.597615 32.155946 14.675081
F 14.077111 19.295140 13.832236
F 5.137176 27.025754 10.977623
F 14.063729 24.439981 14.739042
F 5.137176 19.307757 10.977622
F 14.114257 27.013424 11.105822
F 9.597615 24.437949 14.675081
F 14.114257 19.295427 11.105822
F 5.180812 24.428469 7.349392
F 5.180812 32.146465 7.349392
F 14.160433 24.441201 7.476040
F 14.160433 32.159197 7.476040
F 7.417437 30.873843 11.012737
F 7.417437 23.155847 11.012737
F 16.343345 30.872104 11.137191
F 16.343345 23.154107 11.137191
F 7.463091 28.298655 7.383476
F 7.463091 20.580658 7.383476
F 16.389566 28.300528 7.507401
F 16.389566 20.582532 7.507401
F 7.413406 28.292972 10.114418
F 7.413406 20.574976 10.114418
F 16.355621 28.299327 10.233383
F 16.355621 20.581331 10.233383
F 7.364723 30.878135 13.743826
F 7.364723 23.160139 13.743826
F 16.305189 30.872083 13.863351
F 16.305189 23.154087 13.863351
F 0.489304 24.362806 14.620589
F 0.489304 32.080801 14.620589
F 0.294493 24.408376 24.811809
F 0.294493 32.126372 24.811809
F 9.457996 24.438197 24.682120
F 9.457996 32.156194 24.682120
F 0.261909 27.042826 28.444593
F 16.203685 23.154074 21.136007
F 0.261909 19.324829 28.444593
F 9.406617 27.015129 28.320055
F 7.317862 23.155579 18.283536
F 9.406617 19.297132 28.320055
F 0.357493 27.024357 25.676871
F 16.203685 30.872070 21.136007
F 0.357493 19.306360 25.676871
F 9.445211 27.015738 25.588613
F 7.317862 30.873575 18.283536
F 9.445211 19.297741 25.588613
F 0.405081 24.373162 22.044342
F 0.405081 32.091158 22.044342
F 9.496964 24.438064 21.950748
F 9.496964 32.156060 21.950748
F 2.652246 30.885677 25.545627
F 2.652246 23.167681 25.545627
F 11.681026 30.872915 25.620531
F 11.681026 23.154918 25.620531
F 2.789725 28.296341 21.923722
F 2.789725 20.578345 21.923722
F 11.733705 28.298843 21.982945
F 11.733705 20.580846 21.982944
F 2.638419 28.277119 24.667342
F 2.638419 20.559123 24.667342
F 11.693560 28.298409 24.712370
F 11.693560 20.580413 24.712371
F 2.593430 30.895345 28.296891
F 2.593430 23.177349 28.296891
F 11.642756 30.872848 28.350200
F 11.642756 23.154852 28.350200
F 4.939814 24.429453 24.635398
F 4.939814 32.147449 24.635398
F 13.924370 24.440074 24.742919
F 13.924370 32.158070 24.742919
F 4.890841 27.023933 28.272615
F 7.264509 23.159939 21.017334
F 4.890841 19.305936 28.272615
F 13.873369 27.013293 28.380910
F 14.013035 19.295312 18.376161
F 13.873369 19.295296 28.380910
F 4.936548 27.023816 25.531183
F 7.264509 30.877935 21.017334
F 4.936548 19.305819 25.531182
F 13.911516 27.013278 25.652084
F 14.013036 27.013309 18.376161
F 13.911516 19.295281 25.652084
F 4.992429 24.430577 21.893199
F 4.992429 32.148573 21.893199
F 13.962301 24.440021 22.014104
F 13.962301 32.158017 22.014104
F 7.198064 30.879559 25.554987
F 7.198064 23.161562 25.554987
F 16.140287 30.872045 25.683330
F 16.140287 23.154049 25.683330
F 7.267774 28.297829 21.921853
F 7.267775 20.579833 21.921853
F 16.191179 28.299282 22.045403
F 16.191179 20.581286 22.045403
F 7.211087 28.294640 24.655730
F 7.211087 20.576644 24.655730
F 16.152902 28.299236 24.773944
F 16.152902 20.581240 24.773944
F 7.160233 30.876622 28.290868
F 7.160232 23.158625 28.290868
F 16.102117 30.872066 28.411883
F 16.102117 23.154070 28.411883
F 0.229948 24.411687 32.079859
F 0.229948 32.129683 32.079860
F 9.356313 24.438309 31.957597
F 9.356313 32.156306 31.957597
F 16.241976 23.154029 18.407502
F 16.254463 20.581236 17.498350
F 16.241976 30.872025 18.407502
F 0.324747 24.430463 29.317925
F 0.324747 32.148459 29.317925
F 9.394074 24.437344 29.225915
F 9.394074 32.155340 29.225915
F 2.609464 28.290538 29.181550
F 2.609464 20.572542 29.181550
F 11.629788 28.298268 29.258350
F 11.629788 20.580272 29.258350
F 2.553430 28.277608 31.931960
F 2.553430 20.559611 31.931960
F 11.592120 28.298510 31.988023
F 11.592120 20.580514 31.988023
F 4.844721 24.429993 31.908015
F 4.844721 32.147989 31.908015
F 13.822571 24.440014 32.018858
F 13.822571 32.158010 32.018858
F 4.887599 24.429958 29.166334
F 4.887599 32.147954 29.166334
F 13.860730 24.440042 29.290022
F 13.860730 32.158039 29.290022
F 7.147228 28.292280 29.192146
F 7.147228 20.574284 29.192146
F 16.089419 28.299246 29.321262
F 16.089419 20.581250 29.321262
F 7.111453 28.295207 31.927767
F 7.111453 20.577211 31.927767
F 16.051331 28.299242 32.049823
F 16.051331 20.581246 32.049823
F 0.717195 24.550022 17.308486
F 0.717195 32.268018 17.308486
F 9.565390 24.439171 17.405388
F 9.565390 32.157167 17.405388
F 0.671396 26.881669 20.983182
F 0.671396 34.599665 20.983182
F 0.671396 19.163672 20.983182
F 9.514879 27.013992 21.043127
F 5.043745 19.306380 18.251137
F 9.514879 19.295995 21.043127
F 0.456844 27.077832 18.284774
F 16.254463 28.299232 17.498350
F 0.456844 19.359835 18.284773
F 9.547605 27.015217 18.312345
F 7.315790 28.293545 17.378619
F 9.547605 19.297220 18.312345
F 2.838813 30.876366 18.277821
F 2.838813 23.158370 18.277821
F 11.784411 30.872460 18.345009
F 11.784411 23.154464 18.345009
F 2.770069 28.300307 17.355820
F 2.770070 20.582311 17.355820
F 11.795127 28.298399 17.436653
F 11.795127 20.580402 17.436653
F 2.705326 30.880877 21.022739
F 2.705325 23.162881 21.022739
F 11.744466 30.872877 21.074392
F 11.744466 23.154881 21.074392
F 5.086150 24.434618 17.353346
F 5.086150 32.152614 17.353346
F 14.026406 24.440187 17.467236
F 14.026406 32.158183 17.467236
F 5.035466 27.020021 20.992585
F 7.315791 20.575549 17.378619
F 5.035466 19.302024 20.992585
F 13.975636 27.013117 21.104894
F 5.043745 27.024377 18.251138
F 13.975636 19.295120 21.104894
F 0.107319 24.420002 46.624492
F 0.107319 32.137998 46.624492
F 9.157390 24.439277 46.508357
F 9.157390 32.157273 46.508357
F 0.172647 27.013478 47.510810
F 15.898998 23.154052 42.963643
F 0.172647 19.295481 47.510810
F 9.144877 27.015028 47.415519
F 0.292710 19.303288 32.954972
F 9.144877 19.297031 47.415519
F 0.202233 24.437834 43.872346
F 0.202233 32.155830 43.872346
F 9.194387 24.438029 43.777733
F 9.194387 32.156025 43.777732
F 2.416119 30.872295 47.374552
F 2.416119 23.154299 47.374552
F 11.377210 30.872721 47.447866
F 11.377210 23.154724 47.447866
F 2.453974 28.297268 43.736445
F 2.453974 20.579272 43.736445
F 11.427569 28.298491 43.810164
F 11.427569 20.580494 43.810164
F 2.398743 28.283728 46.478416
F 2.398743 20.565731 46.478416
F 11.390346 28.298839 46.539459
F 11.390346 20.580843 46.539459
F 4.666790 24.434014 46.455357
F 4.666790 32.152010 46.455356
F 13.619748 24.440100 46.570518
F 13.619748 32.158096 46.570518
F 4.664239 27.017822 47.356864
F 15.898998 30.872048 42.963643
F 4.664239 19.299825 47.356864
F 13.607166 27.013166 47.479485
F 0.292710 27.021284 32.954972
F 13.607166 19.295169 47.479485
F 4.708116 24.434357 43.718824
F 4.708116 32.152353 43.718824
F 13.657820 24.440112 43.841812
F 13.657820 32.158108 43.841812
F 6.905982 30.876582 47.382040
F 6.905982 23.158586 47.382040
F 15.835499 30.872044 47.510693
F 15.835499 23.154048 47.510693
F 6.953648 28.294164 43.744116
F 6.953648 20.576167 43.744116
F 15.886257 28.299254 43.873034
F 15.886257 20.581258 43.873034
F 6.919546 28.297388 46.477228
F 6.919546 20.579392 46.477228
F 15.848240 28.299267 46.601535
F 15.848240 20.581271 46.601535
F 0.198881 27.039427 35.715284
F 6.967096 23.156536 42.839923
F 0.198881 19.321430 35.715284
F 9.306651 27.014750 35.595204
F 15.987828 20.581251 36.597152
F 9.306651 19.296753 35.595205
F 9.343824 27.015882 32.863670
F 15.987828 28.299248 36.597152
F 9.343824 19.297886 32.863670
F 2.569718 30.878902 32.820464
F 2.569718 23.160906 32.820464
F 11.579066 30.873020 32.896268
F 11.579066 23.155023 32.896268
F 2.514253 30.891740 35.568944
F 2.514253 23.173744 35.568944
F 11.541600 30.872734 35.625898
F 11.541600 23.154738 35.625899
F 4.800287 27.022187 35.544595
F 6.967096 30.874532 42.839923
F 4.800287 19.304190 35.544596
F 13.771873 27.013270 35.656780
F 7.050113 20.575162 36.467983
F 13.771873 19.295273 35.656780
F 4.841971 27.022200 32.803853
F 15.949771 20.581255 39.325705
F 4.841971 19.304204 32.803853
F 13.809963 27.013261 32.927955
F 7.050113 28.293158 36.467983
F 13.809963 19.295264 32.927955
F 7.098076 30.878659 32.829828
F 7.098076 23.160663 32.829828
F 16.038613 30.872063 32.959205
F 16.038613 23.154067 32.959205
F 7.063252 30.875598 35.565055
F 7.063251 23.157601 35.565055
F 16.000545 30.872060 35.687764
F 16.000545 23.154064 35.687764
F 0.168174 24.416181 39.351579
F 0.168174 32.134177 39.351579
F 9.256623 24.438763 39.232968
F 9.256623 32.156759 39.232968
F 0.137681 27.035218 42.988194
F 15.949771 28.299251 39.325705
F 0.137681 19.317221 42.988194
F 9.206909 27.014301 42.870702
F 15.937039 23.154061 40.235096
F 9.206909 19.296304 42.870702
F 0.231784 27.017661 40.233232
F 7.014991 20.578225 39.202596
F 0.231784 19.299664 40.233232
F 9.244093 27.015491 40.139731
F 15.937038 30.872057 40.235096
F 9.244093 19.297494 40.139731
F 0.262106 24.433795 36.593833
F 0.262106 32.151791 36.593832
F 9.293962 24.437627 36.501694
F 9.293962 32.155623 36.501694
F 2.492187 30.875864 40.097927
F 2.492187 23.157868 40.097927
F 11.478030 30.872892 40.172199
F 11.478030 23.154896 40.172199
F 2.531079 28.293415 36.459143
F 2.531079 20.575419 36.459143
F 11.528636 28.298377 36.534253
F 11.528636 20.580380 36.534253
F 2.475203 28.280768 39.205582
F 2.475203 20.562771 39.205582
F 11.491102 28.298647 39.263793
F 11.491102 20.580651 39.263793
F 2.436753 30.889079 42.842175
F 2.436753 23.171083 42.842175
F 11.440681 30.872570 42.901647
F 11.440681 23.154574 42.901647
F 4.755135 24.431976 39.181675
F 4.755135 32.149972 39.181675
F 13.721119 24.440049 39.294715
F 13.721119 32.158045 39.294715
F 4.710715 27.020347 42.818611
F 7.001624 23.159702 40.106043
F 4.710715 19.302350 42.818611
F 13.670411 27.013240 42.932642
F 7.001624 30.877698 40.106043
F 13.670411 19.295243 42.932642
F 4.752363 27.020084 40.080599
F 7.014991 28.296221 39.202596
F 4.752363 19.302087 40.080599
F 13.708513 27.013225 40.203865
F 13.759228 32.158062 36.565908
F 13.708513 19.295228 40.203866
F 4.797135 24.432020 36.442230
F 4.797135 32.150016 36.442230
F 13.759228 24.440065 36.565908
F 0.076737 27.031462 50.260174
F 6.792606 20.572650 61.019622
F 0.076737 19.313465 50.260174
F 9.107954 27.013767 50.145264
F 0.215639 19.376775 64.864175
F 9.107954 19.295770 50.145264
F 2.360797 30.886060 50.114066
F 2.360797 23.168064 50.114067
F 11.340067 30.872352 50.176474
F 11.340067 23.154356 50.176474
F 4.622918 27.018182 50.091618
F 0.215639 27.094772 64.864175
F 4.622918 19.300185 50.091618
F 13.569109 27.013175 50.207595
F 15.689962 28.297997 58.410429
F 13.569109 19.295178 50.207595
F 6.872037 30.873319 50.113948
F 6.872037 23.155322 50.113949
F 15.797494 30.872028 50.238629
F 15.797494 23.154032 50.238629
F 0.044801 24.423671 53.895246
F 0.044801 32.141667 53.895246
F 9.058690 24.439762 53.778302
F 9.058690 32.157758 53.778302
F 0.011930 27.026748 57.535975
F 6.792606 28.290646 61.019622
F 0.011930 19.308751 57.535975
F 9.013029 27.012119 57.408320
F 9.013029 34.730116 57.408320
F 9.013029 19.294122 57.408320
F 0.112632 27.008929 54.787956
F 0.112632 34.726926 54.787956
F 0.112632 19.290932 54.787956
F 9.046341 27.014402 54.681014
F 6.768222 20.576687 58.284898
F 9.046341 19.296405 54.681014
F 0.143038 24.441889 51.148460
F 0.143038 32.159885 51.148460
F 9.095509 24.438556 51.050692
F 9.095509 32.156552 51.050692
F 2.339021 30.868828 54.648510
F 2.339021 23.150832 54.648510
F 11.276980 30.872405 54.713004
F 11.276980 23.154409 54.713004
F 2.378192 28.300759 51.011358
F 2.378192 20.582763 51.011358
F 11.326935 28.298688 51.082946
F 11.326935 20.580692 51.082946
F 2.321286 28.286921 53.748248
F 2.321286 20.568924 53.748248
F 11.289943 28.298983 53.809632
F 11.289943 20.580987 53.809632
F 2.280357 30.882482 57.386470
F 2.280357 23.164486 57.386470
F 11.244147 30.870900 57.439403
F 11.244147 23.152904 57.439403
F 4.577772 24.435907 53.725623
F 4.577772 32.153903 53.725623
F 13.518667 24.440096 53.840779
F 13.518667 32.158092 53.840779
F 4.533987 27.016583 57.357948
F 6.768222 28.294683 58.284898
F 4.533987 19.298586 57.357948
F 13.472535 27.011864 57.470571
F 13.472535 34.729861 57.470571
F 13.472535 19.293867 57.470571
F 4.576055 27.015906 54.626001
F 15.689963 20.580000 58.410428
F 4.576055 19.297909 54.626001
F 13.506275 27.012987 54.744516
F 13.506275 34.730983 54.744516
F 13.506275 19.294990 54.744516
F 4.620394 24.436555 50.993298
F 4.620394 32.154551 50.993298
F 13.556566 24.440177 51.114513
F 13.556566 32.158173 51.114513
F 6.811053 30.875415 54.648064
F 6.811053 23.157419 54.648064
F 15.734377 30.871918 54.775682
F 15.734377 23.153922 54.775682
F 6.858469 28.295258 51.017598
F 6.858469 20.577261 51.017598
F 15.784780 28.299268 51.145703
F 15.784780 20.581272 51.145702
F 6.824293 28.298297 53.747127
F 6.824293 20.580301 53.747127
F 15.746936 28.299213 53.871829
F 15.746936 20.581217 53.871829
F 6.780264 30.871113 57.377053
F 6.780264 23.153117 57.377053
F 15.700748 30.870757 57.501617
F 15.700748 23.152761 57.501617
F 0.025334 24.435946 61.204705
F 0.025334 32.153942 61.204705
F 9.028224 24.432648 61.048519
F 9.028224 32.150644 61.048519
F 16.043156 23.149006 64.786341
F 16.043156 30.867001 64.786341
F 7.106083 23.155105 64.668032
F 9.346694 27.011178 64.696335
F 9.346695 34.729174 64.696335
F 9.346695 19.293181 64.696335
F 7.106083 30.873101 64.668032
F 15.715658 20.574016 61.141212
F 15.715658 28.292013 61.141212
F 0.098596 27.022054 62.118794
F 15.715413 23.145801 62.061424
F 0.098596 19.304057 62.118793
F 9.027873 27.006330 61.968030
F 9.027873 34.724327 61.968030
F 9.027873 19.288333 61.968030
F 0.084494 24.447639 58.448413
F 0.084494 32.165635 58.448413
F 9.002952 24.437653 58.316203
F 9.002952 32.155649 58.316203
F 2.328477 30.866276 61.941245
F 2.328477 23.148280 61.941245
F 11.258493 30.864191 61.999073
F 11.258493 23.146195 61.999073
F 2.302236 28.301909 58.295293
F 2.302236 20.583912 58.295293
F 11.232814 28.297543 58.347886
F 11.232814 20.579547 58.347886
F 2.291472 28.282026 61.038310
F 2.291472 20.564029 61.038309
F 11.258846 28.291784 61.079224
F 11.258846 20.573788 61.079224
F 2.568862 30.904813 64.670190
F 2.568862 23.186817 64.670190
F 11.584622 30.867643 64.724823
F 11.584622 23.149647 64.724823
F 4.551282 24.431673 60.999559
F 4.551282 32.149669 60.999559
F 13.487529 24.432920 61.110194
F 13.487529 32.150917 61.110194
F 4.829744 27.030638 64.659443
F 15.715413 30.863797 62.061424
F 4.829744 19.312641 64.659443
F 13.814362 27.008286 64.755527
F 13.814362 34.726282 64.755527
F 13.814362 19.290289 64.755527
F 4.558649 27.008885 61.923309
F 4.558649 34.726881 61.923309
F 4.558649 19.290888 61.923309
F 13.487397 27.004856 62.030313
F 13.487396 34.722852 62.030313
F 13.487396 19.286859 62.030313
F 4.536573 24.437174 58.262914
F 4.536573 32.155170 58.262914
F 13.461984 24.438958 58.379300
F 13.461984 32.156954 58.379300
F 6.794209 30.866988 61.937182
F 6.794209 23.148992 61.937182
F 0.827399 47.737054 2.814988
F 0.827399 40.019057 2.814988
F 9.685355 47.601167 2.855499
F 9.685355 39.883170 2.855499
F 0.836750 50.054745 6.423634
F 0.836750 42.336748 6.423634
F 9.709930 50.169699 6.506023
F 9.709930 42.451703 6.506023
F 0.543378 50.279726 3.754163
F 0.543378 42.561729 3.754163
F 9.678470 50.176891 3.772440
F 9.678470 42.458895 3.772439
F 0.333788 47.618923 0.158971
F 0.333788 39.900926 0.158971
F 9.355254 47.597042 0.128490
F 9.355254 39.879044 0.128490
F 2.973319 38.607865 3.730220
F 2.973319 46.325863 3.730220
F 11.917144 38.597707 3.805518
F 11.917144 46.315705 3.805518
F 2.588216 51.473828 0.096968
F 2.588216 36.037833 0.096968
F 2.588216 43.755832 0.096968
F 11.587712 51.457282 0.160184
F 11.587712 36.021288 0.160184
F 11.587712 43.739286 0.160184
F 2.868956 51.466303 2.823785
F 2.868956 36.030308 2.823785
F 2.868956 43.748307 2.823785
F 11.914716 51.460470 2.886234
F 11.914716 36.024475 2.886234
F 11.914716 43.742473 2.886234
F 2.896103 38.592169 6.461270
F 2.896103 46.310167 6.461270
F 11.940022 38.592378 6.537238
F 11.940021 46.310376 6.537238
F 5.208175 47.600014 2.806490
F 5.208175 39.882017 2.806490
F 14.146630 47.602379 2.916646
F 14.146630 39.884382 2.916646
F 5.229194 50.172812 6.453649
F 5.229194 42.454815 6.453649
F 14.171940 50.168430 6.567561
F 14.171940 42.450433 6.567562
F 5.166353 50.188566 3.712062
F 5.166353 42.470569 3.712061
F 14.145622 50.174617 3.836471
F 14.145622 42.456621 3.836471
F 4.866762 47.599139 0.074913
F 4.866762 39.881141 0.074913
F 13.818597 47.599144 0.191554
F 13.818597 39.881146 0.191554
F 7.450507 38.598243 3.745127
F 7.450507 46.316241 3.745128
F 16.374702 38.597304 3.867830
F 16.374702 46.315302 3.867830
F 7.108173 51.452835 0.097966
F 7.108173 36.016841 0.097966
F 7.108173 43.734839 0.097966
F 16.046943 51.458302 0.222732
F 16.046943 36.022307 0.222732
F 16.046943 43.740306 0.222732
F 7.430290 51.454724 2.829346
F 7.430291 36.018730 2.829346
F 7.430291 43.736728 2.829346
F 16.374663 51.461426 2.947686
F 16.374663 36.025432 2.947686
F 16.374663 43.743430 2.947687
F 7.456489 38.597955 6.481053
F 7.456489 46.315953 6.481053
F 16.400044 38.591379 6.598657
F 16.400044 46.309377 6.598657
F 0.805054 47.710502 10.029154
F 0.805055 39.992505 10.029154
F 9.665774 47.593067 10.140594
F 9.665774 39.875069 10.140594
F 0.762249 50.053160 13.664729
F 0.762250 42.335162 13.664729
F 9.615816 50.168227 13.770394
F 9.615816 42.450230 13.770394
F 0.519365 50.249734 10.979541
F 0.519365 42.531737 10.979540
F 9.647508 50.169554 11.041802
F 9.647508 42.451557 11.041802
F 0.544973 47.503807 7.346667
F 0.544973 39.785810 7.346667
F 9.693247 47.592991 7.412139
F 9.693247 39.874994 7.412139
F 2.934041 38.597763 10.983903
F 2.934041 46.315761 10.983903
F 11.885506 38.590583 11.074638
F 11.885506 46.308581 11.074638
F 2.978602 51.445342 7.358854
F 2.978602 36.009347 7.358853
F 2.978602 43.727346 7.358853
F 11.931658 51.454012 7.444883
F 11.931658 36.018017 7.444883
F 11.931658 43.736016 7.444883
F 2.858149 51.452797 10.087023
F 2.858149 36.016803 10.087023
F 2.858149 43.734801 10.087023
F 11.895778 51.452362 10.171785
F 11.895778 36.016367 10.171786
F 11.895778 43.734365 10.171785
F 2.816020 38.590100 13.714193
F 2.816019 46.308098 13.714193
F 11.845595 38.590977 13.801686
F 11.845595 46.308975 13.801686
F 5.186443 47.589876 10.086144
F 5.186443 39.871879 10.086144
F 14.127520 47.594265 10.202278
F 14.127520 39.876268 10.202278
F 5.138081 50.171325 13.715297
F 5.138081 42.453328 13.715297
F 14.077111 50.167128 13.832236
F 14.077111 42.449131 13.832236
F 5.137176 50.179746 10.977623
F 5.137176 42.461749 10.977622
F 14.114257 50.167416 11.105822
F 14.114257 42.449419 11.105822
F 5.180812 47.582461 7.349392
F 5.180812 39.864463 7.349392
F 14.160433 47.595192 7.476040
F 14.160433 39.877195 7.476040
F 7.417437 38.591841 11.012737
F 7.417437 46.309839 11.012737
F 16.343345 38.590101 11.137191
F 16.343345 46.308099 11.137191
F 7.463091 51.452646 7.383476
F 7.463091 36.016652 7.383476
F 7.463091 43.734650 7.383476
F 16.389566 51.454519 7.507401
F 16.389566 36.018525 7.507401
F 16.389566 43.736523 7.507401
F 7.413406 51.446963 10.114418
F 7.413406 36.010969 10.114418
F 7.413406 43.728967 10.114418
F 16.355621 51.453319 10.233383
F 16.355621 36.017324 10.233383
F 16.355621 43.735323 10.233383
F 7.364723 38.596133 13.743826
F 7.364723 46.314131 13.743826
F 16.305189 38.590081 13.863351
F 16.305189 46.308079 13.863351
F 0.489304 47.516797 14.620589
F 0.489304 39.798799 14.620589
F 9.597615 47.591941 14.675081
F 9.597615 39.873943 14.675081
F 2.889084 51.448202 14.621589
F 2.889084 36.012208 14.621589
F 2.889084 43.730206 14.621589
F 11.835056 51.452819 14.707857
F 11.835056 36.016824 14.707856
F 11.835056 43.734822 14.707856
F 5.090502 47.582243 14.612568
F 5.090502 39.864246 14.612568
F 14.063729 47.593973 14.739042
F 14.063729 39.875975 14.739041
F 7.367964 51.451675 14.645885
F 7.367964 36.015681 14.645885
F 7.367964 43.733679 14.645885
F 16.292746 51.453272 14.770399
F 16.292746 36.017277 14.770399
F 16.292746 43.735275 14.770399
F 0.543378 34.843730 3.754162
F 5.229194 34.736817 6.453649
F 5.166353 34.752571 3.712061
F 0.519365 34.813739 10.979540
F 5.138081 34.735330 13.715297
F 5.137176 34.743751 10.977622
F 9.709930 34.733705 6.506023
F 9.678470 34.740896 3.772439
F 14.171940 34.732435 6.567561
F 14.145622 34.738622 3.836471
F 9.615816 34.732232 13.770394
F 9.647508 34.733559 11.041802
F 14.077111 34.731133 13.832236
F 14.114257 34.731421 11.105822
F 0.294493 47.562368 24.811809
F 0.294493 39.844370 24.811809
F 9.457996 47.592189 24.682120
F 9.457996 39.874191 24.682120
F 0.261909 50.196817 28.444593
F 0.261909 42.478820 28.444593
F 9.406617 50.169120 28.320055
F 9.406617 42.451123 28.320055
F 0.357493 50.178348 25.676871
F 0.357493 42.460352 25.676871
F 9.445211 50.169729 25.588613
F 9.445211 42.451732 25.588613
F 0.405081 47.527153 22.044342
F 0.405081 39.809156 22.044342
F 9.496964 47.592055 21.950748
F 9.496965 39.874058 21.950748
F 2.652246 38.603675 25.545627
F 2.652246 46.321673 25.545627
F 11.681026 38.590912 25.620531
F 11.681026 46.308910 25.620531
F 2.789725 51.450332 21.923722
F 2.789725 36.014338 21.923722
F 2.789725 43.732336 21.923722
F 11.733705 51.452834 21.982945
F 11.733705 36.016840 21.982944
F 11.733705 43.734838 21.982944
F 2.638419 51.431111 24.667342
F 2.638419 35.995116 24.667342
F 2.638419 43.713114 24.667342
F 11.693560 51.452401 24.712370
F 11.693560 36.016406 24.712370
F 11.693560 43.734405 24.712371
F 2.593430 38.613342 28.296892
F 2.593430 46.331340 28.296891
F 11.642756 38.590845 28.350200
F 11.642756 46.308843 28.350200
F 4.939814 47.583445 24.635398
F 4.939814 39.865447 24.635398
F 13.924370 47.594065 24.742919
F 13.924370 39.876068 24.742919
F 4.890841 50.177924 28.272615
F 4.890841 42.459927 28.272615
F 13.873369 50.167284 28.380910
F 13.873369 42.449287 28.380910
F 4.936548 50.177808 25.531183
F 4.936548 42.459811 25.531182
F 13.911516 50.167270 25.652084
F 13.911516 42.449273 25.652084
F 4.992429 47.584568 21.893199
F 4.992429 39.866571 21.893199
F 13.962301 47.594012 22.014104
F 13.962301 39.876015 22.014103
F 7.198064 38.597556 25.554987
F 7.198064 46.315554 25.554987
F 16.140287 38.590042 25.683330
F 16.140287 46.308040 25.683330
F 7.267774 51.451820 21.921853
F 7.267775 36.015826 21.921853
F 7.267775 43.733824 21.921853
F 16.191179 51.453273 22.045403
F 16.191179 36.017279 22.045403
F 16.191179 43.735277 22.045403
F 7.211087 51.448631 24.655730
F 7.211087 36.012637 24.655730
F 7.211087 43.730635 24.655730
F 16.152902 51.453228 24.773944
F 16.152902 36.017233 24.773944
F 16.152902 43.735232 24.773944
F 7.160233 38.594619 28.290868
F 7.160232 46.312617 28.290868
F 16.102117 38.590064 28.411883
F 16.102117 46.308062 28.411883
F 0.229948 47.565678 32.079859
F 0.229948 39.847681 32.079860
F 9.356313 47.592301 31.957597
F 9.356314 39.874303 31.957598
F 5.043745 34.742374 18.251137
F 5.035466 34.738017 20.992585
F 0.324747 47.584454 29.317925
F 0.324747 39.866457 29.317925
F 9.394074 47.591336 29.225915
F 9.394074 39.873338 29.225915
F 2.609464 51.444529 29.181551
F 2.609464 36.008535 29.181550
F 2.609464 43.726533 29.181550
F 11.629788 51.452260 29.258350
F 11.629788 36.016265 29.258350
F 11.629788 43.734263 29.258350
F 2.553430 51.431599 31.931960
F 2.553430 35.995604 31.931960
F 2.553430 43.713603 31.931960
F 11.592120 51.452502 31.988023
F 11.592120 36.016507 31.988023
F 11.592120 43.734505 31.988023
F 4.844721 47.583984 31.908015
F 4.844721 39.865987 31.908015
F 13.822571 47.594006 32.018858
F 13.822571 39.876008 32.018858
F 4.887599 47.583949 29.166334
F 4.887599 39.865952 29.166334
F 13.860730 47.594034 29.290022
F 13.860730 39.876036 29.290022
F 7.147228 51.446271 29.192146
F 7.147228 36.010277 29.192146
F 7.147228 43.728275 29.192146
F 16.089419 51.453237 29.321262
F 16.089419 36.017243 29.321262
F 16.089419 43.735241 29.321262
F 7.111453 51.449198 31.927767
F 7.111453 36.013204 31.927767
F 7.111453 43.731202 31.927767
F 16.051331 51.453234 32.049823
F 16.051331 36.017239 32.049823
F 16.051331 43.735238 32.049823
F 0.717195 47.704013 17.308486
F 0.717196 39.986016 17.308486
F 9.565390 47.593162 17.405388
F 9.565390 39.875165 17.405388
F 0.671395 50.035661 20.983182
F 0.671396 42.317663 20.983182
F 9.514879 50.167984 21.043127
F 9.514879 42.449987 21.043127
F 0.456844 50.231823 18.284774
F 0.456844 42.513827 18.284773
F 9.547605 50.169209 18.312345
F 9.547605 42.451212 18.312345
F 2.838814 38.594363 18.277821
F 2.838813 46.312361 18.277821
F 11.784411 38.590458 18.345009
F 11.784411 46.308456 18.345009
F 2.770069 51.454298 17.355820
F 2.770069 36.018304 17.355820
F 2.770070 43.736302 17.355820
F 11.795127 51.452390 17.436653
F 11.795127 36.016396 17.436653
F 11.795127 43.734394 17.436653
F 2.705326 38.598874 21.022739
F 2.705325 46.316872 21.022739
F 11.744466 38.590875 21.074392
F 11.744466 46.308872 21.074392
F 5.086150 47.588609 17.353346
F 5.086150 39.870611 17.353346
F 14.026406 47.594178 17.467236
F 14.026406 39.876181 17.467236
F 5.035466 50.174012 20.992585
F 5.035466 42.456015 20.992585
F 13.975636 50.167108 21.104894
F 13.975636 42.449111 21.104894
F 5.043745 50.178369 18.251138
F 5.043745 42.460372 18.251137
F 14.013036 50.167301 18.376161
F 14.013036 42.449304 18.376161
F 7.317862 38.591573 18.283536
F 7.317862 46.309570 18.283536
F 16.241976 38.590022 18.407502
F 16.241976 46.308020 18.407502
F 7.315790 51.447536 17.378619
F 7.315791 36.011542 17.378619
F 7.315791 43.729540 17.378619
F 16.254463 51.453223 17.498350
F 16.254463 36.017229 17.498351
F 16.254463 43.735227 17.498350
F 7.264509 38.595932 21.017334
F 7.264509 46.313930 21.017334
F 16.203685 38.590067 21.136007
F 16.203685 46.308065 21.136007
F 0.261909 34.760822 28.444593
F 0.357493 34.742353 25.676871
F 4.890841 34.741929 28.272615
F 4.936548 34.741813 25.531183
F 0.456844 34.795828 18.284773
F 9.406617 34.733125 28.320055
F 9.445211 34.733734 25.588612
F 13.873369 34.731289 28.380910
F 13.911516 34.731275 25.652084
F 14.013036 34.731306 18.376161
F 9.514879 34.731989 21.043127
F 9.547605 34.733214 18.312345
F 13.975636 34.731113 21.104894
F 0.107319 47.573993 46.624492
F 0.107319 39.855996 46.624492
F 9.157390 47.593268 46.508357
F 9.157391 39.875271 46.508357
F 0.172647 50.167469 47.510810
F 0.172647 42.449472 47.510810
F 9.144877 50.169019 47.415519
F 9.144877 42.451023 47.415519
F 0.202233 47.591826 43.872346
F 0.202233 39.873828 43.872346
F 9.194387 47.592020 43.777733
F 9.194387 39.874023 43.777732
F 2.416119 38.590292 47.374552
F 2.416119 46.308290 47.374552
F 11.377210 38.590718 47.447866
F 11.377210 46.308716 47.447866
F 2.453974 51.451260 43.736445
F 2.453974 36.015265 43.736445
F 2.453974 43.733263 43.736445
F 11.427569 51.452482 43.810164
F 11.427569 36.016488 43.810164
F 11.427569 43.734486 43.810164
F 2.398743 51.437719 46.478416
F 2.398743 36.001725 46.478416
F 2.398743 43.719723 46.478416
F 11.390346 51.452830 46.539459
F 11.390346 36.016836 46.539459
F 11.390346 43.734834 46.539459
F 4.666790 47.588005 46.455357
F 4.666790 39.870008 46.455356
F 13.619748 47.594091 46.570518
F 13.619748 39.876094 46.570518
F 4.664239 50.171813 47.356864
F 4.664239 42.453816 47.356864
F 13.607166 50.167158 47.479485
F 13.607166 42.449161 47.479485
F 4.708116 47.588348 43.718824
F 4.708116 39.870351 43.718824
F 13.657820 47.594103 43.841812
F 13.657820 39.876106 43.841812
F 6.905982 38.594579 47.382040
F 6.905982 46.312577 47.382040
F 15.835499 38.590042 47.510693
F 15.835499 46.308040 47.510693
F 6.953648 51.448155 43.744116
F 6.953648 36.012161 43.744116
F 6.953648 43.730159 43.744116
F 15.886257 51.453245 43.873034
F 15.886257 36.017251 43.873034
F 15.886257 43.735249 43.873034
F 6.919546 51.451379 46.477228
F 6.919546 36.015385 46.477228
F 6.919546 43.733383 46.477228
F 15.848240 51.453258 46.601535
F 15.848240 36.017264 46.601535
F 15.848240 43.735262 46.601535
F 0.198881 50.193418 35.715284
F 0.198881 42.475421 35.715284
F 9.306651 50.168741 35.595204
F 9.306651 42.450744 35.595205
F 9.343825 50.169874 32.863670
F 9.343825 42.451877 32.863670
F 2.569718 38.596900 32.820464
F 2.569718 46.314898 32.820464
F 11.579066 38.591017 32.896268
F 11.579066 46.309015 32.896268
F 2.514254 38.609737 35.568944
F 2.514253 46.327735 35.568944
F 11.541600 38.590732 35.625899
F 11.541600 46.308730 35.625899
F 4.800287 50.176178 35.544596
F 4.800287 42.458181 35.544596
F 13.771873 50.167261 35.656780
F 13.771873 42.449264 35.656780
F 4.841971 50.176192 32.803853
F 4.841971 42.458195 32.803853
F 13.809963 50.167252 32.927955
F 13.809963 42.449255 32.927955
F 7.098076 38.596656 32.829828
F 7.098076 46.314654 32.829828
F 16.038613 38.590060 32.959205
F 16.038613 46.308058 32.959205
F 7.063252 38.593595 35.565055
F 7.063251 46.311593 35.565055
F 16.000545 38.590057 35.687764
F 16.000545 46.308055 35.687764
F 0.168174 47.570172 39.351579
F 0.168174 39.852175 39.351579
F 9.256623 47.592754 39.232968
F 9.256623 39.874757 39.232968
F 0.137681 50.189209 42.988194
F 0.137681 42.471212 42.988194
F 9.206909 50.168293 42.870702
F 9.206910 42.450296 42.870702
F 0.231784 50.171652 40.233232
F 0.231784 42.453655 40.233232
F 9.244093 50.169482 40.139731
F 9.244093 42.451485 40.139731
F 0.262106 47.587786 36.593833
F 0.262106 39.869789 36.593832
F 9.293962 47.591619 36.501694
F 9.293962 39.873621 36.501694
F 2.492187 38.593862 40.097927
F 2.492187 46.311860 40.097927
F 11.478030 38.590889 40.172199
F 11.478030 46.308887 40.172199
F 2.531079 51.447406 36.459143
F 2.531079 36.011412 36.459142
F 2.531079 43.729410 36.459143
F 11.528636 51.452368 36.534253
F 11.528636 36.016374 36.534253
F 11.528636 43.734372 36.534253
F 2.475203 51.434759 39.205582
F 2.475203 35.998765 39.205582
F 2.475203 43.716763 39.205582
F 11.491102 51.452638 39.263793
F 11.491102 36.016644 39.263793
F 11.491102 43.734642 39.263793
F 2.436754 38.607076 42.842175
F 2.436753 46.325074 42.842175
F 11.440681 38.590567 42.901647
F 11.440681 46.308565 42.901647
F 4.755135 47.585967 39.181675
F 4.755135 39.867970 39.181675
F 13.721119 47.594040 39.294715
F 13.721119 39.876043 39.294716
F 4.710715 50.174339 42.818611
F 4.710715 42.456342 42.818611
F 13.670411 50.167231 42.932642
F 13.670411 42.449234 42.932642
F 4.752363 50.174075 40.080599
F 4.752363 42.456078 40.080599
F 13.708513 50.167216 40.203865
F 13.708513 42.449219 40.203866
F 4.797135 47.586011 36.442230
F 4.797135 39.868014 36.442230
F 13.759228 47.594057 36.565908
F 13.759228 39.876060 36.565908
F 7.001624 38.595695 40.106043
F 7.001624 46.313693 40.106043
F 15.937039 38.590055 40.235096
F 15.937038 46.308053 40.235096
F 7.050113 51.447149 36.467983
F 7.050113 36.011155 36.467983
F 7.050113 43.729153 36.467983
F 15.987828 51.453239 36.597152
F 15.987828 36.017245 36.597152
F 15.987828 43.735243 36.597152
F 7.014991 51.450212 39.202596
F 7.014991 36.014218 39.202596
F 7.014991 43.732216 39.202596
F 15.949771 51.453243 39.325705
F 15.949771 36.017248 39.325705
F 15.949771 43.735246 39.325705
F 6.967096 38.592530 42.839923
F 6.967096 46.310528 42.839923
F 15.898998 38.590045 42.963643
F 15.898998 46.308043 42.963643
F 0.172647 34.731474 47.510810
F 4.664239 34.735818 47.356864
F 0.198881 34.757423 35.715284
F 4.800287 34.740183 35.544596
F 4.841971 34.740197 32.803853
F 0.137681 34.753214 42.988194
F 0.231784 34.735657 40.233232
F 4.752363 34.738080 40.080599
F 0.292710 50.175276 32.954972
F 0.292710 42.457279 32.954972
F 0.292710 34.739281 32.954972
F 9.144877 34.733024 47.415519
F 13.607166 34.731163 47.479485
F 9.306651 34.732746 35.595204
F 9.343825 34.733879 32.863670
F 13.771873 34.731266 35.656780
F 13.809963 34.731257 32.927955
F 9.206910 34.732298 42.870702
F 9.244093 34.733487 40.139731
F 4.710715 34.738344 42.818611
F 13.670411 34.731236 42.932642
F 13.708513 34.731221 40.203865
F 0.076737 50.185453 50.260174
F 0.076737 42.467456 50.260174
F 9.107954 50.167758 50.145264
F 9.107954 42.449761 50.145264
F 2.360797 38.604058 50.114066
F 2.360797 46.322055 50.114066
F 11.340067 38.590350 50.176474
F 11.340067 46.308347 50.176474
F 4.622918 50.172173 50.091618
F 4.622918 42.454176 50.091618
F 13.569109 50.167166 50.207594
F 13.569109 42.449169 50.207595
F 6.872037 38.591316 50.113948
F 6.872037 46.309314 50.113949
F 15.797494 38.590025 50.238629
F 15.797494 46.308023 50.238629
F 0.044801 47.577663 53.895246
F 0.044801 39.859665 53.895247
F 9.058690 47.593753 53.778302
F 9.058690 39.875756 53.778302
F 0.011930 50.180740 57.535975
F 0.011930 42.462743 57.535975
F 9.013029 50.166111 57.408320
F 9.013029 42.448114 57.408320
F 0.112632 50.162920 54.787956
F 0.112632 42.444924 54.787956
F 9.046341 50.168394 54.681014
F 9.046341 42.450397 54.681014
F 0.143038 47.595880 51.148460
F 0.143038 39.877883 51.148460
F 9.095509 47.592547 51.050692
F 9.095509 39.874550 51.050691
F 2.339021 38.586825 54.648510
F 2.339021 46.304823 54.648510
F 11.276980 38.590402 54.713004
F 11.276980 46.308400 54.713004
F 2.378192 51.454750 51.011358
F 2.378192 36.018756 51.011358
F 2.378192 43.736754 51.011358
F 11.326935 51.452680 51.082946
F 11.326935 36.016685 51.082946
F 11.326935 43.734683 51.082946
F 2.321286 51.440912 53.748248
F 2.321286 36.004917 53.748248
F 2.321286 43.722915 53.748248
F 11.289943 51.452975 53.809632
F 11.289943 36.016980 53.809632
F 11.289943 43.734978 53.809632
F 2.280357 38.600479 57.386470
F 2.280357 46.318477 57.386470
F 11.244147 38.588897 57.439403
F 11.244147 46.306895 57.439403
F 4.577772 47.589898 53.725623
F 4.577772 39.871901 53.725623
F 13.518667 47.594087 53.840779
F 13.518667 39.876090 53.840780
F 4.533987 50.170574 57.357948
F 4.533987 42.452577 57.357948
F 13.472535 50.165856 57.470571
F 13.472535 42.447859 57.470571
F 4.576055 50.169898 54.626001
F 4.576055 42.451901 54.626001
F 13.506275 50.166978 54.744516
F 13.506275 42.448981 54.744516
F 4.620394 47.590546 50.993298
F 4.620394 39.872549 50.993298
F 13.556566 47.594169 51.114513
F 13.556566 39.876171 51.114513
F 6.811053 38.593413 54.648064
F 6.811053 46.311411 54.648064
F 15.734377 38.589915 54.775682
F 15.734377 46.307913 54.775682
F 6.858469 51.449249 51.017598
F 6.858469 36.013255 51.017597
F 6.858469 43.731253 51.017598
F 15.784780 51.453259 51.145703
F 15.784780 36.017265 51.145702
F 15.784780 43.735263 51.145703
F 6.824293 51.452288 53.747127
F 6.824293 36.016294 53.747127
F 6.824293 43.734292 53.747127
F 15.746936 51.453205 53.871829
F 15.746936 36.017210 53.871829
F 15.746936 43.735208 53.871829
F 6.780264 38.589111 57.377053
F 6.780264 46.307109 57.377053
F 15.700748 38.588754 57.501617
F 15.700748 46.306752 57.501617
F 0.025334 47.589938 61.204705
F 0.025334 39.871940 61.204705
F 9.028224 47.586639 61.048519
F 9.028224 39.868642 61.048519
F 16.043156 46.302997 64.786341
F 16.043156 38.584999 64.786341
F 9.346695 50.165169 64.696335
F 9.346695 42.447172 64.696335
F 7.106083 46.309096 64.668032
F 7.106083 38.591098 64.668033
F 0.098596 50.176045 62.118794
F 0.098596 42.458048 62.118793
F 9.027873 50.160322 61.968030
F 9.027873 42.442325 61.968030
F 0.084494 47.601631 58.448413
F 0.084494 39.883633 58.448413
F 9.002952 47.591644 58.316203
F 9.002952 39.873647 58.316203
F 2.328477 38.584273 61.941245
F 2.328477 46.302271 61.941245
F 11.258493 38.582189 61.999073
F 11.258493 46.300187 61.999073
F 2.302236 51.455900 58.295293
F 2.302236 36.019906 58.295293
F 2.302236 43.737904 58.295293
F 11.232814 51.451535 58.347886
F 11.232814 36.015540 58.347886
F 11.232814 43.733538 58.347886
F 2.291472 51.436017 61.038310
F 2.291472 36.000022 61.038310
F 2.291472 43.718021 61.038310
F 11.258846 51.445776 61.079223
F 11.258846 36.009781 61.079223
F 11.258846 43.727780 61.079223
F 2.568862 38.622810 64.670190
F 2.568862 46.340808 64.670190
F 11.584623 38.585640 64.724823
F 11.584623 46.303638 64.724823
F 4.551282 47.585664 60.999559
F 4.551282 39.867667 60.999560
F 13.487529 47.586912 61.110194
F 13.487529 39.868915 61.110194
F 4.829744 50.184629 64.659443
F 4.829744 42.466632 64.659443
F 13.814362 50.162277 64.755527
F 13.814362 42.444280 64.755527
F 4.558649 50.162876 61.923309
F 4.558649 42.444880 61.923309
F 13.487396 50.158847 62.030313
F 13.487396 42.440851 62.030313
F 4.536573 47.591165 58.262914
F 4.536573 39.873168 58.262914
F 13.461984 47.592949 58.379300
F 13.461984 39.874952 58.379300
F 6.794209 38.584985 61.937182
F 6.794209 46.302983 61.937182
F 15.715413 38.581795 62.061424
F 15.715413 46.299793 62.061424
F 6.768222 51.448675 58.284898
F 6.768222 36.012680 58.284898
F 6.768222 43.730678 58.284898
F 15.689962 51.451988 58.410428
F 15.689962 36.015994 58.410428
F 15.689963 43.733992 58.410428
F 6.792606 51.444637 61.019622
F 6.792606 36.008643 61.019622
F 6.792606 43.726641 61.019622
F 15.715658 51.446004 61.141212
F 15.715658 36.010009 61.141212
F 15.715658 43.728008 61.141212
F 0.076737 34.749458 50.260174
F 0.011930 34.744745 57.535975
F 4.576055 34.733903 54.626001
F 0.215639 50.248763 64.864175
F 0.215639 42.530766 64.864175
F 9.107954 34.731763 50.145264
F 0.215639 34.812768 64.864175
F 4.622918 34.736178 50.091618
F 13.569109 34.731171 50.207595
F 9.046341 34.732399 54.681014
F 4.533987 34.734579 57.357948
F 0.098596 34.740050 62.118793
F 4.829744 34.748634 64.659443
F 0.827398 55.455050 2.814988
F 0.827399 63.173049 2.814988
F 9.685355 55.319163 2.855499
F 9.685355 63.037161 2.855499
F 0.836750 57.772741 6.423634
F 0.836750 65.490739 6.423634
F 9.709930 57.887696 6.506024
F 9.709930 65.605694 6.506023
F 0.543378 57.997722 3.754162
F 0.543378 65.715720 3.754162
F 9.678470 57.894888 3.772439
F 9.678470 65.612886 3.772439
F 0.333788 55.336919 0.158971
F 0.333788 63.054917 0.158971
F 9.355254 55.315038 0.128490
F 9.355254 63.033036 0.128490
F 2.973319 54.043859 3.730220
F 2.973319 61.761856 3.730220
F 11.917144 54.033701 3.805518
F 11.917144 61.751698 3.805518
F 2.588216 59.191825 0.096968
F 2.588216 66.909823 0.096968
F 11.587712 59.175279 0.160184
F 11.587712 66.893278 0.160184
F 2.868956 59.184300 2.823785
F 2.868956 66.902298 2.823785
F 11.914716 59.178467 2.886234
F 11.914716 66.896465 2.886234
F 2.896103 54.028163 6.461270
F 2.896103 61.746160 6.461270
F 11.940021 54.028372 6.537238
F 11.940022 61.746370 6.537238
F 5.208175 55.318010 2.806490
F 5.208175 63.036009 2.806490
F 14.146630 55.320375 2.916646
F 14.146630 63.038373 2.916646
F 5.229194 57.890808 6.453649
F 5.229194 65.608807 6.453649
F 14.171940 57.886426 6.567561
F 14.171940 65.604425 6.567562
F 5.166353 57.906562 3.712061
F 5.166353 65.624560 3.712061
F 14.145622 57.892614 3.836471
F 14.145622 65.610612 3.836471
F 4.866762 55.317135 0.074913
F 4.866762 63.035133 0.074913
F 13.818597 55.317140 0.191554
F 13.818597 63.035138 0.191554
F 7.450507 54.034237 3.745128
F 7.450507 61.752234 3.745127
F 16.374701 54.033298 3.867830
F 16.374702 61.751296 3.867830
F 7.108173 59.170832 0.097966
F 7.108173 66.888831 0.097966
F 16.046943 59.176299 0.222732
F 16.046943 66.894297 0.222732
F 7.430291 59.172721 2.829346
F 7.430291 66.890720 2.829346
F 16.374663 59.179423 2.947686
F 16.374663 66.897421 2.947687
F 7.456489 54.033949 6.481053
F 7.456489 61.751946 6.481053
F 16.400044 54.027373 6.598657
F 16.400044 61.745370 6.598657
F 0.805054 55.428498 10.029154
F 0.805055 63.146496 10.029154
F 9.665774 55.311063 10.140594
F 9.665774 63.029061 10.140594
F 0.762250 57.771155 13.664729
F 0.762250 65.489154 13.664729
F 9.615816 57.886223 13.770394
F 9.615816 65.604221 13.770394
F 0.519365 57.967730 10.979540
F 0.519365 65.685729 10.979540
F 9.647508 57.887551 11.041802
F 9.647508 65.605549 11.041802
F 0.544973 55.221803 7.346667
F 0.544973 62.939801 7.346667
F 9.693247 55.310987 7.412139
F 9.693247 63.028986 7.412139
F 2.934041 54.033757 10.983903
F 2.934041 61.751754 10.983903
F 11.885506 54.026577 11.074638
F 11.885506 61.744575 11.074637
F 2.978602 59.163339 7.358853
F 2.978602 66.881337 7.358853
F 11.931658 59.172009 7.444883
F 11.931658 66.890007 7.444883
F 2.858149 59.170794 10.087023
F 2.858149 66.888793 10.087023
F 11.895778 59.170359 10.171786
F 11.895778 66.888357 10.171785
F 2.816020 54.026094 13.714193
F 2.816020 61.744092 13.714193
F 11.845595 54.026971 13.801686
F 11.845595 61.744968 13.801686
F 5.186443 55.307873 10.086144
F 5.186443 63.025871 10.086144
F 14.127520 55.312261 10.202278
F 14.127520 63.030259 10.202278
F 5.138081 57.889321 13.715297
F 5.138081 65.607320 13.715297
F 14.077111 57.885125 13.832236
F 14.077111 65.603123 13.832236
F 5.137176 57.897742 10.977622
F 5.137176 65.615740 10.977622
F 14.114257 57.885412 11.105822
F 14.114257 65.603410 11.105822
F 5.180812 55.300457 7.349392
F 5.180812 63.018455 7.349392
F 14.160433 55.313188 7.476040
F 14.160433 63.031186 7.476040
F 7.417437 54.027835 11.012737
F 7.417437 61.745832 11.012737
F 16.343345 54.026095 11.137191
F 16.343345 61.744092 11.137191
F 7.463091 59.170643 7.383476
F 7.463091 66.888641 7.383476
F 16.389566 59.172516 7.507401
F 16.389566 66.890514 7.507401
F 7.413406 59.164960 10.114418
F 7.413406 66.882959 10.114418
F 16.355621 59.171316 10.233383
F 16.355621 66.889314 10.233383
F 7.364723 54.032127 13.743826
F 7.364723 61.750124 13.743826
F 16.305189 54.026075 13.863351
F 16.305189 61.744072 13.863351
F 0.489304 55.234793 14.620589
F 0.489304 62.952791 14.620589
F 9.597615 55.309937 14.675081
F 9.597615 63.027935 14.675081
F 2.889084 59.166199 14.621589
F 2.889084 66.884198 14.621589
F 11.835056 59.170816 14.707856
F 11.835056 66.888814 14.707856
F 5.090502 55.300240 14.612568
F 5.090502 63.018238 14.612568
F 14.063729 55.311969 14.739042
F 14.063729 63.029967 14.739041
F 7.367964 59.169672 14.645885
F 7.367964 66.887670 14.645885
F 16.292746 59.171269 14.770399
F 16.292746 66.889267 14.770399
F 0.294493 55.280364 24.811809
F 0.294493 62.998362 24.811809
F 9.457996 55.310185 24.682120
F 9.457996 63.028183 24.682120
F 0.261909 57.914813 28.444593
F 0.261909 65.632811 28.444593
F 9.406617 57.887116 28.320055
F 9.406617 65.605115 28.320055
F 0.357493 57.896345 25.676871
F 0.357493 65.614343 25.676871
F 9.445211 57.887725 25.588612
F 9.445211 65.605724 25.588613
F 0.405081 55.245149 22.044342
F 0.405081 62.963147 22.044342
F 9.496964 55.310051 21.950748
F 9.496965 63.028049 21.950748
F 2.652246 54.039669 25.545627
F 2.652246 61.757666 25.545627
F 11.681026 54.026906 25.620531
F 11.681026 61.744903 25.620531
F 2.789725 59.168329 21.923722
F 2.789725 66.886328 21.923722
F 11.733705 59.170831 21.982944
F 11.733705 66.888829 21.982944
F 2.638419 59.149107 24.667342
F 2.638419 66.867106 24.667342
F 11.693560 59.170398 24.712370
F 11.693560 66.888396 24.712371
F 2.593430 54.049336 28.296891
F 2.593430 61.767334 28.296892
F 11.642756 54.026839 28.350200
F 11.642756 61.744837 28.350200
F 4.939814 55.301441 24.635398
F 4.939814 63.019439 24.635398
F 13.924370 55.312061 24.742919
F 13.924370 63.030059 24.742919
F 4.890841 57.895920 28.272615
F 4.890841 65.613919 28.272615
F 13.873369 57.885280 28.380910
F 13.873369 65.603279 28.380910
F 4.936548 57.895804 25.531183
F 4.936548 65.613802 25.531182
F 13.911516 57.885266 25.652084
F 13.911516 65.603264 25.652084
F 4.992429 55.302564 21.893199
F 4.992429 63.020562 21.893199
F 13.962301 55.312008 22.014104
F 13.962301 63.030006 22.014103
F 7.198064 54.033550 25.554987
F 7.198064 61.751547 25.554987
F 16.140287 54.026036 25.683330
F 16.140287 61.744034 25.683330
F 7.267775 59.169817 21.921853
F 7.267775 66.887816 21.921853
F 16.191179 59.171270 22.045403
F 16.191179 66.889269 22.045403
F 7.211087 59.166628 24.655730
F 7.211087 66.884626 24.655730
F 16.152902 59.171225 24.773944
F 16.152902 66.889223 24.773944
F 7.160232 54.030613 28.290868
F 7.160233 61.748610 28.290868
F 16.102117 54.026058 28.411883
F 16.102117 61.744055 28.411883
F 0.229948 55.283674 32.079860
F 0.229948 63.001672 32.079860
F 9.356313 55.310297 31.957597
F 9.356314 63.028295 31.957598
F 16.203685 61.744059 21.136007
F 16.203685 54.026061 21.136007
F 0.324747 55.302450 29.317925
F 0.324747 63.020449 29.317925
F 9.394074 55.309332 29.225915
F 9.394074 63.027330 29.225915
F 2.609464 59.162526 29.181550
F 2.609464 66.880525 29.181550
F 11.629788 59.170256 29.258350
F 11.629788 66.888255 29.258350
F 2.553430 59.149596 31.931960
F 2.553430 66.867594 31.931960
F 11.592120 59.170499 31.988023
F 11.592120 66.888497 31.988023
F 4.844721 55.301980 31.908015
F 4.844721 63.019978 31.908015
F 13.822571 55.312002 32.018858
F 13.822571 63.030000 32.018858
F 4.887599 55.301945 29.166334
F 4.887599 63.019943 29.166334
F 13.860730 55.312030 29.290022
F 13.860730 63.030028 29.290022
F 7.147228 59.164268 29.192146
F 7.147228 66.882267 29.192146
F 16.089419 59.171234 29.321262
F 16.089419 66.889233 29.321262
F 7.111453 59.167195 31.927767
F 7.111453 66.885194 31.927767
F 16.051331 59.171231 32.049823
F 16.051331 66.889229 32.049823
F 0.717195 55.422009 17.308486
F 0.717196 63.140008 17.308486
F 9.565390 55.311158 17.405388
F 9.565390 63.029156 17.405388
F 0.671396 57.753656 20.983182
F 0.671396 65.471655 20.983182
F 9.514879 57.885980 21.043127
F 9.514879 65.603978 21.043127
F 0.456844 57.949819 18.284773
F 0.456844 65.667818 18.284773
F 9.547605 57.887205 18.312345
F 9.547605 65.605203 18.312345
F 2.838813 54.030357 18.277821
F 2.838814 61.748355 18.277821
F 11.784411 54.026452 18.345009
F 11.784411 61.744449 18.345009
F 2.770069 59.172295 17.355820
F 2.770070 66.890294 17.355820
F 11.795127 59.170387 17.436653
F 11.795127 66.888385 17.436653
F 2.705326 54.034868 21.022739
F 2.705326 61.752865 21.022739
F 11.744466 54.026869 21.074392
F 11.744466 61.744866 21.074392
F 5.086150 55.306605 17.353346
F 5.086150 63.024603 17.353346
F 14.026406 55.312174 17.467236
F 14.026406 63.030172 17.467236
F 5.035466 57.892009 20.992585
F 5.035466 65.610007 20.992585
F 13.975636 57.885105 21.104894
F 13.975636 65.603103 21.104894
F 5.043745 57.896365 18.251137
F 5.043745 65.614363 18.251137
F 14.013036 57.885297 18.376161
F 14.013036 65.603295 18.376161
F 7.317862 54.027567 18.283536
F 7.317862 61.745564 18.283536
F 16.241976 54.026016 18.407502
F 16.241976 61.744014 18.407502
F 7.315791 59.165533 17.378619
F 7.315791 66.883531 17.378619
F 16.254463 59.171220 17.498351
F 16.254463 66.889218 17.498350
F 7.264509 54.031926 21.017334
F 7.264509 61.749923 21.017334
F 0.107319 55.291989 46.624492
F 0.107319 63.009987 46.624492
F 9.157390 55.311264 46.508357
F 9.157390 63.029262 46.508357
F 0.172647 57.885466 47.510810
F 0.172647 65.603464 47.510810
F 9.144877 57.887016 47.415519
F 9.144877 65.605014 47.415519
F 0.202233 55.309822 43.872346
F 0.202233 63.027820 43.872346
F 9.194387 55.310017 43.777732
F 9.194387 63.028015 43.777732
F 2.416119 54.026286 47.374552
F 2.416119 61.744284 47.374552
F 11.377210 54.026712 47.447866
F 11.377210 61.744709 47.447866
F 2.453974 59.169256 43.736445
F 2.453974 66.887255 43.736445
F 11.427569 59.170479 43.810164
F 11.427569 66.888477 43.810164
F 2.398743 59.155716 46.478416
F 2.398743 66.873714 46.478416
F 11.390346 59.170827 46.539459
F 11.390346 66.888826 46.539459
F 4.666790 55.306001 46.455356
F 4.666790 63.023999 46.455356
F 13.619748 55.312087 46.570518
F 13.619748 63.030085 46.570518
F 4.664239 57.889809 47.356864
F 4.664239 65.607808 47.356864
F 13.607166 57.885154 47.479485
F 13.607166 65.603152 47.479485
F 4.708116 55.306344 43.718824
F 4.708116 63.024343 43.718824
F 13.657820 55.312099 43.841812
F 13.657820 63.030097 43.841812
F 6.905982 54.030573 47.382040
F 6.905982 61.748571 47.382040
F 15.835499 54.026036 47.510693
F 15.835499 61.744033 47.510693
F 6.953648 59.166152 43.744116
F 6.953648 66.884150 43.744116
F 15.886257 59.171242 43.873034
F 15.886257 66.889241 43.873034
F 6.919546 59.169376 46.477228
F 6.919546 66.887375 46.477228
F 15.848240 59.171255 46.601535
F 15.848240 66.889253 46.601535
F 0.198881 57.911414 35.715284
F 0.198881 65.629413 35.715284
F 9.306651 57.886738 35.595204
F 9.306651 65.604736 35.595205
F 9.343825 57.887870 32.863670
F 9.343824 65.605868 32.863670
F 2.569718 54.032894 32.820464
F 2.569718 61.750891 32.820464
F 11.579066 54.027011 32.896268
F 11.579066 61.745008 32.896268
F 2.514253 54.045731 35.568944
F 2.514254 61.763729 35.568944
F 11.541600 54.026726 35.625898
F 11.541600 61.744723 35.625899
F 4.800287 57.894175 35.544596
F 4.800287 65.612173 35.544596
F 13.771873 57.885258 35.656780
F 13.771873 65.603256 35.656780
F 4.841971 57.894188 32.803853
F 4.841971 65.612186 32.803853
F 13.809963 57.885249 32.927955
F 13.809963 65.603247 32.927955
F 7.098076 54.032650 32.829828
F 7.098076 61.750648 32.829828
F 16.038613 54.026054 32.959205
F 16.038613 61.744052 32.959205
F 7.063251 54.029589 35.565055
F 7.063252 61.747586 35.565055
F 16.000545 54.026051 35.687764
F 16.000545 61.744048 35.687764
F 0.168174 55.288168 39.351579
F 0.168174 63.006166 39.351579
F 9.256623 55.310750 39.232968
F 9.256623 63.028748 39.232968
F 0.137681 57.907205 42.988194
F 0.137681 65.625203 42.988194
F 9.206910 57.886289 42.870702
F 9.206909 65.604287 42.870702
F 0.231784 57.889649 40.233232
F 0.231784 65.607647 40.233232
F 9.244093 57.887478 40.139731
F 9.244093 65.605477 40.139731
F 0.262106 55.305782 36.593832
F 0.262106 63.023780 36.593832
F 9.293962 55.309615 36.501694
F 9.293962 63.027613 36.501694
F 2.492187 54.029856 40.097927
F 2.492187 61.747853 40.097927
F 11.478030 54.026883 40.172199
F 11.478030 61.744880 40.172199
F 2.531079 59.165403 36.459142
F 2.531079 66.883402 36.459142
F 11.528636 59.170365 36.534253
F 11.528636 66.888363 36.534253
F 2.475203 59.152756 39.205582
F 2.475203 66.870754 39.205582
F 11.491102 59.170635 39.263793
F 11.491102 66.888633 39.263793
F 2.436753 54.043070 42.842175
F 2.436754 61.761068 42.842175
F 11.440681 54.026561 42.901647
F 11.440681 61.744559 42.901647
F 4.755135 55.303963 39.181675
F 4.755135 63.021961 39.181675
F 13.721119 55.312036 39.294715
F 13.721119 63.030034 39.294716
F 4.710715 57.892335 42.818611
F 4.710715 65.610333 42.818611
F 13.670411 57.885228 42.932642
F 13.670411 65.603226 42.932642
F 4.752363 57.892071 40.080599
F 4.752363 65.610069 40.080599
F 13.708513 57.885212 40.203865
F 13.708513 65.603210 40.203866
F 4.797135 55.304008 36.442230
F 4.797135 63.022006 36.442230
F 13.759228 55.312053 36.565908
F 13.759228 63.030051 36.565908
F 7.001624 54.031689 40.106043
F 7.001624 61.749686 40.106043
F 15.937039 54.026049 40.235096
F 15.937039 61.744046 40.235096
F 7.050113 59.165146 36.467983
F 7.050113 66.883145 36.467983
F 15.987828 59.171236 36.597152
F 15.987828 66.889234 36.597152
F 7.014991 59.168209 39.202596
F 7.014991 66.886208 39.202596
F 15.949771 59.171240 39.325705
F 15.949771 66.889238 39.325705
F 6.967096 54.028524 42.839923
F 6.967096 61.746521 42.839923
F 15.898998 54.026039 42.963643
F 15.898998 61.744037 42.963643
F 0.292710 65.611270 32.954972
F 0.292710 57.893272 32.954972
F 0.076737 57.903449 50.260174
F 0.076737 65.621448 50.260174
F 9.107954 57.885754 50.145264
F 9.107954 65.603753 50.145264
F 2.360797 54.040051 50.114066
F 2.360797 61.758049 50.114067
F 11.340067 54.026344 50.176474
F 11.340067 61.744341 50.176474
F 4.622918 57.890169 50.091618
F 4.622918 65.608168 50.091618
F 13.569109 57.885162 50.207595
F 13.569109 65.603161 50.207595
F 6.872037 54.027310 50.113948
F 6.872037 61.745307 50.113948
F 15.797494 54.026019 50.238629
F 15.797494 61.744017 50.238629
F 0.044801 55.295659 53.895246
F 0.044801 63.013657 53.895247
F 9.058690 55.311749 53.778302
F 9.058690 63.029747 53.778302
F 0.011930 57.898736 57.535975
F 0.011930 65.616734 57.535975
F 9.013029 57.884107 57.408320
F 9.013029 65.602105 57.408320
F 0.112632 57.880917 54.787956
F 0.112632 65.598915 54.787956
F 9.046341 57.886390 54.681014
F 9.046341 65.604388 54.681014
F 0.143038 55.313876 51.148460
F 0.143038 63.031874 51.148460
F 9.095509 55.310543 51.050692
F 9.095509 63.028541 51.050691
F 2.339021 54.022819 54.648510
F 2.339021 61.740816 54.648510
F 11.276980 54.026396 54.713004
F 11.276980 61.744393 54.713004
F 2.378192 59.172747 51.011358
F 2.378192 66.890746 51.011358
F 11.326935 59.170677 51.082946
F 11.326935 66.888675 51.082946
F 2.321286 59.158909 53.748248
F 2.321286 66.876907 53.748248
F 11.289943 59.170972 53.809632
F 11.289943 66.888970 53.809632
F 2.280357 54.036473 57.386470
F 2.280357 61.754471 57.386470
F 11.244147 54.024891 57.439403
F 11.244147 61.742889 57.439403
F 4.577772 55.307894 53.725623
F 4.577772 63.025892 53.725623
F 13.518667 55.312084 53.840779
F 13.518667 63.030081 53.840780
F 4.533987 57.888570 57.357948
F 4.533987 65.606568 57.357948
F 13.472535 57.883852 57.470571
F 13.472535 65.601850 57.470571
F 4.576055 57.887894 54.626001
F 4.576055 65.605892 54.626001
F 13.506275 57.884975 54.744516
F 13.506275 65.602973 54.744516
F 4.620394 55.308542 50.993298
F 4.620394 63.026540 50.993298
F 13.556566 55.312165 51.114513
F 13.556566 63.030163 51.114513
F 6.811053 54.029407 54.648064
F 6.811053 61.747404 54.648064
F 15.734377 54.025909 54.775682
F 15.734377 61.743907 54.775682
F 6.858469 59.167246 51.017597
F 6.858469 66.885244 51.017598
F 15.784780 59.171256 51.145702
F 15.784780 66.889254 51.145703
F 6.824293 59.170285 53.747127
F 6.824293 66.888284 53.747127
F 15.746936 59.171202 53.871829
F 15.746936 66.889200 53.871829
F 6.780264 54.025105 57.377053
F 6.780264 61.743102 57.377053
F 15.700748 54.024748 57.501617
F 15.700748 61.742746 57.501617
F 0.025334 55.307934 61.204705
F 0.025334 63.025932 61.204705
F 9.028224 55.304635 61.048519
F 9.028224 63.022633 61.048519
F 16.043156 61.738990 64.786341
F 16.043156 54.020993 64.786341
F 9.346695 57.883165 64.696335
F 9.346695 65.601164 64.696335
F 11.584623 69.457630 64.724823
F 0.215639 65.684758 64.864175
F 0.098596 57.894041 62.118793
F 0.098596 65.612040 62.118793
F 9.027873 57.878318 61.968030
F 9.027873 65.596316 61.968030
F 0.084494 55.319627 58.448413
F 0.084494 63.037625 58.448413
F 9.002952 55.309640 58.316203
F 9.002952 63.027638 58.316203
F 2.328477 54.020267 61.941245
F 2.328477 61.738265 61.941245
F 11.258493 54.018183 61.999073
F 11.258493 61.736180 61.999073
F 2.302236 59.173897 58.295293
F 2.302236 66.891895 58.295293
F 11.232814 59.169532 58.347886
F 11.232814 66.887530 58.347886
F 2.291472 59.154014 61.038310
F 2.291472 66.872012 61.038309
F 11.258846 59.163773 61.079223
F 11.258846 66.881771 61.079224
F 2.568862 54.058804 64.670190
F 2.568862 61.776801 64.670190
F 11.584622 54.021634 64.724823
F 11.584622 61.739631 64.724823
F 4.551282 55.303660 60.999559
F 4.551282 63.021658 60.999559
F 13.487529 55.304908 61.110194
F 13.487529 63.022906 61.110194
F 4.829744 57.902625 64.659443
F 4.829744 65.620624 64.659443
F 13.814362 57.880273 64.755527
F 13.814362 65.598272 64.755527
F 4.558649 57.880873 61.923309
F 4.558649 65.598871 61.923309
F 13.487396 57.876844 62.030313
F 13.487396 65.594842 62.030313
F 4.536573 55.309161 58.262914
F 4.536573 63.027159 58.262914
F 13.461984 55.310945 58.379300
F 13.461984 63.028943 58.379300
F 6.794209 54.020979 61.937182
F 6.794209 61.738977 61.937182
F 15.715413 54.017789 62.061424
F 15.715413 61.735786 62.061424
F 6.768222 59.166672 58.284898
F 6.768222 66.884670 58.284898
F 15.689962 59.169985 58.410428
F 15.689963 66.887983 58.410428
F 6.792606 59.162634 61.019622
F 6.792606 66.880633 61.019622
F 15.715658 59.164001 61.141212
F 15.715658 66.881999 61.141212
F 7.106083 54.027092 64.668032
F 7.106083 61.745089 64.668033
F 0.215639 57.966759 64.864175
F 15.715413 69.453784 62.061424
F 11.258493 69.454178 61.999073
F 6.794209 69.456975 61.937182
F 2.339021 69.458815 54.648510
F 2.328477 69.456263 61.941245
F 6.780264 69.461100 57.377053
F 11.244147 69.460887 57.439403
F 16.043157 69.456988 64.786341
F 15.734377 69.461905 54.775682
F 15.700748 69.460744 57.501617
F 27.513969 1.294541 3.103144
F 27.513969 9.012537 3.103143
F 27.513969 16.730535 3.103144
F 18.602819 1.294532 2.978720
F 18.602819 9.012528 2.978720
F 18.602819 16.730526 2.978720
F 27.539372 3.860290 6.754120
F 27.539372 11.578286 6.754120
F 18.628217 3.860299 6.629694
F 18.628217 11.578295 6.629694
F 27.513754 3.866281 4.023378
F 27.513754 11.584278 4.023378
F 18.602543 3.866303 3.898931
F 18.602543 11.584300 3.898931
F 27.186092 1.291378 0.378288
F 27.186092 9.009374 0.378288
F 27.186092 16.727372 0.378288
F 18.274932 1.291367 0.253852
F 18.274932 9.009363 0.253852
F 18.274932 16.727361 0.253852
F 29.741536 7.725280 4.054485
F 29.741536 15.443277 4.054485
F 25.204036 12.863327 14.894858
F 20.830411 7.725280 3.930054
F 20.830411 15.443278 3.930054
F 29.659597 12.863326 14.957072
F 29.413867 5.150377 0.409396
F 29.413867 12.868374 0.409396
F 20.502747 5.150374 0.284964
F 20.502747 12.868371 0.284964
F 29.741750 5.153538 3.134252
F 29.741750 12.871535 3.134252
F 20.830611 5.153534 3.009824
F 20.830611 12.871531 3.009824
F 29.767155 7.719289 6.785228
F 29.767155 15.437286 6.785228
F 25.204036 5.145330 14.894858
F 20.856014 7.719293 6.660800
F 20.856014 15.437290 6.660800
F 20.856014 0.001296 6.660800
F 31.969541 1.294537 3.165362
F 31.969541 9.012533 3.165362
F 31.969541 16.730531 3.165362
F 23.058410 1.294540 3.040928
F 23.058410 9.012536 3.040928
F 23.058410 16.730535 3.040928
F 31.994950 3.860295 6.816339
F 31.994950 11.578291 6.816339
F 23.083813 3.860290 6.691904
F 23.083813 11.578286 6.691904
F 31.969330 3.866286 4.085591
F 31.969330 11.584282 4.085591
F 23.058192 3.866282 3.961162
F 23.058192 11.584278 3.961162
F 31.641647 1.291378 0.440504
F 31.641647 9.009374 0.440504
F 31.641647 16.727372 0.440504
F 22.730533 1.291378 0.316072
F 22.730533 9.009374 0.316072
F 22.730533 16.727372 0.316072
F 34.197154 7.725295 4.116695
F 34.197154 15.443292 4.116695
F 34.115210 12.863314 15.019262
F 25.285975 7.725279 3.992270
F 25.285975 15.443276 3.992270
F 34.115210 5.145317 15.019262
F 33.869362 5.150392 0.471633
F 33.869362 12.868389 0.471632
F 24.958312 5.150376 0.347180
F 24.958312 12.868373 0.347180
F 34.197382 5.153522 3.196485
F 34.197382 12.871519 3.196485
F 25.286189 5.153539 3.072036
F 25.286189 12.871536 3.072036
F 34.222789 7.719307 6.847458
F 34.222789 15.437305 6.847458
F 22.976255 16.722325 14.863749
F 25.311593 7.719288 6.723012
F 25.311593 15.437285 6.723012
F 22.976255 9.004327 14.863749
F 27.494934 1.286437 10.388857
F 27.494934 9.004433 10.388857
F 27.494934 16.722431 10.388857
F 18.583780 1.286428 10.264431
F 18.583780 9.004424 10.264431
F 18.583780 16.722422 10.264431
F 27.444480 3.859001 14.018829
F 27.444480 11.576997 14.018830
F 18.533328 3.859009 13.894403
F 18.533328 11.577005 13.894403
F 27.482424 3.859071 11.292758
F 27.482424 11.577067 11.292758
F 18.571207 3.859095 11.168309
F 18.571207 11.577091 11.168309
F 27.528650 1.287583 7.662965
F 27.528650 9.005579 7.662965
F 27.528650 16.723577 7.662965
F 18.617430 1.287558 7.538516
F 18.617430 9.005554 7.538516
F 18.617430 16.723552 7.538516
F 29.710207 7.718070 11.323865
F 29.710207 15.436067 11.323865
F 22.976255 1.286331 14.863749
F 20.799081 7.718070 11.199434
F 20.799081 15.436068 11.199434
F 20.799081 0.000074 11.199434
F 29.756431 5.146580 7.694073
F 29.756431 12.864577 7.694072
F 20.845305 5.146579 7.569641
F 20.845305 12.864576 7.569641
F 29.722716 5.145434 10.419965
F 29.722716 12.863431 10.419966
F 20.811576 5.145430 10.295537
F 20.811576 12.863427 10.295537
F 29.672261 7.717999 14.049937
F 29.672261 15.435996 14.049937
F 31.887385 16.722323 14.988176
F 20.761124 7.718003 13.925509
F 20.761124 15.436000 13.925510
F 20.761123 0.000007 13.925510
F 31.950510 1.286432 10.451076
F 31.950510 9.004429 10.451076
F 31.950510 16.722427 10.451076
F 23.039375 1.286437 10.326642
F 23.039375 9.004433 10.326642
F 23.039375 16.722431 10.326642
F 31.900051 3.859004 14.081045
F 31.900051 11.577001 14.081045
F 22.988921 3.859001 13.956614
F 22.988921 11.576997 13.956614
F 31.938001 3.859076 11.354970
F 31.938001 11.577072 11.354970
F 23.026863 3.859072 11.230543
F 23.026863 11.577068 11.230542
F 31.984227 1.287578 7.725178
F 31.984227 9.005574 7.725178
F 31.984227 16.723572 7.725178
F 23.073088 1.287582 7.600750
F 23.073088 9.005578 7.600750
F 23.073088 16.723576 7.600749
F 34.165838 7.718087 11.386065
F 34.165838 15.436084 11.386065
F 31.887385 9.004325 14.988176
F 25.254645 7.718069 11.261651
F 25.254645 15.436066 11.261651
F 31.887385 1.286329 14.988176
F 34.212071 5.146560 7.756275
F 34.212071 12.864557 7.756275
F 25.300870 5.146581 7.631858
F 25.300870 12.864578 7.631858
F 34.178348 5.145416 10.482191
F 34.178348 12.863413 10.482191
F 25.267154 5.145435 10.357749
F 25.267154 12.863432 10.357750
F 34.127857 7.718009 14.112145
F 34.127857 15.436006 14.112146
F 20.748472 12.863325 14.832641
F 25.216701 7.717998 13.987722
F 25.216701 15.435996 13.987722
F 20.748472 5.145328 14.832641
F 27.431816 1.286332 14.925965
F 27.431816 9.004328 14.925965
F 27.431816 16.722326 14.925965
F 18.520604 1.286309 14.801517
F 18.520604 9.004305 14.801517
F 18.520604 16.722303 14.801517
F 29.659597 5.145329 14.957072
F 29.741536 0.007284 4.054485
F 20.830411 0.007284 3.930054
F 25.216701 0.000002 13.987722
F 34.127857 0.000012 14.112145
F 25.254646 0.000073 11.261651
F 34.165838 0.000091 11.386065
F 29.672261 0.000003 14.049937
F 29.710207 0.000074 11.323865
F 25.311593 0.001292 6.723012
F 34.222789 0.001311 6.847458
F 25.285975 0.007283 3.992270
F 34.197154 0.007299 4.116695
F 29.767155 0.001293 6.785228
F 27.292136 1.286331 24.929423
F 27.292136 9.004327 24.929423
F 27.292136 16.722325 24.929423
F 18.380970 1.286319 24.804999
F 18.380970 9.004315 24.804999
F 18.380970 16.722313 24.804999
F 27.241333 3.858997 28.567368
F 27.241333 11.576993 28.567368
F 18.330151 3.859013 28.442947
F 18.330151 11.577009 28.442947
F 27.279436 3.858997 25.838910
F 27.279436 11.576993 25.838909
F 18.368243 3.859016 25.714466
F 18.368243 11.577012 25.714466
F 27.330231 1.286331 22.200965
F 27.330231 9.004327 22.200965
F 27.330231 16.722325 22.200965
F 18.419032 1.286311 22.076519
F 18.419032 9.004307 22.076519
F 18.419032 16.722305 22.076519
F 29.507210 7.717994 25.870018
F 29.507209 15.435991 25.870018
F 25.115153 15.435992 21.260380
F 20.596092 7.717997 25.745585
F 20.596092 15.435995 25.745585
F 20.596092 0.000001 25.745585
F 29.558003 5.145330 22.232074
F 29.558003 12.863327 22.232074
F 20.646889 5.145327 22.107641
F 20.646889 12.863324 22.107641
F 29.519908 5.145330 24.960530
F 29.519908 12.863327 24.960530
F 20.608784 5.145325 24.836103
F 20.608784 12.863322 24.836103
F 29.469107 7.717994 28.598475
F 29.469107 15.435991 28.598475
F 25.115153 7.717995 21.260380
F 20.557984 7.717998 28.474047
F 20.557984 15.435996 28.474048
F 20.557984 0.000002 28.474047
F 31.747658 1.286339 24.991633
F 31.747658 9.004335 24.991633
F 31.747658 16.722333 24.991633
F 22.836578 1.286330 24.867208
F 22.836578 9.004326 24.867208
F 22.836578 16.722324 24.867208
F 31.696859 3.858990 28.629579
F 31.696859 11.576986 28.629579
F 22.785775 3.858997 28.505153
F 22.785775 11.576994 28.505153
F 31.734958 3.858989 25.901130
F 31.734958 11.576985 25.901130
F 22.823877 3.858997 25.776694
F 22.823877 11.576994 25.776694
F 31.785750 1.286339 22.263186
F 31.785750 9.004336 22.263186
F 31.785750 16.722334 22.263186
F 22.874672 1.286330 22.138749
F 22.874672 9.004326 22.138749
F 22.874672 16.722324 22.138749
F 33.962600 7.717954 25.932259
F 33.962600 15.435951 25.932259
F 34.026082 15.435949 21.384776
F 25.051659 7.717995 25.807802
F 25.051659 15.435992 25.807802
F 34.026082 7.717952 21.384776
F 34.013383 5.145372 22.294314
F 34.013383 12.863369 22.294314
F 25.102453 5.145328 22.169857
F 25.102453 12.863325 22.169857
F 33.975300 5.145369 25.022718
F 33.975300 12.863366 25.022718
F 25.064357 5.145328 24.898316
F 25.064357 12.863325 24.898316
F 33.924514 7.717958 28.660667
F 33.924514 15.435955 28.660667
F 25.165950 12.863325 17.622725
F 25.013556 7.717995 28.536261
F 25.013556 15.435992 28.536261
F 25.165950 5.145329 17.622725
F 27.190539 1.286331 32.205313
F 27.190539 9.004327 32.205313
F 27.190539 16.722325 32.205313
F 18.279351 1.286313 32.080893
F 18.279351 9.004309 32.080893
F 18.279351 16.722307 32.080893
F 27.228634 1.286331 29.476854
F 27.228634 9.004327 29.476855
F 27.228634 16.722325 29.476854
F 18.317447 1.286313 29.352412
F 18.317447 9.004309 29.352412
F 18.317447 16.722307 29.352412
F 29.456407 5.145330 29.507963
F 29.456407 12.863327 29.507963
F 20.545286 5.145326 29.383529
F 20.545286 12.863323 29.383529
F 29.418313 5.145330 32.236420
F 29.418313 12.863327 32.236420
F 20.507189 5.145325 32.111992
F 20.507189 12.863322 32.111993
F 31.646068 1.286337 32.267524
F 31.646068 9.004333 32.267524
F 31.646068 16.722331 32.267525
F 22.734981 1.286330 32.143098
F 22.734980 9.004326 32.143099
F 22.734981 16.722324 32.143098
F 31.684159 1.286338 29.539075
F 31.684159 9.004334 29.539075
F 31.684159 16.722332 29.539075
F 22.773075 1.286330 29.414639
F 22.773075 9.004326 29.414639
F 22.773075 16.722324 29.414639
F 33.911813 5.145365 29.570202
F 33.911813 12.863362 29.570202
F 25.000856 5.145329 29.445747
F 25.000856 12.863325 29.445747
F 33.873737 5.145361 32.298615
F 33.873737 12.863358 32.298615
F 24.962760 5.145328 32.174206
F 24.962760 12.863325 32.174206
F 27.393729 1.286331 17.653833
F 27.393729 9.004327 17.653833
F 27.393729 16.722325 17.653833
F 18.482581 1.286322 17.529406
F 18.482581 9.004318 17.529406
F 18.482581 16.722316 17.529406
F 27.342930 3.858997 21.291488
F 27.342930 11.576993 21.291488
F 18.431782 3.859005 21.167061
F 18.431782 11.577001 21.167061
F 27.381032 3.858997 18.563066
F 27.381032 11.576993 18.563066
F 18.469828 3.859018 18.438618
F 18.469828 11.577015 18.438618
F 29.608806 7.717994 18.594174
F 29.608806 15.435991 18.594174
F 34.076887 12.863367 17.747108
F 20.697692 7.717996 18.469742
F 20.697692 15.435994 18.469742
F 20.697692 0.000000 18.469742
F 29.621501 5.145330 17.684939
F 29.621501 12.863327 17.684939
F 20.710375 5.145324 17.560513
F 20.710375 12.863321 17.560513
F 29.570703 7.717993 21.322594
F 29.570703 15.435991 21.322594
F 34.076887 5.145370 17.747108
F 20.659578 7.717999 21.198167
F 20.659578 15.435996 21.198168
F 20.659578 0.000003 21.198167
F 31.849251 1.286339 17.716039
F 31.849251 9.004335 17.716039
F 31.849251 16.722333 17.716039
F 22.938172 1.286330 17.591618
F 22.938172 9.004326 17.591618
F 22.938172 16.722324 17.591618
F 31.798449 3.858988 21.353696
F 31.798449 11.576985 21.353696
F 22.887373 3.858997 21.229273
F 22.887373 11.576994 21.229273
F 31.836552 3.858988 18.625284
F 31.836552 11.576985 18.625284
F 22.925473 3.858998 18.500850
F 22.925473 11.576994 18.500850
F 34.064201 7.717955 18.656400
F 34.064201 15.435953 18.656400
F 25.153255 15.435992 18.531958
F 25.153255 7.717995 18.531958
F 26.987346 1.286331 46.757047
F 26.987346 9.004327 46.757047
F 26.987346 16.722325 46.757047
F 18.076169 1.286315 46.632625
F 18.076169 9.004311 46.632625
F 18.076169 16.722309 46.632625
F 26.974649 3.858997 47.666280
F 26.974649 11.576993 47.666280
F 18.063488 3.859008 47.541841
F 18.063488 11.577004 47.541841
F 27.025440 1.286331 44.028625
F 27.025440 9.004327 44.028625
F 27.025440 16.722325 44.028625
F 18.114271 1.286318 43.904185
F 18.114271 9.004314 43.904185
F 18.114271 16.722312 43.904185
F 29.202426 7.717994 47.697388
F 29.202426 15.435992 47.697388
F 24.810361 15.435992 43.088040
F 20.291301 7.717998 47.572955
F 20.291302 15.435995 47.572955
F 20.291301 0.000002 47.572955
F 29.253215 5.145329 44.059733
F 29.253215 12.863326 44.059733
F 20.342090 5.145325 43.935300
F 20.342090 12.863322 43.935300
F 29.215121 5.145329 46.788154
F 29.215121 12.863326 46.788154
F 20.304000 5.145326 46.663725
F 20.304000 12.863323 46.663725
F 31.442889 1.286334 46.819261
F 31.442889 9.004330 46.819260
F 31.442889 16.722328 46.819261
F 22.531787 1.286330 46.694832
F 22.531787 9.004326 46.694832
F 22.531787 16.722324 46.694832
F 31.430192 3.858994 47.728498
F 31.430192 11.576990 47.728498
F 22.519091 3.858997 47.604065
F 22.519091 11.576994 47.604065
F 31.480979 1.286335 44.090844
F 31.480979 9.004331 44.090843
F 31.480979 16.722329 44.090843
F 22.569882 1.286330 43.966410
F 22.569882 9.004326 43.966410
F 22.569882 16.722324 43.966409
F 33.657915 7.717978 47.759616
F 33.657915 15.435976 47.759615
F 24.810361 7.717995 43.088040
F 24.746871 7.717995 47.635173
F 24.746871 15.435992 47.635173
F 33.721389 15.435972 43.212458
F 33.708688 5.145349 44.121963
F 33.708688 12.863346 44.121963
F 24.797661 5.145328 43.997517
F 24.797661 12.863325 43.997517
F 33.670611 5.145345 46.850360
F 33.670611 12.863342 46.850360
F 24.759567 5.145329 46.725939
F 24.759567 12.863325 46.725940
F 27.139736 3.858997 35.843258
F 27.139736 11.576993 35.843258
F 18.228549 3.859014 35.718838
F 18.228549 11.577011 35.718838
F 27.177839 3.858997 33.114800
F 27.177839 11.576993 33.114800
F 18.266655 3.859013 32.990357
F 18.266655 11.577010 32.990357
F 29.405614 7.717994 33.145908
F 29.405614 15.435991 33.145908
F 33.721389 7.717975 43.212458
F 20.494490 7.717998 33.021474
F 20.494490 15.435996 33.021474
F 20.494490 0.000002 33.021474
F 29.367511 7.717994 35.874365
F 29.367511 15.435991 35.874365
F 24.861163 12.863325 39.450096
F 20.456388 7.717998 35.749937
F 20.456388 15.435995 35.749937
F 20.456388 0.000002 35.749937
F 31.595269 3.858991 35.905470
F 31.595269 11.576988 35.905470
F 22.684177 3.858997 35.781043
F 22.684177 11.576994 35.781044
F 31.633368 3.858990 33.177019
F 31.633368 11.576987 33.177019
F 22.722280 3.858997 33.052584
F 22.722280 11.576994 33.052584
F 33.861037 7.717962 33.208145
F 33.861037 15.435959 33.208145
F 24.861163 5.145329 39.450096
F 24.950061 7.717995 33.083692
F 24.950061 15.435992 33.083692
F 33.772174 12.863350 39.574511
F 33.822952 7.717966 35.936563
F 33.822952 15.435964 35.936563
F 33.772174 5.145353 39.574511
F 24.911959 7.717995 35.812151
F 24.911959 15.435992 35.812151
F 24.899258 12.863325 36.721637
F 27.088942 1.286331 39.481204
F 27.088942 9.004327 39.481204
F 27.088942 16.722325 39.481204
F 18.177755 1.286313 39.356783
F 18.177755 9.004309 39.356783
F 18.177755 16.722307 39.356783
F 27.038139 3.858997 43.119148
F 27.038139 11.576993 43.119148
F 18.126955 3.859014 42.994727
F 18.126956 11.577010 42.994727
F 27.076242 3.858997 40.390690
F 27.076242 11.576993 40.390690
F 18.165066 3.859011 40.266249
F 18.165066 11.577008 40.266249
F 27.127037 1.286331 36.752745
F 27.127037 9.004327 36.752745
F 27.127037 16.722325 36.752745
F 18.215856 1.286315 36.628303
F 18.215856 9.004311 36.628303
F 18.215856 16.722309 36.628303
F 29.304018 7.717994 40.421798
F 29.304018 15.435991 40.421798
F 24.899258 5.145328 36.721637
F 20.392893 7.717998 40.297364
F 20.392893 15.435996 40.297364
F 20.392893 0.000002 40.297364
F 29.354811 5.145330 36.783853
F 29.354811 12.863327 36.783853
F 20.443687 5.145325 36.659419
F 20.443687 12.863322 36.659419
F 29.316717 5.145330 39.512311
F 29.316717 12.863326 39.512311
F 20.405594 5.145326 39.387882
F 20.405594 12.863323 39.387882
F 29.265915 7.717994 43.150255
F 29.265915 15.435992 43.150255
F 33.810251 12.863354 36.846087
F 20.354793 7.717997 43.025826
F 20.354793 15.435995 43.025826
F 20.354793 0.000001 43.025826
F 31.544478 1.286335 39.543416
F 31.544478 9.004332 39.543416
F 31.544478 16.722330 39.543416
F 22.633383 1.286330 39.418989
F 22.633383 9.004326 39.418989
F 22.633383 16.722324 39.418989
F 31.493678 3.858993 43.181361
F 31.493678 11.576989 43.181361
F 22.582580 3.858997 43.056933
F 22.582580 11.576994 43.056933
F 31.531778 3.858992 40.452909
F 31.531778 11.576988 40.452909
F 22.620683 3.858997 40.328474
F 22.620683 11.576994 40.328474
F 31.582569 1.286336 36.814964
F 31.582569 9.004333 36.814964
F 31.582569 16.722331 36.814964
F 22.671478 1.286330 36.690529
F 22.671478 9.004326 36.690529
F 22.671478 16.722324 36.690529
F 33.759474 7.717970 40.484030
F 33.759474 15.435968 40.484030
F 33.810251 5.145357 36.846087
F 24.848464 7.717995 40.359582
F 24.848464 15.435992 40.359582
F 26.936556 3.858995 50.394147
F 26.936556 11.576992 50.394147
F 18.025388 3.859008 50.269724
F 18.025388 11.577005 50.269724
F 29.164333 7.717993 50.425255
F 29.164333 15.435990 50.425255
F 24.954501 15.430944 64.910718
F 20.253214 7.717995 50.300825
F 20.253214 15.435992 50.300825
F 24.626634 7.709785 62.185862
F 31.392102 3.858993 50.456361
F 31.392102 11.576989 50.456361
F 22.480998 3.858996 50.331932
F 22.480998 11.576992 50.331933
F 33.619838 7.717981 50.487463
F 33.619838 15.435978 50.487463
F 24.954501 7.712947 64.910718
F 24.708778 7.717993 50.363040
F 24.708778 15.435991 50.363040
F 33.865593 15.430938 65.035151
F 26.885956 1.286257 54.027354
F 26.885956 9.004253 54.027354
F 26.885956 16.722251 54.027354
F 17.974797 1.286246 53.902929
F 17.974797 9.004242 53.902929
F 17.974797 16.722240 53.902929
F 26.839723 3.857745 57.657147
F 26.839723 11.575741 57.657147
F 17.928572 3.857754 57.532722
F 17.928572 11.575750 57.532722
F 26.873446 3.858890 54.931256
F 26.873446 11.576887 54.931256
F 17.962304 3.858896 54.806820
F 17.962304 11.576893 54.806820
F 26.923892 1.286327 51.301283
F 26.923893 9.004323 51.301283
F 26.923892 16.722321 51.301283
F 18.012741 1.286319 51.176846
F 18.012741 9.004315 51.176846
F 18.012741 16.722313 51.176845
F 29.101223 7.717888 54.962364
F 29.101223 15.435885 54.962364
F 33.865593 7.712940 65.035151
F 20.190102 7.717890 54.837931
F 20.190102 15.435888 54.837931
F 33.537741 15.427781 62.310296
F 29.151668 5.145326 51.332391
F 29.151668 12.863323 51.332391
F 20.240545 5.145322 51.207958
F 20.240545 12.863319 51.207958
F 29.113732 5.145255 54.058462
F 29.113732 12.863252 54.058462
F 20.202614 5.145253 53.934032
F 20.202614 12.863250 53.934032
F 29.067501 7.716742 57.688255
F 29.067501 15.434740 57.688255
F 24.626848 12.856041 61.265627
F 20.156384 7.716743 57.563825
F 20.156384 15.434741 57.563825
F 33.537741 7.709783 62.310296
F 31.341505 1.286259 54.089569
F 31.341505 9.004255 54.089569
F 31.341505 16.722253 54.089569
F 22.430397 1.286256 53.965139
F 22.430397 9.004252 53.965139
F 22.430397 16.722250 53.965139
F 31.295274 3.857743 57.719362
F 31.295274 11.575740 57.719362
F 22.384164 3.857745 57.594932
F 22.384164 11.575741 57.594932
F 31.328994 3.858888 54.993473
F 31.328994 11.576885 54.993472
F 22.417888 3.858890 54.869040
F 22.417888 11.576887 54.869040
F 31.379438 1.286330 51.363501
F 31.379438 9.004326 51.363501
F 31.379438 16.722324 51.363500
F 22.468334 1.286327 51.239068
F 22.468334 9.004323 51.239068
F 22.468334 16.722321 51.239068
F 33.556742 7.717879 55.024586
F 33.556742 15.435876 55.024586
F 24.626848 5.138045 61.265627
F 24.645668 7.717888 54.900148
F 24.645668 15.435886 54.900148
F 33.537943 12.856046 61.390055
F 33.607172 5.145338 51.394616
F 33.607172 12.863335 51.394616
F 24.696113 5.145325 51.270176
F 24.696113 12.863322 51.270176
F 33.569251 5.145264 54.120672
F 33.569251 12.863261 54.120672
F 24.658177 5.145255 53.996247
F 24.658177 12.863252 53.996247
F 33.523035 7.716737 57.750468
F 33.523035 15.434734 57.750468
F 33.537943 5.138049 61.390055
F 24.611945 7.716743 57.626040
F 24.611945 15.434740 57.626040
F 24.601221 12.862033 58.534885
F 26.854627 1.279047 61.296735
F 26.854627 8.997043 61.296735
F 26.854627 16.715041 61.296735
F 17.943485 1.279039 61.172310
F 17.943486 8.997035 61.172310
F 17.943485 16.715033 61.172310
F 27.182278 3.853949 64.941826
F 27.182278 11.571945 64.941826
F 33.512307 5.144042 58.659322
F 18.271106 11.571962 64.817410
F 26.854412 3.850787 62.216970
F 26.854412 11.568783 62.216970
F 17.943287 3.850789 62.092538
F 17.943287 11.568785 62.092538
F 26.829000 1.285038 58.565993
F 26.829000 9.003034 58.565993
F 26.829000 16.721032 58.565993
F 17.917870 1.285034 58.441560
F 17.917870 9.003030 58.441560
F 17.917870 16.721028 58.441560
F 29.082191 7.709785 62.248077
F 29.082191 15.427782 62.248077
F 18.271106 3.853965 64.817410
F 20.171072 7.709786 62.123646
F 20.171072 15.427784 62.123646
F 24.626634 15.427782 62.185862
F 29.056777 5.144036 58.597101
F 29.056777 12.862033 58.597101
F 20.145657 5.144034 58.472669
F 20.145657 12.862031 58.472669
F 29.082405 5.138045 61.327843
F 29.082404 12.856042 61.327843
F 20.171289 5.138044 61.203412
F 20.171289 12.856041 61.203412
F 29.410058 7.712947 64.972933
F 29.410058 15.430944 64.972934
F 24.601221 5.144036 58.534886
F 20.498933 7.712950 64.848505
F 20.498933 15.430947 64.848505
F 33.512307 12.862039 58.659321
F 31.310183 1.279047 61.358950
F 31.310183 8.997043 61.358950
F 31.310183 16.715041 61.358951
F 22.399070 1.279046 61.234520
F 22.399069 8.997042 61.234520
F 22.399069 16.715040 61.234520
F 31.637825 3.853947 65.004041
F 31.637825 11.571943 65.004041
F 22.726720 3.853949 64.879611
F 22.726720 11.571946 64.879611
F 31.309965 3.850786 62.279186
F 31.309965 11.568783 62.279186
F 22.398855 3.850787 62.154754
F 22.398855 11.568783 62.154754
F 31.284552 1.285039 58.628210
F 31.284552 9.003035 58.628210
F 31.284552 16.721033 58.628210
F 22.373443 1.285037 58.503778
F 22.373443 9.003034 58.503778
F 22.373443 16.721032 58.503778
F 27.513969 24.448532 3.103144
F 27.513969 32.166528 3.103144
F 18.602819 24.448523 2.978720
F 18.602819 32.166520 2.978720
F 27.539372 27.014281 6.754120
F 25.204036 20.581325 14.894858
F 27.539372 19.296285 6.754120
F 18.628217 27.014291 6.629694
F 25.204036 28.299322 14.894858
F 18.628217 19.296294 6.629694
F 27.513754 27.020273 4.023378
F 34.115210 20.581312 15.019262
F 27.513754 19.302276 4.023378
F 18.602543 27.020295 3.898931
F 34.115210 28.299309 15.019262
F 18.602543 19.302298 3.898931
F 27.186092 24.445370 0.378288
F 27.186092 32.163366 0.378288
F 18.274932 24.445358 0.253852
F 18.274932 32.163354 0.253852
F 29.741536 30.879271 4.054485
F 29.741536 23.161275 4.054485
F 20.830411 30.879272 3.930054
F 20.830411 23.161276 3.930054
F 29.413867 28.304368 0.409396
F 29.413867 20.586372 0.409396
F 20.502747 28.304366 0.284964
F 20.502747 20.586369 0.284964
F 29.741750 28.307529 3.134252
F 29.741750 20.589533 3.134252
F 20.830611 28.307525 3.009824
F 20.830612 20.589529 3.009824
F 29.767155 30.873280 6.785228
F 29.767155 23.155284 6.785228
F 20.856014 30.873284 6.660800
F 20.856014 23.155288 6.660800
F 31.969541 24.448529 3.165362
F 31.969541 32.166525 3.165362
F 23.058410 24.448532 3.040928
F 23.058410 32.166528 3.040928
F 31.994950 27.014286 6.816339
F 22.976255 32.158319 14.863749
F 31.994950 19.296290 6.816339
F 23.083813 27.014282 6.691904
F 22.976255 24.440323 14.863749
F 23.083813 19.296285 6.691905
F 31.969330 27.020277 4.085591
F 31.887385 32.158317 14.988176
F 31.969330 19.302281 4.085591
F 23.058192 27.020273 3.961162
F 31.887385 24.440320 14.988176
F 23.058192 19.302276 3.961162
F 31.641647 24.445370 0.440504
F 31.641647 32.163366 0.440504
F 22.730533 24.445369 0.316072
F 22.730533 32.163365 0.316072
F 34.197154 30.879287 4.116695
F 34.197154 23.161290 4.116695
F 25.285975 30.879271 3.992270
F 25.285975 23.161275 3.992270
F 33.869362 28.304384 0.471633
F 33.869362 20.586387 0.471632
F 24.958312 28.304368 0.347180
F 24.958312 20.586371 0.347180
F 34.197382 28.307514 3.196485
F 34.197382 20.589518 3.196485
F 25.286189 28.307530 3.072036
F 25.286189 20.589534 3.072036
F 34.222789 30.873299 6.847458
F 34.222789 23.155302 6.847458
F 25.311593 30.873279 6.723012
F 25.311593 23.155283 6.723012
F 27.494934 24.440429 10.388857
F 27.494934 32.158425 10.388857
F 18.583780 24.440419 10.264431
F 18.583780 32.158416 10.264431
F 27.444480 27.012992 14.018829
F 20.748472 20.581324 14.832641
F 27.444480 19.294995 14.018830
F 18.533328 27.013001 13.894403
F 20.748472 28.299320 14.832641
F 18.533328 19.295004 13.894403
F 27.482424 27.013062 11.292758
F 29.659597 20.581324 14.957072
F 27.482424 19.295065 11.292758
F 18.571207 27.013086 11.168309
F 29.659597 28.299321 14.957072
F 18.571207 19.295089 11.168309
F 27.528650 24.441574 7.662965
F 27.528650 32.159570 7.662965
F 18.617430 24.441550 7.538516
F 18.617430 32.159546 7.538516
F 29.710207 30.872061 11.323865
F 29.710207 23.154065 11.323865
F 20.799081 30.872062 11.199434
F 20.799081 23.154066 11.199434
F 29.756431 28.300571 7.694073
F 29.756431 20.582575 7.694073
F 20.845305 28.300571 7.569641
F 20.845305 20.582574 7.569641
F 29.722716 28.299426 10.419965
F 29.722716 20.581429 10.419966
F 20.811576 28.299422 10.295537
F 20.811576 20.581425 10.295537
F 29.672261 30.871991 14.049937
F 29.672261 23.153994 14.049937
F 20.761124 30.871994 13.925509
F 20.761124 23.153998 13.925510
F 31.950510 24.440424 10.451076
F 31.950510 32.158420 10.451076
F 23.039375 24.440428 10.326642
F 23.039375 32.158424 10.326642
F 31.900051 27.012996 14.081045
F 18.520604 32.158297 14.801517
F 31.900051 19.294999 14.081045
F 22.988921 27.012992 13.956614
F 18.520604 24.440301 14.801517
F 22.988921 19.294995 13.956614
F 31.938001 27.013067 11.354970
F 27.431816 32.158320 14.925965
F 31.938001 19.295070 11.354970
F 23.026863 27.013063 11.230543
F 27.431816 24.440324 14.925965
F 23.026863 19.295066 11.230543
F 31.984227 24.441569 7.725178
F 31.984227 32.159565 7.725178
F 23.073088 24.441574 7.600750
F 23.073088 32.159570 7.600750
F 34.165838 30.872078 11.386065
F 34.165838 23.154082 11.386065
F 25.254645 30.872060 11.261651
F 25.254645 23.154064 11.261651
F 34.212071 28.300552 7.756275
F 34.212071 20.582555 7.756275
F 25.300870 28.300572 7.631858
F 25.300870 20.582576 7.631858
F 34.178348 28.299408 10.482191
F 34.178348 20.581411 10.482191
F 25.267154 28.299427 10.357749
F 25.267154 20.581430 10.357750
F 34.127857 30.872000 14.112145
F 34.127857 23.154004 14.112145
F 25.216701 30.871990 13.987722
F 25.216701 23.153994 13.987722
F 27.292136 24.440322 24.929423
F 27.292136 32.158318 24.929423
F 18.380970 24.440310 24.804999
F 18.380970 32.158306 24.804999
F 27.241333 27.012988 28.567368
F 27.241333 34.730985 28.567368
F 27.241333 19.294991 28.567368
F 18.330151 27.013004 28.442947
F 25.115153 23.153990 21.260380
F 18.330151 19.295007 28.442947
F 27.279436 27.012988 25.838910
F 27.279436 34.730985 25.838909
F 27.279436 19.294991 25.838909
F 18.368243 27.013007 25.714466
F 25.115153 30.871986 21.260380
F 18.368243 19.295010 25.714466
F 27.330231 24.440322 22.200965
F 27.330231 32.158318 22.200965
F 18.419032 24.440302 22.076519
F 18.419032 32.158298 22.076519
F 29.507210 30.871985 25.870018
F 29.507210 23.153989 25.870018
F 20.596092 30.871989 25.745585
F 20.596092 23.153992 25.745585
F 29.558003 28.299322 22.232074
F 29.558003 20.581325 22.232074
F 20.646889 28.299318 22.107641
F 20.646889 20.581322 22.107641
F 29.519908 28.299322 24.960530
F 29.519908 20.581325 24.960530
F 20.608784 28.299316 24.836103
F 20.608784 20.581320 24.836103
F 29.469107 30.871985 28.598475
F 29.469107 23.153989 28.598475
F 20.557984 30.871990 28.474047
F 20.557984 23.153994 28.474047
F 31.747658 24.440330 24.991633
F 31.747658 32.158326 24.991633
F 22.836578 24.440322 24.867208
F 22.836578 32.158318 24.867208
F 31.696859 27.012981 28.629578
F 31.696859 34.730977 28.629579
F 31.696859 19.294984 28.629579
F 22.785775 27.012989 28.505153
F 22.785775 34.730985 28.505153
F 22.785775 19.294992 28.505153
F 31.734958 27.012980 25.901130
F 31.734958 34.730977 25.901130
F 31.734958 19.294983 25.901130
F 22.823877 27.012989 25.776694
F 22.823877 34.730985 25.776694
F 22.823877 19.294992 25.776693
F 31.785750 24.440331 22.263186
F 31.785750 32.158327 22.263186
F 22.874672 24.440321 22.138749
F 22.874672 32.158317 22.138749
F 33.962600 30.871946 25.932259
F 33.962600 23.153949 25.932259
F 25.051659 30.871986 25.807802
F 25.051659 23.153990 25.807802
F 34.013383 28.299363 22.294314
F 34.013383 20.581367 22.294314
F 25.102453 28.299320 22.169857
F 25.102453 20.581324 22.169857
F 33.975300 28.299361 25.022718
F 33.975300 20.581364 25.022718
F 25.064358 28.299320 24.898316
F 25.064358 20.581324 24.898316
F 33.924514 30.871950 28.660667
F 33.924514 23.153953 28.660667
F 25.013556 30.871986 28.536261
F 25.013556 23.153990 28.536261
F 27.190539 24.440322 32.205313
F 27.190539 32.158318 32.205313
F 18.279351 24.440304 32.080893
F 18.279351 32.158301 32.080893
F 27.228634 24.440322 29.476854
F 27.228634 32.158318 29.476855
F 18.317447 24.440305 29.352412
F 18.317447 32.158301 29.352412
F 29.456407 28.299321 29.507963
F 29.456407 20.581325 29.507963
F 20.545286 28.299317 29.383529
F 20.545286 20.581321 29.383529
F 29.418313 28.299321 32.236420
F 29.418313 20.581325 32.236420
F 20.507189 28.299317 32.111992
F 20.507189 20.581320 32.111992
F 31.646068 24.440329 32.267524
F 31.646068 32.158325 32.267524
F 22.734980 24.440321 32.143098
F 22.734981 32.158318 32.143098
F 31.684159 24.440330 29.539075
F 31.684159 32.158326 29.539075
F 22.773075 24.440321 29.414639
F 22.773075 32.158317 29.414639
F 33.911813 28.299357 29.570202
F 33.911813 20.581361 29.570202
F 25.000856 28.299320 29.445747
F 25.000856 20.581324 29.445747
F 33.873737 28.299353 32.298615
F 33.873737 20.581356 32.298615
F 24.962760 28.299320 32.174206
F 24.962760 20.581324 32.174206
F 27.393729 24.440322 17.653833
F 27.393729 32.158318 17.653833
F 18.482581 24.440314 17.529406
F 18.482581 32.158310 17.529406
F 27.342930 27.012988 21.291488
F 27.342930 34.730984 21.291488
F 27.342930 19.294991 21.291488
F 18.431782 27.012997 21.167061
F 34.026082 23.153947 21.384776
F 18.431782 19.295000 21.167061
F 27.381032 27.012988 18.563066
F 27.381032 34.730985 18.563066
F 27.381032 19.294991 18.563066
F 18.469828 27.013010 18.438618
F 34.026082 30.871943 21.384776
F 18.469828 19.295013 18.438618
F 29.608806 30.871985 18.594174
F 29.608806 23.153989 18.594174
F 20.697692 30.871988 18.469742
F 20.697692 23.153992 18.469742
F 29.621501 28.299322 17.684939
F 29.621501 20.581325 17.684939
F 20.710375 28.299316 17.560513
F 20.710375 20.581319 17.560513
F 29.570703 30.871985 21.322594
F 29.570703 23.153989 21.322594
F 20.659578 30.871990 21.198167
F 20.659578 23.153994 21.198167
F 31.849251 24.440330 17.716039
F 31.849251 32.158327 17.716039
F 22.938172 24.440322 17.591618
F 22.938172 32.158318 17.591618
F 31.798449 27.012980 21.353696
F 31.798449 34.730976 21.353696
F 31.798449 19.294983 21.353696
F 22.887373 27.012989 21.229273
F 22.887373 34.730985 21.229273
F 22.887373 19.294992 21.229273
F 31.836552 27.012980 18.625284
F 31.836552 34.730976 18.625284
F 31.836552 19.294983 18.625284
F 22.925473 27.012989 18.500850
F 22.925473 34.730985 18.500850
F 22.925473 19.294992 18.500850
F 34.064201 30.871947 18.656400
F 34.064201 23.153951 18.656400
F 25.153255 30.871986 18.531958
F 25.153255 23.153990 18.531958
F 34.076887 28.299362 17.747108
F 34.076887 20.581365 17.747108
F 25.165950 28.299320 17.622725
F 25.165950 20.581324 17.622725
F 26.987346 24.440322 46.757047
F 26.987346 32.158318 46.757047
F 18.076169 24.440307 46.632625
F 18.076169 32.158303 46.632625
F 26.974649 27.012988 47.666280
F 26.974649 34.730985 47.666280
F 26.974649 19.294991 47.666280
F 18.063488 27.012999 47.541841
F 24.810361 23.153990 43.088040
F 18.063488 19.295002 47.541841
F 27.025440 24.440322 44.028625
F 27.025440 32.158318 44.028625
F 18.114271 24.440309 43.904185
F 18.114271 32.158305 43.904185
F 29.202426 30.871986 47.697388
F 29.202426 23.153990 47.697388
F 20.291302 30.871989 47.572955
F 20.291302 23.153993 47.572955
F 29.253215 28.299321 44.059733
F 29.253215 20.581324 44.059733
F 20.342090 28.299317 43.935300
F 20.342090 20.581320 43.935300
F 29.215121 28.299321 46.788154
F 29.215121 20.581324 46.788154
F 20.304000 28.299318 46.663725
F 20.304000 20.581321 46.663725
F 31.442889 24.440325 46.819261
F 31.442889 32.158322 46.819260
F 22.531787 24.440322 46.694832
F 22.531787 32.158318 46.694832
F 31.430192 27.012985 47.728498
F 31.430192 34.730981 47.728498
F 31.430192 19.294988 47.728498
F 22.519091 27.012989 47.604065
F 22.519091 34.730985 47.604065
F 22.519091 19.294992 47.604065
F 31.480979 24.440326 44.090844
F 31.480979 32.158322 44.090843
F 22.569882 24.440322 43.966410
F 22.569882 32.158318 43.966410
F 33.657915 30.871970 47.759616
F 33.657915 23.153974 47.759616
F 24.746871 30.871986 47.635173
F 24.746871 23.153990 47.635173
F 33.708688 28.299341 44.121963
F 33.708688 20.581344 44.121963
F 24.797661 28.299320 43.997517
F 24.797661 20.581324 43.997517
F 33.670611 28.299337 46.850360
F 33.670611 20.581340 46.850361
F 24.759567 28.299320 46.725939
F 24.759567 20.581324 46.725940
F 27.139736 27.012988 35.843258
F 27.139736 34.730985 35.843258
F 27.139736 19.294991 35.843258
F 18.228549 27.013006 35.718838
F 24.810361 30.871986 43.088040
F 18.228549 19.295009 35.718838
F 27.177839 27.012988 33.114800
F 27.177839 34.730985 33.114800
F 27.177839 19.294991 33.114800
F 18.266655 27.013005 32.990357
F 33.721389 23.153970 43.212459
F 18.266655 19.295008 32.990357
F 29.405614 30.871985 33.145908
F 29.405614 23.153989 33.145908
F 20.494490 30.871990 33.021474
F 20.494490 23.153993 33.021474
F 29.367511 30.871985 35.874365
F 29.367511 23.153989 35.874365
F 20.456388 30.871989 35.749937
F 20.456388 23.153993 35.749937
F 31.595269 27.012983 35.905470
F 31.595269 34.730979 35.905470
F 31.595269 19.294986 35.905470
F 22.684177 27.012989 35.781043
F 22.684177 34.730985 35.781044
F 22.684177 19.294992 35.781044
F 31.633368 27.012982 33.177019
F 31.633368 34.730978 33.177019
F 31.633368 19.294985 33.177019
F 22.722280 27.012989 33.052584
F 22.722280 34.730985 33.052584
F 22.722280 19.294992 33.052584
F 33.861037 30.871954 33.208145
F 33.861037 23.153958 33.208145
F 24.950061 30.871986 33.083692
F 24.950061 23.153990 33.083692
F 33.822952 30.871958 35.936563
F 33.822952 23.153962 35.936563
F 24.911959 30.871986 35.812151
F 24.911959 23.153990 35.812151
F 27.088942 24.440322 39.481204
F 27.088942 32.158318 39.481204
F 18.177755 24.440304 39.356783
F 18.177755 32.158300 39.356783
F 27.038139 27.012988 43.119148
F 27.038139 34.730985 43.119148
F 27.038139 19.294991 43.119148
F 18.126955 27.013005 42.994727
F 33.721389 30.871966 43.212458
F 18.126956 19.295008 42.994727
F 27.076242 27.012988 40.390690
F 27.076242 34.730985 40.390690
F 27.076242 19.294991 40.390690
F 18.165066 27.013003 40.266249
F 24.861163 20.581324 39.450096
F 18.165066 19.295006 40.266249
F 27.127037 24.440322 36.752745
F 27.127037 32.158318 36.752745
F 18.215856 24.440306 36.628303
F 18.215856 32.158302 36.628303
F 29.304018 30.871986 40.421798
F 29.304018 23.153989 40.421798
F 20.392893 30.871990 40.297364
F 20.392893 23.153994 40.297364
F 29.354811 28.299321 36.783853
F 29.354811 20.581325 36.783853
F 20.443687 28.299317 36.659419
F 20.443687 20.581320 36.659419
F 29.316717 28.299321 39.512311
F 29.316717 20.581325 39.512311
F 20.405594 28.299317 39.387882
F 20.405594 20.581321 39.387882
F 29.265915 30.871986 43.150255
F 29.265915 23.153990 43.150255
F 20.354793 30.871989 43.025826
F 20.354793 23.153993 43.025826
F 31.544478 24.440327 39.543416
F 31.544478 32.158323 39.543416
F 22.633383 24.440321 39.418989
F 22.633383 32.158318 39.418989
F 31.493678 27.012984 43.181361
F 31.493678 34.730981 43.181361
F 31.493678 19.294987 43.181361
F 22.582580 27.012989 43.056933
F 22.582580 34.730985 43.056933
F 22.582580 19.294992 43.056933
F 31.531778 27.012984 40.452909
F 31.531778 34.730980 40.452909
F 31.531778 19.294987 40.452909
F 22.620683 27.012989 40.328474
F 22.620683 34.730985 40.328474
F 22.620683 19.294992 40.328474
F 31.582569 24.440328 36.814964
F 31.582569 32.158324 36.814964
F 22.671478 24.440322 36.690529
F 22.671478 32.158318 36.690529
F 33.759474 30.871962 40.484030
F 33.759474 23.153966 40.484030
F 24.848464 30.871986 40.359582
F 24.848464 23.153990 40.359582
F 33.810251 28.299349 36.846087
F 33.810251 20.581352 36.846087
F 24.899258 28.299320 36.721637
F 24.899258 20.581324 36.721637
F 33.772174 28.299344 39.574511
F 33.772174 20.581348 39.574511
F 24.861163 28.299320 39.450096
F 26.936556 27.012987 50.394147
F 26.936556 34.730983 50.394147
F 26.936556 19.294990 50.394147
F 18.025388 27.013000 50.269724
F 18.271106 19.289960 64.817411
F 18.025388 19.295003 50.269724
F 29.164333 30.871984 50.425255
F 29.164333 23.153988 50.425255
F 20.253214 30.871986 50.300825
F 20.253214 23.153990 50.300825
F 31.392102 27.012984 50.456361
F 31.392102 34.730981 50.456361
F 31.392102 19.294987 50.456361
F 22.480997 27.012987 50.331932
F 22.480998 34.730984 50.331933
F 22.480998 19.294990 50.331933
F 33.619838 30.871972 50.487463
F 33.619838 23.153976 50.487463
F 24.708778 30.871985 50.363040
F 24.708778 23.153989 50.363040
F 26.885956 24.440248 54.027354
F 26.885956 32.158244 54.027354
F 17.974797 24.440237 53.902929
F 17.974797 32.158233 53.902929
F 26.839723 27.011736 57.657147
F 26.839723 34.729732 57.657147
F 26.839723 19.293739 57.657147
F 17.928572 27.011745 57.532722
F 17.928572 34.729741 57.532722
F 17.928572 19.293748 57.532722
F 26.873446 27.012882 54.931256
F 26.873446 34.730878 54.931256
F 26.873446 19.294885 54.931256
F 17.962304 27.012888 54.806820
F 17.962304 34.730884 54.806820
F 17.962304 19.294891 54.806820
F 26.923892 24.440319 51.301283
F 26.923893 32.158315 51.301283
F 18.012741 24.440310 51.176846
F 18.012741 32.158306 51.176846
F 29.101224 30.871879 54.962364
F 29.101223 23.153883 54.962364
F 20.190102 30.871882 54.837931
F 20.190102 23.153886 54.837931
F 29.151668 28.299317 51.332391
F 29.151668 20.581321 51.332391
F 20.240545 28.299314 51.207958
F 20.240545 20.581318 51.207958
F 29.113732 28.299247 54.058462
F 29.113732 20.581250 54.058462
F 20.202614 28.299245 53.934032
F 20.202614 20.581249 53.934032
F 29.067501 30.870734 57.688255
F 29.067501 23.152738 57.688255
F 20.156384 30.870735 57.563825
F 20.156384 23.152739 57.563825
F 31.341505 24.440250 54.089569
F 31.341505 32.158246 54.089569
F 22.430397 24.440248 53.965139
F 22.430397 32.158244 53.965139
F 31.295274 27.011735 57.719362
F 31.295274 34.729731 57.719362
F 31.295274 19.293738 57.719362
F 22.384164 27.011737 57.594932
F 22.384164 34.729733 57.594932
F 22.384164 19.293739 57.594932
F 31.328994 27.012880 54.993472
F 31.328994 34.730876 54.993472
F 31.328994 19.294883 54.993472
F 22.417888 27.012882 54.869040
F 22.417888 34.730878 54.869040
F 22.417888 19.294885 54.869040
F 31.379438 24.440321 51.363501
F 31.379438 32.158317 51.363501
F 22.468334 24.440318 51.239068
F 22.468334 32.158314 51.239068
F 33.556742 30.871870 55.024586
F 33.556742 23.153874 55.024586
F 24.645668 30.871880 54.900148
F 24.645668 23.153884 54.900148
F 33.607172 28.299329 51.394616
F 33.607172 20.581333 51.394616
F 24.696113 28.299317 51.270176
F 24.696113 20.581320 51.270176
F 33.569251 28.299256 54.120672
F 33.569251 20.581259 54.120673
F 24.658177 28.299246 53.996247
F 24.658177 20.581250 53.996247
F 33.523035 30.870729 57.750468
F 33.523035 23.152732 57.750468
F 24.611945 30.870734 57.626039
F 24.611945 23.152738 57.626039
F 26.854627 24.433038 61.296735
F 26.854627 32.151034 61.296735
F 17.943486 24.433030 61.172310
F 17.943485 32.151026 61.172310
F 27.182278 27.007940 64.941826
F 27.182278 34.725937 64.941826
F 27.182278 19.289944 64.941826
F 24.954501 23.148943 64.910718
F 24.954501 30.866939 64.910718
F 33.865593 23.148936 65.035151
F 26.854412 27.004778 62.216970
F 26.854412 34.722775 62.216970
F 26.854412 19.286781 62.216970
F 17.943287 27.004780 62.092538
F 17.943287 34.722777 62.092538
F 17.943287 19.286783 62.092538
F 26.829000 24.439029 58.565993
F 26.829000 32.157025 58.565993
F 17.917870 24.439026 58.441560
F 17.917870 32.157022 58.441560
F 29.082191 30.863776 62.248077
F 29.082191 23.145780 62.248077
F 20.171072 30.863778 62.123646
F 20.171072 23.145782 62.123646
F 29.056777 28.298028 58.597101
F 29.056777 20.580031 58.597101
F 20.145657 28.298025 58.472669
F 20.145657 20.580029 58.472669
F 29.082405 28.292036 61.327842
F 29.082404 20.574040 61.327842
F 20.171289 28.292036 61.203412
F 20.171289 20.574039 61.203412
F 29.410058 30.866938 64.972934
F 29.410058 23.148942 64.972934
F 20.498933 30.866941 64.848505
F 20.498933 23.148945 64.848505
F 31.310183 24.433038 61.358950
F 31.310183 32.151035 61.358950
F 22.399069 24.433038 61.234520
F 22.399069 32.151034 61.234520
F 31.637825 27.007938 65.004041
F 31.637825 34.725934 65.004041
F 31.637825 19.289941 65.004041
F 22.726720 27.007941 64.879611
F 22.726720 34.725937 64.879611
F 22.726721 19.289944 64.879611
F 31.309965 27.004778 62.279186
F 31.309965 34.722774 62.279186
F 31.309965 19.286781 62.279186
F 22.398855 27.004779 62.154754
F 22.398855 34.722775 62.154754
F 22.398855 19.286782 62.154754
F 31.284552 24.439030 58.628210
F 31.284552 32.157027 58.628210
F 22.373443 24.439029 58.503778
F 22.373443 32.157025 58.503778
F 33.537741 30.863775 62.310296
F 33.537741 23.145779 62.310296
F 24.626634 30.863776 62.185862
F 24.626634 23.145780 62.185862
F 33.512307 28.298034 58.659322
F 33.512307 20.580037 58.659321
F 24.601221 28.298027 58.534886
F 24.601221 20.580031 58.534885
F 33.537943 28.292040 61.390055
F 33.537943 20.574044 61.390055
F 24.626848 28.292036 61.265627
F 24.626848 20.574040 61.265627
F 33.865593 30.866932 65.035151
F 18.271106 27.007957 64.817410
F 18.271106 34.725953 64.817410
F 27.513969 47.602523 3.103144
F 27.513969 39.884526 3.103144
F 18.602819 47.602515 2.978720
F 18.602819 39.884518 2.978720
F 27.539372 50.168273 6.754120
F 27.539372 42.450276 6.754120
F 18.628217 50.168282 6.629694
F 18.628217 42.450285 6.629694
F 27.513754 50.174264 4.023378
F 27.513754 42.456267 4.023378
F 18.602543 50.174286 3.898931
F 18.602543 42.456289 3.898931
F 27.186092 47.599361 0.378288
F 27.186092 39.881364 0.378288
F 18.274932 47.599350 0.253852
F 18.274932 39.881352 0.253852
F 29.741536 38.597269 4.054485
F 29.741536 46.315267 4.054485
F 20.830411 38.597269 3.930054
F 20.830411 46.315267 3.930054
F 29.413867 51.458359 0.409396
F 29.413867 36.022365 0.409396
F 29.413867 43.740363 0.409396
F 20.502747 51.458357 0.284964
F 20.502747 36.022362 0.284964
F 20.502747 43.740361 0.284964
F 29.741750 51.461521 3.134252
F 29.741750 36.025526 3.134252
F 29.741750 43.743524 3.134252
F 20.830611 51.461517 3.009824
F 20.830611 36.025522 3.009824
F 20.830611 43.743520 3.009824
F 29.767155 38.591278 6.785228
F 29.767155 46.309276 6.785228
F 20.856014 38.591281 6.660800
F 20.856014 46.309279 6.660800
F 31.969541 47.602520 3.165362
F 31.969541 39.884523 3.165362
F 23.058410 47.602523 3.040928
F 23.058410 39.884526 3.040928
F 31.994950 50.168278 6.816339
F 31.994950 42.450281 6.816339
F 23.083813 50.168273 6.691904
F 23.083813 42.450276 6.691905
F 31.969330 50.174269 4.085591
F 31.969330 42.456272 4.085591
F 23.058192 50.174264 3.961162
F 23.058192 42.456268 3.961162
F 31.641647 47.599361 0.440504
F 31.641647 39.881364 0.440504
F 22.730533 47.599360 0.316072
F 22.730533 39.881363 0.316072
F 34.197154 38.597284 4.116695
F 34.197154 46.315282 4.116695
F 25.285975 38.597268 3.992270
F 25.285975 46.315266 3.992270
F 33.869362 51.458375 0.471633
F 33.869362 36.022380 0.471632
F 33.869362 43.740379 0.471632
F 24.958312 51.458359 0.347180
F 24.958312 36.022364 0.347180
F 24.958312 43.740363 0.347180
F 34.197382 51.461505 3.196485
F 34.197382 36.025511 3.196485
F 34.197382 43.743509 3.196485
F 25.286189 51.461521 3.072036
F 25.286189 36.025527 3.072036
F 25.286189 43.743525 3.072036
F 34.222789 38.591296 6.847458
F 34.222789 46.309294 6.847458
F 25.311593 38.591277 6.723012
F 25.311593 46.309275 6.723012
F 27.494934 47.594420 10.388857
F 27.494934 39.876423 10.388857
F 18.583780 47.594411 10.264431
F 18.583780 39.876413 10.264431
F 27.444480 50.166983 14.018829
F 27.444480 42.448986 14.018830
F 18.533328 50.166992 13.894403
F 18.533328 42.448995 13.894403
F 27.482424 50.167054 11.292758
F 27.482424 42.449057 11.292758
F 18.571207 50.167078 11.168309
F 18.571207 42.449081 11.168309
F 27.528650 47.595566 7.662965
F 27.528650 39.877568 7.662965
F 18.617430 47.595541 7.538517
F 18.617430 39.877544 7.538516
F 29.710207 38.590059 11.323865
F 29.710207 46.308056 11.323865
F 20.799081 38.590059 11.199434
F 20.799081 46.308057 11.199434
F 29.756431 51.454563 7.694073
F 29.756431 36.018568 7.694072
F 29.756431 43.736566 7.694073
F 20.845305 51.454562 7.569641
F 20.845305 36.018567 7.569641
F 20.845305 43.736565 7.569641
F 29.722716 51.453417 10.419965
F 29.722716 36.017423 10.419965
F 29.722716 43.735421 10.419966
F 20.811576 51.453413 10.295537
F 20.811576 36.017419 10.295537
F 20.811576 43.735417 10.295537
F 29.672261 38.589988 14.049937
F 29.672261 46.307986 14.049937
F 20.761123 38.589992 13.925510
F 20.761124 46.307989 13.925510
F 31.950510 47.594415 10.451076
F 31.950510 39.876418 10.451076
F 23.039375 47.594419 10.326642
F 23.039375 39.876422 10.326642
F 31.900051 50.166987 14.081045
F 31.900051 42.448990 14.081045
F 22.988921 50.166983 13.956614
F 22.988921 42.448986 13.956614
F 31.938001 50.167058 11.354970
F 31.938001 42.449062 11.354970
F 23.026863 50.167054 11.230543
F 23.026863 42.449057 11.230543
F 31.984227 47.595561 7.725178
F 31.984227 39.877563 7.725178
F 23.073088 47.595565 7.600750
F 23.073088 39.877567 7.600749
F 34.165838 38.590076 11.386065
F 34.165838 46.308074 11.386065
F 25.254646 38.590058 11.261651
F 25.254646 46.308055 11.261651
F 34.212071 51.454543 7.756275
F 34.212071 36.018549 7.756275
F 34.212071 43.736547 7.756275
F 25.300870 51.454564 7.631858
F 25.300870 36.018569 7.631858
F 25.300870 43.736567 7.631858
F 34.178348 51.453399 10.482191
F 34.178348 36.017405 10.482191
F 34.178348 43.735403 10.482191
F 25.267154 51.453418 10.357749
F 25.267154 36.017423 10.357750
F 25.267154 43.735421 10.357750
F 34.127857 38.589997 14.112145
F 34.127857 46.307995 14.112145
F 25.216701 38.589987 13.987722
F 25.216701 46.307985 13.987722
F 27.431816 47.594315 14.925965
F 27.431816 39.876318 14.925965
F 18.520604 47.594292 14.801517
F 18.520604 39.876295 14.801517
F 29.659597 51.453312 14.957072
F 29.659597 36.017318 14.957072
F 29.659597 43.735316 14.957072
F 20.748472 51.453311 14.832641
F 20.748472 36.017317 14.832641
F 20.748472 43.735315 14.832641
F 31.887385 47.594312 14.988176
F 31.887385 39.876314 14.988176
F 22.976255 47.594314 14.863749
F 22.976255 39.876317 14.863749
F 34.115210 51.453300 15.019262
F 34.115210 36.017305 15.019262
F 34.115210 43.735303 15.019262
F 25.204036 51.453313 14.894858
F 25.204036 36.017318 14.894858
F 25.204036 43.735316 14.894858
F 27.539372 34.732278 6.754120
F 18.628217 34.732287 6.629694
F 27.513754 34.738269 4.023378
F 18.602543 34.738291 3.898931
F 31.994950 34.732283 6.816339
F 23.083813 34.732278 6.691904
F 31.969330 34.738274 4.085591
F 23.058192 34.738270 3.961162
F 27.444480 34.730988 14.018830
F 18.533328 34.730997 13.894403
F 27.482424 34.731059 11.292758
F 18.571207 34.731083 11.168309
F 31.900051 34.730992 14.081045
F 22.988921 34.730988 13.956614
F 31.938001 34.731064 11.354970
F 23.026863 34.731059 11.230542
F 27.292136 47.594314 24.929423
F 27.292136 39.876316 24.929423
F 18.380970 47.594301 24.804999
F 18.380970 39.876304 24.804999
F 27.241333 50.166980 28.567368
F 27.241333 42.448983 28.567368
F 18.330151 50.166995 28.442947
F 18.330151 42.448999 28.442947
F 27.279436 50.166979 25.838910
F 27.279436 42.448983 25.838909
F 18.368243 50.166998 25.714466
F 18.368243 42.449001 25.714466
F 27.330231 47.594314 22.200965
F 27.330231 39.876316 22.200965
F 18.419032 47.594293 22.076519
F 18.419032 39.876296 22.076519
F 29.507209 38.589982 25.870018
F 29.507210 46.307980 25.870018
F 20.596092 38.589986 25.745585
F 20.596092 46.307984 25.745585
F 29.558003 51.453313 22.232074
F 29.558003 36.017319 22.232074
F 29.558003 43.735317 22.232074
F 20.646889 51.453310 22.107641
F 20.646889 36.017315 22.107641
F 20.646889 43.735313 22.107641
F 29.519908 51.453313 24.960530
F 29.519908 36.017318 24.960530
F 29.519908 43.735317 24.960530
F 20.608784 51.453307 24.836103
F 20.608784 36.017313 24.836103
F 20.608784 43.735311 24.836103
F 29.469107 38.589982 28.598475
F 29.469107 46.307980 28.598475
F 20.557984 38.589987 28.474048
F 20.557984 46.307985 28.474047
F 31.747658 47.594322 24.991633
F 31.747658 39.876324 24.991633
F 22.836578 47.594313 24.867208
F 22.836578 39.876315 24.867208
F 31.696859 50.166972 28.629579
F 31.696859 42.448975 28.629579
F 22.785775 50.166980 28.505153
F 22.785775 42.448983 28.505153
F 31.734958 50.166971 25.901130
F 31.734958 42.448975 25.901130
F 22.823877 50.166980 25.776694
F 22.823877 42.448983 25.776693
F 31.785750 47.594322 22.263186
F 31.785750 39.876325 22.263186
F 22.874672 47.594312 22.138749
F 22.874672 39.876315 22.138749
F 33.962600 38.589943 25.932259
F 33.962600 46.307941 25.932259
F 25.051659 38.589984 25.807802
F 25.051659 46.307981 25.807802
F 34.013383 51.453355 22.294314
F 34.013383 36.017360 22.294314
F 34.013383 43.735358 22.294314
F 25.102453 51.453311 22.169857
F 25.102453 36.017317 22.169857
F 25.102453 43.735315 22.169857
F 33.975300 51.453352 25.022718
F 33.975300 36.017358 25.022718
F 33.975300 43.735356 25.022718
F 25.064357 51.453311 24.898316
F 25.064358 36.017317 24.898316
F 25.064357 43.735315 24.898316
F 33.924514 38.589947 28.660667
F 33.924514 46.307945 28.660667
F 25.013556 38.589984 28.536261
F 25.013556 46.307982 28.536261
F 27.190539 47.594314 32.205313
F 27.190539 39.876316 32.205313
F 18.279351 47.594296 32.080893
F 18.279351 39.876299 32.080893
F 27.228634 47.594314 29.476854
F 27.228634 39.876316 29.476854
F 18.317447 47.594296 29.352412
F 18.317447 39.876299 29.352412
F 29.456407 51.453313 29.507963
F 29.456407 36.017318 29.507963
F 29.456407 43.735316 29.507963
F 20.545286 51.453308 29.383529
F 20.545286 36.017314 29.383529
F 20.545286 43.735312 29.383529
F 29.418313 51.453312 32.236420
F 29.418313 36.017318 32.236420
F 29.418313 43.735316 32.236420
F 20.507189 51.453308 32.111992
F 20.507189 36.017314 32.111993
F 20.507189 43.735312 32.111992
F 31.646068 47.594320 32.267524
F 31.646068 39.876323 32.267525
F 22.734980 47.594313 32.143098
F 22.734980 39.876315 32.143098
F 31.684159 47.594321 29.539075
F 31.684159 39.876324 29.539075
F 22.773075 47.594313 29.414639
F 22.773075 39.876315 29.414639
F 33.911813 51.453348 29.570202
F 33.911813 36.017354 29.570202
F 33.911813 43.735352 29.570202
F 25.000856 51.453311 29.445747
F 25.000856 36.017317 29.445747
F 25.000856 43.735315 29.445747
F 33.873737 51.453344 32.298615
F 33.873737 36.017350 32.298615
F 33.873737 43.735348 32.298615
F 24.962760 51.453311 32.174206
F 24.962760 36.017317 32.174206
F 24.962760 43.735315 32.174206
F 27.393729 47.594314 17.653833
F 27.393729 39.876316 17.653833
F 18.482581 47.594305 17.529406
F 18.482581 39.876308 17.529406
F 27.342930 50.166979 21.291488
F 27.342930 42.448983 21.291488
F 18.431782 50.166988 21.167061
F 18.431782 42.448991 21.167061
F 27.381032 50.166979 18.563066
F 27.381032 42.448983 18.563066
F 18.469828 50.167001 18.438618
F 18.469828 42.449004 18.438618
F 29.608806 38.589982 18.594174
F 29.608806 46.307980 18.594174
F 20.697692 38.589985 18.469742
F 20.697692 46.307983 18.469742
F 29.621501 51.453313 17.684939
F 29.621501 36.017319 17.684939
F 29.621501 43.735317 17.684939
F 20.710375 51.453307 17.560513
F 20.710375 36.017312 17.560513
F 20.710375 43.735310 17.560513
F 29.570703 38.589982 21.322594
F 29.570703 46.307980 21.322594
F 20.659578 38.589988 21.198168
F 20.659578 46.307986 21.198167
F 31.849251 47.594322 17.716039
F 31.849251 39.876324 17.716039
F 22.938172 47.594313 17.591618
F 22.938172 39.876316 17.591618
F 31.798449 50.166971 21.353696
F 31.798449 42.448974 21.353696
F 22.887373 50.166980 21.229273
F 22.887373 42.448983 21.229273
F 31.836552 50.166971 18.625284
F 31.836552 42.448974 18.625284
F 22.925473 50.166980 18.500850
F 22.925473 42.448983 18.500850
F 34.064201 38.589944 18.656400
F 34.064201 46.307942 18.656400
F 25.153255 38.589984 18.531958
F 25.153255 46.307981 18.531958
F 34.076887 51.453353 17.747108
F 34.076887 36.017359 17.747108
F 34.076887 43.735357 17.747108
F 25.165950 51.453311 17.622725
F 25.165950 36.017317 17.622725
F 25.165950 43.735315 17.622725
F 34.026082 38.589940 21.384776
F 34.026082 46.307938 21.384776
F 25.115153 38.589984 21.260380
F 25.115153 46.307982 21.260380
F 18.330151 34.731000 28.442947
F 18.368243 34.731003 25.714466
F 18.431782 34.730993 21.167061
F 18.469828 34.731006 18.438618
F 26.987346 47.594313 46.757047
F 26.987346 39.876316 46.757047
F 18.076169 47.594298 46.632625
F 18.076169 39.876301 46.632625
F 26.974649 50.166980 47.666280
F 26.974649 42.448983 47.666280
F 18.063488 50.166990 47.541841
F 18.063488 42.448993 47.541841
F 27.025440 47.594314 44.028625
F 27.025440 39.876316 44.028625
F 18.114271 47.594300 43.904185
F 18.114271 39.876303 43.904185
F 29.202426 38.589983 47.697388
F 29.202426 46.307981 47.697388
F 20.291301 38.589987 47.572955
F 20.291302 46.307984 47.572955
F 29.253215 51.453312 44.059733
F 29.253215 36.017318 44.059733
F 29.253215 43.735316 44.059733
F 20.342090 51.453308 43.935300
F 20.342090 36.017314 43.935300
F 20.342090 43.735312 43.935300
F 29.215121 51.453312 46.788154
F 29.215121 36.017318 46.788154
F 29.215121 43.735316 46.788154
F 20.304000 51.453309 46.663725
F 20.304000 36.017315 46.663725
F 20.304000 43.735313 46.663725
F 31.442889 47.594317 46.819261
F 31.442889 39.876319 46.819260
F 22.531787 47.594313 46.694832
F 22.531787 39.876315 46.694832
F 31.430192 50.166976 47.728498
F 31.430192 42.448979 47.728498
F 22.519091 50.166980 47.604065
F 22.519091 42.448983 47.604065
F 31.480979 47.594317 44.090844
F 31.480979 39.876320 44.090843
F 22.569882 47.594313 43.966410
F 22.569882 39.876315 43.966409
F 33.657915 38.589967 47.759615
F 33.657915 46.307965 47.759616
F 24.746871 38.589984 47.635173
F 24.746871 46.307981 47.635173
F 33.708688 51.453332 44.121963
F 33.708688 36.017337 44.121963
F 33.708688 43.735335 44.121963
F 24.797661 51.453311 43.997517
F 24.797661 36.017317 43.997517
F 24.797661 43.735315 43.997517
F 33.670611 51.453328 46.850360
F 33.670611 36.017333 46.850360
F 33.670611 43.735331 46.850361
F 24.759567 51.453311 46.725939
F 24.759567 36.017317 46.725940
F 24.759567 43.735315 46.725940
F 27.139736 50.166980 35.843258
F 27.139736 42.448983 35.843258
F 18.228549 50.166997 35.718838
F 18.228549 42.449000 35.718838
F 27.177839 50.166979 33.114800
F 27.177839 42.448983 33.114800
F 18.266655 50.166996 32.990357
F 18.266655 42.448999 32.990357
F 29.405614 38.589983 33.145908
F 29.405614 46.307980 33.145908
F 20.494490 38.589987 33.021474
F 20.494490 46.307985 33.021474
F 29.367511 38.589983 35.874365
F 29.367511 46.307981 35.874365
F 20.456388 38.589987 35.749937
F 20.456388 46.307985 35.749937
F 31.595269 50.166974 35.905470
F 31.595269 42.448977 35.905470
F 22.684177 50.166980 35.781043
F 22.684177 42.448983 35.781044
F 31.633368 50.166973 33.177019
F 31.633368 42.448976 33.177019
F 22.722280 50.166980 33.052584
F 22.722280 42.448983 33.052584
F 33.861037 38.589951 33.208145
F 33.861037 46.307949 33.208145
F 24.950061 38.589984 33.083692
F 24.950061 46.307982 33.083692
F 33.822952 38.589955 35.936563
F 33.822952 46.307953 35.936563
F 24.911959 38.589984 35.812151
F 24.911959 46.307982 35.812151
F 27.088942 47.594313 39.481204
F 27.088942 39.876316 39.481204
F 18.177755 47.594296 39.356783
F 18.177755 39.876298 39.356783
F 27.038139 50.166980 43.119148
F 27.038139 42.448983 43.119148
F 18.126955 50.166996 42.994727
F 18.126955 42.449000 42.994727
F 27.076242 50.166980 40.390690
F 27.076242 42.448983 40.390690
F 18.165066 50.166994 40.266249
F 18.165066 42.448997 40.266249
F 27.127037 47.594313 36.752745
F 27.127037 39.876316 36.752745
F 18.215856 47.594298 36.628303
F 18.215856 39.876300 36.628303
F 29.304018 38.589983 40.421798
F 29.304018 46.307981 40.421798
F 20.392893 38.589987 40.297364
F 20.392893 46.307985 40.297364
F 29.354811 51.453312 36.783853
F 29.354811 36.017318 36.783853
F 29.354811 43.735316 36.783853
F 20.443687 51.453308 36.659419
F 20.443687 36.017313 36.659419
F 20.443687 43.735312 36.659419
F 29.316717 51.453312 39.512311
F 29.316717 36.017318 39.512311
F 29.316717 43.735316 39.512311
F 20.405594 51.453308 39.387882
F 20.405594 36.017314 39.387882
F 20.405594 43.735312 39.387882
F 29.265915 38.589983 43.150255
F 29.265915 46.307981 43.150255
F 20.354793 38.589986 43.025826
F 20.354793 46.307984 43.025826
F 31.544478 47.594318 39.543416
F 31.544478 39.876321 39.543416
F 22.633383 47.594313 39.418989
F 22.633383 39.876315 39.418989
F 31.493678 50.166976 43.181361
F 31.493678 42.448979 43.181361
F 22.582580 50.166980 43.056933
F 22.582580 42.448983 43.056933
F 31.531778 50.166975 40.452909
F 31.531778 42.448978 40.452909
F 22.620683 50.166980 40.328474
F 22.620683 42.448983 40.328474
F 31.582569 47.594319 36.814964
F 31.582569 39.876322 36.814964
F 22.671478 47.594313 36.690529
F 22.671478 39.876315 36.690529
F 33.759474 38.589959 40.484030
F 33.759474 46.307957 40.484030
F 24.848464 38.589984 40.359582
F 24.848464 46.307982 40.359582
F 33.810251 51.453340 36.846087
F 33.810251 36.017346 36.846087
F 33.810251 43.735344 36.846087
F 24.899258 51.453311 36.721637
F 24.899258 36.017317 36.721637
F 24.899258 43.735315 36.721637
F 33.772174 51.453336 39.574511
F 33.772174 36.017341 39.574511
F 33.772174 43.735339 39.574511
F 24.861163 51.453311 39.450096
F 24.861163 36.017317 39.450096
F 24.861163 43.735315 39.450096
F 33.721389 38.589963 43.212458
F 33.721389 46.307961 43.212459
F 24.810361 38.589984 43.088040
F 24.810361 46.307982 43.088040
F 18.063488 34.730995 47.541841
F 18.228549 34.731002 35.718838
F 18.266655 34.731001 32.990357
F 18.126956 34.731001 42.994727
F 18.165066 34.730999 40.266249
F 26.936556 50.166978 50.394147
F 26.936556 42.448981 50.394147
F 18.025388 50.166991 50.269724
F 18.025388 42.448994 50.269724
F 29.164333 38.589982 50.425255
F 29.164333 46.307980 50.425255
F 20.253214 38.589984 50.300825
F 20.253214 46.307982 50.300825
F 31.392102 50.166975 50.456361
F 31.392102 42.448979 50.456361
F 22.480998 50.166978 50.331932
F 22.480997 42.448982 50.331933
F 33.619838 38.589969 50.487463
F 33.619838 46.307967 50.487463
F 24.708778 38.589982 50.363040
F 24.708778 46.307980 50.363040
F 26.885956 47.594240 54.027354
F 26.885956 39.876242 54.027354
F 17.974797 47.594229 53.902929
F 17.974797 39.876231 53.902929
F 26.839723 50.165727 57.657147
F 26.839723 42.447730 57.657147
F 17.928572 50.165736 57.532722
F 17.928572 42.447739 57.532722
F 26.873446 50.166873 54.931256
F 26.873446 42.448876 54.931256
F 17.962304 50.166879 54.806820
F 17.962304 42.448882 54.806820
F 26.923892 47.594310 51.301283
F 26.923893 39.876313 51.301283
F 18.012741 47.594301 51.176846
F 18.012741 39.876304 51.176846
F 29.101224 38.589877 54.962364
F 29.101223 46.307875 54.962364
F 20.190101 38.589879 54.837931
F 20.190102 46.307877 54.837931
F 29.151668 51.453308 51.332391
F 29.151668 36.017314 51.332391
F 29.151668 43.735312 51.332391
F 20.240545 51.453305 51.207958
F 20.240545 36.017311 51.207958
F 20.240545 43.735309 51.207958
F 29.113732 51.453238 54.058462
F 29.113732 36.017244 54.058462
F 29.113732 43.735242 54.058462
F 20.202615 51.453236 53.934032
F 20.202614 36.017242 53.934032
F 20.202614 43.735240 53.934032
F 29.067501 38.588731 57.688255
F 29.067501 46.306729 57.688255
F 20.156384 38.588732 57.563825
F 20.156384 46.306730 57.563825
F 31.341505 47.594241 54.089569
F 31.341505 39.876244 54.089569
F 22.430397 47.594239 53.965139
F 22.430397 39.876242 53.965139
F 31.295274 50.165726 57.719362
F 31.295274 42.447729 57.719362
F 22.384164 50.165728 57.594932
F 22.384164 42.447731 57.594932
F 31.328994 50.166871 54.993473
F 31.328994 42.448874 54.993472
F 22.417888 50.166873 54.869040
F 22.417888 42.448876 54.869040
F 31.379438 47.594313 51.363501
F 31.379438 39.876315 51.363500
F 22.468334 47.594309 51.239068
F 22.468334 39.876312 51.239068
F 33.556742 38.589868 55.024586
F 33.556742 46.307866 55.024586
F 24.645668 38.589877 54.900148
F 24.645668 46.307875 54.900148
F 33.607172 51.453321 51.394616
F 33.607172 36.017326 51.394616
F 33.607172 43.735324 51.394616
F 24.696113 51.453308 51.270176
F 24.696114 36.017313 51.270176
F 24.696113 43.735311 51.270176
F 33.569251 51.453247 54.120672
F 33.569251 36.017252 54.120672
F 33.569251 43.735250 54.120673
F 24.658177 51.453237 53.996247
F 24.658177 36.017243 53.996247
F 24.658177 43.735241 53.996247
F 33.523035 38.588726 57.750468
F 33.523035 46.306724 57.750468
F 24.611945 38.588731 57.626040
F 24.611945 46.306729 57.626040
F 26.854627 47.587029 61.296735
F 26.854627 39.869032 61.296735
F 17.943486 47.587022 61.172310
F 17.943485 39.869024 61.172310
F 27.182278 50.161932 64.941826
F 27.182278 42.443935 64.941826
F 24.954501 46.302934 64.910718
F 24.954501 38.584936 64.910718
F 26.854412 50.158770 62.216970
F 26.854412 42.440773 62.216970
F 17.943287 50.158772 62.092538
F 17.943287 42.440775 62.092538
F 26.829000 47.593021 58.565993
F 26.829000 39.875023 58.565993
F 17.917870 47.593017 58.441560
F 17.917870 39.875020 58.441560
F 29.082191 38.581774 62.248077
F 29.082191 46.299772 62.248077
F 20.171072 38.581775 62.123646
F 20.171072 46.299773 62.123646
F 29.056777 51.452019 58.597101
F 29.056777 36.016024 58.597101
F 29.056777 43.734023 58.597101
F 20.145657 51.452017 58.472669
F 20.145657 36.016022 58.472669
F 20.145657 43.734020 58.472669
F 29.082405 51.446027 61.327843
F 29.082404 36.010033 61.327843
F 29.082405 43.728031 61.327843
F 20.171289 51.446027 61.203412
F 20.171289 36.010032 61.203412
F 20.171289 43.728031 61.203412
F 29.410058 38.584936 64.972934
F 29.410058 46.302934 64.972934
F 20.498933 38.584939 64.848505
F 20.498933 46.302937 64.848505
F 31.310183 47.587030 61.358950
F 31.310183 39.869032 61.358951
F 22.399070 47.587029 61.234520
F 22.399069 39.869032 61.234520
F 31.637825 50.161929 65.004041
F 31.637825 42.443933 65.004041
F 22.726720 50.161932 64.879611
F 22.726721 42.443935 64.879611
F 31.309965 50.158769 62.279186
F 31.309965 42.440772 62.279186
F 22.398855 50.158770 62.154754
F 22.398855 42.440773 62.154754
F 31.284552 47.593022 58.628210
F 31.284552 39.875024 58.628210
F 22.373443 47.593020 58.503778
F 22.373443 39.875023 58.503778
F 33.537741 38.581772 62.310296
F 33.537741 46.299770 62.310296
F 24.626634 38.581774 62.185862
F 24.626634 46.299772 62.185862
F 33.512307 51.452025 58.659322
F 33.512307 36.016031 58.659321
F 33.512307 43.734029 58.659321
F 24.601221 51.452018 58.534886
F 24.601221 36.016024 58.534885
F 24.601221 43.734022 58.534885
F 33.537943 51.446032 61.390055
F 33.537943 36.010037 61.390055
F 33.537943 43.728035 61.390055
F 24.626848 51.446027 61.265627
F 24.626848 36.010033 61.265627
F 24.626848 43.728031 61.265627
F 33.865593 38.584929 65.035151
F 33.865593 46.302927 65.035151
F 18.271106 50.161948 64.817410
F 18.271106 42.443951 64.817411
F 18.025388 34.730996 50.269724
F 27.513969 55.320520 3.103143
F 27.513969 63.038518 3.103144
F 18.602819 55.320511 2.978720
F 18.602819 63.038509 2.978720
F 27.539372 57.886269 6.754120
F 27.539372 65.604267 6.754120
F 18.628217 57.886278 6.629694
F 18.628217 65.604276 6.629694
F 27.513754 57.892260 4.023378
F 27.513754 65.610259 4.023378
F 18.602543 57.892282 3.898931
F 18.602543 65.610281 3.898931
F 27.186092 55.317357 0.378288
F 27.186092 63.035355 0.378288
F 18.274932 55.317346 0.253852
F 18.274932 63.035344 0.253852
F 29.741536 54.033263 4.054485
F 29.741536 61.751260 4.054485
F 20.830411 54.033263 3.930054
F 20.830411 61.751261 3.930054
F 29.413867 59.176356 0.409396
F 29.413867 66.894355 0.409396
F 20.502747 59.176354 0.284964
F 20.502747 66.894352 0.284964
F 29.741750 59.179518 3.134252
F 29.741750 66.897516 3.134252
F 20.830611 59.179514 3.009824
F 20.830611 66.897512 3.009824
F 29.767155 54.027272 6.785228
F 29.767155 61.745269 6.785228
F 20.856014 54.027275 6.660800
F 20.856014 61.745273 6.660800
F 31.969541 55.320516 3.165362
F 31.969541 63.038514 3.165362
F 23.058410 55.320519 3.040928
F 23.058410 63.038517 3.040928
F 31.994950 57.886274 6.816339
F 31.994950 65.604272 6.816339
F 23.083813 57.886269 6.691904
F 23.083813 65.604268 6.691905
F 31.969330 57.892265 4.085591
F 31.969330 65.610263 4.085591
F 23.058192 57.892261 3.961162
F 23.058192 65.610259 3.961162
F 31.641647 55.317357 0.440504
F 31.641647 63.035355 0.440504
F 22.730533 55.317356 0.316072
F 22.730533 63.035355 0.316072
F 34.197154 54.033278 4.116695
F 34.197154 61.751275 4.116695
F 25.285975 54.033262 3.992270
F 25.285975 61.751259 3.992270
F 33.869362 59.176372 0.471632
F 33.869362 66.894370 0.471632
F 24.958312 59.176356 0.347180
F 24.958312 66.894354 0.347180
F 34.197382 59.179502 3.196485
F 34.197382 66.897501 3.196485
F 25.286189 59.179518 3.072036
F 25.286189 66.897517 3.072036
F 34.222789 54.027290 6.847458
F 34.222789 61.745287 6.847458
F 25.311593 54.027271 6.723012
F 25.311593 61.745268 6.723012
F 27.494934 55.312416 10.388857
F 27.494934 63.030414 10.388857
F 18.583780 55.312407 10.264431
F 18.583780 63.030405 10.264431
F 27.444480 57.884980 14.018830
F 27.444480 65.602978 14.018830
F 18.533328 57.884988 13.894403
F 18.533328 65.602986 13.894403
F 27.482424 57.885050 11.292758
F 27.482424 65.603048 11.292758
F 18.571207 57.885074 11.168309
F 18.571207 65.603072 11.168309
F 27.528650 55.313562 7.662965
F 27.528650 63.031560 7.662965
F 18.617430 55.313537 7.538516
F 18.617430 63.031535 7.538516
F 29.710207 54.026053 11.323865
F 29.710207 61.744050 11.323865
F 20.799081 54.026053 11.199434
F 20.799081 61.744051 11.199434
F 29.756431 59.172560 7.694072
F 29.756431 66.890558 7.694073
F 20.845305 59.172559 7.569641
F 20.845305 66.890557 7.569641
F 29.722716 59.171414 10.419966
F 29.722716 66.889412 10.419966
F 20.811576 59.171410 10.295537
F 20.811576 66.889408 10.295537
F 29.672261 54.025982 14.049937
F 29.672261 61.743979 14.049937
F 20.761124 54.025986 13.925509
F 20.761124 61.743983 13.925510
F 31.950510 55.312411 10.451076
F 31.950510 63.030409 10.451076
F 23.039375 55.312416 10.326642
F 23.039375 63.030414 10.326642
F 31.900051 57.884983 14.081045
F 31.900051 65.602982 14.081045
F 22.988921 57.884980 13.956614
F 22.988921 65.602978 13.956614
F 31.938001 57.885055 11.354970
F 31.938001 65.603053 11.354970
F 23.026863 57.885051 11.230542
F 23.026863 65.603049 11.230542
F 31.984227 55.313557 7.725178
F 31.984227 63.031555 7.725178
F 23.073088 55.313561 7.600750
F 23.073088 63.031559 7.600749
F 34.165838 54.026070 11.386065
F 34.165838 61.744067 11.386065
F 25.254645 54.026052 11.261651
F 25.254645 61.744049 11.261651
F 34.212071 59.172540 7.756275
F 34.212071 66.890538 7.756275
F 25.300870 59.172560 7.631858
F 25.300870 66.890559 7.631858
F 34.178348 59.171396 10.482191
F 34.178348 66.889394 10.482191
F 25.267154 59.171415 10.357750
F 25.267154 66.889413 10.357750
F 34.127857 54.025991 14.112145
F 34.127857 61.743989 14.112146
F 25.216701 54.025981 13.987722
F 25.216701 61.743979 13.987722
F 27.431816 55.312311 14.925965
F 27.431816 63.030309 14.925965
F 18.520604 55.312288 14.801517
F 18.520604 63.030286 14.801517
F 29.659597 59.171309 14.957072
F 29.659597 66.889307 14.957072
F 20.748472 59.171308 14.832641
F 20.748472 66.889306 14.832641
F 31.887385 55.312308 14.988176
F 31.887385 63.030306 14.988176
F 22.976255 55.312310 14.863749
F 22.976255 63.030308 14.863749
F 34.115210 59.171297 15.019262
F 34.115210 66.889295 15.019262
F 25.204036 59.171310 14.894858
F 25.204036 66.889308 14.894858
F 27.292136 55.312310 24.929423
F 27.292136 63.030308 24.929423
F 18.380970 55.312298 24.804999
F 18.380970 63.030296 24.804999
F 27.241333 57.884976 28.567368
F 27.241333 65.602974 28.567368
F 18.330151 57.884992 28.442947
F 18.330151 65.602990 28.442947
F 27.279436 57.884976 25.838909
F 27.279436 65.602974 25.838909
F 18.368243 57.884995 25.714466
F 18.368243 65.602993 25.714466
F 27.330231 55.312310 22.200965
F 27.330231 63.030308 22.200965
F 18.419032 55.312289 22.076519
F 18.419032 63.030287 22.076519
F 29.507210 54.025976 25.870018
F 29.507209 61.743974 25.870018
F 20.596092 54.025980 25.745585
F 20.596092 61.743977 25.745585
F 29.558003 59.171310 22.232074
F 29.558003 66.889308 22.232074
F 20.646889 59.171307 22.107641
F 20.646889 66.889305 22.107641
F 29.519908 59.171310 24.960530
F 29.519908 66.889308 24.960530
F 20.608784 59.171304 24.836103
F 20.608784 66.889303 24.836103
F 29.469107 54.025976 28.598475
F 29.469107 61.743974 28.598475
F 20.557984 54.025981 28.474047
F 20.557984 61.743978 28.474048
F 31.747658 55.312318 24.991633
F 31.747658 63.030316 24.991633
F 22.836578 55.312309 24.867208
F 22.836578 63.030307 24.867208
F 31.696859 57.884969 28.629579
F 31.696859 65.602967 28.629579
F 22.785775 57.884976 28.505153
F 22.785775 65.602975 28.505153
F 31.734958 57.884968 25.901130
F 31.734958 65.602966 25.901130
F 22.823877 57.884977 25.776694
F 22.823877 65.602975 25.776693
F 31.785750 55.312318 22.263186
F 31.785750 63.030316 22.263186
F 22.874672 55.312309 22.138749
F 22.874672 63.030307 22.138749
F 33.962600 54.025937 25.932259
F 33.962600 61.743934 25.932259
F 25.051659 54.025978 25.807802
F 25.051659 61.743975 25.807802
F 34.013383 59.171352 22.294314
F 34.013383 66.889350 22.294314
F 25.102453 59.171308 22.169857
F 25.102453 66.889307 22.169857
F 33.975300 59.171349 25.022718
F 33.975300 66.889347 25.022718
F 25.064358 59.171308 24.898316
F 25.064358 66.889306 24.898316
F 33.924514 54.025941 28.660667
F 33.924514 61.743938 28.660667
F 25.013556 54.025978 28.536261
F 25.013556 61.743975 28.536261
F 27.190539 55.312310 32.205313
F 27.190539 63.030308 32.205313
F 18.279351 55.312292 32.080893
F 18.279351 63.030290 32.080893
F 27.228634 55.312310 29.476855
F 27.228634 63.030308 29.476854
F 18.317447 55.312292 29.352412
F 18.317447 63.030290 29.352412
F 29.456407 59.171310 29.507963
F 29.456407 66.889308 29.507963
F 20.545286 59.171305 29.383529
F 20.545286 66.889304 29.383529
F 29.418313 59.171309 32.236420
F 29.418313 66.889308 32.236420
F 20.507189 59.171305 32.111993
F 20.507189 66.889303 32.111992
F 31.646068 55.312316 32.267524
F 31.646068 63.030314 32.267525
F 22.734980 55.312309 32.143099
F 22.734980 63.030307 32.143098
F 31.684159 55.312317 29.539075
F 31.684159 63.030315 29.539075
F 22.773075 55.312309 29.414639
F 22.773075 63.030307 29.414639
F 33.911813 59.171345 29.570202
F 33.911813 66.889344 29.570202
F 25.000856 59.171308 29.445747
F 25.000856 66.889307 29.445747
F 33.873737 59.171341 32.298615
F 33.873737 66.889339 32.298615
F 24.962760 59.171308 32.174206
F 24.962760 66.889307 32.174206
F 27.393729 55.312310 17.653833
F 27.393729 63.030308 17.653833
F 18.482581 55.312301 17.529406
F 18.482581 63.030299 17.529406
F 27.342930 57.884976 21.291488
F 27.342930 65.602974 21.291488
F 18.431782 57.884984 21.167061
F 18.431782 65.602982 21.167061
F 27.381032 57.884976 18.563066
F 27.381032 65.602974 18.563066
F 18.469828 57.884997 18.438618
F 18.469828 65.602996 18.438618
F 29.608806 54.025976 18.594174
F 29.608806 61.743974 18.594174
F 20.697692 54.025979 18.469742
F 20.697692 61.743977 18.469742
F 29.621501 59.171310 17.684939
F 29.621501 66.889308 17.684939
F 20.710375 59.171304 17.560513
F 20.710375 66.889302 17.560513
F 29.570703 54.025976 21.322594
F 29.570703 61.743974 21.322594
F 20.659578 54.025982 21.198167
F 20.659578 61.743979 21.198168
F 31.849251 55.312318 17.716039
F 31.849251 63.030316 17.716039
F 22.938172 55.312309 17.591618
F 22.938172 63.030307 17.591618
F 31.798449 57.884967 21.353696
F 31.798449 65.602965 21.353696
F 22.887373 57.884976 21.229273
F 22.887373 65.602975 21.229273
F 31.836552 57.884967 18.625284
F 31.836552 65.602966 18.625284
F 22.925473 57.884977 18.500850
F 22.925473 65.602975 18.500850
F 34.064201 54.025938 18.656400
F 34.064201 61.743935 18.656400
F 25.153255 54.025978 18.531958
F 25.153255 61.743975 18.531958
F 34.076887 59.171350 17.747108
F 34.076887 66.889348 17.747108
F 25.165950 59.171308 17.622725
F 25.165950 66.889307 17.622725
F 34.026082 54.025934 21.384776
F 34.026082 61.743932 21.384776
F 25.115153 54.025978 21.260380
F 25.115153 61.743975 21.260380
F 29.507210 69.461972 25.870018
F 25.115153 69.461973 21.260380
F 29.469107 69.461972 28.598475
F 33.962600 69.461932 25.932259
F 34.026082 69.461930 21.384776
F 25.051659 69.461973 25.807802
F 33.924514 69.461936 28.660667
F 25.013556 69.461973 28.536261
F 29.608806 69.461972 18.594174
F 29.570703 69.461972 21.322594
F 34.064201 69.461934 18.656400
F 25.153255 69.461973 18.531958
F 26.987346 55.312310 46.757047
F 26.987346 63.030308 46.757047
F 18.076169 55.312294 46.632625
F 18.076169 63.030292 46.632625
F 26.974649 57.884976 47.666280
F 26.974649 65.602974 47.666280
F 18.063488 57.884987 47.541841
F 18.063488 65.602985 47.541841
F 27.025440 55.312310 44.028625
F 27.025440 63.030308 44.028625
F 18.114271 55.312297 43.904185
F 18.114271 63.030295 43.904185
F 29.202426 54.025977 47.697388
F 29.202426 61.743974 47.697388
F 20.291302 54.025981 47.572955
F 20.291302 61.743978 47.572955
F 29.253215 59.171309 44.059733
F 29.253215 66.889307 44.059733
F 20.342090 59.171305 43.935300
F 20.342090 66.889303 43.935300
F 29.215121 59.171309 46.788154
F 29.215121 66.889307 46.788154
F 20.304000 59.171306 46.663725
F 20.304000 66.889304 46.663725
F 31.442889 55.312313 46.819260
F 31.442889 63.030311 46.819261
F 22.531787 55.312309 46.694832
F 22.531787 63.030307 46.694832
F 31.430192 57.884973 47.728498
F 31.430192 65.602971 47.728498
F 22.519091 57.884976 47.604065
F 22.519091 65.602975 47.604065
F 31.480979 55.312314 44.090843
F 31.480979 63.030312 44.090843
F 22.569882 55.312309 43.966410
F 22.569882 63.030307 43.966409
F 33.657915 54.025961 47.759616
F 33.657915 61.743958 47.759615
F 24.746871 54.025978 47.635173
F 24.746871 61.743975 47.635173
F 33.708688 59.171329 44.121963
F 33.708688 66.889327 44.121963
F 24.797661 59.171308 43.997517
F 24.797661 66.889306 43.997517
F 33.670611 59.171325 46.850360
F 33.670611 66.889323 46.850361
F 24.759567 59.171308 46.725940
F 24.759567 66.889307 46.725940
F 27.139736 57.884976 35.843258
F 27.139736 65.602974 35.843258
F 18.228549 57.884993 35.718838
F 18.228549 65.602992 35.718838
F 27.177839 57.884976 33.114800
F 27.177839 65.602974 33.114800
F 18.266655 57.884993 32.990357
F 18.266655 65.602991 32.990357
F 29.405614 54.025977 33.145908
F 29.405614 61.743974 33.145908
F 20.494490 54.025981 33.021474
F 20.494490 61.743978 33.021474
F 29.367511 54.025977 35.874365
F 29.367511 61.743974 35.874365
F 20.456388 54.025981 35.749937
F 20.456388 61.743978 35.749937
F 31.595269 57.884970 35.905470
F 31.595269 65.602969 35.905470
F 22.684177 57.884977 35.781044
F 22.684177 65.602975 35.781044
F 31.633368 57.884969 33.177019
F 31.633368 65.602968 33.177019
F 22.722280 57.884977 33.052584
F 22.722280 65.602975 33.052584
F 33.861037 54.025945 33.208145
F 33.861037 61.743942 33.208145
F 24.950061 54.025978 33.083692
F 24.950061 61.743975 33.083692
F 33.822952 54.025949 35.936563
F 33.822952 61.743947 35.936563
F 24.911959 54.025978 35.812151
F 24.911959 61.743975 35.812151
F 27.088942 55.312310 39.481204
F 27.088942 63.030308 39.481204
F 18.177755 55.312292 39.356783
F 18.177755 63.030290 39.356783
F 27.038139 57.884976 43.119148
F 27.038139 65.602974 43.119148
F 18.126956 57.884993 42.994727
F 18.126956 65.602991 42.994727
F 27.076242 57.884976 40.390690
F 27.076242 65.602974 40.390690
F 18.165066 57.884990 40.266249
F 18.165066 65.602989 40.266249
F 27.127037 55.312310 36.752745
F 27.127037 63.030308 36.752745
F 18.215856 55.312294 36.628303
F 18.215856 63.030292 36.628302
F 29.304018 54.025977 40.421798
F 29.304018 61.743974 40.421798
F 20.392893 54.025981 40.297364
F 20.392893 61.743978 40.297364
F 29.354811 59.171309 36.783853
F 29.354811 66.889308 36.783853
F 20.443687 59.171305 36.659419
F 20.443687 66.889303 36.659419
F 29.316717 59.171309 39.512311
F 29.316717 66.889308 39.512311
F 20.405594 59.171305 39.387882
F 20.405594 66.889304 39.387882
F 29.265915 54.025977 43.150255
F 29.265915 61.743974 43.150255
F 20.354793 54.025980 43.025826
F 20.354793 61.743978 43.025826
F 31.544478 55.312314 39.543416
F 31.544478 63.030312 39.543416
F 22.633383 55.312309 39.418989
F 22.633383 63.030307 39.418989
F 31.493678 57.884972 43.181361
F 31.493678 65.602970 43.181361
F 22.582580 57.884977 43.056933
F 22.582580 65.602975 43.056933
F 31.531778 57.884971 40.452909
F 31.531778 65.602969 40.452909
F 22.620683 57.884977 40.328474
F 22.620683 65.602975 40.328474
F 31.582569 55.312315 36.814964
F 31.582569 63.030313 36.814964
F 22.671478 55.312309 36.690529
F 22.671478 63.030307 36.690529
F 33.759474 54.025953 40.484030
F 33.759474 61.743951 40.484030
F 24.848464 54.025978 40.359582
F 24.848464 61.743975 40.359582
F 33.810251 59.171337 36.846087
F 33.810251 66.889335 36.846087
F 24.899258 59.171308 36.721637
F 24.899258 66.889307 36.721637
F 33.772174 59.171333 39.574511
F 33.772174 66.889331 39.574511
F 24.861163 59.171308 39.450096
F 24.861163 66.889307 39.450096
F 33.721389 54.025957 43.212458
F 33.721389 61.743955 43.212458
F 24.810361 54.025978 43.088040
F 24.810361 61.743975 43.088040
F 29.202426 69.461973 47.697388
F 24.810361 69.461973 43.088040
F 33.657915 69.461957 47.759616
F 24.746871 69.461973 47.635173
F 33.721389 69.461953 43.212459
F 29.405614 69.461972 33.145908
F 29.367511 69.461972 35.874365
F 33.861037 69.461940 33.208145
F 24.950061 69.461973 33.083692
F 33.822952 69.461945 35.936563
F 24.911959 69.461973 35.812151
F 29.304018 69.461972 40.421798
F 29.265915 69.461972 43.150255
F 33.759474 69.461949 40.484030
F 24.848464 69.461973 40.359582
F 26.936556 57.884974 50.394147
F 26.936556 65.602973 50.394147
F 18.025388 57.884987 50.269724
F 18.025388 65.602986 50.269724
F 29.164333 54.025976 50.425255
F 29.164333 61.743973 50.425255
F 20.253214 54.025978 50.300825
F 20.253214 61.743975 50.300825
F 31.392102 57.884972 50.456361
F 31.392102 65.602970 50.456361
F 22.480998 57.884975 50.331933
F 22.480997 65.602973 50.331933
F 33.619838 54.025963 50.487463
F 33.619838 61.743961 50.487463
F 24.708778 54.025976 50.363040
F 24.708778 61.743973 50.363040
F 26.885956 55.312236 54.027354
F 26.885956 63.030234 54.027354
F 17.974798 55.312225 53.902929
F 17.974797 63.030223 53.902929
F 26.839723 57.883724 57.657147
F 26.839723 65.601722 57.657147
F 17.928572 57.883733 57.532722
F 17.928572 65.601731 57.532722
F 26.873446 57.884869 54.931256
F 26.873446 65.602868 54.931256
F 17.962304 57.884875 54.806820
F 17.962304 65.602874 54.806820
F 26.923893 55.312306 51.301283
F 26.923892 63.030304 51.301283
F 18.012741 55.312297 51.176846
F 18.012741 63.030296 51.176845
F 29.101223 54.025871 54.962364
F 29.101223 61.743868 54.962364
F 20.190102 54.025873 54.837931
F 20.190102 61.743871 54.837931
F 29.151668 59.171305 51.332391
F 29.151668 66.889304 51.332391
F 20.240545 59.171302 51.207958
F 20.240545 66.889300 51.207958
F 29.113732 59.171235 54.058462
F 29.113732 66.889233 54.058462
F 20.202614 59.171233 53.934032
F 20.202614 66.889231 53.934032
F 29.067501 54.024725 57.688255
F 29.067501 61.742723 57.688255
F 20.156384 54.024726 57.563825
F 20.156384 61.742723 57.563825
F 31.341505 55.312238 54.089569
F 31.341505 63.030236 54.089569
F 22.430397 55.312235 53.965139
F 22.430397 63.030233 53.965139
F 31.295274 57.883722 57.719362
F 31.295274 65.601721 57.719362
F 22.384164 57.883724 57.594932
F 22.384164 65.601722 57.594932
F 31.328994 57.884868 54.993472
F 31.328994 65.602866 54.993472
F 22.417888 57.884870 54.869040
F 22.417888 65.602868 54.869040
F 31.379438 55.312309 51.363501
F 31.379438 63.030307 51.363500
F 22.468334 55.312306 51.239068
F 22.468334 63.030304 51.239068
F 33.556742 54.025862 55.024586
F 33.556742 61.743859 55.024586
F 24.645668 54.025871 54.900148
F 24.645668 61.743868 54.900148
F 33.607172 59.171318 51.394616
F 33.607172 66.889316 51.394616
F 24.696114 59.171305 51.270176
F 24.696113 66.889303 51.270176
F 33.569251 59.171244 54.120672
F 33.569251 66.889242 54.120673
F 24.658177 59.171234 53.996247
F 24.658177 66.889233 53.996247
F 33.523035 54.024720 57.750468
F 33.523035 61.742717 57.750468
F 24.611945 54.024725 57.626040
F 24.611945 61.742723 57.626040
F 26.854627 55.305026 61.296735
F 26.854627 63.023024 61.296735
F 17.943486 55.305018 61.172310
F 17.943485 63.023016 61.172310
F 27.182278 57.879928 64.941826
F 27.182278 65.597926 64.941826
F 20.498933 69.456928 64.848505
F 29.410058 69.456925 64.972934
F 26.854412 57.876766 62.216970
F 26.854412 65.594764 62.216969
F 17.943287 57.876768 62.092538
F 17.943287 65.594766 62.092538
F 26.829000 55.311017 58.565993
F 26.829000 63.029015 58.565993
F 17.917870 55.311013 58.441560
F 17.917870 63.029011 58.441560
F 29.082191 54.017768 62.248077
F 29.082191 61.735765 62.248077
F 20.171072 54.017769 62.123646
F 20.171072 61.735766 62.123646
F 29.056777 59.170016 58.597101
F 29.056777 66.888014 58.597101
F 20.145657 59.170013 58.472669
F 20.145657 66.888012 58.472669
F 29.082404 59.164024 61.327843
F 29.082405 66.882023 61.327842
F 20.171289 59.164024 61.203412
F 20.171289 66.882022 61.203412
F 29.410058 54.020930 64.972933
F 29.410058 61.738927 64.972934
F 20.498933 54.020933 64.848505
F 20.498933 61.738930 64.848505
F 31.310183 55.305026 61.358950
F 31.310183 63.023024 61.358951
F 22.399069 55.305025 61.234520
F 22.399069 63.023023 61.234520
F 31.637825 57.879926 65.004041
F 31.637825 65.597924 65.004041
F 22.726720 57.879929 64.879611
F 22.726720 65.597927 64.879611
F 31.309965 57.876765 62.279186
F 31.309965 65.594764 62.279186
F 22.398855 57.876766 62.154754
F 22.398855 65.594764 62.154754
F 31.284552 55.311018 58.628210
F 31.284552 63.029016 58.628210
F 22.373443 55.311016 58.503778
F 22.373443 63.029014 58.503778
F 33.537741 54.017766 62.310296
F 33.537741 61.735763 62.310296
F 24.626634 54.017768 62.185862
F 24.626634 61.735765 62.185862
F 33.512307 59.170022 58.659321
F 33.512307 66.888020 58.659321
F 24.601221 59.170015 58.534885
F 24.601221 66.888014 58.534885
F 33.537943 59.164028 61.390055
F 33.537943 66.882027 61.390055
F 24.626848 59.164024 61.265627
F 24.626848 66.882023 61.265627
F 33.865593 54.020923 65.035151
F 33.865593 61.738921 65.035151
F 24.954501 54.020930 64.910718
F 24.954501 61.738927 64.910718
F 29.164333 69.461971 50.425255
F 24.954501 69.456926 64.910718
F 33.619838 69.461959 50.487463
F 24.708778 69.461972 50.363040
F 33.865593 69.456919 65.035151
F 29.101223 69.461866 54.962364
F 29.067501 69.460721 57.688255
F 33.556742 69.461857 55.024586
F 24.645668 69.461867 54.900148
F 33.523035 69.460715 57.750468
F 24.611945 69.460721 57.626040
F 18.271106 57.879944 64.817410
F 18.271106 65.597943 64.817411
F 24.626634 69.453763 62.185862
F 29.082191 69.453763 62.248077
F 20.171072 69.453765 62.123646
F 33.537741 69.453762 62.310296
F 20.253214 69.461973 50.300825
F 20.190102 69.461869 54.837931
F 20.156384 69.460722 57.563825
F 36.425301 1.294498 3.227625
F 36.425301 9.012494 3.227625
F 36.425301 16.730492 3.227625
F 45.342312 1.293807 3.359251
F 45.342312 9.011803 3.359251
F 45.342312 16.729801 3.359251
F 36.450777 3.860356 6.878604
F 36.450777 11.578352 6.878604
F 45.371460 3.862941 7.004770
F 45.371460 11.580938 7.004771
F 36.425140 3.866342 4.147791
F 36.425140 11.584338 4.147791
F 45.349135 3.870548 4.271904
F 45.349135 11.588544 4.271904
F 36.097034 1.291414 0.502777
F 36.097034 9.009410 0.502777
F 36.097034 16.727408 0.502777
F 44.984076 1.299049 0.638356
F 44.984076 9.017045 0.638356
F 44.984076 16.735043 0.638356
F 38.653264 7.725392 4.178920
F 38.653264 15.443389 4.178920
F 43.026758 12.863115 15.139676
F 47.573543 7.721839 4.305985
F 47.573543 15.439837 4.305985
F 43.026758 5.145118 15.139676
F 38.323901 5.150650 0.534205
F 38.323901 12.868647 0.534205
F 47.193995 5.160213 0.672497
F 47.193995 12.878210 0.672497
F 38.653711 5.153358 3.258962
F 38.653711 12.871355 3.258962
F 47.579952 5.161172 3.376030
F 47.579952 12.879169 3.376030
F 38.679040 7.719448 6.909810
F 38.679040 15.437445 6.909810
F 49.639754 16.754767 15.244244
F 47.601467 7.714058 7.027205
F 47.601467 15.432056 7.027205
F 49.639754 9.036768 15.244244
F 40.882213 1.294250 3.290460
F 40.882213 9.012246 3.290460
F 40.882213 16.730244 3.290460
F 49.739479 1.327645 3.352304
F 49.739478 9.045640 3.352303
F 49.739478 16.763639 3.352303
F 40.908085 3.860636 6.941172
F 40.908085 11.578632 6.941172
F 49.799379 3.844685 7.020241
F 49.799378 11.562680 7.020241
F 40.882515 3.866490 4.210212
F 40.882515 11.584486 4.210212
F 49.797842 3.865683 4.310729
F 49.797841 11.583679 4.310729
F 40.549397 1.292627 0.566164
F 40.549397 9.010623 0.566164
F 40.549397 16.728621 0.566164
F 49.368851 1.257971 0.670028
F 49.368851 8.975967 0.670028
F 49.368850 16.693965 0.670028
F 43.110913 7.725513 4.242394
F 43.110914 15.443511 4.242394
F 49.639754 1.318772 15.244244
F 42.769730 5.155179 0.601095
F 42.769730 12.873176 0.601095
F 43.113628 5.152618 3.323956
F 43.113628 12.870615 3.323956
F 43.137732 7.719957 6.973085
F 43.137732 15.437955 6.973085
F 40.798591 16.722365 15.111383
F 36.406299 1.286379 10.513315
F 36.406299 9.004375 10.513315
F 36.406299 16.722373 10.513315
F 45.323756 1.284597 10.636817
F 45.323756 9.002593 10.636816
F 45.323756 16.720591 10.636817
F 36.355747 3.859035 14.143218
F 36.355747 11.577031 14.143218
F 45.267232 3.860391 14.261314
F 45.267232 11.578388 14.261315
F 36.393807 3.859130 11.417123
F 36.393807 11.577126 11.417123
F 45.312555 3.861414 11.535524
F 45.312555 11.579410 11.535524
F 36.440037 1.287521 7.787357
F 36.440037 9.005517 7.787357
F 36.440037 16.723515 7.787357
F 45.360352 1.285120 7.908913
F 45.360352 9.003116 7.908913
F 45.360352 16.721114 7.908913
F 38.622032 7.718211 11.448073
F 38.622032 15.436208 11.448073
F 40.798591 9.004367 15.111383
F 47.540608 7.711375 11.567332
F 47.540608 15.429373 11.567332
F 40.798591 1.286370 15.111383
F 38.668378 5.146409 7.818387
F 38.668378 12.864406 7.818387
F 47.594882 5.151060 7.939219
F 47.594881 12.869057 7.939219
F 38.634554 5.145285 10.544449
F 38.634554 12.863282 10.544449
F 47.553928 5.150793 10.657955
F 47.553928 12.868790 10.657955
F 38.583509 7.718010 14.174120
F 38.583509 15.436007 14.174120
F 47.474620 12.873378 15.199457
F 47.483880 7.709457 14.280984
F 47.483880 15.427454 14.280984
F 47.474620 5.155381 15.199457
F 40.863094 1.286243 10.575413
F 40.863094 9.004239 10.575413
F 40.863094 16.722237 10.575413
F 49.749917 1.304092 10.677074
F 49.749917 9.022087 10.677074
F 49.749916 16.740086 10.677074
F 40.811537 3.858889 14.204535
F 40.811537 11.576885 14.204535
F 49.692164 3.855057 14.314250
F 49.692163 11.573053 14.314250
F 40.850853 3.859333 11.478731
F 40.850853 11.577329 11.478731
F 49.736196 3.843714 11.614548
F 49.736195 11.561709 11.614548
F 40.897142 1.287321 7.849409
F 40.897142 9.005317 7.849409
F 40.897142 16.723315 7.849409
F 49.789860 1.307388 7.975438
F 49.789860 9.025384 7.975438
F 49.789859 16.743383 7.975438
F 43.080076 7.718528 11.508072
F 43.080076 15.436525 11.508071
F 43.080076 0.000531 11.508072
F 43.127602 5.145751 7.879945
F 43.127602 12.863748 7.879945
F 43.092595 5.144857 10.606142
F 43.092595 12.862854 10.606142
F 43.037015 7.717088 14.232948
F 43.037016 15.435085 14.232948
F 38.571119 12.863248 15.081075
F 36.343050 1.286311 15.050298
F 36.343050 9.004307 15.050298
F 36.343050 16.722305 15.050298
F 45.250862 1.286310 15.162649
F 45.250862 9.004306 15.162649
F 45.250862 16.722304 15.162649
F 38.571119 5.145251 15.081075
F 43.137732 0.001961 6.973085
F 38.583509 0.000013 14.174120
F 38.622032 0.000215 11.448073
F 38.653264 0.007395 4.178920
F 38.679040 0.001452 6.909810
F 47.573543 0.003844 4.305986
F 43.110914 0.007517 4.242394
F 36.202539 1.286499 25.053739
F 36.202539 9.004495 25.053739
F 36.202539 16.722493 25.053739
F 45.067658 1.294609 25.173005
F 45.067658 9.012605 25.173006
F 45.067658 16.730603 25.173006
F 36.151803 3.858845 28.691700
F 36.151803 11.576841 28.691700
F 45.020828 3.851461 28.812142
F 45.020828 11.569458 28.812142
F 36.189834 3.858829 25.963452
F 36.189834 11.576825 25.963452
F 45.054883 3.850728 26.093896
F 45.054884 11.568725 26.093896
F 36.240586 1.286510 22.325501
F 36.240586 9.004506 22.325501
F 36.240586 16.722504 22.325501
F 45.103040 1.295267 22.455193
F 45.103040 9.013264 22.455193
F 45.103040 16.731262 22.455193
F 38.415762 7.717410 25.994840
F 38.415762 15.435407 25.994840
F 51.583466 15.394177 21.596190
F 47.239339 7.703942 26.129970
F 47.239339 15.421940 26.129970
F 42.968332 12.867220 17.864740
F 38.466457 5.145936 22.356858
F 38.466456 12.863933 22.356858
F 47.288535 5.158314 22.486675
F 47.288535 12.876311 22.486675
F 38.428486 5.145914 25.084562
F 38.428486 12.863911 25.084562
F 47.253105 5.158228 25.199506
F 47.253105 12.876225 25.199506
F 38.377910 7.717460 28.722567
F 38.377910 15.435457 28.722567
F 51.583466 7.676179 21.596190
F 47.209110 7.705851 28.842520
F 47.209110 15.423848 28.842520
F 42.968332 5.149223 17.864740
F 40.651011 1.288035 25.114868
F 40.651011 9.006031 25.114868
F 40.651011 16.724029 25.114868
F 49.415249 1.304361 25.229409
F 49.415249 9.022358 25.229409
F 49.415249 16.740356 25.229409
F 40.600903 3.857434 28.753062
F 40.600903 11.575431 28.753062
F 49.377417 3.842965 28.876452
F 49.377417 11.560961 28.876452
F 40.638285 3.857298 26.026712
F 40.638285 11.575294 26.026712
F 49.401108 3.841033 26.169400
F 49.401108 11.559030 26.169400
F 40.688761 1.288078 22.388538
F 40.688761 9.006074 22.388538
F 40.688761 16.724072 22.388538
F 49.444094 1.307499 22.521997
F 49.444094 9.025495 22.521997
F 49.444094 16.743493 22.521997
F 42.853165 7.713903 26.059636
F 42.853165 15.431900 26.059636
F 51.610303 5.177097 17.901690
F 51.541646 7.688038 26.210249
F 51.541646 15.406035 26.210249
F 51.596078 15.363770 18.917071
F 42.903554 5.149568 22.420931
F 42.903554 12.867565 22.420931
F 51.573187 5.175856 22.567584
F 51.573187 12.893853 22.567584
F 42.866174 5.149380 25.144373
F 42.866175 12.867377 25.144373
F 51.551980 5.176719 25.251846
F 51.551981 12.894716 25.251846
F 42.817059 7.714286 28.783051
F 42.817059 15.432283 28.783051
F 51.596078 7.645773 18.917071
F 51.523867 7.690177 28.897383
F 51.523867 15.408174 28.897383
F 42.915963 15.431800 21.504555
F 36.101081 1.286466 32.329658
F 36.101081 9.004462 32.329658
F 36.101081 16.722460 32.329658
F 44.974470 1.293098 32.451192
F 44.974470 9.011094 32.451192
F 44.974470 16.729092 32.451192
F 36.139098 1.286483 29.601389
F 36.139098 9.004479 29.601389
F 36.139098 16.722477 29.601389
F 45.007497 1.294221 29.732272
F 45.007497 9.012217 29.732272
F 45.007498 16.730215 29.732272
F 38.365191 5.145863 29.632767
F 38.365191 12.863860 29.632767
F 47.194880 5.158196 29.769674
F 47.194880 12.876193 29.769674
F 38.327370 5.145806 32.360560
F 38.327370 12.863803 32.360560
F 47.166535 5.156218 32.482797
F 47.166535 12.874215 32.482797
F 40.550873 1.287725 32.391158
F 40.550873 9.005722 32.391158
F 40.550873 16.723720 32.391158
F 49.341119 1.300707 32.516589
F 49.341119 9.018703 32.516589
F 49.341119 16.736701 32.516589
F 40.588122 1.287886 29.664640
F 40.588122 9.005882 29.664640
F 40.588122 16.723880 29.664640
F 49.363626 1.302170 29.808436
F 49.363626 9.020166 29.808436
F 49.363627 16.738164 29.808436
F 42.804156 5.149049 29.697476
F 42.804156 12.867046 29.697476
F 51.513599 5.171689 29.848068
F 51.513599 12.889685 29.848068
F 42.768264 5.148641 32.421324
F 42.768264 12.866638 32.421324
F 51.496638 5.169358 32.539323
F 51.496638 12.887355 32.539323
F 36.304147 1.286491 17.778064
F 36.304147 9.004487 17.778064
F 36.304147 16.722485 17.778064
F 45.169982 1.294846 17.884731
F 45.169982 9.012842 17.884731
F 45.169982 16.730840 17.884731
F 36.253293 3.858821 21.415770
F 36.253293 11.576817 21.415770
F 45.116612 3.850133 21.530970
F 45.116612 11.568129 21.530970
F 36.291452 3.858835 18.687534
F 36.291452 11.576831 18.687534
F 45.156665 3.849615 18.811503
F 45.156665 11.567612 18.811503
F 38.517519 7.717445 18.718710
F 38.517519 15.435442 18.718709
F 42.915963 7.713802 21.504555
F 47.337493 7.703620 18.845131
F 47.337493 15.421618 18.845131
F 42.956495 15.432424 18.780144
F 38.530123 5.145899 17.808583
F 38.530123 12.863896 17.808583
F 47.351340 5.160488 17.910528
F 47.351340 12.878485 17.910529
F 38.479122 7.717376 21.446483
F 38.479122 15.435373 21.446483
F 51.610303 12.895094 17.901691
F 47.298368 7.704113 21.557732
F 47.298368 15.422110 21.557732
F 42.956495 7.714427 18.780144
F 40.752917 1.287969 17.838059
F 40.752917 9.005966 17.838059
F 40.752917 16.723964 17.838059
F 49.512359 1.295933 17.939402
F 49.512359 9.013929 17.939402
F 49.512359 16.731927 17.939402
F 40.701522 3.857270 21.476482
F 40.701522 11.575266 21.476482
F 49.458077 3.840228 21.571474
F 49.458077 11.558224 21.571474
F 40.740318 3.857463 18.749844
F 40.740318 11.575460 18.749844
F 49.494260 3.835944 18.860732
F 49.494260 11.553941 18.860732
F 35.898168 1.286400 46.881439
F 35.898168 9.004396 46.881439
F 35.898168 16.722394 46.881439
F 44.789360 1.289843 47.005304
F 44.789360 9.007840 47.005304
F 44.789360 16.725838 47.005304
F 35.885468 3.858928 47.790764
F 35.885468 11.576924 47.790764
F 44.776114 3.855203 47.919342
F 44.776114 11.573200 47.919342
F 35.936191 1.286416 44.153119
F 35.936191 9.004412 44.153119
F 35.936191 16.722410 44.153119
F 44.822428 1.290930 44.282235
F 44.822428 9.008926 44.282235
F 44.822428 16.726924 44.282234
F 38.112470 7.717751 47.822016
F 38.112470 15.435748 47.822016
F 51.413394 15.421903 43.459163
F 46.983809 7.711676 47.954919
F 46.983809 15.429674 47.954919
F 51.459259 12.882218 37.117721
F 38.163015 5.145629 44.184397
F 38.163015 12.863626 44.184397
F 47.026023 5.152939 44.318200
F 47.026023 12.870936 44.318200
F 38.125181 5.145574 46.912459
F 38.125181 12.863571 46.912459
F 46.997515 5.151109 47.037788
F 46.997515 12.869106 47.037788
F 40.350732 1.287056 46.943365
F 40.350732 9.005052 46.943365
F 40.350732 16.723050 46.943365
F 49.195910 1.294416 47.071452
F 49.195910 9.012413 47.071452
F 49.195910 16.730411 47.071452
F 40.337982 3.858275 47.853554
F 40.337982 11.576271 47.853553
F 49.182928 3.850965 47.991263
F 49.182928 11.568961 47.991263
F 40.388026 1.287214 44.216004
F 40.388026 9.005210 44.216004
F 40.388026 16.723208 44.216004
F 49.219158 1.295977 44.354995
F 49.219158 9.013974 44.354995
F 49.219158 16.731972 44.354995
F 42.560140 7.716205 47.885752
F 42.560140 15.434203 47.885752
F 51.459259 5.164221 37.117721
F 51.375489 7.708029 48.023005
F 51.375489 15.426026 48.023005
F 51.413394 7.703905 43.459163
F 42.608972 5.147502 44.248354
F 42.608972 12.865499 44.248354
F 51.403724 5.157991 44.387795
F 51.403724 12.875988 44.387795
F 42.573045 5.147067 46.974203
F 42.573045 12.865064 46.974203
F 51.385016 5.156671 47.098651
F 51.385016 12.874668 47.098651
F 36.050350 3.858879 35.967616
F 36.050350 11.576875 35.967616
F 44.928237 3.853058 36.089849
F 44.928237 11.571055 36.089849
F 36.088375 3.858861 33.239325
F 36.088375 11.576858 33.239325
F 44.961057 3.851899 33.369992
F 44.961057 11.569896 33.369992
F 38.314651 7.717520 33.270680
F 38.314651 15.435517 33.270680
F 42.706546 12.866288 36.972968
F 47.152481 7.706495 33.407118
F 47.152481 15.424493 33.407118
F 42.706546 5.148291 36.972968
F 38.276825 7.717577 35.998549
F 38.276825 15.435574 35.998549
F 42.621890 15.433867 43.336039
F 47.124302 7.708393 36.121687
F 47.124302 15.426390 36.121687
F 42.670705 5.147846 39.697820
F 40.500848 3.857773 36.029227
F 40.500848 11.575769 36.029227
F 49.304914 3.846156 36.155419
F 49.304914 11.564153 36.155419
F 40.538103 3.857612 33.302488
F 40.538103 11.575608 33.302488
F 49.327471 3.844650 33.445397
F 49.327471 11.562646 33.445397
F 42.755320 7.714635 33.335253
F 42.755320 15.432632 33.335253
F 51.431663 15.420360 40.752635
F 51.486541 7.695545 33.483023
F 51.486541 15.413542 33.483023
F 42.621890 7.715870 43.336039
F 42.719486 7.715079 36.059587
F 42.719486 15.433077 36.059587
F 51.431663 7.702362 40.752635
F 51.469214 7.697581 36.179565
F 51.469214 15.415579 36.179565
F 51.441472 12.880432 39.819461
F 35.999627 1.286432 39.605573
F 35.999627 9.004428 39.605573
F 35.999627 16.722426 39.605573
F 44.882008 1.291446 39.728375
F 44.882008 9.009442 39.728375
F 44.882008 16.727440 39.728375
F 35.948894 3.858912 43.243529
F 35.948894 11.576908 43.243529
F 44.835714 3.854691 43.366872
F 44.835714 11.572687 43.366872
F 35.986922 3.858895 40.515194
F 35.986922 11.576892 40.515194
F 44.868682 3.853578 40.644837
F 44.868682 11.571575 40.644837
F 36.037645 1.286449 36.877259
F 36.037645 9.004445 36.877259
F 36.037645 16.722443 36.877259
F 44.914875 1.292582 37.007428
F 44.914875 9.010578 37.007428
F 44.914875 16.728576 37.007428
F 38.213567 7.717637 40.546498
F 38.213567 15.435635 40.546498
F 51.441472 5.162435 39.819461
F 47.068200 7.709089 40.681203
F 47.068200 15.427086 40.681202
F 42.657777 15.433427 40.610667
F 38.264106 5.145745 36.908589
F 38.264106 12.863742 36.908589
F 47.110334 5.155532 37.044181
F 47.110334 12.873529 37.044181
F 38.226285 5.145688 39.636536
F 38.226285 12.863685 39.636536
F 47.082084 5.153653 39.760419
F 47.082084 12.871650 39.760419
F 38.175733 7.717693 43.274521
F 38.175733 15.435691 43.274521
F 42.670705 12.865843 39.697820
F 47.039822 7.710945 43.399131
F 47.039822 15.428942 43.399131
F 42.657777 7.715429 40.610667
F 40.450826 1.287385 39.667293
F 40.450826 9.005382 39.667293
F 40.450826 16.723380 39.667293
F 49.268658 1.297609 39.794103
F 49.268658 9.015605 39.794104
F 49.268659 16.733603 39.794104
F 40.400782 3.858109 43.305354
F 40.400783 11.576105 43.305354
F 49.232316 3.849303 43.432787
F 49.232316 11.567299 43.432787
F 40.438063 3.857948 40.578173
F 40.438063 11.575944 40.578173
F 49.255333 3.847762 40.718494
F 49.255333 11.565759 40.718494
F 40.488082 1.287547 36.940332
F 40.488082 9.005544 36.940332
F 40.488082 16.723542 36.940332
F 49.291428 1.299130 37.081972
F 49.291428 9.017126 37.081972
F 49.291428 16.735124 37.081972
F 35.847443 3.858942 50.518550
F 35.847443 11.576938 50.518550
F 44.742902 3.856272 50.642878
F 44.742902 11.574268 50.642878
F 38.074628 7.717803 50.549596
F 38.074628 15.435800 50.549597
F 51.465678 15.304918 65.170460
F 46.955188 7.713496 50.675661
F 46.955188 15.431493 50.675661
F 42.419471 5.144840 58.784631
F 40.300655 3.858424 50.580567
F 40.300655 11.576420 50.580567
F 49.159586 3.852572 50.709482
F 49.159586 11.570569 50.709483
F 42.524129 7.716625 50.611522
F 42.524129 15.434622 50.611522
F 42.445096 12.856775 61.514249
F 51.356573 7.709147 50.737404
F 51.356573 15.427144 50.737404
F 51.465678 7.586919 65.170460
F 35.796906 1.286296 54.151767
F 35.796906 9.004292 54.151767
F 35.796906 16.722290 54.151767
F 44.695974 1.288298 54.275872
F 44.695974 9.006294 54.275872
F 44.695974 16.724292 54.275872
F 35.750720 3.857717 57.781566
F 35.750720 11.575713 57.781566
F 44.650923 3.855042 57.903753
F 44.650923 11.573038 57.903753
F 35.784390 3.858851 55.055720
F 35.784390 11.576847 55.055720
F 44.683092 3.856411 55.181752
F 44.683092 11.574407 55.181752
F 35.834777 1.286381 51.425757
F 35.834777 9.004377 51.425757
F 35.834777 16.722375 51.425757
F 44.729684 1.289343 51.553532
F 44.729684 9.007340 51.553531
F 44.729684 16.725338 51.553531
F 38.011726 7.717749 55.086927
F 38.011726 15.435746 55.086927
F 42.769048 15.430946 65.159767
F 46.898913 7.714210 55.214095
F 46.898913 15.432207 55.214095
F 36.093150 11.571870 65.066240
F 38.061946 5.145516 51.456982
F 38.061946 12.863513 51.456982
F 46.941521 5.150326 51.588763
F 46.941522 12.868323 51.588762
F 38.024238 5.145397 54.182833
F 38.024238 12.863394 54.182833
F 46.912509 5.148288 54.308910
F 46.912509 12.866285 54.308910
F 37.978241 7.716657 57.812667
F 37.978241 15.434655 57.812667
F 51.297325 5.145650 58.881000
F 46.869428 7.714734 57.932345
F 46.869428 15.432731 57.932345
F 51.302568 15.405027 62.483005
F 40.250755 1.286664 54.213893
F 40.250755 9.004660 54.213893
F 40.250755 16.722658 54.213893
F 49.123822 1.290742 54.343271
F 49.123822 9.008738 54.343271
F 49.123822 16.726736 54.343271
F 40.204988 3.857454 57.843725
F 40.204988 11.575450 57.843725
F 49.087490 3.854846 57.965776
F 49.087490 11.572842 57.965776
F 40.238165 3.858471 55.118314
F 40.238165 11.576467 55.118314
F 49.110530 3.854350 55.249584
F 49.110530 11.572347 55.249584
F 40.287951 1.286891 51.488459
F 40.287951 9.004887 51.488459
F 40.287951 16.722885 51.488459
F 49.146739 1.292692 51.624929
F 49.146739 9.010688 51.624929
F 49.146739 16.728686 51.624929
F 42.462644 7.716823 55.150287
F 42.462644 15.434820 55.150287
F 51.302568 7.687030 62.483005
F 51.320206 7.713425 55.281772
F 51.320206 15.431422 55.281772
F 42.419471 12.862837 58.784631
F 42.511271 5.146754 51.520440
F 42.511272 12.864751 51.520440
F 51.347168 5.152811 51.656527
F 51.347168 12.870808 51.656527
F 42.475150 5.146384 54.244810
F 42.475150 12.864381 54.244811
F 51.329404 5.151645 54.372858
F 51.329405 12.869641 54.372858
F 42.430627 7.715997 57.874944
F 42.430627 15.433995 57.874944
F 51.297325 12.863646 58.881000
F 51.308446 7.715631 57.996465
F 51.308446 15.433628 57.996465
F 42.769048 7.712949 65.159767
F 35.765704 1.279055 61.421164
F 35.765704 8.997051 61.421164
F 35.765704 16.715049 61.421164
F 44.667245 1.281817 61.543709
F 44.667245 8.999813 61.543709
F 44.667245 16.717811 61.543709
F 44.983142 3.853816 65.192525
F 44.983142 11.571812 65.192525
F 35.765438 3.850770 62.341410
F 35.765437 11.568766 62.341410
F 44.665979 3.848993 62.468462
F 44.665979 11.566989 62.468462
F 35.740012 1.285062 58.690449
F 35.740011 9.003058 58.690449
F 35.740011 16.721056 58.690449
F 44.642173 1.286966 58.816410
F 44.642173 9.004962 58.816409
F 44.642173 16.722960 58.816409
F 37.993090 7.709731 62.372543
F 37.993090 15.427728 62.372543
F 36.093150 3.853874 65.066240
F 46.882698 7.703443 62.489007
F 46.882698 15.421440 62.489006
F 42.445096 5.138778 61.514249
F 37.967443 5.144143 58.721622
F 37.967443 12.862140 58.721622
F 46.858705 5.147803 58.836298
F 46.858705 12.865800 58.836298
F 37.993160 5.138134 61.452214
F 37.993160 12.856131 61.452214
F 46.870947 5.143607 61.554134
F 46.870947 12.861604 61.554134
F 38.320503 7.712781 65.097329
F 38.320503 15.430778 65.097329
F 51.301257 12.849006 61.586558
F 47.164530 7.684700 65.205663
F 47.164530 15.402698 65.205663
F 51.301257 5.131009 61.586558
F 40.220468 1.279169 61.483302
F 40.220468 8.997165 61.483302
F 40.220468 16.715163 61.483303
F 49.090138 1.263046 61.568596
F 49.090138 8.981043 61.568596
F 49.090138 16.699041 61.568596
F 40.545993 3.853538 65.128451
F 40.545993 11.571535 65.128451
F 49.279134 3.742770 65.131501
F 49.279133 11.460765 65.131501
F 40.219721 3.850436 62.403891
F 40.219721 11.568433 62.403890
F 49.086741 3.835266 62.446800
F 49.086741 11.553262 62.446799
F 40.194402 1.285319 58.752966
F 40.194402 9.003315 58.752966
F 40.194402 16.721313 58.752966
F 49.077569 1.284949 58.858775
F 49.077569 9.002945 58.858775
F 49.077569 16.720943 58.858775
F 42.445772 7.709210 62.435492
F 42.445772 15.427208 62.435491
F 36.425301 24.448489 3.227625
F 36.425301 32.166486 3.227625
F 45.342312 24.447798 3.359251
F 45.342312 32.165794 3.359251
F 36.450777 27.014347 6.878604
F 40.798591 32.158358 15.111383
F 36.450777 19.296350 6.878604
F 45.371460 27.016933 7.004770
F 43.026758 20.581113 15.139676
F 45.371460 19.298936 7.004771
F 36.425140 27.020333 4.147791
F 40.798591 24.440362 15.111383
F 36.425140 19.302336 4.147791
F 45.349135 27.024539 4.271904
F 43.026758 28.299109 15.139676
F 45.349135 19.306542 4.271904
F 36.097034 24.445406 0.502777
F 36.097034 32.163402 0.502777
F 44.984076 24.453040 0.638356
F 44.984076 32.171036 0.638356
F 38.653264 30.879383 4.178920
F 38.653264 23.161387 4.178920
F 47.573543 30.875831 4.305985
F 47.573544 23.157835 4.305986
F 38.323901 28.304641 0.534205
F 38.323901 20.586645 0.534205
F 47.193995 28.314205 0.672497
F 47.193994 20.596209 0.672497
F 38.653711 28.307349 3.258962
F 38.653711 20.589353 3.258962
F 47.579952 28.315163 3.376030
F 47.579952 20.597168 3.376030
F 38.679040 30.873439 6.909810
F 38.679040 23.155443 6.909810
F 47.601467 30.868050 7.027205
F 47.601467 23.150054 7.027205
F 40.882213 24.448241 3.290460
F 40.882213 32.166238 3.290460
F 49.739479 24.481636 3.352304
F 49.739478 32.199632 3.352303
F 40.908085 27.014627 6.941172
F 47.474620 20.591377 15.199457
F 40.908085 19.296630 6.941172
F 49.799379 26.998677 7.020241
F 49.799378 34.716672 7.020241
F 49.799378 19.280679 7.020240
F 40.882515 27.020481 4.210212
F 47.474620 28.309373 15.199457
F 40.882515 19.302484 4.210212
F 49.797842 27.019675 4.310729
F 38.571119 20.581246 15.081075
F 49.797841 19.301678 4.310729
F 40.549397 24.446618 0.566164
F 40.549397 32.164614 0.566164
F 49.368851 24.411963 0.670028
F 49.368851 32.129958 0.670028
F 43.110913 30.879505 4.242394
F 43.110914 23.161509 4.242394
F 42.769730 28.309170 0.601095
F 42.769730 20.591174 0.601095
F 43.113628 28.306609 3.323956
F 43.113628 20.588613 3.323956
F 43.137732 30.873949 6.973085
F 43.137732 23.155953 6.973085
F 36.406299 24.440371 10.513315
F 36.406299 32.158367 10.513315
F 45.323756 24.438588 10.636816
F 45.323756 32.156584 10.636816
F 36.355747 27.013026 14.143218
F 38.571119 28.299243 15.081075
F 36.355747 19.295029 14.143218
F 45.267232 27.014383 14.261314
F 49.639754 32.190759 15.244244
F 45.267232 19.296386 14.261315
F 36.393807 27.013121 11.417123
F 45.250862 32.158297 15.162649
F 36.393807 19.295124 11.417123
F 45.312555 27.015405 11.535524
F 49.639754 24.472764 15.244244
F 45.312555 19.297408 11.535524
F 36.440037 24.441512 7.787357
F 36.440037 32.159508 7.787357
F 45.360352 24.439111 7.908913
F 45.360352 32.157107 7.908913
F 38.622032 30.872203 11.448073
F 38.622032 23.154206 11.448073
F 47.540608 30.865367 11.567332
F 47.540608 23.147371 11.567332
F 38.668378 28.300401 7.818387
F 38.668378 20.582404 7.818387
F 47.594882 28.305051 7.939219
F 47.594881 20.587055 7.939219
F 38.634554 28.299276 10.544449
F 38.634554 20.581280 10.544449
F 47.553928 28.304784 10.657955
F 47.553928 20.586788 10.657955
F 38.583509 30.872001 14.174120
F 38.583509 23.154005 14.174120
F 47.483880 30.863448 14.280984
F 47.483880 23.145452 14.280984
F 40.863094 24.440234 10.575413
F 40.863094 32.158230 10.575413
F 49.749917 24.458083 10.677074
F 49.749917 32.176079 10.677074
F 40.811537 27.012880 14.204535
F 40.811537 34.730877 14.204535
F 40.811537 19.294884 14.204535
F 49.692164 27.009049 14.314250
F 49.692163 34.727045 14.314250
F 49.692163 19.291052 14.314250
F 40.850853 27.013324 11.478731
F 45.250862 24.440301 15.162649
F 40.850853 19.295327 11.478731
F 49.736196 26.997705 11.614548
F 49.736195 34.715701 11.614548
F 49.736195 19.279708 11.614548
F 40.897142 24.441312 7.849409
F 40.897142 32.159308 7.849409
F 49.789860 24.461380 7.975438
F 49.789860 32.179375 7.975438
F 43.080076 30.872519 11.508072
F 43.080076 23.154523 11.508072
F 43.127602 28.299743 7.879945
F 43.127602 20.581747 7.879945
F 43.092595 28.298849 10.606142
F 43.092595 20.580852 10.606142
F 43.037015 30.871079 14.232948
F 43.037016 23.153083 14.232948
F 36.343050 24.440302 15.050298
F 36.343050 32.158298 15.050298
F 36.202539 24.440490 25.053739
F 36.202539 32.158486 25.053739
F 45.067658 24.448600 25.173005
F 45.067658 32.166596 25.173006
F 36.151803 27.012836 28.691700
F 36.151803 34.730833 28.691700
F 36.151803 19.294839 28.691700
F 45.020828 27.005453 28.812142
F 45.020828 34.723449 28.812142
F 45.020828 19.287456 28.812142
F 36.189834 27.012820 25.963452
F 36.189834 34.730816 25.963452
F 36.189834 19.294823 25.963452
F 45.054884 27.004720 26.093896
F 45.054884 34.722716 26.093896
F 45.054884 19.286723 26.093896
F 36.240586 24.440501 22.325501
F 36.240586 32.158497 22.325501
F 45.103040 24.449259 22.455193
F 45.103040 32.167255 22.455193
F 38.415762 30.871401 25.994840
F 38.415762 23.153405 25.994840
F 47.239339 30.857934 26.129970
F 47.239339 23.139938 26.129970
F 38.466456 28.299928 22.356858
F 38.466456 20.581931 22.356858
F 47.288535 28.312305 22.486675
F 47.288535 20.594309 22.486675
F 38.428486 28.299906 25.084562
F 38.428486 20.581909 25.084562
F 47.253105 28.312220 25.199506
F 47.253105 20.594223 25.199506
F 38.377910 30.871451 28.722567
F 38.377910 23.153455 28.722567
F 47.209110 30.859843 28.842520
F 47.209110 23.141846 28.842520
F 40.651011 24.442026 25.114868
F 40.651011 32.160022 25.114868
F 49.415249 24.458353 25.229409
F 49.415249 32.176349 25.229409
F 40.600903 27.011426 28.753062
F 40.600903 34.729422 28.753062
F 40.600903 19.293429 28.753062
F 49.377417 26.996957 28.876452
F 51.583466 23.112175 21.596190
F 49.377417 19.278960 28.876452
F 40.638285 27.011289 26.026712
F 40.638285 34.729286 26.026712
F 40.638285 19.293292 26.026712
F 49.401108 26.995025 26.169400
F 51.583466 30.830171 21.596190
F 49.401108 19.277028 26.169400
F 40.688761 24.442070 22.388538
F 40.688761 32.160066 22.388538
F 49.444094 24.461491 22.521997
F 49.444094 32.179487 22.521997
F 42.853165 30.867894 26.059636
F 42.853165 23.149898 26.059636
F 51.541646 30.842029 26.210249
F 51.541646 23.124033 26.210249
F 42.903554 28.303560 22.420931
F 42.903554 20.585563 22.420931
F 51.573187 28.329847 22.567584
F 51.573187 20.611851 22.567583
F 42.866174 28.303371 25.144373
F 42.866174 20.585375 25.144373
F 51.551980 28.330711 25.251846
F 51.551981 20.612714 25.251846
F 42.817059 30.868277 28.783051
F 42.817059 23.150281 28.783051
F 51.523867 30.844168 28.897383
F 51.523867 23.126172 28.897383
F 36.101081 24.440457 32.329658
F 36.101081 32.158454 32.329658
F 44.974470 24.447089 32.451192
F 44.974470 32.165086 32.451192
F 36.139098 24.440475 29.601389
F 36.139098 32.158471 29.601389
F 45.007497 24.448212 29.732272
F 45.007497 32.166208 29.732272
F 38.365191 28.299854 29.632767
F 38.365191 20.581858 29.632767
F 47.194880 28.312187 29.769674
F 47.194880 20.594191 29.769674
F 38.327370 28.299797 32.360560
F 38.327370 20.581801 32.360560
F 47.166535 28.310210 32.482797
F 47.166535 20.592213 32.482797
F 40.550873 24.441717 32.391158
F 40.550873 32.159713 32.391158
F 49.341119 24.454698 32.516589
F 49.341119 32.172695 32.516589
F 40.588122 24.441877 29.664640
F 40.588122 32.159873 29.664640
F 49.363626 24.456162 29.808436
F 49.363626 32.174158 29.808436
F 42.804156 28.303040 29.697476
F 42.804156 20.585044 29.697476
F 51.513599 28.325680 29.848068
F 51.513599 20.607684 29.848067
F 42.768264 28.302633 32.421324
F 42.768264 20.584636 32.421324
F 51.496638 28.323350 32.539323
F 51.496638 20.605353 32.539323
F 36.304147 24.440482 17.778064
F 36.304147 32.158479 17.778064
F 45.169982 24.448837 17.884731
F 45.169982 32.166833 17.884731
F 36.253293 27.012812 21.415770
F 36.253293 34.730809 21.415770
F 36.253293 19.294815 21.415770
F 45.116612 27.004124 21.530970
F 45.116612 34.722121 21.530970
F 45.116612 19.286127 21.530970
F 36.291452 27.012826 18.687534
F 36.291452 34.730823 18.687534
F 36.291452 19.294829 18.687534
F 45.156665 27.003607 18.811503
F 45.156665 34.721603 18.811503
F 45.156665 19.285610 18.811503
F 38.517519 30.871436 18.718710
F 38.517519 23.153440 18.718709
F 47.337493 30.857612 18.845131
F 47.337493 23.139616 18.845131
F 38.530123 28.299890 17.808583
F 38.530123 20.581894 17.808583
F 47.351340 28.314479 17.910528
F 47.351340 20.596483 17.910529
F 38.479122 30.871367 21.446483
F 38.479122 23.153371 21.446483
F 47.298368 30.858104 21.557732
F 47.298368 23.140108 21.557732
F 40.752917 24.441961 17.838059
F 40.752917 32.159957 17.838059
F 49.512359 24.449924 17.939402
F 49.512359 32.167920 17.939402
F 40.701522 27.011261 21.476482
F 40.701522 34.729257 21.476482
F 40.701522 19.293264 21.476482
F 49.458077 26.994219 21.571474
F 42.915963 23.149797 21.504555
F 49.458077 19.276222 21.571474
F 40.740318 27.011455 18.749844
F 40.740318 34.729451 18.749844
F 40.740318 19.293458 18.749844
F 49.494260 26.989936 18.860732
F 42.915963 30.867794 21.504555
F 49.494260 19.271939 18.860732
F 42.956495 30.868418 18.780144
F 42.956495 23.150422 18.780144
F 51.596078 30.799764 18.917071
F 51.596078 23.081768 18.917071
F 42.968332 28.303215 17.864740
F 42.968332 20.585219 17.864740
F 51.610303 28.331089 17.901690
F 51.610303 20.613092 17.901691
F 49.377417 34.714953 28.876452
F 49.494260 34.707932 18.860732
F 49.458077 34.712215 21.571474
F 49.401108 34.713021 26.169400
F 35.898168 24.440391 46.881439
F 35.898168 32.158387 46.881439
F 44.789360 24.443835 47.005304
F 44.789360 32.161831 47.005304
F 35.885468 27.012919 47.790764
F 35.885468 34.730916 47.790764
F 35.885468 19.294922 47.790764
F 44.776114 27.009195 47.919342
F 44.776114 34.727191 47.919342
F 44.776114 19.291198 47.919342
F 35.936191 24.440407 44.153119
F 35.936191 32.158403 44.153119
F 44.822428 24.444921 44.282235
F 44.822428 32.162917 44.282235
F 38.112470 30.871742 47.822016
F 38.112470 23.153746 47.822016
F 46.983809 30.865668 47.954919
F 46.983809 23.147672 47.954919
F 38.163015 28.299620 44.184397
F 38.163015 20.581624 44.184397
F 47.026023 28.306930 44.318200
F 47.026023 20.588934 44.318200
F 38.125181 28.299565 46.912459
F 38.125181 20.581569 46.912459
F 46.997515 28.305101 47.037788
F 46.997515 20.587104 47.037788
F 40.350732 24.441048 46.943365
F 40.350732 32.159044 46.943365
F 49.195910 24.448408 47.071452
F 49.195910 32.166404 47.071452
F 40.337982 27.012266 47.853554
F 40.337982 34.730262 47.853553
F 40.337982 19.294269 47.853553
F 49.182928 27.004956 47.991263
F 51.413394 23.139901 43.459163
F 49.182928 19.286959 47.991263
F 40.388026 24.441206 44.216004
F 40.388026 32.159202 44.216004
F 49.219158 24.449969 44.354995
F 49.219158 32.167965 44.354995
F 42.560140 30.870197 47.885752
F 42.560140 23.152201 47.885752
F 51.375489 30.862020 48.023005
F 51.375489 23.144024 48.023005
F 42.608972 28.301494 44.248355
F 42.608972 20.583498 44.248355
F 51.403724 28.311983 44.387795
F 51.403724 20.593986 44.387795
F 42.573045 28.301059 46.974203
F 42.573045 20.583062 46.974203
F 51.385016 28.310662 47.098651
F 51.385016 20.592666 47.098651
F 36.050350 27.012870 35.967616
F 36.050350 34.730866 35.967616
F 36.050350 19.294873 35.967616
F 44.928237 27.007050 36.089849
F 44.928237 34.725046 36.089849
F 44.928237 19.289053 36.089849
F 36.088375 27.012853 33.239325
F 36.088375 34.730849 33.239325
F 36.088375 19.294856 33.239325
F 44.961057 27.005891 33.369992
F 44.961057 34.723887 33.369992
F 44.961057 19.287894 33.369992
F 38.314651 30.871511 33.270680
F 38.314651 23.153515 33.270680
F 47.152481 30.860487 33.407118
F 47.152481 23.142490 33.407118
F 38.276825 30.871568 35.998549
F 38.276825 23.153572 35.998549
F 47.124302 30.862384 36.121687
F 47.124302 23.144388 36.121687
F 40.500848 27.011764 36.029227
F 40.500848 34.729761 36.029227
F 40.500848 19.293768 36.029227
F 49.304914 27.000148 36.155419
F 51.413394 30.857897 43.459163
F 49.304914 19.282151 36.155419
F 40.538103 27.011603 33.302488
F 40.538103 34.729600 33.302488
F 40.538103 19.293606 33.302488
F 49.327471 26.998641 33.445397
F 42.621890 23.151865 43.336039
F 49.327471 19.280644 33.445397
F 42.755320 30.868626 33.335253
F 42.755320 23.150630 33.335253
F 51.486541 30.849536 33.483023
F 51.486541 23.131540 33.483023
F 42.719486 30.869071 36.059587
F 42.719486 23.151074 36.059587
F 51.469214 30.851573 36.179565
F 51.469214 23.133577 36.179565
F 35.999627 24.440424 39.605573
F 35.999627 32.158420 39.605573
F 44.882008 24.445437 39.728375
F 44.882008 32.163433 39.728375
F 35.948893 27.012903 43.243529
F 35.948894 34.730900 43.243529
F 35.948894 19.294906 43.243529
F 44.835714 27.008682 43.366872
F 44.835714 34.726678 43.366872
F 44.835714 19.290685 43.366872
F 35.986922 27.012887 40.515194
F 35.986922 34.730883 40.515194
F 35.986922 19.294890 40.515194
F 44.868682 27.007570 40.644837
F 44.868682 34.725566 40.644837
F 44.868682 19.289573 40.644837
F 36.037645 24.440441 36.877259
F 36.037645 32.158437 36.877259
F 44.914875 24.446574 37.007428
F 44.914875 32.164570 37.007428
F 38.213567 30.871629 40.546498
F 38.213567 23.153633 40.546498
F 47.068200 30.863080 40.681203
F 47.068200 23.145084 40.681202
F 38.264105 28.299736 36.908589
F 38.264106 20.581740 36.908589
F 47.110334 28.309524 37.044181
F 47.110334 20.591527 37.044181
F 38.226285 28.299679 39.636536
F 38.226285 20.581683 39.636536
F 47.082084 28.307645 39.760419
F 47.082084 20.589648 39.760419
F 38.175733 30.871685 43.274521
F 38.175733 23.153689 43.274521
F 47.039822 30.864936 43.399131
F 47.039822 23.146940 43.399131
F 40.450826 24.441377 39.667293
F 40.450826 32.159373 39.667293
F 49.268658 24.451601 39.794103
F 49.268658 32.169597 39.794104
F 40.400782 27.012100 43.305354
F 40.400782 34.730096 43.305354
F 40.400783 19.294103 43.305354
F 49.232316 27.003295 43.432787
F 42.621890 30.869861 43.336039
F 49.232316 19.285298 43.432787
F 40.438063 27.011939 40.578173
F 40.438063 34.729936 40.578173
F 40.438063 19.293943 40.578173
F 49.255333 27.001754 40.718494
F 51.441472 20.598430 39.819461
F 49.255333 19.283757 40.718494
F 40.488082 24.441539 36.940332
F 40.488082 32.159535 36.940332
F 49.291428 24.453122 37.081972
F 49.291428 32.171118 37.081972
F 42.657777 30.869421 40.610667
F 42.657777 23.151424 40.610667
F 51.431663 30.856354 40.752635
F 51.431663 23.138358 40.752635
F 42.706546 28.302283 36.972968
F 42.706546 20.584286 36.972968
F 51.459259 28.318213 37.117721
F 51.459259 20.600217 37.117721
F 42.670705 28.301838 39.697820
F 42.670705 20.583841 39.697820
F 51.441472 28.316427 39.819461
F 49.182928 34.722952 47.991263
F 49.255333 34.719750 40.718494
F 49.232316 34.721291 43.432787
F 49.327471 34.716637 33.445397
F 49.304914 34.718144 36.155419
F 35.847443 27.012933 50.518550
F 35.847443 34.730929 50.518550
F 35.847443 19.294936 50.518550
F 44.742902 27.010263 50.642878
F 44.742902 34.728259 50.642878
F 44.742902 19.292266 50.642878
F 38.074628 30.871794 50.549596
F 38.074628 23.153798 50.549596
F 46.955188 30.867487 50.675661
F 46.955188 23.149491 50.675661
F 40.300655 27.012415 50.580567
F 40.300655 34.730411 50.580567
F 40.300655 19.294418 50.580567
F 49.159586 27.006564 50.709482
F 36.093150 19.289868 65.066241
F 49.159586 19.288567 50.709483
F 42.524129 30.870616 50.611522
F 42.524129 23.152620 50.611522
F 51.356573 30.863138 50.737404
F 51.356573 23.145142 50.737404
F 35.796906 24.440287 54.151767
F 35.796906 32.158283 54.151767
F 44.695974 24.442289 54.275872
F 44.695974 32.160286 54.275872
F 35.750720 27.011708 57.781566
F 35.750720 34.729705 57.781566
F 35.750720 19.293711 57.781566
F 44.650923 27.009033 57.903753
F 44.650923 34.727030 57.903753
F 44.650923 19.291037 57.903753
F 35.784390 27.012842 55.055720
F 35.784390 34.730839 55.055720
F 35.784390 19.294845 55.055720
F 44.683092 27.010402 55.181752
F 44.683092 34.728399 55.181752
F 44.683092 19.292405 55.181752
F 35.834777 24.440372 51.425757
F 35.834777 32.158368 51.425757
F 44.729684 24.443335 51.553532
F 44.729684 32.161331 51.553531
F 38.011726 30.871740 55.086927
F 38.011726 23.153744 55.086927
F 46.898913 30.868201 55.214095
F 46.898913 23.150205 55.214095
F 38.061946 28.299507 51.456982
F 38.061946 20.581511 51.456982
F 46.941521 28.304317 51.588763
F 46.941522 20.586321 51.588762
F 38.024238 28.299388 54.182833
F 38.024238 20.581392 54.182833
F 46.912509 28.302279 54.308910
F 46.912509 20.584283 54.308910
F 37.978241 30.870649 57.812667
F 37.978240 23.152653 57.812667
F 46.869428 30.868725 57.932345
F 46.869428 23.150729 57.932345
F 40.250755 24.440655 54.213893
F 40.250755 32.158651 54.213893
F 49.123822 24.444734 54.343271
F 49.123822 32.162730 54.343271
F 40.204988 27.011445 57.843725
F 40.204988 34.729441 57.843725
F 40.204988 19.293448 57.843725
F 49.087490 27.008837 57.965776
F 36.093150 34.725862 65.066240
F 49.087490 19.290840 57.965776
F 40.238165 27.012462 55.118314
F 40.238165 34.730458 55.118314
F 40.238165 19.294465 55.118314
F 49.110530 27.008342 55.249584
F 36.093150 27.007865 65.066240
F 49.110530 19.290345 55.249584
F 40.287951 24.440882 51.488459
F 40.287951 32.158879 51.488459
F 49.146739 24.446684 51.624929
F 49.146739 32.164680 51.624929
F 42.462644 30.870814 55.150287
F 42.462644 23.152818 55.150287
F 51.320206 30.867416 55.281772
F 51.320206 23.149420 55.281772
F 42.511271 28.300746 51.520440
F 42.511272 20.582749 51.520440
F 51.347168 28.306802 51.656527
F 51.347168 20.588806 51.656527
F 42.475150 28.300375 54.244810
F 42.475150 20.582379 54.244811
F 51.329405 28.305636 54.372858
F 51.329405 20.587640 54.372858
F 42.430627 30.869989 57.874944
F 42.430627 23.151993 57.874944
F 51.308446 30.869622 57.996465
F 51.308446 23.151626 57.996465
F 35.765704 24.433046 61.421164
F 35.765704 32.151042 61.421164
F 44.667245 24.435809 61.543709
F 44.667245 32.153805 61.543709
F 44.983142 27.007807 65.192525
F 44.983142 34.725803 65.192525
F 44.983142 19.289810 65.192526
F 35.765438 27.004761 62.341410
F 35.765438 34.722757 62.341410
F 35.765437 19.286764 62.341410
F 44.665979 27.002984 62.468462
F 44.665979 34.720980 62.468462
F 44.665979 19.284987 62.468462
F 35.740011 24.439053 58.690449
F 35.740012 32.157049 58.690449
F 44.642173 24.440958 58.816410
F 44.642173 32.158954 58.816409
F 37.993090 30.863722 62.372543
F 37.993090 23.145726 62.372543
F 46.882698 30.857434 62.489007
F 46.882698 23.139438 62.489007
F 37.967443 28.298134 58.721622
F 37.967443 20.580138 58.721622
F 46.858705 28.301795 58.836298
F 46.858705 20.583798 58.836298
F 37.993160 28.292125 61.452214
F 37.993160 20.574129 61.452214
F 46.870947 28.297598 61.554134
F 46.870947 20.579602 61.554134
F 38.320503 30.866772 65.097329
F 38.320503 23.148776 65.097329
F 47.164530 30.838692 65.205663
F 47.164530 23.120696 65.205663
F 40.220468 24.433160 61.483302
F 40.220468 32.151156 61.483302
F 49.090138 24.417038 61.568596
F 49.090138 32.135034 61.568596
F 40.545993 27.007530 65.128451
F 40.545993 34.725526 65.128451
F 40.545993 19.289533 65.128451
F 49.279134 26.896762 65.131501
F 49.279133 34.614757 65.131501
F 49.279133 19.178764 65.131501
F 40.219721 27.004428 62.403891
F 40.219720 34.722424 62.403890
F 40.219720 19.286431 62.403890
F 49.086741 26.989258 62.446800
F 49.086741 34.707254 62.446799
F 49.086741 19.271261 62.446799
F 40.194402 24.439310 58.752966
F 40.194402 32.157307 58.752966
F 49.077569 24.438940 58.858775
F 49.077569 32.156936 58.858775
F 42.445772 30.863202 62.435492
F 42.445772 23.145206 62.435492
F 51.302568 30.841021 62.483005
F 51.302568 23.123025 62.483005
F 42.419471 28.298831 58.784631
F 42.419471 20.580835 58.784631
F 51.297325 28.299641 58.881000
F 51.297325 20.581645 58.881000
F 42.445096 28.292770 61.514249
F 42.445096 20.574773 61.514249
F 51.301257 28.285000 61.586558
F 51.301257 20.567004 61.586558
F 42.769048 30.866940 65.159767
F 42.769048 23.148945 65.159767
F 51.465678 30.740910 65.170460
F 51.465678 23.022916 65.170460
F 49.110530 34.726338 55.249584
F 49.159586 34.724560 50.709483
F 49.087490 34.726834 57.965776
F 36.425301 47.602481 3.227625
F 36.425302 39.884483 3.227625
F 45.342312 47.601789 3.359251
F 45.342312 39.883792 3.359251
F 36.450777 50.168338 6.878604
F 36.450777 42.450341 6.878604
F 45.371460 50.170924 7.004770
F 45.371459 42.452927 7.004771
F 36.425140 50.174325 4.147791
F 36.425140 42.456328 4.147791
F 45.349135 50.178530 4.271904
F 45.349135 42.460534 4.271904
F 36.097034 47.599397 0.502777
F 36.097034 39.881400 0.502777
F 44.984076 47.607031 0.638356
F 44.984076 39.889034 0.638356
F 38.653264 38.597380 4.178920
F 38.653264 46.315378 4.178920
F 47.573543 38.593828 4.305985
F 47.573543 46.311826 4.305986
F 38.323901 51.458633 0.534206
F 38.323901 36.022638 0.534205
F 38.323901 43.740637 0.534205
F 47.193995 51.468196 0.672497
F 47.193994 36.032202 0.672497
F 47.193994 43.750200 0.672497
F 38.653711 51.461341 3.258962
F 38.653711 36.025346 3.258962
F 38.653711 43.743344 3.258962
F 47.579952 51.469155 3.376030
F 47.579952 36.033160 3.376030
F 47.579952 43.751159 3.376030
F 38.679040 38.591437 6.909810
F 38.679040 46.309435 6.909810
F 47.601467 38.586047 7.027205
F 47.601467 46.304045 7.027205
F 40.882213 47.602233 3.290460
F 40.882213 39.884236 3.290460
F 49.739479 47.635627 3.352304
F 49.739478 39.917630 3.352303
F 40.908085 50.168619 6.941172
F 40.908085 42.450622 6.941172
F 49.799379 50.152668 7.020241
F 49.799378 42.434671 7.020241
F 40.882515 50.174473 4.210212
F 40.882515 42.456476 4.210212
F 49.797842 50.173666 4.310729
F 49.797841 42.455669 4.310729
F 40.549397 47.600610 0.566164
F 40.549397 39.882612 0.566164
F 49.368851 47.565954 0.670028
F 49.368851 39.847956 0.670028
F 43.110914 38.597502 4.242394
F 43.110914 46.315500 4.242394
F 42.769730 51.463162 0.601095
F 42.769730 36.027167 0.601095
F 42.769730 43.745165 0.601095
F 43.113628 51.460601 3.323956
F 43.113628 36.024606 3.323956
F 43.113628 43.742605 3.323956
F 43.137732 38.591946 6.973085
F 43.137732 46.309944 6.973085
F 36.406299 47.594362 10.513315
F 36.406299 39.876365 10.513315
F 45.323756 47.592579 10.636817
F 45.323756 39.874582 10.636817
F 36.355747 50.167018 14.143218
F 36.355747 42.449021 14.143218
F 45.267232 50.168374 14.261314
F 45.267232 42.450377 14.261315
F 36.393807 50.167113 11.417123
F 36.393807 42.449116 11.417122
F 45.312555 50.169396 11.535524
F 45.312555 42.451399 11.535524
F 36.440037 47.595503 7.787357
F 36.440037 39.877506 7.787357
F 45.360352 47.593103 7.908913
F 45.360351 39.875105 7.908913
F 38.622032 38.590200 11.448073
F 38.622032 46.308198 11.448073
F 47.540608 38.583364 11.567332
F 47.540608 46.301362 11.567332
F 38.668378 51.454392 7.818387
F 38.668378 36.018398 7.818387
F 38.668378 43.736396 7.818387
F 47.594882 51.459042 7.939219
F 47.594881 36.023048 7.939219
F 47.594881 43.741046 7.939219
F 38.634554 51.453267 10.544449
F 38.634554 36.017273 10.544449
F 38.634554 43.735271 10.544449
F 47.553928 51.458775 10.657955
F 47.553928 36.022781 10.657955
F 47.553928 43.740779 10.657955
F 38.583509 38.589998 14.174120
F 38.583509 46.307996 14.174120
F 47.483880 38.581445 14.280984
F 47.483880 46.299443 14.280984
F 40.863094 47.594226 10.575413
F 40.863094 39.876228 10.575413
F 49.749917 47.612074 10.677074
F 49.749916 39.894077 10.677074
F 40.811537 50.166872 14.204535
F 40.811537 42.448875 14.204535
F 49.692164 50.163040 14.314250
F 49.692163 42.445043 14.314250
F 40.850853 50.167316 11.478731
F 40.850853 42.449319 11.478731
F 49.736196 50.151696 11.614548
F 49.736195 42.433699 11.614548
F 40.897142 47.595304 7.849409
F 40.897142 39.877306 7.849409
F 49.789860 47.615371 7.975438
F 49.789859 39.897374 7.975438
F 43.080076 38.590516 11.508072
F 43.080076 46.308514 11.508072
F 43.127602 51.453734 7.879945
F 43.127602 36.017740 7.879945
F 43.127602 43.735738 7.879945
F 43.092595 51.452840 10.606142
F 43.092595 36.016845 10.606142
F 43.092595 43.734844 10.606142
F 43.037015 38.589077 14.232948
F 43.037015 46.307075 14.232948
F 36.343050 47.594294 15.050298
F 36.343050 39.876296 15.050298
F 45.250862 47.594293 15.162649
F 45.250862 39.876295 15.162650
F 38.571119 51.453234 15.081075
F 38.571119 36.017240 15.081075
F 38.571119 43.735238 15.081075
F 47.474620 51.463364 15.199457
F 47.474620 36.027369 15.199457
F 47.474620 43.745368 15.199457
F 40.798591 47.594353 15.111383
F 40.798591 39.876356 15.111383
F 49.639754 47.626755 15.244244
F 49.639754 39.908758 15.244244
F 43.026758 51.453101 15.139676
F 43.026758 36.017106 15.139676
F 43.026758 43.735104 15.139676
F 45.312555 34.733401 11.535524
F 45.267232 34.732379 14.261315
F 45.349135 34.742535 4.271904
F 45.371459 34.734929 7.004771
F 36.450777 34.732343 6.878604
F 36.425140 34.738330 4.147791
F 40.908085 34.732624 6.941172
F 40.882515 34.738478 4.210212
F 49.797841 34.737670 4.310729
F 36.355747 34.731023 14.143218
F 36.393807 34.731118 11.417123
F 40.850853 34.731321 11.478731
F 36.202539 47.594481 25.053739
F 36.202539 39.876484 25.053739
F 45.067658 47.602592 25.173005
F 45.067658 39.884594 25.173006
F 36.151803 50.166828 28.691700
F 36.151803 42.448831 28.691700
F 45.020828 50.159444 28.812142
F 45.020828 42.441447 28.812142
F 36.189834 50.166811 25.963452
F 36.189834 42.448814 25.963452
F 45.054884 50.158711 26.093896
F 45.054884 42.440714 26.093896
F 36.240586 47.594492 22.325501
F 36.240586 39.876495 22.325501
F 45.103040 47.603250 22.455193
F 45.103040 39.885253 22.455193
F 38.415762 38.589399 25.994840
F 38.415762 46.307397 25.994840
F 47.239339 38.575931 26.129970
F 47.239339 46.293929 26.129970
F 38.466456 51.453919 22.356858
F 38.466457 36.017925 22.356858
F 38.466457 43.735923 22.356858
F 47.288535 51.466296 22.486675
F 47.288535 36.030302 22.486675
F 47.288535 43.748300 22.486675
F 38.428486 51.453897 25.084562
F 38.428486 36.017903 25.084562
F 38.428486 43.735901 25.084562
F 47.253105 51.466211 25.199506
F 47.253105 36.030216 25.199506
F 47.253105 43.748214 25.199506
F 38.377910 38.589448 28.722567
F 38.377910 46.307446 28.722567
F 47.209110 38.577840 28.842520
F 47.209110 46.295838 28.842520
F 40.651011 47.596018 25.114868
F 40.651011 39.878020 25.114868
F 49.415249 47.612344 25.229409
F 49.415249 39.894347 25.229409
F 40.600903 50.165417 28.753062
F 40.600903 42.447420 28.753062
F 49.377417 50.150948 28.876452
F 49.377417 42.432951 28.876452
F 40.638285 50.165281 26.026712
F 40.638285 42.447284 26.026712
F 49.401108 50.149016 26.169400
F 49.401108 42.431019 26.169400
F 40.688761 47.596061 22.388538
F 40.688761 39.878064 22.388538
F 49.444094 47.615482 22.521997
F 49.444094 39.897485 22.521997
F 42.853165 38.585891 26.059636
F 42.853165 46.303889 26.059636
F 51.541646 38.560026 26.210249
F 51.541646 46.278024 26.210249
F 42.903554 51.457551 22.420931
F 42.903554 36.021557 22.420931
F 42.903554 43.739555 22.420931
F 51.573187 51.483839 22.567584
F 51.573187 36.047844 22.567584
F 51.573187 43.765842 22.567583
F 42.866174 51.457362 25.144373
F 42.866174 36.021368 25.144373
F 42.866175 43.739366 25.144373
F 51.551980 51.484702 25.251846
F 51.551981 36.048708 25.251846
F 51.551981 43.766706 25.251846
F 42.817059 38.586274 28.783051
F 42.817059 46.304272 28.783051
F 51.523867 38.562165 28.897383
F 51.523867 46.280163 28.897383
F 36.101081 47.594449 32.329658
F 36.101081 39.876451 32.329658
F 44.974470 47.601081 32.451192
F 44.974470 39.883083 32.451192
F 36.139098 47.594466 29.601389
F 36.139098 39.876469 29.601389
F 45.007497 47.602204 29.732272
F 45.007497 39.884206 29.732272
F 38.365191 51.453845 29.632767
F 38.365191 36.017851 29.632767
F 38.365191 43.735849 29.632767
F 47.194880 51.466178 29.769674
F 47.194880 36.030184 29.769674
F 47.194880 43.748182 29.769674
F 38.327370 51.453789 32.360560
F 38.327370 36.017794 32.360560
F 38.327370 43.735792 32.360560
F 47.166535 51.464201 32.482797
F 47.166535 36.028206 32.482797
F 47.166535 43.746204 32.482797
F 40.550873 47.595708 32.391158
F 40.550873 39.877711 32.391158
F 49.341119 47.608689 32.516589
F 49.341119 39.890692 32.516589
F 40.588122 47.595869 29.664640
F 40.588122 39.877871 29.664640
F 49.363626 47.610153 29.808436
F 49.363626 39.892156 29.808436
F 42.804156 51.457032 29.697476
F 42.804156 36.021037 29.697476
F 42.804156 43.739035 29.697476
F 51.513599 51.479671 29.848068
F 51.513599 36.043677 29.848067
F 51.513599 43.761675 29.848067
F 42.768264 51.456624 32.421324
F 42.768264 36.020630 32.421324
F 42.768264 43.738628 32.421324
F 51.496638 51.477341 32.539323
F 51.496638 36.041347 32.539323
F 51.496638 43.759345 32.539323
F 36.304147 47.594474 17.778064
F 36.304147 39.876477 17.778064
F 45.169982 47.602829 17.884731
F 45.169982 39.884831 17.884731
F 36.253293 50.166804 21.415770
F 36.253293 42.448807 21.415770
F 45.116612 50.158116 21.530970
F 45.116612 42.440119 21.530970
F 36.291452 50.166818 18.687534
F 36.291452 42.448821 18.687534
F 45.156665 50.157598 18.811503
F 45.156665 42.439601 18.811503
F 38.517519 38.589433 18.718709
F 38.517519 46.307431 18.718709
F 47.337493 38.575609 18.845131
F 47.337493 46.293607 18.845131
F 38.530123 51.453882 17.808583
F 38.530123 36.017887 17.808583
F 38.530123 43.735885 17.808583
F 47.351340 51.468470 17.910528
F 47.351340 36.032476 17.910529
F 47.351340 43.750474 17.910529
F 38.479122 38.589365 21.446483
F 38.479122 46.307363 21.446483
F 47.298368 38.576101 21.557732
F 47.298368 46.294099 21.557732
F 40.752917 47.595952 17.838059
F 40.752917 39.877955 17.838059
F 49.512359 47.603915 17.939402
F 49.512359 39.885918 17.939402
F 40.701522 50.165252 21.476482
F 40.701522 42.447256 21.476482
F 49.458077 50.148210 21.571474
F 49.458077 42.430213 21.571474
F 40.740318 50.165446 18.749844
F 40.740318 42.447449 18.749844
F 49.494260 50.143927 18.860732
F 49.494260 42.425930 18.860732
F 42.956495 38.586415 18.780144
F 42.956495 46.304413 18.780144
F 51.596078 38.517762 18.917071
F 51.596078 46.235759 18.917071
F 42.968332 51.457206 17.864740
F 42.968332 36.021212 17.864740
F 42.968332 43.739210 17.864740
F 51.610303 51.485080 17.901690
F 51.610303 36.049086 17.901691
F 51.610303 43.767084 17.901691
F 42.915963 38.585791 21.504555
F 42.915963 46.303789 21.504555
F 51.583466 38.548168 21.596190
F 51.583466 46.266166 21.596190
F 35.898168 47.594382 46.881439
F 35.898168 39.876385 46.881439
F 44.789360 47.597826 47.005304
F 44.789360 39.879829 47.005304
F 35.885468 50.166911 47.790764
F 35.885468 42.448914 47.790764
F 44.776114 50.163186 47.919342
F 44.776114 42.445189 47.919342
F 35.936191 47.594399 44.153119
F 35.936191 39.876401 44.153119
F 44.822428 47.598912 44.282235
F 44.822428 39.880915 44.282234
F 38.112470 38.589739 47.822016
F 38.112470 46.307737 47.822016
F 46.983809 38.583665 47.954919
F 46.983809 46.301663 47.954919
F 38.163015 51.453612 44.184397
F 38.163015 36.017617 44.184397
F 38.163015 43.735615 44.184397
F 47.026023 51.460921 44.318200
F 47.026023 36.024927 44.318200
F 47.026023 43.742925 44.318200
F 38.125181 51.453557 46.912459
F 38.125182 36.017562 46.912459
F 38.125181 43.735560 46.912459
F 46.997515 51.459092 47.037788
F 46.997515 36.023098 47.037788
F 46.997515 43.741096 47.037788
F 40.350732 47.595039 46.943365
F 40.350732 39.877042 46.943366
F 49.195910 47.602399 47.071452
F 49.195910 39.884402 47.071452
F 40.337982 50.166258 47.853554
F 40.337982 42.448261 47.853553
F 49.182928 50.158947 47.991263
F 49.182928 42.440950 47.991263
F 40.388026 47.595197 44.216004
F 40.388026 39.877200 44.216004
F 49.219158 47.603960 44.354995
F 49.219158 39.885963 44.354995
F 42.560140 38.588194 47.885752
F 42.560140 46.306192 47.885752
F 51.375489 38.580018 48.023005
F 51.375489 46.298015 48.023005
F 42.608972 51.455485 44.248355
F 42.608972 36.019491 44.248354
F 42.608972 43.737489 44.248355
F 51.403724 51.465974 44.387795
F 51.403724 36.029980 44.387795
F 51.403724 43.747978 44.387795
F 42.573045 51.455050 46.974203
F 42.573045 36.019056 46.974203
F 42.573045 43.737054 46.974203
F 51.385016 51.464653 47.098651
F 51.385016 36.028659 47.098651
F 51.385016 43.746657 47.098651
F 36.050350 50.166861 35.967616
F 36.050350 42.448864 35.967616
F 44.928237 50.161041 36.089849
F 44.928237 42.443044 36.089849
F 36.088375 50.166844 33.239325
F 36.088375 42.448847 33.239325
F 44.961057 50.159882 33.369992
F 44.961057 42.441885 33.369992
F 38.314651 38.589508 33.270680
F 38.314651 46.307506 33.270680
F 47.152481 38.578484 33.407118
F 47.152481 46.296482 33.407118
F 38.276825 38.589566 35.998549
F 38.276825 46.307564 35.998549
F 47.124302 38.580382 36.121687
F 47.124302 46.298379 36.121687
F 40.500848 50.165756 36.029227
F 40.500848 42.447759 36.029227
F 49.304914 50.154139 36.155419
F 49.304914 42.436142 36.155419
F 40.538103 50.165595 33.302488
F 40.538103 42.447598 33.302488
F 49.327471 50.152632 33.445397
F 49.327471 42.434635 33.445397
F 42.755320 38.586624 33.335253
F 42.755320 46.304622 33.335253
F 51.486541 38.567533 33.483023
F 51.486541 46.285531 33.483023
F 42.719486 38.587068 36.059587
F 42.719486 46.305066 36.059587
F 51.469214 38.569570 36.179565
F 51.469214 46.287568 36.179565
F 35.999627 47.594415 39.605573
F 35.999627 39.876418 39.605573
F 44.882008 47.599428 39.728375
F 44.882008 39.881431 39.728375
F 35.948894 50.166895 43.243529
F 35.948894 42.448898 43.243529
F 44.835714 50.162673 43.366872
F 44.835714 42.444676 43.366872
F 35.986922 50.166878 40.515194
F 35.986922 42.448881 40.515194
F 44.868682 50.161561 40.644837
F 44.868682 42.443564 40.644837
F 36.037645 47.594432 36.877259
F 36.037646 39.876435 36.877259
F 44.914875 47.600565 37.007428
F 44.914875 39.882568 37.007428
F 38.213567 38.589626 40.546498
F 38.213567 46.307624 40.546498
F 47.068200 38.581077 40.681202
F 47.068200 46.299075 40.681202
F 38.264105 51.453728 36.908589
F 38.264106 36.017733 36.908589
F 38.264106 43.735731 36.908589
F 47.110334 51.463515 37.044181
F 47.110334 36.027521 37.044181
F 47.110334 43.745519 37.044181
F 38.226285 51.453671 39.636536
F 38.226285 36.017676 39.636536
F 38.226285 43.735674 39.636536
F 47.082084 51.461636 39.760419
F 47.082084 36.025642 39.760419
F 47.082084 43.743640 39.760419
F 38.175733 38.589682 43.274521
F 38.175733 46.307680 43.274521
F 47.039822 38.582933 43.399131
F 47.039822 46.300931 43.399131
F 40.450826 47.595368 39.667293
F 40.450826 39.877371 39.667293
F 49.268658 47.605592 39.794103
F 49.268658 39.887594 39.794104
F 40.400782 50.166091 43.305354
F 40.400783 42.448094 43.305354
F 49.232316 50.157286 43.432787
F 49.232316 42.439289 43.432787
F 40.438063 50.165931 40.578173
F 40.438063 42.447934 40.578173
F 49.255333 50.155745 40.718494
F 49.255333 42.437748 40.718494
F 40.488082 47.595530 36.940332
F 40.488082 39.877533 36.940332
F 49.291428 47.607113 37.081972
F 49.291428 39.889116 37.081972
F 42.657777 38.587418 40.610667
F 42.657777 46.305416 40.610667
F 51.431663 38.574351 40.752635
F 51.431663 46.292349 40.752635
F 42.706546 51.456274 36.972968
F 42.706546 36.020280 36.972968
F 42.706546 43.738278 36.972968
F 51.459259 51.472204 37.117721
F 51.459259 36.036210 37.117721
F 51.459259 43.754208 37.117721
F 42.670705 51.455829 39.697820
F 42.670705 36.019835 39.697820
F 42.670705 43.737833 39.697820
F 51.441472 51.470418 39.819461
F 51.441472 36.034423 39.819461
F 51.441472 43.752421 39.819461
F 42.621890 38.587859 43.336039
F 42.621890 46.305857 43.336039
F 51.413394 38.575894 43.459163
F 51.413394 46.293892 43.459163
F 35.847443 50.166924 50.518550
F 35.847443 42.448927 50.518550
F 44.742902 50.164254 50.642878
F 44.742902 42.446258 50.642878
F 38.074628 38.589791 50.549597
F 38.074628 46.307789 50.549596
F 46.955188 38.585485 50.675661
F 46.955188 46.303482 50.675661
F 40.300655 50.166407 50.580567
F 40.300655 42.448410 50.580567
F 49.159586 50.160555 50.709482
F 49.159586 42.442558 50.709483
F 42.524129 38.588613 50.611522
F 42.524129 46.306611 50.611522
F 51.356573 38.581135 50.737404
F 51.356573 46.299133 50.737404
F 35.796906 47.594279 54.151767
F 35.796906 39.876281 54.151767
F 44.695974 47.596281 54.275872
F 44.695974 39.878283 54.275872
F 35.750720 50.165700 57.781566
F 35.750720 42.447703 57.781566
F 44.650923 50.163025 57.903753
F 44.650923 42.445028 57.903753
F 35.784390 50.166834 55.055720
F 35.784390 42.448837 55.055720
F 44.683092 50.164394 55.181752
F 44.683092 42.446397 55.181752
F 35.834777 47.594364 51.425757
F 35.834777 39.876366 51.425757
F 44.729684 47.597326 51.553531
F 44.729684 39.879329 51.553531
F 38.011726 38.589738 55.086927
F 38.011726 46.307735 55.086927
F 46.898913 38.586199 55.214095
F 46.898913 46.304196 55.214095
F 38.061946 51.453499 51.456982
F 38.061946 36.017504 51.456982
F 38.061946 43.735502 51.456982
F 46.941522 51.458309 51.588763
F 46.941522 36.022314 51.588762
F 46.941522 43.740312 51.588762
F 38.024238 51.453379 54.182833
F 38.024238 36.017385 54.182833
F 38.024238 43.735383 54.182833
F 46.912509 51.456270 54.308910
F 46.912509 36.020276 54.308910
F 46.912509 43.738274 54.308910
F 37.978240 38.588646 57.812667
F 37.978241 46.306644 57.812667
F 46.869428 38.586722 57.932345
F 46.869428 46.304720 57.932345
F 40.250755 47.594646 54.213893
F 40.250755 39.876649 54.213893
F 49.123822 47.598725 54.343271
F 49.123822 39.880728 54.343271
F 40.204988 50.165436 57.843725
F 40.204988 42.447439 57.843725
F 49.087490 50.162828 57.965776
F 49.087490 42.444831 57.965776
F 40.238165 50.166454 55.118314
F 40.238165 42.448457 55.118314
F 49.110530 50.162333 55.249584
F 49.110530 42.444336 55.249584
F 40.287951 47.594874 51.488459
F 40.287951 39.876877 51.488459
F 49.146739 47.600675 51.624929
F 49.146739 39.882678 51.624929
F 42.462644 38.588812 55.150287
F 42.462644 46.306809 55.150287
F 51.320206 38.585413 55.281772
F 51.320206 46.303411 55.281772
F 42.511272 51.454737 51.520440
F 42.511272 36.018743 51.520440
F 42.511272 43.736741 51.520440
F 51.347168 51.460794 51.656527
F 51.347168 36.024799 51.656527
F 51.347168 43.742797 51.656527
F 42.475150 51.454366 54.244810
F 42.475150 36.018372 54.244811
F 42.475150 43.736370 54.244811
F 51.329404 51.459627 54.372858
F 51.329405 36.023633 54.372858
F 51.329404 43.741631 54.372858
F 42.430627 38.587986 57.874944
F 42.430627 46.305984 57.874944
F 51.308446 38.587619 57.996465
F 51.308446 46.305617 57.996465
F 35.765704 47.587038 61.421164
F 35.765704 39.869040 61.421164
F 44.667245 47.589800 61.543709
F 44.667245 39.871803 61.543709
F 44.983142 50.161798 65.192525
F 44.983142 42.443802 65.192526
F 35.765438 50.158752 62.341410
F 35.765438 42.440755 62.341410
F 44.665979 50.156976 62.468462
F 44.665979 42.438979 62.468462
F 35.740012 47.593044 58.690449
F 35.740011 39.875047 58.690449
F 44.642173 47.594949 58.816410
F 44.642173 39.876952 58.816409
F 37.993090 38.581719 62.372543
F 37.993090 46.299717 62.372543
F 46.882698 38.575431 62.489007
F 46.882698 46.293429 62.489007
F 37.967443 51.452125 58.721622
F 37.967443 36.016131 58.721622
F 37.967443 43.734129 58.721622
F 46.858705 51.455786 58.836298
F 46.858705 36.019791 58.836298
F 46.858705 43.737789 58.836298
F 37.993160 51.446116 61.452214
F 37.993160 36.010122 61.452214
F 37.993160 43.728120 61.452214
F 46.870947 51.451590 61.554134
F 46.870947 36.015595 61.554134
F 46.870947 43.733593 61.554134
F 38.320503 38.584769 65.097329
F 38.320503 46.302767 65.097329
F 47.164530 38.556689 65.205663
F 47.164530 46.274687 65.205663
F 40.220468 47.587152 61.483302
F 40.220468 39.869154 61.483303
F 49.090138 47.571029 61.568596
F 49.090138 39.853032 61.568596
F 40.545993 50.161521 65.128451
F 40.545993 42.443524 65.128451
F 49.279134 50.050753 65.131501
F 49.279133 42.332755 65.131501
F 40.219721 50.158419 62.403891
F 40.219720 42.440422 62.403890
F 49.086741 50.143249 62.446800
F 49.086741 42.425252 62.446799
F 40.194402 47.593302 58.752966
F 40.194402 39.875305 58.752966
F 49.077569 47.592932 58.858775
F 49.077569 39.874934 58.858775
F 42.445772 38.581199 62.435491
F 42.445772 46.299197 62.435491
F 51.302568 38.559018 62.483005
F 51.302568 46.277016 62.483005
F 42.419471 51.452822 58.784631
F 42.419471 36.016828 58.784631
F 42.419471 43.734826 58.784631
F 51.297325 51.453632 58.881000
F 51.297325 36.017638 58.881000
F 51.297325 43.735636 58.881000
F 42.445096 51.446761 61.514249
F 42.445096 36.010766 61.514249
F 42.445096 43.728765 61.514249
F 51.301257 51.438992 61.586558
F 51.301257 36.002997 61.586558
F 51.301257 43.720995 61.586558
F 42.769048 38.584938 65.159767
F 42.769048 46.302936 65.159767
F 51.465678 38.458909 65.170460
F 51.465678 46.176907 65.170460
F 36.093150 42.443860 65.066241
F 36.093150 50.161857 65.066240
F 36.425301 55.320477 3.227625
F 36.425301 63.038475 3.227625
F 45.342312 55.319785 3.359251
F 45.342312 63.037784 3.359251
F 36.450777 57.886335 6.878604
F 36.450777 65.604333 6.878604
F 45.371459 57.888920 7.004771
F 45.371459 65.606919 7.004771
F 36.425140 57.892321 4.147791
F 36.425140 65.610319 4.147791
F 45.349135 57.896527 4.271904
F 45.349135 65.614525 4.271904
F 36.097034 55.317393 0.502777
F 36.097034 63.035391 0.502777
F 44.984076 55.325027 0.638356
F 44.984076 63.043025 0.638356
F 38.653264 54.033374 4.178920
F 38.653264 61.751372 4.178920
F 47.573543 54.029822 4.305985
F 47.573543 61.747820 4.305985
F 38.323901 59.176630 0.534205
F 38.323901 66.894628 0.534205
F 47.193994 59.186193 0.672497
F 47.193994 66.904192 0.672497
F 38.653711 59.179338 3.258962
F 38.653711 66.897336 3.258962
F 47.579952 59.187152 3.376030
F 47.579952 66.905150 3.376030
F 38.679040 54.027431 6.909810
F 38.679040 61.745428 6.909810
F 47.601467 54.022041 7.027205
F 47.601467 61.740038 7.027205
F 40.882213 55.320229 3.290460
F 40.882213 63.038227 3.290460
F 49.739478 55.353623 3.352303
F 49.739478 63.071622 3.352303
F 40.908085 57.886615 6.941172
F 40.908086 65.604613 6.941172
F 49.799378 57.870663 7.020241
F 49.799378 65.588662 7.020241
F 40.882515 57.892469 4.210212
F 40.882515 65.610467 4.210212
F 49.797841 57.891662 4.310729
F 49.797841 65.609661 4.310729
F 40.549397 55.318605 0.566164
F 40.549397 63.036604 0.566164
F 49.368851 55.283949 0.670028
F 49.368850 63.001948 0.670028
F 43.110914 54.033496 4.242394
F 43.110914 61.751494 4.242394
F 42.769730 59.181158 0.601095
F 42.769730 66.899157 0.601095
F 43.113628 59.178598 3.323956
F 43.113628 66.896596 3.323956
F 43.137732 54.027940 6.973085
F 43.137732 61.745937 6.973085
F 36.406299 55.312358 10.513315
F 36.406299 63.030356 10.513315
F 45.323756 55.310575 10.636817
F 45.323756 63.028573 10.636817
F 36.355747 57.885014 14.143218
F 36.355747 65.603012 14.143218
F 45.267232 57.886371 14.261315
F 45.267232 65.604369 14.261315
F 36.393807 57.885109 11.417123
F 36.393807 65.603107 11.417122
F 45.312555 57.887393 11.535524
F 45.312555 65.605391 11.535524
F 36.440037 55.313500 7.787357
F 36.440037 63.031498 7.787357
F 45.360352 55.311099 7.908913
F 45.360352 63.029097 7.908913
F 38.622032 54.026194 11.448073
F 38.622032 61.744191 11.448073
F 47.540608 54.019358 11.567332
F 47.540608 61.737355 11.567332
F 38.668378 59.172389 7.818387
F 38.668378 66.890387 7.818387
F 47.594881 59.177039 7.939219
F 47.594881 66.895038 7.939219
F 38.634554 59.171264 10.544449
F 38.634554 66.889263 10.544449
F 47.553928 59.176773 10.657955
F 47.553928 66.894771 10.657955
F 38.583509 54.025992 14.174120
F 38.583509 61.743990 14.174120
F 47.483880 54.017439 14.280984
F 47.483880 61.735437 14.280984
F 40.863094 55.312222 10.575413
F 40.863094 63.030220 10.575413
F 49.749917 55.330070 10.677074
F 49.749916 63.048069 10.677074
F 40.811537 57.884868 14.204535
F 40.811537 65.602866 14.204535
F 49.692163 57.881036 14.314250
F 49.692163 65.599035 14.314250
F 40.850853 57.885312 11.478731
F 40.850853 65.603310 11.478731
F 49.736195 57.869692 11.614548
F 49.736195 65.587691 11.614548
F 40.897142 55.313300 7.849409
F 40.897142 63.031298 7.849409
F 49.789860 55.333367 7.975438
F 49.789859 63.051366 7.975438
F 43.080076 54.026510 11.508072
F 43.080076 61.744508 11.508071
F 43.127602 59.171731 7.879945
F 43.127602 66.889730 7.879945
F 43.092595 59.170837 10.606142
F 43.092595 66.888835 10.606142
F 43.037015 54.025071 14.232948
F 43.037016 61.743068 14.232948
F 36.343050 55.312290 15.050298
F 36.343050 63.030288 15.050298
F 45.250862 55.312289 15.162649
F 45.250862 63.030287 15.162649
F 38.571119 59.171231 15.081075
F 38.571119 66.889229 15.081075
F 47.474620 59.181361 15.199457
F 47.474620 66.899359 15.199457
F 40.798591 55.312349 15.111383
F 40.798591 63.030347 15.111383
F 49.639754 55.344751 15.244244
F 49.639754 63.062750 15.244244
F 43.026758 59.171097 15.139676
F 43.026758 66.889096 15.139676
F 43.037015 69.461066 14.232948
F 47.483880 69.453435 14.280984
F 47.540608 69.455354 11.567332
F 47.601467 69.458037 7.027205
F 36.202539 55.312477 25.053739
F 36.202539 63.030475 25.053739
F 45.067658 55.320588 25.173006
F 45.067658 63.038586 25.173006
F 36.151803 57.884824 28.691700
F 36.151803 65.602822 28.691700
F 45.020828 57.877440 28.812142
F 45.020828 65.595439 28.812142
F 36.189834 57.884808 25.963452
F 36.189834 65.602806 25.963452
F 45.054884 57.876707 26.093896
F 45.054884 65.594706 26.093896
F 36.240586 55.312489 22.325501
F 36.240586 63.030487 22.325501
F 45.103040 55.321246 22.455193
F 45.103040 63.039244 22.455193
F 38.415762 54.025393 25.994840
F 38.415762 61.743390 25.994840
F 47.239339 54.011925 26.129970
F 47.239339 61.729922 26.129970
F 38.466456 59.171916 22.356858
F 38.466457 66.889914 22.356858
F 47.288535 59.184293 22.486675
F 47.288535 66.902292 22.486675
F 38.428486 59.171894 25.084562
F 38.428486 66.889892 25.084562
F 47.253105 59.184208 25.199506
F 47.253105 66.902206 25.199506
F 38.377910 54.025442 28.722567
F 38.377910 61.743440 28.722567
F 47.209110 54.013834 28.842520
F 47.209110 61.731831 28.842520
F 40.651011 55.314014 25.114868
F 40.651011 63.032012 25.114868
F 49.415249 55.330341 25.229409
F 49.415249 63.048339 25.229409
F 40.600903 57.883414 28.753062
F 40.600903 65.601412 28.753062
F 49.377417 57.868944 28.876452
F 49.377417 65.586942 28.876452
F 40.638285 57.883277 26.026712
F 40.638285 65.601275 26.026712
F 49.401108 57.867012 26.169400
F 49.401108 65.585011 26.169400
F 40.688761 55.314057 22.388538
F 40.688761 63.032055 22.388538
F 49.444094 55.333478 22.521997
F 49.444094 63.051476 22.521997
F 42.853165 54.021885 26.059636
F 42.853165 61.739883 26.059636
F 51.541646 53.996020 26.210249
F 51.541646 61.714018 26.210248
F 42.903554 59.175548 22.420931
F 42.903554 66.893546 22.420931
F 51.573187 59.201835 22.567584
F 51.573187 66.919834 22.567583
F 42.866175 59.175359 25.144373
F 42.866174 66.893357 25.144373
F 51.551981 59.202699 25.251846
F 51.551981 66.920697 25.251846
F 42.817059 54.022268 28.783051
F 42.817059 61.740266 28.783051
F 51.523867 53.998159 28.897383
F 51.523867 61.716157 28.897383
F 36.101081 55.312445 32.329658
F 36.101081 63.030443 32.329658
F 44.974470 55.319077 32.451192
F 44.974470 63.037075 32.451192
F 36.139098 55.312462 29.601389
F 36.139098 63.030460 29.601389
F 45.007498 55.320200 29.732272
F 45.007498 63.038198 29.732272
F 38.365191 59.171842 29.632767
F 38.365191 66.889840 29.632767
F 47.194880 59.184175 29.769674
F 47.194880 66.902174 29.769674
F 38.327370 59.171785 32.360560
F 38.327370 66.889784 32.360560
F 47.166535 59.182198 32.482797
F 47.166535 66.900196 32.482797
F 40.550873 55.313704 32.391158
F 40.550873 63.031702 32.391158
F 49.341119 55.326686 32.516589
F 49.341119 63.044684 32.516589
F 40.588122 55.313865 29.664640
F 40.588122 63.031863 29.664640
F 49.363626 55.328149 29.808436
F 49.363627 63.046147 29.808436
F 42.804156 59.175029 29.697476
F 42.804156 66.893027 29.697476
F 51.513599 59.197668 29.848068
F 51.513599 66.915666 29.848067
F 42.768264 59.174621 32.421324
F 42.768264 66.892619 32.421324
F 51.496638 59.195338 32.539323
F 51.496638 66.913336 32.539323
F 36.304147 55.312470 17.778064
F 36.304147 63.030468 17.778064
F 45.169982 55.320825 17.884731
F 45.169982 63.038823 17.884731
F 36.253293 57.884800 21.415770
F 36.253293 65.602798 21.415770
F 45.116612 57.876112 21.530970
F 45.116612 65.594110 21.530970
F 36.291452 57.884814 18.687534
F 36.291452 65.602812 18.687534
F 45.156665 57.875594 18.811503
F 45.156665 65.593593 18.811503
F 38.517519 54.025427 18.718710
F 38.517519 61.743425 18.718709
F 47.337493 54.011603 18.845131
F 47.337493 61.729600 18.845131
F 38.530123 59.171879 17.808583
F 38.530123 66.889877 17.808583
F 47.351340 59.186467 17.910529
F 47.351340 66.904466 17.910529
F 38.479122 54.025359 21.446483
F 38.479122 61.743356 21.446483
F 47.298368 54.012095 21.557732
F 47.298368 61.730093 21.557732
F 40.752917 55.313948 17.838059
F 40.752917 63.031946 17.838059
F 49.512359 55.321912 17.939402
F 49.512359 63.039910 17.939402
F 40.701522 57.883249 21.476482
F 40.701522 65.601247 21.476482
F 49.458077 57.866207 21.571474
F 49.458077 65.584205 21.571474
F 40.740318 57.883443 18.749844
F 40.740318 65.601441 18.749844
F 49.494260 57.861923 18.860732
F 49.494260 65.579922 18.860732
F 42.956495 54.022409 18.780144
F 42.956495 61.740407 18.780144
F 51.596078 53.953755 18.917071
F 51.596078 61.671753 18.917071
F 42.968332 59.175203 17.864740
F 42.968332 66.893201 17.864740
F 51.610303 59.203077 17.901692
F 51.610303 66.921075 17.901691
F 42.915963 54.021785 21.504555
F 42.915963 61.739782 21.504555
F 51.583466 53.984162 21.596190
F 51.583466 61.702160 21.596191
F 51.583466 69.420158 21.596190
F 51.596078 69.389751 18.917071
F 38.479122 69.461354 21.446483
F 38.517519 69.461423 18.718709
F 51.523867 69.434155 28.897383
F 51.541646 69.432016 26.210249
F 38.377910 69.461438 28.722567
F 38.415762 69.461388 25.994840
F 47.239339 69.447921 26.129970
F 47.209110 69.449829 28.842520
F 42.853165 69.457881 26.059636
F 42.915963 69.457780 21.504555
F 42.817059 69.458264 28.783051
F 47.337493 69.447599 18.845131
F 42.956495 69.458405 18.780144
F 47.298368 69.448091 21.557732
F 35.898168 55.312379 46.881439
F 35.898168 63.030377 46.881439
F 44.789360 55.315822 47.005304
F 44.789360 63.033820 47.005304
F 35.885468 57.884907 47.790764
F 35.885468 65.602905 47.790764
F 44.776114 57.881182 47.919342
F 44.776114 65.599181 47.919342
F 35.936191 55.312395 44.153119
F 35.936191 63.030393 44.153119
F 44.822428 55.316908 44.282235
F 44.822428 63.034906 44.282234
F 38.112470 54.025733 47.822016
F 38.112470 61.743731 47.822016
F 46.983809 54.019659 47.954919
F 46.983809 61.737657 47.954919
F 38.163015 59.171608 44.184397
F 38.163015 66.889607 44.184397
F 47.026023 59.178918 44.318200
F 47.026023 66.896917 44.318200
F 38.125181 59.171554 46.912459
F 38.125181 66.889552 46.912459
F 46.997515 59.177089 47.037788
F 46.997515 66.895087 47.037788
F 40.350732 55.313035 46.943365
F 40.350732 63.031033 46.943366
F 49.195910 55.320395 47.071452
F 49.195910 63.038393 47.071452
F 40.337982 57.884254 47.853553
F 40.337982 65.602252 47.853553
F 49.182928 57.876944 47.991263
F 49.182928 65.594942 47.991263
F 40.388026 55.313193 44.216004
F 40.388026 63.031191 44.216004
F 49.219158 55.321956 44.354995
F 49.219158 63.039954 44.354995
F 42.560140 54.024188 47.885752
F 42.560140 61.742186 47.885752
F 51.375489 54.016011 48.023005
F 51.375489 61.734009 48.023005
F 42.608972 59.173482 44.248354
F 42.608972 66.891480 44.248355
F 51.403724 59.183971 44.387795
F 51.403724 66.901969 44.387795
F 42.573045 59.173047 46.974203
F 42.573045 66.891045 46.974203
F 51.385016 59.182650 47.098651
F 51.385016 66.900649 47.098651
F 36.050350 57.884858 35.967616
F 36.050350 65.602856 35.967616
F 44.928237 57.879037 36.089849
F 44.928237 65.597036 36.089849
F 36.088375 57.884840 33.239325
F 36.088375 65.602839 33.239325
F 44.961057 57.877878 33.369992
F 44.961057 65.595877 33.369992
F 38.314651 54.025502 33.270680
F 38.314651 61.743500 33.270680
F 47.152481 54.014478 33.407118
F 47.152481 61.732475 33.407118
F 38.276825 54.025560 35.998549
F 38.276825 61.743557 35.998549
F 47.124302 54.016376 36.121687
F 47.124302 61.734373 36.121687
F 40.500848 57.883752 36.029227
F 40.500848 65.601750 36.029227
F 49.304914 57.872135 36.155419
F 49.304914 65.590134 36.155419
F 40.538103 57.883591 33.302488
F 40.538103 65.601589 33.302488
F 49.327471 57.870629 33.445397
F 49.327471 65.588627 33.445397
F 42.755320 54.022618 33.335253
F 42.755320 61.740615 33.335253
F 51.486541 54.003527 33.483023
F 51.486541 61.721525 33.483023
F 42.719486 54.023062 36.059587
F 42.719486 61.741059 36.059587
F 51.469214 54.005564 36.179565
F 51.469214 61.723561 36.179565
F 35.999627 55.312411 39.605573
F 35.999627 63.030409 39.605573
F 44.882008 55.317424 39.728375
F 44.882008 63.035422 39.728375
F 35.948894 57.884891 43.243529
F 35.948893 65.602889 43.243529
F 44.835714 57.880670 43.366872
F 44.835714 65.598668 43.366872
F 35.986922 57.884874 40.515194
F 35.986922 65.602873 40.515194
F 44.868682 57.879558 40.644837
F 44.868682 65.597556 40.644837
F 36.037645 55.312428 36.877259
F 36.037646 63.030426 36.877259
F 44.914875 55.318561 37.007428
F 44.914875 63.036559 37.007428
F 38.213567 54.025620 40.546498
F 38.213567 61.743617 40.546498
F 47.068200 54.017071 40.681203
F 47.068200 61.735069 40.681202
F 38.264106 59.171724 36.908589
F 38.264106 66.889723 36.908589
F 47.110334 59.181512 37.044181
F 47.110334 66.899510 37.044181
F 38.226285 59.171667 39.636536
F 38.226285 66.889666 39.636536
F 47.082084 59.179633 39.760419
F 47.082084 66.897631 39.760419
F 38.175733 54.025676 43.274521
F 38.175733 61.743674 43.274521
F 47.039822 54.018927 43.399131
F 47.039822 61.736925 43.399131
F 40.450826 55.313364 39.667293
F 40.450826 63.031362 39.667293
F 49.268658 55.323588 39.794104
F 49.268658 63.041586 39.794104
F 40.400782 57.884088 43.305354
F 40.400783 65.602086 43.305354
F 49.232316 57.875282 43.432787
F 49.232316 65.593280 43.432787
F 40.438063 57.883927 40.578173
F 40.438063 65.601925 40.578173
F 49.255333 57.873741 40.718494
F 49.255333 65.591740 40.718494
F 40.488082 55.313526 36.940332
F 40.488082 63.031524 36.940332
F 49.291428 55.325109 37.081972
F 49.291428 63.043107 37.081972
F 42.657777 54.023412 40.610667
F 42.657777 61.741409 40.610667
F 51.431663 54.010345 40.752635
F 51.431663 61.728342 40.752635
F 42.706546 59.174271 36.972968
F 42.706546 66.892269 36.972968
F 51.459259 59.190201 37.117721
F 51.459259 66.908199 37.117721
F 42.670705 59.173826 39.697820
F 42.670705 66.891824 39.697820
F 51.441472 59.188415 39.819461
F 51.441472 66.906413 39.819461
F 42.621890 54.023853 43.336039
F 42.621890 61.741850 43.336039
F 51.413394 54.011888 43.459163
F 51.413394 61.729885 43.459163
F 51.413394 69.447883 43.459163
F 51.431663 69.446340 40.752635
F 38.175733 69.461672 43.274521
F 38.213567 69.461615 40.546498
F 51.469214 69.441559 36.179565
F 51.486541 69.439523 33.483023
F 38.276825 69.461555 35.998549
F 38.314651 69.461498 33.270680
F 51.375489 69.452007 48.023005
F 38.112470 69.461729 47.822016
F 46.983809 69.455655 47.954919
F 42.560140 69.460184 47.885752
F 42.621890 69.459848 43.336039
F 47.152481 69.450473 33.407118
F 47.124302 69.452371 36.121687
F 42.755320 69.458613 33.335253
F 42.719486 69.459057 36.059587
F 47.068200 69.453067 40.681202
F 42.657777 69.459407 40.610667
F 47.039822 69.454923 43.399131
F 35.847443 57.884921 50.518550
F 35.847443 65.602919 50.518550
F 44.742902 57.882251 50.642878
F 44.742902 65.600249 50.642878
F 38.074628 54.025785 50.549596
F 38.074628 61.743783 50.549597
F 46.955188 54.021479 50.675661
F 46.955188 61.739476 50.675661
F 40.300655 57.884403 50.580567
F 40.300655 65.602401 50.580567
F 49.159586 57.878552 50.709483
F 49.159586 65.596550 50.709483
F 42.524129 54.024607 50.611522
F 42.524129 61.742605 50.611522
F 51.356573 54.017129 50.737404
F 51.356573 61.735127 50.737404
F 35.796906 55.312275 54.151767
F 35.796906 63.030273 54.151767
F 44.695974 55.314277 54.275872
F 44.695974 63.032275 54.275872
F 35.750720 57.883696 57.781566
F 35.750720 65.601694 57.781566
F 44.650923 57.881021 57.903753
F 44.650923 65.599019 57.903753
F 35.784390 57.884830 55.055720
F 35.784390 65.602828 55.055720
F 44.683092 57.882390 55.181752
F 44.683092 65.600388 55.181752
F 35.834777 55.312360 51.425757
F 35.834777 63.030358 51.425757
F 44.729684 55.315322 51.553531
F 44.729684 63.033320 51.553531
F 38.011726 54.025732 55.086927
F 38.011726 61.743729 55.086927
F 46.898913 54.022193 55.214095
F 46.898913 61.740190 55.214095
F 38.061946 59.171496 51.456982
F 38.061946 66.889494 51.456982
F 46.941522 59.176306 51.588762
F 46.941522 66.894304 51.588762
F 38.024238 59.171376 54.182833
F 38.024238 66.889375 54.182833
F 46.912509 59.174267 54.308910
F 46.912509 66.892266 54.308910
F 37.978241 54.024640 57.812667
F 37.978240 61.742637 57.812667
F 46.869428 54.022716 57.932345
F 46.869428 61.740714 57.932345
F 40.250755 55.312643 54.213893
F 40.250755 63.030641 54.213893
F 49.123822 55.316721 54.343271
F 49.123822 63.034719 54.343271
F 40.204988 57.883433 57.843725
F 40.204988 65.601431 57.843725
F 49.087490 57.880825 57.965776
F 49.087490 65.598823 57.965776
F 40.238165 57.884450 55.118314
F 40.238165 65.602448 55.118314
F 49.110530 57.880329 55.249584
F 49.110530 65.598328 55.249584
F 40.287951 55.312870 51.488459
F 40.287951 63.030868 51.488459
F 49.146739 55.318671 51.624929
F 49.146739 63.036669 51.624929
F 42.462644 54.024806 55.150287
F 42.462644 61.742803 55.150287
F 51.320206 54.021407 55.281772
F 51.320206 61.739405 55.281772
F 42.511272 59.172734 51.520440
F 42.511272 66.890732 51.520440
F 51.347168 59.178791 51.656527
F 51.347168 66.896789 51.656527
F 42.475150 59.172363 54.244811
F 42.475150 66.890362 54.244811
F 51.329405 59.177624 54.372858
F 51.329405 66.895623 54.372858
F 42.430627 54.023980 57.874944
F 42.430627 61.741977 57.874944
F 51.308446 54.023613 57.996465
F 51.308446 61.741611 57.996465
F 35.765704 55.305034 61.421164
F 35.765704 63.023032 61.421164
F 44.667245 55.307796 61.543709
F 44.667245 63.025794 61.543709
F 44.983142 57.879795 65.192525
F 44.983142 65.597793 65.192526
F 35.765437 57.876749 62.341410
F 35.765437 65.594747 62.341410
F 44.665979 57.874972 62.468462
F 44.665979 65.592970 62.468462
F 35.740011 55.311040 58.690449
F 35.740011 63.029038 58.690449
F 44.642173 55.312945 58.816409
F 44.642173 63.030943 58.816409
F 37.993090 54.017713 62.372543
F 37.993090 61.735711 62.372543
F 46.882698 54.011425 62.489007
F 46.882698 61.729423 62.489006
F 37.967443 59.170122 58.721622
F 37.967443 66.888121 58.721622
F 46.858705 59.173783 58.836298
F 46.858705 66.891781 58.836298
F 37.993160 59.164113 61.452214
F 37.993160 66.882112 61.452214
F 46.870947 59.169587 61.554134
F 46.870947 66.887585 61.554134
F 38.320503 54.020763 65.097329
F 38.320503 61.738761 65.097329
F 47.164530 53.992683 65.205663
F 47.164530 61.710680 65.205663
F 40.220468 55.305148 61.483302
F 40.220468 63.023146 61.483303
F 49.090138 55.289025 61.568596
F 49.090138 63.007023 61.568596
F 40.545993 57.879517 65.128451
F 40.545993 65.597516 65.128451
F 49.279133 57.768748 65.131501
F 49.279133 65.486747 65.131501
F 40.219721 57.876416 62.403890
F 40.219721 65.594414 62.403890
F 49.086741 57.861245 62.446799
F 49.086741 65.579243 62.446799
F 40.194402 55.311298 58.752966
F 40.194402 63.029296 58.752966
F 49.077569 55.310928 58.858775
F 49.077569 63.028926 58.858775
F 42.445772 54.017193 62.435492
F 42.445772 61.735191 62.435491
F 51.302568 53.995012 62.483005
F 51.302568 61.713010 62.483005
F 42.419471 59.170819 58.784631
F 42.419471 66.888818 58.784631
F 51.297325 59.171629 58.881000
F 51.297325 66.889628 58.881000
F 42.445096 59.164758 61.514249
F 42.445096 66.882756 61.514249
F 51.301257 59.156989 61.586558
F 51.301257 66.874987 61.586558
F 42.769048 54.020932 65.159767
F 42.769048 61.738929 65.159767
F 51.465678 53.894902 65.170460
F 51.465678 61.612901 65.170460
F 51.465678 69.330898 65.170460
F 42.769048 69.456927 65.159767
F 51.302568 69.431008 62.483005
F 47.164530 69.428679 65.205663
F 38.320503 69.456759 65.097329
F 51.308446 69.459609 57.996465
F 51.320206 69.457403 55.281772
F 37.978241 69.460635 57.812667
F 38.011726 69.461727 55.086927
F 51.356573 69.453125 50.737404
F 38.074628 69.461781 50.549596
F 42.445772 69.453189 62.435491
F 46.882698 69.447421 62.489007
F 36.093150 57.879853 65.066240
F 36.093150 65.597851 65.066241
F 46.898913 69.458188 55.214095
F 37.993090 69.453709 62.372543
F 46.955188 69.457474 50.675661
F 42.524129 69.460603 50.611522
F 46.869428 69.458712 57.932345
F 42.462644 69.460801 55.150287
F 42.430627 69.459975 57.874944
F 62.378180 1.286282 3.454277
F 62.378180 9.004278 3.454277
F 62.378180 16.722276 3.454277
F 71.290757 1.286327 3.453467
F 71.290757 9.004323 3.453467
F 71.290757 16.722321 3.453467
F 62.377223 3.859230 7.091987
F 62.377223 11.577227 7.091987
F 71.290746 3.859002 7.091765
F 71.290746 11.576998 7.091765
F 62.377544 3.859170 4.363270
F 62.377544 11.577167 4.363270
F 71.290751 3.859002 4.363034
F 71.290751 11.576998 4.363034
F 62.382661 1.287537 0.725979
F 62.382661 9.005534 0.725979
F 62.382661 16.723532 0.725979
F 71.290793 1.286336 0.724743
F 71.290793 9.004332 0.724743
F 71.290793 16.722330 0.724742
F 55.695744 7.709932 4.369743
F 55.695745 15.427930 4.369743
F 69.062766 12.863327 15.277867
F 64.606485 7.718030 4.363150
F 64.606485 15.436027 4.363150
F 69.062766 5.145330 15.277867
F 55.707628 5.152491 0.730037
F 55.707628 12.870488 0.730037
F 64.607082 5.145370 0.724921
F 64.607082 12.863367 0.724921
F 55.690874 5.153068 3.449267
F 55.690874 12.871064 3.449267
F 64.606153 5.145197 3.453670
F 64.606153 12.863194 3.453670
F 55.687486 7.711662 7.088286
F 55.687487 15.429659 7.088286
F 60.154983 12.863742 15.268690
F 64.606135 7.718124 7.091909
F 64.606135 15.436121 7.091909
F 60.154983 5.145745 15.268691
F 57.921740 1.285751 3.461441
F 57.921740 9.003748 3.461441
F 57.921740 16.721746 3.461441
F 66.834631 1.286299 3.453540
F 66.834631 9.004295 3.453540
F 66.834631 16.722293 3.453540
F 57.916415 3.861303 7.093188
F 57.916415 11.579300 7.093188
F 66.834516 3.859055 7.091801
F 66.834516 11.577051 7.091801
F 57.917035 3.862240 4.363486
F 57.917035 11.580236 4.363486
F 66.834548 3.859053 4.363022
F 66.834548 11.577049 4.363022
F 57.944720 1.294457 0.734053
F 57.944720 9.012453 0.734053
F 57.944720 16.730451 0.734053
F 66.835160 1.286408 0.724839
F 66.835160 9.004404 0.724839
F 66.835160 16.722402 0.724839
F 60.150731 7.717667 4.364878
F 60.150731 15.435664 4.364878
F 66.834938 16.722379 15.277677
F 69.062727 7.718006 4.363039
F 69.062727 15.436003 4.363039
F 69.062727 0.000010 4.363039
F 60.155007 5.147781 0.727299
F 60.155007 12.865777 0.727299
F 69.062767 5.145325 0.724742
F 69.062767 12.863322 0.724742
F 60.148484 5.145089 3.455366
F 60.148484 12.863086 3.455366
F 69.062700 5.145312 3.453478
F 69.062700 12.863309 3.453478
F 60.148280 7.718248 7.092814
F 60.148280 15.436246 7.092814
F 66.834938 9.004381 15.277678
F 69.062696 7.718012 7.091776
F 69.062696 15.436010 7.091776
F 69.062696 0.000016 7.091776
F 62.378297 1.286353 10.729394
F 62.378297 9.004349 10.729394
F 62.378297 16.722347 10.729394
F 71.290755 1.286326 10.730062
F 71.290755 9.004322 10.730062
F 71.290755 16.722320 10.730062
F 62.381020 3.858320 14.365529
F 62.381020 11.576316 14.365529
F 71.290763 3.858998 14.368351
F 71.290763 11.576994 14.368351
F 62.377710 3.859098 11.638089
F 62.377710 11.577095 11.638089
F 71.290752 3.859001 11.639629
F 71.290752 11.576998 11.639629
F 62.377418 1.286189 8.001014
F 62.377418 9.004186 8.001014
F 62.377418 16.722183 8.001014
F 71.290748 1.286326 8.001333
F 71.290748 9.004322 8.001333
F 71.290748 16.722320 8.001333
F 55.692515 7.711505 11.622624
F 55.692515 15.429502 11.622624
F 66.834938 1.286384 15.277678
F 64.606353 7.718056 11.639170
F 64.606353 15.436053 11.639170
F 57.935155 16.723612 15.254532
F 55.687359 5.151182 8.001063
F 55.687359 12.869179 8.001063
F 64.606073 5.145183 8.001182
F 64.606073 12.863180 8.001182
F 55.689928 5.150023 10.718446
F 55.689928 12.868020 10.718446
F 64.606321 5.145233 10.729940
F 64.606321 12.863230 10.729940
F 55.719771 7.710227 14.333609
F 55.719771 15.428224 14.333609
F 57.935155 9.005614 15.254532
F 64.607691 7.717776 14.367464
F 64.607691 15.435773 14.367464
F 57.935155 1.287618 15.254532
F 57.921001 1.285325 10.725017
F 57.921001 9.003321 10.725017
F 57.921001 16.721319 10.725017
F 66.834616 1.286294 10.730042
F 66.834616 9.004290 10.730042
F 66.834616 16.722288 10.730042
F 57.931165 3.859420 14.352859
F 57.931165 11.577416 14.352859
F 66.834901 3.858962 14.368126
F 66.834901 11.576959 14.368126
F 57.918207 3.860641 11.627901
F 57.918207 11.578638 11.627901
F 66.834566 3.859038 11.639508
F 66.834566 11.577035 11.639508
F 57.916519 1.284605 7.996703
F 57.916519 9.002601 7.996703
F 57.916519 16.720599 7.996703
F 66.834537 1.286279 8.001292
F 66.834537 9.004275 8.001292
F 66.834537 16.722273 8.001292
F 60.149555 7.718120 11.634705
F 60.149555 15.436117 11.634705
F 64.607197 12.863450 15.276878
F 69.062713 7.718008 11.639606
F 69.062713 15.436006 11.639606
F 69.062713 0.000012 11.639606
F 60.147843 5.144769 8.000276
F 60.147843 12.862766 8.000276
F 69.062691 5.145310 8.001322
F 69.062691 12.863307 8.001322
F 60.149594 5.145163 10.728159
F 60.149594 12.863160 10.728159
F 69.062708 5.145313 10.730063
F 69.062709 12.863310 10.730063
F 60.158867 7.716023 14.360160
F 60.158867 15.434020 14.360160
F 64.607197 5.145453 15.276878
F 69.062807 7.717986 14.368305
F 69.062807 15.435983 14.368305
F 53.535000 16.692978 0.712168
F 62.381219 1.286921 15.274900
F 62.381219 9.004917 15.274900
F 62.381219 16.722915 15.274900
F 71.290768 1.286331 15.277923
F 71.290768 9.004327 15.277923
F 71.290768 16.722325 15.277923
F 55.711829 5.157354 15.250793
F 55.711829 12.875351 15.250793
F 53.544170 16.754757 15.255432
F 53.544169 9.036758 15.255432
F 53.544169 1.318762 15.255432
F 53.491883 9.020996 8.013791
F 53.535000 8.974980 0.712168
F 53.535000 1.256985 0.712168
F 53.494292 11.561529 4.371496
F 53.494291 3.843534 4.371496
F 53.493140 11.559291 7.072950
F 53.493139 3.841296 7.072950
F 53.522571 16.747101 3.417980
F 53.522570 9.029102 3.417980
F 53.522570 1.311107 3.417980
F 53.490817 3.848306 11.643257
F 53.491883 1.303001 8.013791
F 53.497672 11.585179 14.342651
F 53.497672 3.867183 14.342651
F 53.492092 16.740972 10.713540
F 53.490818 11.566301 11.643257
F 53.492091 9.022974 10.713540
F 53.491884 16.738995 8.013791
F 53.492091 1.304978 10.713540
F 64.606485 0.000034 4.363150
F 64.606135 0.000127 7.091909
F 60.148280 0.000252 7.092814
F 64.606353 0.000060 11.639170
F 60.149555 0.000124 11.634705
F 62.399275 1.290366 25.280754
F 62.399275 9.008362 25.280754
F 62.399275 16.726360 25.280754
F 71.290943 1.286371 25.283235
F 71.290943 9.004367 25.283235
F 71.290943 16.722365 25.283235
F 62.397527 3.855290 28.919723
F 62.397527 11.573286 28.919723
F 71.290922 3.858960 28.921538
F 71.290922 11.576957 28.921538
F 62.399366 3.854939 26.196022
F 62.399366 11.572935 26.196022
F 71.290943 3.858956 26.192865
F 71.290943 11.576953 26.192865
F 62.399905 1.290452 22.557027
F 62.399905 9.008448 22.557027
F 62.399905 16.726446 22.557027
F 71.290951 1.286374 22.554565
F 71.290951 9.004370 22.554565
F 71.290951 16.722368 22.554565
F 55.850156 7.699889 26.213606
F 55.850156 15.417887 26.213606
F 53.727354 1.319789 17.935352
F 64.614615 7.716299 26.194117
F 64.614615 15.434296 26.194117
F 53.727354 9.037785 17.935352
F 55.855727 5.164265 22.564158
F 55.855727 12.882262 22.564158
F 64.614950 5.147101 22.555680
F 64.614950 12.865097 22.555680
F 55.849054 5.162876 25.272836
F 55.849054 12.880873 25.272836
F 64.614596 5.147036 25.282226
F 64.614596 12.865033 25.282226
F 55.836413 7.701950 28.921048
F 55.836413 15.419947 28.921048
F 53.727354 16.755783 17.935352
F 64.613896 7.716433 28.920713
F 64.613896 15.434430 28.920713
F 69.063530 15.435815 21.644830
F 58.012133 1.299385 25.275106
F 58.012133 9.017381 25.275106
F 58.012133 16.735379 25.275107
F 66.837334 1.286919 25.282899
F 66.837334 9.004915 25.282899
F 66.837334 16.722913 25.282899
F 58.005059 3.846908 28.917930
F 58.005059 11.564904 28.917931
F 66.837095 3.858461 28.921256
F 66.837095 11.576457 28.921256
F 58.012515 3.845269 26.205182
F 58.012515 11.563266 26.205182
F 66.837345 3.858408 26.193271
F 66.837346 11.576405 26.193271
F 58.015241 1.300257 22.561861
F 58.015241 9.018253 22.561861
F 58.015241 16.736251 22.561861
F 66.837461 1.286946 22.554942
F 66.837461 9.004942 22.554942
F 66.837461 16.722940 22.554942
F 60.197658 7.709581 26.199744
F 60.197658 15.427578 26.199744
F 69.063530 7.717817 21.644830
F 69.063491 7.717826 26.192958
F 69.063491 15.435824 26.192958
F 53.730708 3.821462 21.596739
F 60.198933 5.153999 22.559595
F 60.198933 12.871996 22.559595
F 69.063536 5.145509 22.554658
F 69.063536 12.863506 22.554658
F 60.197400 5.153568 25.278161
F 60.197400 12.871565 25.278161
F 69.063488 5.145497 25.283158
F 69.063488 12.863494 25.283158
F 60.193601 7.710438 28.918187
F 60.193601 15.428436 28.918187
F 60.199271 15.427389 21.635463
F 69.063416 7.717843 28.921471
F 69.063416 15.435840 28.921471
F 53.730708 11.539458 21.596739
F 62.395537 1.289645 32.558360
F 62.395537 9.007642 32.558360
F 62.395537 16.725639 32.558360
F 71.290909 1.286363 32.559841
F 71.290909 9.004359 32.559841
F 71.290909 16.722357 32.559841
F 62.397691 1.290066 29.834287
F 62.397691 9.008062 29.834287
F 62.397691 16.726060 29.834287
F 71.290923 1.286367 29.831162
F 71.290923 9.004363 29.831162
F 71.290923 16.722361 29.831162
F 55.837365 5.161295 29.853687
F 55.837365 12.879292 29.853687
F 64.613941 5.146883 29.832373
F 64.613941 12.864880 29.832373
F 55.822005 5.159724 32.561866
F 55.822005 12.877721 32.561866
F 64.613130 5.146723 32.559146
F 64.613130 12.864720 32.559147
F 57.996823 1.297216 32.558372
F 57.996823 9.015212 32.558372
F 57.996823 16.733210 32.558372
F 66.836843 1.286808 32.559598
F 66.836843 9.004804 32.559598
F 66.836843 16.722802 32.559598
F 58.006269 1.299164 29.845065
F 58.006269 9.017161 29.845065
F 58.006269 16.735158 29.845065
F 66.837105 1.286864 29.831543
F 66.837105 9.004861 29.831543
F 66.837105 16.722859 29.831543
F 60.194070 5.153198 29.838326
F 60.194070 12.871195 29.838326
F 69.063419 5.145481 29.831249
F 69.063419 12.863478 29.831249
F 60.189130 5.152094 32.557424
F 60.189129 12.870090 32.557424
F 69.063347 5.145464 32.559783
F 69.063347 12.863461 32.559783
F 62.398397 1.290124 18.000794
F 62.398397 9.008120 18.000794
F 62.398397 16.726118 18.000794
F 71.290951 1.286373 18.006621
F 71.290951 9.004369 18.006621
F 71.290951 16.722367 18.006621
F 62.400171 3.854856 21.641078
F 62.400171 11.572852 21.641078
F 71.290953 3.858953 21.644930
F 71.290953 11.576950 21.644930
F 62.398198 3.855354 18.916511
F 62.398198 11.573351 18.916511
F 71.290956 3.858953 18.916255
F 71.290956 11.576950 18.916255
F 55.849684 7.699362 18.905391
F 55.849684 15.417359 18.905391
F 53.733803 3.806575 18.907227
F 64.614172 7.716401 18.916628
F 64.614172 15.434399 18.916628
F 60.199271 7.709391 21.635463
F 55.854964 5.164151 17.958950
F 55.854964 12.882148 17.958950
F 64.614526 5.146977 18.004451
F 64.614526 12.864973 18.004451
F 55.858513 7.698981 21.616683
F 55.858513 15.416979 21.616683
F 53.686962 16.748519 29.863257
F 64.614957 7.716235 21.643495
F 64.614957 15.434232 21.643495
F 69.063526 12.863500 18.006477
F 58.010198 1.299994 17.973946
F 58.010198 9.017990 17.973946
F 58.010198 16.735988 17.973946
F 66.837312 1.286895 18.005999
F 66.837312 9.004891 18.005999
F 66.837312 16.722889 18.005999
F 58.016226 3.845073 21.627828
F 58.016226 11.563070 21.627828
F 66.837494 3.858377 21.644486
F 66.837494 11.576374 21.644486
F 58.010136 3.845065 18.911668
F 58.010136 11.563061 18.911668
F 66.837322 3.858419 18.916431
F 66.837322 11.576415 18.916431
F 60.194060 7.710509 18.914973
F 60.194060 15.428507 18.914972
F 69.063526 5.145503 18.006477
F 69.063489 7.717828 18.916303
F 69.063489 15.435826 18.916303
F 53.712942 1.318777 25.264541
F 60.196535 5.153805 17.991563
F 60.196535 12.871802 17.991563
F 53.733804 11.524571 18.907227
F 53.686963 9.030522 29.863257
F 53.686963 1.312525 29.863257
F 53.666363 16.746326 32.554483
F 53.666363 9.028328 32.554483
F 53.666363 1.310332 32.554483
F 53.730031 16.758193 22.579056
F 53.730031 9.040195 22.579057
F 53.730031 1.322199 22.579056
F 53.710594 11.546496 26.226335
F 53.710594 3.828500 26.226335
F 53.690080 11.549063 28.912922
F 53.690080 3.831066 28.912922
F 53.712942 16.754772 25.264541
F 53.712942 9.036774 25.264541
F 62.387545 1.288070 47.112585
F 62.387545 9.006066 47.112585
F 62.387545 16.724064 47.112585
F 71.290840 1.286347 47.113051
F 71.290840 9.004343 47.113051
F 71.290840 16.722341 47.113051
F 62.387718 3.857208 48.024488
F 62.387718 11.575205 48.024488
F 71.290840 3.858981 48.022648
F 71.290840 11.576977 48.022648
F 62.389672 1.288505 44.386463
F 62.389672 9.006501 44.386463
F 62.389672 16.724499 44.386463
F 71.290853 1.286351 44.384351
F 71.290853 9.004347 44.384351
F 71.290853 16.722345 44.384350
F 55.764159 7.709963 48.037301
F 55.764159 15.427960 48.037301
F 53.619881 9.021433 39.834670
F 64.610111 7.717273 48.023310
F 64.610111 15.435270 48.023310
F 53.619881 16.739431 39.834670
F 55.778645 5.154975 44.400794
F 55.778645 12.872972 44.400793
F 64.610852 5.146212 44.385125
F 64.610852 12.864209 44.385125
F 55.763993 5.153411 47.117323
F 55.763993 12.871408 47.117323
F 64.610070 5.146054 47.112779
F 64.610070 12.864051 47.112779
F 57.962644 1.292114 47.114361
F 57.962644 9.010111 47.114361
F 57.962644 16.728108 47.114361
F 66.835835 1.286576 47.112948
F 66.835836 9.004572 47.112948
F 66.835835 16.722570 47.112948
F 57.963551 3.852667 48.031783
F 57.963550 11.570664 48.031782
F 66.835847 3.858753 48.022848
F 66.835847 11.576749 48.022847
F 57.972080 1.293941 44.394624
F 57.972080 9.011938 44.394624
F 57.972080 16.729935 44.394624
F 66.836087 1.286631 44.384587
F 66.836087 9.004627 44.384586
F 66.836087 16.722625 44.384586
F 60.171498 7.714196 48.027124
F 60.171498 15.432194 48.027124
F 69.063130 15.435907 43.474715
F 69.063068 7.717926 48.022692
F 69.063068 15.435923 48.022692
F 53.597131 3.844907 43.474408
F 60.175960 5.149928 44.389433
F 60.175960 12.867925 44.389433
F 69.063132 5.145414 44.384403
F 69.063132 12.863410 44.384403
F 60.171022 5.148846 47.112728
F 60.171022 12.866843 47.112728
F 69.063065 5.145397 47.113025
F 69.063066 12.863394 47.113025
F 62.393502 3.856081 36.196941
F 62.393502 11.574077 36.196941
F 71.290887 3.858969 36.198143
F 71.290887 11.576965 36.198144
F 62.395718 3.855637 33.472374
F 62.395718 11.573634 33.472373
F 71.290908 3.858964 33.469459
F 71.290908 11.576961 33.469459
F 55.822672 7.703656 33.490751
F 55.822672 15.421653 33.490751
F 53.597131 11.562904 43.474408
F 64.613175 7.716609 33.470568
F 64.613175 15.434606 33.470568
F 69.063130 7.717910 43.474715
F 55.807380 7.705155 36.200817
F 55.807380 15.423153 36.200817
F 53.616660 3.843364 40.767890
F 64.612346 7.716771 36.197560
F 64.612346 15.434768 36.197560
F 60.175455 15.431686 43.473966
F 57.988250 3.849394 36.197534
F 57.988250 11.567390 36.197534
F 66.836580 3.858579 36.197937
F 66.836580 11.576576 36.197937
F 57.997986 3.847491 33.482837
F 57.997986 11.565487 33.482837
F 66.836854 3.858522 33.469806
F 66.836854 11.576518 33.469806
F 60.189706 7.710899 33.476307
F 60.189706 15.428897 33.476307
F 60.175455 7.713688 43.473967
F 69.063351 7.717859 33.469538
F 69.063351 15.435857 33.469537
F 53.616660 11.561361 40.767890
F 60.184543 7.712056 36.196359
F 60.184543 15.430054 36.196359
F 69.063204 12.863427 39.836405
F 69.063272 7.717877 36.198094
F 69.063272 15.435874 36.198094
F 53.639810 1.305224 37.132945
F 62.391488 1.288849 39.835499
F 62.391488 9.006845 39.835499
F 62.391488 16.724843 39.835499
F 71.290874 1.286355 39.836446
F 71.290874 9.004351 39.836446
F 71.290874 16.722349 39.836446
F 62.389493 3.856872 43.474047
F 62.389493 11.574868 43.474047
F 71.290852 3.858977 43.474749
F 71.290852 11.576973 43.474749
F 62.391669 3.856431 40.748439
F 62.391669 11.574427 40.748439
F 71.290874 3.858973 40.746053
F 71.290874 11.576969 40.746053
F 62.393687 1.289293 37.110413
F 62.393687 9.007290 37.110413
F 62.393687 16.725288 37.110413
F 71.290888 1.286359 37.107756
F 71.290888 9.004355 37.107756
F 71.290888 16.722353 37.107756
F 55.793254 7.706760 40.764139
F 55.793254 15.424758 40.764139
F 53.639810 9.023220 37.132945
F 64.611620 7.716946 40.746940
F 64.611620 15.434943 40.746940
F 69.063204 5.145430 39.836404
F 55.807928 5.158128 37.127466
F 55.807928 12.876125 37.127466
F 64.612390 5.146546 37.108755
F 64.612390 12.864542 37.108755
F 55.792836 5.156607 39.839652
F 55.792836 12.874604 39.839652
F 64.611576 5.146384 39.835970
F 64.611576 12.864381 39.835970
F 55.778364 7.708301 43.478489
F 55.778364 15.426298 43.478489
F 53.619881 1.303437 39.834670
F 64.610811 7.717106 43.474376
F 64.610811 15.435104 43.474376
F 60.179975 12.868441 39.835177
F 57.979667 1.294656 39.836500
F 57.979667 9.012652 39.836500
F 57.979667 16.730650 39.836500
F 66.836330 1.286690 39.836275
F 66.836330 9.004686 39.836275
F 66.836330 16.722684 39.836276
F 57.971113 3.851946 43.475447
F 57.971113 11.569943 43.475447
F 66.836075 3.858696 43.474612
F 66.836075 11.576692 43.474612
F 57.980694 3.850090 40.757388
F 57.980694 11.568087 40.757388
F 66.836341 3.858639 40.746326
F 66.836341 11.576636 40.746326
F 57.989336 1.296535 37.120133
F 57.989336 9.014531 37.120133
F 57.989336 16.732529 37.120133
F 66.836593 1.286747 37.108066
F 66.836593 9.004743 37.108066
F 66.836593 16.722741 37.108066
F 60.180504 7.712576 40.751736
F 60.180504 15.430573 40.751736
F 60.179975 5.150444 39.835177
F 69.063207 7.717893 40.746114
F 69.063207 15.435891 40.746114
F 53.574720 1.297676 47.113946
F 60.185093 5.151581 37.114037
F 60.185093 12.869578 37.114037
F 69.063274 5.145447 37.107826
F 69.063274 12.863444 37.107826
F 53.639810 16.741218 37.132945
F 53.663284 11.554537 33.498209
F 53.663284 3.836541 33.498210
F 53.642954 11.556579 36.194737
F 53.642954 3.838582 36.194737
F 53.593835 16.734988 44.403087
F 53.593835 9.016990 44.403087
F 53.593835 1.298994 44.403087
F 53.571356 11.567036 48.038392
F 53.571356 3.849039 48.038392
F 53.574720 16.733671 47.113946
F 53.574720 9.015673 47.113946
F 62.385636 3.857636 50.751113
F 62.385636 11.575632 50.751113
F 71.290820 3.858984 50.751353
F 71.290820 11.576981 50.751354
F 55.750024 7.711546 50.755795
F 55.750024 15.429544 50.755795
F 53.489860 3.855752 62.553095
F 64.609344 7.717428 50.751176
F 64.609344 15.435425 50.751176
F 53.489860 11.573748 62.553094
F 57.954438 3.854405 50.753082
F 57.954438 11.572401 50.753082
F 66.835594 3.858806 50.751282
F 66.835594 11.576803 50.751282
F 60.166700 7.715233 50.751450
F 60.166700 15.433231 50.751450
F 69.062877 15.435965 65.304548
F 69.062996 7.717942 50.751335
F 69.062997 15.435939 50.751335
F 60.159220 0.000089 65.305198
F 62.383840 1.287344 54.389613
F 62.383840 9.005340 54.389613
F 62.383840 16.723338 54.389613
F 71.290810 1.286339 54.389656
F 71.290810 9.004336 54.389656
F 71.290810 16.722334 54.389656
F 62.382042 3.858389 58.028177
F 62.382042 11.576385 58.028177
F 71.290790 3.858992 58.027958
F 71.290790 11.576988 58.027958
F 62.383967 3.857950 55.300584
F 62.383967 11.575946 55.300584
F 71.290810 3.858988 55.299242
F 71.290810 11.576984 55.299242
F 62.385807 1.287745 51.662508
F 62.385807 9.005741 51.662508
F 62.385807 16.723739 51.662508
F 71.290821 1.286343 51.660945
F 71.290821 9.004339 51.660945
F 71.290821 16.722337 51.660945
F 55.736948 7.712787 55.307611
F 55.736948 15.430784 55.307611
F 53.517825 9.011605 61.639409
F 64.608695 7.717579 55.299681
F 64.608695 15.435576 55.299681
F 69.062877 7.717967 65.304548
F 55.750044 5.151810 51.672842
F 55.750044 12.869807 51.672842
F 64.609379 5.145892 51.661500
F 64.609379 12.863889 51.661500
F 55.737983 5.150648 54.392652
F 55.737983 12.868645 54.392652
F 64.608644 5.145739 54.389574
F 64.608644 12.863736 54.389574
F 55.728424 7.712879 58.028517
F 55.728424 15.430877 58.028517
F 53.517825 16.729603 61.639409
F 64.608047 7.717708 58.027931
F 64.608047 15.435705 58.027932
F 60.159220 15.436082 65.305198
F 57.946785 1.289927 54.391589
F 57.946785 9.007923 54.391588
F 57.946785 16.725921 54.391589
F 66.835375 1.286470 54.389613
F 66.835375 9.004466 54.389613
F 66.835375 16.722464 54.389613
F 57.940051 3.856675 58.029906
F 57.940050 11.574672 58.029906
F 66.835146 3.858911 58.027948
F 66.835146 11.576907 58.027948
F 57.947296 3.855100 55.305886
F 57.947296 11.573096 55.305886
F 66.835383 3.858859 55.299373
F 66.835383 11.576856 55.299373
F 57.955172 1.291426 51.668823
F 57.955172 9.009422 51.668823
F 57.955172 16.727420 51.668823
F 66.835607 1.286521 51.661109
F 66.835607 9.004517 51.661109
F 66.835607 16.722515 51.661109
F 60.163027 7.715681 55.302411
F 60.163027 15.433678 55.302411
F 60.159220 7.718085 65.305198
F 69.062940 7.717956 55.299270
F 69.062940 15.435954 55.299269
F 53.554469 3.804573 65.264176
F 60.167132 5.148344 51.664823
F 60.167132 12.866341 51.664823
F 69.062998 5.145382 51.660981
F 69.062998 12.863379 51.660981
F 60.162606 5.147346 54.390120
F 60.162606 12.865343 54.390120
F 69.062937 5.145367 54.389644
F 69.062937 12.863364 54.389644
F 60.159266 7.716420 58.028531
F 60.159266 15.434417 58.028532
F 69.062804 12.863332 61.666264
F 69.062878 7.717969 58.027951
F 69.062878 15.435967 58.027951
F 53.554470 11.522569 65.264175
F 62.381049 1.286813 61.666323
F 62.381049 9.004809 61.666323
F 62.381049 16.722807 61.666324
F 71.290784 1.286333 61.666258
F 71.290784 9.004330 61.666258
F 71.290784 16.722328 61.666258
F 62.379630 3.859151 65.304897
F 62.379630 11.577148 65.304897
F 71.290763 3.858998 65.304562
F 71.290763 11.576994 65.304562
F 62.380304 3.858649 62.576557
F 62.380304 11.576646 62.576557
F 71.290778 3.858995 62.575837
F 71.290778 11.576992 62.575837
F 62.382402 1.287092 58.938480
F 62.382402 9.005089 58.938480
F 62.382402 16.723086 58.938480
F 71.290793 1.286336 58.937539
F 71.290793 9.004332 58.937539
F 71.290793 16.722330 58.937539
F 55.720115 7.715295 62.572480
F 55.720115 15.433292 62.572480
F 53.517825 1.293609 61.639409
F 64.607591 7.717806 62.575996
F 64.607591 15.435804 62.575995
F 69.062803 5.145335 61.666264
F 55.725371 5.149099 58.943017
F 55.725371 12.867095 58.943017
F 64.608009 5.145596 58.937895
F 64.608009 12.863593 58.937895
F 55.714847 5.147679 61.665012
F 55.714847 12.865676 61.665012
F 64.607214 5.145410 61.666343
F 64.607214 12.863407 61.666343
F 55.748964 7.707328 65.293968
F 55.748964 15.425326 65.293968
F 53.513988 1.290796 58.924821
F 64.607991 7.717695 65.304468
F 64.607991 15.435692 65.304468
F 60.154397 12.863871 61.667679
F 57.937372 1.290147 61.666213
F 57.937372 9.008144 61.666213
F 57.937372 16.726142 61.666213
F 66.835011 1.286392 61.666239
F 66.835011 9.004388 61.666239
F 66.835011 16.722386 61.666239
F 57.930324 3.862453 65.309133
F 57.930324 11.580449 65.309133
F 66.834814 3.858976 65.304585
F 66.834815 11.576973 65.304585
F 57.931747 3.857879 62.581637
F 57.931747 11.575876 62.581637
F 66.834907 3.858968 62.575891
F 66.834907 11.576964 62.575891
F 57.940791 1.289548 58.941747
F 57.940791 9.007545 58.941747
F 57.940791 16.725542 58.941747
F 66.835180 1.286423 58.937627
F 66.835180 9.004419 58.937627
F 66.835180 16.722417 58.937626
F 60.156883 7.716840 62.577760
F 60.156883 15.434837 62.577760
F 60.154397 5.145874 61.667679
F 69.062834 7.717982 62.575845
F 69.062834 15.435980 62.575845
F 53.513988 9.008792 58.924821
F 60.159156 5.146983 58.940579
F 60.159156 12.864980 58.940579
F 69.062873 5.145352 58.937561
F 69.062873 12.863349 58.937560
F 53.513988 16.726790 58.924821
F 53.549521 9.011763 51.672226
F 53.549521 1.293767 51.672226
F 53.530092 11.571438 55.300043
F 53.530092 3.853442 55.300043
F 53.522146 11.571017 58.016009
F 53.522146 3.853020 58.016009
F 53.533703 16.728568 54.388725
F 53.533703 9.010570 54.388725
F 53.533703 1.292574 54.388725
F 53.552869 11.568181 50.752894
F 53.552869 3.850185 50.752894
F 53.549521 16.729761 51.672226
F 62.378180 24.440274 3.454277
F 62.378180 32.158270 3.454277
F 71.290757 24.440318 3.453466
F 71.290757 32.158314 3.453467
F 62.377223 27.013222 7.091987
F 53.490818 34.720293 11.643257
F 62.377223 19.295225 7.091987
F 71.290746 27.012993 7.091765
F 53.490818 19.284300 11.643257
F 71.290746 19.294997 7.091765
F 62.377544 27.013162 4.363270
F 53.491883 24.456992 8.013791
F 62.377544 19.295165 4.363270
F 71.290751 27.012993 4.363034
F 53.522570 24.465098 3.417980
F 71.290751 19.294996 4.363034
F 62.382661 24.441529 0.725979
F 62.382661 32.159525 0.725979
F 71.290793 24.440328 0.724743
F 71.290793 32.158324 0.724743
F 55.695744 30.863924 4.369743
F 55.695744 23.145928 4.369743
F 64.606484 30.872021 4.363150
F 64.606484 23.154025 4.363150
F 55.707628 28.306483 0.730037
F 55.707628 20.588486 0.730037
F 64.607082 28.299361 0.724921
F 64.607082 20.581365 0.724921
F 55.690873 28.307059 3.449267
F 55.690874 20.589063 3.449267
F 64.606153 28.299189 3.453670
F 64.606153 20.581192 3.453670
F 55.687486 30.865653 7.088286
F 55.687486 23.147658 7.088286
F 64.606135 30.872115 7.091909
F 64.606135 23.154119 7.091909
F 57.921740 24.439743 3.461441
F 57.921740 32.157739 3.461441
F 66.834631 24.440290 3.453540
F 66.834631 32.158286 3.453540
F 57.916415 27.015295 7.093188
F 53.544169 32.190749 15.255432
F 57.916415 19.297298 7.093188
F 66.834516 27.013046 7.091801
F 53.522570 32.183094 3.417980
F 66.834516 19.295049 7.091802
F 57.917035 27.016231 4.363486
F 53.544169 24.472754 15.255432
F 57.917035 19.298235 4.363486
F 66.834548 27.013044 4.363022
F 53.493139 26.995287 7.072950
F 66.834548 19.295047 4.363022
F 57.944720 24.448448 0.734053
F 57.944720 32.166444 0.734053
F 66.835160 24.440399 0.724839
F 66.835160 32.158395 0.724839
F 60.150731 30.871658 4.364878
F 60.150731 23.153662 4.364878
F 69.062727 30.871997 4.363039
F 69.062727 23.154001 4.363039
F 60.155007 28.301772 0.727299
F 60.155007 20.583776 0.727299
F 69.062767 28.299316 0.724742
F 69.062767 20.581320 0.724742
F 60.148484 28.299081 3.455366
F 60.148484 20.581084 3.455366
F 69.062700 28.299304 3.453478
F 69.062700 20.581307 3.453478
F 60.148280 30.872240 7.092814
F 60.148280 23.154244 7.092814
F 69.062696 30.872004 7.091776
F 69.062696 23.154008 7.091776
F 62.378297 24.440344 10.729394
F 62.378297 32.158341 10.729394
F 71.290755 24.440318 10.730062
F 71.290755 32.158314 10.730062
F 62.381020 27.012311 14.365529
F 62.381020 34.730307 14.365529
F 62.381020 19.294314 14.365529
F 71.290763 27.012989 14.368351
F 71.290763 34.730986 14.368351
F 71.290763 19.294993 14.368351
F 62.377710 27.013090 11.638089
F 53.493140 34.713283 7.072950
F 62.377710 19.295093 11.638089
F 71.290752 27.012993 11.639629
F 53.493140 19.277290 7.072950
F 71.290752 19.294996 11.639629
F 62.377418 24.440181 8.001014
F 62.377418 32.158177 8.001014
F 71.290748 24.440317 8.001333
F 71.290748 32.158313 8.001333
F 55.692515 30.865496 11.622624
F 55.692515 23.147500 11.622625
F 64.606353 30.872047 11.639170
F 64.606353 23.154051 11.639170
F 55.687359 28.305173 8.001063
F 55.687360 20.587177 8.001063
F 64.606073 28.299174 8.001182
F 64.606073 20.581178 8.001182
F 55.689928 28.304015 10.718446
F 55.689928 20.586019 10.718446
F 64.606321 28.299225 10.729940
F 64.606321 20.581228 10.729940
F 55.719771 30.864218 14.333609
F 55.719771 23.146222 14.333609
F 64.607691 30.871767 14.367464
F 64.607691 23.153771 14.367464
F 57.921001 24.439316 10.725017
F 57.921001 32.157312 10.725017
F 66.834616 24.440286 10.730042
F 66.834616 32.158282 10.730042
F 57.931165 27.013411 14.352859
F 69.062766 20.581325 15.277867
F 57.931165 19.295414 14.352859
F 66.834901 27.012954 14.368126
F 66.834901 34.730950 14.368126
F 66.834901 19.294957 14.368126
F 57.918207 27.014633 11.627901
F 69.062766 28.299321 15.277867
F 57.918207 19.296636 11.627900
F 66.834566 27.013030 11.639508
F 53.494291 26.997525 4.371496
F 66.834566 19.295033 11.639508
F 57.916519 24.438596 7.996703
F 57.916519 32.156592 7.996703
F 66.834537 24.440270 8.001292
F 66.834537 32.158266 8.001292
F 60.149555 30.872112 11.634705
F 60.149555 23.154115 11.634705
F 69.062713 30.872000 11.639606
F 69.062713 23.154004 11.639606
F 60.147843 28.298761 8.000276
F 60.147843 20.580764 8.000276
F 69.062691 28.299301 8.001322
F 69.062691 20.581305 8.001322
F 60.149594 28.299155 10.728159
F 60.149594 20.581159 10.728159
F 69.062708 28.299304 10.730063
F 69.062708 20.581308 10.730063
F 60.158867 30.870014 14.360160
F 60.158867 23.152018 14.360160
F 69.062807 30.871977 14.368305
F 69.062807 23.153981 14.368305
F 62.381219 24.440912 15.274900
F 62.381219 32.158908 15.274900
F 71.290768 24.440322 15.277923
F 71.290768 32.158318 15.277923
F 55.711829 28.311345 15.250793
F 55.711829 20.593349 15.250793
F 64.607197 28.299445 15.276878
F 64.607197 20.581448 15.276878
F 57.935155 24.441610 15.254532
F 57.935155 32.159606 15.254532
F 66.834938 24.440376 15.277678
F 66.834938 32.158372 15.277678
F 60.154983 28.299737 15.268691
F 60.154983 20.581740 15.268690
F 53.491883 32.174988 8.013791
F 53.490817 27.002297 11.643257
F 53.497673 19.303178 14.342651
F 53.494292 34.715521 4.371496
F 53.497672 27.021175 14.342651
F 53.492091 32.176965 10.713540
F 53.492091 24.458970 10.713540
F 53.535000 32.128971 0.712168
F 53.535000 24.410976 0.712168
F 53.494292 19.279528 4.371496
F 62.399275 24.444357 25.280754
F 62.399275 32.162353 25.280754
F 71.290943 24.440363 25.283235
F 71.290943 32.158359 25.283235
F 62.397527 27.009281 28.919723
F 62.397527 34.727278 28.919723
F 62.397527 19.291284 28.919723
F 71.290922 27.012952 28.921538
F 71.290922 34.730948 28.921538
F 71.290922 19.294955 28.921539
F 62.399366 27.008930 26.196022
F 62.399366 34.726927 26.196022
F 62.399366 19.290933 26.196022
F 71.290943 27.012948 26.192865
F 71.290943 34.730944 26.192865
F 71.290943 19.294951 26.192865
F 62.399905 24.444443 22.557027
F 62.399905 32.162439 22.557027
F 71.290951 24.440365 22.554565
F 71.290951 32.158362 22.554565
F 55.850156 30.853881 26.213606
F 55.850156 23.135884 26.213606
F 64.614615 30.870290 26.194117
F 64.614615 23.152294 26.194117
F 55.855727 28.318256 22.564158
F 55.855727 20.600260 22.564158
F 64.614950 28.301092 22.555680
F 64.614950 20.583096 22.555680
F 55.849054 28.316868 25.272836
F 55.849054 20.598871 25.272836
F 64.614596 28.301027 25.282226
F 64.614596 20.583031 25.282226
F 55.836413 30.855941 28.921048
F 55.836413 23.137945 28.921048
F 64.613896 30.870424 28.920713
F 64.613896 23.152428 28.920713
F 58.012133 24.453376 25.275106
F 58.012133 32.171372 25.275106
F 66.837334 24.440910 25.282899
F 66.837334 32.158906 25.282899
F 58.005059 27.000899 28.917930
F 53.712942 32.190765 25.264541
F 58.005059 19.282902 28.917931
F 66.837095 27.012452 28.921256
F 66.837095 34.730449 28.921256
F 66.837095 19.294456 28.921256
F 58.012515 26.999261 26.205182
F 53.690080 26.985058 28.912922
F 58.012515 19.281264 26.205182
F 66.837346 27.012400 26.193271
F 66.837345 34.730396 26.193271
F 66.837345 19.294403 26.193271
F 58.015241 24.454248 22.561861
F 58.015241 32.172244 22.561861
F 66.837461 24.440937 22.554942
F 66.837461 32.158933 22.554942
F 60.197658 30.863572 26.199744
F 60.197658 23.145576 26.199744
F 69.063491 30.871818 26.192958
F 69.063491 23.153822 26.192958
F 60.198933 28.307990 22.559595
F 60.198933 20.589994 22.559595
F 69.063536 28.299501 22.554658
F 69.063536 20.581504 22.554658
F 60.197400 28.307560 25.278161
F 60.197400 20.589563 25.278161
F 69.063488 28.299488 25.283158
F 69.063488 20.581492 25.283158
F 60.193601 30.864430 28.918187
F 60.193601 23.146433 28.918187
F 69.063416 30.871834 28.921471
F 69.063416 23.153838 28.921471
F 62.395537 24.443637 32.558360
F 62.395537 32.161633 32.558360
F 71.290909 24.440354 32.559841
F 71.290909 32.158351 32.559841
F 62.397691 24.444057 29.834287
F 62.397691 32.162053 29.834287
F 71.290923 24.440359 29.831162
F 71.290923 32.158355 29.831162
F 55.837365 28.315286 29.853687
F 55.837365 20.597290 29.853687
F 64.613941 28.300874 29.832373
F 64.613941 20.582878 29.832373
F 55.822005 28.313715 32.561866
F 55.822005 20.595719 32.561866
F 64.613130 28.300715 32.559146
F 64.613130 20.582718 32.559147
F 57.996823 24.451207 32.558372
F 57.996823 32.169203 32.558372
F 66.836843 24.440799 32.559598
F 66.836843 32.158795 32.559598
F 58.006269 24.453156 29.845065
F 58.006269 32.171152 29.845065
F 66.837105 24.440856 29.831543
F 66.837105 32.158852 29.831543
F 60.194070 28.307189 29.838326
F 60.194070 20.589193 29.838326
F 69.063419 28.299472 29.831249
F 69.063419 20.581476 29.831249
F 60.189130 28.306085 32.557424
F 60.189129 20.588089 32.557424
F 69.063347 28.299455 32.559783
F 69.063347 20.581459 32.559783
F 62.398397 24.444116 18.000794
F 62.398397 32.162112 18.000794
F 71.290951 24.440364 18.006621
F 71.290951 32.158360 18.006621
F 62.400171 27.008847 21.641078
F 62.400171 34.726844 21.641078
F 62.400171 19.290850 21.641078
F 71.290953 27.012945 21.644930
F 71.290953 34.730941 21.644930
F 71.290953 19.294948 21.644930
F 62.398198 27.009346 18.916511
F 62.398198 34.727342 18.916511
F 62.398198 19.291349 18.916511
F 71.290956 27.012945 18.916255
F 71.290956 34.730941 18.916255
F 71.290956 19.294948 18.916255
F 55.849684 30.853353 18.905391
F 55.849684 23.135357 18.905391
F 64.614172 30.870393 18.916628
F 64.614172 23.152397 18.916628
F 55.854964 28.318142 17.958950
F 55.854964 20.600146 17.958950
F 64.614526 28.300968 18.004451
F 64.614526 20.582972 18.004451
F 55.858513 30.852973 21.616683
F 55.858513 23.134976 21.616683
F 64.614957 30.870226 21.643495
F 64.614957 23.152230 21.643495
F 58.010198 24.453985 17.973946
F 58.010198 32.171981 17.973946
F 66.837312 24.440886 18.005999
F 66.837312 32.158882 18.005999
F 58.016226 26.999065 21.627828
F 53.690080 34.703054 28.912922
F 58.016226 19.281068 21.627828
F 66.837494 27.012369 21.644486
F 66.837494 34.730365 21.644486
F 66.837494 19.294372 21.644486
F 58.010136 26.999056 18.911668
F 53.690080 19.267061 28.912922
F 58.010136 19.281059 18.911668
F 66.837322 27.012410 18.916431
F 66.837322 34.730406 18.916431
F 66.837322 19.294413 18.916431
F 60.194060 30.864501 18.914973
F 60.194060 23.146504 18.914973
F 69.063489 30.871820 18.916303
F 69.063489 23.153824 18.916303
F 60.196535 28.307797 17.991563
F 60.196535 20.589800 17.991563
F 69.063526 28.299495 18.006477
F 69.063526 20.581499 18.006477
F 60.199271 30.863383 21.635463
F 60.199271 23.145386 21.635463
F 69.063530 30.871809 21.644830
F 69.063530 23.153813 21.644830
F 53.712942 24.472769 25.264541
F 53.733803 19.242570 18.907227
F 53.733803 34.678563 18.907227
F 53.733803 26.960567 18.907227
F 53.730708 19.257457 21.596739
F 53.730708 34.693450 21.596739
F 53.730708 26.975453 21.596739
F 53.727354 32.191776 17.935352
F 53.727354 24.473780 17.935352
F 53.686963 32.184513 29.863257
F 53.686963 24.466517 29.863257
F 53.666363 32.182320 32.554483
F 53.666363 24.464324 32.554483
F 53.730031 32.194187 22.579057
F 53.730031 24.476190 22.579056
F 53.710594 19.264494 26.226335
F 53.710594 34.700488 26.226335
F 53.710594 26.982491 26.226335
F 58.005059 34.718896 28.917931
F 58.010136 34.717053 18.911668
F 58.016226 34.717061 21.627828
F 58.012515 34.717257 26.205182
F 62.387545 24.442062 47.112585
F 62.387545 32.160058 47.112585
F 71.290840 24.440338 47.113051
F 71.290840 32.158334 47.113051
F 62.387718 27.011200 48.024488
F 62.387718 34.729196 48.024488
F 62.387718 19.293203 48.024488
F 71.290840 27.012972 48.022648
F 71.290840 34.730968 48.022648
F 71.290840 19.294975 48.022648
F 62.389672 24.442496 44.386463
F 62.389672 32.160492 44.386463
F 71.290853 24.440342 44.384351
F 71.290853 32.158338 44.384351
F 55.764159 30.863954 48.037301
F 55.764159 23.145958 48.037301
F 64.610111 30.871264 48.023310
F 64.610111 23.153268 48.023310
F 55.778645 28.308967 44.400794
F 55.778645 20.590970 44.400793
F 64.610852 28.300204 44.385125
F 64.610852 20.582207 44.385125
F 55.763993 28.307403 47.117323
F 55.763993 20.589406 47.117323
F 64.610070 28.300045 47.112779
F 64.610070 20.582049 47.112779
F 57.962644 24.446106 47.114361
F 57.962644 32.164102 47.114361
F 66.835836 24.440567 47.112948
F 66.835835 32.158563 47.112948
F 57.963551 27.006659 48.031783
F 57.963550 34.724655 48.031782
F 57.963550 19.288662 48.031782
F 66.835847 27.012744 48.022848
F 66.835847 34.730740 48.022847
F 66.835847 19.294747 48.022847
F 57.972080 24.447933 44.394624
F 57.972080 32.165929 44.394624
F 66.836087 24.440622 44.384587
F 66.836087 32.158618 44.384586
F 60.171498 30.868188 48.027124
F 60.171498 23.150192 48.027124
F 69.063068 30.871917 48.022692
F 69.063068 23.153921 48.022692
F 60.175960 28.303920 44.389433
F 60.175960 20.585923 44.389433
F 69.063132 28.299405 44.384403
F 69.063132 20.581409 44.384403
F 60.171022 28.302837 47.112728
F 60.171022 20.584841 47.112728
F 69.063065 28.299389 47.113025
F 69.063066 20.581392 47.113025
F 62.393502 27.010072 36.196941
F 62.393502 34.728069 36.196941
F 62.393502 19.292076 36.196941
F 71.290887 27.012960 36.198143
F 71.290887 34.730956 36.198144
F 71.290887 19.294963 36.198144
F 62.395718 27.009629 33.472374
F 62.395718 34.727625 33.472373
F 62.395718 19.291632 33.472374
F 71.290908 27.012956 33.469459
F 71.290908 34.730952 33.469459
F 71.290908 19.294959 33.469459
F 55.822672 30.857647 33.490751
F 55.822672 23.139651 33.490751
F 64.613175 30.870601 33.470568
F 64.613175 23.152604 33.470568
F 55.807380 30.859147 36.200817
F 55.807380 23.141150 36.200817
F 64.612346 30.870762 36.197560
F 64.612346 23.152766 36.197560
F 57.988250 27.003385 36.197534
F 53.574720 32.169664 47.113946
F 57.988250 19.285389 36.197534
F 66.836580 27.012571 36.197937
F 66.836580 34.730567 36.197937
F 66.836580 19.294574 36.197937
F 57.997986 27.001482 33.482837
F 53.571356 27.003031 48.038392
F 57.997986 19.283485 33.482837
F 66.836854 27.012513 33.469806
F 66.836854 34.730509 33.469806
F 66.836854 19.294516 33.469806
F 60.189706 30.864891 33.476307
F 60.189706 23.146895 33.476307
F 69.063351 30.871851 33.469538
F 69.063351 23.153855 33.469538
F 60.184543 30.866048 36.196359
F 60.184543 23.148052 36.196359
F 69.063272 30.871868 36.198094
F 69.063272 23.153872 36.198094
F 62.391488 24.442840 39.835499
F 62.391488 32.160836 39.835499
F 71.290874 24.440346 39.836446
F 71.290874 32.158342 39.836446
F 62.389493 27.010863 43.474047
F 62.389493 34.728860 43.474047
F 62.389493 19.292866 43.474047
F 71.290852 27.012968 43.474749
F 71.290852 34.730965 43.474749
F 71.290852 19.294971 43.474749
F 62.391669 27.010422 40.748439
F 62.391669 34.728419 40.748439
F 62.391669 19.292425 40.748439
F 71.290874 27.012964 40.746053
F 71.290874 34.730960 40.746053
F 71.290874 19.294967 40.746053
F 62.393687 24.443285 37.110413
F 62.393687 32.161281 37.110413
F 71.290888 24.440350 37.107756
F 71.290888 32.158346 37.107756
F 55.793254 30.860752 40.764139
F 55.793254 23.142755 40.764139
F 64.611620 30.870937 40.746940
F 64.611620 23.152941 40.746940
F 55.807928 28.312120 37.127466
F 55.807928 20.594124 37.127466
F 64.612390 28.300537 37.108755
F 64.612390 20.582541 37.108755
F 55.792836 28.310599 39.839652
F 55.792836 20.592603 39.839652
F 64.611576 28.300375 39.835970
F 64.611576 20.582379 39.835970
F 55.778364 30.862293 43.478489
F 55.778364 23.144296 43.478489
F 64.610811 30.871098 43.474376
F 64.610811 23.153102 43.474376
F 57.979667 24.448647 39.836500
F 57.979667 32.166643 39.836500
F 66.836330 24.440681 39.836275
F 66.836330 32.158677 39.836275
F 57.971113 27.005938 43.475447
F 53.571356 34.721027 48.038392
F 57.971113 19.287941 43.475447
F 66.836075 27.012687 43.474612
F 66.836075 34.730683 43.474612
F 66.836075 19.294690 43.474613
F 57.980694 27.004082 40.757388
F 53.571356 19.285034 48.038392
F 57.980694 19.286085 40.757388
F 66.836341 27.012631 40.746326
F 66.836341 34.730627 40.746326
F 66.836341 19.294634 40.746326
F 57.989336 24.450526 37.120133
F 57.989336 32.168522 37.120133
F 66.836593 24.440738 37.108066
F 66.836593 32.158734 37.108066
F 60.180504 30.866568 40.751736
F 60.180504 23.148571 40.751736
F 69.063207 30.871885 40.746114
F 69.063207 23.153889 40.746114
F 60.185093 28.305572 37.114037
F 60.185093 20.587576 37.114037
F 69.063274 28.299438 37.107826
F 69.063274 20.581442 37.107826
F 60.179975 28.304435 39.835176
F 60.179975 20.586439 39.835177
F 69.063204 28.299421 39.836404
F 69.063204 20.581425 39.836405
F 60.175455 30.867680 43.473966
F 60.175455 23.149684 43.473967
F 69.063130 30.871901 43.474715
F 69.063130 23.153905 43.474715
F 53.574720 24.451668 47.113946
F 53.639810 32.177212 37.132945
F 53.639810 24.459215 37.132945
F 53.616660 19.279359 40.767890
F 53.616660 34.715352 40.767890
F 53.616660 26.997356 40.767890
F 53.597131 19.280902 43.474409
F 53.597131 34.716895 43.474408
F 53.597131 26.998899 43.474408
F 53.619881 32.175425 39.834670
F 53.619881 24.457429 39.834670
F 53.663284 19.272535 33.498210
F 53.663284 34.708528 33.498209
F 53.663284 26.990532 33.498210
F 53.642954 19.274577 36.194737
F 53.642954 34.710570 36.194737
F 53.642954 26.992574 36.194737
F 53.593835 32.170982 44.403087
F 53.593835 24.452985 44.403087
F 57.988250 34.721382 36.197534
F 57.980694 34.722078 40.757388
F 57.971113 34.723934 43.475447
F 57.997986 34.719479 33.482837
F 62.385636 27.011627 50.751113
F 62.385636 34.729624 50.751113
F 62.385636 19.293630 50.751113
F 71.290820 27.012976 50.751354
F 71.290820 34.730972 50.751354
F 71.290820 19.294979 50.751354
F 55.750024 30.865538 50.755795
F 55.750024 23.147542 50.755795
F 64.609344 30.871419 50.751176
F 64.609344 23.153423 50.751176
F 57.954438 27.008396 50.753082
F 57.954438 34.726393 50.753082
F 57.954438 19.290399 50.753082
F 66.835594 27.012798 50.751282
F 66.835594 34.730794 50.751282
F 66.835594 19.294801 50.751282
F 60.166700 30.869225 50.751450
F 60.166700 23.151228 50.751451
F 69.062996 30.871933 50.751335
F 69.062997 23.153937 50.751335
F 62.383840 24.441335 54.389613
F 62.383840 32.159332 54.389613
F 71.290810 24.440331 54.389656
F 71.290810 32.158327 54.389656
F 62.382042 27.012380 58.028177
F 62.382042 34.730377 58.028177
F 62.382042 19.294383 58.028177
F 71.290790 27.012983 58.027958
F 71.290790 34.730979 58.027958
F 71.290790 19.294986 58.027958
F 62.383967 27.011941 55.300584
F 62.383967 34.729938 55.300584
F 62.383967 19.293944 55.300584
F 71.290810 27.012979 55.299242
F 71.290810 34.730976 55.299242
F 71.290810 19.294982 55.299242
F 62.385807 24.441736 51.662508
F 62.385807 32.159732 51.662508
F 71.290821 24.440335 51.660945
F 71.290821 32.158331 51.660945
F 55.736948 30.866778 55.307611
F 55.736948 23.148782 55.307611
F 64.608695 30.871570 55.299681
F 64.608695 23.153574 55.299681
F 55.750044 28.305802 51.672842
F 55.750044 20.587805 51.672842
F 64.609379 28.299884 51.661500
F 64.609379 20.581887 51.661500
F 55.737983 28.304639 54.392652
F 55.737983 20.586643 54.392652
F 64.608644 28.299730 54.389574
F 64.608644 20.581734 54.389574
F 55.728424 30.866871 58.028517
F 55.728424 23.148875 58.028517
F 64.608047 30.871699 58.027931
F 64.608047 23.153703 58.027931
F 57.946785 24.443919 54.391588
F 57.946785 32.161915 54.391588
F 66.835375 24.440461 54.389613
F 66.835375 32.158457 54.389613
F 57.940051 27.010667 58.029906
F 57.940051 34.728663 58.029906
F 57.940051 19.292670 58.029906
F 66.835146 27.012902 58.027948
F 66.835146 34.730898 58.027948
F 66.835146 19.294905 58.027948
F 57.947296 27.009091 55.305886
F 57.947296 34.727088 55.305886
F 57.947296 19.291094 55.305886
F 66.835383 27.012851 55.299373
F 66.835383 34.730847 55.299373
F 66.835383 19.294854 55.299373
F 57.955172 24.445418 51.668823
F 57.955172 32.163414 51.668823
F 66.835607 24.440512 51.661109
F 66.835607 32.158508 51.661109
F 60.163027 30.869673 55.302411
F 60.163027 23.151676 55.302411
F 69.062940 30.871948 55.299270
F 69.062940 23.153952 55.299270
F 60.167132 28.302335 51.664823
F 60.167132 20.584339 51.664823
F 69.062998 28.299373 51.660981
F 69.062998 20.581377 51.660981
F 60.162606 28.301337 54.390120
F 60.162606 20.583341 54.390120
F 69.062937 28.299358 54.389644
F 69.062937 20.581362 54.389644
F 60.159266 30.870411 58.028531
F 60.159266 23.152415 58.028531
F 69.062878 30.871961 58.027951
F 69.062878 23.153965 58.027951
F 62.381049 24.440805 61.666323
F 62.381049 32.158801 61.666323
F 71.290784 24.440325 61.666258
F 71.290784 32.158321 61.666258
F 62.379630 27.013143 65.304897
F 53.489860 34.727740 62.553094
F 62.379630 19.295146 65.304897
F 71.290763 27.012990 65.304562
F 71.290763 34.730986 65.304562
F 71.290763 19.294993 65.304562
F 62.380304 27.012641 62.576557
F 62.380304 34.730637 62.576557
F 62.380304 19.294644 62.576557
F 71.290778 27.012987 62.575837
F 71.290778 34.730983 62.575837
F 71.290778 19.294990 62.575837
F 62.382402 24.441084 58.938480
F 62.382402 32.159080 58.938480
F 71.290793 24.440328 58.937539
F 71.290793 32.158324 58.937539
F 55.720115 30.869286 62.572480
F 55.720115 23.151290 62.572480
F 64.607591 30.871798 62.575996
F 64.607591 23.153802 62.575996
F 55.725371 28.303090 58.943017
F 55.725371 20.585094 58.943016
F 64.608009 28.299587 58.937895
F 64.608009 20.581591 58.937895
F 55.714847 28.301671 61.665012
F 55.714847 20.583674 61.665012
F 64.607214 28.299401 61.666343
F 64.607213 20.581405 61.666343
F 55.748964 30.861320 65.293968
F 55.748964 23.143324 65.293968
F 64.607991 30.871686 65.304468
F 64.607991 23.153690 65.304468
F 57.937372 24.444139 61.666213
F 57.937372 32.162135 61.666213
F 66.835011 24.440383 61.666239
F 66.835011 32.158379 61.666239
F 57.930324 27.016444 65.309133
F 53.533703 32.164562 54.388725
F 57.930324 19.298447 65.309133
F 66.834814 27.012968 65.304585
F 66.834814 34.730964 65.304585
F 66.834815 19.294971 65.304585
F 57.931747 27.011871 62.581637
F 57.931747 34.729867 62.581637
F 57.931747 19.293874 62.581637
F 66.834907 27.012959 62.575891
F 66.834907 34.730955 62.575891
F 66.834907 19.294962 62.575891
F 57.940791 24.443540 58.941747
F 57.940791 32.161536 58.941747
F 66.835180 24.440414 58.937627
F 66.835180 32.158411 58.937627
F 60.156883 30.870832 62.577760
F 60.156883 23.152835 62.577760
F 69.062834 30.871974 62.575845
F 69.062834 23.153978 62.575845
F 60.159156 28.300974 58.940579
F 60.159156 20.582978 58.940579
F 69.062873 28.299344 58.937561
F 69.062873 20.581347 58.937560
F 60.154397 28.299866 61.667679
F 60.154397 20.581869 61.667679
F 69.062803 28.299327 61.666264
F 69.062803 20.581330 61.666264
F 60.159220 30.872076 65.305198
F 60.159220 23.154080 65.305198
F 69.062877 30.871958 65.304548
F 69.062877 23.153962 65.304548
F 53.552869 27.004176 50.752894
F 53.513988 32.162784 58.924821
F 53.513988 24.444788 58.924821
F 53.552869 34.722173 50.752894
F 53.552869 19.286179 50.752894
F 53.533703 24.446565 54.388725
F 53.554470 19.240567 65.264175
F 53.554470 34.676560 65.264175
F 53.554469 26.958565 65.264176
F 53.517825 32.165597 61.639409
F 53.517825 24.447601 61.639409
F 53.549521 32.165754 51.672226
F 53.549521 24.447758 51.672226
F 53.530092 19.289436 55.300043
F 53.530092 34.725430 55.300043
F 53.530092 27.007433 55.300043
F 53.522146 19.289015 58.016009
F 53.522146 34.725008 58.016009
F 53.522146 27.007012 58.016009
F 53.489860 19.291747 62.553094
F 53.489860 27.009744 62.553095
F 62.378180 47.594265 3.454277
F 62.378180 39.876268 3.454277
F 71.290757 47.594309 3.453466
F 71.290757 39.876312 3.453467
F 62.377223 50.167213 7.091987
F 62.377223 42.449216 7.091987
F 71.290746 50.166985 7.091765
F 71.290746 42.448988 7.091765
F 62.377544 50.167153 4.363270
F 62.377544 42.449156 4.363270
F 71.290751 50.166985 4.363034
F 71.290751 42.448988 4.363034
F 62.382661 47.595520 0.725979
F 62.382661 39.877523 0.725979
F 71.290793 47.594319 0.724743
F 71.290793 39.876322 0.724742
F 55.695745 38.581921 4.369743
F 55.695744 46.299919 4.369743
F 64.606485 38.590019 4.363150
F 64.606485 46.308017 4.363150
F 55.707628 51.460474 0.730037
F 55.707628 36.024479 0.730037
F 55.707628 43.742478 0.730037
F 64.607082 51.453353 0.724921
F 64.607082 36.017358 0.724921
F 64.607082 43.735356 0.724921
F 55.690874 51.461050 3.449267
F 55.690874 36.025056 3.449267
F 55.690874 43.743054 3.449267
F 64.606153 51.453180 3.453670
F 64.606153 36.017186 3.453670
F 64.606153 43.735184 3.453670
F 55.687487 38.583651 7.088286
F 55.687486 46.301649 7.088286
F 64.606135 38.590112 7.091909
F 64.606135 46.308110 7.091909
F 57.921740 47.593734 3.461441
F 57.921740 39.875737 3.461441
F 66.834631 47.594282 3.453540
F 66.834631 39.876284 3.453540
F 57.916415 50.169286 7.093188
F 57.916415 42.451289 7.093188
F 66.834516 50.167038 7.091801
F 66.834516 42.449041 7.091802
F 57.917035 50.170223 4.363486
F 57.917035 42.452226 4.363486
F 66.834548 50.167035 4.363022
F 66.834548 42.449039 4.363022
F 57.944720 47.602440 0.734053
F 57.944720 39.884442 0.734053
F 66.835160 47.594391 0.724839
F 66.835160 39.876393 0.724839
F 60.150731 38.589655 4.364878
F 60.150731 46.307653 4.364878
F 69.062727 38.589995 4.363039
F 69.062727 46.307993 4.363039
F 60.155007 51.455763 0.727299
F 60.155007 36.019769 0.727299
F 60.155007 43.737767 0.727299
F 69.062767 51.453308 0.724742
F 69.062767 36.017313 0.724742
F 69.062767 43.735311 0.724742
F 60.148484 51.453072 3.455366
F 60.148485 36.017077 3.455366
F 60.148484 43.735075 3.455366
F 69.062700 51.453295 3.453478
F 69.062700 36.017300 3.453478
F 69.062700 43.735299 3.453478
F 60.148280 38.590237 7.092814
F 60.148280 46.308235 7.092814
F 69.062696 38.590001 7.091776
F 69.062696 46.307999 7.091776
F 62.378297 47.594336 10.729394
F 62.378297 39.876338 10.729394
F 71.290755 47.594309 10.730062
F 71.290755 39.876312 10.730062
F 62.381020 50.166302 14.365529
F 62.381020 42.448305 14.365529
F 71.290763 50.166981 14.368351
F 71.290763 42.448984 14.368351
F 62.377710 50.167081 11.638089
F 62.377710 42.449084 11.638089
F 71.290752 50.166984 11.639629
F 71.290752 42.448987 11.639629
F 62.377418 47.594172 8.001014
F 62.377418 39.876175 8.001014
F 71.290748 47.594308 8.001333
F 71.290748 39.876311 8.001333
F 55.692515 38.583494 11.622624
F 55.692515 46.301492 11.622625
F 64.606353 38.590045 11.639170
F 64.606353 46.308043 11.639170
F 55.687359 51.459164 8.001063
F 55.687360 36.023170 8.001063
F 55.687360 43.741168 8.001063
F 64.606073 51.453166 8.001182
F 64.606073 36.017171 8.001182
F 64.606073 43.735169 8.001182
F 55.689928 51.458006 10.718446
F 55.689928 36.022012 10.718446
F 55.689928 43.740010 10.718446
F 64.606321 51.453216 10.729940
F 64.606321 36.017222 10.729940
F 64.606321 43.735220 10.729940
F 55.719771 38.582216 14.333609
F 55.719771 46.300214 14.333609
F 64.607691 38.589765 14.367464
F 64.607691 46.307763 14.367464
F 57.921001 47.593308 10.725017
F 57.921001 39.875310 10.725017
F 66.834616 47.594277 10.730042
F 66.834616 39.876280 10.730042
F 57.931165 50.167403 14.352859
F 57.931165 42.449406 14.352859
F 66.834901 50.166945 14.368126
F 66.834901 42.448948 14.368126
F 57.918207 50.168624 11.627901
F 57.918207 42.450627 11.627900
F 66.834566 50.167021 11.639508
F 66.834566 42.449024 11.639508
F 57.916519 47.592588 7.996703
F 57.916519 39.874590 7.996703
F 66.834537 47.594262 8.001292
F 66.834537 39.876264 8.001292
F 60.149555 38.590109 11.634705
F 60.149555 46.308107 11.634705
F 69.062713 38.589997 11.639606
F 69.062713 46.307995 11.639606
F 60.147843 51.452752 8.000276
F 60.147843 36.016758 8.000276
F 60.147843 43.734756 8.000276
F 69.062691 51.453292 8.001322
F 69.062691 36.017298 8.001322
F 69.062691 43.735296 8.001322
F 60.149594 51.453146 10.728159
F 60.149594 36.017152 10.728159
F 60.149594 43.735150 10.728159
F 69.062708 51.453295 10.730063
F 69.062708 36.017301 10.730063
F 69.062709 43.735299 10.730063
F 60.158867 38.588012 14.360160
F 60.158867 46.306009 14.360160
F 69.062807 38.589975 14.368305
F 69.062807 46.307973 14.368305
F 62.381219 47.594903 15.274900
F 62.381219 39.876906 15.274900
F 71.290768 47.594313 15.277923
F 71.290768 39.876316 15.277923
F 55.711829 51.465337 15.250793
F 55.711829 36.029342 15.250793
F 55.711829 43.747341 15.250793
F 64.607197 51.453436 15.276878
F 64.607197 36.017442 15.276878
F 64.607197 43.735440 15.276878
F 57.935155 47.595601 15.254532
F 57.935155 39.877604 15.254531
F 66.834938 47.594367 15.277678
F 66.834938 39.876370 15.277677
F 60.154983 51.453728 15.268691
F 60.154983 36.017734 15.268690
F 60.154983 43.735732 15.268690
F 69.062766 51.453312 15.277867
F 69.062766 36.017318 15.277867
F 69.062766 43.735316 15.277867
F 53.544169 47.626745 15.255432
F 53.544170 39.908748 15.255432
F 57.916415 34.733291 7.093188
F 57.917035 34.734228 4.363486
F 57.931165 34.731408 14.352859
F 57.918207 34.732629 11.627901
F 53.522570 47.619090 3.417980
F 53.522571 39.901092 3.417980
F 53.493139 50.149278 7.072950
F 53.493140 42.431281 7.072950
F 53.494291 50.151516 4.371496
F 53.491884 39.892987 8.013791
F 53.491883 47.610984 8.013791
F 53.490818 42.438291 11.643257
F 53.490817 50.156289 11.643257
F 53.497672 42.457169 14.342651
F 53.497672 50.175166 14.342651
F 53.492092 39.894964 10.713540
F 53.492091 47.612961 10.713540
F 53.535000 39.846970 0.712168
F 53.535000 47.564967 0.712168
F 53.494292 42.433519 4.371496
F 62.377223 34.731218 7.091987
F 71.290746 34.730990 7.091765
F 62.377544 34.731158 4.363270
F 71.290751 34.730990 4.363034
F 66.834516 34.731043 7.091801
F 66.834548 34.731040 4.363022
F 62.377710 34.731086 11.638089
F 71.290752 34.730989 11.639629
F 66.834566 34.731026 11.639508
F 53.497672 34.739170 14.342651
F 62.399275 47.598348 25.280754
F 62.399275 39.880351 25.280754
F 71.290943 47.594354 25.283235
F 71.290943 39.876357 25.283235
F 62.397527 50.163273 28.919723
F 62.397527 42.445276 28.919723
F 71.290922 50.166943 28.921538
F 71.290922 42.448946 28.921538
F 62.399366 50.162921 26.196022
F 62.399366 42.444925 26.196022
F 71.290943 50.166939 26.192865
F 71.290943 42.448942 26.192865
F 62.399905 47.598435 22.557027
F 62.399905 39.880437 22.557027
F 71.290951 47.594357 22.554565
F 71.290951 39.876359 22.554565
F 55.850156 38.571878 26.213606
F 55.850156 46.289876 26.213606
F 64.614615 38.588288 26.194117
F 64.614615 46.306286 26.194117
F 55.855727 51.472248 22.564158
F 55.855727 36.036253 22.564158
F 55.855727 43.754251 22.564158
F 64.614950 51.455083 22.555680
F 64.614950 36.019089 22.555680
F 64.614950 43.737087 22.555680
F 55.849054 51.470859 25.272836
F 55.849054 36.034865 25.272836
F 55.849054 43.752863 25.272836
F 64.614596 51.455019 25.282226
F 64.614596 36.019024 25.282226
F 64.614596 43.737022 25.282226
F 55.836413 38.573939 28.921048
F 55.836413 46.291936 28.921048
F 64.613896 38.588422 28.920713
F 64.613896 46.306419 28.920713
F 58.012133 47.607367 25.275106
F 58.012133 39.889370 25.275107
F 66.837334 47.594902 25.282899
F 66.837334 39.876904 25.282899
F 58.005059 50.154890 28.917930
F 58.005059 42.436894 28.917931
F 66.837095 50.166444 28.921256
F 66.837095 42.448447 28.921256
F 58.012515 50.153252 26.205182
F 58.012515 42.435255 26.205182
F 66.837345 50.166391 26.193271
F 66.837346 42.448394 26.193271
F 58.015241 47.608239 22.561861
F 58.015241 39.890242 22.561861
F 66.837461 47.594929 22.554942
F 66.837461 39.876931 22.554942
F 60.197658 38.581570 26.199744
F 60.197658 46.299567 26.199744
F 69.063491 38.589815 26.192958
F 69.063491 46.307813 26.192958
F 60.198933 51.461982 22.559595
F 60.198933 36.025987 22.559595
F 60.198933 43.743985 22.559595
F 69.063536 51.453492 22.554658
F 69.063536 36.017498 22.554658
F 69.063536 43.735496 22.554658
F 60.197400 51.461551 25.278161
F 60.197400 36.025557 25.278161
F 60.197400 43.743555 25.278161
F 69.063488 51.453479 25.283158
F 69.063488 36.017485 25.283158
F 69.063488 43.735483 25.283158
F 60.193601 38.582427 28.918187
F 60.193601 46.300425 28.918187
F 69.063416 38.589832 28.921471
F 69.063416 46.307830 28.921471
F 62.395537 47.597628 32.558360
F 62.395537 39.879631 32.558360
F 71.290909 47.594346 32.559841
F 71.290909 39.876348 32.559841
F 62.397691 47.598048 29.834287
F 62.397691 39.880051 29.834287
F 71.290923 47.594350 29.831162
F 71.290923 39.876353 29.831162
F 55.837365 51.469277 29.853687
F 55.837365 36.033283 29.853687
F 55.837365 43.751281 29.853687
F 64.613941 51.454865 29.832373
F 64.613941 36.018871 29.832373
F 64.613941 43.736869 29.832373
F 55.822005 51.467707 32.561866
F 55.822005 36.031712 32.561866
F 55.822005 43.749710 32.561866
F 64.613130 51.454706 32.559146
F 64.613130 36.018712 32.559147
F 64.613130 43.736710 32.559147
F 57.996823 47.605199 32.558372
F 57.996823 39.887201 32.558372
F 66.836843 47.594791 32.559598
F 66.836843 39.876793 32.559598
F 58.006269 47.607147 29.845065
F 58.006269 39.889150 29.845065
F 66.837105 47.594847 29.831543
F 66.837105 39.876850 29.831543
F 60.194070 51.461181 29.838326
F 60.194070 36.025186 29.838326
F 60.194070 43.743184 29.838326
F 69.063419 51.453464 29.831249
F 69.063419 36.017469 29.831249
F 69.063419 43.735468 29.831249
F 60.189130 51.460076 32.557424
F 60.189129 36.024082 32.557424
F 60.189129 43.742080 32.557424
F 69.063347 51.453446 32.559783
F 69.063347 36.017452 32.559783
F 69.063347 43.735450 32.559783
F 62.398397 47.598107 18.000794
F 62.398397 39.880110 18.000794
F 71.290951 47.594355 18.006621
F 71.290951 39.876358 18.006621
F 62.400171 50.162838 21.641078
F 62.400171 42.444842 21.641078
F 71.290953 50.166936 21.644930
F 71.290953 42.448939 21.644930
F 62.398198 50.163337 18.916511
F 62.398198 42.445340 18.916511
F 71.290956 50.166936 18.916255
F 71.290956 42.448939 18.916255
F 55.849684 38.571351 18.905391
F 55.849684 46.289349 18.905391
F 64.614172 38.588390 18.916628
F 64.614172 46.306388 18.916628
F 55.854964 51.472134 17.958950
F 55.854964 36.036139 17.958950
F 55.854964 43.754137 17.958950
F 64.614526 51.454959 18.004451
F 64.614526 36.018965 18.004451
F 64.614526 43.736963 18.004451
F 55.858513 38.570970 21.616683
F 55.858513 46.288968 21.616683
F 64.614957 38.588224 21.643495
F 64.614957 46.306222 21.643495
F 58.010198 47.607976 17.973946
F 58.010198 39.889979 17.973946
F 66.837312 47.594877 18.005999
F 66.837312 39.876880 18.005999
F 58.016226 50.153056 21.627828
F 58.016226 42.435059 21.627828
F 66.837494 50.166360 21.644486
F 66.837494 42.448363 21.644486
F 58.010136 50.153048 18.911668
F 58.010136 42.435051 18.911668
F 66.837322 50.166401 18.916431
F 66.837322 42.448405 18.916431
F 60.194060 38.582498 18.914972
F 60.194060 46.300496 18.914973
F 69.063489 38.589817 18.916303
F 69.063489 46.307815 18.916303
F 60.196535 51.461788 17.991563
F 60.196535 36.025793 17.991563
F 60.196535 43.743791 17.991563
F 69.063526 51.453486 18.006477
F 69.063526 36.017492 18.006477
F 69.063526 43.735490 18.006477
F 60.199271 38.581380 21.635463
F 60.199271 46.299378 21.635463
F 69.063530 38.589806 21.644830
F 69.063530 46.307804 21.644830
F 53.712942 47.626760 25.264541
F 53.733803 42.396561 18.907227
F 53.733803 50.114558 18.907228
F 53.730708 42.411448 21.596739
F 53.730708 50.129445 21.596739
F 53.727354 39.909774 17.935352
F 53.727354 47.627772 17.935352
F 53.686962 39.902511 29.863257
F 53.686963 47.620508 29.863257
F 53.666363 39.900318 32.554483
F 53.666363 47.618315 32.554483
F 53.730031 39.912184 22.579056
F 53.730031 47.630182 22.579056
F 53.710594 42.418486 26.226335
F 53.710594 50.136482 26.226335
F 53.690080 42.421052 28.912922
F 53.690080 50.139049 28.912922
F 53.712942 39.908763 25.264541
F 62.387545 47.596053 47.112585
F 62.387545 39.878056 47.112585
F 71.290840 47.594329 47.113051
F 71.290840 39.876332 47.113051
F 62.387718 50.165191 48.024488
F 62.387718 42.447194 48.024488
F 71.290840 50.166963 48.022648
F 71.290840 42.448966 48.022648
F 62.389672 47.596488 44.386463
F 62.389672 39.878490 44.386463
F 71.290853 47.594333 44.384351
F 71.290853 39.876336 44.384350
F 55.764159 38.581952 48.037301
F 55.764159 46.299949 48.037301
F 64.610111 38.589262 48.023310
F 64.610111 46.307260 48.023310
F 55.778645 51.462958 44.400794
F 55.778645 36.026964 44.400793
F 55.778645 43.744962 44.400793
F 64.610852 51.454195 44.385125
F 64.610852 36.018201 44.385125
F 64.610852 43.736199 44.385125
F 55.763993 51.461394 47.117323
F 55.763993 36.025400 47.117323
F 55.763993 43.743398 47.117323
F 64.610070 51.454037 47.112779
F 64.610070 36.018042 47.112779
F 64.610070 43.736040 47.112779
F 57.962644 47.600097 47.114361
F 57.962644 39.882100 47.114361
F 66.835836 47.594559 47.112948
F 66.835836 39.876561 47.112948
F 57.963551 50.160650 48.031783
F 57.963550 42.442653 48.031782
F 66.835847 50.166736 48.022848
F 66.835847 42.448739 48.022847
F 57.972080 47.601924 44.394624
F 57.972080 39.883927 44.394624
F 66.836087 47.594614 44.384587
F 66.836087 39.876616 44.384587
F 60.171498 38.586185 48.027124
F 60.171498 46.304183 48.027124
F 69.063068 38.589915 48.022692
F 69.063068 46.307913 48.022692
F 60.175960 51.457911 44.389433
F 60.175960 36.021917 44.389433
F 60.175960 43.739915 44.389433
F 69.063132 51.453396 44.384403
F 69.063132 36.017402 44.384403
F 69.063132 43.735400 44.384403
F 60.171022 51.456829 47.112728
F 60.171022 36.020834 47.112728
F 60.171022 43.738832 47.112728
F 69.063066 51.453380 47.113025
F 69.063065 36.017386 47.113025
F 69.063066 43.735384 47.113025
F 62.393502 50.164064 36.196941
F 62.393502 42.446067 36.196941
F 71.290887 50.166951 36.198143
F 71.290887 42.448955 36.198144
F 62.395718 50.163620 33.472374
F 62.395718 42.445623 33.472374
F 71.290908 50.166947 33.469459
F 71.290908 42.448950 33.469459
F 55.822672 38.575644 33.490751
F 55.822672 46.293642 33.490751
F 64.613175 38.588598 33.470568
F 64.613175 46.306596 33.470568
F 55.807380 38.577144 36.200817
F 55.807380 46.295142 36.200817
F 64.612346 38.588760 36.197560
F 64.612346 46.306757 36.197560
F 57.988250 50.157377 36.197534
F 57.988250 42.439380 36.197534
F 66.836580 50.166562 36.197937
F 66.836580 42.448565 36.197937
F 57.997986 50.155473 33.482837
F 57.997986 42.437477 33.482837
F 66.836854 50.166504 33.469806
F 66.836854 42.448508 33.469806
F 60.189706 38.582888 33.476307
F 60.189706 46.300886 33.476307
F 69.063351 38.589848 33.469537
F 69.063351 46.307846 33.469538
F 60.184543 38.584045 36.196359
F 60.184543 46.302043 36.196359
F 69.063272 38.589865 36.198094
F 69.063272 46.307863 36.198094
F 62.391488 47.596831 39.835499
F 62.391488 39.878834 39.835499
F 71.290874 47.594337 39.836446
F 71.290874 39.876340 39.836446
F 62.389493 50.164854 43.474047
F 62.389493 42.446858 43.474047
F 71.290852 50.166960 43.474749
F 71.290852 42.448963 43.474749
F 62.391669 50.164414 40.748439
F 62.391669 42.446417 40.748439
F 71.290874 50.166955 40.746053
F 71.290874 42.448959 40.746053
F 62.393687 47.597276 37.110413
F 62.393687 39.879279 37.110413
F 71.290888 47.594342 37.107756
F 71.290888 39.876344 37.107756
F 55.793254 38.578749 40.764139
F 55.793254 46.296747 40.764139
F 64.611620 38.588935 40.746940
F 64.611620 46.306933 40.746940
F 55.807928 51.466111 37.127466
F 55.807928 36.030117 37.127466
F 55.807928 43.748115 37.127466
F 64.612390 51.454528 37.108755
F 64.612390 36.018534 37.108755
F 64.612390 43.736532 37.108755
F 55.792836 51.464590 39.839652
F 55.792836 36.028596 39.839652
F 55.792836 43.746594 39.839652
F 64.611576 51.454366 39.835970
F 64.611576 36.018372 39.835970
F 64.611576 43.736370 39.835970
F 55.778364 38.580290 43.478489
F 55.778364 46.298288 43.478489
F 64.610811 38.589095 43.474376
F 64.610811 46.307093 43.474376
F 57.979667 47.602638 39.836500
F 57.979667 39.884641 39.836500
F 66.836330 47.594672 39.836275
F 66.836330 39.876675 39.836276
F 57.971113 50.159929 43.475447
F 57.971113 42.441932 43.475447
F 66.836075 50.166678 43.474612
F 66.836075 42.448681 43.474613
F 57.980694 50.158073 40.757388
F 57.980694 42.440076 40.757388
F 66.836341 50.166622 40.746326
F 66.836341 42.448625 40.746326
F 57.989336 47.604517 37.120133
F 57.989336 39.886520 37.120133
F 66.836593 47.594730 37.108066
F 66.836593 39.876732 37.108066
F 60.180504 38.584565 40.751736
F 60.180504 46.302563 40.751736
F 69.063207 38.589882 40.746114
F 69.063207 46.307880 40.746114
F 60.185093 51.459563 37.114037
F 60.185093 36.023569 37.114037
F 60.185093 43.741567 37.114037
F 69.063274 51.453430 37.107826
F 69.063274 36.017435 37.107826
F 69.063274 43.735433 37.107826
F 60.179975 51.458427 39.835177
F 60.179975 36.022432 39.835177
F 60.179975 43.740430 39.835177
F 69.063204 51.453413 39.836404
F 69.063204 36.017418 39.836405
F 69.063204 43.735416 39.836405
F 60.175455 38.585677 43.473966
F 60.175455 46.303675 43.473967
F 69.063130 38.589899 43.474715
F 69.063130 46.307897 43.474715
F 53.574720 47.605659 47.113946
F 53.639810 39.895209 37.132945
F 53.639810 47.613207 37.132945
F 53.616660 42.433350 40.767890
F 53.616660 50.151347 40.767890
F 53.597131 42.434893 43.474409
F 53.597131 50.152890 43.474408
F 53.619881 39.893423 39.834670
F 53.619881 47.611420 39.834670
F 53.663284 42.426526 33.498210
F 53.663284 50.144523 33.498210
F 53.642954 42.428568 36.194737
F 53.642954 50.146565 36.194737
F 53.593835 39.888979 44.403087
F 53.593835 47.606977 44.403087
F 53.571356 42.439025 48.038392
F 53.571356 50.157022 48.038392
F 53.574720 39.887662 47.113946
F 62.385636 50.165619 50.751113
F 62.385636 42.447622 50.751113
F 71.290820 50.166967 50.751353
F 71.290820 42.448970 50.751354
F 55.750024 38.583535 50.755795
F 55.750024 46.301533 50.755795
F 64.609344 38.589416 50.751176
F 64.609344 46.307414 50.751176
F 57.954438 50.162388 50.753082
F 57.954438 42.444391 50.753082
F 66.835594 50.166789 50.751282
F 66.835594 42.448792 50.751282
F 60.166700 38.587222 50.751450
F 60.166700 46.305220 50.751451
F 69.062996 38.589930 50.751335
F 69.062997 46.307928 50.751335
F 62.383840 47.595327 54.389613
F 62.383840 39.877329 54.389613
F 71.290810 47.594322 54.389656
F 71.290810 39.876325 54.389656
F 62.382042 50.166371 58.028177
F 62.382042 42.448375 58.028177
F 71.290790 50.166974 58.027958
F 71.290790 42.448977 58.027958
F 62.383967 50.165932 55.300584
F 62.383967 42.447936 55.300584
F 71.290810 50.166971 55.299242
F 71.290810 42.448974 55.299242
F 62.385807 47.595727 51.662508
F 62.385807 39.877730 51.662508
F 71.290821 47.594326 51.660945
F 71.290821 39.876329 51.660945
F 55.736948 38.584775 55.307611
F 55.736948 46.302773 55.307611
F 64.608695 38.589568 55.299681
F 64.608695 46.307566 55.299681
F 55.750044 51.459793 51.672842
F 55.750044 36.023798 51.672842
F 55.750044 43.741797 51.672842
F 64.609379 51.453875 51.661500
F 64.609379 36.017881 51.661500
F 64.609379 43.735879 51.661500
F 55.737983 51.458631 54.392652
F 55.737983 36.022636 54.392652
F 55.737983 43.740634 54.392652
F 64.608644 51.453721 54.389574
F 64.608644 36.017727 54.389574
F 64.608644 43.735725 54.389574
F 55.728424 38.584868 58.028517
F 55.728424 46.302866 58.028517
F 64.608047 38.589697 58.027932
F 64.608047 46.307695 58.027931
F 57.946785 47.597910 54.391588
F 57.946785 39.879913 54.391588
F 66.835375 47.594453 54.389613
F 66.835375 39.876455 54.389613
F 57.940051 50.164658 58.029906
F 57.940051 42.446661 58.029906
F 66.835146 50.166893 58.027948
F 66.835146 42.448897 58.027948
F 57.947296 50.163083 55.305886
F 57.947296 42.445086 55.305886
F 66.835383 50.166842 55.299373
F 66.835383 42.448845 55.299373
F 57.955172 47.599409 51.668823
F 57.955172 39.881412 51.668823
F 66.835607 47.594503 51.661109
F 66.835607 39.876506 51.661109
F 60.163027 38.587670 55.302411
F 60.163027 46.305668 55.302411
F 69.062940 38.589945 55.299269
F 69.062940 46.307943 55.299270
F 60.167132 51.456327 51.664823
F 60.167132 36.020332 51.664823
F 60.167132 43.738330 51.664823
F 69.062998 51.453365 51.660981
F 69.062998 36.017370 51.660981
F 69.062998 43.735368 51.660981
F 60.162606 51.455329 54.390120
F 60.162606 36.019334 54.390120
F 60.162606 43.737332 54.390120
F 69.062937 51.453350 54.389644
F 69.062937 36.017355 54.389644
F 69.062937 43.735354 54.389644
F 60.159266 38.588409 58.028532
F 60.159266 46.306406 58.028531
F 69.062878 38.589958 58.027951
F 69.062878 46.307956 58.027951
F 62.381049 47.594796 61.666323
F 62.381049 39.876799 61.666323
F 71.290784 47.594316 61.666258
F 71.290784 39.876319 61.666258
F 62.379630 50.167134 65.304897
F 62.379630 42.449137 65.304897
F 71.290763 50.166981 65.304562
F 71.290763 42.448984 65.304562
F 62.380304 50.166632 62.576557
F 62.380304 42.448635 62.576557
F 71.290778 50.166978 62.575837
F 71.290778 42.448981 62.575837
F 62.382402 47.595075 58.938480
F 62.382402 39.877078 58.938480
F 71.290793 47.594319 58.937539
F 71.290793 39.876322 58.937539
F 55.720115 38.587283 62.572480
F 55.720115 46.305281 62.572480
F 64.607591 38.589795 62.575995
F 64.607591 46.307793 62.575996
F 55.725371 51.457081 58.943017
F 55.725371 36.021087 58.943017
F 55.725371 43.739085 58.943016
F 64.608009 51.453579 58.937895
F 64.608009 36.017584 58.937895
F 64.608009 43.735583 58.937895
F 55.714847 51.455662 61.665012
F 55.714847 36.019668 61.665012
F 55.714847 43.737666 61.665012
F 64.607214 51.453393 61.666343
F 64.607214 36.017398 61.666343
F 64.607214 43.735396 61.666343
F 55.748964 38.579317 65.293968
F 55.748964 46.297315 65.293968
F 64.607991 38.589684 65.304468
F 64.607991 46.307682 65.304468
F 57.937372 47.598130 61.666213
F 57.937372 39.880133 61.666213
F 66.835011 47.594375 61.666239
F 66.835011 39.876377 61.666239
F 57.930324 50.170435 65.309133
F 57.930324 42.452438 65.309133
F 66.834814 50.166959 65.304585
F 66.834815 42.448962 65.304585
F 57.931747 50.165862 62.581637
F 57.931747 42.447865 62.581637
F 66.834907 50.166951 62.575891
F 66.834907 42.448954 62.575891
F 57.940791 47.597531 58.941747
F 57.940791 39.879534 58.941747
F 66.835180 47.594406 58.937627
F 66.835180 39.876408 58.937627
F 60.156883 38.588829 62.577760
F 60.156883 46.306827 62.577760
F 69.062834 38.589971 62.575845
F 69.062834 46.307969 62.575845
F 60.159156 51.454966 58.940579
F 60.159156 36.018971 58.940579
F 60.159156 43.736969 58.940579
F 69.062873 51.453335 58.937561
F 69.062873 36.017341 58.937560
F 69.062873 43.735339 58.937560
F 60.154397 51.453857 61.667679
F 60.154397 36.017863 61.667679
F 60.154397 43.735861 61.667679
F 69.062803 51.453318 61.666264
F 69.062803 36.017324 61.666264
F 69.062804 43.735322 61.666264
F 60.159220 38.590074 65.305198
F 60.159220 46.308071 65.305198
F 69.062877 38.589956 65.304548
F 69.062877 46.307954 65.304548
F 53.552869 50.158168 50.752894
F 53.513988 39.880782 58.924821
F 53.513988 47.598779 58.924821
F 53.552869 42.440171 50.752894
F 53.533703 47.600557 54.388725
F 53.554470 42.394559 65.264175
F 53.554469 50.112556 65.264176
F 53.517825 39.883594 61.639409
F 53.517825 47.601592 61.639409
F 53.549521 39.883752 51.672226
F 53.549521 47.601750 51.672226
F 53.530092 42.443428 55.300043
F 53.530092 50.161425 55.300043
F 53.522146 42.443006 58.016009
F 53.522146 50.161003 58.016009
F 53.533703 39.882559 54.388725
F 57.930324 34.734440 65.309133
F 53.489860 42.445738 62.553094
F 53.489860 50.163735 62.553095
F 62.379630 34.731139 65.304897
F 62.378179 55.312261 3.454277
F 62.378180 63.030259 3.454277
F 71.290757 55.312306 3.453467
F 71.290757 63.030304 3.453467
F 62.377223 57.885209 7.091987
F 62.377223 65.603208 7.091987
F 71.290746 57.884981 7.091765
F 71.290746 65.602979 7.091765
F 62.377544 57.885149 4.363270
F 62.377544 65.603148 4.363270
F 71.290751 57.884981 4.363034
F 71.290751 65.602979 4.363034
F 62.382661 55.313516 0.725979
F 62.382661 63.031514 0.725979
F 71.290793 55.312315 0.724743
F 71.290793 63.030313 0.724742
F 55.695744 54.017915 4.369743
F 55.695745 61.735912 4.369743
F 64.606485 54.026013 4.363150
F 64.606485 61.744010 4.363150
F 55.707628 59.178471 0.730037
F 55.707628 66.896469 0.730037
F 64.607082 59.171350 0.724921
F 64.607082 66.889348 0.724921
F 55.690874 59.179047 3.449267
F 55.690874 66.897046 3.449267
F 64.606153 59.171177 3.453670
F 64.606153 66.889175 3.453670
F 55.687486 54.019645 7.088286
F 55.687487 61.737642 7.088286
F 64.606135 54.026106 7.091909
F 64.606135 61.744104 7.091909
F 57.921740 55.311730 3.461441
F 57.921740 63.029728 3.461441
F 66.834631 55.312278 3.453540
F 66.834631 63.030276 3.453540
F 57.916415 57.887283 7.093188
F 57.916415 65.605281 7.093188
F 66.834516 57.885034 7.091801
F 66.834516 65.603032 7.091802
F 57.917035 57.888219 4.363486
F 57.917035 65.606217 4.363486
F 66.834548 57.885032 4.363022
F 66.834548 65.603030 4.363022
F 57.944720 55.320436 0.734053
F 57.944720 63.038434 0.734053
F 66.835160 55.312387 0.724839
F 66.835160 63.030385 0.724839
F 60.150731 54.025649 4.364878
F 60.150731 61.743647 4.364878
F 69.062727 54.025989 4.363039
F 69.062727 61.743986 4.363039
F 60.155007 59.173760 0.727299
F 60.155007 66.891759 0.727299
F 69.062767 59.171305 0.724742
F 69.062767 66.889303 0.724742
F 60.148484 59.171069 3.455366
F 60.148484 66.889067 3.455366
F 69.062700 59.171292 3.453478
F 69.062700 66.889290 3.453478
F 60.148280 54.026231 7.092814
F 60.148280 61.744229 7.092814
F 69.062696 54.025995 7.091776
F 69.062696 61.743992 7.091776
F 62.378297 55.312332 10.729394
F 62.378297 63.030330 10.729394
F 71.290755 55.312305 10.730062
F 71.290755 63.030303 10.730062
F 62.381020 57.884299 14.365529
F 62.381020 65.602297 14.365529
F 71.290763 57.884977 14.368351
F 71.290763 65.602975 14.368351
F 62.377710 57.885078 11.638089
F 62.377710 65.603076 11.638089
F 71.290752 57.884980 11.639629
F 71.290752 65.602979 11.639629
F 62.377418 55.312168 8.001014
F 62.377418 63.030166 8.001013
F 71.290748 55.312304 8.001333
F 71.290748 63.030303 8.001333
F 55.692515 54.019487 11.622624
F 55.692515 61.737485 11.622624
F 64.606353 54.026039 11.639170
F 64.606353 61.744036 11.639170
F 55.687360 59.177161 8.001063
F 55.687360 66.895160 8.001063
F 64.606073 59.171163 8.001182
F 64.606073 66.889161 8.001182
F 55.689928 59.176003 10.718446
F 55.689928 66.894002 10.718446
F 64.606321 59.171213 10.729940
F 64.606321 66.889211 10.729940
F 55.719771 54.018210 14.333609
F 55.719771 61.736207 14.333609
F 64.607691 54.025759 14.367464
F 64.607691 61.743756 14.367464
F 57.921001 55.311304 10.725017
F 57.921001 63.029302 10.725017
F 66.834616 55.312273 10.730042
F 66.834616 63.030271 10.730042
F 57.931165 57.885399 14.352859
F 57.931165 65.603397 14.352859
F 66.834901 57.884941 14.368126
F 66.834901 65.602940 14.368126
F 57.918207 57.886620 11.627901
F 57.918207 65.604619 11.627900
F 66.834566 57.885017 11.639508
F 66.834566 65.603016 11.639508
F 57.916519 55.310584 7.996703
F 57.916519 63.028582 7.996703
F 66.834537 55.312258 8.001292
F 66.834537 63.030256 8.001292
F 60.149555 54.026103 11.634705
F 60.149555 61.744100 11.634705
F 69.062713 54.025991 11.639606
F 69.062713 61.743989 11.639606
F 60.147843 59.170749 8.000276
F 60.147843 66.888747 8.000276
F 69.062691 59.171289 8.001322
F 69.062691 66.889288 8.001322
F 60.149594 59.171143 10.728159
F 60.149594 66.889141 10.728159
F 69.062709 59.171292 10.730063
F 69.062708 66.889291 10.730063
F 60.158867 54.024006 14.360160
F 60.158867 61.742003 14.360160
F 69.062807 54.025969 14.368305
F 69.062807 61.743966 14.368305
F 62.381219 55.312900 15.274900
F 62.381219 63.030898 15.274900
F 71.290768 55.312309 15.277923
F 71.290768 63.030307 15.277923
F 55.711829 59.183334 15.250793
F 55.711829 66.901332 15.250793
F 64.607197 59.171433 15.276878
F 64.607197 66.889431 15.276878
F 57.935155 55.313597 15.254532
F 57.935155 63.031595 15.254531
F 66.834938 55.312363 15.277678
F 66.834938 63.030361 15.277677
F 60.154983 59.171725 15.268690
F 60.154983 66.889723 15.268690
F 69.062766 59.171309 15.277867
F 69.062766 66.889308 15.277867
F 55.695744 69.453911 4.369743
F 53.490818 57.874284 11.643257
F 55.687486 69.455641 7.088286
F 53.490818 65.592283 11.643257
F 60.150731 69.461645 4.364878
F 53.491883 55.328979 8.013791
F 55.692515 69.455483 11.622624
F 53.491884 63.046978 8.013791
F 55.719771 69.454205 14.333609
F 64.607691 69.461754 14.367464
F 53.497673 65.611160 14.342651
F 60.158867 69.460001 14.360160
F 53.544169 55.344741 15.255432
F 53.544170 63.062739 15.255432
F 53.522570 55.337085 3.417980
F 53.522571 63.055084 3.417980
F 53.493140 57.867274 7.072950
F 53.493140 65.585273 7.072950
F 53.494292 57.869512 4.371496
F 53.494292 65.587511 4.371496
F 53.535000 55.282963 0.712168
F 53.535000 63.000961 0.712168
F 53.492091 55.330956 10.713540
F 53.492092 63.048955 10.713540
F 53.497672 57.893162 14.342651
F 69.062807 69.461964 14.368305
F 62.399275 55.316345 25.280754
F 62.399275 63.034342 25.280754
F 71.290943 55.312350 25.283235
F 71.290943 63.030348 25.283235
F 62.397527 57.881269 28.919723
F 62.397527 65.599267 28.919723
F 71.290922 57.884939 28.921538
F 71.290922 65.602938 28.921539
F 62.399366 57.880918 26.196022
F 62.399366 65.598916 26.196022
F 71.290943 57.884935 26.192865
F 71.290943 65.602934 26.192865
F 62.399905 55.316431 22.557027
F 62.399905 63.034429 22.557027
F 71.290951 55.312353 22.554565
F 71.290951 63.030351 22.554565
F 55.850156 54.007872 26.213606
F 55.850156 61.725869 26.213606
F 64.614615 54.024282 26.194117
F 64.614615 61.742279 26.194117
F 55.855727 59.190245 22.564158
F 55.855727 66.908243 22.564158
F 64.614950 59.173080 22.555680
F 64.614950 66.891078 22.555680
F 55.849054 59.188856 25.272836
F 55.849054 66.906854 25.272836
F 64.614596 59.173016 25.282226
F 64.614596 66.891014 25.282226
F 55.836413 54.009933 28.921048
F 55.836413 61.727930 28.921048
F 64.613896 54.024416 28.920713
F 64.613896 61.742413 28.920713
F 58.012133 55.325364 25.275106
F 58.012133 63.043362 25.275107
F 66.837334 55.312898 25.282899
F 66.837334 63.030896 25.282899
F 58.005059 57.872887 28.917931
F 58.005059 65.590885 28.917931
F 66.837095 57.884440 28.921256
F 66.837095 65.602438 28.921256
F 58.012515 57.871249 26.205182
F 58.012515 65.589247 26.205182
F 66.837346 57.884387 26.193271
F 66.837346 65.602386 26.193271
F 58.015241 55.326236 22.561861
F 58.015241 63.044234 22.561861
F 66.837461 55.312925 22.554942
F 66.837461 63.030923 22.554942
F 60.197658 54.017564 26.199744
F 60.197658 61.735561 26.199744
F 69.063491 54.025809 26.192958
F 69.063491 61.743807 26.192958
F 60.198933 59.179979 22.559595
F 60.198933 66.897977 22.559595
F 69.063536 59.171489 22.554658
F 69.063536 66.889487 22.554658
F 60.197400 59.179548 25.278161
F 60.197400 66.897546 25.278161
F 69.063488 59.171476 25.283158
F 69.063488 66.889475 25.283158
F 60.193601 54.018421 28.918187
F 60.193601 61.736418 28.918187
F 69.063416 54.025826 28.921471
F 69.063416 61.743823 28.921471
F 62.395537 55.315624 32.558360
F 62.395537 63.033622 32.558360
F 71.290909 55.312342 32.559841
F 71.290909 63.030340 32.559841
F 62.397691 55.316044 29.834287
F 62.397691 63.034042 29.834287
F 71.290923 55.312346 29.831162
F 71.290923 63.030344 29.831162
F 55.837365 59.187274 29.853687
F 55.837365 66.905273 29.853687
F 64.613941 59.172862 29.832373
F 64.613941 66.890861 29.832373
F 55.822005 59.185704 32.561866
F 55.822005 66.903702 32.561866
F 64.613130 59.172703 32.559147
F 64.613130 66.890701 32.559147
F 57.996823 55.323195 32.558372
F 57.996823 63.041193 32.558372
F 66.836843 55.312787 32.559598
F 66.836843 63.030785 32.559598
F 58.006269 55.325143 29.845065
F 58.006269 63.043141 29.845065
F 66.837105 55.312843 29.831543
F 66.837105 63.030841 29.831543
F 60.194070 59.179178 29.838326
F 60.194070 66.897176 29.838326
F 69.063419 59.171461 29.831249
F 69.063419 66.889459 29.831249
F 60.189129 59.178073 32.557424
F 60.189129 66.896071 32.557424
F 69.063347 59.171443 32.559783
F 69.063347 66.889442 32.559783
F 62.398397 55.316103 18.000794
F 62.398397 63.034101 18.000794
F 71.290951 55.312352 18.006621
F 71.290951 63.030350 18.006621
F 62.400171 57.880835 21.641078
F 62.400171 65.598833 21.641078
F 71.290953 57.884932 21.644930
F 71.290953 65.602930 21.644930
F 62.398198 57.881333 18.916511
F 62.398198 65.599332 18.916511
F 71.290956 57.884932 18.916255
F 71.290956 65.602931 18.916255
F 55.849684 54.007345 18.905391
F 55.849684 61.725342 18.905391
F 64.614172 54.024384 18.916628
F 64.614172 61.742381 18.916628
F 55.854964 59.190131 17.958950
F 55.854964 66.908129 17.958950
F 64.614526 59.172956 18.004451
F 64.614526 66.890954 18.004451
F 55.858513 54.006964 21.616683
F 55.858513 61.724961 21.616683
F 64.614957 54.024218 21.643495
F 64.614957 61.742215 21.643495
F 58.010198 55.325973 17.973946
F 58.010198 63.043971 17.973946
F 66.837312 55.312874 18.005999
F 66.837312 63.030871 18.005999
F 58.016226 57.871052 21.627828
F 58.016226 65.589050 21.627828
F 66.837494 57.884356 21.644486
F 66.837494 65.602355 21.644486
F 58.010136 57.871044 18.911668
F 58.010136 65.589042 18.911668
F 66.837322 57.884398 18.916431
F 66.837322 65.602396 18.916431
F 60.194060 54.018492 18.914973
F 60.194060 61.736489 18.914972
F 69.063489 54.025811 18.916303
F 69.063489 61.743809 18.916303
F 60.196535 59.179785 17.991563
F 60.196535 66.897783 17.991563
F 69.063526 59.171483 18.006477
F 69.063526 66.889481 18.006477
F 60.199271 54.017374 21.635463
F 60.199271 61.735371 21.635463
F 69.063530 54.025800 21.644830
F 69.063530 61.743797 21.644830
F 64.614615 69.460277 26.194117
F 64.613896 69.460411 28.920713
F 60.197658 69.453559 26.199744
F 60.193601 69.454416 28.918187
F 60.199271 69.453369 21.635463
F 64.614172 69.460380 18.916628
F 64.614957 69.460213 21.643495
F 60.194060 69.454487 18.914973
F 53.712942 55.344756 25.264541
F 53.712942 63.062754 25.264541
F 53.690080 57.857045 28.912922
F 53.690080 65.575043 28.912922
F 53.710594 57.854479 26.226335
F 53.710594 65.572477 26.226335
F 53.730031 55.348178 22.579057
F 53.730031 63.066176 22.579056
F 53.666363 55.336311 32.554483
F 53.733803 65.550552 18.907227
F 53.733803 57.832554 18.907227
F 53.730708 65.565439 21.596739
F 53.730708 57.847441 21.596739
F 53.727354 63.063766 17.935352
F 53.727354 55.345768 17.935352
F 53.686962 63.056502 29.863257
F 53.686963 55.338504 29.863257
F 53.666363 63.054309 32.554483
F 55.850156 69.443867 26.213606
F 69.063530 69.461796 21.644830
F 55.836413 69.445928 28.921048
F 69.063491 69.461805 26.192958
F 69.063416 69.461821 28.921471
F 55.849684 69.443340 18.905391
F 55.858513 69.442959 21.616683
F 69.063489 69.461807 18.916303
F 62.387545 55.314049 47.112585
F 62.387545 63.032047 47.112585
F 71.290840 55.312326 47.113051
F 71.290840 63.030324 47.113051
F 62.387718 57.883187 48.024488
F 62.387718 65.601186 48.024488
F 71.290840 57.884960 48.022648
F 71.290840 65.602958 48.022648
F 62.389672 55.314484 44.386463
F 62.389672 63.032482 44.386463
F 71.290853 55.312330 44.384351
F 71.290853 63.030328 44.384350
F 55.764159 54.017946 48.037301
F 55.764159 61.735943 48.037301
F 64.610111 54.025256 48.023310
F 64.610111 61.743253 48.023310
F 55.778645 59.180955 44.400793
F 55.778645 66.898953 44.400793
F 64.610852 59.172192 44.385125
F 64.610852 66.890190 44.385125
F 55.763993 59.179391 47.117323
F 55.763993 66.897389 47.117323
F 64.610070 59.172034 47.112779
F 64.610070 66.890032 47.112779
F 57.962644 55.318093 47.114361
F 57.962644 63.036091 47.114361
F 66.835836 55.312555 47.112948
F 66.835836 63.030553 47.112948
F 57.963550 57.878647 48.031782
F 57.963550 65.596645 48.031782
F 66.835847 57.884732 48.022847
F 66.835847 65.602730 48.022847
F 57.972080 55.319920 44.394624
F 57.972080 63.037918 44.394624
F 66.836087 55.312610 44.384586
F 66.836087 63.030608 44.384586
F 60.171498 54.022179 48.027124
F 60.171498 61.740177 48.027124
F 69.063068 54.025909 48.022692
F 69.063068 61.743906 48.022692
F 60.175960 59.175908 44.389433
F 60.175960 66.893906 44.389433
F 69.063132 59.171393 44.384403
F 69.063132 66.889391 44.384403
F 60.171022 59.174826 47.112728
F 60.171022 66.892824 47.112728
F 69.063066 59.171377 47.113025
F 69.063066 66.889375 47.113025
F 62.393502 57.882060 36.196941
F 62.393502 65.600058 36.196941
F 71.290887 57.884948 36.198144
F 71.290887 65.602946 36.198144
F 62.395718 57.881616 33.472373
F 62.395718 65.599615 33.472374
F 71.290908 57.884944 33.469459
F 71.290908 65.602942 33.469459
F 55.822672 54.011638 33.490751
F 55.822672 61.729636 33.490751
F 64.613175 54.024592 33.470568
F 64.613175 61.742589 33.470568
F 55.807380 54.013138 36.200817
F 55.807380 61.731135 36.200817
F 64.612346 54.024754 36.197560
F 64.612346 61.742751 36.197560
F 57.988250 57.875373 36.197534
F 57.988250 65.593371 36.197534
F 66.836580 57.884558 36.197937
F 66.836580 65.602557 36.197937
F 57.997986 57.873470 33.482837
F 57.997986 65.591468 33.482837
F 66.836854 57.884501 33.469806
F 66.836854 65.602499 33.469806
F 60.189706 54.018882 33.476307
F 60.189706 61.736880 33.476307
F 69.063351 54.025842 33.469538
F 69.063351 61.743840 33.469537
F 60.184543 54.020039 36.196359
F 60.184543 61.738036 36.196359
F 69.063272 54.025859 36.198094
F 69.063272 61.743857 36.198094
F 62.391488 55.314827 39.835499
F 62.391488 63.032825 39.835499
F 71.290874 55.312334 39.836446
F 71.290874 63.030332 39.836446
F 62.389493 57.882851 43.474047
F 62.389493 65.600849 43.474047
F 71.290852 57.884956 43.474749
F 71.290852 65.602954 43.474749
F 62.391669 57.882410 40.748439
F 62.391669 65.600408 40.748439
F 71.290874 57.884952 40.746053
F 71.290874 65.602950 40.746053
F 62.393687 55.315272 37.110413
F 62.393687 63.033270 37.110413
F 71.290888 55.312338 37.107756
F 71.290888 63.030336 37.107756
F 55.793254 54.014743 40.764139
F 55.793254 61.732740 40.764139
F 64.611620 54.024929 40.746940
F 64.611620 61.742926 40.746940
F 55.807928 59.184108 37.127466
F 55.807928 66.902106 37.127466
F 64.612390 59.172525 37.108755
F 64.612390 66.890523 37.108755
F 55.792836 59.182587 39.839652
F 55.792836 66.900585 39.839652
F 64.611576 59.172363 39.835970
F 64.611576 66.890362 39.835970
F 55.778364 54.016284 43.478489
F 55.778364 61.734281 43.478489
F 64.610811 54.025089 43.474376
F 64.610811 61.743087 43.474376
F 57.979667 55.320635 39.836500
F 57.979667 63.038633 39.836500
F 66.836330 55.312669 39.836275
F 66.836330 63.030667 39.836276
F 57.971113 57.877926 43.475447
F 57.971113 65.595924 43.475447
F 66.836075 57.884675 43.474612
F 66.836075 65.602673 43.474613
F 57.980694 57.876070 40.757388
F 57.980694 65.594068 40.757388
F 66.836341 57.884618 40.746326
F 66.836341 65.602617 40.746326
F 57.989336 55.322514 37.120133
F 57.989336 63.040512 37.120133
F 66.836593 55.312726 37.108066
F 66.836593 63.030724 37.108066
F 60.180504 54.020559 40.751736
F 60.180504 61.738556 40.751736
F 69.063207 54.025876 40.746114
F 69.063207 61.743874 40.746114
F 60.185093 59.177560 37.114037
F 60.185093 66.895559 37.114037
F 69.063274 59.171427 37.107826
F 69.063274 66.889425 37.107826
F 60.179975 59.176424 39.835177
F 60.179975 66.894422 39.835177
F 69.063204 59.171410 39.836405
F 69.063204 66.889408 39.836405
F 60.175455 54.021671 43.473967
F 60.175455 61.739668 43.473966
F 69.063130 54.025893 43.474715
F 69.063130 61.743890 43.474715
F 64.610111 69.461251 48.023310
F 60.171498 69.458175 48.027124
F 64.613175 69.460587 33.470568
F 64.612346 69.460749 36.197560
F 60.175455 69.457667 43.473967
F 60.189706 69.454878 33.476307
F 60.184543 69.456035 36.196359
F 64.611620 69.460924 40.746940
F 64.610811 69.461085 43.474376
F 60.180504 69.456554 40.751736
F 53.574720 55.323655 47.113946
F 53.574720 63.041653 47.113946
F 53.571356 57.875019 48.038392
F 53.571356 65.593017 48.038392
F 53.593835 55.324973 44.403087
F 53.593835 63.042971 44.403087
F 53.642954 57.864562 36.194737
F 53.642954 65.582560 36.194737
F 53.663284 57.862520 33.498209
F 53.663284 65.580518 33.498209
F 53.619881 55.329416 39.834670
F 53.639810 63.049201 37.132945
F 53.639810 55.331203 37.132945
F 53.616660 65.587342 40.767890
F 53.616660 57.869343 40.767890
F 53.597131 65.588885 43.474408
F 53.597131 57.870886 43.474408
F 53.619881 63.047414 39.834670
F 55.764159 69.453941 48.037301
F 69.063130 69.461888 43.474715
F 69.063068 69.461904 48.022692
F 55.822672 69.447634 33.490751
F 55.807380 69.449133 36.200817
F 69.063351 69.461838 33.469538
F 69.063272 69.461855 36.198094
F 55.793254 69.450738 40.764139
F 55.778364 69.452279 43.478489
F 69.063207 69.461872 40.746114
F 62.385636 57.883615 50.751113
F 62.385636 65.601613 50.751113
F 71.290820 57.884964 50.751354
F 71.290820 65.602962 50.751354
F 55.750024 54.019529 50.755795
F 55.750024 61.737527 50.755795
F 64.609344 54.025410 50.751176
F 64.609344 61.743408 50.751176
F 57.954438 57.880384 50.753082
F 57.954438 65.598382 50.753082
F 66.835594 57.884785 50.751282
F 66.835594 65.602784 50.751282
F 60.166700 54.023216 50.751450
F 60.166700 61.741213 50.751450
F 69.062997 54.025924 50.751335
F 69.062997 61.743922 50.751335
F 62.383840 55.313323 54.389613
F 62.383840 63.031321 54.389613
F 71.290810 55.312318 54.389656
F 71.290810 63.030316 54.389656
F 62.382042 57.884368 58.028177
F 62.382042 65.602366 58.028177
F 71.290790 57.884971 58.027958
F 71.290790 65.602969 58.027958
F 62.383967 57.883929 55.300584
F 62.383967 65.601927 55.300584
F 71.290810 57.884967 55.299242
F 71.290810 65.602965 55.299242
F 62.385807 55.313723 51.662508
F 62.385807 63.031721 51.662508
F 71.290821 55.312322 51.660945
F 71.290821 63.030320 51.660945
F 55.736948 54.020769 55.307611
F 55.736948 61.738767 55.307611
F 64.608695 54.025562 55.299681
F 64.608695 61.743559 55.299681
F 55.750044 59.177790 51.672842
F 55.750044 66.895788 51.672842
F 64.609379 59.171872 51.661500
F 64.609379 66.889870 51.661500
F 55.737983 59.176628 54.392652
F 55.737983 66.894626 54.392652
F 64.608644 59.171718 54.389574
F 64.608644 66.889717 54.389574
F 55.728424 54.020862 58.028517
F 55.728424 61.738859 58.028517
F 64.608047 54.025691 58.027931
F 64.608047 61.743688 58.027932
F 57.946785 55.315906 54.391588
F 57.946785 63.033904 54.391588
F 66.835375 55.312449 54.389613
F 66.835375 63.030447 54.389613
F 57.940051 57.882654 58.029906
F 57.940051 65.600653 58.029906
F 66.835146 57.884890 58.027948
F 66.835146 65.602888 58.027948
F 57.947296 57.881079 55.305886
F 57.947296 65.599077 55.305886
F 66.835383 57.884839 55.299373
F 66.835383 65.602837 55.299373
F 57.955172 55.317405 51.668823
F 57.955172 63.035403 51.668823
F 66.835607 55.312500 51.661109
F 66.835607 63.030498 51.661109
F 60.163027 54.023664 55.302411
F 60.163027 61.741661 55.302411
F 69.062940 54.025939 55.299270
F 69.062940 61.743937 55.299269
F 60.167132 59.174324 51.664823
F 60.167132 66.892322 51.664823
F 69.062998 59.171361 51.660981
F 69.062998 66.889360 51.660981
F 60.162606 59.173326 54.390120
F 60.162606 66.891324 54.390120
F 69.062937 59.171347 54.389644
F 69.062937 66.889345 54.389644
F 60.159266 54.024402 58.028531
F 60.159266 61.742400 58.028532
F 69.062878 54.025952 58.027951
F 69.062878 61.743949 58.027951
F 62.381049 55.312792 61.666323
F 62.381049 63.030790 61.666323
F 71.290784 55.312312 61.666258
F 71.290784 63.030310 61.666258
F 62.379630 57.885131 65.304897
F 62.379630 65.603129 65.304897
F 71.290763 57.884977 65.304562
F 71.290763 65.602975 65.304562
F 62.380304 57.884629 62.576557
F 62.380304 65.602627 62.576557
F 71.290778 57.884974 62.575837
F 71.290778 65.602973 62.575837
F 62.382402 55.313071 58.938480
F 62.382402 63.031069 58.938480
F 71.290793 55.312315 58.937539
F 71.290793 63.030313 58.937539
F 55.720115 54.023277 62.572480
F 55.720115 61.741275 62.572480
F 64.607591 54.025789 62.575996
F 64.607591 61.743786 62.575995
F 55.725371 59.175078 58.943017
F 55.725371 66.893076 58.943016
F 64.608009 59.171576 58.937895
F 64.608009 66.889574 58.937895
F 55.714847 59.173659 61.665012
F 55.714847 66.891657 61.665012
F 64.607214 59.171389 61.666343
F 64.607214 66.889388 61.666343
F 55.748964 54.015311 65.293968
F 55.748964 61.733308 65.293968
F 64.607991 54.025678 65.304468
F 64.607991 61.743675 65.304468
F 57.937372 55.316126 61.666213
F 57.937372 63.034124 61.666213
F 66.835011 55.312371 61.666239
F 66.835011 63.030369 61.666239
F 57.930324 57.888432 65.309133
F 57.930324 65.606430 65.309133
F 66.834814 57.884955 65.304585
F 66.834815 65.602953 65.304585
F 57.931747 57.883858 62.581637
F 57.931747 65.601857 62.581637
F 66.834907 57.884947 62.575891
F 66.834907 65.602945 62.575891
F 57.940791 55.315527 58.941747
F 57.940791 63.033525 58.941746
F 66.835180 55.312402 58.937627
F 66.835180 63.030400 58.937626
F 60.156883 54.024823 62.577760
F 60.156883 61.742820 62.577760
F 69.062834 54.025965 62.575845
F 69.062834 61.743963 62.575845
F 60.159156 59.172963 58.940579
F 60.159156 66.890961 58.940579
F 69.062873 59.171332 58.937560
F 69.062873 66.889330 58.937560
F 60.154397 59.171854 61.667679
F 60.154397 66.889852 61.667679
F 69.062804 59.171315 61.666264
F 69.062803 66.889313 61.666264
F 60.159220 54.026067 65.305198
F 60.159220 61.744065 65.305198
F 69.062877 54.025950 65.304548
F 69.062877 61.743947 65.304548
F 64.609344 69.461406 50.751176
F 60.166700 69.459211 50.751451
F 64.608695 69.461557 55.299681
F 64.608047 69.461686 58.027931
F 53.554470 65.548550 65.264175
F 60.163027 69.459659 55.302411
F 60.159266 69.460398 58.028531
F 64.607591 69.461784 62.575996
F 64.607991 69.461673 65.304468
F 60.156883 69.460818 62.577760
F 53.552869 57.876164 50.752894
F 53.552869 65.594162 50.752894
F 53.533703 55.318553 54.388725
F 53.533703 63.036551 54.388725
F 53.522146 57.878999 58.016009
F 53.522146 65.596998 58.016009
F 53.530092 57.879421 55.300043
F 53.530092 65.597419 55.300043
F 53.549521 55.319746 51.672226
F 53.549521 63.037744 51.672226
F 53.517825 55.319588 61.639409
F 53.517825 63.037586 61.639409
F 53.513988 63.034773 58.924821
F 53.513988 55.316775 58.924821
F 53.554470 57.830552 65.264175
F 53.489860 65.599730 62.553094
F 53.489860 57.881731 62.553094
F 55.750024 69.455525 50.755795
F 69.062877 69.461945 65.304548
F 69.062997 69.461920 50.751335
F 55.736948 69.456765 55.307611
F 55.728424 69.456857 58.028517
F 69.062940 69.461935 55.299270
F 69.062878 69.461948 58.027951
F 55.720115 69.459273 62.572480
F 55.748964 69.451307 65.293968
F 69.062834 69.461961 62.575845
F 80.202756 1.286331 3.453461
F 80.202756 9.004327 3.453461
F 80.202756 16.722325 3.453461
F 89.114901 1.286291 3.453488
F 89.114901 9.004287 3.453488
F 89.114901 16.722285 3.453488
F 80.202751 3.858997 7.091761
F 80.202751 11.576993 7.091761
F 89.114908 3.859038 7.091786
F 89.114908 11.577035 7.091786
F 80.202756 3.858997 4.363036
F 80.202756 11.576993 4.363036
F 89.115129 3.859090 4.362970
F 89.115129 11.577086 4.362970
F 80.202752 1.286331 0.724736
F 80.202752 9.004327 0.724736
F 80.202752 16.722325 0.724736
F 89.115063 1.286248 0.724684
F 89.115063 9.004244 0.724684
F 89.115063 16.722242 0.724684
F 82.430752 7.717995 4.363036
F 82.430752 15.435993 4.363036
F 77.974756 12.863325 15.277936
F 73.518765 7.717996 4.363036
F 73.518765 15.435993 4.363036
F 82.430747 12.863325 15.277936
F 82.430748 5.145329 0.724736
F 82.430748 12.863325 0.724736
F 73.518762 5.145328 0.724736
F 73.518762 12.863325 0.724736
F 82.430754 5.145328 3.453462
F 82.430753 12.863325 3.453462
F 73.518763 5.145327 3.453462
F 73.518763 12.863324 3.453462
F 82.430751 7.717996 7.091762
F 82.430750 15.435993 7.091762
F 77.974756 5.145328 15.277936
F 73.518760 7.717996 7.091762
F 73.518760 15.435993 7.091762
F 82.430747 5.145329 15.277936
F 84.658752 1.286329 3.453462
F 84.658752 9.004325 3.453462
F 84.658752 16.722323 3.453462
F 75.746764 1.286330 3.453462
F 75.746764 9.004326 3.453462
F 75.746764 16.722324 3.453462
F 84.658748 3.858998 7.091762
F 84.658748 11.576995 7.091762
F 75.746759 3.858997 7.091761
F 75.746759 11.576993 7.091761
F 84.658764 3.859001 4.363034
F 84.658764 11.576997 4.363033
F 75.746763 3.858997 4.363036
F 75.746763 11.576993 4.363036
F 84.658757 1.286327 0.724734
F 84.658757 9.004324 0.724734
F 84.658757 16.722321 0.724734
F 75.746761 1.286330 0.724737
F 75.746761 9.004327 0.724737
F 75.746761 16.722325 0.724736
F 86.886775 7.718003 4.363033
F 86.886775 15.436000 4.363033
F 86.886772 12.863317 15.277931
F 77.974760 7.717995 4.363036
F 77.974760 15.435992 4.363036
F 86.886772 5.145320 15.277931
F 86.886779 5.145319 0.724735
F 86.886779 12.863316 0.724734
F 77.974756 5.145329 0.724736
F 77.974756 12.863325 0.724736
F 86.886833 5.145307 3.453478
F 86.886833 12.863304 3.453478
F 77.974759 5.145328 3.453461
F 77.974759 12.863325 3.453461
F 86.886836 7.718018 7.091778
F 86.886836 15.436015 7.091778
F 75.746760 16.722324 15.277935
F 77.974756 7.717995 7.091761
F 77.974756 15.435992 7.091761
F 75.746760 9.004326 15.277935
F 80.202756 1.286331 10.730061
F 80.202756 9.004327 10.730061
F 80.202756 16.722325 10.730061
F 89.114912 1.286290 10.730084
F 89.114912 9.004286 10.730084
F 89.114912 16.722284 10.730084
F 80.202751 3.858997 14.368361
F 80.202751 11.576993 14.368361
F 89.114901 3.859036 14.368381
F 89.114901 11.577033 14.368381
F 80.202756 3.858997 11.639636
F 80.202756 11.576993 11.639636
F 89.115143 3.859093 11.639567
F 89.115143 11.577089 11.639567
F 80.202752 1.286331 8.001336
F 80.202752 9.004327 8.001336
F 80.202752 16.722325 8.001336
F 89.115142 1.286234 8.001268
F 89.115142 9.004230 8.001268
F 89.115142 16.722228 8.001268
F 82.430752 7.717995 11.639636
F 82.430752 15.435993 11.639636
F 75.746760 1.286330 15.277935
F 73.518764 7.717996 11.639635
F 73.518764 15.435993 11.639635
F 89.115124 16.722232 15.277868
F 82.430747 5.145329 8.001336
F 82.430747 12.863325 8.001336
F 73.518759 5.145327 8.001335
F 73.518759 12.863324 8.001335
F 82.430754 5.145328 10.730061
F 82.430754 12.863325 10.730061
F 73.518763 5.145327 10.730062
F 73.518763 12.863324 10.730062
F 82.430751 7.717996 14.368361
F 82.430751 15.435993 14.368361
F 84.658762 16.722320 15.277933
F 73.518764 7.717995 14.368359
F 73.518764 15.435993 14.368359
F 89.115124 9.004234 15.277868
F 84.658753 1.286329 10.730062
F 84.658753 9.004325 10.730062
F 84.658753 16.722323 10.730062
F 75.746763 1.286330 10.730061
F 75.746763 9.004326 10.730061
F 75.746764 16.722324 10.730061
F 84.658748 3.858998 14.368362
F 84.658748 11.576995 14.368362
F 75.746759 3.858997 14.368361
F 75.746759 11.576993 14.368361
F 84.658766 3.859001 11.639633
F 84.658766 11.576998 11.639633
F 75.746763 3.858997 11.639636
F 75.746763 11.576994 11.639636
F 84.658762 1.286326 8.001333
F 84.658762 9.004323 8.001333
F 84.658762 16.722320 8.001333
F 75.746760 1.286330 8.001336
F 75.746760 9.004326 8.001336
F 75.746760 16.722324 8.001336
F 86.886777 7.718003 11.639631
F 86.886777 15.436001 11.639631
F 84.658762 9.004323 15.277933
F 77.974760 7.717995 11.639636
F 77.974760 15.435992 11.639636
F 84.658762 1.286326 15.277933
F 86.886772 5.145320 8.001332
F 86.886772 12.863317 8.001332
F 77.974756 5.145328 8.001336
F 77.974756 12.863325 8.001336
F 86.886839 5.145305 10.730078
F 86.886839 12.863302 10.730078
F 77.974759 5.145329 10.730061
F 77.974759 12.863325 10.730061
F 86.886833 7.718017 14.368377
F 86.886833 15.436015 14.368377
F 73.518761 12.863325 15.277933
F 77.974756 7.717995 14.368361
F 77.974756 15.435992 14.368361
F 73.518761 5.145328 15.277933
F 80.202752 1.286331 15.277936
F 80.202752 9.004327 15.277936
F 80.202752 16.722325 15.277936
F 89.115124 1.286238 15.277868
F 86.886775 0.000007 4.363033
F 86.886836 0.000022 7.091778
F 86.886833 0.000021 14.368377
F 86.886777 0.000007 11.639631
F 80.202756 1.286331 25.283261
F 80.202756 9.004327 25.283261
F 80.202756 16.722325 25.283261
F 89.114992 1.286274 25.283295
F 89.114992 9.004270 25.283295
F 89.114992 16.722268 25.283295
F 80.202752 3.858997 28.921561
F 80.202752 11.576993 28.921561
F 89.115054 3.859070 28.921609
F 89.115054 11.577066 28.921609
F 80.202756 3.858997 26.192836
F 80.202756 11.576993 26.192836
F 89.115067 3.859077 26.192788
F 89.115067 11.577073 26.192787
F 80.202752 1.286331 22.554536
F 80.202752 9.004327 22.554536
F 80.202752 16.722325 22.554536
F 89.115079 1.286249 22.554480
F 89.115079 9.004245 22.554480
F 89.115079 16.722243 22.554480
F 82.430753 7.717995 26.192835
F 82.430753 15.435993 26.192835
F 77.974757 15.435992 21.644961
F 73.518803 7.717987 26.192841
F 73.518803 15.435984 26.192841
F 77.974761 7.717995 18.916236
F 82.430747 5.145329 22.554536
F 82.430747 12.863325 22.554536
F 73.518802 5.145337 22.554542
F 73.518802 12.863334 22.554542
F 82.430753 5.145328 25.283261
F 82.430753 12.863325 25.283261
F 73.518802 5.145336 25.283256
F 73.518802 12.863333 25.283256
F 82.430750 7.717995 28.921561
F 82.430750 15.435993 28.921561
F 77.974757 7.717995 21.644961
F 73.518796 7.717988 28.921556
F 73.518796 15.435985 28.921556
F 77.974761 15.435992 18.916236
F 84.658755 1.286329 25.283262
F 84.658755 9.004325 25.283262
F 84.658755 16.722323 25.283262
F 75.746770 1.286332 25.283260
F 75.746770 9.004328 25.283260
F 75.746770 16.722326 25.283260
F 84.658754 3.859000 28.921562
F 84.658754 11.576996 28.921562
F 75.746765 3.858996 28.921560
F 75.746765 11.576992 28.921560
F 84.658761 3.859000 26.192833
F 84.658761 11.576997 26.192833
F 75.746770 3.858996 26.192837
F 75.746770 11.576992 26.192837
F 84.658760 1.286327 22.554533
F 84.658760 9.004323 22.554533
F 84.658760 16.722321 22.554533
F 75.746767 1.286332 22.554537
F 75.746767 9.004328 22.554537
F 75.746767 16.722326 22.554537
F 86.886793 7.718007 26.192828
F 86.886793 15.436004 26.192828
F 86.886822 15.436012 21.644975
F 77.974761 7.717995 26.192836
F 77.974761 15.435992 26.192836
F 86.886822 7.718015 21.644975
F 86.886770 5.145321 22.554531
F 86.886770 12.863318 22.554531
F 77.974757 5.145329 22.554536
F 77.974757 12.863326 22.554536
F 86.886819 5.145310 25.283275
F 86.886819 12.863307 25.283275
F 77.974760 5.145329 25.283261
F 77.974760 12.863326 25.283261
F 86.886809 7.718012 28.921573
F 86.886809 15.436009 28.921573
F 77.974761 12.863326 18.006661
F 77.974757 7.717995 28.921561
F 77.974757 15.435992 28.921561
F 77.974761 5.145329 18.006661
F 80.202756 1.286331 32.559860
F 80.202756 9.004327 32.559860
F 80.202756 16.722325 32.559860
F 89.115071 1.286254 32.559911
F 89.115071 9.004250 32.559911
F 89.115071 16.722248 32.559912
F 80.202752 1.286331 29.831135
F 80.202752 9.004327 29.831135
F 80.202752 16.722325 29.831135
F 89.115048 1.286254 29.831088
F 89.115048 9.004250 29.831088
F 89.115048 16.722248 29.831088
F 82.430748 5.145328 29.831135
F 82.430748 12.863325 29.831135
F 73.518795 5.145336 29.831141
F 73.518795 12.863333 29.831141
F 82.430753 5.145328 32.559861
F 82.430753 12.863325 32.559861
F 73.518795 5.145335 32.559856
F 73.518795 12.863332 32.559857
F 84.658760 1.286328 32.559862
F 84.658760 9.004324 32.559862
F 84.658760 16.722322 32.559862
F 75.746769 1.286331 32.559860
F 75.746769 9.004328 32.559860
F 75.746769 16.722326 32.559860
F 84.658756 1.286327 29.831133
F 84.658756 9.004324 29.831133
F 84.658756 16.722322 29.831133
F 75.746766 1.286332 29.831136
F 75.746766 9.004328 29.831136
F 75.746766 16.722326 29.831136
F 86.886805 5.145313 29.831125
F 86.886805 12.863310 29.831125
F 77.974757 5.145329 29.831136
F 77.974756 12.863326 29.831135
F 86.886810 5.145312 32.559871
F 86.886810 12.863309 32.559871
F 77.974760 5.145329 32.559860
F 77.974760 12.863326 32.559860
F 80.202756 1.286331 18.006661
F 80.202756 9.004327 18.006661
F 80.202756 16.722325 18.006661
F 89.114896 1.286293 18.006679
F 89.114896 9.004290 18.006679
F 89.114896 16.722288 18.006679
F 80.202752 3.858997 21.644961
F 80.202752 11.576993 21.644961
F 89.114886 3.859033 21.644978
F 89.114886 11.577029 21.644978
F 80.202756 3.858997 18.916236
F 80.202756 11.576993 18.916236
F 89.115105 3.859084 18.916172
F 89.115105 11.577080 18.916172
F 82.430752 7.717995 18.916236
F 82.430752 15.435993 18.916236
F 86.886831 12.863304 18.006676
F 73.518805 7.717986 18.916240
F 73.518805 15.435984 18.916240
F 86.886775 15.436000 18.916231
F 82.430754 5.145328 18.006661
F 82.430754 12.863325 18.006661
F 73.518807 5.145338 18.006653
F 73.518807 12.863335 18.006653
F 82.430750 7.717996 21.644961
F 82.430750 15.435993 21.644961
F 86.886831 5.145307 18.006676
F 73.518802 7.717986 21.644955
F 73.518802 15.435984 21.644955
F 86.886775 7.718003 18.916231
F 84.658752 1.286329 18.006661
F 84.658752 9.004325 18.006661
F 84.658752 16.722323 18.006661
F 75.746771 1.286332 18.006660
F 75.746771 9.004328 18.006660
F 75.746771 16.722326 18.006660
F 84.658748 3.858998 21.644961
F 84.658748 11.576995 21.644961
F 75.746767 3.858995 21.644960
F 75.746766 11.576992 21.644960
F 84.658764 3.859001 18.916233
F 84.658764 11.576997 18.916233
F 75.746771 3.858995 18.916236
F 75.746771 11.576992 18.916236
F 86.886793 0.000010 26.192828
F 86.886822 0.000018 21.644975
F 86.886775 0.000007 18.916231
F 86.886809 0.000016 28.921573
F 80.202756 1.286331 47.113060
F 80.202756 9.004327 47.113060
F 80.202756 16.722325 47.113060
F 89.114997 1.286272 47.113095
F 89.114996 9.004268 47.113095
F 89.114996 16.722266 47.113095
F 80.202755 3.858997 48.022635
F 80.202755 11.576993 48.022635
F 89.114949 3.859050 48.022595
F 89.114949 11.577046 48.022595
F 80.202752 1.286331 44.384335
F 80.202752 9.004327 44.384335
F 80.202752 16.722325 44.384335
F 89.114981 1.286269 44.384291
F 89.114981 9.004266 44.384291
F 89.114981 16.722263 44.384291
F 82.430753 7.717995 48.022635
F 82.430753 15.435993 48.022634
F 77.974757 15.435992 43.474760
F 73.518782 7.717992 48.022637
F 73.518782 15.435989 48.022637
F 77.974761 15.435992 40.746035
F 82.430749 5.145328 44.384335
F 82.430749 12.863325 44.384334
F 73.518781 5.145332 44.384338
F 73.518781 12.863329 44.384338
F 82.430752 5.145328 47.113060
F 82.430752 12.863325 47.113060
F 73.518781 5.145331 47.113058
F 73.518781 12.863329 47.113058
F 84.658759 1.286328 47.113062
F 84.658759 9.004324 47.113062
F 84.658759 16.722322 47.113062
F 75.746767 1.286331 47.113060
F 75.746767 9.004327 47.113060
F 75.746767 16.722325 47.113060
F 84.658755 3.858999 48.022633
F 84.658755 11.576995 48.022633
F 75.746766 3.858996 48.022635
F 75.746766 11.576993 48.022635
F 84.658753 1.286328 44.384333
F 84.658753 9.004325 44.384333
F 84.658753 16.722322 44.384333
F 75.746763 1.286331 44.384335
F 75.746763 9.004327 44.384335
F 75.746763 16.722325 44.384335
F 86.886804 7.718010 48.022623
F 86.886804 15.436007 48.022623
F 77.974757 7.717995 43.474760
F 77.974761 7.717995 48.022635
F 77.974761 15.435992 48.022635
F 86.886792 15.436005 43.474767
F 86.886806 5.145312 44.384323
F 86.886806 12.863309 44.384323
F 77.974756 5.145329 44.384335
F 77.974756 12.863325 44.384335
F 86.886787 5.145318 47.113066
F 86.886787 12.863315 47.113066
F 77.974760 5.145329 47.113060
F 77.974760 12.863325 47.113060
F 80.202752 3.858997 36.198160
F 80.202752 11.576993 36.198160
F 89.115048 3.859069 36.198207
F 89.115048 11.577065 36.198207
F 80.202756 3.858997 33.469435
F 80.202756 11.576993 33.469435
F 89.115046 3.859073 33.469385
F 89.115046 11.577069 33.469385
F 82.430753 7.717995 33.469435
F 82.430753 15.435993 33.469435
F 86.886792 7.718007 43.474767
F 73.518796 7.717988 33.469440
F 73.518796 15.435986 33.469440
F 77.974761 7.717995 40.746035
F 82.430749 7.717995 36.198160
F 82.430749 15.435993 36.198160
F 77.974760 12.863326 39.836460
F 73.518788 7.717989 36.198157
F 73.518788 15.435987 36.198157
F 86.886809 5.145311 37.107723
F 84.658756 3.859000 36.198162
F 84.658756 11.576996 36.198162
F 75.746764 3.858996 36.198160
F 75.746764 11.576992 36.198160
F 84.658759 3.859000 33.469433
F 84.658759 11.576996 33.469433
F 75.746769 3.858996 33.469436
F 75.746768 11.576992 33.469436
F 86.886816 7.718012 33.469423
F 86.886815 15.436010 33.469423
F 77.974760 5.145329 39.836460
F 77.974761 7.717995 33.469435
F 77.974761 15.435992 33.469435
F 86.886802 12.863311 39.836469
F 86.886803 7.718010 36.198170
F 86.886803 15.436008 36.198170
F 86.886802 5.145314 39.836469
F 77.974757 7.717995 36.198160
F 77.974757 15.435992 36.198160
F 77.974756 12.863326 37.107735
F 80.202756 1.286331 39.836460
F 80.202756 9.004327 39.836460
F 80.202756 16.722325 39.836460
F 89.115049 1.286259 39.836505
F 89.115049 9.004256 39.836505
F 89.115049 16.722253 39.836505
F 80.202752 3.858997 43.474760
F 80.202752 11.576993 43.474760
F 89.115024 3.859063 43.474801
F 89.115024 11.577060 43.474801
F 80.202756 3.858997 40.746035
F 80.202756 11.576993 40.746035
F 89.115011 3.859064 40.745989
F 89.115011 11.577061 40.745988
F 80.202752 1.286331 37.107735
F 80.202752 9.004327 37.107735
F 80.202752 16.722325 37.107735
F 89.115028 1.286259 37.107686
F 89.115028 9.004255 37.107686
F 89.115028 16.722253 37.107686
F 82.430754 7.717995 40.746035
F 82.430754 15.435993 40.746034
F 77.974756 5.145329 37.107735
F 73.518789 7.717990 40.746038
F 73.518789 15.435988 40.746038
F 86.886815 15.436010 40.746022
F 82.430749 5.145328 37.107735
F 82.430749 12.863325 37.107735
F 73.518788 5.145334 37.107739
F 73.518788 12.863331 37.107739
F 82.430752 5.145328 39.836460
F 82.430752 12.863325 39.836460
F 73.518788 5.145333 39.836457
F 73.518788 12.863330 39.836457
F 82.430749 7.717995 43.474760
F 82.430749 15.435993 43.474760
F 86.886809 12.863308 37.107723
F 73.518781 7.717991 43.474758
F 73.518781 15.435988 43.474758
F 86.886815 7.718012 40.746022
F 84.658761 1.286327 39.836462
F 84.658761 9.004324 39.836462
F 84.658761 16.722322 39.836462
F 75.746768 1.286331 39.836459
F 75.746768 9.004327 39.836460
F 75.746768 16.722325 39.836460
F 84.658755 3.859000 43.474762
F 84.658755 11.576996 43.474762
F 75.746763 3.858996 43.474760
F 75.746763 11.576993 43.474760
F 84.658757 3.859000 40.746033
F 84.658757 11.576996 40.746033
F 75.746767 3.858996 40.746035
F 75.746767 11.576993 40.746035
F 84.658755 1.286328 37.107733
F 84.658755 9.004324 37.107733
F 84.658755 16.722322 37.107733
F 75.746765 1.286331 37.107735
F 75.746765 9.004327 37.107736
F 75.746765 16.722325 37.107735
F 86.886804 0.000014 48.022624
F 86.886792 0.000011 43.474768
F 86.886815 0.000016 40.746022
F 86.886816 0.000016 33.469423
F 86.886803 0.000014 36.198170
F 80.202752 3.858997 50.751360
F 80.202752 11.576993 50.751360
F 89.114952 3.859046 50.751387
F 89.114952 11.577042 50.751387
F 82.430748 7.717995 50.751360
F 82.430748 15.435993 50.751360
F 77.974756 15.435992 65.304559
F 73.518775 7.717993 50.751359
F 73.518775 15.435990 50.751359
F 77.974760 15.435992 62.575834
F 84.658753 3.858999 50.751361
F 84.658753 11.576996 50.751361
F 75.746762 3.858997 50.751360
F 75.746762 11.576993 50.751360
F 86.886774 7.718003 50.751364
F 86.886774 15.436001 50.751364
F 77.974756 7.717995 65.304559
F 77.974757 7.717995 50.751360
F 77.974757 15.435992 50.751360
F 86.886814 15.436010 65.304572
F 80.202756 1.286331 54.389659
F 80.202756 9.004327 54.389659
F 80.202756 16.722325 54.389660
F 89.114913 1.286292 54.389679
F 89.114913 9.004288 54.389679
F 89.114913 16.722286 54.389679
F 80.202751 3.858997 58.027959
F 80.202751 11.576993 58.027959
F 89.114861 3.859024 58.027972
F 89.114861 11.577021 58.027972
F 80.202755 3.858997 55.299234
F 80.202755 11.576993 55.299234
F 89.114861 3.859029 55.299207
F 89.114861 11.577025 55.299207
F 80.202752 1.286331 51.660935
F 80.202752 9.004327 51.660935
F 80.202752 16.722325 51.660934
F 89.114904 1.286287 51.660900
F 89.114904 9.004284 51.660900
F 89.114904 16.722281 51.660900
F 82.430753 7.717995 55.299234
F 82.430753 15.435993 55.299234
F 86.886814 7.718013 65.304572
F 73.518776 7.717993 55.299236
F 73.518776 15.435991 55.299236
F 77.974760 7.717995 62.575834
F 82.430748 5.145328 51.660934
F 82.430748 12.863325 51.660934
F 73.518774 5.145331 51.660936
F 73.518774 12.863328 51.660936
F 82.430751 5.145329 54.389660
F 82.430751 12.863326 54.389660
F 73.518775 5.145330 54.389659
F 73.518775 12.863327 54.389659
F 82.430748 7.717995 58.027959
F 82.430748 15.435992 58.027959
F 77.974760 12.863325 61.666259
F 73.518769 7.717994 58.027959
F 73.518769 15.435991 58.027959
F 86.886770 5.145320 58.937527
F 84.658755 1.286329 54.389661
F 84.658755 9.004325 54.389661
F 84.658755 16.722323 54.389661
F 75.746765 1.286331 54.389659
F 75.746765 9.004327 54.389659
F 75.746766 16.722325 54.389660
F 84.658748 3.858998 58.027960
F 84.658748 11.576995 58.027960
F 75.746761 3.858997 58.027959
F 75.746761 11.576993 58.027959
F 84.658751 3.858998 55.299234
F 84.658751 11.576994 55.299234
F 75.746765 3.858997 55.299235
F 75.746765 11.576993 55.299234
F 84.658749 1.286329 51.660934
F 84.658749 9.004325 51.660934
F 84.658749 16.722323 51.660933
F 75.746762 1.286331 51.660935
F 75.746762 9.004327 51.660935
F 75.746762 16.722325 51.660935
F 86.886786 7.718006 55.299226
F 86.886786 15.436003 55.299226
F 77.974760 5.145329 61.666259
F 77.974760 7.717995 55.299234
F 77.974760 15.435992 55.299234
F 86.886745 12.863325 61.666260
F 86.886791 5.145315 51.660924
F 86.886791 12.863312 51.660924
F 77.974756 5.145329 51.660935
F 77.974756 12.863325 51.660935
F 86.886767 5.145323 54.389662
F 86.886767 12.863320 54.389662
F 77.974760 5.145329 54.389659
F 77.974760 12.863325 54.389660
F 86.886753 7.717998 58.027961
F 86.886753 15.435995 58.027961
F 86.886745 5.145328 61.666259
F 77.974756 7.717995 58.027959
F 77.974756 15.435992 58.027959
F 77.974756 12.863325 58.937534
F 80.202756 1.286331 61.666259
F 80.202756 9.004327 61.666259
F 80.202756 16.722325 61.666259
F 89.114876 1.286300 61.666293
F 89.114876 9.004296 61.666293
F 89.114876 16.722294 61.666293
F 80.202751 3.858997 65.304559
F 80.202751 11.576993 65.304559
F 89.114942 3.859045 65.304610
F 89.114942 11.577041 65.304610
F 80.202755 3.858997 62.575834
F 80.202755 11.576993 62.575834
F 89.114776 3.859011 62.575835
F 89.114776 11.577007 62.575835
F 80.202752 1.286331 58.937534
F 80.202752 9.004327 58.937534
F 80.202752 16.722325 58.937534
F 89.114816 1.286308 58.937521
F 89.114816 9.004304 58.937521
F 89.114816 16.722302 58.937521
F 82.430752 7.717995 62.575834
F 82.430752 15.435992 62.575834
F 77.974756 5.145329 58.937534
F 73.518770 7.717995 62.575835
F 73.518770 15.435992 62.575834
F 86.886774 15.436000 62.575831
F 82.430748 5.145329 58.937534
F 82.430748 12.863325 58.937534
F 73.518768 5.145329 58.937535
F 73.518768 12.863326 58.937535
F 82.430750 5.145329 61.666259
F 82.430750 12.863326 61.666259
F 73.518769 5.145329 61.666259
F 73.518769 12.863326 61.666259
F 82.430750 7.717995 65.304559
F 82.430750 15.435993 65.304559
F 86.886770 12.863317 58.937527
F 73.518769 7.717994 65.304559
F 73.518769 15.435991 65.304559
F 86.886774 7.718003 62.575831
F 84.658753 1.286329 61.666261
F 84.658753 9.004325 61.666261
F 84.658753 16.722323 61.666261
F 75.746765 1.286330 61.666259
F 75.746765 9.004327 61.666259
F 75.746765 16.722325 61.666259
F 84.658749 3.858999 65.304561
F 84.658749 11.576995 65.304561
F 75.746759 3.858997 65.304559
F 75.746759 11.576993 65.304559
F 84.658746 3.858997 62.575834
F 84.658746 11.576993 62.575834
F 75.746764 3.858997 62.575834
F 75.746764 11.576993 62.575834
F 84.658745 1.286330 58.937534
F 84.658745 9.004326 58.937534
F 84.658745 16.722324 58.937534
F 75.746761 1.286331 58.937534
F 75.746761 9.004327 58.937534
F 75.746761 16.722325 58.937534
F 86.886774 0.000007 50.751364
F 86.886814 0.000016 65.304572
F 86.886774 0.000006 62.575831
F 86.886786 0.000009 55.299226
F 86.886753 0.000002 58.027961
F 80.202756 24.440322 3.453461
F 80.202756 32.158318 3.453461
F 89.114901 24.440283 3.453488
F 89.114901 32.158279 3.453488
F 80.202751 27.012988 7.091761
F 80.202751 34.730985 7.091761
F 80.202751 19.294991 7.091761
F 89.114908 27.013030 7.091786
F 77.974756 20.581324 15.277936
F 89.114908 19.295033 7.091786
F 80.202756 27.012988 4.363036
F 80.202756 34.730985 4.363036
F 80.202756 19.294992 4.363036
F 89.115128 27.013081 4.362970
F 77.974756 28.299320 15.277936
F 89.115128 19.295084 4.362970
F 80.202752 24.440322 0.724736
F 80.202752 32.158318 0.724736
F 89.115063 24.440239 0.724684
F 89.115063 32.158235 0.724684
F 82.430752 30.871987 4.363036
F 82.430752 23.153990 4.363036
F 73.518765 30.871987 4.363036
F 73.518765 23.153991 4.363036
F 82.430748 28.299320 0.724736
F 82.430748 20.581324 0.724736
F 73.518762 28.299320 0.724736
F 73.518762 20.581323 0.724736
F 82.430754 28.299320 3.453462
F 82.430753 20.581323 3.453462
F 73.518763 28.299319 3.453462
F 73.518763 20.581322 3.453462
F 82.430751 30.871987 7.091762
F 82.430751 23.153991 7.091762
F 73.518760 30.871988 7.091762
F 73.518760 23.153991 7.091762
F 84.658752 24.440321 3.453462
F 84.658752 32.158317 3.453462
F 75.746764 24.440322 3.453462
F 75.746764 32.158318 3.453462
F 84.658748 27.012990 7.091762
F 84.658748 34.730986 7.091762
F 84.658748 19.294993 7.091762
F 75.746759 27.012989 7.091761
F 75.746759 34.730985 7.091761
F 75.746759 19.294992 7.091762
F 84.658764 27.012992 4.363034
F 86.886772 20.581315 15.277931
F 84.658764 19.294995 4.363033
F 75.746763 27.012989 4.363036
F 75.746763 34.730985 4.363036
F 75.746763 19.294992 4.363036
F 84.658757 24.440319 0.724734
F 84.658757 32.158315 0.724734
F 75.746761 24.440322 0.724737
F 75.746761 32.158318 0.724737
F 86.886775 30.871995 4.363033
F 86.886775 23.153998 4.363033
F 77.974760 30.871986 4.363036
F 77.974760 23.153990 4.363036
F 86.886779 28.299310 0.724735
F 86.886779 20.581314 0.724734
F 77.974756 28.299320 0.724736
F 77.974756 20.581324 0.724736
F 86.886833 28.299299 3.453478
F 86.886833 20.581302 3.453478
F 77.974759 28.299320 3.453461
F 77.974759 20.581324 3.453461
F 86.886836 30.872009 7.091778
F 86.886836 23.154013 7.091778
F 77.974756 30.871986 7.091761
F 77.974756 23.153990 7.091761
F 80.202756 24.440322 10.730061
F 80.202756 32.158318 10.730061
F 89.114912 24.440281 10.730084
F 89.114912 32.158277 10.730084
F 80.202751 27.012988 14.368361
F 80.202751 34.730985 14.368361
F 80.202751 19.294991 14.368361
F 89.114901 27.013028 14.368381
F 86.886772 28.299312 15.277931
F 89.114901 19.295031 14.368381
F 80.202756 27.012989 11.639636
F 80.202756 34.730985 11.639636
F 80.202756 19.294991 11.639636
F 89.115143 27.013085 11.639567
F 75.746760 32.158318 15.277935
F 89.115143 19.295088 11.639567
F 80.202752 24.440322 8.001336
F 80.202752 32.158318 8.001336
F 89.115142 24.440225 8.001268
F 89.115142 32.158221 8.001268
F 82.430752 30.871987 11.639636
F 82.430752 23.153990 11.639636
F 73.518764 30.871987 11.639635
F 73.518764 23.153991 11.639635
F 82.430747 28.299320 8.001336
F 82.430747 20.581324 8.001336
F 73.518759 28.299319 8.001335
F 73.518759 20.581322 8.001335
F 82.430754 28.299320 10.730061
F 82.430754 20.581323 10.730062
F 73.518763 28.299319 10.730062
F 73.518763 20.581322 10.730062
F 82.430751 30.871987 14.368361
F 82.430751 23.153991 14.368361
F 73.518764 30.871987 14.368359
F 73.518764 23.153991 14.368359
F 84.658753 24.440321 10.730062
F 84.658753 32.158317 10.730062
F 75.746763 24.440322 10.730061
F 75.746763 32.158318 10.730061
F 84.658748 27.012990 14.368362
F 84.658748 34.730986 14.368362
F 84.658748 19.294993 14.368362
F 75.746759 27.012989 14.368361
F 75.746759 34.730985 14.368361
F 75.746759 19.294992 14.368361
F 84.658766 27.012993 11.639633
F 75.746760 24.440322 15.277935
F 84.658766 19.294996 11.639633
F 75.746763 27.012989 11.639636
F 75.746763 34.730985 11.639636
F 75.746763 19.294992 11.639636
F 84.658762 24.440318 8.001333
F 84.658762 32.158314 8.001333
F 75.746760 24.440322 8.001336
F 75.746760 32.158318 8.001336
F 86.886777 30.871995 11.639631
F 86.886777 23.153999 11.639631
F 77.974760 30.871986 11.639636
F 77.974760 23.153990 11.639636
F 86.886772 28.299312 8.001332
F 86.886772 20.581315 8.001332
F 77.974756 28.299320 8.001336
F 77.974756 20.581324 8.001336
F 86.886839 28.299297 10.730078
F 86.886839 20.581301 10.730078
F 77.974760 28.299320 10.730061
F 77.974759 20.581324 10.730061
F 86.886833 30.872009 14.368377
F 86.886833 23.154013 14.368377
F 77.974756 30.871986 14.368361
F 77.974756 23.153990 14.368361
F 80.202752 24.440322 15.277936
F 80.202752 32.158318 15.277936
F 89.115124 24.440230 15.277868
F 89.115124 32.158226 15.277868
F 82.430747 28.299320 15.277936
F 82.430747 20.581324 15.277936
F 73.518761 28.299319 15.277933
F 73.518761 20.581323 15.277933
F 84.658762 24.440318 15.277933
F 84.658762 32.158314 15.277933
F 80.202756 24.440322 25.283261
F 80.202756 32.158318 25.283261
F 89.114992 24.440266 25.283295
F 89.114992 32.158262 25.283295
F 80.202752 27.012988 28.921560
F 80.202752 34.730985 28.921561
F 80.202752 19.294991 28.921561
F 89.115054 27.013061 28.921609
F 77.974757 23.153990 21.644961
F 89.115054 19.295064 28.921609
F 80.202756 27.012988 26.192836
F 80.202756 34.730985 26.192836
F 80.202756 19.294991 26.192835
F 89.115067 27.013068 26.192788
F 77.974757 30.871986 21.644961
F 89.115067 19.295071 26.192788
F 80.202752 24.440322 22.554536
F 80.202752 32.158318 22.554536
F 89.115079 24.440241 22.554480
F 89.115079 32.158237 22.554480
F 82.430753 30.871987 26.192835
F 82.430753 23.153991 26.192835
F 73.518803 30.871978 26.192841
F 73.518803 23.153982 26.192841
F 82.430747 28.299320 22.554536
F 82.430747 20.581324 22.554535
F 73.518802 28.299329 22.554542
F 73.518802 20.581332 22.554542
F 82.430753 28.299320 25.283261
F 82.430753 20.581323 25.283261
F 73.518802 28.299328 25.283256
F 73.518802 20.581332 25.283256
F 82.430750 30.871987 28.921561
F 82.430750 23.153991 28.921561
F 73.518796 30.871979 28.921556
F 73.518796 23.153983 28.921556
F 84.658755 24.440320 25.283262
F 84.658755 32.158316 25.283262
F 75.746770 24.440323 25.283260
F 75.746770 32.158319 25.283260
F 84.658754 27.012991 28.921562
F 86.886822 23.154010 21.644975
F 84.658754 19.294994 28.921562
F 75.746765 27.012987 28.921560
F 75.746765 34.730984 28.921560
F 75.746765 19.294990 28.921560
F 84.658761 27.012992 26.192833
F 86.886822 30.872006 21.644975
F 84.658761 19.294995 26.192833
F 75.746770 27.012987 26.192837
F 75.746770 34.730983 26.192836
F 75.746770 19.294990 26.192836
F 84.658760 24.440318 22.554533
F 84.658760 32.158314 22.554533
F 75.746767 24.440323 22.554537
F 75.746767 32.158319 22.554537
F 86.886793 30.871998 26.192828
F 86.886793 23.154002 26.192828
F 77.974761 30.871986 26.192836
F 77.974761 23.153990 26.192836
F 86.886770 28.299312 22.554531
F 86.886769 20.581316 22.554531
F 77.974757 28.299320 22.554536
F 77.974757 20.581324 22.554536
F 86.886819 28.299301 25.283275
F 86.886819 20.581305 25.283275
F 77.974761 28.299320 25.283261
F 77.974761 20.581324 25.283261
F 86.886809 30.872003 28.921573
F 86.886809 23.154007 28.921573
F 77.974757 30.871986 28.921561
F 77.974757 23.153990 28.921560
F 80.202756 24.440322 32.559860
F 80.202756 32.158318 32.559860
F 89.115071 24.440246 32.559911
F 89.115071 32.158242 32.559911
F 80.202752 24.440322 29.831135
F 80.202752 32.158318 29.831135
F 89.115048 24.440245 29.831088
F 89.115048 32.158241 29.831088
F 82.430748 28.299320 29.831135
F 82.430748 20.581323 29.831135
F 73.518795 28.299327 29.831141
F 73.518795 20.581331 29.831141
F 82.430753 28.299320 32.559861
F 82.430753 20.581323 32.559861
F 73.518795 28.299326 32.559856
F 73.518795 20.581330 32.559857
F 84.658760 24.440319 32.559862
F 84.658760 32.158315 32.559862
F 75.746769 24.440323 32.559860
F 75.746769 32.158319 32.559860
F 84.658756 24.440319 29.831133
F 84.658756 32.158315 29.831133
F 75.746766 24.440323 29.831136
F 75.746766 32.158319 29.831136
F 86.886805 28.299304 29.831125
F 86.886805 20.581308 29.831125
F 77.974757 28.299320 29.831136
F 77.974757 20.581324 29.831135
F 86.886810 28.299304 32.559871
F 86.886810 20.581307 32.559871
F 77.974760 28.299320 32.559860
F 77.974760 20.581324 32.559860
F 80.202756 24.440322 18.006661
F 80.202756 32.158318 18.006661
F 89.114896 24.440285 18.006679
F 89.114896 32.158281 18.006679
F 80.202752 27.012988 21.644961
F 80.202752 34.730985 21.644961
F 80.202751 19.294991 21.644961
F 89.114886 27.013024 21.644978
F 77.974761 20.581324 18.006661
F 89.114886 19.295027 21.644978
F 80.202756 27.012988 18.916236
F 80.202756 34.730985 18.916236
F 80.202756 19.294991 18.916236
F 89.115105 27.013075 18.916172
F 77.974761 28.299320 18.006661
F 89.115105 19.295078 18.916172
F 82.430752 30.871987 18.916236
F 82.430752 23.153990 18.916236
F 73.518805 30.871978 18.916240
F 73.518805 23.153982 18.916240
F 82.430754 28.299320 18.006661
F 82.430754 20.581323 18.006661
F 73.518807 28.299329 18.006653
F 73.518807 20.581333 18.006653
F 82.430750 30.871987 21.644961
F 82.430750 23.153991 21.644961
F 73.518802 30.871978 21.644955
F 73.518802 23.153982 21.644955
F 84.658752 24.440321 18.006661
F 84.658752 32.158317 18.006661
F 75.746771 24.440323 18.006660
F 75.746771 32.158320 18.006660
F 84.658748 27.012990 21.644961
F 84.658748 34.730986 21.644961
F 84.658748 19.294993 21.644961
F 75.746767 27.012987 21.644960
F 75.746767 34.730983 21.644960
F 75.746767 19.294990 21.644960
F 84.658764 27.012993 18.916233
F 86.886831 20.581303 18.006676
F 84.658764 19.294996 18.916233
F 75.746771 27.012987 18.916236
F 75.746771 34.730983 18.916236
F 75.746771 19.294990 18.916236
F 86.886775 30.871994 18.916231
F 86.886775 23.153998 18.916231
F 77.974761 30.871986 18.916236
F 77.974761 23.153990 18.916236
F 86.886831 28.299299 18.006676
F 80.202756 24.440322 47.113060
F 80.202756 32.158318 47.113060
F 89.114996 24.440263 47.113095
F 89.114997 32.158259 47.113095
F 80.202755 27.012988 48.022635
F 80.202755 34.730985 48.022635
F 80.202755 19.294991 48.022635
F 89.114949 27.013041 48.022595
F 77.974757 23.153990 43.474760
F 89.114949 19.295044 48.022595
F 80.202752 24.440322 44.384335
F 80.202752 32.158318 44.384335
F 89.114981 24.440261 44.384291
F 89.114981 32.158257 44.384291
F 82.430753 30.871987 48.022635
F 82.430753 23.153991 48.022635
F 73.518782 30.871983 48.022637
F 73.518782 23.153987 48.022637
F 82.430749 28.299320 44.384335
F 82.430749 20.581323 44.384335
F 73.518781 28.299324 44.384338
F 73.518781 20.581327 44.384338
F 82.430752 28.299320 47.113060
F 82.430752 20.581324 47.113060
F 73.518781 28.299323 47.113058
F 73.518781 20.581327 47.113058
F 84.658759 24.440319 47.113062
F 84.658759 32.158315 47.113062
F 75.746767 24.440322 47.113060
F 75.746767 32.158319 47.113060
F 84.658755 27.012990 48.022633
F 84.658755 34.730987 48.022633
F 84.658755 19.294993 48.022633
F 75.746766 27.012988 48.022635
F 75.746766 34.730984 48.022635
F 75.746766 19.294991 48.022635
F 84.658753 24.440320 44.384333
F 84.658753 32.158316 44.384333
F 75.746763 24.440323 44.384335
F 75.746763 32.158319 44.384335
F 86.886804 30.872002 48.022623
F 86.886804 23.154005 48.022624
F 77.974761 30.871986 48.022635
F 77.974761 23.153990 48.022635
F 86.886806 28.299303 44.384323
F 86.886806 20.581307 44.384323
F 77.974756 28.299320 44.384335
F 77.974756 20.581324 44.384335
F 86.886787 28.299310 47.113066
F 86.886787 20.581313 47.113066
F 77.974760 28.299320 47.113060
F 77.974760 20.581324 47.113060
F 80.202752 27.012988 36.198160
F 80.202752 34.730985 36.198160
F 80.202752 19.294992 36.198160
F 89.115048 27.013060 36.198207
F 77.974757 30.871986 43.474760
F 89.115048 19.295064 36.198207
F 80.202756 27.012988 33.469435
F 80.202756 34.730985 33.469435
F 80.202756 19.294992 33.469435
F 89.115046 27.013064 33.469385
F 86.886792 23.154003 43.474768
F 89.115046 19.295067 33.469385
F 82.430753 30.871987 33.469435
F 82.430753 23.153991 33.469435
F 73.518796 30.871980 33.469440
F 73.518796 23.153984 33.469440
F 82.430749 30.871987 36.198160
F 82.430749 23.153991 36.198160
F 73.518788 30.871981 36.198157
F 73.518788 23.153985 36.198157
F 84.658756 27.012991 36.198162
F 86.886792 30.871999 43.474767
F 84.658756 19.294995 36.198162
F 75.746764 27.012988 36.198160
F 75.746764 34.730984 36.198160
F 75.746764 19.294991 36.198160
F 84.658759 27.012991 33.469433
F 77.974760 20.581324 39.836460
F 84.658759 19.294994 33.469433
F 75.746769 27.012987 33.469436
F 75.746769 34.730984 33.469436
F 75.746769 19.294990 33.469436
F 86.886816 30.872004 33.469423
F 86.886816 23.154008 33.469423
F 77.974761 30.871986 33.469435
F 77.974761 23.153990 33.469435
F 86.886803 30.872002 36.198170
F 86.886803 23.154005 36.198170
F 77.974757 30.871986 36.198160
F 77.974757 23.153990 36.198160
F 80.202756 24.440322 39.836460
F 80.202756 32.158318 39.836460
F 89.115049 24.440251 39.836505
F 89.115049 32.158247 39.836505
F 80.202752 27.012988 43.474760
F 80.202752 34.730985 43.474760
F 80.202752 19.294991 43.474760
F 89.115024 27.013055 43.474801
F 77.974760 28.299320 39.836460
F 89.115024 19.295058 43.474801
F 80.202756 27.012988 40.746035
F 80.202756 34.730985 40.746035
F 80.202755 19.294991 40.746035
F 89.115011 27.013056 40.745989
F 86.886802 20.581310 39.836469
F 89.115011 19.295059 40.745988
F 80.202752 24.440322 37.107735
F 80.202752 32.158318 37.107735
F 89.115028 24.440250 37.107686
F 89.115028 32.158246 37.107686
F 82.430754 30.871987 40.746035
F 82.430754 23.153991 40.746035
F 73.518789 30.871982 40.746038
F 73.518789 23.153986 40.746038
F 82.430749 28.299320 37.107735
F 82.430749 20.581323 37.107735
F 73.518788 28.299325 37.107739
F 73.518788 20.581329 37.107739
F 82.430752 28.299320 39.836460
F 82.430752 20.581323 39.836460
F 73.518788 28.299325 39.836457
F 73.518788 20.581328 39.836457
F 82.430749 30.871987 43.474760
F 82.430749 23.153991 43.474760
F 73.518781 30.871983 43.474758
F 73.518781 23.153986 43.474758
F 84.658761 24.440319 39.836462
F 84.658761 32.158315 39.836462
F 75.746768 24.440323 39.836459
F 75.746768 32.158319 39.836460
F 84.658755 27.012991 43.474762
F 86.886802 28.299306 39.836469
F 84.658755 19.294995 43.474762
F 75.746763 27.012988 43.474760
F 75.746763 34.730984 43.474760
F 75.746763 19.294991 43.474760
F 84.658757 27.012991 40.746033
F 77.974756 20.581324 37.107735
F 84.658757 19.294994 40.746033
F 75.746767 27.012988 40.746035
F 75.746767 34.730984 40.746035
F 75.746767 19.294991 40.746035
F 84.658755 24.440319 37.107733
F 84.658755 32.158315 37.107733
F 75.746765 24.440323 37.107736
F 75.746765 32.158319 37.107736
F 86.886815 30.872004 40.746022
F 86.886815 23.154008 40.746022
F 77.974761 30.871986 40.746035
F 77.974761 23.153990 40.746035
F 86.886809 28.299303 37.107723
F 86.886809 20.581306 37.107723
F 77.974756 28.299320 37.107735
F 80.202752 27.012988 50.751360
F 80.202752 34.730985 50.751360
F 80.202752 19.294991 50.751360
F 89.114952 27.013038 50.751387
F 77.974756 23.153990 65.304559
F 89.114952 19.295041 50.751387
F 82.430748 30.871987 50.751360
F 82.430748 23.153990 50.751360
F 73.518775 30.871984 50.751359
F 73.518775 23.153988 50.751359
F 84.658753 27.012991 50.751361
F 84.658753 34.730987 50.751361
F 84.658753 19.294994 50.751361
F 75.746762 27.012988 50.751360
F 75.746762 34.730984 50.751360
F 75.746762 19.294991 50.751360
F 86.886774 30.871995 50.751364
F 86.886774 23.153998 50.751364
F 77.974757 30.871986 50.751360
F 77.974757 23.153990 50.751360
F 80.202756 24.440322 54.389659
F 80.202756 32.158318 54.389659
F 89.114913 24.440283 54.389679
F 89.114913 32.158279 54.389679
F 80.202751 27.012988 58.027959
F 80.202751 34.730985 58.027959
F 80.202751 19.294991 58.027959
F 89.114861 27.013016 58.027972
F 77.974756 30.871986 65.304559
F 89.114861 19.295019 58.027972
F 80.202755 27.012988 55.299234
F 80.202755 34.730985 55.299234
F 80.202755 19.294991 55.299234
F 89.114861 27.013021 55.299207
F 86.886814 23.154008 65.304572
F 89.114861 19.295024 55.299207
F 80.202752 24.440322 51.660935
F 80.202752 32.158318 51.660935
F 89.114904 24.440279 51.660900
F 89.114904 32.158275 51.660900
F 82.430753 30.871987 55.299234
F 82.430753 23.153991 55.299234
F 73.518776 30.871985 55.299236
F 73.518776 23.153989 55.299236
F 82.430748 28.299320 51.660934
F 82.430748 20.581323 51.660934
F 73.518774 28.299322 51.660937
F 73.518774 20.581326 51.660936
F 82.430751 28.299320 54.389659
F 82.430751 20.581324 54.389660
F 73.518775 28.299322 54.389659
F 73.518775 20.581325 54.389659
F 82.430748 30.871986 58.027959
F 82.430748 23.153990 58.027959
F 73.518769 30.871985 58.027959
F 73.518769 23.153989 58.027959
F 84.658755 24.440320 54.389661
F 84.658755 32.158316 54.389661
F 75.746765 24.440322 54.389659
F 75.746765 32.158318 54.389659
F 84.658748 27.012990 58.027960
F 84.658748 34.730986 58.027960
F 84.658748 19.294993 58.027960
F 75.746761 27.012988 58.027959
F 75.746761 34.730985 58.027959
F 75.746761 19.294991 58.027959
F 84.658751 27.012989 55.299234
F 84.658751 34.730986 55.299233
F 84.658751 19.294992 55.299233
F 75.746765 27.012988 55.299235
F 75.746765 34.730984 55.299234
F 75.746765 19.294991 55.299234
F 84.658749 24.440321 51.660934
F 84.658749 32.158317 51.660934
F 75.746762 24.440322 51.660935
F 75.746762 32.158318 51.660935
F 86.886786 30.871997 55.299226
F 86.886786 23.154001 55.299226
F 77.974760 30.871986 55.299234
F 77.974760 23.153990 55.299234
F 86.886791 28.299307 51.660924
F 86.886791 20.581311 51.660924
F 77.974756 28.299320 51.660935
F 77.974756 20.581324 51.660935
F 86.886767 28.299314 54.389662
F 86.886767 20.581318 54.389662
F 77.974760 28.299320 54.389659
F 77.974760 20.581324 54.389660
F 86.886753 30.871990 58.027960
F 86.886753 23.153993 58.027961
F 77.974756 30.871986 58.027959
F 77.974756 23.153990 58.027959
F 80.202756 24.440322 61.666259
F 80.202756 32.158318 61.666259
F 89.114876 24.440291 61.666293
F 89.114876 32.158287 61.666293
F 80.202751 27.012988 65.304559
F 80.202751 34.730985 65.304559
F 80.202751 19.294991 65.304559
F 89.114942 27.013036 65.304610
F 86.886814 30.872004 65.304572
F 89.114942 19.295039 65.304610
F 80.202755 27.012988 62.575834
F 80.202755 34.730985 62.575834
F 80.202755 19.294991 62.575834
F 89.114776 27.013002 62.575835
F 77.974760 20.581324 61.666259
F 89.114776 19.295005 62.575835
F 80.202752 24.440322 58.937534
F 80.202752 32.158318 58.937534
F 89.114816 24.440300 58.937521
F 89.114816 32.158296 58.937521
F 82.430752 30.871987 62.575834
F 82.430752 23.153990 62.575834
F 73.518770 30.871986 62.575835
F 73.518770 23.153990 62.575834
F 82.430748 28.299320 58.937534
F 82.430748 20.581324 58.937534
F 73.518768 28.299321 58.937535
F 73.518768 20.581325 58.937535
F 82.430750 28.299320 61.666259
F 82.430750 20.581324 61.666259
F 73.518769 28.299320 61.666259
F 73.518769 20.581324 61.666259
F 82.430750 30.871987 65.304559
F 82.430750 23.153991 65.304559
F 73.518769 30.871986 65.304559
F 73.518769 23.153989 65.304559
F 84.658753 24.440321 61.666261
F 84.658753 32.158317 61.666261
F 75.746765 24.440322 61.666259
F 75.746765 32.158318 61.666259
F 84.658749 27.012990 65.304561
F 84.658749 34.730986 65.304561
F 84.658749 19.294993 65.304561
F 75.746759 27.012989 65.304559
F 75.746759 34.730985 65.304559
F 75.746759 19.294992 65.304559
F 84.658746 27.012988 62.575834
F 84.658746 34.730985 62.575834
F 84.658746 19.294992 62.575834
F 75.746764 27.012988 62.575834
F 75.746764 34.730985 62.575834
F 75.746764 19.294991 62.575834
F 84.658745 24.440322 58.937534
F 84.658745 32.158318 58.937534
F 75.746761 24.440322 58.937534
F 75.746761 32.158318 58.937534
F 86.886774 30.871994 62.575831
F 86.886774 23.153998 62.575831
F 77.974760 30.871986 62.575834
F 77.974760 23.153990 62.575834
F 86.886770 28.299312 58.937527
F 86.886770 20.581315 58.937527
F 77.974756 28.299320 58.937534
F 77.974756 20.581324 58.937534
F 86.886745 28.299320 61.666259
F 86.886745 20.581323 61.666259
F 77.974760 28.299320 61.666259
F 80.202756 47.594313 3.453461
F 80.202756 39.876316 3.453461
F 89.114901 47.594274 3.453488
F 89.114901 39.876277 3.453488
F 80.202751 50.166980 7.091761
F 80.202751 42.448983 7.091761
F 89.114908 50.167021 7.091786
F 89.114908 42.449024 7.091786
F 80.202756 50.166980 4.363036
F 80.202756 42.448983 4.363036
F 89.115129 50.167073 4.362970
F 89.115129 42.449076 4.362970
F 80.202752 47.594313 0.724736
F 80.202752 39.876316 0.724736
F 89.115063 47.594231 0.724684
F 89.115063 39.876233 0.724684
F 82.430752 38.589984 4.363036
F 82.430752 46.307982 4.363036
F 73.518765 38.589984 4.363036
F 73.518765 46.307982 4.363036
F 82.430748 51.453311 0.724736
F 82.430748 36.017317 0.724736
F 82.430748 43.735315 0.724736
F 73.518762 51.453311 0.724736
F 73.518762 36.017316 0.724736
F 73.518762 43.735314 0.724736
F 82.430753 51.453311 3.453462
F 82.430754 36.017316 3.453462
F 82.430753 43.735315 3.453462
F 73.518763 51.453310 3.453462
F 73.518763 36.017316 3.453462
F 73.518763 43.735314 3.453462
F 82.430751 38.589984 7.091762
F 82.430750 46.307982 7.091762
F 73.518760 38.589985 7.091762
F 73.518760 46.307983 7.091762
F 84.658752 47.594312 3.453462
F 84.658752 39.876315 3.453462
F 75.746764 47.594313 3.453462
F 75.746764 39.876316 3.453462
F 84.658748 50.166981 7.091762
F 84.658748 42.448984 7.091762
F 75.746759 50.166980 7.091761
F 75.746759 42.448983 7.091762
F 84.658764 50.166984 4.363034
F 84.658764 42.448987 4.363033
F 75.746763 50.166980 4.363036
F 75.746763 42.448983 4.363036
F 84.658757 47.594310 0.724734
F 84.658757 39.876313 0.724734
F 75.746761 47.594313 0.724737
F 75.746761 39.876316 0.724736
F 86.886775 38.589992 4.363033
F 86.886775 46.307990 4.363033
F 77.974760 38.589984 4.363036
F 77.974760 46.307981 4.363036
F 86.886779 51.453302 0.724735
F 86.886779 36.017307 0.724734
F 86.886779 43.735305 0.724734
F 77.974756 51.453311 0.724736
F 77.974756 36.017317 0.724736
F 77.974756 43.735315 0.724736
F 86.886833 51.453290 3.453478
F 86.886833 36.017296 3.453478
F 86.886833 43.735294 3.453478
F 77.974759 51.453311 3.453461
F 77.974759 36.017317 3.453461
F 77.974759 43.735315 3.453462
F 86.886836 38.590007 7.091778
F 86.886836 46.308005 7.091778
F 77.974756 38.589984 7.091761
F 77.974756 46.307982 7.091761
F 80.202756 47.594313 10.730061
F 80.202756 39.876316 10.730061
F 89.114912 47.594272 10.730084
F 89.114912 39.876275 10.730084
F 80.202751 50.166980 14.368361
F 80.202751 42.448983 14.368361
F 89.114901 50.167019 14.368381
F 89.114901 42.449022 14.368381
F 80.202756 50.166980 11.639636
F 80.202756 42.448983 11.639636
F 89.115143 50.167076 11.639567
F 89.115143 42.449079 11.639567
F 80.202752 47.594313 8.001336
F 80.202752 39.876316 8.001336
F 89.115142 47.594217 8.001268
F 89.115142 39.876219 8.001268
F 82.430752 38.589984 11.639636
F 82.430752 46.307982 11.639636
F 73.518764 38.589985 11.639635
F 73.518764 46.307983 11.639635
F 82.430747 51.453311 8.001336
F 82.430747 36.017317 8.001336
F 82.430747 43.735315 8.001336
F 73.518759 51.453310 8.001335
F 73.518759 36.017316 8.001335
F 73.518759 43.735314 8.001335
F 82.430754 51.453311 10.730061
F 82.430754 36.017316 10.730061
F 82.430754 43.735314 10.730061
F 73.518763 51.453310 10.730062
F 73.518763 36.017316 10.730062
F 73.518763 43.735314 10.730062
F 82.430751 38.589984 14.368361
F 82.430751 46.307982 14.368361
F 73.518763 38.589984 14.368359
F 73.518764 46.307982 14.368359
F 84.658753 47.594312 10.730062
F 84.658753 39.876315 10.730062
F 75.746763 47.594313 10.730061
F 75.746763 39.876316 10.730061
F 84.658748 50.166981 14.368362
F 84.658748 42.448984 14.368362
F 75.746759 50.166980 14.368361
F 75.746759 42.448983 14.368361
F 84.658766 50.166984 11.639633
F 84.658766 42.448987 11.639633
F 75.746763 50.166980 11.639636
F 75.746763 42.448983 11.639636
F 84.658762 47.594309 8.001333
F 84.658762 39.876312 8.001333
F 75.746760 47.594313 8.001336
F 75.746760 39.876316 8.001336
F 86.886777 38.589992 11.639631
F 86.886777 46.307990 11.639631
F 77.974760 38.589984 11.639636
F 77.974760 46.307981 11.639636
F 86.886772 51.453303 8.001332
F 86.886772 36.017309 8.001332
F 86.886772 43.735307 8.001332
F 77.974756 51.453311 8.001336
F 77.974756 36.017317 8.001336
F 77.974756 43.735315 8.001336
F 86.886839 51.453288 10.730078
F 86.886839 36.017294 10.730078
F 86.886839 43.735292 10.730078
F 77.974759 51.453311 10.730061
F 77.974760 36.017317 10.730061
F 77.974759 43.735315 10.730061
F 86.886833 38.590006 14.368377
F 86.886833 46.308004 14.368377
F 77.974756 38.589984 14.368361
F 77.974756 46.307982 14.368361
F 80.202752 47.594313 15.277936
F 80.202752 39.876316 15.277936
F 89.115124 47.594221 15.277868
F 89.115124 39.876224 15.277868
F 82.430747 51.453311 15.277936
F 82.430747 36.017317 15.277936
F 82.430747 43.735315 15.277936
F 73.518761 51.453310 15.277933
F 73.518761 36.017316 15.277933
F 73.518761 43.735314 15.277933
F 84.658762 47.594309 15.277933
F 84.658762 39.876312 15.277933
F 75.746760 47.594313 15.277935
F 75.746760 39.876316 15.277935
F 86.886772 51.453303 15.277931
F 86.886772 36.017309 15.277931
F 86.886772 43.735307 15.277931
F 77.974756 51.453311 15.277936
F 77.974756 36.017317 15.277936
F 77.974756 43.735315 15.277936
F 89.114908 34.731026 7.091786
F 89.115129 34.731078 4.362970
F 84.658764 34.730989 4.363033
F 89.114901 34.731024 14.368381
F 89.115143 34.731081 11.639567
F 84.658766 34.730989 11.639633
F 80.202756 47.594313 25.283261
F 80.202756 39.876316 25.283261
F 89.114992 47.594257 25.283295
F 89.114992 39.876260 25.283295
F 80.202752 50.166980 28.921560
F 80.202752 42.448983 28.921561
F 89.115054 50.167052 28.921609
F 89.115054 42.449055 28.921609
F 80.202756 50.166980 26.192836
F 80.202756 42.448983 26.192835
F 89.115067 50.167059 26.192788
F 89.115067 42.449063 26.192788
F 80.202752 47.594313 22.554536
F 80.202752 39.876316 22.554536
F 89.115079 47.594232 22.554480
F 89.115079 39.876235 22.554480
F 82.430753 38.589984 26.192835
F 82.430753 46.307982 26.192835
F 73.518803 38.589975 26.192841
F 73.518803 46.307973 26.192841
F 82.430747 51.453311 22.554536
F 82.430747 36.017317 22.554536
F 82.430747 43.735315 22.554535
F 73.518802 51.453320 22.554542
F 73.518802 36.017326 22.554542
F 73.518802 43.735324 22.554542
F 82.430753 51.453311 25.283261
F 82.430753 36.017317 25.283261
F 82.430753 43.735315 25.283261
F 73.518802 51.453319 25.283256
F 73.518802 36.017325 25.283256
F 73.518802 43.735323 25.283256
F 82.430750 38.589984 28.921561
F 82.430750 46.307982 28.921561
F 73.518796 38.589976 28.921556
F 73.518796 46.307974 28.921556
F 84.658755 47.594311 25.283262
F 84.658755 39.876314 25.283262
F 75.746770 47.594314 25.283260
F 75.746770 39.876317 25.283260
F 84.658754 50.166982 28.921562
F 84.658754 42.448985 28.921562
F 75.746765 50.166978 28.921560
F 75.746765 42.448982 28.921560
F 84.658761 50.166983 26.192833
F 84.658761 42.448986 26.192833
F 75.746770 50.166978 26.192837
F 75.746770 42.448981 26.192836
F 84.658760 47.594310 22.554533
F 84.658760 39.876312 22.554533
F 75.746767 47.594315 22.554537
F 75.746767 39.876317 22.554537
F 86.886793 38.589995 26.192828
F 86.886793 46.307993 26.192828
F 77.974761 38.589983 26.192836
F 77.974761 46.307981 26.192836
F 86.886770 51.453303 22.554531
F 86.886769 36.017309 22.554531
F 86.886770 43.735307 22.554531
F 77.974757 51.453311 22.554536
F 77.974757 36.017317 22.554536
F 77.974757 43.735315 22.554536
F 86.886819 51.453293 25.283275
F 86.886819 36.017298 25.283275
F 86.886819 43.735296 25.283275
F 77.974760 51.453311 25.283261
F 77.974761 36.017317 25.283261
F 77.974760 43.735315 25.283261
F 86.886809 38.590001 28.921573
F 86.886809 46.307999 28.921573
F 77.974757 38.589983 28.921561
F 77.974757 46.307981 28.921560
F 80.202756 47.594313 32.559860
F 80.202756 39.876316 32.559860
F 89.115071 47.594237 32.559911
F 89.115071 39.876240 32.559912
F 80.202752 47.594313 29.831135
F 80.202752 39.876316 29.831135
F 89.115048 47.594236 29.831088
F 89.115048 39.876239 29.831088
F 82.430748 51.453311 29.831135
F 82.430748 36.017317 29.831135
F 82.430748 43.735315 29.831135
F 73.518795 51.453318 29.831141
F 73.518795 36.017324 29.831141
F 73.518795 43.735322 29.831141
F 82.430753 51.453311 32.559861
F 82.430753 36.017317 32.559861
F 82.430753 43.735315 32.559861
F 73.518795 51.453317 32.559856
F 73.518795 36.017323 32.559857
F 73.518795 43.735321 32.559857
F 84.658760 47.594310 32.559862
F 84.658760 39.876313 32.559862
F 75.746769 47.594314 32.559860
F 75.746769 39.876317 32.559860
F 84.658756 47.594310 29.831133
F 84.658756 39.876313 29.831133
F 75.746766 47.594314 29.831136
F 75.746766 39.876317 29.831136
F 86.886805 51.453296 29.831125
F 86.886805 36.017301 29.831125
F 86.886805 43.735299 29.831125
F 77.974756 51.453311 29.831136
F 77.974757 36.017317 29.831135
F 77.974756 43.735315 29.831135
F 86.886810 51.453295 32.559871
F 86.886810 36.017301 32.559871
F 86.886810 43.735299 32.559871
F 77.974760 51.453311 32.559860
F 77.974760 36.017317 32.559860
F 77.974760 43.735315 32.559860
F 80.202756 47.594313 18.006661
F 80.202756 39.876316 18.006661
F 89.114896 47.594276 18.006679
F 89.114896 39.876279 18.006679
F 80.202751 50.166980 21.644961
F 80.202752 42.448983 21.644961
F 89.114886 50.167015 21.644978
F 89.114886 42.449018 21.644978
F 80.202756 50.166980 18.916236
F 80.202756 42.448983 18.916236
F 89.115105 50.167067 18.916172
F 89.115105 42.449070 18.916172
F 82.430752 38.589984 18.916236
F 82.430752 46.307982 18.916236
F 73.518805 38.589975 18.916240
F 73.518805 46.307973 18.916240
F 82.430754 51.453311 18.006661
F 82.430754 36.017316 18.006661
F 82.430754 43.735315 18.006661
F 73.518807 51.453320 18.006653
F 73.518807 36.017326 18.006653
F 73.518807 43.735324 18.006653
F 82.430750 38.589984 21.644961
F 82.430750 46.307982 21.644961
F 73.518802 38.589975 21.644955
F 73.518802 46.307973 21.644955
F 84.658752 47.594312 18.006661
F 84.658752 39.876315 18.006661
F 75.746771 47.594315 18.006660
F 75.746771 39.876317 18.006660
F 84.658748 50.166981 21.644961
F 84.658748 42.448984 21.644961
F 75.746767 50.166978 21.644960
F 75.746766 42.448981 21.644960
F 84.658764 50.166984 18.916233
F 84.658764 42.448987 18.916233
F 75.746771 50.166978 18.916236
F 75.746771 42.448981 18.916236
F 86.886775 38.589992 18.916231
F 86.886775 46.307989 18.916231
F 77.974761 38.589983 18.916236
F 77.974761 46.307981 18.916236
F 86.886831 51.453290 18.006676
F 86.886831 36.017296 18.006676
F 86.886831 43.735294 18.006676
F 77.974761 51.453311 18.006661
F 77.974761 36.017317 18.006661
F 77.974761 43.735315 18.006661
F 86.886822 38.590004 21.644975
F 86.886822 46.308001 21.644975
F 77.974757 38.589983 21.644961
F 77.974757 46.307981 21.644961
F 89.115054 34.731057 28.921609
F 89.115067 34.731065 26.192787
F 84.658754 34.730987 28.921562
F 84.658761 34.730988 26.192833
F 89.114886 34.731020 21.644978
F 89.115105 34.731072 18.916172
F 84.658764 34.730989 18.916233
F 80.202756 47.594313 47.113060
F 80.202756 39.876316 47.113060
F 89.114996 47.594255 47.113095
F 89.114997 39.876257 47.113095
F 80.202755 50.166980 48.022635
F 80.202755 42.448983 48.022635
F 89.114949 50.167033 48.022595
F 89.114949 42.449036 48.022595
F 80.202752 47.594313 44.384335
F 80.202752 39.876316 44.384335
F 89.114981 47.594252 44.384291
F 89.114981 39.876255 44.384291
F 82.430753 38.589984 48.022634
F 82.430753 46.307982 48.022635
F 73.518782 38.589980 48.022637
F 73.518782 46.307978 48.022637
F 82.430749 51.453311 44.384335
F 82.430749 36.017317 44.384334
F 82.430749 43.735315 44.384335
F 73.518781 51.453315 44.384338
F 73.518781 36.017321 44.384338
F 73.518781 43.735319 44.384338
F 82.430752 51.453311 47.113060
F 82.430752 36.017317 47.113060
F 82.430752 43.735315 47.113060
F 73.518781 51.453314 47.113058
F 73.518781 36.017320 47.113058
F 73.518781 43.735318 47.113058
F 84.658759 47.594311 47.113062
F 84.658759 39.876313 47.113062
F 75.746767 47.594314 47.113060
F 75.746767 39.876316 47.113060
F 84.658755 50.166982 48.022633
F 84.658755 42.448985 48.022633
F 75.746766 50.166979 48.022635
F 75.746766 42.448982 48.022635
F 84.658753 47.594311 44.384333
F 84.658753 39.876314 44.384333
F 75.746763 47.594314 44.384335
F 75.746763 39.876316 44.384335
F 86.886804 38.589999 48.022623
F 86.886804 46.307997 48.022624
F 77.974761 38.589984 48.022635
F 77.974761 46.307981 48.022635
F 86.886806 51.453295 44.384323
F 86.886806 36.017300 44.384323
F 86.886806 43.735298 44.384323
F 77.974756 51.453311 44.384335
F 77.974756 36.017317 44.384335
F 77.974756 43.735315 44.384335
F 86.886787 51.453301 47.113066
F 86.886787 36.017306 47.113066
F 86.886787 43.735304 47.113066
F 77.974760 51.453311 47.113060
F 77.974760 36.017317 47.113060
F 77.974760 43.735315 47.113060
F 80.202752 50.166980 36.198160
F 80.202752 42.448983 36.198160
F 89.115048 50.167052 36.198207
F 89.115048 42.449055 36.198207
F 80.202756 50.166980 33.469435
F 80.202756 42.448983 33.469435
F 89.115046 50.167055 33.469385
F 89.115046 42.449059 33.469385
F 82.430753 38.589984 33.469435
F 82.430753 46.307982 33.469435
F 73.518796 38.589977 33.469440
F 73.518796 46.307975 33.469440
F 82.430749 38.589984 36.198160
F 82.430749 46.307982 36.198160
F 73.518788 38.589978 36.198157
F 73.518788 46.307976 36.198157
F 84.658756 50.166983 36.198162
F 84.658756 42.448986 36.198162
F 75.746764 50.166979 36.198160
F 75.746764 42.448982 36.198160
F 84.658759 50.166983 33.469433
F 84.658759 42.448986 33.469433
F 75.746769 50.166979 33.469436
F 75.746769 42.448982 33.469436
F 86.886816 38.590001 33.469423
F 86.886816 46.307999 33.469423
F 77.974761 38.589984 33.469435
F 77.974761 46.307981 33.469435
F 86.886803 38.589999 36.198170
F 86.886803 46.307997 36.198170
F 77.974757 38.589984 36.198160
F 77.974757 46.307981 36.198160
F 80.202756 47.594313 39.836460
F 80.202756 39.876316 39.836460
F 89.115049 47.594242 39.836505
F 89.115049 39.876245 39.836505
F 80.202752 50.166980 43.474760
F 80.202752 42.448983 43.474760
F 89.115024 50.167046 43.474801
F 89.115024 42.449049 43.474801
F 80.202755 50.166980 40.746035
F 80.202756 42.448983 40.746035
F 89.115011 50.167047 40.745989
F 89.115011 42.449050 40.745988
F 80.202752 47.594313 37.107735
F 80.202752 39.876316 37.107735
F 89.115028 47.594241 37.107686
F 89.115028 39.876244 37.107686
F 82.430754 38.589984 40.746034
F 82.430754 46.307982 40.746035
F 73.518789 38.589979 40.746038
F 73.518789 46.307977 40.746038
F 82.430749 51.453311 37.107735
F 82.430749 36.017317 37.107735
F 82.430749 43.735315 37.107735
F 73.518788 51.453317 37.107739
F 73.518788 36.017322 37.107739
F 73.518788 43.735320 37.107739
F 82.430752 51.453311 39.836460
F 82.430752 36.017317 39.836460
F 82.430752 43.735315 39.836460
F 73.518788 51.453316 39.836457
F 73.518788 36.017321 39.836457
F 73.518788 43.735319 39.836457
F 82.430749 38.589984 43.474760
F 82.430749 46.307982 43.474760
F 73.518781 38.589980 43.474758
F 73.518781 46.307978 43.474758
F 84.658761 47.594310 39.836462
F 84.658761 39.876313 39.836462
F 75.746768 47.594314 39.836459
F 75.746768 39.876317 39.836460
F 84.658755 50.166983 43.474762
F 84.658755 42.448986 43.474762
F 75.746763 50.166979 43.474760
F 75.746763 42.448982 43.474760
F 84.658757 50.166982 40.746033
F 84.658757 42.448985 40.746033
F 75.746767 50.166979 40.746035
F 75.746767 42.448982 40.746035
F 84.658755 47.594311 37.107733
F 84.658755 39.876313 37.107733
F 75.746765 47.594314 37.107735
F 75.746765 39.876317 37.107735
F 86.886815 38.590001 40.746022
F 86.886815 46.307999 40.746023
F 77.974761 38.589984 40.746035
F 77.974761 46.307981 40.746035
F 86.886809 51.453294 37.107723
F 86.886809 36.017300 37.107723
F 86.886809 43.735298 37.107723
F 77.974756 51.453311 37.107735
F 77.974756 36.017317 37.107735
F 77.974756 43.735315 37.107735
F 86.886802 51.453297 39.836469
F 86.886802 36.017303 39.836469
F 86.886802 43.735301 39.836469
F 77.974760 51.453311 39.836460
F 77.974760 36.017317 39.836460
F 77.974760 43.735315 39.836460
F 86.886792 38.589996 43.474767
F 86.886792 46.307994 43.474768
F 77.974757 38.589984 43.474760
F 77.974757 46.307981 43.474760
F 89.114949 34.731038 48.022595
F 89.115048 34.731057 36.198207
F 89.115046 34.731060 33.469385
F 84.658756 34.730988 36.198162
F 84.658759 34.730988 33.469433
F 89.115024 34.731051 43.474801
F 89.115011 34.731052 40.745988
F 84.658755 34.730988 43.474762
F 84.658757 34.730987 40.746033
F 80.202752 50.166980 50.751360
F 80.202752 42.448983 50.751360
F 89.114952 50.167029 50.751387
F 89.114952 42.449032 50.751387
F 82.430748 38.589984 50.751360
F 82.430748 46.307982 50.751360
F 73.518775 38.589981 50.751359
F 73.518775 46.307979 50.751359
F 84.658753 50.166982 50.751361
F 84.658753 42.448985 50.751361
F 75.746762 50.166979 50.751360
F 75.746762 42.448982 50.751360
F 86.886774 38.589992 50.751364
F 86.886774 46.307990 50.751364
F 77.974757 38.589984 50.751360
F 77.974757 46.307981 50.751360
F 80.202756 47.594313 54.389659
F 80.202756 39.876316 54.389660
F 89.114913 47.594275 54.389679
F 89.114913 39.876277 54.389679
F 80.202751 50.166980 58.027959
F 80.202751 42.448983 58.027959
F 89.114861 50.167007 58.027972
F 89.114861 42.449010 58.027972
F 80.202755 50.166980 55.299234
F 80.202755 42.448983 55.299234
F 89.114861 50.167012 55.299207
F 89.114861 42.449015 55.299207
F 80.202752 47.594313 51.660935
F 80.202752 39.876316 51.660934
F 89.114904 47.594270 51.660900
F 89.114904 39.876273 51.660900
F 82.430753 38.589984 55.299234
F 82.430753 46.307982 55.299234
F 73.518776 38.589982 55.299236
F 73.518776 46.307980 55.299236
F 82.430748 51.453311 51.660934
F 82.430748 36.017317 51.660934
F 82.430748 43.735315 51.660934
F 73.518774 51.453313 51.660937
F 73.518774 36.017319 51.660936
F 73.518774 43.735317 51.660936
F 82.430751 51.453311 54.389660
F 82.430751 36.017317 54.389660
F 82.430751 43.735315 54.389660
F 73.518775 51.453313 54.389659
F 73.518775 36.017318 54.389659
F 73.518775 43.735316 54.389659
F 82.430748 38.589984 58.027959
F 82.430748 46.307982 58.027959
F 73.518769 38.589983 58.027959
F 73.518769 46.307980 58.027959
F 84.658755 47.594311 54.389661
F 84.658755 39.876314 54.389661
F 75.746765 47.594313 54.389659
F 75.746765 39.876316 54.389660
F 84.658748 50.166981 58.027960
F 84.658748 42.448984 58.027960
F 75.746761 50.166980 58.027959
F 75.746761 42.448983 58.027959
F 84.658751 50.166981 55.299234
F 84.658751 42.448984 55.299233
F 75.746765 50.166979 55.299235
F 75.746765 42.448982 55.299235
F 84.658749 47.594312 51.660934
F 84.658749 39.876315 51.660933
F 75.746762 47.594314 51.660935
F 75.746762 39.876316 51.660935
F 86.886786 38.589994 55.299226
F 86.886786 46.307992 55.299226
F 77.974760 38.589984 55.299234
F 77.974760 46.307981 55.299234
F 86.886791 51.453298 51.660924
F 86.886791 36.017304 51.660924
F 86.886791 43.735302 51.660924
F 77.974756 51.453311 51.660935
F 77.974756 36.017317 51.660935
F 77.974756 43.735315 51.660935
F 86.886767 51.453306 54.389662
F 86.886767 36.017311 54.389662
F 86.886767 43.735309 54.389662
F 77.974760 51.453311 54.389659
F 77.974760 36.017317 54.389660
F 77.974760 43.735315 54.389660
F 86.886753 38.589987 58.027961
F 86.886753 46.307985 58.027961
F 77.974756 38.589984 58.027959
F 77.974756 46.307981 58.027959
F 80.202756 47.594313 61.666259
F 80.202756 39.876316 61.666259
F 89.114876 47.594282 61.666293
F 89.114876 39.876285 61.666293
F 80.202751 50.166980 65.304559
F 80.202751 42.448983 65.304559
F 89.114942 50.167028 65.304610
F 89.114942 42.449031 65.304610
F 80.202755 50.166980 62.575834
F 80.202755 42.448983 62.575834
F 89.114776 50.166993 62.575835
F 89.114776 42.448997 62.575835
F 80.202752 47.594313 58.937534
F 80.202752 39.876316 58.937534
F 89.114816 47.594291 58.937521
F 89.114816 39.876294 58.937521
F 82.430752 38.589984 62.575834
F 82.430752 46.307982 62.575834
F 73.518770 38.589983 62.575834
F 73.518770 46.307981 62.575834
F 82.430748 51.453311 58.937534
F 82.430748 36.017317 58.937534
F 82.430748 43.735315 58.937534
F 73.518768 51.453312 58.937535
F 73.518768 36.017318 58.937535
F 73.518768 43.735316 58.937535
F 82.430750 51.453311 61.666259
F 82.430750 36.017317 61.666259
F 82.430750 43.735315 61.666259
F 73.518769 51.453311 61.666259
F 73.518769 36.017317 61.666259
F 73.518769 43.735315 61.666259
F 82.430750 38.589984 65.304559
F 82.430750 46.307982 65.304559
F 73.518769 38.589983 65.304559
F 73.518769 46.307981 65.304559
F 84.658753 47.594312 61.666261
F 84.658753 39.876315 61.666261
F 75.746765 47.594313 61.666259
F 75.746765 39.876316 61.666259
F 84.658749 50.166981 65.304561
F 84.658749 42.448985 65.304561
F 75.746759 50.166980 65.304559
F 75.746759 42.448983 65.304559
F 84.658746 50.166980 62.575834
F 84.658746 42.448983 62.575834
F 75.746764 50.166980 62.575834
F 75.746764 42.448983 62.575834
F 84.658745 47.594313 58.937534
F 84.658745 39.876316 58.937534
F 75.746761 47.594313 58.937534
F 75.746761 39.876316 58.937534
F 86.886774 38.589991 62.575831
F 86.886774 46.307989 62.575831
F 77.974760 38.589984 62.575834
F 77.974760 46.307981 62.575834
F 86.886770 51.453303 58.937527
F 86.886770 36.017309 58.937527
F 86.886770 43.735307 58.937527
F 77.974756 51.453311 58.937534
F 77.974756 36.017317 58.937534
F 77.974756 43.735315 58.937534
F 86.886745 51.453311 61.666259
F 86.886745 36.017316 61.666260
F 86.886745 43.735314 61.666259
F 77.974760 51.453311 61.666259
F 77.974760 36.017317 61.666259
F 77.974760 43.735315 61.666259
F 86.886814 38.590001 65.304572
F 86.886814 46.307999 65.304572
F 77.974756 38.589984 65.304559
F 77.974756 46.307981 65.304559
F 89.114952 34.731034 50.751387
F 89.114861 34.731012 58.027972
F 89.114861 34.731017 55.299207
F 89.114942 34.731033 65.304610
F 89.114776 34.730999 62.575835
F 80.202756 55.312309 3.453461
F 80.202756 63.030308 3.453461
F 89.114901 55.312270 3.453488
F 89.114901 63.030268 3.453488
F 80.202751 57.884976 7.091761
F 80.202751 65.602974 7.091761
F 89.114908 57.885017 7.091786
F 89.114908 65.603016 7.091786
F 80.202756 57.884976 4.363036
F 80.202756 65.602974 4.363036
F 89.115129 57.885069 4.362970
F 89.115128 65.603067 4.362970
F 80.202752 55.312309 0.724736
F 80.202752 63.030308 0.724736
F 89.115063 55.312227 0.724684
F 89.115063 63.030225 0.724684
F 82.430752 54.025978 4.363036
F 82.430752 61.743975 4.363036
F 73.518765 54.025978 4.363036
F 73.518765 61.743976 4.363036
F 82.430748 59.171308 0.724736
F 82.430748 66.889307 0.724736
F 73.518762 59.171308 0.724736
F 73.518762 66.889306 0.724736
F 82.430753 59.171308 3.453462
F 82.430753 66.889306 3.453462
F 73.518763 59.171307 3.453462
F 73.518763 66.889305 3.453462
F 82.430751 54.025978 7.091762
F 82.430750 61.743976 7.091762
F 73.518760 54.025979 7.091762
F 73.518760 61.743976 7.091762
F 84.658752 55.312308 3.453462
F 84.658752 63.030306 3.453462
F 75.746764 55.312309 3.453462
F 75.746764 63.030307 3.453462
F 84.658748 57.884977 7.091762
F 84.658748 65.602976 7.091762
F 75.746759 57.884976 7.091761
F 75.746759 65.602975 7.091762
F 84.658764 57.884980 4.363033
F 84.658764 65.602978 4.363033
F 75.746763 57.884976 4.363036
F 75.746763 65.602975 4.363036
F 84.658757 55.312306 0.724734
F 84.658757 63.030304 0.724734
F 75.746761 55.312309 0.724737
F 75.746761 63.030308 0.724736
F 86.886775 54.025986 4.363033
F 86.886775 61.743983 4.363033
F 77.974760 54.025978 4.363036
F 77.974760 61.743975 4.363036
F 86.886779 59.171299 0.724734
F 86.886779 66.889297 0.724734
F 77.974756 59.171308 0.724736
F 77.974756 66.889307 0.724736
F 86.886833 59.171287 3.453478
F 86.886833 66.889285 3.453478
F 77.974759 59.171308 3.453461
F 77.974759 66.889307 3.453461
F 86.886836 54.026001 7.091778
F 86.886836 61.743998 7.091778
F 77.974756 54.025978 7.091761
F 77.974756 61.743975 7.091761
F 80.202756 55.312309 10.730061
F 80.202756 63.030308 10.730061
F 89.114912 55.312268 10.730084
F 89.114912 63.030266 10.730084
F 80.202751 57.884976 14.368361
F 80.202751 65.602974 14.368361
F 89.114901 57.885015 14.368381
F 89.114901 65.603014 14.368381
F 80.202756 57.884976 11.639636
F 80.202756 65.602974 11.639636
F 89.115143 57.885072 11.639567
F 89.115143 65.603070 11.639567
F 80.202752 55.312309 8.001336
F 80.202752 63.030307 8.001336
F 89.115142 55.312213 8.001268
F 89.115142 63.030211 8.001268
F 82.430752 54.025978 11.639636
F 82.430752 61.743975 11.639636
F 73.518764 54.025979 11.639635
F 73.518764 61.743976 11.639635
F 82.430747 59.171308 8.001336
F 82.430747 66.889306 8.001336
F 73.518759 59.171307 8.001335
F 73.518759 66.889305 8.001335
F 82.430754 59.171308 10.730061
F 82.430754 66.889306 10.730061
F 73.518763 59.171307 10.730062
F 73.518763 66.889305 10.730062
F 82.430751 54.025978 14.368361
F 82.430751 61.743976 14.368361
[truncated: 89,998 more chars]
