# Supplementary material for: Molecular-resolution imaging of ice crystallized from liquid water by cryogenic liquid-cell TEM
Source: Nat Commun. 2025 Sep 25;16:8342. doi: 10.1038/s41467-025-62451-0 (PMC12462463; doi:10.1038/s41467-025-62451-0)
Supplement: Supplementary file 9 — Supplementary Data 1 [file 41467_2025_62451_MOESM9_ESM.zip › supercell_4_3_3/1.0/93K_relaxed.xyz]

15435
F15435
F 1.073265 1.357013 2.844923
F 1.073265 9.084053 2.844923
F 1.073265 16.811083 2.844933
F 9.970635 1.334893 3.036933
F 9.970635 9.061923 3.036923
F 9.970635 16.788983 3.036923
F 1.026761 3.769503 6.440323
F 1.026761 11.496583 6.440323
F 9.940075 3.867783 6.593163
F 9.940075 11.594783 6.593163
F 1.054375 3.886033 3.749543
F 1.054376 11.613083 3.749543
F 9.960475 3.905333 3.886563
F 9.960475 11.632383 3.886563
F 0.413203 1.337353 0.215602
F 0.413202 9.064393 0.215602
F 0.413206 16.791383 0.215602
F 9.761975 1.452643 0.354513
F 9.761975 9.179683 0.354513
F 9.761975 16.906683 0.354514
F 3.250465 7.763653 3.782973
F 3.250465 15.490683 3.782973
F 16.715415 12.747083 14.833393
F 12.191915 7.768663 3.925373
F 12.191915 15.495683 3.925373
F 16.475915 5.192613 14.781393
F 3.050735 5.367793 0.224042
F 3.050735 13.094883 0.224043
F 11.992415 5.316003 0.393445
F 11.992415 13.043083 0.393445
F 3.265275 5.205533 2.903933
F 3.265275 12.932583 2.903933
F 12.201815 5.198583 3.075503
F 12.201815 12.925583 3.075503
F 3.117115 7.741573 6.506693
F 3.117115 15.468583 6.506693
F 7.563055 12.877183 14.685493
F 12.171615 7.730973 6.631503
F 12.171615 15.457983 6.631503
F 7.563055 5.150103 14.685493
F 5.500795 1.332353 2.962843
F 5.500795 9.059393 2.962843
F 5.500795 16.786383 2.962843
F 14.432515 1.335173 3.114313
F 14.432515 9.062203 3.114313
F 14.432515 16.789283 3.114313
F 5.458905 3.873903 6.523973
F 5.458905 11.600983 6.523973
F 14.403315 3.867163 6.670203
F 14.403315 11.594183 6.670203
F 5.489435 3.909543 3.808833
F 5.489435 11.636583 3.808833
F 14.422515 3.905093 3.964283
F 14.422515 11.632083 3.964283
F 5.281805 1.453353 0.273175
F 5.281805 9.180383 0.273175
F 5.281805 16.907383 0.273176
F 14.222615 1.452423 0.432322
F 14.222615 9.179463 0.432322
F 14.222615 16.906483 0.432323
F 7.728375 7.769213 3.848993
F 7.728375 15.496283 3.848993
F 14.263215 16.741683 14.801893
F 16.693615 7.736573 3.889123
F 16.737415 15.448183 3.932743
F 3.070975 12.870183 14.636993
F 7.533015 5.318863 0.315966
F 7.533015 13.045883 0.315966
F 12.171615 0.003934 6.631503
F 3.129065 0.010434 10.997993
F 7.737565 5.197903 2.998823
F 7.737565 12.924983 2.998823
F 16.407015 5.178103 2.591303
F 16.347015 12.885983 2.971173
F 7.692975 7.735473 6.557903
F 7.692975 15.462483 6.557903
F 14.263215 9.014693 14.801893
F 16.725315 7.733273 6.620623
F 16.626015 15.463583 6.596993
F 7.692975 0.008433 6.557903
F 0.996604 1.409043 10.028953
F 0.996604 9.136083 10.028953
F 0.996605 16.863083 10.028953
F 9.878765 1.287113 10.188593
F 9.878765 9.014153 10.188593
F 9.878765 16.741183 10.188593
F 0.941862 3.740453 13.671593
F 0.941863 11.467483 13.671593
F 9.815265 3.864403 13.815993
F 9.815265 11.591483 13.815993
F 0.663886 3.957363 10.982793
F 0.663886 11.684383 10.982793
F 9.858745 3.865403 11.085793
F 9.858745 11.592483 11.085793
F 0.704654 1.191663 7.340773
F 0.704654 8.918703 7.340773
F 0.704655 16.645783 7.340773
F 9.922555 1.289143 7.467693
F 9.922555 9.016173 7.467693
F 9.922555 16.743183 7.467693
F 3.129065 7.737473 10.997993
F 3.129065 15.464483 10.997993
F 14.263215 1.287653 14.801893
F 12.096115 7.727353 11.125893
F 12.096115 15.454383 11.125893
F 5.281425 16.729283 14.641293
F 3.190765 5.145783 7.381403
F 3.190765 12.872783 7.381403
F 12.157815 5.153763 7.507293
F 12.157815 12.880783 7.507293
F 3.051525 5.144093 10.111193
F 3.051525 12.871083 10.111193
F 12.110315 5.150923 10.227093
F 12.110315 12.877983 10.227093
F 2.992845 7.732743 13.736493
F 2.992845 15.459783 13.736493
F 5.281425 9.002213 14.641293
F 12.046815 7.727683 13.854893
F 12.046815 15.454683 13.854893
F 5.281425 1.275173 14.641293
F 5.396215 1.282123 10.118493
F 5.396215 9.009163 10.118493
F 5.396215 16.736183 10.118493
F 14.342815 1.287923 10.265593
F 14.342815 9.014953 10.265593
F 14.342815 16.741983 10.265593
F 5.333495 3.868773 13.745393
F 5.333495 11.595783 13.745393
F 14.279515 3.863583 13.893393
F 14.279515 11.590583 13.893393
F 5.344935 3.876363 11.004793
F 5.344935 11.603383 11.004793
F 14.326815 3.863753 11.164793
F 14.326815 11.590783 11.164793
F 5.412845 1.278743 7.386613
F 5.412845 9.005783 7.386613
F 5.412855 16.732783 7.386613
F 14.388515 1.290353 7.546163
F 14.388515 9.017393 7.546163
F 14.388515 16.744383 7.546163
F 7.626895 7.728183 11.048893
F 7.626895 15.455183 11.048893
F 12.032515 12.878083 14.762993
F 16.677215 7.829113 11.300493
F 16.736615 15.409983 11.270393
F 12.191915 0.041631 3.925373
F 7.690475 5.153083 7.431113
F 7.690475 12.880083 7.431113
F 16.400415 5.319453 7.656013
F 16.614215 12.924383 7.862163
F 7.627805 5.145803 10.153893
F 7.627805 12.872883 10.153893
F 16.530415 5.179363 10.340293
F 16.770515 12.954583 10.537993
F 7.563855 7.732723 13.781393
F 7.563855 15.459783 13.781393
F 12.032515 5.151083 14.762993
F 16.467715 7.759713 13.997093
F 16.560315 15.458983 14.035493
F 7.728375 0.042180 3.848993
F 0.622279 1.196523 14.630993
F 0.622279 8.923563 14.630993
F 0.622279 16.650583 14.630993
F 9.794725 1.285953 14.722793
F 9.794725 9.012993 14.722793
F 9.794725 16.739983 14.722793
F 3.070975 5.143153 14.636993
F 3.250465 0.036617 3.782973
F 3.117115 0.014539 6.506693
F 7.563855 0.005691 13.781393
F 7.626895 0.001142 11.048893
F 12.046815 0.000645 13.854893
F 2.992845 0.005703 13.736493
F 12.096115 0.000316 11.125893
F 16.091115 12.738883 0.208345
F 16.507715 0.138951 13.888893
F 0.767564 1.397463 24.613893
F 0.767564 9.124493 24.613893
F 0.767565 16.851583 24.613893
F 9.625395 1.287203 24.739393
F 9.625395 9.014233 24.739393
F 9.625395 16.741283 24.739393
F 0.708990 3.759573 28.260193
F 0.708990 11.486583 28.260193
F 9.562275 3.864043 28.381293
F 9.562275 11.591083 28.381293
F 0.501052 3.937773 25.569393
F 0.501052 11.664783 25.569393
F 9.605305 3.865113 25.648393
F 9.605305 11.592183 25.648393
F 0.541137 1.207273 21.923893
F 0.541137 8.934303 21.923893
F 0.541137 16.661383 21.923893
F 9.668175 1.286103 22.006293
F 9.668175 9.013143 22.006293
F 9.668175 16.740183 22.006293
F 2.898275 7.729583 25.565393
F 2.898275 15.456583 25.565393
F 11.793115 0.000495 28.420493
F 11.842015 7.727273 25.688493
F 11.842015 15.454283 25.688493
F 16.477015 15.574683 21.221893
F 2.955635 5.146763 21.922793
F 2.955635 12.873783 21.922793
F 11.905415 5.151093 22.046493
F 11.905415 12.878083 22.046493
F 2.831185 5.149103 24.657893
F 2.831185 12.876183 24.657893
F 11.856415 5.150793 24.778493
F 11.856415 12.877783 24.778493
F 2.778355 7.728613 28.298793
F 2.778355 15.455683 28.298793
F 16.235515 7.660463 21.159493
F 11.793115 7.727533 28.420493
F 11.793115 15.454583 28.420493
F 7.439245 15.459083 21.062193
F 5.149475 1.283873 24.666893
F 5.149475 9.010913 24.666893
F 5.149475 16.737983 24.666893
F 14.088915 1.287783 24.817093
F 14.088915 9.014823 24.817093
F 14.088915 16.741883 24.817093
F 5.088445 3.867153 28.308693
F 5.088445 11.594183 28.308693
F 14.025415 3.863563 28.459093
F 14.025415 11.590583 28.459093
F 5.103105 3.873553 25.567793
F 5.103105 11.600583 25.567793
F 14.072615 3.863683 25.727493
F 14.072615 11.590683 25.727493
F 5.161785 1.276793 21.925193
F 5.161785 9.003823 21.925193
F 5.161785 16.730883 21.925193
F 14.136115 1.287653 22.085493
F 14.136115 9.014693 22.085493
F 14.136115 16.741683 22.085493
F 7.374785 7.727963 25.610593
F 7.374785 15.454983 25.610593
F 7.439245 7.732093 21.062193
F 16.371015 7.781593 25.827793
F 16.403915 15.416483 25.780293
F 7.439245 0.005054 21.062193
F 7.437225 5.150263 21.968693
F 7.437225 12.877283 21.968693
F 16.375915 5.044893 22.234493
F 16.386315 12.722283 22.096093
F 7.377645 5.146723 24.703793
F 7.377645 12.873783 24.703793
F 16.354915 5.145723 24.914193
F 16.349915 12.911183 24.831993
F 7.316215 7.731233 28.345393
F 7.316215 15.458283 28.345393
F 16.655015 12.658983 17.617193
F 16.313915 7.861443 28.515893
F 16.423815 15.335583 28.467893
F 7.374785 0.000926 25.610593
F 0.649973 1.386163 31.906993
F 0.649973 9.113203 31.906993
F 0.649974 16.840283 31.906993
F 9.499035 1.287393 32.023293
F 9.499035 9.014433 32.023293
F 9.499035 16.741483 32.023293
F 11.842015 0.000241 25.688493
F 2.778355 0.001573 28.298793
F 0.461304 1.220683 29.214893
F 0.461304 8.947723 29.214893
F 0.461304 16.674783 29.214893
F 9.542545 1.286413 29.290493
F 9.542545 9.013443 29.290493
F 9.542545 16.740483 29.290493
F 2.840485 5.151063 29.209093
F 2.840485 12.878083 29.209093
F 11.778515 5.151143 29.330493
F 11.778515 12.878183 29.330493
F 2.722935 5.151173 31.942993
F 2.722935 12.878183 31.942993
F 11.729815 5.150913 32.062493
F 11.729815 12.877983 32.062493
F 5.025285 1.283753 31.952193
F 5.025285 9.010783 31.952193
F 5.025285 16.737783 31.952193
F 13.961815 1.287793 32.101193
F 13.961815 9.014833 32.101193
F 13.961815 16.741883 32.101193
F 5.044575 1.278743 29.211093
F 5.044575 9.005773 29.211093
F 5.044575 16.732783 29.211093
F 14.009115 1.287693 29.369493
F 14.009115 9.014723 29.369493
F 14.009115 16.741783 29.369493
F 7.312425 5.150603 29.252693
F 7.312425 12.877683 29.252693
F 16.305815 5.197743 29.358693
F 16.313815 12.801083 29.418893
F 7.254465 5.147553 31.987193
F 7.254465 12.874583 31.987193
F 16.361115 5.289223 32.130693
F 3.013605 0.006194 18.280093
F 0.884637 1.407143 17.319893
F 0.884637 9.134183 17.319893
F 0.884638 16.861183 17.319893
F 9.751855 1.287013 17.455693
F 9.751855 9.014053 17.455693
F 9.751855 16.741083 17.455693
F 0.826047 3.748703 20.966993
F 0.826047 11.475783 20.966993
F 9.688535 3.864263 21.097493
F 9.688535 11.591283 21.097493
F 0.581723 3.950053 18.277493
F 0.581723 11.677083 18.277493
F 9.731385 3.865333 18.364293
F 9.731385 11.592383 18.364293
F 3.013605 7.733233 18.280093
F 3.013605 15.460283 18.280093
F 16.553615 5.129313 17.435593
F 11.969015 7.727313 18.404493
F 11.969015 15.454383 18.404493
F 7.501455 12.872983 17.420793
F 2.938615 5.147073 17.375693
F 2.938615 12.874083 17.375693
F 11.983315 5.150713 17.494693
F 11.983315 12.877783 17.494693
F 2.884355 7.730043 21.016993
F 2.884355 15.457083 21.016993
F 7.501455 5.145973 17.420793
F 11.919815 7.727653 21.136593
F 11.919815 15.454683 21.136593
F 7.316215 0.004194 28.345393
F 5.271815 1.283013 17.384293
F 5.271815 9.010043 17.384293
F 5.271815 16.737083 17.384293
F 14.216015 1.287773 17.533293
F 14.216015 9.014813 17.533293
F 14.216015 16.741883 17.533293
F 5.210395 3.867883 21.025493
F 5.210395 11.594883 21.025493
F 14.152415 3.863583 21.175093
F 14.152415 11.590583 21.175093
F 5.221465 3.875363 18.282993
F 5.221465 11.602383 18.282993
F 14.199615 3.863703 18.443493
F 14.199615 11.590783 18.443493
F 7.500035 7.728243 18.326893
F 7.500035 15.455283 18.326893
F 16.425115 15.320383 18.492293
F 16.465115 7.751643 18.462393
F 2.898275 0.002548 25.565393
F 7.500035 0.001204 18.326893
F 11.919815 0.000615 21.136593
F 2.884355 0.003008 21.016993
F 11.969015 0.000276 18.404493
F 16.211615 12.837483 32.281093
F 16.426915 0.019748 25.682193
F 16.325115 0.014587 21.273393
F 0.141219 1.251733 46.709193
F 0.141219 8.978773 46.709193
F 0.141219 16.705783 46.709193
F 9.241435 1.286953 46.591793
F 9.241435 9.013993 46.591793
F 9.241435 16.740983 46.591793
F 0.233063 3.859143 47.580293
F 0.233063 11.586183 47.580293
F 9.225965 3.865063 47.500493
F 9.225965 11.592083 47.500493
F 0.272477 1.289253 43.938393
F 0.272477 9.016293 43.938393
F 0.272477 16.743283 43.938393
F 9.289095 1.286263 43.858693
F 9.289095 9.013293 43.858693
F 9.289095 16.740383 43.858693
F 2.480195 7.728403 47.427193
F 2.480195 15.455483 47.427193
F 6.984625 0.004710 47.458893
F 11.459715 7.727513 47.540193
F 11.459715 15.454583 47.540193
F 15.996115 15.558983 42.961093
F 2.531995 5.146733 43.784393
F 2.531995 12.873783 43.784393
F 11.523315 5.150893 43.898393
F 11.523315 12.877983 43.898393
F 2.468715 5.132863 46.533093
F 2.468715 12.859883 46.533093
F 11.475915 5.151033 46.630393
F 11.475915 12.878083 46.630393
F 4.744885 1.281703 46.521793
F 4.744885 9.008743 46.521793
F 4.744885 16.735783 46.521793
F 13.707215 1.287713 46.669193
F 13.707215 9.014743 46.669193
F 13.707215 16.741783 46.669193
F 4.739665 3.869713 47.423193
F 4.739665 11.596783 47.423193
F 13.691415 3.863603 47.579493
F 13.691415 11.590683 47.579493
F 4.797965 1.280413 43.781793
F 4.797965 9.007443 43.781793
F 4.797965 16.734483 43.781793
F 13.755015 1.287733 43.937593
F 13.755015 9.014773 43.937593
F 13.755015 16.741783 43.937593
F 6.984625 7.731743 47.458893
F 6.984625 15.458783 47.458893
F 15.967515 7.784853 43.014393
F 15.881915 7.620843 47.562293
F 15.933415 15.458683 47.490393
F 0.421218 11.645183 32.875593
F 7.047095 5.146393 43.817293
F 7.047095 12.873383 43.817293
F 16.067315 5.032793 43.873693
F 16.038815 12.925683 43.888793
F 7.002625 5.149863 46.552893
F 7.002625 12.876883 46.552893
F 15.942415 5.109543 46.622193
F 15.931815 12.766583 46.651493
F 0.592194 3.748893 35.577393
F 0.592194 11.475883 35.577393
F 9.435715 3.863863 35.665293
F 9.435715 11.590883 35.665293
F 9.479645 3.864813 32.932593
F 9.479645 11.591883 32.932593
F 2.778675 7.726613 32.863493
F 2.778675 15.453683 32.863493
F 7.064415 15.456083 42.912093
F 11.715115 7.727223 32.972593
F 11.715115 15.454283 32.972593
F 7.064415 7.729053 42.912093
F 2.651445 7.734943 35.606993
F 2.651445 15.461983 35.606993
F 16.099015 12.778183 39.335893
F 11.666415 7.727443 35.704493
F 11.666415 15.454483 35.704493
F 16.039215 5.149243 39.233493
F 4.962485 3.868523 35.595193
F 4.962485 11.595583 35.595193
F 13.898315 3.863553 35.743193
F 13.898315 11.590583 35.743193
F 4.985445 3.871933 32.854293
F 4.985445 11.598983 32.854293
F 13.945615 3.863653 33.011493
F 13.945615 11.590683 33.011493
F 7.249685 7.727673 32.894993
F 7.249685 15.454683 32.894993
F 7.127825 12.875883 39.271493
F 11.715115 0.000191 32.972593
F 2.651445 0.007908 35.606993
F 7.064415 0.002020 42.912093
F 7.191915 7.730453 35.629393
F 7.191915 15.457483 35.629393
F 7.127825 5.148883 39.271493
F 16.048315 7.588623 35.745793
F 16.194115 15.575183 35.831593
F 11.459715 0.000477 47.540193
F 0.226008 1.246023 39.423093
F 0.226008 8.973053 39.423093
F 0.226008 16.700083 39.423093
F 9.369415 1.286993 39.307793
F 9.369415 9.014033 39.307793
F 9.369415 16.741083 39.307793
F 0.182195 3.901683 43.068193
F 0.182195 11.628683 43.068193
F 9.304805 3.864493 42.949993
F 9.304805 11.591483 42.949993
F 0.313714 3.864563 40.288593
F 0.313714 11.591583 40.288593
F 9.352795 3.864953 40.216993
F 9.352795 11.591983 40.216993
F 0.369295 1.236733 36.640593
F 0.369296 8.963763 36.640593
F 0.369296 16.690783 36.640593
F 9.416535 1.286623 36.574893
F 9.416535 9.013653 36.574893
F 9.416535 16.740683 36.574893
F 2.588595 7.736933 40.142793
F 2.588595 15.463983 40.142793
F 16.191815 12.955283 36.620093
F 11.587315 7.727353 40.256493
F 11.587315 15.454383 40.256493
F 16.080315 5.066543 36.582693
F 2.717635 5.153073 36.512793
F 2.717635 12.880083 36.512793
F 11.651615 5.151173 36.614593
F 11.651615 12.878183 36.614593
F 2.576855 5.132713 39.256793
F 2.576855 12.859783 39.256793
F 11.602915 5.150953 39.346493
F 11.602915 12.877983 39.346493
F 2.520355 7.746933 42.893893
F 2.520355 15.473983 42.893893
F 7.186815 12.877783 36.537193
F 11.539315 7.727403 42.988493
F 11.539315 15.454483 42.988493
F 7.186815 5.150763 36.537193
F 4.868795 1.281033 39.239693
F 4.868795 9.008073 39.239693
F 4.868795 16.735083 39.239693
F 13.834615 1.287763 39.385193
F 13.834615 9.014803 39.385193
F 13.834615 16.741883 39.385193
F 4.804525 3.870303 42.881593
F 4.804525 11.597383 42.881593
F 13.770815 3.863633 43.027193
F 13.770815 11.590683 43.027193
F 4.859135 3.871633 40.141193
F 4.859135 11.598683 40.141193
F 13.818515 3.863633 40.295593
F 13.818515 11.590683 40.295593
F 4.924165 1.280703 36.498393
F 4.924165 9.007743 36.498393
F 4.924165 16.734783 36.498393
F 13.882115 1.287713 36.653593
F 13.882115 9.014753 36.653593
F 13.882115 16.741783 36.653593
F 7.112265 7.731543 40.176293
F 7.112265 15.458583 40.176293
F 0.421218 3.918183 32.875593
F 16.147615 7.634753 40.299793
F 16.096515 15.423083 40.194693
F 2.480195 0.001366 47.427193
F 7.112265 0.004510 40.176293
F 11.539315 0.000370 42.988493
F 2.520355 0.019899 42.893893
F 11.587315 0.000319 40.256493
F 2.588595 0.009895 40.142793
F 7.191915 0.003420 35.629393
F 7.249685 0.000638 32.894993
F 11.666415 0.000403 35.704493
F 16.258115 15.473083 33.141193
F 16.184515 7.848063 33.131593
F 16.107615 0.043258 40.343593
F 16.229915 0.004766 33.139393
F 15.902615 0.156007 43.036793
F 0.101267 3.896953 50.347093
F 0.101268 11.623983 50.347093
F 9.178805 3.864193 50.233093
F 9.178805 11.591183 50.233093
F 2.418575 7.743393 50.172793
F 2.418575 15.470383 50.172793
F 16.019515 7.755223 64.695293
F 11.412615 7.727293 50.271893
F 11.412615 15.454283 50.271893
F 6.988425 15.294383 64.564293
F 4.687995 3.868403 50.161693
F 4.687995 11.595483 50.161693
F 13.643715 3.863633 50.310793
F 13.643715 11.590683 50.310793
F 6.941595 7.727993 50.193793
F 6.941595 15.455083 50.193793
F 6.988425 7.567353 64.564293
F 15.814515 7.682963 50.345193
F 15.840715 15.295383 50.183993
F 2.309325 0.011516 57.438193
F 0.059929 1.257013 53.984193
F 0.059929 8.984053 53.984193
F 0.059929 16.711083 53.984193
F 9.116105 1.287283 53.870093
F 9.116105 9.014323 53.870093
F 9.116105 16.741383 53.870093
F 0.010707 3.890733 57.617493
F 0.010707 11.617783 57.617493
F 9.055115 3.861193 57.488693
F 9.055115 11.588283 57.488693
F 0.154953 3.852863 54.860393
F 0.154953 11.579883 54.860393
F 9.100925 3.864563 54.768293
F 9.100925 11.591583 54.768293
F 0.194329 1.295013 51.221893
F 0.194329 9.022043 51.221893
F 0.194329 16.749083 51.221893
F 9.163295 1.286463 51.140393
F 9.163295 9.013503 51.140393
F 9.163295 16.740583 51.140393
F 2.378585 7.724023 54.703393
F 2.378585 15.451083 54.703393
F 15.768915 12.786783 61.243093
F 11.333315 7.727273 54.807893
F 11.333315 15.454283 54.807893
F 15.822615 5.029103 61.070193
F 2.430385 5.151743 51.068093
F 2.430385 12.878783 51.068093
F 11.396415 5.150933 51.180193
F 11.396415 12.877983 51.180193
F 2.367115 5.136633 53.809593
F 2.367115 12.863683 53.809593
F 11.349415 5.151093 53.908993
F 11.349415 12.878083 53.908993
F 2.309325 7.738553 57.438193
F 2.309325 15.465583 57.438193
F 6.788715 12.837983 61.030393
F 11.288315 7.724553 57.527693
F 11.288315 15.451583 57.527693
F 6.788715 5.110923 61.030393
F 4.629135 1.283683 53.799293
F 4.629135 9.010713 53.799293
F 4.629135 16.737783 53.799293
F 13.580315 1.287653 53.947993
F 13.580315 9.014693 53.947993
F 13.580315 16.741683 53.947993
F 4.569155 3.866003 57.420093
F 4.569155 11.593083 57.420093
F 13.518915 3.861003 57.566593
F 13.518915 11.588083 57.566593
F 4.624805 3.867583 54.694293
F 4.624805 11.594583 54.694293
F 13.564815 3.863433 54.847093
F 13.564815 11.590483 54.847093
F 4.682435 1.282733 51.064093
F 4.682435 9.009773 51.064093
F 4.682435 16.736783 51.064093
F 13.628015 1.287763 51.219393
F 13.628015 9.014803 51.219393
F 13.628015 16.741883 51.219393
F 6.862645 7.730713 54.726893
F 6.862645 15.457783 54.726893
F 15.791215 12.680483 58.483693
F 15.829415 7.579823 54.923893
F 15.856515 15.632183 54.850693
F 4.569645 16.735183 58.288293
F 6.923735 5.147163 51.099093
F 6.923735 12.874183 51.099093
F 15.859115 5.105733 51.230293
F 15.913615 12.822883 51.105793
F 6.880355 5.150693 53.830893
F 6.880355 12.877783 53.830893
F 15.869215 5.120803 53.879493
F 15.547815 13.115883 53.962893
F 6.821365 7.724293 57.448693
F 6.821365 15.451283 57.448693
F 15.857815 5.093433 58.459693
F 15.723415 7.618993 57.629293
F 15.700415 15.265883 57.735393
F 4.569645 9.008123 58.288293
F 6.862645 0.003672 54.726893
F 13.504515 9.011253 58.442593
F 13.504515 1.284213 58.442593
F 9.022085 1.246193 61.070693
F 9.022085 8.973223 61.070693
F 9.022085 16.700283 61.070693
F 6.803605 12.871283 58.322593
F 16.113815 15.426583 64.654993
F 9.223835 3.699343 64.602393
F 9.223825 11.426383 64.602393
F 15.838415 15.405583 62.032593
F 15.879515 7.578243 61.921793
F 0.089651 3.857333 62.134693
F 0.089651 11.584383 62.134693
F 9.012385 3.817333 61.919793
F 9.012385 11.544383 61.919793
F 0.113921 1.302723 58.497793
F 0.113921 9.029763 58.497793
F 0.113921 16.756783 58.497793
F 9.041295 1.283153 58.363993
F 9.041295 9.010193 58.363993
F 9.041295 16.737183 58.363993
F 2.306295 7.693533 61.870893
F 2.306295 15.420583 61.870893
F 6.776725 15.409983 61.879993
F 11.244115 7.679963 61.959393
F 11.244115 15.406983 61.959393
F 6.776725 7.682983 61.879993
F 2.325275 5.151343 58.315093
F 2.325275 12.878383 58.315093
F 11.273115 5.147413 58.403393
F 11.273115 12.874483 58.403393
F 2.277635 5.102843 61.040193
F 2.277635 12.829883 61.040193
F 11.254715 5.109753 61.109493
F 11.254615 12.836783 61.109493
F 2.431785 7.683813 64.566993
F 2.431785 15.410883 64.566993
F 6.803605 5.144203 58.322593
F 11.455115 7.562503 64.641493
F 11.455115 15.289583 64.641493
F 13.504515 16.738283 58.442593
F 4.544805 1.245613 60.997893
F 4.544805 8.972653 60.997893
F 4.544805 16.699683 60.997893
F 13.485215 1.246213 61.148493
F 13.485215 8.973253 61.148493
F 13.485215 16.700283 61.148493
F 4.742395 3.717873 64.525993
F 4.742395 11.444883 64.525993
F 13.685515 3.698933 64.680493
F 13.685515 11.425983 64.680493
F 4.544185 3.819843 61.845093
F 4.544185 11.546883 61.845093
F 13.475315 3.816173 61.998493
F 13.475315 11.543183 61.998493
F 4.569645 1.281093 58.288293
F 2.418575 0.016358 50.172793
F 11.412615 0.000258 50.271893
F 6.941595 0.000961 50.193793
F 11.333315 0.000236 54.807893
F 17.784815 11.753583 54.737093
F 15.855715 0.145032 54.880793
F 15.913815 5.149383 65.463793
F 1.073265 24.538083 2.844923
F 1.073265 32.265183 2.844923
F 9.970635 24.515983 3.036933
F 9.970635 32.243083 3.036933
F 1.026761 26.950583 6.440323
F 1.026762 34.677683 6.440323
F 1.026762 19.223583 6.440323
F 9.940075 27.048883 6.593163
F 14.263215 24.468783 14.801893
F 9.940075 19.321883 6.593163
F 1.054375 27.067183 3.749543
F 5.281425 32.183283 14.641293
F 1.054377 19.340083 3.749543
F 9.960475 27.086483 3.886563
F 5.281425 24.456283 14.641293
F 9.960475 19.359383 3.886563
F 0.413204 24.518483 0.215602
F 0.413203 32.245483 0.215602
F 9.761975 24.633783 0.354513
F 9.761975 32.360783 0.354513
F 3.250465 30.944783 3.782973
F 3.250465 23.217683 3.782973
F 12.191915 30.949783 3.925373
F 12.191915 23.222783 3.925373
F 3.050735 28.548883 0.224042
F 3.050735 20.821883 0.224042
F 11.992415 28.497083 0.393445
F 11.992415 20.770083 0.393445
F 3.265275 28.386683 2.903933
F 3.265275 20.659583 2.903933
F 12.201815 28.379683 3.075503
F 12.201815 20.652683 3.075513
F 3.117115 30.922683 6.506693
F 3.117115 23.195683 6.506693
F 12.171615 30.912083 6.631503
F 12.171615 23.185083 6.631503
F 5.500795 24.513483 2.962843
F 5.500795 32.240483 2.962843
F 14.432515 24.516283 3.114313
F 14.432515 32.243283 3.114313
F 5.458905 27.054983 6.523973
F 16.451115 20.553583 14.669493
F 5.458905 19.327983 6.523973
F 14.403315 27.048283 6.670203
F 12.032515 20.605183 14.762993
F 14.403315 19.321283 6.670203
F 5.489435 27.090683 3.808833
F 16.405415 28.428983 14.765293
F 5.489435 19.363583 3.808833
F 14.422515 27.086183 3.964283
F 12.032515 28.332183 14.762993
F 14.422515 19.359183 3.964283
F 5.281805 24.634483 0.273175
F 5.281805 32.361483 0.273175
F 14.222615 24.633583 0.432322
F 14.222615 32.360583 0.432322
F 7.728375 30.950283 3.848993
F 7.728375 23.223283 3.848993
F 16.585115 30.702883 3.898143
F 16.503715 23.045683 3.898083
F 7.533015 28.499983 0.315966
F 7.533015 20.772983 0.315966
F 0.622279 32.104683 14.630993
F 0.622279 24.377683 14.630993
F 7.737565 28.378983 2.998823
F 7.737565 20.651983 2.998823
F 16.557515 28.126383 2.788823
F 16.484915 20.582383 2.570803
F 7.692975 30.916583 6.557903
F 7.692975 23.189583 6.557903
F 16.500615 30.884183 6.557103
F 16.658415 23.334783 6.595183
F 0.996604 24.590183 10.028953
F 0.996604 32.317183 10.028953
F 9.878765 24.468183 10.188593
F 9.878765 32.195283 10.188593
F 0.941862 26.921583 13.671593
F 0.941863 34.648583 13.671593
F 0.941863 19.194483 13.671593
F 9.815265 27.045483 13.815993
F 3.070975 20.597183 14.636993
F 9.815265 19.318483 13.815993
F 0.663886 27.138483 10.982793
F 7.563055 20.604183 14.685493
F 0.663886 19.411483 10.982793
F 9.858745 27.046483 11.085793
F 3.070975 28.324283 14.636993
F 9.858745 19.319483 11.085793
F 0.704654 24.372783 7.340773
F 0.704654 32.099783 7.340773
F 9.922555 24.470283 7.467693
F 9.922555 32.197283 7.467693
F 3.129065 30.918583 10.997993
F 3.129065 23.191583 10.997993
F 12.096115 30.908483 11.125893
F 12.096115 23.181383 11.125893
F 3.190765 28.326883 7.381403
F 3.190765 20.599883 7.381403
F 12.157815 28.334883 7.507293
F 12.157815 20.607883 7.507293
F 3.051525 28.325183 10.111193
F 3.051525 20.598183 10.111193
F 12.110315 28.332083 10.227093
F 12.110315 20.604983 10.227093
F 2.992845 30.913883 13.736493
F 2.992845 23.186783 13.736493
F 12.046815 30.908783 13.854893
F 12.046815 23.181783 13.854893
F 5.396215 24.463283 10.118493
F 5.396215 32.190283 10.118493
F 14.342815 24.469083 10.265593
F 14.342815 32.196083 10.265593
F 5.333495 27.049883 13.745393
F 7.563055 28.331183 14.685493
F 5.333495 19.322883 13.745393
F 14.279515 27.044683 13.893393
F 9.794725 32.194083 14.722793
F 14.279515 19.317683 13.893393
F 5.344935 27.057483 11.004793
F 14.263215 32.195783 14.801893
F 5.344935 19.330483 11.004793
F 14.326815 27.044883 11.164793
F 9.794725 24.467083 14.722793
F 14.326815 19.317783 11.164793
F 5.412845 24.459883 7.386613
F 5.412845 32.186883 7.386613
F 14.388515 24.471483 7.546163
F 14.388515 32.198483 7.546163
F 7.626895 30.909283 11.048893
F 7.626895 23.182283 11.048893
F 16.747215 31.000983 11.046793
F 16.616115 23.223883 11.239993
F 7.690475 28.334183 7.431113
F 7.690475 20.607183 7.431113
F 16.519215 28.302583 7.560273
F 16.705915 20.705283 7.533803
F 7.627805 28.326883 10.153893
F 7.627805 20.599883 10.153893
F 16.481015 28.404683 10.201193
F 16.665815 20.678983 10.277793
F 7.563855 30.913883 13.781393
F 7.563855 23.186783 13.781393
F 16.550815 30.997083 13.823293
F 16.483915 23.090483 14.024393
F 15.982315 28.252583 0.144629
F 0.767564 24.578583 24.613893
F 0.767564 32.305583 24.613893
F 9.625395 24.468283 24.739393
F 9.625395 32.195383 24.739393
F 0.708990 26.940683 28.260193
F 0.708990 34.667683 28.260193
F 0.708990 19.213683 28.260193
F 9.562275 27.045183 28.381293
F 7.501455 28.327083 17.420793
F 9.562275 19.318083 28.381293
F 0.501052 27.118883 25.569393
F 16.441615 23.133683 21.271793
F 0.501052 19.391883 25.569393
F 9.605305 27.046183 25.648393
F 16.492715 23.340483 18.570693
F 9.605305 19.319183 25.648393
F 0.541137 24.388383 21.923893
F 0.541137 32.115383 21.923893
F 9.668175 24.467183 22.006293
F 9.668175 32.194283 22.006293
F 2.898275 30.910683 25.565393
F 2.898275 23.183683 25.565393
F 11.842015 30.908383 25.688493
F 11.842015 23.181383 25.688493
F 2.955635 28.327883 21.922793
F 2.955635 20.600883 21.922793
F 11.905415 28.332183 22.046493
F 11.905415 20.605183 22.046493
F 2.831185 28.330183 24.657893
F 2.831185 20.603183 24.657893
F 11.856415 28.331883 24.778493
F 11.856415 20.604883 24.778493
F 2.778355 30.909683 28.298793
F 2.778355 23.182683 28.298793
F 11.793115 30.908683 28.420493
F 11.793115 23.181583 28.420493
F 5.149475 24.464983 24.666893
F 5.149475 32.191983 24.666893
F 14.088915 24.468883 24.817093
F 14.088915 32.195883 24.817093
F 5.088445 27.048283 28.308693
F 16.402015 31.005583 21.103893
F 5.088445 19.321183 28.308693
F 14.025415 27.044683 28.459093
F 16.641015 30.866683 18.417693
F 14.025415 19.317683 28.459093
F 5.103105 27.054683 25.567793
F 7.439245 23.186183 21.062193
F 5.103105 19.327583 25.567793
F 14.072615 27.044783 25.727493
F 7.500035 23.182283 18.326893
F 14.072615 19.317783 25.727493
F 5.161785 24.457883 21.925193
F 5.161785 32.184983 21.925193
F 14.136115 24.468783 22.085493
F 14.136115 32.195783 22.085493
F 7.374785 30.909083 25.610593
F 7.374785 23.182083 25.610593
F 16.267315 30.888283 25.757393
F 16.411315 23.315883 25.610093
F 7.437225 28.331383 21.968693
F 7.437225 20.604383 21.968693
F 16.364315 28.453083 21.844193
F 16.361215 20.519883 22.110693
F 7.377645 28.327883 24.703793
F 7.377645 20.600783 24.703793
F 16.332415 28.370783 24.671693
F 16.330515 20.642383 24.723093
F 7.316215 30.912383 28.345393
F 7.316215 23.185283 28.345393
F 16.299615 30.863883 28.528893
F 16.311415 23.471983 28.279993
F 0.649973 24.567283 31.906993
F 0.649973 32.294283 31.906993
F 9.499035 24.468483 32.023293
F 9.499035 32.195583 32.023293
F 5.221465 19.329483 18.282993
F 7.439245 30.913183 21.062193
F 7.501455 20.600083 17.420793
F 0.461304 24.401783 29.214893
F 0.461304 32.128883 29.214893
F 9.542545 24.467483 29.290493
F 9.542545 32.194583 29.290493
F 2.840485 28.332183 29.209093
F 2.840485 20.605183 29.209093
F 11.778515 28.332283 29.330493
F 11.778515 20.605183 29.330493
F 2.722935 28.332283 31.942993
F 2.722935 20.605283 31.942993
F 11.729815 28.331983 32.062493
F 11.729815 20.604983 32.062493
F 5.025285 24.464883 31.952193
F 5.025285 32.191883 31.952193
F 13.961815 24.468883 32.101193
F 13.961815 32.195983 32.101193
F 5.044575 24.459883 29.211093
F 5.044575 32.186883 29.211093
F 14.009115 24.468783 29.369493
F 14.009115 32.195883 29.369493
F 7.312425 28.331683 29.252693
F 7.312425 20.604683 29.252693
F 16.104815 28.439783 29.546793
F 16.280815 20.741283 29.083193
F 7.254465 28.328683 31.987193
F 7.254465 20.601583 31.987193
F 16.362215 28.159283 32.235293
F 5.221465 27.056483 18.282993
F 0.884637 24.588283 17.319893
F 0.884637 32.315283 17.319893
F 9.751855 24.468083 17.455693
F 9.751855 32.195183 17.455693
F 0.826047 26.929783 20.966993
F 0.826047 34.656883 20.966993
F 0.826047 19.202783 20.966993
F 9.688535 27.045383 21.097493
F 7.500035 30.909383 18.326893
F 9.688535 19.318383 21.097493
F 0.581723 27.131183 18.277493
F 16.379115 20.627483 17.477093
F 0.581724 19.404083 18.277493
F 9.731385 27.046483 18.364293
F 14.199615 19.317783 18.443493
F 9.731385 19.319383 18.364293
F 3.013605 30.914383 18.280093
F 3.013605 23.187283 18.280093
F 11.969015 30.908383 18.404493
F 11.969015 23.181383 18.404493
F 2.938615 28.328183 17.375693
F 2.938615 20.601183 17.375693
F 11.983315 28.331783 17.494693
F 11.983315 20.604783 17.494693
F 2.884355 30.911183 21.016993
F 2.884355 23.184083 21.016993
F 11.919815 30.908783 21.136593
F 11.919815 23.181683 21.136593
F 5.271815 24.464083 17.384293
F 5.271815 32.191183 17.384293
F 14.216015 24.468883 17.533293
F 14.216015 32.195883 17.533293
F 5.210395 27.048983 21.025493
F 16.366615 28.244783 17.464993
F 5.210395 19.321983 21.025493
F 14.152415 27.044683 21.175093
F 14.199615 27.044783 18.443493
F 14.152415 19.317683 21.175093
F 16.157815 20.735883 31.783193
F 16.269415 23.243883 32.749293
F 0.141219 24.432883 46.709193
F 0.141219 32.159883 46.709193
F 9.241435 24.468083 46.591793
F 9.241435 32.195083 46.591793
F 0.233063 27.040283 47.580293
F 16.117515 23.085783 43.116193
F 0.233063 19.313183 47.580293
F 9.225965 27.046183 47.500493
F 16.194815 20.412283 36.640693
F 9.225965 19.319183 47.500493
F 0.272477 24.470383 43.938393
F 0.272477 32.197383 43.938393
F 9.289095 24.467383 43.858693
F 9.289095 32.194383 43.858693
F 2.480195 30.909483 47.427193
F 2.480195 23.182483 47.427193
F 11.459715 30.908583 47.540193
F 11.459715 23.181583 47.540193
F 2.531995 28.327883 43.784393
F 2.531995 20.600783 43.784393
F 11.523315 28.331983 43.898393
F 11.523315 20.604983 43.898393
F 2.468715 28.313983 46.533093
F 2.468715 20.586983 46.533093
F 11.475915 28.332183 46.630393
F 11.475915 20.605083 46.630393
F 4.744885 24.462783 46.521793
F 4.744885 32.189883 46.521793
F 13.707215 24.468783 46.669193
F 13.707215 32.195883 46.669193
F 4.739665 27.050783 47.423193
F 16.258915 30.957583 43.026693
F 4.739665 19.323783 47.423193
F 13.691415 27.044683 47.579493
F 16.148015 28.265983 36.685893
F 13.691415 19.317683 47.579493
F 4.797965 24.461483 43.781793
F 4.797965 32.188583 43.781793
F 13.755015 24.468883 43.937593
F 13.755015 32.195883 43.937593
F 6.984625 30.912883 47.458893
F 6.984625 23.185783 47.458893
F 15.896915 30.817883 47.488693
F 16.105215 23.319683 47.502893
F 7.047095 28.327483 43.817293
F 7.047095 20.600483 43.817293
F 16.224915 28.373183 43.792893
F 16.019015 20.613183 43.879093
F 7.002625 28.330983 46.552893
F 7.002625 20.603983 46.552893
F 15.924715 28.174783 46.485193
F 15.998615 20.696283 46.564193
F 0.592194 26.929983 35.577393
F 0.592194 34.657083 35.577393
F 0.592194 19.202983 35.577393
F 9.435715 27.044983 35.665293
F 7.186815 20.604883 36.537193
F 9.435715 19.317983 35.665293
F 9.479645 27.045883 32.932593
F 7.186815 28.331883 36.537193
F 9.479645 19.318883 32.932593
F 2.778675 30.907683 32.863493
F 2.778675 23.180683 32.863493
F 11.715115 30.908383 32.972593
F 11.715115 23.181283 32.972593
F 2.651445 30.916083 35.606993
F 2.651445 23.188983 35.606993
F 11.666415 30.908583 35.704493
F 11.666415 23.181483 35.704493
F 4.962485 27.049683 35.595193
F 7.064415 23.183083 42.912093
F 4.962485 19.322583 35.595193
F 13.898315 27.044683 35.743193
F 15.888315 23.128983 40.280593
F 13.898315 19.317583 35.743193
F 4.985445 27.053083 32.854293
F 7.064415 30.910183 42.912093
F 4.985445 19.325983 32.854293
F 13.945615 27.044783 33.011493
F 16.235115 31.059283 40.335893
F 13.945615 19.317683 33.011493
F 7.249685 30.908783 32.894993
F 7.249685 23.181783 32.894993
F 0.421218 27.099283 32.875593
F 0.421218 19.372283 32.875593
F 7.191915 30.911583 35.629393
F 7.191915 23.184483 35.629393
F 16.192715 30.830683 35.892393
F 16.132615 23.118983 35.522793
F 0.226008 24.427083 39.423093
F 0.226008 32.154183 39.423093
F 9.369415 24.468083 39.307793
F 9.369415 32.195183 39.307793
F 0.182195 27.082783 43.068193
F 16.025815 20.614183 39.322193
F 0.182195 19.355783 43.068193
F 9.304805 27.045583 42.949993
F 7.112265 23.185583 40.176293
F 9.304805 19.318583 42.949993
F 0.313714 27.045683 40.288593
F 15.978115 28.486983 39.438593
F 0.313714 19.318683 40.288593
F 9.352795 27.046083 40.216993
F 7.112265 30.912683 40.176293
F 9.352795 19.318983 40.216993
F 0.369295 24.417883 36.640593
F 0.369296 32.144883 36.640593
F 9.416535 24.467783 36.574893
F 9.416535 32.194783 36.574893
F 2.588595 30.918083 40.142793
F 2.588595 23.190983 40.142793
F 11.587315 30.908483 40.256493
F 11.587315 23.181383 40.256493
F 2.717635 28.334183 36.512793
F 2.717635 20.607183 36.512793
F 11.651615 28.332283 36.614593
F 11.651615 20.605283 36.614593
F 2.576855 28.313783 39.256793
F 2.576855 20.586783 39.256793
F 11.602915 28.332083 39.346493
F 11.602915 20.604983 39.346493
F 2.520355 30.928083 42.893893
F 2.520355 23.200983 42.893893
F 11.539315 30.908483 42.988493
F 11.539315 23.181483 42.988493
F 4.868795 24.462183 39.239693
F 4.868795 32.189183 39.239693
F 13.834615 24.468883 39.385193
F 13.834615 32.195883 39.385193
F 4.804525 27.051383 42.881593
F 7.127825 20.602983 39.271493
F 4.804525 19.324383 42.881593
F 13.770815 27.044783 43.027193
F 13.882115 32.195883 36.653593
F 13.770815 19.317683 43.027193
F 4.859135 27.052783 40.141193
F 7.127825 28.329983 39.271493
F 4.859135 19.325683 40.141193
F 13.818515 27.044783 40.295593
F 13.882115 24.468783 36.653593
F 13.818515 19.317683 40.295593
F 4.924165 24.461783 36.498393
F 4.924165 32.188883 36.498393
F 0.233063 34.767283 47.580293
F 16.170515 30.686283 33.148093
F 0.101267 27.078083 50.347093
F 6.788715 20.564983 61.030393
F 0.101267 19.351083 50.347093
F 9.178805 27.045283 50.233093
F 15.729315 23.240883 61.844993
F 9.178805 19.318283 50.233093
F 2.418575 30.924483 50.172793
F 2.418575 23.197483 50.172793
F 11.412615 30.908383 50.271893
F 11.412615 23.181383 50.271893
F 4.687995 27.049483 50.161693
F 15.609415 30.840583 62.180293
F 4.687995 19.322483 50.161693
F 13.643715 27.044783 50.310793
F 6.776725 23.137083 61.879993
F 13.643715 19.317683 50.310793
F 6.941595 30.909083 50.193793
F 6.941595 23.182083 50.193793
F 16.023915 30.775583 50.408693
F 15.923615 23.260583 50.407693
F 0.059929 24.438083 53.984193
F 0.059929 32.165183 53.984193
F 9.116105 24.468383 53.870093
F 9.116105 32.195483 53.870093
F 0.010707 27.071883 57.617493
F 6.788715 28.292083 61.030393
F 0.010707 19.344783 57.617493
F 9.055115 27.042283 57.488693
F 9.055115 34.769383 57.488693
F 9.055115 19.315283 57.488693
F 0.154953 27.033983 54.860393
F 0.154953 34.760983 54.860393
F 0.154953 19.306983 54.860393
F 9.100925 27.045683 54.768293
F 6.776725 30.864083 61.879993
F 9.100925 19.318683 54.768293
F 0.194329 24.476083 51.221893
F 0.194329 32.203183 51.221893
F 9.163295 24.467583 51.140393
F 9.163295 32.194583 51.140393
F 2.378585 30.905183 54.703393
F 2.378585 23.178083 54.703393
F 11.333315 30.908383 54.807893
F 11.333315 23.181383 54.807893
F 2.430385 28.332883 51.068093
F 2.430385 20.605783 51.068093
F 11.396415 28.332083 51.180193
F 11.396415 20.604983 51.180193
F 2.367115 28.317783 53.809593
F 2.367115 20.590683 53.809593
F 11.349415 28.332183 53.908993
F 11.349415 20.605183 53.908993
F 2.309325 30.919683 57.438193
F 2.309325 23.192583 57.438193
F 11.288315 30.905683 57.527693
F 11.288315 23.178683 57.527693
F 4.629135 24.464783 53.799293
F 4.629135 32.191783 53.799293
F 13.580315 24.468783 53.947993
F 13.580315 32.195783 53.947993
F 4.569155 27.047083 57.420093
F 13.504515 32.192383 58.442593
F 4.569155 19.320083 57.420093
F 13.518915 27.042083 57.566593
F 13.518915 34.769183 57.566593
F 13.518915 19.315083 57.566593
F 4.624805 27.048683 54.694293
F 15.823915 20.687283 58.367493
F 4.624805 19.321683 54.694293
F 13.564815 27.044583 54.847093
F 13.564815 34.771583 54.847093
F 13.564815 19.317483 54.847093
F 4.682435 24.463883 51.064093
F 4.682435 32.190883 51.064093
F 13.628015 24.468883 51.219393
F 13.628015 32.195883 51.219393
F 6.862645 30.911783 54.726893
F 6.862645 23.184783 54.726893
F 15.856315 30.917483 54.753593
F 15.883715 23.211183 54.856593
F 6.923735 28.328283 51.099093
F 6.923735 20.601283 51.099093
F 15.997415 28.226883 51.129993
F 15.932715 20.664483 51.263093
F 6.880355 28.331783 53.830893
F 6.880355 20.604783 53.830893
F 15.871815 28.341583 53.884593
F 15.758215 20.695083 53.982993
F 6.821365 30.905383 57.448693
F 6.821365 23.178383 57.448693
F 15.720715 30.997083 57.364693
F 15.922215 23.247083 57.662193
F 6.803605 20.598283 58.322593
F 6.803605 28.325283 58.322593
F 9.022085 24.427283 61.070693
F 9.022085 32.154383 61.070693
F 16.039515 23.108783 64.536593
F 4.544185 34.727983 61.845093
F 6.988425 23.021383 64.564293
F 9.223835 26.880483 64.602393
F 9.223825 34.607483 64.602393
F 9.223825 19.153383 64.602393
F 6.988425 30.748483 64.564293
F 15.760215 20.632083 61.126793
F 15.785215 28.403683 61.205093
F 0.089651 27.038483 62.134693
F 0.089651 34.765483 62.134693
F 0.089651 19.311383 62.134693
F 9.012385 26.998483 61.919793
F 9.012385 34.725483 61.919793
F 9.012385 19.271383 61.919793
F 0.113921 24.483883 58.497793
F 0.113921 32.210883 58.497793
F 9.041295 24.464283 58.363993
F 9.041295 32.191283 58.363993
F 2.306295 30.874683 61.870893
F 2.306295 23.147583 61.870893
F 11.244115 30.861083 61.959393
F 11.244115 23.134083 61.959393
F 2.325275 28.332483 58.315093
F 2.325275 20.605383 58.315093
F 11.273115 28.328483 58.403393
F 11.273115 20.601483 58.403393
F 2.277635 28.283983 61.040193
F 2.277635 20.556883 61.040193
F 11.254715 28.290883 61.109493
F 11.254615 20.563783 61.109493
F 2.431785 30.864883 64.566993
F 2.431785 23.137883 64.566993
F 11.455115 30.743583 64.641493
F 11.455115 23.016583 64.641493
F 4.544805 24.426683 60.997893
F 4.544805 32.153783 60.997893
F 13.485215 24.427283 61.148493
F 13.485215 32.154383 61.148493
F 4.742395 26.898983 64.525993
F 4.742395 34.625983 64.525993
F 4.742395 19.171983 64.525993
F 13.685515 26.880083 64.680493
F 13.685515 34.607083 64.680493
F 13.685515 19.152983 64.680493
F 4.544185 27.000983 61.845093
F 15.638715 28.504683 58.457493
F 4.544185 19.273883 61.845093
F 13.475315 26.997283 61.998493
F 13.475315 34.724283 61.998493
F 13.475315 19.270283 61.998493
F 4.569645 24.462183 58.288293
F 4.569645 32.189283 58.288293
F 13.504515 24.465283 58.442593
F 15.995315 30.704783 64.792793
F 17.867315 32.085983 61.283193
F 17.864315 27.079483 57.680093
F 17.893215 32.244183 58.556493
F 16.043015 20.481683 65.368793
F 1.073265 47.719283 2.844923
F 1.073265 39.992183 2.844923
F 9.970635 47.697083 3.036933
F 9.970635 39.970083 3.036923
F 1.026761 50.131683 6.440323
F 1.026762 42.404683 6.440323
F 9.940075 50.229983 6.593163
F 9.940075 42.502983 6.593163
F 1.054375 50.248283 3.749543
F 1.054377 42.521183 3.749543
F 9.960475 50.267583 3.886563
F 9.960475 42.540483 3.886563
F 0.413203 47.699583 0.215602
F 0.413205 39.972583 0.215602
F 9.761975 47.814883 0.354513
F 9.761975 40.087883 0.354514
F 3.250465 38.671783 3.782973
F 3.250465 46.398883 3.782973
F 12.191915 38.676783 3.925373
F 12.191915 46.403883 3.925373
F 3.050735 51.729983 0.224042
F 3.050735 36.275983 0.224043
F 3.050735 44.002983 0.224042
F 11.992415 51.678183 0.393445
F 11.992415 36.224183 0.393445
F 11.992415 43.951183 0.393445
F 3.265275 51.567783 2.903933
F 3.265275 36.113683 2.903933
F 3.265275 43.840683 2.903933
F 12.201815 51.560783 3.075503
F 12.201815 36.106683 3.075503
F 12.201815 43.833783 3.075513
F 3.117115 38.649683 6.506693
F 3.117115 46.376783 6.506693
F 12.171615 38.639083 6.631503
F 12.171615 46.366183 6.631503
F 5.500795 47.694583 2.962843
F 5.500795 39.967583 2.962843
F 14.432515 47.697383 3.114313
F 14.432515 39.970383 3.114313
F 5.458905 50.236083 6.523973
F 5.458905 42.509083 6.523973
F 14.403315 50.229383 6.670203
F 14.403315 42.502383 6.670203
F 5.489435 50.271783 3.808833
F 5.489435 42.544683 3.808833
F 14.422515 50.267283 3.964283
F 14.422515 42.540283 3.964283
F 5.281805 47.815583 0.273175
F 5.281805 40.088583 0.273176
F 14.222615 47.814683 0.432322
F 14.222615 40.087583 0.432323
F 7.728375 38.677383 3.848993
F 7.728375 46.404383 3.848993
F 16.566215 38.502783 3.879743
F 16.548715 46.269683 3.972753
F 7.533015 51.681083 0.315966
F 7.533015 36.226983 0.315966
F 7.533015 43.954083 0.315966
F 14.326815 34.771883 11.164793
F 9.858745 34.773583 11.085793
F 14.279515 34.771683 13.893393
F 7.737565 51.560083 2.998823
F 7.737565 36.106083 2.998823
F 7.737565 43.833083 2.998823
F 16.440215 51.560083 7.452403
F 16.433315 36.059383 2.659433
F 16.520815 43.781083 3.074853
F 7.692975 38.643583 6.557903
F 7.692975 46.370683 6.557903
F 16.582015 38.637783 6.679233
F 16.484315 46.407683 6.695323
F 0.996604 47.771283 10.028953
F 0.996605 40.044283 10.028953
F 9.878765 47.649383 10.188593
F 9.878765 39.922283 10.188593
F 0.941862 50.102683 13.671593
F 0.941863 42.375683 13.671593
F 9.815265 50.226583 13.815993
F 9.815265 42.499583 13.815993
F 0.663886 50.319583 10.982793
F 0.663886 42.592583 10.982793
F 9.858745 50.227583 11.085793
F 9.858745 42.500583 11.085793
F 0.704654 47.553883 7.340773
F 0.704655 39.826883 7.340773
F 9.922555 47.651383 7.467693
F 9.922555 39.924283 7.467693
F 3.129065 38.645583 10.997993
F 3.129065 46.372683 10.997993
F 12.096115 38.635483 11.125893
F 12.096115 46.362583 11.125893
F 3.190765 51.507983 7.381403
F 3.190765 36.053883 7.381403
F 3.190765 43.780983 7.381403
F 12.157815 51.515983 7.507293
F 12.157815 36.061883 7.507293
F 12.157815 43.788983 7.507293
F 3.051525 51.506283 10.111193
F 3.051525 36.052283 10.111193
F 3.051525 43.779283 10.111193
F 12.110315 51.513183 10.227093
F 12.110315 36.059083 10.227093
F 12.110315 43.786083 10.227093
F 2.992845 38.640883 13.736493
F 2.992845 46.367883 13.736493
F 12.046815 38.635783 13.854893
F 12.046815 46.362883 13.854893
F 5.396215 47.644383 10.118493
F 5.396215 39.917283 10.118493
F 14.342815 47.650183 10.265593
F 14.342815 39.923083 10.265593
F 5.333495 50.230983 13.745393
F 5.333495 42.503983 13.745393
F 14.279515 50.225783 13.893393
F 14.279515 42.498783 13.893393
F 5.344935 50.238583 11.004793
F 5.344935 42.511583 11.004793
F 14.326815 50.225983 11.164793
F 14.326815 42.498983 11.164793
F 5.412845 47.640983 7.386613
F 5.412845 39.913883 7.386603
F 14.388515 47.652583 7.546163
F 14.388515 39.925583 7.546163
F 7.626895 38.636283 11.048893
F 7.626895 46.363383 11.048893
F 16.501015 38.669683 11.151293
F 16.496615 46.202783 11.182893
F 7.690475 51.515283 7.431113
F 7.690475 36.061283 7.431113
F 7.690475 43.788283 7.431113
F 16.372915 51.633883 14.980893
F 16.517015 36.120583 7.415653
F 16.522015 43.841483 7.735333
F 7.627805 51.507983 10.153893
F 7.627805 36.053983 10.153893
F 7.627805 43.780983 10.153893
F 9.815265 34.772583 13.815993
F 16.537515 36.137783 10.197693
F 16.549215 43.734283 10.308593
F 7.563855 38.640883 13.781393
F 7.563855 46.367883 13.781393
F 16.495315 38.598883 13.769293
F 16.416915 46.268483 13.959793
F 0.622279 47.558783 14.630993
F 0.622279 39.831683 14.630993
F 9.794725 47.648183 14.722793
F 9.794725 39.921183 14.722793
F 3.070975 51.505383 14.636993
F 3.070975 36.051283 14.636993
F 3.070975 43.778383 14.636993
F 12.032515 51.513283 14.762993
F 12.032515 36.059283 14.762993
F 12.032515 43.786283 14.762993
F 5.281425 47.637383 14.641293
F 5.281425 39.910383 14.641293
F 14.263215 47.649883 14.801893
F 14.263215 39.922883 14.801893
F 7.563055 51.512283 14.685493
F 7.563055 36.058283 14.685493
F 7.563055 43.785283 14.685493
F 16.565915 51.414083 10.083793
F 16.611815 36.069583 14.921493
F 16.475415 43.759183 14.819093
F 5.458905 34.782083 6.523973
F 5.489435 34.817683 3.808833
F 0.663886 34.865483 10.982793
F 5.333495 34.776883 13.745393
F 5.344935 34.784483 11.004793
F 9.940075 34.775983 6.593163
F 1.054376 34.794183 3.749543
F 9.960475 34.813483 3.886563
F 14.403315 34.775283 6.670203
F 14.422515 34.813283 3.964283
F 16.461615 51.519083 2.815703
F 15.856215 51.543583 0.122535
F 15.938015 36.040783 0.081831
F 15.938215 43.667783 0.220744
F 0.767564 47.759683 24.613893
F 0.767565 40.032683 24.613893
F 9.625395 47.649383 24.739393
F 9.625395 39.922383 24.739393
F 0.708989 50.121783 28.260193
F 0.708990 42.394783 28.260193
F 9.562275 50.226283 28.381293
F 9.562275 42.499183 28.381293
F 0.501052 50.299983 25.569393
F 0.501052 42.572983 25.569393
F 9.605305 50.227383 25.648393
F 9.605305 42.500283 25.648393
F 0.541137 47.569483 21.923893
F 0.541137 39.842483 21.923893
F 9.668175 47.648283 22.006293
F 9.668175 39.921283 22.006293
F 2.898275 38.637783 25.565393
F 2.898275 46.364783 25.565393
F 11.842015 38.635383 25.688493
F 11.842015 46.362483 25.688493
F 2.955635 51.508983 21.922793
F 2.955635 36.054883 21.922793
F 2.955635 43.781983 21.922793
F 11.905415 51.513283 22.046493
F 11.905415 36.059283 22.046493
F 11.905415 43.786283 22.046493
F 2.831185 51.511283 24.657893
F 2.831185 36.057283 24.657893
F 2.831185 43.784283 24.657893
F 11.856415 51.512983 24.778493
F 11.856415 36.058983 24.778493
F 11.856415 43.785983 24.778493
F 2.778355 38.636783 28.298793
F 2.778355 46.363783 28.298793
F 11.793115 38.635683 28.420493
F 11.793115 46.362683 28.420493
F 5.149475 47.646083 24.666893
F 5.149475 39.919083 24.666893
F 14.088915 47.649983 24.817093
F 14.088915 39.922983 24.817093
F 5.088445 50.229383 28.308693
F 5.088445 42.502383 28.308693
F 14.025415 50.225783 28.459093
F 14.025415 42.498783 28.459093
F 5.103105 50.235783 25.567793
F 5.103105 42.508783 25.567793
F 14.072615 50.225883 25.727493
F 14.072615 42.498883 25.727493
F 5.161785 47.638983 21.925193
F 5.161785 39.911983 21.925193
F 14.136115 47.649883 22.085493
F 14.136115 39.922883 22.085493
F 7.374785 38.636083 25.610593
F 7.374785 46.363183 25.610593
F 16.289215 38.644783 25.681293
F 16.351315 46.328683 25.823093
F 7.437225 51.512483 21.968693
F 7.437225 36.058383 21.968693
F 7.437225 43.785483 21.968693
F 9.688535 34.772383 21.097493
F 16.403315 35.965383 22.069593
F 16.223115 43.836883 22.194893
F 7.377645 51.508983 24.703793
F 7.377645 36.054883 24.703793
F 7.377645 43.781883 24.703793
F 16.315315 51.424783 22.258693
F 16.379015 36.017883 24.680293
F 16.352315 43.815883 24.908793
F 7.316215 38.639383 28.345393
F 7.316215 46.366383 28.345393
F 16.302915 38.787783 28.513593
F 16.351315 46.387783 28.575393
F 0.649973 47.748383 31.906993
F 0.649974 40.021383 31.906993
F 9.499035 47.649583 32.023293
F 9.499035 39.922583 32.023293
F 14.199615 34.771883 18.443493
F 14.152415 34.771683 21.175093
F 0.461304 47.582883 29.214893
F 0.461304 39.855883 29.214893
F 9.542545 47.648683 29.290493
F 9.542545 39.921583 29.290493
F 2.840485 51.513283 29.209093
F 2.840485 36.059183 29.209093
F 2.840485 43.786283 29.209093
F 11.778515 51.513383 29.330493
F 11.778515 36.059283 29.330493
F 11.778515 43.786283 29.330493
F 2.722935 51.513383 31.942993
F 2.722935 36.059283 31.942993
F 2.722935 43.786383 31.942993
F 11.729815 51.513183 32.062493
F 11.729815 36.059083 32.062493
F 11.729815 43.786083 32.062493
F 5.025285 47.645983 31.952193
F 5.025285 39.918983 31.952193
F 13.961815 47.649983 32.101193
F 13.961815 39.922983 32.101193
F 5.044575 47.640983 29.211093
F 5.044575 39.913883 29.211093
F 14.009115 47.649883 29.369493
F 14.009115 39.922883 29.369493
F 7.312425 51.512783 29.252693
F 7.312425 36.058783 29.252693
F 7.312425 43.785783 29.252693
F 16.236715 51.516583 29.736193
F 16.179515 36.073883 29.496293
F 16.316015 43.887683 29.392893
F 7.254465 51.509783 31.987193
F 7.254465 36.055683 31.987193
F 7.254465 43.782783 31.987193
F 16.222815 51.437283 24.906993
F 16.446615 51.488083 17.793593
F 16.226315 36.111883 32.212893
F 0.884637 47.769383 17.319893
F 0.884638 40.042383 17.319893
F 9.751855 47.649283 17.455693
F 9.751855 39.922183 17.455693
F 0.826047 50.110883 20.966993
F 0.826047 42.383883 20.966993
F 9.688535 50.226483 21.097493
F 9.688535 42.499483 21.097493
F 0.581723 50.312283 18.277493
F 0.581724 42.585283 18.277493
F 9.731385 50.227583 18.364293
F 9.731385 42.500483 18.364293
F 3.013605 38.641383 18.280093
F 3.013605 46.368383 18.280093
F 11.969015 38.635483 18.404493
F 11.969015 46.362483 18.404493
F 2.938615 51.509283 17.375693
F 2.938615 36.055183 17.375693
F 2.938615 43.782283 17.375693
F 11.983315 51.512983 17.494693
F 11.983315 36.058883 17.494693
F 11.983315 43.785883 17.494693
F 2.884355 38.638183 21.016993
F 2.884355 46.365283 21.016993
F 11.919815 38.635783 21.136593
F 11.919815 46.362883 21.136593
F 5.271815 47.645283 17.384293
F 5.271815 39.918183 17.384293
F 14.216015 47.649983 17.533293
F 14.216015 39.922983 17.533293
F 5.210395 50.230083 21.025493
F 5.210395 42.503083 21.025493
F 14.152415 50.225783 21.175093
F 14.152415 42.498783 21.175093
F 5.221465 50.237583 18.282993
F 5.221465 42.510583 18.282993
F 14.199615 50.225883 18.443493
F 14.199615 42.498883 18.443493
F 7.500035 38.636383 18.326893
F 7.500035 46.363383 18.326893
F 16.427715 38.669483 18.393393
F 16.321115 46.365383 18.502493
F 7.501455 51.508183 17.420793
F 7.501455 36.054083 17.420793
F 7.501455 43.781183 17.420793
F 16.260515 43.754883 32.313793
F 16.464815 36.030983 17.774593
F 16.402715 43.867483 17.560793
F 7.439245 38.640283 21.062193
F 7.439245 46.367283 21.062193
F 16.222715 38.559683 21.123993
F 16.295415 46.420683 21.233193
F 0.501052 34.845883 25.569393
F 5.088445 34.775283 28.308693
F 5.103105 34.781683 25.567793
F 9.731385 34.773483 18.364293
F 0.581723 34.858183 18.277493
F 5.210395 34.775983 21.025493
F 5.221465 34.783483 18.282993
F 9.562275 34.772183 28.381293
F 9.605305 34.773283 25.648393
F 14.025415 34.771683 28.459093
F 14.072615 34.771883 25.727493
F 16.267715 51.594083 32.323193
F 0.141219 47.613983 46.709193
F 0.141219 39.886883 46.709193
F 9.241435 47.649183 46.591793
F 9.241435 39.922183 46.591793
F 0.233063 50.221383 47.580293
F 0.233063 42.494283 47.580293
F 9.225965 50.227283 47.500493
F 9.225965 42.500283 47.500493
F 0.272477 47.651483 43.938393
F 0.272477 39.924483 43.938393
F 9.289095 47.648483 43.858693
F 9.289095 39.921483 43.858693
F 2.480195 38.636583 47.427193
F 2.480195 46.363583 47.427193
F 11.459715 38.635683 47.540193
F 11.459715 46.362683 47.540193
F 2.531995 51.508983 43.784393
F 2.531995 36.054883 43.784393
F 2.531995 43.781883 43.784393
F 11.523315 51.513083 43.898393
F 11.523315 36.059083 43.898393
F 11.523315 43.786083 43.898393
F 2.468715 51.495083 46.533093
F 2.468715 36.040983 46.533093
F 2.468715 43.768083 46.533093
F 11.475915 51.513283 46.630393
F 11.475915 36.059183 46.630393
F 11.475915 43.786183 46.630393
F 4.744885 47.643883 46.521793
F 4.744885 39.916883 46.521793
F 13.707215 47.649983 46.669193
F 13.707215 39.922883 46.669193
F 4.739665 50.231983 47.423193
F 4.739665 42.504883 47.423193
F 13.691415 50.225783 47.579493
F 13.691415 42.498783 47.579493
F 4.797965 47.642683 43.781793
F 4.797965 39.915583 43.781793
F 13.755015 47.649983 43.937593
F 13.755015 39.922883 43.937593
F 6.984625 38.639883 47.458893
F 6.984625 46.366983 47.458893
F 15.988815 38.694583 47.641693
F 16.008015 46.310883 47.506293
F 7.047095 51.508583 43.817293
F 7.047095 36.054583 43.817293
F 7.047095 43.781583 43.817293
F 15.767515 51.548183 43.894793
F 15.977215 35.969883 44.061493
F 16.094715 43.843683 44.000393
F 7.002625 51.512083 46.552893
F 7.002625 36.057983 46.552893
F 7.002625 43.785083 46.552893
F 15.982215 51.395783 46.691493
F 16.205815 36.046883 46.826493
F 15.912315 43.811783 46.694593
F 0.592194 50.111083 35.577393
F 0.592194 42.384083 35.577393
F 9.435715 50.226083 35.665293
F 9.435715 42.499083 35.665293
F 9.479645 50.227083 32.932593
F 9.479645 42.499983 32.932593
F 2.778675 38.634783 32.863493
F 2.778675 46.361783 32.863493
F 11.715115 38.635383 32.972593
F 11.715115 46.362383 32.972593
F 2.651445 38.643083 35.606993
F 2.651445 46.370183 35.606993
F 11.666415 38.635583 35.704493
F 11.666415 46.362583 35.704493
F 4.962485 50.230783 35.595193
F 4.962485 42.503683 35.595193
F 13.898315 50.225783 35.743193
F 13.898315 42.498783 35.743193
F 4.985445 50.234183 32.854293
F 4.985445 42.507083 32.854293
F 13.945615 50.225883 33.011493
F 13.945615 42.498883 33.011493
F 7.249685 38.635783 32.894993
F 7.249685 46.362883 32.894993
F 0.421218 34.826383 32.875593
F 0.421218 42.553383 32.875593
F 7.191915 38.638583 35.629393
F 7.191915 46.365683 35.629393
F 16.070115 38.626583 35.661393
F 16.124915 46.307183 35.914493
F 0.226008 47.608283 39.423093
F 0.226008 39.881183 39.423093
F 9.369415 47.649183 39.307793
F 9.369415 39.922183 39.307793
F 0.182195 50.263883 43.068193
F 0.182195 42.536883 43.068193
F 9.304805 50.226683 42.949993
F 9.304805 42.499683 42.949993
F 0.313714 50.226783 40.288593
F 0.313714 42.499783 40.288593
F 9.352795 50.227183 40.216993
F 9.352795 42.500183 40.216993
F 0.369295 47.598983 36.640593
F 0.369296 39.871883 36.640593
F 9.416535 47.648883 36.574893
F 9.416535 39.921783 36.574893
F 2.588595 38.645083 40.142793
F 2.588595 46.372083 40.142793
F 11.587315 38.635483 40.256493
F 11.587315 46.362583 40.256493
F 2.717635 51.515283 36.512793
F 2.717635 36.061183 36.512793
F 2.717635 43.788283 36.512793
F 11.651615 51.513383 36.614593
F 11.651615 36.059283 36.614593
F 11.651615 43.786383 36.614593
F 2.576855 51.494983 39.256793
F 2.576855 36.040883 39.256793
F 2.576855 43.767883 39.256793
F 11.602915 51.513183 39.346493
F 11.602915 36.059083 39.346493
F 11.602915 43.786183 39.346493
F 2.520355 38.655083 42.893893
F 2.520355 46.382083 42.893893
F 11.539315 38.635583 42.988493
F 11.539315 46.362583 42.988493
F 4.868795 47.643283 39.239693
F 4.868795 39.916183 39.239693
F 13.834615 47.649983 39.385193
F 13.834615 39.922983 39.385193
F 4.804525 50.232483 42.881593
F 4.804525 42.505483 42.881593
F 13.770815 50.225883 43.027193
F 13.770815 42.498783 43.027193
F 4.859135 50.233883 40.141193
F 4.859135 42.506783 40.141193
F 13.818515 50.225883 40.295593
F 13.818515 42.498783 40.295593
F 4.924165 47.642883 36.498393
F 4.924165 39.915883 36.498393
F 13.882115 47.649983 36.653593
F 13.882115 39.922883 36.653593
F 7.112265 38.639683 40.176293
F 7.112265 46.366783 40.176293
F 15.920015 38.628283 40.343793
F 15.999315 46.352883 40.144193
F 7.186815 51.512983 36.537193
F 7.186815 36.058883 36.537193
F 7.186815 43.785983 36.537193
F 16.173615 51.399083 36.784693
F 16.025115 36.106583 36.753893
F 16.018015 43.732183 36.704693
F 7.127825 51.511083 39.271493
F 7.127825 36.057083 39.271493
F 7.127825 43.784083 39.271493
F 16.010115 51.581183 39.508693
F 16.103615 36.116383 39.457193
F 16.048615 43.695683 39.394793
F 7.064415 38.637183 42.912093
F 7.064415 46.364283 42.912093
F 16.093615 38.703283 43.050693
F 15.767615 46.135883 42.896493
F 4.859135 34.779783 40.141193
F 4.739665 34.777883 47.423193
F 4.962485 34.776683 35.595193
F 4.985445 34.780083 32.854293
F 0.182195 34.809783 43.068193
F 0.313714 34.772683 40.288593
F 4.804525 34.778483 42.881593
F 9.225965 34.773183 47.500493
F 13.691415 34.771783 47.579493
F 9.435715 34.771983 35.665293
F 9.479645 34.772983 32.932593
F 13.898315 34.771683 35.743193
F 13.945615 34.771783 33.011493
F 9.304805 34.772683 42.949993
F 9.352795 34.773083 40.216993
F 13.770815 34.771783 43.027193
F 13.818515 34.771783 40.295593
F 0.421218 50.280383 32.875593
F 16.195915 38.752283 32.970293
F 16.056615 46.397083 33.145893
F 0.101267 50.259183 50.347093
F 0.101268 42.532183 50.347093
F 9.178805 50.226383 50.233093
F 9.178805 42.499383 50.233093
F 2.418575 38.651583 50.172793
F 2.418575 46.378583 50.172793
F 11.412615 38.635483 50.271893
F 11.412615 46.362483 50.271893
F 4.687995 50.230583 50.161693
F 4.687995 42.503583 50.161693
F 13.643715 50.225883 50.310793
F 13.643715 42.498783 50.310793
F 6.941595 38.636183 50.193793
F 6.941595 46.363183 50.193793
F 15.828015 38.697683 50.366593
F 15.965015 46.436983 50.189493
F 0.059929 47.619283 53.984193
F 0.059930 39.892183 53.984193
F 9.116105 47.649483 53.870093
F 9.116105 39.922483 53.870093
F 0.010707 50.252983 57.617493
F 0.010707 42.525883 57.617493
F 9.055115 50.223383 57.488693
F 9.055115 42.496383 57.488693
F 0.154953 50.215083 54.860393
F 0.154953 42.488083 54.860393
F 9.100925 50.226783 54.768293
F 9.100925 42.499783 54.768293
F 0.194329 47.657283 51.221893
F 0.194329 39.930183 51.221893
F 9.163295 47.648683 51.140393
F 9.163295 39.921683 51.140393
F 2.378585 38.632183 54.703393
F 2.378585 46.359183 54.703393
F 11.333315 38.635383 54.807893
F 11.333315 46.362483 54.807893
F 2.430385 51.513983 51.068093
F 2.430385 36.059883 51.068093
F 2.430385 43.786983 51.068093
F 11.396415 51.513183 51.180193
F 11.396415 36.059083 51.180193
F 11.396415 43.786083 51.180193
F 2.367115 51.498883 53.809593
F 2.367115 36.044783 53.809593
F 2.367115 43.771783 53.809593
F 11.349415 51.513283 53.908993
F 11.349415 36.059283 53.908993
F 11.349415 43.786283 53.908993
F 2.309325 38.646683 57.438193
F 2.309325 46.373783 57.438193
F 11.288315 38.632683 57.527693
F 11.288315 46.359783 57.527693
F 4.629135 47.645883 53.799293
F 4.629135 39.918883 53.799293
F 13.580315 47.649883 53.947993
F 13.580315 39.922883 53.947993
F 4.569155 50.228183 57.420093
F 4.569155 42.501183 57.420093
F 13.518915 50.223283 57.566593
F 13.518915 42.496183 57.566593
F 4.624805 50.229783 54.694293
F 4.624805 42.502783 54.694293
F 13.564815 50.225683 54.847093
F 13.564815 42.498583 54.847093
F 4.682435 47.644983 51.064093
F 4.682435 39.917883 51.064093
F 13.628015 47.649983 51.219393
F 13.628015 39.922983 51.219393
F 6.862645 38.638883 54.726893
F 6.862645 46.365883 54.726893
F 15.754415 38.635283 54.866693
F 15.741615 46.480883 54.706893
F 6.923735 51.509383 51.099093
F 6.923735 36.055283 51.099093
F 6.923735 43.782383 51.099093
F 15.909615 51.218783 53.832493
F 15.858715 36.159283 51.236393
F 15.843815 43.924083 51.212993
F 6.880355 51.512883 53.830893
F 6.880355 36.058883 53.830893
F 6.880355 43.785883 53.830893
F 4.569155 34.774183 57.420093
F 15.747715 36.090183 54.020693
F 15.981115 43.810983 54.002093
F 6.821365 38.632483 57.448693
F 6.821365 46.359483 57.448693
F 15.882815 38.570983 57.634793
F 15.892515 46.498083 57.444993
F 0.010707 34.798883 57.617493
F 4.624805 34.775683 54.694293
F 9.022085 47.608383 61.070693
F 9.022085 39.881383 61.070693
F 16.064015 46.218683 64.865093
F 16.053215 38.557683 64.826593
F 9.223835 50.061583 64.602393
F 9.223825 42.334483 64.602393
F 6.988425 46.202583 64.564293
F 6.988425 38.475483 64.564293
F 0.089651 50.219583 62.134693
F 0.089651 42.492483 62.134693
F 9.012385 50.179583 61.919793
F 9.012385 42.452483 61.919793
F 0.113921 47.664983 58.497793
F 0.113921 39.937883 58.497793
F 9.041295 47.645383 58.363993
F 9.041295 39.918383 58.363993
F 2.306295 38.601683 61.870893
F 2.306295 46.328683 61.870893
F 11.244115 38.588083 61.959393
F 11.244115 46.315183 61.959393
F 2.325275 51.513583 58.315093
F 2.325275 36.059483 58.315093
F 2.325275 43.786483 58.315093
F 11.273115 51.509683 58.403393
F 11.273115 36.055583 58.403393
F 11.273115 43.782583 58.403393
F 2.277635 51.465083 61.040193
F 2.277635 36.010983 61.040193
F 2.277635 43.738083 61.040193
F 11.254615 51.471983 61.109493
F 11.254715 36.017883 61.109493
F 11.254615 43.744983 61.109493
F 2.431785 38.591983 64.566993
F 2.431785 46.318983 64.566993
F 11.455115 38.470683 64.641493
F 11.455115 46.197683 64.641493
F 4.544805 47.607883 60.997893
F 4.544805 39.880783 60.997893
F 13.485215 47.608483 61.148493
F 13.485215 39.881383 61.148493
F 4.742395 50.080083 64.525993
F 4.742395 42.353083 64.525993
F 13.685515 50.061183 64.680493
F 13.685515 42.334083 64.680493
F 4.544185 50.182083 61.845093
F 4.544185 42.454983 61.845093
F 13.475315 50.178383 61.998493
F 13.475315 42.451383 61.998493
F 4.569645 47.643283 58.288293
F 4.569645 39.916283 58.288293
F 13.504515 47.646483 58.442593
F 13.504515 39.919383 58.442593
F 6.776725 38.591083 61.879993
F 6.776725 46.318183 61.879993
F 15.694015 38.706583 62.065793
F 15.695315 46.218183 61.921493
F 6.803605 51.506383 58.322593
F 6.803605 36.052383 58.322593
F 6.803605 43.779383 58.322593
F 15.843015 51.391083 51.101893
F 15.721115 35.860983 58.641893
F 15.714615 43.749983 58.555893
F 6.788715 51.473183 61.030393
F 6.788715 36.019083 61.030393
F 6.788715 43.746083 61.030393
F 15.687015 51.731183 61.186693
F 15.739015 36.020383 61.426793
F 15.711215 43.611183 61.145593
F 0.101268 34.805083 50.347093
F 9.178805 34.772383 50.233093
F 4.687995 34.776583 50.161693
F 13.643715 34.771783 50.310793
F 9.100925 34.772683 54.768293
F 15.812315 51.389483 58.329393
F 1.073265 55.446283 2.844923
F 1.073265 63.173283 2.844933
F 9.970635 55.424183 3.036923
F 9.970635 63.151183 3.036923
F 1.026762 57.858783 6.440323
F 1.026762 65.585783 6.440323
F 9.940075 57.957083 6.593163
F 9.940075 65.684083 6.593163
F 1.054376 57.975283 3.749543
F 1.054377 65.702383 3.749543
F 9.960475 57.994583 3.886563
F 9.960475 65.721683 3.886563
F 0.413202 55.426583 0.215602
F 0.413206 63.153683 0.215602
F 9.761975 55.541883 0.354513
F 9.761975 63.268983 0.354513
F 3.250465 54.125883 3.782973
F 3.250465 61.852883 3.782973
F 12.191915 54.130883 3.925373
F 12.191915 61.857883 3.925373
F 3.050735 59.457083 0.224043
F 3.050735 67.184083 0.224042
F 11.992415 59.405283 0.393445
F 11.992415 67.132283 0.393445
F 3.265275 59.294783 2.903933
F 3.265275 67.021883 2.903933
F 12.201815 59.287883 3.075503
F 12.201815 67.014883 3.075513
F 3.117115 54.103783 6.506693
F 3.117115 61.830883 6.506693
F 12.171615 54.093183 6.631503
F 12.171615 61.820283 6.631503
F 5.500795 55.421583 2.962843
F 5.500795 63.148683 2.962843
F 14.432515 55.424383 3.114313
F 14.432515 63.151483 3.114313
F 5.458905 57.963183 6.523973
F 5.458905 65.690183 6.523973
F 14.403315 57.956383 6.670203
F 14.403315 65.683483 6.670203
F 5.489435 57.998783 3.808833
F 5.489435 65.725883 3.808833
F 14.422515 57.994383 3.964283
F 14.422515 65.721383 3.964283
F 5.281805 55.542583 0.273175
F 5.281805 63.269683 0.273176
F 14.222615 55.541683 0.432322
F 14.222615 63.268683 0.432323
F 7.728375 54.131483 3.848993
F 7.728375 61.858483 3.848993
F 16.628315 54.003283 3.816523
F 16.582015 61.680183 3.857843
F 7.533015 59.408083 0.315966
F 7.533015 67.135183 0.315966
F 16.482215 66.937683 14.650693
F 16.433115 59.181683 14.792893
F 7.737565 59.287183 2.998823
F 7.737565 67.014183 2.998823
F 16.522215 59.258583 2.642263
F 16.590915 66.903483 2.724903
F 7.692975 54.097683 6.557903
F 7.692975 61.824783 6.557903
F 16.680315 54.144983 6.625723
F 16.721115 62.044683 6.517293
F 0.996604 55.498283 10.028953
F 0.996605 63.225383 10.028953
F 9.878765 55.376383 10.188593
F 9.878765 63.103383 10.188593
F 0.941863 57.829683 13.671593
F 0.941863 65.556783 13.671593
F 9.815265 57.953683 13.815993
F 9.815265 65.680683 13.815993
F 0.663886 58.046583 10.982793
F 0.663886 65.773683 10.982793
F 9.858745 57.954683 11.085793
F 9.858745 65.681683 11.085793
F 0.704654 55.280883 7.340773
F 0.704655 63.007983 7.340773
F 9.922555 55.378383 7.467693
F 9.922555 63.105483 7.467693
F 3.129065 54.099683 10.997993
F 3.129065 61.826783 10.997993
F 12.096115 54.089583 11.125893
F 12.096115 61.816583 11.125893
F 3.190765 59.235083 7.381403
F 3.190765 66.962083 7.381403
F 12.157815 59.242983 7.507293
F 12.157815 66.970083 7.507293
F 3.051525 59.233383 10.111193
F 3.051525 66.960383 10.111193
F 12.110315 59.240183 10.227093
F 12.110315 66.967183 10.227093
F 2.992845 54.094983 13.736493
F 2.992845 61.821983 13.736493
F 12.046815 54.089883 13.854893
F 12.046815 61.816983 13.854893
F 5.396215 55.371383 10.118493
F 5.396215 63.098383 10.118493
F 14.342815 55.377183 10.265593
F 14.342815 63.104183 10.265593
F 5.333495 57.958083 13.745393
F 5.333495 65.685083 13.745393
F 14.279515 57.952883 13.893393
F 14.279515 65.679883 13.893393
F 5.344935 57.965583 11.004793
F 5.344935 65.692683 11.004793
F 14.326815 57.952983 11.164793
F 14.326815 65.680083 11.164793
F 5.412845 55.367983 7.386613
F 5.412855 63.095083 7.386613
F 14.388515 55.379583 7.546163
F 14.388515 63.106683 7.546163
F 7.626895 54.090383 11.048893
F 7.626895 61.817483 11.048893
F 16.533015 53.965383 11.045793
F 16.587215 61.827883 11.175893
F 7.690475 59.242383 7.431113
F 7.690475 66.969383 7.431113
F 16.686115 59.360683 7.533943
F 16.673515 66.885383 7.465983
F 7.627805 59.235083 10.153893
F 7.627805 66.962083 10.153893
F 16.512115 59.168283 10.378093
F 16.766315 66.922683 10.197493
F 7.563855 54.094983 13.781393
F 7.563855 61.821983 13.781393
F 16.538115 54.100383 13.847793
F 16.480515 61.842883 13.950693
F 0.622279 55.285783 14.630993
F 0.622279 63.012783 14.630993
F 9.794725 55.375183 14.722793
F 9.794725 63.102283 14.722793
F 3.070975 59.232383 14.636993
F 3.070975 66.959483 14.636993
F 12.032515 59.240383 14.762993
F 12.032515 66.967383 14.762993
F 5.281425 55.364483 14.641293
F 5.281425 63.091483 14.641293
F 14.263215 55.376883 14.801893
F 14.263215 63.103983 14.801893
F 7.563055 59.239383 14.685493
F 7.563055 66.966383 14.685493
F 15.830715 59.248483 0.047934
F 16.083815 66.741783 0.136208
F 16.530515 69.476283 6.585713
F 16.590215 69.426983 3.697733
F 16.526115 69.471583 11.198993
F 0.767564 55.486683 24.613893
F 0.767565 63.213783 24.613893
F 9.625395 55.376483 24.739393
F 9.625395 63.103483 24.739393
F 0.708990 57.848783 28.260193
F 0.708990 65.575883 28.260193
F 9.562275 57.953283 28.381293
F 9.562275 65.680383 28.381293
F 0.501052 58.027083 25.569393
F 0.501052 65.754083 25.569393
F 9.605305 57.954383 25.648393
F 9.605305 65.681383 25.648393
F 0.541137 55.296483 21.923893
F 0.541137 63.023583 21.923893
F 9.668175 55.375383 22.006293
F 9.668175 63.102383 22.006293
F 2.898275 54.091783 25.565393
F 2.898275 61.818883 25.565393
F 11.842015 54.089483 25.688493
F 11.842015 61.816583 25.688493
F 2.955635 59.235983 21.922793
F 2.955635 66.963083 21.922793
F 11.905415 59.240383 22.046493
F 11.905415 66.967383 22.046493
F 2.831185 59.238383 24.657893
F 2.831185 66.965383 24.657893
F 11.856415 59.240083 24.778493
F 11.856415 66.967083 24.778493
F 2.778355 54.090883 28.298793
F 2.778355 61.817883 28.298793
F 11.793115 54.089783 28.420493
F 11.793115 61.816783 28.420493
F 5.149475 55.373183 24.666893
F 5.149475 63.100183 24.666893
F 14.088915 55.377083 24.817093
F 14.088915 63.104083 24.817093
F 5.088445 57.956383 28.308693
F 5.088445 65.683483 28.308693
F 14.025415 57.952783 28.459093
F 14.025415 65.679883 28.459093
F 5.103105 57.962783 25.567793
F 5.103105 65.689883 25.567793
F 14.072615 57.952983 25.727493
F 14.072615 65.679983 25.727493
F 5.161785 55.366083 21.925193
F 5.161785 63.093083 21.925193
F 14.136115 55.376883 22.085493
F 14.136115 63.103983 22.085493
F 7.374785 54.090183 25.610593
F 7.374785 61.817183 25.610593
F 16.228115 54.004083 25.911393
F 16.234815 61.850783 25.734793
F 7.437225 59.239483 21.968693
F 7.437225 66.966583 21.968693
F 16.223715 59.363983 22.091993
F 16.439115 66.866883 22.332093
F 7.377645 59.235983 24.703793
F 7.377645 66.962983 24.703793
F 16.437615 59.350083 24.877893
F 16.329015 66.991783 25.046493
F 7.316215 54.093483 28.345393
F 7.316215 61.820483 28.345393
F 16.118415 54.017183 28.611593
F 16.234815 61.802183 28.431993
F 0.649973 55.475383 31.906993
F 0.649974 63.202483 31.906993
F 9.499035 55.376683 32.023293
F 9.499035 63.103683 32.023293
F 16.337215 61.877083 21.196393
F 16.431315 54.035483 21.091993
F 0.461304 55.309983 29.214893
F 0.461304 63.036983 29.214893
F 9.542545 55.375683 29.290493
F 9.542545 63.102683 29.290493
F 2.840485 59.240283 29.209093
F 2.840485 66.967383 29.209093
F 11.778515 59.240383 29.330493
F 11.778515 66.967483 29.330493
F 2.722935 59.240383 31.942993
F 2.722935 66.967483 31.942993
F 11.729815 59.240183 32.062493
F 11.729815 66.967183 32.062493
F 5.025285 55.372983 31.952193
F 5.025285 63.100083 31.952193
F 13.961815 55.377083 32.101193
F 13.961815 63.104083 32.101193
F 5.044575 55.367983 29.211093
F 5.044575 63.095083 29.211093
F 14.009115 55.376983 29.369493
F 14.009115 63.103983 29.369493
F 7.312425 59.239883 29.252693
F 7.312425 66.966883 29.252693
F 16.320615 59.172483 29.352293
F 16.317215 66.936983 29.229993
F 7.254465 59.236783 31.987193
F 7.254465 66.963883 31.987193
F 16.181115 59.020883 32.131393
F 7.439245 61.821383 21.062193
F 0.884637 55.496383 17.319893
F 0.884638 63.223483 17.319893
F 9.751855 55.376283 17.455693
F 9.751855 63.103283 17.455693
F 0.826047 57.837983 20.966993
F 0.826047 65.564983 20.966993
F 9.688535 57.953483 21.097493
F 9.688535 65.680583 21.097493
F 0.581723 58.039283 18.277493
F 0.581724 65.766383 18.277493
F 9.731385 57.954583 18.364293
F 9.731385 65.681583 18.364293
F 3.013605 54.095483 18.280093
F 3.013605 61.822483 18.280093
F 11.969015 54.089583 18.404493
F 11.969015 61.816583 18.404493
F 2.938615 59.236383 17.375693
F 2.938615 66.963383 17.375693
F 11.983315 59.239983 17.494693
F 11.983315 66.966983 17.494693
F 2.884355 54.092283 21.016993
F 2.884355 61.819283 21.016993
F 11.919815 54.089883 21.136593
F 11.919815 61.816883 21.136593
F 5.271815 55.372283 17.384293
F 5.271815 63.099283 17.384293
F 14.216015 55.377083 17.533293
F 14.216015 63.104083 17.533293
F 5.210395 57.957183 21.025493
F 5.210395 65.684183 21.025493
F 14.152415 57.952883 21.175093
F 14.152415 65.679883 21.175093
F 5.221465 57.964583 18.282993
F 5.221465 65.691683 18.282993
F 14.199615 57.952983 18.443493
F 14.199615 65.679983 18.443493
F 7.500035 54.090483 18.326893
F 7.500035 61.817483 18.326893
F 16.470715 54.085283 18.454193
F 16.462615 61.814883 18.498593
F 7.501455 59.235183 17.420793
F 7.501455 66.962283 17.420793
F 16.465615 59.130983 17.550793
F 16.587915 66.807583 17.509693
F 7.439245 54.094283 21.062193
F 16.115215 66.936083 32.015693
F 16.320315 69.481683 28.414693
F 16.428615 69.542383 18.493893
F 0.141219 55.340983 46.709193
F 0.141219 63.068083 46.709193
F 9.241435 55.376183 46.591793
F 9.241435 63.103283 46.591793
F 0.233063 57.948383 47.580293
F 0.233063 65.675483 47.580293
F 9.225965 57.954283 47.500493
F 9.225965 65.681383 47.500493
F 0.272477 55.378483 43.938393
F 0.272477 63.105583 43.938393
F 9.289095 55.375483 43.858693
F 9.289095 63.102583 43.858693
F 2.480195 54.090583 47.427193
F 2.480195 61.817683 47.427193
F 11.459715 54.089783 47.540193
F 11.459715 61.816783 47.540193
F 2.531995 59.235983 43.784393
F 2.531995 66.963083 43.784393
F 11.523315 59.240183 43.898393
F 11.523315 66.967183 43.898393
F 2.468715 59.222083 46.533093
F 2.468715 66.949183 46.533093
F 11.475915 59.240283 46.630393
F 11.475915 66.967383 46.630393
F 4.744885 55.370983 46.521793
F 4.744885 63.097983 46.521793
F 13.707215 55.376983 46.669193
F 13.707215 63.103983 46.669193
F 4.739665 57.958983 47.423193
F 4.739665 65.685983 47.423193
F 13.691415 57.952883 47.579493
F 13.691415 65.679883 47.579493
F 4.797965 55.369683 43.781793
F 4.797965 63.096683 43.781793
F 13.755015 55.376983 43.937593
F 13.755015 63.104083 43.937593
F 6.984625 54.093983 47.458893
F 6.984625 61.820983 47.458893
F 15.876515 53.930483 47.629993
F 15.951015 61.839883 47.685493
F 7.047095 59.235683 43.817293
F 7.047095 66.962683 43.817293
F 15.926115 59.358583 43.917393
F 16.128315 67.047383 43.823793
F 7.002625 59.239083 46.552893
F 7.002625 66.966183 46.552893
F 15.961315 59.150683 46.754493
F 16.049315 66.962483 46.708793
F 0.592194 57.838183 35.577393
F 0.592194 65.565183 35.577393
F 9.435715 57.953083 35.665293
F 9.435715 65.680183 35.665293
F 9.479645 57.954083 32.932593
F 9.479645 65.681083 32.932593
F 2.778675 54.088883 32.863493
F 2.778675 61.815883 32.863493
F 11.715115 54.089483 32.972593
F 11.715115 61.816483 32.972593
F 2.651445 54.097183 35.606993
F 2.651445 61.824183 35.606993
F 11.666415 54.089683 35.704493
F 11.666415 61.816683 35.704493
F 4.962485 57.957783 35.595193
F 4.962485 65.684783 35.595193
F 13.898315 57.952783 35.743193
F 13.898315 65.679883 35.743193
F 4.985445 57.961183 32.854293
F 4.985445 65.688183 32.854293
F 13.945615 57.952883 33.011493
F 13.945615 65.679983 33.011493
F 7.249685 54.089883 32.894993
F 7.249685 61.816983 32.894993
F 0.421218 65.734483 32.875593
F 0.421218 58.007483 32.875593
F 7.191915 54.092683 35.629393
F 7.191915 61.819683 35.629393
F 16.147515 54.067583 35.991993
F 16.172715 61.729983 35.735293
F 0.226008 55.335283 39.423093
F 0.226008 63.062283 39.423093
F 9.369415 55.376283 39.307793
F 9.369415 63.103283 39.307793
F 0.182195 57.990983 43.068193
F 0.182195 65.717983 43.068193
F 9.304805 57.953783 42.949993
F 9.304805 65.680783 42.949993
F 0.313714 57.953783 40.288593
F 0.313714 65.680883 40.288593
F 9.352795 57.954183 40.216993
F 9.352795 65.681283 40.216993
F 0.369296 55.325983 36.640593
F 0.369295 63.052983 36.640593
F 9.416535 55.375883 36.574893
F 9.416535 63.102883 36.574893
F 2.588595 54.099183 40.142793
F 2.588595 61.826183 40.142793
F 11.587315 54.089583 40.256493
F 11.587315 61.816583 40.256493
F 2.717635 59.242383 36.512793
F 2.717635 66.969383 36.512793
F 11.651615 59.240483 36.614593
F 11.651615 66.967483 36.614593
F 2.576855 59.221983 39.256793
F 2.576855 66.948983 39.256793
F 11.602915 59.240183 39.346493
F 11.602915 66.967283 39.346493
F 2.520355 54.109183 42.893893
F 2.520355 61.836183 42.893893
F 11.539315 54.089583 42.988493
F 11.539315 61.816683 42.988493
F 4.868795 55.370283 39.239693
F 4.868795 63.097383 39.239693
F 13.834615 55.376983 39.385193
F 13.834615 63.104083 39.385193
F 4.804525 57.959583 42.881593
F 4.804525 65.686583 42.881593
F 13.770815 57.952883 43.027193
F 13.770815 65.679983 43.027193
F 4.859135 57.960883 40.141193
F 4.859135 65.687983 40.141193
F 13.818515 57.952883 40.295593
F 13.818515 65.679883 40.295593
F 4.924165 55.369983 36.498393
F 4.924165 63.096983 36.498393
F 13.882115 55.376983 36.653593
F 13.882115 63.103983 36.653593
F 7.112265 54.093783 40.176293
F 7.112265 61.820783 40.176293
F 16.040915 54.169683 40.261193
F 16.140715 61.934983 40.293793
F 7.186815 59.239983 36.537193
F 7.186815 66.967083 36.537193
F 16.118715 59.245983 36.775293
F 16.004815 66.953483 36.715893
F 7.127825 59.238183 39.271493
F 7.127825 66.965183 39.271493
F 15.957815 59.463083 39.458793
F 15.874815 67.111683 39.333493
F 7.064415 54.091283 42.912093
F 7.064415 61.818283 42.912093
F 16.031615 54.207583 42.948793
F 16.013415 61.892383 42.999893
F 2.778675 69.542883 32.863493
F 16.215415 54.100683 33.177293
F 16.157915 61.661983 33.030193
F 16.020315 69.449383 35.726093
F 15.934215 69.534283 47.668593
F 0.101268 57.986183 50.347093
F 0.101268 65.713283 50.347093
F 9.178805 57.953483 50.233093
F 9.178805 65.680483 50.233093
F 2.418575 54.105583 50.172793
F 2.418575 61.832683 50.172793
F 11.412615 54.089483 50.271893
F 11.412615 61.816583 50.271893
F 4.687995 57.957683 50.161693
F 4.687995 65.684683 50.161693
F 13.643715 57.952883 50.310793
F 13.643715 65.679883 50.310793
F 6.941595 54.090183 50.193793
F 6.941595 61.817283 50.193793
F 15.761615 53.972883 50.448293
F 15.877615 61.887883 50.276593
F 0.059929 55.346283 53.984193
F 0.059930 63.073283 53.984193
F 9.116105 55.376583 53.870093
F 9.116105 63.103583 53.870093
F 0.010707 57.979983 57.617493
F 0.010707 65.707083 57.617493
F 9.055115 57.950483 57.488693
F 9.055115 65.677483 57.488693
F 0.154953 57.942083 54.860393
F 0.154953 65.669183 54.860393
F 9.100925 57.953783 54.768293
F 9.100925 65.680883 54.768293
F 0.194329 55.384283 51.221893
F 0.194329 63.111283 51.221893
F 9.163295 55.375683 51.140393
F 9.163295 63.102783 51.140393
F 2.378585 54.086283 54.703393
F 2.378585 61.813283 54.703393
F 11.333315 54.089483 54.807893
F 11.333315 61.816583 54.807893
F 2.430385 59.240983 51.068093
F 2.430385 66.968083 51.068093
F 11.396415 59.240183 51.180193
F 11.396415 66.967283 51.180193
F 2.367115 59.225883 53.809593
F 2.367115 66.952883 53.809593
F 11.349415 59.240383 53.908993
F 11.349415 66.967383 53.908993
F 2.309325 54.100783 57.438193
F 2.309325 61.827783 57.438193
F 11.288315 54.086783 57.527693
F 11.288315 61.813783 57.527693
F 4.629135 55.372983 53.799293
F 4.629135 63.099983 53.799293
F 13.580315 55.376883 53.947993
F 13.580315 63.103983 53.947993
F 4.569155 57.955283 57.420093
F 4.569155 65.682283 57.420093
F 13.518915 57.950283 57.566593
F 13.518915 65.677283 57.566593
F 4.624805 57.956883 54.694293
F 4.624805 65.683883 54.694293
F 13.564815 57.952683 54.847093
F 13.564815 65.679683 54.847093
F 4.682435 55.371983 51.064093
F 4.682435 63.099083 51.064093
F 13.628015 55.376983 51.219393
F 13.628015 63.104083 51.219393
F 6.862645 54.092983 54.726893
F 6.862645 61.819983 54.726893
F 15.772015 53.924983 54.779893
F 15.838615 61.871683 54.818093
F 6.923735 59.236383 51.099093
F 6.923735 66.963483 51.099093
F 15.960415 59.256883 51.240793
F 15.845215 66.888583 51.288393
F 6.880355 59.239983 53.830893
F 6.880355 66.966983 53.830893
F 15.913415 59.251583 54.033993
F 15.825615 67.069883 54.070693
F 6.821365 54.086483 57.448693
F 6.821365 61.813583 57.448693
F 15.603015 53.897283 57.409293
F 15.708215 61.899283 57.464293
F 11.288315 69.540883 57.527693
F 11.244115 69.496283 61.959393
F 9.022085 55.335483 61.070693
F 9.022085 63.062483 61.070693
F 16.227715 61.879183 65.036993
F 16.142615 54.086683 64.702993
F 9.223825 57.788583 64.602393
F 9.223825 65.515683 64.602393
F 11.455115 69.378783 64.641493
F 2.431785 69.500083 64.566993
F 0.089651 57.946583 62.134693
F 0.089651 65.673683 62.134693
F 9.012385 57.906583 61.919793
F 9.012385 65.633583 61.919793
F 0.113921 55.391983 58.497793
F 0.113921 63.118983 58.497793
F 9.041295 55.372383 58.363993
F 9.041295 63.099483 58.363993
F 2.306295 54.055783 61.870893
F 2.306295 61.782783 61.870893
F 11.244115 54.042183 61.959393
F 11.244115 61.769183 61.959393
F 2.325275 59.240583 58.315093
F 2.325275 66.967683 58.315093
F 11.273115 59.236683 58.403393
F 11.273115 66.963683 58.403393
F 2.277635 59.192083 61.040193
F 2.277635 66.919183 61.040193
F 11.254615 59.198983 61.109493
F 11.254615 66.926083 61.109493
F 2.431785 54.046083 64.566993
F 2.431785 61.773083 64.566993
F 11.455115 53.924683 64.641493
F 11.455115 61.651783 64.641493
F 4.544805 55.334883 60.997893
F 4.544805 63.061883 60.997893
F 13.485215 55.335483 61.148493
F 13.485215 63.062483 61.148493
F 4.742395 57.807083 64.525993
F 4.742395 65.534183 64.525993
F 13.685515 57.788183 64.680493
F 13.685515 65.515183 64.680493
F 4.544185 57.909083 61.845093
F 4.544185 65.636183 61.845093
F 13.475315 57.905483 61.998493
F 13.475315 65.632483 61.998493
F 4.569645 55.370383 58.288293
F 4.569645 63.097383 58.288293
F 13.504515 55.373483 58.442593
F 13.504515 63.100483 58.442593
F 6.776725 54.045183 61.879993
F 6.776725 61.772283 61.879993
F 15.839315 54.391283 62.023893
F 15.898715 61.809183 62.218593
F 6.803605 59.233483 58.322593
F 6.803605 66.960483 58.322593
F 15.716415 59.394583 58.482993
F 15.697015 67.019283 58.526893
F 6.788715 59.200183 61.030393
F 6.788715 66.927183 61.030393
F 15.834315 59.192683 61.221593
F 15.752615 66.853883 61.135293
F 6.988425 53.929583 64.564293
F 6.988425 61.656583 64.564293
F 6.776725 69.499283 61.879993
F 2.306295 69.509883 61.870893
F 6.988425 69.383683 64.564293
F 6.821365 69.540583 57.448693
F 2.378585 69.540283 54.703393
F 17.888315 63.216983 53.925393
F 15.778015 69.448283 61.934293
F 17.864215 65.755583 57.609193
F 15.808915 69.499083 57.588593
F 15.813915 69.459883 50.326293
F 16.205015 69.380883 64.842193
F 27.527315 1.324633 2.702843
F 27.548915 9.050603 2.803193
F 18.639315 9.127573 2.863593
F 34.744615 15.648183 5.805583
F 32.544215 16.775483 7.046463
F 25.412915 0.031540 3.827743
F 27.668815 4.071763 6.490073
F 27.838315 11.794583 6.577333
F 18.567315 3.899633 6.593693
F 32.104415 1.292383 2.430693
F 27.637015 4.002283 3.533433
F 27.504715 11.809983 3.676163
F 27.247015 17.003883 0.152788
F 23.342415 16.805683 14.899993
F 25.364215 7.627603 13.650393
F 18.727015 3.856593 13.732093
F 32.064115 8.901573 2.714653
F 27.751715 1.364343 14.693693
F 18.858115 8.965223 14.838993
F 18.907215 1.359443 14.713693
F 29.806715 7.646213 3.812613
F 29.820815 15.558483 3.499303
F 25.550215 12.916183 14.896293
F 20.850115 7.727423 3.784303
F 20.978615 15.631483 3.998543
F 29.942615 12.909883 14.491293
F 34.285015 5.134733 9.843293
F 18.845315 16.582283 7.624653
F 25.500215 15.561383 13.855693
F 34.817415 7.586513 6.038753
F 29.930915 5.034823 2.771263
F 29.844815 12.910483 2.912563
F 20.872215 5.199433 2.734713
F 20.979715 13.163383 2.793603
F 30.198215 8.054953 6.449733
F 30.208515 15.348383 6.373803
F 25.538515 5.122113 14.622193
F 20.956415 7.923293 6.472753
F 21.011615 15.404983 6.637863
F 27.965315 16.689883 14.685093
F 34.526315 15.523983 13.679093
F 27.839415 16.841583 10.020303
F 18.991415 11.470183 13.967293
F 23.058115 1.228153 2.845343
F 23.068815 9.204583 2.890413
F 18.634115 1.360823 0.020720
F 32.288315 3.929233 6.263103
F 32.560315 11.630983 6.165153
F 22.954115 4.031603 6.417443
F 23.096915 11.793183 6.661963
F 32.222915 3.905553 3.462983
F 32.086015 11.594083 3.461353
F 23.054715 3.773263 3.651473
F 22.965715 11.790983 3.799043
F 34.821815 13.009783 6.964583
F 21.100115 12.796083 14.982493
F 27.315915 1.217303 0.087785
F 18.924315 11.882083 6.390763
F 18.831715 11.720283 3.523203
F 22.893815 1.072753 0.073187
F 23.398915 16.867383 10.208493
F 32.212215 1.436873 7.394513
F 34.350315 12.793083 14.486393
F 25.271815 7.625213 3.675823
F 25.302015 15.313683 3.863633
F 34.404215 5.072743 14.432393
F 25.446615 13.093483 10.182493
F 18.724315 3.836063 3.734733
F 18.805815 1.351623 2.918543
F 27.512415 9.068743 14.499993
F 25.357415 5.236413 7.209853
F 34.617215 15.779583 3.027013
F 25.258615 5.102223 2.707803
F 25.224015 12.902083 2.761993
F 34.483315 7.769343 3.407233
F 32.393815 16.961883 14.428993
F 34.561915 5.192213 7.039033
F 25.320515 7.749123 6.274333
F 25.768415 15.559383 6.482463
F 23.457915 9.073633 14.841093
F 27.769015 1.390763 10.032033
F 27.795515 9.018283 10.059093
F 20.922815 5.144473 14.671593
F 34.282215 0.180604 13.497693
F 18.939515 9.003633 10.106693
F 34.713115 15.650183 11.054593
F 27.861915 4.032813 13.651593
F 27.685515 11.633883 13.771693
F 27.308015 16.871383 2.779813
F 34.288715 5.232133 2.402663
F 27.552115 3.994853 10.817293
F 27.778415 11.627983 10.989893
F 18.856315 3.867873 11.040193
F 18.844315 11.396883 11.237693
F 27.673015 1.527483 7.392423
F 27.668015 8.942233 7.193743
F 34.494515 7.614933 13.482993
F 18.772615 1.124393 7.592053
F 18.919915 9.328653 7.425083
F 34.862115 13.015283 9.915383
F 30.178015 7.849863 10.764693
F 30.264615 15.597183 10.959493
F 23.103315 1.598183 14.874893
F 20.991215 7.665173 11.361593
F 21.317815 15.540383 11.250693
F 29.876215 5.512463 14.471993
F 30.096915 5.364403 7.053453
F 30.291815 12.839783 7.315603
F 20.823115 5.413093 7.504753
F 21.023315 12.993583 7.807173
F 29.906415 5.250823 9.828993
F 30.158515 12.931683 10.094093
F 20.866215 5.240733 10.121393
F 21.024215 13.027383 10.485893
F 29.816515 7.972953 13.522093
F 30.243215 15.545183 13.645993
F 18.837915 1.163773 10.316993
F 21.222715 7.754713 14.166693
F 21.068115 15.332483 13.973093
F 23.381515 16.869483 7.347013
F 32.064615 1.285803 10.196393
F 32.479315 9.314343 9.763623
F 25.295715 5.173003 9.996663
F 23.325715 1.385973 10.179593
F 23.225115 9.208863 10.189493
F 28.012015 16.937283 7.241473
F 31.869015 3.997873 13.601393
F 32.124415 11.592483 13.624893
F 23.199915 4.006183 13.758793
F 23.281115 11.773083 13.856793
F 32.110315 4.064893 10.837093
F 32.574715 11.772983 10.936493
F 23.153915 4.025853 10.959493
F 23.347715 11.738083 11.101193
F 25.351115 13.094983 7.440823
F 32.598415 8.945813 7.060473
F 23.186315 16.876683 2.919783
F 23.036015 1.490283 7.462803
F 23.125115 9.079353 7.507583
F 18.888015 16.748983 14.697693
F 34.570615 7.718653 10.781293
F 32.457115 16.794183 9.834003
F 32.265915 8.958543 14.302993
F 25.492315 7.917333 10.843593
F 25.660515 15.630683 11.075893
F 32.235015 1.627463 14.541393
F 34.449115 13.097583 2.676213
F 25.423115 0.369081 6.693113
F 18.905315 16.720083 2.848023
F 18.937115 16.628883 10.283793
F 25.196415 12.861683 0.010718
F 32.067815 16.988383 2.701763
F 29.686815 12.959783 0.180323
F 22.962515 9.005153 0.230594
F 34.473315 0.133714 3.740233
F 30.055515 0.210148 6.430263
F 25.577615 0.242326 11.192193
F 30.140415 0.127416 13.861993
F 31.675315 16.777583 0.116148
F 29.911715 4.687323 0.062454
F 29.920915 0.204925 3.613923
F 20.983015 0.025093 6.603623
F 35.812315 16.730683 0.507193
F 18.352315 16.665983 0.115717
F 25.298015 0.245318 13.925893
F 33.959215 12.652783 0.092269
F 27.396615 8.919923 0.126561
F 22.752615 16.842783 0.140718
F 27.412315 1.467833 24.711793
F 27.429715 9.128763 24.569893
F 18.700515 16.772083 22.087993
F 18.426315 1.416493 29.365393
F 18.657415 1.341263 24.899193
F 20.700015 12.916583 32.122193
F 27.466015 3.891443 28.436293
F 27.776315 11.570883 28.310793
F 23.070115 8.861123 32.010193
F 34.180415 5.234053 17.315793
F 27.488015 3.947343 25.621793
F 27.742815 11.671783 25.597693
F 34.301115 12.841883 17.332693
F 18.592315 4.043183 28.401193
F 27.355215 1.541263 21.844593
F 27.549515 9.040093 21.836393
F 29.847615 12.942283 32.046193
F 23.194915 11.344683 18.528293
F 31.847615 8.965503 31.934193
F 18.570915 1.383023 17.411593
F 29.603815 7.894563 25.405693
F 30.159015 15.304783 25.754393
F 25.572915 15.547683 21.038993
F 20.672915 7.864673 25.647293
F 20.993915 15.613283 25.756493
F 25.424915 7.650833 18.441493
F 29.852715 5.348173 21.721093
F 29.817415 12.995383 21.850793
F 20.729815 5.132363 22.182993
F 20.972915 12.862783 22.060793
F 29.786615 5.221543 24.609093
F 29.855215 12.957783 24.497093
F 20.809715 5.184143 24.871593
F 20.823215 12.948383 24.824793
F 29.873415 7.935493 28.072293
F 29.572915 15.464283 28.566693
F 25.238015 7.865963 21.179793
F 20.791815 7.908043 28.359793
F 20.680615 15.412383 28.473593
F 34.480315 15.604883 18.173093
F 31.974715 1.382763 24.689693
F 31.824615 9.023373 24.406093
F 23.032415 3.676833 18.267193
F 22.872115 1.374883 24.720893
F 22.988215 8.995763 24.843793
F 23.252215 16.754983 22.020293
F 31.807915 3.818693 28.067593
F 32.058415 11.539683 28.185593
F 23.137815 4.019683 28.360693
F 23.126215 11.527983 28.316793
F 32.084815 3.950493 25.392693
F 32.068415 11.580083 25.436393
F 22.962415 4.030413 25.703393
F 22.987715 11.673083 25.580093
F 31.999215 1.374853 21.940393
F 32.011915 8.945053 21.730693
F 18.526015 3.760443 18.596893
F 22.818115 1.327473 21.957593
F 22.994015 9.103433 22.161793
F 23.188015 16.892683 17.573693
F 34.099715 7.921793 25.387193
F 34.384315 15.477583 25.513093
F 34.614615 15.446183 20.961193
F 25.323415 7.798493 25.497893
F 25.428415 15.211183 25.509393
F 34.311015 7.804523 20.834393
F 34.280615 5.315693 21.722493
F 34.304415 12.768983 21.733393
F 25.057115 5.258353 21.931193
F 25.493615 12.932583 21.894793
F 34.224815 5.333163 24.606993
F 34.265315 12.877983 24.507793
F 25.311615 5.215303 24.698693
F 25.423215 12.590583 24.648793
F 34.235015 7.620013 28.136693
F 34.037715 15.437583 28.160293
F 25.225915 12.984583 17.500893
F 25.357015 7.778813 28.188593
F 25.204115 15.419983 28.252893
F 25.443415 5.063283 17.479593
F 18.606515 3.872473 25.762293
F 18.493015 9.047423 32.079893
F 31.932415 16.810583 31.932793
F 18.844915 11.470483 18.432193
F 25.254115 12.717583 31.968493
F 31.765915 1.018063 31.818893
F 27.287715 1.321133 29.109393
F 27.595915 8.959343 29.223493
F 18.666015 9.032613 22.080593
F 27.409415 8.903273 32.122893
F 18.549815 1.262673 22.069293
F 18.601615 16.709983 17.548293
F 29.842815 5.211133 29.218893
F 29.928415 12.894583 29.362393
F 20.796215 5.360103 29.269693
F 20.923215 12.841683 29.285493
F 27.408715 1.278773 32.019293
F 27.686115 16.496883 24.837593
F 32.276015 17.189683 17.152993
F 31.728015 16.732383 29.360193
F 29.649115 5.019933 31.782693
F 18.696315 11.629383 21.114593
F 27.357615 16.854783 29.130793
F 18.588215 11.719283 25.740693
F 32.010915 9.082403 17.125793
F 32.432015 16.825383 21.792493
F 31.610415 1.301383 28.971293
F 32.063615 8.910373 29.274693
F 18.474215 16.788983 32.156993
F 23.139315 1.352423 29.169493
F 23.029115 9.082223 29.171293
F 23.237215 16.767083 24.782593
F 33.964415 5.009923 29.303093
F 34.151315 12.894883 29.079893
F 25.281715 5.196653 29.298393
F 25.362515 12.791183 29.261093
F 18.542415 16.836583 29.465593
F 18.229915 1.463623 32.083593
F 22.833015 1.171013 32.096693
F 27.388915 16.337783 31.920993
F 27.634615 1.348313 17.370593
F 27.505415 9.107833 17.221193
F 22.883715 16.789383 29.375693
F 27.882715 16.719483 22.076293
F 18.499615 3.899463 21.416693
F 18.488015 11.518783 28.471793
F 27.429515 4.276583 21.180893
F 27.693415 11.617683 20.910793
F 32.169715 16.924583 24.520093
F 22.877115 16.619683 32.042393
F 27.818415 3.889893 18.452593
F 27.627115 11.697383 18.234893
F 18.513415 9.001303 29.413793
F 18.496315 9.181393 24.860893
F 29.918215 7.733473 17.910893
F 30.093015 15.745183 18.178693
F 20.901515 5.165133 31.864193
F 20.924715 7.437793 18.438493
F 21.076215 15.396783 18.490493
F 25.736115 15.515883 18.342593
F 29.801915 5.228553 17.289193
F 29.767415 13.045183 17.301293
F 20.798815 4.959823 17.419493
F 21.056515 12.777483 17.685693
F 29.638915 7.876463 20.627293
F 30.116215 15.632383 20.973593
F 18.827015 8.911613 17.594693
F 20.848215 7.637613 21.122893
F 20.915715 15.549783 21.245693
F 34.105515 7.863453 18.247993
F 31.983415 1.389683 17.378793
F 27.769115 16.936883 17.414393
F 18.651315 16.719183 24.888793
F 23.272615 1.119263 17.565393
F 23.135915 8.740253 17.526393
F 25.213015 4.849763 31.978993
F 32.071315 3.909933 20.953293
F 31.951215 11.677683 20.827093
F 22.888315 3.849473 21.040593
F 23.228615 11.576183 21.241393
F 31.994015 3.899083 18.338493
F 31.891115 11.599983 18.104093
F 34.051615 5.066213 32.135693
F 34.059915 13.015283 31.861193
F 25.124715 0.119888 27.962393
F 34.163215 0.037195 25.620693
F 34.238715 0.037079 20.986393
F 29.752015 0.023826 25.531893
F 34.198615 0.210106 18.215393
F 34.085715 0.212486 28.349893
F 25.094715 0.050170 20.925993
F 25.111215 0.220904 25.304793
F 20.746015 0.017754 25.852893
F 20.678515 0.240397 28.467693
F 29.606715 0.173764 21.125793
F 27.161415 1.510613 46.660493
F 27.119515 9.084833 46.619393
F 18.356315 1.247613 39.350593
F 18.267715 9.115773 39.468293
F 18.335115 3.815733 40.122993
F 20.757715 7.762313 32.927293
F 27.161315 3.964453 47.790493
F 27.088215 11.500783 47.694193
F 22.875815 3.744753 32.930693
F 18.486015 11.489483 35.806193
F 27.230815 1.356063 44.020893
F 27.142615 9.044863 43.907593
F 18.241315 1.172943 44.070193
F 22.753615 16.742683 43.801293
F 18.471915 16.883083 36.633593
F 31.786815 3.571543 32.863293
F 29.380015 7.778723 47.500593
F 29.310215 15.443183 47.532193
F 24.829815 15.297583 43.025193
F 20.461515 7.588023 47.451593
F 20.469915 15.490483 47.552393
F 25.077215 15.327883 40.281493
F 29.468615 5.015203 43.743293
F 29.296915 12.755483 44.090493
F 20.416315 5.246003 43.844293
F 20.616515 12.992783 44.265293
F 29.426815 5.088723 46.617093
F 29.109715 12.807583 46.741093
F 20.456715 5.050993 46.638893
F 20.526115 12.932083 46.972093
F 27.167515 16.590983 43.916893
F 31.629515 9.089443 46.838793
F 31.725615 1.176973 44.041393
F 22.699915 1.359083 46.941393
F 22.651715 9.002463 46.802993
F 25.007715 15.306783 32.821493
F 31.602615 3.594043 47.484693
F 31.468215 11.614583 47.544693
F 22.663515 3.918163 47.706493
F 22.706615 11.532183 47.811993
F 31.828615 16.766983 36.731693
F 31.706515 9.025623 43.971193
F 34.062215 15.291983 33.004993
F 22.844915 1.407983 44.138793
F 22.730315 8.972313 44.015493
F 18.198815 9.063563 44.001393
F 33.816615 7.742653 47.596793
F 33.865415 15.268883 47.513893
F 24.876015 7.803403 43.118893
F 24.923315 7.727923 47.414793
F 24.965415 15.606583 47.779993
F 33.936915 15.398083 43.046493
F 33.951315 5.038143 44.064893
F 33.784415 12.868083 43.854993
F 24.793115 5.291763 43.952793
F 24.890315 12.764883 44.204893
F 33.867915 5.031513 46.692393
F 33.692215 12.785283 46.584093
F 24.956015 5.092173 46.720393
F 24.893515 12.916183 46.970093
F 27.329315 3.926333 35.683293
F 27.224615 11.558383 35.746493
F 18.329415 3.776843 35.737793
F 18.206315 16.687183 43.933393
F 22.687015 3.973043 40.492093
F 31.576215 1.345013 36.584493
F 22.669315 11.532583 40.283793
F 25.157815 7.491783 32.822093
F 22.805415 8.744343 36.463993
F 27.335615 16.589983 39.318093
F 33.835215 7.788053 43.312393
F 22.630815 11.522383 43.063093
F 31.537715 11.640783 40.396093
F 25.081915 7.537893 40.451393
F 29.637415 7.616723 35.729693
F 29.500515 15.486983 35.747293
F 24.963615 12.764283 39.403893
F 20.436715 7.581173 35.583793
F 20.600615 15.324383 35.811293
F 33.986815 5.237533 36.643993
F 31.757215 3.911843 35.682193
F 31.661415 11.584683 35.579793
F 22.931715 3.814853 35.606893
F 22.858215 11.395883 35.703793
F 31.831015 3.861533 40.391993
F 18.213215 9.045783 36.710093
F 18.254315 1.088943 46.787093
F 27.433815 11.582583 33.124293
F 18.392215 11.742883 40.414393
F 31.800515 9.023483 36.622593
F 24.966715 5.001883 39.276793
F 31.590315 11.590883 43.093893
F 22.838315 16.715283 36.530193
F 33.763715 12.716283 39.232393
F 33.984315 7.684353 35.680193
F 33.949515 15.459983 35.692393
F 33.923915 5.391303 39.510893
F 25.219915 7.729333 35.645093
F 24.829915 15.212983 35.468593
F 25.036115 12.669983 36.559393
F 27.210415 1.317703 39.362793
F 27.189015 8.901863 39.554093
F 34.141515 7.707563 32.862793
F 18.307115 3.797383 42.776693
F 27.067115 16.587083 36.540893
F 18.470015 11.520083 32.979193
F 27.228415 3.967553 43.063393
F 27.119715 11.556483 43.091793
F 31.660415 1.025478 46.670693
F 27.471315 3.832653 32.935993
F 27.284515 3.795433 40.297793
F 27.113715 11.632783 40.469493
F 18.363015 11.710283 43.273793
F 22.759315 1.388953 36.741593
F 27.266315 1.454303 36.679593
F 27.339715 9.048373 36.623893
F 31.801015 16.745183 44.166393
F 31.586615 16.712883 46.756393
F 25.099715 0.072191 33.034593
F 18.343315 16.704283 39.407493
F 29.507615 7.702303 40.331193
F 29.612815 15.426183 40.488293
F 25.133315 5.213753 36.584293
F 20.616215 7.726823 40.315093
F 20.517515 15.443783 40.452193
F 33.831415 15.222283 40.356993
F 29.461315 5.087503 36.829593
F 29.501015 12.865183 36.690693
F 20.665915 5.038173 36.608993
F 20.687315 12.749783 36.669093
F 29.598215 5.060833 39.442893
F 29.264315 12.776383 39.416893
F 20.463815 5.197633 39.359993
F 20.559815 12.906283 39.322193
F 29.471515 7.823493 43.042593
F 29.694515 15.480683 43.231593
F 33.828615 12.967883 36.582993
F 20.486215 7.783893 43.148393
F 20.477915 15.420383 43.151093
F 33.842715 7.908213 40.479593
F 31.640915 1.272483 39.538793
F 31.677515 9.119813 39.425793
F 31.839115 16.819183 39.402393
F 22.583115 1.265833 39.589693
F 22.865715 8.990973 39.150093
F 22.682115 3.905603 43.311993
F 31.753015 3.717893 43.114693
F 22.780915 16.631983 46.615293
F 32.031515 11.441683 32.927693
F 18.336315 1.151323 36.571293
F 27.146915 16.764083 46.608993
F 22.872515 16.744883 39.368893
F 18.124415 3.706793 47.486893
F 18.682915 3.971003 33.046593
F 18.210815 16.747683 46.700493
F 18.237615 11.587883 47.620193
F 20.596615 15.413483 33.126393
F 18.146315 9.067413 46.778493
F 29.807215 15.524583 32.968193
F 33.924815 0.073778 40.406493
F 29.447715 0.179539 40.366193
F 25.014915 0.135819 35.769593
F 34.049115 0.211062 33.005093
F 20.426315 0.047980 40.501793
F 25.153315 0.059391 43.051193
F 20.373315 0.052110 43.254593
F 25.012315 0.162849 40.359293
F 29.476915 0.066179 43.189993
F 22.926215 11.637983 32.957993
F 29.729715 7.547743 33.011993
F 27.005715 3.825703 50.437393
F 27.111015 11.664483 50.378693
F 18.033415 3.813273 57.725993
F 22.588815 1.292563 58.420993
F 29.512415 7.738883 50.208393
F 29.262015 15.477483 50.296893
F 17.928215 16.693983 51.293193
F 20.353515 7.685193 50.191293
F 20.229515 15.538483 50.320093
F 24.949015 7.739993 62.069593
F 31.559415 3.788603 50.154693
F 31.685215 11.840583 50.256093
F 22.543715 3.705623 50.483493
F 22.702115 11.579583 50.507393
F 33.590315 15.303183 62.209593
F 33.728315 15.390783 50.290493
F 27.236815 0.950670 58.297393
F 24.820215 7.831973 50.087793
F 24.755415 15.566983 50.600993
F 27.145715 16.721583 61.029993
F 27.074915 1.409343 53.957193
F 27.107215 9.066113 54.014793
F 27.063915 16.939483 51.040893
F 31.681715 11.474083 64.601393
F 31.694715 3.794573 62.162193
F 20.753615 7.835803 64.803293
F 27.112515 3.665723 57.609693
F 27.214115 9.108343 58.375593
F 33.693615 13.110083 58.424193
F 18.056615 16.816083 58.455393
F 27.036315 3.839183 54.839293
F 26.740615 11.617683 54.822993
F 18.129415 4.008433 50.313593
F 18.052315 3.853503 54.965393
F 27.211115 1.345883 51.301893
F 26.988115 8.936463 51.226393
F 18.069715 1.167993 58.415993
F 18.160215 1.329913 53.906093
F 22.501215 16.636483 51.351493
F 18.080015 11.655383 62.116993
F 31.639815 8.752373 53.989293
F 29.267515 15.476183 54.561493
F 18.034715 9.018133 51.422693
F 20.258715 7.634773 54.999393
F 20.226215 15.484883 55.095693
F 22.815515 3.677503 64.967393
F 29.251615 5.096483 51.098193
F 29.383315 12.926383 51.313893
F 20.255415 5.155343 51.399993
F 20.395715 12.972783 51.252693
F 29.284915 5.084093 53.807993
F 29.122215 12.797783 54.004293
F 20.304215 5.129223 54.199393
F 20.243415 12.990983 53.925693
F 29.187915 7.638783 54.762493
F 29.366515 15.614583 57.517093
F 24.965315 12.823683 61.252593
F 20.336215 7.511083 57.848793
F 20.295815 15.344583 57.651193
F 22.690815 16.650083 61.152293
F 31.424515 1.228223 53.906093
F 31.752115 9.190093 51.277393
F 18.085915 16.716983 53.929893
F 22.677715 1.287093 54.144393
F 22.527815 9.072393 53.949593
F 31.483315 16.974883 58.309893
F 31.566015 3.903853 57.534493
F 29.298915 12.927283 58.206893
F 22.691015 3.916893 57.776493
F 22.593015 11.331583 57.677893
F 31.431615 3.814663 54.779693
F 31.383415 11.357483 54.885093
F 22.622215 3.958373 55.091593
F 22.372415 11.664083 54.893993
F 31.732515 1.235333 51.124893
F 33.807415 7.809603 50.407193
F 26.953215 16.686283 53.760593
F 22.635115 1.200103 51.464593
F 22.607115 8.960493 51.207193
F 22.908515 11.532683 64.613093
F 33.744015 7.550913 54.887093
F 33.655415 15.212783 54.736293
F 25.118815 5.051943 61.283493
F 24.680415 7.521693 54.737393
F 24.681815 15.403083 54.700393
F 22.479515 16.720383 54.075193
F 33.656515 5.017773 51.291793
F 33.849815 12.833583 51.263593
F 24.831215 5.285373 51.112993
F 24.923215 12.884083 51.207693
F 33.876215 4.906053 54.044393
F 33.580915 12.751783 53.987893
F 24.721515 5.016283 53.864093
F 24.535015 12.911883 54.016293
F 33.740715 7.534643 57.606993
F 33.656215 15.567183 57.534393
F 18.108715 11.562383 50.317993
F 25.070415 7.761473 57.512193
F 24.971315 15.204783 57.522293
F 24.813715 12.654183 58.538493
F 27.184415 0.941994 61.067093
F 27.240815 8.966533 61.244093
F 18.020315 11.491083 57.711693
F 20.677015 15.410883 64.636293
F 31.629315 16.860783 53.851893
F 34.325015 4.560423 65.255993
F 18.255115 3.917943 64.636593
F 31.575215 16.989683 61.137393
F 33.961015 4.970853 58.358493
F 22.708815 1.112133 61.260693
F 27.283115 3.549103 61.766293
F 27.229215 11.680783 62.023793
F 25.136515 15.432683 64.695193
F 22.612315 11.689383 61.947993
F 25.117815 7.737223 64.830293
F 29.441215 7.488103 57.458193
F 18.067915 8.948173 58.121093
F 33.638215 12.862783 61.122293
F 22.736115 8.684923 58.510493
F 22.854915 3.718343 62.161893
F 29.331615 7.618843 62.296993
F 29.439015 15.430583 62.053593
F 31.537015 9.014573 58.603893
F 20.390215 7.765123 62.004993
F 20.357115 15.598683 62.037093
F 24.925115 15.473283 61.977693
F 29.334515 4.917633 58.528893
F 27.075015 11.612583 57.465493
F 20.449715 5.096903 58.725493
F 20.370915 12.693583 58.526593
F 29.496215 5.089373 61.213993
F 29.461815 12.967783 60.851093
F 20.547415 5.068533 61.402693
F 20.329815 13.002883 61.145493
F 27.004815 16.737283 58.242393
F 33.830715 7.644913 62.046193
F 25.016515 5.198763 58.428593
F 29.529315 7.452253 64.969193
F 18.132715 1.092963 61.120293
F 31.599215 11.582883 57.503293
F 31.739915 1.220613 61.223293
F 31.373615 8.795343 61.180493
F 27.589015 11.433483 64.702193
F 31.562615 16.747983 51.053493
F 22.807215 9.051673 61.299393
F 27.596515 3.696913 64.487393
F 31.695215 1.333653 58.493293
F 22.688815 16.549083 58.411393
F 33.819315 15.290683 64.836393
F 29.356815 15.493783 64.867193
F 33.898115 4.978803 61.189193
F 31.444915 11.464783 61.960093
F 18.384515 11.692383 64.857793
F 34.021115 7.378483 64.725293
F 32.037115 3.318553 64.750993
F 18.100915 16.743883 61.184293
F 20.417515 0.070800 57.485193
F 17.984415 8.986063 54.086093
F 18.166715 3.775313 61.955893
F 18.075715 9.143953 61.086693
F 18.107915 1.281083 51.193693
F 25.021315 0.103823 50.350593
F 35.814715 11.657183 57.745893
F 32.025615 0.579439 65.127293
F 35.653915 3.911093 62.925993
F 35.793215 11.640683 54.941093
F 29.413415 0.038611 50.391493
F 33.967415 0.051762 57.796893
F 29.560515 0.051915 57.507393
F 20.329115 0.010710 54.746893
F 25.292115 5.070163 65.486793
F 31.890215 8.949073 65.472993
F 20.712015 12.900283 65.512393
F 18.394415 8.989573 65.548693
F 20.594915 5.140693 65.511593
F 27.653415 24.570883 2.733483
F 27.451915 32.297983 3.019623
F 25.021815 28.260883 0.187004
F 18.792215 24.422483 14.787293
F 27.589015 26.924383 6.451233
F 25.405915 20.687283 14.736893
F 27.785915 19.635383 6.529673
F 18.764915 26.792283 4.025173
F 25.630915 28.267583 14.817793
F 18.639715 19.323283 3.733093
F 27.320115 27.192283 3.557553
F 34.552315 20.759083 14.521393
F 27.627715 19.482783 3.858013
F 23.204715 34.675483 6.532543
F 34.401615 28.373883 14.805993
F 18.814815 19.255883 6.518603
F 31.848615 24.525883 3.417123
F 18.669715 27.178983 11.173993
F 25.523815 30.926583 13.821193
F 18.641115 19.236083 13.792593
F 29.881515 30.936383 3.860863
F 29.610115 23.053283 3.931903
F 20.609515 30.701283 3.834113
F 20.876115 23.129083 3.928543
F 23.036615 34.580983 3.816923
F 25.730515 20.859583 10.248493
F 25.532315 20.957983 7.445603
F 27.890815 24.469883 14.698793
F 29.691615 28.383383 2.966573
F 29.750615 20.631483 2.846013
F 20.857015 28.165083 2.891953
F 20.911815 20.579983 2.928043
F 29.739715 31.080883 6.627793
F 29.963115 22.916983 6.607943
F 20.850315 30.981583 6.682833
F 20.955115 23.052583 6.678733
F 20.620715 20.511083 0.325385
F 31.993815 32.226683 2.856713
F 23.130415 24.462983 2.732993
F 22.978915 32.121683 2.724093
F 31.892415 27.144783 6.487093
F 23.254915 32.300083 14.710793
F 32.413115 19.399483 6.301263
F 23.114415 27.069483 6.610793
F 23.347115 24.515383 14.643193
F 23.448115 19.515383 6.369663
F 31.858915 27.171483 3.890763
F 32.076315 32.326483 14.774193
F 32.322815 19.848983 3.410633
F 23.053315 27.022683 3.697503
F 32.203315 24.659183 14.578393
F 23.295815 19.528883 3.699113
F 34.392615 23.319683 13.631393
F 34.682615 20.868583 9.809993
F 25.720715 23.277783 13.847193
F 25.456215 28.106683 7.465043
F 34.123515 30.874783 4.032273
F 34.253815 28.321483 7.420463
F 25.135515 31.071683 3.931173
F 25.395815 23.396483 3.694583
F 18.607015 32.136283 2.717283
F 34.404115 28.420983 10.199293
F 18.666615 27.133983 13.946393
F 25.418015 28.414083 10.101893
F 34.504615 20.986183 6.826813
F 33.730215 23.392683 5.186783
F 25.173715 28.539183 2.859733
F 25.515715 20.729583 2.787833
F 34.216015 30.856783 6.675653
F 34.143015 28.282583 3.235893
F 25.480715 30.775683 6.570623
F 25.391915 23.401483 6.390323
F 27.942915 24.470683 10.078493
F 27.657215 32.287983 10.252693
F 18.681415 24.558383 10.325293
F 18.924715 32.263083 10.207993
F 27.878115 27.053383 13.833693
F 27.723615 32.239683 14.697093
F 27.751615 19.497583 13.913093
F 18.717315 19.117283 11.077893
F 20.973415 20.464783 14.607193
F 18.956915 27.136683 6.785693
F 27.689015 27.097183 11.103093
F 21.063215 28.164583 14.822693
F 27.751115 19.349183 11.149993
F 27.241715 32.104283 0.102090
F 30.044815 20.690783 14.595693
F 31.736215 32.176283 0.077628
F 27.848915 24.474783 7.224543
F 27.506615 32.303883 7.494533
F 18.809515 24.523083 7.700593
F 18.752315 32.413483 7.491103
F 29.773215 30.925983 11.124893
F 30.180615 23.083483 10.892893
F 21.101615 30.929583 11.349493
F 20.899015 23.176683 11.190693
F 29.801315 28.331383 7.470003
F 30.140315 20.493683 7.497453
F 21.090015 28.584183 7.617623
F 20.983215 20.508983 7.396793
F 30.060615 28.224583 10.238393
F 29.938015 20.502683 10.170993
F 21.087015 28.431583 10.389493
F 21.048115 20.530283 10.150893
F 29.886115 30.897183 13.861493
F 30.190215 23.212883 13.682193
F 20.964315 30.821283 14.048393
F 21.146915 23.124583 14.044493
F 32.262515 24.441583 9.922853
F 31.972515 32.281883 10.226593
F 23.110215 24.588883 10.173793
F 23.124715 32.293483 10.274893
F 32.199515 27.212183 13.662893
F 29.968415 28.368383 14.623093
F 32.480915 19.440783 13.607993
F 23.345315 27.093983 13.841293
F 34.314615 30.956783 13.936993
F 23.292815 19.230583 13.753493
F 32.314515 26.862283 11.021693
F 18.699815 32.088283 14.950593
F 32.358915 19.420783 10.756093
F 23.299815 27.041083 11.100593
F 18.833715 24.322783 2.711333
F 23.450815 19.512683 11.002893
F 32.185815 24.539283 7.234393
F 32.018815 32.214883 7.588363
F 23.200915 24.492683 7.544673
F 23.119415 32.027283 7.530953
F 34.120515 31.089483 11.231693
F 34.653115 23.493383 10.814893
F 25.369615 31.014183 11.043093
F 25.509415 23.435083 11.058193
F 33.629415 20.563583 0.825718
F 25.088015 20.618083 0.148815
F 18.761715 34.643283 13.913293
F 22.830715 24.360383 0.067289
F 31.775115 24.454083 0.528567
F 33.908015 28.270783 0.338073
F 29.443915 28.213083 0.237140
F 20.521715 28.262583 0.276776
F 31.807715 34.753583 3.767073
F 18.465515 34.759083 3.875813
F 18.359615 24.322883 0.016553
F 29.555315 20.713783 0.130401
F 27.578115 24.732383 24.995193
F 27.378615 32.248083 24.896893
F 22.862515 32.426783 32.174593
F 18.480115 27.263383 28.255993
F 27.286115 26.934183 28.630193
F 34.550515 31.050283 21.227993
F 27.385815 19.468083 28.330193
F 18.552215 19.407283 28.429393
F 23.264915 19.446983 18.314093
F 18.644915 24.579483 24.565193
F 27.630115 27.342483 25.862193
F 25.540515 20.734083 17.402893
F 27.538415 19.343483 25.562293
F 27.519715 32.285283 32.198593
F 25.461915 23.269583 21.142293
F 18.424315 19.120683 20.987393
F 27.652215 24.542583 22.213793
F 27.473415 32.180383 22.265293
F 34.130115 20.598083 32.118893
F 18.758815 27.137483 25.520693
F 29.728915 31.345583 26.071793
F 29.672115 23.209083 25.576493
F 20.885015 31.044683 25.981093
F 20.736615 23.322083 25.659293
F 29.963215 28.437783 22.123993
F 29.728615 20.643083 21.920293
F 21.012815 28.339683 22.175593
F 20.720015 20.365583 21.897893
F 29.713615 28.727683 24.909393
F 29.811015 20.692183 24.611893
F 21.001515 28.534183 24.949193
F 20.829615 20.544383 24.737793
F 29.916915 30.935683 28.722493
F 29.672515 23.346983 28.270793
F 20.858115 30.930683 28.633393
F 20.785015 23.285083 28.408393
F 31.988815 24.642783 24.877593
F 32.057715 32.228583 25.095893
F 23.143915 24.483383 24.933193
F 23.051215 32.236783 24.756593
F 32.053415 27.104683 28.409993
F 25.548415 28.263983 17.516693
F 31.777315 19.214283 28.345093
F 23.225015 27.118383 28.535893
F 18.662215 19.339883 25.742893
F 23.060615 19.293783 28.471693
F 31.973115 27.252283 25.713793
F 34.600915 28.481883 17.526893
F 32.020115 19.379883 25.667593
F 23.063115 27.050383 25.839493
F 23.191415 26.876583 18.468593
F 23.166515 19.320583 25.659393
F 32.127815 24.534383 22.065693
F 32.302115 32.284383 22.293393
F 23.207815 24.321883 22.188093
F 23.199215 32.000283 21.912993
F 34.451115 31.055383 25.755393
F 34.254515 23.438883 25.944093
F 25.273115 30.859683 25.728993
F 25.355915 23.272983 25.900493
F 34.385715 28.472483 22.223293
F 34.142815 20.377983 22.035093
F 25.499515 28.142183 22.048593
F 25.189715 20.664383 22.099893
F 34.350515 28.438683 25.079893
F 34.201415 20.930483 24.870593
F 25.265315 28.179483 24.789593
F 25.319615 20.812283 24.885993
F 34.298915 31.161583 28.477493
F 34.267615 23.094083 28.751293
F 25.507715 30.970483 28.466193
F 25.231815 23.088383 28.543293
F 32.215815 27.257783 18.479593
F 29.669815 20.457583 32.010293
F 34.374115 30.998583 18.584993
F 18.713615 24.542083 21.830093
F 27.396115 24.344583 29.301693
F 27.686515 32.259783 29.491693
F 18.512715 24.672983 29.331393
F 29.944215 28.346083 17.510993
F 29.729615 28.189983 29.573093
F 29.675015 20.720683 29.251493
F 20.758315 28.234383 29.419193
F 20.840715 20.789083 29.289293
F 18.657915 19.242483 18.325793
F 34.061715 28.400183 32.145093
F 18.620615 32.288683 24.903093
F 34.354415 20.739883 17.281893
F 18.539715 32.234383 29.467993
F 22.978315 24.573383 32.290293
F 18.848915 27.181683 21.238293
F 25.145115 28.517983 32.239293
F 31.981715 24.584583 29.312493
F 32.108715 32.261383 29.462493
F 22.906915 24.350083 29.483293
F 23.249515 32.129783 29.467093
F 34.167315 28.596583 29.333493
F 33.868615 20.502583 29.361993
F 25.340615 28.533683 29.526693
F 25.207815 20.645383 29.581493
F 18.691415 27.006883 18.409893
F 27.290815 24.228683 32.154193
F 31.638315 24.637583 32.000993
F 18.546615 24.561983 31.993993
F 27.797615 24.505183 17.526393
F 27.690315 32.213383 17.426993
F 18.729915 24.466983 17.440793
F 25.267815 20.294583 32.181293
F 27.828515 27.059983 21.167293
F 25.426815 23.216083 18.229593
F 27.570515 19.261783 21.121293
F 29.634015 28.335183 32.274793
F 25.509415 30.717183 21.216593
F 18.491015 32.178883 22.119293
F 27.761715 27.006383 18.328793
F 25.627715 30.859983 18.385293
F 27.659015 19.437383 18.396493
F 20.776615 28.520183 32.162093
F 34.381915 22.984883 21.121993
F 18.133215 32.223983 32.068593
F 30.057115 30.952083 18.418893
F 30.075215 23.296783 18.331793
F 21.137515 30.920383 18.596793
F 20.925315 22.997783 18.552193
F 18.890515 32.069783 17.586193
F 29.824815 20.771883 17.400793
F 21.010115 28.303883 17.626993
F 20.887515 20.532083 17.345793
F 30.019415 31.002383 21.137193
F 29.946315 23.385283 21.154693
F 20.704515 30.857183 21.309493
F 20.883515 23.141583 21.369293
F 32.213815 24.785183 17.376393
F 32.194815 32.286183 17.515893
F 23.238115 24.496383 17.413293
F 23.289015 32.305483 17.555993
F 32.270615 27.082583 21.238293
F 34.458015 23.395183 18.401493
F 31.998315 19.340183 20.867893
F 23.218615 26.868883 21.143593
F 32.121915 19.535883 18.271493
F 23.011615 19.396483 21.039193
F 32.069715 32.177883 32.199993
F 20.739815 20.664083 32.058893
F 18.515815 34.722783 20.998093
F 18.660615 34.513383 18.391393
F 18.486415 19.423283 32.782893
F 27.079315 24.272183 46.694093
F 27.397115 31.997083 46.783693
F 18.265315 31.946783 46.798893
F 22.658015 27.037783 40.313993
F 27.074415 26.936383 47.696093
F 25.135815 20.545683 39.437393
F 27.238115 19.199883 47.678393
F 27.402515 26.912683 33.083393
F 25.101015 23.047983 42.946793
F 18.150215 19.382083 47.496993
F 27.270615 24.372183 43.899293
F 27.263315 32.083383 44.103993
F 33.938915 23.303583 32.948893
F 18.415915 24.501983 36.591693
F 29.503815 30.763183 47.892693
F 29.409015 23.103683 47.366893
F 20.554615 30.707483 47.790593
F 20.453715 23.045283 47.535693
F 29.422115 28.205483 44.205893
F 29.474315 20.318983 43.834993
F 20.573115 28.213883 43.978193
F 20.635715 20.670083 44.020593
F 29.348215 28.300983 47.013193
F 29.400915 20.439083 46.534693
F 20.624515 28.215383 46.637693
F 20.472315 20.531083 46.762393
F 31.687415 24.458383 46.733593
F 31.515215 32.194783 47.046093
F 22.690915 24.242283 46.788493
F 22.669315 32.123283 46.648793
F 31.731815 27.124283 47.737793
F 24.825215 28.261983 39.409793
F 31.624115 19.380283 47.387293
F 22.738115 26.949483 47.640793
F 33.914215 20.764983 39.348493
F 22.802515 19.164783 47.683593
F 31.672615 24.229483 44.088693
F 31.440415 32.131483 44.331993
F 22.781315 24.412183 44.084493
F 22.603815 32.196183 43.990493
F 33.857415 30.933483 47.811893
F 33.904715 23.321683 47.570393
F 25.003115 30.985683 47.534193
F 24.891715 22.862783 47.640093
F 33.949115 28.189483 44.099993
F 33.866615 20.394483 44.429993
F 24.983415 28.094683 43.884093
F 25.066615 20.567183 44.022493
F 34.130615 28.294383 46.875393
F 34.066415 20.490683 47.047293
F 24.866115 28.229883 46.598293
F 24.936815 20.364983 46.733893
F 27.286315 27.077283 35.763393
F 25.111815 31.061083 33.025393
F 27.458515 19.199283 35.780593
F 22.649115 26.784383 43.026393
F 33.955815 28.511083 39.444893
F 31.810015 19.296383 40.415793
F 31.792115 19.154183 43.246993
F 25.164115 20.390583 36.669293
F 18.440615 32.307283 39.528893
F 18.382115 32.195783 44.151793
F 24.808215 30.736883 43.092993
F 29.792515 30.953383 33.135593
F 31.870315 19.301783 33.047793
F 25.165215 30.800783 40.317593
F 34.020715 30.883183 40.450793
F 18.647815 26.964783 32.920293
F 29.465915 31.018083 35.874993
F 29.522915 23.239883 35.745093
F 20.674415 31.044383 35.716893
F 20.683515 23.195683 35.694493
F 31.860615 27.064983 35.722793
F 20.677215 23.337283 32.840293
F 31.914815 19.328383 35.667793
F 22.698515 27.070783 36.013793
F 25.087215 28.362583 36.697293
F 22.831715 19.220883 35.613593
F 31.797915 24.512983 36.606193
F 33.885715 20.839983 36.598293
F 22.848115 19.356883 42.873393
F 31.789715 27.062883 40.492793
F 22.874515 32.221283 36.731193
F 33.860715 23.239783 40.311493
F 22.881215 19.481683 40.210593
F 18.442315 24.378483 43.798193
F 18.108315 24.492883 39.342893
F 31.598515 32.307483 36.813193
F 33.883415 30.988683 35.974393
F 34.094515 23.411483 35.638393
F 24.872115 30.825483 35.755693
F 25.187715 22.983083 35.905493
F 27.230015 24.206383 39.320493
F 27.398715 32.343583 39.567093
F 29.723815 23.069683 32.974993
F 31.742015 26.871983 43.420393
F 27.369915 26.876583 43.035793
F 18.332715 34.478383 47.697593
F 27.279915 19.159283 42.922993
F 18.428915 27.091483 35.616693
F 33.813715 22.822783 43.083793
F 18.178115 26.993183 40.271693
F 27.363215 26.860283 40.387393
F 34.113515 28.352983 36.646993
F 27.416915 19.216083 40.162493
F 22.896315 24.465783 36.749393
F 33.722715 30.891783 43.235293
F 18.432915 27.022483 42.946993
F 27.271415 24.439883 36.654493
F 27.138515 32.103783 36.899293
F 24.971315 23.025983 40.149393
F 22.874015 19.276483 32.932993
F 29.465515 30.743383 40.451893
F 29.305015 22.863683 40.423593
F 20.491315 30.840383 40.379293
F 20.531615 23.194483 40.121893
F 29.739115 28.392883 36.645493
F 29.725315 20.740083 36.515893
F 20.579515 28.424683 36.680293
F 20.725015 20.609183 36.509093
F 29.538915 28.282283 39.408193
F 29.642215 20.590883 39.248493
F 20.418215 28.301883 39.473293
F 20.544115 20.582283 39.289093
F 29.439315 30.792583 43.175593
F 29.418015 22.912183 43.008293
F 20.564615 30.917383 43.022993
F 20.694615 23.111983 42.973193
F 31.538115 24.595283 39.391993
F 31.798615 32.119383 39.546693
F 22.761915 24.526383 39.459693
F 22.847515 32.074283 39.572493
F 34.212215 30.930983 33.269393
F 20.613215 31.069383 33.052193
F 31.849315 34.758283 33.175893
F 18.334915 19.398083 40.323493
F 18.464615 32.211983 36.695993
F 18.487715 19.469483 43.021093
F 18.456315 19.471983 35.551793
F 18.361115 24.586083 46.544593
F 31.811515 27.122883 32.966093
F 18.406415 27.171483 47.541193
F 27.233115 34.723083 40.420493
F 25.155815 22.953683 33.097693
F 27.458115 19.023183 32.984193
F 27.427015 34.526583 35.878693
F 27.230515 34.634983 47.714293
F 22.726915 34.708883 43.181993
F 27.192715 34.748483 43.260693
F 31.642815 34.621683 43.189093
F 18.377815 34.730483 43.180793
F 31.508415 34.715383 40.417693
F 22.921615 27.385483 33.348793
F 27.061015 26.992783 50.411193
F 27.158015 34.598183 64.721293
F 27.143115 19.517183 50.279393
F 17.986215 27.091583 54.929593
F 18.139715 26.972783 64.957893
F 33.990215 30.951783 64.985493
F 29.539415 30.913583 50.615893
F 29.343415 23.131183 50.097393
F 20.501315 31.010983 50.478393
F 20.409515 23.143183 50.210493
F 31.698015 27.058683 50.536993
F 35.815715 19.434083 65.368793
F 31.508315 19.343283 50.240693
F 22.791115 26.977783 50.339393
F 17.979015 19.293883 54.788393
F 22.839215 19.230083 50.317593
F 33.840415 30.895483 50.604293
F 33.827215 23.295383 50.318693
F 25.026515 30.982583 50.394993
F 24.814015 23.323583 50.297193
F 27.201115 24.522683 54.028393
F 27.216615 32.079383 53.980493
F 34.019915 23.188683 62.512093
F 31.565815 26.923083 62.226493
F 27.083215 27.122183 57.647793
F 24.934715 23.083383 64.568593
F 27.043815 19.305983 57.293493
F 29.553015 30.895383 64.997193
F 25.080815 20.516383 61.127393
F 27.327715 19.450883 64.734193
F 26.928815 27.136383 54.913993
F 24.825315 28.325683 61.077593
F 27.089415 19.249983 54.660893
F 31.626815 26.935583 65.053593
F 18.263215 24.539583 53.930993
F 33.651115 20.694883 61.403093
F 27.196715 24.299183 51.294693
F 27.262415 32.232083 51.319593
F 24.987415 30.774483 64.893293
F 22.787315 19.398483 62.006093
F 29.393015 30.767783 55.062393
F 29.278815 23.072083 54.841193
F 20.300315 30.796583 54.970393
F 20.363515 23.262783 54.787193
F 29.278415 28.266483 51.401093
F 29.403415 20.748083 51.195293
F 20.487115 28.343983 51.284793
F 20.439315 20.434883 51.137893
F 29.347915 28.295483 54.186393
F 29.268715 20.641883 53.832293
F 20.347815 28.290983 54.021093
F 20.216415 20.642483 53.834493
F 29.176715 30.893483 57.700893
F 29.407515 23.202983 57.586593
F 20.100915 30.779883 57.659793
F 20.554815 23.270483 57.528893
F 31.557515 24.376283 53.847593
F 31.511015 32.115883 54.260093
F 22.663815 24.696483 54.093693
F 22.593115 32.082483 54.073193
F 31.660915 27.023983 57.817293
F 24.992915 30.732483 62.207493
F 31.656415 19.489683 57.534793
F 22.556215 27.126683 57.486693
F 22.639015 34.770383 57.478093
F 22.517315 19.268783 57.516093
F 31.776615 27.125183 54.913693
F 18.106715 24.627283 61.178893
F 31.496615 19.406583 54.759593
F 22.639315 27.293083 54.854293
F 24.859715 20.499583 58.426293
F 22.679915 19.436483 54.854493
F 31.482015 24.394083 51.113893
F 31.678515 32.256683 51.535593
F 22.560015 24.432783 51.227593
F 22.786115 32.344183 51.223793
F 33.922215 30.903983 55.176393
F 33.839015 23.298883 55.129693
F 24.895915 31.074883 54.906293
F 24.937515 23.313583 54.751193
F 33.900715 28.370583 51.311393
F 33.788315 20.642283 51.240893
F 25.002315 28.358583 51.195893
F 24.902915 20.774683 51.130093
F 34.180115 28.246683 54.164193
F 33.611015 20.695183 54.068293
F 24.786315 28.509083 53.908593
F 25.013615 20.690583 53.846993
F 31.682415 19.402383 64.850293
F 31.735915 24.334483 58.759393
F 24.849515 30.899483 57.611993
F 24.954715 23.225283 57.509093
F 27.203215 24.387583 61.064593
F 27.225715 32.083083 61.207193
F 18.433715 19.174283 64.632793
F 33.866615 30.711483 62.305793
F 22.623015 26.956083 62.242393
F 24.788815 28.383983 58.392493
F 29.583615 23.228983 64.790893
F 22.763715 26.944383 64.815693
F 20.695415 23.036983 64.783393
F 33.967315 30.789083 57.819193
F 27.063915 26.882583 62.037193
F 22.520915 32.136883 58.466493
F 27.295815 19.235383 62.053493
F 31.487815 19.412683 62.172393
F 33.791715 20.629183 58.678993
F 22.672715 34.699083 62.036993
F 27.305715 24.474883 58.359193
F 27.021415 32.199683 58.542093
F 31.475515 32.082683 58.653293
F 34.153215 23.275483 57.930693
F 29.290115 30.750483 62.352093
F 29.410215 23.155383 62.131593
F 20.431315 30.899683 62.176093
F 20.488915 23.259583 61.928593
F 29.365815 28.340183 58.595693
F 29.197515 20.693783 58.523093
F 20.074515 28.191583 58.541793
F 20.477415 20.729383 58.481193
F 29.360515 28.194083 61.384893
F 29.437115 20.665583 61.176993
F 20.447215 28.261783 61.292493
F 20.402915 20.666283 61.188893
F 33.910015 28.128083 61.505593
F 22.852715 19.386083 64.635093
F 33.898415 28.267183 58.843393
F 22.820015 24.553383 58.463693
F 31.823715 24.354983 61.503793
F 31.701515 32.107483 61.462293
F 22.860815 24.376883 61.173493
F 22.775315 31.996083 61.236793
F 25.020515 23.044183 61.893193
F 18.191715 24.495083 58.448293
F 18.232415 27.079583 50.159993
F 18.096015 34.763983 61.954893
F 27.217315 26.961383 64.795493
F 20.528515 30.834783 64.804293
F 18.205115 24.532783 51.250193
F 18.160115 32.196083 51.274793
F 33.911115 23.019683 65.193993
F 18.036215 19.391883 61.944793
F 18.158915 32.334283 53.955093
F 35.722115 19.434083 62.431093
F 18.112115 19.206483 50.172193
F 18.122415 19.382883 57.572793
F 27.232515 34.608683 54.900793
F 18.099315 27.153183 62.221593
F 27.159715 34.659583 62.099093
F 31.625615 34.618883 62.213793
F 27.282015 24.386883 65.535093
F 22.710215 32.142183 65.564993
F 18.314615 32.128983 65.508293
F 27.468815 47.743283 2.932203
F 27.271115 39.910683 2.792903
F 18.622315 39.992583 14.717993
F 18.593715 40.030383 2.898363
F 27.504615 50.295483 6.807253
F 27.576615 42.488783 6.545393
F 18.558315 47.628283 14.842493
F 18.698115 42.410383 11.250293
F 27.532415 50.194283 3.973143
F 27.742215 42.599183 3.647143
F 25.311915 51.565283 7.506933
F 33.871015 36.064483 0.295722
F 20.515015 43.744983 0.206454
F 27.280515 39.884983 0.021072
F 20.373615 51.567183 0.066214
F 25.207715 43.777683 14.840493
F 29.565415 38.498883 3.840673
F 29.773315 46.469483 3.709683
F 20.773015 38.581383 3.804353
F 20.873715 46.523183 3.802813
F 31.741415 39.976383 0.295991
F 34.306715 51.631683 7.536473
F 34.277515 36.068483 14.730793
F 25.389115 51.622583 2.797183
F 18.682615 50.319683 6.636613
F 25.371315 51.696683 10.136493
F 25.307215 51.383783 14.773893
F 18.746415 42.645983 6.617023
F 30.020415 43.944383 2.798393
F 18.691115 50.158583 3.736813
F 20.670915 35.967983 2.868783
F 20.973215 43.946783 2.924833
F 29.686415 38.707483 6.508383
F 29.773015 46.620183 6.493673
F 20.794115 38.561983 6.517473
F 20.744615 46.379083 6.613113
F 32.015015 47.710683 3.050003
F 31.743815 40.146983 2.986283
F 23.058415 47.663283 2.862843
F 22.909115 40.110583 2.781533
F 32.036215 50.294383 6.800043
F 31.843315 42.747283 6.618053
F 23.078015 50.291783 6.436193
F 22.988615 42.438783 6.592543
F 31.992215 50.410483 4.077023
F 32.123515 42.582083 4.038263
F 23.031115 50.282083 3.771483
F 23.115415 42.515383 3.853353
F 25.397715 36.176783 14.692793
F 29.553115 51.577183 0.363196
F 18.644115 42.540083 13.966093
F 22.805515 47.762083 0.156284
F 33.920415 38.770583 3.850173
F 34.284415 46.381783 3.887503
F 25.196215 38.795983 3.739663
F 25.275715 46.487383 3.910033
F 23.044415 39.975283 14.928193
F 20.952315 43.833383 15.067693
F 20.809115 36.115983 14.710993
F 29.341915 36.132283 0.161223
F 34.114515 43.922883 14.854393
F 34.220215 51.610683 2.958603
F 23.202715 47.806183 14.990393
F 34.132615 36.230583 2.990753
F 34.290515 43.844283 3.156383
F 29.445915 35.924783 2.930823
F 25.138315 35.950583 2.915153
F 25.316015 43.834383 3.168673
F 34.010515 38.882683 6.603643
F 34.263715 46.437483 6.595703
F 25.260815 38.805083 6.429083
F 25.363415 46.318183 6.657093
F 27.532915 47.831283 10.271893
F 27.550215 40.236483 10.098093
F 18.844215 47.555883 10.397293
F 18.755915 40.011583 10.197393
F 27.727415 50.133883 13.825793
F 27.564515 42.734783 13.955593
F 18.641315 50.201183 13.854493
F 18.550915 47.502583 2.835703
F 27.572415 50.423283 11.198993
F 27.529015 42.756683 11.268293
F 18.745015 50.279383 11.127393
F 20.911215 51.604683 7.529013
F 27.499615 47.617183 7.482723
F 27.389915 40.060083 7.284703
F 18.747915 47.752583 7.628473
F 29.809215 51.541283 7.619973
F 29.657715 38.738383 11.122493
F 29.737615 46.407483 11.313293
F 20.838615 38.635183 11.301093
F 21.095715 46.349283 11.404393
F 18.753615 42.637483 3.849603
F 29.684115 36.041283 7.675453
F 29.732315 44.127483 7.557163
F 18.788215 40.027483 7.487633
F 21.123415 36.064283 7.393733
F 20.771615 43.889283 7.666403
F 29.726615 51.747683 14.829793
F 29.833915 36.204983 10.302793
F 29.773315 43.938183 10.199193
F 25.160415 51.550183 0.076045
F 20.779015 36.141483 10.208093
F 20.895115 43.781783 10.420993
F 29.745615 38.659483 13.765093
F 29.807615 46.336883 13.967093
F 20.869115 38.764183 14.045393
F 20.957315 46.432183 14.285893
F 31.934315 47.812583 10.312993
F 31.919715 39.818183 10.205693
F 23.219415 47.737983 10.167193
F 23.098215 39.879983 10.362093
F 31.966015 50.295183 14.019193
F 31.973415 42.538383 13.792393
F 23.094615 50.301983 13.884493
F 23.021515 42.574683 13.891693
F 32.089615 50.241483 11.294993
F 31.825615 42.558483 11.058793
F 23.231115 50.334283 11.073193
F 23.062815 42.513583 11.250393
F 32.061715 47.475683 7.595263
F 31.593415 40.138683 7.505553
F 23.062315 47.582883 7.420363
F 22.890615 39.859083 7.469033
F 34.250615 38.706283 11.048093
F 34.220115 46.547183 11.117393
F 25.606115 39.026783 11.371593
F 25.401115 46.369783 11.197193
F 20.745515 51.316983 2.702963
F 34.160215 36.260983 7.549503
F 34.195615 43.963883 7.503343
F 29.856615 36.129883 14.624193
F 25.256415 36.255683 7.573423
F 25.273615 43.742683 7.463233
F 29.823615 43.899783 14.829293
F 34.378915 36.098283 10.204693
F 34.140915 43.980083 10.201093
F 31.949115 47.798083 14.739593
F 25.291515 36.361483 10.328093
F 25.177915 43.794883 10.183893
F 34.327615 38.727783 13.803493
F 34.185015 46.593383 13.901793
F 25.316515 38.789583 14.069993
F 25.426815 46.454283 13.948793
F 27.705015 47.620783 14.918793
F 27.641615 39.948683 14.700693
F 20.981015 51.349483 10.200393
F 27.118815 47.743583 0.302973
F 31.932115 40.018183 14.606493
F 20.781315 51.620383 14.767193
F 31.819415 47.702183 0.204554
F 30.077515 51.547883 10.421993
F 29.784315 51.435083 3.146753
F 34.346715 51.520983 10.489193
F 34.080315 51.530783 15.092993
F 18.319715 39.944583 0.154904
F 34.126315 51.463683 0.293789
F 29.405815 44.014283 0.120013
F 20.631115 36.107383 0.178873
F 24.968115 36.176283 0.208375
F 33.965915 43.844983 0.367166
F 32.060315 34.829483 13.752493
F 24.940915 43.864983 0.363058
F 27.520415 34.904683 13.750493
F 22.885215 39.974083 0.083213
F 31.950415 34.900183 6.615453
F 27.467215 34.945983 6.606783
F 18.313915 47.733483 0.168994
F 18.807315 34.927783 6.589863
F 27.326215 34.837583 11.037493
F 18.706415 34.858983 11.169593
F 32.126215 34.968283 10.999993
F 27.350115 34.783683 3.955523
F 23.099615 34.948783 13.793093
F 23.027515 34.971183 11.145693
F 27.260515 47.610083 24.703593
F 27.583115 40.005683 24.643593
F 18.487115 39.939783 21.907593
F 25.114115 43.919083 32.246893
F 27.299515 50.282483 28.526293
F 27.440715 42.411383 28.608793
F 18.628115 47.561483 24.885293
F 18.269315 47.772683 32.140293
F 27.409715 50.170183 25.673893
F 27.581015 42.584583 25.837893
F 22.677915 47.781883 32.474393
F 25.151215 51.681883 32.098793
F 27.550815 47.606383 21.926493
F 27.401415 40.069783 21.918793
F 34.054415 43.844183 32.286393
F 20.553115 51.517583 32.079793
F 29.755815 38.680383 25.801393
F 29.481815 46.450583 25.695893
F 20.704015 38.647583 25.802893
F 20.746115 46.255983 25.879793
F 18.743815 47.616183 29.323593
F 29.672715 36.056483 32.245493
F 29.713115 43.672083 22.129093
F 18.352515 50.137583 25.806493
F 20.672015 36.091983 21.973793
F 20.882115 43.804583 22.251693
F 22.777515 39.978283 32.298193
F 29.767815 36.061483 25.069393
F 29.794015 43.801283 24.830393
F 34.042715 51.511183 32.229493
F 20.736615 36.248483 24.741493
F 21.008115 43.755283 24.948593
F 29.616015 38.521983 28.540893
F 29.357315 46.109783 28.458393
F 20.631215 38.627183 28.389393
F 20.792015 46.091283 28.631993
F 31.880615 47.534083 24.856693
F 32.082315 39.815583 24.908493
F 22.972915 47.713683 24.929293
F 23.025215 39.778583 24.850693
F 31.757215 50.189683 28.349193
F 31.882615 42.547183 28.403193
F 22.857115 50.216783 28.487893
F 23.101715 42.346783 28.397693
F 31.810715 50.074683 25.625693
F 31.994315 42.335083 25.681493
F 22.842515 50.374183 25.664993
F 23.217715 42.516683 25.611593
F 31.858215 47.610583 22.102393
F 32.089615 39.974483 22.152293
F 22.940515 47.512083 22.179293
F 22.976915 39.661683 22.026593
F 34.385415 38.578183 25.901393
F 34.168215 46.425683 25.995293
F 25.326015 38.747083 25.782293
F 25.154115 46.302283 25.828293
F 18.523315 42.406283 28.363293
F 34.256315 36.137483 22.095693
F 34.095915 43.802483 22.139693
F 34.084915 36.145083 32.343393
F 25.241615 35.986983 22.019593
F 25.181015 43.697683 21.972493
F 18.571815 47.737183 22.249693
F 34.376015 35.997583 25.049493
F 34.273015 43.809083 24.803893
F 20.640315 51.532283 24.898893
F 25.256515 36.133483 24.793393
F 25.354015 43.831983 24.761593
F 34.152615 38.868083 28.516593
F 33.986615 46.481383 28.761793
F 25.050015 38.699783 28.454593
F 25.005815 46.424283 28.543993
F 20.558415 36.138883 32.182593
F 25.399315 36.114283 17.438193
F 18.542415 42.598283 18.575993
F 33.974615 51.638983 22.114393
F 27.337515 47.708883 29.500093
F 27.394015 39.747483 29.253793
F 33.967415 51.554483 24.813693
F 29.756915 35.895683 22.247093
F 34.077415 51.466983 17.799593
F 29.778615 36.082283 29.590593
F 29.614315 43.550283 29.484593
F 25.141915 51.669083 29.442093
F 20.795415 35.985883 29.314093
F 20.802815 43.520383 29.343293
F 18.503915 39.862583 24.701993
F 29.408815 51.740183 32.135693
F 18.662915 50.364583 21.365593
F 29.786815 51.749783 17.492693
F 20.889515 51.759383 22.188093
F 29.846215 43.700583 32.145893
F 25.360715 51.484383 21.873493
F 25.306115 38.596583 21.106393
F 25.088515 36.275783 32.416593
F 18.390915 40.032883 32.009393
F 31.653015 47.670283 29.422993
F 31.893215 40.006283 29.183093
F 22.890415 47.616483 29.709893
F 22.842515 40.046583 29.397093
F 18.552515 42.535883 21.289793
F 34.297115 36.321483 29.531893
F 34.166315 43.857683 29.575193
F 20.735015 51.634583 29.338293
F 25.298915 36.240283 29.624493
F 25.133715 43.828283 29.461193
F 31.418715 47.787983 32.158693
F 18.475215 50.141083 28.523193
F 27.312615 39.843183 31.942693
F 18.562615 50.117883 18.575293
F 18.626115 47.542383 17.676593
F 33.979815 51.286783 29.386593
F 27.552315 47.533883 17.521993
F 27.656115 39.838683 17.512093
F 18.681215 42.447183 25.596493
F 25.217715 51.431183 17.527393
F 27.520215 50.175483 21.005693
F 27.543015 42.605983 21.093693
F 20.732915 51.502083 17.447393
F 18.660615 40.055183 17.591793
F 27.574015 50.205483 18.251793
F 27.607415 42.511683 18.295893
F 18.611215 39.881383 29.440393
F 25.122815 51.553483 24.711693
F 29.876815 38.603083 18.754293
F 29.773015 46.381583 18.628293
F 20.963715 38.631183 18.350693
F 20.782615 46.252283 18.465693
F 25.206215 46.393783 21.175493
F 29.812515 36.046283 17.398093
F 29.891715 43.697183 17.538093
F 31.660615 39.784783 31.944493
F 20.711515 36.086483 17.524793
F 20.877115 43.694883 17.715993
F 29.681115 38.655983 21.387493
F 29.717215 46.176083 21.263893
F 20.689815 38.599483 21.091893
F 20.661815 46.336883 21.231193
F 31.841915 47.614983 17.459493
F 32.004415 39.761283 17.346893
F 22.937915 47.602383 17.715593
F 23.042215 40.048383 17.594093
F 31.814215 50.101683 21.208093
F 31.955215 42.616183 21.151193
F 23.054115 50.308183 21.259793
F 22.966615 42.339583 21.368793
F 31.778215 50.217983 18.443693
F 32.009315 42.282683 18.364993
F 22.962115 50.283483 18.591693
F 23.132615 42.551083 18.526893
F 34.298215 38.635083 18.310893
F 34.013115 46.452283 18.342393
F 25.433215 38.604083 18.433493
F 25.300915 46.336183 18.524193
F 20.716215 43.624883 31.980993
F 34.225915 36.081583 17.429493
F 34.089915 43.731083 17.454593
F 29.661315 51.545783 29.309893
F 29.781315 51.487183 22.054393
F 25.309615 43.802783 17.538493
F 34.496315 38.668483 21.044693
F 33.983815 46.311883 21.108493
F 27.129715 47.688583 32.197393
F 29.537515 51.626183 24.699393
F 31.955715 34.906683 18.506393
F 18.497915 34.969883 25.561093
F 23.006415 34.836383 21.063493
F 18.386715 34.781283 28.480093
F 27.543415 34.781183 21.314593
F 27.653615 34.776483 18.507993
F 32.157715 34.841583 25.783093
F 32.120615 34.942483 28.524193
F 27.477515 34.902983 28.719393
F 23.275115 34.801783 28.347293
F 23.110915 34.937883 18.307793
F 22.980515 34.826383 25.547593
F 27.526415 34.879983 25.889193
F 32.007615 34.864683 21.217493
F 27.084315 47.841783 46.751093
F 27.444315 39.907683 46.645693
F 18.416215 47.733183 39.602893
F 18.319215 42.433283 33.168993
F 26.948515 50.334883 47.990593
F 27.340515 42.479683 47.635593
F 25.056615 38.755483 33.337893
F 34.080415 38.762483 32.942393
F 27.168115 47.448783 44.150193
F 27.138215 39.799683 44.001593
F 20.609015 51.735983 36.888793
F 20.425115 46.310683 32.981893
F 29.444115 38.502583 47.643693
F 29.294415 46.639183 47.872493
F 20.546415 38.709283 47.718893
F 20.535315 46.202983 47.628593
F 33.995415 51.608683 39.412693
F 29.436915 35.997883 43.925193
F 29.415815 43.811183 44.273193
F 18.236015 39.952583 36.851893
F 20.487815 36.256883 43.976693
F 20.434915 43.810983 44.082693
F 31.979215 42.210883 33.150993
F 29.484815 35.957983 46.737093
F 29.479215 44.055383 46.921193
F 17.958015 47.590783 43.925893
F 20.402915 36.183083 46.781693
F 20.521015 43.580683 46.814093
F 31.664315 47.613083 46.918593
F 31.633415 40.011983 46.831793
F 22.836815 47.614683 46.861193
F 22.742415 39.909383 46.732393
F 31.527015 50.126283 47.833593
F 31.661915 42.577683 47.596093
F 22.529315 50.297983 47.614593
F 22.838715 42.450183 47.738893
F 31.761815 47.789883 44.200793
F 31.614215 39.848283 44.144993
F 22.899215 47.650883 44.130993
F 22.849215 39.906383 43.964493
F 33.596915 38.726483 47.803693
F 34.052715 46.406683 47.714293
F 25.102915 38.695283 47.618393
F 25.011515 46.336283 47.853793
F 25.067415 36.137183 39.514993
F 33.887015 35.944083 44.052493
F 33.784315 44.063683 44.132393
F 27.364515 42.435183 32.975893
F 25.024815 36.131383 44.104693
F 25.123315 43.664783 44.119693
F 18.327315 50.422883 35.854693
F 33.934115 36.158483 46.880793
F 33.939515 43.846483 46.830693
F 25.306915 44.026483 36.773293
F 24.996915 36.141883 46.846993
F 25.079215 43.639183 46.852293
F 27.376215 50.416983 35.777893
F 27.320615 42.437383 35.806393
F 18.220915 50.267383 40.443093
F 18.239315 47.779883 36.821593
F 29.462915 51.529983 44.164793
F 33.777115 51.364383 46.802093
F 24.874015 51.627283 43.984793
F 33.845015 38.670583 43.167893
F 20.480015 38.693083 33.192093
F 33.818815 35.990283 39.560493
F 25.142515 46.198883 43.009293
F 18.246415 50.264383 43.205193
F 29.682015 38.486383 35.919093
F 29.341515 46.426583 35.801993
F 20.570215 38.701083 35.859093
F 20.489415 46.320883 35.767193
F 31.666815 50.299583 35.916893
F 31.769215 42.593083 35.798493
F 22.733415 50.430083 35.919693
F 22.998415 42.594783 36.043993
F 33.974615 46.646483 43.068293
F 24.924315 46.493583 33.235393
F 18.304315 50.107383 47.599893
F 18.275615 42.530883 43.068193
F 29.583015 51.651583 36.746893
F 24.948815 51.561983 39.396193
F 24.976315 38.556083 43.178993
F 25.067415 51.751983 36.645093
F 33.976115 38.788483 35.889293
F 33.733615 46.467683 35.802993
F 25.246415 38.698783 36.133793
F 24.877315 46.650483 35.954693
F 27.375815 47.818983 39.518193
F 27.216215 39.891783 39.391393
F 24.996115 43.854283 39.583793
F 29.268415 51.429083 46.952893
F 27.152015 50.178783 43.105893
F 27.294715 42.343883 43.078993
F 27.297315 50.361783 33.019993
F 18.129715 40.072583 44.110393
F 27.325515 50.355383 40.400293
F 27.140115 42.562883 40.477593
F 20.444915 51.697383 46.847293
F 25.262315 36.004383 36.858793
F 27.230215 47.788983 36.675893
F 27.565115 39.767683 36.733893
F 18.226915 42.601283 40.424593
F 18.283815 40.037683 46.865293
F 29.373015 38.666483 40.381893
F 29.336715 46.318283 40.601393
F 20.527315 38.866983 40.631793
F 20.659715 46.482783 40.405793
F 24.914115 51.639683 46.719493
F 29.473415 35.965883 36.799593
F 29.475915 43.967183 36.793693
F 29.739615 51.910083 39.471993
F 20.573815 36.200983 36.952193
F 20.635015 43.830483 36.824593
F 22.872715 50.547783 32.993493
F 29.360415 36.117383 39.445593
F 29.375515 43.737283 39.545693
F 33.972315 51.659083 36.693793
F 20.567815 36.297783 39.760793
F 20.437115 43.997183 39.593793
F 29.362715 38.739683 43.249593
F 29.495215 46.385083 43.285293
F 20.458115 38.964583 43.289093
F 20.447115 46.547483 43.176493
F 31.419315 47.847083 39.616293
F 31.860215 40.201983 39.460393
F 22.757215 47.785883 39.526993
F 22.789615 39.822083 39.632693
F 31.607015 50.225283 43.210393
F 31.623815 42.455583 43.460493
F 22.650715 50.248983 43.185793
F 22.642615 42.553083 43.152793
F 31.824615 50.307283 40.507293
F 31.734915 42.634983 40.623593
F 22.725715 50.480883 40.461293
F 22.556615 42.374283 40.354093
F 31.786915 47.796783 37.067593
F 31.606215 39.951783 36.773593
F 22.670515 47.785683 36.803993
F 22.770215 39.892883 36.835593
F 33.975715 38.666483 40.407693
F 33.871515 46.679483 40.274293
F 25.071915 38.628183 40.290193
F 25.084215 46.603483 40.273993
F 33.854815 43.946383 39.558293
F 34.015615 36.188383 36.773293
F 34.106415 43.995983 36.794293
F 33.740215 51.644783 44.153593
F 22.999515 42.456083 33.271793
F 20.420315 51.589983 39.444893
F 18.202915 47.515083 46.542793
F 20.361115 51.531783 44.105393
F 18.342915 42.477783 35.908293
F 18.208515 39.995583 39.681993
F 18.151015 42.717383 47.718993
F 29.529815 38.619583 33.186993
F 18.377915 50.302983 33.088993
F 33.741515 46.384183 33.076393
F 31.510915 50.231283 33.086893
F 29.287515 46.331883 32.964093
F 31.777315 34.799583 47.775693
F 27.286715 34.897383 33.134993
F 31.692815 34.847483 35.833193
F 22.638715 34.867283 40.365293
F 18.356215 34.785483 33.247693
F 22.713915 34.775783 47.357493
F 22.932615 35.069083 33.268793
F 18.293615 34.812083 40.371693
F 22.865715 34.809683 36.107393
F 18.385115 34.863383 35.949493
F 27.104815 50.190983 50.644393
F 27.355515 42.403383 50.271393
F 18.236815 50.279983 50.316693
F 18.405815 47.443283 58.537693
F 29.382915 38.553383 50.382893
F 29.378215 46.388583 50.479793
F 20.406815 38.519783 50.434993
F 20.420515 46.122483 50.316593
F 31.499215 50.299283 50.532593
F 31.715515 42.550883 50.379693
F 22.718815 49.882883 50.357393
F 22.710215 42.537983 50.505493
F 33.882015 38.717083 50.578093
F 33.860515 46.317883 50.463093
F 24.897215 38.770383 50.178093
F 25.156415 46.342483 50.495493
F 27.281715 47.631883 54.363793
F 27.050015 39.967183 53.723693
F 27.121715 42.562683 64.892293
F 33.975615 38.675983 65.009193
F 27.220415 50.298183 57.751293
F 27.443215 42.422383 57.612993
F 34.010415 51.746283 58.807893
F 18.102015 50.344083 64.824793
F 27.230015 50.286083 55.050493
F 27.138815 42.515483 54.950693
F 18.256015 42.532383 64.752993
F 22.835415 50.456683 64.737293
F 27.352515 47.636183 51.747393
F 27.055415 39.909883 51.080393
F 29.455915 51.579283 61.206693
F 20.539515 46.427783 64.963593
F 29.375815 38.716583 54.830893
F 29.431515 46.139683 55.161593
F 20.517115 38.590783 54.640393
F 20.409015 46.521683 54.758293
F 18.141315 39.940383 51.342293
F 29.478715 36.003283 51.294393
F 29.469015 43.740783 51.198393
F 22.688615 42.598083 64.715393
F 20.332415 36.030583 51.316593
F 20.502715 43.757783 51.567093
F 18.200615 47.597983 51.049593
F 24.968515 46.384783 65.089893
F 29.378915 43.762483 53.915493
F 20.164215 51.537383 61.142793
F 20.358315 36.025483 53.990593
F 20.422915 43.780383 54.310493
F 29.366815 38.702483 57.585193
F 29.651015 46.588383 57.780293
F 20.476715 38.673283 57.248493
F 20.475115 46.206083 57.456193
F 31.562615 47.512683 54.098993
F 31.647815 40.005083 54.010593
F 22.698815 47.391583 53.902793
F 22.728815 40.018883 53.705093
F 31.688715 50.494583 57.812793
F 31.713815 42.537083 57.686593
F 22.254415 50.133283 57.590793
F 22.762415 42.550883 57.616693
F 31.573615 50.021083 54.929393
F 31.782915 42.466983 54.951593
F 22.775615 50.036783 54.761493
F 22.681815 42.611183 54.930993
F 31.608515 47.585283 51.354893
F 31.595915 39.942483 51.298693
F 22.674115 47.301683 51.188093
F 22.541615 39.954683 51.060393
F 33.824115 38.853883 54.903093
F 33.841015 46.400283 55.082593
F 24.840815 38.656183 54.665993
F 24.946415 46.368083 54.965293
F 24.982615 38.747683 64.743993
F 33.927315 36.069783 51.395293
F 33.926415 43.828483 51.381493
F 29.496815 35.949483 61.175193
F 24.939515 36.156683 51.110693
F 24.984715 43.743583 51.287993
F 31.733915 50.358283 64.999193
F 33.914515 36.120383 54.159493
F 34.013115 43.810383 54.199893
F 27.411915 50.276883 64.911393
F 24.858415 36.010583 53.865293
F 24.864815 43.701583 54.081493
F 33.791515 38.683283 57.650193
F 33.908215 46.341983 57.792093
F 24.947315 38.530683 57.460393
F 24.885615 46.196683 57.754593
F 27.205815 47.536983 61.437393
F 27.092615 39.788083 61.343093
F 18.097215 42.641983 62.022293
F 29.394515 35.979583 54.031393
F 34.146415 43.791183 61.448993
F 29.339715 51.662083 58.518593
F 29.463915 38.716683 64.709193
F 20.532615 38.600783 64.798293
F 27.203715 50.268383 62.103893
F 27.222015 42.379783 62.108993
F 29.433815 51.610483 54.235093
F 20.622015 51.492683 53.951593
F 27.087415 47.673583 58.717793
F 27.107015 39.860583 58.624893
F 20.548615 51.298083 51.270093
F 24.989515 51.456083 53.966293
F 29.445515 38.509583 62.110793
F 29.455715 46.256383 62.379493
F 20.360615 38.486083 62.097393
F 20.331415 46.494783 62.198793
F 33.908015 51.484583 61.456593
F 29.474815 36.217983 58.452093
F 29.627015 43.935183 58.563693
F 18.158115 39.799283 58.338893
F 20.528515 36.099583 58.205093
F 20.495615 43.540683 58.651193
F 33.892115 51.508783 54.216493
F 34.097315 46.481983 65.108893
F 29.498115 43.753983 61.286193
F 20.181715 51.540283 58.433993
F 20.326015 36.077683 61.112093
F 20.524015 43.933583 61.345593
F 17.970115 34.842883 54.809393
F 24.646015 51.375283 58.435793
F 24.850715 43.643683 61.291793
F 25.032715 35.941783 61.082793
F 31.656415 47.734883 61.470993
F 31.753215 40.000483 61.195593
F 22.690815 47.678683 61.273293
F 22.355915 39.828383 61.060593
F 29.326615 46.567483 65.017993
F 24.787115 51.367183 51.246793
F 33.867615 51.469383 51.491593
F 29.212215 51.524683 51.589193
F 31.645015 50.269483 62.290393
F 31.797115 42.497883 62.145693
F 22.641915 50.413883 62.069193
F 22.720015 42.393383 62.055193
F 31.758315 47.878783 58.709593
F 31.518915 40.002283 58.498993
F 22.607115 47.544583 58.425893
F 22.660915 39.899783 58.361593
F 33.987315 38.707983 62.274193
F 33.894015 46.345083 62.340793
F 24.772215 38.460683 62.077493
F 24.775215 46.336483 62.313493
F 24.867015 51.480683 61.196993
F 33.957415 36.097183 58.487993
F 33.770215 43.841683 58.760293
F 33.840315 36.185983 61.196893
F 24.838115 35.984883 58.299393
F 24.983215 43.723783 58.471593
F 18.062715 39.886983 54.127693
F 18.053915 47.699883 61.305293
F 31.831915 42.608883 64.905593
F 17.970915 42.503683 57.682293
F 18.169015 47.618883 53.796993
F 18.152215 49.983383 57.729693
F 17.977015 39.854383 61.285493
F 18.190415 34.835383 50.475593
F 18.246115 42.586783 50.517693
F 18.066115 50.421283 62.189093
F 18.305015 50.125783 54.798593
F 31.642415 34.856583 57.666293
F 18.093715 42.413983 54.981893
F 31.601015 34.874183 65.036793
F 31.678315 34.772483 50.526493
F 31.644015 34.784183 54.969893
F 27.195615 34.803783 50.498993
F 27.273915 34.849583 57.716293
F 22.684315 34.899983 50.096393
F 18.236715 34.886783 64.813993
F 22.580915 34.816683 54.853293
F 18.073115 34.880583 57.558193
F 22.825515 34.825583 64.886093
F 27.536515 55.418983 2.752343
F 27.521815 63.179583 2.828273
F 18.490815 63.243983 0.252399
F 29.830215 59.359983 14.751993
F 27.700015 57.930583 6.521503
F 27.837915 65.885383 6.529103
F 18.806115 55.272483 2.784023
F 34.072915 67.203183 2.532533
F 27.571115 57.840183 3.751353
F 27.312915 65.710383 3.915633
F 18.438915 55.477483 0.139327
F 34.616215 61.989383 10.730593
F 18.816815 65.632183 3.875053
F 30.192815 66.875683 14.363293
F 34.382515 59.284783 7.564393
F 34.208615 59.457783 14.716593
F 29.834115 54.107183 3.831603
F 29.775015 61.784983 3.566963
F 20.932515 53.982583 3.482883
F 20.877715 61.691883 3.978183
F 31.830415 55.452383 15.029893
F 20.937315 59.533883 14.803493
F 29.870515 69.472983 11.144593
F 23.338315 63.354083 14.652993
F 29.836315 59.190083 2.960373
F 29.652515 67.030883 2.816893
F 20.841815 59.235383 2.728693
F 20.865115 67.058083 2.940543
F 29.798715 54.119783 6.568083
F 29.912815 61.771283 6.295763
F 20.989515 54.268483 6.267273
F 21.129915 62.081783 6.721563
F 32.164115 55.405583 2.952873
F 32.007315 63.218183 2.841453
F 23.162915 55.376283 2.683433
F 22.973415 63.058283 2.941553
F 32.293615 57.838783 6.733153
F 32.254215 65.791483 6.398313
F 23.106315 58.101483 6.452673
F 23.407715 65.906083 6.549073
F 31.915415 57.857983 3.936913
F 31.963215 65.898483 3.724593
F 23.071515 57.895383 3.672963
F 23.097115 65.624783 3.906413
F 25.551915 67.178383 14.689693
F 18.858215 58.087383 6.567283
F 19.028315 65.534383 11.153293
F 25.469515 59.326083 14.731993
F 34.343915 54.147683 3.845193
F 34.143715 61.671783 3.860393
F 25.352715 54.233183 3.719473
F 25.385315 61.916083 3.649373
F 18.714515 57.782583 3.833023
F 34.732315 66.889083 7.178583
F 34.541215 67.210283 14.551293
F 21.086715 66.817883 14.650193
F 33.999115 59.114183 3.002043
F 18.906915 65.654783 6.627413
F 25.411815 59.209083 2.968493
F 25.185115 67.031383 2.841443
F 34.251815 54.107283 6.627163
F 34.528915 61.823583 6.505653
F 25.208315 54.169083 6.447323
F 25.548015 61.857983 6.405213
F 27.459715 55.541083 10.051893
F 27.816615 63.072183 10.138393
F 18.633215 65.541583 13.736893
F 18.857015 63.025783 10.313993
F 27.706115 57.907083 13.743393
F 27.632515 65.840983 13.616993
F 18.788015 58.122783 13.950693
F 23.168015 55.651383 14.830193
F 27.717015 58.063583 11.108593
F 27.686315 65.715483 10.842893
F 18.757515 58.099383 11.311993
F 32.187715 63.165883 14.726093
F 27.615615 55.367283 7.356853
F 27.792515 63.134283 7.307383
F 18.863215 55.572183 7.511003
F 18.881415 63.276583 7.695473
F 29.752415 54.070583 11.225093
F 29.959415 61.776783 10.982493
F 20.942215 53.996283 11.070293
F 21.156415 62.049483 11.290093
F 29.989715 59.207583 7.399773
F 30.029715 67.196783 7.549043
F 21.032815 59.457183 7.456783
F 21.056615 67.169083 7.586993
F 30.083115 59.193483 10.191693
F 29.911115 67.015483 10.238193
F 21.133315 59.389383 10.354293
F 21.207315 67.043683 10.243093
F 29.628415 54.341783 13.922793
F 30.030715 61.926783 13.741293
F 21.003515 54.248283 13.963993
F 21.021615 62.176183 14.044193
F 31.933415 55.448183 10.439993
F 32.133715 63.065983 10.091393
F 23.175315 55.392083 10.050193
F 23.398915 63.262183 10.225393
F 31.990415 58.022383 14.020693
F 32.482815 65.700883 13.780793
F 23.115115 58.160483 13.896393
F 23.385715 65.869983 13.566093
F 32.273115 58.095983 11.266593
F 32.039815 65.615883 10.977593
F 23.324115 58.073583 11.076293
F 23.373615 65.886083 11.021793
F 32.007415 55.269783 7.677993
F 32.118915 63.180583 7.360953
F 23.118815 55.652583 7.339553
F 23.545015 63.406783 7.363663
F 34.187115 54.000883 11.381493
F 18.841915 63.235183 2.954303
F 25.342215 54.298983 11.112993
F 25.528315 61.909083 11.128893
F 34.437915 66.681983 10.002023
F 18.711815 63.098083 14.904693
F 25.441115 59.219983 7.339063
F 25.510915 67.235283 7.368083
F 34.536415 59.318383 10.272193
F 18.642015 55.525483 10.228693
F 25.506815 59.361183 10.137693
F 25.549315 67.349983 10.176893
F 34.033315 54.108983 14.086193
F 34.404515 61.941383 13.578793
F 25.299315 53.939883 13.810593
F 25.501515 61.937683 13.804393
F 27.438715 55.472183 14.788393
F 27.760915 63.220983 14.695693
F 18.715615 55.463383 14.699493
F 22.884315 63.086883 0.183514
F 29.482415 66.770383 0.126449
F 20.703515 66.929083 0.194994
F 34.024815 59.148483 0.295230
F 27.249915 63.138983 0.096934
F 25.054415 59.249483 0.223527
F 25.065715 66.982483 0.176054
F 31.897515 63.288383 0.229474
F 32.002015 55.350683 0.332221
F 27.291715 55.526883 0.122374
F 21.076115 69.369483 14.031793
F 20.934615 69.497183 3.900923
F 34.352715 69.379383 10.758293
F 21.106915 69.539983 11.258593
F 34.420115 69.403383 6.399673
F 29.831715 59.380883 0.288321
F 27.515815 55.474683 24.919793
F 27.561815 63.160983 24.806593
F 34.426215 67.259283 17.348993
F 25.091615 67.100283 32.059793
F 27.604715 57.905083 28.389393
F 27.287915 65.968183 28.424293
F 34.243615 59.470183 17.391593
F 25.646115 66.939883 17.331893
F 27.300715 58.064383 25.767393
F 27.394915 65.849783 25.652293
F 18.475815 55.443483 29.256393
F 33.889615 59.470983 32.311893
F 27.488015 55.321583 22.017293
F 27.568215 63.303183 22.043893
F 18.845815 65.752183 18.567193
F 18.413115 62.988083 32.185493
F 29.720515 54.118183 25.856493
F 29.791015 61.868083 25.611293
F 20.978515 54.178083 25.739793
F 20.819615 62.013283 25.961393
F 29.726715 59.381883 22.193693
F 29.872415 67.143483 21.954093
F 20.828815 59.250883 22.217993
F 20.955515 66.830783 22.007693
F 29.588315 59.296783 24.990593
F 29.693715 67.031183 24.672593
F 20.902215 59.448283 25.036593
F 20.712415 67.210383 24.797993
F 29.826915 54.275983 28.529293
F 29.617015 62.041183 28.418793
F 20.820315 54.244183 28.452693
F 20.840715 61.897383 28.649993
F 31.765415 55.451783 24.974793
F 31.957415 63.201483 24.808893
F 23.022415 55.375083 24.636493
F 23.050015 63.199983 24.829593
F 31.978715 58.035483 28.448893
F 31.878515 65.851183 28.500893
F 23.280615 57.971983 28.487893
F 22.761715 65.725083 28.381493
F 31.951915 58.029583 25.759393
F 31.838615 65.866283 25.718093
F 23.045615 57.981783 25.563293
F 23.077615 65.804683 25.606393
F 31.862715 55.391883 22.304693
F 31.983915 63.192583 21.844793
F 23.072815 55.446183 21.994293
F 23.118815 63.071283 22.068493
F 34.021215 54.190283 25.917693
F 34.193115 62.028883 25.728293
F 25.124715 54.175183 25.715293
F 25.210215 61.808683 25.841993
F 34.118315 59.316683 21.972893
F 34.401015 67.020083 21.999893
F 25.174815 59.324683 22.029193
F 25.364315 67.057783 21.909193
F 34.063215 59.337483 24.867693
F 34.266015 67.005683 24.812693
F 25.183415 59.281883 24.790993
F 25.285215 67.033983 24.609993
F 33.842515 53.851083 28.550793
F 34.140115 61.950183 28.489393
F 25.158015 54.216683 28.390093
F 25.412315 61.827483 28.470793
F 18.564815 57.877583 21.333193
F 27.214215 55.435283 32.164893
F 29.461515 59.267783 32.164993
F 20.714015 58.996983 32.035793
F 27.398415 55.364783 29.475293
F 27.327015 63.313783 29.230493
F 29.560715 66.930683 31.817093
F 18.528615 65.541483 21.275693
F 29.762115 59.460783 29.408893
F 29.619015 67.069283 29.075593
F 20.843515 59.217783 29.318093
F 20.770815 67.194983 29.453993
F 25.272815 54.073383 21.214693
F 18.519915 63.246283 24.976593
F 18.597415 65.841883 25.863693
F 18.651315 65.729783 28.608693
F 18.668415 57.930583 18.494993
F 25.286915 61.955283 21.053393
F 22.800515 55.346583 32.161193
F 27.040215 63.216883 31.860393
F 31.861115 55.509583 29.388893
F 31.842515 63.137183 29.487893
F 23.005015 55.510083 29.427093
F 23.140115 63.191683 29.372593
F 33.976815 59.323283 29.564393
F 34.118315 67.274883 29.315093
F 25.497115 59.295383 29.483893
F 24.904815 67.082083 29.427293
F 18.610115 58.055783 25.605593
F 18.637915 63.036183 22.193493
F 34.076915 67.082583 32.028393
F 18.739815 63.118583 17.683293
F 27.407015 55.381283 17.500293
F 27.730315 63.088583 17.476393
F 18.324115 55.294683 32.069193
F 22.706515 63.220383 32.031893
F 27.507215 58.058883 21.246193
F 27.584715 65.967283 21.021493
F 31.706715 63.325283 32.353293
F 18.692515 55.454683 17.445293
F 27.489615 58.039883 18.537893
F 27.784215 65.755683 18.352493
F 18.534515 57.908083 28.561593
F 18.575015 55.249283 25.070493
F 29.901915 54.269183 18.504593
F 29.972715 61.650483 18.518993
F 20.783715 53.972783 18.457593
F 20.968615 61.792883 18.399193
F 29.908315 59.213183 17.457693
F 30.004515 67.039183 17.146393
F 20.753515 59.287383 17.485493
F 21.030615 66.974083 17.385093
F 29.853315 54.053483 21.154193
F 29.764315 61.919283 21.204093
F 20.802515 54.131483 21.096293
F 20.774815 61.777783 21.280993
F 32.120915 55.507183 17.642693
F 32.049415 63.180683 17.518793
F 22.982815 55.360583 17.503493
F 23.336615 63.307383 17.346493
F 31.852015 57.823683 21.148393
F 32.134015 65.860583 20.946793
F 22.926515 57.882683 21.084893
F 23.300615 65.603083 21.023193
F 32.171215 57.985383 18.521893
F 32.120915 65.783583 18.220193
F 22.921715 57.999383 18.332293
F 23.323615 65.786183 18.322593
F 34.118315 54.094383 18.787893
F 34.601315 62.065283 18.279793
F 25.229715 54.046583 18.319793
F 25.469715 61.932983 18.336393
F 18.423915 63.107883 29.364493
F 31.672715 55.541483 32.152793
F 25.154415 59.437283 17.595593
F 25.038415 59.242383 32.180993
F 34.158615 54.231583 21.455893
F 34.245015 61.847583 21.063393
F 20.569615 66.798983 32.137193
F 18.496215 55.417783 22.266693
F 25.528215 69.402683 18.317793
F 29.834515 69.458683 18.202693
F 20.870915 69.537883 18.286693
F 20.593115 69.360283 21.065593
F 29.405415 69.506783 28.165093
F 27.114315 55.430083 46.720093
F 27.072815 62.995183 46.806393
F 27.291315 65.821583 32.802093
F 18.114315 57.774183 47.644293
F 27.072415 58.028583 47.631593
F 27.155515 65.762283 47.397093
F 25.100215 69.452083 47.479393
F 18.405015 57.978183 32.943893
F 27.139315 55.417683 43.999293
F 27.242515 63.127583 44.098593
F 18.345615 63.140483 36.564893
F 33.911415 61.805983 43.085793
F 29.325215 54.092983 47.735793
F 29.399215 61.834483 47.649993
F 20.301715 54.182683 47.822393
F 20.142115 61.723283 47.553393
F 29.596215 59.372283 43.914493
F 29.539015 66.957683 43.872493
F 20.408515 59.173283 43.825393
F 20.562115 66.936083 44.086493
F 29.436015 59.234983 46.842593
F 29.343415 67.096483 46.522393
F 20.309415 59.213183 46.746193
F 20.552215 66.791183 46.785293
F 31.733715 55.176283 46.883493
F 31.685315 62.956183 46.796293
F 22.481315 55.508983 46.726293
F 22.427115 62.912383 46.696493
F 31.660315 57.770083 47.606093
F 31.453515 65.626783 47.798293
F 22.615815 58.104483 47.649293
F 22.807215 65.377483 47.424893
F 31.679615 55.261383 44.128693
F 31.431415 62.917283 43.842893
F 22.642115 55.667383 44.034993
F 22.891315 63.083883 43.980793
F 33.920515 53.973583 47.669893
F 33.848015 61.795183 47.760393
F 24.811515 54.133583 47.498793
F 24.728415 61.838983 47.568693
F 33.717815 59.218283 44.195793
F 33.914515 67.000483 43.931993
F 24.933015 59.252083 43.934893
F 25.095815 67.011483 43.872893
F 33.774515 59.206483 46.828793
F 33.906315 66.774183 46.810893
F 24.705415 59.437583 46.575093
F 24.884815 66.984283 46.709493
F 27.275215 57.958883 36.045293
F 27.244015 65.777483 35.550593
F 18.481015 55.314883 39.442193
F 31.799215 58.175783 33.188593
F 18.230915 55.338683 43.930793
F 18.030715 65.808083 40.142693
F 18.363415 55.386583 36.704793
F 18.185015 65.626083 33.061093
F 18.362615 65.655983 35.750993
F 33.905215 62.122583 33.151693
F 25.046415 54.183783 32.986793
F 29.368815 61.991083 32.957993
F 29.535415 54.166383 35.993093
F 29.362915 61.885483 35.573893
F 20.578615 54.180983 35.765993
F 20.537815 61.918683 35.565993
F 31.781015 58.158083 35.889393
F 31.649415 65.679283 35.854893
F 22.702215 58.208183 35.669693
F 22.820815 65.650183 35.762993
F 18.199215 57.905583 40.159593
F 24.888115 61.757083 33.080593
F 18.110315 57.971883 42.924093
F 18.404215 65.757583 42.990993
F 25.039615 61.675583 43.004393
F 33.751015 54.034683 43.025593
F 25.034415 67.045183 39.438693
F 18.174815 63.093783 43.851193
F 34.040015 54.244383 35.810093
F 33.936315 61.899983 35.878493
F 25.055915 54.260483 35.693693
F 25.160515 61.903983 35.802693
F 27.309915 55.528183 39.388593
F 27.542015 63.263683 39.371293
F 25.077715 59.449083 36.739093
F 33.986615 67.072883 39.433393
F 27.223215 58.116283 43.133793
F 27.236115 65.701583 43.053693
F 33.974715 59.123983 39.598593
F 24.780015 54.320783 42.979493
F 27.264515 58.076383 40.400993
F 27.268415 65.886483 40.299993
F 17.954515 63.101983 46.596093
F 33.882715 67.026683 36.672993
F 27.236515 55.347683 36.739293
F 27.268615 63.255883 36.650793
F 25.022115 67.068083 36.599693
F 24.960215 59.365683 39.450893
F 29.497315 54.384983 40.607593
F 29.673715 62.090483 40.241793
F 20.691215 54.216483 40.272793
F 20.448615 61.955083 40.377793
F 29.399315 59.319083 36.559593
F 29.383215 66.885483 36.659993
F 20.530015 59.400983 36.644293
F 20.606915 66.832783 36.865293
F 29.344815 59.460683 39.386993
F 29.443215 67.166783 39.266493
F 20.364215 59.450283 39.375893
F 20.399115 67.043183 39.449593
F 29.479615 54.121583 43.289793
F 29.207515 61.831683 42.803393
F 20.543215 54.194883 43.096493
F 20.470515 61.851083 43.072793
F 31.671515 55.650283 39.496993
F 31.874615 63.361383 39.458993
F 22.763315 55.628983 39.160093
F 22.703215 63.197783 39.397093
F 31.591915 57.724583 43.151393
F 31.603915 65.623483 42.962793
F 22.729015 58.066983 42.957693
F 22.725215 65.675683 43.242593
F 31.563715 58.239183 40.414693
F 31.634915 65.867583 40.335393
F 22.572815 58.181683 40.121893
F 22.722515 65.615383 40.310693
F 31.750115 55.554683 36.663493
F 31.510615 63.118483 36.732393
F 22.760615 55.566383 36.494093
F 22.739115 63.208683 36.719993
F 33.832115 54.144283 40.378493
F 33.939715 61.848083 40.347893
F 24.838715 54.273583 40.340193
F 25.041415 62.053783 40.263193
F 34.083215 59.205083 36.806593
F 22.893815 57.882483 32.982493
F 18.267315 58.020483 35.625693
F 18.055415 55.235183 46.659093
F 20.599615 61.651683 32.794993
F 33.963715 54.224583 33.193293
F 31.807015 65.874883 32.965193
F 18.311515 63.239983 39.264593
F 22.787415 65.762183 33.079093
F 18.234015 65.605683 47.453793
F 29.540315 54.210283 33.269093
F 20.590915 54.100783 33.074893
F 33.859615 69.540983 35.661693
F 27.142815 57.992183 33.331493
F 33.904215 69.537483 43.092693
F 29.377715 69.473583 35.765493
F 20.532415 69.408283 47.709393
F 20.677715 69.485383 35.728593
F 29.650015 69.426983 32.931493
F 33.828915 69.463983 47.676393
F 20.494015 69.538283 33.084093
F 29.321615 69.540083 47.568193
F 26.951215 57.820483 50.307193
F 27.068015 65.701083 50.001793
F 18.163915 55.293883 61.159993
F 22.866415 65.752783 64.958293
F 29.358215 53.981083 50.595493
F 29.482515 61.650183 50.294893
F 20.352815 53.911983 50.450193
F 20.505715 61.784683 50.359993
F 31.486715 58.010883 50.196793
F 31.637815 65.619983 50.526593
F 22.728015 57.744983 50.358193
F 22.768115 65.456283 50.178993
F 33.843015 53.933383 50.469793
F 34.140415 61.754683 50.538593
F 24.860815 53.932183 50.200293
F 24.787815 61.834783 50.320793
F 27.082315 55.423883 53.971693
F 27.227515 63.096383 53.737693
F 31.674015 65.736883 64.719693
F 18.067315 58.078083 57.753693
F 27.224115 58.091783 57.768693
F 26.964715 65.621683 57.432393
F 20.614715 54.144683 64.802493
F 27.187615 65.725683 64.734193
F 27.115915 58.020283 54.945893
F 26.982515 65.625183 54.747593
F 25.175915 54.044183 64.755993
F 29.635915 54.247483 64.956593
F 26.921315 55.207183 51.111293
F 27.126715 63.062483 50.993493
F 18.166915 57.982383 64.566693
F 18.226315 57.979683 50.345393
F 29.416015 54.192683 54.803693
F 29.511915 62.016783 54.651893
F 20.296415 53.943283 54.897293
F 20.203515 61.755683 54.773393
F 29.273915 59.072983 51.327793
F 29.398615 66.949583 51.259093
F 20.521615 59.224683 51.206793
F 20.513715 66.778683 51.115193
F 29.367715 59.358283 53.996993
F 29.251415 67.021183 54.090593
F 20.370115 59.153783 53.981793
F 20.303815 67.038983 53.858293
F 29.353815 54.166283 57.521493
F 29.482615 61.940783 57.407693
F 20.273715 54.187983 57.540093
F 20.280215 61.912483 57.613993
F 31.716715 55.203983 53.983893
F 31.828215 63.300283 54.042993
F 22.762315 55.342983 53.992793
F 22.663215 63.000183 54.121393
F 31.580815 57.985283 57.592793
F 31.636315 65.656783 57.707693
F 22.506815 58.084783 57.722793
F 22.570515 65.738383 57.511293
F 31.547415 57.925383 54.842893
F 31.518015 65.704683 55.093993
F 22.512215 57.946383 54.928793
F 22.620315 65.744183 54.704093
F 31.602815 55.147183 51.312293
F 31.629015 63.106383 51.319293
F 22.634715 55.191383 51.102793
F 22.655115 63.089483 51.364393
F 33.879615 54.122683 55.121893
F 33.817115 61.820383 55.097693
F 24.851915 54.058083 54.968793
F 24.962715 61.846883 54.867993
F 33.773815 59.207383 51.271793
F 33.869915 66.922183 51.475793
F 24.840115 59.252783 51.348793
F 24.930315 67.015183 50.972593
F 33.908615 59.303383 54.154193
F 33.808715 66.794383 54.312293
F 24.882015 59.204083 54.199093
F 24.859215 66.949083 53.641493
F 34.011115 54.384983 57.755793
F 34.180215 61.744783 57.916093
F 24.788015 54.060783 57.861793
F 24.868615 61.841083 57.686193
F 27.270915 55.527483 61.247493
F 27.160815 63.129883 61.212893
F 18.072415 55.266983 51.326693
F 31.822515 57.835983 64.738193
F 34.001515 61.866683 65.163193
F 18.090515 57.875483 54.979093
F 34.146415 54.080383 65.012893
F 18.000615 63.116683 61.261893
F 27.191515 58.074083 62.285093
F 26.969415 65.761883 62.054193
F 20.553715 61.935583 64.747893
F 18.318015 63.200983 51.165993
F 27.175715 55.409883 58.545593
F 27.247515 63.082783 58.483593
F 33.810315 67.120883 61.386193
F 24.730415 66.742783 61.089193
F 29.587015 54.164683 62.179193
F 29.366915 61.936983 62.279993
F 20.507015 53.956983 62.041793
F 20.300815 61.947283 62.019893
F 29.472115 59.390283 58.596093
F 29.263115 66.950583 58.468593
F 20.383915 59.393683 58.737593
F 20.191915 67.004483 58.398893
F 29.419115 59.538283 61.292193
F 29.481515 66.838383 61.167993
F 20.440815 59.204183 61.312693
F 20.330515 66.868083 61.153593
F 17.945315 55.293083 54.136493
F 29.685715 61.863083 64.961993
F 18.132415 65.816883 50.318193
F 29.363715 69.426783 64.564193
F 31.819515 55.450683 61.232193
F 31.616315 63.209683 61.080493
F 22.769915 55.204483 61.300893
F 22.611115 63.122983 61.233093
F 27.427315 58.259783 64.860893
F 24.966715 61.714683 64.795393
F 24.962415 59.227883 61.296893
F 22.876115 58.045483 64.743593
F 31.622015 58.023283 62.006093
F 31.654415 65.614283 61.996893
F 22.687715 57.900883 62.136893
F 22.455415 65.589383 62.144293
F 31.580915 55.515883 58.546093
F 31.871315 63.041883 58.537493
F 22.495315 55.379983 58.611293
F 22.558315 63.190883 58.481393
F 33.793415 54.105383 62.382093
F 33.746315 61.926183 62.244293
F 25.118815 54.072183 62.037293
F 24.835515 61.821983 61.987093
F 33.962615 59.129283 58.593493
F 33.748315 66.916483 58.707993
F 24.928715 59.280783 58.599193
F 24.833315 66.834783 58.315793
F 33.915115 59.381183 61.313093
F 18.076115 57.945983 61.943093
F 20.764415 69.438483 64.705693
F 18.384115 65.740983 64.782193
F 18.096315 65.726283 62.027893
F 33.588015 69.421683 62.782793
F 33.714115 67.722183 65.244293
F 17.940815 63.087083 58.377493
F 29.428315 69.462683 61.939893
F 24.883315 69.434183 54.748293
F 18.031715 65.693283 54.867893
F 29.208715 69.539283 54.843993
F 17.968715 55.289983 58.361193
F 20.388315 69.489183 50.375993
F 33.940215 69.340683 50.412393
F 33.756515 69.463283 54.957293
F 24.806015 69.312583 62.071693
F 20.350215 69.442683 62.046293
F 25.060915 69.378883 64.762393
F 24.803115 69.403183 57.534393
F 23.006715 55.395083 65.556993
F 20.398415 59.338283 65.504193
F 39.049015 5.293803 9.593283
F 53.547815 11.777783 14.250593
F 41.303115 0.552582 7.482223
F 46.624515 15.064683 4.269843
F 42.529215 2.833093 6.404223
F 53.638315 4.092223 14.350493
F 51.054215 0.059875 4.611063
F 38.755815 0.086994 11.019593
F 49.018215 3.297333 13.891493
F 48.789715 15.396983 10.877493
F 36.533115 3.894833 3.154693
F 44.743315 16.743783 0.589309
F 51.131815 15.506783 4.449313
F 48.995815 16.752883 0.947596
F 36.901215 1.224873 2.648503
F 51.505615 15.481883 11.677893
F 46.917915 12.794683 0.847310
F 51.322015 4.993963 10.719793
F 51.390415 7.849193 7.249333
F 40.165215 4.064543 0.131144
F 53.544315 16.772383 0.653875
F 49.114015 12.456083 11.442093
F 36.808815 8.953653 2.430963
F 51.001815 7.727423 11.119293
F 49.982615 2.653193 11.356993
F 36.636315 3.880913 5.954803
F 36.822815 17.241283 9.627443
F 48.744215 16.856583 3.727693
F 53.584615 9.087563 0.760444
F 43.916515 7.871673 13.508293
F 53.559815 8.894813 10.716093
F 36.595015 1.226653 7.213513
F 45.921115 9.229753 14.778193
F 39.288915 12.922583 7.106653
F 45.246015 10.823783 10.561393
F 51.091215 0.307657 7.357693
F 39.100715 15.380283 5.905233
F 49.413015 11.922883 14.125893
F 39.093615 7.825503 5.860583
F 48.962415 4.427733 7.119983
F 41.559815 4.052753 13.677593
F 44.193915 11.599283 4.906163
F 36.686515 11.445283 13.551793
F 47.676415 15.970383 13.532793
F 44.694115 3.709343 0.118474
F 36.654515 3.858323 13.610493
F 51.122215 15.593783 7.156973
F 40.314715 15.086783 3.375583
F 38.877915 13.082583 9.820653
F 41.358515 3.998953 10.807293
F 45.811015 1.482863 14.920293
F 47.035815 7.335263 4.955153
F 43.624515 7.462273 5.720473
F 41.074015 1.183143 10.201493
F 51.562015 7.801793 4.462323
F 42.584415 5.142843 1.188753
F 36.746115 3.914423 10.723593
F 51.575515 16.047583 14.342893
F 53.414315 11.839183 4.399043
F 48.391315 0.455647 14.695893
F 36.841715 8.861943 14.385693
F 42.665115 13.666483 3.328913
F 36.548515 1.318543 9.859683
F 39.048415 5.086043 14.435293
F 48.905115 9.189683 14.737593
F 43.783215 5.334723 14.672893
F 46.446315 4.196543 14.623093
F 51.384415 13.010783 7.931713
F 36.750615 16.939583 14.482793
F 41.108315 1.565743 14.511093
F 40.056515 16.549783 0.860680
F 43.328115 12.431783 9.383763
F 51.125315 12.886883 3.499273
F 44.920715 1.146193 1.103753
F 42.818915 5.318033 3.880823
F 51.487215 13.397783 15.170093
F 44.205315 16.043383 3.258883
F 49.063215 11.428283 4.640843
F 44.687115 9.048643 1.108473
F 40.531215 9.141433 1.238563
F 51.500015 5.100993 8.049673
F 36.774615 8.952623 9.681773
F 46.820015 4.921413 3.702333
F 53.652315 3.923243 4.418583
F 40.941415 11.554483 10.712293
F 44.983015 9.028923 3.835753
F 47.496115 6.651123 7.634353
F 43.157015 13.107683 14.533893
F 49.367115 2.139173 8.502683
F 39.101815 7.722653 10.760193
F 49.087215 8.862573 1.093343
F 41.414015 8.984173 6.835033
F 51.732515 12.988283 10.632693
F 42.531515 12.912683 0.631741
F 43.234615 15.681283 13.656493
F 45.944515 1.031640 3.747573
F 42.011215 11.817583 6.913403
F 41.285915 8.906253 9.848933
F 48.847815 12.303883 7.350843
F 43.156615 4.300023 8.633893
F 51.160515 7.830003 13.992393
F 49.208315 3.880983 4.434093
F 47.911215 10.781283 9.475203
F 47.071215 14.624983 7.146923
F 39.220815 7.601103 13.498693
F 38.838115 15.690283 13.310293
F 44.646815 6.573503 8.320953
F 36.830715 11.571483 3.187473
F 47.209415 13.380983 14.593693
F 43.823315 8.260113 10.678893
F 51.463415 5.210513 3.408213
F 46.710315 12.421883 3.603403
F 36.877015 11.534983 10.730793
F 49.191915 8.921713 3.772523
F 39.038915 5.278273 6.787293
F 41.406515 8.963623 14.511593
F 39.124315 7.812793 3.149683
F 41.095515 11.732283 13.492293
F 37.942615 12.650683 0.734045
F 38.831115 12.941683 14.179593
F 48.714315 16.391083 8.272473
F 51.358015 5.062273 0.736398
F 36.742915 1.322573 14.531493
F 40.453215 1.344003 1.369373
F 48.771515 1.363523 3.304773
F 45.455415 11.607583 13.444693
F 39.000115 5.248723 2.568843
F 37.044615 11.776283 5.982203
F 49.265015 1.263313 0.560065
F 51.290715 12.818683 0.828203
F 50.985815 5.047523 14.800893
F 36.912015 9.156433 6.940293
F 44.793115 3.257883 4.718563
F 53.383115 1.256273 3.589293
F 40.433315 3.936433 4.715173
F 38.930015 15.880283 10.631293
F 46.880215 5.081163 1.061883
F 39.350315 1.370393 3.876403
F 49.254315 8.364053 8.934453
F 36.991315 17.203483 6.762853
F 43.434615 0.077789 14.057593
F 38.961815 0.127865 13.643093
F 53.621815 9.129963 14.895793
F 45.588415 17.323983 14.391893
F 42.498315 7.788833 0.171704
F 51.434015 0.060817 14.630493
F 38.805115 0.024316 6.215033
F 40.979315 17.203283 14.495593
F 53.635815 1.410473 8.047733
F 51.513415 0.240630 11.881993
F 53.384015 16.748283 3.442583
F 53.279815 17.024783 7.995473
F 53.523115 17.069983 10.804393
F 46.900715 7.647893 0.019599
F 44.770715 11.456583 0.065658
F 40.908115 16.885983 24.842093
F 51.512415 12.975283 22.048493
F 49.545715 8.865903 22.276493
F 47.361215 7.747653 21.217693
F 43.164315 7.951983 18.181193
F 45.212715 9.019703 32.382593
F 47.340615 13.392683 17.401893
F 49.440715 1.029932 17.447793
F 44.950515 4.023913 28.325093
F 45.394715 11.478083 28.531993
F 51.592015 15.629883 21.161393
F 49.454415 11.471783 21.203993
F 45.003415 3.907883 25.692493
F 45.023415 9.225023 24.743693
F 45.367615 11.930083 18.430993
F 36.483715 1.477613 17.417393
F 47.384215 12.854083 32.272693
F 47.392815 5.112563 22.248193
F 36.265615 3.936983 28.372593
F 51.469815 5.143193 17.587293
F 38.647915 7.831253 25.423393
F 38.766415 15.532583 25.975393
F 44.903215 16.646983 32.283993
F 45.328115 11.826283 21.105693
F 47.480615 15.427583 25.909093
F 49.250215 3.773913 18.341693
F 38.631615 5.387973 21.927993
F 38.587815 12.942983 21.883693
F 36.401415 1.301493 29.005393
F 47.244415 12.813983 24.794493
F 38.346015 5.276813 24.634393
F 38.593015 13.064883 24.622493
F 49.635415 1.230343 32.275693
F 44.989215 11.651383 25.804193
F 38.676615 7.801373 28.332093
F 38.511115 15.362883 28.673593
F 43.014815 15.393883 20.941193
F 47.426315 7.747033 28.510993
F 47.407715 15.450883 28.599693
F 40.841715 11.683483 18.178893
F 45.233915 16.752883 22.091193
F 40.878815 9.280273 24.546093
F 38.462815 5.084423 32.029993
F 47.286715 5.267423 24.855193
F 47.248515 7.831883 25.886393
F 36.348915 1.214103 31.924593
F 40.775715 3.728183 28.410193
F 40.795315 11.513083 28.610093
F 49.333715 1.271543 29.607793
F 49.508115 11.480483 28.696393
F 40.585215 3.996953 25.633193
F 40.536615 11.624183 25.831293
F 49.315915 3.660893 25.766393
F 49.576515 11.627283 25.918293
F 40.626415 1.345943 22.017393
F 40.782815 9.107293 21.814493
F 36.399215 9.208673 24.581193
F 51.560915 12.815383 32.288493
F 49.518115 8.917263 24.981693
F 45.140215 3.663523 21.122893
F 43.011015 7.771633 25.700493
F 42.993315 15.608783 25.750493
F 51.621415 5.236673 32.300493
F 49.310515 11.688283 18.377693
F 42.963215 5.380863 17.421193
F 43.046215 7.845303 20.883393
F 43.022315 5.210753 21.941193
F 42.921615 12.988283 22.207593
F 42.758515 5.361773 24.656893
F 42.774915 13.000683 24.865793
F 45.197515 16.739083 24.700293
F 36.316915 1.243603 24.620493
F 42.964915 7.954313 28.401493
F 43.052615 15.635083 28.480593
F 41.093715 16.848683 21.988193
F 51.687415 7.781163 28.512893
F 51.661515 15.312183 28.430093
F 36.460715 3.994713 18.160993
F 40.555215 16.864483 32.195493
F 45.156415 16.885483 29.443893
F 36.558315 11.563183 18.090893
F 40.986015 9.219633 32.239793
F 51.400515 5.247623 24.810593
F 45.448915 1.299623 17.801993
F 36.357615 8.976353 29.279093
F 49.289115 16.689283 32.256993
F 51.707915 7.721643 25.816693
F 45.277615 1.450383 29.502893
F 45.134315 8.901923 29.590393
F 45.040315 1.497713 32.210293
F 38.520815 5.116763 29.346793
F 38.512115 12.805483 29.384493
F 47.212815 5.107453 29.389493
F 47.268015 12.923683 29.611793
F 47.332315 5.215753 32.224293
F 40.956715 9.066913 17.103793
F 36.336815 1.233823 21.898893
F 51.732115 5.199533 29.452893
F 36.296515 11.462283 28.244293
F 36.344915 3.893573 25.658593
F 41.024015 17.279983 17.225293
F 47.276715 7.706253 18.261593
F 40.815015 3.931213 18.307493
F 40.798715 1.312823 32.188493
F 40.889115 1.267723 29.509993
F 40.913215 8.985023 29.578993
F 51.697315 7.672743 21.213993
F 43.055815 13.136583 17.423093
F 49.588415 8.844193 29.793093
F 36.478215 8.931463 32.085493
F 42.820315 5.451913 29.469593
F 43.186215 12.936483 29.291293
F 49.440815 3.743923 28.531393
F 51.784615 12.760883 29.536493
F 36.525015 11.586683 20.780593
F 51.506515 5.189223 22.021193
F 36.534715 16.697983 24.803993
F 36.456715 9.104473 21.870493
F 45.277315 9.129423 22.027993
F 36.487015 11.649583 25.583293
F 49.249215 1.448593 22.076293
F 36.627515 3.872753 20.923993
F 40.721115 1.439933 24.690593
F 47.194415 5.201423 17.100493
F 49.424415 9.065103 17.457293
F 49.562315 16.704283 29.471893
F 49.477615 1.128943 24.871593
F 47.444515 15.671783 21.106893
F 36.040815 16.697883 32.117093
F 51.491415 15.764883 18.431893
F 38.813615 13.125083 17.042293
F 51.479015 7.744733 18.503893
F 38.606315 7.881463 18.219393
F 38.740615 15.599983 18.242193
F 49.423115 3.758123 21.032493
F 42.788315 5.395043 32.145893
F 36.418415 9.116773 17.140293
F 40.820215 11.765283 20.959393
F 51.714515 13.087583 17.813393
F 36.560215 16.746183 17.169593
F 45.142915 4.036373 18.388493
F 49.444415 17.029083 24.933193
F 38.541915 7.868623 20.937893
F 39.003015 15.595183 21.114493
F 43.023015 15.877283 18.284293
F 43.125415 12.843083 32.149693
F 51.713315 13.142383 24.837493
F 45.267615 17.176383 17.369493
F 38.365615 12.883483 32.160393
F 38.677615 5.363533 17.252393
F 51.672715 15.610783 25.648693
F 47.454315 13.207483 22.137393
F 40.966415 1.451463 17.188193
F 45.033415 1.405113 24.811993
F 40.890415 3.911673 21.094993
F 47.373815 15.932583 18.292493
F 45.022815 1.116803 22.064393
F 36.363315 16.824183 29.431193
F 45.285315 9.318463 17.338893
F 53.698715 3.889653 25.764893
F 40.766615 16.743183 29.506793
F 49.478015 8.900193 32.453693
F 36.815915 16.625283 22.159693
F 49.430815 17.282383 22.221293
F 38.703515 0.035499 20.848793
F 53.519115 1.238443 25.039793
F 51.455415 0.067539 21.306593
F 38.732415 0.054012 28.366693
F 42.756015 0.006576 21.123893
F 42.974315 0.177963 28.440793
F 42.877815 0.055708 25.739293
F 51.651115 0.010646 28.855293
F 38.792115 0.077665 18.140793
F 43.012815 0.026101 18.383593
F 45.214815 11.533783 33.352493
F 35.978415 11.462983 42.981793
F 40.562915 3.848163 32.998193
F 44.935115 1.010740 44.077593
F 44.825215 9.008313 46.968593
F 36.057215 3.720603 47.602793
F 40.647915 11.772583 33.219793
F 44.881115 16.660283 36.914893
F 45.099915 1.117683 46.865193
F 44.935715 11.573183 47.931593
F 49.521215 3.857393 33.289493
F 36.197715 3.760193 33.014893
F 47.333015 7.649443 33.451993
F 36.042715 9.045413 46.617093
F 44.942215 9.054263 44.280093
F 49.394315 11.519783 40.685293
F 38.134915 7.798923 47.659793
F 37.986115 15.174183 47.882693
F 51.526115 15.351683 43.384593
F 47.074915 7.885073 48.015393
F 36.061915 16.705483 46.727693
F 51.544215 12.856183 36.858293
F 38.268415 5.260113 44.016593
F 38.023315 12.801383 44.126593
F 47.137515 5.160253 44.291793
F 47.002315 12.671983 44.307793
F 38.217215 5.202113 46.763193
F 38.258015 12.773583 46.934493
F 47.056415 5.160823 47.044193
F 47.202615 12.821083 46.916793
F 40.648515 1.486443 46.994893
F 42.735415 7.641473 47.832193
F 49.362115 16.748583 36.929693
F 49.315515 1.376343 46.929893
F 49.254915 9.098983 47.065293
F 38.683715 7.603703 33.042693
F 40.391815 4.020503 47.951593
F 40.511415 9.025823 46.943493
F 49.144015 3.928153 48.048493
F 49.400115 11.543583 47.994493
F 40.679115 1.280023 44.274593
F 40.547915 8.961973 44.039793
F 40.541215 1.266523 36.804293
F 44.816815 16.472983 46.964393
F 49.536615 8.983173 44.302693
F 38.418315 15.470283 32.975493
F 42.797815 5.082123 46.909493
F 42.400215 15.435883 47.787893
F 51.597215 4.953533 37.044693
F 51.480115 7.871773 48.229693
F 51.735515 15.378583 48.161193
F 51.684515 7.675133 43.243693
F 42.766615 4.987343 44.161893
F 42.477315 12.891483 44.139793
F 51.287515 5.081983 44.390393
F 51.522615 12.828483 44.374693
F 44.897015 3.655813 48.097793
F 42.762415 12.907583 46.809693
F 51.352115 5.411073 47.098393
F 51.532415 12.870983 47.080593
F 49.499315 16.556683 46.990393
F 47.074315 15.299883 47.866493
F 44.967015 4.012973 35.751693
F 45.419615 11.513183 36.057193
F 36.080515 11.626283 40.240493
F 45.007515 4.041003 32.960193
F 42.659615 15.300883 33.402393
F 40.670515 16.778783 36.838493
F 36.001515 16.759783 39.597393
F 36.057815 1.173863 46.680293
F 42.998715 12.802083 36.932593
F 51.645715 7.651273 33.416193
F 40.604015 11.544483 47.854593
F 42.765815 5.110843 36.924593
F 38.475015 7.561603 35.710793
F 38.451015 15.528483 35.911093
F 42.582615 15.398283 43.236993
F 47.336415 7.704663 36.143293
F 47.112215 15.502583 35.969593
F 42.752315 5.142503 39.728593
F 40.710815 3.808383 35.786793
F 40.700215 11.763283 35.943793
F 49.438515 3.728963 35.955093
F 49.518215 11.453283 35.850993
F 36.206315 1.423943 44.048693
F 36.083515 3.813603 35.725793
F 49.417115 1.366893 44.230593
F 47.165615 15.368683 33.202193
F 36.092415 11.559683 35.686493
F 49.278015 11.575183 43.332693
F 51.458315 15.331483 40.711093
F 40.368415 16.638283 44.167593
F 40.465115 3.890253 43.106093
F 42.700215 7.622563 43.381893
F 43.028015 7.645823 36.013293
F 42.693515 15.277683 36.154293
F 51.552915 7.657783 40.490693
F 51.698315 7.727153 36.139193
F 51.500315 15.553883 35.975193
F 51.467215 12.782283 39.528193
F 36.239015 9.018473 43.940393
F 49.358515 3.842333 40.479893
F 45.001915 16.682183 39.560093
F 44.856115 1.319733 39.436793
F 44.876015 9.003003 39.500193
F 40.464915 11.544883 40.369193
F 49.410215 1.159283 39.724693
F 49.529215 8.977333 36.865093
F 44.890715 3.668653 43.492893
F 44.773215 11.580483 43.273593
F 40.443415 3.940273 40.286993
F 40.678515 8.983813 36.697293
F 44.854915 3.752923 40.695393
F 45.025815 11.474083 40.524693
F 40.393315 16.612483 39.521793
F 49.224615 3.902433 43.311893
F 51.490915 15.349583 33.167293
F 44.953615 1.446443 36.721293
F 45.148115 9.061013 36.764793
F 49.293615 16.532283 39.563793
F 38.223015 7.824383 40.166793
F 38.272315 15.394883 40.481093
F 51.559015 5.113583 39.753293
F 47.023715 7.671213 40.578393
F 47.071715 15.262583 40.506693
F 42.630415 15.600883 40.523393
F 38.348515 5.063103 36.617093
F 38.387015 13.019483 36.571393
F 47.239215 5.125933 36.863993
F 47.490215 12.952283 36.990493
F 38.301015 5.187643 39.372593
F 38.356615 12.890283 39.265293
F 47.032115 5.048803 39.792693
F 47.245815 12.755383 39.616393
F 38.409615 7.811033 42.988893
F 38.312515 15.387083 43.193093
F 42.795115 12.967983 39.667893
F 47.203515 7.708793 43.409193
F 47.079215 15.351083 43.313393
F 42.708515 7.725283 40.655493
F 40.561415 1.264343 39.586993
F 40.609015 8.989043 39.476693
F 36.100815 3.922393 40.252993
F 49.454815 0.971490 36.833293
F 49.307115 9.025573 39.619493
F 40.376215 11.557783 43.079693
F 49.315315 16.684383 44.343893
F 40.133215 16.538383 46.964993
F 36.014915 9.095373 39.446893
F 49.447815 11.538683 33.143393
F 36.172015 1.459133 39.415493
F 36.122315 16.609483 44.083793
F 44.806915 16.597583 44.281993
F 42.876515 7.853173 33.359693
F 36.196815 16.803083 36.807093
F 36.119315 8.978893 36.693093
F 36.197615 11.573483 32.929793
F 53.600215 1.420943 44.207793
F 36.131915 1.112003 36.734493
F 35.929915 11.607183 47.836593
F 36.228315 3.853593 43.070693
F 53.693915 1.295243 36.929193
F 38.556215 0.063031 33.101693
F 51.427615 0.044070 48.034293
F 53.677715 16.832483 39.697893
F 53.457615 3.774383 47.864393
F 53.548115 3.946633 43.412893
F 53.661215 16.872583 36.867493
F 51.806215 0.036134 33.258993
F 42.811915 0.070801 47.855193
F 38.326515 0.002932 47.876493
F 47.075915 0.017335 40.416893
F 47.336515 0.037724 33.025693
F 42.980215 0.100649 33.273893
F 38.228215 12.862883 61.416993
F 36.089515 11.432383 50.464993
F 46.919715 15.346983 65.450993
F 44.882515 11.378483 50.747693
F 38.211615 7.464423 50.396693
F 38.366715 15.324683 50.622593
F 35.855615 9.003143 54.074993
F 47.218015 7.613833 50.831193
F 47.038015 15.220583 50.584593
F 42.509915 12.694283 58.945293
F 40.707915 3.660303 50.777193
F 38.089515 7.708583 62.902193
F 49.399715 3.889803 50.723993
F 49.426915 11.522183 50.791793
F 42.796315 7.550463 50.646793
F 42.866015 15.136683 50.401593
F 42.474715 5.031053 59.217693
F 51.660715 7.690583 51.070793
F 51.569015 15.211983 50.882193
F 36.396715 3.825373 57.747993
F 36.011615 16.565383 54.050793
F 36.187015 1.173653 51.362993
F 35.908015 8.927663 58.468993
F 44.949415 1.150943 54.533093
F 45.034215 8.973223 54.396593
F 49.249115 1.303123 59.025793
F 51.329715 15.337083 65.448493
F 42.424315 7.846943 62.905593
F 44.804015 3.824853 58.376193
F 44.815315 11.444783 57.976793
F 35.858615 16.711583 61.425993
F 35.902715 11.633583 62.106293
F 45.108115 3.675513 55.590193
F 44.934515 11.609583 55.255393
F 45.094515 3.783913 50.918093
F 40.349515 1.336383 62.151893
F 40.694815 16.582483 51.394093
F 44.946515 1.160923 51.821493
F 44.981015 8.830693 51.678193
F 44.677915 16.607383 61.773593
F 38.117215 7.646593 55.189893
F 38.192715 15.240483 55.266893
F 44.752215 1.147663 62.133893
F 47.100715 7.495233 55.447593
F 47.055015 15.400283 55.412793
F 51.490915 5.158663 59.100793
F 38.310915 4.996753 51.373193
F 40.569915 11.433683 50.604393
F 47.156015 5.132573 51.985993
F 47.203815 12.886683 51.738193
F 38.412515 5.109403 54.175993
F 38.168515 12.773983 54.293893
F 47.168115 4.931313 54.567293
F 47.258215 12.864483 54.420093
F 53.664415 9.124193 59.112493
F 40.159915 16.858383 61.605593
F 51.467215 12.972983 61.629593
F 46.735815 7.639013 58.158593
F 47.039815 15.369483 58.208193
F 53.685715 3.894803 65.500893
F 36.154915 8.858883 51.285893
F 40.477715 8.797843 54.375993
F 35.984215 9.047123 61.251393
F 49.402115 1.036337 54.669893
F 49.341415 8.718513 54.456093
F 48.930815 3.885183 62.866493
F 40.201915 3.758583 57.947093
F 40.219215 11.407183 58.101393
F 49.220215 3.956763 58.195193
F 49.251715 11.340983 58.182093
F 40.481915 3.725783 55.253293
F 40.246815 11.382983 55.297693
F 49.490515 3.631933 55.551793
F 49.347915 11.383683 55.205393
F 40.725615 1.201293 51.704593
F 40.457915 8.763423 51.490593
F 40.270015 1.310783 59.249493
F 49.390215 1.388873 51.705693
F 49.367315 8.977673 51.807393
F 38.140915 7.612403 57.992893
F 42.731715 7.671013 55.290593
F 42.558715 15.239983 55.338293
F 51.459315 7.693013 62.835093
F 51.422615 7.669483 55.675693
F 51.428815 15.269683 55.252893
F 51.573315 15.430583 62.649293
F 42.777015 4.985403 51.738193
F 42.747715 12.703883 51.659193
F 51.583415 5.141723 51.838293
F 51.676415 12.625683 51.669393
F 42.782115 4.924453 54.539793
F 42.513315 12.631383 54.392293
F 51.666515 5.042983 54.631193
F 51.588615 12.726583 54.289793
F 42.552215 7.695853 58.037993
F 42.607415 15.300183 57.983493
F 51.544215 12.772983 58.930693
F 51.534615 7.746583 58.323393
F 51.570115 15.307883 57.990393
F 51.283015 5.077723 61.797293
F 49.179815 11.457683 62.749793
F 38.439615 0.033929 50.619993
F 40.433615 16.768183 58.827693
F 44.625115 3.740123 63.041493
F 44.697115 9.030553 61.884693
F 44.726515 16.481383 54.353793
F 35.961415 3.758733 50.284793
F 44.666315 11.613683 62.854493
F 44.842415 16.596783 51.490993
F 42.166815 15.412683 62.654493
F 49.100915 8.762443 61.814593
F 42.411315 12.869283 61.685393
F 49.042115 1.283683 61.923493
F 40.237615 11.544383 62.781693
F 49.198615 16.588183 61.709593
F 44.604515 1.305573 59.249793
F 44.692315 8.982033 59.216993
F 46.903115 15.420483 62.635493
F 40.468915 16.608183 54.190793
F 49.202715 16.661683 54.415193
F 37.967915 5.047853 61.954593
F 46.844015 7.605873 62.780593
F 44.782015 16.748483 58.850193
F 38.268215 15.523383 57.893893
F 38.374315 5.134563 59.030693
F 37.994215 12.937983 58.707593
F 46.999215 5.074983 59.111493
F 47.126515 12.714383 59.163693
F 40.144215 4.001603 63.046093
F 37.964215 15.485383 62.529193
F 46.763415 5.089193 61.813493
F 53.606815 11.589883 65.424793
F 40.554015 1.135003 54.412593
F 38.231415 12.726783 51.480393
F 49.339815 16.575683 58.974893
F 46.924115 12.780683 61.765993
F 40.301915 9.070473 61.838393
F 42.474215 5.294483 62.142093
F 49.141815 8.803823 58.999793
F 40.301415 8.915423 59.032593
F 49.273615 16.691783 51.662793
F 35.949115 16.713283 51.325193
F 36.024615 1.191803 62.061293
F 53.624515 3.866073 62.745593
F 36.235615 3.747463 55.095893
F 51.349515 7.708123 65.541193
F 35.875115 16.688583 58.633493
F 35.867815 1.569793 59.197393
F 35.956515 1.221073 54.115093
F 36.486715 8.562253 65.116393
F 36.080815 11.285583 64.796393
F 53.670615 1.464223 61.768193
F 46.854315 0.037037 58.393493
F 38.246715 0.006421 63.008793
F 53.581815 9.154263 61.824693
F 53.717815 16.973983 61.860993
F 53.729115 11.647783 62.572993
F 53.689415 16.625383 54.479393
F 53.693015 8.836953 54.731893
F 53.741115 1.180683 58.957993
F 51.677615 0.001851 50.986793
F 38.185115 0.186258 58.089493
F 51.419415 0.203165 62.709293
F 46.950615 0.014794 63.057093
F 42.381415 0.182297 58.148193
F 49.155015 3.865913 65.503193
F 49.229915 11.343983 65.466293
F 51.474215 0.047241 65.431293
F 40.264715 11.575083 65.525293
F 42.376315 15.552983 65.264993
F 37.875515 15.122383 65.184493
F 36.680715 27.147283 6.550613
F 40.713115 32.116683 0.520618
F 46.728915 20.938683 3.467093
F 45.124615 27.802683 5.553263
F 43.127815 31.217683 11.448793
F 36.543215 24.591783 14.655793
F 38.909615 28.256783 10.437793
F 38.393915 28.241783 0.583091
F 40.885915 24.957283 7.627603
F 42.697615 28.896183 10.124993
F 51.104415 28.560783 8.146573
F 51.201515 31.007583 7.122183
F 36.454215 32.414583 10.460393
F 46.578615 31.478383 3.424853
F 44.892715 24.135883 0.959392
F 36.841515 19.725183 5.907613
F 36.320915 32.340383 7.646493
F 42.496215 28.752483 5.577743
F 46.171815 23.990783 7.929123
F 51.289415 30.730383 14.849193
F 36.297915 32.406283 3.142533
F 35.947015 24.421683 3.737513
F 36.008715 24.292083 0.812358
F 51.700315 28.419683 16.054093
F 53.355415 27.181483 11.799193
F 51.008015 23.465983 7.313133
F 48.853915 19.012083 7.556823
F 49.385415 17.516383 14.813493
F 42.460315 20.427683 0.601070
F 48.907215 24.739883 3.433393
F 46.841515 20.716683 0.706563
F 46.864315 28.545083 3.577693
F 49.255715 32.083783 0.669382
F 53.373915 19.273483 4.406243
F 46.848815 20.014283 14.576093
F 41.211215 32.191183 14.618493
F 39.713115 20.627483 11.105893
F 48.754415 24.738283 11.429493
F 38.527915 31.154283 6.801043
F 36.702915 27.169783 13.804193
F 46.116515 24.256183 12.443493
F 42.523815 24.147583 5.519293
F 51.223815 20.598783 3.651863
F 53.732015 27.239683 14.576493
F 39.390915 23.388283 11.205893
F 38.182715 20.392383 1.125333
F 51.290615 31.016583 12.024893
F 53.219115 19.622383 11.755593
F 49.088915 27.175783 4.489453
F 40.387515 24.324283 0.849505
F 36.698615 32.226983 14.841693
F 38.594215 28.467983 3.239313
F 49.843315 26.566183 15.245193
F 50.958615 20.825983 8.352573
F 36.349015 27.077483 3.834383
F 49.475415 20.048983 13.651993
F 36.566515 27.114783 11.034693
F 41.196615 26.676283 13.995593
F 49.178615 32.411883 8.274683
F 49.206915 32.285483 3.409703
F 46.893415 28.295083 0.876164
F 49.321015 32.414783 10.938993
F 51.196515 28.428883 10.944593
F 41.146115 24.213583 15.016593
F 38.810715 28.543483 7.769183
F 45.343715 27.908883 10.164193
F 53.125115 19.677483 7.276743
F 37.099715 24.537683 9.928613
F 45.784415 26.534183 14.058893
F 43.423915 30.753183 14.099693
F 48.754515 24.633783 8.536653
F 43.503315 28.153083 14.820193
F 42.452215 31.451183 5.389303
F 44.693315 25.040183 10.080093
F 50.704415 20.798983 11.206793
F 38.642915 30.907983 11.161393
F 42.528215 28.175783 0.895672
F 46.848015 28.554983 12.429593
F 53.604215 24.526783 0.961046
F 51.204015 23.365583 12.214093
F 40.970415 19.891783 13.568993
F 38.978715 28.174683 14.870393
F 46.581415 31.430483 7.774233
F 36.717015 19.562583 13.410893
F 46.270915 23.756383 3.549653
F 41.745415 24.605383 10.055693
F 45.782615 32.382883 14.612493
F 46.540215 28.682583 7.782623
F 37.074015 19.674283 10.686893
F 45.051415 32.385083 5.516283
F 51.263415 28.430583 3.444143
F 41.156715 26.879083 11.357293
F 40.897015 32.337183 7.557453
F 40.562815 24.989583 3.631303
F 51.085415 23.289283 4.606903
F 49.270715 24.475583 0.731843
F 38.872715 30.957283 13.991393
F 38.868915 23.340583 13.867893
F 51.355815 31.091283 4.420733
F 38.490815 31.161183 4.023003
F 47.199315 31.204183 12.247493
F 53.537515 24.578483 3.611583
F 36.138315 32.143083 0.460253
F 40.932715 32.306383 10.330193
F 45.524115 32.286083 10.169893
F 48.837415 27.325383 7.446273
F 48.775415 19.420283 4.719713
F 45.073915 24.961183 5.651703
F 41.359715 27.785883 3.364333
F 51.156415 21.317383 15.514493
F 51.410115 28.300383 0.720396
F 38.728515 20.871483 14.678193
F 49.215615 27.129683 12.468093
F 41.429915 27.800383 7.740533
F 42.781315 21.877683 14.702293
F 51.002815 23.964383 14.915793
F 38.202115 24.854783 7.440473
F 45.417915 22.286383 14.215393
F 38.379915 23.742783 4.639473
F 40.959915 32.307283 3.258583
F 53.435715 24.510083 8.182043
F 51.248415 20.455783 0.908252
F 45.133415 31.828983 0.922582
F 38.292615 21.152983 3.895943
F 53.257015 24.502983 10.979993
F 53.479615 27.144883 4.506173
F 47.307915 26.127683 16.342193
F 53.384715 32.249583 10.944793
F 53.464815 27.238783 7.269063
F 53.540015 32.458983 3.770943
F 53.573715 19.928783 14.359693
F 53.583015 32.293583 15.214293
F 41.300515 34.767883 13.877093
F 51.602415 30.974383 0.028317
F 53.485915 27.762583 18.393193
F 36.389815 24.390983 29.672793
F 45.559615 24.452483 24.788393
F 45.316115 32.040383 24.730393
F 49.672215 31.799183 16.907593
F 36.511415 24.341783 22.140193
F 36.354715 19.355483 25.655693
F 45.243015 26.869083 28.788493
F 43.116615 30.804983 18.417893
F 44.985515 19.277083 28.400093
F 36.669315 24.624783 17.323493
F 36.498115 32.266383 17.479293
F 43.603915 23.568283 18.248993
F 45.419915 26.852483 25.915793
F 45.457415 34.642383 25.647893
F 45.260015 19.223083 25.655093
F 41.132515 19.426883 20.948793
F 41.245415 27.030783 18.511793
F 47.479115 30.488083 18.231193
F 45.449815 32.304683 21.872593
F 38.677515 30.843083 25.682193
F 38.543415 23.421583 25.730193
F 49.488115 32.340083 24.760093
F 49.787915 24.312583 24.649993
F 38.890115 28.168683 22.162493
F 38.824515 20.524683 22.159993
F 48.211215 28.545283 22.376093
F 36.353215 24.429783 32.409793
F 38.637015 28.273083 24.902893
F 38.507215 20.804083 24.861493
F 47.674315 28.497883 25.121893
F 47.677115 22.878883 25.629393
F 38.684415 31.120983 28.632393
F 38.581315 23.196783 28.397093
F 47.324815 30.682283 28.714293
F 47.626715 23.028483 28.479093
F 40.970615 24.321383 24.853793
F 40.982315 32.157683 24.858293
F 36.263315 27.028983 28.548593
F 45.854815 24.669583 22.005293
F 40.750715 27.017483 28.283293
F 51.677015 28.149383 32.301793
F 40.610515 19.196283 28.398693
F 49.524115 26.899983 28.658393
F 43.636215 23.360283 20.922493
F 49.476115 19.271983 28.698893
F 40.983915 26.989083 25.440593
F 43.170815 21.106683 17.309693
F 40.729915 19.366683 25.632493
F 51.723115 30.884783 25.730393
F 43.246215 30.692083 21.117193
F 51.827915 20.688583 25.226493
F 41.152015 24.316983 21.980993
F 41.186715 32.127483 22.083593
F 46.359815 27.844583 18.349093
F 36.294015 32.308683 32.271193
F 43.094315 30.789383 25.773993
F 43.349715 23.261683 25.687093
F 51.422915 20.841383 18.142893
F 42.837615 28.312683 32.258593
F 43.392915 28.118683 22.002893
F 43.421615 20.755383 21.933993
F 43.329115 28.213083 24.832693
F 43.062715 20.729883 24.748393
F 47.621115 30.873983 20.927593
F 51.700715 23.333483 19.359893
F 43.185015 30.768683 28.560093
F 43.222215 23.251283 28.505893
F 51.655415 30.754983 28.464193
F 51.684015 22.992283 28.698193
F 49.504715 26.778083 25.946593
F 42.783215 20.678183 32.157293
F 41.071915 24.509183 17.693093
F 47.542615 30.967983 25.886693
F 36.734015 32.275483 22.153493
F 36.505815 19.266883 18.405793
F 45.620515 24.309583 29.605193
F 45.378415 32.226883 29.523893
F 38.771915 28.461283 29.389293
F 38.422915 20.585183 29.370093
F 47.415015 28.254083 29.617093
F 47.221115 20.500583 29.383693
F 36.408815 24.629883 24.749793
F 36.439915 19.215983 21.288093
F 51.011115 23.492483 22.083693
F 45.132015 32.037183 32.233493
F 36.449415 32.498083 29.559493
F 53.710915 19.605083 18.745993
F 36.427915 27.043983 25.898893
F 36.654315 27.046983 21.464093
F 40.901915 24.514883 29.304093
F 41.129615 32.099583 29.624293
F 49.625415 24.369983 29.738693
F 49.574015 32.184683 29.507993
F 42.911315 28.188983 29.489993
F 42.772115 20.588283 29.345993
F 51.733815 28.284783 29.552593
F 51.576015 20.451883 29.656293
F 40.861115 32.156383 32.375993
F 51.543015 28.241783 24.895393
F 50.912615 28.496483 22.246893
F 47.333115 20.864383 17.161193
F 53.478515 24.759283 22.346793
F 51.208715 20.788283 22.570093
F 39.119015 28.265583 17.650593
F 47.539915 20.422183 24.603893
F 49.184515 19.741883 18.996893
F 41.011215 19.729283 18.269893
F 51.790615 30.346983 18.293993
F 51.635115 20.422683 32.342393
F 44.971415 24.398983 32.236793
F 48.493315 19.890783 21.893293
F 45.325115 19.624883 18.378793
F 41.081915 32.214883 17.361793
F 36.719615 27.109383 18.552493
F 49.690715 32.295283 21.955093
F 38.421015 20.424583 31.978293
F 38.803015 20.755483 17.463393
F 38.857115 30.972283 18.491193
F 38.793515 23.370083 18.559393
F 53.374615 19.559183 21.449793
F 36.230615 19.254183 28.429793
F 51.830915 23.279083 26.032793
F 47.252515 20.559883 32.159493
F 40.763015 24.377183 32.188093
F 49.706315 19.463983 26.000793
F 38.805315 30.929783 21.161693
F 38.862615 22.991183 21.264193
F 43.690415 28.312083 17.566293
F 36.580615 32.280183 24.877893
F 51.684215 30.801383 21.088193
F 45.960115 27.248383 21.065993
F 45.694815 19.502483 21.234893
F 47.238915 28.128183 32.401993
F 41.148715 26.910683 21.179793
F 45.360015 32.089083 17.316493
F 38.454315 28.259983 32.070793
F 49.467015 32.185783 32.254093
F 49.377315 24.298783 32.555693
F 49.909715 34.590183 16.770693
F 53.694115 19.017083 28.637593
F 46.201315 23.424483 16.820293
F 45.421315 34.622483 18.226993
F 49.807915 34.621383 28.533393
F 53.387515 27.228183 21.162993
F 53.661315 24.949783 18.125293
F 36.393015 34.692883 18.425093
F 36.676515 34.709783 25.962493
F 36.374015 34.745683 21.097093
F 40.950715 34.746383 28.406193
F 40.934315 34.734283 18.381193
F 45.424115 34.715783 28.341593
F 40.893515 34.637283 21.217493
F 49.523615 17.409583 17.604693
F 36.051015 32.165683 36.944493
F 53.720015 26.814583 47.995393
F 45.104415 24.404483 47.075293
F 44.924415 32.208483 46.888793
F 35.999815 32.293483 44.061093
F 43.069515 28.360483 39.512893
F 36.427715 27.221183 35.720993
F 45.130015 26.877483 47.942893
F 36.005415 19.419883 40.504593
F 44.954615 19.127683 47.840893
F 49.501915 26.792883 40.591593
F 51.625615 23.029283 33.453393
F 44.867915 24.510883 44.360493
F 44.771415 32.173583 44.069593
F 38.306115 31.040783 47.773393
F 38.369515 23.160683 47.808793
F 47.149515 30.909383 47.895493
F 47.316815 23.036183 47.773993
F 38.200815 28.256283 44.228793
F 38.269615 20.587783 44.135093
F 47.164715 28.196883 44.238193
F 47.077015 20.542383 44.351793
F 38.651915 28.424983 46.833093
F 38.107315 20.539483 46.906393
F 47.351715 28.273483 46.970593
F 47.053215 20.523883 46.956393
F 40.589315 24.376383 46.955793
F 40.600015 32.066883 46.965893
F 49.377115 24.465583 46.995093
F 49.405315 32.112283 47.020393
F 40.741715 26.876683 47.796093
F 44.944115 34.665183 35.741993
F 40.368615 19.099483 47.781693
F 49.349815 27.044483 48.108793
F 51.660015 23.097283 43.620693
F 49.130515 19.047183 48.040793
F 40.597315 24.245783 44.239393
F 40.478615 32.114183 44.260293
F 49.421615 24.501183 44.387293
F 49.519415 32.077783 44.296693
F 42.822615 30.836383 47.952193
F 42.863015 22.965083 48.185493
F 51.687115 30.748783 48.105493
F 51.593315 23.127183 48.006093
F 42.655515 28.306583 44.063793
F 42.554915 20.321083 44.267193
F 51.568815 28.043183 44.418893
F 51.568415 20.411583 44.447893
F 42.950815 28.317883 46.931293
F 42.686515 20.456883 47.003393
F 51.545815 28.097083 47.115993
F 51.416015 20.419483 47.085693
F 36.231915 32.203583 39.658993
F 51.537315 20.402683 37.027393
F 42.942715 31.007483 40.267093
F 45.128415 26.950583 36.141693
F 51.688515 28.141383 39.725593
F 44.953115 19.331383 35.794393
F 36.103215 19.240783 35.740693
F 49.334215 19.068783 40.694193
F 36.130115 32.356183 46.768093
F 36.144715 19.226683 43.317793
F 42.943515 23.132283 40.597693
F 49.530915 31.868683 36.821893
F 36.278515 27.111183 47.838593
F 40.619315 19.250483 40.355393
F 36.347315 24.482083 36.662093
F 36.212315 26.997783 40.455193
F 38.501615 30.785783 35.973993
F 38.535215 23.067283 35.854993
F 47.365615 30.801783 35.770793
F 47.166415 22.926183 36.194793
F 40.754415 26.885483 35.936893
F 42.692915 20.678683 39.567793
F 40.703315 19.275283 35.800693
F 49.649915 26.968583 36.055993
F 51.734015 30.671583 43.385993
F 49.279415 19.291683 36.062993
F 36.204515 27.206883 32.990693
F 43.015515 30.814483 33.143893
F 49.333415 34.648183 43.354993
F 49.606015 32.041783 39.502593
F 42.717315 22.924783 43.373193
F 38.490615 30.914483 33.135093
F 36.137115 26.972683 43.153493
F 49.281915 19.260783 43.358693
F 49.394415 26.932283 43.277793
F 40.387115 26.988683 43.256493
F 42.903515 30.771183 35.899293
F 42.758615 23.147183 35.951793
F 51.748115 30.834283 35.856193
F 51.736315 23.017183 36.183793
F 51.564515 20.417283 39.751593
F 49.493415 24.425483 36.993993
F 45.042515 24.426483 39.634093
F 45.284115 32.146783 39.459493
F 40.324815 19.096683 42.999793
F 51.798415 30.655383 40.624493
F 51.641415 22.926783 40.726093
F 44.808615 26.925083 43.260293
F 51.848515 28.279383 36.919593
F 44.886215 19.181883 43.306693
F 42.615115 30.933083 43.062393
F 40.653715 27.124983 40.495993
F 40.655915 32.187983 36.766393
F 45.224415 26.892983 40.519393
F 42.783015 20.589183 36.771893
F 44.806915 19.399183 40.528193
F 42.900115 28.204083 36.841993
F 40.514415 24.425983 36.934293
F 45.076515 24.323383 36.900793
F 45.130215 32.159783 36.672593
F 38.453315 30.889183 40.526193
F 38.348715 23.007283 40.251693
F 47.465515 30.764183 40.537593
F 47.242515 23.205583 40.633093
F 38.579415 28.276583 36.830493
F 38.428715 20.501783 36.404293
F 47.363315 28.282783 36.786193
F 47.026715 20.385183 37.086493
F 38.494615 28.347283 39.662893
F 38.284415 20.322083 39.216293
F 47.449115 28.242583 39.527393
F 47.256115 20.627183 39.784193
F 38.204215 30.870183 43.207693
F 38.348115 23.173383 43.116193
F 47.083915 30.824183 43.275293
F 47.020915 23.193483 43.338293
F 40.698815 24.482983 39.735993
F 40.550615 32.162383 39.467493
F 49.475915 24.301983 39.737093
F 44.994215 19.529183 33.091093
F 47.071415 23.139583 33.364093
F 36.246015 24.487383 46.700693
F 51.818115 30.915283 33.099193
F 36.043515 24.463383 39.502593
F 38.546015 23.005983 33.050193
F 47.309815 30.764983 33.121793
F 40.500515 26.895983 33.169393
F 42.837615 23.271783 33.232793
F 36.089715 19.246783 32.974393
F 36.043315 24.388283 44.095893
F 49.385015 19.235483 33.321193
F 44.973515 26.873683 33.323793
F 49.508515 26.886783 33.314293
F 36.083915 19.164383 47.880393
F 40.577615 19.316183 33.105693
F 44.887215 34.694583 33.053193
F 49.588915 34.717483 35.879493
F 36.042915 34.741083 40.353093
F 36.118015 34.714783 43.075393
F 45.102015 34.637983 40.534993
F 40.813315 34.727183 33.096493
F 49.367615 34.563783 40.671993
F 36.349715 34.686583 35.941893
F 40.449715 34.769983 43.625993
F 49.397415 34.700383 47.842393
F 36.247415 32.227583 58.871493
F 40.347615 19.307083 62.621893
F 49.270315 24.392383 59.050493
F 44.955415 27.160683 50.717693
F 40.520915 19.275683 57.889593
F 44.923915 19.148883 50.616993
F 38.242015 30.901583 50.496393
F 38.301515 23.217183 50.439293
F 47.093915 31.006383 50.641693
F 47.098715 23.250383 50.550793
F 40.509715 27.042883 50.420493
F 42.647315 20.579683 59.089593
F 40.562415 19.068083 50.525693
F 49.383715 27.116683 50.918393
F 35.934815 19.262483 57.664193
F 49.352515 19.198083 50.699693
F 42.617215 31.039683 50.648193
F 42.653415 23.070483 50.776793
F 51.635215 30.894683 50.948493
F 51.559515 23.157583 50.671693
F 38.187315 20.480883 61.602093
F 46.929015 30.545183 65.141893
F 44.636215 24.565683 54.445593
F 44.801415 32.382783 54.378393
F 38.135415 22.975283 65.528693
F 42.827315 30.650983 65.522493
F 40.347015 27.086683 57.966993
F 44.568915 27.140683 58.126893
F 51.448615 20.594883 59.011793
F 44.755115 19.292583 57.967993
F 40.154715 19.103383 65.483293
F 38.357215 30.583583 58.100293
F 36.050815 24.369983 51.291093
F 44.744215 27.046183 55.391093
F 38.293415 22.937483 62.901893
F 44.769515 19.106383 55.153393
F 40.450415 24.153483 61.628893
F 42.397515 28.456383 59.070093
F 44.888815 24.571383 51.741393
F 44.874315 32.213283 51.521193
F 38.418115 30.958683 55.268193
F 38.431215 22.835683 55.131693
F 47.013215 30.997683 55.320793
F 47.034415 23.088883 55.290893
F 38.368515 28.275983 51.482893
F 38.403215 20.549783 51.293493
F 47.186715 28.411983 51.681593
F 47.186415 20.597483 51.472693
F 38.243615 28.293583 54.214693
F 38.438015 20.268483 54.029393
F 46.858615 28.450083 54.423093
F 47.098215 20.599383 54.319993
F 38.163615 28.084883 58.981293
F 38.320015 22.851583 57.933993
F 46.915815 30.833483 58.087293
F 47.101615 23.082083 57.960493
F 40.359015 24.442983 54.215093
F 40.574015 32.323083 54.223693
F 49.321715 24.282083 54.364793
F 49.317315 32.129883 54.531093
F 40.353815 24.357483 58.850693
F 42.645815 23.158583 62.698093
F 36.319615 24.356483 61.724593
F 49.181315 27.036583 58.029293
F 49.186315 27.175583 65.468793
F 49.281015 19.111483 58.205293
F 40.517315 27.065583 55.234793
F 36.240215 24.181983 54.136793
F 40.534215 19.101683 55.137493
F 49.196215 26.984883 55.207193
F 51.470215 28.310883 59.086393
F 49.283115 19.366583 55.486893
F 40.430515 24.599083 51.561193
F 40.329415 32.257383 51.597393
F 49.127915 24.493783 51.559893
F 49.269715 32.135183 51.790293
F 42.626315 30.972683 55.284493
F 42.532515 23.219583 55.230993
F 51.619715 30.888783 55.507793
F 51.540615 23.075483 55.595493
F 42.650415 28.361083 51.448293
F 42.805615 20.482583 51.489293
F 51.692715 28.252283 51.978493
F 51.607115 20.579783 51.560893
F 42.597315 28.518083 54.153493
F 42.636515 20.631783 54.182093
F 51.686715 28.183383 54.708393
F 51.557115 20.568183 54.376693
F 42.569315 30.938983 58.124893
F 42.645915 23.201983 58.090193
F 51.622315 30.819783 58.201193
F 51.604715 23.191483 58.218493
F 42.660615 20.648083 61.844993
F 49.205715 26.946483 62.712693
F 44.738315 24.476183 61.700493
F 44.805715 32.224283 61.747993
F 42.782315 30.718783 62.778893
F 51.402215 20.587783 61.736493
F 53.688315 19.489983 62.696093
F 40.393615 32.282983 59.076693
F 51.438815 28.273783 61.683393
F 36.136215 26.905883 65.316993
F 44.699415 27.024383 62.873793
F 51.586015 23.021783 62.789993
F 49.306515 32.220583 61.786793
F 36.014015 32.113183 51.572493
F 35.830415 19.255183 54.748593
F 44.751715 24.498783 58.989093
F 44.738215 32.192183 58.913993
F 38.109715 30.825083 62.579193
F 42.552515 28.182183 61.771393
F 47.003915 30.771083 62.456793
F 46.998015 23.033283 62.378793
F 38.168815 28.077683 61.703393
F 38.191415 20.304983 58.806993
F 46.907415 28.245183 59.037893
F 47.023715 20.363383 58.753393
F 35.967015 26.945883 62.674593
F 51.309315 30.729983 62.884593
F 46.945415 28.082683 61.722893
F 47.026715 20.488483 61.644793
F 44.886215 19.191883 62.663093
F 49.322415 19.297383 62.658993
F 49.129815 32.019583 59.207693
F 44.713315 26.820283 65.548793
F 40.451215 26.667983 62.511093
F 40.534215 32.101583 61.781293
F 49.413315 24.445883 61.784793
F 36.105015 19.271683 50.524593
F 35.934015 32.264983 61.613393
F 42.610515 23.031583 65.400193
F 44.605615 19.291683 65.281693
F 36.351215 24.403183 58.891093
F 49.330915 34.763783 55.398293
F 36.135915 26.869783 57.764893
F 44.977715 34.686783 58.106893
F 38.386715 30.782483 65.196793
F 51.500415 23.097483 65.557493
F 40.463915 26.828683 65.170593
F 49.295515 34.692083 50.644693
F 49.449615 34.579483 58.057193
F 36.257915 26.695083 55.063793
F 49.023115 19.309583 65.395893
F 47.113115 23.138783 65.231193
F 40.471515 34.763383 58.009793
F 36.271215 32.282083 54.257593
F 36.067515 27.033283 50.504693
F 53.626015 19.339783 65.488293
F 40.614215 34.724583 65.272593
F 44.828515 34.662183 62.677693
F 53.592715 32.090083 62.013293
F 53.689015 27.225583 65.480093
F 53.695515 27.077083 58.181393
F 53.635615 19.366983 50.438293
F 53.682015 19.231383 55.499093
F 53.705315 27.137183 62.851393
F 36.162415 34.665283 57.793493
F 35.938715 34.728983 62.484293
F 49.172115 34.675883 65.351093
F 44.993415 34.510783 65.337993
F 38.504915 36.075683 0.467510
F 47.582315 43.817383 5.666133
F 47.460815 43.681383 0.971204
F 40.949215 40.015783 3.581993
F 40.742915 34.963383 6.979333
F 51.279215 38.645083 6.982103
F 42.551815 51.348583 0.592366
F 38.332215 51.549483 0.450679
F 36.623815 42.663583 3.872003
F 51.436315 46.323283 14.809193
F 53.691715 39.869483 10.484893
F 47.415415 46.589583 5.598393
F 38.773615 36.191383 10.466093
F 36.373815 42.544683 13.935793
F 43.020115 36.446283 3.550263
F 53.724915 50.426983 4.130243
F 50.695715 35.780183 14.295693
F 46.577515 36.285883 7.684193
F 49.168815 40.050683 3.087043
F 49.089715 47.813883 3.790723
F 46.654915 39.072883 3.405773
F 38.687115 51.857383 7.660743
F 36.491915 42.635183 6.732683
F 36.579315 50.531983 14.127293
F 47.581615 46.509383 10.128893
F 53.584415 34.877283 7.276613
F 36.224815 42.638883 11.169993
F 44.938215 47.308283 0.907856
F 38.770715 44.038383 3.080133
F 45.163015 47.843983 9.914163
F 45.507315 42.560383 11.142793
F 48.827315 42.694183 3.482013
F 38.494615 38.873383 6.916063
F 38.990915 46.555883 4.043193
F 43.271515 44.077383 7.700553
F 36.546715 50.415183 11.461293
F 45.035615 47.634583 5.382373
F 38.499515 38.721683 4.114193
F 36.238415 40.089883 7.545083
F 51.322015 38.742783 4.248503
F 43.254115 38.780183 14.025593
F 41.047415 42.653583 6.905663
F 49.270715 50.707483 12.423293
F 48.905215 50.271983 7.290573
F 46.689515 39.095183 8.008933
F 40.870115 42.729383 4.243613
F 51.255715 51.486583 3.268703
F 43.137415 43.946683 14.626293
F 51.140115 46.587083 7.233383
F 38.715915 51.683283 3.199423
F 43.341315 36.084883 14.817293
F 36.359015 40.102483 3.107853
F 36.491515 40.061483 10.312393
F 36.602215 47.643083 7.646793
F 45.545415 40.090783 14.706293
F 43.163315 36.114983 9.983423
F 51.417915 43.818183 3.375303
F 36.456015 47.955183 14.899693
F 53.276615 39.628283 15.048693
F 43.312115 43.768583 3.430453
F 45.334915 40.071983 5.614933
F 45.466715 47.959683 15.032293
F 41.255315 50.898483 7.719853
F 51.469215 36.140783 0.729345
F 49.439215 40.069783 12.943993
F 42.898615 51.867683 9.930563
F 47.100815 36.089183 12.215393
F 48.719215 47.651183 7.634263
F 45.453215 42.736083 13.866093
F 38.794615 51.868483 14.989793
F 40.945115 39.887783 10.152193
F 38.485215 36.264683 7.722773
F 51.471815 36.408383 10.611293
F 51.162215 44.012383 8.255643
F 49.559715 39.906783 0.501686
F 42.724815 38.802283 5.415153
F 45.689715 50.754083 14.856193
F 41.150215 47.969883 3.125643
F 45.050115 35.239483 5.495173
F 38.644615 46.682083 11.252193
F 41.019715 39.931183 7.335063
F 51.446515 46.449283 4.373033
F 49.358015 47.668883 1.058823
F 50.983815 39.114283 10.813593
F 38.802515 43.970983 7.632413
F 38.747915 51.637883 10.366993
F 51.371115 51.810183 10.779893
F 47.861715 43.908583 10.504793
F 43.091215 51.731483 15.100493
F 36.619015 39.946183 14.807093
F 38.751415 43.865583 10.450693
F 49.494315 42.733683 12.650793
F 43.756315 46.562483 3.180493
F 43.213215 43.889983 10.469293
F 38.732415 38.608683 13.976793
F 38.664315 46.488383 13.882493
F 51.595315 43.836283 0.543740
F 36.577415 47.603783 3.045923
F 40.930415 50.487483 11.428293
F 38.666615 38.734583 11.291893
F 46.976615 36.300783 3.607233
F 46.867615 51.721283 0.862638
F 40.895815 50.488383 14.099393
F 40.875215 40.072083 14.914093
F 36.431215 47.922883 10.396293
F 51.272115 36.088883 7.903183
F 40.890915 47.830483 10.557493
F 40.973215 42.655783 11.337793
F 46.549815 51.482383 7.856963
F 43.564615 47.012983 7.600813
F 45.413615 50.580683 10.260193
F 45.645815 39.791283 10.426593
F 50.954615 51.325383 14.875593
F 48.928215 50.477683 4.439353
F 40.969915 48.026083 7.813233
F 43.224815 46.757783 14.089693
F 38.779815 43.754683 0.350156
F 36.557115 50.346383 6.615243
F 43.149415 46.541283 11.356393
F 51.529415 36.172783 3.380883
F 46.669715 51.757283 3.693693
F 45.237815 50.429883 5.631163
F 50.806415 38.551383 14.950393
F 36.361615 47.578383 0.458547
F 51.468815 44.086783 10.966893
F 47.844715 46.948283 14.538493
F 38.628215 36.174983 3.192523
F 46.993315 36.005983 0.820972
F 41.050915 39.823683 0.729070
F 38.993915 35.892383 14.880693
F 38.592215 43.902783 14.892093
F 45.049915 42.790483 5.632983
F 36.231715 40.093083 0.472822
F 51.418715 46.709483 12.015093
F 40.836915 47.908383 14.940693
F 40.790015 42.557583 14.054393
F 38.804015 46.570683 6.636393
F 45.396215 39.677883 0.974817
F 48.837115 42.678283 8.133303
F 49.114515 48.002683 12.108893
F 41.269515 50.676483 3.209663
F 42.849915 35.859183 0.778817
F 46.963615 38.798283 12.660393
F 36.555015 34.968883 11.333593
F 50.973015 51.785383 8.101583
F 53.402315 34.883883 11.696693
F 49.334415 39.976883 8.549453
F 47.783715 44.079483 14.428493
F 42.932715 36.480483 7.073643
F 51.302015 43.573683 14.802293
F 43.281815 38.619483 11.014093
F 46.718015 51.747783 12.336093
F 36.449115 50.368383 3.832213
F 43.002415 43.691383 0.772628
F 42.732515 51.630583 5.350093
F 51.368615 51.396583 0.628007
F 41.023215 34.874583 11.203493
F 45.902215 35.255983 14.634193
F 53.390815 50.231683 14.289193
F 45.691815 34.990983 10.100293
F 53.656215 50.534383 11.575893
F 49.507715 35.000383 11.895193
F 40.572115 47.796983 0.321680
F 53.318315 34.794983 14.415793
F 48.917115 34.899683 6.966283
F 53.441515 42.672383 7.086553
F 53.450915 42.408783 4.436103
F 36.316815 34.883483 6.720283
F 36.406415 34.949383 4.037113
F 40.725115 34.854183 4.231683
F 53.423715 50.344883 7.107783
F 49.205315 34.955583 4.254443
F 36.597915 34.829283 14.151693
F 53.459215 47.829783 10.765493
F 53.688715 42.389483 11.487293
F 53.617315 39.895783 7.691733
F 53.641115 35.079683 4.678063
F 53.680115 47.690183 0.723025
F 53.720215 40.045083 0.792710
F 53.580215 47.677883 3.415643
F 53.457215 42.300983 14.199093
F 47.263315 46.182083 0.068041
F 45.227415 42.342383 0.046421
F 47.809215 46.201183 18.423193
F 51.559915 35.982483 32.461593
F 44.963415 47.662683 24.818893
F 45.010115 40.156483 24.868993
F 49.666815 42.670883 21.040193
F 36.329815 47.575583 17.648393
F 45.266815 50.118483 28.697893
F 45.134315 42.365383 28.822693
F 49.740815 47.796683 22.139293
F 49.632815 39.929683 32.366993
F 45.069815 50.159783 25.867193
F 45.096015 42.536283 26.135393
F 49.559715 47.763683 32.369293
F 43.191315 36.142983 17.571293
F 44.912015 47.806883 22.167293
F 45.177515 40.373583 22.164293
F 38.618215 38.694283 25.793093
F 38.377415 46.621683 25.808493
F 47.209215 38.851583 25.778993
F 47.273215 46.377683 25.838993
F 36.596215 40.053183 22.194193
F 38.745715 35.951783 21.983093
F 38.653015 43.823783 22.215793
F 45.467515 50.378783 21.397093
F 43.006615 51.595183 25.031693
F 47.377515 46.703083 21.183193
F 47.195115 38.441183 18.353493
F 38.832515 36.106083 24.736693
F 38.453815 43.993183 24.850993
F 47.527315 36.334983 24.814993
F 43.062515 51.517483 17.854693
F 47.227415 43.762783 24.970593
F 38.522815 38.849283 28.492493
F 38.468215 46.647083 28.590893
F 47.274215 38.728183 28.488393
F 47.355215 46.469283 28.681493
F 40.681315 47.809783 24.931293
F 40.847815 39.916083 24.955493
F 49.536715 47.714383 25.025193
F 49.511615 39.958283 24.938493
F 40.639615 50.412283 28.688093
F 40.860815 42.545083 28.632893
F 49.722515 50.288383 28.652093
F 49.585815 42.424383 28.727293
F 40.806615 50.377283 25.990193
F 40.473215 42.583883 25.945593
F 49.487815 50.158883 25.906893
F 49.282715 42.397083 26.005793
F 40.676515 47.645383 22.081393
F 41.008015 39.805983 22.128693
F 43.039315 43.844783 17.410693
F 49.462615 39.632183 17.411993
F 43.075015 38.565583 25.805293
F 42.743715 46.465483 25.916493
F 51.659515 38.769283 26.126093
F 51.616515 46.140883 25.983693
F 47.311515 51.520983 29.568093
F 46.992515 35.982783 32.268893
F 42.979815 43.801783 22.251293
F 42.876315 36.125183 32.061193
F 43.382015 36.061483 24.526493
F 42.910515 43.766983 25.168393
F 47.464215 51.753183 32.243293
F 51.532015 46.434683 18.359693
F 51.469015 43.552383 25.066293
F 42.867915 38.477783 28.385593
F 42.916615 46.451383 28.762993
F 51.690815 38.635183 28.669593
F 51.871515 46.292383 28.708393
F 40.752315 47.743283 17.580493
F 51.885815 36.288583 22.487693
F 51.697015 43.757283 17.626793
F 51.738315 46.249283 21.106593
F 36.270615 47.982883 25.002993
F 36.257015 42.459883 18.464793
F 45.174915 47.695283 29.817693
F 45.178815 39.811283 29.720093
F 36.583615 42.725783 28.646493
F 38.924715 36.328283 29.544093
F 38.778415 44.017983 29.556293
F 47.549715 36.168083 22.032893
F 47.647415 36.166183 29.464993
F 47.419615 43.704683 29.626893
F 38.535915 51.668483 32.062993
F 51.955115 36.290783 25.155993
F 38.577915 36.107083 32.191593
F 49.831415 50.393183 21.149893
F 51.909315 43.717683 32.274893
F 47.114215 51.393683 17.285493
F 36.488515 40.092683 24.930193
F 47.357115 38.748183 21.231093
F 43.117215 36.014083 21.774493
F 45.145515 39.974383 32.434793
F 40.674215 47.764483 29.632893
F 40.757815 40.062983 29.364893
F 49.737515 47.752483 29.668393
F 49.519815 39.857983 29.700693
F 45.225815 50.225883 18.712893
F 43.082415 35.899183 29.366493
F 42.880915 43.847383 29.619293
F 36.247115 50.349083 21.465993
F 51.864515 36.044983 29.705293
F 51.770615 43.751383 29.614493
F 36.334515 40.206683 32.243193
F 45.342915 42.670483 18.416193
F 49.677915 42.183183 18.370493
F 45.243515 40.047683 17.441193
F 38.666215 51.707183 25.056193
F 45.225515 47.727183 32.653693
F 36.335415 50.142983 18.689993
F 36.122515 47.817483 29.665993
F 40.542415 47.754083 32.371293
F 47.443315 43.923583 32.289693
F 40.623815 40.107883 32.238393
F 49.525515 47.336183 16.672593
F 43.013615 51.580283 22.246293
F 36.207015 47.652083 22.082693
F 47.394015 35.974683 16.892293
F 51.510315 38.420283 18.748893
F 45.273015 47.604383 17.827993
F 36.455215 40.153983 29.493993
F 38.664015 38.632083 18.544793
F 38.533315 46.320083 18.460493
F 47.576015 43.610883 17.185993
F 51.949715 51.493383 22.522793
F 52.041215 51.420983 29.524193
F 38.550815 36.051983 17.605893
F 38.640515 43.736383 17.646093
F 43.041915 38.742983 18.407793
F 38.507315 51.667283 17.650093
F 51.796815 43.642183 22.248793
F 38.807915 38.755083 21.213193
F 38.476415 46.391483 21.224493
F 49.694215 40.197583 22.201393
F 38.625715 44.025283 32.402193
F 42.931315 51.420383 29.621193
F 40.778015 39.967483 17.667193
F 51.220315 35.604583 18.958893
F 38.583715 51.615283 22.376493
F 40.733415 50.339283 21.509593
F 40.896315 42.475283 21.308493
F 51.394215 51.184083 18.930993
F 47.436215 43.886783 22.159993
F 40.802915 50.312083 18.719993
F 40.828515 42.447283 18.603893
F 42.994915 43.904283 32.139193
F 45.242915 42.892883 21.143193
F 38.342415 51.749383 29.404593
F 42.921315 46.369683 18.564193
F 47.621215 51.767183 22.162293
F 36.312915 50.425583 25.924193
F 42.830715 51.634383 32.272293
F 43.289815 38.619383 21.155693
F 42.925115 46.392683 21.280193
F 51.872715 38.795083 21.359893
F 36.429515 39.876383 17.643293
F 36.235615 50.245383 28.570293
F 36.412215 42.600483 21.273393
F 36.427015 42.540183 26.005093
F 47.393515 51.531283 24.930893
F 49.691715 50.250783 16.933193
F 51.901615 51.307183 25.154693
F 35.938115 47.900683 32.465193
F 51.958615 51.262383 32.253493
F 53.684615 39.585883 17.683393
F 41.032715 34.841483 25.719793
F 49.830215 34.987183 21.231493
F 49.628115 34.889983 25.808393
F 36.725415 35.070683 28.740193
F 45.466215 34.902683 21.073793
F 45.270915 42.582183 33.189793
F 42.880515 46.334383 33.286293
F 44.924715 47.542183 46.940093
F 45.219915 39.928983 47.069993
F 47.358715 38.730483 33.313693
F 36.128415 40.086083 39.702293
F 45.067215 50.174883 47.902093
F 45.139415 42.518783 47.954893
F 42.865915 43.864383 36.926393
F 35.919515 42.566783 43.261193
F 44.896115 47.775883 44.322493
F 45.146215 39.955283 44.423793
F 38.285815 38.762783 47.852393
F 38.446115 46.388683 47.919293
F 47.513015 38.489083 48.059293
F 47.138015 46.177883 47.959993
F 36.116515 40.068383 36.858793
F 38.264115 36.204583 44.179393
F 38.459615 43.645583 44.195893
F 42.944815 38.788583 43.273193
F 47.340715 36.060183 44.410793
F 47.323615 44.115483 44.419693
F 51.597015 43.839683 39.852893
F 38.351115 36.154783 46.841693
F 38.522015 43.889783 46.847893
F 42.953115 36.122783 36.982093
F 47.119815 35.897683 47.103393
F 47.365415 43.715983 47.078493
F 40.474215 47.709383 46.596893
F 40.557115 40.120783 46.905493
F 49.394915 47.562583 46.985693
F 49.712415 39.977583 47.049793
F 40.618715 50.186583 47.745493
F 40.723715 42.650983 47.823693
F 49.476415 50.149483 47.823193
F 49.539215 42.517183 47.978293
F 40.793515 47.663083 43.832093
F 40.538015 39.801283 44.057093
F 49.591015 47.615683 44.137693
F 49.311615 40.036183 44.452193
F 42.730415 38.846083 47.987393
F 42.584615 46.371883 47.717293
F 51.856615 38.583083 48.158693
F 51.559815 46.311183 47.922893
F 42.759415 38.646983 33.198593
F 42.932115 36.188983 44.273393
F 42.982515 43.872083 43.921593
F 38.275415 46.487083 33.294193
F 51.582015 35.846683 44.105593
F 51.818715 43.969783 44.094293
F 51.649815 43.868183 37.110493
F 36.324115 50.424683 33.134493
F 42.964815 43.726483 46.880093
F 42.727815 36.174283 47.026593
F 51.611515 36.041283 46.963193
F 51.640815 43.808483 46.934193
F 51.624915 36.001383 39.893693
F 51.800515 46.480783 40.506793
F 45.319115 50.555783 35.911593
F 45.136115 42.595883 35.996193
F 42.689815 51.587783 44.157893
F 36.215715 42.595383 47.740093
F 47.336115 51.533983 44.313393
F 51.549215 38.456183 40.805693
F 42.938315 51.442783 39.520793
F 43.075015 51.508883 46.916693
F 38.513715 51.778883 36.698693
F 42.850015 46.623383 40.521993
F 38.324915 38.775883 35.886193
F 38.180715 46.524983 36.137293
F 47.433915 38.754483 35.992393
F 47.123815 46.445983 36.146993
F 40.552015 50.139483 35.878893
F 40.809115 42.516183 35.817793
F 49.718715 50.092783 35.874493
F 49.557515 42.629083 35.989593
F 51.698915 35.922883 37.209993
F 47.612615 51.598583 36.949293
F 36.201015 50.413083 35.893993
F 49.543215 42.510383 33.304393
F 35.878915 50.371983 43.061093
F 51.638815 51.560183 47.003693
F 51.547315 38.389783 43.458693
F 42.925415 46.305483 43.256093
F 42.778415 38.766983 35.900093
F 42.722615 46.391283 36.067793
F 51.679015 38.475683 36.467293
F 51.713315 46.349283 35.875793
F 36.133115 47.775583 43.996193
F 51.909415 51.356783 37.061193
F 44.942115 47.862883 39.600393
F 45.098515 39.806383 39.471793
F 51.453815 38.443283 33.667893
F 42.859315 43.908983 39.792293
F 45.117615 50.223883 43.176193
F 45.358715 42.576983 43.222793
F 38.373515 38.694583 33.069893
F 51.800715 46.333383 43.125593
F 45.202915 50.315483 40.529293
F 44.877015 42.408483 40.555293
F 36.129715 39.994683 46.863293
F 36.066115 42.720683 40.468893
F 44.939715 47.968583 36.859593
F 45.027915 40.007783 36.685293
F 38.305115 38.850083 40.397093
F 38.267215 46.391883 40.661493
F 47.237215 38.628783 40.681793
F 47.146315 46.403383 40.558393
F 40.833215 42.632083 33.036293
F 38.495115 36.146683 36.870593
F 38.592615 43.968983 36.911193
F 42.810615 35.912283 39.862393
F 47.161715 36.119683 36.757893
F 47.226215 43.955183 36.883993
F 51.799515 51.444983 39.687093
F 38.182815 51.367683 43.956793
F 38.273115 43.949583 39.682893
F 51.921015 46.376983 33.141693
F 47.158015 35.908683 39.494493
F 47.165415 43.780483 39.640793
F 38.229815 38.719083 43.162693
F 38.434915 46.240683 43.362393
F 47.278815 38.626083 43.359993
F 47.217315 46.631783 43.318693
F 40.535915 47.645583 39.626093
F 40.550015 40.096183 39.531493
F 49.619815 47.598583 39.487993
F 49.401115 40.007083 39.841793
F 40.608415 50.180783 43.104893
F 40.682615 42.417583 43.450793
F 49.516215 50.203983 43.169293
F 49.410415 42.670383 43.656593
F 40.635415 50.325383 40.415993
F 40.466415 42.664483 40.670393
F 49.519015 50.166783 40.428793
F 49.410815 42.563283 40.849693
F 40.514015 47.734683 36.912193
F 40.550815 40.107483 36.794993
F 49.417615 47.669483 36.682393
F 49.508515 39.942983 37.135393
F 42.873315 38.622083 40.429993
F 40.574615 50.285883 33.037593
F 38.223515 36.323283 39.586693
F 49.633315 50.301383 33.070893
F 36.037615 40.075283 44.110693
F 42.744715 51.499483 36.810393
F 47.406515 51.675383 39.655793
F 38.316615 51.552583 39.398293
F 38.485315 51.473783 46.616493
F 35.894715 47.945183 36.766793
F 47.326515 51.497383 46.955793
F 51.794215 51.361483 44.276993
F 36.301315 47.673283 46.867193
F 36.199415 50.383983 40.411393
F 36.288315 42.548383 36.045893
F 45.138115 50.416183 33.210993
F 47.433815 46.451983 33.406893
F 36.403915 42.684283 33.342993
F 36.159015 47.885183 39.438493
F 36.245515 50.237683 47.708593
F 53.670015 39.812783 39.740393
F 36.347115 34.882983 33.233193
F 36.046115 34.825783 47.735593
F 45.064015 34.825683 43.373093
F 40.786515 34.884383 35.901593
F 40.336415 34.772783 40.791693
F 44.888715 34.827083 48.176093
F 40.413915 34.879283 47.776293
F 49.231715 34.817483 33.139493
F 40.365115 50.434683 64.757793
F 36.109915 50.356383 50.355793
F 44.805915 50.120083 50.574093
F 44.879015 42.368883 50.775893
F 38.259315 38.821583 50.558493
F 38.404515 46.235583 50.671293
F 47.346415 38.901983 50.924293
F 47.143515 46.200883 50.775193
F 40.438215 50.274183 50.470293
F 40.572415 42.686983 50.468593
F 40.564815 34.859883 50.560793
F 49.676015 42.674383 50.579593
F 42.783815 38.758083 50.688893
F 42.722715 46.572083 50.463493
F 51.709015 38.474283 50.835193
F 51.661915 46.382383 50.620393
F 38.575315 38.700283 65.321493
F 42.837115 35.963283 61.538693
F 44.979315 47.698283 54.214393
F 44.901015 39.916483 54.535493
F 43.010315 43.867283 61.608793
F 49.406515 50.155883 50.718393
F 44.872615 50.117383 58.012793
F 45.074415 42.529183 58.014593
F 36.361015 50.069583 64.993593
F 36.038415 39.943783 51.696393
F 44.897915 50.153583 55.291693
F 44.869815 42.526883 55.247193
F 42.810615 36.089683 58.946093
F 35.881015 40.006983 58.761493
F 45.097015 47.589183 51.564293
F 44.921115 39.825483 51.730493
F 38.400315 38.359483 55.332093
F 38.354715 46.322383 55.206093
F 47.239315 38.916783 55.328693
F 47.078315 46.215383 55.246493
F 36.221715 47.671383 58.680693
F 38.305315 36.073083 51.365593
F 38.316115 43.709883 51.405293
F 36.117715 47.453683 61.282893
F 47.057815 36.280783 51.749093
F 47.109915 43.635783 51.703093
F 42.855415 51.859483 58.798493
F 38.453015 36.116383 54.119393
F 38.365015 43.806683 54.149993
F 36.013715 42.488683 50.523993
F 47.214015 36.308683 54.609593
F 47.272915 43.645483 54.372493
F 38.246315 38.712283 58.002493
F 38.474415 46.277283 57.974493
F 47.334715 38.672183 58.149293
F 47.346815 46.453983 57.977093
F 40.543215 47.616683 54.262393
F 40.463115 39.847983 54.327593
F 49.312915 47.620483 54.326993
F 49.452915 39.888083 54.255693
F 40.641015 50.377583 57.767493
F 40.764815 42.632283 58.244793
F 49.352315 50.314283 57.922693
F 49.404015 42.324983 57.893993
F 40.769015 50.276883 55.018793
F 40.513815 42.611783 55.347793
F 49.360915 50.277983 55.297993
F 49.476115 42.446883 55.169393
F 40.453315 47.696683 51.471593
F 40.595215 39.989583 51.539593
F 49.430915 47.533083 51.450893
F 49.631815 40.162883 51.565893
F 42.701315 38.618883 55.327393
F 42.769115 46.242783 55.286193
F 51.593915 38.537683 55.232993
F 51.478415 46.365883 55.479393
F 36.329315 39.960883 54.406193
F 42.638315 36.176583 51.660093
F 42.747715 44.006683 51.461593
F 36.125515 50.058583 55.282093
F 38.603715 46.274583 64.930393
F 51.751015 44.016383 51.762393
F 36.186115 47.499483 54.294993
F 42.849115 36.190483 54.364193
F 42.678715 43.785683 54.181593
F 42.843215 51.682683 53.883293
F 51.679615 35.871683 54.382593
F 51.663015 43.909083 54.443093
F 42.579515 38.607183 58.115193
F 43.016815 46.429483 58.012893
F 51.761615 38.638583 57.858393
F 51.639815 46.494683 58.197793
F 42.989215 43.902883 58.995293
F 51.591815 35.917783 51.560793
F 45.251215 47.714383 61.838793
F 44.954015 39.979983 61.522593
F 38.246115 51.496783 61.303493
F 49.053815 50.252883 65.427193
F 40.552515 50.449983 62.142193
F 51.686815 38.640383 65.155193
F 44.948615 50.432983 62.679393
F 45.072115 42.542983 62.800293
F 51.651215 51.487483 51.532593
F 51.570015 35.929583 61.693493
F 45.120415 47.603283 59.142893
F 45.061015 39.911483 58.865493
F 38.354615 38.461483 62.620393
F 40.758415 47.812283 61.484793
F 47.096315 38.542583 62.427793
F 47.343715 46.259583 62.952993
F 47.029215 51.372883 51.553093
F 38.265315 36.047783 58.796393
F 38.254615 43.641183 58.799893
F 51.523315 43.824483 58.762793
F 47.195815 35.895183 58.875993
F 47.322515 43.796983 58.904793
F 40.554215 34.793383 62.479093
F 38.303915 35.999883 61.549593
F 38.490315 43.561783 61.674993
F 42.935715 46.159883 65.113593
F 46.982815 35.949383 61.527393
F 47.318615 43.871583 61.636893
F 51.608815 36.060383 59.008593
F 51.661715 51.435583 58.753693
F 51.578415 51.717183 54.286993
F 38.277315 51.501483 54.172993
F 42.770215 51.775083 61.585293
F 40.642015 39.613983 61.678793
F 49.477815 47.657183 61.850493
F 49.345015 39.904183 61.722493
F 51.718715 43.584483 61.498193
F 36.363115 39.978583 61.533093
F 38.538415 46.180283 62.229193
F 47.106315 51.417083 54.255593
F 38.395215 51.697183 58.642893
F 40.719215 42.244583 62.415193
F 49.301715 50.391783 62.602993
F 49.422115 42.487783 62.578093
F 40.780515 47.703683 58.751993
F 40.331315 39.954883 58.937793
F 49.437415 47.770683 59.032493
F 49.612815 39.914983 58.840093
F 43.019915 38.456783 62.639293
F 42.962715 46.491083 62.523893
F 51.620615 38.661483 62.469793
F 51.611715 46.125083 62.396893
F 47.096515 51.701983 58.849493
F 38.316915 51.570883 51.373593
F 42.622215 51.614583 51.199193
F 47.009015 51.690183 61.544793
F 36.028215 47.721883 51.380093
F 51.600915 51.394983 61.557293
F 49.404415 42.482583 65.160493
F 47.465715 38.522983 65.205293
F 36.454815 42.632083 65.301793
F 40.945515 42.269383 65.162993
F 36.305515 50.288883 57.859693
F 36.321215 42.526283 62.574893
F 36.174415 42.546783 55.086293
F 51.519415 46.407483 65.311193
F 36.134915 50.116583 62.216893
F 44.935215 49.931683 65.461593
F 36.122715 42.541283 57.817593
F 36.238415 34.821683 65.098693
F 53.722715 47.611183 61.855793
F 40.688915 34.819783 55.297693
F 36.240415 34.828283 55.024893
F 53.580415 42.499983 50.461693
F 53.597515 50.261683 65.266193
F 36.046815 34.834083 50.499293
F 53.728815 50.308483 55.236493
F 44.858915 35.003583 50.913593
F 45.046715 34.952683 55.376393
F 49.318415 34.830083 62.631993
F 43.110315 38.433983 65.313893
F 36.715815 66.006583 13.630293
F 53.574815 63.312383 3.352343
F 46.752115 54.272283 8.137343
F 45.482615 58.213183 5.906453
F 47.336615 62.001083 12.864993
F 43.235015 61.966683 6.396253
F 53.538315 65.843883 11.405593
F 51.695615 66.826183 15.051893
F 43.433915 66.914683 9.912523
F 49.253715 55.487383 8.477653
F 49.241415 57.984383 4.349583
F 40.774915 55.272383 0.728110
F 38.788815 59.446683 7.262663
F 41.220015 65.697383 10.945193
F 36.395315 58.044083 13.877393
F 39.062515 67.077883 7.150703
F 53.696415 55.556383 3.217723
F 36.472115 58.125583 6.657473
F 45.551115 63.191383 14.739793
F 51.403715 59.440383 3.591273
F 45.727015 55.587483 14.747493
F 43.197415 59.422483 10.034583
F 37.985815 66.690383 1.026473
F 40.934315 55.540083 9.993793
F 41.133715 63.561483 7.218213
F 38.656115 62.024583 3.479623
F 51.401715 59.404183 10.884393
F 42.732615 69.433583 0.423452
F 41.054915 58.078183 11.236393
F 41.124615 55.506983 3.471123
F 51.267815 54.226283 6.768923
F 51.584815 59.248283 8.177093
F 36.390315 55.542783 7.629233
F 38.897815 66.932083 9.889713
F 36.657215 65.684683 10.900593
F 51.233515 62.026083 4.313003
F 43.272215 59.334583 7.226623
F 53.578115 55.479183 7.677483
F 40.348315 65.474083 0.211939
F 36.439915 55.586783 3.037243
F 41.235215 58.213883 3.350613
F 49.409915 63.012683 0.693031
F 38.772315 59.198883 10.018103
F 36.196915 55.511283 14.706793
F 51.195815 67.177883 3.437783
F 48.934215 63.400383 3.417423
F 36.885015 65.649083 6.136513
F 49.266715 55.689483 3.159053
F 43.419815 59.433583 14.827193
F 45.478615 65.833683 13.761693
F 50.893515 54.676983 10.607793
F 53.740315 63.360883 7.953253
F 36.676415 63.218783 7.266803
F 38.617815 54.291383 6.711773
F 46.962715 59.388883 3.824773
F 50.994115 54.105383 15.026993
F 43.359815 61.920083 10.836293
F 47.055315 69.360483 0.177601
F 38.564215 54.323983 3.963613
F 36.438915 58.096483 3.955233
F 38.976815 61.991083 6.213823
F 36.654115 63.304583 14.312193
F 47.350515 66.831483 0.949623
F 49.135315 65.457183 7.385823
F 46.887215 59.048383 8.122043
F 51.240015 67.296183 10.891593
F 47.672815 67.218383 14.599393
F 45.950215 58.350583 14.998793
F 36.233215 55.314083 10.365393
F 46.569615 54.537683 3.259243
F 49.800815 66.103483 13.099193
F 43.265315 61.987983 13.712493
F 38.738515 54.298083 10.952693
F 42.566815 66.802883 1.152863
F 43.100415 68.024883 7.181313
F 50.903615 62.306483 10.878193
F 47.049515 59.155983 1.051573
F 36.559815 57.899183 11.151193
F 51.474215 61.907583 7.196303
F 49.417715 63.028283 8.761043
F 38.788615 59.415783 3.137723
F 45.083715 62.864283 1.271773
F 47.124315 59.128283 12.685193
F 49.699015 55.461683 13.006893
F 38.518715 54.482983 13.787893
F 38.758215 61.831283 13.573093
F 49.223315 55.326583 0.370824
F 41.099915 55.499983 7.111133
F 45.633815 65.538983 10.990193
F 46.695315 62.068483 3.585473
F 49.764515 63.321183 13.095693
F 51.087415 62.101483 15.125093
F 36.359215 63.096583 2.998293
F 45.532015 55.503883 10.442793
F 45.958815 62.851783 10.571293
F 42.564815 59.100783 1.063953
F 42.874715 54.468083 5.406233
F 51.471915 59.451283 14.979493
F 41.060515 63.225783 9.847733
F 51.612415 67.027883 0.771785
F 38.905715 61.727883 10.827193
F 49.684915 58.227783 13.057193
F 45.152215 68.051683 5.189443
F 51.259215 54.089083 4.116993
F 43.284015 67.006783 14.716093
F 43.065015 54.315883 14.121293
F 43.046815 54.465783 11.324593
F 41.263115 65.712983 13.680693
F 45.744715 63.199783 5.925663
F 49.279915 57.990683 7.329433
F 44.859615 55.141883 1.058093
F 45.753215 58.199583 10.548193
F 41.053015 58.239783 6.153743
F 51.203815 67.036383 8.099273
F 43.271615 66.396583 3.906543
F 41.548315 66.033583 6.160913
F 38.683315 59.311883 14.722193
F 38.995215 67.033583 14.453293
F 47.038315 54.529883 12.662093
F 47.028415 65.923383 5.648573
F 40.821815 55.493483 14.968193
F 40.896415 63.087583 14.654293
F 51.502515 59.303883 0.872595
F 40.892615 58.174183 14.007193
F 48.758815 66.112783 3.445473
F 45.416915 55.361683 5.618743
F 47.008315 61.837183 8.250303
F 40.240515 62.766183 1.209623
F 36.422915 65.832083 3.453643
F 36.824115 63.228583 9.943383
F 36.372415 55.374783 0.398787
F 42.497615 61.614083 0.326598
F 38.343615 59.054683 0.498200
F 53.393815 65.892283 7.251783
F 36.293015 63.324583 0.302627
F 53.286215 65.759483 4.539173
F 53.593715 58.054583 11.456993
F 53.690815 55.379283 0.584014
F 44.897315 65.437683 0.345052
F 53.610715 55.441883 10.403393
F 53.709215 58.148583 6.978493
F 53.626415 57.947683 14.247893
F 53.669015 65.375383 14.066293
F 53.708615 58.156883 4.251603
F 53.576415 55.193583 14.952393
F 38.163015 69.528383 0.438672
F 53.553615 63.166683 10.650293
F 43.129215 69.191783 11.320793
F 44.807415 57.806683 0.257940
F 36.265215 65.687483 28.420893
F 45.291515 62.973583 17.629793
F 44.991915 55.391883 24.857393
F 45.068915 65.673583 25.787693
F 51.723615 66.865983 17.709793
F 36.191515 55.335383 17.372693
F 44.939715 58.017383 28.471593
F 44.933015 65.701183 28.405893
F 36.507115 57.946083 21.022593
F 36.448915 63.139683 22.005093
F 45.131615 58.025683 25.776493
F 47.313915 66.909583 24.860993
F 49.545315 62.929983 22.427093
F 51.618615 66.981283 29.652393
F 42.973715 54.076983 21.189093
F 45.128015 63.275983 24.766693
F 38.494415 54.350483 25.887893
F 38.487915 62.013583 25.784393
F 47.275715 54.106983 25.780893
F 47.242515 61.899383 25.985093
F 38.613815 59.327983 22.063993
F 38.677715 67.155383 21.991593
F 47.494315 59.079583 22.101793
F 49.567915 55.342583 32.175793
F 38.476115 59.364783 24.814393
F 38.615915 66.951383 24.636593
F 47.352715 59.326783 24.841493
F 47.273915 59.056283 17.373593
F 38.341115 54.290183 28.497393
F 38.472815 61.865983 28.572893
F 47.219415 53.986183 28.548893
F 47.181415 61.971283 28.698693
F 40.755815 55.447283 24.871793
F 40.665915 63.208383 24.768193
F 49.604115 55.256383 25.147093
F 51.842015 61.564383 26.050593
F 40.649615 57.976383 28.490393
F 40.704615 65.808183 28.374493
F 49.430015 57.921283 28.594093
F 49.557515 65.785383 28.616993
F 40.776315 58.061583 25.781893
F 40.825715 65.730083 25.657893
F 49.354315 57.915583 25.904893
F 49.668715 65.504883 25.826093
F 40.868415 55.376783 22.148693
F 40.945015 63.268183 22.015393
F 43.158115 59.365383 17.609993
F 49.637215 62.833583 25.078893
F 42.801915 54.255483 25.965093
F 42.970315 62.075983 25.654493
F 51.823715 53.901683 26.172393
F 51.671315 59.042583 24.989193
F 42.862415 59.200983 22.053493
F 42.900315 67.034183 22.207393
F 42.939715 59.510183 24.830593
F 43.033115 67.052983 24.855993
F 40.914015 63.033783 17.405893
F 49.706115 55.149383 22.349993
F 42.830815 54.109783 28.677693
F 42.828715 62.120583 28.448593
F 51.933015 54.156583 28.847893
F 51.678115 61.807983 28.844693
F 47.559615 66.788183 17.534393
F 38.471915 59.347883 17.434593
F 45.360815 63.090483 22.204593
F 45.224015 55.400583 17.409393
F 36.111115 55.430383 31.990393
F 49.728515 65.464483 21.403893
F 45.051515 55.391883 29.393293
F 45.128315 63.186483 29.592393
F 38.438315 59.286483 29.400493
F 38.388915 66.900283 29.278693
F 47.130715 59.324383 29.395193
F 47.230815 66.931283 29.422493
F 45.196715 55.446883 32.116793
F 36.541215 65.817983 18.276593
F 36.289815 63.286883 24.766293
F 36.236815 63.255483 29.509393
F 40.633315 63.168983 32.208293
F 49.799315 63.065083 32.271493
F 51.843615 66.748283 25.172793
F 51.933215 59.261083 32.395593
F 40.576515 55.535483 29.460593
F 40.584815 63.292783 29.485993
F 49.382515 55.207583 29.461293
F 49.391415 63.218583 29.626893
F 42.821415 59.468083 29.374893
F 42.920615 67.200783 29.381493
F 51.589715 59.141283 29.686493
F 38.647815 67.136083 32.009293
F 40.774815 55.407783 17.662993
F 47.338215 66.758583 22.134393
F 47.462315 69.281383 18.738593
F 47.587315 61.670583 18.454093
F 49.634115 57.631883 21.143193
F 36.223615 55.498083 24.993493
F 43.151115 61.860283 18.526993
F 36.016115 55.533783 29.280493
F 42.935515 59.334183 32.124893
F 51.893415 53.912883 21.544793
F 45.183215 57.940883 21.363893
F 44.919615 65.527883 21.136693
F 40.854915 55.464183 32.199693
F 51.746615 59.072583 17.706393
F 47.423215 66.999683 32.262093
F 38.355315 59.456183 32.091293
F 38.557615 54.121883 18.600393
F 38.657915 61.896183 18.388293
F 36.561415 65.756583 20.979093
F 45.259515 55.394183 22.040693
F 51.702315 59.001083 22.118793
F 49.697315 65.393483 18.626493
F 51.762515 61.644883 21.475593
F 45.171515 65.668183 18.436293
F 38.591315 54.122283 21.379193
F 38.750715 61.860183 21.167893
F 43.015115 66.958283 17.417593
F 49.562415 57.525583 18.287093
F 36.316515 58.149083 25.781393
F 36.300315 55.496683 22.384693
F 51.890815 61.700683 18.771293
F 47.435215 61.687583 21.191093
F 40.668215 57.821783 21.027293
F 40.847515 65.948883 21.102993
F 38.679915 67.051183 17.226493
F 51.581215 67.095083 22.478993
F 40.772415 58.038783 18.317393
F 40.799415 65.778983 18.356893
F 51.747615 53.835983 18.798393
F 47.286315 53.906883 18.248793
F 49.796315 62.941983 17.473793
F 47.509915 54.168483 21.039793
F 36.504115 65.756083 25.697893
F 45.157915 57.843483 18.708193
F 42.918115 54.080483 18.394993
F 43.133315 61.826683 21.301393
F 47.225315 59.257783 32.110293
F 36.330115 58.197483 28.455193
F 49.809115 54.925283 17.414693
F 36.357415 57.900483 18.338093
F 36.563815 63.278383 17.113793
F 51.922115 66.948883 32.314693
F 45.130215 63.196583 32.262793
F 43.098315 67.178283 32.159893
F 36.160915 63.412283 32.209693
F 51.727015 69.473283 18.614293
F 47.173715 69.506083 25.839293
F 51.489915 69.359683 26.104993
F 47.275615 69.477083 28.632893
F 47.227915 69.356283 21.376293
F 38.489215 69.537283 25.659993
F 47.357815 66.772283 44.126193
F 36.108115 55.274383 44.116493
F 45.097815 55.399683 47.036793
F 45.024115 63.177583 46.894393
F 36.227715 63.004383 46.932893
F 36.207815 65.674883 40.279593
F 45.052815 57.907783 47.718093
F 45.153515 65.577883 47.974693
F 51.499715 59.154783 39.679893
F 53.690015 63.159483 39.945193
F 45.056015 55.415783 44.233993
F 45.029615 63.145183 44.125193
F 38.468115 54.115483 47.737293
F 38.380715 61.604783 47.959893
F 47.183515 53.996283 47.995593
F 47.166715 62.006383 47.861293
F 38.365515 59.090983 44.234593
F 38.307815 66.937783 44.129493
F 47.279815 59.245283 44.152493
F 36.225915 55.599983 36.758193
F 38.289315 59.187183 46.965593
F 38.479615 66.961383 46.780693
F 47.184115 59.295683 47.023093
F 47.289315 66.837383 46.904193
F 40.711915 55.420083 47.056793
F 40.528315 62.886483 46.841393
F 49.336615 55.369083 47.161993
F 49.505115 63.074383 47.047093
F 40.577915 57.986683 47.806193
F 40.689815 65.648883 47.724293
F 49.468115 58.045083 47.821193
F 36.175115 63.039383 39.507793
F 40.539515 55.345583 44.241293
F 40.574415 62.898583 44.134693
F 49.435815 55.183283 44.308193
F 49.484815 63.067383 44.279593
F 42.896615 54.110783 47.826193
F 42.823015 61.817183 47.937093
F 51.709715 54.212983 47.835293
F 42.930915 54.195383 33.068993
F 42.680515 59.308283 44.083493
F 42.706215 66.865683 44.279993
F 51.515115 59.262483 44.240893
F 51.664915 67.146783 47.052893
F 42.661615 59.306183 46.896193
F 42.923415 66.977083 46.971293
F 51.709715 59.256783 47.004193
F 36.249915 65.625483 47.823193
F 36.147115 65.664483 35.900193
F 45.059915 57.926683 33.241893
F 44.931815 57.988683 35.978093
F 45.038515 65.609883 35.806593
F 36.192915 55.544983 39.555593
F 42.738015 54.155383 43.334793
F 42.875515 61.968483 33.179893
F 36.278315 57.995583 33.014793
F 49.516115 65.623883 48.021393
F 38.363815 62.059083 32.887093
F 36.223315 65.649983 43.114593
F 42.789715 59.452483 36.763693
F 38.490115 54.355383 35.704393
F 38.365515 62.008883 35.726293
F 47.560415 54.055283 35.954993
F 47.462015 61.508883 35.889593
F 40.691815 58.089583 35.727693
F 40.736615 65.760383 35.826093
F 49.521415 57.770783 35.894993
F 49.637615 65.673783 35.930293
F 49.570115 57.888383 33.137593
F 42.892415 66.828483 36.856193
F 51.882815 53.944583 40.757893
F 51.479015 61.849883 40.609893
F 51.699715 61.772283 43.422093
F 51.905015 66.794283 36.997693
F 51.740515 59.067383 37.001593
F 49.630015 65.565883 33.286393
F 42.752515 53.898883 35.820793
F 42.942615 61.987583 35.980893
F 51.895915 53.821483 35.799693
F 51.743915 61.776583 36.014193
F 51.657315 53.998683 43.411793
F 45.267615 65.771883 33.199393
F 45.003415 55.489083 39.612493
F 44.974515 63.070383 39.699193
F 42.706915 61.757383 40.479393
F 42.675215 66.746783 39.619093
F 45.125415 57.923583 43.308193
F 45.046715 65.751083 43.097193
F 51.727915 66.764583 44.274893
F 42.714715 59.247883 39.444793
F 45.085215 58.020683 40.566593
F 45.110215 65.700983 40.468493
F 42.859315 61.832483 43.183693
F 51.634115 66.875483 39.590793
F 45.039415 55.340683 36.846493
F 45.416815 63.013783 36.789793
F 38.299815 54.119083 40.310093
F 38.348015 61.718283 40.405193
F 47.386915 54.233283 40.502693
F 47.213415 61.642383 40.600393
F 38.544515 59.246883 36.738393
F 38.477415 66.773283 36.816893
F 47.292315 59.026883 36.938093
F 47.217115 66.950883 36.741693
F 38.503715 59.171683 39.506193
F 38.484915 67.016583 39.529393
F 47.417315 59.037883 39.701093
F 47.217115 67.062583 39.545993
F 38.376415 54.071283 43.078193
F 38.260515 61.653783 43.334193
F 47.159815 54.021383 43.319793
F 47.266615 61.775983 43.304293
F 40.611115 55.369783 39.549093
F 40.444615 63.090283 39.541193
F 49.740015 55.125883 39.559193
F 49.344215 63.080383 39.518993
F 40.532115 57.950383 43.214793
F 40.497215 65.425183 43.419693
F 49.388215 57.724283 43.289893
F 49.593015 65.594683 43.307093
F 40.786415 57.914883 40.599093
F 40.508015 65.559483 40.569593
F 49.646515 57.590083 40.611593
F 49.375015 65.531083 40.429093
F 40.766015 55.458283 36.739593
F 40.665415 63.091783 36.936693
F 49.891215 55.223283 36.941293
F 49.458015 63.029283 36.820293
F 42.778915 54.232983 40.497293
F 51.843415 61.793883 33.344493
F 40.891015 65.886783 33.089993
F 51.692215 61.788283 47.819593
F 47.427015 61.790783 33.075193
F 36.364215 58.082483 35.780093
F 36.039415 63.045083 44.077593
F 36.070515 57.863583 43.387693
F 36.002515 57.938383 47.658093
F 36.169315 55.227983 46.831293
F 51.787615 53.841483 33.123693
F 40.603315 58.139283 32.941493
F 36.426115 66.036483 33.073193
F 36.160115 58.032983 40.704593
F 36.220415 63.108083 36.789193
F 47.328915 54.135383 33.284093
F 38.508815 54.295283 32.873193
F 42.753215 69.440583 40.514193
F 38.242215 69.408083 35.877593
F 47.223415 69.295583 43.169893
F 51.538815 69.352283 43.364693
F 38.343415 69.509683 40.614993
F 47.337615 69.445383 47.928193
F 42.734915 69.385783 43.361093
F 51.697415 69.395183 40.528293
F 38.437915 69.542183 43.288393
F 42.844115 69.310183 35.936393
F 47.166715 69.486483 35.789993
F 51.723615 69.334783 35.941393
F 40.581315 57.769683 65.319793
F 36.230315 57.764483 64.982293
F 45.053015 57.889083 50.618093
F 38.498115 54.180783 65.044493
F 38.054715 54.032883 50.435393
F 38.610115 61.716083 50.650293
F 47.236015 53.810283 50.603493
F 47.317415 61.898583 50.565093
F 40.516815 57.906383 50.525393
F 40.633615 65.610283 50.665693
F 49.459315 57.796583 50.565893
F 51.530315 66.930983 51.624493
F 42.735515 54.148083 50.496193
F 42.813715 61.780283 50.786393
F 36.095015 55.342283 54.124293
F 51.863415 61.907483 50.637593
F 35.844415 65.900683 65.062893
F 35.992215 65.782283 62.340193
F 44.932015 55.346683 54.034993
F 44.868715 62.993183 54.276593
F 53.721215 55.502883 54.025493
F 47.004615 54.037683 65.165393
F 44.975415 58.053283 58.175893
F 44.781615 65.892483 58.133893
F 36.051615 57.853883 55.027393
F 51.519715 61.804583 65.198893
F 44.965915 57.961483 55.373793
F 44.815315 65.541783 55.437993
F 36.119515 63.220883 54.384593
F 36.135415 58.025883 57.740193
F 45.040715 55.350883 51.401093
F 45.129015 62.941683 51.647193
F 38.385915 54.043683 54.886193
F 38.106515 61.654983 55.310293
F 47.066615 53.983383 55.093593
F 47.155315 61.607783 55.274093
F 38.107315 59.070083 51.376793
F 38.472815 66.913983 51.494393
F 47.288215 59.313983 51.508693
F 47.201515 67.022383 51.821693
F 38.413115 59.048483 54.327393
F 38.352215 66.789583 54.302493
F 47.146715 59.147583 54.354493
F 47.091315 66.906183 54.562293
F 38.480815 54.099383 57.598093
F 38.666515 61.835283 58.034693
F 47.138115 54.114083 57.793093
F 47.094915 61.672183 58.020893
F 40.444715 55.380683 53.968593
F 40.377915 62.990583 54.403793
F 49.332315 55.184383 54.202793
F 49.337415 63.131283 54.418393
F 40.539515 57.836883 57.965693
F 40.370115 65.783483 58.129293
F 51.459115 59.298183 58.834693
F 49.220615 65.662583 58.128493
F 40.780915 57.916483 55.199393
F 40.422015 65.547583 55.501593
F 49.478015 57.819383 58.008493
F 49.441415 65.693783 55.301793
F 40.340915 55.444083 51.296893
F 40.639715 63.051583 51.643493
F 49.209715 55.322983 51.597693
F 49.448815 63.079783 51.717293
F 42.765615 54.183283 54.972993
F 42.591215 61.732183 55.339493
F 51.513515 54.105083 55.226593
F 51.425715 61.751983 55.311593
F 42.836915 59.282983 51.487593
F 43.011015 66.783583 51.596193
F 51.666415 59.255983 51.472893
F 45.287215 65.550783 50.738093
F 42.943915 59.226683 54.297593
F 42.711515 66.918783 54.338693
F 49.325415 57.727683 55.276493
F 51.599115 66.872483 54.589193
F 42.890015 54.283083 57.691193
F 42.668615 61.824583 58.069393
F 51.712615 54.066783 57.893893
F 51.492815 61.847183 58.103593
F 35.957215 55.389883 51.320893
F 36.064315 57.862083 62.211393
F 45.034215 55.398683 61.650693
F 44.872615 63.079083 61.772993
F 49.219015 58.029783 65.328893
F 51.393315 54.040383 62.428993
F 51.471315 67.055183 58.945393
F 36.435515 62.988683 59.010393
F 44.797715 57.899483 62.981593
F 44.826815 65.531983 63.181193
F 49.540715 65.588783 65.454993
F 42.633315 59.101383 59.053893
F 45.046815 55.408183 58.962993
F 44.886115 63.177983 59.033093
F 38.257315 53.965883 62.337293
F 38.287015 61.830383 62.412993
F 47.050515 54.098583 62.423093
F 47.144215 61.781583 62.624593
F 38.356315 59.147283 58.688893
F 38.320815 67.193383 58.982493
F 47.358815 59.121883 59.184493
F 47.032215 66.896783 59.209093
F 38.340415 59.214183 61.437793
F 38.385315 66.980983 61.905893
F 47.035615 59.081083 61.869993
F 46.990915 67.009783 61.969693
F 51.569615 61.660183 62.399993
F 42.701515 66.960883 62.034793
F 49.394215 65.630383 50.762293
F 51.470715 54.054383 50.490393
F 40.382215 55.499283 61.607993
F 40.645215 63.263183 61.954493
F 51.482215 59.155783 54.129593
F 49.441915 63.104383 61.893693
F 42.647315 67.086483 59.236793
F 51.428515 59.109083 61.482893
F 42.722815 59.271083 61.807293
F 49.287415 57.875383 62.638093
F 40.569115 58.002283 62.615693
F 40.496415 65.807983 63.105093
F 49.236415 55.338983 61.602793
F 49.466315 65.791783 62.748493
F 40.638715 55.300583 58.775493
F 40.632915 63.328183 59.206793
F 49.400915 55.213183 58.871693
F 49.251115 63.153183 58.975693
F 42.677215 54.239083 62.668593
F 42.810915 61.765883 62.954493
F 51.510615 67.127683 61.677793
F 36.069215 55.325883 61.391793
F 36.187615 65.553583 58.088193
F 36.225015 65.679983 50.640893
F 47.126415 61.766383 65.386293
F 51.583515 54.032283 65.178293
F 42.899815 53.890683 65.329793
F 38.285015 61.636483 65.173593
F 35.953815 57.876583 50.301893
F 38.350615 69.454783 55.212293
F 35.975915 63.178783 61.873093
F 53.668015 57.947983 62.660693
F 36.286515 55.495883 58.717393
F 36.236315 63.003283 51.568693
F 53.660615 55.453383 58.926393
F 51.450615 69.471383 57.948593
F 36.085715 65.659583 55.375693
F 53.685715 57.999283 58.083993
F 42.840715 69.425183 50.586093
F 42.710415 69.461683 55.480493
F 53.742015 65.866883 62.448993
F 53.713215 58.003583 55.300393
F 46.979315 69.373483 55.768593
F 42.569415 69.514283 63.244993
F 53.683615 55.477483 61.612193
F 53.737615 63.200083 61.903793
F 47.301715 69.488583 50.723393
F 51.753515 69.466083 55.437193
F 62.729815 1.347103 3.343163
F 62.695815 9.194483 3.371673
F 67.073915 16.744383 3.257373
F 56.279715 5.209403 7.935963
F 55.847015 5.195553 0.798415
F 55.747815 15.628383 11.482993
F 62.647415 3.604673 6.941753
F 62.588215 11.639883 6.887903
F 60.382715 5.359993 0.653737
F 55.772915 15.539383 7.216483
F 62.588215 3.946733 4.189333
F 62.717015 11.787683 4.192973
F 69.220815 13.134983 0.620998
F 62.592315 17.006783 3.392233
F 69.426715 5.119813 0.500619
F 62.532415 16.800383 0.610292
F 57.982415 1.132653 3.458553
F 55.915715 13.197883 15.031493
F 69.588415 15.463583 14.098493
F 62.466615 1.336593 0.675469
F 58.043415 16.764083 0.811767
F 58.027115 9.039823 8.052153
F 69.523315 13.104583 15.128593
F 64.841515 7.624433 4.217563
F 64.852915 15.557183 4.230333
F 64.930415 4.958743 0.671534
F 67.179615 1.179453 0.552460
F 55.835815 12.791183 0.702802
F 67.161315 16.941983 0.567585
F 55.990415 7.787763 4.233373
F 55.865015 5.219883 3.535783
F 55.633115 12.972683 3.462793
F 64.886415 4.987623 3.299033
F 64.883415 13.059483 3.251573
F 58.022715 9.085133 0.685327
F 55.775515 13.078683 10.770393
F 58.221115 1.350183 0.682268
F 64.758315 7.664403 6.977173
F 64.987315 15.579583 6.884223
F 65.039815 0.123100 11.519693
F 69.412115 5.248563 15.021093
F 57.993215 9.195963 3.533723
F 67.395815 16.896283 15.129693
F 67.179615 1.158363 3.462193
F 67.162715 9.006283 3.276493
F 58.121815 9.445493 15.104993
F 58.360215 3.771203 7.019853
F 55.867615 13.089283 8.132493
F 66.994215 3.808183 7.044053
F 67.224415 11.789783 6.771553
F 58.091215 3.815933 4.277593
F 58.151315 11.735883 4.315533
F 67.127415 3.702083 4.294423
F 67.288715 11.625383 4.128693
F 53.807015 3.857863 11.582793
F 69.441115 5.356623 10.658593
F 55.939615 5.461413 15.055293
F 69.511015 12.886483 7.815843
F 60.251115 12.955883 0.577413
F 67.195915 8.999133 0.515759
F 60.285115 7.865683 4.476053
F 60.348615 15.579283 4.230083
F 56.060715 5.127303 10.704493
F 69.365815 7.846063 4.032503
F 69.322815 15.617683 4.240663
F 60.313215 13.188183 7.894933
F 69.652715 15.605983 11.380693
F 60.460615 5.119853 7.808533
F 55.879015 7.629223 11.461893
F 60.561615 5.224723 10.506493
F 60.276715 5.251303 3.365663
F 60.558515 13.062983 3.287503
F 69.346615 5.039463 3.281933
F 69.450415 12.980283 3.339763
F 60.370115 7.866803 7.153213
F 60.222615 15.706483 6.885953
F 67.113515 9.110823 15.018593
F 69.238615 7.606553 6.755693
F 69.478915 15.448383 6.972773
F 62.990115 1.557123 15.092893
F 62.656615 1.207363 10.674793
F 62.494015 9.216403 10.529393
F 67.288115 16.761183 7.833163
F 60.149115 7.909843 14.179793
F 69.348415 12.951983 10.613393
F 64.928315 5.320803 15.024893
F 62.511915 4.062143 14.242993
F 62.782315 11.721283 14.439393
F 65.067315 12.968183 15.085693
F 58.219115 11.970483 14.118293
F 62.560415 3.715143 11.533393
F 62.532615 11.795383 11.717993
F 55.840715 7.807963 7.064143
F 62.857715 16.674483 14.963793
F 62.724215 1.038532 7.892053
F 62.639415 9.042273 7.923013
F 69.353115 5.053963 7.894203
F 62.560315 9.074763 15.098493
F 69.488515 7.852293 14.061593
F 55.949115 8.040963 14.306493
F 58.106515 17.009683 10.707593
F 58.351115 1.420443 15.213793
F 67.316615 1.389283 15.175593
F 64.777615 7.879163 11.482093
F 64.988615 15.551683 11.393293
F 55.758015 15.586083 4.363863
F 64.883315 12.953983 0.506625
F 60.477115 13.100583 15.193393
F 64.653315 4.988793 7.971583
F 64.828315 12.855783 7.884603
F 60.465515 15.589083 14.061893
F 67.322015 16.890483 10.612093
F 64.698215 5.195983 10.724593
F 64.825615 12.882583 10.705093
F 69.422615 8.054033 11.318693
F 62.782215 16.788983 10.515693
F 58.004215 16.876983 3.460573
F 64.864615 7.883463 14.192593
F 65.119715 15.523283 14.142493
F 58.135515 11.723183 11.544393
F 60.263415 5.331113 15.278893
F 58.077515 16.878483 8.006123
F 58.002515 11.613683 7.026163
F 67.312115 1.342403 10.568693
F 67.018715 9.190293 10.543093
F 55.890315 15.802583 14.200093
F 58.119415 3.944383 14.197593
F 58.279115 1.200813 10.578993
F 67.182815 3.878673 14.041793
F 67.294915 11.660183 14.292293
F 58.397615 3.983073 11.522493
F 62.520115 16.954183 7.865433
F 67.124615 4.015903 11.321793
F 67.101515 11.718483 11.445993
F 58.378215 1.251583 7.952053
F 58.160115 9.106763 10.812793
F 60.311215 13.190883 10.559593
F 67.157015 1.302393 7.947533
F 67.042715 9.041873 7.784873
F 58.338415 16.896483 15.136093
F 60.328915 7.847473 11.533893
F 60.428115 15.758183 11.338993
F 62.869015 9.130033 0.611877
F 53.801115 1.305343 0.913102
F 53.856015 9.198223 8.072683
F 53.836215 9.066923 3.470233
F 69.478715 0.134728 7.134683
F 60.782815 0.040402 14.273293
F 53.822015 3.942543 7.124093
F 71.545015 1.218653 0.575225
F 71.567515 11.733683 11.397693
F 69.580215 0.154610 11.464693
F 71.592215 4.066633 14.280093
F 71.628715 3.858913 4.302223
F 56.012615 0.230416 7.197603
F 71.639115 1.401763 15.296093
F 53.898615 1.519823 15.235093
F 71.543915 16.794083 3.145833
F 71.639615 17.074983 0.481505
F 53.820915 1.419653 10.751793
F 53.762015 11.440083 11.613293
F 71.508215 8.953263 7.758263
F 71.476115 9.137973 0.605890
F 71.646915 8.959013 15.203693
F 53.797615 11.699983 7.122103
F 65.075615 0.103652 14.291993
F 65.017615 0.044113 6.845743
F 62.841115 1.213183 25.278793
F 62.973415 9.051833 25.127693
F 56.181215 12.910283 32.460793
F 55.990015 5.231723 32.403593
F 56.024815 7.692773 18.832693
F 54.107915 16.473283 32.194893
F 62.733015 3.850653 28.858293
F 62.883015 11.668783 28.788193
F 58.363315 1.340223 32.505993
F 60.442115 15.533383 18.622693
F 62.854715 3.712303 26.285493
F 63.035115 11.511683 26.123093
F 53.879415 3.947463 18.458393
F 58.255415 8.932753 32.483393
F 62.848815 1.280663 22.503793
F 62.776615 9.118633 22.466293
F 60.595915 5.235933 18.000793
F 62.900115 1.540293 17.861393
F 58.312915 16.979583 22.340393
F 58.519115 16.412183 29.736293
F 56.290715 5.217523 17.798893
F 53.900915 8.850933 29.516793
F 65.176315 12.854783 32.412593
F 65.104515 7.650213 26.226093
F 65.120315 15.474183 28.828993
F 62.751315 1.295353 32.623393
F 60.578215 5.027693 32.568293
F 67.409615 16.726983 22.181893
F 65.103215 5.179503 22.495493
F 64.922015 13.021783 22.394093
F 56.184515 5.132653 25.248893
F 60.545615 12.674583 32.450493
F 64.866415 5.060963 25.322193
F 65.030215 13.006483 25.164293
F 56.315515 7.646473 28.630893
F 56.228115 15.243383 28.696293
F 56.227715 15.698183 18.744993
F 64.988415 7.797613 28.995793
F 53.854315 9.016363 17.568993
F 69.550115 15.401483 21.451793
F 58.311315 1.346313 22.520993
F 58.465115 8.772443 24.990593
F 65.035615 15.632183 26.071893
F 67.073315 1.317113 25.190793
F 67.283715 8.850253 25.161493
F 64.958615 5.196423 32.459793
F 58.519115 4.075293 28.838393
F 58.438815 11.356583 28.766593
F 67.129915 3.791243 28.707693
F 67.542915 11.523583 28.688293
F 58.569515 3.863263 25.944893
F 58.443215 11.373183 26.006693
F 67.067415 3.839803 25.909993
F 67.308015 11.528583 25.918693
F 53.929915 1.441503 32.411593
F 58.371115 9.034093 22.350993
F 58.417315 1.407963 17.917893
F 67.202515 1.437233 22.471393
F 67.268015 9.050413 22.283893
F 58.287315 9.091903 17.859393
F 60.803915 7.772213 25.962593
F 54.018315 1.431583 29.683993
F 69.551015 7.731143 21.386893
F 69.543115 7.706193 25.933893
F 69.551815 15.468783 26.021493
F 60.550715 7.855123 18.757593
F 60.693215 5.152733 22.358993
F 60.493315 12.913183 22.426593
F 69.389015 5.120663 22.388693
F 69.410115 12.764283 22.442793
F 60.890315 5.146323 25.106193
F 60.718715 12.607383 25.206893
F 69.386015 5.212183 25.038893
F 69.433015 12.899183 25.069293
F 60.495915 7.832443 28.656493
F 60.832815 15.402083 28.670193
F 58.447415 1.369413 25.256893
F 69.553815 7.718073 28.575593
F 69.554215 15.754083 28.768793
F 58.519315 16.569583 32.433893
F 56.095715 15.640183 21.495193
F 62.697015 8.988303 32.343693
F 69.667515 5.408163 17.746393
F 53.839915 9.019933 32.341393
F 67.325315 1.475783 17.935593
F 58.250315 11.567383 21.585193
F 62.848715 1.358033 29.782593
F 62.737315 9.096043 29.667693
F 54.032815 1.309693 18.013093
F 69.385615 12.862783 32.457393
F 67.277815 16.815483 24.976793
F 64.976615 12.865583 17.710393
F 56.153515 5.197363 29.653093
F 56.109715 12.675383 29.602293
F 64.951215 5.218003 29.718393
F 65.298615 12.812183 29.721693
F 53.808115 11.623783 21.322393
F 67.302015 11.602483 18.642293
F 58.245415 17.096283 17.839893
F 67.327215 4.077163 18.755593
F 56.027915 5.382353 22.392593
F 56.081415 7.891523 21.415793
F 56.056615 13.154783 17.849193
F 56.312615 12.835483 24.944093
F 67.132815 11.602183 21.307993
F 67.290915 3.846163 21.440393
F 58.178815 1.490123 29.718193
F 58.376215 8.950423 29.778093
F 62.834515 16.611183 29.901793
F 67.247815 1.297763 29.756793
F 67.307815 9.034833 29.736993
F 60.437115 15.457283 21.355993
F 60.663815 5.301433 29.891393
F 60.528015 12.763783 29.725693
F 69.495615 5.272463 29.589793
F 69.696115 13.268883 29.720193
F 60.713315 15.240583 25.988893
F 58.308315 3.992063 21.593593
F 58.210815 11.635183 18.918493
F 67.317415 9.040783 17.788793
F 56.220215 15.415183 25.873193
F 62.838715 9.174183 17.931793
F 55.955115 12.907183 22.210793
F 67.469515 16.732083 29.761493
F 60.277615 13.001383 17.892693
F 56.186315 7.859803 26.016193
F 62.863715 3.756303 21.637993
F 62.813215 11.681583 21.537493
F 65.090215 15.510683 21.404793
F 58.400715 3.855053 18.814693
F 62.903315 4.141573 18.847193
F 62.764215 11.725583 18.790693
F 69.498915 15.530583 18.595093
F 69.561615 7.859283 18.721193
F 64.882115 7.802043 21.535893
F 53.958115 16.465683 29.508493
F 60.687815 7.686533 21.434193
F 65.134615 8.003743 18.887593
F 65.218715 15.513883 18.719593
F 69.594215 12.922583 17.761993
F 65.101615 5.490933 17.805093
F 67.300015 16.712083 32.414293
F 62.893015 16.759683 24.821293
F 62.767815 16.894583 17.713993
F 62.635615 16.931683 22.021093
F 69.512015 0.104444 21.511193
F 67.434915 16.899483 17.793493
F 53.896515 11.560783 18.595993
F 53.813615 1.294183 22.187393
F 58.482915 16.437483 24.996793
F 67.226015 9.188943 32.510693
F 53.793715 17.181083 17.830993
F 67.194415 1.270823 32.422493
F 69.439315 5.145253 32.389493
F 53.937915 11.459183 28.480393
F 53.928315 3.948573 28.605893
F 62.778515 16.828083 32.502893
F 65.095215 0.067197 21.591893
F 53.816015 9.042653 22.257093
F 53.813215 16.978183 22.072593
F 54.004815 16.727083 24.830493
F 53.963615 11.500683 25.701993
F 53.903515 3.975613 21.300493
F 53.944815 8.913843 24.937693
F 71.654915 11.510483 18.904093
F 71.631115 1.337813 18.063293
F 71.563915 1.551873 25.201793
F 60.569215 0.076023 21.521693
F 56.068015 0.082109 21.486793
F 69.563915 0.003049 28.777993
F 60.684815 0.003598 26.193793
F 56.079115 0.124418 26.144193
F 65.116415 0.241463 18.726493
F 69.405815 0.078808 26.065993
F 65.045515 0.050900 29.020193
F 69.453815 0.068534 18.885293
F 56.106015 0.002752 28.809293
F 67.179215 3.832773 33.201893
F 62.736715 8.969983 47.106893
F 62.992015 11.489383 33.320293
F 58.111215 3.816113 48.045393
F 69.503215 15.548483 33.473393
F 58.407315 11.504383 40.756793
F 64.837315 5.084853 46.894693
F 58.205115 3.856033 33.530693
F 60.678015 15.311683 33.390693
F 67.211915 16.767683 47.104093
F 64.978015 7.676593 33.412493
F 62.787315 8.869493 44.433893
F 62.847015 3.830343 33.542193
F 53.753715 1.192463 47.068593
F 67.319615 8.848853 37.031393
F 53.779415 11.524883 43.402893
F 67.239615 16.770083 39.754693
F 67.168515 16.891583 37.108993
F 58.304115 11.507783 33.469193
F 53.749615 9.021613 47.145593
F 53.757315 3.983113 33.308693
F 58.335515 8.983933 39.904593
F 55.824615 5.195453 44.378193
F 56.125915 12.759183 44.146493
F 64.857415 5.215223 44.335093
F 65.126915 12.811283 44.393893
F 55.881015 5.066583 47.177093
F 56.217915 12.832483 46.887593
F 53.804915 8.909483 44.366193
F 65.016815 13.150883 47.015293
F 67.061515 3.693683 47.815293
F 58.256815 8.889793 47.100793
F 58.218715 1.130723 47.241993
F 62.610715 1.185893 47.264593
F 67.196315 9.002633 47.083693
F 56.090615 7.818063 33.219293
F 53.852115 16.498183 47.005193
F 67.245115 11.653783 33.572593
F 67.220715 1.144583 46.845593
F 60.522615 7.682373 33.465593
F 57.928515 1.224183 44.445793
F 58.377315 9.073203 44.494393
F 64.840115 7.660493 47.896793
F 67.177015 1.350033 44.196193
F 67.194415 9.111783 44.467193
F 53.881415 11.743983 40.506193
F 69.418215 7.613313 48.083893
F 60.404615 15.385683 48.050393
F 69.517115 15.380183 43.465393
F 62.832015 16.683883 44.361193
F 56.067115 15.433683 47.892093
F 62.768015 3.745613 47.979793
F 60.308815 4.939663 44.472693
F 60.667015 12.583783 44.371493
F 69.474915 5.263513 44.337493
F 69.338815 12.907983 44.206593
F 60.499115 4.925753 47.133693
F 60.397315 12.807883 47.214693
F 69.260615 5.081363 46.982993
F 69.484715 12.770183 46.905893
F 62.924515 4.032423 36.350593
F 62.828815 11.664983 36.020293
F 58.454615 1.239133 39.726793
F 56.298115 15.302483 33.388393
F 58.065915 3.915033 43.298693
F 67.125615 16.717283 44.367193
F 71.618215 1.247123 44.388693
F 60.505615 12.887683 39.612193
F 58.418315 16.417083 44.172593
F 69.377115 15.374983 47.982593
F 67.328515 1.319543 37.072593
F 58.314015 16.697883 46.892993
F 58.203015 16.714383 39.868993
F 69.510415 7.920903 43.698093
F 56.079815 7.637793 35.952293
F 55.975015 15.460683 35.977693
F 64.905615 15.331583 43.567293
F 64.889115 7.800693 36.081593
F 65.176115 15.432383 36.128093
F 60.709615 15.160383 43.453993
F 58.473015 3.757683 36.239093
F 58.208115 11.399883 36.266993
F 67.212115 3.740503 35.892693
F 67.381015 11.702383 36.240093
F 60.562415 7.430213 48.114593
F 58.241915 11.387383 48.093493
F 55.986315 7.757693 48.155893
F 62.680615 16.803383 47.112993
F 64.889615 15.553683 33.394393
F 67.131515 11.525183 43.304093
F 60.508315 7.613783 43.536593
F 58.448615 1.171203 37.010793
F 65.028615 15.710783 47.969593
F 67.298615 11.597783 40.617793
F 60.457415 7.770113 36.216393
F 60.624415 15.511483 36.155993
F 69.436315 12.961383 39.756993
F 69.322915 7.595713 36.029293
F 69.430315 15.704983 36.164393
F 67.177515 3.991883 43.494693
F 62.605015 1.140953 39.702393
F 62.731215 9.051793 39.530293
F 58.336715 11.543983 43.424993
F 69.525415 13.152983 37.048593
F 69.491215 5.150543 36.959493
F 60.532915 12.846183 36.936793
F 62.764015 3.834993 43.242693
F 63.002615 11.617983 43.445493
F 60.559415 5.239373 37.127593
F 58.290015 3.959763 40.538693
F 62.759715 3.690703 40.589693
F 62.737715 11.536183 40.517093
F 69.461815 15.479683 40.706593
F 69.561415 7.774363 40.874193
F 62.794915 1.330193 36.996593
F 62.693015 9.137723 36.879393
F 67.243115 3.770123 40.909793
F 60.588515 5.102643 39.833993
F 60.566315 15.337783 40.756793
F 60.485515 7.742433 40.764193
F 55.982215 7.833013 40.826893
F 55.847115 15.510583 40.423093
F 58.262315 8.765363 37.088093
F 64.911715 7.610493 40.606493
F 64.892015 15.537083 40.800993
F 69.508815 5.090253 39.706593
F 56.200315 5.087193 36.925193
F 56.145415 12.964183 37.023693
F 65.104915 5.297893 37.164193
F 65.115715 12.837583 37.022693
F 56.074415 5.238633 39.772093
F 56.096815 12.848383 39.696393
F 64.946515 4.913123 39.684793
F 65.058715 12.858283 39.769493
F 56.156015 7.913953 43.498193
F 56.005915 15.279983 43.079193
F 67.328715 8.876853 39.912293
F 65.032215 7.827013 43.429293
F 62.487815 1.305133 44.574993
F 67.323515 1.219193 39.874693
F 58.425015 16.684983 37.029193
F 62.755415 16.890983 39.812193
F 67.164315 11.548383 47.985493
F 62.887115 11.562783 47.882493
F 53.893015 9.058083 37.107093
F 62.674315 16.891983 37.054293
F 71.592915 8.956513 39.651393
F 53.781815 16.522483 44.244593
F 69.475115 7.928363 33.366193
F 53.989115 11.700983 36.069493
F 53.832915 3.864913 40.740093
F 53.856315 9.206353 39.761293
F 53.841215 11.677183 33.302693
F 53.850215 3.868493 36.154493
F 71.585915 3.754493 48.021793
F 71.569315 11.494783 48.129493
F 53.919515 1.350443 39.683293
F 71.592415 11.740483 43.618693
F 71.589115 11.573083 40.900593
F 71.599615 16.753183 44.323793
F 71.451715 8.848903 36.971993
F 53.873215 11.599683 48.058193
F 65.037415 0.078209 33.594693
F 56.155415 0.082008 40.598493
F 69.481915 0.092155 36.104493
F 55.980515 0.060157 36.074093
F 69.585415 0.115244 33.438593
F 69.420515 0.098037 43.511993
F 60.338915 0.071241 43.603793
F 55.753015 0.034848 43.315393
F 56.127615 0.108695 33.338993
F 64.924615 0.020596 43.362693
F 65.003315 0.058870 47.859993
F 69.425215 0.096360 48.073593
F 62.640415 3.810383 50.813493
F 62.701515 11.566983 50.680293
F 60.402215 7.939863 65.436793
F 67.239615 11.562183 65.297293
F 56.201015 7.609743 51.087793
F 56.016515 15.702383 50.624293
F 67.153515 3.727553 65.153493
F 64.870415 7.419283 50.835593
F 64.972615 15.272283 50.579793
F 58.117215 3.972423 65.288393
F 58.256115 3.828173 50.804593
F 58.411015 11.726083 50.906193
F 66.957315 3.881013 50.562193
F 67.290115 11.451683 50.663293
F 60.488015 7.727033 50.919593
F 60.585815 15.548583 50.784193
F 69.382915 15.659183 65.271193
F 69.505415 7.439173 50.726693
F 69.494715 15.461183 50.566393
F 67.173115 16.623983 58.852293
F 62.686115 11.800583 65.137793
F 62.738315 8.936833 54.391393
F 69.436215 7.638043 65.341993
F 60.468515 13.008683 61.927693
F 62.630015 1.215373 54.426893
F 67.175315 9.001003 61.619193
F 62.454115 3.707443 58.219093
F 62.458515 11.536483 58.018893
F 67.201215 16.683183 61.602093
F 62.871115 16.647583 58.970893
F 62.676015 3.679003 55.505393
F 62.508615 11.553183 55.226793
F 55.834315 7.791563 65.430593
F 67.135115 1.303143 58.951193
F 62.601815 1.224983 51.688393
F 62.893015 9.072763 51.769893
F 67.221815 16.670583 51.570693
F 64.882415 5.257123 61.542793
F 67.372115 11.537183 62.584793
F 69.361015 4.885013 58.885793
F 56.127615 7.591313 55.408393
F 55.912015 15.523883 55.306493
F 58.310515 16.757283 54.485993
F 64.993115 7.630893 55.392393
F 65.021215 15.224783 55.182193
F 57.924315 3.963993 62.691093
F 56.161615 5.060543 51.834193
F 56.151615 13.099283 51.707493
F 64.804615 4.900773 51.774093
F 64.989015 12.752483 51.571593
F 56.274215 4.999953 54.541693
F 55.958315 13.084883 54.454493
F 64.657515 5.125633 54.462693
F 64.803415 12.694183 54.422093
F 56.016015 7.762793 58.119793
F 55.886915 15.364783 57.963193
F 58.200715 8.765713 61.750393
F 64.812815 7.639113 58.135093
F 64.972515 15.261283 57.845593
F 62.826115 16.683383 61.690993
F 58.139815 1.231173 54.684193
F 58.254215 9.113413 54.503593
F 67.292415 16.534283 54.327593
F 67.197815 1.191003 54.416893
F 67.174215 8.760213 54.313893
F 58.184915 1.316223 61.968693
F 58.303715 3.845323 58.197393
F 58.114415 11.668583 58.066193
F 67.014015 3.804403 57.997893
F 66.924915 11.527583 57.909693
F 58.508115 3.750493 55.499993
F 58.174815 11.655483 55.372893
F 67.119815 3.804543 55.347793
F 67.130015 11.369983 55.182993
F 58.245115 1.300133 51.882193
F 58.317215 9.128913 51.790893
F 62.798915 16.625783 54.306293
F 67.192315 1.321623 51.660593
F 67.139315 8.794673 51.491493
F 58.153015 16.754683 61.518093
F 60.490615 7.768523 55.380593
F 60.555515 15.622983 55.384593
F 65.047615 12.836983 61.663793
F 69.402515 7.408213 55.160293
F 69.482215 15.389883 55.288093
F 67.127715 3.962893 62.568393
F 60.528515 5.112013 51.691693
F 60.651715 13.006383 51.628793
F 69.384115 4.767613 51.569493
F 69.345515 12.915483 51.691393
F 60.600915 5.029503 54.389193
F 60.325115 13.029983 54.387193
F 69.461215 4.879473 54.358393
F 69.251915 12.849083 54.295993
F 60.328315 7.581933 58.088093
F 60.569515 15.394283 58.071093
F 69.680915 12.896383 61.574893
F 69.236615 7.642873 57.995393
F 69.444215 15.386683 58.063793
F 53.773815 4.038673 58.133593
F 62.793715 1.211303 61.913393
F 62.666715 8.930053 61.628093
F 67.268415 1.483463 61.785493
F 60.386115 12.819283 59.211293
F 60.388215 5.244903 59.173793
F 58.199315 9.027123 58.997793
F 58.205615 11.453283 62.451093
F 58.144615 16.700383 58.776993
F 69.455915 15.479483 62.508893
F 69.453915 7.708033 62.696193
F 62.633315 3.846753 62.442293
F 62.721515 11.505483 62.364193
F 69.163615 12.906183 58.873993
F 60.449315 15.617083 62.600793
F 62.746915 1.239923 59.158793
F 62.717515 9.032633 59.004093
F 58.243615 16.819083 51.768793
F 60.389015 7.541023 62.730893
F 60.235615 5.096773 61.831593
F 67.008815 8.997803 59.047393
F 55.891515 7.816353 62.669293
F 56.014715 15.643883 62.683493
F 58.325915 1.259563 58.952993
F 64.873615 7.867093 62.739293
F 65.012915 15.539083 62.669393
F 69.555315 5.102633 61.640593
F 56.033915 5.141163 58.887493
F 55.995415 12.974283 59.185093
F 64.750915 4.991793 58.928193
F 64.709415 12.713683 58.872993
F 55.756915 5.241933 61.682493
F 55.947715 12.948383 61.983293
F 62.812915 16.694783 51.702793
F 64.876015 15.551583 65.452193
F 64.875115 7.573963 65.479093
F 53.840515 16.631883 59.026093
F 53.955315 11.693683 58.066293
F 53.866415 4.034633 50.804593
F 58.043715 11.695783 65.178593
F 60.251515 15.594583 65.465993
F 53.942515 3.912523 55.358793
F 62.552215 3.956733 65.314993
F 65.015415 0.132704 62.853993
F 53.930215 1.342213 51.674593
F 55.922215 0.212125 65.435893
F 53.794415 16.806983 51.592893
F 71.604015 11.771983 65.327793
F 55.890315 0.071630 62.725793
F 71.623315 16.697683 61.542793
F 54.068915 11.592383 50.900593
F 53.836815 11.545283 55.334693
F 53.948515 9.004103 51.846193
F 71.541115 11.418283 58.234293
F 71.580915 3.524613 58.182693
F 71.590715 3.802403 65.278293
F 71.648715 8.922233 54.588393
F 71.626115 8.820853 51.887293
F 71.639715 11.538383 55.463293
F 53.891515 1.295163 54.372593
F 71.630115 3.749643 50.664793
F 71.462515 8.781473 58.986393
F 69.400115 0.093292 62.411593
F 69.494015 0.054384 55.472793
F 60.578915 0.049409 57.934093
F 56.146815 0.087572 50.702093
F 56.029815 15.391783 65.365993
F 62.460915 24.492883 3.420963
F 62.799215 32.193383 3.424383
F 62.463415 24.546283 0.729250
F 67.201515 24.433483 0.700308
F 62.520615 27.169283 7.105443
F 58.173415 19.397783 14.050093
F 62.678415 19.447083 6.898793
F 69.359515 23.362283 14.444493
F 69.417615 30.960583 14.125993
F 55.834115 23.478083 7.209553
F 62.390815 27.178683 4.309643
F 69.116815 20.741683 0.708622
F 62.487215 19.559083 4.227163
F 60.342215 31.052783 14.246993
F 69.437815 20.607583 10.723993
F 69.374515 28.278783 10.628293
F 56.070115 20.886283 15.243793
F 64.778415 28.350083 0.707374
F 60.293415 20.498183 10.522593
F 55.692615 28.399883 10.760893
F 55.826815 31.079583 4.385943
F 58.419315 27.253283 14.219093
F 64.874715 30.907883 4.345233
F 64.795515 23.382983 4.418753
F 55.497615 20.867183 10.794193
F 58.150215 32.400783 7.921953
F 58.240915 32.227083 0.830927
F 67.121415 24.749783 15.315393
F 55.677115 28.638683 3.451343
F 55.622115 20.798783 3.700623
F 64.723015 28.386383 3.441213
F 64.798915 20.778583 3.434003
F 56.007815 30.898583 7.213803
F 55.515515 20.790583 8.117613
F 64.651115 31.007383 7.133023
F 64.924315 23.190583 6.991703
F 58.059515 24.693683 3.555403
F 58.180215 32.315083 3.516463
F 67.142515 24.490683 3.506233
F 67.085015 32.153983 3.353733
F 57.943615 27.156283 7.186323
F 60.314215 28.465883 10.755293
F 55.576315 23.302683 11.748793
F 67.005715 27.059583 7.237763
F 67.092215 24.478883 7.912183
F 67.285915 19.204183 6.771463
F 57.869215 27.209783 4.448363
F 58.105615 24.618483 7.916293
F 58.107615 19.495083 4.301263
F 66.871415 26.997083 4.473233
F 69.292615 20.644483 7.941723
F 67.056215 19.334283 4.055013
F 56.075015 28.359983 0.498394
F 64.615315 20.859883 0.746710
F 60.317815 20.529983 0.616549
F 55.784715 20.611983 1.006723
F 60.521515 31.109683 4.283193
F 60.260615 23.223883 4.429843
F 69.448415 30.870783 4.349203
F 69.383915 23.087683 4.286203
F 57.867915 27.130483 11.580693
F 69.377915 23.248683 11.684693
F 60.577215 31.152883 11.590893
F 55.770915 31.104883 14.310293
F 60.168515 28.575283 3.443243
F 60.298115 20.723183 3.360123
F 69.301815 28.159383 3.328203
F 69.285015 20.681983 3.432003
F 60.236215 31.041283 7.092593
F 60.332415 23.445383 7.216933
F 69.158815 30.895483 6.960333
F 69.464815 23.223083 6.927343
F 62.432215 24.460983 10.684893
F 62.660915 32.329583 10.546993
F 57.898315 24.553583 10.651393
F 67.301015 32.363983 15.084493
F 62.588115 27.269683 14.233993
F 69.163615 28.272683 7.951053
F 62.921115 19.478983 14.081193
F 62.709915 32.159283 0.722331
F 62.547415 24.710283 15.125693
F 55.775415 28.311383 8.072723
F 62.586915 27.007783 11.554693
F 60.309315 20.593283 7.787263
F 62.676715 19.389083 11.297593
F 65.042115 20.740983 15.183793
F 64.786315 28.499983 15.158793
F 66.952015 32.309683 0.592521
F 62.594915 24.481683 7.858993
F 62.445815 32.522583 7.887183
F 67.142915 32.203683 8.013133
F 58.040415 32.308983 15.074393
F 55.853615 23.237983 4.393943
F 60.140815 23.085983 11.407693
F 64.891815 31.014283 11.471993
F 64.770415 23.173583 11.612193
F 62.585715 32.276083 15.115093
F 69.481115 28.448783 0.700418
F 64.824415 28.378483 7.917623
F 65.060115 20.527583 7.793173
F 60.525915 20.711883 14.954493
F 57.870915 19.411383 7.249553
F 64.664515 28.441283 10.565093
F 64.829815 20.700083 10.411493
F 55.927115 23.471483 14.420193
F 69.367515 28.449883 15.230593
F 65.022715 31.120183 14.323393
F 64.931815 23.495683 14.377693
F 60.560615 28.630083 15.249993
F 58.157015 32.124583 10.633693
F 67.071515 24.514383 10.698893
F 67.059115 32.223683 10.582793
F 60.386015 23.357983 14.180993
F 69.647115 20.627783 14.928993
F 58.202815 24.828883 15.200193
F 67.197015 27.246983 14.336693
F 60.293415 28.371083 7.960443
F 67.241715 19.481083 14.256893
F 56.101215 28.513283 15.093793
F 58.176715 24.468383 0.875853
F 57.955115 19.528683 11.388593
F 67.043215 27.159383 11.583993
F 69.272315 30.785683 11.482493
F 67.098015 19.524383 11.530093
F 55.769715 30.994883 11.499793
F 60.374515 28.532283 0.696991
F 71.478415 27.113983 7.251283
F 71.590215 26.939683 4.491973
F 71.590015 27.047583 11.597893
F 53.745815 32.051583 8.185653
F 53.757515 24.654183 15.548893
F 53.826215 32.160883 0.957438
F 71.606215 27.132183 14.437893
F 71.602915 32.295783 10.504593
F 71.512815 24.430083 0.569443
F 71.494315 31.942983 3.293413
F 71.420415 32.270083 7.894353
F 66.993515 34.770683 4.164653
F 67.236815 34.688783 6.766163
F 58.219615 34.674183 11.688093
F 53.751315 17.398583 15.124493
F 55.953315 23.237183 0.154962
F 62.767115 24.442383 25.232193
F 62.847515 32.386683 25.051293
F 60.488215 31.200083 18.765193
F 65.000515 31.116783 18.613193
F 62.757315 27.071183 28.730093
F 55.951515 21.178583 18.007693
F 64.961415 20.768783 29.715693
F 69.449215 28.418483 17.880693
F 58.579815 32.148983 32.492193
F 65.092915 20.264183 32.341593
F 62.641715 27.079383 25.900793
F 54.183815 34.769983 26.050393
F 65.066515 20.619083 25.202593
F 67.491815 32.118683 32.419793
F 58.172815 27.184783 19.070693
F 60.384015 20.522483 25.254193
F 62.471115 24.750783 22.469393
F 62.961815 32.320783 22.294993
F 60.410615 28.537483 17.931993
F 58.135115 32.404383 17.843893
F 56.091915 28.488083 25.079193
F 56.185415 23.014283 26.109593
F 64.972315 30.890083 26.122993
F 64.987215 23.253583 26.171893
F 69.511315 28.281383 32.579193
F 62.587215 19.175683 26.184893
F 62.670915 27.100483 21.290993
F 64.897915 20.670483 22.376993
F 69.573415 28.458283 29.798593
F 55.990915 31.091683 19.015093
F 64.877015 28.191983 25.172793
F 67.315215 19.395983 26.086493
F 56.172015 30.850683 28.948293
F 56.171715 22.953183 28.814493
F 64.949415 30.680383 28.767893
F 67.135215 24.461483 29.670893
F 58.282015 27.160383 26.237493
F 58.589915 32.199083 25.361493
F 67.214415 24.607683 25.299593
F 67.191515 32.201183 25.170193
F 58.340515 26.885083 29.028993
F 58.280115 19.682583 18.570693
F 58.127015 19.053183 28.620293
F 67.211515 27.125083 28.935293
F 56.254815 31.041283 26.256793
F 67.246015 19.278983 28.768093
F 55.532515 28.267583 22.398793
F 62.665515 24.745883 17.879193
F 53.818415 32.109983 17.877093
F 67.149715 27.106183 26.164093
F 58.186815 24.561183 22.481393
F 53.803315 24.494183 32.319593
F 69.617815 30.891183 18.732893
F 71.596215 24.260583 22.409893
F 67.120915 24.541583 22.561893
F 69.620115 30.958883 21.378893
F 60.748615 30.853883 26.138693
F 58.349115 24.384383 25.259993
F 69.457015 28.347883 25.188493
F 69.399115 23.180783 26.012393
F 60.372515 23.409783 18.853193
F 60.305215 20.695383 22.410293
F 67.255915 27.149483 21.627593
F 69.493015 20.449783 22.463993
F 60.401915 28.343983 25.217593
F 60.521015 23.081883 26.191593
F 58.193415 19.094083 25.939193
F 69.505815 20.681383 25.119193
F 60.820815 31.170383 28.961393
F 60.621115 23.029483 28.809993
F 69.447015 30.901683 26.141093
F 56.159815 28.419983 32.480893
F 62.635615 32.253383 17.760593
F 67.444215 32.337983 22.282293
F 60.428415 23.421283 21.481693
F 67.147015 19.471183 18.621293
F 62.714015 24.530983 29.785493
F 63.081215 32.303783 29.877993
F 65.121615 28.508983 18.012493
F 56.002515 28.526783 17.963793
F 56.089515 28.273583 29.791193
F 56.025615 20.298383 29.593993
F 64.973815 28.195583 29.732493
F 64.866715 23.293083 28.882193
F 58.191915 27.188883 21.762893
F 58.190815 24.748383 17.839593
F 64.966315 20.718083 17.834093
F 69.425515 23.060883 29.023593
F 55.882715 23.607583 19.062693
F 67.321215 32.250983 17.840993
F 65.151115 31.145083 21.444593
F 67.222315 19.336583 21.549693
F 58.307015 24.274183 29.620093
F 58.434915 32.253383 29.770493
F 62.780215 19.148283 28.882393
F 67.201515 32.003683 29.822893
F 60.553115 28.411683 29.690093
F 60.410415 20.416483 29.500993
F 69.485815 31.018383 28.839093
F 69.553415 20.514683 29.820493
F 56.107715 20.488883 24.982593
F 67.106115 24.444783 17.986393
F 67.257615 27.101683 18.853393
F 64.905015 28.498383 22.435693
F 62.695315 27.248983 18.665193
F 53.972115 27.192283 26.058293
F 60.611715 20.981483 17.770193
F 55.749615 20.789083 22.202993
F 60.756615 30.903083 21.555293
F 58.560515 32.146683 22.641493
F 62.576515 19.491883 21.423293
F 69.175415 23.034183 18.841693
F 69.243815 23.063183 21.555493
F 69.630015 28.450783 22.470493
F 60.551815 28.339883 22.505193
F 64.874015 23.223283 18.698493
F 62.695915 19.414983 18.662593
F 55.821415 23.468183 21.699293
F 58.166615 19.567583 21.417293
F 69.395015 20.653683 17.702093
F 64.875715 23.327183 21.616493
F 65.060115 28.340383 32.521493
F 53.951715 31.869383 22.253493
F 56.361115 30.717983 21.680093
F 69.589215 20.619683 32.544293
F 53.886815 31.991783 29.532993
F 56.101415 20.431383 32.435493
F 71.602715 24.361783 25.249693
F 60.491115 20.784383 32.285593
F 62.788215 24.345083 32.488893
F 66.961015 24.450683 32.428793
F 60.595015 28.198783 32.409593
F 53.983115 26.932783 28.842293
F 58.227515 24.345483 32.485293
F 54.168415 32.325983 32.262593
F 53.901115 24.397083 29.613593
F 53.968715 32.261783 24.978393
F 54.061215 24.575583 25.143293
F 63.095015 32.328983 32.502493
F 53.912415 19.195483 25.979293
F 67.241215 34.739883 18.767493
F 71.580415 27.127283 18.827393
F 67.253115 34.532583 29.048193
F 71.386115 24.383483 17.876393
F 71.600815 24.426983 32.566493
F 53.952315 34.712983 18.772493
F 67.324315 34.756983 26.123093
F 58.284815 34.768883 21.679993
F 53.832015 34.554183 21.586093
F 54.081115 34.666783 28.771493
F 62.646215 24.542483 47.217693
F 62.987615 32.263183 46.942793
F 53.830915 24.439683 44.467393
F 67.272215 19.196383 33.378493
F 64.812515 22.864183 33.465593
F 53.883815 24.322583 47.183793
F 55.926015 23.081883 33.490893
F 60.680415 30.996083 47.848493
F 58.168315 19.235783 47.895593
F 53.835715 19.338883 35.908693
F 62.727515 24.527283 44.452393
F 62.829415 32.107283 44.274893
F 53.996115 19.353483 40.694693
F 69.498315 23.128483 47.986593
F 56.115615 30.994983 48.030393
F 56.122815 23.036083 48.024793
F 58.220915 34.676083 43.218693
F 53.808915 27.022083 43.512693
F 56.059515 28.216683 44.560193
F 56.000215 20.433983 44.279593
F 64.939315 28.426983 44.466893
F 65.132515 20.654683 44.238693
F 55.985415 28.372883 47.283193
F 55.965815 20.409283 46.952293
F 64.828915 28.312183 47.166593
F 65.140015 20.707983 47.093193
F 58.191315 24.451683 47.231993
F 58.421115 32.162883 46.937993
F 67.264315 24.435983 47.183593
F 67.499115 32.053383 46.988993
F 58.436215 34.655983 48.082093
F 67.336215 32.081783 39.825093
F 69.367315 23.204883 33.367793
F 62.736815 19.396483 33.525493
F 69.488815 28.465083 36.929993
F 60.470015 23.282583 48.132293
F 58.091115 24.432183 44.442793
F 58.622515 32.082383 44.290293
F 67.177815 24.577583 44.496693
F 67.185515 32.079183 44.313193
F 58.363315 26.936383 33.409393
F 62.884215 26.912783 33.501993
F 69.566315 31.083583 35.868993
F 60.528715 23.231583 33.443393
F 60.433915 28.249683 44.339493
F 60.423615 20.664483 44.453293
F 69.227715 28.339183 44.336793
F 69.515315 20.639283 44.371393
F 60.253515 28.300083 47.092593
F 60.379115 20.532783 47.157093
F 69.372715 28.325583 47.098793
F 69.521515 20.497983 47.025693
F 62.676015 26.893383 36.115193
F 69.498415 30.809383 43.496893
F 62.587215 19.450683 36.158193
F 60.445215 23.263483 43.494093
F 67.163415 26.956583 36.017593
F 60.420615 20.720483 39.815893
F 58.191515 26.972383 40.749393
F 58.112215 26.961183 48.055793
F 62.613515 27.206083 48.076693
F 69.573015 30.786983 40.726593
F 60.239115 20.663183 37.136293
F 65.127415 30.691183 36.146793
F 69.476615 30.880583 48.143793
F 64.911915 23.316383 48.101293
F 67.314215 19.371883 48.022093
F 60.569315 30.870783 40.606793
F 55.980715 30.963883 36.185393
F 55.885015 23.159283 36.275793
F 60.804315 30.779483 33.259493
F 64.792415 23.002583 36.178593
F 58.473615 27.115283 36.077293
F 65.287115 30.840783 33.435193
F 58.346815 19.155183 36.023493
F 67.063515 24.231983 37.138593
F 67.199215 24.468183 39.896393
F 67.233915 19.443483 36.185693
F 58.301515 34.680683 40.568493
F 62.790415 19.461483 47.861193
F 58.301115 19.300683 40.630193
F 69.301815 28.283783 39.656793
F 58.300615 32.247683 36.800593
F 58.200815 26.875183 43.482193
F 67.250115 19.353783 40.687193
F 67.065915 27.159983 43.411393
F 67.352815 19.359383 43.376093
F 58.293415 32.167683 39.554193
F 60.597015 30.928383 36.022393
F 60.310015 23.104683 36.062193
F 67.314315 32.025883 37.057593
F 69.533715 20.707183 36.997893
F 62.760115 24.457983 39.892593
F 62.817815 32.164183 39.634593
F 58.390015 19.307583 43.381093
F 60.330215 28.314483 39.946193
F 62.786715 27.191683 43.383493
F 60.601015 28.309683 37.248993
F 62.810315 19.360583 43.460593
F 60.810215 30.810683 43.266793
F 69.274015 23.163283 43.518693
F 60.451115 23.295283 40.681593
F 62.610115 27.019883 40.744093
F 69.385215 20.687083 39.763693
F 62.568115 19.407883 40.659793
F 69.324215 23.165483 36.058193
F 65.140815 30.869183 47.885093
F 69.389415 23.217983 40.748493
F 62.550215 24.417983 37.048893
F 62.853915 32.078683 36.851493
F 58.204415 24.499783 36.981593
F 67.101915 26.982083 40.627593
F 56.232015 31.027483 40.909593
F 56.178415 23.126683 40.850293
F 65.040815 30.722983 40.635193
F 64.909115 23.274483 40.808693
F 56.181515 28.404483 37.157293
F 56.113915 20.433283 36.869693
F 64.857715 28.185183 36.926793
F 64.820515 20.389483 37.201093
F 56.008015 28.351283 39.809993
F 56.110915 20.685183 39.761593
F 64.854115 28.238083 39.641993
F 64.810415 20.778483 39.961993
F 56.311115 30.726783 43.724393
F 56.012515 23.168583 43.485893
F 64.992515 30.915383 43.176693
F 64.926515 23.297883 43.539793
F 58.163115 24.498083 39.590193
F 56.180515 30.976083 33.391893
F 67.133715 26.980983 48.039793
F 67.366315 34.589183 40.575093
F 58.364015 19.178383 33.285093
F 67.220115 27.060683 33.262593
F 53.804115 24.493383 37.321693
F 53.914015 31.829383 44.443793
F 69.728615 30.921983 33.200293
F 67.293615 34.541983 43.465193
F 58.350315 34.701283 33.326993
F 53.842915 24.303883 39.964593
F 53.942615 32.080483 47.139393
F 53.965415 27.005783 33.306393
F 53.797615 19.108983 43.320893
F 53.918115 26.945083 40.772393
F 53.853515 32.344683 36.961093
F 53.886515 19.061483 33.119393
F 53.742615 19.108283 47.817093
F 53.987615 32.108383 39.783493
F 53.853115 34.722883 47.945593
F 67.331115 34.699583 36.188893
F 71.525615 27.116783 43.476793
F 54.041515 26.902683 36.030793
F 62.794415 34.718083 40.707593
F 67.469915 34.659483 33.384193
F 71.521515 24.482583 44.458793
F 71.537615 27.034083 40.784693
F 71.490915 24.479783 39.719793
F 53.919215 34.387383 43.441593
F 53.993615 34.535783 40.750593
F 67.106815 34.691483 47.714793
F 62.855515 27.224683 50.921893
F 66.902515 19.458083 65.453693
F 53.767515 24.422683 51.723793
F 67.106315 24.459083 58.893093
F 53.791615 24.573283 59.080793
F 64.909515 20.602983 59.041293
F 56.103215 30.891883 50.860793
F 55.955315 23.041183 50.780893
F 65.114315 30.902483 50.764193
F 64.954415 23.162783 50.835793
F 58.273915 26.848583 50.844393
F 64.786415 28.272783 59.047093
F 58.089815 19.283083 50.741193
F 67.257215 26.903683 50.835893
F 58.381715 26.991483 65.231993
F 67.175615 19.225883 50.684193
F 60.467215 31.016583 50.571393
F 60.442915 23.330883 50.836293
F 69.649715 30.802783 50.843493
F 69.463415 22.982383 50.730393
F 62.724815 24.408583 54.620693
F 62.748215 32.223383 54.324793
F 58.208315 32.092383 59.152893
F 64.955415 28.409883 61.646393
F 62.487115 26.930883 58.034593
F 69.255015 23.313083 62.339793
F 62.886815 19.224883 57.865593
F 69.347915 20.525983 61.590593
F 53.787515 19.341383 58.286393
F 58.207615 24.270483 59.256393
F 62.673715 27.004483 55.203193
F 53.995715 27.217183 50.829793
F 62.803915 19.181183 55.091293
F 62.738415 19.514783 50.690993
F 64.850215 20.593083 61.821593
F 55.952815 28.149983 61.745793
F 62.620315 24.493683 51.643793
F 62.828815 32.196683 51.651893
F 55.842915 20.737883 61.967193
F 67.253415 32.172983 58.952893
F 56.035315 30.799483 55.457893
F 55.996315 23.042383 55.482593
F 64.959915 30.832683 55.199193
F 65.005415 23.178483 55.249793
F 56.328415 28.353283 51.729293
F 55.854215 20.448383 51.615293
F 65.071415 28.369283 51.792993
F 64.989415 20.506383 51.687493
F 56.058515 28.160683 54.416893
F 55.932115 20.454583 54.393393
F 65.058015 28.297383 54.396393
F 65.119915 20.547183 54.419693
F 55.970915 30.884183 58.223793
F 55.910815 23.130683 58.285893
F 64.909015 30.872283 57.999693
F 64.857115 23.189383 58.036693
F 58.113615 24.299583 54.405693
F 58.259015 32.060883 54.441793
F 67.317315 24.524283 54.432993
F 67.183615 32.148083 54.278993
F 58.117315 26.804883 57.977093
F 67.172715 19.281283 62.616593
F 58.048915 19.297883 58.019493
F 66.861515 27.148283 58.018193
F 67.193715 32.287283 61.673393
F 66.933115 19.190983 58.027093
F 58.345915 26.887383 55.316693
F 60.415515 20.419883 61.761493
F 58.158315 19.400783 55.311193
F 67.470815 27.107083 55.328593
F 60.578815 28.456283 61.663593
F 67.188315 19.059583 55.316293
F 58.105315 24.307483 51.752593
F 58.256115 32.388983 51.787193
F 67.159515 24.385683 51.587893
F 67.152815 32.210083 51.687993
F 60.487415 30.919683 55.381093
F 60.513615 23.130983 55.275493
F 69.357815 30.975683 55.327393
F 69.522415 23.030283 55.168693
F 60.585115 28.377383 51.605693
F 60.290115 20.594783 51.490393
F 69.440115 28.221183 51.671493
F 69.519715 20.307183 51.567093
F 60.472915 28.329783 54.291693
F 60.473815 20.571083 54.202393
F 69.606415 28.309783 54.347693
F 69.417615 20.419683 54.422693
F 60.417215 30.878683 58.081093
F 60.351715 23.107583 57.964093
F 69.371215 30.709983 58.093393
F 69.252415 23.082283 57.936793
F 62.381215 24.370483 61.649093
F 62.875115 32.277683 61.635793
F 60.535915 31.018683 62.503793
F 67.176215 27.095783 62.860593
F 69.353315 30.897183 62.590893
F 58.217515 24.296283 61.880493
F 60.481115 20.366583 59.016393
F 66.863715 24.552983 61.530493
F 60.327215 28.317283 58.931693
F 69.500015 20.456483 58.866393
F 62.756915 26.920283 62.525693
F 69.209115 28.206583 59.172493
F 62.610815 19.231583 62.427893
F 58.211615 32.307483 61.874493
F 60.457315 22.938083 62.741993
F 58.112415 19.181783 62.603693
F 62.566115 24.393383 58.954993
F 62.731715 32.224983 58.820793
F 69.466315 28.335083 61.913893
F 58.290915 27.014683 62.393093
F 55.987615 30.769383 62.540893
F 55.832115 23.275383 62.940793
F 65.013915 30.873283 62.475893
F 64.741715 23.133283 62.632493
F 56.030015 28.207083 59.045493
F 55.946315 20.607883 59.106493
F 64.890015 30.864383 65.240993
F 56.024215 30.960583 65.354993
F 64.868515 23.416783 65.347693
F 60.336115 30.978483 65.328493
F 62.813915 34.710683 58.035093
F 60.428315 23.219483 65.404393
F 53.772015 24.566483 61.804693
F 53.840115 24.289983 54.513593
F 69.366215 31.073283 65.290793
F 69.305115 23.140983 65.191993
F 53.891715 26.735983 55.437593
F 62.529015 19.392483 65.222593
F 67.033315 27.042483 65.471993
F 53.840515 32.148183 54.681593
F 67.256115 34.671683 58.012193
F 57.943515 19.362583 65.393893
F 71.392715 27.073383 58.131293
F 62.516815 27.127983 65.402793
F 53.758015 32.204183 59.225793
F 53.816115 34.615683 50.735693
F 71.626315 19.248583 62.560593
F 53.783915 34.641083 58.163993
F 58.108415 34.624283 57.980493
F 71.573015 24.453483 61.689893
F 71.573615 32.137883 58.906693
F 71.648515 27.009183 65.545393
F 66.929715 34.621883 55.221793
F 53.878315 34.762883 62.765693
F 53.816015 32.108783 51.883793
F 71.649715 26.923283 62.624593
F 71.424515 19.602283 65.280693
F 71.535115 24.531683 59.055093
F 71.643215 24.491483 51.388793
F 71.603715 19.032083 55.349393
F 62.778815 34.743583 62.563793
F 62.728915 47.631583 3.449853
F 62.857015 40.213583 3.456063
F 60.559515 43.784483 0.628121
F 56.000815 51.440683 0.668041
F 62.687115 50.468383 7.219963
F 62.727515 42.694383 7.200973
F 65.025315 36.061183 0.660817
F 69.479415 43.975383 0.635046
F 62.686115 50.254483 4.439193
F 62.767715 42.724583 4.440093
F 55.921315 46.311883 14.241193
F 56.146715 38.609883 4.445853
F 60.395615 51.634783 10.783493
F 58.064815 50.364383 11.615093
F 62.649615 39.858383 15.100493
F 69.538315 51.568683 8.082633
F 64.934715 51.660383 10.684293
F 55.975815 46.378783 7.122713
F 65.038715 38.727383 4.363233
F 64.973915 46.518983 4.354303
F 55.899115 36.203083 0.852487
F 56.108015 43.920983 0.843378
F 60.523115 36.283483 3.374893
F 55.781715 35.958983 10.954993
F 60.557115 51.408183 0.659001
F 69.357915 51.773283 0.666442
F 69.503015 51.612883 3.331633
F 55.855115 43.767683 15.066393
F 55.745215 43.826083 3.537113
F 62.873915 40.146883 0.726602
F 64.874315 36.012983 3.266493
F 64.934815 44.001583 3.368373
F 55.905615 38.551283 7.174523
F 69.421715 38.783883 14.351793
F 65.096015 38.695083 7.043033
F 65.075615 46.535983 7.124903
F 58.143615 47.734083 3.332243
F 58.289715 39.862083 3.484223
F 67.250415 47.677483 3.527563
F 67.278115 39.913383 3.301173
F 58.023315 50.272883 6.897023
F 58.112815 42.525283 6.986023
F 67.295115 50.225583 7.273503
F 67.130415 42.594983 6.848723
F 67.182815 47.802683 0.546567
F 57.983015 42.523583 4.149393
F 67.357115 50.355983 4.458643
F 67.163015 42.597583 4.058963
F 56.071215 38.556983 11.559793
F 64.920915 51.795183 7.956363
F 55.996215 51.744383 3.360493
F 67.151315 39.906883 0.549525
F 60.733615 38.864783 4.317433
F 60.410215 46.578583 4.227773
F 69.470915 38.754683 4.342983
F 69.557315 46.487583 4.127263
F 62.458615 47.761783 15.388493
F 58.238915 40.007583 0.830674
F 55.636715 36.094783 15.250293
F 69.352815 36.114183 0.843395
F 55.887815 36.013883 3.516693
F 60.359215 36.373783 0.556062
F 55.798315 51.464083 7.740693
F 65.044715 43.904083 0.630347
F 60.369815 43.904883 3.393803
F 65.024615 38.814483 14.381093
F 69.414315 36.085583 3.531993
F 69.570815 43.811083 3.381173
F 60.587615 38.796983 6.950403
F 60.388915 46.563283 7.018133
F 69.384115 38.620783 6.967253
F 69.515515 46.310483 6.907353
F 62.746515 47.850583 10.621193
F 62.764015 40.147683 10.788293
F 64.975815 51.485483 15.176193
F 55.822315 43.796783 7.920173
F 62.608015 50.354483 14.266993
F 62.782415 42.485783 14.192193
F 58.210215 47.611483 15.053693
F 62.740215 47.657383 0.726472
F 62.659815 50.340083 11.650193
F 62.538815 42.823883 11.422693
F 69.458215 36.274383 15.208893
F 67.109915 47.673683 15.356293
F 62.682615 47.864383 7.883453
F 62.821815 40.012483 7.915053
F 58.174015 47.686983 0.597799
F 60.493815 43.687083 14.992593
F 55.954515 36.010583 8.087663
F 55.783915 46.476083 11.561793
F 64.963515 38.704883 11.621293
F 64.976215 46.504183 11.571193
F 60.470215 51.488983 3.297903
F 69.482115 51.484183 10.666793
F 69.486115 43.799383 15.323093
F 69.421615 46.411783 14.568493
F 65.034615 35.968883 7.776643
F 65.049915 43.918083 7.990543
F 55.672615 51.640983 15.018393
F 55.947315 46.472883 4.401123
F 60.270815 38.615483 14.195193
F 69.251015 51.650483 15.172093
F 65.051715 36.127883 10.594693
F 64.812515 43.923883 10.767693
F 55.970315 43.904283 10.661293
F 57.965615 50.255383 14.443493
F 65.085915 36.111283 15.222693
F 64.793315 46.439583 14.190593
F 58.138815 47.850183 10.619693
F 58.326315 39.992083 10.645393
F 67.231215 47.885083 10.783593
F 67.148215 40.006183 10.619393
F 69.514315 36.311383 10.878793
F 58.001015 42.502983 14.090593
F 67.209415 50.263383 14.198893
F 67.253315 42.578783 14.233593
F 60.402215 36.018983 15.059193
F 58.204415 42.490983 11.459693
F 67.121315 50.475883 11.555193
F 67.108515 42.641083 11.570693
F 58.151415 47.738783 7.779003
F 58.256815 39.862583 7.859323
F 67.367715 47.695383 8.028423
F 67.240615 39.996883 7.925083
F 65.020415 43.855683 15.101493
F 60.383915 46.542583 11.524793
F 69.301615 38.909483 11.669493
F 69.377315 46.422883 11.800993
F 67.147015 40.069383 15.402393
F 60.341915 36.229383 7.878743
F 60.293215 43.919183 7.729233
F 60.392215 51.463383 15.077193
F 69.364815 36.136983 8.035373
F 69.356915 43.804583 7.880763
F 60.492415 46.369283 14.251193
F 60.593615 38.660783 11.477193
F 60.292215 43.964283 10.418193
F 57.944515 39.972483 15.044893
F 65.008615 51.527283 3.517533
F 69.218515 43.985383 10.572593
F 58.167715 50.245883 4.215253
F 64.903815 51.480983 0.774382
F 55.672515 38.634483 14.185893
F 60.274315 51.485483 8.086363
F 60.326815 35.977583 10.617993
F 55.903315 51.578283 10.468493
F 71.597515 34.784483 6.902973
F 62.870015 34.877683 14.139093
F 62.717415 35.036383 11.458693
F 71.623615 34.804283 11.723993
F 58.149715 34.901783 6.975963
F 67.327215 34.835783 11.533093
F 62.584415 35.042283 6.890793
F 71.605715 50.189283 4.312073
F 62.722715 34.915383 4.206003
F 53.833715 47.687583 15.097593
F 53.755815 47.696583 8.048193
F 67.316215 34.856283 14.281193
F 53.826615 39.904583 3.514163
F 57.974115 34.985183 14.308693
F 71.438315 42.677883 11.416093
F 71.605915 42.667983 14.136193
F 71.647815 42.266983 4.422933
F 71.593415 39.765783 7.974203
F 71.509415 42.439383 7.172483
F 71.653515 50.243283 11.768293
F 71.593015 47.559483 10.895993
F 71.654215 47.735283 0.808190
F 71.631115 34.821983 14.512893
F 58.335815 34.985283 4.175513
F 53.796215 34.840083 0.038751
F 62.939415 47.495583 25.412493
F 62.912215 40.017983 25.267993
F 53.906215 42.310383 18.501993
F 60.725015 51.444583 32.496893
F 62.742715 50.157283 28.849593
F 62.900615 42.394783 28.854493
F 54.223815 47.622783 32.263593
F 65.198415 51.457983 17.900993
F 62.846215 50.108283 26.042293
F 62.953815 42.567483 26.100393
F 69.393715 36.275383 18.055693
F 58.282415 42.458883 18.764493
F 62.816115 47.616283 22.521293
F 62.682115 39.982883 22.658793
F 69.733215 46.273583 21.745093
F 69.517615 38.876283 21.681093
F 56.223015 38.691483 26.126293
F 56.489015 46.301883 25.971493
F 65.236215 38.585283 26.103393
F 65.267415 46.198983 26.181593
F 58.391415 50.222783 18.628593
F 54.061315 39.826183 25.167693
F 69.609215 43.847983 32.554593
F 53.968915 42.472583 21.193993
F 65.028715 51.416083 24.999293
F 65.035215 43.899883 22.205693
F 62.975215 47.530983 32.533593
F 65.244815 43.687583 32.370693
F 56.134615 43.514983 25.270593
F 58.295615 39.903983 17.934693
F 65.066215 36.028783 25.161293
F 65.307415 43.711383 24.947593
F 56.071715 38.559783 28.779693
F 56.301515 46.151683 28.671793
F 65.261415 38.489483 28.830493
F 65.040715 46.342483 28.997793
F 58.626715 47.652283 25.111893
F 58.411915 39.884783 25.294593
F 67.554515 47.479983 25.322693
F 67.332215 39.970983 25.395893
F 58.243615 50.149983 28.818993
F 58.453015 42.395483 29.018893
F 67.204815 50.319383 28.686793
F 67.513015 42.375083 28.879093
F 58.368415 50.254083 26.137393
F 58.428815 42.457583 26.354993
F 67.300515 50.147483 25.951893
F 67.467415 42.493883 26.137893
F 58.581515 47.739583 22.495793
F 58.437015 39.987883 22.511693
F 67.299915 47.576983 22.592793
F 67.302515 40.083383 22.591093
F 60.737415 38.767483 26.036593
F 60.630115 46.320583 26.317393
F 69.667015 38.632783 26.141493
F 69.809915 46.457883 26.317793
F 56.235115 43.798683 22.615893
F 60.616515 35.987883 22.449793
F 60.629815 43.898683 22.537293
F 60.569215 51.497283 17.835493
F 56.350715 36.156483 25.260093
F 69.517315 43.735983 22.575293
F 60.582915 46.203883 18.910893
F 60.685815 36.205383 25.229993
F 60.649015 43.851583 25.208693
F 67.444315 35.013883 21.461393
F 69.528915 36.069583 25.291693
F 69.575715 43.849783 25.248993
F 60.874415 38.572283 28.770093
F 60.685815 46.165783 29.047393
F 69.703415 38.639683 29.105693
F 69.625915 43.679883 29.941593
F 60.720015 46.432783 21.601593
F 60.578715 36.235083 17.706593
F 55.977315 38.679183 18.876893
F 60.599815 38.663283 21.633393
F 62.858315 47.607883 29.927193
F 63.064315 39.732783 29.782893
F 60.654315 38.714183 18.904693
F 56.184215 36.055283 17.984093
F 60.630415 36.106083 29.812793
F 56.144515 36.036383 29.803393
F 56.146115 43.710183 29.755893
F 54.301515 50.129983 28.587493
F 56.197815 43.885583 32.432593
F 65.207215 43.593583 29.746793
F 58.339315 34.848583 18.878793
F 58.412015 47.619883 17.926393
F 62.794015 34.799683 26.034593
F 56.300815 38.551883 21.706393
F 69.677115 35.907183 32.557293
F 60.339115 43.825983 17.661393
F 65.224215 36.208083 22.430693
F 56.466615 46.276083 21.588893
F 56.082915 43.852783 17.773393
F 64.947715 51.465483 22.269893
F 58.425415 47.534383 29.735093
F 58.398615 39.842483 29.643293
F 69.567315 46.316383 28.928793
F 67.516915 39.862783 29.873693
F 60.675315 43.704983 32.334493
F 53.899915 39.827483 29.627993
F 60.718815 43.642983 29.713793
F 65.187915 36.065083 29.750593
F 69.520715 36.057383 29.852493
F 56.212815 46.327883 18.797493
F 69.634415 43.864883 18.013893
F 54.144615 47.512183 29.533193
F 58.438115 42.514183 21.566893
F 54.081315 39.882483 22.400593
F 67.195415 42.705383 18.880493
F 67.386215 50.109883 18.778093
F 62.754115 47.574683 18.080093
F 62.768415 39.938383 17.810793
F 55.978015 36.013583 22.580593
F 69.658715 46.625583 18.890893
F 62.760515 50.193683 21.482193
F 62.727015 42.545283 21.326393
F 65.188915 35.974183 32.516393
F 67.316315 42.579283 21.697793
F 62.962515 50.284583 18.797593
F 62.594615 42.578883 18.573193
F 69.439915 38.891883 18.825493
F 56.085715 36.134583 32.526393
F 67.257715 50.062083 21.445293
F 69.424215 51.534783 29.802993
F 65.095215 38.763383 18.913393
F 65.005415 46.235483 18.939893
F 67.445115 47.632883 29.750193
F 53.881215 39.863883 32.517293
F 58.463015 50.301783 21.422693
F 69.680315 36.206183 22.469493
F 65.115415 36.315783 17.977793
F 65.012015 43.817683 17.806693
F 56.292515 51.485183 17.683793
F 69.529115 51.481483 25.082393
F 64.972215 38.694583 21.571893
F 64.986915 46.361383 21.546393
F 56.113015 51.517083 25.160393
F 64.939715 51.440983 29.649793
F 67.266815 47.626383 17.971393
F 67.190115 40.197783 18.183893
F 69.471815 51.532883 17.857293
F 56.354715 51.509883 22.416493
F 60.583515 35.998883 32.344393
F 65.082515 51.473983 32.489993
F 60.685315 51.399183 22.429193
F 69.434115 51.498083 22.330893
F 60.696115 51.474783 25.046293
F 56.228115 51.492483 29.802893
F 58.601615 47.629183 32.592693
F 53.963915 42.422083 28.651993
F 56.414015 51.514883 32.572293
F 60.524315 51.513483 29.681693
F 58.380815 39.834883 32.438093
F 54.143315 50.060883 21.460993
F 69.566015 51.381583 32.578393
F 63.007515 39.744183 32.510793
F 67.439215 39.716483 32.556393
F 67.395615 47.514883 32.450593
F 53.994915 47.175283 25.035593
F 53.954115 47.420783 22.260393
F 54.084815 47.622583 17.849693
F 53.776215 42.449783 25.954093
F 54.035615 49.859283 25.850493
F 54.014615 50.134483 18.767493
F 71.613815 47.754883 29.761993
F 71.592415 42.360783 26.347493
F 62.939915 34.930483 21.385793
F 58.502215 34.827883 28.927893
F 62.835015 34.903383 28.870393
F 58.597115 34.834783 26.218593
F 62.860215 34.849183 18.590193
F 62.739815 47.666483 47.041293
F 62.907115 40.110583 47.120193
F 56.257415 46.271483 33.456893
F 54.114715 47.601083 44.241793
F 65.042615 51.505683 44.280793
F 60.683615 46.353483 33.431093
F 65.135815 46.205483 33.177593
F 54.061315 42.512383 33.331493
F 62.831915 47.667783 44.412793
F 62.884615 39.877483 44.375993
F 69.719915 46.453783 33.408593
F 67.382715 50.125283 33.335293
F 60.738915 38.639583 33.384693
F 56.091615 46.308383 47.990493
F 69.477715 51.581583 47.151793
F 53.902815 40.011483 47.097993
F 56.194815 51.584483 44.240993
F 56.077715 35.862183 44.336193
F 56.108115 43.740183 44.260093
F 62.835315 42.241183 33.438993
F 65.088415 35.977783 44.306993
F 65.080015 43.841183 44.369693
F 69.759015 35.762083 39.865793
F 56.152815 35.899183 47.019893
F 56.243815 43.683183 46.949593
F 60.777315 51.417183 39.712193
F 64.853315 36.037683 47.091093
F 64.979815 44.000783 47.172993
F 58.236115 47.784083 46.948593
F 58.224715 39.776983 47.090593
F 67.351915 47.646383 47.109293
F 67.101215 40.001583 47.111393
F 58.426915 50.281683 48.057293
F 56.115215 38.664883 33.438293
F 54.067915 50.191483 43.266593
F 53.826715 42.426583 40.587193
F 58.414815 47.798283 44.215393
F 58.217615 39.809583 44.389893
F 67.330315 47.789783 44.408493
F 67.244715 39.855283 44.406993
F 53.761115 50.083083 47.871593
F 60.321615 46.417583 47.906193
F 69.216115 38.703883 48.033893
F 55.944015 38.424683 47.974993
F 69.504115 43.769983 39.725093
F 60.591015 35.897183 44.170693
F 60.572215 43.698283 44.318493
F 56.282815 51.461883 36.857093
F 69.472515 35.957783 44.275893
F 69.573115 43.699483 44.483093
F 60.511815 36.129383 36.916593
F 60.616215 35.988983 47.016293
F 60.385615 43.685083 46.994393
F 69.644515 46.311683 40.861193
F 69.336015 35.980083 47.112193
F 69.504615 43.760983 47.239293
F 62.917415 49.991383 36.157293
F 62.978115 42.561883 36.134893
F 53.863615 42.622783 47.792293
F 58.572815 50.179783 33.558293
F 56.275415 51.395283 39.562893
F 67.365115 50.218483 48.084293
F 60.676515 51.447783 37.048293
F 62.715915 34.829183 48.045393
F 69.548415 51.413783 39.806893
F 69.524015 46.300383 43.629893
F 65.181915 51.319183 36.967493
F 64.980415 38.695683 48.005893
F 55.904715 38.636583 36.189093
F 56.289515 46.392983 36.140093
F 65.075215 38.625783 36.189593
F 65.239915 46.271083 35.861893
F 58.555215 49.916983 36.309993
F 58.471515 42.623583 36.077593
F 67.429415 50.147983 35.983893
F 67.544215 42.603983 35.877693
F 60.534415 38.697283 43.387793
F 69.484815 51.461583 44.455793
F 62.771915 42.685383 47.917093
F 67.397715 42.357683 33.220493
F 69.690715 43.888483 36.976393
F 58.333615 42.212983 47.974193
F 69.615115 35.861883 37.031093
F 69.493115 38.604183 40.565593
F 60.531015 38.595183 36.156993
F 60.702715 46.266683 36.069293
F 69.501315 38.495283 36.220293
F 69.636115 46.443183 36.134693
F 62.843115 47.506983 39.619793
F 63.013615 39.835183 39.702593
F 60.795415 43.779983 39.902493
F 55.994715 51.401383 46.992493
F 62.858015 50.171983 43.351993
F 62.913115 42.372983 43.609393
F 60.806315 43.674583 37.233393
F 69.590115 51.534983 37.006093
F 62.946015 50.013883 40.578093
F 63.078015 42.453283 40.854493
F 54.014515 47.579783 36.894693
F 69.499815 38.503583 43.271993
F 63.029115 47.377483 36.915093
F 62.813015 39.968383 36.943793
F 60.615615 36.106483 39.714893
F 60.761715 51.519283 44.273393
F 55.964515 38.538883 40.659593
F 56.263915 46.247783 40.427893
F 65.186515 38.444383 40.716793
F 65.060415 46.460583 40.688993
F 65.137215 51.437083 39.808593
F 56.060315 36.123183 37.022193
F 56.211515 43.844783 37.008793
F 67.135615 42.713983 47.889893
F 65.173815 36.055683 37.065993
F 65.260315 43.716883 37.000493
F 69.555715 46.414183 48.177693
F 56.108715 35.923383 39.789393
F 56.139915 43.715283 39.706893
F 60.572515 46.360583 43.420493
F 65.020915 35.837983 39.973593
F 65.343715 43.770983 39.752493
F 55.867415 38.412383 43.345793
F 56.393315 46.271283 43.265193
F 64.941015 38.563183 43.427093
F 65.134915 46.433483 43.353793
F 58.585415 47.636783 39.953893
F 58.239515 39.753583 39.812193
F 67.369315 47.558683 39.729093
F 67.244115 39.848583 39.613693
F 58.406315 50.396783 43.451993
F 58.335815 42.346983 43.366893
F 67.322815 50.373083 43.555093
F 67.204315 42.340583 43.527393
F 58.550815 50.253883 40.609593
F 58.524015 42.372783 40.578193
F 67.148715 50.149283 40.839193
F 67.384015 42.413783 40.753293
F 58.431715 47.510983 37.230993
F 58.260315 39.837383 37.079193
F 67.408115 47.715483 37.045393
F 67.290615 39.953983 36.935093
F 60.624715 38.712583 40.588493
F 60.686115 46.227183 40.694193
F 65.011415 46.603383 48.081093
F 62.791615 50.278483 47.977893
F 60.593115 51.578183 47.000393
F 60.609515 38.681183 47.973693
F 65.010615 51.340083 46.982493
F 62.931915 50.092283 33.462493
F 69.844415 38.474483 33.520593
F 53.787815 39.860483 44.278493
F 58.414015 42.487583 33.328993
F 65.234215 38.666883 33.516693
F 54.050615 50.110783 36.067193
F 71.627915 39.910283 37.157093
F 53.873015 42.807783 36.152293
F 54.048415 47.674983 39.556693
F 53.832915 40.119283 37.036093
F 54.051015 50.159583 40.585993
F 53.946315 42.297783 43.475993
F 53.877215 47.503383 46.987293
F 54.299115 50.164583 33.297793
F 71.542215 39.891383 47.122293
F 71.611115 50.239783 43.476793
F 62.935615 34.821983 33.464793
F 53.846415 34.877283 33.336593
F 58.259215 34.895383 35.980893
F 62.922715 34.886083 36.069393
F 53.847315 34.880883 36.090893
F 62.811815 34.773083 43.389893
F 62.776815 50.189583 50.675893
F 62.868215 42.547083 50.690493
F 60.562715 51.292983 51.707493
F 69.413415 46.533683 65.295393
F 56.189315 38.551783 50.736493
F 55.930315 46.367183 50.760593
F 65.184415 38.920383 50.833293
F 65.225315 46.534583 50.777793
F 58.449315 49.999183 50.765793
F 58.487115 42.569183 50.710593
F 67.344515 50.431483 50.698593
F 67.309915 42.639383 50.655693
F 60.641515 38.727683 50.729493
F 60.630915 46.380283 50.675693
F 69.435715 38.578483 50.817593
F 69.766315 38.574083 62.783793
F 62.672215 47.750783 54.469793
F 62.969115 39.984983 54.601093
F 60.422015 46.312883 62.604493
F 60.633215 38.650383 62.730693
F 62.893015 50.205283 58.188193
F 62.837115 42.422283 58.130893
F 56.132615 36.022083 51.450393
F 67.124215 50.361583 65.268393
F 62.700015 50.262083 55.437993
F 62.760615 42.506683 55.416593
F 60.642015 43.756283 61.854393
F 58.222315 50.345883 65.354693
F 62.775015 47.707083 51.575093
F 62.946915 40.013183 51.819393
F 64.946415 51.498883 51.604693
F 60.521215 46.456783 65.395493
F 56.119315 38.771583 55.379293
F 56.058415 46.053383 55.450193
F 65.233515 38.681483 55.292793
F 65.130415 46.509183 55.102193
F 67.287615 39.889883 59.106893
F 69.349115 51.622283 61.643393
F 55.952715 43.696383 51.314993
F 67.163515 42.579183 65.420993
F 64.951115 36.159683 51.468293
F 65.139115 43.946883 51.750193
F 56.015815 38.739583 65.499593
F 56.097415 36.317083 54.277893
F 55.886315 43.721983 54.295393
F 60.453015 35.836883 58.849293
F 65.038015 36.154383 54.158393
F 65.145915 43.782583 54.443493
F 56.146615 38.602183 58.047893
F 56.261615 46.447683 58.183793
F 65.134415 38.412783 57.959493
F 65.185915 46.269583 58.014193
F 58.345215 47.429083 54.344693
F 58.324715 40.028683 54.412593
F 67.285315 47.927883 54.367493
F 67.422215 40.009783 54.289493
F 58.236915 50.289983 57.874793
F 58.399215 42.580883 58.203793
F 67.338615 50.394283 57.973293
F 67.179215 42.446683 58.019993
F 58.256815 49.878183 55.053693
F 58.254915 42.472383 55.471793
F 67.166815 50.543383 55.232593
F 67.362015 42.525183 55.238593
F 58.311015 47.459283 51.545893
F 58.248515 40.005283 51.652093
F 67.271615 47.878583 51.709893
F 67.396915 40.124983 51.564493
F 60.648915 38.744183 55.375693
F 60.464115 46.317683 55.533993
F 69.483515 38.501183 55.248493
F 69.467815 46.529783 55.433693
F 67.234915 47.869583 58.926593
F 60.521215 36.201483 51.771693
F 60.715815 43.863383 51.687393
F 69.389815 38.662683 65.479093
F 69.519015 35.891583 51.635793
F 69.371515 43.863783 51.720993
F 60.584615 36.028483 61.630193
F 60.475015 36.306983 54.425793
F 60.531315 43.785383 54.476993
F 53.843615 42.533083 65.463593
F 69.341915 35.901783 54.325593
F 69.632215 43.959683 54.414293
F 60.559215 38.528283 58.048993
F 60.611315 46.265983 58.212393
F 69.571015 38.673783 57.983993
F 69.448515 46.272583 58.091493
F 62.595015 47.635983 61.834293
F 62.977715 39.909783 61.502393
F 53.864515 40.061283 54.363893
F 58.238915 39.774483 59.121893
F 58.321215 42.520683 65.467893
F 69.474715 46.446783 50.934793
F 64.856615 51.709683 54.466493
F 53.818215 47.732783 51.689193
F 62.754415 50.306883 62.491393
F 62.829215 42.447483 62.498793
F 69.436815 51.689783 51.790993
F 56.261815 51.311783 51.649093
F 62.895115 47.514583 59.067593
F 63.013915 39.769383 58.828193
F 53.835315 39.962183 58.856293
F 58.308515 34.918283 62.829693
F 56.122715 38.642083 62.763193
F 56.126415 46.422383 62.783493
F 65.253615 38.741683 62.604193
F 64.943815 46.411483 62.590193
F 58.483315 47.767783 59.018193
F 56.104015 36.084983 59.039693
F 56.169515 43.846483 59.070493
F 56.002715 51.340483 58.988093
F 65.088415 35.951883 58.964893
F 65.086415 43.815183 58.996493
F 53.817215 50.248183 62.615093
F 56.009715 36.116683 61.850393
F 56.106715 43.773283 61.783293
F 69.303615 43.757083 58.977493
F 65.050015 36.085683 61.610893
F 65.057315 43.754783 61.748893
F 56.096615 51.537083 54.399293
F 67.311715 42.512783 62.618593
F 56.050515 51.401683 61.688093
F 69.294515 46.704983 62.415893
F 58.233015 47.596283 61.854693
F 58.414115 39.792183 61.926293
F 67.073715 47.884483 61.525193
F 67.497215 39.896083 61.867293
F 60.690615 43.684783 59.141093
F 69.507315 44.080183 61.843493
F 69.376415 36.168883 61.637093
F 69.360815 36.074283 58.900093
F 58.400415 50.158983 62.642393
F 58.350315 42.565983 62.774093
F 67.089215 50.345183 62.582493
F 60.527715 51.486383 58.879193
F 53.932215 34.926283 55.463193
F 69.578615 51.635083 58.961593
F 54.036215 39.810683 61.676093
F 64.872315 51.786383 61.657693
F 60.439315 51.541783 61.540693
F 69.547515 51.752783 54.497293
F 65.187715 51.719683 58.960793
F 60.352715 51.455883 54.334593
F 55.930815 46.423183 65.496193
F 64.899215 38.695683 65.312893
F 62.715415 34.903683 55.250393
F 53.771015 47.480383 54.444393
F 60.578515 38.889983 65.397293
F 53.972215 39.999283 51.561593
F 67.168715 34.808083 50.581293
F 53.799715 42.531483 55.371493
F 62.836515 50.305283 65.225393
F 62.601915 34.830083 65.474893
F 53.935615 47.733883 59.066393
F 53.801615 50.209583 50.667593
F 53.920515 42.406183 62.818693
F 53.897315 50.178083 57.946993
F 71.549915 47.947683 54.544093
F 71.516615 42.384083 50.851093
F 71.652415 40.133483 61.640593
F 71.644215 50.348683 62.667093
F 53.980715 42.523283 58.165993
F 58.189415 34.885683 65.499493
F 58.305615 34.807683 55.209593
F 58.465415 34.899783 50.806193
F 67.271515 34.840883 62.702593
F 67.225515 34.818583 65.320493
F 62.582615 34.945283 50.727993
F 71.645215 34.886283 65.082893
F 64.962315 46.545683 65.320093
F 62.767015 42.649083 65.276893
F 62.690415 55.400683 3.366913
F 62.776915 63.026883 3.811233
F 58.123215 62.958083 0.675672
F 65.037515 59.265183 15.140893
F 62.671715 57.999983 7.080503
F 62.653215 65.656783 7.111673
F 67.138015 63.131983 0.662427
F 60.395415 59.124483 0.668372
F 62.723215 58.059183 4.297533
F 62.518715 65.645183 4.429113
F 60.487515 66.988583 15.115393
F 55.935215 67.044083 10.659293
F 55.875515 54.300983 4.310823
F 55.879915 54.103383 11.451193
F 60.491015 59.410583 15.065793
F 69.752615 54.071983 14.180093
F 60.424315 66.952383 0.651220
F 55.832815 61.992283 4.262033
F 65.025315 54.106483 4.155723
F 65.072015 61.871983 4.420053
F 67.476415 63.141983 15.393393
F 64.831415 59.274983 0.778153
F 69.435215 66.868783 0.808787
F 55.980415 67.096283 0.801078
F 56.022915 59.275783 3.359883
F 55.545215 67.000983 3.621733
F 64.998815 59.337483 3.507293
F 64.959615 66.774083 3.572163
F 62.672215 63.017783 0.822559
F 55.998715 61.769583 7.132023
F 65.026115 54.400083 7.020963
F 65.050015 61.884983 7.216453
F 58.223615 55.323183 3.274503
F 58.085315 63.234483 3.365143
F 67.253615 55.605583 3.448533
F 67.247715 63.227083 3.435503
F 58.112915 57.765783 6.987063
F 58.201315 65.901283 7.069483
F 67.195415 58.234283 7.179173
F 67.243615 65.703083 6.953953
F 58.138315 57.756483 4.340133
F 57.959515 65.869483 4.323623
F 67.243515 58.149583 4.437693
F 67.309315 65.764683 4.386923
F 55.832915 67.057983 7.934423
F 55.810315 59.284183 0.563736
F 67.199715 55.586883 0.695283
F 64.804615 66.938483 0.888856
F 60.567815 54.007083 4.380643
F 60.371215 61.740683 4.265903
F 69.667415 54.304883 4.239483
F 69.562815 61.875983 4.380283
F 56.026915 54.114583 14.175093
F 58.214915 55.340683 15.058093
F 62.676615 55.314383 0.503060
F 69.684115 59.223983 15.333593
F 60.411115 59.138183 3.480763
F 60.342715 66.896983 3.404443
F 69.444415 59.312183 3.604813
F 69.547015 66.979383 3.429063
F 60.409615 54.156683 7.134333
F 60.402815 61.678283 7.023393
F 69.490715 54.129883 6.992653
F 69.382315 61.911183 7.025413
F 62.671315 55.428783 10.920593
F 62.661315 63.153983 10.756593
F 65.262215 66.992983 15.188993
F 55.846415 61.997483 14.270693
F 62.801115 58.068783 14.370993
F 62.900915 65.759783 14.343993
F 55.844415 66.923483 15.203993
F 56.083615 59.324283 14.864493
F 62.707815 57.956083 11.694393
F 62.860715 65.727083 11.607893
F 58.322915 55.212883 0.583269
F 69.376915 59.173683 0.741462
F 62.648215 55.401583 8.084293
F 62.519815 63.126083 7.872593
F 56.083015 59.269683 7.909593
F 67.292415 55.389583 15.150393
F 55.925715 59.071283 10.588593
F 69.680015 61.893583 14.225293
F 64.989515 54.161283 11.696293
F 64.970415 61.908583 11.629893
F 69.529015 67.076883 15.351593
F 58.314515 63.042283 15.075593
F 64.984215 59.338783 8.187983
F 65.054715 67.002683 7.773033
F 55.756915 61.709483 11.600493
F 62.622815 55.376283 15.297993
F 64.990915 59.261183 10.807993
F 65.060915 67.116783 10.616793
F 55.799615 54.134383 7.102283
F 62.908115 63.046783 15.136493
F 64.991115 54.095583 14.396993
F 65.334315 61.908183 14.288393
F 58.232515 55.353983 10.759593
F 58.014515 63.086383 10.771393
F 67.161115 55.344783 10.722293
F 67.251415 63.269783 10.697193
F 58.354915 58.038183 14.235793
F 58.247015 65.744283 14.426693
F 67.343915 58.041483 14.236893
F 67.432015 65.656983 14.276293
F 58.209015 58.044683 11.457893
F 58.213415 65.613383 11.640593
F 67.275315 58.018283 11.573993
F 67.268315 65.880283 11.662493
F 58.061915 55.312783 7.993323
F 58.244015 63.243983 7.833733
F 67.330115 55.637683 7.944063
F 67.316115 63.280483 7.929523
F 60.508915 54.166383 11.668193
F 60.391815 61.890483 11.480693
F 69.543115 54.117783 11.370693
F 69.544315 61.947683 11.628693
F 60.224415 59.119083 7.998403
F 60.357515 67.062383 8.054303
F 69.425815 59.411783 8.029513
F 69.342515 67.061483 8.039973
F 60.551515 59.198783 10.646593
F 60.510915 66.923983 10.627693
F 69.525615 59.455983 10.767393
F 69.585615 67.018683 10.855393
F 60.439515 54.070883 14.398693
F 60.663715 61.967683 14.274093
F 53.749715 63.041683 15.307093
F 53.835815 63.043583 0.486514
F 55.627115 69.519183 4.462863
F 64.870115 69.437683 4.210623
F 71.598815 65.764283 7.248983
F 71.648915 63.129183 0.801034
F 71.624515 55.408583 0.796617
F 71.640315 58.089483 7.105183
F 71.637715 58.056583 11.587993
F 71.640015 63.167683 7.956223
F 69.624815 69.482883 14.180293
F 60.512115 69.467983 6.835303
F 69.554215 69.488783 4.437173
F 56.041915 69.483983 11.672693
F 60.437715 69.463983 11.524893
F 56.226515 69.538983 14.469393
F 60.315215 69.516583 4.136993
F 64.730815 69.488883 0.017088
F 62.999215 55.407383 25.241493
F 62.754715 63.214283 25.265793
F 58.342915 63.086883 32.209593
F 55.986615 59.370683 17.631093
F 63.051515 57.988683 28.760793
F 62.871215 65.626283 28.825193
F 65.213515 66.935783 32.556293
F 53.828515 63.192883 29.770993
F 62.890915 57.947183 25.944593
F 62.792015 65.716383 26.168593
F 56.296815 54.119283 21.333993
F 53.972215 58.007983 28.841493
F 62.816115 55.487683 22.600693
F 62.779715 63.300083 22.436193
F 69.422315 66.973983 32.448493
F 58.251415 55.470883 17.954393
F 56.251015 54.104683 25.956393
F 58.448715 63.031783 25.181993
F 65.016415 53.922883 26.096493
F 65.069415 61.814483 26.023293
F 58.418915 58.091783 21.460693
F 67.389815 55.531783 32.496093
F 64.966915 59.425283 22.345793
F 65.047515 66.983183 22.450793
F 56.291515 61.730683 25.949693
F 56.443715 66.956783 25.242493
F 65.174915 59.279783 25.066093
F 65.157315 66.840883 25.178593
F 56.263115 54.072483 28.754993
F 56.182915 61.788583 28.626093
F 65.175515 54.031583 28.952793
F 65.265415 61.697183 28.774193
F 58.441915 55.458683 25.012493
F 58.427515 63.051983 22.389593
F 67.271215 55.290583 25.099493
F 67.343015 63.104983 25.270093
F 58.350515 58.104883 28.804393
F 58.404515 65.643183 28.807693
F 67.465615 57.857183 28.652093
F 67.230515 65.568883 28.973393
F 58.395415 58.052583 26.100593
F 58.553615 65.580783 26.068693
F 67.418415 57.990583 25.942893
F 67.327815 65.807583 26.191093
F 58.445915 55.470283 22.296393
F 56.263815 67.113383 22.472293
F 67.319315 55.577583 22.376293
F 67.369515 63.118483 22.611393
F 60.709315 54.185483 25.850193
F 60.636915 61.853083 26.151093
F 69.531715 54.082583 25.961793
F 69.608715 61.880183 25.961693
F 60.539115 59.410983 22.414693
F 58.500915 65.785483 21.624493
F 69.541215 59.288483 22.388893
F 69.505815 67.021183 22.467293
F 60.699915 59.308083 25.129893
F 60.555215 67.008483 25.164393
F 69.787015 59.238583 25.192393
F 69.623815 67.072183 25.241493
F 60.526115 54.078083 28.641793
F 60.633215 61.807983 28.706493
F 69.522015 54.082183 28.641593
F 69.518215 61.913983 28.782393
F 67.455615 63.017383 32.618493
F 58.221615 58.146383 18.747393
F 60.664115 67.107783 22.545093
F 67.476015 63.307883 18.168193
F 62.880515 55.407483 29.620493
F 62.931215 62.925283 29.776093
F 58.667815 55.506883 32.257393
F 67.284115 55.422283 17.957193
F 56.151615 59.310483 29.696093
F 56.268815 66.900683 29.651293
F 65.304915 59.173683 29.683693
F 65.234915 66.960483 29.847893
F 60.644115 59.386983 17.794393
F 69.612715 59.286283 18.021793
F 69.575515 61.921983 18.959993
F 60.364815 53.975083 18.600693
F 69.535515 54.189983 21.599993
F 60.728315 61.862683 21.435293
F 56.370415 66.896083 17.945293
F 56.267815 61.794583 21.530993
F 58.442015 55.459483 29.654593
F 58.446815 62.987983 29.510793
F 67.479715 55.295983 29.763093
F 67.371115 63.025683 29.854793
F 60.821215 59.203383 29.765293
F 60.544215 66.819183 29.664093
F 69.435615 59.303183 29.721693
F 69.351115 67.063983 29.759693
F 54.146815 55.154583 32.386093
F 67.280815 57.973483 18.798693
F 67.211715 65.851783 19.106593
F 60.827315 53.948783 21.469493
F 62.658415 55.267483 18.090593
F 63.051615 63.206683 17.849193
F 67.143515 58.059983 21.394993
F 60.669015 66.954283 17.793293
F 62.838315 57.937383 21.626693
F 62.840315 65.843483 21.506593
F 69.728415 62.008483 21.620693
F 69.341715 67.067883 18.038193
F 62.740515 57.956683 18.786593
F 62.883115 65.772083 18.863193
F 58.579715 65.699683 18.972893
F 69.537615 54.206783 18.864593
F 56.167615 59.188183 22.497893
F 58.416415 63.149283 17.843693
F 64.999915 54.163383 18.927593
F 65.164015 61.816683 18.787393
F 67.312315 65.558983 21.768893
F 55.894215 54.043183 18.596293
F 65.124615 59.184783 17.949193
F 65.187915 67.161983 17.867793
F 56.102115 59.142083 25.105093
F 56.240415 61.726583 18.817893
F 65.109715 54.150183 21.575693
F 65.031015 62.165983 21.517493
F 60.764215 61.989683 18.686493
F 53.951215 55.425783 25.094493
F 56.260915 59.158283 32.359093
F 53.972515 63.105483 18.039093
F 62.967815 62.939283 32.514693
F 65.312415 59.045883 32.416093
F 53.902715 57.963383 26.094493
F 53.974215 57.927983 18.762493
F 54.072315 55.437683 29.735693
F 71.588815 65.709783 18.777293
F 54.071615 57.809583 21.574893
F 54.046915 63.088383 32.469293
F 60.706015 69.468683 18.803893
F 60.712915 66.790483 32.413693
F 53.766815 55.360983 17.603193
F 54.263315 65.497383 26.166393
F 54.030115 55.329383 22.412293
F 53.980615 62.982383 25.116493
F 69.694915 59.309383 32.440193
F 60.821915 59.311583 32.525593
F 54.026015 65.752283 18.808893
F 62.976615 55.384883 32.351993
F 56.359915 67.125383 32.282893
F 53.908115 65.753483 21.600193
F 53.971815 63.100283 22.413193
F 54.036815 65.656583 28.871993
F 65.112115 69.379983 26.261293
F 60.487415 69.521683 29.081793
F 56.265115 69.462083 18.760893
F 62.716815 55.412483 46.836093
F 62.922315 62.981883 47.200993
F 58.614515 57.943983 33.305093
F 53.878515 58.003983 47.829293
F 54.029715 65.674683 33.280693
F 62.739615 65.645683 47.962293
F 62.893815 65.533783 33.441993
F 58.327615 65.684583 33.317793
F 62.918715 55.459283 44.109093
F 62.917415 62.924583 44.400193
F 60.747215 59.333783 37.099493
F 65.228215 61.630083 33.360493
F 69.613215 54.139083 33.384193
F 56.171915 61.868183 47.839093
F 64.951915 69.426383 40.566393
F 65.168915 61.898183 47.962393
F 56.182215 59.044883 44.247393
F 56.087415 67.099383 44.412893
F 65.094115 59.378983 44.336993
F 64.956315 66.853983 44.267193
F 56.160015 59.238383 46.936193
F 58.320515 65.676283 48.097593
F 65.251815 59.307483 47.060193
F 56.383615 61.603383 33.227893
F 58.174815 55.368583 47.047293
F 58.439915 63.215783 46.992693
F 67.140215 55.350383 47.192593
F 67.383915 63.031683 46.874593
F 58.425715 58.091883 48.028793
F 60.518815 66.864583 47.030093
F 53.965215 55.027583 36.942693
F 53.965915 63.046783 36.925493
F 58.379815 55.278783 44.211993
F 58.352315 63.126283 44.196793
F 67.314415 55.454983 44.329793
F 67.341415 63.186583 44.273093
F 60.506715 54.117883 47.907393
F 60.665915 61.724483 48.028093
F 67.437115 65.593683 33.689993
F 67.229315 65.555183 47.846493
F 60.620915 59.170283 44.444593
F 60.594815 66.734783 44.268893
F 69.617615 59.265183 44.278393
F 69.482015 67.138783 44.430393
F 60.750915 59.144683 47.004693
F 56.542315 54.136883 33.365593
F 69.639315 59.293383 47.086793
F 69.390915 67.069483 47.152693
F 62.998115 57.929483 36.187893
F 62.882215 65.588183 36.090393
F 69.197415 61.725883 40.823193
F 56.095715 66.949183 47.170193
F 64.909615 54.003483 47.803193
F 63.024215 57.847783 33.509093
F 60.647715 61.767183 40.776093
F 69.420415 61.691283 48.013993
F 63.031315 58.066383 47.886493
F 60.938515 54.091983 33.474293
F 65.074715 53.967883 33.384793
F 69.311015 66.959483 39.837393
F 56.500315 54.232283 36.003693
F 56.164515 61.708883 35.987093
F 65.168715 53.887983 36.020193
F 65.240015 61.623483 36.064593
F 58.626815 58.122483 36.067693
F 58.321115 65.483883 36.021193
F 67.375715 57.763383 36.416993
F 67.320315 65.717983 36.255893
F 69.544815 61.704083 33.510793
F 69.482715 53.999183 43.486493
F 60.509315 61.694083 43.425793
F 69.563715 53.899183 40.708993
F 69.621215 59.008383 37.279993
F 56.205115 66.814683 39.597993
F 56.139915 53.965883 48.060593
F 60.577115 54.052783 43.177393
F 60.884915 53.958883 36.063893
F 60.788715 61.770783 36.184693
F 69.643015 54.107083 36.007193
F 69.378115 61.563483 36.232693
F 63.010615 55.270983 39.671693
F 62.743415 62.972183 39.632293
F 60.563415 66.820483 37.091393
F 67.276715 63.087283 37.067193
F 62.864015 58.038783 43.258593
F 62.840215 65.487383 43.350693
F 69.303515 59.112883 39.975293
F 60.733515 59.195683 39.913193
F 62.977215 57.812583 40.541193
F 62.790715 65.524083 40.759693
F 69.549415 61.809183 43.479793
F 60.652915 54.053283 40.469093
F 62.973815 55.299183 36.977493
F 63.042115 63.006583 36.855393
F 69.593515 66.968683 37.205993
F 60.505615 66.917683 39.946693
F 56.244715 54.060483 40.608693
F 55.908215 61.783583 40.575593
F 65.116915 53.984683 40.562093
F 65.009315 61.791483 40.437793
F 56.183215 59.122883 36.828193
F 56.214115 66.943483 36.967093
F 65.092515 59.101683 37.132393
F 65.020315 66.818583 37.022293
F 56.106215 59.304583 39.635993
F 64.999915 67.091483 46.947693
F 65.285915 59.133983 39.844793
F 64.895915 66.823083 39.681393
F 56.174815 54.055683 43.318293
F 56.282215 61.649883 43.319193
F 65.102015 54.126883 43.321593
F 65.138815 61.874783 43.245493
F 58.455215 55.474383 39.696193
F 58.319515 62.937183 39.710393
F 67.409215 55.106683 39.681293
F 67.148215 63.167683 39.711993
F 58.356915 57.949483 43.387393
F 58.312715 65.741683 43.239593
F 67.350015 57.954383 43.383593
F 67.257815 65.687883 43.492393
F 58.344415 58.010083 40.665093
F 58.385315 65.620983 40.540093
F 67.245115 57.568883 40.731393
F 67.049215 65.695183 40.605993
F 58.768515 55.370983 36.776993
F 58.354915 62.959683 37.017393
F 67.364515 55.104183 36.892093
F 67.351515 57.967183 48.016493
F 69.394915 54.218883 47.875693
F 60.520215 61.911583 33.420593
F 53.868215 55.348283 44.330693
F 53.912015 65.773083 40.562193
F 53.993815 65.747083 43.372793
F 65.152115 69.478683 36.324193
F 67.385915 57.977983 33.716593
F 53.928115 58.005183 43.370693
F 53.818815 58.001883 40.606393
F 71.552215 63.191483 44.331193
F 54.182815 57.712383 33.210793
F 54.059215 63.135583 44.184293
F 71.558215 65.693083 48.075093
F 71.582415 63.089083 37.052593
F 54.071815 65.516983 35.990193
F 53.892015 57.788783 35.910193
F 54.134215 55.422783 47.118193
F 71.654115 55.170383 39.769493
F 53.906915 55.287983 39.639193
F 53.927515 63.052383 46.852293
F 60.458715 69.458983 40.874993
F 71.532415 65.560983 40.816793
F 60.516515 69.347783 48.108393
F 56.022615 69.536683 48.044793
F 53.774215 65.629683 47.943193
F 71.404415 63.042183 39.727193
F 71.526715 63.129683 47.127793
F 69.645815 69.430383 40.717593
F 60.442115 69.332783 33.499293
F 60.465515 69.339983 36.196693
F 62.822015 58.031383 50.609193
F 62.886415 65.494283 50.770093
F 58.124715 65.634883 65.541093
F 55.862915 54.062883 65.167993
F 56.134515 53.989383 50.690993
F 58.406515 63.138283 51.680693
F 64.893415 54.063183 50.497593
F 65.079915 61.631283 50.759193
F 58.251715 55.421283 51.539293
F 58.541315 65.683883 50.872993
F 67.355715 57.863683 50.729893
F 67.249715 65.592083 50.741093
F 60.485015 53.911583 50.558393
F 60.595415 59.154783 51.599893
F 69.524415 54.314283 50.784893
F 69.336515 61.764483 50.736793
F 62.606715 55.327783 54.306993
F 62.929215 63.075583 54.342493
F 69.367415 61.768383 65.452693
F 60.454815 67.016383 61.610093
F 62.721615 58.039883 58.056193
F 62.927915 65.527583 58.038693
F 53.783715 65.798183 58.293893
F 69.444815 66.939783 61.590593
F 62.647215 57.817183 55.278993
F 62.771015 65.622083 55.182593
F 69.474815 59.237983 61.834793
F 60.508415 59.258883 61.709193
F 62.573015 55.372683 51.436793
F 62.874115 62.873683 51.694593
F 60.443015 59.314683 58.922493
F 67.304115 65.703683 62.607493
F 64.986715 54.094683 65.332993
F 56.043615 61.757783 55.171893
F 64.995215 54.245783 55.307093
F 65.190715 61.724583 55.356993
F 55.965615 59.137483 54.113693
F 56.170515 67.025483 51.738293
F 65.031615 59.214983 51.749293
F 65.046715 66.938283 51.560493
F 58.340515 63.193683 58.880993
F 55.926315 66.938283 54.570793
F 64.927715 59.148283 54.454993
F 65.212315 66.990083 54.293293
F 55.924415 53.995183 58.122193
F 56.067415 62.025783 57.992693
F 65.093615 54.266083 57.989993
F 64.913815 61.713283 58.104593
F 56.017715 54.019183 55.226093
F 58.179015 63.057983 54.348993
F 67.297115 55.439183 54.299793
F 67.281415 63.063683 54.589493
F 58.312515 58.086083 57.819493
F 58.486815 65.713883 57.919293
F 67.245515 58.050183 58.118693
F 67.019015 65.560483 58.118793
F 58.189015 57.854483 55.228293
F 58.159315 65.593183 55.150893
F 67.194515 57.989283 55.408193
F 67.215515 65.728583 55.460993
F 58.224215 55.384983 54.302893
F 60.582615 61.743883 50.852693
F 67.159515 55.385183 51.489793
F 67.252915 63.131183 51.908193
F 60.415815 54.161183 55.318993
F 60.597615 61.964683 55.211893
F 69.541615 54.285283 55.363993
F 69.515315 61.898683 55.436893
F 58.326215 57.994483 50.774993
F 60.752015 66.699583 51.629193
F 69.630015 59.226483 51.629993
F 69.442915 66.985483 51.609993
F 60.502215 59.220983 54.405793
F 60.480415 66.831483 54.392593
F 69.395415 59.314383 54.488393
F 69.300215 67.103983 54.498793
F 60.629315 54.079783 57.952993
F 60.450715 61.766083 58.034293
F 69.494315 54.127983 57.942993
F 69.759215 61.802683 58.099393
F 62.527315 55.415483 61.483293
F 62.716915 63.077783 61.839493
F 60.369115 54.121583 62.427393
F 69.756715 61.831383 62.756493
F 67.248615 58.055583 62.517293
F 67.213315 62.938783 58.984293
F 69.333815 66.838183 58.991393
F 58.379315 65.560583 62.882393
F 62.757915 57.854583 62.663093
F 62.523815 65.563983 62.791693
F 69.384315 59.365583 59.155493
F 58.180415 57.957783 62.517293
F 62.835315 55.487683 58.926993
F 62.678215 63.013283 59.081093
F 58.242315 55.442283 58.775593
F 69.369115 54.430183 62.605093
F 55.978815 54.084083 62.382293
F 56.226615 61.873083 62.321093
F 64.870215 54.271883 62.556793
F 64.886015 61.930383 62.639493
F 56.047615 59.395883 58.918693
F 56.324015 66.907583 58.974193
F 64.888115 59.244083 59.119893
F 64.989815 66.902883 59.248193
F 55.942315 59.117483 61.635193
F 56.257815 67.043783 61.775593
F 64.915515 59.287983 61.775193
F 64.911715 66.989783 62.062293
F 60.639015 66.929083 58.863593
F 55.972115 59.174083 51.399993
F 56.172815 61.860283 50.620393
F 67.291515 55.435483 58.772393
F 58.182015 55.457983 61.439293
F 58.487515 63.084683 61.665993
F 67.081215 55.619283 61.515893
F 67.379915 63.088083 61.727793
F 60.501815 61.741383 62.744993
F 69.461215 54.302383 65.252793
F 56.056315 61.757983 65.055093
F 53.809615 65.450883 55.582593
F 53.857315 65.814583 50.666293
F 60.546315 61.649283 65.394693
F 53.800815 65.731883 65.324093
F 62.563315 65.647883 65.535993
F 53.824515 63.284383 51.667893
F 60.546315 53.995283 65.131093
F 67.236615 65.797383 65.402893
F 58.028215 57.852783 65.440693
F 66.967815 57.958283 65.259493
F 71.504715 65.977383 55.293393
F 65.009215 61.733283 65.268593
F 71.392015 57.859383 65.375593
F 62.565415 57.873483 65.327893
F 53.775315 63.080583 54.418993
F 71.607815 63.346483 54.328093
F 71.628015 58.204083 58.087193
F 53.786415 55.289083 51.337393
F 53.865115 63.178983 59.033893
F 53.801815 57.898683 65.314793
F 71.653715 55.613683 59.022493
F 53.853815 57.878183 50.565093
F 71.584615 65.687483 62.663993
F 60.373715 69.328883 55.211693
F 64.929815 69.351983 50.686893
F 65.011815 69.405083 55.240593
F 60.479715 69.458183 62.748893
F 56.099115 69.450083 58.120393
F 60.417215 69.474583 65.356193
F 60.265815 69.403683 50.863593
F 56.088015 69.428683 55.429993
F 64.984515 69.507283 58.035893
F 69.410115 69.375083 58.171093
F 69.567815 69.491583 50.759893
F 69.244215 69.365083 65.261793
F 80.676015 1.364633 3.746883
F 80.496915 9.009443 3.446473
F 85.186215 8.981123 0.645570
F 84.958115 1.507073 15.335793
F 85.127515 1.276253 0.768041
F 85.194315 16.906683 0.501365
F 80.509115 3.907823 7.154443
F 80.545715 11.444683 7.059143
F 76.253815 8.932823 15.126693
F 80.772215 1.500913 10.601793
F 80.619215 3.958033 4.381303
F 80.640515 11.606783 4.385063
F 83.077815 12.942683 0.680756
F 73.789715 5.227003 0.655096
F 73.727415 13.157383 0.659871
F 71.832515 1.317443 10.786493
F 80.610015 16.839283 15.243093
F 80.896315 9.167133 0.766827
F 78.498515 15.434183 14.203393
F 78.444315 7.585393 14.386193
F 82.927215 7.822283 4.316353
F 82.786215 15.672783 4.388443
F 76.158915 16.705983 0.369447
F 74.028715 7.861343 4.213373
F 73.857415 15.696383 4.253463
F 82.996515 12.792383 15.261293
F 87.426815 13.103683 0.696570
F 76.175115 9.116643 0.733112
F 80.697115 17.037483 0.654200
F 78.717215 0.035651 11.656293
F 82.975315 5.130523 3.565693
F 82.906315 12.950483 3.481883
F 74.019915 5.274953 3.383243
F 73.916415 13.066983 3.298613
F 83.145415 7.752213 6.967723
F 83.050215 15.521583 7.090543
F 82.911715 5.190313 0.787910
F 73.869015 7.843893 6.898843
F 74.026215 15.550783 6.975073
F 76.163015 16.553083 3.086953
F 85.223615 1.203123 3.450623
F 85.069015 9.232323 3.396563
F 80.643615 16.630983 7.814483
F 76.099415 1.336833 3.495003
F 76.203915 9.232473 3.357223
F 78.425415 5.057623 15.332593
F 85.233815 3.795113 6.858253
F 85.148315 11.730083 7.269893
F 76.052515 4.041273 7.055563
F 76.189315 11.821083 7.109373
F 85.218215 3.706423 4.133973
F 85.255015 11.725983 4.449283
F 76.166415 3.969933 4.396443
F 76.024715 11.714883 4.374043
F 80.491915 16.780283 3.541693
F 80.567015 1.155303 15.324493
F 85.278915 9.072733 7.973143
F 73.997715 12.762383 15.173893
F 85.213115 16.658183 3.197063
F 76.214715 1.556703 8.172803
F 87.161515 7.659323 4.235353
F 87.409415 15.551883 4.256023
F 85.208915 16.931383 7.821403
F 78.337815 7.834223 4.486483
F 78.237115 15.316483 4.049863
F 87.420515 5.320553 15.221293
F 76.278415 16.719983 7.928483
F 78.619115 13.031983 0.703342
F 76.152815 1.321743 15.416693
F 82.823515 5.126903 15.234593
F 87.323515 5.074453 3.271403
F 87.477615 12.949683 3.474553
F 78.359415 5.121083 3.633603
F 78.427615 12.626183 3.338443
F 87.540015 7.695423 6.969033
F 87.427015 15.498983 7.087403
F 85.083615 8.982533 15.241793
F 78.494615 7.874333 7.254823
F 78.417615 15.425883 6.873913
F 78.450515 5.264333 0.823207
F 87.201215 5.126083 0.534678
F 80.494215 9.051203 10.597993
F 78.520415 15.582783 11.541693
F 73.804715 5.236853 15.344793
F 87.274315 15.593383 14.359093
F 87.319215 7.841403 14.414693
F 80.675115 3.731643 14.197093
F 80.750115 11.619383 14.250793
F 78.391315 13.026783 10.802193
F 78.462415 5.387023 10.736193
F 80.652615 3.999593 11.447093
F 80.647615 11.737283 11.608193
F 87.488215 13.088483 10.746593
F 87.183415 5.145903 10.581393
F 80.725715 1.312403 7.866373
F 80.788915 8.889723 7.928493
F 78.417015 7.783453 11.562693
F 78.478515 12.859183 8.109183
F 78.377615 5.320763 8.032153
F 87.496915 12.939083 7.986313
F 82.912615 7.823533 11.402493
F 82.851815 15.390583 11.642693
F 80.781515 16.758283 10.629393
F 73.880815 7.950333 11.660293
F 73.991315 15.584783 11.546093
F 87.347115 5.044403 7.878573
F 82.829815 5.198263 7.829403
F 82.850115 12.853483 7.846463
F 73.820615 5.332563 8.102083
F 73.916015 12.989783 7.935913
F 82.943215 5.210113 10.450593
F 82.943015 12.799683 10.605593
F 73.915215 5.321793 10.848693
F 73.833515 13.124983 10.777893
F 82.990515 7.631313 14.246693
F 82.872615 15.440083 14.292093
F 87.462115 15.578783 11.572493
F 74.025115 7.732533 14.200093
F 74.263615 15.484183 14.249293
F 84.912615 16.977183 15.182293
F 85.155615 1.348393 10.688493
F 85.115715 9.022083 10.610093
F 87.299115 7.810383 11.740493
F 76.445115 1.333303 10.946293
F 76.115715 9.145783 10.658593
F 76.073515 9.223393 7.749453
F 85.122615 4.003833 14.311693
F 85.214315 11.566583 14.457293
F 76.182415 3.982023 14.416993
F 76.260715 11.489683 14.299793
F 85.020715 3.919333 11.557293
F 85.243815 11.831683 11.742893
F 76.262615 3.887513 11.614393
F 76.070915 11.645883 11.530093
F 85.162915 1.395263 7.965633
F 80.639015 8.913173 15.237693
F 76.176915 16.818883 10.595693
F 78.472815 12.809783 15.236393
F 87.441115 12.962983 15.106793
F 76.456115 16.870283 15.142793
F 80.499615 1.324583 1.017626
F 85.142615 16.830183 10.571893
F 76.018315 1.478643 0.759550
F 71.714815 1.319043 8.028983
F 71.672315 9.208803 3.295383
F 73.906615 0.132281 14.488093
F 83.046415 0.132526 7.107573
F 71.820315 1.262433 3.392493
F 73.971215 0.117825 7.241583
F 71.818515 16.846883 14.918193
F 82.823315 0.019956 14.508093
F 71.759115 11.783083 4.113973
F 71.757415 9.192353 10.480393
F 71.788615 11.593183 6.826803
F 71.742215 16.715883 7.809233
F 71.681915 11.554683 14.197193
F 71.669915 3.922823 6.958043
F 71.673015 3.851203 11.629793
F 71.860315 16.832383 10.468793
F 87.461615 0.014779 7.002493
F 78.288615 0.081010 4.379133
F 83.000615 0.063407 4.335073
F 82.926015 0.166746 11.658993
F 89.534415 11.773283 14.288393
F 89.547815 4.013883 14.176393
F 89.552415 16.780683 15.163993
F 89.559915 3.917043 11.368093
F 89.554015 0.965927 0.698130
F 87.347715 0.103140 14.423193
F 74.146015 0.091659 11.802993
F 87.335115 0.135979 11.499093
F 80.657915 3.783953 0.025524
F 89.467715 3.691803 0.011502
F 80.790815 1.229083 25.352893
F 80.706815 9.088743 25.126593
F 85.231715 16.657083 32.500993
F 74.066315 13.077883 32.378493
F 82.928615 12.725483 32.698393
F 80.736015 9.045863 32.636693
F 80.584515 3.978723 28.955393
F 80.570915 11.639583 28.822493
F 82.957315 15.654883 18.879693
F 76.257715 11.670483 18.858493
F 80.573015 3.853383 26.126793
F 80.692515 11.732483 26.069093
F 76.315415 3.637623 19.175693
F 85.031915 11.521583 18.970793
F 80.679915 1.308303 22.672193
F 80.728615 9.093133 22.373693
F 82.887815 7.632223 18.951893
F 85.343715 4.018623 18.923493
F 76.232915 11.600083 21.632893
F 76.204015 3.718703 21.850093
F 82.872915 7.778713 26.248693
F 82.954515 15.696083 26.268993
F 78.511715 15.435683 21.586193
F 74.174415 7.813693 26.046893
F 74.000815 15.678683 26.006693
F 78.435815 7.767253 18.860493
F 83.058915 5.115553 22.484593
F 82.862715 12.962883 22.385293
F 73.979315 5.055493 22.409193
F 74.026015 13.040583 22.437493
F 82.726515 5.197823 25.153993
F 83.012715 13.032183 25.264093
F 73.974915 5.161463 25.141393
F 74.046215 13.000583 25.141593
F 83.092815 7.743103 28.938693
F 82.903215 15.373983 28.904193
F 78.470815 7.614193 21.687693
F 73.789015 7.862703 28.718893
F 74.002715 15.494283 28.736593
F 78.595015 15.433683 18.940293
F 85.012515 1.496443 25.122493
F 85.285615 9.194223 25.396393
F 83.203615 15.546983 21.572393
F 76.140815 1.090573 25.324993
F 76.473215 9.143503 25.107493
F 76.187615 1.184283 22.578293
F 84.998715 3.952423 28.755393
F 85.303115 11.696083 28.886593
F 76.130715 3.984743 28.940993
F 76.186315 11.613783 28.701093
F 85.126015 4.012793 26.013093
F 85.308815 11.747483 26.220893
F 75.988515 3.842983 26.179593
F 76.153215 11.754683 25.932693
F 85.275615 1.438373 22.430593
F 85.214015 9.056483 22.559793
F 76.297415 16.724283 25.188493
F 87.386615 5.331033 17.915893
F 76.319715 8.998333 22.401693
F 80.790415 11.587783 18.736293
F 87.507815 7.748743 26.360293
F 87.382015 15.476483 26.253593
F 87.363715 15.385783 21.580893
F 78.522515 7.615783 26.215893
F 78.490415 15.649083 26.161893
F 87.466715 7.892243 21.503593
F 87.643815 5.353033 22.619893
F 87.390415 12.877383 22.477693
F 78.757015 5.139383 22.558293
F 78.477215 12.839183 22.387193
F 87.533915 5.134373 25.324993
F 87.495115 12.962883 25.352593
F 78.265015 5.132523 25.225593
F 78.414315 13.080383 25.186693
F 87.343215 7.728643 29.064393
F 87.246715 15.407583 28.881293
F 78.484115 12.941183 17.752493
F 78.428115 7.956113 28.898893
F 78.357115 15.499683 28.885793
F 78.435915 5.078763 18.173193
F 80.644415 1.292553 32.710593
F 80.822215 3.789653 18.822693
F 74.013815 7.549883 18.771793
F 85.040515 11.639783 21.580293
F 85.408915 4.059573 21.673093
F 82.918215 13.071883 18.070693
F 80.675915 1.383793 29.960493
F 80.786515 9.053173 29.863393
F 83.000215 5.113993 17.999893
F 76.172115 8.898723 17.891493
F 76.430915 1.215233 18.238293
F 71.701315 3.755833 21.581893
F 82.942615 5.088593 29.929293
F 82.955215 12.752983 29.711893
F 73.867715 5.241413 29.664193
F 74.141415 13.034783 29.580093
F 78.575315 5.376963 32.651893
F 82.917615 7.708223 21.722493
F 87.554215 12.865583 32.492893
F 74.051215 5.256813 32.443093
F 83.058115 0.176669 21.594693
F 80.742215 16.623483 32.529993
F 73.863415 12.960483 17.857693
F 74.072615 4.863443 18.023493
F 76.368615 16.691183 17.851693
F 87.406015 12.583683 17.879393
F 85.102115 1.342533 29.841293
F 85.255515 9.304903 30.072093
F 87.359915 15.142983 18.737493
F 76.173615 1.280553 29.840793
F 76.096915 9.086843 29.748793
F 87.333515 0.236997 26.137593
F 87.403115 5.039153 29.969693
F 87.563415 12.835383 29.702393
F 78.305115 5.411723 29.895993
F 78.387715 12.894483 29.740293
F 73.871415 0.234949 28.804893
F 80.869415 16.620783 22.475793
F 73.888115 15.513783 18.603693
F 71.710015 9.228303 22.452893
F 80.631115 1.224013 17.993993
F 80.697715 8.934403 17.933693
F 71.714915 1.224633 32.317193
F 85.115415 9.097513 17.884893
F 85.260115 1.284083 17.976693
F 87.479715 7.976163 18.795993
F 80.840015 3.888483 21.616793
F 80.674815 11.731483 21.469493
F 74.204415 15.469783 21.424193
F 73.932915 7.790813 21.572693
F 76.106315 1.411223 32.565593
F 85.327315 16.753183 22.362993
F 76.110115 16.768883 29.695493
F 80.741515 16.707583 17.923493
F 80.611115 16.883983 25.113593
F 71.787415 1.488143 29.638693
F 85.100115 16.579783 29.764393
F 76.243215 16.805883 22.464993
F 71.856615 11.741983 28.783393
F 80.659915 16.611283 29.878893
F 85.184415 16.722783 25.067193
F 85.226315 16.837383 17.965893
F 71.702215 1.233443 22.469893
F 71.666715 4.067303 25.977593
F 76.126315 9.061053 32.391293
F 73.995715 0.146009 18.998393
F 83.100915 0.112434 26.276293
F 78.409715 13.113483 32.472893
F 85.131415 1.448043 32.556293
F 71.815015 16.583383 32.665593
F 71.835215 11.843083 25.997093
F 76.075515 16.807983 32.462993
F 82.906815 0.068548 28.969293
F 71.669815 3.891993 18.814893
F 71.750515 11.662783 21.524193
F 71.688815 16.894483 17.781993
F 71.724215 4.094923 28.763693
F 71.894915 16.839983 22.218293
F 71.795615 9.074763 17.927293
F 78.517315 0.041559 29.064593
F 71.682815 9.192443 29.582693
F 71.743915 9.215103 32.437093
F 71.877215 9.161563 25.332893
F 78.460515 0.042890 26.296193
F 73.961815 0.006203 21.696793
F 71.996215 16.795083 29.900693
F 89.478015 3.763523 18.689393
F 89.516315 1.347293 32.629193
F 89.506515 16.683983 29.756893
F 89.562715 3.718563 29.007393
F 71.801115 16.747483 24.960993
F 73.722915 0.051251 26.149393
F 80.873515 1.014152 47.060493
F 80.651615 9.012283 47.098793
F 80.582215 4.007813 33.748393
F 82.838815 15.538583 47.568693
F 80.729215 16.769483 36.973593
F 76.231415 16.674383 47.002693
F 76.214215 11.697883 33.488993
F 76.334515 3.994663 33.205593
F 78.359215 15.588683 33.435193
F 83.019915 7.930503 33.587993
F 80.592415 1.093623 44.502593
F 80.554115 8.835503 44.497993
F 80.570615 11.530783 48.044793
F 85.188415 1.063043 44.332493
F 76.202115 8.832853 37.118993
F 76.271415 1.422353 37.227393
F 83.081615 15.393783 33.398593
F 71.800115 11.845383 33.298893
F 78.369115 15.356783 43.320693
F 73.879215 7.863953 48.291393
F 71.706115 11.604883 36.102893
F 78.668015 15.398383 40.682093
F 82.753515 5.024933 44.490893
F 82.857915 12.827183 44.372093
F 73.930715 5.129733 44.509093
F 73.885815 12.933483 44.415793
F 82.831715 4.894323 47.259393
F 82.818915 12.825683 47.031693
F 73.807515 5.164243 47.217793
F 73.746415 12.890683 47.230793
F 85.099015 1.303983 46.976393
F 85.133915 8.995203 47.222793
F 80.629815 16.947383 46.973393
F 76.310815 1.279923 47.169193
F 76.095415 8.793853 47.221593
F 87.556215 7.578303 33.568793
F 76.207915 16.743683 37.361093
F 73.965615 15.518283 33.711293
F 78.495915 15.490283 47.819593
F 71.751915 17.033383 37.200493
F 84.932815 3.963383 33.629893
F 85.304815 9.075083 44.367293
F 73.926015 15.439483 48.030293
F 76.087415 1.382753 44.400793
F 76.099315 8.982983 44.529193
F 80.858215 16.679183 39.797393
F 71.707215 3.897003 36.092693
F 80.552715 11.612383 33.568693
F 78.288815 7.572823 43.613293
F 85.137015 16.750683 39.855893
F 85.417415 11.464183 33.616093
F 87.541215 15.500383 43.591693
F 87.316615 5.016753 44.372093
F 87.410515 12.932383 44.458293
F 78.434815 5.031683 44.226893
F 78.529915 12.947683 44.484193
F 87.391915 4.991333 47.054293
F 87.390715 12.728583 47.176193
F 78.460315 5.076863 47.079493
F 78.429815 12.864883 47.194093
F 80.604915 3.990903 36.400793
F 80.715115 11.603683 36.370993
F 87.364915 15.524383 47.987093
F 85.270715 8.897353 37.225193
F 85.178115 3.889573 48.146093
F 80.600115 3.550353 48.013093
F 85.321015 1.158173 37.398693
F 76.135915 11.613483 40.830093
F 85.106815 1.098983 40.082893
F 85.206415 16.771983 46.954593
F 87.526315 7.669053 43.576593
F 73.959515 7.811903 43.288293
F 76.102715 16.630883 44.260293
F 78.446815 7.832313 40.969693
F 83.025115 7.825973 36.311593
F 82.966915 15.401983 36.200493
F 78.398615 12.770883 39.877193
F 73.855415 7.725653 36.216293
F 73.921415 15.550583 36.413593
F 87.271415 4.958293 37.194793
F 85.101615 3.828073 36.234193
F 85.181915 11.493783 36.412893
F 76.259515 4.072583 36.056693
F 76.181915 11.453683 36.226893
F 76.164015 3.792353 47.967293
F 84.980515 11.646683 48.223093
F 76.328615 16.769683 39.899193
F 87.419915 12.677983 37.115193
F 85.160615 9.029283 39.967793
F 80.614215 16.983783 44.204593
F 78.414115 5.336573 39.984293
F 87.448815 7.744893 40.770093
F 76.106415 11.442983 47.995293
F 87.539615 12.800183 39.849193
F 87.390915 7.595373 36.366293
F 87.196315 15.367183 36.277693
F 87.503915 5.063233 40.036393
F 78.428115 7.820713 36.097793
F 78.364615 15.458983 36.143893
F 78.439115 12.939483 36.989293
F 80.759615 1.248153 39.825593
F 80.736815 9.029243 40.070393
F 78.378015 7.658873 48.099693
F 76.366515 3.685713 40.993993
F 85.266615 11.550183 40.900893
F 85.252215 3.682923 40.872893
F 80.713915 3.810833 43.475993
F 80.584115 11.352383 43.613893
F 76.233515 11.597983 43.566293
F 75.999415 3.885163 43.638693
F 80.571915 3.833473 40.735193
F 80.607415 11.722083 40.795693
F 85.158115 11.639783 43.517593
F 85.058015 3.624193 43.581393
F 80.615015 1.391533 37.196193
F 80.692515 9.015403 37.250393
F 73.888515 15.464583 43.291893
F 87.372515 15.389183 33.372493
F 76.182515 8.923003 39.884293
F 76.397915 1.194393 39.927393
F 82.810015 7.638223 41.018293
F 83.095915 15.482183 40.877893
F 78.442915 5.424353 37.167393
F 73.816915 7.674533 40.602393
F 73.934215 15.409283 40.567993
F 87.274715 15.397583 40.779393
F 82.830315 5.202273 37.160993
F 82.976815 12.790583 37.317893
F 74.016215 5.197523 37.131793
F 73.904315 12.851183 37.138893
F 82.869615 5.076753 40.114293
F 83.006015 12.939583 40.009393
F 74.071715 4.996573 39.738693
F 73.855815 12.775283 39.807293
F 82.969015 7.679543 43.740693
F 82.856815 15.388183 43.543893
F 73.917515 7.852203 33.410493
F 85.147115 16.623183 44.235893
F 85.051215 16.868483 37.117793
F 82.761515 7.622383 48.031193
F 87.435415 7.606413 48.092393
F 78.382115 7.898363 33.468793
F 71.660515 8.945633 47.246593
F 71.673015 3.896253 43.295093
F 71.782015 16.756383 47.130993
F 71.719015 3.885503 33.298493
F 71.764415 3.990283 40.592893
F 71.866915 9.091403 44.512293
F 71.769515 1.415743 39.709493
F 71.763915 1.201053 47.086293
F 71.906415 1.293013 37.075593
F 73.918415 0.176399 33.504893
F 71.680215 16.789383 39.808693
F 87.311315 0.063572 33.613693
F 89.520715 16.584583 37.081193
F 89.324615 16.723583 39.973793
F 83.006115 0.189594 36.343193
F 78.304515 0.098097 33.529293
F 74.232815 0.088380 36.257193
F 74.049415 0.117814 48.049693
F 82.976015 0.244407 33.656293
F 74.013015 0.057862 40.746493
F 82.769415 5.373133 32.812293
F 87.302415 4.817663 32.789893
F 85.295815 8.952603 32.836393
F 80.587415 3.765983 50.827893
F 80.407015 11.522683 50.717993
F 80.682215 11.660583 65.228393
F 85.086515 8.929513 61.670593
F 82.607715 7.754933 50.664493
F 83.016215 15.382683 50.454793
F 82.905015 15.476883 65.417993
F 73.723115 7.650953 51.037193
F 74.121115 15.375383 50.734793
F 78.356015 15.708983 62.605293
F 84.985215 3.944323 50.898693
F 84.900915 11.357283 50.881293
F 76.122615 3.985333 50.728993
F 76.193515 11.408183 50.701993
F 87.184515 7.552073 50.758793
F 87.259815 15.529483 50.677593
F 87.331515 7.557573 65.148293
F 78.275415 7.602283 50.785693
F 78.527315 15.500783 50.584293
F 78.637415 15.588383 65.349693
F 80.636415 1.301553 54.496693
F 80.705415 8.921623 54.382393
F 85.203915 16.673283 61.799093
F 85.104015 3.782493 65.369193
F 71.781015 3.805923 62.563793
F 85.062815 16.805983 59.073093
F 80.531915 3.911693 58.282993
F 80.622215 11.732883 57.858593
F 85.190615 11.661083 65.168393
F 76.060815 8.961233 58.907893
F 80.750815 3.822513 55.456193
F 80.622215 11.587983 55.091393
F 76.317915 1.147843 58.990993
F 74.039415 5.148543 61.772293
F 80.568015 1.280633 51.792793
F 80.396815 9.072993 51.701393
F 73.851815 12.886683 58.917993
F 85.094615 9.120133 58.830693
F 85.071215 1.294263 59.146093
F 76.200615 11.703083 62.632493
F 82.929715 7.596493 55.326193
F 83.054515 15.353283 55.309793
F 71.795515 11.606583 62.611593
F 73.946215 7.700913 55.488993
F 73.942015 15.363983 55.237893
F 78.483015 8.072613 62.666293
F 82.766815 5.133413 51.710693
F 82.762015 12.825683 51.664893
F 73.935515 4.978033 51.920093
F 74.027015 12.856783 51.601793
F 82.887915 5.185923 54.488593
F 82.953115 12.842483 54.260093
F 73.952015 5.119703 54.686793
F 73.970315 12.796883 54.291493
F 82.818115 7.776243 58.115193
F 82.963315 15.458783 57.991893
F 78.519515 13.155883 61.667893
F 73.787315 7.568213 58.217093
F 74.015015 15.378983 58.002393
F 87.265915 5.340613 58.951793
F 85.082115 1.192943 54.420093
F 85.149715 8.831463 54.558393
F 82.858815 0.065989 58.248993
F 76.035215 1.305183 54.352293
F 76.155115 9.026523 54.461293
F 87.484115 12.952883 58.892793
F 84.932215 3.974613 58.170093
F 85.205015 11.720683 57.937593
F 76.046115 3.816033 58.278993
F 76.195015 11.632583 58.069693
F 85.030415 3.688253 55.432993
F 85.208915 11.535983 55.125693
F 76.309015 3.868523 55.537293
F 76.253915 11.627683 55.314793
F 85.123615 1.345933 51.670593
F 84.879515 8.777113 51.735693
F 82.936015 12.901483 61.764793
F 76.190415 1.383553 51.707193
F 76.079215 8.885543 51.718593
F 80.647715 16.858383 61.596593
F 87.363215 7.572113 55.415393
F 87.249215 15.275483 55.318993
F 78.505615 5.350123 61.835293
F 78.416115 7.712533 55.409493
F 78.646315 15.647783 55.223593
F 87.487015 12.898583 61.533793
F 87.210915 4.983333 51.709393
F 87.331115 12.898483 51.630293
F 78.383915 5.094383 51.668893
F 78.421215 12.861683 51.649193
F 87.248015 5.027303 54.366293
F 87.323915 12.697483 54.318093
F 78.434915 5.227033 54.396893
F 78.422315 13.125983 54.319893
F 87.235015 7.893963 57.988493
F 87.274615 15.396483 58.035193
F 87.236715 4.943913 61.697193
F 78.547915 7.652253 58.157993
F 78.340415 15.657283 57.928493
F 78.506315 12.991683 58.829993
F 80.594915 1.393453 61.855393
F 80.643315 9.388893 61.593993
F 80.859815 16.652683 51.549293
F 76.253515 3.860643 62.604193
F 85.250115 11.644083 62.481293
F 84.967715 3.775753 62.734893
F 82.682215 5.259883 61.881793
F 87.368715 7.613483 62.435193
F 71.852915 16.700783 51.584193
F 71.779815 1.253163 54.627993
F 80.662215 3.879733 62.947093
F 80.650715 11.873383 62.614493
F 84.881815 1.201133 61.802593
F 76.118615 16.868983 61.649093
F 80.680615 1.449333 59.219593
F 80.663615 9.163083 58.763293
F 85.119115 16.822783 51.658493
F 73.931515 13.031683 61.674893
F 76.213215 9.069163 61.582493
F 76.130215 1.287383 61.957993
F 82.778515 7.905313 62.631993
F 82.861615 15.685683 62.766893
F 78.304615 5.195213 59.145993
F 74.063115 7.872123 62.597093
F 73.958315 15.664583 62.461993
F 87.598015 15.575283 62.584693
F 82.736715 5.190203 59.140893
F 82.785415 12.922783 58.962593
F 73.771615 4.896823 59.070693
F 73.791215 15.646983 65.238793
F 76.095615 16.788983 58.898893
F 80.750115 16.779283 58.865493
F 76.552715 16.926183 51.639793
F 76.298115 16.911483 54.320493
F 80.838015 16.848283 54.285193
F 85.203515 16.807083 54.549893
F 87.438915 15.587483 65.219593
F 78.516315 8.003473 65.417993
F 73.830015 7.772403 65.372193
F 71.830915 1.203493 51.668393
F 76.217315 11.720083 65.458393
F 78.257615 0.053825 65.532093
F 76.177815 4.012303 65.312493
F 71.731515 1.246183 61.679093
F 78.424915 0.001420 50.841293
F 71.708315 3.814813 55.502593
F 83.002015 7.686293 65.250993
F 71.829015 0.864652 58.964993
F 89.498815 16.711383 54.300693
F 82.803815 0.133796 65.469293
F 71.716015 16.573883 54.326493
F 71.675015 11.524983 50.911193
F 74.006015 0.139449 65.491893
F 71.767915 8.932123 61.765593
F 89.454315 3.807383 62.892893
F 71.768015 16.764183 58.903893
F 89.568415 9.125363 58.864693
F 89.455215 11.506983 65.440793
F 89.483415 16.873683 58.962593
F 89.426615 1.106023 54.519493
F 89.314315 1.301373 61.630793
F 89.531115 4.082803 57.830793
F 78.392815 0.018346 62.748793
F 89.394015 1.254993 51.832993
F 89.537515 8.817003 51.732593
F 89.470115 16.765683 51.605993
F 89.506515 1.489273 58.951793
F 89.391415 9.022143 54.427993
F 89.487315 3.808923 50.941993
F 82.684015 0.050224 62.762793
F 74.054415 0.056097 50.826293
F 80.716215 24.667583 3.222183
F 80.512115 32.188883 3.430123
F 80.532615 32.313283 0.689135
F 82.797015 20.686983 0.505786
F 80.742315 27.040583 7.112933
F 87.561915 20.858883 0.561751
F 80.711115 19.255083 7.248743
F 76.137715 24.476483 0.647871
F 78.393015 20.575383 15.220793
F 85.083915 24.508483 15.033793
F 80.612315 27.165483 4.362823
F 85.195515 24.463583 7.860233
F 80.634615 19.292883 4.501893
F 74.035815 20.823283 15.172793
F 78.462915 28.219483 15.171493
F 73.835615 28.523983 15.231193
F 76.204115 24.550883 15.098593
F 78.362715 20.550183 0.663455
F 73.766915 20.605383 0.695804
F 80.653515 24.431083 0.459082
F 82.776115 30.944883 4.618583
F 83.029115 23.184883 4.144043
F 73.699515 30.961683 4.212633
F 74.007315 23.223183 4.401633
F 78.165215 30.895783 11.401393
F 85.126915 32.299483 0.692803
F 82.817015 28.276983 0.799389
F 85.069715 32.284983 15.098693
F 82.804615 28.411383 3.624373
F 82.954715 20.613883 3.341943
F 73.603615 28.326883 3.351513
F 74.010415 20.645883 3.440333
F 82.717715 30.896183 7.343313
F 83.057815 23.147283 6.874573
F 73.785415 30.928183 7.080173
F 74.008815 23.158483 7.188543
F 85.144415 24.615183 3.282333
F 84.871715 32.233383 3.398913
F 76.192115 24.690383 3.451143
F 75.970915 32.203583 3.216513
F 85.199915 27.073183 7.115643
F 76.258015 19.374983 11.612893
F 85.193415 19.498583 6.803543
F 75.958315 27.115583 6.942563
F 87.373315 28.332983 10.687093
F 76.236615 19.208683 7.018413
F 85.230215 27.168383 4.413213
F 87.501215 23.122883 11.806393
F 85.241715 19.394383 3.977083
F 75.985815 27.203883 4.194923
F 78.547415 20.638183 8.026643
F 76.264615 19.124183 4.313833
F 78.583915 28.417283 0.467522
F 76.093315 32.058783 0.507677
F 82.830915 28.308883 14.997693
F 87.250915 30.854283 11.565093
F 87.258915 31.132283 4.239533
F 87.416715 23.357083 4.309223
F 78.113815 31.008783 4.096433
F 78.451215 23.327483 4.379823
F 76.125715 24.650583 7.904713
F 87.385615 28.335083 7.889583
F 76.481315 27.148083 11.524593
F 76.125715 32.092183 7.957493
F 87.409415 28.428983 3.168493
F 87.451915 20.732383 3.285973
F 78.364715 28.287383 3.260103
F 78.471415 20.547083 3.396343
F 87.378915 30.983883 7.068533
F 87.525415 23.301883 7.010603
F 78.385115 30.889883 6.772433
F 78.217915 23.098483 7.196303
F 80.777415 24.660983 10.469693
F 80.513415 32.246183 10.680493
F 73.847215 28.507683 0.645298
F 80.678715 24.485883 15.024393
F 80.691415 27.072583 14.089393
F 78.420715 28.285283 7.676053
F 80.567515 19.334883 14.357493
F 78.436015 23.215283 14.245993
F 87.449215 20.594083 15.243093
F 78.347115 30.756883 14.082293
F 80.801315 27.108483 11.396793
F 85.111815 32.081483 7.958933
F 80.693415 19.378283 11.541293
F 87.519415 23.266683 14.484893
F 87.488415 28.342883 15.224493
F 87.146815 30.869783 14.275793
F 80.654415 24.443483 7.861353
F 80.480015 32.256083 7.942293
F 78.393215 20.784483 10.714693
F 78.529915 28.399383 10.375493
F 82.873715 31.052483 11.472893
F 83.006415 23.204483 11.346893
F 73.762715 30.882983 11.409393
F 74.076115 23.197983 11.583493
F 83.006615 28.337883 7.960803
F 83.061915 20.643983 7.898853
F 73.810815 28.432283 7.999183
F 73.935815 20.646183 7.928713
F 82.873315 28.472583 10.583093
F 82.962615 20.671283 10.633393
F 73.954915 28.187083 10.690793
F 73.916615 20.667183 10.683593
F 82.938715 30.786683 14.050993
F 82.901615 23.289383 14.058493
F 73.778615 31.000083 14.202493
F 74.024215 23.437683 14.269893
F 85.322815 24.451883 10.654793
F 85.072915 32.390183 10.683793
F 76.466415 24.506983 10.519693
F 75.963715 32.242183 10.668893
F 85.199015 27.144483 14.239393
F 87.296315 20.630383 10.641193
F 85.204515 19.451483 14.365893
F 76.239615 27.117783 14.301093
F 78.624015 23.353483 11.581593
F 76.173415 19.430083 14.314893
F 85.022615 27.103683 11.439593
F 87.399815 20.664383 8.013363
F 85.141215 19.363183 11.618093
F 82.923615 20.765383 15.138393
F 76.025615 32.171783 15.146993
F 80.687315 32.068583 14.950493
F 85.156615 24.556883 0.585889
F 87.413615 28.427683 0.474515
F 71.896015 19.379383 14.156993
F 80.651415 34.761683 11.635993
F 85.149815 34.684683 4.374223
F 71.740715 19.503183 6.978453
F 80.704715 34.713983 4.195403
F 71.737715 19.178283 4.305503
F 76.121415 34.682683 7.018263
F 71.719815 19.371783 11.459093
F 89.534515 24.509383 10.592893
F 71.707515 24.483083 10.740093
F 71.741215 24.419383 15.086193
F 89.375615 32.112083 15.033093
F 89.321915 32.101683 10.581793
F 71.673515 32.139383 15.253393
F 71.861715 34.657083 4.234553
F 71.806615 24.315883 3.361843
F 71.669415 32.340883 0.479313
F 71.831515 24.510683 7.945543
F 76.154315 34.770683 11.595993
F 80.493015 24.404483 25.344693
F 80.840815 32.148583 25.162193
F 78.184615 20.537083 17.974393
F 78.276615 28.092383 17.743693
F 80.721715 26.931083 28.737893
F 87.587315 28.320383 32.520393
F 80.699315 19.283083 28.902793
F 87.361115 20.579783 18.110493
F 78.310715 23.290783 21.399993
F 87.562915 28.324383 17.943893
F 80.748915 27.063883 25.908993
F 71.675215 24.427483 29.812393
F 80.648215 19.428783 26.223593
F 78.390915 23.196183 18.617793
F 78.466315 30.779283 21.491393
F 78.497115 30.784583 18.661193
F 80.645315 24.401683 22.554793
F 80.745215 32.181683 22.467193
F 87.384315 23.203583 18.811793
F 87.286815 30.883783 18.815793
F 82.995915 30.854683 26.245293
F 82.923315 23.155083 26.181893
F 74.142315 30.956083 26.061493
F 73.665315 23.196083 26.215693
F 82.638015 28.398883 22.365993
F 82.883615 20.606683 22.360193
F 73.972415 28.181783 22.549393
F 73.920515 20.751083 22.520693
F 83.017915 28.393683 25.147093
F 82.807015 20.673283 25.314393
F 82.940415 20.721183 32.514093
F 73.966015 20.639883 25.336093
F 82.888815 30.779783 28.979493
F 82.915915 23.191183 28.838293
F 71.727815 32.097183 25.234493
F 73.976515 23.091983 28.934693
F 85.281715 24.403783 24.985093
F 85.173615 32.202483 25.283693
F 75.964815 24.371983 25.137893
F 76.298415 32.177383 24.973393
F 85.331315 26.867883 28.946293
F 85.124515 32.027583 18.027893
F 85.029615 19.063783 28.948593
F 76.234015 26.954083 28.772393
F 80.613115 27.026283 18.719693
F 76.334915 19.294983 28.715093
F 84.996315 26.950683 26.314793
F 76.088615 27.111883 21.524893
F 85.042315 19.279183 26.157393
F 76.347315 26.980883 25.958393
F 85.037315 27.043383 21.584593
F 76.426715 19.331683 26.030293
F 85.123915 24.420983 22.229293
F 84.972115 31.940283 22.523593
F 76.123215 24.560283 22.292393
F 76.094215 31.975883 22.359793
F 87.178515 30.911583 26.236293
F 87.494815 23.110683 26.106193
F 78.506415 30.953883 26.238193
F 78.255515 23.159083 25.952993
F 87.316815 28.167483 22.524293
F 87.444115 20.547883 22.318493
F 78.338815 28.268183 22.427993
F 78.503115 20.737183 22.303093
F 87.345415 28.291483 25.372993
F 87.421515 20.613183 25.124293
F 78.468315 28.427883 25.217993
F 78.575115 20.699783 25.047593
F 87.392315 30.918283 29.014093
F 87.496415 23.038983 28.879693
F 78.429315 30.975383 28.929193
F 78.527715 23.291883 28.796993
F 76.120815 32.157783 17.930193
F 80.534015 19.322683 18.629793
F 76.205515 19.225583 18.859393
F 85.136815 19.335383 21.467693
F 80.700415 24.478783 29.753493
F 80.703215 32.294583 29.759793
F 76.066615 27.013783 18.786893
F 85.023215 19.424883 18.767793
F 82.987015 28.093283 29.740593
F 82.926315 20.622283 29.777193
F 73.884815 30.847483 28.655993
F 73.876515 20.508983 29.782793
F 87.127415 30.771883 21.586193
F 83.000715 28.106083 17.790893
F 73.735615 23.121883 18.587393
F 73.743815 30.797783 21.552693
F 82.896315 23.177183 18.683693
F 82.929815 30.693683 18.746893
F 82.737715 20.663683 17.804393
F 82.821315 30.909383 21.429493
F 85.249615 24.335783 29.744793
F 85.083315 32.026483 29.832493
F 76.214815 24.433983 29.717893
F 76.173815 32.210983 29.890893
F 87.522715 28.324583 29.747893
F 87.330715 20.527683 29.619993
F 78.443715 28.290383 29.747393
F 78.610215 20.746783 29.800193
F 74.045915 20.677183 17.871293
F 82.900215 23.158383 21.514993
F 73.885415 28.458483 17.981493
F 85.100915 24.525983 17.800993
F 80.661615 24.438483 17.784593
F 80.806715 31.943683 17.749693
F 76.026615 24.422183 17.828393
F 85.238815 27.104083 18.875793
F 80.562015 26.959983 21.504293
F 73.918115 23.344783 21.308393
F 80.763415 19.348683 21.372193
F 76.189215 19.437583 21.527893
F 87.339315 23.145783 21.486293
F 73.909615 30.955083 18.939893
F 71.744215 26.965283 28.920093
F 73.865915 20.733483 32.505293
F 74.067515 28.205183 29.755893
F 78.524815 28.229783 32.544393
F 73.995615 28.233583 25.223793
F 85.065215 31.981983 32.668793
F 76.010515 32.015083 32.521293
F 80.782315 24.502083 32.616993
F 74.041815 28.222083 32.441793
F 87.404415 20.455683 32.441693
F 76.280515 34.770083 28.774393
F 71.671015 32.278883 17.880693
F 71.678515 19.286783 26.031993
F 83.118415 28.221783 32.423993
F 76.314315 34.656083 26.004793
F 71.942715 32.321683 32.210293
F 76.179215 24.593383 32.391793
F 71.755115 34.609783 26.258793
F 71.659915 26.996083 26.148793
F 71.732415 32.304483 22.575993
F 80.499715 32.317383 32.517093
F 78.559815 20.635583 32.544293
F 85.537815 24.401483 32.537093
F 71.681715 32.209483 29.488893
F 71.667515 19.230683 28.765893
F 80.567815 34.492683 18.875093
F 71.728815 19.553383 18.746993
F 89.345315 32.012683 22.389893
F 71.779615 26.942383 21.542893
F 71.683215 19.430283 21.389893
F 89.560715 26.887983 26.186793
F 89.544015 32.002283 32.623893
F 80.702015 34.725483 21.580193
F 89.397015 32.030783 17.805593
F 89.560315 19.370783 26.075493
F 85.157715 34.718683 21.740593
F 76.196415 34.735583 18.894693
F 85.186715 34.636883 18.900593
F 76.134215 34.649683 21.650993
F 85.363015 34.608983 28.836693
F 89.460315 34.663683 18.459993
F 80.495315 24.552083 47.086693
F 80.761015 32.124983 47.219793
F 78.432715 28.357583 39.905793
F 87.335715 20.537183 39.780793
F 71.993715 32.012683 39.876893
F 85.309915 26.995283 33.392193
F 80.784115 19.409983 47.949993
F 87.596415 28.036483 39.929693
F 78.435015 23.376483 43.320493
F 78.589615 20.521783 36.946393
F 80.795915 24.321683 44.428193
F 80.732515 32.255083 44.544593
F 78.633915 28.401983 37.148593
F 87.266815 20.543183 37.142593
F 76.028015 19.165483 48.011293
F 80.784915 19.291883 33.448193
F 76.516715 34.753183 40.696593
F 82.881815 30.816983 33.471893
F 82.949515 28.449883 44.349193
F 83.081915 20.702283 44.283293
F 73.781215 28.265683 44.337993
F 73.989715 20.482983 44.288993
F 82.999715 28.206383 46.997693
F 82.983415 20.655183 46.967293
F 74.110515 28.210183 47.134693
F 73.964815 20.392383 46.976093
F 85.072615 24.258383 46.989393
F 85.055115 32.300683 47.013693
F 76.212515 24.353783 47.085893
F 76.251915 32.136483 47.041393
F 80.734415 26.971083 48.099393
F 83.097015 23.189283 35.987393
F 85.285415 19.338783 47.889893
F 87.258315 22.996383 47.988693
F 73.857615 30.658583 33.463493
F 78.398615 23.224483 33.369093
F 85.238115 24.341983 44.298793
F 85.157915 32.219383 44.417493
F 76.177015 24.596283 44.363093
F 76.220315 32.127883 44.334993
F 87.157015 30.994083 47.952993
F 71.776415 19.286483 47.924893
F 80.791615 27.238983 33.560993
F 71.811815 27.064283 33.487493
F 87.358415 28.453483 44.511993
F 87.367715 20.476283 44.309793
F 78.532615 28.253883 44.325093
F 78.535715 20.907583 44.381293
F 87.015515 28.238183 47.316293
F 87.504415 20.645783 46.921793
F 78.465915 28.370983 47.146493
F 78.312615 20.583583 47.137793
F 80.962815 27.194583 36.253693
F 87.604715 22.938683 33.379993
F 80.736215 19.245583 36.045593
F 87.618615 28.221383 37.291893
F 78.466915 30.924383 43.411593
F 78.471015 23.134383 40.603493
F 74.154215 30.780483 48.028893
F 78.602315 30.924983 47.923793
F 76.206715 27.071083 33.666893
F 78.466715 30.959083 40.754293
F 87.681515 23.286083 43.367693
F 87.362215 23.097083 40.589693
F 78.494815 23.200983 48.101393
F 85.106415 19.264383 33.370593
F 76.144815 19.338083 33.276293
F 76.425815 26.955683 47.972593
F 82.957815 30.975883 36.166393
F 80.798915 24.437683 36.899793
F 73.884515 23.166283 47.961993
F 73.948015 23.128483 36.347493
F 85.386115 27.119983 36.044893
F 76.377215 19.374583 43.560393
F 85.167615 19.279483 36.109693
F 73.984615 28.142883 36.929493
F 85.045815 24.467583 39.767093
F 76.291015 19.369283 36.005793
F 85.118015 19.234683 43.398593
F 76.111915 27.218383 43.414493
F 83.038915 30.803983 48.028993
F 73.882715 23.159783 43.574393
F 85.224115 27.134883 43.689393
F 82.776215 23.205283 47.845993
F 76.248315 32.109983 39.875993
F 76.002415 24.422783 39.960793
F 83.066715 23.264383 43.315893
F 85.163515 32.211483 39.965093
F 87.425515 30.830383 36.398893
F 87.383715 23.243783 36.238993
F 78.604715 30.827283 35.988393
F 76.246315 24.246683 37.155293
F 80.573315 24.571783 39.517793
F 80.753215 32.201383 39.575993
F 87.299815 30.843583 40.696093
F 76.274815 32.072883 37.064393
F 80.783915 26.935383 43.289193
F 74.018615 30.826783 43.608993
F 80.720015 19.608083 43.474893
F 76.330615 26.832983 36.371293
F 87.293315 30.878083 43.419293
F 85.196115 32.303183 37.234693
F 80.563315 27.028183 40.638593
F 85.108715 27.069283 40.831993
F 80.654815 19.369283 40.656893
F 85.188515 24.559683 37.099693
F 78.492715 20.483983 39.707993
F 76.247815 19.357083 40.792593
F 78.554215 23.158583 36.112493
F 80.755115 32.295483 36.959793
F 85.021215 19.362983 40.632093
F 76.169915 27.094983 40.637093
F 82.906215 30.945783 40.730893
F 82.805915 23.258483 40.567693
F 74.148115 30.794383 40.897893
F 73.694915 23.237283 40.770293
F 83.212215 28.345783 37.138593
F 82.886015 20.626483 36.961493
F 74.044715 30.746183 36.180493
F 74.211915 20.378583 37.152993
F 82.955315 28.235583 39.785393
F 82.858315 20.686683 39.621493
F 73.806615 28.214283 39.606093
F 73.908515 20.642883 39.823693
F 82.951415 31.043383 43.422193
F 78.300115 30.832783 33.203693
F 83.141315 23.267983 33.312293
F 85.048015 26.838583 47.990993
F 87.386415 30.788383 33.590793
F 73.977015 23.349683 33.448193
F 76.364915 34.690383 43.448593
F 71.666415 24.477583 47.169193
F 71.971415 32.024783 47.288093
F 71.757315 27.083183 47.888493
F 71.771215 32.011383 44.637793
F 71.686815 24.337183 36.926193
F 71.848915 31.939683 37.095693
F 71.704015 34.520283 36.132393
F 71.730315 19.304283 43.412993
F 71.744215 19.485683 36.143793
F 71.778315 19.284383 40.673793
F 71.785215 19.229183 33.415593
F 71.700215 27.015183 36.136893
F 80.759415 34.623783 47.888793
F 89.466315 32.178183 39.872893
F 89.451215 19.228883 47.983293
F 76.206515 34.670283 33.389293
F 89.411715 24.462983 47.210093
F 89.493615 19.316183 40.681993
F 89.510115 32.155883 47.043593
F 89.552515 32.130583 44.255393
F 76.233515 34.763983 36.049093
F 80.694715 34.764683 43.496093
F 71.841215 34.648383 33.425593
F 85.291015 34.730483 40.808993
F 72.038815 34.660283 40.605493
F 85.296715 34.710583 36.134993
F 85.418115 34.648083 33.418193
F 80.845315 27.005583 50.814293
F 85.078115 27.197083 65.398093
F 80.563015 19.399183 50.588093
F 78.419715 28.370183 61.539793
F 71.770115 26.973483 55.336093
F 87.411015 20.520983 61.738793
F 82.915915 31.019783 50.774893
F 82.962415 23.168383 50.530593
F 74.074315 30.740683 50.841193
F 73.981915 23.182783 50.665693
F 85.196815 27.083583 50.808493
F 73.823615 23.327383 62.567893
F 85.134515 19.332883 50.556393
F 76.349715 27.035683 50.674993
F 87.316515 31.154383 65.254393
F 76.203215 19.437383 50.747693
F 87.234615 30.793683 50.731593
F 87.289315 23.168683 50.840093
F 78.558315 30.809383 50.695993
F 78.501515 23.140483 50.890793
F 80.475115 24.338283 54.359093
F 80.621015 32.446983 54.479993
F 87.479115 28.423683 61.683993
F 78.284315 20.753783 59.021393
F 80.702215 26.848883 58.059593
F 82.761015 20.485383 58.930593
F 80.593315 19.387183 57.919193
F 78.261215 28.207383 58.700893
F 82.853215 28.348283 58.917693
F 87.332515 20.799983 58.920393
F 80.570915 26.861683 55.310593
F 76.150615 32.330283 61.667493
F 80.581415 19.506983 55.306893
F 87.315315 28.348183 59.005293
F 73.765615 20.666983 61.668893
F 78.378815 23.142083 62.608293
F 80.827715 24.383383 51.570293
F 80.673815 32.308383 51.578093
F 78.407115 30.989583 62.533393
F 87.468315 23.209783 62.274593
F 82.899915 31.022983 55.247093
F 82.740815 23.141583 55.157493
F 73.882215 30.914483 55.485893
F 73.794915 23.154783 55.112793
F 83.039915 28.414983 51.668293
F 82.841915 20.633083 51.441393
F 74.140415 28.162283 51.712193
F 73.925315 20.600883 51.654193
F 82.843215 28.264183 54.396793
F 82.862415 20.487383 54.218193
F 74.105715 28.217083 54.614793
F 73.718915 20.463783 54.480593
F 82.902215 30.859383 57.973693
F 82.804015 23.073583 57.932693
F 73.980615 30.818483 58.115193
F 73.669315 23.287783 57.929693
F 84.931515 24.468383 54.197793
F 85.178815 32.176983 54.207293
F 75.941415 24.413483 54.149593
F 76.224415 32.063983 54.230193
F 85.131115 27.120083 58.191693
F 73.820015 28.252283 59.060993
F 85.216415 19.291183 58.017793
F 76.104315 26.928783 58.155693
F 73.996615 28.312783 61.670693
F 76.083215 19.540183 58.087993
F 85.016315 27.011783 55.419993
F 73.652415 20.624783 58.991993
F 85.111415 19.262483 55.314393
F 76.359615 26.953083 55.359393
F 82.891915 20.789983 61.589393
F 76.031115 19.395283 55.264193
F 85.101515 24.494783 51.568493
F 85.204015 32.215583 51.570593
F 76.215515 24.380983 51.521193
F 76.391615 32.094583 51.550493
F 87.503615 30.883983 55.228493
F 87.178115 23.401483 55.293293
F 78.409215 30.936383 55.248993
F 78.200115 23.236683 55.202593
F 87.420315 28.219683 51.679593
F 87.362515 20.512383 51.775893
F 78.455315 28.278083 51.698893
F 78.425915 20.489883 51.713693
F 87.274415 28.272283 54.491393
F 87.207615 20.759083 54.554293
F 78.461815 28.282783 54.416493
F 78.200215 20.693483 54.388693
F 87.391915 30.936583 57.947393
F 87.337415 23.282983 57.946593
F 78.488515 30.822083 58.058093
F 78.118715 23.316083 57.973893
F 80.625915 24.492483 61.605693
F 80.617215 32.159083 61.565393
F 87.429115 30.924383 62.599793
F 76.357415 32.080383 58.963893
F 85.087315 19.356083 62.452793
F 85.306815 27.144883 62.484293
F 85.164215 32.099883 61.598093
F 75.863915 24.272483 59.101093
F 85.095815 24.482083 61.615193
F 85.196715 32.165383 58.919593
F 80.696815 27.210683 62.370393
F 76.141915 24.444183 61.749793
F 80.564715 19.347383 62.358293
F 85.095215 24.342183 58.825393
F 78.516815 20.679783 61.728393
F 76.117815 19.439583 62.317093
F 80.496015 24.348983 58.837693
F 80.620615 32.109083 58.930293
F 83.085315 28.445383 61.509293
F 76.129015 27.099183 62.686793
F 82.927315 30.820883 62.575493
F 82.855515 23.311283 62.526793
F 73.985015 30.988583 62.383993
F 71.696915 32.158383 61.510393
F 76.478015 34.713683 55.260693
F 87.469215 23.353383 65.222893
F 76.076815 27.210183 65.326193
F 71.699015 19.227083 57.990393
F 71.751615 27.053383 50.634493
F 78.367515 23.293683 65.204993
F 71.894315 32.144883 51.714993
F 71.722815 24.542383 54.022293
F 89.561515 19.361883 50.721193
F 76.229815 34.591983 50.510193
F 73.975715 23.197583 65.345793
F 76.312715 19.293983 65.066693
F 89.557315 27.050183 50.699993
F 89.463115 19.372783 55.479793
F 80.763315 27.050283 65.123993
F 76.386615 34.606183 58.019193
F 82.767915 30.941383 65.249693
F 85.137915 19.388583 65.277693
F 73.749915 30.875483 65.151593
F 80.611315 19.526183 65.112793
F 78.489715 31.003083 65.173893
F 71.826115 19.305483 50.610793
F 89.397515 24.567183 54.163393
F 71.697215 32.169883 54.471893
F 82.954015 23.280183 65.263593
F 89.415815 26.999183 57.996693
F 89.422415 32.027483 51.652593
F 85.142215 34.688983 57.879493
F 85.313915 34.591483 62.591093
F 80.732315 34.653783 58.099493
F 71.690115 34.631883 58.046293
F 71.842615 34.673983 50.691093
F 80.619815 47.493783 3.287103
F 80.716815 40.099183 3.242953
F 78.259315 51.511383 0.870966
F 80.914515 34.829083 14.418893
F 80.635815 50.139383 7.169233
F 80.410815 42.453883 7.105973
F 87.326015 43.467883 0.352171
F 87.399615 36.090783 0.660395
F 80.735015 50.110983 4.390223
F 80.369215 42.627983 4.350933
F 87.342515 51.515283 7.908213
F 82.938815 35.928683 0.621948
F 87.490715 36.026783 10.659993
F 74.065615 51.508583 8.182973
F 73.802415 36.184783 0.656020
F 76.169515 47.340883 15.334093
F 82.920815 38.688083 4.141953
F 82.875315 46.203283 4.162233
F 73.981515 38.410883 4.289413
F 73.921015 46.072383 4.091153
F 87.340115 43.712183 15.288293
F 85.029115 39.785483 0.488043
F 76.280215 39.853183 0.593908
F 87.319415 51.552683 10.692893
F 78.333715 43.786983 8.099463
F 78.209415 51.560183 11.005793
F 76.152515 47.607883 0.757235
F 82.971215 36.173883 3.403143
F 82.917215 43.580783 3.463023
F 78.433915 43.607883 0.616238
F 73.993415 35.921183 3.315803
F 73.745315 43.519483 3.391913
F 82.931515 38.735583 6.901853
F 82.987015 46.327583 7.018433
F 73.896415 38.552483 6.966953
F 73.933915 46.208083 6.977963
F 85.002015 47.868383 3.316133
F 85.342515 39.917083 3.374953
F 76.147115 47.336183 3.477193
F 76.157415 39.808683 3.299743
F 85.156015 50.189083 7.223063
F 85.036115 42.554983 7.093693
F 76.312915 50.143983 7.269423
F 76.279615 42.355683 6.988773
F 85.140415 50.257283 4.481003
F 85.274215 42.442883 4.287843
F 76.309715 50.006183 4.372323
F 75.924515 42.244083 4.270093
F 87.275315 46.301483 14.410693
F 76.256215 34.820083 4.273473
F 83.052715 43.709783 0.627446
F 78.494015 51.473783 8.196713
F 87.481015 38.568283 4.300093
F 87.309915 46.417283 4.076953
F 78.489715 38.744783 4.129193
F 78.468115 46.162983 4.212483
F 78.445815 51.325583 3.648893
F 78.356315 43.890683 15.319193
F 85.142915 47.572083 0.591233
F 87.224515 51.660783 3.385623
F 80.662815 47.762683 15.196793
F 87.427915 36.118383 7.975933
F 80.637715 39.829783 15.132393
F 87.322215 36.019383 3.459063
F 87.314215 43.771883 3.316173
F 87.477815 38.631283 14.404293
F 78.564415 36.152383 3.406153
F 78.087215 43.596783 3.325073
F 87.328215 38.676783 7.056823
F 87.250315 46.354183 6.820603
F 78.361715 38.692983 6.937483
F 78.405615 46.247083 7.055183
F 80.501715 47.614383 10.534593
F 80.672515 39.901583 10.607693
F 85.330415 40.056483 15.454693
F 85.090515 47.531283 15.125193
F 80.592415 50.288683 14.284093
F 80.546415 42.505383 14.486793
F 73.760415 43.819883 15.287293
F 76.134215 39.848883 15.121493
F 80.486115 50.133983 11.550993
F 80.611115 42.249883 11.745593
F 82.773615 51.458883 10.659293
F 82.866415 43.761383 15.392593
F 80.656415 47.473783 7.762533
F 80.675315 39.660383 7.983713
F 82.913115 51.441483 0.760679
F 78.413715 43.791083 10.862093
F 83.033215 38.849083 11.786893
F 82.727515 46.226783 11.475693
F 73.924715 38.703883 11.694093
F 73.711115 46.279983 11.607693
F 74.105815 36.016583 15.498593
F 82.954815 36.176783 8.008943
F 82.643715 43.684983 8.061943
F 78.524215 46.398383 14.380993
F 73.780815 35.940283 8.121053
F 74.044215 43.679983 7.753083
F 87.475615 43.869983 10.639193
F 82.835415 36.234183 10.642793
F 82.762215 43.586683 10.609493
F 80.634415 47.633883 0.495809
F 73.884715 36.028083 10.802093
F 73.837315 43.875383 10.518593
F 82.981315 38.690683 14.456693
F 82.681815 46.298683 14.214493
F 80.878715 39.837283 0.627764
F 73.792915 46.410283 14.351893
F 85.091315 47.519283 10.689693
F 85.203015 40.024483 10.712593
F 76.108915 47.756983 10.885893
F 76.225815 39.954983 10.904993
F 85.149815 50.172483 14.412593
F 84.998915 42.579883 14.504393
F 76.057915 49.893183 14.528993
F 76.131115 42.406683 14.421393
F 85.084015 50.263783 11.581593
F 85.173315 42.616083 11.618893
F 75.997015 50.255483 11.851193
F 75.957115 42.578683 11.577393
F 85.188315 47.523283 7.985563
F 85.066915 40.006783 8.042683
F 76.257015 47.628483 8.024323
F 76.041415 39.754783 8.142603
F 87.510715 38.565183 11.715893
F 87.342515 46.319983 11.676593
F 78.502715 38.548583 11.504093
F 78.367815 46.387883 11.750093
F 78.277815 36.045283 7.901863
F 78.382315 36.021083 10.650993
F 87.271315 43.925883 7.937043
F 73.872115 51.439483 15.352193
F 73.808115 43.708983 0.680665
F 83.117615 36.162483 15.558193
F 83.033815 51.417883 3.378583
F 87.381315 51.517683 14.988393
F 78.370715 38.732083 14.171793
F 73.830515 51.512983 11.103493
F 82.987615 51.406183 15.326393
F 73.817015 38.538783 14.353093
F 87.510915 36.044483 15.437793
F 78.263415 36.249783 0.612328
F 78.444715 36.100283 15.142693
F 78.327915 51.370883 15.296293
F 74.022515 51.369783 3.472093
F 82.921215 51.615383 7.874693
F 73.993315 51.499683 0.785930
F 87.318515 51.518383 0.735300
F 85.087515 34.919183 11.634293
F 76.182115 34.820183 14.333493
F 71.895815 47.466883 8.006213
F 71.721715 40.070383 0.628953
F 71.727015 40.052283 15.087993
F 71.670215 50.224783 14.492093
F 85.283115 34.836783 14.280493
F 80.503815 34.806383 7.038023
F 85.045415 34.773783 7.078873
F 89.451715 50.083783 4.082013
F 71.765015 40.023183 10.758593
F 89.430015 50.103783 6.859923
F 89.394415 47.727083 7.868963
F 89.511015 42.388583 4.416653
F 89.561515 47.548583 15.289793
F 89.396015 40.098183 10.721993
F 89.439515 39.884383 0.820535
F 71.670815 50.289283 7.048863
F 71.716815 47.679883 15.366593
F 71.808615 47.696283 3.413403
F 71.730115 39.779583 3.367063
F 80.703415 47.708483 25.092793
F 80.670015 39.905983 25.161793
F 78.557415 46.270083 18.931893
F 78.313715 38.605783 21.411293
F 80.768015 50.321283 28.863093
F 80.786815 42.283883 28.897893
F 87.296715 46.598383 21.561293
F 87.506115 38.465983 21.642593
F 80.536315 50.231983 26.163293
F 80.825515 42.545083 26.115093
F 75.939215 42.400183 18.904793
F 78.489915 36.069483 17.911793
F 80.834815 47.611183 22.463993
F 80.562115 39.836483 22.389693
F 76.213415 39.816183 32.675893
F 87.394015 43.917483 18.089993
F 82.966215 38.703483 26.135793
F 82.944215 46.347883 26.110493
F 73.977015 38.662483 26.186093
F 74.082215 46.260083 26.080693
F 74.085615 36.136183 18.168593
F 82.930215 36.036583 22.442693
F 83.011315 43.612283 22.508093
F 80.693515 39.851883 32.653093
F 74.191915 36.120983 22.629793
F 74.129215 43.791183 22.707793
F 78.479415 51.677383 32.659993
F 83.065315 36.097683 25.067793
F 83.240615 43.709883 25.184393
F 82.852615 51.621883 17.957393
F 73.834315 35.958583 25.243893
F 73.888715 43.433283 25.460493
F 83.184315 38.508083 28.720093
F 83.013715 46.374183 28.790893
F 74.312515 38.767583 28.829493
F 73.899915 46.405383 28.909193
F 85.267015 47.654483 25.209093
F 85.122715 39.800483 25.039493
F 76.314715 50.172983 26.000293
F 76.303715 39.942483 25.329893
F 85.119115 50.375083 29.057293
F 85.155715 42.466783 28.738993
F 78.337815 51.519583 17.900393
F 76.276215 42.379983 26.259993
F 85.075915 50.166183 26.287793
F 85.369615 42.391083 25.912793
F 76.404115 50.018683 28.721693
F 78.497815 43.723983 25.189393
F 85.078515 47.696183 22.516493
F 85.078915 39.774083 22.321793
F 76.290215 47.516383 22.500793
F 76.338115 39.953883 22.629293
F 87.255815 38.427083 25.868993
F 87.527415 46.512283 26.086793
F 78.436215 38.556983 26.176893
F 78.593615 46.326083 26.267393
F 71.967215 47.490283 22.591193
F 87.474415 35.881783 22.349293
F 87.425115 43.999383 22.484093
F 87.473615 51.368783 32.637393
F 78.377515 36.054683 22.484893
F 78.594815 46.204183 21.676593
F 78.460715 51.683583 25.060593
F 87.418015 35.837483 25.138793
F 87.512315 43.822883 25.304993
F 85.337115 42.420783 21.663093
F 78.683015 35.919383 25.198993
F 78.579215 43.529083 22.427293
F 87.484515 38.655283 28.848993
F 87.286215 46.336183 28.739893
F 78.697915 38.630683 28.849093
F 78.423115 46.243983 29.051693
F 74.133915 43.762383 32.520093
F 85.289015 39.931183 32.489393
F 87.234015 36.142883 18.090893
F 71.823215 39.905583 25.165693
F 80.638115 47.676883 29.762593
F 80.971915 39.800683 29.868893
F 78.275415 43.656083 18.119093
F 78.420115 38.572283 18.782893
F 73.999015 43.913583 29.892293
F 83.178215 36.054883 29.723493
F 82.949315 43.735883 29.654893
F 87.635615 35.978483 32.507093
F 74.130215 36.313183 29.730793
F 76.404815 42.664783 29.027493
F 74.134015 46.268683 21.618393
F 87.512115 43.805783 32.492093
F 85.077215 50.144683 21.580993
F 74.068515 38.707483 21.682293
F 80.697715 47.638883 32.492193
F 76.217415 47.503783 18.086393
F 82.849415 51.865783 29.792593
F 85.194715 47.630283 32.328493
F 85.181915 47.836183 17.942793
F 73.759315 43.806883 18.024993
F 85.185215 47.732983 29.696593
F 85.242615 39.833083 29.638993
F 76.122415 47.631383 29.698893
F 76.590915 40.039883 29.947893
F 74.109015 38.712683 18.938293
F 87.554415 35.969683 29.681093
F 87.277115 43.843983 29.784993
F 85.142515 40.032583 18.155693
F 78.579415 35.958583 29.700693
F 78.670715 43.832383 29.904693
F 82.884715 51.515683 25.396493
F 82.808215 51.634583 22.484393
F 83.004815 46.158083 21.641093
F 76.348415 47.500083 25.262993
F 76.323915 42.347983 21.602993
F 74.290715 51.702783 25.231793
F 80.684215 47.720983 17.902993
F 80.587415 39.855483 17.920193
F 87.321815 46.576583 18.759293
F 87.405015 38.609383 18.979293
F 80.526515 50.182483 21.599893
F 80.916715 42.368083 21.529693
F 76.276915 40.031783 17.857893
F 76.225315 50.148283 18.883793
F 80.596015 50.243183 18.830793
F 80.537115 42.302683 18.820893
F 85.035015 42.684783 19.102793
F 85.103815 50.402083 18.831793
F 82.931115 38.528083 18.754493
F 83.065815 46.420983 18.836593
F 71.760115 40.011383 17.915493
F 73.876815 46.326183 18.985493
F 78.477915 36.122183 32.364993
F 82.911415 35.944583 18.279493
F 82.792315 43.754783 18.340493
F 76.118315 50.146983 21.507693
F 71.953715 50.406283 26.174693
F 87.266215 51.589383 25.402893
F 82.820515 38.568783 21.471493
F 73.854715 51.651283 22.582593
F 87.074115 51.514083 22.722993
F 83.126815 36.201683 32.404293
F 71.706715 50.241583 18.738093
F 71.822215 39.866283 22.568193
F 87.296515 51.815683 29.978993
F 78.213215 51.533883 22.308193
F 87.427215 51.426783 17.679093
F 78.440315 51.507683 29.940993
F 74.041115 51.568783 18.049293
F 74.313515 51.349083 29.799493
F 74.044615 36.116483 32.399293
F 76.352415 47.525283 32.393293
F 74.131715 51.476483 32.495793
F 83.100815 51.552783 32.584193
F 71.778115 50.222683 28.862593
F 78.514015 43.770783 32.680793
F 83.070915 43.822783 32.313293
F 71.882915 40.036083 32.759993
F 71.752815 42.466283 29.057993
F 89.487815 50.597383 29.009693
F 71.779015 42.349383 21.839093
F 71.972715 39.906883 29.997093
F 71.762515 50.180183 21.621693
F 89.564615 42.573883 21.518293
F 71.714515 42.534583 19.151693
F 71.926615 47.822083 25.159193
F 89.411115 47.721183 29.677893
F 89.423515 39.893583 25.194093
F 71.934315 47.742583 32.477093
F 71.734415 47.765683 17.936093
F 89.496415 50.318783 21.731593
F 89.512015 42.561983 28.925093
F 71.769815 34.896883 18.887093
F 71.928915 34.895183 21.650193
F 71.843115 34.869683 28.905093
F 80.957115 34.789683 26.068893
F 80.873615 34.887583 28.737293
F 85.120715 34.799883 26.152693
F 80.775315 47.573283 46.984393
F 80.709515 39.954483 47.241293
F 78.399615 46.266183 43.441893
F 78.431815 38.420983 43.419293
F 82.997015 46.309683 33.288393
F 71.734815 42.345083 48.025493
F 87.310115 46.246283 43.535993
F 87.356215 38.822883 43.791593
F 80.551215 47.505183 44.347293
F 80.591115 39.856683 44.523693
F 78.482615 43.823283 39.882693
F 78.609615 36.101383 39.609793
F 74.018615 46.431583 48.024893
F 85.228615 42.759883 33.280193
F 74.056615 38.442183 33.544993
F 76.287515 42.359783 33.436193
F 74.172715 46.372383 33.374493
F 82.777615 36.140483 44.465993
F 82.881315 43.723783 44.433293
F 80.700515 50.313083 33.479793
F 74.102115 36.085783 44.373893
F 73.938715 43.678783 44.422293
F 87.325815 38.610683 41.029593
F 82.923515 36.148683 47.086493
F 82.766015 43.677983 47.212093
F 73.990115 51.516283 39.846893
F 73.852515 35.987983 46.958193
F 73.999515 43.693783 47.163393
F 85.064415 47.488483 47.013393
F 85.169215 40.056883 47.021893
F 76.277115 47.778183 47.084393
F 76.212415 39.867083 47.062693
F 78.390315 38.469083 33.463193
F 87.358815 46.293783 33.278993
F 78.572115 51.617583 39.783793
F 71.829415 47.474183 39.998793
F 84.999915 47.440383 44.353793
F 84.804715 40.075983 44.373293
F 76.141115 47.705883 44.377393
F 76.164115 39.909683 44.232893
F 87.323215 38.710483 47.946493
F 87.239215 46.382883 48.034493
F 78.601815 46.355783 33.437993
F 71.724015 47.769483 44.596093
F 85.223615 50.128883 33.413893
F 87.440715 36.105783 44.488093
F 87.205015 43.694283 44.541393
F 78.466215 35.933383 44.364093
F 87.369015 51.529483 47.235093
F 78.527915 43.783383 44.704493
F 76.412915 50.142683 33.474993
F 87.358015 36.149183 47.172093
F 87.275015 43.772783 47.287293
F 80.774315 42.510583 33.450293
F 78.483315 35.995883 47.124193
F 78.375315 43.709683 47.358793
F 80.725615 50.156883 36.090793
F 80.576215 42.604483 36.079693
F 76.152215 39.779083 37.155693
F 87.484215 43.689783 39.596793
F 78.621515 51.517483 37.097293
F 76.194515 47.436483 37.213493
F 78.163215 51.518883 44.300593
F 74.409815 36.038083 39.787293
F 82.831915 51.376983 47.012593
F 76.177615 50.399783 48.027093
F 83.019215 46.284583 48.057293
F 78.476615 46.402583 48.072793
F 83.093815 38.860183 36.117293
F 83.020515 46.358383 36.054193
F 74.035015 38.596283 36.262993
F 74.029115 46.317183 36.126093
F 85.112815 49.852483 36.145193
F 85.327715 42.468683 36.051993
F 76.346615 50.014483 36.204393
F 76.099715 42.451683 36.191793
F 82.947715 51.511083 39.756593
F 85.356615 39.996283 37.029693
F 78.402715 51.488183 47.079993
F 85.139115 42.611783 48.218993
F 82.912215 38.685883 48.046193
F 80.703415 42.556983 48.204493
F 78.499015 38.529183 47.814193
F 87.376815 51.331783 39.814093
F 87.428415 38.457883 35.995793
F 87.448215 46.455283 35.968393
F 78.478815 38.644783 36.185293
F 78.464015 46.361783 36.219293
F 80.728215 47.491883 39.839793
F 80.599015 39.873883 39.720193
F 78.319715 43.791883 37.007093
F 78.475515 36.011183 36.912993
F 80.546415 50.116983 43.429093
F 80.577715 42.515183 43.401593
F 87.414215 36.051483 39.772993
F 87.593715 43.824383 36.987293
F 80.655215 50.211783 40.713793
F 80.646115 42.427983 40.671093
F 87.490115 35.949083 36.993193
F 80.520115 50.037983 48.009193
F 80.782815 47.534483 37.106793
F 80.612515 40.059783 37.077993
F 78.479315 46.297183 40.759693
F 78.514915 38.534683 40.693193
F 82.941015 38.563483 40.581093
F 83.007115 46.258883 40.772893
F 73.989015 38.473783 40.773693
F 74.067515 46.227883 40.813293
F 71.838015 50.310483 36.320893
F 83.129715 36.172883 37.039393
F 83.060115 43.800783 36.920993
F 73.826915 38.723983 47.915293
F 73.976115 35.925583 37.124593
F 73.957415 43.674283 37.196493
F 87.498715 51.187083 36.977793
F 83.086615 35.876883 39.814793
F 82.885815 43.801783 39.538693
F 87.417715 46.059483 40.793993
F 74.220115 51.506083 37.079893
F 73.915715 43.692483 39.946893
F 82.770615 38.729283 43.449293
F 82.763415 46.208583 43.615193
F 74.001115 38.473083 43.361593
F 73.846115 46.250683 43.542393
F 85.219315 47.459083 39.825493
F 85.254115 39.927283 39.805593
F 76.282315 47.619183 40.055093
F 76.213315 39.894183 39.840393
F 85.015815 50.199183 43.406793
F 85.081615 42.568283 43.403993
F 76.059615 50.227483 43.247293
F 76.391515 42.532083 43.534693
F 85.104715 50.139183 40.703693
F 85.124515 42.579483 40.617193
F 76.368415 50.350683 40.525393
F 76.337515 42.555483 40.849393
F 85.286215 47.471383 37.063693
F 87.174415 51.563583 44.657793
F 83.094315 51.419883 36.978693
F 76.155215 42.368483 48.083293
F 82.997415 38.754883 33.361393
F 85.203015 50.020183 47.891693
F 73.828515 51.494083 44.272793
F 73.958115 51.609883 46.983293
F 82.784415 51.517183 44.351093
F 87.520015 38.661383 33.228693
F 71.833415 42.257983 43.617293
F 71.771315 39.920883 39.842293
F 89.562415 50.237983 48.023193
F 71.778215 42.577383 33.472193
F 71.737815 47.882683 47.258593
F 89.543015 40.130083 44.586793
F 71.747515 50.456783 48.172493
F 71.798415 50.151883 33.638893
F 71.746915 47.756383 37.195593
F 71.788415 50.146783 40.750093
F 71.885815 42.526183 36.223693
F 71.710615 39.655883 44.346393
F 89.397015 50.333283 43.725093
F 89.463315 34.793283 47.910393
F 71.836715 42.411683 40.859893
F 85.057015 34.923783 43.593993
F 89.216815 47.802283 47.039693
F 89.557515 39.758883 37.061693
F 89.509115 42.449383 40.915493
F 89.486615 47.835683 44.326893
F 89.567115 50.126483 40.923393
F 80.678915 34.775683 40.601093
F 85.063115 34.860383 48.330993
F 71.679315 34.821983 48.004093
F 76.182815 34.854583 47.794293
F 80.823115 34.927083 36.078193
F 80.811815 34.909083 33.311093
F 71.773815 34.779583 43.611393
F 80.704715 50.039283 50.671993
F 80.706015 42.351783 50.930793
F 71.658015 47.824983 51.853993
F 76.096115 50.274783 65.473193
F 82.854715 38.775183 50.683793
F 82.991515 46.300283 50.730293
F 73.717815 38.573783 50.658193
F 74.007115 46.452583 50.832193
F 85.361615 50.113483 50.776393
F 85.206015 42.303583 50.823793
F 76.194915 50.132983 50.882693
F 76.071215 42.417883 50.783593
F 87.380315 38.655483 50.756793
F 87.601715 46.279983 50.843493
F 78.289515 38.736983 50.608093
F 78.476315 46.338283 50.844593
F 80.517215 47.567183 54.319793
F 80.810315 39.773583 54.397393
F 73.917815 46.475283 65.427593
F 71.680215 50.445283 55.547493
F 80.761415 50.233483 58.028093
F 80.612815 42.440983 58.035293
F 78.519315 43.647383 61.673693
F 78.472415 36.231783 61.634693
F 80.673315 50.175383 55.171093
F 80.592315 42.404383 55.289893
F 71.751915 42.539683 58.151493
F 87.246115 43.796383 61.585893
F 80.827715 47.512083 51.604693
F 80.521615 39.844283 51.710193
F 87.474515 35.980583 61.580493
F 71.737915 47.765583 61.822593
F 83.084015 38.627783 55.424993
F 82.883415 46.377783 55.140293
F 74.032215 38.450683 55.302693
F 73.862215 46.638783 55.361093
F 85.394015 47.604983 58.842993
F 82.939615 36.339183 51.544293
F 82.993815 43.690883 51.603393
F 71.668515 50.513283 50.927493
F 74.238815 35.999583 51.711893
F 73.835215 43.778483 51.497493
F 76.199815 42.362383 65.454893
F 83.051515 36.041583 54.327093
F 82.914115 43.655283 54.536293
F 87.390015 51.592883 51.787093
F 74.105815 35.906083 54.367593
F 73.791315 44.029183 54.475493
F 82.639815 38.510683 58.132093
F 83.109415 46.430683 57.923493
F 73.942015 38.531483 57.949093
F 73.954115 46.562483 58.075493
F 85.320415 47.498683 54.473193
F 85.273615 39.783083 54.412193
F 76.125415 47.784083 54.494293
F 76.081215 39.955283 54.213393
F 85.172015 50.210683 57.940093
F 85.163115 42.362183 58.148893
F 76.091515 50.516783 58.244593
F 76.128715 42.421383 57.999293
F 85.139215 50.254683 55.075393
F 85.239015 42.429783 55.441093
F 76.301715 50.308883 55.419493
F 75.907215 42.617683 55.287293
F 85.288515 47.483883 51.772093
F 85.139115 39.840983 51.734593
F 76.295315 47.753483 51.871093
F 75.978315 39.884483 51.505793
F 87.482915 38.567983 55.230693
F 87.555015 46.275383 55.406793
F 78.260415 38.641183 55.240693
F 78.358315 46.304183 55.204493
F 76.153215 42.645983 62.656893
F 87.410815 36.092883 51.702293
F 87.494615 43.628983 51.739193
F 82.889915 38.447783 65.198293
F 78.422715 36.019283 51.506993
F 78.384815 43.779283 51.755793
F 78.438215 51.673083 54.371193
F 87.602815 36.005183 54.538993
F 87.309715 43.647283 54.504993
F 85.062715 42.432883 62.468293
F 78.542315 36.054183 54.384593
F 78.298815 43.683083 54.523093
F 87.555115 38.628583 58.038193
F 87.624515 46.276283 57.971393
F 78.323715 38.670183 58.034693
F 78.404615 46.355883 58.100893
F 80.705515 47.562283 61.692893
F 80.731915 40.047483 61.844593
F 78.384015 43.799783 58.858293
F 78.471715 51.519283 58.876093
F 82.844515 51.529083 61.700593
F 78.548715 35.982883 58.923193
F 87.636215 46.340683 62.385193
F 87.424115 43.670283 58.792093
F 80.781715 50.076183 62.673093
F 80.895715 42.581483 62.803693
F 87.317415 36.011783 58.871593
F 80.543215 50.275583 65.338493
F 80.837615 47.732783 58.778393
F 80.543115 39.863583 59.024693
F 78.500215 46.194483 62.399493
F 78.332215 38.788783 62.356793
F 82.898015 38.480883 62.466293
F 82.964615 46.440383 62.488493
F 73.820615 38.818983 62.478493
F 73.882315 46.496283 62.759893
F 76.161415 39.899583 58.844393
F 82.982615 35.980083 58.916793
F 82.884415 43.633983 58.858293
F 76.148815 47.830083 59.125993
F 74.005215 35.924483 58.680793
F 73.880315 43.907683 58.886193
F 76.384915 50.205983 62.684593
F 83.002715 35.903283 61.670593
F 83.097715 43.868983 61.528193
F 82.953615 51.442583 54.112593
F 73.922715 36.228383 61.510593
F 73.948715 44.022883 61.692293
F 74.020115 51.505683 54.459893
F 87.406715 51.591883 54.591593
F 73.984515 51.415083 51.771093
F 74.055615 51.346083 61.770093
F 85.358315 47.528783 61.576093
F 85.215315 39.714783 61.687993
F 76.112215 47.655483 61.828193
F 76.000315 40.246783 61.548693
F 85.210215 39.738183 58.950693
F 87.411315 38.447583 62.520293
F 87.388615 51.632883 58.988093
F 87.399415 38.663383 65.119193
F 85.171815 50.293483 62.470793
F 83.029315 51.441083 51.412193
F 78.544515 51.358083 61.785193
F 78.446815 51.250783 51.632793
F 87.322215 51.697183 61.699993
F 82.961815 51.324483 58.992993
F 73.786815 51.840283 59.102593
F 71.720315 50.365483 65.448293
F 71.835115 39.805483 54.506093
F 71.695615 42.654683 62.438293
F 89.398715 50.129183 57.967393
F 74.063315 38.607183 65.176193
F 78.564615 38.778183 65.135793
F 71.829415 39.905683 58.893893
F 89.513915 42.452983 62.442793
F 71.679815 39.866383 51.864093
F 71.725515 47.670183 59.152793
F 87.346815 46.304283 65.218893
F 85.049215 50.204883 65.250793
F 80.768715 42.405883 65.465793
F 71.746715 50.282783 58.286093
F 71.676015 42.474383 65.193593
F 71.807915 42.434383 55.383093
F 89.529515 50.394583 62.659493
F 71.668615 34.781183 55.340593
F 80.801715 34.952283 55.381193
F 85.238515 34.794683 55.116793
F 76.222415 34.940683 62.488093
F 80.365215 34.898583 65.352293
F 80.664315 35.016483 50.699193
F 80.727515 34.834283 62.635393
F 71.658315 34.776983 62.305793
F 85.172915 34.772583 65.375793
F 76.121315 34.877183 65.305293
F 85.137015 34.848983 51.080993
F 85.085915 42.301383 65.050993
F 78.338415 46.322383 65.183193
F 82.973815 46.341783 65.231593
F 80.507015 55.097983 3.449303
F 80.440315 63.107283 3.368533
F 76.098815 55.436983 0.735861
F 82.916215 59.205183 0.819066
F 80.608715 58.005883 7.190983
F 81.004715 65.622183 7.152643
F 73.929415 59.209583 15.245293
F 87.402115 66.925183 0.724181
F 80.684015 57.865583 4.410153
F 80.606615 65.657583 4.418743
F 71.733015 65.771683 11.667893
F 87.284415 59.252083 15.274093
F 84.935915 63.077783 0.566891
F 73.948815 67.056683 0.939910
F 84.899415 63.270283 15.232693
F 82.597315 67.078583 15.382093
F 82.921915 54.002883 4.396463
F 82.797115 61.912783 4.447343
F 74.050115 53.826383 4.366843
F 73.970715 61.823983 4.340173
F 80.449415 55.244283 0.770473
F 73.935715 66.953683 15.310393
F 87.440215 59.136083 0.696389
F 87.213015 54.196083 14.300393
F 82.733415 59.410983 3.531433
F 82.815115 66.950283 3.476403
F 73.918915 59.236683 3.282263
F 73.818615 66.989183 3.658063
F 82.973615 54.254183 7.196013
F 82.788615 61.827783 7.134673
F 74.140215 54.056083 7.228653
F 73.917615 61.894383 7.060663
F 84.904715 55.473883 3.278893
F 84.987615 63.131583 3.326373
F 76.225015 55.334583 3.466303
F 76.204115 63.121383 3.635113
F 85.120115 57.984183 7.162463
F 85.277115 65.684883 7.000803
F 76.286415 58.005983 7.185073
F 76.263615 65.732283 7.128013
F 84.967315 57.910683 4.423623
F 85.056615 65.699883 4.323893
F 76.127215 57.930083 4.434393
F 76.074615 65.667383 4.546683
F 80.575115 62.955683 0.610091
F 82.801415 59.288183 15.123793
F 80.699715 55.334883 15.353993
F 78.434515 53.846383 14.436393
F 87.175315 54.239383 4.285203
F 87.221615 61.706883 4.288833
F 78.376115 53.898583 4.583703
F 78.331215 61.836883 4.547733
F 76.315915 55.308083 15.098593
F 78.361215 61.742183 14.389093
F 78.521515 59.096183 10.839993
F 78.366915 66.955483 10.669493
F 87.293215 59.159083 3.365113
F 87.464415 66.829483 3.420713
F 78.415015 59.198083 3.552323
F 78.318615 66.993483 3.474563
F 87.461615 54.107183 7.081683
F 87.392315 61.851583 7.002853
F 78.418115 54.007483 7.250073
F 78.311915 61.743283 7.250753
F 80.457215 55.454883 10.638593
F 80.549415 63.139183 10.823393
F 73.914815 59.089383 0.632439
F 85.143615 55.481983 15.296793
F 80.617915 57.984883 14.464593
F 80.637815 65.487683 14.262693
F 87.238115 61.911683 14.218493
F 78.428515 67.076183 0.705160
F 80.773215 58.026783 11.663293
F 80.555715 65.750683 11.551393
F 78.411815 66.833783 15.244493
F 78.426815 59.259483 0.760610
F 80.653815 55.402983 8.044103
F 80.496115 63.180183 8.014283
F 82.772815 66.958383 0.722147
F 76.102415 63.099283 0.709320
F 82.736515 53.987583 11.619393
F 82.812315 61.847983 11.701393
F 74.061315 54.137783 11.562093
F 73.959915 61.824083 11.762193
F 82.856515 59.298383 8.064813
F 83.229815 67.032683 7.928883
F 74.015915 59.316683 7.990683
F 73.998315 67.076683 7.967973
F 82.988615 59.353183 10.846293
F 82.959815 67.072983 10.745893
F 73.994415 59.323983 10.763793
F 74.064115 67.153783 10.718593
F 82.942115 54.023483 14.374993
F 82.732715 61.868783 14.368693
F 74.170115 53.998683 14.295193
F 74.087215 61.808883 14.439993
F 84.967715 55.243283 10.813593
F 85.121815 63.312583 10.849393
F 76.342015 55.372883 10.903193
F 76.177915 63.137183 10.911293
F 84.966815 58.010883 14.329993
F 85.028115 65.881683 14.576493
F 76.165115 57.980783 14.480993
F 76.081615 65.735683 14.409893
F 85.082815 57.816183 11.736593
F 85.288415 65.971383 11.677993
F 76.313315 57.963683 11.872293
F 76.117915 65.731783 11.665793
F 85.135615 55.380883 8.092683
F 85.099115 62.893583 7.971903
F 76.229315 55.394483 8.097693
F 76.061515 63.212183 8.111423
F 87.366015 54.128383 11.482693
F 87.364815 61.894383 11.488593
F 78.519715 54.049183 11.754093
F 78.461515 61.658683 11.705393
F 87.227615 59.330583 8.084523
F 87.396415 67.027483 7.937353
F 78.355915 59.199683 8.053443
F 78.705715 66.860583 7.984963
F 87.309315 59.277283 10.812993
F 87.432715 67.143883 10.708493
F 80.541215 62.962883 15.379593
F 85.220415 55.269883 0.608031
F 76.302515 63.196083 15.359693
F 78.388815 59.165383 15.402493
F 87.479515 66.914883 15.186793
F 71.895615 57.868883 4.454123
F 74.013415 69.490483 4.589293
F 71.929815 55.118583 15.192593
F 71.718815 55.497683 7.865723
F 71.808615 55.520983 10.642993
F 89.531115 55.321883 0.423184
F 71.840715 63.210883 15.350793
F 89.561715 63.171583 15.117293
F 89.499815 55.296383 3.221963
F 89.481415 63.016183 3.429533
F 89.531715 57.863083 11.509593
F 89.542815 57.889683 4.277083
F 89.538715 65.516083 7.119903
F 89.322815 57.991583 7.017233
F 89.538515 58.029583 14.385293
F 89.515515 65.705383 11.489993
F 71.849715 63.206783 10.787793
F 71.735115 65.796083 14.366193
F 71.767915 57.796183 14.300793
F 71.702815 65.634083 4.492873
F 72.014715 55.429383 3.438923
F 71.750215 63.118383 3.553993
F 87.526115 69.528783 4.230083
F 78.366615 69.497083 7.191683
F 78.310415 69.473983 14.503793
F 80.636315 55.578283 25.465693
F 80.728815 63.298483 25.340393
F 85.182015 63.284383 32.434693
F 80.591915 63.151683 32.717393
F 80.362715 58.011983 29.147993
F 80.562615 65.893783 28.941493
F 85.196815 57.995383 21.728693
F 87.340815 54.002283 18.873393
F 80.677815 58.249583 26.402793
F 80.760215 65.899983 26.150993
F 76.211915 65.817183 19.103993
F 78.442815 59.171183 32.549293
F 80.681615 55.600883 22.645593
F 80.540515 63.200983 22.724693
F 73.949615 59.437283 32.660193
F 85.163315 55.367583 18.059993
F 82.814415 54.279083 26.201293
F 82.985715 62.033883 26.185793
F 74.143515 54.127883 26.236293
F 73.919115 61.801883 26.388693
F 82.973815 59.425483 22.438093
F 83.010915 67.101683 22.611193
F 73.937215 59.247983 22.547693
F 74.008215 67.050083 22.472793
F 82.873615 59.370083 25.185293
F 82.956515 67.036683 25.311093
F 74.134715 59.136983 25.253793
F 73.805515 67.035583 25.114593
F 82.807315 54.444283 28.854693
F 82.755915 61.877683 28.911693
F 74.245815 53.983283 28.916293
F 73.925315 61.883883 28.958593
F 85.020415 55.524583 25.316293
F 85.215315 63.158183 25.077693
F 76.312915 55.447783 25.289393
F 76.026615 63.148483 25.464893
F 84.939915 58.193583 28.972093
F 84.997715 65.610083 28.928293
F 76.110115 58.007983 28.935993
F 76.099215 65.805683 28.939593
F 84.975415 58.125483 26.259393
F 85.105415 65.733183 26.208193
F 76.508515 57.930583 26.216893
F 76.075715 65.766183 26.076793
F 84.933515 55.454383 22.519793
F 85.200415 63.117083 22.504293
F 76.146415 55.318083 22.542693
F 76.299415 63.095683 22.667093
F 87.304715 54.277683 26.155793
F 87.425715 61.837783 26.055793
F 78.485315 54.202383 26.218593
F 78.423215 62.030383 26.302893
F 87.457815 59.269583 22.399693
F 87.329715 66.929383 22.568993
F 78.369215 59.447683 22.663393
F 78.486315 66.813783 22.433093
F 87.366115 59.258683 25.204993
F 87.272615 67.136083 25.278693
F 78.596515 59.341983 25.348893
F 78.419715 66.930383 25.215593
F 87.308715 54.273583 28.935793
F 87.359815 62.042683 28.898993
F 78.546415 54.091783 28.936793
F 78.349015 62.112783 28.933493
F 76.100415 63.139383 18.170293
F 82.726015 54.168483 21.667593
F 74.167715 61.828083 21.690693
F 76.329915 55.434283 17.821093
F 80.628315 55.447283 29.965593
F 80.558215 63.441083 29.930593
F 73.958215 54.089283 21.614393
F 82.801815 62.004383 21.681093
F 82.456015 59.367983 30.052593
F 82.908915 66.971483 29.815693
F 74.091815 59.424383 29.882993
F 74.057015 67.241483 29.886093
F 78.336615 61.837983 18.962793
F 76.138115 57.964783 21.689093
F 85.230315 65.702583 21.608093
F 75.912615 57.982783 18.991493
F 87.403315 61.714283 18.874793
F 85.251115 62.942183 18.017893
F 78.558115 54.167683 18.902993
F 85.309915 65.525783 18.938293
F 85.078915 55.596683 29.784693
F 85.059215 62.973783 29.721193
F 76.256115 55.453983 29.838993
F 76.163815 63.228383 29.901293
F 87.247715 59.386883 29.806693
F 87.421215 67.016283 29.684993
F 78.156415 59.479783 29.913693
F 78.302715 67.031583 29.809793
F 85.110915 57.835483 18.988593
F 76.239415 65.606683 21.747693
F 87.454115 66.915183 17.933493
F 87.379415 59.247083 18.055293
F 80.757815 55.571183 17.941093
F 80.674715 63.160683 18.230193
F 78.514515 62.098783 21.622393
F 78.454915 54.152883 21.619093
F 80.708715 58.229183 21.703693
F 80.856915 65.700883 21.667793
F 87.520515 61.868583 21.686793
F 87.225715 53.986283 21.665493
F 80.718915 58.123283 19.058393
F 80.554715 65.690383 19.009393
F 78.354715 67.014283 17.988393
F 78.234815 59.306883 18.126993
F 82.898315 54.197983 18.799193
F 83.004015 61.855383 18.890093
F 74.086315 54.100283 18.928793
F 73.879615 61.919283 19.026893
F 83.095915 59.303083 17.988893
F 82.919915 66.798283 18.113293
F 74.000315 59.462983 17.933793
F 74.025515 67.037383 18.049593
F 71.931315 55.447383 32.307293
F 80.699515 55.496583 32.588693
F 87.313115 69.456683 21.607893
F 71.692715 63.323583 32.590693
F 87.313715 59.226283 32.592393
F 89.555715 65.894483 21.493593
F 71.870615 55.327983 25.347493
F 74.055715 67.145883 32.581893
F 82.698715 67.264583 32.551693
F 89.476715 57.944183 26.205793
F 78.515115 67.222283 32.504793
F 71.932615 58.037883 18.713393
F 71.864115 55.362683 29.646493
F 71.809715 55.428283 17.949193
F 71.719315 65.848783 26.361293
F 85.266015 55.460283 32.359093
F 89.547815 57.679883 18.876793
F 71.879615 57.866083 26.340593
F 71.796515 63.360783 25.233493
F 76.089215 55.554983 32.476093
F 76.323415 63.227083 32.584593
F 83.048115 59.434583 32.700793
F 71.776515 65.827083 29.098793
F 71.768715 65.904683 21.518793
F 71.736415 57.968383 21.554893
F 71.733315 63.238883 29.948893
F 71.997115 63.284683 22.505293
F 89.506715 55.271483 17.791793
F 71.899115 57.857383 28.980193
F 71.792515 55.330083 22.696593
F 71.834915 63.112483 17.963393
F 89.492315 55.265283 22.612693
F 89.494415 58.048583 28.846293
F 78.483115 69.422683 21.858493
F 78.600215 69.445783 19.101693
F 87.290215 69.519883 28.830593
F 82.927715 69.538183 18.817593
F 87.377515 69.521183 18.890993
F 87.312515 66.821283 32.469293
F 80.593015 55.349783 47.072893
F 80.444515 62.900383 47.312293
F 84.981015 65.811183 33.434493
F 73.986215 54.118183 47.984593
F 85.187715 57.921183 33.486393
F 76.188615 58.080583 33.402993
F 74.031815 54.166583 33.379993
F 71.733815 57.889683 33.383193
F 80.647915 55.346483 44.420993
F 80.665115 62.882883 44.566493
F 82.988015 54.101183 33.264093
F 87.342815 59.259783 39.861293
F 78.491915 54.303683 33.300493
F 82.806915 53.982583 47.865093
F 76.299015 65.794683 33.393293
F 85.083015 58.022083 48.100693
F 82.909515 59.209183 44.504293
F 82.768615 66.777583 44.637593
F 73.935215 59.357783 44.252793
F 73.851015 66.967783 44.485993
F 82.888815 59.188283 47.349093
F 82.857515 66.827783 47.299393
F 73.910415 59.221383 47.096393
F 73.927515 66.976183 47.158793
F 85.142015 55.410083 47.127193
F 85.152415 62.911683 47.209293
F 76.221615 55.447283 47.118893
F 75.852115 63.258483 46.863593
F 80.577815 65.866683 33.529893
F 85.159715 65.520683 48.166393
F 87.223215 61.659283 33.472393
F 71.735515 65.874483 33.574793
F 85.061315 55.434183 44.446993
F 85.099415 62.917983 44.389393
F 76.157515 55.167683 44.257893
F 76.268115 63.034683 44.076593
F 71.760615 65.644583 36.236793
F 87.489315 54.046083 33.291493
F 73.949915 62.010183 33.479693
F 87.349115 53.994583 48.050693
F 87.450815 59.009183 44.268593
F 87.322515 66.763483 44.522693
F 78.419315 59.037183 44.288593
F 78.326315 66.864983 44.422793
F 87.377715 59.123083 46.987693
F 87.329415 66.838083 47.275993
F 78.259615 59.270783 47.038893
F 78.453115 66.844883 47.136693
F 80.807815 57.962183 36.116093
F 80.640015 65.908383 36.270893
F 78.552215 69.465783 48.043093
F 87.352315 53.955083 40.545193
F 80.737515 58.088183 33.481993
[truncated: 88,813 more chars]
