# Supplementary material for: Molecular-resolution imaging of ice crystallized from liquid water by cryogenic liquid-cell TEM
Source: Nat Commun. 2025 Sep 25;16:8342. doi: 10.1038/s41467-025-62451-0 (PMC12462463; doi:10.1038/s41467-025-62451-0)
Supplement: Supplementary file 9 — Supplementary Data 1 [file 41467_2025_62451_MOESM9_ESM.zip › supercell_4_3_3/1.0/minimized.xyz]

15435
F15435
F 1.064980 1.357014 2.844927
F 1.064980 9.084050 2.844926
F 1.064981 16.811090 2.844928
F 9.962352 1.334888 3.036928
F 9.962351 9.061925 3.036928
F 9.962351 16.788963 3.036928
F 1.018475 3.769503 6.440328
F 1.018475 11.496538 6.440328
F 9.931790 3.867784 6.593164
F 9.931790 11.594820 6.593164
F 1.046089 3.886035 3.749546
F 1.046090 11.613071 3.749546
F 9.952187 3.905334 3.886567
F 9.952187 11.632371 3.886567
F 0.404917 1.337355 0.215603
F 0.404916 9.064390 0.215603
F 0.404920 16.791433 0.215602
F 9.753688 1.452645 0.354513
F 9.753687 9.179681 0.354513
F 9.753689 16.906721 0.354514
F 3.242179 7.763653 3.782974
F 3.242179 15.490691 3.782973
F 16.485905 12.878379 14.840974
F 12.183639 7.768667 3.925375
F 12.183639 15.495705 3.925375
F 16.485905 5.151342 14.840974
F 3.042445 5.367797 0.224042
F 3.042445 13.094834 0.224043
F 11.984114 5.316005 0.393445
F 11.984116 13.043043 0.393446
F 3.256993 5.205531 2.903937
F 3.256993 12.932568 2.903937
F 12.193518 5.198579 3.075508
F 12.193518 12.925616 3.075508
F 3.108828 7.741575 6.506698
F 3.108829 15.468613 6.506698
F 7.554769 12.877137 14.685518
F 12.163360 7.730970 6.631508
F 12.163360 15.458008 6.631508
F 7.554769 5.150100 14.685518
F 5.492505 1.332352 2.962845
F 5.492505 9.059389 2.962845
F 5.492506 16.786428 2.962845
F 14.424228 1.335168 3.114311
F 14.424228 9.062205 3.114311
F 14.424228 16.789243 3.114311
F 5.450618 3.873904 6.523973
F 5.450618 11.600941 6.523973
F 14.394996 3.867158 6.670207
F 14.394996 11.594195 6.670207
F 5.481145 3.909544 3.808834
F 5.481145 11.636581 3.808834
F 14.414204 3.905089 3.964284
F 14.414204 11.632126 3.964284
F 5.273519 1.453348 0.273175
F 5.273519 9.180384 0.273175
F 5.273522 16.907425 0.273176
F 14.214328 1.452424 0.432322
F 14.214327 9.179460 0.432322
F 14.214329 16.906500 0.432323
F 7.720088 7.769216 3.848991
F 7.720088 15.496254 3.848991
F 14.254954 16.741729 14.801911
F 16.644598 7.768577 4.003222
F 16.644598 15.495615 4.003222
F 3.062691 12.870188 14.636988
F 7.524725 5.318867 0.315966
F 7.524727 13.045906 0.315967
F 16.444601 5.315947 0.471244
F 16.444602 13.042985 0.471245
F 7.729278 5.197901 2.998828
F 7.729278 12.924939 2.998828
F 16.654594 5.198710 3.153208
F 16.654594 12.925747 3.153208
F 7.684684 7.735470 6.557899
F 7.684685 15.462507 6.557899
F 14.254954 9.014691 14.801912
F 16.625399 7.730645 6.709098
F 16.625399 15.457683 6.709098
F 16.625399 0.003608 6.709098
F 0.988318 1.409045 10.028955
F 0.988318 9.136081 10.028955
F 0.988319 16.863120 10.028954
F 9.870481 1.287116 10.188544
F 9.870481 9.014152 10.188544
F 9.870481 16.741191 10.188544
F 0.933576 3.740456 13.671607
F 0.933577 11.467491 13.671607
F 9.806977 3.864400 13.815999
F 9.806977 11.591436 13.815999
F 0.655600 3.957360 10.982764
F 0.655600 11.684396 10.982764
F 9.850461 3.865402 11.085775
F 9.850461 11.592438 11.085775
F 0.696368 1.191668 7.340775
F 0.696368 8.918703 7.340775
F 0.696369 16.645743 7.340774
F 9.914271 1.289139 7.467689
F 9.914271 9.016175 7.467689
F 9.914271 16.743214 7.467688
F 3.120779 7.737470 10.997965
F 3.120779 15.464508 10.997965
F 14.254954 1.287654 14.801912
F 12.087843 7.727353 11.125896
F 12.087843 15.454391 11.125896
F 5.273141 16.729250 14.641259
F 3.182480 5.145779 7.381401
F 3.182480 12.872816 7.381401
F 12.149533 5.153767 7.507296
F 12.149533 12.880804 7.507296
F 3.043240 5.144088 10.111152
F 3.043240 12.871125 10.111153
F 12.102037 5.150924 10.227077
F 12.102037 12.877961 10.227077
F 2.984557 7.732739 13.736470
F 2.984557 15.459777 13.736471
F 5.273141 9.002211 14.641259
F 12.038510 7.727681 13.854849
F 12.038510 15.454719 13.854849
F 5.273141 1.275175 14.641259
F 5.387929 1.282123 10.118523
F 5.387929 9.009160 10.118523
F 5.387929 16.736198 10.118523
F 14.334541 1.287920 10.265638
F 14.334541 9.014957 10.265638
F 14.334541 16.741995 10.265638
F 5.325211 3.868776 13.745361
F 5.325211 11.595813 13.745361
F 14.271274 3.863581 13.893360
F 14.271274 11.590618 13.893360
F 5.336649 3.876367 11.004758
F 5.336649 11.603403 11.004758
F 14.318508 3.863750 11.164767
F 14.318508 11.590786 11.164767
F 5.404563 1.278743 7.386608
F 5.404563 9.005779 7.386608
F 5.404564 16.732818 7.386608
F 14.380221 1.290354 7.546168
F 14.380221 9.017391 7.546168
F 14.380221 16.744429 7.546168
F 7.618611 7.728178 11.048909
F 7.618611 15.455216 11.048909
F 12.024267 12.878122 14.762990
F 16.549355 7.727125 11.203806
F 16.549355 15.454163 11.203806
F 16.549355 0.000089 11.203806
F 7.682186 5.153083 7.431113
F 7.682186 12.880121 7.431113
F 16.610810 5.153950 7.585151
F 16.610810 12.880988 7.585151
F 7.619515 5.145807 10.153905
F 7.619515 12.872845 10.153905
F 16.564925 5.151466 10.304540
F 16.564925 12.878503 10.304540
F 7.555573 7.732727 13.781402
F 7.555573 15.459765 13.781402
F 12.024267 5.151084 14.762990
F 16.501654 7.727076 13.932275
F 16.501654 15.454114 13.932275
F 16.501654 0.000040 13.932275
F 0.613993 1.196524 14.630959
F 0.613993 8.923560 14.630959
F 0.613993 16.650599 14.630958
F 9.786440 1.285954 14.722751
F 9.786440 9.012991 14.722751
F 9.786440 16.740029 14.722751
F 3.062691 5.143150 14.636988
F 3.242179 0.036617 3.782974
F 16.644598 0.041540 4.003222
F 7.555573 0.005690 13.781402
F 7.618611 0.001142 11.048909
F 12.038510 0.000645 13.854849
F 2.984557 0.005703 13.736471
F 12.087843 0.000316 11.125896
F 3.120779 0.010434 10.997965
F 7.684685 0.008433 6.557899
F 7.720088 0.042180 3.848991
F 12.163360 0.003933 6.631508
F 3.108828 0.014539 6.506698
F 12.183639 0.041631 3.925375
F 0.759278 1.397460 24.613928
F 0.759278 9.124496 24.613928
F 0.759279 16.851535 24.613928
F 9.617106 1.287200 24.739393
F 9.617106 9.014236 24.739393
F 9.617106 16.741275 24.739393
F 0.700703 3.759569 28.260180
F 0.700704 11.486605 28.260180
F 9.553987 3.864044 28.381326
F 9.553987 11.591081 28.381326
F 0.492766 3.937775 25.569346
F 0.492766 11.664812 25.569346
F 9.597015 3.865109 25.648352
F 9.597015 11.592146 25.648352
F 0.532851 1.207268 21.923874
F 0.532851 8.934304 21.923874
F 0.532851 16.661343 21.923874
F 9.659888 1.286104 22.006264
F 9.659888 9.013140 22.006264
F 9.659888 16.740179 22.006264
F 2.889988 7.729584 25.565350
F 2.889988 15.456622 25.565350
F 16.374540 0.000041 21.214074
F 11.833708 7.727278 25.688507
F 11.833708 15.454315 25.688506
F 16.374541 15.454115 21.214075
F 2.947344 5.146767 21.922833
F 2.947344 12.873804 21.922833
F 11.897160 5.151089 22.046501
F 11.897160 12.878126 22.046501
F 2.822901 5.149100 24.657941
F 2.822901 12.876138 24.657941
F 11.848173 5.150792 24.778533
F 11.848173 12.877830 24.778534
F 2.770072 7.728609 28.298837
F 2.770072 15.455647 28.298837
F 16.374540 7.727077 21.214074
F 11.784876 7.727532 28.420491
F 11.784876 15.454570 28.420491
F 7.430955 15.459128 21.062201
F 5.141190 1.283874 24.666885
F 5.141190 9.010910 24.666885
F 5.141190 16.737949 24.666885
F 14.080630 1.287783 24.817138
F 14.080630 9.014819 24.817138
F 14.080630 16.741858 24.817138
F 5.080159 3.867155 28.308727
F 5.080159 11.594192 28.308727
F 14.017086 3.863565 28.459140
F 14.017086 11.590602 28.459140
F 5.094824 3.873554 25.567799
F 5.094824 11.600591 25.567799
F 14.064308 3.863686 25.727486
F 14.064308 11.590723 25.727486
F 5.153499 1.276791 21.925229
F 5.153499 9.003827 21.925229
F 5.153499 16.730866 21.925229
F 14.127816 1.287653 22.085470
F 14.127816 9.014689 22.085470
F 14.127816 16.741728 22.085469
F 7.366502 7.727963 25.610628
F 7.366502 15.455000 25.610628
F 7.430955 7.732091 21.062201
F 16.295207 7.727049 25.766545
F 16.295207 15.454087 25.766544
F 16.295207 0.000013 25.766544
F 7.428938 5.150267 21.968677
F 7.428938 12.877305 21.968677
F 16.358769 5.151341 22.124538
F 16.358769 12.878378 22.124538
F 7.369360 5.146722 24.703757
F 7.369360 12.873759 24.703757
F 16.310987 5.151316 24.856077
F 16.310987 12.878354 24.856077
F 7.307931 7.731230 28.345411
F 7.307931 15.458268 28.345411
F 16.438113 12.878351 17.572179
F 16.247431 7.727070 28.498080
F 16.247431 15.454107 28.498080
F 16.247431 0.000033 28.498080
F 0.641687 1.386166 31.906992
F 0.641687 9.113202 31.906992
F 0.641688 16.840242 31.906992
F 9.490745 1.287397 32.023317
F 9.490745 9.014434 32.023317
F 9.490745 16.741472 32.023317
F 11.833708 0.000241 25.688507
F 2.770072 0.001573 28.298837
F 0.453018 1.220686 29.214900
F 0.453018 8.947722 29.214900
F 0.453018 16.674761 29.214900
F 9.534259 1.286408 29.290500
F 9.534259 9.013444 29.290500
F 9.534259 16.740483 29.290500
F 2.832201 5.151066 29.209057
F 2.832201 12.878104 29.209056
F 11.770266 5.151142 29.330533
F 11.770266 12.878179 29.330532
F 2.714652 5.151169 31.942966
F 2.714652 12.878206 31.942966
F 11.721525 5.150911 32.062467
F 11.721525 12.877948 32.062467
F 5.016998 1.283748 31.952218
F 5.016998 9.010785 31.952218
F 5.016998 16.737823 31.952218
F 13.953548 1.287795 32.101146
F 13.953548 9.014832 32.101146
F 13.953548 16.741870 32.101146
F 5.036286 1.278740 29.211087
F 5.036286 9.005776 29.211087
F 5.036286 16.732815 29.211087
F 14.000811 1.287688 29.369508
F 14.000811 9.014725 29.369508
F 14.000811 16.741763 29.369508
F 7.304139 5.150603 29.252739
F 7.304139 12.877640 29.252739
F 16.231636 5.151343 29.408552
F 16.231636 12.878380 29.408551
F 7.246177 5.147552 31.987181
F 7.246177 12.874589 31.987181
F 16.183880 5.151325 32.140085
F 16.183880 12.878362 32.140085
F 0.876351 1.407146 17.319862
F 0.876351 9.134182 17.319862
F 0.876352 16.861222 17.319862
F 9.743572 1.287016 17.455738
F 9.743572 9.014052 17.455738
F 9.743572 16.741091 17.455738
F 0.817761 3.748705 20.966964
F 0.817761 11.475741 20.966963
F 9.680252 3.864263 21.097515
F 9.680252 11.591299 21.097515
F 0.573437 3.950050 18.277541
F 0.573437 11.677086 18.277541
F 9.723095 3.865330 18.364280
F 9.723095 11.592367 18.364280
F 3.005314 7.733230 18.280122
F 3.005314 15.460268 18.280122
F 16.438113 5.151313 17.572179
F 11.960689 7.727313 18.404525
F 11.960689 15.454350 18.404524
F 7.493166 12.873007 17.420752
F 2.930331 5.147072 17.375706
F 2.930331 12.874109 17.375706
F 11.974995 5.150716 17.494722
F 11.974995 12.877753 17.494722
F 2.876072 7.730044 21.017006
F 2.876072 15.457082 21.017006
F 7.493166 5.145970 17.420751
F 11.911517 7.727651 21.136579
F 11.911517 15.454689 21.136579
F 16.422345 0.000014 18.482545
F 5.263532 1.283010 17.384255
F 5.263532 9.010046 17.384255
F 5.263532 16.737085 17.384255
F 14.207735 1.287775 17.533254
F 14.207735 9.014811 17.533254
F 14.207735 16.741850 17.533254
F 5.202110 3.867880 21.025492
F 5.202110 11.594917 21.025492
F 14.144168 3.863578 21.175141
F 14.144168 11.590615 21.175141
F 5.213177 3.875363 18.282980
F 5.213177 11.602399 18.282980
F 14.191375 3.863706 18.443476
F 14.191375 11.590743 18.443476
F 7.491746 7.728240 18.326844
F 7.491746 15.455278 18.326844
F 16.422345 15.454088 18.482545
F 16.422345 7.727050 18.482545
F 2.889988 0.002547 25.565350
F 7.491746 0.001204 18.326844
F 11.911517 0.000615 21.136579
F 2.876072 0.003008 21.017006
F 11.960689 0.000276 18.404524
F 3.005314 0.006194 18.280122
F 7.307931 0.004194 28.345411
F 7.366503 0.000926 25.610628
F 7.430955 0.005054 21.062201
F 11.784876 0.000495 28.420491
F 0.132933 1.251733 46.709232
F 0.132933 8.978769 46.709232
F 0.132933 16.705808 46.709232
F 9.233148 1.286953 46.591772
F 9.233148 9.013989 46.591772
F 9.233148 16.741028 46.591772
F 0.224777 3.859142 47.580263
F 0.224777 11.586178 47.580263
F 9.217683 3.865061 47.500458
F 9.217683 11.592098 47.500458
F 0.264191 1.289257 43.938396
F 0.264191 9.016293 43.938396
F 0.264191 16.743332 43.938396
F 9.280811 1.286261 43.858733
F 9.280811 9.013298 43.858733
F 9.280811 16.740336 43.858733
F 2.471913 7.728403 47.427179
F 2.471913 15.455440 47.427178
F 15.993188 0.000025 43.066104
F 11.451388 7.727513 47.540243
F 11.451388 15.454551 47.540243
F 15.993188 15.454100 43.066104
F 2.523712 5.146734 43.784436
F 2.523712 12.873771 43.784436
F 11.514994 5.150896 43.898385
F 11.514994 12.877933 43.898385
F 2.460433 5.132859 46.533083
F 2.460433 12.859896 46.533083
F 11.467658 5.151036 46.630400
F 11.467658 12.878073 46.630400
F 4.736601 1.281703 46.521793
F 4.736601 9.008739 46.521793
F 4.736601 16.735778 46.521793
F 13.698953 1.287710 46.669226
F 13.698953 9.014746 46.669226
F 13.698953 16.741785 46.669226
F 4.731382 3.869717 47.423187
F 4.731382 11.596754 47.423186
F 13.683161 3.863606 47.579490
F 13.683161 11.590642 47.579489
F 4.789675 1.280408 43.781768
F 4.789675 9.007444 43.781768
F 4.789675 16.734483 43.781768
F 13.746685 1.287736 43.937592
F 13.746685 9.014772 43.937592
F 13.746685 16.741811 43.937592
F 6.976340 7.731746 47.458865
F 6.976340 15.458784 47.458865
F 15.993188 7.727062 43.066104
F 15.913724 7.727060 47.618463
F 15.913724 15.454098 47.618462
F 15.913724 0.000023 47.618463
F 7.038805 5.146389 43.817308
F 7.038805 12.873427 43.817307
F 15.977301 5.151334 43.976570
F 15.977301 12.878371 43.976570
F 6.994339 5.149867 46.552922
F 6.994339 12.876904 46.552922
F 15.929633 5.151331 46.708095
F 15.929633 12.878369 46.708095
F 0.583908 3.748897 35.577357
F 0.583908 11.475932 35.577356
F 9.427426 3.863864 35.665342
F 9.427426 11.590901 35.665342
F 9.471356 3.864812 32.932640
F 9.471356 11.591849 32.932640
F 2.770386 7.726617 32.863500
F 2.770386 15.453655 32.863500
F 7.056124 15.456094 42.912119
F 11.706804 7.727227 32.972568
F 11.706804 15.454265 32.972568
F 7.056124 7.729056 42.912119
F 2.643158 7.734944 35.607035
F 2.643158 15.461981 35.607035
F 16.056757 12.878366 39.424098
F 11.658127 7.727439 35.704486
F 11.658127 15.454477 35.704486
F 16.056757 5.151328 39.424098
F 4.954197 3.868524 35.595180
F 4.954197 11.595561 35.595181
F 13.889993 3.863555 35.743154
F 13.889993 11.590591 35.743154
F 4.977157 3.871931 32.854306
F 4.977157 11.598967 32.854306
F 13.937305 3.863652 33.011528
F 13.937305 11.590688 33.011527
F 7.241398 7.727674 32.894964
F 7.241398 15.454712 32.894964
F 7.119538 12.875924 39.271475
F 16.168076 7.727046 33.050560
F 16.168076 15.454084 33.050560
F 16.168076 0.000010 33.050560
F 7.183625 7.730456 35.629390
F 7.183625 15.457494 35.629390
F 7.119538 5.148887 39.271475
F 16.120318 7.727063 35.782091
F 16.120318 15.454101 35.782091
F 16.120318 0.000026 35.782091
F 0.217722 1.246019 39.423057
F 0.217722 8.973055 39.423056
F 0.217722 16.700094 39.423056
F 9.361124 1.286993 39.307819
F 9.361124 9.014030 39.307819
F 9.361124 16.741068 39.307819
F 0.173909 3.901679 43.068151
F 0.173909 11.628715 43.068151
F 9.296523 3.864491 42.949954
F 9.296523 11.591528 42.949954
F 0.305428 3.864567 40.288635
F 0.305428 11.591604 40.288635
F 9.344512 3.864954 40.216995
F 9.344512 11.591991 40.216995
F 0.361009 1.236729 36.640551
F 0.361009 8.963765 36.640550
F 0.361010 16.690804 36.640550
F 9.408254 1.286620 36.574889
F 9.408254 9.013657 36.574889
F 9.408254 16.740695 36.574889
F 2.580310 7.736931 40.142796
F 2.580310 15.463969 40.142796
F 16.104503 12.878383 36.692568
F 11.579074 7.727356 40.256505
F 11.579074 15.454393 40.256505
F 16.104503 5.151346 36.692568
F 2.709348 5.153076 36.512812
F 2.709348 12.880113 36.512812
F 11.643306 5.151174 36.614603
F 11.643306 12.878211 36.614603
F 2.568574 5.132711 39.256756
F 2.568574 12.859749 39.256756
F 11.594598 5.150955 39.346515
F 11.594598 12.877992 39.346515
F 2.512068 7.746935 42.893905
F 2.512068 15.473973 42.893905
F 7.178525 12.877804 36.537198
F 11.531066 7.727407 42.988489
F 11.531066 15.454444 42.988490
F 7.178525 5.150767 36.537198
F 4.860507 1.281034 39.239646
F 4.860507 9.008070 39.239646
F 4.860508 16.735109 39.239646
F 13.826287 1.287765 39.385187
F 13.826287 9.014802 39.385187
F 13.826287 16.741841 39.385187
F 4.796237 3.870299 42.881609
F 4.796237 11.597336 42.881609
F 13.762554 3.863632 43.027224
F 13.762554 11.590669 43.027224
F 4.850848 3.871633 40.141159
F 4.850848 11.598670 40.141159
F 13.810238 3.863629 40.295579
F 13.810239 11.590665 40.295579
F 4.915878 1.280704 36.498424
F 4.915878 9.007741 36.498424
F 4.915878 16.734779 36.498424
F 13.873784 1.287717 36.653553
F 13.873784 9.014753 36.653553
F 13.873784 16.741792 36.653553
F 7.103980 7.731546 40.176246
F 7.103980 15.458584 40.176245
F 16.040913 0.000013 40.334571
F 16.040913 7.727050 40.334571
F 16.040913 15.454088 40.334571
F 2.471913 0.001366 47.427179
F 7.103980 0.004509 40.176246
F 11.531066 0.000370 42.988490
F 2.512068 0.019899 42.893905
F 11.579073 0.000319 40.256505
F 2.580310 0.009895 40.142796
F 7.183625 0.003420 35.629390
F 7.241398 0.000638 32.894964
F 11.658127 0.000402 35.704486
F 2.643157 0.007907 35.607035
F 11.706804 0.000191 32.972568
F 7.056124 0.002020 42.912119
F 11.451388 0.000477 47.540243
F 6.976340 0.004710 47.458865
F 0.412932 3.918186 32.875558
F 0.412932 11.645222 32.875558
F 0.092981 3.896958 50.347103
F 0.092981 11.623994 50.347103
F 9.170518 3.864189 50.233084
F 9.170518 11.591226 50.233084
F 2.410288 7.743394 50.172748
F 2.410288 15.470432 50.172749
F 15.907509 7.562442 64.719389
F 11.404344 7.727294 50.271905
F 11.404344 15.454332 50.271905
F 6.980138 15.294391 64.564302
F 4.679709 3.868398 50.161736
F 4.679709 11.595435 50.161736
F 13.635445 3.863630 50.310789
F 13.635445 11.590667 50.310789
F 6.933305 7.727997 50.193802
F 6.933305 15.455035 50.193802
F 6.980140 7.567353 64.564303
F 15.866081 7.727055 50.349665
F 15.866081 15.454093 50.349665
F 15.866081 0.000018 50.349665
F 0.051643 1.257017 53.984144
F 0.051643 8.984053 53.984144
F 0.051644 16.711092 53.984144
F 9.107818 1.287287 53.870068
F 9.107818 9.014323 53.870068
F 9.107818 16.741362 53.870068
F 0.002421 3.890737 57.617471
F 0.002421 11.617773 57.617471
F 9.046834 3.861198 57.488702
F 9.046834 11.588234 57.488702
F 0.146667 3.852865 54.860350
F 0.146667 11.579902 54.860350
F 9.092638 3.864566 54.768308
F 9.092638 11.591603 54.768307
F 0.186043 1.295008 51.221847
F 0.186043 9.022044 51.221847
F 0.186043 16.749083 51.221847
F 9.155008 1.286466 51.140405
F 9.155008 9.013502 51.140405
F 9.155008 16.740540 51.140404
F 2.370299 7.724025 54.703423
F 2.370299 15.451063 54.703423
F 15.707473 12.836851 61.187410
F 11.325076 7.727272 54.807932
F 11.325076 15.454310 54.807932
F 15.707473 5.109814 61.187410
F 2.422100 5.151746 51.068114
F 2.422100 12.878784 51.068114
F 11.388113 5.150937 51.180175
F 11.388113 12.877974 51.180175
F 2.358825 5.136629 53.809628
F 2.358825 12.863667 53.809629
F 11.341179 5.151088 53.909035
F 11.341178 12.878125 53.909035
F 2.301043 7.738552 57.438156
F 2.301043 15.465590 57.438157
F 6.780431 12.837964 61.030432
F 11.280002 7.724557 57.527653
F 11.280002 15.451595 57.527654
F 6.780431 5.110927 61.030432
F 4.620850 1.283679 53.799248
F 4.620850 9.010715 53.799248
F 4.620850 16.737753 53.799248
F 13.572057 1.287656 53.947953
F 13.572057 9.014692 53.947953
F 13.572057 16.741731 53.947953
F 4.560870 3.866002 57.420055
F 4.560870 11.593039 57.420055
F 13.510636 3.861007 57.566605
F 13.510636 11.588044 57.566605
F 4.616515 3.867581 54.694335
F 4.616515 11.594617 54.694335
F 13.556528 3.863431 54.847143
F 13.556528 11.590468 54.847143
F 4.674151 1.282735 51.064053
F 4.674151 9.009771 51.064053
F 4.674151 16.736809 51.064053
F 13.619684 1.287763 51.219398
F 13.619684 9.014799 51.219398
F 13.619684 16.741838 51.219398
F 6.854354 7.730708 54.726847
F 6.854354 15.457746 54.726847
F 15.726553 12.874782 58.481530
F 15.786972 7.726916 54.886095
F 15.786972 15.453954 54.886095
F 4.561355 16.735165 58.288267
F 6.915445 5.147167 51.099087
F 6.915445 12.874204 51.099087
F 15.850192 5.151330 51.258365
F 15.850192 12.878367 51.258364
F 6.872068 5.150697 53.830846
F 6.872068 12.877734 53.830846
F 15.802664 5.151263 53.986831
F 15.802664 12.878300 53.986832
F 6.813080 7.724290 57.448697
F 6.813080 15.451328 57.448697
F 15.726553 5.147745 58.481530
F 15.741223 7.724440 57.605482
F 15.741223 15.451478 57.605483
F 4.561355 9.008127 58.288267
F 6.854354 0.003672 54.726847
F 13.496183 9.011249 58.442596
F 13.496183 1.284212 58.442596
F 9.013801 1.246191 61.070728
F 9.013800 8.973227 61.070728
F 9.013800 16.700266 61.070728
F 6.795316 12.871241 58.322597
F 15.907507 15.289479 64.719388
F 9.215544 3.699339 64.602369
F 9.215542 11.426375 64.602368
F 15.697416 15.406723 62.037424
F 15.697416 7.679686 62.037424
F 0.081365 3.857337 62.134685
F 0.081365 11.584373 62.134685
F 9.004102 3.817332 61.919756
F 9.004102 11.544368 61.919756
F 0.105635 1.302723 58.497842
F 0.105635 9.029760 58.497842
F 0.105635 16.756798 58.497842
F 9.033014 1.283157 58.363973
F 9.033014 9.010193 58.363973
F 9.033014 16.737232 58.363973
F 2.298007 7.693535 61.870927
F 2.298007 15.420573 61.870927
F 6.768437 15.410019 61.879951
F 11.235867 7.679965 61.959359
F 11.235867 15.407003 61.959359
F 6.768437 7.682981 61.879951
F 2.316993 5.151339 58.315056
F 2.316993 12.878377 58.315055
F 11.264793 5.147412 58.403377
F 11.264793 12.874449 58.403377
F 2.269351 5.102845 61.040182
F 2.269351 12.829882 61.040182
F 11.246379 5.109752 61.109536
F 11.246379 12.836789 61.109536
F 2.423503 7.683816 64.567031
F 2.423502 15.410851 64.567029
F 6.795316 5.144203 58.322597
F 11.446783 7.562502 64.641493
F 11.446782 15.289539 64.641492
F 13.496183 16.738287 58.442596
F 4.536522 1.245612 60.997902
F 4.536522 8.972648 60.997902
F 4.536522 16.699687 60.997902
F 13.476924 1.246216 61.148535
F 13.476924 8.973252 61.148535
F 13.476924 16.700291 61.148535
F 4.734106 3.717869 64.525965
F 4.734105 11.444904 64.525965
F 13.677219 3.698928 64.680477
F 13.677217 11.425963 64.680476
F 4.535899 3.819840 61.845108
F 4.535899 11.546876 61.845107
F 13.467072 3.816173 61.998477
F 13.467072 11.543209 61.998477
F 4.561355 1.281090 58.288267
F 2.410288 0.016358 50.172748
F 11.404344 0.000257 50.271905
F 6.933305 0.000960 50.193802
F 11.325076 0.000235 54.807932
F 2.301043 0.011516 57.438156
F 1.064980 24.538127 2.844927
F 1.064980 32.265163 2.844927
F 9.962351 24.516001 3.036928
F 9.962351 32.243037 3.036928
F 1.018475 26.950616 6.440328
F 1.018476 34.677651 6.440328
F 1.018476 19.223578 6.440328
F 9.931790 27.048897 6.593164
F 14.254954 24.468767 14.801912
F 9.931790 19.321859 6.593164
F 1.046089 27.067148 3.749546
F 5.273141 32.183324 14.641259
F 1.046091 19.340110 3.749545
F 9.952186 27.086447 3.886567
F 5.273141 24.456287 14.641259
F 9.952187 19.359410 3.886567
F 0.404917 24.518469 0.215603
F 0.404917 32.245504 0.215603
F 9.753687 24.633758 0.354513
F 9.753687 32.360794 0.354513
F 3.242179 30.944766 3.782974
F 3.242179 23.217730 3.782974
F 12.183639 30.949780 3.925375
F 12.183639 23.222744 3.925375
F 3.042444 28.548909 0.224042
F 3.042446 20.821874 0.224043
F 11.984114 28.497117 0.393445
F 11.984116 20.770082 0.393445
F 3.256993 28.386643 2.903937
F 3.256994 20.659607 2.903936
F 12.193518 28.379692 3.075508
F 12.193518 20.652655 3.075508
F 3.108828 30.922688 6.506698
F 3.108828 23.195652 6.506698
F 12.163360 30.912083 6.631508
F 12.163360 23.185046 6.631508
F 5.492505 24.513465 2.962845
F 5.492505 32.240502 2.962845
F 14.424228 24.516281 3.114311
F 14.424228 32.243317 3.114311
F 5.450618 27.055017 6.523973
F 16.485905 20.605418 14.840974
F 5.450618 19.327980 6.523973
F 14.394996 27.048271 6.670207
F 12.024266 20.605161 14.762990
F 14.394996 19.321234 6.670207
F 5.481145 27.090657 3.808834
F 16.485905 28.332454 14.840974
F 5.481145 19.363620 3.808834
F 14.414204 27.086202 3.964284
F 12.024267 28.332197 14.762990
F 14.414204 19.359165 3.964284
F 5.273519 24.634461 0.273175
F 5.273518 32.361497 0.273175
F 14.214327 24.633537 0.432322
F 14.214327 32.360573 0.432322
F 7.720088 30.950329 3.848991
F 7.720088 23.223293 3.848991
F 16.644598 30.949689 4.003222
F 16.644598 23.222653 4.003222
F 7.524725 28.499980 0.315966
F 7.524727 20.772945 0.315967
F 16.444600 28.497060 0.471244
F 16.444602 20.770025 0.471245
F 7.729278 28.379014 2.998828
F 7.729278 20.651978 2.998828
F 16.654594 28.379823 3.153208
F 16.654594 20.652786 3.153208
F 7.684685 30.916582 6.557899
F 7.684685 23.189546 6.557899
F 16.625399 30.911757 6.709098
F 16.625399 23.184721 6.709098
F 0.988318 24.590158 10.028955
F 0.988318 32.317194 10.028955
F 9.870481 24.468229 10.188544
F 9.870481 32.195265 10.188544
F 0.933576 26.921568 13.671607
F 0.933577 34.648604 13.671607
F 0.933577 19.194530 13.671607
F 9.806977 27.045512 13.815999
F 3.062691 20.597227 14.636988
F 9.806977 19.318475 13.815999
F 0.655600 27.138472 10.982764
F 7.554769 20.604176 14.685518
F 0.655600 19.411435 10.982764
F 9.850461 27.046515 11.085775
F 3.062691 28.324263 14.636988
F 9.850461 19.319477 11.085775
F 0.696368 24.372781 7.340775
F 0.696368 32.099816 7.340775
F 9.914271 24.470252 7.467689
F 9.914271 32.197288 7.467689
F 3.120779 30.918583 10.997965
F 3.120779 23.191547 10.997965
F 12.087843 30.908466 11.125896
F 12.087843 23.181429 11.125896
F 3.182480 28.326891 7.381401
F 3.182480 20.599855 7.381402
F 12.149533 28.334880 7.507296
F 12.149533 20.607843 7.507296
F 3.043240 28.325201 10.111152
F 3.043241 20.598165 10.111153
F 12.102037 28.332037 10.227077
F 12.102037 20.605000 10.227077
F 2.984557 30.913852 13.736470
F 2.984557 23.186816 13.736471
F 12.038510 30.908794 13.854849
F 12.038510 23.181758 13.854849
F 5.387929 24.463236 10.118523
F 5.387929 32.190272 10.118523
F 14.334541 24.469033 10.265638
F 14.334541 32.196069 10.265638
F 5.325211 27.049889 13.745361
F 7.554769 28.331213 14.685518
F 5.325211 19.322851 13.745361
F 14.271274 27.044694 13.893360
F 9.786440 32.194104 14.722751
F 14.271274 19.317657 13.893360
F 5.336649 27.057480 11.004758
F 14.254954 32.195803 14.801911
F 5.336649 19.330442 11.004758
F 14.318508 27.044862 11.164767
F 9.786440 24.467067 14.722751
F 14.318508 19.317825 11.164767
F 5.404563 24.459855 7.386608
F 5.404563 32.186892 7.386608
F 14.380221 24.471467 7.546168
F 14.380221 32.198503 7.546168
F 7.618611 30.909291 11.048909
F 7.618611 23.182255 11.048909
F 16.549355 30.908238 11.203806
F 16.549355 23.181202 11.203806
F 7.682186 28.334196 7.431113
F 7.682186 20.607159 7.431113
F 16.610810 28.335063 7.585151
F 16.610810 20.608027 7.585151
F 7.619515 28.326920 10.153905
F 7.619515 20.599884 10.153905
F 16.564925 28.332579 10.304540
F 16.564925 20.605542 10.304540
F 7.555573 30.913840 13.781402
F 7.555573 23.186803 13.781402
F 16.501654 30.908189 13.932275
F 16.501654 23.181153 13.932275
F 0.613993 24.377637 14.630959
F 0.613993 32.104673 14.630959
F 0.759278 24.578573 24.613928
F 0.759278 32.305609 24.613928
F 9.617106 24.468313 24.739393
F 9.617106 32.195349 24.739393
F 0.700704 26.940682 28.260180
F 0.700704 34.667718 28.260180
F 0.700704 19.213644 28.260180
F 9.553987 27.045157 28.381326
F 7.493166 28.327083 17.420751
F 9.553987 19.318120 28.381327
F 0.492766 27.118888 25.569346
F 16.374540 23.181154 21.214074
F 0.492766 19.391851 25.569346
F 9.597015 27.046222 25.648352
F 16.422345 23.181127 18.482545
F 9.597015 19.319185 25.648352
F 0.532851 24.388381 21.923874
F 0.532851 32.115417 21.923874
F 9.659888 24.467217 22.006264
F 9.659888 32.194253 22.006264
F 2.889988 30.910697 25.565350
F 2.889988 23.183660 25.565350
F 11.833708 30.908390 25.688507
F 11.833708 23.181354 25.688507
F 2.947344 28.327880 21.922833
F 2.947344 20.600843 21.922833
F 11.897160 28.332201 22.046501
F 11.897160 20.605165 22.046501
F 2.822901 28.330213 24.657941
F 2.822901 20.603177 24.657941
F 11.848173 28.331905 24.778533
F 11.848173 20.604869 24.778534
F 2.770072 30.909722 28.298837
F 2.770072 23.182685 28.298837
F 11.784876 30.908644 28.420491
F 11.784876 23.181608 28.420491
F 5.141190 24.464987 24.666885
F 5.141190 32.192023 24.666885
F 14.080630 24.468895 24.817138
F 14.080630 32.195932 24.817138
F 5.080159 27.048268 28.308727
F 16.374540 30.908190 21.214074
F 5.080159 19.321230 28.308727
F 14.017086 27.044678 28.459140
F 16.422345 30.908163 18.482545
F 14.017086 19.317641 28.459140
F 5.094824 27.054667 25.567799
F 7.430955 23.186167 21.062201
F 5.094824 19.327630 25.567799
F 14.064308 27.044799 25.727486
F 7.491746 23.182317 18.326844
F 14.064308 19.317762 25.727486
F 5.153499 24.457904 21.925229
F 5.153499 32.184940 21.925229
F 14.127816 24.468766 22.085470
F 14.127816 32.195802 22.085470
F 7.366502 30.909076 25.610628
F 7.366502 23.182039 25.610628
F 16.295207 30.908162 25.766545
F 16.295207 23.181125 25.766544
F 7.428938 28.331380 21.968677
F 7.428938 20.604344 21.968677
F 16.358769 28.332453 22.124538
F 16.358769 20.605417 22.124538
F 7.369360 28.327835 24.703757
F 7.369360 20.600798 24.703757
F 16.310987 28.332429 24.856077
F 16.310987 20.605393 24.856077
F 7.307931 30.912343 28.345411
F 7.307931 23.185307 28.345411
F 16.247431 30.908182 28.498080
F 16.247431 23.181146 28.498080
F 0.641687 24.567279 31.906992
F 0.641687 32.294315 31.906992
F 9.490745 24.468510 32.023317
F 9.490745 32.195547 32.023317
F 5.213177 19.329438 18.282980
F 7.430955 30.913203 21.062201
F 7.493166 20.600046 17.420751
F 0.453018 24.401799 29.214900
F 0.453018 32.128835 29.214900
F 9.534259 24.467521 29.290500
F 9.534259 32.194557 29.290500
F 2.832201 28.332179 29.209057
F 2.832201 20.605143 29.209056
F 11.770266 28.332255 29.330533
F 11.770266 20.605218 29.330533
F 2.714652 28.332282 31.942966
F 2.714653 20.605245 31.942966
F 11.721525 28.332023 32.062467
F 11.721525 20.604987 32.062467
F 5.016998 24.464861 31.952218
F 5.016998 32.191897 31.952218
F 13.953548 24.468908 32.101146
F 13.953548 32.195944 32.101146
F 5.036286 24.459853 29.211087
F 5.036286 32.186889 29.211087
F 14.000811 24.468801 29.369508
F 14.000811 32.195838 29.369508
F 7.304139 28.331716 29.252739
F 7.304139 20.604679 29.252739
F 16.231636 28.332456 29.408552
F 16.231636 20.605419 29.408552
F 7.246177 28.328665 31.987181
F 7.246177 20.601628 31.987181
F 16.183880 28.332437 32.140085
F 16.183880 20.605401 32.140085
F 0.876351 24.588259 17.319862
F 0.876351 32.315295 17.319862
F 9.743572 24.468129 17.455738
F 9.743572 32.195165 17.455738
F 0.817761 26.929818 20.966964
F 0.817761 34.656854 20.966963
F 0.817761 19.202780 20.966963
F 9.680252 27.045376 21.097515
F 7.491746 30.909353 18.326844
F 9.680252 19.318338 21.097515
F 0.573437 27.131163 18.277541
F 16.438113 20.605390 17.572179
F 0.573438 19.404126 18.277541
F 9.723095 27.046443 18.364280
F 14.191375 19.317782 18.443476
F 9.723095 19.319406 18.364280
F 3.005314 30.914343 18.280122
F 3.005314 23.187307 18.280122
F 11.960689 30.908425 18.404525
F 11.960689 23.181389 18.404524
F 2.930331 28.328184 17.375706
F 2.930331 20.601148 17.375706
F 11.974995 28.331829 17.494722
F 11.974995 20.604792 17.494722
F 2.876072 30.911157 21.017006
F 2.876072 23.184121 21.017006
F 11.911517 30.908764 21.136579
F 11.911517 23.181728 21.136579
F 5.263532 24.464123 17.384255
F 5.263532 32.191159 17.384255
F 14.207735 24.468887 17.533254
F 14.207735 32.195924 17.533254
F 5.202110 27.048993 21.025492
F 16.438113 28.332426 17.572179
F 5.202110 19.321956 21.025492
F 14.144168 27.044691 21.175141
F 14.191375 27.044819 18.443476
F 14.144168 19.317654 21.175141
F 5.213177 27.056476 18.282980
F 0.132933 24.432846 46.709232
F 0.132933 32.159882 46.709232
F 9.233148 24.468066 46.591772
F 9.233148 32.195102 46.591772
F 0.224777 27.040255 47.580263
F 15.993188 23.181138 43.066104
F 0.224777 19.313217 47.580263
F 9.217683 27.046174 47.500458
F 16.104503 20.605422 36.692568
F 9.217683 19.319136 47.500458
F 0.264191 24.470370 43.938396
F 0.264191 32.197406 43.938396
F 9.280811 24.467374 43.858733
F 9.280811 32.194411 43.858733
F 2.471913 30.909515 47.427179
F 2.471913 23.182479 47.427179
F 11.451388 30.908626 47.540243
F 11.451388 23.181590 47.540243
F 2.523712 28.327847 43.784436
F 2.523712 20.600810 43.784436
F 11.514994 28.332009 43.898385
F 11.514994 20.604972 43.898385
F 2.460433 28.313971 46.533083
F 2.460433 20.586935 46.533083
F 11.467658 28.332148 46.630400
F 11.467658 20.605112 46.630400
F 4.736601 24.462816 46.521793
F 4.736601 32.189852 46.521793
F 13.698953 24.468823 46.669226
F 13.698953 32.195859 46.669226
F 4.731382 27.050830 47.423187
F 15.993188 30.908174 43.066104
F 4.731382 19.323793 47.423186
F 13.683161 27.044718 47.579490
F 16.104503 28.332458 36.692568
F 13.683161 19.317681 47.579490
F 4.789675 24.461521 43.781768
F 4.789675 32.188557 43.781768
F 13.746685 24.468849 43.937592
F 13.746685 32.195885 43.937592
F 6.976340 30.912859 47.458865
F 6.976340 23.185823 47.458865
F 15.913724 30.908173 47.618463
F 15.913724 23.181136 47.618463
F 7.038805 28.327502 43.817308
F 7.038805 20.600466 43.817308
F 15.977301 28.332446 43.976570
F 15.977301 20.605410 43.976570
F 6.994339 28.330980 46.552922
F 6.994339 20.603943 46.552922
F 15.929633 28.332444 46.708095
F 15.929633 20.605407 46.708095
F 0.583908 26.930009 35.577357
F 0.583908 34.657045 35.577356
F 0.583908 19.202972 35.577356
F 9.427426 27.044977 35.665342
F 7.178525 20.604843 36.537198
F 9.427426 19.317940 35.665342
F 9.471355 27.045925 32.932640
F 7.178525 28.331880 36.537198
F 9.471355 19.318888 32.932640
F 2.770386 30.907730 32.863500
F 2.770386 23.180694 32.863500
F 11.706804 30.908340 32.972568
F 11.706804 23.181304 32.972568
F 2.643158 30.916056 35.607035
F 2.643157 23.189020 35.607035
F 11.658127 30.908552 35.704486
F 11.658127 23.181515 35.704486
F 4.954197 27.049637 35.595180
F 7.056124 23.183133 42.912119
F 4.954197 19.322600 35.595181
F 13.889993 27.044667 35.743154
F 16.040913 23.181126 40.334571
F 13.889993 19.317630 35.743154
F 4.977157 27.053044 32.854306
F 7.056124 30.910169 42.912119
F 4.977157 19.326006 32.854306
F 13.937305 27.044764 33.011528
F 16.040913 30.908163 40.334571
F 13.937305 19.317727 33.011527
F 7.241398 30.908787 32.894964
F 7.241398 23.181751 32.894964
F 16.168076 30.908159 33.050560
F 16.168076 23.181123 33.050560
F 7.183626 30.911569 35.629390
F 7.183625 23.184533 35.629390
F 16.120318 30.908176 35.782091
F 16.120318 23.181139 35.782091
F 0.217722 24.427132 39.423057
F 0.217722 32.154168 39.423056
F 9.361124 24.468106 39.307819
F 9.361124 32.195143 39.307819
F 0.173909 27.082792 43.068151
F 16.056757 20.605405 39.424098
F 0.173909 19.355754 43.068151
F 9.296523 27.045604 42.949954
F 7.103980 23.185622 40.176246
F 9.296523 19.318567 42.949954
F 0.305428 27.045680 40.288635
F 16.056757 28.332441 39.424098
F 0.305428 19.318643 40.288635
F 9.344512 27.046067 40.216995
F 7.103980 30.912659 40.176246
F 9.344512 19.319030 40.216995
F 0.361009 24.417842 36.640551
F 0.361010 32.144878 36.640550
F 9.408254 24.467733 36.574889
F 9.408254 32.194769 36.574889
F 2.580310 30.918044 40.142796
F 2.580310 23.191008 40.142796
F 11.579073 30.908468 40.256505
F 11.579073 23.181432 40.256505
F 2.709348 28.334189 36.512812
F 2.709348 20.607152 36.512812
F 11.643306 28.332286 36.614604
F 11.643306 20.605250 36.614603
F 2.568573 28.313824 39.256756
F 2.568574 20.586788 39.256756
F 11.594598 28.332067 39.346515
F 11.594598 20.605031 39.346515
F 2.512068 30.928048 42.893905
F 2.512068 23.201012 42.893905
F 11.531066 30.908519 42.988489
F 11.531066 23.181483 42.988489
F 4.860507 24.462147 39.239646
F 4.860507 32.189183 39.239646
F 13.826287 24.468878 39.385187
F 13.826287 32.195915 39.385187
F 4.796237 27.051412 42.881609
F 7.119538 20.602963 39.271475
F 4.796237 19.324375 42.881609
F 13.762554 27.044745 43.027224
F 13.873784 32.195866 36.653553
F 13.762554 19.317708 43.027224
F 4.850848 27.052746 40.141159
F 7.119538 28.329999 39.271475
F 4.850848 19.325709 40.141159
F 13.810239 27.044741 40.295579
F 13.873784 24.468830 36.653553
F 13.810238 19.317704 40.295579
F 4.915878 24.461817 36.498424
F 4.915878 32.188853 36.498424
F 0.224777 34.767291 47.580263
F 0.412932 27.099299 32.875559
F 0.412932 19.372262 32.875558
F 0.092981 27.078070 50.347103
F 6.780431 20.565003 61.030432
F 0.092981 19.351033 50.347103
F 9.170518 27.045302 50.233084
F 15.697416 23.133762 62.037424
F 9.170518 19.318265 50.233084
F 2.410288 30.924507 50.172748
F 2.410288 23.197471 50.172749
F 11.404344 30.908407 50.271905
F 11.404344 23.181370 50.271905
F 4.679709 27.049511 50.161736
F 15.697416 30.860798 62.037424
F 4.679709 19.322473 50.161736
F 13.635445 27.044743 50.310789
F 6.768437 23.137058 61.879951
F 13.635445 19.317706 50.310789
F 6.933305 30.909110 50.193802
F 6.933305 23.182073 50.193802
F 15.866081 30.908168 50.349665
F 15.866081 23.181131 50.349665
F 0.051643 24.438129 53.984144
F 0.051644 32.165166 53.984144
F 9.107818 24.468400 53.870068
F 9.107818 32.195436 53.870068
F 0.002421 27.071850 57.617471
F 6.780431 28.292039 61.030432
F 0.002421 19.344812 57.617471
F 9.046834 27.042311 57.488702
F 9.046834 34.769347 57.488702
F 9.046834 19.315273 57.488702
F 0.146667 27.033978 54.860350
F 0.146667 34.761015 54.860350
F 0.146667 19.306941 54.860350
F 9.092638 27.045679 54.768308
F 6.768437 30.864094 61.879951
F 9.092638 19.318642 54.768307
F 0.186043 24.476121 51.221847
F 0.186043 32.203157 51.221847
F 9.155008 24.467578 51.140405
F 9.155008 32.194615 51.140405
F 2.370299 30.905138 54.703423
F 2.370299 23.178101 54.703423
F 11.325076 30.908385 54.807932
F 11.325076 23.181348 54.807932
F 2.422100 28.332859 51.068114
F 2.422100 20.605823 51.068114
F 11.388113 28.332050 51.180175
F 11.388113 20.605013 51.180175
F 2.358825 28.317742 53.809628
F 2.358825 20.590706 53.809629
F 11.341179 28.332201 53.909035
F 11.341178 20.605164 53.909035
F 2.301043 30.919665 57.438156
F 2.301043 23.192628 57.438156
F 11.280002 30.905670 57.527653
F 11.280002 23.178633 57.527653
F 4.620850 24.464791 53.799248
F 4.620850 32.191828 53.799248
F 13.572057 24.468768 53.947953
F 13.572057 32.195805 53.947953
F 4.560870 27.047115 57.420055
F 13.496183 32.192361 58.442596
F 4.560870 19.320078 57.420055
F 13.510636 27.042120 57.566605
F 13.510637 34.769157 57.566605
F 13.510636 19.315083 57.566605
F 4.616515 27.048694 54.694335
F 15.726553 20.601821 58.481530
F 4.616515 19.321656 54.694335
F 13.556528 27.044544 54.847143
F 13.556528 34.771581 54.847143
F 13.556528 19.317507 54.847143
F 4.674151 24.463847 51.064053
F 4.674151 32.190884 51.064053
F 13.619684 24.468875 51.219398
F 13.619684 32.195912 51.219398
F 6.854354 30.911821 54.726847
F 6.854354 23.184785 54.726847
F 15.786972 30.908029 54.886095
F 15.786972 23.180993 54.886095
F 6.915445 28.328280 51.099087
F 6.915445 20.601243 51.099087
F 15.850192 28.332442 51.258365
F 15.850192 20.605406 51.258365
F 6.872068 28.331809 53.830846
F 6.872068 20.604773 53.830846
F 15.802664 28.332375 53.986831
F 15.802664 20.605339 53.986832
F 6.813080 30.905403 57.448697
F 6.813080 23.178367 57.448697
F 15.741223 30.905553 57.605482
F 15.741223 23.178517 57.605482
F 6.795316 20.598280 58.322597
F 6.795316 28.325316 58.322597
F 9.013801 24.427304 61.070728
F 9.013800 32.154340 61.070728
F 15.907509 23.016519 64.719389
F 15.907509 30.743555 64.719389
F 6.980140 23.021430 64.564303
F 9.215545 26.880452 64.602369
F 9.215543 34.607488 64.602368
F 9.215543 19.153414 64.602368
F 6.980140 30.748466 64.564303
F 15.707473 20.563890 61.187410
F 15.707473 28.290926 61.187410
F 0.081365 27.038450 62.134685
F 0.081365 34.765486 62.134685
F 0.081365 19.311412 62.134684
F 9.004102 26.998445 61.919756
F 9.004102 34.725481 61.919756
F 9.004102 19.271407 61.919756
F 0.105635 24.483836 58.497842
F 0.105635 32.210873 58.497842
F 9.033014 24.464270 58.363973
F 9.033014 32.191306 58.363973
F 2.298007 30.874648 61.870927
F 2.298007 23.147611 61.870927
F 11.235867 30.861078 61.959359
F 11.235867 23.134042 61.959359
F 2.316993 28.332452 58.315056
F 2.316993 20.605416 58.315055
F 11.264793 28.328524 58.403377
F 11.264793 20.601488 58.403377
F 2.269351 28.283958 61.040182
F 2.269351 20.556922 61.040182
F 11.246379 28.290864 61.109536
F 11.246379 20.563828 61.109537
F 2.423503 30.864928 64.567031
F 2.423503 23.137892 64.567031
F 11.446783 30.743614 64.641492
F 11.446784 23.016578 64.641493
F 4.536522 24.426725 60.997902
F 4.536522 32.153761 60.997902
F 13.476924 24.427329 61.148535
F 13.476924 32.154365 61.148535
F 4.734106 26.898982 64.525965
F 4.734105 34.626017 64.525965
F 4.734105 19.171944 64.525965
F 13.677220 26.880041 64.680477
F 13.677218 34.607076 64.680476
F 13.677218 19.153003 64.680476
F 4.535899 27.000952 61.845108
F 15.726553 28.328858 58.481530
F 4.535899 19.273915 61.845107
F 13.467072 26.997285 61.998477
F 13.467072 34.724322 61.998477
F 13.467072 19.270248 61.998477
F 4.561355 24.462203 58.288267
F 4.561355 32.189239 58.288267
F 13.496183 24.465325 58.442596
F 4.535899 34.727989 61.845107
F 1.064980 47.719240 2.844927
F 1.064981 39.992202 2.844928
F 9.962351 47.697114 3.036928
F 9.962351 39.970076 3.036928
F 1.018475 50.131728 6.440328
F 1.018476 42.404691 6.440328
F 9.931790 50.230009 6.593164
F 9.931790 42.502972 6.593164
F 1.046089 50.248261 3.749546
F 1.046091 42.521223 3.749545
F 9.952187 50.267560 3.886567
F 9.952187 42.540523 3.886567
F 0.404917 47.699581 0.215603
F 0.404919 39.972544 0.215602
F 9.753688 47.814871 0.354513
F 9.753689 40.087834 0.354514
F 3.242179 38.671804 3.782974
F 3.242179 46.398843 3.782974
F 12.183639 38.676818 3.925375
F 12.183639 46.403857 3.925375
F 3.042445 51.730022 0.224042
F 3.042445 36.275947 0.224043
F 3.042446 44.002987 0.224043
F 11.984114 51.678230 0.393445
F 11.984115 36.224155 0.393446
F 11.984116 43.951195 0.393445
F 3.256993 51.567756 2.903937
F 3.256993 36.113681 2.903936
F 3.256994 43.840720 2.903936
F 12.193518 51.560805 3.075508
F 12.193518 36.106729 3.075508
F 12.193518 43.833768 3.075508
F 3.108829 38.649725 6.506698
F 3.108828 46.376765 6.506698
F 12.163360 38.639121 6.631508
F 12.163360 46.366159 6.631508
F 5.492505 47.694578 2.962845
F 5.492506 39.967540 2.962845
F 14.424228 47.697394 3.114311
F 14.424228 39.970356 3.114311
F 5.450618 50.236130 6.523973
F 5.450618 42.509093 6.523973
F 14.394996 50.229384 6.670207
F 14.394996 42.502346 6.670207
F 5.481145 50.271770 3.808834
F 5.481145 42.544733 3.808834
F 14.414204 50.267315 3.964284
F 14.414204 42.540278 3.964284
F 5.273519 47.815574 0.273175
F 5.273521 40.088537 0.273176
F 14.214328 47.814650 0.432322
F 14.214329 40.087613 0.432323
F 7.720088 38.677367 3.848991
F 7.720088 46.404406 3.848991
F 16.644598 38.676727 4.003222
F 16.644598 46.403766 4.003222
F 7.524725 51.681093 0.315966
F 7.524726 36.227018 0.315966
F 7.524727 43.954057 0.315966
F 16.444601 51.678173 0.471244
F 16.444602 36.224098 0.471245
F 16.444603 43.951138 0.471245
F 7.729278 51.560127 2.998828
F 7.729278 36.106052 2.998828
F 7.729278 43.833090 2.998828
F 16.654594 51.560935 3.153208
F 16.654594 36.106860 3.153208
F 16.654594 43.833899 3.153208
F 7.684685 38.643620 6.557899
F 7.684685 46.370659 6.557899
F 16.625399 38.638795 6.709098
F 16.625399 46.365834 6.709098
F 0.988318 47.771271 10.028955
F 0.988319 40.044233 10.028954
F 9.870481 47.649341 10.188544
F 9.870481 39.922303 10.188544
F 0.933576 50.102681 13.671607
F 0.933577 42.375643 13.671607
F 9.806977 50.226625 13.815999
F 9.806977 42.499588 13.815999
F 0.655600 50.319585 10.982764
F 0.655600 42.592548 10.982764
F 9.850461 50.227627 11.085775
F 9.850461 42.500590 11.085775
F 0.696368 47.553893 7.340775
F 0.696369 39.826855 7.340774
F 9.914271 47.651364 7.467689
F 9.914271 39.924327 7.467688
F 3.120779 38.645621 10.997965
F 3.120779 46.372659 10.997965
F 12.087843 38.635504 11.125896
F 12.087843 46.362542 11.125896
F 3.182480 51.508004 7.381401
F 3.182480 36.053929 7.381401
F 3.182480 43.780968 7.381401
F 12.149533 51.515992 7.507296
F 12.149533 36.061917 7.507296
F 12.149533 43.788956 7.507296
F 3.043240 51.506314 10.111152
F 3.043240 36.052238 10.111153
F 3.043241 43.779277 10.111153
F 12.102037 51.513150 10.227077
F 12.102037 36.059074 10.227077
F 12.102037 43.786113 10.227077
F 2.984557 38.640890 13.736471
F 2.984557 46.367929 13.736471
F 12.038510 38.635832 13.854849
F 12.038510 46.362870 13.854849
F 5.387929 47.644349 10.118523
F 5.387929 39.917311 10.118523
F 14.334541 47.650146 10.265638
F 14.334541 39.923108 10.265638
F 5.325211 50.231001 13.745361
F 5.325211 42.503964 13.745361
F 14.271274 50.225807 13.893360
F 14.271274 42.498770 13.893360
F 5.336649 50.238592 11.004758
F 5.336649 42.511555 11.004758
F 14.318508 50.225975 11.164767
F 14.318508 42.498938 11.164767
F 5.404563 47.640968 7.386608
F 5.404564 39.913930 7.386608
F 14.380221 47.652580 7.546168
F 14.380221 39.925542 7.546168
F 7.618611 38.636329 11.048909
F 7.618611 46.363367 11.048909
F 16.549355 38.635276 11.203806
F 16.549355 46.362315 11.203806
F 7.682186 51.515309 7.431113
F 7.682186 36.061233 7.431113
F 7.682186 43.788272 7.431113
F 16.610810 51.516176 7.585151
F 16.610810 36.062100 7.585151
F 16.610810 43.789139 7.585151
F 7.619515 51.508033 10.153905
F 7.619515 36.053957 10.153905
F 7.619515 43.780996 10.153905
F 16.564925 51.513691 10.304540
F 16.564925 36.059616 10.304540
F 16.564925 43.786655 10.304540
F 7.555573 38.640878 13.781402
F 7.555573 46.367916 13.781402
F 16.501654 38.635227 13.932275
F 16.501654 46.362265 13.932275
F 0.613993 47.558750 14.630959
F 0.613993 39.831712 14.630958
F 9.786440 47.648180 14.722751
F 9.786440 39.921142 14.722751
F 3.062691 51.505376 14.636988
F 3.062691 36.051300 14.636988
F 3.062691 43.778339 14.636988
F 12.024267 51.513310 14.762990
F 12.024267 36.059234 14.762990
F 12.024267 43.786273 14.762990
F 5.273141 47.637400 14.641259
F 5.273141 39.910362 14.641259
F 14.254954 47.649880 14.801912
F 14.254954 39.922842 14.801911
F 7.554769 51.512326 14.685518
F 7.554769 36.058250 14.685518
F 7.554769 43.785289 14.685518
F 16.485905 51.513567 14.840974
F 16.485905 36.059492 14.840974
F 16.485905 43.786531 14.840974
F 5.450618 34.782054 6.523973
F 5.481145 34.817694 3.808834
F 0.655600 34.865509 10.982764
F 5.325211 34.776925 13.745361
F 5.336649 34.784516 11.004758
F 9.931790 34.775933 6.593164
F 1.046090 34.794184 3.749546
F 9.952187 34.813484 3.886567
F 14.394996 34.775308 6.670207
F 14.414204 34.813239 3.964284
F 9.806977 34.772549 13.815999
F 9.850461 34.773551 11.085775
F 14.271274 34.771731 13.893360
F 14.318508 34.771899 11.164767
F 0.759278 47.759685 24.613928
F 0.759279 40.032648 24.613928
F 9.617106 47.649426 24.739393
F 9.617106 39.922388 24.739393
F 0.700703 50.121795 28.260180
F 0.700704 42.394757 28.260180
F 9.553987 50.226270 28.381326
F 9.553987 42.499232 28.381327
F 0.492766 50.300001 25.569346
F 0.492766 42.572964 25.569346
F 9.597015 50.227335 25.648352
F 9.597015 42.500298 25.648352
F 0.532851 47.569494 21.923874
F 0.532851 39.842456 21.923874
F 9.659888 47.648329 22.006264
F 9.659888 39.921292 22.006264
F 2.889988 38.637734 25.565350
F 2.889988 46.364773 25.565350
F 11.833708 38.635428 25.688507
F 11.833708 46.362467 25.688507
F 2.947344 51.508993 21.922833
F 2.947344 36.054917 21.922833
F 2.947344 43.781956 21.922833
F 11.897160 51.513314 22.046501
F 11.897160 36.059239 22.046501
F 11.897160 43.786278 22.046501
F 2.822901 51.511326 24.657941
F 2.822901 36.057250 24.657941
F 2.822901 43.784289 24.657941
F 11.848173 51.513018 24.778533
F 11.848173 36.058943 24.778534
F 11.848173 43.785981 24.778534
F 2.770072 38.636759 28.298837
F 2.770072 46.363798 28.298837
F 11.784876 38.635682 28.420491
F 11.784876 46.362721 28.420491
F 5.141190 47.646100 24.666885
F 5.141190 39.919062 24.666885
F 14.080630 47.650008 24.817138
F 14.080630 39.922970 24.817138
F 5.080159 50.229380 28.308727
F 5.080159 42.502343 28.308727
F 14.017086 50.225791 28.459140
F 14.017086 42.498753 28.459140
F 5.094824 50.235780 25.567799
F 5.094824 42.508743 25.567799
F 14.064308 50.225912 25.727486
F 14.064308 42.498875 25.727486
F 5.153499 47.639017 21.925229
F 5.153499 39.911979 21.925229
F 14.127816 47.649879 22.085470
F 14.127816 39.922841 22.085470
F 7.366503 38.636113 25.610628
F 7.366503 46.363152 25.610628
F 16.295207 38.635200 25.766544
F 16.295207 46.362238 25.766544
F 7.428938 51.512493 21.968677
F 7.428938 36.058418 21.968677
F 7.428938 43.785456 21.968677
F 16.358769 51.513566 22.124538
F 16.358769 36.059491 22.124538
F 16.358769 43.786530 22.124538
F 7.369360 51.508947 24.703757
F 7.369360 36.054872 24.703757
F 7.369360 43.781911 24.703757
F 16.310987 51.513542 24.856077
F 16.310987 36.059467 24.856077
F 16.310987 43.786506 24.856077
F 7.307931 38.639381 28.345411
F 7.307931 46.366419 28.345411
F 16.247431 38.635220 28.498080
F 16.247431 46.362259 28.498080
F 0.641687 47.748392 31.906992
F 0.641688 40.021354 31.906992
F 9.490745 47.649623 32.023317
F 9.490745 39.922585 32.023317
F 14.191375 34.771856 18.443476
F 14.144168 34.771727 21.175141
F 0.453018 47.582912 29.214900
F 0.453018 39.855874 29.214900
F 9.534259 47.648634 29.290500
F 9.534259 39.921596 29.290500
F 2.832201 51.513292 29.209057
F 2.832201 36.059216 29.209056
F 2.832201 43.786255 29.209056
F 11.770266 51.513368 29.330533
F 11.770266 36.059292 29.330532
F 11.770266 43.786331 29.330533
F 2.714652 51.513394 31.942966
F 2.714652 36.059319 31.942966
F 2.714653 43.786358 31.942966
F 11.721525 51.513136 32.062467
F 11.721525 36.059061 32.062467
F 11.721525 43.786099 32.062467
F 5.016998 47.645974 31.952218
F 5.016998 39.918936 31.952218
F 13.953548 47.650021 32.101146
F 13.953548 39.922983 32.101146
F 5.036286 47.640965 29.211087
F 5.036286 39.913928 29.211087
F 14.000811 47.649914 29.369508
F 14.000811 39.922876 29.369508
F 7.304139 51.512828 29.252739
F 7.304139 36.058753 29.252739
F 7.304139 43.785792 29.252739
F 16.231636 51.513569 29.408552
F 16.231636 36.059493 29.408551
F 16.231636 43.786532 29.408552
F 7.246177 51.509777 31.987181
F 7.246177 36.055702 31.987181
F 7.246177 43.782741 31.987181
F 16.183880 51.513550 32.140085
F 16.183880 36.059475 32.140085
F 16.183880 43.786514 32.140085
F 0.876351 47.769372 17.319862
F 0.876352 40.042334 17.319862
F 9.743572 47.649241 17.455738
F 9.743572 39.922203 17.455738
F 0.817761 50.110931 20.966964
F 0.817761 42.383893 20.966963
F 9.680252 50.226488 21.097515
F 9.680252 42.499451 21.097515
F 0.573437 50.312275 18.277541
F 0.573438 42.585238 18.277541
F 9.723095 50.227556 18.364280
F 9.723095 42.500519 18.364280
F 3.005314 38.641381 18.280122
F 3.005314 46.368419 18.280122
F 11.960689 38.635463 18.404524
F 11.960689 46.362502 18.404524
F 2.930331 51.509297 17.375706
F 2.930331 36.055222 17.375706
F 2.930331 43.782261 17.375706
F 11.974995 51.512942 17.494722
F 11.974995 36.058866 17.494722
F 11.974995 43.785905 17.494722
F 2.876072 38.638195 21.017006
F 2.876072 46.365233 21.017006
F 11.911517 38.635802 21.136579
F 11.911517 46.362841 21.136579
F 5.263532 47.645235 17.384255
F 5.263532 39.918198 17.384255
F 14.207735 47.650000 17.533254
F 14.207736 39.922962 17.533254
F 5.202110 50.230106 21.025492
F 5.202110 42.503069 21.025492
F 14.144168 50.225804 21.175141
F 14.144168 42.498766 21.175141
F 5.213177 50.237588 18.282980
F 5.213177 42.510551 18.282980
F 14.191375 50.225932 18.443476
F 14.191375 42.498895 18.443476
F 7.491746 38.636391 18.326844
F 7.491746 46.363430 18.326844
F 16.422345 38.635201 18.482545
F 16.422345 46.362239 18.482545
F 7.493166 51.508195 17.420751
F 7.493166 36.054120 17.420752
F 7.493166 43.781159 17.420751
F 16.438113 51.513539 17.572179
F 16.438113 36.059463 17.572179
F 16.438113 43.786502 17.572179
F 7.430955 38.640241 21.062201
F 7.430955 46.367280 21.062201
F 16.374540 38.635228 21.214075
F 16.374540 46.362267 21.214074
F 0.492766 34.845924 25.569346
F 5.080159 34.775304 28.308727
F 5.094824 34.781704 25.567799
F 9.723095 34.773480 18.364280
F 0.573437 34.858199 18.277541
F 5.202110 34.776030 21.025492
F 5.213177 34.783512 18.282980
F 9.553987 34.772194 28.381326
F 9.597015 34.773259 25.648352
F 14.017086 34.771715 28.459140
F 14.064308 34.771836 25.727486
F 9.680252 34.772412 21.097515
F 0.132933 47.613959 46.709232
F 0.132933 39.886921 46.709232
F 9.233148 47.649178 46.591772
F 9.233148 39.922140 46.591772
F 0.224777 50.221367 47.580263
F 0.224777 42.494330 47.580263
F 9.217683 50.227287 47.500458
F 9.217683 42.500249 47.500458
F 0.264191 47.651483 43.938396
F 0.264191 39.924445 43.938396
F 9.280811 47.648487 43.858733
F 9.280811 39.921449 43.858733
F 2.471913 38.636553 47.427178
F 2.471913 46.363592 47.427179
F 11.451388 38.635664 47.540243
F 11.451388 46.362703 47.540243
F 2.523712 51.508960 43.784436
F 2.523712 36.054884 43.784436
F 2.523712 43.781923 43.784436
F 11.514994 51.513121 43.898385
F 11.514995 36.059046 43.898385
F 11.514994 43.786085 43.898385
F 2.460433 51.495084 46.533083
F 2.460433 36.041009 46.533083
F 2.460433 43.768048 46.533083
F 11.467658 51.513261 46.630400
F 11.467658 36.059186 46.630400
F 11.467658 43.786225 46.630400
F 4.736601 47.643929 46.521793
F 4.736601 39.916891 46.521793
F 13.698953 47.649936 46.669226
F 13.698953 39.922898 46.669226
F 4.731382 50.231943 47.423187
F 4.731382 42.504906 47.423186
F 13.683161 50.225831 47.579490
F 13.683161 42.498794 47.579490
F 4.789675 47.642633 43.781768
F 4.789675 39.915596 43.781768
F 13.746685 47.649962 43.937592
F 13.746685 39.922924 43.937592
F 6.976340 38.639897 47.458865
F 6.976340 46.366935 47.458865
F 15.913724 38.635211 47.618462
F 15.913724 46.362249 47.618463
F 7.038805 51.508615 43.817308
F 7.038805 36.054540 43.817307
F 7.038805 43.781578 43.817308
F 15.977301 51.513559 43.976570
F 15.977301 36.059484 43.976570
F 15.977301 43.786523 43.976570
F 6.994339 51.512092 46.552922
F 6.994339 36.058017 46.552922
F 6.994339 43.785056 46.552922
F 15.929633 51.513557 46.708095
F 15.929633 36.059481 46.708095
F 15.929633 43.786520 46.708095
F 0.583908 50.111122 35.577357
F 0.583908 42.384085 35.577356
F 9.427426 50.226090 35.665342
F 9.427426 42.499052 35.665342
F 9.471356 50.227038 32.932640
F 9.471356 42.500001 32.932640
F 2.770386 38.634768 32.863500
F 2.770386 46.361807 32.863500
F 11.706804 38.635378 32.972568
F 11.706804 46.362416 32.972568
F 2.643158 38.643094 35.607035
F 2.643157 46.370133 35.607035
F 11.658127 38.635590 35.704486
F 11.658127 46.362628 35.704486
F 4.954197 50.230750 35.595180
F 4.954197 42.503713 35.595181
F 13.889993 50.225780 35.743154
F 13.889993 42.498743 35.743154
F 4.977157 50.234156 32.854306
F 4.977157 42.507119 32.854306
F 13.937305 50.225877 33.011528
F 13.937305 42.498840 33.011528
F 7.241398 38.635825 32.894964
F 7.241398 46.362864 32.894964
F 16.168076 38.635197 33.050560
F 16.168076 46.362235 33.050560
F 7.183625 38.638607 35.629390
F 7.183625 46.365645 35.629390
F 16.120318 38.635213 35.782091
F 16.120318 46.362252 35.782091
F 0.217722 47.608244 39.423057
F 0.217722 39.881207 39.423056
F 9.361124 47.649219 39.307819
F 9.361124 39.922181 39.307819
F 0.173909 50.263904 43.068151
F 0.173909 42.536867 43.068151
F 9.296523 50.226717 42.949954
F 9.296523 42.499680 42.949954
F 0.305428 50.226793 40.288635
F 0.305428 42.499756 40.288635
F 9.344512 50.227180 40.216995
F 9.344512 42.500142 40.216995
F 0.361009 47.598954 36.640551
F 0.361010 39.871916 36.640550
F 9.408254 47.648846 36.574889
F 9.408254 39.921808 36.574889
F 2.580310 38.645082 40.142796
F 2.580310 46.372121 40.142796
F 11.579074 38.635506 40.256505
F 11.579074 46.362545 40.256505
F 2.709348 51.515302 36.512812
F 2.709348 36.061226 36.512811
F 2.709348 43.788265 36.512812
F 11.643306 51.513399 36.614604
F 11.643306 36.059324 36.614603
F 11.643306 43.786363 36.614603
F 2.568574 51.494937 39.256756
F 2.568574 36.040862 39.256756
F 2.568574 43.767901 39.256756
F 11.594598 51.513180 39.346515
F 11.594598 36.059105 39.346515
F 11.594598 43.786144 39.346515
F 2.512068 38.655086 42.893905
F 2.512068 46.382124 42.893905
F 11.531066 38.635557 42.988490
F 11.531066 46.362596 42.988489
F 4.860507 47.643259 39.239646
F 4.860508 39.916221 39.239646
F 13.826287 47.649991 39.385187
F 13.826287 39.922953 39.385187
F 4.796237 50.232525 42.881609
F 4.796237 42.505488 42.881609
F 13.762554 50.225858 43.027224
F 13.762554 42.498821 43.027224
F 4.850848 50.233859 40.141159
F 4.850848 42.506822 40.141159
F 13.810238 50.225854 40.295579
F 13.810238 42.498817 40.295579
F 4.915878 47.642930 36.498424
F 4.915878 39.915892 36.498424
F 13.873784 47.649943 36.653553
F 13.873784 39.922905 36.653553
F 7.103980 38.639696 40.176245
F 7.103980 46.366735 40.176246
F 16.040913 38.635200 40.334571
F 16.040913 46.362239 40.334571
F 7.178525 51.512993 36.537198
F 7.178525 36.058917 36.537198
F 7.178525 43.785956 36.537198
F 16.104503 51.513571 36.692568
F 16.104503 36.059496 36.692568
F 16.104503 43.786535 36.692568
F 7.119538 51.511112 39.271475
F 7.119538 36.057037 39.271475
F 7.119538 43.784076 39.271475
F 16.056757 51.513554 39.424098
F 16.056757 36.059479 39.424098
F 16.056757 43.786518 39.424098
F 7.056124 38.637207 42.912119
F 7.056124 46.364245 42.912119
F 15.993188 38.635212 43.066104
F 15.993188 46.362251 43.066104
F 4.850848 34.779783 40.141159
F 4.731382 34.777867 47.423186
F 4.954197 34.776674 35.595180
F 4.977157 34.780080 32.854306
F 0.173909 34.809828 43.068151
F 0.305428 34.772717 40.288635
F 4.796237 34.778449 42.881609
F 9.217683 34.773211 47.500458
F 13.683161 34.771755 47.579489
F 9.427426 34.772014 35.665342
F 9.471356 34.772962 32.932640
F 13.889993 34.771704 35.743154
F 13.937305 34.771801 33.011527
F 9.296523 34.772641 42.949954
F 9.344512 34.773104 40.216995
F 13.762554 34.771782 43.027224
F 13.810238 34.771778 40.295579
F 0.412932 50.280411 32.875558
F 0.412932 42.553374 32.875558
F 0.412932 34.826335 32.875558
F 0.092981 50.259183 50.347103
F 0.092981 42.532146 50.347103
F 9.170518 50.226415 50.233084
F 9.170518 42.499378 50.233084
F 2.410288 38.651545 50.172749
F 2.410288 46.378584 50.172748
F 11.404344 38.635445 50.271905
F 11.404344 46.362483 50.271905
F 4.679709 50.230623 50.161736
F 4.679709 42.503586 50.161736
F 13.635445 50.225856 50.310789
F 13.635445 42.498819 50.310789
F 6.933305 38.636148 50.193802
F 6.933305 46.363186 50.193802
F 15.866081 38.635206 50.349665
F 15.866081 46.362244 50.349665
F 0.051643 47.619242 53.984144
F 0.051644 39.892204 53.984144
F 9.107818 47.649512 53.870068
F 9.107818 39.922474 53.870068
F 0.002421 50.252962 57.617471
F 0.002421 42.525925 57.617471
F 9.046834 50.223423 57.488702
F 9.046834 42.496386 57.488702
F 0.146667 50.215091 54.860350
F 0.146667 42.488053 54.860350
F 9.092638 50.226792 54.768308
F 9.092638 42.499755 54.768307
F 0.186043 47.657234 51.221847
F 0.186043 39.930196 51.221847
F 9.155008 47.648691 51.140405
F 9.155008 39.921653 51.140404
F 2.370299 38.632175 54.703423
F 2.370299 46.359214 54.703423
F 11.325076 38.635423 54.807932
F 11.325076 46.362461 54.807932
F 2.422100 51.513972 51.068114
F 2.422100 36.059897 51.068114
F 2.422100 43.786935 51.068114
F 11.388113 51.513163 51.180175
F 11.388113 36.059087 51.180175
F 11.388113 43.786126 51.180175
F 2.358825 51.498855 53.809628
F 2.358825 36.044780 53.809629
F 2.358825 43.771818 53.809629
F 11.341178 51.513314 53.909035
F 11.341179 36.059238 53.909035
F 11.341179 43.786277 53.909035
F 2.301043 38.646703 57.438157
F 2.301043 46.373741 57.438156
F 11.280002 38.632708 57.527654
F 11.280002 46.359746 57.527653
F 4.620850 47.645904 53.799248
F 4.620850 39.918866 53.799248
F 13.572057 47.649881 53.947953
F 13.572057 39.922843 53.947953
F 4.560870 50.228228 57.420055
F 4.560870 42.501190 57.420056
F 13.510636 50.223233 57.566605
F 13.510636 42.496196 57.566605
F 4.616515 50.229806 54.694335
F 4.616515 42.502769 54.694335
F 13.556528 50.225657 54.847143
F 13.556528 42.498620 54.847143
F 4.674151 47.644960 51.064053
F 4.674151 39.917922 51.064053
F 13.619684 47.649988 51.219398
F 13.619684 39.922950 51.219398
F 6.854354 38.638859 54.726847
F 6.854354 46.365897 54.726847
F 15.786972 38.635067 54.886095
F 15.786972 46.362106 54.886095
F 6.915445 51.509392 51.099087
F 6.915445 36.055317 51.099087
F 6.915445 43.782356 51.099087
F 15.850192 51.513555 51.258365
F 15.850192 36.059480 51.258364
F 15.850192 43.786519 51.258365
F 6.872068 51.512922 53.830846
F 6.872068 36.058847 53.830846
F 6.872068 43.785886 53.830846
F 15.802664 51.513488 53.986831
F 15.802664 36.059413 53.986832
F 15.802664 43.786452 53.986832
F 6.813080 38.632441 57.448697
F 6.813080 46.359480 57.448697
F 15.741223 38.632591 57.605483
F 15.741223 46.359630 57.605482
F 0.002421 34.798886 57.617471
F 4.616515 34.775730 54.694335
F 9.013800 47.608417 61.070728
F 9.013801 39.881379 61.070728
F 15.907509 46.197632 64.719389
F 15.907507 38.470592 64.719388
F 9.215544 50.061565 64.602369
F 9.215543 42.334527 64.602368
F 6.980141 46.202543 64.564303
F 6.980139 38.475503 64.564303
F 0.081365 50.219562 62.134685
F 0.081365 42.492525 62.134684
F 9.004102 50.179557 61.919756
F 9.004102 42.452520 61.919756
F 0.105635 47.664949 58.497842
F 0.105635 39.937911 58.497842
F 9.033014 47.645382 58.363973
F 9.033014 39.918345 58.363973
F 2.298007 38.601685 61.870927
F 2.298007 46.328724 61.870927
F 11.235867 38.588116 61.959359
F 11.235867 46.315155 61.959359
F 2.316993 51.513565 58.315056
F 2.316993 36.059490 58.315055
F 2.316993 43.786528 58.315055
F 11.264793 51.509637 58.403377
F 11.264793 36.055562 58.403377
F 11.264793 43.782601 58.403377
F 2.269351 51.465071 61.040182
F 2.269351 36.010995 61.040182
F 2.269351 43.738034 61.040182
F 11.246379 51.471977 61.109536
F 11.246379 36.017902 61.109536
F 11.246379 43.744941 61.109536
F 2.423502 38.591964 64.567029
F 2.423504 46.319005 64.567031
F 11.446781 38.470651 64.641492
F 11.446783 46.197691 64.641492
F 4.536522 47.607838 60.997902
F 4.536522 39.880800 60.997902
F 13.476924 47.608442 61.148535
F 13.476924 39.881404 61.148535
F 4.734106 50.080094 64.525965
F 4.734105 42.353057 64.525965
F 13.677219 50.061154 64.680477
F 13.677218 42.334115 64.680476
F 4.535899 50.182065 61.845108
F 4.535899 42.455028 61.845107
F 13.467072 50.178398 61.998477
F 13.467072 42.451361 61.998477
F 4.561355 47.643316 58.288267
F 4.561355 39.916278 58.288267
F 13.496183 47.646438 58.442596
F 13.496183 39.919400 58.442596
F 6.768437 38.591132 61.879951
F 6.768437 46.318170 61.879951
F 15.697416 38.587836 62.037424
F 15.697416 46.314875 62.037424
F 6.795316 51.506429 58.322597
F 6.795316 36.052354 58.322597
F 6.795316 43.779392 58.322597
F 15.726553 51.509970 58.481530
F 15.726553 36.055895 58.481530
F 15.726553 43.782934 58.481530
F 6.780431 51.473152 61.030432
F 6.780431 36.019077 61.030432
F 6.780431 43.746115 61.030432
F 15.707473 51.472039 61.187410
F 15.707473 36.017964 61.187410
F 15.707473 43.745003 61.187410
F 0.092981 34.805107 50.347103
F 9.170518 34.772339 50.233084
F 4.679709 34.776547 50.161736
F 13.635445 34.771780 50.310789
F 9.092638 34.772716 54.768307
F 4.560870 34.774152 57.420055
F 1.064980 55.446276 2.844926
F 1.064981 63.173315 2.844928
F 9.962351 55.424150 3.036928
F 9.962351 63.151189 3.036928
F 1.018475 57.858764 6.440328
F 1.018476 65.585804 6.440328
F 9.931790 57.957046 6.593164
F 9.931790 65.684085 6.593164
F 1.046090 57.975296 3.749546
F 1.046091 65.702336 3.749545
F 9.952187 57.994596 3.886567
F 9.952187 65.721635 3.886567
F 0.404916 55.426616 0.215603
F 0.404920 63.153658 0.215602
F 9.753687 55.541907 0.354513
F 9.753689 63.268946 0.354514
F 3.242179 54.125879 3.782974
F 3.242179 61.852917 3.782973
F 12.183639 54.130893 3.925375
F 12.183639 61.857931 3.925375
F 3.042445 59.457060 0.224043
F 3.042446 67.184099 0.224043
F 11.984116 59.405268 0.393446
F 11.984116 67.132308 0.393445
F 3.256993 59.294793 2.903936
F 3.256994 67.021833 2.903936
F 12.193518 59.287842 3.075508
F 12.193518 67.014881 3.075508
F 3.108828 54.103800 6.506698
F 3.108829 61.830838 6.506698
F 12.163360 54.093196 6.631508
F 12.163360 61.820233 6.631508
F 5.492505 55.421614 2.962845
F 5.492506 63.148653 2.962845
F 14.424228 55.424430 3.114311
F 14.424228 63.151469 3.114311
F 5.450618 57.963166 6.523973
F 5.450618 65.690206 6.523973
F 14.394996 57.956420 6.670207
F 14.394996 65.683459 6.670207
F 5.481145 57.998807 3.808834
F 5.481145 65.725846 3.808834
F 14.414204 57.994352 3.964284
F 14.414204 65.721391 3.964284
F 5.273519 55.542610 0.273175
F 5.273522 63.269651 0.273176
F 14.214327 55.541685 0.432322
F 14.214329 63.268726 0.432323
F 7.720088 54.131442 3.848991
F 7.720088 61.858480 3.848991
F 16.644598 54.130802 4.003222
F 16.644598 61.857840 4.003222
F 7.524727 59.408131 0.315967
F 7.524727 67.135170 0.315966
F 16.444602 59.405211 0.471245
F 16.444602 67.132250 0.471245
F 7.729278 59.287164 2.998828
F 7.729278 67.014203 2.998828
F 16.654594 59.287973 3.153208
F 16.654594 67.015012 3.153208
F 7.684685 54.097695 6.557899
F 7.684685 61.824733 6.557899
F 16.625399 54.092870 6.709098
F 16.625399 61.819908 6.709098
F 0.988318 55.498307 10.028955
F 0.988319 63.225346 10.028954
F 9.870481 55.376377 10.188544
F 9.870481 63.103416 10.188544
F 0.933577 57.829717 13.671607
F 0.933577 65.556756 13.671607
F 9.806977 57.953662 13.815999
F 9.806977 65.680701 13.815999
F 0.655600 58.046621 10.982764
F 0.655600 65.773661 10.982763
F 9.850461 57.954664 11.085775
F 9.850461 65.681703 11.085775
F 0.696368 55.280929 7.340775
F 0.696369 63.007968 7.340774
F 9.914271 55.378401 7.467689
F 9.914271 63.105439 7.467688
F 3.120779 54.099695 10.997965
F 3.120779 61.826733 10.997965
F 12.087843 54.089578 11.125896
F 12.087843 61.816616 11.125896
F 3.182480 59.235041 7.381401
F 3.182480 66.962081 7.381401
F 12.149533 59.243030 7.507296
F 12.149533 66.970069 7.507296
F 3.043240 59.233351 10.111153
F 3.043241 66.960390 10.111153
F 12.102037 59.240187 10.227077
F 12.102037 66.967226 10.227077
F 2.984557 54.094965 13.736470
F 2.984557 61.822003 13.736471
F 12.038510 54.089907 13.854849
F 12.038510 61.816945 13.854849
F 5.387929 55.371385 10.118523
F 5.387929 63.098424 10.118523
F 14.334541 55.377182 10.265638
F 14.334541 63.104221 10.265638
F 5.325211 57.958038 13.745361
F 5.325211 65.685077 13.745361
F 14.271274 57.952844 13.893360
F 14.271274 65.679883 13.893360
F 5.336649 57.965629 11.004758
F 5.336649 65.692668 11.004758
F 14.318508 57.953012 11.164767
F 14.318508 65.680051 11.164767
F 5.404563 55.368004 7.386608
F 5.404564 63.095043 7.386608
F 14.380221 55.379616 7.546168
F 14.380221 63.106655 7.546168
F 7.618611 54.090404 11.048909
F 7.618611 61.817441 11.048909
F 16.549355 54.089351 11.203806
F 16.549355 61.816389 11.203806
F 7.682186 59.242346 7.431113
F 7.682186 66.969385 7.431113
F 16.610810 59.243213 7.585151
F 16.610810 66.970252 7.585151
F 7.619515 59.235070 10.153905
F 7.619515 66.962109 10.153905
F 16.564925 59.240729 10.304540
F 16.564925 66.967768 10.304540
F 7.555573 54.094952 13.781402
F 7.555573 61.821990 13.781402
F 16.501654 54.089302 13.932275
F 16.501654 61.816340 13.932276
F 0.613993 55.285786 14.630959
F 0.613993 63.012824 14.630958
F 9.786440 55.375216 14.722751
F 9.786440 63.102255 14.722751
F 3.062691 59.232413 14.636988
F 3.062691 66.959452 14.636988
F 12.024267 59.240347 14.762990
F 12.024267 66.967386 14.762990
F 5.273141 55.364436 14.641259
F 5.273141 63.091475 14.641259
F 14.254954 55.376916 14.801912
F 14.254954 63.103955 14.801911
F 7.554769 59.239363 14.685518
F 7.554769 66.966402 14.685518
F 16.485905 59.240604 14.840974
F 16.485905 66.967644 14.840974
F 0.759278 55.486721 24.613928
F 0.759279 63.213761 24.613928
F 9.617106 55.376462 24.739393
F 9.617106 63.103501 24.739393
F 0.700704 57.848830 28.260180
F 0.700704 65.575870 28.260180
F 9.553987 57.953306 28.381326
F 9.553987 65.680345 28.381327
F 0.492766 58.027037 25.569346
F 0.492766 65.754077 25.569346
F 9.597015 57.954372 25.648352
F 9.597015 65.681411 25.648352
F 0.532851 55.296529 21.923874
F 0.532851 63.023568 21.923874
F 9.659888 55.375366 22.006264
F 9.659888 63.102404 22.006264
F 2.889988 54.091809 25.565350
F 2.889988 61.818847 25.565350
F 11.833708 54.089503 25.688507
F 11.833708 61.816541 25.688506
F 2.947344 59.236030 21.922833
F 2.947344 66.963069 21.922833
F 11.897160 59.240352 22.046501
F 11.897160 66.967391 22.046501
F 2.822901 59.238363 24.657941
F 2.822901 66.965402 24.657941
F 11.848173 59.240055 24.778534
F 11.848173 66.967094 24.778534
F 2.770072 54.090834 28.298837
F 2.770072 61.817872 28.298837
F 11.784876 54.089757 28.420491
F 11.784876 61.816795 28.420491
F 5.141190 55.373136 24.666885
F 5.141190 63.100175 24.666885
F 14.080630 55.377044 24.817138
F 14.080630 63.104083 24.817138
F 5.080159 57.956417 28.308727
F 5.080159 65.683456 28.308727
F 14.017086 57.952827 28.459140
F 14.017086 65.679866 28.459140
F 5.094824 57.962817 25.567799
F 5.094824 65.689856 25.567799
F 14.064308 57.952948 25.727486
F 14.064308 65.679987 25.727486
F 5.153499 55.366053 21.925229
F 5.153499 63.093092 21.925229
F 14.127816 55.376915 22.085470
F 14.127816 63.103954 22.085469
F 7.366502 54.090188 25.610628
F 7.366502 61.817226 25.610628
F 16.295207 54.089274 25.766545
F 16.295207 61.816312 25.766544
F 7.428938 59.239530 21.968677
F 7.428938 66.966569 21.968677
F 16.358769 59.240604 22.124538
F 16.358769 66.967643 22.124538
F 7.369360 59.235985 24.703757
F 7.369360 66.963024 24.703757
F 16.310987 59.240579 24.856077
F 16.310987 66.967618 24.856077
F 7.307931 54.093456 28.345411
F 7.307931 61.820494 28.345411
F 16.247431 54.089295 28.498080
F 16.247431 61.816333 28.498080
F 0.641687 55.475428 31.906992
F 0.641688 63.202467 31.906992
F 9.490745 55.376659 32.023317
F 9.490745 63.103698 32.023317
F 16.374541 61.816341 21.214075
F 16.374540 54.089303 21.214074
F 0.453018 55.309948 29.214900
F 0.453018 63.036986 29.214900
F 9.534259 55.375670 29.290500
F 9.534259 63.102709 29.290500
F 2.832201 59.240329 29.209056
F 2.832201 66.967368 29.209056
F 11.770266 59.240405 29.330532
F 11.770266 66.967444 29.330533
F 2.714652 59.240432 31.942966
F 2.714653 66.967471 31.942966
F 11.721525 59.240173 32.062467
F 11.721525 66.967212 32.062467
F 5.016998 55.373010 31.952218
F 5.016998 63.100049 31.952218
F 13.953548 55.377057 32.101146
F 13.953548 63.104096 32.101146
F 5.036286 55.368002 29.211087
F 5.036286 63.095040 29.211087
F 14.000811 55.376950 29.369508
F 14.000811 63.103989 29.369508
F 7.304139 59.239866 29.252739
F 7.304139 66.966905 29.252739
F 16.231636 59.240606 29.408551
F 16.231636 66.967645 29.408552
F 7.246177 59.236815 31.987181
F 7.246177 66.963854 31.987181
F 16.183880 59.240588 32.140085
F 16.183880 66.967627 32.140085
F 0.876351 55.496408 17.319862
F 0.876352 63.223447 17.319862
F 9.743572 55.376277 17.455738
F 9.743572 63.103316 17.455738
F 0.817761 57.837967 20.966963
F 0.817761 65.565006 20.966963
F 9.680252 57.953525 21.097515
F 9.680252 65.680564 21.097515
F 0.573437 58.039312 18.277541
F 0.573438 65.766351 18.277541
F 9.723095 57.954592 18.364280
F 9.723095 65.681632 18.364280
F 3.005314 54.095455 18.280122
F 3.005314 61.822493 18.280122
F 11.960689 54.089538 18.404525
F 11.960689 61.816576 18.404524
F 2.930331 59.236334 17.375706
F 2.930331 66.963374 17.375706
F 11.974995 59.239979 17.494722
F 11.974995 66.967018 17.494722
F 2.876072 54.092270 21.017006
F 2.876072 61.819307 21.017006
F 11.911517 54.089877 21.136579
F 11.911517 61.816915 21.136579
F 5.263532 55.372272 17.384255
F 5.263532 63.099310 17.384255
F 14.207735 55.377036 17.533254
F 14.207735 63.104075 17.533254
F 5.202110 57.957143 21.025492
F 5.202110 65.684182 21.025492
F 14.144168 57.952840 21.175141
F 14.144168 65.679879 21.175141
F 5.213177 57.964625 18.282980
F 5.213177 65.691664 18.282980
F 14.191375 57.952968 18.443476
F 14.191375 65.680007 18.443476
F 7.491746 54.090466 18.326844
F 7.491746 61.817504 18.326844
F 16.422345 54.089276 18.482545
F 16.422345 61.816314 18.482545
F 7.493166 59.235233 17.420752
F 7.493166 66.962272 17.420751
F 16.438113 59.240576 17.572179
F 16.438113 66.967615 17.572179
F 7.430955 54.094316 21.062201
F 7.430955 61.821354 21.062201
F 0.132933 55.340995 46.709232
F 0.132933 63.068034 46.709232
F 9.233148 55.376215 46.591772
F 9.233148 63.103253 46.591772
F 0.224777 57.948404 47.580263
F 0.224777 65.675443 47.580263
F 9.217683 57.954323 47.500458
F 9.217683 65.681362 47.500458
F 0.264191 55.378519 43.938396
F 0.264191 63.105558 43.938396
F 9.280811 55.375523 43.858733
F 9.280811 63.102562 43.858733
F 2.471913 54.090628 47.427179
F 2.471913 61.817666 47.427178
F 11.451388 54.089739 47.540243
F 11.451388 61.816777 47.540243
F 2.523712 59.235997 43.784436
F 2.523712 66.963036 43.784436
F 11.514994 59.240159 43.898385
F 11.514994 66.967198 43.898385
F 2.460433 59.222121 46.533083
F 2.460433 66.949161 46.533083
F 11.467658 59.240299 46.630400
F 11.467658 66.967338 46.630400
F 4.736601 55.370965 46.521793
F 4.736601 63.098004 46.521793
F 13.698953 55.376972 46.669226
F 13.698953 63.104010 46.669226
F 4.731382 57.958979 47.423186
F 4.731382 65.686018 47.423186
F 13.683161 57.952868 47.579489
F 13.683161 65.679907 47.579490
F 4.789675 55.369670 43.781768
F 4.789675 63.096708 43.781768
F 13.746685 55.376998 43.937592
F 13.746685 63.104037 43.937592
F 6.976340 54.093972 47.458865
F 6.976340 61.821010 47.458865
F 15.913724 54.089285 47.618463
F 15.913724 61.816323 47.618462
F 7.038805 59.235652 43.817307
F 7.038805 66.962691 43.817308
F 15.977301 59.240597 43.976570
F 15.977301 66.967636 43.976570
F 6.994339 59.239130 46.552922
F 6.994339 66.966169 46.552922
F 15.929633 59.240594 46.708095
F 15.929633 66.967633 46.708095
F 0.583908 57.838158 35.577356
F 0.583908 65.565197 35.577356
F 9.427426 57.953126 35.665342
F 9.427426 65.680165 35.665342
F 9.471356 57.954074 32.932640
F 9.471355 65.681113 32.932640
F 2.770386 54.088843 32.863500
F 2.770386 61.815881 32.863500
F 11.706804 54.089453 32.972568
F 11.706804 61.816491 32.972568
F 2.643158 54.097169 35.607035
F 2.643158 61.824207 35.607035
F 11.658127 54.089665 35.704486
F 11.658127 61.816702 35.704486
F 4.954197 57.957787 35.595181
F 4.954197 65.684826 35.595181
F 13.889993 57.952817 35.743154
F 13.889993 65.679856 35.743154
F 4.977157 57.961193 32.854306
F 4.977157 65.688232 32.854306
F 13.937305 57.952914 33.011527
F 13.937305 65.679953 33.011527
F 7.241398 54.089900 32.894964
F 7.241398 61.816938 32.894964
F 16.168076 54.089272 33.050560
F 16.168076 61.816310 33.050560
F 7.183625 54.092682 35.629390
F 7.183625 61.819720 35.629390
F 16.120318 54.089288 35.782091
F 16.120318 61.816326 35.782091
F 0.217722 55.335280 39.423056
F 0.217722 63.062319 39.423056
F 9.361124 55.376255 39.307819
F 9.361124 63.103294 39.307819
F 0.173909 57.990941 43.068151
F 0.173909 65.717980 43.068151
F 9.296523 57.953753 42.949954
F 9.296523 65.680793 42.949954
F 0.305428 57.953829 40.288635
F 0.305428 65.680869 40.288635
F 9.344512 57.954216 40.216995
F 9.344512 65.681255 40.216995
F 0.361009 55.325990 36.640550
F 0.361009 63.053029 36.640550
F 9.408254 55.375882 36.574889
F 9.408254 63.102921 36.574889
F 2.580310 54.099157 40.142796
F 2.580310 61.826194 40.142796
F 11.579074 54.089581 40.256505
F 11.579074 61.816619 40.256505
F 2.709348 59.242339 36.512812
F 2.709348 66.969378 36.512812
F 11.643306 59.240437 36.614603
F 11.643306 66.967476 36.614603
F 2.568574 59.221974 39.256756
F 2.568574 66.949014 39.256756
F 11.594598 59.240217 39.346515
F 11.594598 66.967256 39.346515
F 2.512068 54.109160 42.893905
F 2.512068 61.836198 42.893905
F 11.531066 54.089632 42.988489
F 11.531066 61.816670 42.988490
F 4.860507 55.370295 39.239646
F 4.860507 63.097334 39.239646
F 13.826287 55.377027 39.385187
F 13.826287 63.104066 39.385187
F 4.796237 57.959561 42.881609
F 4.796237 65.686600 42.881609
F 13.762554 57.952894 43.027224
F 13.762554 65.679933 43.027224
F 4.850848 57.960895 40.141159
F 4.850848 65.687935 40.141159
F 13.810239 57.952891 40.295579
F 13.810239 65.679930 40.295579
F 4.915878 55.369966 36.498424
F 4.915878 63.097005 36.498424
F 13.873784 55.376979 36.653553
F 13.873784 63.104018 36.653553
F 7.103980 54.093771 40.176246
F 7.103980 61.820809 40.176245
F 16.040913 54.089275 40.334571
F 16.040913 61.816313 40.334571
F 7.178525 59.240030 36.537198
F 7.178525 66.967069 36.537198
F 16.104503 59.240608 36.692568
F 16.104503 66.967648 36.692568
F 7.119538 59.238149 39.271475
F 7.119538 66.965189 39.271475
F 16.056757 59.240591 39.424098
F 16.056757 66.967630 39.424098
F 7.056124 54.091282 42.912119
F 7.056124 61.818320 42.912119
F 15.993188 54.089287 43.066104
F 15.993188 61.816325 43.066104
F 2.770386 69.542920 32.863500
F 0.412932 58.007448 32.875558
F 0.412932 65.734487 32.875558
F 0.092981 57.986219 50.347103
F 0.092981 65.713259 50.347103
F 9.170518 57.953451 50.233084
F 9.170518 65.680490 50.233084
F 2.410288 54.105620 50.172748
F 2.410288 61.832658 50.172749
F 11.404344 54.089519 50.271905
F 11.404344 61.816557 50.271905
F 4.679709 57.957660 50.161736
F 4.679709 65.684699 50.161736
F 13.635445 57.952893 50.310789
F 13.635445 65.679932 50.310789
F 6.933305 54.090222 50.193802
F 6.933305 61.817260 50.193802
F 15.866081 54.089280 50.349665
F 15.866081 61.816318 50.349665
F 0.051643 55.346278 53.984144
F 0.051644 63.073317 53.984144
F 9.107818 55.376549 53.870068
F 9.107818 63.103587 53.870068
F 0.002421 57.979999 57.617471
F 0.002421 65.707038 57.617471
F 9.046834 57.950460 57.488702
F 9.046834 65.677499 57.488702
F 0.146667 57.942127 54.860350
F 0.146667 65.669166 54.860350
F 9.092638 57.953828 54.768307
F 9.092638 65.680867 54.768307
F 0.186043 55.384270 51.221847
F 0.186043 63.111308 51.221847
F 9.155008 55.375727 51.140405
F 9.155008 63.102766 51.140404
F 2.370299 54.086250 54.703423
F 2.370299 61.813288 54.703423
F 11.325076 54.089498 54.807932
F 11.325076 61.816535 54.807932
F 2.422100 59.241009 51.068114
F 2.422100 66.968048 51.068114
F 11.388113 59.240200 51.180175
F 11.388113 66.967239 51.180175
F 2.358825 59.225892 53.809629
F 2.358825 66.952931 53.809629
F 11.341178 59.240351 53.909035
F 11.341179 66.967390 53.909035
F 2.301043 54.100777 57.438156
F 2.301043 61.827815 57.438157
F 11.280002 54.086783 57.527653
F 11.280002 61.813820 57.527654
F 4.620850 55.372940 53.799248
F 4.620850 63.099979 53.799248
F 13.572057 55.376918 53.947953
F 13.572057 63.103956 53.947953
F 4.560870 57.955264 57.420055
F 4.560870 65.682303 57.420055
F 13.510636 57.950270 57.566605
F 13.510636 65.677309 57.566605
F 4.616515 57.956843 54.694335
F 4.616515 65.683882 54.694335
F 13.556528 57.952693 54.847143
F 13.556528 65.679732 54.847143
F 4.674151 55.371996 51.064053
F 4.674151 63.099035 51.064052
F 13.619684 55.377024 51.219398
F 13.619684 63.104063 51.219398
F 6.854354 54.092933 54.726847
F 6.854354 61.819971 54.726847
F 15.786972 54.089142 54.886095
F 15.786972 61.816180 54.886095
F 6.915445 59.236430 51.099087
F 6.915445 66.963469 51.099087
F 15.850192 59.240592 51.258364
F 15.850192 66.967632 51.258365
F 6.872068 59.239959 53.830846
F 6.872068 66.966999 53.830846
F 15.802664 59.240526 53.986832
F 15.802664 66.967565 53.986832
F 6.813080 54.086516 57.448697
F 6.813080 61.813554 57.448697
F 15.741223 54.086666 57.605482
F 15.741223 61.813704 57.605483
F 15.697416 69.495988 62.037423
F 11.235867 69.496267 61.959359
F 9.013800 55.335453 61.070728
F 9.013801 63.062491 61.070728
F 15.907507 61.651705 64.719388
F 15.907509 53.924668 64.719389
F 9.215542 57.788600 64.602368
F 9.215543 65.515640 64.602368
F 11.446783 69.378804 64.641493
F 2.423504 69.500118 64.567031
F 0.081365 57.946599 62.134685
F 0.081365 65.673638 62.134684
F 9.004102 57.906594 61.919756
F 9.004102 65.633633 61.919756
F 0.105635 55.391985 58.497842
F 0.105635 63.119024 58.497842
F 9.033014 55.372419 58.363973
F 9.033014 63.099457 58.363973
F 2.298007 54.055760 61.870927
F 2.298007 61.782798 61.870927
F 11.235867 54.042191 61.959359
F 11.235867 61.769229 61.959359
F 2.316993 59.240602 58.315055
F 2.316993 66.967641 58.315055
F 11.264793 59.236674 58.403377
F 11.264793 66.963713 58.403377
F 2.269351 59.192108 61.040182
F 2.269351 66.919147 61.040182
F 11.246379 59.199015 61.109536
F 11.246379 66.926054 61.109536
F 2.423503 54.046041 64.567031
F 2.423502 61.773076 64.567029
F 11.446783 53.924727 64.641493
F 11.446781 61.651764 64.641492
F 4.536522 55.334874 60.997902
F 4.536522 63.061913 60.997902
F 13.476924 55.335478 61.148535
F 13.476924 63.062516 61.148535
F 4.734105 57.807130 64.525965
F 4.734104 65.534169 64.525965
F 13.677217 57.788189 64.680476
F 13.677218 65.515228 64.680476
F 4.535899 57.909102 61.845107
F 4.535899 65.636141 61.845107
F 13.467072 57.905435 61.998477
F 13.467072 65.632474 61.998477
F 4.561355 55.370352 58.288267
F 4.561355 63.097391 58.288267
F 13.496183 55.373474 58.442596
F 13.496183 63.100513 58.442596
F 6.768437 54.045207 61.879951
F 6.768437 61.772244 61.879951
F 15.697416 54.041911 62.037424
F 15.697416 61.768949 62.037424
F 6.795316 59.233466 58.322597
F 6.795316 66.960505 58.322597
F 15.726553 59.237008 58.481530
F 15.726553 66.964047 58.481530
F 6.780431 59.200189 61.030432
F 6.780431 66.927228 61.030432
F 15.707473 59.199076 61.187410
F 15.707473 66.926116 61.187410
F 6.980140 53.929579 64.564303
F 6.980138 61.656616 64.564302
F 6.768437 69.499283 61.879951
F 2.298007 69.509837 61.870927
F 6.980140 69.383656 64.564303
F 6.813080 69.540593 57.448697
F 2.370299 69.540327 54.703423
F 15.907509 69.378744 64.719389
F 11.280002 69.540859 57.527653
F 15.786972 69.543219 54.886095
F 15.741223 69.540743 57.605482
F 27.805971 1.335203 3.347846
F 27.805971 9.062239 3.347846
F 27.805971 16.789278 3.347846
F 18.884898 1.335200 3.192130
F 18.884898 9.062237 3.192130
F 18.884898 16.789275 3.192130
F 27.776809 3.867109 6.903733
F 27.776809 11.594146 6.903733
F 18.855735 3.867112 6.748017
F 18.855735 11.594148 6.748017
F 27.795964 3.905051 4.197872
F 27.795964 11.632087 4.197872
F 18.874889 3.905053 4.042153
F 18.874889 11.632090 4.042153
F 27.595939 1.452432 0.665891
F 27.595938 9.179468 0.665891
F 27.595940 16.906508 0.665892
F 18.674872 1.452430 0.510173
F 18.674871 9.179466 0.510173
F 18.674873 16.906506 0.510174
F 30.026233 7.768570 4.236801
F 30.026233 15.495608 4.236801
F 25.407028 12.878394 14.996698
F 21.105164 7.768569 4.081083
F 21.105164 15.495607 4.081083
F 29.867560 12.878394 15.074557
F 29.826200 5.315949 0.704820
F 29.826202 13.042987 0.704821
F 20.905138 5.315949 0.549102
F 20.905140 13.042987 0.549103
F 30.036238 5.198720 3.386776
F 30.036238 12.925758 3.386775
F 21.115170 5.198720 3.231058
F 21.115170 12.925758 3.231058
F 30.007077 7.730627 6.942663
F 30.007077 15.457665 6.942663
F 25.407028 5.151356 14.996698
F 21.086009 7.730628 6.786945
F 21.086009 15.457666 6.786945
F 21.086009 0.003591 6.786945
F 32.266526 1.335198 3.425708
F 32.266526 9.062234 3.425708
F 32.266526 16.789273 3.425708
F 23.345439 1.335202 3.269987
F 23.345439 9.062239 3.269987
F 23.345439 16.789278 3.269987
F 32.237348 3.867111 6.981593
F 32.237348 11.594148 6.981593
F 23.316277 3.867109 6.825875
F 23.316277 11.594146 6.825875
F 32.256515 3.905055 4.275728
F 32.256515 11.632092 4.275728
F 23.335431 3.905051 4.120013
F 23.335431 11.632087 4.120013
F 32.056468 1.452431 0.743751
F 32.056468 9.179468 0.743751
F 32.056470 16.906507 0.743752
F 23.135406 1.452431 0.588032
F 23.135405 9.179467 0.588032
F 23.135408 16.906507 0.588033
F 34.486899 7.768601 4.314640
F 34.486899 15.495639 4.314640
F 34.328125 12.878385 15.152411
F 25.565698 7.768569 4.158942
F 25.565698 15.495607 4.158942
F 34.328125 5.151348 15.152411
F 34.286732 5.315946 0.782685
F 34.286734 13.042984 0.782686
F 25.365670 5.315949 0.626961
F 25.365672 13.042987 0.626962
F 34.496879 5.198696 3.464652
F 34.496879 12.925733 3.464652
F 25.575704 5.198721 3.308916
F 25.575704 12.925758 3.308916
F 34.467648 7.730637 7.020525
F 34.467648 15.457675 7.020525
F 23.176762 16.741913 14.957768
F 25.546544 7.730627 6.864804
F 25.546544 15.457665 6.864804
F 23.176762 9.014874 14.957769
F 27.716393 1.287978 10.499168
F 27.716393 9.015014 10.499168
F 27.716393 16.742053 10.499168
F 18.795319 1.287975 10.343452
F 18.795319 9.015011 10.343452
F 18.795319 16.742050 10.343452
F 27.653155 3.863520 14.126897
F 27.653154 11.590556 14.126897
F 18.732080 3.863523 13.971181
F 18.732080 11.590559 13.971181
F 27.700738 3.863594 11.398458
F 27.700738 11.590630 11.398458
F 18.779649 3.863599 11.242736
F 18.779649 11.590636 11.242736
F 27.762190 1.290444 7.779804
F 27.762190 9.017481 7.779804
F 27.762190 16.744519 7.779804
F 18.841110 1.290441 7.624084
F 18.841110 9.017477 7.624083
F 18.841110 16.744516 7.624083
F 29.931005 7.727112 11.437387
F 29.931005 15.454150 11.437387
F 23.176762 1.287838 14.957768
F 21.009939 7.727112 11.281669
F 21.009939 15.454150 11.281669
F 21.009939 0.000076 11.281669
F 29.992456 5.153962 7.818733
F 29.992456 12.881000 7.818733
F 21.071389 5.153962 7.663015
F 21.071389 12.880999 7.663015
F 29.946659 5.151496 10.538097
F 29.946659 12.878533 10.538097
F 21.025591 5.151495 10.382380
F 21.025591 12.878532 10.382380
F 29.883422 7.727038 14.165827
F 29.883422 15.454076 14.165827
F 32.097832 16.741912 15.113485
F 20.962352 7.727039 14.010110
F 20.962352 15.454077 14.010110
F 20.962352 0.000002 14.010110
F 32.176930 1.287976 10.577028
F 32.176930 9.015013 10.577028
F 32.176930 16.742051 10.577028
F 23.255861 1.287978 10.421309
F 23.255861 9.015014 10.421309
F 23.255861 16.742053 10.421309
F 32.113692 3.863521 14.204757
F 32.113692 11.590558 14.204757
F 23.192623 3.863520 14.049038
F 23.192623 11.590556 14.049038
F 32.161275 3.863595 11.476316
F 32.161275 11.590632 11.476316
F 23.240206 3.863594 11.320599
F 23.240206 11.590630 11.320599
F 32.222729 1.290442 7.857661
F 32.222729 9.017479 7.857661
F 32.222729 16.744517 7.857661
F 23.301658 1.290444 7.701945
F 23.301658 9.017480 7.701945
F 23.301658 16.744519 7.701945
F 34.391566 7.727119 11.515241
F 34.391566 15.454157 11.515241
F 32.097832 9.014873 15.113485
F 25.470473 7.727112 11.359528
F 25.470473 15.454150 11.359528
F 32.097832 1.287837 15.113485
F 34.453025 5.153953 7.896583
F 34.453025 12.880990 7.896583
F 25.531923 5.153962 7.740874
F 25.531923 12.881000 7.740874
F 34.407222 5.151488 10.615961
F 34.407222 12.878525 10.615961
F 25.486126 5.151496 10.460238
F 25.486126 12.878533 10.460238
F 34.343987 7.727046 14.243692
F 34.343987 15.454084 14.243692
F 20.946494 12.878393 14.918839
F 25.422889 7.727038 14.087968
F 25.422889 15.454076 14.087968
F 20.946494 5.151356 14.918839
F 27.637294 1.287838 15.035627
F 27.637294 9.014875 15.035627
F 27.637294 16.741913 15.035627
F 18.716198 1.287831 14.879904
F 18.716198 9.014867 14.879904
F 18.716198 16.741906 14.879904
F 29.867560 5.151356 15.074557
F 30.026233 0.041533 4.236801
F 21.105164 0.041533 4.081083
F 25.422889 0.000001 14.087968
F 34.343987 0.000010 14.243692
F 25.470473 0.000075 11.359528
F 34.391566 0.000083 11.515241
F 29.883422 0.000001 14.165827
F 29.931005 0.000076 11.437387
F 25.546544 0.003591 6.864804
F 34.467648 0.003601 7.020525
F 25.565698 0.041532 4.158943
F 34.486899 0.041564 4.314640
F 30.007077 0.003591 6.942663
F 27.462486 1.287838 25.050700
F 27.462486 9.014874 25.050700
F 27.462486 16.741912 25.050700
F 18.541412 1.287835 24.894983
F 18.541412 9.014871 24.894983
F 18.541412 16.741910 24.894984
F 27.398908 3.863517 28.692706
F 27.398909 11.590554 28.692707
F 18.477836 3.863520 28.536990
F 18.477836 11.590556 28.536990
F 27.446592 3.863517 25.961202
F 27.446592 11.590554 25.961202
F 18.525494 3.863525 25.805478
F 18.525494 11.590562 25.805478
F 27.510160 1.287837 22.319195
F 27.510160 9.014874 22.319195
F 27.510160 16.741912 22.319195
F 18.589059 1.287829 22.163470
F 18.589059 9.014865 22.163470
F 18.589059 16.741904 22.163470
F 29.676857 7.727035 26.000131
F 29.676857 15.454073 26.000131
F 25.295787 15.454073 21.369766
F 20.755794 7.727036 25.844413
F 20.755794 15.454074 25.844413
F 25.343470 7.727035 18.638271
F 29.740425 5.151355 22.358124
F 29.740425 12.878393 22.358124
F 20.819360 5.151355 22.202406
F 20.819360 12.878392 22.202406
F 29.692749 5.151356 25.089629
F 29.692749 12.878393 25.089629
F 20.771682 5.151354 24.933912
F 20.771682 12.878391 24.933913
F 29.629173 7.727035 28.731636
F 29.629173 15.454073 28.731636
F 25.295787 7.727035 21.369765
F 20.708106 7.727036 28.575919
F 20.708106 15.454074 28.575919
F 20.708106 0.000000 28.575919
F 31.923006 1.287840 25.128556
F 31.923006 9.014876 25.128556
F 31.923006 16.741915 25.128556
F 23.001954 1.287837 24.972841
F 23.001954 9.014874 24.972841
F 23.001954 16.741912 24.972841
F 31.859428 3.863515 28.770564
F 31.859428 11.590551 28.770564
F 22.938377 3.863517 28.614848
F 22.938377 11.590554 28.614848
F 31.907111 3.863515 26.039061
F 31.907111 11.590551 26.039061
F 22.986060 3.863517 25.883343
F 22.986060 11.590554 25.883343
F 31.970696 1.287836 22.397052
F 31.970696 9.014873 22.397052
F 31.970696 16.741911 22.397052
F 23.049627 1.287837 22.241336
F 23.049627 9.014873 22.241336
F 23.049627 16.741912 22.241336
F 34.137327 7.727021 26.077994
F 34.137327 15.454059 26.077994
F 34.216871 15.454079 21.525483
F 25.216327 7.727035 25.922272
F 25.216327 15.454073 25.922272
F 34.216871 7.727041 21.525483
F 34.200985 5.151349 22.435974
F 34.200985 12.878386 22.435974
F 25.279893 5.151355 22.280265
F 25.279893 12.878393 22.280265
F 34.153214 5.151371 25.167472
F 34.153214 12.878408 25.167472
F 25.232219 5.151355 25.011771
F 25.232219 12.878393 25.011771
F 34.089640 7.727020 28.809483
F 34.089640 15.454058 28.809483
F 25.359360 12.878393 17.727870
F 25.168644 7.727035 28.653777
F 25.168644 15.454073 28.653777
F 25.359360 5.151356 17.727870
F 27.335343 1.287838 32.334713
F 27.335343 9.014874 32.334713
F 27.335343 16.741913 32.334714
F 18.414271 1.287835 32.178996
F 18.414271 9.014871 32.178997
F 18.414271 16.741910 32.178997
F 27.383016 1.287838 29.603208
F 27.383016 9.014874 29.603208
F 27.383016 16.741913 29.603208
F 18.461922 1.287830 29.447485
F 18.461922 9.014867 29.447485
F 18.461922 16.741905 29.447485
F 29.613279 5.151356 29.642138
F 29.613279 12.878393 29.642138
F 20.692217 5.151355 29.486420
F 20.692217 12.878392 29.486420
F 29.565606 5.151356 32.373643
F 29.565606 12.878393 32.373643
F 20.644540 5.151354 32.217926
F 20.644540 12.878392 32.217926
F 31.795863 1.287840 32.412570
F 31.795863 9.014876 32.412571
F 31.795863 16.741915 32.412571
F 22.874811 1.287837 32.256855
F 22.874811 9.014874 32.256855
F 22.874811 16.741912 32.256855
F 31.843536 1.287840 29.681068
F 31.843536 9.014876 29.681069
F 31.843536 16.741915 29.681069
F 22.922484 1.287837 29.525349
F 22.922484 9.014873 29.525349
F 22.922484 16.741912 29.525349
F 34.073746 5.151371 29.720006
F 34.073746 12.878408 29.720006
F 25.152750 5.151355 29.564279
F 25.152750 12.878393 29.564279
F 34.026079 5.151369 32.451492
F 34.026078 12.878407 32.451492
F 25.105076 5.151355 32.295784
F 25.105076 12.878393 32.295784
F 27.589627 1.287838 17.766799
F 27.589627 9.014874 17.766799
F 27.589627 16.741912 17.766799
F 18.668552 1.287834 17.611083
F 18.668552 9.014871 17.611083
F 18.668552 16.741909 17.611083
F 27.526052 3.863517 21.408695
F 27.526052 11.590554 21.408695
F 18.604977 3.863520 21.252978
F 18.604977 11.590557 21.252979
F 27.573735 3.863517 18.677201
F 27.573735 11.590554 18.677201
F 18.652635 3.863525 18.521477
F 18.652635 11.590562 18.521477
F 29.804002 7.727036 18.716130
F 29.804002 15.454073 18.716130
F 34.280457 12.878384 17.883593
F 20.882936 7.727036 18.560412
F 20.882936 15.454074 18.560412
F 25.343470 15.454073 18.638271
F 29.819893 5.151355 17.805729
F 29.819893 12.878393 17.805729
F 20.898823 5.151354 17.650012
F 20.898823 12.878392 17.650012
F 29.756319 7.727035 21.447624
F 29.756319 15.454073 21.447624
F 34.280457 5.151347 17.883593
F 20.835249 7.727037 21.291907
F 20.835249 15.454074 21.291908
F 20.835249 0.000000 21.291908
F 32.050165 1.287836 17.844659
F 32.050165 9.014872 17.844659
F 32.050165 16.741911 17.844659
F 23.129095 1.287837 17.688940
F 23.129095 9.014874 17.688940
F 23.129095 16.741912 17.688941
F 31.986589 3.863519 21.486554
F 31.986589 11.590555 21.486554
F 23.065520 3.863517 21.330836
F 23.065520 11.590554 21.330836
F 32.034273 3.863519 18.755059
F 32.034273 11.590556 18.755058
F 23.113203 3.863517 18.599342
F 23.113203 11.590554 18.599342
F 34.264567 7.727043 18.793983
F 34.264567 15.454081 18.793983
F 34.216871 0.000004 21.525483
F 34.264567 0.000007 18.793983
F 27.081057 1.287838 46.902728
F 27.081057 9.014874 46.902728
F 27.081057 16.741913 46.902728
F 18.159972 1.287833 46.747013
F 18.159972 9.014869 46.747013
F 18.159972 16.741908 46.747013
F 27.065165 3.863517 47.813129
F 27.065165 11.590554 47.813129
F 18.144084 3.863521 47.657409
F 18.144084 11.590558 47.657408
F 27.128731 1.287838 44.171234
F 27.128731 9.014874 44.171233
F 27.128731 16.741913 44.171233
F 18.207646 1.287833 44.015512
F 18.207646 9.014869 44.015512
F 18.207646 16.741908 44.015512
F 29.295431 7.727035 47.852059
F 29.295431 15.454073 47.852059
F 24.914358 15.454073 43.221804
F 20.374365 7.727036 47.696340
F 20.374365 15.454074 47.696340
F 24.962042 15.454073 40.490299
F 29.358994 5.151356 44.210163
F 29.358994 12.878393 44.210163
F 20.437930 5.151355 44.054445
F 20.437930 12.878392 44.054445
F 29.311321 5.151356 46.941657
F 29.311321 12.878393 46.941657
F 20.390256 5.151355 46.785940
F 20.390256 12.878392 46.785940
F 31.541583 1.287839 46.980586
F 31.541583 9.014875 46.980586
F 31.541583 16.741914 46.980586
F 22.620525 1.287837 46.824869
F 22.620525 9.014874 46.824869
F 22.620525 16.741912 46.824869
F 31.525691 3.863516 47.890989
F 31.525691 11.590553 47.890989
F 22.604634 3.863517 47.735270
F 22.604633 11.590554 47.735270
F 31.589255 1.287839 44.249093
F 31.589255 9.014875 44.249093
F 31.589255 16.741914 44.249093
F 22.668199 1.287837 44.093374
F 22.668199 9.014873 44.093375
F 22.668199 16.741912 44.093374
F 33.755931 7.727028 47.929923
F 33.755931 15.454066 47.929922
F 24.914358 7.727035 43.221804
F 24.834900 7.727035 47.774200
F 24.834900 15.454073 47.774200
F 33.835382 15.454064 43.377516
F 33.819488 5.151364 44.288028
F 33.819488 12.878402 44.288028
F 24.898464 5.151356 44.132304
F 24.898464 12.878393 44.132304
F 33.771822 5.151363 47.019511
F 33.771822 12.878400 47.019511
F 24.850791 5.151355 46.863798
F 24.850791 12.878393 46.863798
F 27.271766 3.863517 35.976720
F 27.271766 11.590554 35.976720
F 18.350694 3.863519 35.821003
F 18.350694 11.590556 35.821003
F 27.319449 3.863517 33.245215
F 27.319449 11.590554 33.245215
F 18.398358 3.863523 33.089492
F 18.398358 11.590560 33.089492
F 29.549714 7.727035 33.284145
F 29.549714 15.454073 33.284145
F 33.835382 7.727026 43.377516
F 20.628651 7.727036 33.128426
F 20.628651 15.454074 33.128426
F 24.962042 7.727035 40.490299
F 29.502031 7.727035 36.015649
F 29.502031 15.454073 36.015649
F 24.977934 12.878393 39.579797
F 20.580965 7.727036 35.859932
F 20.580965 15.454074 35.859932
F 33.946616 5.151368 37.004018
F 31.732287 3.863515 36.054577
F 31.732287 11.590552 36.054577
F 22.811234 3.863517 35.898861
F 22.811234 11.590554 35.898861
F 31.779970 3.863515 33.323075
F 31.779970 11.590552 33.323075
F 22.858917 3.863517 33.167356
F 22.858917 11.590554 33.167356
F 34.010186 7.727021 33.362012
F 34.010186 15.454059 33.362012
F 24.977934 5.151355 39.579797
F 25.089184 7.727035 33.206286
F 25.089184 15.454073 33.206285
F 33.898950 12.878403 39.735508
F 33.962510 7.727023 36.093500
F 33.962510 15.454061 36.093500
F 33.898950 5.151366 39.735508
F 25.041501 7.727035 35.937791
F 25.041501 15.454073 35.937791
F 25.025607 12.878393 36.848292
F 27.208200 1.287838 39.618727
F 27.208200 9.014874 39.618727
F 27.208200 16.741913 39.618727
F 18.287124 1.287834 39.463011
F 18.287124 9.014871 39.463011
F 18.287124 16.741910 39.463011
F 27.144623 3.863517 43.260733
F 27.144623 11.590554 43.260733
F 18.223541 3.863521 43.105018
F 18.223541 11.590558 43.105018
F 27.192306 3.863517 40.529229
F 27.192306 11.590554 40.529228
F 18.271220 3.863522 40.373507
F 18.271220 11.590559 40.373507
F 27.255874 1.287838 36.887222
F 27.255874 9.014874 36.887222
F 27.255873 16.741913 36.887221
F 18.334786 1.287832 36.731500
F 18.334786 9.014868 36.731500
F 18.334786 16.741907 36.731499
F 29.422571 7.727035 40.568158
F 29.422571 15.454073 40.568158
F 25.025607 5.151355 36.848292
F 20.501508 7.727036 40.412440
F 20.501508 15.454074 40.412440
F 33.883058 15.454063 40.646024
F 29.486137 5.151356 36.926151
F 29.486137 12.878393 36.926151
F 20.565074 5.151355 36.770433
F 20.565074 12.878392 36.770433
F 29.438463 5.151356 39.657656
F 29.438463 12.878393 39.657656
F 20.517398 5.151354 39.501939
F 20.517398 12.878392 39.501939
F 29.374888 7.727035 43.299663
F 29.374888 15.454073 43.299663
F 33.946616 12.878405 37.004018
F 20.453822 7.727036 43.143946
F 20.453822 15.454074 43.143946
F 33.883058 7.727025 40.646024
F 31.668723 1.287839 39.696584
F 31.668723 9.014876 39.696585
F 31.668723 16.741914 39.696585
F 22.747668 1.287837 39.540868
F 22.747668 9.014874 39.540868
F 22.747668 16.741912 39.540868
F 31.605147 3.863516 43.338591
F 31.605147 11.590552 43.338591
F 22.684091 3.863517 43.182875
F 22.684091 11.590554 43.182875
F 31.652829 3.863516 40.607088
F 31.652829 11.590552 40.607088
F 22.731774 3.863517 40.451370
F 22.731774 11.590554 40.451370
F 31.716395 1.287839 36.965082
F 31.716395 9.014876 36.965082
F 31.716395 16.741915 36.965082
F 22.795342 1.287837 36.809362
F 22.795342 9.014873 36.809363
F 22.795342 16.741912 36.809362
F 27.017488 3.863516 50.544301
F 27.017488 11.590553 50.544301
F 18.096403 3.863521 50.388586
F 18.096403 11.590558 50.388586
F 29.247754 7.727034 50.583230
F 29.247754 15.454072 50.583230
F 24.828576 15.289477 64.875108
F 20.326689 7.727035 50.427513
F 20.326689 15.454073 50.427513
F 24.618558 7.679671 62.193153
F 31.478014 3.863515 50.622159
F 31.478014 11.590552 50.622159
F 22.556956 3.863516 50.466442
F 22.556956 11.590553 50.466442
F 33.708261 7.727029 50.661086
F 33.708261 15.454067 50.661086
F 24.828579 7.562441 64.875109
F 24.787223 7.727034 50.505371
F 24.787223 15.454072 50.505371
F 33.749646 15.289482 65.030830
F 26.954055 1.287761 54.181470
F 26.954055 9.014797 54.181470
F 26.954055 16.741836 54.181470
F 18.032970 1.287756 54.025755
F 18.032970 9.014792 54.025755
F 18.032970 16.741831 54.025755
F 26.892593 3.860910 57.800124
F 26.892593 11.587947 57.800124
F 17.971509 3.860915 57.644409
F 17.971509 11.587952 57.644409
F 26.938399 3.863377 55.080761
F 26.938399 11.590413 55.080761
F 18.017325 3.863379 54.925041
F 18.017325 11.590416 54.925041
F 27.001628 1.287835 51.453031
F 27.001628 9.014871 51.453031
F 27.001628 16.741910 51.453031
F 18.080549 1.287831 51.297311
F 18.080549 9.014868 51.297311
F 18.080549 16.741906 51.297310
F 29.168665 7.726895 55.119690
F 29.168665 15.453933 55.119690
F 33.749648 7.562444 65.030831
F 20.247599 7.726895 54.963972
F 20.247599 15.453933 54.963972
F 33.539610 15.406706 62.348874
F 29.231892 5.151353 51.491961
F 29.231892 12.878391 51.491960
F 20.310826 5.151352 51.336242
F 20.310826 12.878389 51.336242
F 29.184319 5.151279 54.220400
F 29.184319 12.878317 54.220400
F 20.263254 5.151278 54.064682
F 20.263254 12.878316 54.064682
F 29.122858 7.724428 57.839053
F 29.122858 15.451466 57.839054
F 24.628564 12.836860 61.343127
F 20.201795 7.724429 57.683336
F 20.201795 15.451467 57.683336
F 33.539610 7.679669 62.348874
F 31.414582 1.287762 54.259329
F 31.414582 9.014798 54.259329
F 31.414582 16.741837 54.259329
F 22.493523 1.287761 54.103612
F 22.493523 9.014797 54.103612
F 22.493523 16.741836 54.103612
F 31.353121 3.860910 57.877983
F 31.353121 11.587947 57.877983
F 22.432061 3.860910 57.722266
F 22.432061 11.587947 57.722266
F 31.398927 3.863376 55.158620
F 31.398927 11.590413 55.158620
F 22.477868 3.863377 55.002902
F 22.477868 11.590413 55.002902
F 31.462154 1.287836 51.530891
F 31.462154 9.014872 51.530891
F 31.462154 16.741911 51.530890
F 22.541096 1.287835 51.375172
F 22.541096 9.014871 51.375172
F 22.541096 16.741910 51.375172
F 33.629179 7.726891 55.197552
F 33.629179 15.453928 55.197552
F 24.628564 5.109823 61.343127
F 24.708135 7.726895 55.041831
F 24.708135 15.453933 55.041831
F 33.549618 12.836862 61.498844
F 33.692399 5.151359 51.569823
F 33.692399 12.878396 51.569823
F 24.771362 5.151353 51.414102
F 24.771362 12.878390 51.414101
F 33.644833 5.151283 54.298256
F 33.644833 12.878320 54.298256
F 24.723788 5.151279 54.142541
F 24.723788 12.878316 54.142541
F 33.583378 7.724426 57.916911
F 33.583378 15.451464 57.916911
F 33.549618 5.109825 61.498844
F 24.662328 7.724428 57.761195
F 24.662328 15.451466 57.761195
F 24.647707 12.874801 58.637265
F 26.858831 1.246305 61.382056
F 26.858831 8.973341 61.382056
F 26.858831 16.700380 61.382056
F 17.937748 1.246300 61.226341
F 17.937748 8.973336 61.226341
F 17.937749 16.700375 61.226341
F 27.058842 3.698922 64.914038
F 27.058840 11.425957 64.914037
F 33.568756 5.147767 58.792985
F 18.137776 11.425958 64.758320
F 26.848823 3.816153 62.232082
F 26.848823 11.543189 62.232082
F 17.927757 3.816153 62.076365
F 17.927757 11.543190 62.076364
F 26.877973 1.284246 58.676195
F 26.877973 9.011282 58.676195
F 26.877973 16.738321 58.676195
F 17.956903 1.284244 58.520476
F 17.956903 9.011280 58.520476
F 17.956903 16.738319 58.520476
F 29.079089 7.679671 62.271012
F 29.079089 15.406709 62.271012
F 18.137778 3.698923 64.758321
F 20.158023 7.679672 62.115294
F 20.158023 15.406710 62.115294
F 24.618559 15.406709 62.193153
F 29.108237 5.147764 58.715124
F 29.108237 12.874802 58.715124
F 20.187172 5.147763 58.559406
F 20.187172 12.874800 58.559406
F 29.089095 5.109823 61.420985
F 29.089095 12.836860 61.420986
F 20.168032 5.109823 61.265268
F 20.168032 12.836860 61.265268
F 29.289109 7.562440 64.952967
F 29.289107 15.289477 64.952966
F 24.647707 5.147764 58.637265
F 20.368047 7.562441 64.797250
F 20.368044 15.289477 64.797249
F 33.568756 12.874804 58.792985
F 31.319360 1.246305 61.459915
F 31.319360 8.973341 61.459915
F 31.319360 16.700380 61.459915
F 22.398299 1.246304 61.304197
F 22.398299 8.973341 61.304197
F 22.398299 16.700379 61.304198
F 31.519372 3.698922 64.991897
F 31.519370 11.425958 64.991897
F 22.598312 3.698922 64.836179
F 22.598310 11.425957 64.836179
F 31.309353 3.816152 62.309942
F 31.309353 11.543189 62.309942
F 22.388292 3.816153 62.154224
F 22.388292 11.543190 62.154223
F 31.338502 1.284246 58.754054
F 31.338502 9.011283 58.754054
F 31.338502 16.738321 58.754054
F 22.417442 1.284245 58.598336
F 22.417442 9.011282 58.598336
F 22.417442 16.738321 58.598336
F 27.805971 24.516316 3.347846
F 27.805971 32.243352 3.347846
F 18.884898 24.516313 3.192130
F 18.884898 32.243350 3.192130
F 27.776809 27.048222 6.903733
F 25.407028 20.605433 14.996698
F 27.776809 19.321184 6.903733
F 18.855735 27.048224 6.748017
F 25.407028 28.332469 14.996698
F 18.855735 19.321187 6.748017
F 27.795964 27.086164 4.197872
F 34.328125 20.605424 15.152411
F 27.795964 19.359126 4.197872
F 18.874889 27.086166 4.042153
F 34.328125 28.332461 15.152411
F 18.874889 19.359129 4.042153
F 27.595939 24.633545 0.665892
F 27.595938 32.360581 0.665891
F 18.674871 24.633543 0.510173
F 18.674871 32.360579 0.510173
F 30.026233 30.949682 4.236801
F 30.026233 23.222646 4.236801
F 21.105164 30.949682 4.081083
F 21.105165 23.222646 4.081083
F 29.826200 28.497062 0.704820
F 29.826202 20.770026 0.704821
F 20.905138 28.497062 0.549102
F 20.905140 20.770026 0.549103
F 30.036238 28.379833 3.386776
F 30.036238 20.652797 3.386776
F 21.115170 28.379833 3.231058
F 21.115170 20.652796 3.231058
F 30.007077 30.911740 6.942663
F 30.007077 23.184704 6.942663
F 21.086009 30.911741 6.786945
F 21.086009 23.184704 6.786945
F 32.266526 24.516310 3.425708
F 32.266526 32.243347 3.425708
F 23.345439 24.516315 3.269987
F 23.345439 32.243352 3.269987
F 32.237348 27.048224 6.981593
F 23.176762 32.195987 14.957768
F 32.237348 19.321186 6.981593
F 23.316277 27.048222 6.825875
F 23.176762 24.468951 14.957768
F 23.316277 19.321185 6.825875
F 32.256515 27.086168 4.275728
F 32.097832 32.195986 15.113485
F 32.256515 19.359131 4.275728
F 23.335431 27.086164 4.120013
F 32.097832 24.468949 15.113485
F 23.335431 19.359126 4.120013
F 32.056469 24.633544 0.743751
F 32.056468 32.360580 0.743751
F 23.135406 24.633544 0.588032
F 23.135406 32.360580 0.588032
F 34.486899 30.949714 4.314640
F 34.486899 23.222677 4.314640
F 25.565698 30.949682 4.158943
F 25.565698 23.222645 4.158943
F 34.286732 28.497059 0.782685
F 34.286734 20.770023 0.782686
F 25.365671 28.497062 0.626962
F 25.365673 20.770027 0.626962
F 34.496879 28.379809 3.464652
F 34.496879 20.652772 3.464652
F 25.575704 28.379834 3.308916
F 25.575704 20.652797 3.308917
F 34.467648 30.911750 7.020525
F 34.467648 23.184714 7.020525
F 25.546544 30.911740 6.864804
F 25.546544 23.184704 6.864804
F 27.716393 24.469091 10.499168
F 27.716393 32.196127 10.499168
F 18.795319 24.469088 10.343452
F 18.795319 32.196124 10.343452
F 27.653154 27.044633 14.126897
F 27.653154 34.771669 14.126897
F 27.653154 19.317595 14.126897
F 18.732080 27.044635 13.971181
F 20.946494 20.605432 14.918839
F 18.732080 19.317598 13.971181
F 27.700738 27.044707 11.398458
F 20.946494 28.332469 14.918839
F 27.700738 19.317669 11.398458
F 18.779649 27.044712 11.242736
F 29.867560 20.605432 15.074557
F 18.779649 19.317675 11.242736
F 27.762190 24.471557 7.779804
F 27.762190 32.198594 7.779804
F 18.841110 24.471554 7.624084
F 18.841110 32.198590 7.624083
F 29.931005 30.908225 11.437387
F 29.931005 23.181189 11.437387
F 21.009939 30.908225 11.281669
F 21.009939 23.181189 11.281669
F 29.992456 28.335075 7.818733
F 29.992456 20.608038 7.818733
F 21.071389 28.335075 7.663015
F 21.071389 20.608038 7.663015
F 29.946659 28.332609 10.538097
F 29.946659 20.605572 10.538097
F 21.025591 28.332608 10.382380
F 21.025591 20.605571 10.382380
F 29.883422 30.908151 14.165827
F 29.883422 23.181114 14.165827
F 20.962352 30.908152 14.010110
F 20.962352 23.181115 14.010110
F 32.176930 24.469089 10.577028
F 32.176930 32.196126 10.577028
F 23.255861 24.469091 10.421309
F 23.255861 32.196127 10.421309
F 32.113692 27.044634 14.204757
F 29.867560 28.332469 15.074557
F 32.113692 19.317597 14.204757
F 23.192623 27.044633 14.049038
F 23.192623 34.771669 14.049038
F 23.192623 19.317595 14.049039
F 32.161275 27.044708 11.476316
F 18.716198 32.195980 14.879904
F 32.161276 19.317671 11.476316
F 23.240206 27.044707 11.320599
F 18.716198 24.468944 14.879904
F 23.240206 19.317669 11.320599
F 32.222729 24.471555 7.857661
F 32.222729 32.198591 7.857661
F 23.301658 24.471557 7.701945
F 23.301658 32.198593 7.701945
F 34.391566 30.908232 11.515241
F 34.391566 23.181196 11.515241
F 25.470473 30.908225 11.359528
F 25.470473 23.181188 11.359528
F 34.453025 28.335066 7.896583
F 34.453025 20.608029 7.896583
F 25.531923 28.335075 7.740874
F 25.531923 20.608039 7.740874
F 34.407222 28.332601 10.615961
F 34.407222 20.605564 10.615961
F 25.486126 28.332609 10.460238
F 25.486126 20.605572 10.460238
F 34.343987 30.908159 14.243692
F 34.343987 23.181123 14.243692
F 25.422889 30.908151 14.087968
F 25.422889 23.181114 14.087968
F 27.637294 24.468951 15.035627
F 27.637294 32.195987 15.035627
F 27.462486 24.468950 25.050700
F 27.462486 32.195987 25.050700
F 18.541412 24.468948 24.894983
F 18.541412 32.195984 24.894983
F 27.398908 27.044630 28.692706
F 27.398908 34.771667 28.692707
F 27.398908 19.317593 28.692707
F 18.477836 27.044633 28.536990
F 18.477836 34.771669 28.536990
F 18.477836 19.317595 28.536990
F 27.446592 27.044630 25.961202
F 27.446592 34.771667 25.961202
F 27.446592 19.317593 25.961201
F 18.525494 27.044638 25.805478
F 25.295787 23.181112 21.369765
F 18.525494 19.317601 25.805478
F 27.510160 24.468950 22.319195
F 27.510160 32.195987 22.319195
F 18.589059 24.468942 22.163470
F 18.589059 32.195978 22.163470
F 29.676857 30.908148 26.000131
F 29.676857 23.181111 26.000131
F 20.755794 30.908149 25.844413
F 20.755794 23.181112 25.844413
F 29.740425 28.332468 22.358124
F 29.740425 20.605432 22.358124
F 20.819360 28.332468 22.202406
F 20.819360 20.605431 22.202406
F 29.692749 28.332469 25.089629
F 29.692749 20.605432 25.089629
F 20.771682 28.332467 24.933912
F 20.771682 20.605430 24.933913
F 29.629173 30.908148 28.731636
F 29.629173 23.181111 28.731636
F 20.708106 30.908149 28.575919
F 20.708106 23.181113 28.575919
F 31.923006 24.468953 25.128556
F 31.923006 32.195989 25.128556
F 23.001954 24.468950 24.972841
F 23.001954 32.195986 24.972841
F 31.859428 27.044628 28.770563
F 31.859428 34.771664 28.770564
F 31.859428 19.317590 28.770564
F 22.938377 27.044630 28.614848
F 22.938377 34.771667 28.614848
F 22.938377 19.317593 28.614848
F 31.907111 27.044627 26.039061
F 31.907111 34.771664 26.039061
F 31.907111 19.317590 26.039061
F 22.986060 27.044630 25.883343
F 22.986060 34.771667 25.883343
F 22.986060 19.317593 25.883342
F 31.970696 24.468949 22.397052
F 31.970696 32.195985 22.397052
F 23.049627 24.468950 22.241336
F 23.049627 32.195986 22.241336
F 34.137327 30.908134 26.077994
F 34.137327 23.181098 26.077994
F 25.216327 30.908148 25.922272
F 25.216327 23.181112 25.922272
F 34.200985 28.332462 22.435974
F 34.200985 20.605425 22.435974
F 25.279893 28.332468 22.280265
F 25.279893 20.605432 22.280265
F 34.153214 28.332484 25.167472
F 34.153214 20.605447 25.167472
F 25.232219 28.332468 25.011771
F 25.232219 20.605432 25.011771
F 34.089640 30.908133 28.809483
F 34.089640 23.181097 28.809483
F 25.168644 30.908148 28.653777
F 25.168644 23.181112 28.653777
F 27.335343 24.468950 32.334713
F 27.335343 32.195987 32.334713
F 18.414271 24.468948 32.178996
F 18.414271 32.195984 32.178997
F 27.383016 24.468950 29.603208
F 27.383016 32.195987 29.603208
F 18.461922 24.468943 29.447485
F 18.461922 32.195980 29.447485
F 29.613279 28.332469 29.642138
F 29.613279 20.605432 29.642138
F 20.692217 28.332468 29.486420
F 20.692217 20.605431 29.486419
F 29.565606 28.332469 32.373643
F 29.565606 20.605432 32.373643
F 20.644540 28.332467 32.217926
F 20.644540 20.605431 32.217926
F 31.795863 24.468953 32.412570
F 31.795863 32.195989 32.412571
F 22.874811 24.468950 32.256855
F 22.874811 32.195986 32.256855
F 31.843536 24.468953 29.681068
F 31.843536 32.195989 29.681069
F 22.922484 24.468950 29.525349
F 22.922484 32.195986 29.525349
F 34.073746 28.332484 29.720006
F 34.073746 20.605447 29.720006
F 25.152750 28.332468 29.564279
F 25.152750 20.605432 29.564279
F 34.026079 28.332482 32.451492
F 34.026078 20.605446 32.451492
F 25.105076 28.332468 32.295784
F 25.105076 20.605432 32.295784
F 27.589627 24.468950 17.766799
F 27.589627 32.195987 17.766799
F 18.668552 24.468947 17.611083
F 18.668552 32.195984 17.611083
F 27.526052 27.044630 21.408695
F 27.526052 34.771667 21.408695
F 27.526052 19.317593 21.408695
F 18.604977 27.044633 21.252978
F 25.295787 30.908148 21.369766
F 18.604977 19.317596 21.252979
F 27.573735 27.044630 18.677201
F 27.573735 34.771667 18.677201
F 27.573735 19.317593 18.677201
F 18.652635 27.044638 18.521477
F 34.216871 23.181117 21.525483
F 18.652635 19.317601 18.521477
F 29.804002 30.908148 18.716130
F 29.804002 23.181112 18.716130
F 20.882936 30.908149 18.560412
F 20.882936 23.181112 18.560412
F 29.819893 28.332468 17.805729
F 29.819893 20.605432 17.805729
F 20.898822 28.332467 17.650012
F 20.898823 20.605430 17.650012
F 29.756319 30.908148 21.447624
F 29.756319 23.181112 21.447624
F 20.835249 30.908149 21.291907
F 20.835249 23.181113 21.291908
F 32.050165 24.468949 17.844659
F 32.050165 32.195985 17.844659
F 23.129095 24.468950 17.688940
F 23.129095 32.195986 17.688940
F 31.986589 27.044632 21.486554
F 31.986589 34.771668 21.486554
F 31.986589 19.317594 21.486554
F 23.065520 27.044630 21.330836
F 23.065520 34.771667 21.330836
F 23.065520 19.317593 21.330836
F 32.034273 27.044632 18.755058
F 32.034273 34.771668 18.755058
F 32.034273 19.317594 18.755058
F 23.113203 27.044630 18.599342
F 23.113203 34.771667 18.599342
F 23.113203 19.317593 18.599342
F 34.264567 30.908156 18.793983
F 34.264567 23.181120 18.793983
F 25.343470 30.908148 18.638271
F 25.343470 23.181112 18.638271
F 34.280457 28.332460 17.883593
F 34.280457 20.605423 17.883593
F 25.359360 28.332468 17.727870
F 25.359360 20.605432 17.727870
F 34.216871 30.908154 21.525483
F 27.081057 24.468950 46.902728
F 27.081057 32.195987 46.902728
F 18.159972 24.468945 46.747013
F 18.159972 32.195982 46.747013
F 27.065165 27.044630 47.813129
F 27.065165 34.771667 47.813129
F 27.065165 19.317593 47.813129
F 18.144084 27.044634 47.657409
F 24.914358 23.181112 43.221804
F 18.144084 19.317597 47.657408
F 27.128731 24.468950 44.171234
F 27.128731 32.195987 44.171233
F 18.207646 24.468945 44.015512
F 18.207646 32.195982 44.015512
F 29.295431 30.908148 47.852059
F 29.295431 23.181112 47.852059
F 20.374365 30.908149 47.696340
F 20.374365 23.181113 47.696340
F 29.358994 28.332469 44.210163
F 29.358994 20.605432 44.210163
F 20.437930 28.332468 44.054445
F 20.437930 20.605431 44.054445
F 29.311321 28.332469 46.941657
F 29.311321 20.605432 46.941657
F 20.390256 28.332468 46.785940
F 20.390256 20.605431 46.785940
F 31.541583 24.468952 46.980586
F 31.541583 32.195988 46.980586
F 22.620525 24.468950 46.824869
F 22.620525 32.195986 46.824869
F 31.525691 27.044629 47.890989
F 31.525691 34.771666 47.890989
F 31.525691 19.317592 47.890989
F 22.604633 27.044630 47.735270
F 22.604633 34.771667 47.735270
F 22.604633 19.317593 47.735270
F 31.589255 24.468952 44.249093
F 31.589255 32.195988 44.249093
F 22.668199 24.468950 44.093374
F 22.668199 32.195986 44.093374
F 33.755931 30.908141 47.929923
F 33.755931 23.181105 47.929923
F 24.834901 30.908148 47.774200
F 24.834900 23.181112 47.774200
F 33.819488 28.332477 44.288028
F 33.819488 20.605441 44.288028
F 24.898464 28.332468 44.132304
F 24.898464 20.605432 44.132304
F 33.771822 28.332476 47.019511
F 33.771822 20.605439 47.019512
F 24.850791 28.332468 46.863798
F 24.850791 20.605432 46.863798
F 27.271766 27.044630 35.976720
F 27.271766 34.771667 35.976720
F 27.271766 19.317593 35.976720
F 18.350694 27.044632 35.821003
F 18.350694 34.771669 35.821003
F 18.350694 19.317595 35.821003
F 27.319449 27.044630 33.245215
F 27.319449 34.771667 33.245215
F 27.319449 19.317593 33.245215
F 18.398358 27.044636 33.089492
F 24.914358 30.908148 43.221804
F 18.398358 19.317599 33.089492
F 29.549714 30.908148 33.284145
F 29.549714 23.181112 33.284145
F 20.628651 30.908149 33.128426
F 20.628651 23.181112 33.128426
F 29.502031 30.908148 36.015649
F 29.502031 23.181111 36.015649
F 20.580965 30.908149 35.859932
F 20.580965 23.181113 35.859932
F 31.732287 27.044628 36.054577
F 31.732287 34.771665 36.054577
F 31.732287 19.317591 36.054577
F 22.811234 27.044630 35.898861
F 22.811234 34.771667 35.898861
F 22.811234 19.317593 35.898861
F 31.779970 27.044628 33.323075
F 31.779970 34.771664 33.323075
F 31.779970 19.317591 33.323075
F 22.858917 27.044630 33.167356
F 22.858917 34.771667 33.167356
F 22.858917 19.317593 33.167356
F 34.010186 30.908134 33.362012
F 34.010186 23.181098 33.362012
F 25.089184 30.908148 33.206286
F 25.089184 23.181112 33.206285
F 33.962510 30.908136 36.093500
F 33.962510 23.181100 36.093500
F 25.041501 30.908148 35.937791
F 25.041501 23.181112 35.937790
F 27.208200 24.468950 39.618727
F 27.208200 32.195987 39.618727
F 18.287124 24.468947 39.463011
F 18.287124 32.195984 39.463011
F 27.144623 27.044630 43.260733
F 27.144623 34.771667 43.260733
F 27.144623 19.317593 43.260734
F 18.223541 27.044634 43.105018
F 33.835382 23.181103 43.377516
F 18.223541 19.317597 43.105018
F 27.192306 27.044630 40.529229
F 27.192306 34.771667 40.529228
F 27.192306 19.317593 40.529228
F 18.271220 27.044635 40.373507
F 33.835382 30.908139 43.377516
F 18.271220 19.317598 40.373507
F 27.255874 24.468950 36.887222
F 27.255874 32.195987 36.887222
F 18.334786 24.468945 36.731500
F 18.334786 32.195981 36.731500
F 29.422571 30.908148 40.568158
F 29.422571 23.181112 40.568158
F 20.501508 30.908149 40.412440
F 20.501508 23.181112 40.412440
F 29.486137 28.332469 36.926151
F 29.486137 20.605432 36.926151
F 20.565074 28.332468 36.770433
F 20.565074 20.605431 36.770433
F 29.438463 28.332469 39.657656
F 29.438463 20.605432 39.657656
F 20.517398 28.332467 39.501939
F 20.517398 20.605431 39.501939
F 29.374888 30.908148 43.299663
F 29.374888 23.181112 43.299663
F 20.453822 30.908149 43.143946
F 20.453822 23.181113 43.143946
F 31.668723 24.468952 39.696584
F 31.668723 32.195988 39.696585
F 22.747668 24.468950 39.540868
F 22.747668 32.195986 39.540868
F 31.605147 27.044629 43.338591
F 31.605147 34.771665 43.338591
F 31.605147 19.317591 43.338591
F 22.684091 27.044630 43.182875
F 22.684091 34.771667 43.182875
F 22.684091 19.317593 43.182875
F 31.652829 27.044628 40.607088
F 31.652829 34.771665 40.607088
F 31.652829 19.317591 40.607088
F 22.731774 27.044630 40.451370
F 22.731774 34.771667 40.451370
F 22.731774 19.317593 40.451370
F 31.716395 24.468952 36.965082
F 31.716395 32.195989 36.965082
F 22.795342 24.468950 36.809362
F 22.795342 32.195986 36.809363
F 33.883058 30.908138 40.646024
F 33.883058 23.181101 40.646024
F 24.962042 30.908148 40.490299
F 24.962042 23.181112 40.490299
F 33.946616 28.332481 37.004018
F 33.946616 20.605444 37.004018
F 25.025607 28.332468 36.848292
F 25.025607 20.605432 36.848292
F 33.898950 28.332479 39.735508
F 33.898950 20.605442 39.735508
F 24.977934 28.332468 39.579797
F 24.977934 20.605432 39.579798
F 27.017488 27.044629 50.544301
F 27.017488 34.771666 50.544301
F 27.017488 19.317592 50.544301
F 18.096403 27.044634 50.388586
F 18.137777 19.152997 64.758320
F 18.096403 19.317597 50.388586
F 29.247754 30.908147 50.583230
F 29.247754 23.181111 50.583230
F 20.326689 30.908148 50.427513
F 20.326689 23.181112 50.427513
F 31.478015 27.044628 50.622159
F 31.478014 34.771665 50.622159
F 31.478014 19.317591 50.622159
F 22.556956 27.044629 50.466442
F 22.556956 34.771666 50.466442
F 22.556956 19.317592 50.466442
F 33.708261 30.908142 50.661086
F 33.708261 23.181105 50.661086
F 24.787223 30.908147 50.505371
F 24.787223 23.181111 50.505371
F 26.954055 24.468874 54.181470
F 26.954055 32.195910 54.181470
F 18.032970 24.468869 54.025755
F 18.032970 32.195905 54.025755
F 26.892593 27.042023 57.800124
F 26.892593 34.769060 57.800124
F 26.892593 19.314986 57.800124
F 17.971509 27.042028 57.644409
F 17.971509 34.769064 57.644409
F 17.971509 19.314990 57.644409
F 26.938399 27.044490 55.080761
F 26.938399 34.771526 55.080761
F 26.938399 19.317452 55.080760
F 18.017325 27.044492 54.925041
F 18.017325 34.771529 54.925041
F 18.017325 19.317455 54.925041
F 27.001628 24.468948 51.453031
F 27.001628 32.195984 51.453031
F 18.080549 24.468944 51.297311
F 18.080549 32.195981 51.297311
F 29.168665 30.908007 55.119690
F 29.168665 23.180971 55.119690
F 20.247599 30.908008 54.963972
F 20.247599 23.180972 54.963972
F 29.231892 28.332466 51.491961
F 29.231892 20.605430 51.491960
F 20.310826 28.332465 51.336242
F 20.310826 20.605428 51.336242
F 29.184319 28.332392 54.220400
F 29.184319 20.605355 54.220400
F 20.263254 28.332391 54.064682
F 20.263254 20.605355 54.064682
F 29.122858 30.905541 57.839053
F 29.122858 23.178505 57.839053
F 20.201795 30.905542 57.683336
F 20.201795 23.178505 57.683336
F 31.414582 24.468875 54.259329
F 31.414582 32.195911 54.259329
F 22.493523 24.468874 54.103612
F 22.493523 32.195910 54.103612
F 31.353121 27.042023 57.877983
F 31.353121 34.769059 57.877983
F 31.353121 19.314985 57.877983
F 22.432061 27.042023 57.722266
F 22.432061 34.769060 57.722266
F 22.432061 19.314986 57.722266
F 31.398927 27.044489 55.158620
F 31.398927 34.771526 55.158620
F 31.398927 19.317451 55.158620
F 22.477868 27.044490 55.002902
F 22.477868 34.771526 55.002902
F 22.477868 19.317452 55.002902
F 31.462154 24.468949 51.530891
F 31.462154 32.195985 51.530891
F 22.541096 24.468948 51.375172
F 22.541096 32.195984 51.375172
F 33.629179 30.908004 55.197552
F 33.629179 23.180967 55.197552
F 24.708135 30.908008 55.041831
F 24.708135 23.180971 55.041831
F 33.692399 28.332472 51.569823
F 33.692399 20.605435 51.569823
F 24.771362 28.332466 51.414102
F 24.771362 20.605429 51.414101
F 33.644833 28.332396 54.298256
F 33.644833 20.605359 54.298256
F 24.723788 28.332392 54.142541
F 24.723788 20.605355 54.142541
F 33.583378 30.905538 57.916911
F 33.583378 23.178502 57.916911
F 24.662328 30.905541 57.761195
F 24.662328 23.178505 57.761195
F 26.858831 24.427418 61.382056
F 26.858831 32.154454 61.382056
F 17.937748 24.427413 61.226341
F 17.937748 32.154449 61.226341
F 27.058842 26.880035 64.914038
F 27.058840 34.607070 64.914037
F 27.058840 19.152996 64.914037
F 24.828579 23.016518 64.875109
F 24.828578 30.743554 64.875109
F 33.749648 23.016521 65.030830
F 26.848823 26.997266 62.232082
F 26.848823 34.724302 62.232082
F 26.848823 19.270228 62.232082
F 17.927757 26.997266 62.076365
F 17.927757 34.724303 62.076364
F 17.927757 19.270229 62.076365
F 26.877973 24.465359 58.676195
F 26.877973 32.192395 58.676195
F 17.956903 24.465357 58.520476
F 17.956903 32.192393 58.520476
F 29.079089 30.860784 62.271012
F 29.079089 23.133747 62.271012
F 20.158023 30.860785 62.115294
F 20.158023 23.133748 62.115294
F 29.108237 28.328877 58.715124
F 29.108237 20.601840 58.715124
F 20.187172 28.328876 58.559406
F 20.187172 20.601839 58.559406
F 29.089095 28.290936 61.420985
F 29.089095 20.563899 61.420985
F 20.168032 28.290935 61.265268
F 20.168032 20.563899 61.265268
F 29.289109 30.743553 64.952967
F 29.289109 23.016517 64.952967
F 20.368046 30.743554 64.797250
F 20.368047 23.016518 64.797250
F 31.319360 24.427418 61.459915
F 31.319360 32.154454 61.459915
F 22.398299 24.427417 61.304197
F 22.398299 32.154454 61.304197
F 31.519372 26.880035 64.991897
F 31.519370 34.607070 64.991897
F 31.519371 19.152997 64.991896
F 22.598312 26.880035 64.836179
F 22.598310 34.607070 64.836179
F 22.598311 19.152997 64.836178
F 31.309353 26.997265 62.309942
F 31.309353 34.724302 62.309942
F 31.309353 19.270228 62.309942
F 22.388292 26.997266 62.154224
F 22.388292 34.724302 62.154223
F 22.388292 19.270228 62.154224
F 31.338502 24.465359 58.754054
F 31.338502 32.192396 58.754054
F 22.417442 24.465359 58.598336
F 22.417442 32.192395 58.598336
F 33.539610 30.860782 62.348874
F 33.539610 23.133745 62.348874
F 24.618559 30.860784 62.193153
F 24.618559 23.133747 62.193153
F 33.568756 28.328880 58.792985
F 33.568756 20.601843 58.792985
F 24.647707 28.328877 58.637265
F 24.647707 20.601840 58.637265
F 33.549618 28.290937 61.498844
F 33.549618 20.563901 61.498844
F 24.628564 28.290936 61.343127
F 24.628564 20.563899 61.343127
F 33.749648 30.743557 65.030831
F 18.137779 26.880036 64.758321
F 18.137776 34.607071 64.758320
F 27.805971 47.697428 3.347846
F 27.805971 39.970391 3.347846
F 18.884898 47.697426 3.192130
F 18.884898 39.970388 3.192130
F 27.776809 50.229334 6.903733
F 27.776809 42.502297 6.903733
F 18.855735 50.229337 6.748017
F 18.855735 42.502300 6.748017
F 27.795964 50.267276 4.197872
F 27.795964 42.540239 4.197872
F 18.874889 50.267279 4.042153
F 18.874889 42.540242 4.042153
F 27.595939 47.814657 0.665891
F 27.595940 40.087621 0.665892
F 18.674872 47.814656 0.510173
F 18.674873 40.087619 0.510174
F 30.026233 38.676720 4.236801
F 30.026233 46.403759 4.236801
F 21.105164 38.676720 4.081083
F 21.105164 46.403758 4.081083
F 29.826200 51.678174 0.704820
F 29.826202 36.224100 0.704821
F 29.826202 43.951139 0.704821
F 20.905138 51.678174 0.549102
F 20.905140 36.224100 0.549103
F 20.905140 43.951139 0.549103
F 30.036238 51.560946 3.386776
F 30.036238 36.106871 3.386775
F 30.036238 43.833909 3.386775
F 21.115170 51.560945 3.231058
F 21.115170 36.106870 3.231058
F 21.115170 43.833909 3.231058
F 30.007077 38.638778 6.942663
F 30.007077 46.365817 6.942663
F 21.086009 38.638778 6.786945
F 21.086009 46.365817 6.786945
F 32.266526 47.697423 3.425708
F 32.266526 39.970385 3.425708
F 23.345439 47.697428 3.269987
F 23.345439 39.970390 3.269987
F 32.237348 50.229336 6.981593
F 32.237348 42.502299 6.981593
F 23.316277 50.229334 6.825875
F 23.316277 42.502297 6.825875
F 32.256515 50.267281 4.275728
F 32.256515 42.540244 4.275728
F 23.335431 50.267276 4.120013
F 23.335431 42.540239 4.120013
F 32.056468 47.814657 0.743751
F 32.056469 40.087620 0.743752
F 23.135406 47.814657 0.588032
F 23.135408 40.087620 0.588033
F 34.486899 38.676752 4.314640
F 34.486899 46.403790 4.314640
F 25.565698 38.676720 4.158942
F 25.565698 46.403758 4.158943
F 34.286732 51.678172 0.782685
F 34.286734 36.224097 0.782685
F 34.286734 43.951136 0.782685
F 25.365670 51.678175 0.626961
F 25.365672 36.224100 0.626962
F 25.365672 43.951139 0.626962
F 34.496879 51.560921 3.464652
F 34.496879 36.106846 3.464652
F 34.496879 43.833885 3.464652
F 25.575704 51.560946 3.308916
F 25.575704 36.106871 3.308916
F 25.575704 43.833910 3.308917
F 34.467648 38.638788 7.020525
F 34.467648 46.365826 7.020525
F 25.546544 38.638778 6.864804
F 25.546544 46.365816 6.864804
F 27.716393 47.650204 10.499168
F 27.716393 39.923166 10.499168
F 18.795319 47.650201 10.343452
F 18.795319 39.923163 10.343452
F 27.653154 50.225745 14.126897
F 27.653155 42.498708 14.126897
F 18.732080 50.225748 13.971181
F 18.732080 42.498711 13.971181
F 27.700738 50.225819 11.398458
F 27.700738 42.498782 11.398458
F 18.779649 50.225825 11.242736
F 18.779649 42.498787 11.242736
F 27.762190 47.652670 7.779804
F 27.762190 39.925632 7.779804
F 18.841110 47.652666 7.624084
F 18.841110 39.925628 7.624083
F 29.931005 38.635263 11.437387
F 29.931005 46.362301 11.437387
F 21.009939 38.635263 11.281669
F 21.009939 46.362301 11.281669
F 29.992456 51.516188 7.818733
F 29.992456 36.062112 7.818733
F 29.992456 43.789151 7.818733
F 21.071389 51.516187 7.663015
F 21.071389 36.062112 7.663015
F 21.071389 43.789151 7.663015
F 29.946659 51.513721 10.538097
F 29.946659 36.059646 10.538097
F 29.946659 43.786685 10.538097
F 21.025591 51.513721 10.382380
F 21.025591 36.059645 10.382380
F 21.025591 43.786684 10.382380
F 29.883422 38.635189 14.165827
F 29.883422 46.362227 14.165827
F 20.962352 38.635189 14.010110
F 20.962352 46.362228 14.010110
F 32.176930 47.650202 10.577028
F 32.176930 39.923164 10.577028
F 23.255861 47.650203 10.421309
F 23.255861 39.923165 10.421309
F 32.113692 50.225747 14.204757
F 32.113692 42.498710 14.204757
F 23.192623 50.225745 14.049038
F 23.192623 42.498708 14.049039
F 32.161275 50.225821 11.476316
F 32.161275 42.498784 11.476316
F 23.240206 50.225819 11.320599
F 23.240206 42.498782 11.320599
F 32.222729 47.652668 7.857661
F 32.222729 39.925630 7.857661
F 23.301658 47.652670 7.701945
F 23.301658 39.925632 7.701945
F 34.391566 38.635270 11.515241
F 34.391566 46.362308 11.515241
F 25.470473 38.635262 11.359528
F 25.470473 46.362301 11.359528
F 34.453025 51.516178 7.896583
F 34.453025 36.062103 7.896583
F 34.453025 43.789142 7.896583
F 25.531923 51.516188 7.740874
F 25.531923 36.062113 7.740874
F 25.531923 43.789151 7.740874
F 34.407222 51.513713 10.615961
F 34.407222 36.059638 10.615961
F 34.407222 43.786677 10.615961
F 25.486126 51.513722 10.460238
F 25.486126 36.059646 10.460238
F 25.486126 43.786685 10.460238
F 34.343987 38.635197 14.243692
F 34.343987 46.362235 14.243692
F 25.422889 38.635188 14.087968
F 25.422889 46.362227 14.087968
F 27.637294 47.650064 15.035627
F 27.637294 39.923026 15.035627
F 18.716198 47.650057 14.879904
F 18.716198 39.923019 14.879904
F 29.867560 51.513582 15.074557
F 29.867560 36.059506 15.074557
F 29.867560 43.786545 15.074557
F 20.946494 51.513581 14.918839
F 20.946494 36.059506 14.918839
F 20.946494 43.786545 14.918839
F 32.097832 47.650062 15.113485
F 32.097832 39.923024 15.113485
F 23.176762 47.650063 14.957768
F 23.176762 39.923026 14.957768
F 34.328125 51.513573 15.152411
F 34.328125 36.059498 15.152411
F 34.328125 43.786537 15.152411
F 25.407028 51.513582 14.996698
F 25.407028 36.059506 14.996698
F 25.407028 43.786545 14.996698
F 27.776809 34.775258 6.903733
F 18.855735 34.775261 6.748017
F 27.795964 34.813200 4.197872
F 18.874889 34.813203 4.042153
F 32.237348 34.775260 6.981593
F 23.316277 34.775258 6.825875
F 32.256515 34.813205 4.275728
F 23.335431 34.813200 4.120013
F 18.732080 34.771672 13.971181
F 27.700738 34.771743 11.398458
F 18.779649 34.771748 11.242736
F 32.113692 34.771671 14.204757
F 32.161275 34.771745 11.476316
F 23.240206 34.771743 11.320599
F 27.462486 47.650063 25.050700
F 27.462486 39.923025 25.050700
F 18.541412 47.650060 24.894983
F 18.541412 39.923022 24.894984
F 27.398908 50.225743 28.692706
F 27.398908 42.498705 28.692707
F 18.477836 50.225745 28.536990
F 18.477836 42.498708 28.536990
F 27.446592 50.225743 25.961202
F 27.446592 42.498705 25.961201
F 18.525494 50.225751 25.805478
F 18.525494 42.498713 25.805478
F 27.510160 47.650063 22.319195
F 27.510160 39.923025 22.319195
F 18.589059 47.650055 22.163470
F 18.589059 39.923017 22.163470
F 29.676857 38.635186 26.000131
F 29.676857 46.362224 26.000131
F 20.755794 38.635186 25.844413
F 20.755794 46.362225 25.844413
F 29.740425 51.513581 22.358124
F 29.740425 36.059506 22.358124
F 29.740425 43.786544 22.358124
F 20.819360 51.513580 22.202406
F 20.819360 36.059505 22.202406
F 20.819360 43.786544 22.202406
F 29.692749 51.513582 25.089629
F 29.692749 36.059506 25.089629
F 29.692749 43.786545 25.089629
F 20.771682 51.513580 24.933912
F 20.771682 36.059504 24.933913
F 20.771682 43.786543 24.933913
F 29.629173 38.635186 28.731636
F 29.629173 46.362224 28.731636
F 20.708106 38.635187 28.575919
F 20.708106 46.362226 28.575919
F 31.923006 47.650065 25.128556
F 31.923006 39.923028 25.128556
F 23.001954 47.650063 24.972841
F 23.001954 39.923025 24.972841
F 31.859428 50.225740 28.770564
F 31.859428 42.498703 28.770564
F 22.938377 50.225743 28.614848
F 22.938377 42.498705 28.614848
F 31.907111 50.225740 26.039061
F 31.907111 42.498703 26.039061
F 22.986060 50.225743 25.883343
F 22.986060 42.498706 25.883342
F 31.970696 47.650062 22.397052
F 31.970696 39.923024 22.397052
F 23.049627 47.650063 22.241336
F 23.049627 39.923025 22.241336
F 34.137327 38.635172 26.077994
F 34.137327 46.362210 26.077994
F 25.216327 38.635186 25.922272
F 25.216327 46.362224 25.922272
F 34.200985 51.513574 22.435974
F 34.200985 36.059499 22.435974
F 34.200985 43.786538 22.435974
F 25.279893 51.513581 22.280265
F 25.279893 36.059506 22.280265
F 25.279893 43.786544 22.280265
F 34.153214 51.513597 25.167472
F 34.153214 36.059521 25.167472
F 34.153214 43.786560 25.167472
F 25.232219 51.513581 25.011771
F 25.232219 36.059506 25.011771
F 25.232219 43.786544 25.011771
F 34.089640 38.635171 28.809483
F 34.089640 46.362209 28.809483
F 25.168644 38.635186 28.653777
F 25.168644 46.362224 28.653777
F 27.335343 47.650063 32.334713
F 27.335343 39.923025 32.334714
F 18.414271 47.650061 32.178996
F 18.414271 39.923023 32.178997
F 27.383016 47.650063 29.603208
F 27.383016 39.923025 29.603208
F 18.461922 47.650056 29.447485
F 18.461922 39.923018 29.447485
F 29.613279 51.513582 29.642138
F 29.613279 36.059506 29.642138
F 29.613279 43.786545 29.642138
F 20.692217 51.513580 29.486420
F 20.692217 36.059505 29.486420
F 20.692217 43.786544 29.486419
F 29.565606 51.513581 32.373643
F 29.565606 36.059506 32.373643
F 29.565606 43.786545 32.373643
F 20.644540 51.513580 32.217926
F 20.644540 36.059504 32.217926
F 20.644540 43.786543 32.217926
F 31.795863 47.650065 32.412570
F 31.795863 39.923028 32.412571
F 22.874811 47.650063 32.256855
F 22.874811 39.923025 32.256855
F 31.843536 47.650066 29.681068
F 31.843536 39.923028 29.681069
F 22.922484 47.650063 29.525349
F 22.922484 39.923025 29.525349
F 34.073746 51.513596 29.720006
F 34.073746 36.059521 29.720006
F 34.073746 43.786560 29.720006
F 25.152750 51.513581 29.564279
F 25.152750 36.059506 29.564279
F 25.152750 43.786544 29.564279
F 34.026078 51.513595 32.451492
F 34.026079 36.059520 32.451492
F 34.026078 43.786558 32.451492
F 25.105076 51.513581 32.295784
F 25.105076 36.059506 32.295784
F 25.105076 43.786544 32.295784
F 27.589627 47.650063 17.766799
F 27.589627 39.923025 17.766799
F 18.668552 47.650060 17.611083
F 18.668552 39.923022 17.611083
F 27.526052 50.225743 21.408695
F 27.526052 42.498705 21.408695
F 18.604977 50.225746 21.252978
F 18.604977 42.498708 21.252979
F 27.573735 50.225743 18.677201
F 27.573735 42.498705 18.677201
F 18.652635 50.225751 18.521477
F 18.652635 42.498714 18.521477
F 29.804002 38.635186 18.716130
F 29.804002 46.362225 18.716130
F 20.882936 38.635186 18.560412
F 20.882936 46.362225 18.560412
F 29.819893 51.513581 17.805729
F 29.819893 36.059506 17.805729
F 29.819893 43.786544 17.805729
F 20.898823 51.513580 17.650012
F 20.898822 36.059504 17.650012
F 20.898822 43.786543 17.650012
F 29.756319 38.635186 21.447624
F 29.756319 46.362225 21.447624
F 20.835248 38.635187 21.291908
F 20.835249 46.362226 21.291908
F 32.050165 47.650061 17.844659
F 32.050165 39.923024 17.844659
F 23.129095 47.650063 17.688940
F 23.129095 39.923025 17.688941
F 31.986589 50.225744 21.486554
F 31.986589 42.498707 21.486554
F 23.065520 50.225743 21.330836
F 23.065520 42.498705 21.330836
F 32.034273 50.225744 18.755059
F 32.034273 42.498707 18.755058
F 23.113203 50.225743 18.599342
F 23.113203 42.498706 18.599342
F 34.264567 38.635194 18.793983
F 34.264567 46.362233 18.793983
F 25.343470 38.635186 18.638271
F 25.343470 46.362224 18.638271
F 34.280457 51.513573 17.883593
F 34.280457 36.059497 17.883593
F 34.280457 43.786536 17.883593
F 25.359360 51.513581 17.727870
F 25.359360 36.059506 17.727870
F 25.359360 43.786544 17.727870
F 34.216871 38.635192 21.525483
F 34.216871 46.362230 21.525483
F 25.295787 38.635186 21.369766
F 25.295787 46.362224 21.369765
F 18.525494 34.771674 25.805478
F 18.604977 34.771669 21.252979
F 18.652635 34.771675 18.521477
F 27.081057 47.650063 46.902728
F 27.081057 39.923025 46.902728
F 18.159972 47.650058 46.747013
F 18.159972 39.923020 46.747013
F 27.065165 50.225743 47.813129
F 27.065165 42.498705 47.813129
F 18.144084 50.225747 47.657409
F 18.144084 42.498710 47.657408
F 27.128731 47.650063 44.171234
F 27.128731 39.923025 44.171233
F 18.207646 47.650058 44.015512
F 18.207646 39.923020 44.015512
F 29.295431 38.635186 47.852059
F 29.295431 46.362224 47.852059
F 20.374365 38.635187 47.696340
F 20.374365 46.362225 47.696340
F 29.358994 51.513581 44.210163
F 29.358994 36.059506 44.210163
F 29.358994 43.786545 44.210163
F 20.437930 51.513580 44.054445
F 20.437930 36.059505 44.054445
F 20.437930 43.786544 44.054445
F 29.311321 51.513581 46.941657
F 29.311321 36.059506 46.941657
F 29.311321 43.786545 46.941657
F 20.390256 51.513580 46.785940
F 20.390256 36.059505 46.785940
F 20.390256 43.786544 46.785940
F 31.541583 47.650064 46.980586
F 31.541583 39.923026 46.980586
F 22.620525 47.650063 46.824869
F 22.620525 39.923025 46.824869
F 31.525691 50.225742 47.890989
F 31.525691 42.498704 47.890989
F 22.604634 50.225743 47.735270
F 22.604633 42.498705 47.735270
F 31.589255 47.650065 44.249093
F 31.589255 39.923027 44.249093
F 22.668199 47.650063 44.093374
F 22.668199 39.923025 44.093374
F 33.755931 38.635179 47.929922
F 33.755931 46.362217 47.929923
F 24.834901 38.635186 47.774200
F 24.834901 46.362224 47.774200
F 33.819488 51.513590 44.288028
F 33.819488 36.059515 44.288028
F 33.819488 43.786553 44.288028
F 24.898464 51.513581 44.132304
F 24.898464 36.059506 44.132304
F 24.898464 43.786544 44.132304
F 33.771822 51.513588 47.019511
F 33.771822 36.059513 47.019511
F 33.771822 43.786552 47.019512
F 24.850791 51.513581 46.863798
F 24.850791 36.059506 46.863798
F 24.850791 43.786544 46.863798
F 27.271766 50.225743 35.976720
F 27.271766 42.498705 35.976720
F 18.350694 50.225745 35.821003
F 18.350694 42.498708 35.821003
F 27.319449 50.225743 33.245215
F 27.319449 42.498705 33.245215
F 18.398358 50.225749 33.089492
F 18.398358 42.498712 33.089492
F 29.549714 38.635186 33.284145
F 29.549714 46.362224 33.284145
F 20.628651 38.635186 33.128426
F 20.628651 46.362225 33.128426
F 29.502031 38.635186 36.015649
F 29.502031 46.362224 36.015649
F 20.580965 38.635187 35.859932
F 20.580965 46.362225 35.859932
F 31.732287 50.225741 36.054577
F 31.732287 42.498704 36.054577
F 22.811234 50.225743 35.898861
F 22.811234 42.498705 35.898861
F 31.779970 50.225740 33.323075
F 31.779970 42.498703 33.323075
F 22.858917 50.225743 33.167356
F 22.858917 42.498706 33.167356
F 34.010186 38.635172 33.362012
F 34.010186 46.362211 33.362012
F 25.089184 38.635186 33.206285
F 25.089184 46.362224 33.206285
F 33.962510 38.635174 36.093500
F 33.962510 46.362212 36.093500
F 25.041501 38.635186 35.937791
F 25.041501 46.362224 35.937790
F 27.208200 47.650063 39.618727
F 27.208200 39.923025 39.618727
F 18.287124 47.650060 39.463011
F 18.287124 39.923022 39.463011
F 27.144623 50.225743 43.260733
F 27.144623 42.498705 43.260734
F 18.223541 50.225747 43.105018
F 18.223541 42.498709 43.105018
F 27.192306 50.225743 40.529229
F 27.192306 42.498705 40.529228
F 18.271220 50.225748 40.373507
F 18.271220 42.498710 40.373507
F 27.255873 47.650063 36.887222
F 27.255873 39.923025 36.887221
F 18.334786 47.650058 36.731500
F 18.334786 39.923020 36.731500
F 29.422571 38.635186 40.568158
F 29.422571 46.362224 40.568158
F 20.501508 38.635186 40.412440
F 20.501508 46.362225 40.412440
F 29.486137 51.513581 36.926151
F 29.486137 36.059506 36.926151
F 29.486137 43.786545 36.926151
F 20.565074 51.513580 36.770433
F 20.565074 36.059505 36.770433
F 20.565074 43.786544 36.770433
F 29.438463 51.513581 39.657656
F 29.438463 36.059506 39.657656
F 29.438463 43.786545 39.657656
F 20.517398 51.513580 39.501939
F 20.517398 36.059505 39.501939
F 20.517398 43.786543 39.501939
F 29.374888 38.635186 43.299663
F 29.374888 46.362224 43.299663
F 20.453822 38.635187 43.143946
F 20.453822 46.362225 43.143946
F 31.668723 47.650065 39.696584
F 31.668723 39.923027 39.696585
F 22.747668 47.650063 39.540868
F 22.747668 39.923025 39.540868
F 31.605147 50.225741 43.338591
F 31.605147 42.498704 43.338591
F 22.684091 50.225743 43.182875
F 22.684091 42.498705 43.182875
F 31.652829 50.225741 40.607088
F 31.652829 42.498704 40.607088
F 22.731774 50.225743 40.451370
F 22.731774 42.498705 40.451370
F 31.716395 47.650065 36.965082
F 31.716395 39.923027 36.965082
F 22.795342 47.650063 36.809362
F 22.795342 39.923025 36.809362
F 33.883058 38.635175 40.646024
F 33.883058 46.362214 40.646024
F 24.962042 38.635186 40.490299
F 24.962042 46.362224 40.490299
F 33.946616 51.513593 37.004018
F 33.946616 36.059518 37.004018
F 33.946616 43.786557 37.004018
F 25.025607 51.513581 36.848292
F 25.025607 36.059506 36.848292
F 25.025607 43.786544 36.848292
F 33.898950 51.513592 39.735508
F 33.898950 36.059516 39.735508
F 33.898950 43.786555 39.735508
F 24.977934 51.513581 39.579797
F 24.977934 36.059506 39.579797
F 24.977934 43.786544 39.579798
F 33.835382 38.635177 43.377516
F 33.835382 46.362216 43.377516
F 24.914358 38.635186 43.221804
F 24.914358 46.362224 43.221804
F 18.144084 34.771671 47.657408
F 18.398358 34.771673 33.089492
F 18.223541 34.771671 43.105018
F 18.271220 34.771672 40.373507
F 27.017488 50.225742 50.544301
F 27.017488 42.498705 50.544301
F 18.096403 50.225747 50.388586
F 18.096403 42.498710 50.388586
F 29.247754 38.635185 50.583230
F 29.247754 46.362224 50.583230
F 20.326689 38.635186 50.427513
F 20.326689 46.362224 50.427513
F 31.478014 50.225741 50.622159
F 31.478014 42.498704 50.622159
F 22.556956 50.225742 50.466442
F 22.556956 42.498705 50.466442
F 33.708261 38.635180 50.661086
F 33.708261 46.362218 50.661086
F 24.787223 38.635185 50.505371
F 24.787223 46.362224 50.505371
F 26.954055 47.649987 54.181470
F 26.954055 39.922949 54.181470
F 18.032970 47.649982 54.025755
F 18.032970 39.922944 54.025755
F 26.892593 50.223136 57.800124
F 26.892593 42.496099 57.800124
F 17.971509 50.223141 57.644409
F 17.971509 42.496103 57.644409
F 26.938399 50.225602 55.080761
F 26.938399 42.498565 55.080761
F 18.017325 50.225605 54.925041
F 18.017325 42.498567 54.925041
F 27.001628 47.650061 51.453031
F 27.001628 39.923023 51.453031
F 18.080549 47.650057 51.297311
F 18.080549 39.923019 51.297310
F 29.168665 38.635045 55.119690
F 29.168665 46.362084 55.119690
F 20.247599 38.635046 54.963972
F 20.247599 46.362085 54.963972
F 29.231892 51.513579 51.491961
F 29.231892 36.059504 51.491960
F 29.231892 43.786542 51.491960
F 20.310826 51.513578 51.336242
F 20.310826 36.059502 51.336242
F 20.310826 43.786541 51.336242
F 29.184319 51.513505 54.220400
F 29.184319 36.059429 54.220400
F 29.184319 43.786468 54.220400
F 20.263255 51.513504 54.064682
F 20.263254 36.059428 54.064682
F 20.263254 43.786467 54.064682
F 29.122858 38.632579 57.839054
F 29.122858 46.359618 57.839053
F 20.201794 38.632579 57.683336
F 20.201795 46.359618 57.683336
F 31.414582 47.649987 54.259329
F 31.414582 39.922949 54.259329
F 22.493523 47.649986 54.103612
F 22.493523 39.922948 54.103612
F 31.353121 50.223135 57.877983
F 31.353121 42.496098 57.877983
F 22.432061 50.223136 57.722266
F 22.432061 42.496099 57.722266
F 31.398927 50.225602 55.158620
F 31.398927 42.498564 55.158620
F 22.477868 50.225602 55.002902
F 22.477868 42.498565 55.002902
F 31.462154 47.650062 51.530891
F 31.462154 39.923024 51.530890
F 22.541096 47.650060 51.375172
F 22.541096 39.923022 51.375172
F 33.629179 38.635041 55.197552
F 33.629179 46.362080 55.197552
F 24.708135 38.635045 55.041831
F 24.708135 46.362084 55.041831
F 33.692399 51.513584 51.569823
F 33.692399 36.059509 51.569823
F 33.692399 43.786548 51.569823
F 24.771362 51.513579 51.414102
F 24.771362 36.059503 51.414101
F 24.771362 43.786542 51.414101
F 33.644833 51.513508 54.298256
F 33.644833 36.059433 54.298256
F 33.644833 43.786472 54.298256
F 24.723788 51.513504 54.142541
F 24.723788 36.059429 54.142541
F 24.723788 43.786468 54.142541
F 33.583378 38.632576 57.916911
F 33.583378 46.359615 57.916911
F 24.662328 38.632579 57.761195
F 24.662328 46.359618 57.761195
F 26.858831 47.608530 61.382056
F 26.858831 39.881492 61.382056
F 17.937748 47.608526 61.226341
F 17.937748 39.881488 61.226341
F 27.058842 50.061148 64.914038
F 27.058841 42.334109 64.914037
F 24.828579 46.197630 64.875109
F 24.828577 38.470591 64.875108
F 26.848823 50.178378 62.232082
F 26.848823 42.451341 62.232082
F 17.927757 50.178379 62.076365
F 17.927757 42.451342 62.076365
F 26.877973 47.646471 58.676195
F 26.877973 39.919434 58.676195
F 17.956903 47.646470 58.520476
F 17.956903 39.919432 58.520476
F 29.079089 38.587822 62.271012
F 29.079089 46.314860 62.271012
F 20.158023 38.587822 62.115294
F 20.158023 46.314861 62.115294
F 29.108237 51.509990 58.715124
F 29.108237 36.055914 58.715124
F 29.108237 43.782953 58.715124
F 20.187172 51.509988 58.559406
F 20.187172 36.055913 58.559406
F 20.187172 43.782952 58.559406
F 29.089095 51.472048 61.420985
F 29.089095 36.017973 61.420986
F 29.089095 43.745012 61.420985
F 20.168032 51.472048 61.265268
F 20.168032 36.017972 61.265268
F 20.168032 43.745011 61.265268
F 29.289108 38.470590 64.952967
F 29.289109 46.197630 64.952967
F 20.368045 38.470590 64.797249
F 20.368046 46.197630 64.797249
F 31.319360 47.608531 61.459915
F 31.319360 39.881493 61.459915
F 22.398299 47.608530 61.304197
F 22.398299 39.881492 61.304198
F 31.519372 50.061148 64.991897
F 31.519371 42.334110 64.991897
F 22.598312 50.061148 64.836179
F 22.598311 42.334110 64.836178
F 31.309353 50.178378 62.309942
F 31.309353 42.451341 62.309942
F 22.388292 50.178378 62.154224
F 22.388292 42.451341 62.154224
F 31.338502 47.646472 58.754054
F 31.338502 39.919434 58.754054
F 22.417442 47.646471 58.598336
F 22.417442 39.919433 58.598336
F 33.539610 38.587819 62.348874
F 33.539610 46.314858 62.348874
F 24.618559 38.587822 62.193153
F 24.618559 46.314860 62.193153
F 33.568756 51.509992 58.792985
F 33.568756 36.055917 58.792985
F 33.568756 43.782956 58.792985
F 24.647707 51.509989 58.637265
F 24.647707 36.055914 58.637265
F 24.647707 43.782953 58.637265
F 33.549618 51.472050 61.498844
F 33.549618 36.017975 61.498844
F 33.549618 43.745013 61.498844
F 24.628564 51.472048 61.343127
F 24.628564 36.017973 61.343127
F 24.628564 43.745012 61.343127
F 33.749647 38.470595 65.030830
F 33.749648 46.197634 65.030831
F 18.137778 50.061148 64.758321
F 18.137777 42.334110 64.758320
F 18.096403 34.771671 50.388586
F 27.805971 55.424465 3.347846
F 27.805971 63.151503 3.347846
F 18.884898 55.424462 3.192130
F 18.884898 63.151501 3.192130
F 27.776809 57.956371 6.903733
F 27.776809 65.683410 6.903733
F 18.855735 57.956374 6.748017
F 18.855735 65.683413 6.748018
F 27.795964 57.994313 4.197872
F 27.795964 65.721352 4.197872
F 18.874889 57.994315 4.042153
F 18.874889 65.721355 4.042153
F 27.595938 55.541693 0.665891
F 27.595940 63.268734 0.665892
F 18.674871 55.541692 0.510173
F 18.674873 63.268732 0.510174
F 30.026233 54.130795 4.236801
F 30.026233 61.857833 4.236801
F 21.105164 54.130795 4.081083
F 21.105164 61.857833 4.081083
F 29.826202 59.405212 0.704821
F 29.826202 67.132252 0.704821
F 20.905140 59.405212 0.549103
F 20.905140 67.132252 0.549103
F 30.036238 59.287983 3.386775
F 30.036238 67.015022 3.386776
F 21.115170 59.287983 3.231058
F 21.115170 67.015022 3.231058
F 30.007077 54.092853 6.942663
F 30.007077 61.819891 6.942663
F 21.086009 54.092853 6.786945
F 21.086009 61.819891 6.786945
F 32.266526 55.424460 3.425708
F 32.266526 63.151498 3.425708
F 23.345439 55.424464 3.269987
F 23.345439 63.151503 3.269987
F 32.237348 57.956373 6.981593
F 32.237348 65.683412 6.981593
F 23.316277 57.956371 6.825875
F 23.316277 65.683410 6.825875
F 32.256515 57.994318 4.275728
F 32.256515 65.721357 4.275728
F 23.335431 57.994313 4.120013
F 23.335431 65.721352 4.120013
F 32.056468 55.541693 0.743751
F 32.056470 63.268733 0.743752
F 23.135406 55.541693 0.588032
F 23.135408 63.268733 0.588033
F 34.486899 54.130826 4.314640
F 34.486899 61.857864 4.314640
F 25.565698 54.130794 4.158943
F 25.565698 61.857832 4.158942
F 34.286734 59.405210 0.782686
F 34.286734 67.132249 0.782685
F 25.365672 59.405213 0.626962
F 25.365673 67.132253 0.626962
F 34.496879 59.287959 3.464652
F 34.496879 67.014998 3.464652
F 25.575704 59.287984 3.308916
F 25.575704 67.015023 3.308917
F 34.467648 54.092863 7.020525
F 34.467648 61.819901 7.020525
F 25.546544 54.092853 6.864804
F 25.546544 61.819890 6.864804
F 27.716393 55.377240 10.499168
F 27.716393 63.104279 10.499168
F 18.795319 55.377237 10.343452
F 18.795319 63.104276 10.343452
F 27.653154 57.952782 14.126897
F 27.653154 65.679821 14.126897
F 18.732080 57.952785 13.971181
F 18.732080 65.679824 13.971182
F 27.700738 57.952856 11.398458
F 27.700738 65.679895 11.398458
F 18.779649 57.952861 11.242736
F 18.779649 65.679900 11.242736
F 27.762190 55.379706 7.779804
F 27.762190 63.106745 7.779804
F 18.841110 55.379703 7.624084
F 18.841110 63.106741 7.624083
F 29.931005 54.089338 11.437387
F 29.931005 61.816375 11.437387
F 21.009939 54.089338 11.281669
F 21.009939 61.816376 11.281669
F 29.992456 59.243225 7.818733
F 29.992456 66.970264 7.818733
F 21.071389 59.243225 7.663015
F 21.071389 66.970264 7.663015
F 29.946659 59.240759 10.538097
F 29.946659 66.967798 10.538097
F 21.025591 59.240758 10.382380
F 21.025591 66.967797 10.382380
F 29.883422 54.089263 14.165827
F 29.883422 61.816301 14.165827
F 20.962352 54.089264 14.010110
F 20.962352 61.816302 14.010110
F 32.176930 55.377238 10.577028
F 32.176930 63.104277 10.577028
F 23.255861 55.377240 10.421309
F 23.255861 63.104278 10.421309
F 32.113692 57.952784 14.204757
F 32.113692 65.679823 14.204757
F 23.192623 57.952782 14.049038
F 23.192623 65.679821 14.049039
F 32.161275 57.952858 11.476316
F 32.161275 65.679897 11.476316
F 23.240206 57.952856 11.320599
F 23.240206 65.679895 11.320599
F 32.222729 55.379704 7.857661
F 32.222729 63.106743 7.857661
F 23.301658 55.379706 7.701945
F 23.301658 63.106745 7.701945
F 34.391566 54.089345 11.515241
F 34.391566 61.816383 11.515241
F 25.470473 54.089337 11.359528
F 25.470473 61.816375 11.359528
F 34.453025 59.243216 7.896583
F 34.453025 66.970255 7.896583
F 25.531923 59.243225 7.740874
F 25.531923 66.970264 7.740874
F 34.407222 59.240751 10.615961
F 34.407222 66.967790 10.615961
F 25.486126 59.240759 10.460238
F 25.486126 66.967798 10.460238
F 34.343987 54.089272 14.243692
F 34.343987 61.816310 14.243692
F 25.422889 54.089263 14.087968
F 25.422889 61.816301 14.087968
F 27.637294 55.377100 15.035627
F 27.637294 63.104139 15.035627
F 18.716198 55.377093 14.879904
F 18.716198 63.104132 14.879904
F 29.867560 59.240619 15.074557
F 29.867560 66.967658 15.074557
F 20.946494 59.240618 14.918839
F 20.946494 66.967658 14.918839
F 32.097832 55.377098 15.113485
F 32.097832 63.104137 15.113485
F 23.176762 55.377100 14.957769
F 23.176762 63.104139 14.957768
F 34.328125 59.240611 15.152411
F 34.328125 66.967650 15.152411
F 25.407028 59.240619 14.996698
F 25.407028 66.967658 14.996698
F 27.462486 55.377099 25.050700
F 27.462486 63.104138 25.050700
F 18.541412 55.377097 24.894983
F 18.541412 63.104135 24.894984
F 27.398909 57.952779 28.692707
F 27.398908 65.679818 28.692707
F 18.477836 57.952782 28.536990
F 18.477836 65.679821 28.536990
F 27.446592 57.952779 25.961202
F 27.446592 65.679818 25.961201
F 18.525494 57.952787 25.805478
F 18.525494 65.679826 25.805478
F 27.510160 55.377099 22.319195
F 27.510160 63.104138 22.319195
F 18.589059 55.377091 22.163470
F 18.589059 63.104130 22.163470
F 29.676857 54.089260 26.000131
F 29.676857 61.816298 26.000131
F 20.755794 54.089261 25.844413
F 20.755794 61.816299 25.844413
F 29.740425 59.240618 22.358124
F 29.740425 66.967657 22.358124
F 20.819360 59.240618 22.202406
F 20.819360 66.967657 22.202406
F 29.692749 59.240619 25.089629
F 29.692749 66.967658 25.089629
F 20.771682 59.240617 24.933913
F 20.771682 66.967656 24.933913
F 29.629173 54.089260 28.731636
F 29.629173 61.816298 28.731636
F 20.708106 54.089262 28.575919
F 20.708106 61.816300 28.575919
F 31.923006 55.377102 25.128556
F 31.923006 63.104141 25.128556
F 23.001954 55.377099 24.972841
F 23.001954 63.104138 24.972841
F 31.859428 57.952777 28.770564
F 31.859428 65.679816 28.770564
F 22.938377 57.952779 28.614848
F 22.938377 65.679818 28.614848
F 31.907111 57.952777 26.039061
F 31.907111 65.679816 26.039061
F 22.986060 57.952780 25.883343
F 22.986060 65.679819 25.883342
F 31.970696 55.377098 22.397052
F 31.970696 63.104137 22.397052
F 23.049627 55.377099 22.241336
F 23.049627 63.104138 22.241336
F 34.137327 54.089246 26.077994
F 34.137327 61.816284 26.077994
F 25.216327 54.089261 25.922272
F 25.216327 61.816299 25.922272
F 34.200985 59.240612 22.435974
F 34.200985 66.967651 22.435974
F 25.279893 59.240618 22.280265
F 25.279893 66.967657 22.280265
F 34.153214 59.240634 25.167472
F 34.153214 66.967673 25.167472
F 25.232219 59.240618 25.011771
F 25.232219 66.967657 25.011771
F 34.089640 54.089246 28.809483
F 34.089640 61.816284 28.809483
F 25.168644 54.089261 28.653777
F 25.168644 61.816299 28.653777
F 27.335343 55.377099 32.334713
F 27.335343 63.104138 32.334714
F 18.414271 55.377097 32.178997
F 18.414271 63.104136 32.178997
F 27.383016 55.377099 29.603208
F 27.383016 63.104138 29.603208
F 18.461922 55.377092 29.447485
F 18.461922 63.104131 29.447485
F 29.613279 59.240619 29.642138
F 29.613279 66.967658 29.642138
F 20.692217 59.240618 29.486420
F 20.692217 66.967657 29.486419
F 29.565606 59.240619 32.373643
F 29.565606 66.967658 32.373643
F 20.644540 59.240617 32.217926
F 20.644540 66.967656 32.217926
F 31.795863 55.377102 32.412571
F 31.795863 63.104140 32.412571
F 22.874811 55.377099 32.256855
F 22.874811 63.104138 32.256855
F 31.843536 55.377102 29.681069
F 31.843536 63.104141 29.681069
F 22.922484 55.377099 29.525349
F 22.922484 63.104138 29.525349
F 34.073746 59.240634 29.720006
F 34.073746 66.967673 29.720006
F 25.152750 59.240618 29.564279
F 25.152750 66.967657 29.564279
F 34.026078 59.240632 32.451492
F 34.026078 66.967671 32.451492
F 25.105076 59.240618 32.295784
F 25.105076 66.967657 32.295784
F 27.589627 55.377099 17.766799
F 27.589627 63.104138 17.766799
F 18.668552 55.377096 17.611083
F 18.668552 63.104135 17.611083
F 27.526052 57.952779 21.408695
F 27.526052 65.679818 21.408695
F 18.604977 57.952782 21.252979
F 18.604977 65.679821 21.252979
F 27.573735 57.952779 18.677201
F 27.573735 65.679818 18.677201
F 18.652635 57.952787 18.521477
F 18.652635 65.679826 18.521477
F 29.804002 54.089261 18.716130
F 29.804002 61.816299 18.716130
F 20.882936 54.089261 18.560412
F 20.882936 61.816299 18.560412
F 29.819893 59.240618 17.805729
F 29.819893 66.967657 17.805729
F 20.898823 59.240617 17.650012
F 20.898822 66.967656 17.650012
F 29.756319 54.089261 21.447624
F 29.756319 61.816299 21.447624
F 20.835249 54.089262 21.291907
F 20.835249 61.816300 21.291908
F 32.050165 55.377098 17.844659
F 32.050165 63.104136 17.844659
F 23.129095 55.377099 17.688940
F 23.129095 63.104138 17.688941
F 31.986589 57.952781 21.486554
F 31.986589 65.679820 21.486554
F 23.065520 57.952779 21.330836
F 23.065520 65.679819 21.330836
F 32.034273 57.952781 18.755058
F 32.034273 65.679820 18.755058
F 23.113203 57.952780 18.599342
F 23.113203 65.679819 18.599342
F 34.264567 54.089269 18.793983
F 34.264567 61.816307 18.793983
F 25.343470 54.089261 18.638271
F 25.343470 61.816299 18.638271
F 34.280457 59.240610 17.883593
F 34.280457 66.967649 17.883593
F 25.359360 59.240618 17.727870
F 25.359360 66.967657 17.727870
F 34.216871 54.089266 21.525483
F 34.216871 61.816304 21.525483
F 25.295787 54.089261 21.369766
F 25.295787 61.816299 21.369766
F 29.676857 69.543337 26.000131
F 25.295787 69.543338 21.369765
F 29.629173 69.543337 28.731636
F 34.137327 69.543323 26.077994
F 25.343470 69.543338 18.638271
F 25.216327 69.543338 25.922272
F 34.089640 69.543322 28.809483
F 25.168644 69.543338 28.653777
F 29.804002 69.543338 18.716130
F 29.756319 69.543338 21.447624
F 20.755794 69.543338 25.844413
F 20.882936 69.543338 18.560412
F 27.081057 55.377099 46.902728
F 27.081057 63.104138 46.902728
F 18.159972 55.377094 46.747013
F 18.159972 63.104133 46.747013
F 27.065165 57.952779 47.813129
F 27.065165 65.679818 47.813129
F 18.144084 57.952784 47.657408
F 18.144084 65.679823 47.657408
F 27.128731 55.377099 44.171233
F 27.128731 63.104138 44.171233
F 18.207646 55.377094 44.015512
F 18.207646 63.104133 44.015512
F 29.295431 54.089261 47.852059
F 29.295431 61.816299 47.852059
F 20.374365 54.089261 47.696340
F 20.374365 61.816300 47.696340
F 29.358994 59.240619 44.210163
F 29.358994 66.967658 44.210163
F 20.437930 59.240618 44.054445
F 20.437930 66.967657 44.054445
F 29.311321 59.240619 46.941657
F 29.311321 66.967658 46.941657
F 20.390256 59.240618 46.785940
F 20.390256 66.967657 46.785940
F 31.541583 55.377101 46.980586
F 31.541583 63.104139 46.980586
F 22.620525 55.377099 46.824869
F 22.620525 63.104138 46.824869
F 31.525691 57.952778 47.890989
F 31.525691 65.679817 47.890989
F 22.604633 57.952779 47.735270
F 22.604633 65.679819 47.735270
F 31.589255 55.377101 44.249093
F 31.589255 63.104140 44.249093
F 22.668199 55.377099 44.093375
F 22.668199 63.104138 44.093374
F 33.755931 54.089254 47.929923
F 33.755931 61.816292 47.929922
F 24.834900 54.089261 47.774200
F 24.834900 61.816299 47.774200
F 33.819488 59.240627 44.288028
F 33.819488 66.967666 44.288028
F 24.898464 59.240618 44.132304
F 24.898464 66.967657 44.132304
F 33.771822 59.240626 47.019511
F 33.771822 66.967665 47.019512
F 24.850791 59.240618 46.863798
F 24.850791 66.967657 46.863798
F 27.271766 57.952779 35.976720
F 27.271766 65.679818 35.976720
F 18.350694 57.952781 35.821003
F 18.350694 65.679820 35.821003
F 27.319449 57.952779 33.245215
F 27.319449 65.679818 33.245215
F 18.398358 57.952785 33.089492
F 18.398358 65.679824 33.089492
F 29.549714 54.089260 33.284145
F 29.549714 61.816298 33.284145
F 20.628651 54.089261 33.128426
F 20.628651 61.816299 33.128426
F 29.502031 54.089260 36.015649
F 29.502031 61.816298 36.015649
F 20.580965 54.089262 35.859932
F 20.580965 61.816300 35.859932
F 31.732287 57.952777 36.054577
F 31.732287 65.679816 36.054577
F 22.811234 57.952779 35.898861
F 22.811234 65.679818 35.898861
F 31.779970 57.952777 33.323075
F 31.779970 65.679816 33.323075
F 22.858917 57.952779 33.167356
F 22.858917 65.679819 33.167356
F 34.010186 54.089247 33.362012
F 34.010186 61.816285 33.362012
F 25.089184 54.089261 33.206286
F 25.089184 61.816299 33.206285
F 33.962510 54.089249 36.093500
F 33.962510 61.816286 36.093500
F 25.041501 54.089261 35.937791
F 25.041501 61.816299 35.937791
F 27.208200 55.377099 39.618727
F 27.208200 63.104138 39.618727
F 18.287124 55.377096 39.463011
F 18.287124 63.104135 39.463011
F 27.144623 57.952779 43.260733
F 27.144623 65.679818 43.260734
F 18.223541 57.952783 43.105018
F 18.223541 65.679822 43.105018
F 27.192306 57.952779 40.529228
F 27.192306 65.679818 40.529228
F 18.271220 57.952784 40.373507
F 18.271220 65.679823 40.373507
F 27.255874 55.377099 36.887222
F 27.255873 63.104138 36.887221
F 18.334786 55.377094 36.731500
F 18.334786 63.104133 36.731499
F 29.422571 54.089261 40.568158
F 29.422571 61.816298 40.568158
F 20.501508 54.089261 40.412440
F 20.501508 61.816299 40.412440
F 29.486137 59.240619 36.926151
F 29.486137 66.967658 36.926151
F 20.565074 59.240618 36.770433
F 20.565074 66.967657 36.770433
F 29.438463 59.240619 39.657656
F 29.438463 66.967658 39.657656
F 20.517398 59.240617 39.501939
F 20.517398 66.967657 39.501939
F 29.374888 54.089261 43.299663
F 29.374888 61.816298 43.299663
F 20.453822 54.089262 43.143946
F 20.453822 61.816299 43.143946
F 31.668723 55.377101 39.696585
F 31.668723 63.104140 39.696585
F 22.747668 55.377099 39.540868
F 22.747668 63.104138 39.540868
F 31.605147 57.952778 43.338591
F 31.605147 65.679817 43.338591
F 22.684091 57.952779 43.182875
F 22.684091 65.679818 43.182875
F 31.652829 57.952778 40.607088
F 31.652829 65.679817 40.607088
F 22.731774 57.952779 40.451370
F 22.731774 65.679819 40.451369
F 31.716395 55.377101 36.965082
F 31.716395 63.104140 36.965082
F 22.795342 55.377099 36.809363
F 22.795342 63.104138 36.809362
F 33.883058 54.089250 40.646024
F 33.883058 61.816288 40.646024
F 24.962042 54.089261 40.490299
F 24.962042 61.816299 40.490299
F 33.946616 59.240631 37.004018
F 33.946616 66.967670 37.004018
F 25.025607 59.240618 36.848292
F 25.025607 66.967657 36.848292
F 33.898950 59.240629 39.735508
F 33.898950 66.967668 39.735508
F 24.977934 59.240618 39.579797
F 24.977934 66.967657 39.579798
F 33.835382 54.089252 43.377516
F 33.835382 61.816290 43.377516
F 24.914358 54.089261 43.221804
F 24.914358 61.816299 43.221804
F 29.295431 69.543337 47.852059
F 24.914358 69.543338 43.221804
F 33.755931 69.543330 47.929923
F 24.834901 69.543338 47.774200
F 33.835382 69.543329 43.377516
F 29.549714 69.543337 33.284145
F 29.502031 69.543337 36.015649
F 34.010186 69.543324 33.362012
F 25.089184 69.543338 33.206285
F 33.962510 69.543325 36.093500
F 25.041501 69.543338 35.937790
F 29.422571 69.543337 40.568158
F 29.374888 69.543337 43.299663
F 33.883058 69.543327 40.646024
F 24.962042 69.543338 40.490299
F 20.374365 69.543338 47.696340
F 20.628651 69.543338 33.128426
F 20.580965 69.543339 35.859932
F 20.501508 69.543338 40.412440
F 20.453822 69.543338 43.143946
F 27.017488 57.952778 50.544301
F 27.017488 65.679817 50.544301
F 18.096403 57.952783 50.388586
F 18.096403 65.679822 50.388586
F 29.247754 54.089260 50.583230
F 29.247754 61.816298 50.583230
F 20.326689 54.089261 50.427513
F 20.326689 61.816299 50.427513
F 31.478015 57.952778 50.622159
F 31.478014 65.679817 50.622159
F 22.556956 57.952779 50.466442
F 22.556956 65.679818 50.466442
F 33.708261 54.089254 50.661086
F 33.708261 61.816292 50.661086
F 24.787223 54.089260 50.505371
F 24.787223 61.816298 50.505371
F 26.954055 55.377023 54.181470
F 26.954055 63.104062 54.181470
F 18.032970 55.377018 54.025755
F 18.032970 63.104057 54.025755
F 26.892593 57.950172 57.800124
F 26.892593 65.677211 57.800124
F 17.971509 57.950177 57.644409
F 17.971509 65.677216 57.644409
F 26.938399 57.952639 55.080761
F 26.938399 65.679678 55.080760
F 18.017325 57.952641 54.925041
F 18.017325 65.679680 54.925041
F 27.001628 55.377097 51.453031
F 27.001628 63.104136 51.453031
F 18.080549 55.377093 51.297311
F 18.080549 63.104132 51.297310
F 29.168665 54.089120 55.119690
F 29.168665 61.816158 55.119690
F 20.247599 54.089121 54.963972
F 20.247599 61.816159 54.963972
F 29.231892 59.240616 51.491960
F 29.231892 66.967655 51.491960
F 20.310826 59.240615 51.336242
F 20.310826 66.967654 51.336242
F 29.184319 59.240542 54.220400
F 29.184319 66.967581 54.220400
F 20.263254 59.240541 54.064682
F 20.263254 66.967580 54.064682
F 29.122858 54.086654 57.839053
F 29.122858 61.813692 57.839054
F 20.201795 54.086654 57.683336
F 20.201795 61.813692 57.683336
F 31.414582 55.377024 54.259329
F 31.414582 63.104062 54.259329
F 22.493523 55.377023 54.103612
F 22.493523 63.104061 54.103612
F 31.353121 57.950172 57.877983
F 31.353121 65.677211 57.877983
F 22.432061 57.950173 57.722266
F 22.432061 65.677212 57.722266
F 31.398927 57.952638 55.158620
F 31.398927 65.679677 55.158620
F 22.477868 57.952639 55.002902
F 22.477868 65.679678 55.002902
F 31.462154 55.377098 51.530891
F 31.462154 63.104137 51.530890
F 22.541096 55.377097 51.375172
F 22.541096 63.104135 51.375172
F 33.629179 54.089116 55.197552
F 33.629179 61.816154 55.197552
F 24.708135 54.089120 55.041831
F 24.708135 61.816158 55.041831
F 33.692399 59.240622 51.569823
F 33.692399 66.967661 51.569823
F 24.771362 59.240616 51.414101
F 24.771362 66.967655 51.414101
F 33.644833 59.240546 54.298256
F 33.644833 66.967585 54.298256
F 24.723788 59.240542 54.142541
F 24.723788 66.967581 54.142541
F 33.583378 54.086651 57.916911
F 33.583378 61.813689 57.916911
F 24.662328 54.086654 57.761195
F 24.662328 61.813692 57.761195
F 26.858831 55.335567 61.382056
F 26.858831 63.062605 61.382056
F 17.937749 55.335562 61.226341
F 17.937749 63.062601 61.226341
F 27.058840 57.788183 64.914037
F 27.058840 65.515222 64.914037
F 20.368046 69.378743 64.797249
F 29.289109 69.378743 64.952967
F 26.848823 57.905415 62.232082
F 26.848823 65.632454 62.232082
F 17.927757 57.905416 62.076364
F 17.927757 65.632455 62.076365
F 26.877973 55.373508 58.676195
F 26.877973 63.100546 58.676195
F 17.956903 55.373506 58.520476
F 17.956903 63.100545 58.520476
F 29.079089 54.041896 62.271012
F 29.079089 61.768934 62.271012
F 20.158023 54.041897 62.115294
F 20.158023 61.768935 62.115294
F 29.108237 59.237027 58.715124
F 29.108237 66.964066 58.715124
F 20.187172 59.237026 58.559406
F 20.187172 66.964065 58.559406
F 29.089095 59.199086 61.420986
F 29.089095 66.926125 61.420985
F 20.168032 59.199085 61.265268
F 20.168032 66.926124 61.265268
F 29.289109 53.924665 64.952967
F 29.289107 61.651703 64.952966
F 20.368047 53.924666 64.797250
F 20.368044 61.651703 64.797249
F 31.319360 55.335567 61.459915
F 31.319360 63.062606 61.459915
F 22.398299 55.335566 61.304197
F 22.398299 63.062605 61.304198
F 31.519370 57.788183 64.991897
F 31.519371 65.515222 64.991896
F 22.598310 57.788183 64.836179
F 22.598311 65.515223 64.836178
F 31.309353 57.905415 62.309942
F 31.309353 65.632454 62.309942
F 22.388292 57.905415 62.154224
F 22.388292 65.632454 62.154224
F 31.338502 55.373508 58.754054
F 31.338502 63.100547 58.754054
F 22.417442 55.373507 58.598336
F 22.417442 63.100546 58.598336
F 33.539610 54.041894 62.348874
F 33.539610 61.768932 62.348874
F 24.618558 54.041897 62.193153
F 24.618559 61.768934 62.193153
F 33.568756 59.237030 58.792985
F 33.568756 66.964069 58.792985
F 24.647707 59.237027 58.637265
F 24.647707 66.964066 58.637265
F 33.549618 59.199087 61.498844
F 33.549618 66.926126 61.498844
F 24.628564 59.199086 61.343127
F 24.628564 66.926125 61.343127
F 33.749648 53.924670 65.030831
F 33.749646 61.651707 65.030830
F 24.828579 53.924666 64.875109
F 24.828576 61.651703 64.875108
F 29.247754 69.543337 50.583230
F 24.828579 69.378743 64.875109
F 33.708261 69.543331 50.661086
F 24.787223 69.543337 50.505371
F 33.749648 69.378747 65.030831
F 29.168665 69.543197 55.119690
F 29.122858 69.540731 57.839053
F 33.629179 69.543193 55.197552
F 24.708135 69.543197 55.041831
F 33.583378 69.540728 57.916911
F 24.662328 69.540731 57.761195
F 18.137776 57.788183 64.758320
F 18.137777 65.515223 64.758320
F 24.618559 69.495973 62.193153
F 29.079089 69.495973 62.271012
F 20.158023 69.495974 62.115294
F 33.539610 69.495971 62.348874
F 20.326689 69.543337 50.427513
F 20.247599 69.543198 54.963972
F 20.201795 69.540731 57.683336
F 36.727657 1.335064 3.503672
F 36.727657 9.062101 3.503672
F 36.727657 16.789139 3.503672
F 45.702649 1.324786 3.656937
F 45.702649 9.051823 3.656936
F 45.702650 16.778862 3.656938
F 36.698016 3.867146 7.059460
F 36.698016 11.594183 7.059459
F 45.623718 3.869103 7.210263
F 45.623718 11.596140 7.210263
F 36.717573 3.905178 4.353509
F 36.717573 11.632214 4.353508
F 45.698169 3.915969 4.497808
F 45.698169 11.643006 4.497808
F 36.516981 1.452400 0.821656
F 36.516980 9.179436 0.821656
F 36.516982 16.906475 0.821657
F 45.388733 1.388420 0.953245
F 45.388731 9.115455 0.953245
F 45.388740 16.842498 0.953247
F 38.949735 7.769127 4.392138
F 38.949735 15.496165 4.392138
F 53.281030 11.625857 4.531986
F 48.003927 7.787538 4.506571
F 48.003927 15.514576 4.506571
F 53.281029 3.898821 4.531986
F 38.747308 5.315863 0.860729
F 38.747309 13.042901 0.860730
F 47.656029 5.283926 1.011160
F 47.656034 13.010966 1.011162
F 38.959508 5.198243 3.542885
F 38.959508 12.925280 3.542885
F 48.010029 5.179754 3.703255
F 48.010029 12.906792 3.703256
F 38.928744 7.730769 7.098356
F 38.928744 15.457806 7.098356
F 53.277790 16.720479 3.624977
F 47.862648 7.728058 7.217433
F 47.862648 15.455096 7.217433
F 53.277789 8.993439 3.624977
F 41.195520 1.333482 3.583008
F 41.195520 9.060518 3.583008
F 41.195520 16.787557 3.583008
F 50.343271 1.299676 3.601298
F 50.343271 9.026712 3.601298
F 50.343271 16.753751 3.601298
F 41.159480 3.867289 7.136885
F 41.159480 11.594325 7.136885
F 50.027079 3.837068 7.217891
F 50.027078 11.564103 7.217891
F 41.185288 3.906645 4.430098
F 41.185288 11.633682 4.430097
F 50.393829 3.931119 4.513240
F 50.393829 11.658155 4.513240
F 40.975474 1.449787 0.899841
F 40.975473 9.176822 0.899841
F 40.975476 16.903863 0.899842
F 49.565008 1.224528 0.926345
F 49.565008 8.951564 0.926345
F 49.565007 16.678603 0.926344
F 43.430617 7.772854 4.466851
F 43.430617 15.499892 4.466850
F 53.277789 1.266404 3.624977
F 43.207147 5.311367 0.941914
F 43.207149 13.038405 0.941914
F 43.440680 5.194391 3.624890
F 43.440680 12.921428 3.624890
F 43.392773 7.731506 7.174839
F 43.392773 15.458543 7.174839
F 43.392773 0.004469 7.174839
F 36.637578 1.287948 10.654899
F 36.637578 9.014984 10.654899
F 36.637578 16.742023 10.654899
F 45.564391 1.285857 10.808061
F 45.564391 9.012893 10.808061
F 45.564391 16.739932 10.808061
F 36.574356 3.863553 14.282639
F 36.574356 11.590590 14.282639
F 45.501284 3.865434 14.439276
F 45.501284 11.592470 14.439276
F 36.621934 3.863626 11.554154
F 36.621934 11.590663 11.554154
F 45.549294 3.865405 11.707451
F 45.549294 11.592441 11.707451
F 36.683433 1.290401 7.935471
F 36.683433 9.017437 7.935471
F 36.683433 16.744476 7.935470
F 45.616450 1.286699 8.082526
F 45.616450 9.013735 8.082526
F 45.616450 16.740774 8.082526
F 38.852484 7.727207 11.593032
F 38.852484 15.454245 11.593032
F 43.251761 12.877906 15.307683
F 47.777007 7.719485 11.752397
F 47.777007 15.446523 11.752397
F 43.251761 5.150869 15.307684
F 38.913996 5.153850 7.974285
F 38.913996 12.880887 7.974285
F 47.838548 5.166432 8.117493
F 47.838548 12.893469 8.117493
F 38.868154 5.151393 10.693853
F 38.868154 12.878431 10.693853
F 47.793492 5.159151 10.835791
F 47.793492 12.886188 10.835791
F 38.804934 7.727141 14.321616
F 38.804934 15.454179 14.321616
F 49.907453 16.760286 15.439553
F 47.730451 7.719769 14.472534
F 47.730451 15.446807 14.472534
F 49.907454 9.033246 15.439553
F 41.099065 1.287795 10.732661
F 41.099065 9.014832 10.732661
F 41.099065 16.741870 10.732661
F 49.985058 1.306636 10.863457
F 49.985057 9.033672 10.863456
F 49.985057 16.760711 10.863457
F 41.035945 3.863727 14.360611
F 41.035945 11.590764 14.360611
F 49.923819 3.845375 14.498889
F 49.923818 11.572411 14.498889
F 41.083484 3.863783 11.631893
F 41.083484 11.590820 11.631893
F 49.970785 3.846259 11.798852
F 49.970784 11.573295 11.798852
F 41.145641 1.290101 8.012718
F 41.145641 9.017138 8.012718
F 41.145641 16.744176 8.012718
F 50.037560 1.306015 8.166735
F 50.037560 9.033051 8.166735
F 50.037559 16.760091 8.166735
F 43.315211 7.727695 11.670281
F 43.315211 15.454733 11.670281
F 43.315211 0.000658 11.670281
F 43.376487 5.153580 8.050729
F 43.376487 12.880617 8.050729
F 43.330704 5.150972 10.771491
F 43.330705 12.878009 10.771491
F 43.267572 7.727533 14.399598
F 43.267572 15.454571 14.399598
F 43.267572 0.000497 14.399598
F 36.558495 1.287805 15.191325
F 36.558495 9.014841 15.191325
F 36.558495 16.741880 15.191325
F 45.485236 1.286012 15.345548
F 45.485237 9.013048 15.345548
F 45.485236 16.740087 15.345548
F 38.789083 5.151251 15.230208
F 38.789083 12.878288 15.230208
F 47.714586 5.158331 15.390430
F 47.714586 12.885368 15.390430
F 41.020074 1.287638 15.269035
F 41.020074 9.014674 15.269035
F 41.020074 16.741713 15.269034
F 49.907454 1.306210 15.439553
F 38.804934 0.000104 14.321616
F 38.949735 0.042090 4.392138
F 38.928744 0.003732 7.098356
F 48.003927 0.060502 4.506571
F 47.862648 0.001022 7.217433
F 43.430617 0.045817 4.466851
F 38.852484 0.000170 11.593032
F 36.383245 1.287907 25.206338
F 36.383245 9.014944 25.206338
F 36.383244 16.741982 25.206338
F 45.269535 1.294915 25.348688
F 45.269535 9.021952 25.348688
F 45.269535 16.748991 25.348688
F 36.319652 3.863442 28.848363
F 36.319652 11.590479 28.848364
F 45.204650 3.856141 28.997230
F 45.204650 11.583178 28.997230
F 36.367342 3.863444 26.116939
F 36.367342 11.590480 26.116939
F 45.252958 3.855666 26.273428
F 45.252958 11.582702 26.273428
F 36.431302 1.287820 22.474873
F 36.431302 9.014856 22.474873
F 36.431302 16.741895 22.474873
F 45.351188 1.287326 22.621892
F 45.351188 9.014362 22.621892
F 45.351188 16.741401 22.621892
F 38.596688 7.726745 26.155923
F 38.596688 15.453782 26.155923
F 49.843553 11.572916 19.081563
F 47.437792 7.713186 26.315910
F 47.437793 15.440224 26.315910
F 49.843554 3.845880 19.081563
F 38.661801 5.151286 22.513636
F 38.661801 12.878323 22.513636
F 47.576861 5.160953 22.667366
F 47.576861 12.887991 22.667366
F 38.612518 5.151661 25.244962
F 38.612518 12.878698 25.244962
F 47.454916 5.166224 25.382040
F 47.454916 12.893262 25.382040
F 38.548903 7.726721 28.887091
F 38.548903 15.453759 28.887091
F 43.137190 15.453560 21.679115
F 47.390748 7.713429 29.031362
F 47.390748 15.440467 29.031362
F 40.956489 11.590739 18.910452
F 40.839652 1.288860 25.282932
F 40.839653 9.015897 25.282932
F 40.839652 16.742935 25.282932
F 49.614220 1.303109 25.415504
F 49.614220 9.030145 25.415504
F 49.614220 16.757184 25.415504
F 40.775870 3.862470 28.925363
F 40.775870 11.589506 28.925363
F 49.548776 3.841966 29.051608
F 49.548776 11.569002 29.051608
F 40.823760 3.862555 26.194966
F 40.823760 11.589592 26.194966
F 49.594651 3.838320 26.342314
F 49.594650 11.565356 26.342314
F 40.892077 1.287806 22.552156
F 40.892077 9.014842 22.552156
F 40.892077 16.741881 22.552156
F 49.744283 1.319377 22.719921
F 49.744283 9.046413 22.719921
F 49.744283 16.773452 22.719921
F 43.045557 7.724426 26.233608
F 43.045557 15.451463 26.233608
F 40.956489 3.863702 18.910452
F 51.695548 7.662506 26.400690
F 51.695548 15.389544 26.400690
F 43.137190 7.726522 21.679115
F 43.122914 5.151077 22.589338
F 43.122914 12.878114 22.589338
F 43.060847 5.154233 25.318821
F 43.060847 12.881270 25.318821
F 51.709438 5.182484 25.374566
F 51.709438 12.909521 25.374568
F 42.996638 7.724023 28.962146
F 42.996638 15.451061 28.962146
F 49.793469 11.582019 21.782854
F 51.670144 7.686962 29.090257
F 51.670144 15.414000 29.090257
F 43.203810 12.877935 18.039235
F 36.256113 1.287907 32.490383
F 36.256113 9.014943 32.490383
F 36.256113 16.741982 32.490383
F 45.143339 1.294596 32.641990
F 45.143339 9.021633 32.641990
F 45.143339 16.748671 32.641990
F 36.303756 1.287914 29.758971
F 36.303756 9.014950 29.758971
F 36.303756 16.741989 29.758971
F 45.187899 1.295310 29.919421
F 45.187899 9.022346 29.919421
F 45.187899 16.749385 29.919421
F 38.533018 5.151666 29.798041
F 38.533018 12.878703 29.798041
F 47.377006 5.164291 29.960495
F 47.377006 12.891329 29.960495
F 38.485449 5.151644 32.529164
F 38.485449 12.878682 32.529164
F 47.333602 5.163753 32.676392
F 47.333602 12.890790 32.676393
F 40.712602 1.288837 32.567594
F 40.712602 9.015873 32.567594
F 40.712602 16.742912 32.567594
F 49.495395 1.308410 32.713345
F 49.495395 9.035447 32.713345
F 49.495395 16.762486 32.713345
F 40.759930 1.288891 29.837371
F 40.759930 9.015928 29.837371
F 40.759930 16.742966 29.837371
F 49.531192 1.312366 30.006588
F 49.531192 9.039402 30.006588
F 49.531192 16.766441 30.006588
F 42.980880 5.154407 29.877426
F 42.980880 12.881445 29.877426
F 51.656444 5.181438 30.057345
F 51.656444 12.908475 30.057345
F 42.934107 5.154188 32.605318
F 42.934107 12.881225 32.605318
F 51.630116 5.181392 32.749248
F 51.630116 12.908430 32.749248
F 36.510821 1.287805 17.922536
F 36.510821 9.014841 17.922536
F 36.510821 16.741880 17.922536
F 45.437029 1.286077 18.078726
F 45.437029 9.013113 18.078726
F 45.437028 16.740152 18.078727
F 36.447212 3.863541 21.564404
F 36.447212 11.590578 21.564404
F 45.369826 3.864943 21.716738
F 45.369826 11.591979 21.716738
F 36.494935 3.863550 18.832890
F 36.494935 11.590586 18.832890
F 45.421570 3.865448 18.985170
F 45.421570 11.592484 18.985170
F 38.725501 7.727134 18.871739
F 38.725501 15.454172 18.871739
F 43.203810 5.150897 18.039234
F 47.650241 7.719700 19.027782
F 47.650241 15.446738 19.027782
F 43.187886 0.000381 18.948361
F 38.741393 5.151256 17.961503
F 38.741393 12.878293 17.961503
F 47.667047 5.158044 18.111745
F 47.667047 12.885082 18.111745
F 38.677555 7.727075 21.603259
F 38.677555 15.454113 21.603258
F 43.187886 15.454455 18.948361
F 47.590140 7.717756 21.745835
F 47.590140 15.444793 21.745835
F 43.187886 7.727417 18.948361
F 40.972265 1.287684 18.000370
F 40.972265 9.014721 18.000370
F 40.972265 16.741759 18.000370
F 49.860493 1.306511 18.140473
F 49.860493 9.033547 18.140473
F 49.860492 16.760587 18.140473
F 40.908160 3.863501 21.641850
F 40.908160 11.590538 21.641850
F 49.793470 3.854983 21.782854
F 38.677555 0.000038 21.603259
F 38.725501 0.000098 18.871739
F 36.001967 1.287874 47.058423
F 36.001967 9.014910 47.058423
F 36.001967 16.741948 47.058423
F 44.904830 1.291409 47.212924
F 44.904830 9.018445 47.212924
F 44.904830 16.745484 47.212924
F 35.986073 3.863481 47.968873
F 35.986073 11.590518 47.968873
F 44.888461 3.859703 48.128203
F 44.888461 11.586740 48.128203
F 36.049603 1.287882 44.326982
F 36.049603 9.014918 44.326982
F 36.049603 16.741957 44.326982
F 44.947973 1.292468 44.486808
F 44.947973 9.019504 44.486808
F 44.947973 16.746543 44.486808
F 38.215843 7.726883 48.007890
F 38.215843 15.453921 48.007890
F 51.520120 15.435204 43.685767
F 47.095692 7.719532 48.172039
F 47.095692 15.446570 48.172039
F 51.579708 12.902847 37.343175
F 38.279260 5.151542 44.366015
F 38.279260 12.878579 44.366015
F 47.150460 5.160396 44.531158
F 47.150460 12.887433 44.531157
F 38.231742 5.151508 47.097286
F 38.231742 12.878546 47.097286
F 47.112768 5.158135 47.252286
F 47.112768 12.885173 47.252286
F 40.460350 1.288372 47.136018
F 40.460350 9.015409 47.136018
F 40.460350 16.742447 47.136019
F 49.305525 1.298722 47.293434
F 49.305525 9.025759 47.293434
F 49.305525 16.752797 47.293434
F 40.444425 3.862987 48.047124
F 40.444425 11.590024 48.047124
F 49.288839 3.852415 48.218222
F 49.288839 11.579452 48.218222
F 40.507472 1.288485 44.405301
F 40.507472 9.015522 44.405301
F 40.507472 16.742560 44.405301
F 49.335787 1.301254 44.578156
F 49.335787 9.028290 44.578156
F 49.335787 16.755329 44.578156
F 42.669861 7.725498 48.086953
F 42.669861 15.452536 48.086953
F 51.579708 5.175810 37.343175
F 51.470807 7.713421 48.259637
F 51.470807 15.440459 48.259637
F 51.520120 7.708166 43.685767
F 42.731866 5.153224 44.445258
F 42.731866 12.880262 44.445258
F 51.507255 5.168374 44.620813
F 51.507255 12.895411 44.620813
F 42.685903 5.152870 47.174536
F 42.685903 12.879907 47.174536
F 51.483459 5.166755 47.329550
F 51.483459 12.893792 47.329550
F 36.192569 3.863456 36.132397
F 36.192569 11.590493 36.132397
F 45.083510 3.857529 36.284841
F 45.083510 11.584566 36.284841
F 36.240216 3.863448 33.400978
F 36.240216 11.590484 33.400978
F 45.127274 3.856719 33.561602
F 45.127274 11.583756 33.561602
F 38.469545 7.726748 33.440052
F 38.469545 15.453786 33.440051
F 42.855900 12.880914 37.161606
F 47.316424 7.713470 33.606292
F 47.316424 15.440508 33.606292
F 42.855900 5.153876 37.161606
F 38.422011 7.726778 36.171200
F 38.422011 15.453816 36.171200
F 42.747917 15.452224 43.532298
F 47.277543 7.715743 36.322378
F 47.277543 15.442781 36.322378
F 42.809928 5.153541 39.890032
F 40.649511 3.862625 36.209740
F 40.649511 11.589661 36.209740
F 49.447014 3.845621 36.362723
F 49.447014 11.572658 36.362723
F 40.696680 3.862520 33.479461
F 40.696680 11.589557 33.479461
F 49.477583 3.842722 33.655892
F 49.477583 11.569759 33.655892
F 42.917999 7.724189 33.519751
F 42.917999 15.451227 33.519751
F 51.543537 15.433451 40.982051
F 51.616346 7.698765 33.702471
F 51.616346 15.425803 33.702470
F 42.747917 7.725186 43.532297
F 42.871935 7.724513 36.247766
F 42.871935 15.451550 36.247766
F 51.543537 7.706413 40.982051
F 51.593026 7.700706 36.397046
F 51.593026 15.427744 36.397045
F 51.556616 12.900929 40.041864
F 36.129040 1.287890 39.774410
F 36.129040 9.014926 39.774410
F 36.129040 16.741965 39.774410
F 45.023915 1.293038 39.927696
F 45.023915 9.020074 39.927696
F 45.023915 16.747113 39.927696
F 36.065497 3.863473 43.416423
F 36.065497 11.590510 43.416423
F 44.964377 3.859136 43.570344
F 44.964377 11.586173 43.570344
F 36.113143 3.863464 40.684982
F 36.113143 11.590501 40.684982
F 45.007470 3.858060 40.845294
F 45.007470 11.585096 40.845294
F 36.176674 1.287899 37.042980
F 36.176674 9.014935 37.042980
F 36.176674 16.741974 37.042980
F 45.067073 1.294101 37.203651
F 45.067073 9.021137 37.203651
F 45.067074 16.748176 37.203651
F 38.342689 7.726814 40.724031
F 38.342689 15.453852 40.724031
F 51.556616 5.173891 40.041864
F 47.205234 7.716458 40.890143
F 47.205235 15.443496 40.890143
F 42.793874 15.451871 40.803447
F 38.406108 5.151611 37.082044
F 38.406108 12.878649 37.082044
F 47.260139 5.163492 37.248940
F 47.260139 12.890529 37.248940
F 38.358591 5.151578 39.813234
F 38.358591 12.878615 39.813234
F 47.222499 5.161152 39.966207
F 47.222499 12.888190 39.966207
F 38.295163 7.726848 43.455267
F 38.295163 15.453886 43.455267
F 42.809928 12.880579 39.890032
F 47.167639 7.718751 43.609289
F 47.167639 15.445789 43.609289
F 42.793874 7.724833 40.803447
F 40.586460 1.288611 39.851843
F 40.586460 9.015647 39.851843
F 40.586460 16.742686 39.851844
F 49.399845 1.303332 40.006804
F 49.399845 9.030368 40.006804
F 49.399845 16.757407 40.006804
F 40.523401 3.862864 43.493938
F 40.523401 11.589901 43.493938
F 49.352719 3.850336 43.650168
F 49.352719 11.577372 43.650168
F 40.570526 3.862750 40.763366
F 40.570526 11.589787 40.763366
F 49.382683 3.847765 40.937975
F 49.382683 11.574802 40.937975
F 40.633571 1.288724 37.121429
F 40.633571 9.015760 37.121429
F 40.633571 16.742799 37.121429
F 49.429650 1.305922 37.297591
F 49.429650 9.032958 37.297591
F 49.429650 16.759997 37.297591
F 35.938431 3.863488 50.700002
F 35.938431 11.590525 50.700002
F 44.845226 3.860741 50.855065
F 44.845226 11.587778 50.855065
F 38.168317 7.726915 50.738883
F 38.168317 15.453953 50.738883
F 51.580641 15.254940 65.397178
F 47.057868 7.721759 50.894871
F 47.057868 15.448797 50.894871
F 42.487093 12.875367 58.949450
F 40.397282 3.863097 50.777672
F 40.397282 11.590134 50.777672
F 49.258295 3.854923 50.936346
F 49.258295 11.581959 50.936346
F 42.623860 7.725850 50.816341
F 42.623860 15.452888 50.816341
F 42.487093 5.148330 58.949450
F 51.446699 7.714909 50.972949
F 51.446699 15.441947 50.972949
F 51.580642 7.527901 65.397177
F 35.875030 1.287782 54.337177
F 35.875030 9.014818 54.337177
F 35.875030 16.741856 54.337177
F 44.785737 1.289707 54.492790
F 44.785737 9.016744 54.492790
F 44.785737 16.743782 54.492790
F 35.813595 3.860896 57.955835
F 35.813595 11.587933 57.955835
F 44.728557 3.859650 58.112485
F 44.728557 11.586687 58.112485
F 35.859374 3.863356 55.236494
F 35.859374 11.590393 55.236494
F 44.769619 3.861140 55.394760
F 44.769619 11.588177 55.394760
F 35.922570 1.287863 51.608769
F 35.922570 9.014899 51.608769
F 35.922570 16.741938 51.608769
F 44.828923 1.290843 51.767591
F 44.828923 9.017879 51.767591
F 44.828924 16.744918 51.767591
F 38.089354 7.726807 55.275477
F 38.089354 15.453845 55.275477
F 42.716112 15.313504 65.203510
F 46.986547 7.722535 55.438024
F 46.986547 15.449573 55.438024
F 51.369278 5.153192 59.126412
F 38.152446 5.151472 51.647770
F 38.152446 12.878509 51.647770
F 47.040915 5.157318 51.810996
F 47.040915 12.884356 51.810996
F 38.105015 5.151367 54.376073
F 38.105015 12.878404 54.376073
F 47.003296 5.154984 54.533293
F 47.003296 12.882022 54.533293
F 38.043678 7.724369 57.994744
F 38.043678 15.451407 57.994744
F 42.716121 7.586471 65.203513
F 46.951724 7.722722 58.153545
F 46.951724 15.449760 58.153545
F 51.363545 15.419784 62.714513
F 40.334327 1.288070 54.414915
F 40.334327 9.015107 54.414915
F 40.334327 16.742146 54.414915
F 49.211994 1.293853 54.575667
F 49.211994 9.020889 54.575666
F 49.211994 16.747928 54.575667
F 40.273305 3.860699 58.033629
F 40.273305 11.587736 58.033629
F 49.169500 3.857657 58.198822
F 49.169500 11.584693 58.198822
F 40.318646 3.863071 55.314603
F 40.318646 11.590108 55.314603
F 49.195521 3.856949 55.484217
F 49.195521 11.583986 55.484217
F 40.381394 1.288250 51.686951
F 40.381394 9.015286 51.686951
F 40.381394 16.742325 51.686951
F 49.241897 1.296616 51.856607
F 49.241897 9.023652 51.856607
F 49.241897 16.750691 51.856607
F 42.546128 7.726010 55.354162
F 42.546128 15.453048 55.354162
F 51.363545 7.692746 62.714514
F 51.399151 7.720086 55.527264
F 51.399151 15.447124 55.527264
F 51.364462 12.859680 61.830971
F 42.607850 5.152566 51.726632
F 42.607850 12.879603 51.726632
F 51.434287 5.161764 51.897403
F 51.434287 12.888802 51.897402
F 42.561875 5.152153 54.453702
F 42.561876 12.879190 54.453703
F 51.411247 5.160351 54.613652
F 51.411247 12.887388 54.613652
F 42.502216 7.724012 58.072848
F 42.502216 15.451050 58.072848
F 51.369278 12.880229 59.126412
F 51.384213 7.722063 58.241861
F 51.384213 15.449101 58.241861
F 51.364462 5.132643 61.830971
F 35.779843 1.246316 61.537772
F 35.779843 8.973353 61.537772
F 35.779843 16.700391 61.537772
F 44.710130 1.241923 61.707166
F 44.710130 8.968959 61.707166
F 44.710130 16.695998 61.707166
F 44.928329 3.700864 65.238420
F 44.928324 11.427898 65.238419
F 35.769844 3.816142 62.387814
F 35.769844 11.543178 62.387814
F 44.687127 3.817265 62.549772
F 44.687127 11.544302 62.549771
F 35.798976 1.284260 58.831924
F 35.798976 9.011296 58.831924
F 35.798976 16.738335 58.831924
F 44.714607 1.284874 58.993878
F 44.714607 9.011911 58.993878
F 44.714607 16.738949 58.993878
F 37.999940 7.679631 62.426834
F 37.999940 15.406669 62.426834
F 35.979929 11.425969 65.069771
F 46.928658 7.687918 62.670061
F 46.928658 15.414956 62.670061
F 35.979931 3.698933 65.069772
F 38.029046 5.147823 58.870897
F 38.029046 12.874860 58.870897
F 46.935193 5.152373 59.037942
F 46.935193 12.879410 59.037941
F 38.009998 5.109859 61.576708
F 38.009998 12.836896 61.576708
F 46.923826 5.129024 61.751262
F 46.923826 12.856061 61.751262
F 38.211011 7.562867 65.109036
F 38.211010 15.289904 65.109035
F 42.469014 12.837532 61.655258
F 47.381379 7.692406 65.383145
F 47.381379 15.419444 65.383144
F 42.469014 5.110495 61.655258
F 40.239856 1.246586 61.615807
F 40.239856 8.973623 61.615807
F 40.239856 16.700661 61.615807
F 49.148796 1.251303 61.788863
F 49.148796 8.978339 61.788863
F 49.148796 16.705378 61.788863
F 40.441556 3.699303 65.148218
F 40.441554 11.426338 65.148218
F 49.381844 3.666301 65.332361
F 49.381844 11.393336 65.332361
F 40.229793 3.816042 62.465990
F 40.229793 11.543079 62.465990
F 49.139928 3.819846 62.648235
F 49.139928 11.546883 62.648235
F 40.258704 1.284435 58.909983
F 40.258704 9.011472 58.909983
F 40.258704 16.738510 58.909983
F 49.152484 1.287172 59.082681
F 49.152484 9.014208 59.082682
F 49.152484 16.741247 59.082681
F 42.459463 7.680147 62.509469
F 42.459463 15.407184 62.509468
F 36.727657 24.516177 3.503672
F 36.727657 32.243214 3.503672
F 45.702649 24.505899 3.656937
F 45.702649 32.232936 3.656937
F 36.698016 27.048259 7.059460
F 53.277789 24.447516 3.624977
F 36.698016 19.321221 7.059459
F 45.623718 27.050216 7.210263
F 53.281030 19.352896 4.531986
F 45.623718 19.323179 7.210263
F 36.717573 27.086291 4.353509
F 43.251761 20.604945 15.307683
F 36.717573 19.359253 4.353508
F 45.698169 27.097082 4.497808
F 43.251761 28.331982 15.307684
F 45.698169 19.370045 4.497808
F 36.516981 24.633513 0.821656
F 36.516981 32.360549 0.821656
F 45.388732 24.569532 0.953245
F 45.388732 32.296568 0.953245
F 38.949735 30.950240 4.392138
F 38.949735 23.223203 4.392138
F 48.003927 30.968651 4.506571
F 48.003927 23.241615 4.506571
F 38.747307 28.496975 0.860729
F 38.747309 20.769940 0.860730
F 47.656029 28.465039 1.011160
F 47.656033 20.738006 1.011162
F 38.959508 28.379355 3.542885
F 38.959508 20.652319 3.542885
F 48.010029 28.360867 3.703256
F 48.010029 20.633831 3.703256
F 38.928744 30.911881 7.098356
F 38.928744 23.184845 7.098356
F 47.862648 30.909171 7.217433
F 47.862649 23.182135 7.217433
F 41.195520 24.514595 3.583008
F 41.195520 32.241631 3.583008
F 50.343271 24.480789 3.601298
F 50.343271 32.207824 3.601298
F 41.159480 27.048401 7.136885
F 49.907454 32.214359 15.439553
F 41.159480 19.321364 7.136885
F 50.027079 27.018181 7.217891
F 50.027078 34.745216 7.217891
F 50.027078 19.291143 7.217891
F 41.185288 27.087758 4.430098
F 49.907454 24.487323 15.439553
F 41.185288 19.360721 4.430098
F 50.393829 27.112232 4.513240
F 41.020074 32.195787 15.269035
F 50.393829 19.385195 4.513240
F 40.975473 24.630899 0.899841
F 40.975473 32.357935 0.899841
F 49.565008 24.405641 0.926345
F 49.565008 32.132677 0.926345
F 43.430617 30.953966 4.466851
F 43.430617 23.226930 4.466851
F 43.207146 28.492480 0.941914
F 43.207148 20.765445 0.941914
F 43.440680 28.375504 3.624890
F 43.440680 20.648467 3.624891
F 43.392773 30.912618 7.174839
F 43.392773 23.185582 7.174839
F 36.637578 24.469061 10.654899
F 36.637578 32.196097 10.654899
F 45.564391 24.466970 10.808061
F 45.564391 32.194006 10.808061
F 36.574356 27.044666 14.282639
F 41.020074 24.468750 15.269035
F 36.574356 19.317629 14.282639
F 45.501284 27.046547 14.439276
F 53.281029 27.079934 4.531986
F 45.501284 19.319509 14.439276
F 36.621934 27.044739 11.554154
F 47.714586 20.612408 15.390430
F 36.621934 19.317702 11.554154
F 45.549294 27.046518 11.707451
F 53.277789 32.174552 3.624977
F 45.549294 19.319480 11.707451
F 36.683433 24.471513 7.935471
F 36.683433 32.198550 7.935471
F 45.616450 24.467812 8.082526
F 45.616450 32.194848 8.082526
F 38.852484 30.908320 11.593032
F 38.852484 23.181283 11.593032
F 47.777007 30.900598 11.752397
F 47.777007 23.173562 11.752397
F 38.913996 28.334963 7.974285
F 38.913996 20.607926 7.974285
F 47.838548 28.347545 8.117493
F 47.838548 20.620508 8.117493
F 38.868154 28.332506 10.693853
F 38.868154 20.605469 10.693853
F 47.793492 28.340264 10.835791
F 47.793492 20.613227 10.835791
F 38.804934 30.908253 14.321616
F 38.804934 23.181217 14.321616
F 47.730451 30.900882 14.472534
F 47.730451 23.173846 14.472534
F 41.099065 24.468908 10.732661
F 41.099065 32.195944 10.732661
F 49.985058 24.487749 10.863457
F 49.985058 32.214784 10.863456
F 41.035945 27.044840 14.360611
F 47.714586 28.339444 15.390430
F 41.035945 19.317803 14.360611
F 49.923819 27.026488 14.498889
F 49.923818 34.753524 14.498889
F 49.923818 19.299451 14.498889
F 41.083484 27.044896 11.631893
F 38.789083 20.605327 15.230208
F 41.083484 19.317859 11.631893
F 49.970785 27.027372 11.798852
F 49.970784 34.754408 11.798852
F 49.970784 19.300335 11.798852
F 41.145641 24.471214 8.012718
F 41.145641 32.198250 8.012718
F 50.037560 24.487128 8.166735
F 50.037560 32.214164 8.166735
F 43.315211 30.908808 11.670281
F 43.315211 23.181771 11.670281
F 43.376487 28.334693 8.050729
F 43.376487 20.607656 8.050729
F 43.330704 28.332084 10.771491
F 43.330704 20.605048 10.771492
F 43.267572 30.908646 14.399598
F 43.267572 23.181610 14.399598
F 36.558495 24.468918 15.191325
F 36.558495 32.195954 15.191325
F 45.485237 24.467125 15.345548
F 45.485236 32.194161 15.345548
F 38.789083 28.332364 15.230208
F 36.383245 24.469020 25.206338
F 36.383245 32.196057 25.206338
F 45.269535 24.476028 25.348688
F 45.269535 32.203065 25.348688
F 36.319652 27.044555 28.848363
F 36.319652 34.771592 28.848364
F 36.319652 19.317518 28.848364
F 45.204650 27.037254 28.997230
F 45.204650 34.764291 28.997230
F 45.204650 19.310217 28.997230
F 36.367342 27.044557 26.116939
F 36.367342 34.771593 26.116939
F 36.367342 19.317519 26.116939
F 45.252958 27.036778 26.273428
F 45.252958 34.763815 26.273428
F 45.252958 19.309741 26.273428
F 36.431302 24.468933 22.474873
F 36.431302 32.195969 22.474873
F 45.351188 24.468439 22.621892
F 45.351188 32.195475 22.621892
F 38.596688 30.907857 26.155923
F 38.596688 23.180821 26.155923
F 47.437792 30.894298 26.315910
F 47.437793 23.167262 26.315910
F 38.661801 28.332399 22.513636
F 38.661801 20.605362 22.513636
F 47.576861 28.342066 22.667366
F 47.576861 20.615030 22.667366
F 38.612518 28.332773 25.244962
F 38.612518 20.605737 25.244962
F 47.454916 28.347337 25.382040
F 47.454916 20.620301 25.382040
F 38.548903 30.907834 28.887091
F 38.548903 23.180798 28.887091
F 47.390748 30.894542 29.031362
F 47.390748 23.167505 29.031362
F 40.839652 24.469973 25.282932
F 40.839652 32.197009 25.282932
F 49.614220 24.484222 25.415504
F 49.614220 32.211258 25.415504
F 40.775870 27.043582 28.925363
F 40.775870 34.770619 28.925363
F 40.775870 19.316545 28.925363
F 49.548776 27.023079 29.051608
F 43.137190 23.180599 21.679115
F 49.548776 19.296041 29.051608
F 40.823760 27.043668 26.194966
F 40.823760 34.770705 26.194966
F 40.823760 19.316631 26.194966
F 49.594651 27.019433 26.342314
F 43.137190 30.907635 21.679115
F 49.594650 19.292395 26.342314
F 40.892077 24.468919 22.552156
F 40.892077 32.195955 22.552156
F 49.744283 24.500490 22.719921
F 49.744283 32.227526 22.719921
F 43.045557 30.905538 26.233608
F 43.045557 23.178502 26.233608
F 51.695548 30.843619 26.400690
F 51.695548 23.116583 26.400690
F 43.122914 28.332190 22.589338
F 43.122914 20.605153 22.589338
F 43.060847 28.335345 25.318821
F 43.060847 20.608309 25.318821
F 51.709438 28.363597 25.374566
F 51.709438 20.636560 25.374567
F 42.996638 30.905136 28.962146
F 42.996638 23.178099 28.962146
F 51.670144 30.868075 29.090257
F 51.670144 23.141039 29.090257
F 36.256113 24.469019 32.490383
F 36.256113 32.196056 32.490383
F 45.143339 24.475709 32.641990
F 45.143339 32.202745 32.641990
F 36.303756 24.469026 29.758971
F 36.303756 32.196063 29.758971
F 45.187899 24.476423 29.919421
F 45.187899 32.203459 29.919421
F 38.533018 28.332779 29.798041
F 38.533018 20.605742 29.798041
F 47.377005 28.345404 29.960495
F 47.377006 20.618368 29.960495
F 38.485449 28.332757 32.529164
F 38.485449 20.605720 32.529164
F 47.333601 28.344866 32.676392
F 47.333602 20.617829 32.676393
F 40.712602 24.469950 32.567594
F 40.712602 32.196986 32.567594
F 49.495395 24.489523 32.713345
F 49.495395 32.216560 32.713345
F 40.759930 24.470004 29.837371
F 40.759930 32.197040 29.837371
F 49.531192 24.493479 30.006588
F 49.531192 32.220515 30.006588
F 42.980880 28.335520 29.877426
F 42.980880 20.608484 29.877426
F 51.656444 28.362551 30.057345
F 51.656444 20.635514 30.057345
F 42.934107 28.335301 32.605318
F 42.934107 20.608264 32.605318
F 51.630116 28.362505 32.749248
F 51.630117 20.635469 32.749248
F 36.510821 24.468918 17.922536
F 36.510821 32.195954 17.922536
F 45.437029 24.467190 18.078726
F 45.437028 32.194226 18.078726
F 36.447212 27.044654 21.564404
F 43.187886 23.181494 18.948361
F 36.447212 19.317617 21.564405
F 45.369826 27.046056 21.716738
F 43.203810 20.604974 18.039234
F 45.369826 19.319018 21.716739
F 36.494935 27.044663 18.832890
F 43.187886 30.908530 18.948361
F 36.494935 19.317625 18.832890
F 45.421570 27.046560 18.985170
F 43.203810 28.332010 18.039234
F 45.421570 19.319523 18.985170
F 38.725501 30.908247 18.871739
F 38.725501 23.181211 18.871739
F 47.650241 30.900813 19.027782
F 47.650241 23.173777 19.027782
F 38.741393 28.332368 17.961503
F 38.741393 20.605332 17.961503
F 47.667047 28.339157 18.111745
F 47.667047 20.612121 18.111745
F 38.677555 30.908188 21.603259
F 38.677555 23.181151 21.603258
F 47.590140 30.898868 21.745835
F 47.590140 23.171832 21.745835
F 40.972265 24.468797 18.000370
F 40.972265 32.195833 18.000370
F 49.860493 24.487625 18.140473
F 49.860493 32.214660 18.140473
F 40.908160 27.044614 21.641850
F 40.908160 34.771650 21.641850
F 40.908160 19.317577 21.641850
F 49.793470 27.036096 21.782854
F 49.793469 34.763132 21.782854
F 49.793469 19.309058 21.782854
F 40.956489 27.044815 18.910452
F 49.843553 19.299956 19.081563
F 40.956489 19.317778 18.910452
F 49.843554 27.026993 19.081563
F 49.843553 34.754029 19.081563
F 49.594650 34.746469 26.342314
F 49.548776 34.750115 29.051608
F 36.001967 24.468986 47.058423
F 36.001967 32.196023 47.058423
F 44.904830 24.472522 47.212924
F 44.904830 32.199558 47.212924
F 35.986073 27.044594 47.968873
F 35.986073 34.771631 47.968873
F 35.986073 19.317557 47.968873
F 44.888461 27.040816 48.128203
F 44.888461 34.767852 48.128203
F 44.888461 19.313779 48.128203
F 36.049603 24.468995 44.326982
F 36.049603 32.196031 44.326982
F 44.947973 24.473581 44.486808
F 44.947973 32.200617 44.486808
F 38.215843 30.907996 48.007890
F 38.215843 23.180960 48.007890
F 47.095692 30.900645 48.172039
F 47.095692 23.173609 48.172039
F 38.279260 28.332655 44.366015
F 38.279260 20.605618 44.366015
F 47.150460 28.341509 44.531158
F 47.150460 20.614472 44.531157
F 38.231742 28.332621 47.097286
F 38.231742 20.605585 47.097286
F 47.112767 28.339248 47.252286
F 47.112768 20.612211 47.252286
F 40.460350 24.469485 47.136018
F 40.460350 32.196521 47.136018
F 49.305525 24.479835 47.293434
F 49.305525 32.206872 47.293434
F 40.444425 27.044100 48.047124
F 40.444425 34.771137 48.047124
F 40.444425 19.317063 48.047124
F 49.288839 27.033528 48.218222
F 51.520120 23.162242 43.685767
F 49.288839 19.306491 48.218222
F 40.507472 24.469598 44.405301
F 40.507472 32.196635 44.405301
F 49.335787 24.482367 44.578156
F 49.335787 32.209403 44.578156
F 42.669861 30.906611 48.086953
F 42.669861 23.179575 48.086953
F 51.470807 30.894534 48.259637
F 51.470807 23.167498 48.259637
F 42.731866 28.334337 44.445258
F 42.731866 20.607301 44.445258
F 51.507255 28.349486 44.620813
F 51.507255 20.622450 44.620813
F 42.685903 28.333983 47.174536
F 42.685903 20.606946 47.174536
F 51.483459 28.347868 47.329550
F 51.483459 20.620831 47.329550
F 36.192569 27.044569 36.132397
F 36.192569 34.771606 36.132397
F 36.192569 19.317532 36.132397
F 45.083510 27.038642 36.284841
F 45.083510 34.765678 36.284841
F 45.083510 19.311605 36.284841
F 36.240216 27.044561 33.400978
F 36.240216 34.771597 33.400978
F 36.240216 19.317523 33.400978
F 45.127274 27.037832 33.561602
F 45.127274 34.764868 33.561602
F 45.127274 19.310795 33.561602
F 38.469545 30.907861 33.440052
F 38.469545 23.180824 33.440052
F 47.316424 30.894583 33.606292
F 47.316424 23.167547 33.606292
F 38.422011 30.907891 36.171200
F 38.422011 23.180855 36.171200
F 47.277543 30.896856 36.322378
F 47.277543 23.169820 36.322378
F 40.649511 27.043738 36.209740
F 40.649511 34.770774 36.209740
F 40.649511 19.316700 36.209740
F 49.447014 27.026734 36.362723
F 51.520120 30.889279 43.685767
F 49.447014 19.299697 36.362723
F 40.696680 27.043633 33.479461
F 40.696680 34.770670 33.479461
F 40.696680 19.316596 33.479461
F 49.477583 27.023835 33.655892
F 42.747917 23.179262 43.532298
F 49.477584 19.296798 33.655892
F 42.917999 30.905302 33.519751
F 42.917999 23.178266 33.519751
F 51.616346 30.879878 33.702471
F 51.616346 23.152841 33.702470
F 42.871935 30.905625 36.247766
F 42.871935 23.178589 36.247766
F 51.593026 30.881819 36.397045
F 51.593026 23.154782 36.397045
F 36.129040 24.469003 39.774410
F 36.129040 32.196039 39.774410
F 45.023915 24.474151 39.927696
F 45.023915 32.201187 39.927696
F 36.065497 27.044586 43.416423
F 36.065497 34.771622 43.416423
F 36.065497 19.317548 43.416423
F 44.964377 27.040249 43.570344
F 44.964377 34.767286 43.570344
F 44.964378 19.313212 43.570344
F 36.113143 27.044577 40.684982
F 36.113143 34.771614 40.684982
F 36.113143 19.317540 40.684982
F 45.007470 27.039172 40.845294
F 45.007470 34.766209 40.845294
F 45.007470 19.312135 40.845294
F 36.176674 24.469012 37.042980
F 36.176674 32.196048 37.042980
F 45.067074 24.475213 37.203651
F 45.067073 32.202250 37.203651
F 38.342689 30.907927 40.724031
F 38.342689 23.180891 40.724031
F 47.205234 30.897571 40.890143
F 47.205235 23.170534 40.890143
F 38.406108 28.332724 37.082044
F 38.406108 20.605688 37.082044
F 47.260139 28.344605 37.248940
F 47.260139 20.617568 37.248940
F 38.358591 28.332691 39.813234
F 38.358591 20.605654 39.813234
F 47.222499 28.342265 39.966207
F 47.222499 20.615229 39.966207
F 38.295163 30.907961 43.455267
F 38.295163 23.180924 43.455267
F 47.167639 30.899864 43.609289
F 47.167639 23.172828 43.609289
F 40.586460 24.469724 39.851843
F 40.586460 32.196760 39.851843
F 49.399845 24.484445 40.006804
F 49.399845 32.211481 40.006804
F 40.523401 27.043977 43.493938
F 40.523401 34.771013 43.493938
F 40.523401 19.316939 43.493939
F 49.352719 27.031449 43.650168
F 42.747917 30.906299 43.532297
F 49.352720 19.304411 43.650168
F 40.570526 27.043863 40.763366
F 40.570526 34.770900 40.763366
F 40.570526 19.316826 40.763367
F 49.382683 27.028878 40.937975
F 51.556616 20.627968 40.041864
F 49.382683 19.301841 40.937975
F 40.633571 24.469837 37.121429
F 40.633571 32.196873 37.121429
F 49.429650 24.487035 37.297591
F 49.429650 32.214071 37.297591
F 42.793874 30.905946 40.803447
F 42.793874 23.178909 40.803447
F 51.543537 30.887526 40.982051
F 51.543537 23.160490 40.982051
F 42.855900 28.334989 37.161607
F 42.855900 20.607953 37.161607
F 51.579708 28.356923 37.343175
F 51.579708 20.629887 37.343175
F 42.809928 28.334654 39.890032
F 42.809928 20.607618 39.890032
F 51.556616 28.355004 40.041864
F 49.288839 34.760564 48.218222
F 49.382684 34.755915 40.937975
F 49.352720 34.758485 43.650168
F 49.477583 34.750872 33.655892
F 49.447014 34.753771 36.362723
F 35.938431 27.044601 50.700002
F 35.938431 34.771638 50.700002
F 35.938431 19.317564 50.700002
F 44.845226 27.041854 50.855065
F 44.845226 34.768891 50.855065
F 44.845227 19.314817 50.855065
F 38.168317 30.908028 50.738883
F 38.168317 23.180992 50.738883
F 47.057868 30.902872 50.894871
F 47.057868 23.175836 50.894871
F 40.397282 27.044210 50.777672
F 40.397282 34.771247 50.777672
F 40.397282 19.317173 50.777672
F 49.258295 27.036036 50.936346
F 35.979929 19.153008 65.069771
F 49.258295 19.308998 50.936346
F 42.623860 30.906963 50.816341
F 42.623860 23.179927 50.816341
F 51.446699 30.896022 50.972949
F 51.446699 23.168986 50.972949
F 35.875030 24.468894 54.337177
F 35.875030 32.195931 54.337177
F 44.785737 24.470820 54.492790
F 44.785737 32.197856 54.492790
F 35.813595 27.042009 57.955835
F 35.813595 34.769046 57.955835
F 35.813595 19.314971 57.955835
F 44.728557 27.040763 58.112485
F 44.728557 34.767799 58.112485
F 44.728557 19.313726 58.112485
F 35.859373 27.044469 55.236494
F 35.859374 34.771506 55.236494
F 35.859374 19.317432 55.236494
F 44.769619 27.042253 55.394760
F 44.769619 34.769290 55.394760
F 44.769619 19.315216 55.394760
F 35.922570 24.468976 51.608769
F 35.922570 32.196012 51.608769
F 44.828923 24.471956 51.767591
F 44.828923 32.198992 51.767591
F 38.089354 30.907920 55.275477
F 38.089354 23.180884 55.275477
F 46.986547 30.903648 55.438024
F 46.986547 23.176612 55.438024
F 38.152446 28.332585 51.647770
F 38.152446 20.605548 51.647770
F 47.040915 28.338431 51.810996
F 47.040916 20.611395 51.810996
F 38.105015 28.332479 54.376073
F 38.105015 20.605443 54.376073
F 47.003296 28.336097 54.533293
F 47.003296 20.609061 54.533293
F 38.043678 30.905482 57.994744
F 38.043678 23.178445 57.994744
F 46.951724 30.903835 58.153545
F 46.951724 23.176799 58.153545
F 40.334327 24.469183 54.414915
F 40.334327 32.196220 54.414915
F 49.211994 24.474966 54.575667
F 49.211994 32.202002 54.575666
F 40.273305 27.041812 58.033629
F 40.273305 34.768848 58.033629
F 40.273305 19.314774 58.033629
F 49.169500 27.038770 58.198822
F 35.979929 34.607082 65.069771
F 49.169500 19.311732 58.198822
F 40.318646 27.044184 55.314603
F 40.318646 34.771221 55.314603
F 40.318646 19.317147 55.314603
F 49.195521 27.038062 55.484217
F 35.979931 26.880046 65.069772
F 49.195521 19.311025 55.484217
F 40.381394 24.469363 51.686951
F 40.381394 32.196399 51.686951
F 49.241897 24.477729 51.856607
F 49.241897 32.204765 51.856607
F 42.546128 30.907123 55.354162
F 42.546128 23.180086 55.354162
F 51.399151 30.901199 55.527264
F 51.399151 23.174163 55.527264
F 42.607850 28.333678 51.726632
F 42.607850 20.606642 51.726632
F 51.434287 28.342877 51.897403
F 51.434287 20.615841 51.897402
F 42.561876 28.333266 54.453702
F 42.561875 20.606229 54.453703
F 51.411247 28.341464 54.613652
F 51.411247 20.614427 54.613652
F 42.502216 30.905125 58.072848
F 42.502216 23.178088 58.072848
F 51.384213 30.903176 58.241861
F 51.384213 23.176140 58.241861
F 35.779843 24.427429 61.537772
F 35.779843 32.154465 61.537772
F 44.710130 24.423036 61.707166
F 44.710130 32.150072 61.707166
F 44.928329 26.881977 65.238420
F 44.928325 34.609011 65.238419
F 44.928324 19.154938 65.238419
F 35.769844 26.997255 62.387814
F 35.769844 34.724291 62.387814
F 35.769844 19.270217 62.387814
F 44.687127 26.998378 62.549772
F 44.687127 34.725415 62.549771
F 44.687127 19.271341 62.549772
F 35.798976 24.465372 58.831924
F 35.798976 32.192409 58.831924
F 44.714607 24.465987 58.993878
F 44.714607 32.193023 58.993878
F 37.999940 30.860744 62.426834
F 37.999940 23.133707 62.426834
F 46.928658 30.869031 62.670061
F 46.928658 23.141995 62.670061
F 38.029046 28.328936 58.870897
F 38.029045 20.601899 58.870897
F 46.935193 28.333485 59.037942
F 46.935193 20.606449 59.037941
F 38.009998 28.290972 61.576708
F 38.009998 20.563935 61.576708
F 46.923826 28.310137 61.751262
F 46.923826 20.583100 61.751262
F 38.211011 30.743979 65.109036
F 38.211012 23.016943 65.109036
F 47.381379 30.873519 65.383144
F 47.381379 23.146483 65.383144
F 40.239856 24.427699 61.615807
F 40.239856 32.154736 61.615807
F 49.148796 24.432416 61.788863
F 49.148796 32.159452 61.788863
F 40.441557 26.880416 65.148219
F 40.441555 34.607451 65.148218
F 40.441555 19.153378 65.148218
F 49.381845 26.847414 65.332361
F 49.381844 34.574449 65.332361
F 49.381844 19.120375 65.332361
F 40.229793 26.997155 62.465990
F 40.229793 34.724191 62.465990
F 40.229793 19.270117 62.465990
F 49.139928 27.000959 62.648235
F 51.580642 22.981979 65.397177
F 49.139928 19.273922 62.648234
F 40.258704 24.465548 58.909983
F 40.258704 32.192585 58.909983
F 49.152484 24.468285 59.082682
F 49.152484 32.195321 59.082682
F 42.459463 30.861259 62.509469
F 42.459463 23.134223 62.509469
F 51.363545 30.873859 62.714514
F 51.363545 23.146823 62.714514
F 42.487093 28.329442 58.949450
F 42.487093 20.602406 58.949450
F 51.369278 28.334305 59.126412
F 51.369278 20.607268 59.126412
F 42.469014 28.291608 61.655258
F 42.469014 20.564571 61.655258
F 51.364462 28.313756 61.830971
F 51.364462 20.586719 61.830971
F 42.716120 30.767583 65.203513
F 42.716121 23.040547 65.203513
F 51.580641 30.709014 65.397177
F 49.139928 34.727996 62.648235
F 49.195521 34.765099 55.484217
F 49.169500 34.765806 58.198822
F 49.258295 34.763072 50.936346
F 36.727657 47.697290 3.503672
F 36.727657 39.970252 3.503672
F 45.702650 47.687012 3.656937
F 45.702649 39.959974 3.656938
F 36.698016 50.229371 7.059460
F 36.698016 42.502334 7.059459
F 45.623718 50.231329 7.210263
F 45.623718 42.504291 7.210263
F 36.717573 50.267403 4.353509
F 36.717573 42.540366 4.353508
F 45.698169 50.278195 4.497808
F 45.698169 42.551158 4.497808
F 36.516981 47.814625 0.821656
F 36.516983 40.087588 0.821657
F 45.388733 47.750645 0.953245
F 45.388739 40.023610 0.953247
F 38.949735 38.677278 4.392138
F 38.949735 46.404316 4.392138
F 48.003927 38.695689 4.506571
F 48.003927 46.422727 4.506571
F 38.747308 51.678088 0.860729
F 38.747309 36.224013 0.860730
F 38.747310 43.951053 0.860730
F 47.656030 51.646152 1.011160
F 47.656034 36.192079 1.011162
F 47.656034 43.919118 1.011162
F 38.959508 51.560468 3.542885
F 38.959508 36.106393 3.542885
F 38.959508 43.833432 3.542885
F 48.010029 51.541980 3.703255
F 48.010029 36.087904 3.703256
F 48.010029 43.814943 3.703256
F 38.928744 38.638919 7.098356
F 38.928744 46.365958 7.098356
F 47.862648 38.636209 7.217433
F 47.862649 46.363247 7.217433
F 41.195520 47.695708 3.583008
F 41.195520 39.968670 3.583008
F 50.343271 47.661901 3.601298
F 50.343271 39.934863 3.601298
F 41.159480 50.229514 7.136885
F 41.159480 42.502477 7.136885
F 50.027079 50.199293 7.217891
F 50.027078 42.472256 7.217891
F 41.185288 50.268871 4.430098
F 41.185288 42.541834 4.430098
F 50.393829 50.293344 4.513240
F 50.393829 42.566307 4.513240
F 40.975474 47.812012 0.899841
F 40.975475 40.084975 0.899842
F 49.565008 47.586754 0.926345
F 49.565007 39.859715 0.926344
F 43.430617 38.681004 4.466850
F 43.430617 46.408043 4.466851
F 43.207147 51.673593 0.941914
F 43.207149 36.219518 0.941914
F 43.207149 43.946558 0.941914
F 43.440680 51.556616 3.624890
F 43.440680 36.102541 3.624890
F 43.440680 43.829580 3.624891
F 43.392773 38.639656 7.174839
F 43.392773 46.366695 7.174839
F 36.637578 47.650174 10.654899
F 36.637578 39.923136 10.654899
F 45.564391 47.648083 10.808061
F 45.564391 39.921045 10.808061
F 36.574356 50.225779 14.282639
F 36.574356 42.498742 14.282639
F 45.501284 50.227659 14.439276
F 45.501284 42.500622 14.439276
F 36.621934 50.225852 11.554155
F 36.621934 42.498814 11.554154
F 45.549294 50.227630 11.707451
F 45.549293 42.500593 11.707451
F 36.683433 47.652626 7.935471
F 36.683433 39.925588 7.935470
F 45.616450 47.648924 8.082526
F 45.616450 39.921887 8.082526
F 38.852484 38.635357 11.593032
F 38.852484 46.362396 11.593032
F 47.777007 38.627636 11.752397
F 47.777007 46.354674 11.752397
F 38.913996 51.516075 7.974285
F 38.913996 36.062000 7.974285
F 38.913996 43.789039 7.974285
F 47.838548 51.528657 8.117493
F 47.838548 36.074582 8.117493
F 47.838548 43.801621 8.117493
F 38.868154 51.513619 10.693853
F 38.868154 36.059543 10.693853
F 38.868154 43.786582 10.693853
F 47.793492 51.521376 10.835791
F 47.793492 36.067301 10.835791
F 47.793492 43.794340 10.835791
F 38.804934 38.635291 14.321616
F 38.804934 46.362330 14.321616
F 47.730451 38.627920 14.472534
F 47.730451 46.354958 14.472534
F 41.099065 47.650021 10.732661
F 41.099065 39.922983 10.732661
F 49.985058 47.668861 10.863457
F 49.985057 39.941824 10.863456
F 41.035945 50.225953 14.360611
F 41.035945 42.498915 14.360611
F 49.923819 50.207600 14.498889
F 49.923818 42.480563 14.498889
F 41.083484 50.226009 11.631893
F 41.083484 42.498972 11.631893
F 49.970785 50.208485 11.798852
F 49.970784 42.481447 11.798852
F 41.145641 47.652327 8.012718
F 41.145641 39.925289 8.012718
F 50.037560 47.668241 8.166735
F 50.037559 39.941203 8.166735
F 43.315211 38.635845 11.670281
F 43.315211 46.362884 11.670281
F 43.376487 51.515805 8.050729
F 43.376487 36.061730 8.050729
F 43.376487 43.788769 8.050729
F 43.330704 51.513197 10.771491
F 43.330704 36.059122 10.771491
F 43.330704 43.786161 10.771492
F 43.267572 38.635684 14.399598
F 43.267572 46.362723 14.399598
F 36.558495 47.650030 15.191325
F 36.558495 39.922993 15.191325
F 45.485237 47.648237 15.345548
F 45.485236 39.921199 15.345548
F 38.789083 51.513477 15.230208
F 38.789083 36.059401 15.230208
F 38.789083 43.786440 15.230208
F 47.714586 51.520556 15.390430
F 47.714586 36.066481 15.390430
F 47.714586 43.793520 15.390430
F 41.020074 47.649863 15.269035
F 41.020074 39.922825 15.269034
F 49.907454 47.668436 15.439553
F 49.907453 39.941398 15.439553
F 43.251761 51.513095 15.307684
F 43.251761 36.059019 15.307683
F 43.251761 43.786058 15.307683
F 53.277789 47.628629 3.624977
F 53.277790 39.901591 3.624977
F 45.549293 34.773554 11.707451
F 45.501284 34.773583 14.439276
F 53.281029 50.261046 4.531986
F 53.281030 42.534009 4.531986
F 45.698169 34.824119 4.497808
F 45.623718 34.777253 7.210263
F 36.698016 34.775295 7.059459
F 36.717573 34.813327 4.353508
F 53.281030 34.806970 4.531986
F 41.159480 34.775438 7.136885
F 41.185288 34.814795 4.430097
F 50.393829 34.839267 4.513240
F 36.574356 34.771703 14.282639
F 36.621934 34.771776 11.554154
F 41.035945 34.771876 14.360611
F 41.083484 34.771933 11.631893
F 36.383245 47.650133 25.206338
F 36.383245 39.923095 25.206338
F 45.269535 47.657141 25.348688
F 45.269535 39.930103 25.348688
F 36.319652 50.225668 28.848363
F 36.319652 42.498631 28.848364
F 45.204650 50.218367 28.997230
F 45.204650 42.491329 28.997230
F 36.367342 50.225669 26.116939
F 36.367342 42.498632 26.116939
F 45.252958 50.217891 26.273428
F 45.252958 42.490854 26.273428
F 36.431302 47.650045 22.474873
F 36.431302 39.923008 22.474873
F 45.351188 47.649551 22.621892
F 45.351188 39.922514 22.621892
F 38.596688 38.634895 26.155923
F 38.596688 46.361934 26.155923
F 47.437792 38.621336 26.315910
F 47.437792 46.348375 26.315910
F 38.661801 51.513512 22.513636
F 38.661801 36.059436 22.513636
F 38.661801 43.786475 22.513636
F 47.576862 51.523179 22.667366
F 47.576861 36.069103 22.667366
F 47.576861 43.796142 22.667366
F 38.612518 51.513886 25.244962
F 38.612518 36.059811 25.244962
F 38.612518 43.786850 25.244962
F 47.454916 51.528450 25.382040
F 47.454916 36.074375 25.382040
F 47.454916 43.801413 25.382040
F 38.548903 38.634872 28.887091
F 38.548903 46.361910 28.887091
F 47.390748 38.621579 29.031362
F 47.390748 46.348618 29.031362
F 40.839652 47.651086 25.282932
F 40.839653 39.924048 25.282932
F 49.614220 47.665334 25.415504
F 49.614219 39.938296 25.415504
F 40.775870 50.224695 28.925363
F 40.775870 42.497658 28.925363
F 49.548776 50.204191 29.051608
F 49.548776 42.477154 29.051608
F 40.823760 50.224781 26.194966
F 40.823760 42.497744 26.194966
F 49.594651 50.200545 26.342314
F 49.594650 42.473508 26.342314
F 40.892077 47.650031 22.552156
F 40.892077 39.922994 22.552156
F 49.744283 47.681602 22.719921
F 49.744283 39.954565 22.719921
F 43.045557 38.632576 26.233608
F 43.045557 46.359615 26.233608
F 51.695548 38.570657 26.400690
F 51.695548 46.297695 26.400690
F 43.122914 51.513303 22.589338
F 43.122914 36.059227 22.589338
F 43.122914 43.786266 22.589338
F 43.060847 51.516458 25.318821
F 43.060847 36.062383 25.318821
F 43.060847 43.789422 25.318821
F 51.709438 51.544709 25.374566
F 51.709438 36.090634 25.374568
F 51.709438 43.817673 25.374567
F 42.996638 38.632174 28.962146
F 42.996638 46.359212 28.962146
F 51.670144 38.595113 29.090257
F 51.670144 46.322151 29.090257
F 36.256113 47.650132 32.490383
F 36.256113 39.923094 32.490383
F 45.143339 47.656822 32.641990
F 45.143339 39.929784 32.641990
F 36.303756 47.650139 29.758971
F 36.303756 39.923101 29.758971
F 45.187899 47.657535 29.919421
F 45.187899 39.930498 29.919421
F 38.533018 51.513891 29.798041
F 38.533019 36.059816 29.798041
F 38.533019 43.786855 29.798041
F 47.377006 51.526517 29.960495
F 47.377006 36.072441 29.960495
F 47.377006 43.799480 29.960495
F 38.485449 51.513870 32.529164
F 38.485449 36.059794 32.529164
F 38.485449 43.786833 32.529164
F 47.333602 51.525978 32.676392
F 47.333602 36.071903 32.676393
F 47.333602 43.798942 32.676393
F 40.712602 47.651063 32.567594
F 40.712602 39.924025 32.567594
F 49.495395 47.670636 32.713345
F 49.495395 39.943598 32.713345
F 40.759930 47.651117 29.837371
F 40.759930 39.924079 29.837371
F 49.531192 47.674592 30.006588
F 49.531192 39.947554 30.006588
F 42.980880 51.516633 29.877426
F 42.980880 36.062558 29.877426
F 42.980880 43.789596 29.877426
F 51.656444 51.543664 30.057345
F 51.656444 36.089588 30.057345
F 51.656444 43.816627 30.057345
F 42.934107 51.516414 32.605318
F 42.934107 36.062338 32.605318
F 42.934107 43.789377 32.605318
F 51.630116 51.543618 32.749248
F 51.630116 36.089542 32.749248
F 51.630117 43.816581 32.749248
F 36.510821 47.650031 17.922536
F 36.510821 39.922993 17.922536
F 45.437029 47.648302 18.078726
F 45.437028 39.921265 18.078727
F 36.447212 50.225767 21.564404
F 36.447212 42.498730 21.564405
F 45.369826 50.227168 21.716738
F 45.369826 42.500131 21.716739
F 36.494935 50.225775 18.832890
F 36.494935 42.498738 18.832890
F 45.421570 50.227673 18.985170
F 45.421570 42.500636 18.985170
F 38.725501 38.635285 18.871739
F 38.725501 46.362324 18.871739
F 47.650241 38.627850 19.027782
F 47.650241 46.354889 19.027782
F 38.741393 51.513481 17.961503
F 38.741393 36.059406 17.961503
F 38.741393 43.786445 17.961503
F 47.667047 51.520270 18.111745
F 47.667047 36.066194 18.111745
F 47.667047 43.793233 18.111745
F 38.677555 38.635225 21.603258
F 38.677555 46.362264 21.603259
F 47.590140 38.625906 21.745835
F 47.590140 46.352945 21.745835
F 40.972265 47.649910 18.000370
F 40.972265 39.922872 18.000370
F 49.860493 47.668737 18.140473
F 49.860492 39.941699 18.140473
F 40.908160 50.225727 21.641850
F 40.908160 42.498689 21.641850
F 49.793470 50.217208 21.782854
F 49.793469 42.490171 21.782854
F 40.956489 50.225928 18.910452
F 40.956489 42.498891 18.910452
F 49.843554 50.208106 19.081563
F 49.843553 42.481068 19.081563
F 43.187886 38.635568 18.948361
F 43.187886 46.362607 18.948361
F 43.203810 51.513123 18.039234
F 43.203810 36.059047 18.039235
F 43.203810 43.786086 18.039234
F 43.137190 38.634673 21.679115
F 43.137190 46.361712 21.679115
F 45.421570 34.773597 18.985170
F 45.369826 34.773092 21.716738
F 36.447212 34.771691 21.564404
F 36.494935 34.771699 18.832890
F 40.956489 34.771852 18.910452
F 36.001967 47.650099 47.058423
F 36.001967 39.923061 47.058423
F 44.904830 47.653634 47.212924
F 44.904830 39.926596 47.212924
F 35.986073 50.225707 47.968873
F 35.986073 42.498669 47.968873
F 44.888461 50.221929 48.128203
F 44.888461 42.494891 48.128203
F 36.049603 47.650107 44.326982
F 36.049603 39.923070 44.326982
F 44.947973 47.654693 44.486808
F 44.947973 39.927656 44.486808
F 38.215843 38.635034 48.007890
F 38.215843 46.362072 48.007890
F 47.095692 38.627683 48.172039
F 47.095692 46.354721 48.172039
F 38.279260 51.513768 44.366015
F 38.279260 36.059692 44.366015
F 38.279260 43.786731 44.366015
F 47.150460 51.522622 44.531158
F 47.150460 36.068546 44.531157
F 47.150460 43.795585 44.531157
F 38.231742 51.513734 47.097286
F 38.231742 36.059659 47.097286
F 38.231742 43.786697 47.097286
F 47.112768 51.520361 47.252286
F 47.112768 36.066285 47.252286
F 47.112768 43.793324 47.252286
F 40.460350 47.650598 47.136018
F 40.460350 39.923560 47.136019
F 49.305525 47.660948 47.293434
F 49.305525 39.933910 47.293434
F 40.444425 50.225213 48.047124
F 40.444425 42.498176 48.047124
F 49.288839 50.214640 48.218222
F 49.288839 42.487603 48.218222
F 40.507472 47.650711 44.405301
F 40.507472 39.923673 44.405301
F 49.335787 47.663479 44.578156
F 49.335787 39.936441 44.578156
F 42.669861 38.633649 48.086953
F 42.669861 46.360687 48.086953
F 51.470807 38.621572 48.259637
F 51.470807 46.348610 48.259637
F 42.731866 51.515450 44.445258
F 42.731866 36.061374 44.445258
F 42.731866 43.788413 44.445258
F 51.507255 51.530599 44.620814
F 51.507255 36.076524 44.620813
F 51.507255 43.803562 44.620813
F 42.685903 51.515095 47.174536
F 42.685903 36.061020 47.174536
F 42.685903 43.788059 47.174536
F 51.483459 51.528980 47.329550
F 51.483459 36.074905 47.329550
F 51.483459 43.801944 47.329550
F 36.192569 50.225682 36.132397
F 36.192569 42.498645 36.132397
F 45.083510 50.219754 36.284841
F 45.083510 42.492717 36.284841
F 36.240216 50.225673 33.400978
F 36.240216 42.498636 33.400978
F 45.127274 50.218944 33.561602
F 45.127274 42.491907 33.561602
F 38.469545 38.634899 33.440051
F 38.469545 46.361937 33.440052
F 47.316424 38.621621 33.606292
F 47.316424 46.348659 33.606292
F 38.422011 38.634929 36.171200
F 38.422011 46.361968 36.171200
F 47.277543 38.623894 36.322378
F 47.277543 46.350932 36.322378
F 40.649511 50.224850 36.209740
F 40.649511 42.497813 36.209740
F 49.447014 50.207847 36.362723
F 49.447014 42.480809 36.362723
F 40.696680 50.224746 33.479461
F 40.696680 42.497709 33.479461
F 49.477583 50.204948 33.655892
F 49.477584 42.477910 33.655892
F 42.917999 38.632340 33.519751
F 42.917999 46.359378 33.519751
F 51.616346 38.606916 33.702470
F 51.616346 46.333954 33.702470
F 42.871935 38.632663 36.247766
F 42.871935 46.359702 36.247766
F 51.593026 38.608856 36.397045
F 51.593026 46.335895 36.397045
F 36.129040 47.650116 39.774410
F 36.129040 39.923078 39.774410
F 45.023915 47.655264 39.927696
F 45.023915 39.928226 39.927696
F 36.065497 50.225698 43.416423
F 36.065497 42.498661 43.416423
F 44.964377 50.221362 43.570344
F 44.964377 42.494324 43.570344
F 36.113143 50.225690 40.684982
F 36.113143 42.498653 40.684982
F 45.007470 50.220285 40.845294
F 45.007470 42.493248 40.845294
F 36.176674 47.650124 37.042980
F 36.176674 39.923086 37.042980
F 45.067074 47.656326 37.203651
F 45.067074 39.929288 37.203651
F 38.342689 38.634965 40.724031
F 38.342689 46.362003 40.724031
F 47.205234 38.624608 40.890143
F 47.205234 46.351647 40.890143
F 38.406108 51.513837 37.082044
F 38.406108 36.059762 37.082044
F 38.406108 43.786800 37.082044
F 47.260139 51.525717 37.248940
F 47.260139 36.071642 37.248940
F 47.260139 43.798681 37.248940
F 38.358591 51.513803 39.813234
F 38.358592 36.059728 39.813234
F 38.358592 43.786767 39.813234
F 47.222499 51.523378 39.966207
F 47.222499 36.069302 39.966207
F 47.222499 43.796341 39.966207
F 38.295163 38.634999 43.455267
F 38.295163 46.362037 43.455267
F 47.167639 38.626902 43.609289
F 47.167639 46.353941 43.609289
F 40.586460 47.650836 39.851843
F 40.586460 39.923799 39.851844
F 49.399845 47.665557 40.006804
F 49.399845 39.938520 40.006804
F 40.523401 50.225090 43.493938
F 40.523401 42.498052 43.493939
F 49.352719 50.212561 43.650168
F 49.352719 42.485524 43.650168
F 40.570526 50.224976 40.763366
F 40.570526 42.497939 40.763367
F 49.382683 50.209991 40.937975
F 49.382683 42.482954 40.937975
F 40.633571 47.650950 37.121429
F 40.633571 39.923912 37.121429
F 49.429650 47.668147 37.297591
F 49.429650 39.941109 37.297591
F 42.793874 38.632984 40.803447
F 42.793874 46.360022 40.803447
F 51.543537 38.614564 40.982051
F 51.543537 46.341602 40.982051
F 42.855900 51.516102 37.161606
F 42.855900 36.062027 37.161606
F 42.855900 43.789065 37.161607
F 51.579708 51.538036 37.343175
F 51.579708 36.083960 37.343175
F 51.579708 43.810999 37.343175
F 42.809928 51.515767 39.890032
F 42.809928 36.061691 39.890032
F 42.809928 43.788730 39.890032
F 51.556616 51.536117 40.041864
F 51.556616 36.082042 40.041864
F 51.556616 43.809080 40.041864
F 42.747917 38.633336 43.532298
F 42.747917 46.360375 43.532298
F 51.520120 38.616316 43.685767
F 51.520120 46.343355 43.685767
F 35.938431 50.225714 50.700002
F 35.938431 42.498677 50.700002
F 44.845226 50.222967 50.855065
F 44.845226 42.495930 50.855065
F 38.168317 38.635066 50.738883
F 38.168317 46.362105 50.738883
F 47.057868 38.629910 50.894871
F 47.057868 46.356948 50.894871
F 40.397282 50.225323 50.777672
F 40.397282 42.498286 50.777672
F 49.258295 50.217148 50.936346
F 49.258295 42.490111 50.936346
F 42.623860 38.634001 50.816341
F 42.623860 46.361040 50.816341
F 51.446699 38.623060 50.972949
F 51.446699 46.350099 50.972949
F 35.875030 47.650007 54.337177
F 35.875030 39.922969 54.337177
F 44.785737 47.651933 54.492790
F 44.785737 39.924895 54.492790
F 35.813595 50.223122 57.955835
F 35.813595 42.496084 57.955835
F 44.728557 50.221876 58.112485
F 44.728557 42.494838 58.112485
F 35.859374 50.225582 55.236494
F 35.859374 42.498544 55.236494
F 44.769619 50.223366 55.394760
F 44.769619 42.496328 55.394760
F 35.922570 47.650089 51.608769
F 35.922570 39.923051 51.608769
F 44.828923 47.653069 51.767591
F 44.828923 39.926031 51.767591
F 38.089354 38.634958 55.275477
F 38.089354 46.361997 55.275477
F 46.986547 38.630686 55.438024
F 46.986547 46.357724 55.438024
F 38.152446 51.513697 51.647770
F 38.152446 36.059622 51.647770
F 38.152446 43.786661 51.647770
F 47.040915 51.519544 51.810996
F 47.040915 36.065468 51.810996
F 47.040916 43.792507 51.810996
F 38.105015 51.513592 54.376073
F 38.105015 36.059517 54.376073
F 38.105015 43.786556 54.376073
F 47.003296 51.517210 54.533293
F 47.003296 36.063135 54.533293
F 47.003296 43.790173 54.533293
F 38.043678 38.632519 57.994744
F 38.043678 46.359558 57.994744
F 46.951724 38.630873 58.153545
F 46.951724 46.357912 58.153545
F 40.334327 47.650296 54.414915
F 40.334327 39.923258 54.414915
F 49.211994 47.656078 54.575667
F 49.211994 39.929040 54.575667
F 40.273305 50.222924 58.033629
F 40.273305 42.495887 58.033629
F 49.169500 50.219882 58.198822
F 49.169500 42.492845 58.198822
F 40.318646 50.225297 55.314603
F 40.318646 42.498260 55.314603
F 49.195521 50.219175 55.484217
F 49.195521 42.492138 55.484217
F 40.381394 47.650476 51.686951
F 40.381394 39.923438 51.686951
F 49.241897 47.658841 51.856607
F 49.241897 39.931804 51.856607
F 42.546128 38.634160 55.354162
F 42.546128 46.361199 55.354162
F 51.399151 38.628237 55.527264
F 51.399151 46.355276 55.527264
F 42.607850 51.514791 51.726632
F 42.607850 36.060716 51.726632
F 42.607850 43.787755 51.726632
F 51.434287 51.523990 51.897403
F 51.434287 36.069915 51.897402
F 51.434287 43.796953 51.897402
F 42.561876 51.514378 54.453702
F 42.561875 36.060303 54.453703
F 42.561876 43.787342 54.453703
F 51.411247 51.522576 54.613652
F 51.411247 36.068501 54.613652
F 51.411247 43.795540 54.613652
F 42.502216 38.632163 58.072848
F 42.502216 46.359201 58.072848
F 51.384213 38.630214 58.241861
F 51.384213 46.357253 58.241861
F 35.779843 47.608542 61.537772
F 35.779843 39.881504 61.537772
F 44.710130 47.604149 61.707166
F 44.710130 39.877111 61.707166
F 44.928329 50.063090 65.238420
F 44.928324 42.336050 65.238418
F 35.769844 50.178367 62.387814
F 35.769844 42.451330 62.387814
F 44.687127 50.179491 62.549772
F 44.687127 42.452453 62.549772
F 35.798976 47.646485 58.831924
F 35.798976 39.919447 58.831924
F 44.714607 47.647100 58.993878
F 44.714607 39.920062 58.993878
F 37.999940 38.587781 62.426834
F 37.999940 46.314820 62.426834
F 46.928658 38.596069 62.670061
F 46.928658 46.323107 62.670061
F 38.029046 51.510048 58.870897
F 38.029046 36.055973 58.870897
F 38.029046 43.783012 58.870897
F 46.935193 51.514598 59.037942
F 46.935193 36.060523 59.037941
F 46.935193 43.787561 59.037941
F 38.009998 51.472085 61.576708
F 38.009998 36.018009 61.576708
F 38.009998 43.745048 61.576708
F 46.923826 51.491250 61.751262
F 46.923826 36.037174 61.751262
F 46.923826 43.764213 61.751262
F 38.211009 38.471016 65.109035
F 38.211011 46.198056 65.109036
F 47.381379 38.600557 65.383144
F 47.381379 46.327595 65.383144
F 40.239856 47.608812 61.615807
F 40.239856 39.881774 61.615807
F 49.148796 47.613528 61.788863
F 49.148796 39.886490 61.788863
F 40.441556 50.061528 65.148218
F 40.441555 42.334490 65.148217
F 49.381844 50.028526 65.332361
F 49.381844 42.301488 65.332361
F 40.229793 50.178268 62.465990
F 40.229793 42.451230 62.465990
F 49.139928 50.182072 62.648235
F 49.139928 42.455034 62.648234
F 40.258704 47.646661 58.909983
F 40.258704 39.919623 58.909983
F 49.152484 47.649398 59.082682
F 49.152484 39.922360 59.082681
F 42.459463 38.588297 62.509469
F 42.459463 46.315336 62.509469
F 51.363545 38.600897 62.714513
F 51.363545 46.327935 62.714514
F 42.487093 51.510555 58.949450
F 42.487093 36.056480 58.949450
F 42.487093 43.783519 58.949450
F 51.369278 51.515418 59.126412
F 51.369278 36.061342 59.126412
F 51.369278 43.788381 59.126412
F 42.469014 51.472721 61.655258
F 42.469014 36.018645 61.655258
F 42.469014 43.745684 61.655258
F 51.364462 51.494868 61.830971
F 51.364462 36.040793 61.830971
F 51.364462 43.767832 61.830971
F 42.716113 38.494618 65.203510
F 42.716119 46.221659 65.203512
F 51.580641 38.436053 65.397177
F 51.580642 46.163091 65.397177
F 35.979931 50.061159 65.069772
F 35.979930 42.334121 65.069771
F 36.727657 55.424326 3.503672
F 36.727657 63.151365 3.503672
F 45.702649 55.414048 3.656937
F 45.702649 63.141087 3.656938
F 36.698016 57.956408 7.059459
F 36.698016 65.683447 7.059459
F 45.623718 57.958365 7.210263
F 45.623718 65.685404 7.210263
F 36.717573 57.994440 4.353508
F 36.717573 65.721479 4.353508
F 45.698169 58.005231 4.497808
F 45.698169 65.732271 4.497808
F 36.516980 55.541661 0.821656
F 36.516982 63.268701 0.821656
F 45.388732 55.477680 0.953245
F 45.388740 63.204723 0.953247
F 38.949735 54.131352 4.392138
F 38.949735 61.858390 4.392138
F 48.003927 54.149763 4.506571
F 48.003927 61.876801 4.506571
F 38.747309 59.405126 0.860730
F 38.747309 67.132166 0.860730
F 47.656034 59.373192 1.011162
F 47.656034 67.100231 1.011162
F 38.959508 59.287506 3.542885
F 38.959508 67.014545 3.542885
F 48.010029 59.269017 3.703256
F 48.010029 66.996056 3.703256
F 38.928744 54.092994 7.098356
F 38.928744 61.820032 7.098356
F 47.862648 54.090284 7.217433
F 47.862648 61.817321 7.217433
F 41.195520 55.422744 3.583008
F 41.195520 63.149783 3.583008
F 50.343271 55.388937 3.601298
F 50.343271 63.115977 3.601298
F 41.159480 57.956551 7.136885
F 41.159480 65.683590 7.136885
F 50.027078 57.926329 7.217891
F 50.027078 65.653369 7.217891
F 41.185288 57.995907 4.430097
F 41.185288 65.722946 4.430098
F 50.393829 58.020380 4.513240
F 50.393829 65.747420 4.513240
F 40.975473 55.539048 0.899841
F 40.975476 63.266088 0.899842
F 49.565008 55.313790 0.926345
F 49.565007 63.040828 0.926344
F 43.430617 54.135079 4.466851
F 43.430617 61.862117 4.466850
F 43.207149 59.400631 0.941914
F 43.207149 67.127671 0.941914
F 43.440680 59.283654 3.624890
F 43.440680 67.010693 3.624891
F 43.392773 54.093731 7.174839
F 43.392773 61.820769 7.174839
F 36.637578 55.377210 10.654899
F 36.637578 63.104248 10.654899
F 45.564391 55.375119 10.808061
F 45.564391 63.102158 10.808061
F 36.574356 57.952816 14.282639
F 36.574356 65.679855 14.282639
F 45.501284 57.954696 14.439276
F 45.501284 65.681735 14.439276
F 36.621934 57.952888 11.554154
F 36.621934 65.679927 11.554154
F 45.549294 57.954667 11.707451
F 45.549293 65.681706 11.707451
F 36.683433 55.379663 7.935471
F 36.683433 63.106701 7.935470
F 45.616450 55.375961 8.082526
F 45.616450 63.102999 8.082526
F 38.852484 54.089432 11.593032
F 38.852484 61.816470 11.593032
F 47.777007 54.081711 11.752397
F 47.777007 61.808748 11.752397
F 38.913996 59.243113 7.974285
F 38.913996 66.970152 7.974285
F 47.838548 59.255695 8.117493
F 47.838548 66.982734 8.117493
F 38.868154 59.240656 10.693853
F 38.868154 66.967695 10.693853
F 47.793492 59.248414 10.835791
F 47.793492 66.975453 10.835791
F 38.804934 54.089366 14.321616
F 38.804934 61.816404 14.321616
F 47.730451 54.081995 14.472534
F 47.730451 61.809032 14.472534
F 41.099065 55.377057 10.732661
F 41.099065 63.104096 10.732661
F 49.985057 55.395897 10.863456
F 49.985057 63.122937 10.863457
F 41.035945 57.952989 14.360611
F 41.035945 65.680028 14.360611
F 49.923818 57.934636 14.498889
F 49.923818 65.661676 14.498889
F 41.083484 57.953046 11.631893
F 41.083484 65.680085 11.631893
F 49.970784 57.935521 11.798852
F 49.970784 65.662560 11.798852
F 41.145641 55.379363 8.012718
F 41.145641 63.106402 8.012718
F 50.037560 55.395277 8.166735
F 50.037559 63.122316 8.166735
F 43.315211 54.089920 11.670281
F 43.315211 61.816958 11.670281
F 43.376487 59.242843 8.050729
F 43.376487 66.969882 8.050729
F 43.330705 59.240234 10.771491
F 43.330704 66.967274 10.771492
F 43.267572 54.089759 14.399598
F 43.267572 61.816797 14.399598
F 36.558495 55.377067 15.191325
F 36.558495 63.104106 15.191325
F 45.485237 55.375274 15.345548
F 45.485236 63.102312 15.345548
F 38.789083 59.240514 15.230208
F 38.789083 66.967553 15.230208
F 47.714586 59.247594 15.390430
F 47.714586 66.974633 15.390430
F 41.020074 55.376900 15.269035
F 41.020074 63.103938 15.269034
F 49.907454 55.395472 15.439553
F 49.907453 63.122511 15.439553
F 43.251761 59.240132 15.307683
F 43.251761 66.967171 15.307683
F 53.277789 55.355665 3.624977
F 53.277790 63.082704 3.624977
F 47.730451 69.536072 14.472534
F 47.777007 69.535788 11.752397
F 53.281030 57.988082 4.531986
F 53.281030 65.715122 4.531986
F 36.383244 55.377169 25.206338
F 36.383245 63.104208 25.206338
F 45.269535 55.384177 25.348688
F 45.269535 63.111216 25.348688
F 36.319652 57.952704 28.848364
F 36.319652 65.679743 28.848364
F 45.204650 57.945403 28.997230
F 45.204650 65.672442 28.997230
F 36.367342 57.952706 26.116939
F 36.367342 65.679745 26.116939
F 45.252958 57.944928 26.273428
F 45.252958 65.671967 26.273428
F 36.431302 55.377082 22.474873
F 36.431302 63.104120 22.474873
F 45.351188 55.376588 22.621892
F 45.351188 63.103626 22.621892
F 38.596688 54.088970 26.155923
F 38.596688 61.816008 26.155923
F 47.437792 54.075411 26.315911
F 47.437793 61.802449 26.315910
F 38.661801 59.240549 22.513636
F 38.661801 66.967588 22.513636
F 47.576861 59.250216 22.667366
F 47.576861 66.977256 22.667366
F 38.612518 59.240924 25.244962
F 38.612518 66.967963 25.244963
F 47.454916 59.255487 25.382040
F 47.454916 66.982526 25.382040
F 38.548903 54.088947 28.887091
F 38.548903 61.815985 28.887091
F 47.390748 54.075654 29.031362
F 47.390748 61.802692 29.031362
F 40.839653 55.378122 25.282932
F 40.839652 63.105161 25.282932
F 49.614220 55.392370 25.415504
F 49.614220 63.119409 25.415504
F 40.775870 57.951732 28.925363
F 40.775870 65.678771 28.925363
F 49.548776 57.931228 29.051608
F 49.548776 65.658267 29.051608
F 40.823760 57.951818 26.194966
F 40.823760 65.678857 26.194966
F 49.594650 57.927582 26.342314
F 49.594650 65.654621 26.342314
F 40.892077 55.377068 22.552156
F 40.892077 63.104106 22.552156
F 49.744283 55.408638 22.719921
F 49.744283 63.135678 22.719921
F 43.045557 54.086651 26.233608
F 43.045557 61.813689 26.233608
F 51.695548 54.024731 26.400690
F 51.695548 61.751770 26.400690
F 43.122914 59.240340 22.589338
F 43.122914 66.967379 22.589338
F 43.060847 59.243495 25.318821
F 43.060847 66.970535 25.318821
F 51.709438 59.271747 25.374568
F 51.709438 66.998786 25.374567
F 42.996638 54.086248 28.962146
F 42.996638 61.813286 28.962146
F 51.670144 54.049188 29.090257
F 51.670144 61.776226 29.090257
F 36.256113 55.377168 32.490383
F 36.256113 63.104207 32.490383
F 45.143339 55.383858 32.641990
F 45.143339 63.110897 32.641990
F 36.303756 55.377175 29.758971
F 36.303756 63.104214 29.758971
F 45.187899 55.384572 29.919421
F 45.187899 63.111610 29.919421
F 38.533018 59.240929 29.798041
F 38.533019 66.967968 29.798041
F 47.377006 59.253554 29.960495
F 47.377006 66.980593 29.960495
F 38.485449 59.240907 32.529164
F 38.485449 66.967946 32.529164
F 47.333602 59.253016 32.676393
F 47.333602 66.980055 32.676393
F 40.712602 55.378099 32.567594
F 40.712602 63.105138 32.567594
F 49.495395 55.397673 32.713345
F 49.495395 63.124711 32.713345
F 40.759930 55.378153 29.837371
F 40.759930 63.105192 29.837371
F 49.531192 55.401628 30.006588
F 49.531192 63.128667 30.006588
F 42.980880 59.243670 29.877426
F 42.980880 66.970709 29.877426
F 51.656444 59.270701 30.057345
F 51.656444 66.997740 30.057345
F 42.934107 59.243451 32.605318
F 42.934107 66.970490 32.605318
F 51.630117 59.270655 32.749248
F 51.630117 66.997694 32.749248
F 36.510821 55.377067 17.922536
F 36.510821 63.104106 17.922536
F 45.437029 55.375339 18.078726
F 45.437028 63.102377 18.078727
F 36.447212 57.952803 21.564404
F 36.447212 65.679842 21.564405
F 45.369826 57.954205 21.716738
F 45.369826 65.681244 21.716739
F 36.494935 57.952812 18.832890
F 36.494935 65.679851 18.832890
F 45.421570 57.954710 18.985170
F 45.421570 65.681749 18.985170
F 38.725501 54.089360 18.871739
F 38.725501 61.816398 18.871739
F 47.650241 54.081925 19.027782
F 47.650241 61.808963 19.027782
F 38.741393 59.240518 17.961503
F 38.741393 66.967558 17.961503
F 47.667047 59.247307 18.111745
F 47.667047 66.974346 18.111745
F 38.677555 54.089300 21.603259
F 38.677555 61.816338 21.603258
F 47.590140 54.079981 21.745835
F 47.590140 61.807019 21.745835
F 40.972265 55.376946 18.000370
F 40.972265 63.103985 18.000370
F 49.860493 55.395773 18.140473
F 49.860492 63.122812 18.140473
F 40.908160 57.952763 21.641850
F 40.908160 65.679802 21.641850
F 49.793469 57.944244 21.782854
F 49.793469 65.671284 21.782854
F 40.956489 57.952964 18.910452
F 40.956489 65.680003 18.910452
F 49.843553 57.935142 19.081563
F 49.843553 65.662181 19.081563
F 43.187886 54.089643 18.948361
F 43.187886 61.816681 18.948361
F 43.203810 59.240160 18.039235
F 43.203810 66.967199 18.039234
F 43.137190 54.088748 21.679115
F 43.137190 61.815786 21.679115
F 47.650241 69.536002 19.027782
F 47.590140 69.534058 21.745835
F 51.670144 69.503264 29.090257
F 51.695548 69.478808 26.400690
F 38.548903 69.543023 28.887091
F 38.596688 69.543047 26.155923
F 43.137190 69.542824 21.679115
F 47.437792 69.529488 26.315910
F 47.390748 69.529731 29.031362
F 43.045557 69.540728 26.233608
F 42.996638 69.540325 28.962146
F 36.001967 55.377135 47.058423
F 36.001967 63.104174 47.058423
F 44.904830 55.380671 47.212924
F 44.904830 63.107709 47.212924
F 35.986073 57.952743 47.968873
F 35.986073 65.679782 47.968873
F 44.888461 57.948965 48.128203
F 44.888461 65.676004 48.128203
F 36.049603 55.377144 44.326982
F 36.049603 63.104182 44.326982
F 44.947973 55.381730 44.486808
F 44.947973 63.108768 44.486808
F 38.215843 54.089109 48.007890
F 38.215843 61.816146 48.007890
F 47.095692 54.081758 48.172039
F 47.095692 61.808796 48.172039
F 38.279260 59.240805 44.366015
F 38.279260 66.967844 44.366015
F 47.150460 59.249659 44.531157
F 47.150460 66.976698 44.531157
F 38.231742 59.240771 47.097286
F 38.231742 66.967810 47.097286
F 47.112768 59.247398 47.252286
F 47.112768 66.974437 47.252286
F 40.460350 55.377634 47.136018
F 40.460350 63.104673 47.136019
F 49.305525 55.387984 47.293434
F 49.305525 63.115023 47.293434
F 40.444425 57.952249 48.047124
F 40.444425 65.679288 48.047124
F 49.288839 57.941677 48.218222
F 49.288839 65.668716 48.218222
F 40.507472 55.377747 44.405301
F 40.507472 63.104786 44.405301
F 49.335787 55.390516 44.578156
F 49.335787 63.117554 44.578156
F 42.669861 54.087724 48.086953
F 42.669861 61.814762 48.086953
F 51.470807 54.075647 48.259637
F 51.470807 61.802685 48.259637
F 42.731866 59.242487 44.445258
F 42.731866 66.969526 44.445258
F 51.507255 59.257636 44.620813
F 51.507255 66.984675 44.620813
F 42.685903 59.242133 47.174536
F 42.685903 66.969172 47.174536
F 51.483459 59.256018 47.329550
F 51.483459 66.983057 47.329550
F 36.192569 57.952718 36.132397
F 36.192569 65.679757 36.132397
F 45.083510 57.946791 36.284841
F 45.083510 65.673830 36.284841
F 36.240216 57.952710 33.400978
F 36.240216 65.679749 33.400978
F 45.127274 57.945981 33.561602
F 45.127274 65.673020 33.561602
F 38.469545 54.088973 33.440052
F 38.469545 61.816011 33.440051
F 47.316424 54.075696 33.606292
F 47.316424 61.802734 33.606292
F 38.422011 54.089004 36.171200
F 38.422011 61.816042 36.171200
F 47.277543 54.077969 36.322378
F 47.277543 61.805007 36.322378
F 40.649511 57.951887 36.209740
F 40.649511 65.678926 36.209740
F 49.447014 57.934883 36.362723
F 49.447014 65.661922 36.362723
F 40.696680 57.951782 33.479461
F 40.696680 65.678821 33.479461
F 49.477583 57.931985 33.655892
F 49.477584 65.659023 33.655892
F 42.917999 54.086415 33.519751
F 42.917999 61.813453 33.519751
F 51.616346 54.060991 33.702471
F 51.616346 61.788029 33.702470
F 42.871935 54.086738 36.247766
F 42.871935 61.813776 36.247766
F 51.593026 54.062931 36.397046
F 51.593026 61.789969 36.397045
F 36.129040 55.377152 39.774410
F 36.129040 63.104191 39.774410
F 45.023915 55.382300 39.927696
F 45.023915 63.109339 39.927696
F 36.065497 57.952735 43.416423
F 36.065497 65.679774 43.416423
F 44.964377 57.948398 43.570344
F 44.964378 65.675437 43.570344
F 36.113143 57.952726 40.684982
F 36.113143 65.679765 40.684982
F 45.007470 57.947322 40.845294
F 45.007470 65.674361 40.845294
F 36.176674 55.377161 37.042980
F 36.176674 63.104199 37.042980
F 45.067074 55.383362 37.203651
F 45.067074 63.110401 37.203651
F 38.342689 54.089040 40.724031
F 38.342689 61.816077 40.724031
F 47.205234 54.078683 40.890143
F 47.205235 61.805721 40.890143
F 38.406108 59.240874 37.082044
F 38.406108 66.967913 37.082044
F 47.260139 59.252755 37.248940
F 47.260139 66.979794 37.248940
F 38.358591 59.240841 39.813234
F 38.358592 66.967880 39.813234
F 47.222499 59.250415 39.966207
F 47.222499 66.977454 39.966207
F 38.295163 54.089073 43.455267
F 38.295163 61.816111 43.455267
F 47.167639 54.080977 43.609289
F 47.167639 61.808015 43.609289
F 40.586460 55.377873 39.851843
F 40.586460 63.104911 39.851844
F 49.399845 55.392594 40.006804
F 49.399845 63.119633 40.006804
F 40.523401 57.952126 43.493938
F 40.523401 65.679165 43.493939
F 49.352720 57.939598 43.650168
F 49.352719 65.666637 43.650168
F 40.570526 57.952012 40.763366
F 40.570526 65.679051 40.763367
F 49.382683 57.937028 40.937975
F 49.382683 65.664067 40.937975
F 40.633571 55.377986 37.121429
F 40.633571 63.105025 37.121429
F 49.429650 55.395184 37.297591
F 49.429650 63.122222 37.297591
F 42.793874 54.087058 40.803447
F 42.793874 61.814096 40.803447
F 51.543537 54.068639 40.982051
F 51.543537 61.795677 40.982051
F 42.855900 59.243139 37.161606
F 42.855900 66.970178 37.161607
F 51.579708 59.265073 37.343175
F 51.579708 66.992112 37.343175
F 42.809928 59.242804 39.890032
F 42.809928 66.969843 39.890032
F 51.556616 59.263154 40.041864
F 51.556616 66.990193 40.041864
F 42.747917 54.087411 43.532297
F 42.747917 61.814449 43.532298
F 51.520120 54.070391 43.685767
F 51.520120 61.797429 43.685767
F 51.520120 69.524468 43.685767
F 51.543537 69.522716 40.982051
F 38.295163 69.543150 43.455267
F 38.342689 69.543116 40.724031
F 51.593026 69.517008 36.397045
F 51.616346 69.515067 33.702470
F 38.422011 69.543081 36.171200
F 38.469545 69.543050 33.440052
F 51.470807 69.529724 48.259637
F 38.215843 69.543185 48.007890
F 47.095692 69.535834 48.172039
F 42.669861 69.541800 48.086953
F 42.747917 69.541488 43.532298
F 47.316424 69.529773 33.606292
F 47.277543 69.532045 36.322378
F 42.917999 69.540491 33.519751
F 42.871935 69.540815 36.247766
F 47.205234 69.532760 40.890143
F 42.793874 69.541135 40.803447
F 47.167639 69.535054 43.609289
F 35.938431 57.952750 50.700002
F 35.938431 65.679790 50.700002
F 44.845226 57.950004 50.855065
F 44.845227 65.677043 50.855065
F 38.168317 54.089141 50.738883
F 38.168317 61.816179 50.738883
F 47.057868 54.083985 50.894871
F 47.057868 61.811022 50.894871
F 40.397282 57.952360 50.777672
F 40.397282 65.679399 50.777672
F 49.258295 57.944185 50.936346
F 49.258295 65.671224 50.936346
F 42.623860 54.088076 50.816341
F 42.623860 61.815114 50.816341
F 51.446699 54.077135 50.972949
F 51.446699 61.804173 50.972949
F 35.875030 55.377043 54.337177
F 35.875030 63.104082 54.337177
F 44.785737 55.378969 54.492790
F 44.785737 63.106008 54.492790
F 35.813595 57.950158 57.955835
F 35.813595 65.677197 57.955835
F 44.728557 57.948912 58.112485
F 44.728557 65.675951 58.112485
F 35.859373 57.952618 55.236494
F 35.859374 65.679657 55.236494
F 44.769619 57.950402 55.394760
F 44.769619 65.677441 55.394760
F 35.922570 55.377125 51.608769
F 35.922570 63.104164 51.608769
F 44.828923 55.380105 51.767591
F 44.828924 63.107144 51.767591
F 38.089354 54.089033 55.275477
F 38.089354 61.816071 55.275477
F 46.986547 54.084761 55.438024
F 46.986547 61.811799 55.438024
F 38.152446 59.240735 51.647770
F 38.152446 66.967774 51.647770
F 47.040915 59.246581 51.810996
F 47.040916 66.973620 51.810996
F 38.105015 59.240629 54.376073
F 38.105015 66.967668 54.376073
F 47.003296 59.244247 54.533293
F 47.003296 66.971287 54.533293
F 38.043678 54.086594 57.994744
F 38.043678 61.813632 57.994744
F 46.951724 54.084948 58.153545
F 46.951724 61.811986 58.153545
F 40.334327 55.377332 54.414915
F 40.334327 63.104371 54.414915
F 49.211994 55.383115 54.575666
F 49.211994 63.110153 54.575667
F 40.273305 57.949961 58.033629
F 40.273305 65.677000 58.033629
F 49.169500 57.946919 58.198822
F 49.169500 65.673958 58.198822
F 40.318646 57.952333 55.314603
F 40.318646 65.679372 55.314603
F 49.195521 57.946212 55.484217
F 49.195521 65.673251 55.484217
F 40.381394 55.377512 51.686951
F 40.381394 63.104550 51.686951
F 49.241897 55.385878 51.856607
F 49.241897 63.112917 51.856607
F 42.546128 54.088235 55.354162
F 42.546128 61.815273 55.354162
F 51.399151 54.082312 55.527264
F 51.399151 61.809350 55.527264
F 42.607850 59.241829 51.726632
F 42.607850 66.968868 51.726632
F 51.434287 59.251027 51.897402
F 51.434287 66.978066 51.897402
F 42.561876 59.241416 54.453703
F 42.561875 66.968455 54.453703
F 51.411247 59.249614 54.613652
F 51.411247 66.976653 54.613652
F 42.502216 54.086237 58.072848
F 42.502216 61.813275 58.072848
F 51.384213 54.084289 58.241861
F 51.384213 61.811327 58.241861
F 35.779843 55.335578 61.537772
F 35.779843 63.062617 61.537772
F 44.710130 55.331185 61.707166
F 44.710130 63.058224 61.707166
F 44.928324 57.790124 65.238419
F 44.928324 65.517163 65.238419
F 35.769844 57.905404 62.387814
F 35.769844 65.632443 62.387814
F 44.687127 57.906527 62.549771
F 44.687127 65.633566 62.549772
F 35.798976 55.373521 58.831924
F 35.798976 63.100560 58.831924
F 44.714607 55.374136 58.993878
F 44.714607 63.101175 58.993878
F 37.999940 54.041856 62.426834
F 37.999940 61.768894 62.426834
F 46.928658 54.050144 62.670061
F 46.928658 61.777181 62.670061
F 38.029046 59.237086 58.870897
F 38.029045 66.964125 58.870897
F 46.935193 59.241635 59.037941
F 46.935193 66.968674 59.037941
F 38.009998 59.199122 61.576708
F 38.009998 66.926161 61.576708
F 46.923826 59.218286 61.751262
F 46.923826 66.945326 61.751262
F 38.211011 53.925092 65.109036
F 38.211010 61.652129 65.109035
F 47.381379 54.054631 65.383145
F 47.381379 61.781670 65.383144
F 40.239856 55.335848 61.615807
F 40.239856 63.062887 61.615807
F 49.148796 55.340564 61.788863
F 49.148796 63.067603 61.788863
F 40.441554 57.788563 65.148218
F 40.441555 65.515603 65.148218
F 49.381844 57.755562 65.332361
F 49.381844 65.482601 65.332361
F 40.229793 57.905304 62.465990
F 40.229793 65.632343 62.465990
F 49.139928 57.909108 62.648235
F 49.139928 65.636147 62.648234
F 40.258704 55.373697 58.909983
F 40.258704 63.100736 58.909983
F 49.152484 55.376434 59.082682
F 49.152484 63.103473 59.082681
F 42.459463 54.042372 62.509469
F 42.459463 61.769410 62.509468
F 51.363545 54.054972 62.714514
F 51.363545 61.782009 62.714513
F 42.487093 59.237593 58.949450
F 42.487093 66.964632 58.949450
F 51.369278 59.242455 59.126412
F 51.369278 66.969494 59.126412
F 42.469014 59.199758 61.655258
F 42.469014 66.926797 61.655258
F 51.364462 59.221906 61.830971
F 51.364462 66.948945 61.830971
F 42.716120 53.948696 65.203513
F 42.716112 61.675730 65.203510
F 51.580641 53.890127 65.397177
F 51.580641 61.617166 65.397178
F 51.580642 69.344204 65.397177
F 42.716119 69.402772 65.203512
F 51.363545 69.509048 62.714514
F 47.381379 69.508709 65.383144
F 42.459463 69.496449 62.509469
F 46.928658 69.504220 62.670061
F 38.211011 69.379169 65.109036
F 51.384213 69.538366 58.241861
F 51.399151 69.536389 55.527264
F 38.043678 69.540671 57.994744
F 37.999940 69.495933 62.426834
F 35.979930 65.515234 65.069771
F 35.979929 57.788194 65.069771
F 38.089354 69.543109 55.275477
F 51.446699 69.531212 50.972949
F 38.168317 69.543217 50.738883
F 47.057868 69.538061 50.894871
F 42.623860 69.542153 50.816341
F 46.986547 69.538838 55.438024
F 46.951724 69.539025 58.153545
F 42.546128 69.542312 55.354162
F 42.502216 69.540314 58.072848
F 62.442681 1.286384 3.638641
F 62.442681 9.013421 3.638641
F 62.442681 16.740459 3.638641
F 71.371389 1.287834 3.636920
F 71.371389 9.014870 3.636920
F 71.371389 16.741909 3.636920
F 62.448130 3.863628 7.279284
F 62.448130 11.590665 7.279284
F 71.371392 3.863519 7.279479
F 71.371392 11.590556 7.279479
F 62.442985 3.864848 4.546734
F 62.442985 11.591884 4.546734
F 71.371390 3.863521 4.547555
F 71.371390 11.590557 4.547555
F 62.452456 1.288841 0.906432
F 62.452456 9.015877 0.906432
F 62.452456 16.742916 0.906432
F 71.371419 1.287841 0.904999
F 71.371419 9.014878 0.904999
F 71.371419 16.741916 0.904999
F 55.635599 7.746395 4.521771
F 55.635599 15.473433 4.521770
F 69.140757 12.878384 15.475235
F 64.677835 7.727427 4.547384
F 64.677835 15.454465 4.547384
F 69.140757 5.151347 15.475235
F 55.760898 5.152222 0.928467
F 55.760898 12.879259 0.928467
F 64.679740 5.151365 0.905139
F 64.679740 12.878403 0.905139
F 55.640796 5.138028 3.659541
F 55.640796 12.865065 3.659541
F 64.677900 5.150968 3.637241
F 64.677900 12.878006 3.637242
F 55.748501 7.722386 7.253799
F 55.748501 15.449424 7.253799
F 60.215980 12.877969 15.474445
F 64.679062 7.727149 7.279538
F 64.679062 15.454187 7.279538
F 60.215980 5.150932 15.474446
F 57.937601 1.279359 3.650747
F 57.937601 9.006396 3.650747
F 57.937601 16.733434 3.650747
F 66.909757 1.287734 3.637021
F 66.909758 9.014771 3.637021
F 66.909757 16.741810 3.637021
F 57.984932 3.865231 7.277605
F 57.984932 11.592268 7.277605
F 66.910057 3.863549 7.279492
F 66.910057 11.590586 7.279492
F 57.937158 3.874713 4.541311
F 57.937158 11.601750 4.541311
F 66.909792 3.863613 4.547505
F 66.909792 11.590649 4.547505
F 58.009415 1.295477 0.917825
F 58.009415 9.022514 0.917825
F 58.009415 16.749552 0.917825
F 66.910512 1.287906 0.905082
F 66.910512 9.014942 0.905082
F 66.910512 16.741981 0.905082
F 60.199444 7.730900 4.545531
F 60.199444 15.457938 4.545531
F 66.910052 16.741880 15.475215
F 69.140711 7.727055 4.547549
F 69.140711 15.454093 4.547549
F 69.140711 0.000019 4.547549
F 60.220712 5.152927 0.908250
F 60.220712 12.879964 0.908249
F 69.140793 5.151354 0.904998
F 69.140793 12.878392 0.904998
F 60.199700 5.147669 3.641445
F 60.199700 12.874706 3.641445
F 69.140715 5.151337 3.636930
F 69.140715 12.878374 3.636930
F 60.215017 7.727671 7.279031
F 60.215017 15.454709 7.279031
F 66.910052 9.014842 15.475215
F 69.140756 7.727044 7.279484
F 69.140756 15.454082 7.279484
F 69.140756 0.000008 7.279484
F 62.447972 1.287679 10.922023
F 62.447972 9.014715 10.922023
F 62.447972 16.741754 10.922024
F 71.371398 1.287836 10.922041
F 71.371398 9.014872 10.922041
F 71.371398 16.741911 10.922041
F 62.447841 3.863709 14.564688
F 62.447841 11.590746 14.564688
F 71.371391 3.863519 14.564602
F 71.371391 11.590556 14.564602
F 62.447899 3.863695 11.832556
F 62.447899 11.590732 11.832556
F 71.371397 3.863519 11.832678
F 71.371397 11.590556 11.832678
F 62.447470 1.287573 8.189652
F 62.447470 9.014610 8.189652
F 62.447470 16.741648 8.189652
F 71.371392 1.287835 8.190116
F 71.371392 9.014872 8.190116
F 71.371392 16.741910 8.190116
F 55.754947 7.719170 11.838131
F 55.754947 15.446208 11.838130
F 66.910052 1.287805 15.475215
F 64.679190 7.727125 11.832609
F 64.679190 15.454163 11.832609
F 57.982564 16.740243 15.471892
F 55.762158 5.166208 8.186661
F 55.762158 12.893245 8.186661
F 64.679183 5.151255 8.190000
F 64.679183 12.878292 8.190000
F 55.753965 5.159493 10.913019
F 55.753965 12.886530 10.913019
F 64.679164 5.151257 10.922088
F 64.679164 12.878294 10.922088
F 55.752524 7.719983 14.560249
F 55.752524 15.447021 14.560249
F 57.982564 9.013204 15.471892
F 64.679152 7.727133 14.564655
F 64.679152 15.454171 14.564655
F 57.982564 1.286168 15.471892
F 57.982467 1.285833 10.920640
F 57.982467 9.012869 10.920640
F 57.982467 16.739908 10.920640
F 66.910073 1.287809 10.922055
F 66.910073 9.014845 10.922055
F 66.910073 16.741884 10.922056
F 57.982376 3.865421 14.565076
F 57.982376 11.592457 14.565076
F 66.910048 3.863550 14.564621
F 66.910048 11.590587 14.564622
F 57.982250 3.865135 11.830640
F 57.982250 11.592172 11.830640
F 66.910061 3.863549 11.832658
F 66.910061 11.590586 11.832658
F 57.978496 1.284720 8.183420
F 57.978496 9.011757 8.183420
F 57.978496 16.738795 8.183420
F 66.910036 1.287802 8.190083
F 66.910036 9.014838 8.190083
F 66.910036 16.741877 8.190083
F 60.216062 7.727527 11.832032
F 60.216062 15.454565 11.832032
F 64.679134 12.878293 15.475149
F 69.140767 7.727043 11.832674
F 69.140768 15.454081 11.832674
F 69.140767 0.000006 11.832674
F 60.216979 5.151113 8.189185
F 60.216979 12.878151 8.189185
F 69.140757 5.151347 8.190111
F 69.140757 12.878384 8.190110
F 60.216137 5.150875 10.922066
F 60.216137 12.877912 10.922066
F 69.140764 5.151347 10.922044
F 69.140764 12.878385 10.922044
F 60.216162 7.727397 14.564516
F 60.216162 15.454435 14.564516
F 64.679134 5.151255 15.475149
F 69.140758 7.727044 14.564606
F 69.140758 15.454082 14.564606
F 69.140758 0.000007 14.564606
F 62.447869 1.287656 15.474958
F 62.447869 9.014693 15.474958
F 62.447869 16.741731 15.474958
F 71.371392 1.287835 15.475240
F 71.371392 9.014872 15.475240
F 71.371392 16.741910 15.475240
F 55.752703 5.158072 15.477041
F 55.752703 12.885110 15.477041
F 53.602701 1.253549 0.904969
F 53.602701 8.980585 0.904969
F 53.602701 16.707624 0.904969
F 53.558441 16.760072 15.489719
F 53.564100 1.306970 10.906503
F 53.561141 11.573102 11.847071
F 53.568249 1.303429 8.206183
F 53.568249 9.030464 8.206183
F 53.561140 3.846066 11.847071
F 53.558441 9.033033 15.489719
F 53.593486 11.557107 7.243117
F 53.593486 3.830072 7.243117
F 53.558920 11.572231 14.548516
F 53.558919 3.845195 14.548516
F 53.558441 1.305997 15.489719
F 53.564100 16.761045 10.906503
F 53.568250 16.757504 8.206183
F 53.564100 9.034006 10.906503
F 55.635598 0.019358 4.521771
F 64.677835 0.000391 4.547384
F 64.679062 0.000112 7.279538
F 60.199444 0.003863 4.545531
F 60.215017 0.000634 7.279031
F 64.679190 0.000089 11.832609
F 64.679152 0.000097 14.564655
F 60.216062 0.000490 11.832032
F 60.216162 0.000361 14.564516
F 57.990154 3.867485 0.003290
F 57.990155 11.594522 0.003290
F 62.462360 1.290645 25.488578
F 62.462360 9.017681 25.488578
F 62.462360 16.744720 25.488578
F 71.371472 1.287853 25.492273
F 71.371472 9.014889 25.492273
F 71.371472 16.741928 25.492273
F 62.463129 3.860521 29.132386
F 62.463129 11.587558 29.132386
F 71.371466 3.863502 29.134837
F 71.371466 11.590539 29.134837
F 62.462385 3.860749 26.403598
F 62.462385 11.587786 26.403598
F 71.371474 3.863501 26.402934
F 71.371474 11.590538 26.402934
F 62.450120 1.288168 22.758685
F 62.450120 9.015205 22.758685
F 62.450120 16.742243 22.758685
F 71.371398 1.287837 22.760361
F 71.371398 9.014873 22.760361
F 71.371398 16.741912 22.760361
F 55.905026 7.705507 26.398160
F 55.905026 15.432545 26.398160
F 53.601627 9.047356 22.730980
F 64.683999 7.726031 26.403280
F 64.683999 15.453069 26.403279
F 53.558253 9.034368 18.190697
F 55.771899 5.162872 22.738753
F 55.771899 12.889910 22.738753
F 64.679628 5.151382 22.759832
F 64.679628 12.878420 22.759832
F 55.909799 5.173675 25.448410
F 55.909799 12.900712 25.448410
F 64.684228 5.152400 25.491061
F 64.684228 12.879438 25.491061
F 55.911134 7.705115 29.108602
F 55.911134 15.432153 29.108602
F 53.601627 1.320320 22.730980
F 64.684265 7.725969 29.134038
F 64.684265 15.453007 29.134038
F 69.140796 15.454073 21.849706
F 58.064251 1.301385 25.465446
F 58.064251 9.028421 25.465446
F 58.064251 16.755460 25.465446
F 66.911491 1.288137 25.491975
F 66.911491 9.015173 25.491975
F 66.911491 16.742212 25.491975
F 58.067602 3.849927 29.121139
F 58.067602 11.576963 29.121139
F 66.911531 3.863202 29.134622
F 66.911531 11.590239 29.134622
F 58.064624 3.849842 26.402483
F 58.064624 11.576878 26.402483
F 66.911516 3.863207 26.403054
F 66.911516 11.590244 26.403053
F 57.996352 1.288669 22.742559
F 57.996352 9.015706 22.742559
F 57.996352 16.742744 22.742559
F 66.910220 1.287850 22.760257
F 66.910220 9.014886 22.760257
F 66.910220 16.741925 22.760256
F 60.251798 7.720653 26.403348
F 60.251798 15.447691 26.403348
F 69.140796 7.727035 21.849705
F 69.141114 7.726961 26.402959
F 69.141114 15.453999 26.402959
F 53.558254 16.761407 18.190697
F 60.220443 5.151559 22.754262
F 60.220443 12.878596 22.754262
F 69.140777 5.151352 22.760340
F 69.140777 12.878390 22.760340
F 60.253852 5.158542 25.481353
F 60.253851 12.885580 25.481353
F 69.141132 5.151434 25.492212
F 69.141132 12.878471 25.492212
F 60.254797 7.719837 29.128105
F 60.254797 15.446875 29.128105
F 60.223397 15.452677 21.844464
F 69.141114 7.726960 29.134795
F 69.141114 15.453998 29.134795
F 53.560909 3.868102 21.823923
F 62.462132 1.290662 32.775742
F 62.462132 9.017698 32.775742
F 62.462132 16.744737 32.775743
F 71.371464 1.287851 32.777400
F 71.371465 9.014887 32.777400
F 71.371465 16.741926 32.777400
F 62.462970 1.290813 30.047444
F 62.462970 9.017850 30.047444
F 62.462970 16.744888 30.047444
F 71.371465 1.287852 30.045498
F 71.371466 9.014889 30.045498
F 71.371466 16.741927 30.045498
F 55.909149 5.173976 30.060357
F 55.909149 12.901013 30.060357
F 64.684288 5.152432 30.046219
F 64.684288 12.879470 30.046219
F 55.899517 5.171542 32.768223
F 55.899517 12.898580 32.768223
F 64.683934 5.152358 32.776818
F 64.683934 12.879395 32.776818
F 58.062193 1.300350 32.770473
F 58.062193 9.027386 32.770473
F 58.062193 16.754425 32.770473
F 66.911419 1.288127 32.777234
F 66.911419 9.015164 32.777234
F 66.911419 16.742202 32.777234
F 58.066797 1.301520 30.054160
F 58.066797 9.028556 30.054160
F 58.066796 16.755595 30.054160
F 66.911516 1.288150 30.045700
F 66.911516 9.015186 30.045700
F 66.911516 16.742225 30.045700
F 60.254741 5.158644 30.050301
F 60.254741 12.885682 30.050301
F 69.141117 5.151432 30.045541
F 69.141117 12.878469 30.045541
F 60.252466 5.158089 32.773608
F 60.252466 12.885126 32.773608
F 69.141091 5.151424 32.777367
F 69.141091 12.878462 32.777367
F 62.448410 1.287782 18.206842
F 62.448410 9.014818 18.206842
F 62.448410 16.741857 18.206842
F 71.371398 1.287835 18.207163
F 71.371398 9.014872 18.207163
F 71.371398 16.741910 18.207163
F 62.449895 3.863163 21.848161
F 62.449895 11.590200 21.848161
F 71.371395 3.863519 21.849722
F 71.371395 11.590555 21.849722
F 62.448084 3.863626 19.116989
F 62.448084 11.590662 19.116989
F 71.371397 3.863519 19.117801
F 71.371397 11.590556 19.117801
F 55.756294 7.719693 19.105240
F 55.756295 15.446730 19.105240
F 60.223397 7.725639 21.844464
F 64.679261 7.727099 19.117582
F 64.679261 15.454137 19.117581
F 69.140765 12.878385 18.207166
F 55.754449 5.156888 18.197329
F 55.754449 12.883926 18.197329
F 64.679240 5.151277 18.207142
F 64.679240 12.878314 18.207142
F 55.779555 7.717799 21.818958
F 55.779555 15.444837 21.818958
F 69.140765 5.151347 18.207165
F 64.679919 7.726952 21.849304
F 64.679919 15.453990 21.849304
F 60.217042 12.878181 18.206186
F 57.985790 1.286879 18.204165
F 57.985790 9.013915 18.204165
F 57.985790 16.740954 18.204165
F 66.910088 1.287812 18.207164
F 66.910088 9.014848 18.207164
F 66.910088 16.741887 18.207164
F 57.993241 3.863562 21.838654
F 57.993241 11.590599 21.838654
F 66.910189 3.863516 21.849633
F 66.910189 11.590553 21.849633
F 57.983628 3.865075 19.109802
F 57.983628 11.592111 19.109802
F 66.910068 3.863544 19.117750
F 66.910068 11.590581 19.117750
F 60.217117 7.727212 19.114892
F 60.217117 15.454249 19.114891
F 60.217042 5.151143 18.206186
F 69.140768 7.727043 19.117792
F 69.140768 15.454080 19.117792
F 69.140768 0.000006 19.117792
F 53.783963 1.316945 25.418427
F 53.783963 9.043981 25.418427
F 53.786630 16.776594 30.073388
F 53.786630 9.049555 30.073388
F 53.786630 1.322519 30.073388
F 53.765191 16.772875 32.766303
F 53.765191 9.045837 32.766303
F 53.765191 1.318800 32.766303
F 53.783963 16.771020 25.418428
F 53.787344 3.827064 29.095001
F 53.787344 11.554101 29.095001
F 53.793937 11.542958 26.397420
F 53.793937 3.815922 26.397420
F 53.557124 11.577289 19.123559
F 53.601628 16.774395 22.730980
F 53.558253 1.307332 18.190697
F 53.557124 3.850253 19.123559
F 53.560910 11.595137 21.823922
F 64.679261 0.000063 19.117582
F 60.217117 0.000175 19.114892
F 62.456006 1.289352 47.347080
F 62.456006 9.016389 47.347080
F 62.456006 16.743427 47.347080
F 71.371435 1.287844 47.347652
F 71.371435 9.014881 47.347652
F 71.371435 16.741919 47.347652
F 62.456120 3.861980 48.259739
F 62.456120 11.589016 48.259739
F 71.371435 3.863510 48.258301
F 71.371435 11.590547 48.258301
F 62.457672 1.289706 44.617405
F 62.457671 9.016743 44.617405
F 62.457671 16.743781 44.617405
F 71.371438 1.287846 44.615740
F 71.371438 9.014882 44.615740
F 71.371438 16.741921 44.615740
F 55.835885 7.715934 48.275385
F 55.835885 15.442972 48.275385
F 53.711127 9.037396 40.060661
F 64.681912 7.726505 48.258756
F 64.681912 15.453543 48.258755
F 53.711127 16.764434 40.060661
F 55.852441 5.164772 44.635026
F 55.852441 12.891810 44.635026
F 64.682423 5.152004 44.616275
F 64.682423 12.879041 44.616275
F 55.835326 5.162239 47.350422
F 55.835326 12.889277 47.350422
F 64.681891 5.151890 47.347410
F 64.681891 12.878928 47.347410
F 58.028468 1.294618 47.347550
F 58.028468 9.021655 47.347550
F 58.028468 16.748693 47.347550
F 66.910835 1.287990 47.347578
F 66.910835 9.015027 47.347578
F 66.910835 16.742065 47.347578
F 58.029495 3.856009 48.267531
F 58.029495 11.583046 48.267531
F 66.910840 3.863365 48.258421
F 66.910840 11.590402 48.258420
F 58.038254 1.296879 44.626175
F 58.038254 9.023915 44.626175
F 58.038254 16.750954 44.626175
F 66.910982 1.288024 44.615882
F 66.910982 9.015060 44.615882
F 66.910982 16.742099 44.615882
F 60.237142 7.723219 48.262258
F 60.237142 15.450257 48.262258
F 69.140980 15.454029 43.705069
F 69.140951 7.726999 48.258324
F 69.140951 15.454037 48.258324
F 53.684015 3.844647 43.704649
F 60.241179 5.155986 44.620272
F 60.241179 12.883024 44.620272
F 69.140981 5.151400 44.615768
F 69.140981 12.878437 44.615768
F 60.236750 5.154928 47.346734
F 60.236750 12.881966 47.346734
F 69.140950 5.151391 47.347636
F 69.140950 12.878429 47.347636
F 62.460686 3.860995 36.418705
F 62.460686 11.588031 36.418706
F 71.371451 3.863505 36.419963
F 71.371451 11.590542 36.419963
F 62.462208 3.860684 33.690278
F 62.462208 11.587721 33.690278
F 71.371464 3.863504 33.688059
F 71.371464 11.590540 33.688059
F 55.901007 7.706087 33.711430
F 55.901006 15.433125 33.711430
F 53.684015 11.571684 43.704650
F 64.683950 7.726040 33.688801
F 64.683950 15.453078 33.688801
F 69.140980 7.726991 43.705069
F 55.884561 7.709121 36.418634
F 55.884561 15.436159 36.418634
F 53.707797 3.842892 41.000933
F 64.683439 7.726143 36.419483
F 64.683439 15.453181 36.419483
F 60.240771 15.449692 43.703659
F 58.054434 3.852259 36.416425
F 58.054434 11.579296 36.416425
F 66.911271 3.863260 36.419823
F 66.911272 11.590297 36.419823
F 58.062802 3.850185 33.700053
F 58.062802 11.577221 33.700052
F 66.911423 3.863228 33.688263
F 66.911423 11.590265 33.688263
F 60.252719 7.720151 33.693701
F 60.252719 15.447189 33.693701
F 60.240771 7.722654 43.703659
F 69.141093 7.726966 33.688099
F 69.141093 15.454004 33.688099
F 53.707797 11.569928 41.000933
F 60.248824 7.721035 36.417254
F 60.248824 15.448073 36.417254
F 69.141020 12.878445 40.062502
F 69.141051 7.726975 36.419934
F 69.141051 15.454012 36.419935
F 53.735118 1.312209 37.361985
F 62.459133 1.290024 40.061512
F 62.459133 9.017061 40.061512
F 62.459133 16.744099 40.061512
F 71.371450 1.287848 40.062526
F 71.371450 9.014884 40.062526
F 71.371450 16.741923 40.062526
F 62.457557 3.861668 43.704301
F 62.457557 11.588704 43.704301
F 71.371437 3.863509 43.705089
F 71.371437 11.590545 43.705089
F 62.459242 3.861315 40.975065
F 62.459242 11.588351 40.975065
F 71.371449 3.863507 40.973180
F 71.371449 11.590544 40.973180
F 62.460786 1.290365 37.332706
F 62.460786 9.017401 37.332706
F 62.460786 16.744440 37.332706
F 71.371452 1.287849 37.330619
F 71.371452 9.014886 37.330619
F 71.371452 16.741924 37.330619
F 55.869091 7.711287 40.994584
F 55.869091 15.438325 40.994583
F 53.735118 9.039246 37.361985
F 64.682950 7.726268 40.973793
F 64.682950 15.453306 40.973793
F 69.141020 5.151408 40.062501
F 55.885696 5.169496 37.353972
F 55.885696 12.896534 37.353972
F 64.683464 5.152242 37.331309
F 64.683464 12.879279 37.331309
F 55.868191 5.166859 40.063272
F 55.868190 12.893896 40.063272
F 64.682926 5.152129 40.062130
F 64.682926 12.879166 40.062130
F 55.851707 7.713854 43.706884
F 55.851706 15.440892 43.706884
F 53.711127 1.310359 40.060661
F 64.682402 7.726382 43.704771
F 64.682402 15.453420 43.704771
F 60.244825 12.883592 40.060530
F 58.045901 1.297633 40.060647
F 58.045901 9.024670 40.060647
F 58.045901 16.751708 40.060647
F 66.911129 1.288060 40.062409
F 66.911129 9.015096 40.062409
F 66.911129 16.742135 40.062409
F 58.037167 3.855233 43.704146
F 58.037167 11.582270 43.704146
F 66.910975 3.863330 43.704993
F 66.910975 11.590367 43.704993
F 58.047044 3.852937 40.984760
F 58.047044 11.579974 40.984760
F 66.911134 3.863296 40.973344
F 66.911134 11.590333 40.973344
F 58.055640 1.299963 37.343107
F 58.055640 9.027000 37.343107
F 58.055640 16.754038 37.343107
F 66.911276 1.288093 37.330805
F 66.911276 9.015130 37.330805
F 66.911276 16.742168 37.330805
F 60.245252 7.721578 40.978271
F 60.245252 15.448616 40.978271
F 60.244825 5.156555 40.060530
F 69.141022 7.726983 40.973212
F 69.141022 15.454021 40.973212
F 53.657094 1.303238 47.348521
F 60.249206 5.157607 37.336154
F 60.249206 12.884645 37.336154
F 69.141052 5.151417 37.330656
F 69.141052 12.878454 37.330656
F 53.735118 16.766284 37.361985
F 53.762476 11.562088 33.721839
F 53.762476 3.835051 33.721839
F 53.738375 11.564184 36.416119
F 53.738375 3.837148 36.416119
F 53.680560 16.758931 44.639780
F 53.680560 9.031892 44.639780
F 53.680560 1.304856 44.639780
F 53.653521 11.576944 48.278708
F 53.653521 3.849907 48.278708
F 53.657094 16.757313 47.348521
F 53.657094 9.030275 47.348521
F 62.454469 3.862333 50.989850
F 62.454469 11.589369 50.989850
F 71.371422 3.863512 50.990214
F 71.371423 11.590549 50.990214
F 55.819220 7.718433 50.993732
F 55.819219 15.445470 50.993732
F 53.581936 9.025002 61.892972
F 64.681381 7.726617 50.990045
F 64.681381 15.453655 50.990045
F 53.589956 3.855735 58.265717
F 58.019922 3.858194 50.990831
F 58.019922 11.585231 50.990831
F 66.910686 3.863398 50.990161
F 66.910686 11.590435 50.990161
F 60.232796 7.724246 50.989774
F 60.232796 15.451284 50.989774
F 69.140877 15.454053 65.560454
F 69.140911 7.727008 50.990203
F 69.140911 15.454045 50.990203
F 53.581936 16.752041 61.892973
F 62.453013 1.288713 54.632596
F 62.453013 9.015749 54.632596
F 62.453013 16.742788 54.632596
F 71.371422 1.287841 54.632777
F 71.371422 9.014877 54.632777
F 71.371422 16.741916 54.632777
F 62.451538 3.862993 58.275392
F 62.451538 11.590030 58.275392
F 71.371409 3.863515 58.275339
F 71.371409 11.590552 58.275339
F 62.453101 3.862626 55.544428
F 62.453101 11.589663 55.544428
F 71.371421 3.863514 55.543422
F 71.371421 11.590550 55.543422
F 62.454588 1.289050 51.902067
F 62.454588 9.016086 51.902067
F 62.454588 16.743125 51.902067
F 71.371424 1.287843 51.900861
F 71.371424 9.014879 51.900861
F 71.371424 16.741918 51.900861
F 55.804151 7.720136 55.554012
F 55.804151 15.447174 55.554012
F 53.611820 3.801543 65.526166
F 64.680918 7.726732 55.543713
F 64.680918 15.453770 55.543713
F 69.140877 7.727015 65.560454
F 55.819609 5.160217 51.915131
F 55.819609 12.887254 51.915131
F 64.681398 5.151769 51.901238
F 64.681398 12.878807 51.901237
F 55.804615 5.158083 54.635768
F 55.804615 12.885121 54.635768
F 64.680891 5.151658 54.632681
F 64.680891 12.878696 54.632681
F 55.792778 7.721053 58.276495
F 55.792778 15.448091 58.276495
F 53.611821 11.528578 65.526166
F 64.680463 7.726827 58.275287
F 64.680463 15.453865 58.275287
F 60.226406 15.453784 65.561778
F 58.011804 1.291858 54.633908
F 58.011804 9.018895 54.633908
F 58.011804 16.745933 54.633908
F 66.910555 1.287924 54.632742
F 66.910555 9.014960 54.632742
F 66.910555 16.741999 54.632743
F 58.004383 3.861009 58.276839
F 58.004383 11.588045 58.276840
F 66.910412 3.863464 58.275326
F 66.910412 11.590500 58.275326
F 58.012492 3.858988 55.550036
F 58.012492 11.586025 55.550036
F 66.910558 3.863432 55.543498
F 66.910558 11.590468 55.543498
F 58.020827 1.293844 51.908788
F 58.020827 9.020881 51.908788
F 58.020827 16.747919 51.908788
F 66.910693 1.287956 51.900959
F 66.910693 9.014992 51.900959
F 66.910693 16.742031 51.900958
F 60.229355 7.724759 55.546127
F 60.229355 15.451797 55.546127
F 60.226406 7.726746 65.561778
F 69.140884 7.727015 55.543436
F 69.140884 15.454053 55.543435
F 53.551386 3.859987 62.812080
F 60.233156 5.154371 51.904240
F 60.233156 12.881409 51.904240
F 69.140911 5.151383 51.900880
F 69.140911 12.878420 51.900880
F 60.228998 5.153374 54.632762
F 60.228998 12.880411 54.632762
F 69.140883 5.151375 54.632769
F 69.140883 12.878413 54.632769
F 60.225787 7.725545 58.275536
F 60.225787 15.452583 58.275536
F 69.140814 12.878397 61.917903
F 69.140849 7.727022 58.275334
F 69.140849 15.454060 58.275334
F 53.551386 11.587024 62.812079
F 62.450710 1.288226 61.917849
F 62.450710 9.015263 61.917849
F 62.450710 16.742301 61.917849
F 71.371411 1.287838 61.917900
F 71.371411 9.014875 61.917900
F 71.371411 16.741914 61.917900
F 62.449302 3.863662 65.561017
F 62.449302 11.590699 65.561017
F 71.371398 3.863518 65.560465
F 71.371398 11.590554 65.560465
F 62.450081 3.863253 62.829133
F 62.450081 11.590290 62.829133
F 71.371408 3.863517 62.828543
F 71.371408 11.590553 62.828543
F 62.451801 1.288463 59.186653
F 62.451801 9.015499 59.186653
F 62.451801 16.742538 59.186653
F 71.371411 1.287840 59.185982
F 71.371411 9.014876 59.185982
F 71.371411 16.741915 59.185982
F 55.782600 7.722852 62.831432
F 55.782600 15.449890 62.831432
F 53.581936 1.297966 61.892972
F 64.680142 7.726910 62.828643
F 64.680142 15.453948 62.828643
F 69.140814 5.151359 61.917902
F 55.790179 5.156275 59.193786
F 55.790179 12.883312 59.193786
F 64.680429 5.151548 59.186209
F 64.680429 12.878586 59.186209
F 55.776066 5.153681 61.918659
F 55.776066 12.880718 61.918659
F 64.679875 5.151417 61.917940
F 64.679875 12.878454 61.917940
F 55.814652 7.709616 65.560556
F 55.814652 15.436654 65.560556
F 60.221031 12.878682 61.919149
F 64.680636 7.726784 65.560421
F 64.680636 15.453822 65.560421
F 60.221031 5.151645 61.919149
F 58.000327 1.290952 61.918368
F 58.000327 9.017988 61.918368
F 58.000327 16.745027 61.918368
F 66.910339 1.287876 61.917879
F 66.910339 9.014912 61.917879
F 66.910339 16.741951 61.917879
F 53.589956 11.582771 58.265717
F 53.581975 16.748316 59.176944
F 66.910209 3.863506 65.560487
F 66.910209 11.590543 65.560487
F 57.995551 3.862123 62.835936
F 57.995551 11.589159 62.835936
F 66.910270 3.863499 62.828573
F 66.910270 11.590535 62.828573
F 58.005332 1.291336 59.190337
F 58.005332 9.018372 59.190337
F 58.005332 16.745411 59.190337
F 66.910431 1.287894 59.186030
F 66.910431 9.014931 59.186030
F 66.910431 16.741970 59.186030
F 60.223467 7.725980 62.830327
F 60.223467 15.453017 62.830327
F 69.140846 12.878405 59.185992
F 69.140831 7.727029 62.828546
F 69.140831 15.454067 62.828546
F 53.581975 1.294241 59.176944
F 60.225671 5.152900 59.188523
F 60.225671 12.879937 59.188523
F 69.140846 5.151368 59.185992
F 53.626910 16.752273 51.916764
F 53.626910 9.025235 51.916764
F 53.626910 1.298198 51.916764
F 53.602315 11.582881 55.549320
F 53.602315 3.855845 55.549321
F 53.630516 3.851404 50.992085
F 53.630516 11.578441 50.992086
F 53.606001 16.750747 54.633326
F 53.606001 9.023709 54.633326
F 53.606001 1.296672 54.633326
F 53.581975 9.021277 59.176944
F 62.442681 24.467497 3.638641
F 62.442681 32.194534 3.638641
F 71.371389 24.468946 3.636920
F 71.371389 32.195983 3.636920
F 62.448130 27.044741 7.279284
F 53.593486 27.011184 7.243117
F 62.448130 19.317704 7.279284
F 71.371392 27.044632 7.279479
F 71.371392 34.771669 7.279479
F 71.371392 19.317595 7.279479
F 62.442984 27.045960 4.546734
F 53.593486 34.738220 7.243117
F 62.442984 19.318923 4.546734
F 71.371390 27.044634 4.547555
F 53.593486 19.284147 7.243117
F 71.371390 19.317596 4.547555
F 62.452456 24.469954 0.906432
F 62.452456 32.196990 0.906432
F 71.371419 24.468954 0.904999
F 71.371419 32.195991 0.904999
F 55.635599 30.927508 4.521771
F 55.635598 23.200471 4.521771
F 64.677834 30.908540 4.547384
F 64.677835 23.181504 4.547384
F 55.760898 28.333334 0.928467
F 55.760898 20.606298 0.928467
F 64.679740 28.332478 0.905139
F 64.679740 20.605441 0.905139
F 55.640796 28.319141 3.659541
F 55.640796 20.592104 3.659541
F 64.677900 28.332081 3.637241
F 64.677900 20.605045 3.637242
F 55.748501 30.903499 7.253799
F 55.748501 23.176462 7.253799
F 64.679062 30.908262 7.279538
F 64.679062 23.181225 7.279538
F 57.937601 24.460472 3.650747
F 57.937601 32.187509 3.650747
F 66.909757 24.468847 3.637021
F 66.909757 32.195884 3.637021
F 57.984932 27.046344 7.277605
F 53.602701 32.161697 0.904969
F 57.984932 19.319307 7.277605
F 66.910057 27.044662 7.279492
F 53.561141 34.754215 11.847071
F 66.910057 19.317625 7.279492
F 57.937158 27.055826 4.541311
F 53.602701 24.434662 0.904969
F 57.937158 19.328789 4.541311
F 66.909792 27.044725 4.547505
F 53.561141 19.300141 11.847071
F 66.909792 19.317688 4.547505
F 58.009415 24.476590 0.917825
F 58.009415 32.203626 0.917825
F 66.910512 24.469019 0.905082
F 66.910512 32.196055 0.905082
F 60.199444 30.912013 4.545531
F 60.199444 23.184976 4.545531
F 69.140711 30.908168 4.547549
F 69.140711 23.181132 4.547549
F 60.220712 28.334040 0.908250
F 60.220712 20.607003 0.908249
F 69.140793 28.332467 0.904998
F 69.140793 20.605431 0.904998
F 60.199700 28.328782 3.641445
F 60.199700 20.601745 3.641445
F 69.140715 28.332449 3.636930
F 69.140715 20.605413 3.636930
F 60.215017 30.908784 7.279031
F 60.215017 23.181747 7.279031
F 69.140756 30.908157 7.279484
F 69.140756 23.181121 7.279484
F 62.447972 24.468792 10.922023
F 62.447972 32.195828 10.922023
F 71.371398 24.468948 10.922041
F 71.371398 32.195985 10.922041
F 62.447841 27.044822 14.564688
F 53.568249 24.484541 8.206183
F 62.447841 19.317785 14.564688
F 71.371391 27.044632 14.564602
F 71.371391 34.771669 14.564602
F 71.371392 19.317595 14.564602
F 62.447899 27.044808 11.832556
F 53.558441 32.214145 15.489719
F 62.447899 19.317770 11.832556
F 71.371397 27.044632 11.832678
F 71.371397 34.771669 11.832678
F 71.371397 19.317595 11.832678
F 62.447470 24.468686 8.189652
F 62.447470 32.195723 8.189652
F 71.371392 24.468948 8.190116
F 71.371392 32.195984 8.190116
F 55.754947 30.900283 11.838131
F 55.754947 23.173247 11.838131
F 64.679190 30.908238 11.832609
F 64.679190 23.181202 11.832609
F 55.762158 28.347321 8.186661
F 55.762158 20.620284 8.186661
F 64.679182 28.332368 8.190000
F 64.679182 20.605331 8.190000
F 55.753965 28.340605 10.913019
F 55.753965 20.613569 10.913019
F 64.679164 28.332369 10.922088
F 64.679164 20.605333 10.922088
F 55.752524 30.901096 14.560249
F 55.752524 23.174060 14.560249
F 64.679152 30.908246 14.564655
F 64.679152 23.181210 14.564655
F 57.982467 24.466946 10.920640
F 57.982467 32.193982 10.920640
F 66.910073 24.468922 10.922055
F 66.910073 32.195958 10.922055
F 57.982376 27.046534 14.565076
F 69.140757 20.605423 15.475235
F 57.982376 19.319496 14.565076
F 66.910048 27.044663 14.564621
F 53.558441 24.487110 15.489719
F 66.910048 19.317626 14.564622
F 57.982250 27.046248 11.830640
F 69.140757 28.332460 15.475235
F 57.982250 19.319211 11.830640
F 66.910061 27.044662 11.832658
F 53.564100 24.488083 10.906503
F 66.910061 19.317624 11.832658
F 57.978496 24.465833 8.183420
F 57.978496 32.192870 8.183420
F 66.910036 24.468915 8.190083
F 66.910036 32.195951 8.190083
F 60.216062 30.908640 11.832032
F 60.216062 23.181603 11.832032
F 69.140767 30.908156 11.832674
F 69.140767 23.181119 11.832674
F 60.216979 28.332226 8.189185
F 60.216979 20.605189 8.189185
F 69.140757 28.332459 8.190111
F 69.140757 20.605423 8.190111
F 60.216137 28.331988 10.922066
F 60.216137 20.604951 10.922066
F 69.140764 28.332460 10.922044
F 69.140764 20.605424 10.922045
F 60.216162 30.908510 14.564516
F 60.216162 23.181473 14.564516
F 69.140758 30.908157 14.564606
F 69.140758 23.181120 14.564606
F 62.447869 24.468769 15.474958
F 62.447869 32.195806 15.474958
F 71.371392 24.468948 15.475240
F 71.371392 32.195984 15.475240
F 55.752703 28.339185 15.477041
F 55.752703 20.612149 15.477041
F 64.679134 28.332368 15.475149
F 64.679134 20.605331 15.475149
F 57.982564 24.467281 15.471892
F 57.982564 32.194317 15.471892
F 66.910052 24.468918 15.475215
F 66.910052 32.195954 15.475215
F 60.215980 28.332045 15.474446
F 60.215980 20.605008 15.474445
F 53.568249 32.211577 8.206183
F 53.561140 27.027179 11.847071
F 53.558920 19.299271 14.548516
F 53.558920 34.753344 14.548516
F 53.558919 27.026308 14.548516
F 53.564100 32.215119 10.906503
F 57.990155 27.048598 0.003290
F 57.990155 19.321560 0.003290
F 62.462360 24.471758 25.488578
F 62.462360 32.198794 25.488578
F 71.371472 24.468966 25.492273
F 71.371472 32.196002 25.492273
F 62.463129 27.041634 29.132386
F 62.463129 34.768671 29.132386
F 62.463129 19.314597 29.132386
F 71.371466 27.044615 29.134837
F 71.371466 34.771651 29.134837
F 71.371466 19.317578 29.134837
F 62.462385 27.041862 26.403598
F 62.462385 34.768899 26.403598
F 62.462385 19.314825 26.403598
F 71.371474 27.044614 26.402934
F 71.371474 34.771651 26.402934
F 71.371474 19.317577 26.402934
F 62.450120 24.469281 22.758685
F 62.450120 32.196318 22.758685
F 71.371398 24.468949 22.760361
F 71.371398 32.195986 22.760361
F 55.905026 30.886620 26.398160
F 55.905026 23.159583 26.398160
F 64.683999 30.907144 26.403280
F 64.683999 23.180108 26.403280
F 55.771899 28.343985 22.738753
F 55.771899 20.616949 22.738753
F 64.679628 28.332495 22.759832
F 64.679628 20.605458 22.759832
F 55.909799 28.354788 25.448410
F 55.909799 20.627751 25.448410
F 64.684228 28.333513 25.491061
F 64.684228 20.606476 25.491061
F 55.911134 30.886228 29.108602
F 55.911134 23.159192 29.108602
F 64.684265 30.907082 29.134038
F 64.684265 23.180045 29.134038
F 58.064251 24.482498 25.465446
F 58.064251 32.209534 25.465446
F 66.911491 24.469249 25.491975
F 66.911491 32.196286 25.491975
F 58.067603 27.031040 29.121139
F 53.765191 32.226950 32.766303
F 58.067602 19.304002 29.121139
F 66.911531 27.044315 29.134622
F 66.911531 34.771352 29.134622
F 66.911531 19.317278 29.134622
F 58.064624 27.030955 26.402483
F 53.786630 24.503632 30.073388
F 58.064624 19.303917 26.402483
F 66.911516 27.044320 26.403054
F 66.911516 34.771356 26.403053
F 66.911516 19.317283 26.403053
F 57.996352 24.469782 22.742559
F 57.996352 32.196819 22.742559
F 66.910220 24.468963 22.760257
F 66.910220 32.195999 22.760257
F 60.251798 30.901766 26.403348
F 60.251798 23.174729 26.403348
F 69.141114 30.908074 26.402960
F 69.141114 23.181038 26.402959
F 60.220443 28.332672 22.754262
F 60.220443 20.605635 22.754262
F 69.140777 28.332465 22.760340
F 69.140777 20.605428 22.760340
F 60.253852 28.339655 25.481353
F 60.253852 20.612619 25.481353
F 69.141132 28.332547 25.492212
F 69.141132 20.605510 25.492212
F 60.254797 30.900950 29.128105
F 60.254797 23.173913 29.128105
F 69.141114 30.908073 29.134795
F 69.141114 23.181036 29.134795
F 62.462132 24.471775 32.775742
F 62.462132 32.198811 32.775742
F 71.371465 24.468964 32.777400
F 71.371465 32.196000 32.777400
F 62.462970 24.471926 30.047444
F 62.462970 32.198963 30.047444
F 71.371466 24.468965 30.045498
F 71.371465 32.196002 30.045498
F 55.909149 28.355088 30.060357
F 55.909149 20.628052 30.060357
F 64.684288 28.333545 30.046219
F 64.684288 20.606508 30.046219
F 55.899517 28.352655 32.768223
F 55.899517 20.625618 32.768223
F 64.683934 28.333471 32.776818
F 64.683934 20.606434 32.776818
F 58.062193 24.481463 32.770473
F 58.062193 32.208499 32.770473
F 66.911419 24.469240 32.777234
F 66.911419 32.196276 32.777234
F 58.066797 24.482632 30.054160
F 58.066797 32.209669 30.054160
F 66.911516 24.469263 30.045700
F 66.911516 32.196299 30.045700
F 60.254741 28.339757 30.050301
F 60.254740 20.612720 30.050301
F 69.141117 28.332545 30.045541
F 69.141117 20.605508 30.045541
F 60.252466 28.339202 32.773608
F 60.252465 20.612165 32.773608
F 69.141091 28.332537 32.777367
F 69.141091 20.605501 32.777367
F 62.448410 24.468895 18.206842
F 62.448410 32.195931 18.206842
F 71.371398 24.468948 18.207163
F 71.371398 32.195985 18.207163
F 62.449895 27.044276 21.848161
F 62.449895 34.771313 21.848161
F 62.449895 19.317239 21.848161
F 71.371395 27.044631 21.849722
F 71.371395 34.771668 21.849722
F 71.371395 19.317594 21.849722
F 62.448084 27.044738 19.116989
F 53.558253 32.215481 18.190697
F 62.448084 19.317701 19.116989
F 71.371397 27.044632 19.117801
F 71.371397 34.771668 19.117801
F 71.371397 19.317595 19.117801
F 55.756294 30.900805 19.105240
F 55.756294 23.173769 19.105240
F 64.679261 30.908212 19.117582
F 64.679261 23.181176 19.117582
F 55.754449 28.338001 18.197329
F 55.754449 20.610965 18.197329
F 64.679240 28.332389 18.207142
F 64.679240 20.605353 18.207142
F 55.779555 30.898912 21.818958
F 55.779555 23.171876 21.818958
F 64.679919 30.908065 21.849304
F 64.679919 23.181029 21.849304
F 57.985790 24.467992 18.204165
F 57.985790 32.195028 18.204165
F 66.910088 24.468924 18.207164
F 66.910088 32.195961 18.207164
F 57.993241 27.044675 21.838654
F 53.786630 32.230668 30.073388
F 57.993241 19.317638 21.838654
F 66.910189 27.044629 21.849633
F 66.910189 34.771665 21.849633
F 66.910189 19.317592 21.849633
F 57.983628 27.046188 19.109802
F 53.765191 24.499913 32.766303
F 57.983628 19.319150 19.109802
F 66.910068 27.044657 19.117750
F 53.558253 24.488445 18.190697
F 66.910068 19.317620 19.117750
F 60.217117 30.908324 19.114892
F 60.217117 23.181288 19.114892
F 69.140768 30.908155 19.117792
F 69.140768 23.181119 19.117792
F 60.217042 28.332256 18.206186
F 60.217042 20.605220 18.206186
F 69.140765 28.332460 18.207165
F 69.140765 20.605424 18.207165
F 60.223398 30.906752 21.844464
F 60.223397 23.179715 21.844464
F 69.140796 30.908148 21.849705
F 69.140796 23.181111 21.849705
F 53.783963 24.498058 25.418427
F 53.783963 32.225094 25.418427
F 53.787344 27.008177 29.095001
F 53.787344 34.735214 29.095001
F 53.787344 19.281140 29.095001
F 53.793937 26.997034 26.397420
F 53.793937 34.724071 26.397420
F 53.793937 19.269997 26.397420
F 53.601627 32.228469 22.730980
F 53.560909 27.049214 21.823923
F 53.601627 24.501433 22.730980
F 53.560910 19.322177 21.823922
F 53.557124 27.031366 19.123559
F 53.557124 34.758402 19.123559
F 53.557125 19.304329 19.123559
F 58.067602 34.758076 29.121139
F 58.064624 34.757991 26.402483
F 62.456006 24.470465 47.347080
F 62.456006 32.197501 47.347080
F 71.371435 24.468957 47.347652
F 71.371435 32.195993 47.347652
F 62.456120 27.043093 48.259739
F 62.456120 34.770129 48.259739
F 62.456120 19.316055 48.259739
F 71.371435 27.044623 48.258301
F 71.371435 34.771660 48.258301
F 71.371435 19.317586 48.258301
F 62.457671 24.470819 44.617405
F 62.457672 32.197856 44.617405
F 71.371438 24.468959 44.615740
F 71.371438 32.195995 44.615740
F 55.835885 30.897047 48.275385
F 55.835885 23.170010 48.275385
F 64.681912 30.907618 48.258756
F 64.681912 23.180582 48.258755
F 55.852441 28.345885 44.635026
F 55.852441 20.618848 44.635026
F 64.682423 28.333116 44.616275
F 64.682423 20.606080 44.616275
F 55.835326 28.343352 47.350422
F 55.835326 20.616316 47.350422
F 64.681891 28.333003 47.347410
F 64.681891 20.605966 47.347410
F 58.028468 24.475731 47.347550
F 58.028468 32.202768 47.347550
F 66.910835 24.469103 47.347578
F 66.910835 32.196139 47.347578
F 58.029495 27.037122 48.267531
F 58.029495 34.764159 48.267531
F 58.029495 19.310085 48.267531
F 66.910840 27.044478 48.258421
F 66.910840 34.771515 48.258420
F 66.910840 19.317441 48.258421
F 58.038254 24.477991 44.626175
F 58.038254 32.205028 44.626175
F 66.910982 24.469137 44.615882
F 66.910982 32.196173 44.615882
F 60.237142 30.904332 48.262258
F 60.237142 23.177296 48.262258
F 69.140951 30.908112 48.258324
F 69.140951 23.181076 48.258324
F 60.241179 28.337099 44.620272
F 60.241179 20.610063 44.620272
F 69.140981 28.332512 44.615768
F 69.140981 20.605476 44.615768
F 60.236750 28.336041 47.346733
F 60.236750 20.609005 47.346734
F 69.140950 28.332504 47.347636
F 69.140950 20.605468 47.347636
F 62.460686 27.042108 36.418705
F 62.460686 34.769144 36.418706
F 62.460686 19.315070 36.418706
F 71.371451 27.044618 36.419963
F 71.371451 34.771655 36.419963
F 71.371451 19.317581 36.419963
F 62.462208 27.041797 33.690278
F 62.462208 34.768834 33.690278
F 62.462208 19.314760 33.690278
F 71.371464 27.044616 33.688059
F 71.371464 34.771653 33.688059
F 71.371464 19.317579 33.688059
F 55.901007 30.887200 33.711430
F 55.901007 23.160164 33.711430
F 64.683949 30.907152 33.688801
F 64.683950 23.180116 33.688801
F 55.884561 30.890234 36.418634
F 55.884561 23.163198 36.418634
F 64.683439 30.907256 36.419483
F 64.683439 23.180219 36.419483
F 58.054434 27.033372 36.416425
F 53.657094 32.211388 47.348521
F 58.054434 19.306334 36.416425
F 66.911272 27.044373 36.419823
F 66.911272 34.771410 36.419823
F 66.911272 19.317336 36.419823
F 58.062802 27.031298 33.700053
F 53.653521 27.031020 48.278708
F 58.062802 19.304260 33.700053
F 66.911423 27.044341 33.688263
F 66.911423 34.771377 33.688263
F 66.911423 19.317304 33.688263
F 60.252719 30.901264 33.693701
F 60.252719 23.174228 33.693701
F 69.141093 30.908079 33.688099
F 69.141093 23.181042 33.688100
F 60.248824 30.902148 36.417254
F 60.248824 23.175112 36.417254
F 69.141051 30.908087 36.419934
F 69.141051 23.181051 36.419934
F 62.459133 24.471137 40.061512
F 62.459133 32.198174 40.061512
F 71.371450 24.468960 40.062526
F 71.371450 32.195997 40.062526
F 62.457557 27.042780 43.704301
F 62.457557 34.769817 43.704301
F 62.457557 19.315743 43.704301
F 71.371437 27.044622 43.705089
F 71.371437 34.771658 43.705089
F 71.371437 19.317584 43.705089
F 62.459242 27.042428 40.975065
F 62.459242 34.769464 40.975065
F 62.459242 19.315390 40.975065
F 71.371449 27.044620 40.973180
F 71.371449 34.771656 40.973180
F 71.371449 19.317583 40.973180
F 62.460786 24.471478 37.332706
F 62.460786 32.198514 37.332706
F 71.371452 24.468962 37.330619
F 71.371452 32.195998 37.330619
F 55.869091 30.892400 40.994584
F 55.869091 23.165364 40.994584
F 64.682950 30.907381 40.973793
F 64.682950 23.180345 40.973793
F 55.885696 28.350609 37.353972
F 55.885696 20.623572 37.353972
F 64.683464 28.333355 37.331309
F 64.683464 20.606318 37.331309
F 55.868191 28.347971 40.063272
F 55.868190 20.620935 40.063272
F 64.682926 28.333242 40.062130
F 64.682926 20.606205 40.062130
F 55.851707 30.894967 43.706884
F 55.851707 23.167931 43.706884
F 64.682402 30.907495 43.704771
F 64.682402 23.180458 43.704771
F 58.045901 24.478746 40.060647
F 58.045901 32.205783 40.060647
F 66.911129 24.469172 40.062409
F 66.911129 32.196209 40.062409
F 58.037167 27.036346 43.704146
F 58.037167 34.763382 43.704146
F 58.037167 19.309308 43.704146
F 66.910975 27.044443 43.704993
F 66.910975 34.771479 43.704993
F 66.910975 19.317406 43.704994
F 58.047045 27.034050 40.984760
F 53.653521 34.758056 48.278708
F 58.047044 19.307013 40.984760
F 66.911134 27.044409 40.973344
F 66.911134 34.771445 40.973344
F 66.911134 19.317372 40.973344
F 58.055640 24.481076 37.343107
F 58.055640 32.208113 37.343107
F 66.911276 24.469206 37.330805
F 66.911276 32.196242 37.330805
F 60.245252 30.902691 40.978271
F 60.245252 23.175655 40.978271
F 69.141022 30.908095 40.973212
F 69.141022 23.181059 40.973212
F 60.249206 28.338720 37.336154
F 60.249206 20.611683 37.336154
F 69.141052 28.332529 37.330656
F 69.141052 20.605493 37.330656
F 60.244825 28.337668 40.060530
F 60.244825 20.610631 40.060530
F 69.141020 28.332521 40.062502
F 69.141020 20.605484 40.062502
F 60.240771 30.903767 43.703659
F 60.240771 23.176730 43.703659
F 69.140980 30.908104 43.705069
F 69.140980 23.181068 43.705069
F 53.657094 24.484351 47.348521
F 53.735118 32.220358 37.361985
F 53.735118 24.493322 37.361985
F 53.707797 19.296967 41.000933
F 53.707797 34.751041 41.000933
F 53.707797 27.024004 41.000933
F 53.684015 19.298723 43.704650
F 53.684015 34.752797 43.704650
F 53.684015 27.025760 43.704649
F 53.711127 32.218509 40.060661
F 53.711127 24.491472 40.060661
F 53.762476 19.289127 33.721839
F 53.762476 34.743201 33.721839
F 53.762476 27.016164 33.721839
F 53.738375 19.291223 36.416119
F 53.738375 34.745297 36.416119
F 53.738375 27.018261 36.416119
F 53.680560 32.213005 44.639780
F 53.680560 24.485969 44.639780
F 53.653521 19.303982 48.278708
F 58.054434 34.760408 36.416425
F 58.047044 34.761087 40.984760
F 58.062802 34.758334 33.700052
F 62.454469 27.043446 50.989850
F 62.454469 34.770482 50.989850
F 62.454469 19.316408 50.989850
F 71.371423 27.044625 50.990214
F 71.371422 34.771661 50.990214
F 71.371423 19.317588 50.990214
F 55.819220 30.899545 50.993732
F 55.819220 23.172509 50.993732
F 64.681381 30.907730 50.990045
F 64.681381 23.180693 50.990045
F 58.019922 27.039307 50.990831
F 58.019922 34.766344 50.990831
F 58.019922 19.312270 50.990831
F 66.910686 27.044511 50.990161
F 66.910686 34.771548 50.990161
F 66.910686 19.317474 50.990161
F 60.232796 30.905359 50.989774
F 60.232796 23.178322 50.989774
F 69.140911 30.908120 50.990203
F 69.140911 23.181084 50.990203
F 62.453013 24.469826 54.632596
F 62.453013 32.196862 54.632596
F 71.371422 24.468954 54.632777
F 71.371422 32.195990 54.632777
F 62.451538 27.044106 58.275392
F 62.451538 34.771142 58.275392
F 62.451538 19.317068 58.275392
F 71.371409 27.044628 58.275339
F 71.371409 34.771664 58.275339
F 71.371409 19.317591 58.275339
F 62.453101 27.043739 55.544428
F 62.453101 34.770776 55.544428
F 62.453101 19.316702 55.544428
F 71.371421 27.044626 55.543422
F 71.371421 34.771663 55.543422
F 71.371421 19.317589 55.543422
F 62.454588 24.470163 51.902067
F 62.454588 32.197199 51.902067
F 71.371424 24.468955 51.900861
F 71.371424 32.195992 51.900861
F 55.804151 30.901249 55.554012
F 55.804151 23.174213 55.554012
F 64.680918 30.907845 55.543713
F 64.680918 23.180808 55.543713
F 55.819609 28.341330 51.915131
F 55.819609 20.614293 51.915131
F 64.681398 28.332882 51.901238
F 64.681398 20.605846 51.901237
F 55.804615 28.339196 54.635768
F 55.804615 20.612160 54.635768
F 64.680891 28.332771 54.632681
F 64.680891 20.605735 54.632681
F 55.792778 30.902166 58.276495
F 55.792778 23.175130 58.276495
F 64.680463 30.907940 58.275287
F 64.680463 23.180903 58.275287
F 58.011804 24.472971 54.633908
F 58.011804 32.200008 54.633908
F 66.910555 24.469037 54.632742
F 66.910555 32.196073 54.632742
F 58.004383 27.042121 58.276839
F 58.004383 34.769158 58.276840
F 58.004383 19.315084 58.276840
F 66.910412 27.044576 58.275326
F 66.910412 34.771613 58.275326
F 66.910412 19.317539 58.275326
F 58.012492 27.040101 55.550036
F 58.012492 34.767138 55.550036
F 58.012492 19.313064 55.550036
F 66.910558 27.044544 55.543498
F 66.910558 34.771581 55.543498
F 66.910558 19.317507 55.543498
F 58.020827 24.474957 51.908788
F 58.020827 32.201994 51.908788
F 66.910693 24.469069 51.900959
F 66.910693 32.196105 51.900959
F 60.229355 30.905872 55.546127
F 60.229355 23.178835 55.546127
F 69.140884 30.908128 55.543436
F 69.140884 23.181092 55.543436
F 60.233156 28.335484 51.904240
F 60.233156 20.608448 51.904240
F 69.140911 28.332496 51.900880
F 69.140911 20.605459 51.900880
F 60.228998 28.334487 54.632762
F 60.228998 20.607450 54.632762
F 69.140883 28.332488 54.632769
F 69.140883 20.605452 54.632769
F 60.225787 30.906658 58.275536
F 60.225787 23.179621 58.275536
F 69.140849 30.908135 58.275334
F 69.140849 23.181099 58.275334
F 62.450710 24.469339 61.917849
F 62.450710 32.196376 61.917849
F 71.371411 24.468951 61.917900
F 71.371411 32.195988 61.917900
F 62.449302 27.044775 65.561017
F 53.581975 32.202390 59.176944
F 62.449302 19.317737 65.561017
F 71.371398 27.044631 65.560465
F 71.371398 34.771667 65.560465
F 71.371398 19.317593 65.560465
F 62.450081 27.044366 62.829133
F 62.450081 34.771403 62.829133
F 62.450081 19.317329 62.829133
F 71.371408 27.044629 62.828543
F 71.371408 34.771666 62.828543
F 71.371408 19.317592 62.828543
F 62.451801 24.469576 59.186653
F 62.451801 32.196612 59.186653
F 71.371411 24.468953 59.185982
F 71.371411 32.195989 59.185982
F 55.782600 30.903965 62.831432
F 55.782600 23.176929 62.831432
F 64.680142 30.908023 62.828643
F 64.680142 23.180987 62.828643
F 55.790179 28.337387 59.193786
F 55.790179 20.610351 59.193786
F 64.680429 28.332661 59.186209
F 64.680429 20.605624 59.186209
F 55.776066 28.334794 61.918659
F 55.776066 20.607757 61.918659
F 64.679875 28.332529 61.917940
F 64.679875 20.605493 61.917940
F 55.814652 30.890729 65.560556
F 55.814652 23.163692 65.560556
F 64.680636 30.907897 65.560421
F 64.680636 23.180861 65.560421
F 58.000327 24.472065 61.918368
F 58.000327 32.199101 61.918368
F 66.910339 24.468989 61.917879
F 66.910339 32.196025 61.917879
F 53.581975 24.475354 59.176944
F 53.626910 32.206348 51.916764
F 53.551386 19.314063 62.812079
F 66.910209 27.044619 65.560487
F 66.910209 34.771655 65.560487
F 66.910209 19.317582 65.560487
F 57.995551 27.043236 62.835936
F 57.995551 34.770272 62.835936
F 57.995551 19.316198 62.835936
F 66.910270 27.044612 62.828573
F 66.910270 34.771648 62.828573
F 66.910270 19.317574 62.828573
F 58.005332 24.472449 59.190337
F 58.005332 32.199485 59.190337
F 66.910431 24.469007 59.186030
F 66.910431 32.196044 59.186030
F 60.223467 30.907092 62.830327
F 60.223467 23.180056 62.830327
F 69.140831 30.908141 62.828546
F 69.140831 23.181105 62.828546
F 60.225671 28.334013 59.188523
F 60.225671 20.606976 59.188523
F 69.140846 28.332480 59.185992
F 69.140846 20.605444 59.185992
F 60.221031 28.332758 61.919148
F 60.221031 20.605721 61.919149
F 69.140814 28.332472 61.917902
F 69.140814 20.605435 61.917902
F 60.226406 30.907859 65.561778
F 60.226406 23.180823 65.561778
F 69.140877 30.908128 65.560454
F 69.140877 23.181091 65.560454
F 53.630516 27.032517 50.992085
F 53.630515 34.759553 50.992086
F 53.630515 19.305479 50.992086
F 53.606001 24.477785 54.633326
F 53.606001 32.204822 54.633326
F 53.602315 27.036958 55.549321
F 53.602315 34.763994 55.549320
F 53.602315 19.309920 55.549320
F 53.626910 24.479311 51.916764
F 53.581936 24.479079 61.892972
F 53.581936 32.206115 61.892972
F 53.611820 26.982655 65.526166
F 53.611821 34.709691 65.526166
F 53.611821 19.255618 65.526166
F 53.589956 19.309810 58.265717
F 53.589956 34.763884 58.265717
F 53.589956 27.036848 58.265717
F 53.551386 27.041100 62.812080
F 53.551386 34.768137 62.812079
F 62.442681 47.648610 3.638641
F 62.442681 39.921572 3.638641
F 71.371389 47.650059 3.636920
F 71.371389 39.923021 3.636920
F 62.448130 50.225854 7.279284
F 62.448130 42.498817 7.279284
F 71.371392 50.225745 7.279479
F 71.371392 42.498708 7.279479
F 62.442984 50.227073 4.546734
F 62.442984 42.500036 4.546734
F 71.371390 50.225746 4.547555
F 71.371390 42.498709 4.547555
F 62.452456 47.651066 0.906432
F 62.452456 39.924028 0.906432
F 71.371419 47.650067 0.904999
F 71.371419 39.923029 0.904999
F 55.635599 38.654545 4.521770
F 55.635598 46.381584 4.521771
F 64.677835 38.635578 4.547384
F 64.677835 46.362616 4.547384
F 55.760898 51.514447 0.928467
F 55.760898 36.060372 0.928467
F 55.760898 43.787411 0.928467
F 64.679740 51.513591 0.905139
F 64.679740 36.059515 0.905139
F 64.679740 43.786554 0.905139
F 55.640796 51.500253 3.659541
F 55.640796 36.046178 3.659541
F 55.640796 43.773217 3.659541
F 64.677900 51.513194 3.637241
F 64.677900 36.059119 3.637242
F 64.677900 43.786157 3.637242
F 55.748501 38.630536 7.253799
F 55.748501 46.357575 7.253799
F 64.679062 38.635299 7.279538
F 64.679062 46.362338 7.279538
F 57.937601 47.641585 3.650747
F 57.937601 39.914547 3.650747
F 66.909757 47.649960 3.637021
F 66.909758 39.922922 3.637021
F 57.984932 50.227457 7.277605
F 57.984932 42.500420 7.277605
F 66.910057 50.225775 7.279492
F 66.910057 42.498738 7.279492
F 57.937158 50.236939 4.541311
F 57.937158 42.509901 4.541311
F 66.909792 50.225838 4.547505
F 66.909792 42.498801 4.547505
F 58.009415 47.657703 0.917825
F 58.009415 39.930665 0.917825
F 66.910512 47.650131 0.905082
F 66.910512 39.923094 0.905082
F 60.199444 38.639050 4.545531
F 60.199444 46.366089 4.545531
F 69.140711 38.635206 4.547549
F 69.140711 46.362245 4.547549
F 60.220712 51.515152 0.908250
F 60.220712 36.061077 0.908249
F 60.220712 43.788116 0.908249
F 69.140793 51.513580 0.904998
F 69.140793 36.059504 0.904998
F 69.140793 43.786543 0.904998
F 60.199700 51.509894 3.641445
F 60.199700 36.055819 3.641445
F 60.199700 43.782858 3.641445
F 69.140715 51.513562 3.636930
F 69.140715 36.059487 3.636930
F 69.140715 43.786526 3.636930
F 60.215017 38.635822 7.279031
F 60.215017 46.362860 7.279031
F 69.140756 38.635195 7.279484
F 69.140756 46.362233 7.279484
F 62.447972 47.649904 10.922023
F 62.447972 39.922867 10.922024
F 71.371398 47.650061 10.922041
F 71.371398 39.923023 10.922041
F 62.447841 50.225935 14.564688
F 62.447841 42.498898 14.564688
F 71.371391 50.225745 14.564602
F 71.371391 42.498708 14.564602
F 62.447899 50.225921 11.832556
F 62.447899 42.498883 11.832556
F 71.371397 50.225745 11.832678
F 71.371397 42.498707 11.832678
F 62.447470 47.649799 8.189652
F 62.447470 39.922761 8.189652
F 71.371392 47.650061 8.190116
F 71.371392 39.923023 8.190116
F 55.754947 38.627320 11.838130
F 55.754947 46.354359 11.838131
F 64.679190 38.635276 11.832609
F 64.679190 46.362314 11.832609
F 55.762158 51.528434 8.186661
F 55.762158 36.074358 8.186661
F 55.762158 43.801397 8.186661
F 64.679182 51.513481 8.190000
F 64.679183 36.059405 8.190000
F 64.679182 43.786444 8.190000
F 55.753965 51.521718 10.913019
F 55.753965 36.067643 10.913019
F 55.753965 43.794682 10.913019
F 64.679164 51.513482 10.922088
F 64.679164 36.059407 10.922088
F 64.679164 43.786446 10.922088
F 55.752524 38.628134 14.560249
F 55.752524 46.355173 14.560249
F 64.679152 38.635284 14.564655
F 64.679152 46.362322 14.564655
F 57.982467 47.648059 10.920640
F 57.982467 39.921021 10.920640
F 66.910073 47.650034 10.922055
F 66.910073 39.922997 10.922056
F 57.982376 50.227646 14.565076
F 57.982376 42.500609 14.565076
F 66.910048 50.225776 14.564621
F 66.910048 42.498739 14.564622
F 57.982250 50.227361 11.830640
F 57.982250 42.500323 11.830640
F 66.910061 50.225775 11.832658
F 66.910061 42.498737 11.832658
F 57.978496 47.646946 8.183420
F 57.978496 39.919908 8.183420
F 66.910036 47.650028 8.190083
F 66.910036 39.922990 8.190083
F 60.216062 38.635677 11.832032
F 60.216062 46.362716 11.832032
F 69.140767 38.635193 11.832674
F 69.140767 46.362232 11.832674
F 60.216979 51.513339 8.189185
F 60.216979 36.059263 8.189185
F 60.216979 43.786302 8.189185
F 69.140757 51.513572 8.190111
F 69.140757 36.059497 8.190110
F 69.140757 43.786536 8.190111
F 60.216137 51.513100 10.922066
F 60.216137 36.059025 10.922066
F 60.216137 43.786064 10.922066
F 69.140764 51.513573 10.922044
F 69.140764 36.059497 10.922044
F 69.140764 43.786536 10.922045
F 60.216162 38.635548 14.564516
F 60.216162 46.362586 14.564516
F 69.140758 38.635195 14.564606
F 69.140758 46.362233 14.564606
F 62.447869 47.649882 15.474958
F 62.447869 39.922844 15.474957
F 71.371392 47.650061 15.475240
F 71.371392 39.923023 15.475240
F 55.752703 51.520298 15.477041
F 55.752703 36.066223 15.477041
F 55.752703 43.793262 15.477041
F 64.679134 51.513481 15.475149
F 64.679134 36.059405 15.475149
F 64.679134 43.786444 15.475149
F 57.982564 47.648393 15.471892
F 57.982564 39.921355 15.471892
F 66.910052 47.650031 15.475215
F 66.910052 39.922993 15.475215
F 60.215980 51.513157 15.474446
F 60.215980 36.059082 15.474445
F 60.215980 43.786121 15.474445
F 69.140757 51.513572 15.475235
F 69.140757 36.059497 15.475235
F 69.140757 43.786536 15.475235
F 53.602701 47.615774 0.904969
F 53.602702 39.888736 0.904969
F 57.984932 34.773381 7.277605
F 57.937158 34.782863 4.541311
F 57.982376 34.773570 14.565076
F 57.982250 34.773285 11.830640
F 53.593486 50.192297 7.243117
F 53.593486 42.465260 7.243117
F 53.558441 39.941185 15.489719
F 53.558440 47.668223 15.489719
F 53.564100 47.669196 10.906503
F 53.568250 39.938617 8.206183
F 53.568249 47.665654 8.206183
F 53.561141 42.481254 11.847071
F 53.561140 50.208292 11.847071
F 53.558920 42.480383 14.548516
F 53.558919 50.207421 14.548516
F 53.564100 39.942158 10.906503
F 62.448130 34.771778 7.279284
F 62.442985 34.772997 4.546734
F 71.371390 34.771670 4.547555
F 66.910057 34.771699 7.279492
F 66.909792 34.771762 4.547505
F 62.447841 34.771859 14.564688
F 62.447899 34.771844 11.832556
F 66.910048 34.771700 14.564622
F 66.910061 34.771698 11.832658
F 57.990154 50.229711 0.003290
F 57.990155 42.502673 0.003290
F 57.990155 34.775634 0.003290
F 62.462360 47.652870 25.488578
F 62.462360 39.925833 25.488578
F 71.371472 47.650078 25.492273
F 71.371472 39.923040 25.492273
F 62.463129 50.222747 29.132386
F 62.463129 42.495710 29.132386
F 71.371466 50.225728 29.134837
F 71.371465 42.498690 29.134837
F 62.462385 50.222975 26.403598
F 62.462385 42.495938 26.403598
F 71.371474 50.225727 26.402934
F 71.371474 42.498690 26.402934
F 62.450120 47.650394 22.758685
F 62.450120 39.923356 22.758685
F 71.371398 47.650062 22.760361
F 71.371398 39.923024 22.760361
F 55.905026 38.613657 26.398160
F 55.905026 46.340696 26.398160
F 64.683999 38.634182 26.403279
F 64.683999 46.361220 26.403280
F 55.771899 51.525098 22.738753
F 55.771899 36.071022 22.738753
F 55.771899 43.798061 22.738753
F 64.679628 51.513608 22.759832
F 64.679628 36.059532 22.759832
F 64.679628 43.786571 22.759832
F 55.909799 51.535900 25.448410
F 55.909799 36.081825 25.448410
F 55.909799 43.808864 25.448410
F 64.684228 51.514626 25.491061
F 64.684228 36.060550 25.491061
F 64.684228 43.787589 25.491061
F 55.911134 38.613266 29.108602
F 55.911134 46.340304 29.108602
F 64.684265 38.634120 29.134038
F 64.684265 46.361158 29.134038
F 58.064251 47.663610 25.465446
F 58.064251 39.936573 25.465446
F 66.911491 47.650362 25.491975
F 66.911491 39.923324 25.491975
F 58.067603 50.212152 29.121139
F 58.067602 42.485115 29.121139
F 66.911531 50.225428 29.134622
F 66.911531 42.498391 29.134622
F 58.064624 50.212067 26.402483
F 58.064624 42.485030 26.402483
F 66.911516 50.225433 26.403054
F 66.911516 42.498395 26.403053
F 57.996352 47.650895 22.742559
F 57.996352 39.923857 22.742559
F 66.910220 47.650076 22.760257
F 66.910220 39.923038 22.760256
F 60.251798 38.628804 26.403348
F 60.251798 46.355842 26.403348
F 69.141113 38.635112 26.402959
F 69.141113 46.362150 26.402959
F 60.220443 51.513784 22.754262
F 60.220443 36.059709 22.754262
F 60.220443 43.786748 22.754262
F 69.140777 51.513578 22.760340
F 69.140777 36.059502 22.760340
F 69.140777 43.786541 22.760340
F 60.253852 51.520768 25.481353
F 60.253852 36.066693 25.481353
F 60.253852 43.793731 25.481353
F 69.141132 51.513659 25.492212
F 69.141132 36.059584 25.492212
F 69.141132 43.786623 25.492212
F 60.254797 38.627988 29.128105
F 60.254797 46.355026 29.128105
F 69.141114 38.635111 29.134795
F 69.141114 46.362149 29.134795
F 62.462132 47.652887 32.775742
F 62.462132 39.925850 32.775743
F 71.371465 47.650077 32.777400
F 71.371464 39.923039 32.777400
F 62.462970 47.653039 30.047444
F 62.462970 39.926001 30.047444
F 71.371466 47.650078 30.045498
F 71.371465 39.923040 30.045498
F 55.909149 51.536201 30.060357
F 55.909149 36.082126 30.060357
F 55.909149 43.809165 30.060357
F 64.684288 51.514658 30.046219
F 64.684288 36.060582 30.046219
F 64.684288 43.787621 30.046219
F 55.899517 51.533768 32.768223
F 55.899517 36.079692 32.768223
F 55.899517 43.806731 32.768223
F 64.683934 51.514584 32.776818
F 64.683934 36.060508 32.776818
F 64.683934 43.787547 32.776818
F 58.062193 47.662576 32.770473
F 58.062193 39.935538 32.770473
F 66.911419 47.650353 32.777234
F 66.911419 39.923315 32.777234
F 58.066797 47.663745 30.054160
F 58.066796 39.936707 30.054160
F 66.911516 47.650376 30.045700
F 66.911516 39.923338 30.045700
F 60.254741 51.520870 30.050301
F 60.254740 36.066794 30.050301
F 60.254740 43.793833 30.050301
F 69.141117 51.513658 30.045541
F 69.141117 36.059582 30.045541
F 69.141117 43.786621 30.045541
F 60.252466 51.520314 32.773608
F 60.252466 36.066239 32.773608
F 60.252465 43.793278 32.773608
F 69.141091 51.513650 32.777367
F 69.141091 36.059575 32.777367
F 69.141091 43.786613 32.777367
F 62.448410 47.650007 18.206842
F 62.448410 39.922970 18.206842
F 71.371398 47.650061 18.207163
F 71.371398 39.923023 18.207163
F 62.449895 50.225389 21.848161
F 62.449895 42.498351 21.848161
F 71.371395 50.225744 21.849722
F 71.371395 42.498707 21.849722
F 62.448084 50.225851 19.116989
F 62.448084 42.498814 19.116989
F 71.371397 50.225745 19.117801
F 71.371397 42.498707 19.117801
F 55.756295 38.627843 19.105240
F 55.756294 46.354882 19.105240
F 64.679261 38.635250 19.117581
F 64.679261 46.362288 19.117582
F 55.754449 51.519114 18.197329
F 55.754449 36.065039 18.197329
F 55.754449 43.792077 18.197329
F 64.679240 51.513502 18.207142
F 64.679240 36.059427 18.207142
F 64.679240 43.786466 18.207142
F 55.779555 38.625950 21.818958
F 55.779555 46.352988 21.818958
F 64.679919 38.635103 21.849304
F 64.679919 46.362141 21.849304
F 57.985790 47.649104 18.204165
F 57.985790 39.922067 18.204165
F 66.910088 47.650037 18.207164
F 66.910088 39.922999 18.207164
F 57.993241 50.225788 21.838654
F 57.993241 42.498750 21.838654
F 66.910189 50.225742 21.849633
F 66.910189 42.498704 21.849633
F 57.983628 50.227300 19.109802
F 57.983628 42.500263 19.109802
F 66.910068 50.225770 19.117750
F 66.910068 42.498733 19.117750
F 60.217117 38.635362 19.114891
F 60.217117 46.362401 19.114892
F 69.140768 38.635193 19.117792
F 69.140768 46.362232 19.117792
F 60.217042 51.513369 18.206186
F 60.217042 36.059294 18.206186
F 60.217042 43.786332 18.206186
F 69.140765 51.513573 18.207165
F 69.140765 36.059497 18.207166
F 69.140765 43.786536 18.207165
F 60.223398 38.633790 21.844464
F 60.223398 46.360828 21.844464
F 69.140796 38.635186 21.849706
F 69.140796 46.362224 21.849705
F 53.783963 47.679170 25.418427
F 53.783963 39.952133 25.418428
F 53.787344 50.189290 29.095001
F 53.787344 42.462252 29.095001
F 53.793937 50.178147 26.397420
F 53.793937 42.451110 26.397420
F 53.765191 47.681026 32.766303
F 53.786630 39.957706 30.073388
F 53.786630 47.684744 30.073388
F 53.765191 39.953988 32.766303
F 53.558253 47.669558 18.190697
F 53.601627 47.682546 22.730980
F 57.993241 34.771711 21.838654
F 57.983628 34.773224 19.109802
F 53.557124 42.485441 19.123559
F 53.557124 50.212479 19.123559
F 53.560910 42.503290 21.823922
F 53.560909 50.230327 21.823923
F 53.558254 39.942520 18.190697
F 53.601627 39.955508 22.730980
F 62.448084 34.771775 19.116989
F 66.910068 34.771694 19.117750
F 53.560910 34.776250 21.823922
F 62.456006 47.651578 47.347080
F 62.456006 39.924540 47.347080
F 71.371435 47.650070 47.347652
F 71.371435 39.923032 47.347652
F 62.456120 50.224205 48.259739
F 62.456120 42.497168 48.259739
F 71.371435 50.225736 48.258301
F 71.371435 42.498699 48.258301
F 62.457671 47.651932 44.617405
F 62.457671 39.924894 44.617405
F 71.371438 47.650071 44.615740
F 71.371438 39.923034 44.615740
F 55.835885 38.624084 48.275385
F 55.835885 46.351123 48.275385
F 64.681912 38.634656 48.258755
F 64.681912 46.361695 48.258756
F 55.852441 51.526998 44.635026
F 55.852441 36.072922 44.635026
F 55.852441 43.799961 44.635026
F 64.682423 51.514229 44.616275
F 64.682423 36.060154 44.616275
F 64.682423 43.787193 44.616275
F 55.835326 51.524465 47.350422
F 55.835326 36.070390 47.350422
F 55.835326 43.797428 47.350422
F 64.681891 51.514116 47.347410
F 64.681891 36.060040 47.347410
F 64.681891 43.787079 47.347410
F 58.028468 47.656844 47.347550
F 58.028468 39.929806 47.347550
F 66.910835 47.650216 47.347578
F 66.910835 39.923178 47.347578
F 58.029495 50.218235 48.267531
F 58.029495 42.491197 48.267531
F 66.910840 50.225591 48.258421
F 66.910840 42.498554 48.258421
F 58.038254 47.659104 44.626175
F 58.038254 39.932066 44.626175
F 66.910982 47.650250 44.615882
F 66.910982 39.923212 44.615882
F 60.237142 38.631370 48.262258
F 60.237142 46.358409 48.262258
F 69.140951 38.635150 48.258324
F 69.140951 46.362189 48.258324
F 60.241179 51.518212 44.620272
F 60.241179 36.064137 44.620272
F 60.241179 43.791175 44.620272
F 69.140981 51.513625 44.615768
F 69.140981 36.059550 44.615768
F 69.140981 43.786589 44.615768
F 60.236750 51.517154 47.346734
F 60.236750 36.063079 47.346734
F 60.236750 43.790117 47.346734
F 69.140950 51.513617 47.347636
F 69.140950 36.059541 47.347636
F 69.140950 43.786580 47.347636
F 62.460686 50.223220 36.418705
F 62.460686 42.496183 36.418706
F 71.371451 50.225731 36.419963
F 71.371451 42.498694 36.419963
F 62.462208 50.222910 33.690278
F 62.462208 42.495873 33.690278
F 71.371464 50.225729 33.688059
F 71.371464 42.498692 33.688059
F 55.901006 38.614238 33.711430
F 55.901007 46.341276 33.711430
F 64.683950 38.634190 33.688801
F 64.683950 46.361229 33.688801
F 55.884561 38.617272 36.418634
F 55.884561 46.344310 36.418634
F 64.683439 38.634294 36.419483
F 64.683439 46.361332 36.419483
F 58.054434 50.214484 36.416425
F 58.054434 42.487447 36.416425
F 66.911272 50.225486 36.419823
F 66.911272 42.498449 36.419824
F 58.062802 50.212410 33.700053
F 58.062802 42.485373 33.700053
F 66.911423 50.225454 33.688263
F 66.911423 42.498416 33.688263
F 60.252719 38.628302 33.693701
F 60.252719 46.355340 33.693701
F 69.141093 38.635117 33.688099
F 69.141093 46.362155 33.688099
F 60.248824 38.629186 36.417254
F 60.248824 46.356225 36.417254
F 69.141051 38.635125 36.419935
F 69.141051 46.362164 36.419934
F 62.459133 47.652250 40.061512
F 62.459133 39.925212 40.061512
F 71.371450 47.650073 40.062526
F 71.371450 39.923035 40.062526
F 62.457557 50.223893 43.704301
F 62.457557 42.496856 43.704301
F 71.371437 50.225734 43.705089
F 71.371437 42.498697 43.705089
F 62.459242 50.223540 40.975065
F 62.459242 42.496503 40.975065
F 71.371449 50.225733 40.973180
F 71.371449 42.498695 40.973180
F 62.460786 47.652590 37.332706
F 62.460786 39.925553 37.332706
F 71.371452 47.650075 37.330619
F 71.371452 39.923037 37.330619
F 55.869091 38.619438 40.994583
F 55.869091 46.346477 40.994584
F 64.682950 38.634419 40.973793
F 64.682950 46.361457 40.973793
F 55.885696 51.531722 37.353972
F 55.885696 36.077646 37.353972
F 55.885696 43.804685 37.353972
F 64.683464 51.514468 37.331309
F 64.683464 36.060392 37.331309
F 64.683464 43.787431 37.331309
F 55.868191 51.529084 40.063272
F 55.868190 36.075009 40.063272
F 55.868190 43.802048 40.063272
F 64.682926 51.514355 40.062130
F 64.682926 36.060279 40.062130
F 64.682926 43.787318 40.062130
F 55.851706 38.622005 43.706884
F 55.851707 46.349043 43.706884
F 64.682402 38.634532 43.704771
F 64.682402 46.361571 43.704771
F 58.045901 47.659859 40.060647
F 58.045901 39.932821 40.060647
F 66.911129 47.650285 40.062409
F 66.911129 39.923247 40.062409
F 58.037167 50.217458 43.704146
F 58.037167 42.490421 43.704146
F 66.910975 50.225556 43.704993
F 66.910975 42.498518 43.704994
F 58.047044 50.215163 40.984760
F 58.047044 42.488125 40.984760
F 66.911134 50.225522 40.973344
F 66.911134 42.498484 40.973344
F 58.055640 47.662189 37.343107
F 58.055640 39.935151 37.343107
F 66.911276 47.650319 37.330805
F 66.911276 39.923281 37.330805
F 60.245252 38.629729 40.978271
F 60.245252 46.356767 40.978271
F 69.141022 38.635133 40.973212
F 69.141022 46.362172 40.973212
F 60.249206 51.519833 37.336154
F 60.249206 36.065757 37.336154
F 60.249206 43.792796 37.336154
F 69.141052 51.513642 37.330656
F 69.141052 36.059567 37.330656
F 69.141052 43.786606 37.330656
F 60.244825 51.518781 40.060530
F 60.244825 36.064705 40.060530
F 60.244825 43.791744 40.060530
F 69.141020 51.513633 40.062501
F 69.141020 36.059558 40.062502
F 69.141020 43.786597 40.062502
F 60.240771 38.630805 43.703659
F 60.240771 46.357843 43.703659
F 69.140980 38.635142 43.705069
F 69.140980 46.362180 43.705069
F 53.657094 47.665464 47.348521
F 53.735118 39.947397 37.361985
F 53.735118 47.674435 37.361985
F 53.707797 42.478080 41.000933
F 53.707797 50.205117 41.000933
F 53.684015 42.479835 43.704650
F 53.684015 50.206873 43.704649
F 53.711127 39.945547 40.060661
F 53.711127 47.672585 40.060661
F 53.762476 42.470240 33.721839
F 53.762476 50.197277 33.721839
F 53.738375 42.472336 36.416119
F 53.738375 50.199373 36.416119
F 53.680560 39.940043 44.639780
F 53.680560 47.667081 44.639780
F 53.653521 42.485095 48.278708
F 53.653521 50.212132 48.278708
F 53.657094 39.938426 47.348521
F 62.454469 50.224558 50.989850
F 62.454469 42.497521 50.989850
F 71.371423 50.225738 50.990214
F 71.371422 42.498700 50.990214
F 55.819220 38.626583 50.993732
F 55.819220 46.353622 50.993732
F 64.681381 38.634767 50.990045
F 64.681381 46.361806 50.990045
F 58.019922 50.220420 50.990831
F 58.019922 42.493383 50.990831
F 66.910686 50.225624 50.990161
F 66.910686 42.498587 50.990161
F 60.232796 38.632396 50.989774
F 60.232796 46.359435 50.989774
F 69.140911 38.635158 50.990203
F 69.140911 46.362197 50.990203
F 62.453013 47.650939 54.632596
F 62.453013 39.923901 54.632596
F 71.371422 47.650067 54.632777
F 71.371422 39.923029 54.632777
F 62.451538 50.225218 58.275392
F 62.451538 42.498181 58.275392
F 71.371409 50.225741 58.275339
F 71.371409 42.498703 58.275339
F 62.453101 50.224852 55.544428
F 62.453101 42.497814 55.544428
F 71.371421 50.225739 55.543422
F 71.371421 42.498702 55.543422
F 62.454588 47.651275 51.902067
F 62.454588 39.924237 51.902067
F 71.371424 47.650068 51.900861
F 71.371424 39.923030 51.900861
F 55.804151 38.628287 55.554012
F 55.804151 46.355325 55.554012
F 64.680918 38.634883 55.543713
F 64.680918 46.361921 55.543713
F 55.819609 51.522443 51.915131
F 55.819609 36.068367 51.915131
F 55.819609 43.795406 51.915131
F 64.681398 51.513995 51.901238
F 64.681398 36.059919 51.901237
F 64.681398 43.786958 51.901237
F 55.804615 51.520309 54.635768
F 55.804615 36.066234 54.635768
F 55.804615 43.793272 54.635768
F 64.680891 51.513884 54.632681
F 64.680891 36.059809 54.632681
F 64.680891 43.786847 54.632681
F 55.792778 38.629204 58.276495
F 55.792778 46.356242 58.276495
F 64.680463 38.634978 58.275287
F 64.680463 46.362016 58.275287
F 58.011804 47.654084 54.633908
F 58.011804 39.927046 54.633908
F 66.910555 47.650150 54.632742
F 66.910555 39.923112 54.632743
F 58.004383 50.223234 58.276839
F 58.004383 42.496197 58.276840
F 66.910412 50.225689 58.275326
F 66.910412 42.498652 58.275326
F 58.012492 50.221214 55.550036
F 58.012492 42.494177 55.550036
F 66.910558 50.225657 55.543498
F 66.910558 42.498620 55.543498
F 58.020827 47.656070 51.908788
F 58.020827 39.929032 51.908788
F 66.910693 47.650182 51.900959
F 66.910693 39.923144 51.900959
F 60.229355 38.632909 55.546127
F 60.229355 46.359948 55.546127
F 69.140884 38.635166 55.543435
F 69.140884 46.362205 55.543436
F 60.233156 51.516597 51.904240
F 60.233156 36.062522 51.904240
F 60.233156 43.789560 51.904240
F 69.140911 51.513609 51.900880
F 69.140911 36.059533 51.900880
F 69.140911 43.786572 51.900880
F 60.228998 51.515599 54.632762
F 60.228998 36.061524 54.632762
F 60.228998 43.788563 54.632762
F 69.140883 51.513601 54.632769
F 69.140883 36.059526 54.632769
F 69.140883 43.786564 54.632769
F 60.225787 38.633696 58.275536
F 60.225787 46.360734 58.275536
F 69.140849 38.635173 58.275334
F 69.140849 46.362211 58.275334
F 62.450710 47.650452 61.917849
F 62.450710 39.923414 61.917849
F 71.371411 47.650064 61.917900
F 71.371411 39.923026 61.917900
F 62.449302 50.225888 65.561017
F 62.449302 42.498850 65.561017
F 71.371398 50.225743 65.560465
F 71.371398 42.498706 65.560465
F 62.450081 50.225479 62.829133
F 62.450081 42.498442 62.829133
F 71.371408 50.225742 62.828543
F 71.371408 42.498705 62.828543
F 62.451801 47.650689 59.186653
F 62.451801 39.923651 59.186653
F 71.371411 47.650065 59.185982
F 71.371411 39.923027 59.185982
F 55.782600 38.631003 62.831432
F 55.782600 46.358042 62.831432
F 64.680142 38.635061 62.828643
F 64.680142 46.362100 62.828643
F 55.790179 51.518500 59.193786
F 55.790179 36.064425 59.193786
F 55.790179 43.791464 59.193786
F 64.680429 51.513774 59.186209
F 64.680429 36.059698 59.186209
F 64.680429 43.786737 59.186209
F 55.776066 51.515907 61.918659
F 55.776066 36.061831 61.918659
F 55.776066 43.788870 61.918659
F 64.679875 51.513642 61.917940
F 64.679875 36.059567 61.917940
F 64.679875 43.786606 61.917940
F 55.814652 38.617766 65.560556
F 55.814652 46.344805 65.560556
F 64.680636 38.634935 65.560421
F 64.680636 46.361974 65.560421
F 58.000327 47.653177 61.918368
F 58.000327 39.926139 61.918368
F 66.910339 47.650101 61.917879
F 66.910339 39.923064 61.917879
F 62.449302 34.771811 65.561017
F 53.611820 50.163768 65.526166
F 66.910209 50.225732 65.560487
F 66.910209 42.498694 65.560487
F 57.995551 50.224348 62.835936
F 57.995551 42.497311 62.835936
F 66.910270 50.225724 62.828573
F 66.910270 42.498687 62.828573
F 58.005332 47.653561 59.190337
F 58.005332 39.926524 59.190337
F 66.910431 47.650120 59.186030
F 66.910431 39.923082 59.186030
F 60.223467 38.634130 62.830327
F 60.223467 46.361169 62.830327
F 69.140831 38.635179 62.828546
F 69.140831 46.362218 62.828546
F 60.225671 51.515125 59.188523
F 60.225671 36.061050 59.188523
F 60.225671 43.788089 59.188523
F 69.140846 51.513593 59.185992
F 69.140846 36.059518 59.185992
F 69.140846 43.786557 59.185992
F 60.221031 51.513871 61.919149
F 60.221031 36.059795 61.919149
F 60.221031 43.786834 61.919149
F 69.140814 51.513585 61.917902
F 69.140814 36.059509 61.917903
F 69.140814 43.786548 61.917903
F 60.226406 38.634897 65.561778
F 60.226406 46.361935 65.561778
F 69.140877 38.635166 65.560454
F 69.140877 46.362204 65.560454
F 53.630515 50.213629 50.992085
F 53.630515 42.486592 50.992086
F 53.606001 47.658898 54.633326
F 53.606001 39.931860 54.633326
F 53.602315 50.218070 55.549321
F 53.602315 42.491033 55.549320
F 53.626910 47.660424 51.916764
F 53.626910 39.933386 51.916764
F 53.581936 39.933154 61.892973
F 53.581975 39.929429 59.176944
F 53.581975 47.656466 59.176944
F 53.551386 42.495175 62.812079
F 53.551386 50.222213 62.812080
F 53.589956 50.217960 58.265717
F 53.589956 42.490923 58.265717
F 53.611821 42.436730 65.526166
F 53.581936 47.660191 61.892972
F 62.442681 55.375646 3.638641
F 62.442681 63.102685 3.638641
F 71.371389 55.377096 3.636920
F 71.371389 63.104134 3.636920
F 62.448130 57.952891 7.279284
F 62.448130 65.679930 7.279284
F 71.371392 57.952781 7.279479
F 71.371392 65.679820 7.279479
F 62.442984 57.954110 4.546734
F 62.442984 65.681149 4.546734
F 71.371390 57.952783 4.547555
F 71.371390 65.679822 4.547555
F 62.452456 55.378103 0.906432
F 62.452456 63.105141 0.906432
F 71.371419 55.377103 0.904999
F 71.371419 63.104142 0.904999
F 55.635599 54.108620 4.521771
F 55.635599 61.835658 4.521770
F 64.677835 54.089653 4.547384
F 64.677835 61.816691 4.547384
F 55.760898 59.241484 0.928467
F 55.760898 66.968524 0.928467
F 64.679740 59.240628 0.905139
F 64.679740 66.967667 0.905139
F 55.640796 59.227291 3.659541
F 55.640796 66.954330 3.659541
F 64.677900 59.240231 3.637242
F 64.677900 66.967270 3.637242
F 55.748501 54.084611 7.253799
F 55.748501 61.811649 7.253799
F 64.679062 54.089374 7.279538
F 64.679062 61.816412 7.279538
F 57.937601 55.368621 3.650747
F 57.937601 63.095660 3.650747
F 66.909758 55.376996 3.637021
F 66.909757 63.104035 3.637021
F 57.984932 57.954494 7.277605
F 57.984932 65.681533 7.277605
F 66.910057 57.952812 7.279492
F 66.910057 65.679851 7.279492
F 57.937158 57.963975 4.541311
F 57.937158 65.691014 4.541311
F 66.909792 57.952875 4.547505
F 66.909792 65.679914 4.547505
F 58.009415 55.384739 0.917825
F 58.009415 63.111778 0.917825
F 66.910512 55.377168 0.905082
F 66.910512 63.104206 0.905082
F 60.199444 54.093125 4.545531
F 60.199444 61.820163 4.545531
F 69.140711 54.089281 4.547549
F 69.140711 61.816319 4.547549
F 60.220712 59.242190 0.908249
F 60.220712 66.969229 0.908249
F 69.140793 59.240617 0.904998
F 69.140793 66.967656 0.904998
F 60.199700 59.236932 3.641445
F 60.199700 66.963971 3.641445
F 69.140715 59.240600 3.636930
F 69.140715 66.967639 3.636930
F 60.215017 54.089896 7.279031
F 60.215017 61.816934 7.279031
F 69.140756 54.089270 7.279484
F 69.140756 61.816307 7.279484
F 62.447972 55.376941 10.922023
F 62.447972 63.103979 10.922024
F 71.371398 55.377097 10.922041
F 71.371398 63.104136 10.922041
F 62.447841 57.952971 14.564688
F 62.447841 65.680010 14.564688
F 71.371391 57.952781 14.564602
F 71.371392 65.679820 14.564602
F 62.447899 57.952957 11.832556
F 62.447899 65.679996 11.832556
F 71.371397 57.952781 11.832678
F 71.371397 65.679820 11.832678
F 62.447470 55.376835 8.189652
F 62.447470 63.103874 8.189652
F 71.371392 55.377097 8.190116
F 71.371392 63.104136 8.190116
F 55.754947 54.081395 11.838131
F 55.754947 61.808433 11.838130
F 64.679190 54.089351 11.832609
F 64.679190 61.816389 11.832609
F 55.762158 59.255471 8.186661
F 55.762158 66.982510 8.186661
F 64.679182 59.240518 8.190000
F 64.679182 66.967557 8.190000
F 55.753965 59.248755 10.913019
F 55.753965 66.975795 10.913019
F 64.679164 59.240519 10.922088
F 64.679164 66.967558 10.922088
F 55.752524 54.082209 14.560249
F 55.752524 61.809247 14.560249
F 64.679152 54.089359 14.564655
F 64.679152 61.816396 14.564655
F 57.982467 55.375095 10.920640
F 57.982467 63.102134 10.920640
F 66.910073 55.377071 10.922055
F 66.910073 63.104109 10.922056
F 57.982376 57.954683 14.565076
F 57.982376 65.681722 14.565076
F 66.910048 57.952812 14.564622
F 66.910048 65.679852 14.564622
F 57.982250 57.954397 11.830640
F 57.982250 65.681436 11.830640
F 66.910061 57.952811 11.832658
F 66.910061 65.679850 11.832658
F 57.978496 55.373982 8.183420
F 57.978496 63.101021 8.183420
F 66.910036 55.377064 8.190083
F 66.910036 63.104103 8.190083
F 60.216062 54.089752 11.832032
F 60.216062 61.816790 11.832032
F 69.140767 54.089268 11.832674
F 69.140768 61.816306 11.832674
F 60.216979 59.240376 8.189185
F 60.216979 66.967415 8.189185
F 69.140757 59.240610 8.190110
F 69.140757 66.967649 8.190111
F 60.216137 59.240138 10.922066
F 60.216137 66.967177 10.922066
F 69.140764 59.240610 10.922044
F 69.140764 66.967649 10.922045
F 60.216162 54.089622 14.564516
F 60.216162 61.816660 14.564516
F 69.140758 54.089269 14.564606
F 69.140758 61.816307 14.564606
F 62.447869 55.376918 15.474958
F 62.447869 63.103957 15.474957
F 71.371392 55.377097 15.475240
F 71.371392 63.104136 15.475240
F 55.752703 59.247335 15.477041
F 55.752703 66.974375 15.477041
F 64.679134 59.240518 15.475149
F 64.679134 66.967557 15.475149
F 57.982564 55.375430 15.471892
F 57.982564 63.102468 15.471892
F 66.910052 55.377067 15.475215
F 66.910052 63.104106 15.475215
F 60.215980 59.240195 15.474445
F 60.215980 66.967234 15.474445
F 69.140757 59.240610 15.475235
F 69.140757 66.967649 15.475235
F 53.568249 55.392690 8.206183
F 53.568250 63.119729 8.206183
F 55.748501 69.538688 7.253799
F 53.558441 55.395258 15.489719
F 53.558441 63.122298 15.489719
F 53.561141 65.662367 11.847071
F 55.754947 69.535472 11.838131
F 53.561141 57.935327 11.847071
F 55.752524 69.536286 14.560249
F 53.558920 65.661496 14.548516
F 53.558920 57.934456 14.548516
F 53.564100 63.123271 10.906503
F 53.602701 55.342810 0.904969
F 53.602701 63.069849 0.904969
F 53.593486 57.919333 7.243117
F 53.593486 65.646373 7.243117
F 53.564100 55.396231 10.906503
F 57.990155 57.956747 0.003290
F 57.990155 65.683786 0.003290
F 62.462360 55.379907 25.488578
F 62.462360 63.106945 25.488578
F 71.371472 55.377115 25.492273
F 71.371472 63.104153 25.492273
F 62.463129 57.949783 29.132386
F 62.463129 65.676822 29.132386
F 71.371466 57.952764 29.134837
F 71.371466 65.679803 29.134837
F 62.462385 57.950012 26.403598
F 62.462385 65.677051 26.403598
F 71.371474 57.952763 26.402934
F 71.371474 65.679802 26.402934
F 62.450120 55.377430 22.758685
F 62.450120 63.104469 22.758685
F 71.371398 55.377098 22.760361
F 71.371398 63.104137 22.760361
F 55.905026 54.067732 26.398160
F 55.905026 61.794770 26.398160
F 64.683999 54.088257 26.403280
F 64.683999 61.815295 26.403279
F 55.771899 59.252135 22.738753
F 55.771899 66.979174 22.738753
F 64.679628 59.240645 22.759832
F 64.679628 66.967684 22.759832
F 55.909799 59.262938 25.448410
F 55.909799 66.989977 25.448410
F 64.684228 59.241663 25.491061
F 64.684228 66.968702 25.491061
F 55.911134 54.067341 29.108602
F 55.911134 61.794379 29.108602
F 64.684265 54.088195 29.134038
F 64.684265 61.815232 29.134038
F 58.064251 55.390647 25.465446
F 58.064251 63.117686 25.465446
F 66.911491 55.377398 25.491975
F 66.911491 63.104437 25.491975
F 58.067602 57.939189 29.121139
F 58.067602 65.666228 29.121139
F 66.911531 57.952464 29.134622
F 66.911531 65.679503 29.134622
F 58.064624 57.939104 26.402483
F 58.064624 65.666143 26.402483
F 66.911516 57.952469 26.403053
F 66.911516 65.679508 26.403053
F 57.996352 55.377931 22.742559
F 57.996352 63.104970 22.742559
F 66.910220 55.377112 22.760257
F 66.910220 63.104151 22.760256
F 60.251798 54.082878 26.403348
F 60.251798 61.809916 26.403348
F 69.141114 54.089187 26.402960
F 69.141114 61.816225 26.402959
F 60.220443 59.240822 22.754262
F 60.220443 66.967861 22.754262
F 69.140777 59.240615 22.760340
F 69.140777 66.967654 22.760340
F 60.253851 59.247805 25.481353
F 60.253852 66.974844 25.481353
F 69.141132 59.240697 25.492212
F 69.141132 66.967736 25.492212
F 60.254797 54.082062 29.128105
F 60.254797 61.809100 29.128105
F 69.141114 54.089186 29.134795
F 69.141114 61.816223 29.134795
F 62.462132 55.379924 32.775742
F 62.462132 63.106962 32.775743
F 71.371465 55.377113 32.777400
F 71.371465 63.104152 32.777400
F 62.462970 55.380075 30.047444
F 62.462970 63.107114 30.047444
F 71.371466 55.377114 30.045498
F 71.371466 63.104153 30.045498
F 55.909149 59.263239 30.060357
F 55.909149 66.990278 30.060357
F 64.684288 59.241695 30.046219
F 64.684288 66.968734 30.046219
F 55.899517 59.260805 32.768223
F 55.899517 66.987844 32.768223
F 64.683934 59.241621 32.776818
F 64.683934 66.968660 32.776818
F 58.062193 55.389612 32.770473
F 58.062193 63.116651 32.770473
F 66.911419 55.377389 32.777234
F 66.911419 63.104428 32.777234
F 58.066797 55.390782 30.054160
F 58.066796 63.117820 30.054160
F 66.911516 55.377412 30.045700
F 66.911516 63.104451 30.045700
F 60.254741 59.247907 30.050301
F 60.254740 66.974946 30.050301
F 69.141117 59.240695 30.045541
F 69.141117 66.967734 30.045541
F 60.252466 59.247352 32.773608
F 60.252465 66.974391 32.773608
F 69.141091 59.240687 32.777367
F 69.141091 66.967726 32.777367
F 62.448410 55.377044 18.206842
F 62.448410 63.104082 18.206842
F 71.371398 55.377097 18.207163
F 71.371398 63.104136 18.207163
F 62.449895 57.952425 21.848161
F 62.449895 65.679464 21.848161
F 71.371395 57.952781 21.849722
F 71.371395 65.679820 21.849722
F 62.448084 57.952888 19.116989
F 62.448084 65.679927 19.116989
F 71.371397 57.952781 19.117801
F 71.371397 65.679820 19.117801
F 55.756294 54.081918 19.105240
F 55.756295 61.808956 19.105240
F 64.679261 54.089325 19.117582
F 64.679261 61.816362 19.117581
F 55.754449 59.246151 18.197329
F 55.754449 66.973190 18.197329
F 64.679240 59.240539 18.207142
F 64.679240 66.967578 18.207142
F 55.779555 54.080024 21.818958
F 55.779555 61.807062 21.818958
F 64.679919 54.089178 21.849304
F 64.679919 61.816216 21.849304
F 57.985790 55.376141 18.204165
F 57.985790 63.103179 18.204165
F 66.910088 55.377074 18.207164
F 66.910088 63.104112 18.207164
F 57.993241 57.952824 21.838654
F 57.993241 65.679863 21.838654
F 66.910189 57.952778 21.849633
F 66.910189 65.679817 21.849633
F 57.983628 57.954337 19.109802
F 57.983628 65.681376 19.109802
F 66.910068 57.952807 19.117750
F 66.910068 65.679846 19.117750
F 60.217117 54.089437 19.114892
F 60.217117 61.816475 19.114891
F 69.140768 54.089268 19.117792
F 69.140768 61.816306 19.117792
F 60.217042 59.240406 18.206186
F 60.217042 66.967445 18.206186
F 69.140765 59.240610 18.207166
F 69.140765 66.967649 18.207166
F 60.223397 54.087864 21.844464
F 60.223398 61.814902 21.844464
F 69.140796 54.089260 21.849705
F 69.140796 61.816298 21.849706
F 64.683999 69.542333 26.403280
F 64.684265 69.542271 29.134038
F 60.251798 69.536955 26.403348
F 60.254797 69.536139 29.128105
F 60.223397 69.541941 21.844464
F 55.756294 69.535995 19.105240
F 53.557124 57.939515 19.123559
F 55.779555 69.534101 21.818958
F 64.679919 69.543254 21.849304
F 53.560910 65.684402 21.823922
F 53.783963 55.406207 25.418427
F 53.783963 63.133245 25.418428
F 53.787344 57.916326 29.095001
F 53.787344 65.643365 29.095001
F 53.793937 57.905183 26.397420
F 53.793937 65.632223 26.397420
F 53.765191 55.408062 32.766303
F 53.765191 63.135101 32.766303
F 53.786630 55.411781 30.073388
F 53.786630 63.138819 30.073388
F 53.601627 55.409582 22.730980
F 53.601628 63.136621 22.730980
F 53.557125 65.666554 19.123559
F 53.558254 63.123633 18.190697
F 53.558253 55.396593 18.190697
F 53.560910 57.957363 21.823922
F 55.905026 69.521809 26.398160
F 69.140796 69.543337 21.849705
F 55.911134 69.521417 29.108602
F 69.141114 69.543263 26.402959
F 69.141114 69.543262 29.134795
F 62.456006 55.378614 47.347080
F 62.456006 63.105653 47.347080
F 71.371435 55.377106 47.347652
F 71.371435 63.104145 47.347652
F 62.456120 57.951242 48.259739
F 62.456120 65.678281 48.259739
F 71.371435 57.952772 48.258301
F 71.371435 65.679811 48.258301
F 62.457671 55.378968 44.617405
F 62.457671 63.106007 44.617405
F 71.371438 55.377108 44.615740
F 71.371438 63.104146 44.615740
F 55.835885 54.078159 48.275385
F 55.835885 61.805197 48.275385
F 64.681912 54.088731 48.258756
F 64.681912 61.815769 48.258755
F 55.852441 59.254035 44.635026
F 55.852441 66.981074 44.635026
F 64.682423 59.241266 44.616275
F 64.682423 66.968305 44.616275
F 55.835326 59.251502 47.350422
F 55.835326 66.978541 47.350422
F 64.681891 59.241153 47.347410
F 64.681891 66.968192 47.347410
F 58.028468 55.383880 47.347550
F 58.028468 63.110919 47.347550
F 66.910835 55.377252 47.347578
F 66.910835 63.104291 47.347578
F 58.029495 57.945271 48.267531
F 58.029495 65.672310 48.267531
F 66.910840 57.952627 48.258420
F 66.910840 65.679666 48.258421
F 58.038254 55.386141 44.626175
F 58.038254 63.113179 44.626175
F 66.910982 55.377286 44.615882
F 66.910982 63.104324 44.615882
F 60.237142 54.085445 48.262258
F 60.237142 61.812483 48.262258
F 69.140951 54.089225 48.258324
F 69.140951 61.816263 48.258324
F 60.241179 59.245249 44.620272
F 60.241179 66.972288 44.620272
F 69.140981 59.240662 44.615768
F 69.140981 66.967702 44.615768
F 60.236750 59.244191 47.346734
F 60.236750 66.971230 47.346734
F 69.140950 59.240654 47.347636
F 69.140950 66.967693 47.347636
F 62.460686 57.950257 36.418706
F 62.460686 65.677296 36.418706
F 71.371451 57.952767 36.419963
F 71.371451 65.679806 36.419963
F 62.462208 57.949947 33.690278
F 62.462208 65.676986 33.690278
F 71.371464 57.952766 33.688059
F 71.371464 65.679805 33.688059
F 55.901007 54.068313 33.711430
F 55.901006 61.795351 33.711430
F 64.683950 54.088265 33.688801
F 64.683950 61.815303 33.688801
F 55.884561 54.071347 36.418634
F 55.884561 61.798385 36.418634
F 64.683439 54.088368 36.419483
F 64.683439 61.815406 36.419483
F 58.054434 57.941521 36.416425
F 58.054434 65.668560 36.416425
F 66.911271 57.952522 36.419823
F 66.911272 65.679561 36.419824
F 58.062802 57.939447 33.700052
F 58.062802 65.666486 33.700053
F 66.911423 57.952490 33.688263
F 66.911423 65.679529 33.688263
F 60.252719 54.082377 33.693701
F 60.252719 61.809415 33.693701
F 69.141093 54.089191 33.688099
F 69.141093 61.816229 33.688099
F 60.248824 54.083261 36.417254
F 60.248824 61.810299 36.417254
F 69.141051 54.089200 36.419934
F 69.141051 61.816238 36.419935
F 62.459133 55.379286 40.061512
F 62.459133 63.106325 40.061512
F 71.371450 55.377109 40.062526
F 71.371450 63.104148 40.062526
F 62.457557 57.950930 43.704301
F 62.457557 65.677969 43.704301
F 71.371437 57.952771 43.705089
F 71.371437 65.679810 43.705089
F 62.459242 57.950577 40.975065
F 62.459242 65.677616 40.975065
F 71.371449 57.952769 40.973180
F 71.371449 65.679808 40.973180
F 62.460786 55.379627 37.332706
F 62.460786 63.106665 37.332706
F 71.371452 55.377111 37.330619
F 71.371452 63.104150 37.330619
F 55.869091 54.073513 40.994584
F 55.869091 61.800551 40.994583
F 64.682950 54.088494 40.973793
F 64.682950 61.815531 40.973793
F 55.885696 59.258759 37.353972
F 55.885696 66.985798 37.353972
F 64.683464 59.241505 37.331309
F 64.683464 66.968544 37.331309
F 55.868190 59.256121 40.063272
F 55.868190 66.983160 40.063272
F 64.682926 59.241392 40.062130
F 64.682926 66.968431 40.062130
F 55.851707 54.076080 43.706884
F 55.851706 61.803118 43.706884
F 64.682402 54.088607 43.704771
F 64.682402 61.815645 43.704771
F 58.045901 55.386895 40.060647
F 58.045901 63.113934 40.060647
F 66.911129 55.377322 40.062409
F 66.911129 63.104360 40.062409
F 58.037167 57.944495 43.704146
F 58.037167 65.671534 43.704146
F 66.910975 57.952592 43.704993
F 66.910975 65.679631 43.704994
F 58.047044 57.942199 40.984760
F 58.047044 65.669238 40.984760
F 66.911134 57.952558 40.973344
F 66.911134 65.679597 40.973344
F 58.055640 55.389225 37.343107
F 58.055640 63.116264 37.343107
F 66.911276 55.377355 37.330805
F 66.911276 63.104394 37.330805
F 60.245252 54.083803 40.978271
F 60.245252 61.810841 40.978271
F 69.141022 54.089208 40.973212
F 69.141022 61.816246 40.973212
F 60.249206 59.246870 37.336154
F 60.249206 66.973909 37.336154
F 69.141052 59.240679 37.330656
F 69.141052 66.967718 37.330656
F 60.244825 59.245818 40.060530
F 60.244825 66.972857 40.060530
F 69.141020 59.240671 40.062502
F 69.141020 66.967710 40.062502
F 60.240771 54.084879 43.703659
F 60.240771 61.811917 43.703659
F 69.140980 54.089217 43.705069
F 69.140980 61.816255 43.705069
F 64.681912 69.542807 48.258755
F 60.237142 69.539522 48.262258
F 64.683950 69.542342 33.688801
F 64.683439 69.542445 36.419483
F 60.240771 69.538956 43.703659
F 60.252719 69.536453 33.693701
F 60.248824 69.537338 36.417254
F 64.682950 69.542570 40.973793
F 64.682402 69.542684 43.704771
F 60.245252 69.537880 40.978271
F 53.657094 55.392500 47.348521
F 53.657094 63.119539 47.348521
F 53.653521 57.939169 48.278708
F 53.653521 65.666208 48.278708
F 53.680560 55.394118 44.639780
F 53.680560 63.121156 44.639780
F 53.738375 57.926410 36.416119
F 53.738375 65.653449 36.416119
F 53.762476 57.924314 33.721839
F 53.762476 65.651353 33.721839
F 53.711127 55.399621 40.060661
F 53.735118 63.128510 37.361985
F 53.735118 55.401471 37.361985
F 53.707797 65.659193 41.000933
F 53.707797 57.932154 41.000933
F 53.684015 65.660948 43.704650
F 53.684015 57.933909 43.704650
F 53.711127 63.126660 40.060661
F 55.835885 69.532236 48.275385
F 69.140980 69.543293 43.705069
F 69.140951 69.543302 48.258324
F 55.901007 69.522389 33.711430
F 55.884561 69.525423 36.418634
F 69.141093 69.543268 33.688100
F 69.141051 69.543277 36.419934
F 55.869091 69.527590 40.994584
F 55.851707 69.530156 43.706884
F 69.141022 69.543285 40.973212
F 62.454469 57.951595 50.989850
F 62.454469 65.678634 50.989850
F 71.371423 57.952774 50.990214
F 71.371423 65.679813 50.990214
F 55.819220 54.080658 50.993732
F 55.819219 61.807696 50.993732
F 64.681381 54.088842 50.990045
F 64.681381 61.815880 50.990045
F 58.019922 57.947456 50.990831
F 58.019922 65.674495 50.990831
F 66.910686 57.952661 50.990161
F 66.910686 65.679700 50.990161
F 60.232796 54.086471 50.989774
F 60.232796 61.813509 50.989774
F 69.140911 54.089233 50.990203
F 69.140911 61.816271 50.990203
F 62.453013 55.377975 54.632596
F 62.453013 63.105014 54.632596
F 71.371422 55.377103 54.632777
F 71.371422 63.104142 54.632777
F 62.451538 57.952255 58.275392
F 62.451538 65.679294 58.275392
F 71.371409 57.952777 58.275339
F 71.371409 65.679816 58.275339
F 62.453101 57.951888 55.544428
F 62.453101 65.678927 55.544428
F 71.371421 57.952776 55.543422
F 71.371421 65.679815 55.543422
F 62.454588 55.378312 51.902067
F 62.454588 63.105350 51.902067
F 71.371424 55.377104 51.900861
F 71.371424 63.104143 51.900861
F 55.804151 54.082362 55.554012
F 55.804151 61.809400 55.554012
F 64.680918 54.088958 55.543713
F 64.680918 61.815995 55.543713
F 55.819609 59.249480 51.915131
F 55.819609 66.976519 51.915131
F 64.681398 59.241032 51.901237
F 64.681398 66.968071 51.901237
F 55.804615 59.247346 54.635768
F 55.804615 66.974385 54.635768
F 64.680891 59.240921 54.632681
F 64.680891 66.967960 54.632681
F 55.792778 54.083279 58.276495
F 55.792778 61.810317 58.276495
F 64.680463 54.089052 58.275287
F 64.680463 61.816090 58.275287
F 58.011804 55.381120 54.633908
F 58.011804 63.108159 54.633908
F 66.910555 55.377186 54.632742
F 66.910555 63.104225 54.632743
F 58.004383 57.950271 58.276840
F 58.004383 65.677310 58.276840
F 66.910412 57.952726 58.275326
F 66.910412 65.679765 58.275326
F 58.012492 57.948251 55.550036
F 58.012492 65.675290 55.550036
F 66.910558 57.952694 55.543498
F 66.910558 65.679733 55.543498
F 58.020827 55.383106 51.908788
F 58.020827 63.110145 51.908788
F 66.910693 55.377218 51.900959
F 66.910693 63.104256 51.900958
F 60.229355 54.086984 55.546127
F 60.229355 61.814022 55.546127
F 69.140884 54.089241 55.543436
F 69.140884 61.816279 55.543435
F 60.233156 59.243634 51.904240
F 60.233156 66.970673 51.904240
F 69.140911 59.240646 51.900880
F 69.140911 66.967685 51.900880
F 60.228998 59.242637 54.632762
F 60.228998 66.969676 54.632762
F 69.140883 59.240638 54.632769
F 69.140883 66.967677 54.632769
F 60.225787 54.087770 58.275536
F 60.225787 61.814808 58.275536
F 69.140849 54.089248 58.275334
F 69.140849 61.816286 58.275334
F 62.450710 55.377488 61.917849
F 62.450710 63.104527 61.917849
F 71.371411 55.377100 61.917900
F 71.371411 63.104139 61.917900
F 62.449302 57.952924 65.561017
F 62.449302 65.679963 65.561017
F 71.371398 57.952780 65.560465
F 71.371398 65.679819 65.560465
F 62.450081 57.952515 62.829133
F 62.450081 65.679554 62.829133
F 71.371408 57.952779 62.828543
F 71.371408 65.679818 62.828543
F 62.451801 55.377725 59.186653
F 62.451801 63.104764 59.186653
F 71.371411 55.377101 59.185982
F 71.371411 63.104140 59.185982
F 55.782600 54.085078 62.831432
F 55.782600 61.812116 62.831432
F 64.680142 54.089136 62.828643
F 64.680142 61.816174 62.828643
F 55.790179 59.245537 59.193786
F 55.790179 66.972576 59.193786
F 64.680429 59.240811 59.186209
F 64.680429 66.967850 59.186209
F 55.776066 59.242944 61.918659
F 55.776066 66.969983 61.918659
F 64.679875 59.240679 61.917940
F 64.679875 66.967718 61.917940
F 55.814652 54.071841 65.560556
F 55.814652 61.798879 65.560556
F 64.680636 54.089010 65.560421
F 64.680636 61.816048 65.560421
F 58.000327 55.380214 61.918368
F 58.000327 63.107252 61.918368
F 66.910339 55.377138 61.917879
F 66.910339 63.104176 61.917879
F 60.226406 69.543048 65.561778
F 69.140831 69.543331 62.828546
F 66.910209 57.952768 65.560487
F 66.910209 65.679807 65.560487
F 57.995551 57.951385 62.835936
F 57.995551 65.678424 62.835936
F 66.910270 57.952761 62.828573
F 66.910270 65.679800 62.828573
F 58.005332 55.380598 59.190337
F 58.005332 63.107636 59.190337
F 66.910431 55.377156 59.186030
F 66.910431 63.104195 59.186030
F 60.223467 54.088205 62.830327
F 60.223467 61.815243 62.830327
F 69.140831 54.089254 62.828546
F 69.140831 61.816292 62.828546
F 60.225671 59.242163 59.188523
F 60.225671 66.969202 59.188523
F 69.140846 59.240631 59.185992
F 69.140846 66.967670 59.185992
F 60.221031 59.240908 61.919149
F 60.221031 66.967947 61.919149
F 69.140814 59.240622 61.917903
F 69.140814 66.967661 61.917903
F 60.226406 54.088971 65.561778
F 60.226406 61.816009 65.561778
F 69.140877 54.089240 65.560454
F 69.140877 61.816278 65.560454
F 64.681381 69.542919 50.990045
F 60.232796 69.540548 50.989774
F 64.680918 69.543034 55.543713
F 64.680463 69.543129 58.275287
F 53.626910 63.114499 51.916764
F 60.229355 69.541061 55.546127
F 60.225787 69.541847 58.275536
F 64.680142 69.543213 62.828643
F 55.814652 69.525918 65.560556
F 64.680636 69.543086 65.560421
F 60.223467 69.542282 62.830327
F 53.630515 57.940666 50.992086
F 53.630515 65.667705 50.992086
F 53.606001 55.385934 54.633326
F 53.606001 63.112973 54.633326
F 53.602315 57.945107 55.549320
F 53.602315 65.672146 55.549320
F 53.626910 55.387460 51.916764
F 53.589956 57.944997 58.265718
F 53.589956 65.672036 58.265717
F 53.581936 55.387228 61.892972
F 53.581936 63.114266 61.892973
F 53.611821 57.890804 65.526166
F 53.611821 65.617843 65.526166
F 53.551386 57.949249 62.812079
F 53.551386 65.676288 62.812079
F 53.581975 55.383503 59.176944
F 53.581975 63.110541 59.176944
F 55.819220 69.534735 50.993732
F 69.140877 69.543317 65.560454
F 69.140911 69.543310 50.990203
F 55.804151 69.536438 55.554012
F 55.792778 69.537355 58.276495
F 69.140884 69.543318 55.543436
F 69.140849 69.543324 58.275334
F 55.782600 69.539155 62.831432
F 80.293829 1.287838 3.636916
F 80.293829 9.014874 3.636916
F 80.293829 16.741913 3.636916
F 89.216286 1.287829 3.636923
F 89.216286 9.014865 3.636923
F 89.216286 16.741904 3.636923
F 80.293823 3.863517 7.279478
F 80.293823 11.590554 7.279478
F 89.216281 3.863527 7.279487
F 89.216281 11.590563 7.279487
F 80.293828 3.863517 4.547557
F 80.293828 11.590554 4.547556
F 89.216291 3.863528 4.547549
F 89.216291 11.590564 4.547549
F 80.293824 1.287838 0.904995
F 80.293824 9.014874 0.904995
F 80.293824 16.741913 0.904995
F 89.216290 1.287825 0.904986
F 89.216290 9.014861 0.904986
F 89.216290 16.741900 0.904986
F 82.524434 7.727035 4.547557
F 82.524434 15.454073 4.547556
F 78.063218 12.878393 15.475241
F 73.602009 7.727036 4.547556
F 73.602009 15.454074 4.547556
F 82.524428 12.878393 15.475241
F 82.524428 5.151356 0.904995
F 82.524428 12.878393 0.904995
F 73.602005 5.151355 0.904995
F 73.602005 12.878392 0.904995
F 82.524433 5.151356 3.636916
F 82.524433 12.878393 3.636916
F 73.602008 5.151355 3.636917
F 73.602008 12.878392 3.636917
F 82.524429 7.727035 7.279478
F 82.524429 15.454073 7.279478
F 78.063218 5.151355 15.475241
F 73.602005 7.727036 7.279478
F 73.602005 15.454074 7.279478
F 82.524428 5.151356 15.475241
F 84.755040 1.287837 3.636916
F 84.755040 9.014874 3.636916
F 84.755040 16.741912 3.636917
F 75.832617 1.287837 3.636916
F 75.832617 9.014873 3.636916
F 75.832617 16.741912 3.636917
F 84.755034 3.863517 7.279478
F 84.755034 11.590554 7.279478
F 75.832612 3.863517 7.279478
F 75.832612 11.590554 7.279478
F 84.755039 3.863517 4.547557
F 84.755039 11.590554 4.547556
F 75.832617 3.863517 4.547557
F 75.832616 11.590554 4.547556
F 84.755035 1.287837 0.904995
F 84.755035 9.014874 0.904995
F 84.755035 16.741912 0.904995
F 75.832613 1.287837 0.904995
F 75.832613 9.014874 0.904995
F 75.832613 16.741912 0.904995
F 86.985651 7.727037 4.547556
F 86.985651 15.454075 4.547555
F 86.985646 12.878391 15.475240
F 78.063223 7.727035 4.547557
F 78.063223 15.454073 4.547556
F 86.985646 5.151353 15.475240
F 86.985652 5.151352 0.904993
F 86.985652 12.878390 0.904993
F 78.063218 5.151355 0.904995
F 78.063218 12.878393 0.904995
F 86.985651 5.151354 3.636918
F 86.985651 12.878391 3.636918
F 78.063222 5.151355 3.636916
F 78.063222 12.878393 3.636916
F 86.985651 7.727038 7.279480
F 86.985651 15.454076 7.279480
F 75.832612 16.741912 15.475241
F 78.063218 7.727035 7.279478
F 78.063218 15.454073 7.279478
F 75.832612 9.014873 15.475241
F 80.293829 1.287838 10.922039
F 80.293829 9.014874 10.922039
F 80.293829 16.741912 10.922039
F 89.216291 1.287826 10.922049
F 89.216291 9.014862 10.922049
F 89.216291 16.741901 10.922050
F 80.293823 3.863517 14.564601
F 80.293823 11.590554 14.564601
F 89.216292 3.863530 14.564610
F 89.216292 11.590567 14.564610
F 80.293828 3.863517 11.832679
F 80.293828 11.590554 11.832679
F 89.216379 3.863547 11.832660
F 89.216379 11.590583 11.832660
F 80.293824 1.287838 8.190118
F 80.293824 9.014874 8.190118
F 80.293824 16.741913 8.190118
F 89.216314 1.287821 8.190108
F 89.216314 9.014858 8.190108
F 89.216314 16.741896 8.190108
F 82.524434 7.727035 11.832679
F 82.524434 15.454073 11.832679
F 75.832612 1.287837 15.475241
F 73.602010 7.727036 11.832679
F 73.602010 15.454074 11.832679
F 89.216410 16.741874 15.475215
F 82.524428 5.151356 8.190118
F 82.524428 12.878393 8.190118
F 73.602004 5.151355 8.190118
F 73.602004 12.878392 8.190118
F 82.524433 5.151356 10.922039
F 82.524433 12.878393 10.922039
F 73.602009 5.151355 10.922040
F 73.602009 12.878392 10.922040
F 82.524429 7.727035 14.564601
F 82.524429 15.454073 14.564601
F 84.755038 16.741912 15.475240
F 73.602005 7.727036 14.564601
F 73.602005 15.454074 14.564601
F 89.216410 9.014836 15.475215
F 84.755040 1.287837 10.922040
F 84.755040 9.014874 10.922039
F 84.755040 16.741912 10.922040
F 75.832617 1.287837 10.922039
F 75.832617 9.014874 10.922039
F 75.832617 16.741912 10.922040
F 84.755034 3.863517 14.564601
F 84.755034 11.590554 14.564601
F 75.832612 3.863517 14.564601
F 75.832612 11.590554 14.564601
F 84.755041 3.863518 11.832679
F 84.755041 11.590554 11.832679
F 75.832617 3.863517 11.832679
F 75.832617 11.590554 11.832679
F 84.755035 1.287837 8.190118
F 84.755035 9.014874 8.190118
F 84.755035 16.741912 8.190118
F 75.832612 1.287837 8.190118
F 75.832612 9.014873 8.190118
F 75.832612 16.741912 8.190118
F 86.985651 7.727037 11.832679
F 86.985651 15.454075 11.832679
F 84.755038 9.014873 15.475241
F 78.063223 7.727035 11.832680
F 78.063223 15.454073 11.832679
F 84.755038 1.287837 15.475241
F 86.985645 5.151354 8.190117
F 86.985645 12.878391 8.190117
F 78.063218 5.151355 8.190118
F 78.063217 12.878393 8.190118
F 86.985666 5.151351 10.922043
F 86.985666 12.878388 10.922043
F 78.063222 5.151355 10.922039
F 78.063222 12.878393 10.922039
F 86.985670 7.727042 14.564606
F 86.985670 15.454080 14.564606
F 73.602004 12.878392 15.475241
F 78.063218 7.727035 14.564601
F 78.063218 15.454073 14.564601
F 73.602004 5.151355 15.475241
F 80.293824 1.287838 15.475241
F 80.293824 9.014874 15.475241
F 80.293824 16.741912 15.475241
F 89.216410 1.287799 15.475215
F 86.985651 0.000001 4.547556
F 86.985651 0.000002 7.279480
F 86.985670 0.000006 14.564606
F 86.985651 0.000001 11.832679
F 80.293829 1.287838 25.492286
F 80.293829 9.014874 25.492286
F 80.293829 16.741912 25.492286
F 89.216302 1.287824 25.492291
F 89.216302 9.014861 25.492291
F 89.216302 16.741899 25.492292
F 80.293823 3.863517 29.134847
F 80.293823 11.590554 29.134847
F 89.216290 3.863529 29.134852
F 89.216290 11.590565 29.134852
F 80.293828 3.863517 26.402926
F 80.293828 11.590554 26.402926
F 89.216414 3.863556 26.402898
F 89.216414 11.590592 26.402898
F 80.293824 1.287838 22.760365
F 80.293824 9.014874 22.760365
F 80.293824 16.741913 22.760364
F 89.216422 1.287796 22.760335
F 89.216422 9.014832 22.760335
F 89.216422 16.741871 22.760335
F 82.524434 7.727035 26.402926
F 82.524434 15.454073 26.402926
F 78.063218 15.454073 21.849724
F 73.602023 7.727033 26.402927
F 73.602023 15.454071 26.402927
F 78.063223 7.727035 19.117803
F 82.524428 5.151356 22.760365
F 82.524428 12.878393 22.760365
F 73.602005 5.151355 22.760364
F 73.602005 12.878392 22.760364
F 82.524433 5.151356 25.492286
F 82.524433 12.878393 25.492286
F 73.602023 5.151358 25.492284
F 73.602023 12.878395 25.492284
F 82.524429 7.727035 29.134847
F 82.524429 15.454073 29.134848
F 78.063218 7.727035 21.849724
F 73.602018 7.727033 29.134846
F 73.602018 15.454071 29.134846
F 78.063223 15.454073 19.117803
F 84.755040 1.287837 25.492286
F 84.755040 9.014874 25.492286
F 84.755040 16.741912 25.492286
F 75.832619 1.287838 25.492286
F 75.832619 9.014874 25.492286
F 75.832619 16.741913 25.492286
F 84.755034 3.863517 29.134847
F 84.755034 11.590554 29.134848
F 75.832613 3.863517 29.134847
F 75.832613 11.590553 29.134847
F 84.755043 3.863518 26.402926
F 84.755043 11.590555 26.402925
F 75.832619 3.863517 26.402926
F 75.832618 11.590554 26.402926
F 84.755039 1.287836 22.760364
F 84.755039 9.014873 22.760364
F 84.755039 16.741911 22.760364
F 75.832612 1.287837 22.760364
F 75.832612 9.014873 22.760364
F 75.832612 16.741912 22.760364
F 86.985652 7.727038 26.402925
F 86.985652 15.454075 26.402925
F 86.985675 15.454081 21.849730
F 78.063223 7.727035 26.402926
F 78.063223 15.454073 26.402926
F 86.985675 7.727043 21.849730
F 86.985647 5.151353 22.760363
F 86.985647 12.878390 22.760363
F 78.063217 5.151355 22.760365
F 78.063218 12.878393 22.760364
F 86.985677 5.151348 25.492291
F 86.985676 12.878385 25.492291
F 78.063223 5.151356 25.492286
F 78.063223 12.878393 25.492286
F 86.985668 7.727042 29.134852
F 86.985668 15.454080 29.134852
F 78.063222 12.878393 18.207162
F 78.063218 7.727035 29.134847
F 78.063218 15.454073 29.134848
F 78.063222 5.151355 18.207162
F 80.293829 1.287838 32.777409
F 80.293829 9.014874 32.777409
F 80.293829 16.741913 32.777409
F 89.216291 1.287827 32.777413
F 89.216291 9.014863 32.777413
F 89.216291 16.741902 32.777413
F 80.293824 1.287838 30.045488
F 80.293824 9.014874 30.045488
F 80.293824 16.741913 30.045488
F 89.216390 1.287804 30.045463
F 89.216390 9.014840 30.045463
F 89.216390 16.741879 30.045463
F 82.524428 5.151356 30.045488
F 82.524428 12.878393 30.045488
F 73.602017 5.151358 30.045489
F 73.602017 12.878395 30.045489
F 82.524433 5.151356 32.777409
F 82.524433 12.878393 32.777409
F 73.602021 5.151357 32.777408
F 73.602021 12.878395 32.777408
F 84.755040 1.287837 32.777409
F 84.755040 9.014874 32.777409
F 84.755040 16.741912 32.777409
F 75.832619 1.287837 32.777409
F 75.832619 9.014874 32.777409
F 75.832619 16.741913 32.777409
F 84.755038 1.287837 30.045487
F 84.755038 9.014873 30.045487
F 84.755038 16.741912 30.045487
F 75.832614 1.287837 30.045488
F 75.832614 9.014874 30.045488
F 75.832614 16.741913 30.045488
F 86.985646 5.151353 30.045486
F 86.985646 12.878391 30.045486
F 78.063218 5.151355 30.045488
F 78.063218 12.878393 30.045488
F 86.985669 5.151350 32.777413
F 86.985669 12.878387 32.777413
F 78.063223 5.151356 32.777409
F 78.063223 12.878393 32.777409
F 80.293829 1.287838 18.207162
F 80.293829 9.014874 18.207162
F 80.293829 16.741912 18.207162
F 89.216303 1.287824 18.207171
F 89.216303 9.014860 18.207171
F 89.216303 16.741899 18.207171
F 80.293823 3.863517 21.849724
F 80.293823 11.590554 21.849724
F 89.216298 3.863531 21.849731
F 89.216298 11.590568 21.849731
F 80.293828 3.863517 19.117803
F 80.293828 11.590554 19.117803
F 89.216427 3.863559 19.117774
F 89.216427 11.590595 19.117773
F 82.524434 7.727035 19.117803
F 82.524434 15.454073 19.117803
F 86.985678 12.878385 18.207168
F 73.602010 7.727036 19.117802
F 73.602010 15.454074 19.117802
F 86.985652 15.454075 19.117802
F 82.524433 5.151356 18.207162
F 82.524433 12.878393 18.207162
F 73.602009 5.151355 18.207163
F 73.602009 12.878392 18.207163
F 82.524429 7.727035 21.849724
F 82.524429 15.454073 21.849724
F 86.985678 5.151348 18.207168
F 73.602006 7.727036 21.849724
F 73.602006 15.454073 21.849724
F 86.985652 7.727038 19.117802
F 84.755040 1.287837 18.207163
F 84.755040 9.014874 18.207163
F 84.755040 16.741912 18.207163
F 75.832617 1.287837 18.207162
F 75.832617 9.014874 18.207163
F 75.832617 16.741912 18.207163
F 84.755034 3.863517 21.849724
F 84.755034 11.590554 21.849724
F 75.832612 3.863517 21.849724
F 75.832612 11.590554 21.849724
F 84.755043 3.863518 19.117802
F 84.755043 11.590555 19.117802
F 75.832617 3.863517 19.117803
F 75.832617 11.590554 19.117803
F 86.985653 0.000001 26.402925
F 86.985675 0.000007 21.849730
F 86.985652 0.000001 19.117802
F 86.985668 0.000005 29.134852
F 80.293829 1.287838 47.347655
F 80.293829 9.014874 47.347655
F 80.293829 16.741912 47.347655
F 89.216361 1.287813 47.347671
F 89.216361 9.014849 47.347671
F 89.216361 16.741888 47.347671
F 80.293828 3.863517 48.258296
F 80.293828 11.590554 48.258296
F 89.216338 3.863540 48.258281
F 89.216338 11.590577 48.258281
F 80.293824 1.287838 44.615734
F 80.293824 9.014874 44.615734
F 80.293824 16.741912 44.615734
F 89.216344 1.287812 44.615719
F 89.216344 9.014849 44.615719
F 89.216344 16.741887 44.615719
F 82.524434 7.727035 48.258296
F 82.524434 15.454073 48.258296
F 78.063218 15.454073 43.705094
F 73.602016 7.727034 48.258296
F 73.602016 15.454072 48.258296
F 78.063223 15.454073 40.973172
F 82.524428 5.151356 44.615734
F 82.524428 12.878393 44.615734
F 73.602012 5.151357 44.615735
F 73.602012 12.878394 44.615735
F 82.524433 5.151356 47.347655
F 82.524433 12.878393 47.347655
F 73.602016 5.151356 47.347655
F 73.602016 12.878394 47.347655
F 84.755042 1.287837 47.347656
F 84.755042 9.014873 47.347656
F 84.755042 16.741912 47.347656
F 75.832618 1.287837 47.347655
F 75.832618 9.014874 47.347655
F 75.832618 16.741912 47.347655
F 84.755040 3.863518 48.258295
F 84.755040 11.590554 48.258295
F 75.832617 3.863517 48.258296
F 75.832617 11.590554 48.258296
F 84.755037 1.287837 44.615734
F 84.755037 9.014873 44.615734
F 84.755037 16.741912 44.615734
F 75.832613 1.287837 44.615734
F 75.832613 9.014874 44.615734
F 75.832613 16.741912 44.615734
F 86.985664 7.727040 48.258293
F 86.985664 15.454078 48.258292
F 78.063218 7.727035 43.705093
F 78.063223 7.727035 48.258296
F 78.063223 15.454073 48.258296
F 86.985658 15.454078 43.705097
F 86.985654 5.151352 44.615732
F 86.985654 12.878389 44.615731
F 78.063218 5.151355 44.615734
F 78.063218 12.878393 44.615734
F 86.985660 5.151352 47.347658
F 86.985660 12.878389 47.347658
F 78.063223 5.151355 47.347655
F 78.063223 12.878393 47.347655
F 80.293823 3.863517 36.419970
F 80.293823 11.590554 36.419970
F 89.216280 3.863526 36.419974
F 89.216280 11.590563 36.419974
F 80.293828 3.863517 33.688049
F 80.293828 11.590554 33.688049
F 89.216379 3.863547 33.688027
F 89.216379 11.590584 33.688027
F 82.524434 7.727035 33.688049
F 82.524434 15.454073 33.688049
F 86.985658 7.727040 43.705097
F 73.602021 7.727033 33.688051
F 73.602021 15.454071 33.688050
F 78.063223 7.727035 40.973172
F 82.524429 7.727035 36.419970
F 82.524429 15.454073 36.419970
F 78.063223 12.878393 40.062532
F 73.602015 7.727033 36.419969
F 73.602015 15.454071 36.419969
F 86.985644 5.151354 37.330609
F 84.755034 3.863517 36.419970
F 84.755034 11.590554 36.419970
F 75.832613 3.863517 36.419970
F 75.832613 11.590554 36.419970
F 84.755042 3.863518 33.688049
F 84.755042 11.590555 33.688048
F 75.832618 3.863517 33.688049
F 75.832618 11.590554 33.688049
F 86.985651 7.727037 33.688048
F 86.985651 15.454075 33.688048
F 78.063223 5.151355 40.062532
F 78.063223 7.727035 33.688049
F 78.063223 15.454073 33.688049
F 86.985664 12.878388 40.062535
F 86.985662 7.727040 36.419974
F 86.985662 15.454078 36.419974
F 86.985664 5.151351 40.062535
F 78.063218 7.727035 36.419970
F 78.063218 15.454073 36.419970
F 78.063218 12.878393 37.330610
F 80.293829 1.287838 40.062532
F 80.293829 9.014874 40.062532
F 80.293829 16.741912 40.062532
F 89.216311 1.287824 40.062540
F 89.216311 9.014860 40.062540
F 89.216311 16.741898 40.062540
F 80.293823 3.863517 43.705093
F 80.293823 11.590554 43.705093
F 89.216341 3.863538 43.705107
F 89.216341 11.590575 43.705107
F 80.293828 3.863517 40.973172
F 80.293828 11.590554 40.973172
F 89.216356 3.863543 40.973156
F 89.216356 11.590580 40.973156
F 80.293824 1.287837 37.330611
F 80.293824 9.014874 37.330611
F 80.293824 16.741913 37.330610
F 89.216360 1.287811 37.330592
F 89.216360 9.014847 37.330592
F 89.216360 16.741885 37.330592
F 82.524434 7.727035 40.973172
F 82.524434 15.454073 40.973172
F 78.063218 5.151355 37.330611
F 73.602019 7.727034 40.973173
F 73.602019 15.454072 40.973173
F 86.985655 15.454076 40.973170
F 82.524428 5.151356 37.330611
F 82.524428 12.878393 37.330610
F 73.602014 5.151357 37.330612
F 73.602014 12.878394 37.330612
F 82.524433 5.151356 40.062532
F 82.524433 12.878393 40.062532
F 73.602018 5.151357 40.062531
F 73.602018 12.878394 40.062531
F 82.524429 7.727035 43.705093
F 82.524429 15.454073 43.705094
F 86.985644 12.878391 37.330609
F 73.602013 7.727034 43.705093
F 73.602013 15.454072 43.705093
F 86.985655 7.727038 40.973171
F 84.755040 1.287837 40.062532
F 84.755040 9.014874 40.062532
F 84.755040 16.741912 40.062532
F 75.832618 1.287837 40.062532
F 75.832618 9.014874 40.062532
F 75.832619 16.741912 40.062532
F 84.755035 3.863518 43.705094
F 84.755035 11.590554 43.705094
F 75.832613 3.863517 43.705094
F 75.832613 11.590554 43.705094
F 84.755041 3.863518 40.973172
F 84.755041 11.590554 40.973172
F 75.832618 3.863517 40.973172
F 75.832618 11.590554 40.973172
F 84.755037 1.287837 37.330610
F 84.755037 9.014873 37.330610
F 84.755037 16.741912 37.330610
F 75.832614 1.287837 37.330611
F 75.832614 9.014874 37.330611
F 75.832614 16.741913 37.330611
F 86.985664 0.000003 48.258293
F 86.985658 0.000003 43.705097
F 86.985655 0.000001 40.973171
F 86.985651 0.000001 33.688048
F 86.985662 0.000004 36.419974
F 80.293823 3.863517 50.990217
F 80.293823 11.590554 50.990217
F 89.216349 3.863541 50.990232
F 89.216349 11.590577 50.990232
F 82.524429 7.727035 50.990217
F 82.524429 15.454073 50.990217
F 78.063218 15.454073 65.560463
F 73.602010 7.727035 50.990217
F 73.602010 15.454072 50.990217
F 78.063223 15.454073 62.828542
F 84.755036 3.863518 50.990217
F 84.755036 11.590554 50.990217
F 75.832612 3.863517 50.990217
F 75.832612 11.590554 50.990217
F 86.985652 7.727038 50.990219
F 86.985652 15.454076 50.990219
F 78.063218 7.727035 65.560463
F 78.063218 7.727035 50.990217
F 78.063218 15.454073 50.990217
F 86.985646 15.454075 65.560464
F 80.293829 1.287838 54.632778
F 80.293829 9.014874 54.632778
F 80.293829 16.741912 54.632778
F 89.216347 1.287816 54.632791
F 89.216347 9.014852 54.632791
F 89.216347 16.741891 54.632791
F 80.293823 3.863517 58.275340
F 80.293823 11.590554 58.275340
F 89.216322 3.863534 58.275350
F 89.216322 11.590571 58.275350
F 80.293828 3.863517 55.543419
F 80.293828 11.590554 55.543419
F 89.216305 3.863533 55.543407
F 89.216305 11.590569 55.543407
F 80.293824 1.287838 51.900857
F 80.293824 9.014874 51.900857
F 80.293824 16.741913 51.900857
F 89.216319 1.287818 51.900844
F 89.216319 9.014854 51.900844
F 89.216319 16.741893 51.900844
F 82.524434 7.727035 55.543419
F 82.524434 15.454073 55.543419
F 86.985646 7.727037 65.560464
F 73.602014 7.727035 55.543419
F 73.602014 15.454073 55.543419
F 78.063223 7.727035 62.828542
F 82.524428 5.151356 51.900857
F 82.524428 12.878393 51.900857
F 73.602010 5.151356 51.900858
F 73.602010 12.878393 51.900858
F 82.524433 5.151356 54.632778
F 82.524433 12.878393 54.632778
F 73.602013 5.151356 54.632778
F 73.602013 12.878393 54.632778
F 82.524429 7.727035 58.275340
F 82.524429 15.454073 58.275340
F 78.063222 12.878393 61.917902
F 73.602008 7.727035 58.275340
F 73.602008 15.454073 58.275340
F 86.985654 5.151352 59.185977
F 84.755042 1.287837 54.632779
F 84.755042 9.014873 54.632779
F 84.755042 16.741912 54.632779
F 75.832618 1.287837 54.632778
F 75.832618 9.014874 54.632778
F 75.832618 16.741912 54.632779
F 84.755035 3.863518 58.275340
F 84.755035 11.590554 58.275340
F 75.832612 3.863517 58.275340
F 75.832612 11.590554 58.275340
F 84.755039 3.863518 55.543419
F 84.755039 11.590554 55.543418
F 75.832617 3.863517 55.543419
F 75.832617 11.590554 55.543419
F 84.755036 1.287837 51.900857
F 84.755036 9.014874 51.900857
F 84.755036 16.741912 51.900857
F 75.832613 1.287837 51.900857
F 75.832613 9.014874 51.900857
F 75.832613 16.741912 51.900857
F 86.985664 7.727040 55.543415
F 86.985664 15.454078 55.543415
F 78.063222 5.151355 61.917901
F 78.063223 7.727035 55.543419
F 78.063223 15.454073 55.543418
F 86.985643 12.878393 61.917901
F 86.985659 5.151351 51.900854
F 86.985658 12.878388 51.900854
F 78.063218 5.151355 51.900857
F 78.063218 12.878393 51.900857
F 86.985652 5.151353 54.632780
F 86.985652 12.878391 54.632780
F 78.063222 5.151355 54.632778
F 78.063222 12.878393 54.632778
F 86.985644 7.727036 58.275340
F 86.985644 15.454074 58.275341
F 86.985643 5.151355 61.917901
F 78.063218 7.727035 58.275340
F 78.063218 15.454073 58.275340
F 78.063218 12.878393 59.185980
F 80.293829 1.287838 61.917901
F 80.293829 9.014874 61.917901
F 80.293829 16.741913 61.917901
F 89.216325 1.287821 61.917913
F 89.216325 9.014858 61.917913
F 89.216325 16.741896 61.917913
F 80.293823 3.863517 65.560463
F 80.293823 11.590554 65.560463
F 89.216317 3.863533 65.560476
F 89.216317 11.590570 65.560476
F 80.293828 3.863517 62.828542
F 80.293828 11.590554 62.828542
F 89.216262 3.863523 62.828539
F 89.216262 11.590559 62.828539
F 80.293824 1.287838 59.185980
F 80.293824 9.014874 59.185980
F 80.293824 16.741913 59.185980
F 89.216281 1.287827 59.185973
F 89.216280 9.014863 59.185973
F 89.216280 16.741902 59.185973
F 82.524434 7.727035 62.828542
F 82.524434 15.454073 62.828542
F 78.063218 5.151355 59.185980
F 73.602012 7.727035 62.828542
F 73.602012 15.454073 62.828542
F 86.985659 15.454077 62.828539
F 82.524428 5.151356 59.185980
F 82.524428 12.878393 59.185980
F 73.602007 5.151356 59.185980
F 73.602007 12.878393 59.185980
F 82.524433 5.151356 61.917901
F 82.524433 12.878393 61.917901
F 73.602011 5.151355 61.917902
F 73.602011 12.878393 61.917902
F 82.524429 7.727035 65.560463
F 82.524429 15.454073 65.560463
F 86.985654 12.878389 59.185977
F 73.602010 7.727035 65.560463
F 73.602010 15.454073 65.560463
F 86.985659 7.727039 62.828539
F 84.755041 1.287837 61.917902
F 84.755041 9.014873 61.917902
F 84.755041 16.741912 61.917902
F 75.832618 1.287837 61.917901
F 75.832617 9.014874 61.917901
F 75.832618 16.741912 61.917902
F 84.755035 3.863518 65.560463
F 84.755035 11.590554 65.560463
F 75.832612 3.863517 65.560463
F 75.832612 11.590554 65.560463
F 84.755038 3.863517 62.828542
F 84.755038 11.590554 62.828542
F 75.832617 3.863517 62.828542
F 75.832617 11.590554 62.828542
F 84.755034 1.287837 59.185980
F 84.755034 9.014874 59.185980
F 84.755034 16.741912 59.185980
F 75.832613 1.287837 59.185980
F 75.832613 9.014874 59.185980
F 75.832613 16.741912 59.185980
F 86.985652 0.000002 50.990219
F 86.985646 0.000001 65.560464
F 86.985659 0.000002 62.828539
F 86.985664 0.000003 55.543415
F 86.985644 0.000000 58.275340
F 80.293829 24.468950 3.636916
F 80.293829 32.195987 3.636916
F 89.216286 24.468942 3.636923
F 89.216286 32.195978 3.636923
F 80.293823 27.044630 7.279478
F 80.293823 34.771667 7.279478
F 80.293823 19.317593 7.279478
F 89.216281 27.044640 7.279487
F 78.063218 20.605432 15.475241
F 89.216281 19.317602 7.279487
F 80.293828 27.044630 4.547557
F 80.293828 34.771667 4.547556
F 80.293828 19.317593 4.547556
F 89.216291 27.044640 4.547549
F 78.063218 28.332468 15.475241
F 89.216291 19.317603 4.547549
F 80.293824 24.468950 0.904995
F 80.293824 32.195987 0.904995
F 89.216290 24.468938 0.904986
F 89.216290 32.195974 0.904986
F 82.524434 30.908148 4.547557
F 82.524434 23.181112 4.547557
F 73.602009 30.908149 4.547556
F 73.602009 23.181112 4.547556
F 82.524428 28.332469 0.904995
F 82.524428 20.605432 0.904995
F 73.602005 28.332468 0.904995
F 73.602005 20.605432 0.904995
F 82.524433 28.332469 3.636916
F 82.524433 20.605432 3.636916
F 73.602008 28.332468 3.636917
F 73.602009 20.605431 3.636917
F 82.524429 30.908148 7.279478
F 82.524429 23.181112 7.279478
F 73.602005 30.908149 7.279478
F 73.602005 23.181112 7.279478
F 84.755040 24.468950 3.636916
F 84.755040 32.195987 3.636916
F 75.832617 24.468950 3.636916
F 75.832617 32.195986 3.636916
F 84.755034 27.044630 7.279478
F 84.755034 34.771667 7.279478
F 84.755034 19.317593 7.279478
F 75.832612 27.044630 7.279478
F 75.832612 34.771667 7.279478
F 75.832612 19.317593 7.279478
F 84.755039 27.044630 4.547556
F 84.755039 34.771667 4.547556
F 84.755039 19.317593 4.547556
F 75.832617 27.044630 4.547557
F 75.832617 34.771667 4.547556
F 75.832617 19.317593 4.547556
F 84.755035 24.468950 0.904995
F 84.755035 32.195986 0.904995
F 75.832613 24.468950 0.904995
F 75.832613 32.195987 0.904995
F 86.985651 30.908150 4.547556
F 86.985651 23.181114 4.547556
F 78.063223 30.908148 4.547557
F 78.063223 23.181112 4.547557
F 86.985652 28.332465 0.904993
F 86.985652 20.605429 0.904993
F 78.063218 28.332468 0.904995
F 78.063218 20.605432 0.904995
F 86.985651 28.332467 3.636918
F 86.985651 20.605430 3.636918
F 78.063222 28.332468 3.636916
F 78.063222 20.605432 3.636916
F 86.985651 30.908151 7.279480
F 86.985651 23.181115 7.279480
F 78.063218 30.908148 7.279478
F 78.063218 23.181112 7.279478
F 80.293829 24.468950 10.922039
F 80.293829 32.195987 10.922039
F 89.216291 24.468939 10.922049
F 89.216291 32.195975 10.922049
F 80.293823 27.044630 14.564600
F 80.293823 34.771667 14.564601
F 80.293823 19.317593 14.564601
F 89.216292 27.044643 14.564610
F 86.985646 20.605430 15.475240
F 89.216292 19.317606 14.564610
F 80.293828 27.044630 11.832679
F 80.293828 34.771667 11.832679
F 80.293828 19.317593 11.832679
F 89.216379 27.044659 11.832660
F 86.985646 28.332466 15.475240
F 89.216379 19.317622 11.832660
F 80.293824 24.468950 8.190118
F 80.293824 32.195987 8.190118
F 89.216314 24.468934 8.190108
F 89.216314 32.195971 8.190108
F 82.524434 30.908148 11.832679
F 82.524434 23.181112 11.832680
F 73.602010 30.908149 11.832679
F 73.602010 23.181112 11.832679
F 82.524428 28.332468 8.190118
F 82.524428 20.605432 8.190118
F 73.602004 28.332468 8.190118
F 73.602004 20.605431 8.190118
F 82.524433 28.332469 10.922039
F 82.524433 20.605432 10.922039
F 73.602009 28.332468 10.922040
F 73.602009 20.605431 10.922040
F 82.524429 30.908148 14.564601
F 82.524429 23.181112 14.564601
F 73.602005 30.908149 14.564601
F 73.602005 23.181112 14.564601
F 84.755040 24.468950 10.922040
F 84.755040 32.195987 10.922039
F 75.832617 24.468950 10.922039
F 75.832617 32.195986 10.922039
F 84.755034 27.044630 14.564601
F 84.755034 34.771667 14.564601
F 84.755034 19.317593 14.564601
F 75.832612 27.044630 14.564601
F 75.832612 34.771667 14.564601
F 75.832612 19.317593 14.564601
F 84.755041 27.044631 11.832679
F 84.755041 34.771667 11.832679
F 84.755041 19.317593 11.832679
F 75.832617 27.044630 11.832679
F 75.832617 34.771667 11.832679
F 75.832617 19.317593 11.832679
F 84.755035 24.468950 8.190118
F 84.755035 32.195986 8.190118
F 75.832612 24.468950 8.190118
F 75.832612 32.195986 8.190118
F 86.985651 30.908150 11.832679
F 86.985651 23.181114 11.832679
F 78.063223 30.908148 11.832680
F 78.063223 23.181112 11.832680
F 86.985645 28.332467 8.190117
F 86.985645 20.605430 8.190117
F 78.063218 28.332468 8.190118
F 78.063218 20.605432 8.190118
F 86.985666 28.332464 10.922043
F 86.985666 20.605427 10.922043
F 78.063222 28.332468 10.922039
F 78.063222 20.605432 10.922039
F 86.985670 30.908155 14.564606
F 86.985670 23.181118 14.564606
F 78.063218 30.908148 14.564601
F 78.063218 23.181112 14.564601
F 80.293824 24.468950 15.475241
F 80.293824 32.195987 15.475241
F 89.216410 24.468912 15.475215
F 89.216410 32.195948 15.475215
F 82.524428 28.332469 15.475241
F 82.524428 20.605432 15.475241
F 73.602004 28.332468 15.475241
F 73.602004 20.605431 15.475241
F 84.755038 24.468950 15.475241
F 84.755038 32.195986 15.475241
F 75.832612 24.468950 15.475241
F 75.832612 32.195986 15.475241
F 80.293829 24.468950 25.492286
F 80.293829 32.195987 25.492286
F 89.216302 24.468937 25.492291
F 89.216302 32.195974 25.492291
F 80.293823 27.044630 29.134847
F 80.293823 34.771667 29.134847
F 80.293823 19.317593 29.134847
F 89.216290 27.044642 29.134852
F 78.063218 23.181112 21.849724
F 89.216290 19.317604 29.134852
F 80.293828 27.044630 26.402926
F 80.293828 34.771667 26.402926
F 80.293828 19.317593 26.402926
F 89.216414 27.044668 26.402898
F 78.063218 30.908148 21.849724
F 89.216414 19.317631 26.402898
F 80.293824 24.468950 22.760365
F 80.293824 32.195987 22.760365
F 89.216422 24.468909 22.760335
F 89.216422 32.195945 22.760335
F 82.524434 30.908148 26.402926
F 82.524434 23.181112 26.402926
F 73.602023 30.908146 26.402927
F 73.602023 23.181109 26.402927
F 82.524428 28.332468 22.760365
F 82.524428 20.605432 22.760364
F 73.602005 28.332468 22.760364
F 73.602005 20.605431 22.760364
F 82.524433 28.332468 25.492286
F 82.524433 20.605432 25.492286
F 73.602023 28.332471 25.492284
F 73.602023 20.605434 25.492284
F 82.524429 30.908148 29.134847
F 82.524429 23.181112 29.134847
F 73.602018 30.908146 29.134846
F 73.602018 23.181110 29.134846
F 84.755040 24.468950 25.492286
F 84.755040 32.195987 25.492286
F 75.832619 24.468951 25.492286
F 75.832619 32.195987 25.492286
F 84.755034 27.044630 29.134847
F 84.755034 34.771667 29.134848
F 84.755034 19.317593 29.134848
F 75.832613 27.044630 29.134847
F 75.832613 34.771666 29.134847
F 75.832613 19.317593 29.134847
F 84.755043 27.044631 26.402925
F 84.755043 34.771668 26.402925
F 84.755043 19.317594 26.402925
F 75.832618 27.044630 26.402926
F 75.832619 34.771666 26.402926
F 75.832619 19.317592 26.402926
F 84.755039 24.468949 22.760364
F 84.755039 32.195986 22.760364
F 75.832612 24.468950 22.760364
F 75.832612 32.195986 22.760364
F 86.985653 30.908151 26.402925
F 86.985652 23.181114 26.402925
F 78.063223 30.908148 26.402926
F 78.063223 23.181112 26.402926
F 86.985647 28.332466 22.760363
F 86.985647 20.605429 22.760363
F 78.063218 28.332468 22.760365
F 78.063218 20.605432 22.760364
F 86.985676 28.332461 25.492291
F 86.985677 20.605424 25.492291
F 78.063223 28.332468 25.492286
F 78.063223 20.605432 25.492286
F 86.985668 30.908155 29.134852
F 86.985668 23.181118 29.134852
F 78.063218 30.908148 29.134847
F 78.063218 23.181112 29.134847
F 80.293829 24.468950 32.777409
F 80.293829 32.195987 32.777409
F 89.216291 24.468940 32.777413
F 89.216291 32.195976 32.777413
F 80.293824 24.468950 30.045488
F 80.293824 32.195987 30.045488
F 89.216390 24.468916 30.045463
F 89.216390 32.195953 30.045463
F 82.524428 28.332469 30.045488
F 82.524428 20.605432 30.045488
F 73.602017 28.332471 30.045489
F 73.602017 20.605434 30.045489
F 82.524433 28.332468 32.777409
F 82.524433 20.605432 32.777409
F 73.602021 28.332470 32.777408
F 73.602021 20.605434 32.777408
F 84.755040 24.468950 32.777409
F 84.755040 32.195986 32.777409
F 75.832619 24.468950 32.777409
F 75.832619 32.195987 32.777409
F 84.755038 24.468949 30.045487
F 84.755038 32.195986 30.045487
F 75.832614 24.468951 30.045488
F 75.832614 32.195987 30.045488
F 86.985646 28.332466 30.045486
F 86.985646 20.605430 30.045486
F 78.063218 28.332468 30.045488
F 78.063218 20.605432 30.045488
F 86.985669 28.332463 32.777413
F 86.985669 20.605426 32.777413
F 78.063223 28.332468 32.777409
F 78.063223 20.605432 32.777409
F 80.293829 24.468950 18.207162
F 80.293829 32.195987 18.207162
F 89.216303 24.468937 18.207171
F 89.216303 32.195973 18.207171
F 80.293823 27.044630 21.849724
F 80.293823 34.771667 21.849724
F 80.293823 19.317593 21.849724
F 89.216298 27.044644 21.849731
F 86.985675 23.181120 21.849730
F 89.216298 19.317606 21.849731
F 80.293828 27.044630 19.117803
F 80.293828 34.771667 19.117803
F 80.293828 19.317593 19.117803
F 89.216427 27.044672 19.117774
F 86.985675 30.908156 21.849730
F 89.216427 19.317634 19.117774
F 82.524434 30.908148 19.117803
F 82.524434 23.181112 19.117803
F 73.602010 30.908149 19.117802
F 73.602010 23.181112 19.117802
F 82.524433 28.332468 18.207162
F 82.524433 20.605432 18.207162
F 73.602009 28.332468 18.207163
F 73.602009 20.605431 18.207163
F 82.524429 30.908148 21.849724
F 82.524429 23.181112 21.849724
F 73.602006 30.908148 21.849724
F 73.602006 23.181112 21.849724
F 84.755040 24.468950 18.207163
F 84.755040 32.195986 18.207163
F 75.832617 24.468950 18.207162
F 75.832617 32.195986 18.207163
F 84.755034 27.044630 21.849724
F 84.755034 34.771667 21.849724
F 84.755034 19.317593 21.849724
F 75.832612 27.044630 21.849724
F 75.832612 34.771667 21.849724
F 75.832612 19.317593 21.849724
F 84.755043 27.044631 19.117802
F 84.755043 34.771668 19.117802
F 84.755043 19.317594 19.117802
F 75.832617 27.044630 19.117803
F 75.832617 34.771667 19.117803
F 75.832617 19.317593 19.117803
F 86.985652 30.908151 19.117802
F 86.985652 23.181114 19.117802
F 78.063223 30.908148 19.117803
F 78.063223 23.181112 19.117803
F 86.985678 28.332461 18.207168
F 86.985678 20.605424 18.207168
F 78.063222 28.332468 18.207162
F 78.063222 20.605432 18.207162
F 80.293829 24.468950 47.347655
F 80.293829 32.195987 47.347655
F 89.216361 24.468926 47.347671
F 89.216361 32.195962 47.347671
F 80.293828 27.044630 48.258296
F 80.293828 34.771667 48.258296
F 80.293828 19.317593 48.258296
F 89.216337 27.044653 48.258281
F 78.063218 23.181112 43.705094
F 89.216337 19.317616 48.258281
F 80.293824 24.468950 44.615734
F 80.293824 32.195987 44.615734
F 89.216344 24.468925 44.615719
F 89.216344 32.195962 44.615719
F 82.524434 30.908148 48.258296
F 82.524434 23.181112 48.258296
F 73.602016 30.908147 48.258296
F 73.602016 23.181111 48.258296
F 82.524428 28.332468 44.615734
F 82.524428 20.605432 44.615734
F 73.602012 28.332469 44.615735
F 73.602012 20.605433 44.615735
F 82.524433 28.332469 47.347655
F 82.524433 20.605432 47.347655
F 73.602016 28.332469 47.347655
F 73.602016 20.605433 47.347655
F 84.755042 24.468950 47.347656
F 84.755042 32.195986 47.347656
F 75.832618 24.468950 47.347655
F 75.832618 32.195987 47.347655
F 84.755040 27.044631 48.258295
F 84.755040 34.771667 48.258295
F 84.755040 19.317593 48.258295
F 75.832617 27.044630 48.258296
F 75.832617 34.771667 48.258296
F 75.832617 19.317593 48.258296
F 84.755037 24.468950 44.615734
F 84.755037 32.195986 44.615734
F 75.832613 24.468950 44.615734
F 75.832613 32.195987 44.615734
F 86.985664 30.908153 48.258293
F 86.985664 23.181116 48.258293
F 78.063223 30.908148 48.258296
F 78.063223 23.181112 48.258296
F 86.985654 28.332465 44.615732
F 86.985654 20.605428 44.615732
F 78.063218 28.332468 44.615734
F 78.063218 20.605432 44.615734
F 86.985660 28.332465 47.347658
F 86.985660 20.605428 47.347658
F 78.063223 28.332468 47.347655
F 78.063223 20.605432 47.347655
F 80.293823 27.044630 36.419970
F 80.293823 34.771667 36.419970
F 80.293823 19.317593 36.419970
F 89.216280 27.044639 36.419974
F 78.063218 30.908148 43.705094
F 89.216280 19.317602 36.419974
F 80.293828 27.044630 33.688049
F 80.293828 34.771667 33.688049
F 80.293828 19.317593 33.688049
F 89.216379 27.044660 33.688027
F 86.985658 23.181116 43.705097
F 89.216379 19.317623 33.688027
F 82.524434 30.908148 33.688049
F 82.524434 23.181112 33.688049
F 73.602021 30.908146 33.688051
F 73.602021 23.181110 33.688051
F 82.524429 30.908148 36.419970
F 82.524429 23.181112 36.419970
F 73.602015 30.908146 36.419969
F 73.602015 23.181110 36.419969
F 84.755034 27.044630 36.419970
F 84.755034 34.771667 36.419970
F 84.755034 19.317593 36.419970
F 75.832613 27.044630 36.419970
F 75.832613 34.771666 36.419970
F 75.832613 19.317593 36.419970
F 84.755042 27.044631 33.688048
F 84.755042 34.771667 33.688048
F 84.755042 19.317594 33.688048
F 75.832618 27.044630 33.688049
F 75.832618 34.771666 33.688049
F 75.832618 19.317593 33.688049
F 86.985651 30.908150 33.688048
F 86.985651 23.181114 33.688048
F 78.063223 30.908148 33.688049
F 78.063223 23.181112 33.688049
F 86.985662 30.908153 36.419974
F 86.985662 23.181117 36.419974
F 78.063218 30.908148 36.419970
F 78.063218 23.181112 36.419970
F 80.293829 24.468950 40.062532
F 80.293829 32.195987 40.062532
F 89.216311 24.468936 40.062540
F 89.216311 32.195973 40.062540
F 80.293823 27.044630 43.705093
F 80.293823 34.771667 43.705093
F 80.293823 19.317593 43.705094
F 89.216341 27.044651 43.705107
F 86.985658 30.908153 43.705097
F 89.216341 19.317614 43.705107
F 80.293828 27.044630 40.973172
F 80.293828 34.771667 40.973172
F 80.293828 19.317593 40.973172
F 89.216356 27.044656 40.973156
F 78.063223 20.605432 40.062532
F 89.216356 19.317618 40.973156
F 80.293824 24.468950 37.330611
F 80.293824 32.195987 37.330611
F 89.216360 24.468923 37.330592
F 89.216360 32.195960 37.330592
F 82.524434 30.908148 40.973172
F 82.524434 23.181112 40.973172
F 73.602019 30.908147 40.973173
F 73.602019 23.181110 40.973173
F 82.524428 28.332468 37.330611
F 82.524428 20.605432 37.330611
F 73.602014 28.332470 37.330612
F 73.602015 20.605433 37.330612
F 82.524433 28.332469 40.062532
F 82.524433 20.605432 40.062532
F 73.602018 28.332470 40.062531
F 73.602018 20.605433 40.062531
F 82.524429 30.908148 43.705093
F 82.524429 23.181112 43.705094
F 73.602013 30.908147 43.705093
F 73.602013 23.181111 43.705093
F 84.755040 24.468950 40.062532
F 84.755040 32.195986 40.062532
F 75.832618 24.468950 40.062532
F 75.832618 32.195987 40.062532
F 84.755035 27.044630 43.705094
F 84.755035 34.771667 43.705094
F 84.755035 19.317593 43.705094
F 75.832613 27.044630 43.705094
F 75.832613 34.771667 43.705094
F 75.832613 19.317593 43.705094
F 84.755041 27.044631 40.973172
F 84.755041 34.771667 40.973172
F 84.755041 19.317593 40.973172
F 75.832618 27.044630 40.973172
F 75.832618 34.771666 40.973172
F 75.832618 19.317593 40.973172
F 84.755037 24.468950 37.330610
F 84.755037 32.195986 37.330610
F 75.832614 24.468950 37.330611
F 75.832614 32.195987 37.330611
F 86.985655 30.908151 40.973171
F 86.985655 23.181114 40.973171
F 78.063223 30.908148 40.973172
F 78.063223 23.181112 40.973172
F 86.985644 28.332467 37.330609
F 86.985644 20.605430 37.330609
F 78.063218 28.332468 37.330611
F 78.063218 20.605432 37.330611
F 86.985664 28.332464 40.062535
F 86.985664 20.605427 40.062535
F 78.063223 28.332468 40.062532
F 80.293823 27.044630 50.990217
F 80.293823 34.771667 50.990217
F 80.293823 19.317593 50.990217
F 89.216349 27.044653 50.990232
F 78.063218 23.181112 65.560463
F 89.216349 19.317616 50.990232
F 82.524429 30.908148 50.990217
F 82.524429 23.181112 50.990217
F 73.602010 30.908147 50.990217
F 73.602010 23.181111 50.990217
F 84.755036 27.044631 50.990217
F 84.755036 34.771667 50.990217
F 84.755036 19.317593 50.990217
F 75.832612 27.044630 50.990217
F 75.832612 34.771667 50.990217
F 75.832612 19.317593 50.990217
F 86.985652 30.908151 50.990219
F 86.985652 23.181115 50.990219
F 78.063218 30.908148 50.990217
F 78.063218 23.181112 50.990217
F 80.293829 24.468950 54.632778
F 80.293829 32.195987 54.632778
F 89.216347 24.468929 54.632791
F 89.216347 32.195965 54.632792
F 80.293823 27.044630 58.275340
F 80.293823 34.771667 58.275340
F 80.293823 19.317593 58.275340
F 89.216322 27.044647 58.275350
F 78.063218 30.908148 65.560463
F 89.216322 19.317610 58.275350
F 80.293828 27.044630 55.543419
F 80.293828 34.771667 55.543419
F 80.293828 19.317593 55.543418
F 89.216305 27.044645 55.543407
F 86.985646 23.181114 65.560464
F 89.216305 19.317608 55.543407
F 80.293824 24.468950 51.900857
F 80.293824 32.195987 51.900857
F 89.216319 24.468931 51.900844
F 89.216319 32.195967 51.900844
F 82.524434 30.908148 55.543419
F 82.524434 23.181112 55.543419
F 73.602014 30.908148 55.543419
F 73.602014 23.181111 55.543419
F 82.524428 28.332468 51.900857
F 82.524428 20.605432 51.900857
F 73.602010 28.332469 51.900858
F 73.602010 20.605432 51.900858
F 82.524433 28.332469 54.632778
F 82.524433 20.605432 54.632778
F 73.602013 28.332469 54.632778
F 73.602013 20.605432 54.632778
F 82.524429 30.908148 58.275340
F 82.524429 23.181112 58.275340
F 73.602008 30.908148 58.275340
F 73.602008 23.181112 58.275340
F 84.755042 24.468950 54.632779
F 84.755042 32.195986 54.632779
F 75.832618 24.468950 54.632778
F 75.832618 32.195986 54.632778
F 84.755035 27.044631 58.275340
F 84.755035 34.771667 58.275340
F 84.755035 19.317593 58.275340
F 75.832612 27.044630 58.275340
F 75.832612 34.771667 58.275340
F 75.832612 19.317593 58.275340
F 84.755039 27.044630 55.543418
F 84.755039 34.771667 55.543418
F 84.755039 19.317593 55.543418
F 75.832617 27.044630 55.543419
F 75.832617 34.771667 55.543419
F 75.832617 19.317593 55.543419
F 84.755036 24.468950 51.900857
F 84.755036 32.195986 51.900857
F 75.832613 24.468950 51.900857
F 75.832613 32.195987 51.900857
F 86.985664 30.908153 55.543415
F 86.985664 23.181116 55.543415
F 78.063223 30.908148 55.543419
F 78.063223 23.181112 55.543418
F 86.985658 28.332464 51.900854
F 86.985658 20.605427 51.900854
F 78.063218 28.332468 51.900857
F 78.063218 20.605432 51.900857
F 86.985652 28.332466 54.632780
F 86.985652 20.605430 54.632780
F 78.063222 28.332468 54.632778
F 78.063222 20.605432 54.632778
F 86.985644 30.908149 58.275340
F 86.985644 23.181113 58.275340
F 78.063218 30.908148 58.275340
F 78.063218 23.181112 58.275340
F 80.293829 24.468950 61.917901
F 80.293829 32.195987 61.917901
F 89.216325 24.468934 61.917913
F 89.216325 32.195970 61.917913
F 80.293823 27.044630 65.560463
F 80.293823 34.771667 65.560463
F 80.293823 19.317593 65.560463
F 89.216316 27.044646 65.560476
F 86.985646 30.908150 65.560464
F 89.216316 19.317609 65.560476
F 80.293828 27.044630 62.828542
F 80.293828 34.771667 62.828542
F 80.293828 19.317593 62.828542
F 89.216262 27.044635 62.828539
F 78.063222 20.605432 61.917901
F 89.216262 19.317598 62.828539
F 80.293824 24.468950 59.185980
F 80.293824 32.195987 59.185980
F 89.216280 24.468940 59.185973
F 89.216281 32.195976 59.185973
F 82.524434 30.908148 62.828542
F 82.524434 23.181112 62.828542
F 73.602012 30.908148 62.828542
F 73.602012 23.181112 62.828542
F 82.524428 28.332468 59.185980
F 82.524428 20.605432 59.185980
F 73.602007 28.332468 59.185980
F 73.602007 20.605432 59.185980
F 82.524433 28.332469 61.917901
F 82.524433 20.605432 61.917901
F 73.602011 28.332468 61.917902
F 73.602011 20.605432 61.917902
F 82.524429 30.908148 65.560463
F 82.524429 23.181112 65.560463
F 73.602010 30.908148 65.560463
F 73.602010 23.181111 65.560463
F 84.755041 24.468950 61.917902
F 84.755041 32.195986 61.917902
F 75.832618 24.468950 61.917901
F 75.832618 32.195986 61.917901
F 84.755035 27.044630 65.560463
F 84.755035 34.771667 65.560463
F 84.755035 19.317593 65.560463
F 75.832612 27.044630 65.560463
F 75.832612 34.771667 65.560463
F 75.832612 19.317593 65.560463
F 84.755038 27.044630 62.828542
F 84.755038 34.771667 62.828542
F 84.755038 19.317593 62.828542
F 75.832617 27.044630 62.828542
F 75.832617 34.771667 62.828542
F 75.832617 19.317593 62.828542
F 84.755034 24.468950 59.185980
F 84.755034 32.195987 59.185980
F 75.832613 24.468950 59.185980
F 75.832613 32.195986 59.185980
F 86.985659 30.908152 62.828539
F 86.985659 23.181115 62.828539
F 78.063223 30.908148 62.828542
F 78.063223 23.181112 62.828542
F 86.985654 28.332465 59.185977
F 86.985654 20.605428 59.185977
F 78.063218 28.332468 59.185980
F 78.063218 20.605432 59.185980
F 86.985643 28.332468 61.917901
F 86.985643 20.605432 61.917901
F 78.063222 28.332468 61.917901
F 80.293829 47.650063 3.636916
F 80.293829 39.923025 3.636916
F 89.216286 47.650054 3.636923
F 89.216286 39.923016 3.636923
F 80.293823 50.225743 7.279478
F 80.293823 42.498705 7.279478
F 89.216281 50.225752 7.279487
F 89.216281 42.498715 7.279487
F 80.293828 50.225743 4.547557
F 80.293828 42.498705 4.547556
F 89.216291 50.225753 4.547549
F 89.216291 42.498716 4.547549
F 80.293824 47.650063 0.904995
F 80.293824 39.923025 0.904995
F 89.216290 47.650050 0.904986
F 89.216290 39.923012 0.904986
F 82.524434 38.635186 4.547556
F 82.524434 46.362224 4.547557
F 73.602009 38.635186 4.547556
F 73.602009 46.362225 4.547556
F 82.524428 51.513581 0.904995
F 82.524428 36.059506 0.904995
F 82.524428 43.786545 0.904995
F 73.602005 51.513581 0.904995
F 73.602005 36.059505 0.904995
F 73.602005 43.786544 0.904995
F 82.524433 51.513581 3.636916
F 82.524433 36.059506 3.636916
F 82.524433 43.786545 3.636916
F 73.602009 51.513580 3.636917
F 73.602008 36.059505 3.636917
F 73.602008 43.786544 3.636917
F 82.524429 38.635186 7.279478
F 82.524429 46.362225 7.279478
F 73.602005 38.635186 7.279478
F 73.602005 46.362225 7.279478
F 84.755040 47.650063 3.636916
F 84.755040 39.923025 3.636916
F 75.832617 47.650063 3.636916
F 75.832617 39.923025 3.636917
F 84.755034 50.225743 7.279478
F 84.755034 42.498706 7.279478
F 75.832612 50.225743 7.279478
F 75.832612 42.498705 7.279478
F 84.755039 50.225743 4.547557
F 84.755039 42.498706 4.547556
F 75.832617 50.225743 4.547557
F 75.832616 42.498705 4.547556
F 84.755035 47.650063 0.904995
F 84.755035 39.923025 0.904995
F 75.832613 47.650063 0.904995
F 75.832613 39.923025 0.904995
F 86.985651 38.635188 4.547555
F 86.985651 46.362226 4.547556
F 78.063223 38.635186 4.547556
F 78.063223 46.362224 4.547557
F 86.985652 51.513578 0.904993
F 86.985652 36.059502 0.904993
F 86.985652 43.786541 0.904993
F 78.063217 51.513581 0.904995
F 78.063218 36.059506 0.904995
F 78.063218 43.786544 0.904995
F 86.985651 51.513579 3.636918
F 86.985651 36.059504 3.636918
F 86.985651 43.786543 3.636918
F 78.063222 51.513581 3.636916
F 78.063222 36.059506 3.636916
F 78.063222 43.786544 3.636916
F 86.985651 38.635189 7.279480
F 86.985651 46.362227 7.279480
F 78.063218 38.635186 7.279478
F 78.063218 46.362224 7.279478
F 80.293829 47.650063 10.922039
F 80.293829 39.923025 10.922039
F 89.216291 47.650052 10.922049
F 89.216291 39.923014 10.922050
F 80.293823 50.225743 14.564601
F 80.293823 42.498705 14.564601
F 89.216292 50.225756 14.564610
F 89.216292 42.498718 14.564610
F 80.293828 50.225743 11.832679
F 80.293828 42.498705 11.832679
F 89.216379 50.225772 11.832660
F 89.216379 42.498735 11.832660
F 80.293824 47.650063 8.190118
F 80.293824 39.923025 8.190118
F 89.216314 47.650047 8.190108
F 89.216314 39.923009 8.190108
F 82.524434 38.635186 11.832679
F 82.524434 46.362225 11.832680
F 73.602010 38.635186 11.832679
F 73.602010 46.362225 11.832679
F 82.524428 51.513581 8.190118
F 82.524428 36.059506 8.190118
F 82.524428 43.786545 8.190118
F 73.602004 51.513580 8.190118
F 73.602004 36.059505 8.190118
F 73.602004 43.786544 8.190118
F 82.524433 51.513581 10.922039
F 82.524433 36.059506 10.922039
F 82.524433 43.786545 10.922039
F 73.602009 51.513580 10.922040
F 73.602009 36.059505 10.922040
F 73.602009 43.786544 10.922040
F 82.524429 38.635186 14.564601
F 82.524429 46.362225 14.564601
F 73.602005 38.635186 14.564601
F 73.602005 46.362225 14.564601
F 84.755040 47.650063 10.922040
F 84.755040 39.923025 10.922040
F 75.832617 47.650063 10.922039
F 75.832617 39.923025 10.922040
F 84.755034 50.225743 14.564601
F 84.755034 42.498706 14.564601
F 75.832612 50.225743 14.564601
F 75.832612 42.498705 14.564601
F 84.755041 50.225743 11.832679
F 84.755041 42.498706 11.832679
F 75.832617 50.225743 11.832679
F 75.832617 42.498705 11.832679
F 84.755035 47.650063 8.190118
F 84.755035 39.923025 8.190118
F 75.832612 47.650063 8.190118
F 75.832612 39.923025 8.190118
F 86.985651 38.635188 11.832679
F 86.985651 46.362227 11.832679
F 78.063223 38.635186 11.832679
F 78.063223 46.362224 11.832680
F 86.985645 51.513579 8.190117
F 86.985645 36.059504 8.190117
F 86.985645 43.786543 8.190117
F 78.063217 51.513581 8.190118
F 78.063218 36.059506 8.190118
F 78.063217 43.786544 8.190118
F 86.985666 51.513576 10.922043
F 86.985666 36.059501 10.922043
F 86.985666 43.786540 10.922043
F 78.063222 51.513581 10.922039
F 78.063222 36.059506 10.922039
F 78.063222 43.786544 10.922039
F 86.985670 38.635193 14.564606
F 86.985670 46.362231 14.564606
F 78.063218 38.635186 14.564601
F 78.063218 46.362224 14.564601
F 80.293824 47.650063 15.475241
F 80.293824 39.923025 15.475241
F 89.216410 47.650025 15.475215
F 89.216410 39.922987 15.475215
F 82.524428 51.513581 15.475241
F 82.524428 36.059506 15.475241
F 82.524428 43.786545 15.475241
F 73.602004 51.513580 15.475241
F 73.602004 36.059505 15.475241
F 73.602004 43.786544 15.475241
F 84.755038 47.650062 15.475241
F 84.755038 39.923024 15.475240
F 75.832612 47.650063 15.475241
F 75.832612 39.923025 15.475241
F 86.985646 51.513579 15.475240
F 86.985646 36.059503 15.475240
F 86.985646 43.786542 15.475240
F 78.063218 51.513581 15.475241
F 78.063218 36.059506 15.475241
F 78.063218 43.786544 15.475241
F 89.216281 34.771676 7.279487
F 89.216291 34.771677 4.547549
F 89.216292 34.771680 14.564610
F 89.216379 34.771696 11.832660
F 80.293829 47.650063 25.492286
F 80.293829 39.923025 25.492286
F 89.216302 47.650050 25.492291
F 89.216302 39.923012 25.492292
F 80.293823 50.225743 29.134847
F 80.293823 42.498705 29.134847
F 89.216290 50.225754 29.134852
F 89.216290 42.498717 29.134852
F 80.293828 50.225743 26.402926
F 80.293828 42.498705 26.402926
F 89.216414 50.225781 26.402898
F 89.216414 42.498744 26.402898
F 80.293824 47.650063 22.760365
F 80.293824 39.923025 22.760364
F 89.216422 47.650021 22.760335
F 89.216422 39.922984 22.760335
F 82.524434 38.635186 26.402926
F 82.524434 46.362224 26.402926
F 73.602023 38.635183 26.402927
F 73.602023 46.362222 26.402927
F 82.524428 51.513581 22.760365
F 82.524428 36.059506 22.760364
F 82.524428 43.786545 22.760364
F 73.602005 51.513580 22.760364
F 73.602005 36.059505 22.760364
F 73.602005 43.786544 22.760364
F 82.524433 51.513581 25.492286
F 82.524433 36.059506 25.492286
F 82.524433 43.786545 25.492286
F 73.602023 51.513583 25.492284
F 73.602023 36.059508 25.492284
F 73.602023 43.786547 25.492284
F 82.524429 38.635186 29.134848
F 82.524429 46.362225 29.134847
F 73.602018 38.635184 29.134846
F 73.602018 46.362222 29.134846
F 84.755040 47.650063 25.492286
F 84.755040 39.923025 25.492286
F 75.832619 47.650063 25.492286
F 75.832619 39.923025 25.492286
F 84.755034 50.225743 29.134847
F 84.755034 42.498706 29.134848
F 75.832613 50.225742 29.134847
F 75.832613 42.498705 29.134847
F 84.755043 50.225744 26.402926
F 84.755043 42.498707 26.402925
F 75.832619 50.225742 26.402926
F 75.832618 42.498705 26.402926
F 84.755039 47.650062 22.760364
F 84.755039 39.923024 22.760364
F 75.832612 47.650063 22.760364
F 75.832612 39.923025 22.760364
F 86.985653 38.635188 26.402925
F 86.985653 46.362227 26.402925
F 78.063223 38.635186 26.402926
F 78.063223 46.362224 26.402926
F 86.985647 51.513579 22.760363
F 86.985647 36.059503 22.760363
F 86.985647 43.786542 22.760363
F 78.063217 51.513581 22.760365
F 78.063218 36.059506 22.760364
F 78.063218 43.786544 22.760364
F 86.985676 51.513574 25.492291
F 86.985676 36.059498 25.492291
F 86.985677 43.786537 25.492291
F 78.063223 51.513581 25.492286
F 78.063223 36.059506 25.492286
F 78.063223 43.786544 25.492286
F 86.985668 38.635193 29.134852
F 86.985668 46.362231 29.134852
F 78.063219 38.635186 29.134847
F 78.063218 46.362224 29.134847
F 80.293829 47.650063 32.777409
F 80.293829 39.923025 32.777409
F 89.216291 47.650053 32.777413
F 89.216291 39.923015 32.777413
F 80.293824 47.650063 30.045488
F 80.293824 39.923025 30.045488
F 89.216390 47.650029 30.045463
F 89.216390 39.922991 30.045463
F 82.524428 51.513581 30.045488
F 82.524428 36.059506 30.045488
F 82.524428 43.786545 30.045488
F 73.602017 51.513583 30.045489
F 73.602017 36.059508 30.045489
F 73.602017 43.786547 30.045489
F 82.524433 51.513581 32.777409
F 82.524433 36.059506 32.777409
F 82.524433 43.786545 32.777409
F 73.602021 51.513583 32.777408
F 73.602021 36.059507 32.777408
F 73.602021 43.786546 32.777408
F 84.755040 47.650063 32.777409
F 84.755040 39.923025 32.777409
F 75.832619 47.650063 32.777409
F 75.832619 39.923025 32.777409
F 84.755038 47.650062 30.045487
F 84.755038 39.923024 30.045487
F 75.832614 47.650063 30.045488
F 75.832614 39.923025 30.045488
F 86.985646 51.513579 30.045486
F 86.985646 36.059504 30.045486
F 86.985646 43.786542 30.045486
F 78.063218 51.513581 30.045488
F 78.063218 36.059506 30.045488
F 78.063218 43.786544 30.045488
F 86.985669 51.513575 32.777413
F 86.985669 36.059500 32.777413
F 86.985669 43.786539 32.777413
F 78.063223 51.513581 32.777409
F 78.063223 36.059506 32.777409
F 78.063223 43.786544 32.777409
F 80.293829 47.650063 18.207162
F 80.293829 39.923025 18.207162
F 89.216303 47.650049 18.207171
F 89.216303 39.923012 18.207171
F 80.293823 50.225743 21.849724
F 80.293823 42.498705 21.849724
F 89.216298 50.225756 21.849731
F 89.216298 42.498719 21.849731
F 80.293828 50.225743 19.117803
F 80.293828 42.498705 19.117803
F 89.216427 50.225784 19.117774
F 89.216427 42.498747 19.117774
F 82.524434 38.635186 19.117803
F 82.524434 46.362225 19.117803
F 73.602010 38.635186 19.117802
F 73.602010 46.362225 19.117802
F 82.524433 51.513581 18.207162
F 82.524433 36.059506 18.207162
F 82.524433 43.786545 18.207162
F 73.602009 51.513580 18.207163
F 73.602009 36.059505 18.207163
F 73.602009 43.786544 18.207163
F 82.524429 38.635186 21.849724
F 82.524429 46.362225 21.849724
F 73.602006 38.635186 21.849724
F 73.602006 46.362225 21.849724
F 84.755040 47.650063 18.207163
F 84.755040 39.923025 18.207163
F 75.832617 47.650063 18.207162
F 75.832617 39.923025 18.207163
F 84.755034 50.225743 21.849724
F 84.755034 42.498706 21.849724
F 75.832612 50.225743 21.849724
F 75.832612 42.498705 21.849724
F 84.755043 50.225744 19.117802
F 84.755043 42.498707 19.117802
F 75.832617 50.225743 19.117803
F 75.832617 42.498705 19.117803
F 86.985652 38.635188 19.117802
F 86.985652 46.362227 19.117802
F 78.063223 38.635186 19.117803
F 78.063223 46.362224 19.117803
F 86.985678 51.513573 18.207168
F 86.985678 36.059498 18.207168
F 86.985678 43.786537 18.207168
F 78.063222 51.513581 18.207162
F 78.063222 36.059506 18.207162
F 78.063222 43.786544 18.207162
F 86.985675 38.635194 21.849730
F 86.985675 46.362232 21.849730
F 78.063218 38.635186 21.849724
F 78.063218 46.362224 21.849724
F 89.216290 34.771678 29.134852
F 89.216414 34.771705 26.402898
F 89.216298 34.771680 21.849731
F 89.216427 34.771708 19.117773
F 80.293829 47.650063 47.347655
F 80.293829 39.923025 47.347655
F 89.216361 47.650039 47.347671
F 89.216361 39.923001 47.347671
F 80.293828 50.225743 48.258296
F 80.293828 42.498705 48.258296
F 89.216338 50.225766 48.258281
F 89.216338 42.498728 48.258281
F 80.293824 47.650063 44.615734
F 80.293824 39.923025 44.615734
F 89.216344 47.650038 44.615719
F 89.216344 39.923000 44.615719
F 82.524434 38.635186 48.258296
F 82.524434 46.362225 48.258296
F 73.602016 38.635185 48.258296
F 73.602016 46.362223 48.258296
F 82.524428 51.513581 44.615734
F 82.524428 36.059506 44.615734
F 82.524428 43.786545 44.615734
F 73.602012 51.513582 44.615735
F 73.602012 36.059507 44.615735
F 73.602012 43.786545 44.615735
F 82.524433 51.513581 47.347655
F 82.524433 36.059506 47.347655
F 82.524433 43.786545 47.347655
F 73.602016 51.513582 47.347655
F 73.602016 36.059506 47.347655
F 73.602016 43.786545 47.347655
F 84.755042 47.650063 47.347656
F 84.755042 39.923025 47.347656
F 75.832618 47.650063 47.347655
F 75.832618 39.923025 47.347655
F 84.755040 50.225743 48.258295
F 84.755040 42.498706 48.258295
F 75.832618 50.225743 48.258296
F 75.832617 42.498705 48.258296
F 84.755037 47.650063 44.615734
F 84.755037 39.923025 44.615734
F 75.832613 47.650063 44.615734
F 75.832613 39.923025 44.615734
F 86.985664 38.635191 48.258292
F 86.985664 46.362229 48.258293
F 78.063223 38.635186 48.258296
F 78.063223 46.362224 48.258296
F 86.985654 51.513577 44.615732
F 86.985654 36.059502 44.615731
F 86.985654 43.786541 44.615732
F 78.063218 51.513581 44.615734
F 78.063218 36.059506 44.615734
F 78.063218 43.786544 44.615734
F 86.985660 51.513577 47.347658
F 86.985660 36.059502 47.347658
F 86.985660 43.786541 47.347658
F 78.063223 51.513581 47.347655
F 78.063223 36.059506 47.347655
F 78.063222 43.786544 47.347655
F 80.293823 50.225743 36.419970
F 80.293823 42.498705 36.419970
F 89.216280 50.225752 36.419974
F 89.216280 42.498715 36.419974
F 80.293828 50.225743 33.688049
F 80.293828 42.498705 33.688049
F 89.216379 50.225773 33.688027
F 89.216379 42.498736 33.688027
F 82.524434 38.635186 33.688049
F 82.524434 46.362225 33.688049
F 73.602021 38.635184 33.688050
F 73.602021 46.362222 33.688051
F 82.524429 38.635186 36.419970
F 82.524429 46.362225 36.419970
F 73.602015 38.635184 36.419969
F 73.602015 46.362223 36.419969
F 84.755034 50.225743 36.419970
F 84.755034 42.498706 36.419970
F 75.832613 50.225743 36.419970
F 75.832613 42.498705 36.419970
F 84.755042 50.225744 33.688049
F 84.755042 42.498706 33.688048
F 75.832618 50.225742 33.688049
F 75.832618 42.498705 33.688049
F 86.985651 38.635188 33.688048
F 86.985651 46.362227 33.688048
F 78.063223 38.635186 33.688049
F 78.063223 46.362224 33.688049
F 86.985662 38.635191 36.419974
F 86.985662 46.362230 36.419974
F 78.063218 38.635186 36.419970
F 78.063218 46.362224 36.419970
F 80.293829 47.650063 40.062532
F 80.293829 39.923025 40.062532
F 89.216311 47.650049 40.062540
F 89.216311 39.923011 40.062540
F 80.293823 50.225743 43.705093
F 80.293823 42.498705 43.705094
F 89.216341 50.225764 43.705107
F 89.216341 42.498727 43.705107
F 80.293828 50.225743 40.973172
F 80.293828 42.498705 40.973172
F 89.216356 50.225769 40.973156
F 89.216356 42.498731 40.973156
F 80.293824 47.650063 37.330611
F 80.293824 39.923025 37.330610
F 89.216360 47.650036 37.330592
F 89.216360 39.922998 37.330592
F 82.524434 38.635186 40.973172
F 82.524434 46.362225 40.973172
F 73.602019 38.635184 40.973173
F 73.602019 46.362223 40.973173
F 82.524428 51.513581 37.330611
F 82.524428 36.059506 37.330610
F 82.524428 43.786545 37.330611
F 73.602015 51.513583 37.330612
F 73.602014 36.059507 37.330612
F 73.602014 43.786546 37.330612
F 82.524433 51.513581 40.062532
F 82.524433 36.059506 40.062532
F 82.524433 43.786545 40.062532
F 73.602018 51.513582 40.062531
F 73.602018 36.059507 40.062531
F 73.602018 43.786546 40.062531
F 82.524429 38.635186 43.705093
F 82.524429 46.362225 43.705094
F 73.602013 38.635185 43.705093
F 73.602013 46.362223 43.705093
F 84.755040 47.650063 40.062532
F 84.755040 39.923025 40.062532
F 75.832618 47.650063 40.062532
F 75.832618 39.923025 40.062532
F 84.755035 50.225743 43.705094
F 84.755035 42.498706 43.705094
F 75.832613 50.225743 43.705094
F 75.832613 42.498705 43.705094
F 84.755041 50.225743 40.973172
F 84.755041 42.498706 40.973172
F 75.832618 50.225743 40.973172
F 75.832618 42.498705 40.973172
F 84.755037 47.650062 37.330610
F 84.755037 39.923025 37.330610
F 75.832614 47.650063 37.330611
F 75.832614 39.923025 37.330611
F 86.985655 38.635189 40.973170
F 86.985655 46.362227 40.973171
F 78.063223 38.635186 40.973172
F 78.063223 46.362224 40.973172
F 86.985644 51.513579 37.330609
F 86.985644 36.059504 37.330609
F 86.985644 43.786543 37.330609
F 78.063218 51.513581 37.330611
F 78.063218 36.059506 37.330610
F 78.063218 43.786544 37.330611
F 86.985664 51.513576 40.062535
F 86.985664 36.059501 40.062535
F 86.985664 43.786540 40.062535
F 78.063223 51.513581 40.062532
F 78.063223 36.059506 40.062532
F 78.063223 43.786544 40.062532
F 86.985658 38.635190 43.705097
F 86.985658 46.362229 43.705097
F 78.063218 38.635186 43.705094
F 78.063218 46.362224 43.705094
F 89.216338 34.771690 48.258281
F 89.216280 34.771676 36.419974
F 89.216379 34.771697 33.688027
F 89.216341 34.771688 43.705107
F 89.216356 34.771692 40.973156
F 80.293823 50.225743 50.990217
F 80.293823 42.498705 50.990217
F 89.216349 50.225766 50.990232
F 89.216349 42.498729 50.990232
F 82.524429 38.635186 50.990217
F 82.524429 46.362225 50.990217
F 73.602010 38.635185 50.990217
F 73.602010 46.362224 50.990217
F 84.755036 50.225743 50.990217
F 84.755036 42.498706 50.990217
F 75.832612 50.225743 50.990217
F 75.832612 42.498705 50.990217
F 86.985652 38.635189 50.990219
F 86.985652 46.362228 50.990219
F 78.063218 38.635186 50.990217
F 78.063218 46.362224 50.990217
F 80.293829 47.650063 54.632778
F 80.293829 39.923025 54.632778
F 89.216347 47.650042 54.632791
F 89.216347 39.923004 54.632791
F 80.293823 50.225743 58.275340
F 80.293823 42.498705 58.275340
F 89.216322 50.225760 58.275350
F 89.216322 42.498722 58.275350
F 80.293828 50.225743 55.543419
F 80.293828 42.498705 55.543419
F 89.216305 50.225758 55.543407
F 89.216305 42.498721 55.543407
F 80.293824 47.650063 51.900857
F 80.293824 39.923025 51.900857
F 89.216319 47.650044 51.900844
F 89.216319 39.923006 51.900844
F 82.524434 38.635186 55.543419
F 82.524434 46.362225 55.543419
F 73.602014 38.635185 55.543419
F 73.602014 46.362224 55.543419
F 82.524428 51.513581 51.900857
F 82.524428 36.059506 51.900857
F 82.524428 43.786545 51.900857
F 73.602010 51.513581 51.900858
F 73.602010 36.059506 51.900858
F 73.602010 43.786545 51.900858
F 82.524433 51.513581 54.632778
F 82.524433 36.059506 54.632778
F 82.524433 43.786545 54.632778
F 73.602013 51.513581 54.632778
F 73.602013 36.059506 54.632778
F 73.602013 43.786545 54.632778
F 82.524429 38.635186 58.275340
F 82.524429 46.362225 58.275340
F 73.602008 38.635186 58.275340
F 73.602008 46.362224 58.275340
F 84.755042 47.650063 54.632779
F 84.755042 39.923025 54.632779
F 75.832618 47.650063 54.632778
F 75.832618 39.923025 54.632779
F 84.755035 50.225743 58.275340
F 84.755035 42.498706 58.275340
F 75.832612 50.225743 58.275340
F 75.832612 42.498705 58.275340
F 84.755039 50.225743 55.543419
F 84.755039 42.498706 55.543418
F 75.832617 50.225743 55.543419
F 75.832617 42.498705 55.543419
F 84.755036 47.650063 51.900857
F 84.755036 39.923025 51.900857
F 75.832613 47.650063 51.900857
F 75.832613 39.923025 51.900857
F 86.985664 38.635191 55.543415
F 86.985664 46.362229 55.543415
F 78.063223 38.635186 55.543418
F 78.063223 46.362224 55.543419
F 86.985658 51.513576 51.900854
F 86.985658 36.059501 51.900854
F 86.985658 43.786540 51.900854
F 78.063218 51.513581 51.900857
F 78.063218 36.059506 51.900857
F 78.063218 43.786544 51.900857
F 86.985652 51.513579 54.632780
F 86.985652 36.059503 54.632780
F 86.985652 43.786542 54.632780
F 78.063222 51.513581 54.632778
F 78.063222 36.059506 54.632778
F 78.063222 43.786544 54.632778
F 86.985644 38.635187 58.275341
F 86.985644 46.362226 58.275340
F 78.063218 38.635186 58.275340
F 78.063218 46.362224 58.275340
F 80.293829 47.650063 61.917901
F 80.293829 39.923025 61.917901
F 89.216325 47.650047 61.917913
F 89.216325 39.923009 61.917913
F 80.293823 50.225743 65.560463
F 80.293823 42.498705 65.560463
F 89.216317 50.225759 65.560476
F 89.216317 42.498722 65.560476
F 80.293828 50.225743 62.828542
F 80.293828 42.498705 62.828542
F 89.216262 50.225748 62.828539
F 89.216262 42.498711 62.828539
F 80.293824 47.650063 59.185980
F 80.293824 39.923025 59.185980
F 89.216280 47.650052 59.185973
F 89.216280 39.923015 59.185973
F 82.524434 38.635186 62.828542
F 82.524434 46.362225 62.828542
F 73.602012 38.635186 62.828542
F 73.602012 46.362224 62.828542
F 82.524428 51.513581 59.185980
F 82.524428 36.059506 59.185980
F 82.524428 43.786545 59.185980
F 73.602007 51.513581 59.185980
F 73.602007 36.059506 59.185980
F 73.602007 43.786544 59.185980
F 82.524433 51.513581 61.917901
F 82.524433 36.059506 61.917901
F 82.524433 43.786545 61.917901
F 73.602011 51.513581 61.917902
F 73.602011 36.059505 61.917902
F 73.602011 43.786544 61.917902
F 82.524429 38.635186 65.560463
F 82.524429 46.362225 65.560463
F 73.602010 38.635185 65.560463
F 73.602010 46.362224 65.560463
F 84.755041 47.650063 61.917902
F 84.755041 39.923025 61.917902
F 75.832618 47.650063 61.917901
F 75.832617 39.923025 61.917902
F 84.755035 50.225743 65.560463
F 84.755035 42.498706 65.560463
F 75.832612 50.225743 65.560463
F 75.832612 42.498705 65.560463
F 84.755038 50.225743 62.828542
F 84.755038 42.498705 62.828542
F 75.832617 50.225743 62.828542
F 75.832617 42.498705 62.828542
F 84.755034 47.650063 59.185980
F 84.755034 39.923025 59.185980
F 75.832613 47.650063 59.185980
F 75.832613 39.923025 59.185980
F 86.985660 38.635190 62.828539
F 86.985659 46.362228 62.828539
F 78.063223 38.635186 62.828542
F 78.063223 46.362224 62.828542
F 86.985654 51.513577 59.185977
F 86.985654 36.059502 59.185977
F 86.985654 43.786541 59.185977
F 78.063218 51.513581 59.185980
F 78.063218 36.059506 59.185980
F 78.063218 43.786544 59.185980
F 86.985643 51.513581 61.917901
F 86.985643 36.059506 61.917901
F 86.985643 43.786544 61.917901
F 78.063222 51.513581 61.917901
F 78.063222 36.059506 61.917901
F 78.063222 43.786544 61.917901
F 86.985646 38.635188 65.560464
F 86.985646 46.362226 65.560464
F 78.063218 38.635186 65.560463
F 78.063218 46.362224 65.560463
F 89.216349 34.771690 50.990232
F 89.216322 34.771684 58.275350
F 89.216305 34.771682 55.543407
F 89.216317 34.771683 65.560476
F 89.216262 34.771672 62.828539
F 80.293829 55.377099 3.636916
F 80.293829 63.104138 3.636916
F 89.216286 55.377090 3.636923
F 89.216286 63.104129 3.636923
F 80.293823 57.952779 7.279478
F 80.293823 65.679818 7.279478
F 89.216281 57.952789 7.279487
F 89.216281 65.679828 7.279487
F 80.293828 57.952779 4.547556
F 80.293828 65.679818 4.547556
F 89.216291 57.952790 4.547549
F 89.216291 65.679829 4.547549
F 80.293824 55.377099 0.904995
F 80.293824 63.104138 0.904995
F 89.216290 55.377087 0.904986
F 89.216290 63.104125 0.904986
F 82.524434 54.089261 4.547557
F 82.524434 61.816299 4.547556
F 73.602009 54.089261 4.547556
F 73.602009 61.816299 4.547556
F 82.524428 59.240619 0.904995
F 82.524428 66.967658 0.904995
F 73.602005 59.240618 0.904995
F 73.602005 66.967657 0.904995
F 82.524433 59.240619 3.636916
F 82.524433 66.967658 3.636916
F 73.602008 59.240618 3.636917
F 73.602008 66.967657 3.636917
F 82.524429 54.089261 7.279478
F 82.524429 61.816299 7.279478
F 73.602005 54.089261 7.279478
F 73.602005 61.816299 7.279478
F 84.755040 55.377099 3.636916
F 84.755040 63.104138 3.636917
F 75.832617 55.377099 3.636916
F 75.832617 63.104138 3.636917
F 84.755034 57.952780 7.279478
F 84.755034 65.679819 7.279478
F 75.832612 57.952779 7.279478
F 75.832612 65.679819 7.279478
F 84.755039 57.952780 4.547556
F 84.755039 65.679819 4.547556
F 75.832617 57.952779 4.547556
F 75.832617 65.679819 4.547556
F 84.755035 55.377099 0.904995
F 84.755035 63.104138 0.904995
F 75.832613 55.377099 0.904995
F 75.832613 63.104138 0.904995
F 86.985651 54.089263 4.547556
F 86.985651 61.816301 4.547555
F 78.063223 54.089261 4.547557
F 78.063223 61.816299 4.547556
F 86.985652 59.240615 0.904993
F 86.985652 66.967654 0.904993
F 78.063218 59.240618 0.904995
F 78.063218 66.967657 0.904995
F 86.985651 59.240617 3.636918
F 86.985651 66.967656 3.636918
F 78.063222 59.240618 3.636916
F 78.063222 66.967657 3.636916
F 86.985651 54.089264 7.279480
F 86.985651 61.816302 7.279480
F 78.063218 54.089261 7.279478
F 78.063218 61.816299 7.279478
F 80.293829 55.377099 10.922039
F 80.293829 63.104138 10.922039
F 89.216291 55.377088 10.922049
F 89.216291 63.104127 10.922050
F 80.293823 57.952779 14.564601
F 80.293823 65.679818 14.564601
F 89.216292 57.952792 14.564610
F 89.216292 65.679831 14.564610
F 80.293828 57.952779 11.832679
F 80.293828 65.679818 11.832679
F 89.216379 57.952809 11.832660
F 89.216379 65.679848 11.832660
F 80.293824 55.377099 8.190118
F 80.293824 63.104138 8.190118
F 89.216314 55.377083 8.190108
F 89.216314 63.104122 8.190108
F 82.524434 54.089261 11.832679
F 82.524434 61.816299 11.832679
F 73.602010 54.089261 11.832679
F 73.602010 61.816299 11.832679
F 82.524428 59.240619 8.190118
F 82.524428 66.967658 8.190118
F 73.602004 59.240618 8.190118
F 73.602004 66.967657 8.190118
F 82.524433 59.240618 10.922039
F 82.524433 66.967658 10.922039
F 73.602009 59.240618 10.922040
F 73.602009 66.967657 10.922040
F 82.524429 54.089261 14.564601
F 82.524429 61.816299 14.564601
F 73.602005 54.089261 14.564601
F 73.602005 61.816299 14.564601
F 84.755040 55.377099 10.922039
F 84.755040 63.104138 10.922040
F 75.832617 55.377099 10.922039
F 75.832617 63.104138 10.922040
F 84.755034 57.952780 14.564601
F 84.755034 65.679819 14.564601
F 75.832612 57.952779 14.564601
F 75.832612 65.679819 14.564601
F 84.755041 57.952780 11.832679
F 84.755041 65.679819 11.832679
F 75.832617 57.952779 11.832679
F 75.832617 65.679819 11.832679
F 84.755035 55.377099 8.190118
F 84.755035 63.104138 8.190118
F 75.832612 55.377099 8.190118
F 75.832612 63.104138 8.190118
F 86.985651 54.089263 11.832679
F 86.985651 61.816301 11.832679
F 78.063223 54.089261 11.832680
F 78.063223 61.816299 11.832679
F 86.985645 59.240617 8.190117
F 86.985645 66.967656 8.190117
F 78.063218 59.240618 8.190118
F 78.063218 66.967657 8.190118
F 86.985666 59.240614 10.922043
F 86.985666 66.967653 10.922043
F 78.063222 59.240618 10.922039
F 78.063222 66.967657 10.922039
F 86.985670 54.089267 14.564606
F 86.985670 61.816305 14.564606
F 78.063218 54.089261 14.564601
F 78.063218 61.816299 14.564601
F 80.293824 55.377099 15.475241
F 80.293824 63.104138 15.475241
F 89.216410 55.377061 15.475215
F 89.216410 63.104100 15.475215
F 82.524428 59.240619 15.475241
F 82.524428 66.967658 15.475241
F 73.602004 59.240618 15.475241
F 73.602004 66.967657 15.475241
F 84.755038 55.377099 15.475241
F 84.755038 63.104137 15.475240
F 75.832612 55.377099 15.475241
F 75.832612 63.104138 15.475241
F 86.985646 59.240616 15.475240
F 86.985646 66.967655 15.475240
F 78.063218 59.240618 15.475241
F 78.063218 66.967657 15.475241
F 82.524434 69.543338 4.547557
F 82.524429 69.543338 7.279478
F 78.063218 69.543338 14.564601
F 78.063223 69.543338 4.547557
[truncated: 88,874 more chars]
