# Supplementary material for: Molecular-resolution imaging of ice crystallized from liquid water by cryogenic liquid-cell TEM
Source: Nat Commun. 2025 Sep 25;16:8342. doi: 10.1038/s41467-025-62451-0 (PMC12462463; doi:10.1038/s41467-025-62451-0)
Supplement: Supplementary file 9 — Supplementary Data 1 [file 41467_2025_62451_MOESM9_ESM.zip › supercell_4_3_3/1.2/93K_relaxed.xyz]

15399
F15399
F 1.216807 1.352609 2.928309
F 1.216807 9.083219 2.928309
F 1.216807 16.813889 2.928309
F 10.135307 1.341879 3.107869
F 10.135307 9.072489 3.107869
F 10.135307 16.803089 3.107869
F 1.184577 3.859719 6.439349
F 1.184577 11.590289 6.439349
F 10.092107 3.869349 6.641589
F 10.092107 11.599989 6.641589
F 1.201557 3.908379 3.758969
F 1.201557 11.638989 3.758969
F 10.122607 3.912289 3.939739
F 10.122607 11.642889 3.939739
F 0.946254 1.647859 0.272980
F 0.946253 9.378479 0.272979
F 0.946255 17.109089 0.272979
F 9.965407 1.534519 0.423578
F 9.965407 9.265139 0.423578
F 9.965407 16.995789 0.423579
F 3.419487 7.771959 3.789519
F 3.419487 15.502589 3.789519
F 16.615407 12.812489 14.867679
F 12.354807 7.777499 3.986579
F 12.354807 15.508089 3.986579
F 16.661007 5.224779 14.941079
F 3.252217 5.453789 0.266456
F 3.252217 13.184389 0.266457
F 12.196707 5.399519 0.470398
F 12.196707 13.130089 0.470398
F 3.427767 5.212369 2.943359
F 3.427767 12.942989 2.943359
F 12.367107 5.207399 3.154459
F 12.367107 12.937989 3.154459
F 3.393957 7.728149 6.486999
F 3.393957 15.458789 6.486999
F 7.690557 12.883689 14.715579
F 12.324107 7.734519 6.688219
F 12.324107 15.465089 6.688219
F 7.690557 5.153059 14.715579
F 5.667387 1.341649 3.014719
F 5.667387 9.072259 3.014719
F 5.667387 16.802889 3.014719
F 14.598707 1.342209 3.201089
F 14.598707 9.072829 3.201089
F 14.598707 16.803489 3.201089
F 5.623567 3.871139 6.547029
F 5.623567 11.601789 6.547029
F 14.555607 3.869129 6.734889
F 14.555607 11.599789 6.734889
F 5.650377 3.916269 3.841599
F 5.650377 11.646889 3.841599
F 14.586207 3.912149 4.033339
F 14.586207 11.642789 4.033329
F 5.498237 1.550239 0.325812
F 5.498237 9.280849 0.325812
F 5.498237 17.011489 0.325812
F 14.427907 1.534179 0.517111
F 14.427907 9.264799 0.517111
F 14.427907 16.995389 0.517111
F 7.889537 7.778219 3.892669
F 7.889537 15.508789 3.892669
F 14.387707 16.749589 14.854579
F 16.622407 7.520349 3.895309
F 16.826207 15.331189 3.909999
F 3.215177 12.890089 14.656979
F 7.733557 5.402529 0.375881
F 7.733557 13.133189 0.375882
F 12.354807 0.046886 3.986579
F 12.232407 0.000177 11.170079
F 7.901367 5.206719 3.061309
F 7.901367 12.937389 3.061309
F 16.618707 5.094309 2.877499
F 16.696407 12.870889 2.694789
F 7.859277 7.735019 6.595149
F 7.859277 15.465589 6.595149
F 14.387707 9.019019 14.854579
F 16.685707 7.637879 6.612379
F 16.943207 15.342289 6.536179
F 7.889537 0.047606 3.892669
F 1.127397 1.304759 10.018159
F 1.127397 9.035369 10.018159
F 1.127397 16.765989 10.018159
F 10.019217 1.288339 10.226479
F 10.019217 9.018959 10.226479
F 10.019217 16.749589 10.226479
F 1.055367 3.846309 13.646679
F 1.055367 11.576889 13.646679
F 9.942987 3.865609 13.852579
F 9.942987 11.596189 13.852579
F 1.109847 3.846449 10.948779
F 1.109847 11.577089 10.948779
F 10.000457 3.865619 11.123279
F 10.000457 11.596189 11.123279
F 1.170237 1.304419 7.323959
F 1.170237 9.035039 7.323959
F 1.170247 16.765689 7.323959
F 10.074607 1.290979 7.509229
F 10.074607 9.021599 7.509229
F 10.074607 16.752189 7.509229
F 3.302467 7.723149 10.990679
F 3.302467 15.453789 10.990679
F 14.387707 1.288399 14.854579
F 12.232407 7.730789 11.170079
F 12.232407 15.461389 11.170079
F 5.455737 16.746789 14.671079
F 3.374067 5.163259 7.369779
F 3.374067 12.893889 7.369779
F 12.306507 5.156379 7.556009
F 12.306507 12.886989 7.556009
F 3.323127 5.161599 10.079179
F 3.323127 12.892189 10.079179
F 12.251207 5.153769 10.273179
F 12.251207 12.884389 10.273179
F 3.242427 7.720139 13.715579
F 3.242427 15.450789 13.715579
F 5.455737 9.016209 14.671079
F 12.175307 7.730729 13.898979
F 12.175307 15.461389 13.898979
F 5.455737 1.285599 14.671079
F 5.551517 1.286729 10.133679
F 5.551517 9.017339 10.133679
F 5.551517 16.747989 10.133679
F 14.482607 1.288539 10.319879
F 14.482607 9.019149 10.319879
F 14.482607 16.749789 10.319879
F 5.469677 3.869539 13.766979
F 5.469677 11.600189 13.766979
F 14.406807 3.865339 13.945679
F 14.406807 11.595989 13.945679
F 5.532667 3.867459 11.031079
F 5.532667 11.598089 11.031079
F 14.463907 3.865409 11.216879
F 14.463907 11.595989 11.216879
F 5.605697 1.288989 7.413019
F 5.605697 9.019609 7.413019
F 5.605697 16.750189 7.413019
F 14.538007 1.291149 7.602809
F 14.538007 9.021769 7.602809
F 14.538007 16.752389 7.602809
F 7.767667 7.731279 11.076379
F 7.767667 15.461889 11.076379
F 12.156207 12.884289 14.807779
F 16.837007 7.748239 11.150479
F 16.684007 15.530389 11.275979
F 12.324107 0.003904 6.688219
F 7.841347 5.155669 7.461979
F 7.841347 12.886289 7.461979
F 16.795607 5.249789 7.826489
F 16.682207 12.972389 7.820379
F 7.786337 5.153209 10.180079
F 7.786337 12.883789 10.180079
F 16.712007 4.988869 10.435579
F 16.719807 12.724489 10.490279
F 7.710057 7.731339 13.806379
F 7.710057 15.461989 13.806379
F 12.156207 5.153619 14.807779
F 16.660407 7.748349 13.851179
F 16.670807 15.467089 14.075979
F 7.859277 0.004405 6.595149
F 1.035528 1.316329 14.609379
F 1.035528 9.046939 14.609379
F 1.035529 16.777589 14.609379
F 9.924217 1.288149 14.761179
F 9.924217 9.018769 14.761179
F 9.924217 16.749389 14.761179
F 3.215177 5.159449 14.656979
F 3.419487 0.041343 3.789519
F 12.175307 0.000114 13.898979
F 7.710057 0.000724 13.806379
F 7.767667 0.000666 11.076379
F 16.700107 -0.021742 11.153379
F 16.579607 0.053115 13.906479
F 15.963007 12.726289 -0.083887
F 0.844596 1.412589 24.627079
F 0.844596 9.143199 24.627079
F 0.844597 16.873789 24.627079
F 9.712177 1.287699 24.780579
F 9.712177 9.018309 24.780579
F 9.712177 16.748889 24.780579
F 0.775049 3.747019 28.278579
F 0.775050 11.477589 28.278579
F 9.636187 3.865949 28.423879
F 9.636187 11.596589 28.423879
F 0.536614 3.953989 25.587779
F 0.536614 11.684589 25.587779
F 9.688347 3.867159 25.689579
F 9.688347 11.597789 25.689579
F 0.585426 1.196449 21.937879
F 0.585426 8.927059 21.937879
F 0.585426 16.657689 21.937879
F 9.764707 1.286539 22.046179
F 9.764707 9.017159 22.046179
F 9.764707 16.747789 22.046179
F 2.969277 7.737019 25.585579
F 2.969277 15.467689 25.585579
F 11.868107 0.000557 28.470779
F 11.926807 7.730839 25.737679
F 11.926807 15.461489 25.737679
F 16.480407 15.593989 21.346779
F 3.036647 5.144219 21.940479
F 3.036647 12.874789 21.940479
F 12.003207 5.153519 22.094279
F 12.003207 12.884089 22.094279
F 2.894057 5.150139 24.680779
F 2.894057 12.880789 24.680779
F 11.944207 5.153129 24.827379
F 11.944207 12.883789 24.827379
F 2.830467 7.732859 28.323379
F 2.830467 15.463489 28.323379
F 16.488707 7.573669 21.259679
F 11.868107 7.731169 28.470779
F 11.868107 15.461789 28.470779
F 7.536177 15.466989 21.095179
F 5.230667 1.283679 24.693979
F 5.230667 9.014289 24.693979
F 5.230667 16.744889 24.693979
F 14.177807 1.288389 24.873679
F 14.177807 9.019009 24.873679
F 14.177807 16.749589 24.873679
F 5.157077 3.869589 28.336479
F 5.157077 11.600189 28.336479
F 14.101507 3.865349 28.517179
F 14.101507 11.595989 28.517179
F 5.175927 3.877309 25.592479
F 5.175927 11.607889 25.592479
F 14.158307 3.865469 25.784479
F 14.158307 11.596089 25.784479
F 5.249487 1.275599 21.949779
F 5.249487 9.006209 21.949779
F 5.249487 16.736789 21.949779
F 14.234607 1.288289 22.140979
F 14.234607 9.018909 22.140979
F 14.234607 16.749489 22.140979
F 7.456257 7.731879 25.644179
F 7.456257 15.462489 25.644179
F 7.536177 7.736349 21.095179
F 16.367007 7.799649 25.805079
F 16.373407 15.306589 25.913579
F 7.536177 0.005730 21.095179
F 7.532287 5.152629 22.001579
F 7.532287 12.883289 22.001579
F 16.473407 5.115899 22.333679
F 16.486207 12.895089 22.132079
F 7.460547 5.148279 24.738079
F 7.460547 12.878889 24.738079
F 16.385107 5.197849 25.022179
F 16.440307 12.741689 24.825879
F 7.386387 7.735559 28.380679
F 7.386387 15.466189 28.380679
F 16.581307 12.851389 17.618779
F 16.359707 7.658059 28.593479
F 16.301307 15.379289 28.601779
F 7.456257 0.001261 25.644179
F 0.704267 1.400449 31.926879
F 0.704267 9.131069 31.926879
F 0.704268 16.861689 31.926879
F 9.560217 1.287879 32.067279
F 9.560217 9.018499 32.067279
F 9.560217 16.749089 32.067279
F 11.926807 0.000225 25.737679
F 2.830467 0.002246 28.323379
F 0.488761 1.207549 29.234479
F 0.488761 8.938169 29.234479
F 0.488761 16.668789 29.234479
F 9.612747 1.286769 29.333079
F 9.612747 9.017379 29.333079
F 9.612747 16.747989 29.333079
F 2.900897 5.150129 29.230379
F 2.900897 12.880789 29.230379
F 11.850507 5.153519 29.381079
F 11.850507 12.884189 29.381079
F 2.766117 5.153069 31.965779
F 2.766117 12.883689 31.965779
F 11.792007 5.153219 32.114179
F 11.792007 12.883789 32.114179
F 5.083477 1.284729 31.979379
F 5.083477 9.015349 31.979379
F 5.083477 16.745989 31.979379
F 14.025207 1.288399 32.160579
F 14.025207 9.019009 32.160579
F 14.025207 16.749589 32.160579
F 5.105417 1.277579 29.236679
F 5.105417 9.008189 29.236679
F 5.105417 16.738789 29.236679
F 14.082007 1.288279 29.427879
F 14.082007 9.018889 29.427879
F 14.082007 16.749489 29.427879
F 7.381267 5.152699 29.287679
F 7.381267 12.883289 29.287679
F 16.229107 5.239989 29.545879
F 16.428507 12.737189 29.446479
F 7.311947 5.149249 32.023679
F 7.311947 12.879889 32.023679
F 16.305507 5.179959 32.230379
F 3.105937 0.008395 18.297379
F 0.968654 1.391909 17.309879
F 0.968654 9.122529 17.309879
F 0.968655 16.853189 17.309879
F 9.865697 1.287789 17.494179
F 9.865697 9.018399 17.494179
F 9.865697 16.748989 17.494179
F 0.914029 3.738439 20.972779
F 0.914030 11.469089 20.972779
F 9.788477 3.866099 21.137479
F 9.788477 11.596689 21.137479
F 0.634630 3.959449 18.281479
F 0.634630 11.690089 18.281479
F 9.843597 3.866609 18.403379
F 9.843597 11.597189 18.403379
F 3.105937 7.739009 18.297379
F 3.105937 15.469589 18.297379
F 16.444807 5.400569 17.555679
F 12.079707 7.730789 18.450879
F 12.079707 15.461389 18.450879
F 7.616907 12.879389 17.450879
F 3.041517 5.146409 17.395879
F 3.041517 12.876989 17.395879
F 12.098107 5.153439 17.540379
F 12.098107 12.884089 17.540379
F 2.960777 7.736529 21.040579
F 2.960777 15.467189 21.040579
F 7.616907 5.148789 17.450879
F 12.020707 7.731199 21.183879
F 12.020707 15.461789 21.183879
F 7.386387 0.004945 28.380679
F 5.383147 1.281349 17.411579
F 5.383147 9.011959 17.411579
F 5.383147 16.742589 17.411579
F 14.330507 1.288399 17.586879
F 14.330507 9.019009 17.586879
F 14.330507 16.749589 17.586879
F 5.305247 3.870669 21.052779
F 5.305247 11.601289 21.052779
F 14.254107 3.865349 21.230279
F 14.254107 11.595989 21.230279
F 5.329807 3.878179 18.307479
F 5.329807 11.608789 18.307479
F 14.311207 3.865379 18.497579
F 14.311207 11.595989 18.497579
F 7.611117 7.731219 18.359479
F 7.611117 15.461789 18.359479
F 16.484107 15.459889 18.540979
F 16.565207 7.855849 18.468379
F 2.969277 0.006407 25.585579
F 7.611117 0.000600 18.359479
F 12.020707 0.000581 21.183879
F 2.960777 0.005918 21.040579
F 12.079707 0.000172 18.450879
F 16.380907 12.875589 32.335579
F 16.419007 0.128087 25.750679
F 16.467007 -0.053490 18.522779
F 16.448507 0.109785 28.529179
F 16.429907 -0.101333 21.293179
F 0.419095 1.396819 46.543579
F 0.419095 9.127439 46.543579
F 0.419096 16.858089 46.543579
F 9.256467 1.288319 46.640779
F 9.256467 9.018929 46.640779
F 9.256467 16.749589 46.640779
F 0.241839 3.899199 47.615979
F 0.241839 11.629789 47.615979
F 9.234747 3.866229 47.550979
F 9.234747 11.596889 47.550979
F 0.297472 1.246549 43.837879
F 0.297472 8.977159 43.837879
F 0.297472 16.707789 43.837879
F 9.310427 1.287389 43.907379
F 9.310427 9.017999 43.907379
F 9.310427 16.748589 43.907379
F 2.545177 7.725559 47.468079
F 2.545177 15.456189 47.468079
F 0.440558 11.668789 32.882079
F 11.469407 7.730729 47.598379
F 11.469407 15.461389 47.598379
F 16.036907 15.520889 43.052679
F 2.618087 5.157399 43.817779
F 2.618087 12.887989 43.817779
F 11.545707 5.153609 43.954979
F 11.545707 12.884189 43.954979
F 2.489287 5.148179 46.559579
F 2.489287 12.878789 46.559579
F 11.487607 5.153449 46.687879
F 11.487607 12.884089 46.687879
F 4.786227 1.284579 46.554079
F 4.786227 9.015189 46.554079
F 4.786227 16.745789 46.554079
F 13.720007 1.288409 46.734379
F 13.720007 9.019029 46.734379
F 13.720007 16.749689 46.734379
F 4.750227 3.870629 47.458279
F 4.750227 11.601289 47.458279
F 13.700707 3.865389 47.645079
F 13.700707 11.595989 47.645079
F 4.822487 1.281649 43.814179
F 4.822487 9.012269 43.814179
F 4.822487 16.742889 43.814179
F 13.776907 1.288339 44.001779
F 13.776907 9.018949 44.001779
F 13.776907 16.749589 44.001779
F 7.004857 7.730979 47.504979
F 7.004857 15.461589 47.504979
F 16.082307 7.928009 43.053279
F 16.049107 7.939149 47.544779
F 15.917407 15.322289 47.618379
F 11.715907 0.000466 35.757579
F 7.080377 5.153329 43.861579
F 7.080377 12.883989 43.861579
F 16.016707 5.209389 43.918579
F 16.012407 12.978889 44.074079
F 7.015477 5.151479 46.596079
F 7.015477 12.882089 46.596079
F 15.971707 5.270889 46.724279
F 15.860007 12.804989 46.728579
F 0.633069 3.760119 35.575079
F 0.633070 11.490689 35.575079
F 9.484327 3.865739 35.710579
F 9.484327 11.596389 35.710579
F 9.536977 3.866859 32.976579
F 9.536977 11.597489 32.976579
F 2.831077 7.732489 32.874379
F 2.831077 15.463089 32.874379
F 7.089997 15.464189 42.952879
F 11.774307 7.730819 33.024579
F 11.774307 15.461389 33.024579
F 7.089997 7.733529 42.952879
F 2.702307 7.730139 35.607579
F 2.702307 15.460789 35.607579
F 15.977707 13.070389 39.332879
F 11.715907 7.731079 35.757579
F 11.715907 15.461689 35.757579
F 16.138007 5.109769 39.354079
F 5.010167 3.868469 35.622279
F 5.010167 11.599089 35.622279
F 13.948907 3.865339 35.804079
F 13.948907 11.595989 35.804079
F 5.034357 3.875189 32.880779
F 5.034357 11.605789 32.880779
F 14.005707 3.865459 33.071379
F 14.005707 11.596089 33.071379
F 7.306007 7.731469 32.931079
F 7.306007 15.462089 32.931079
F 7.164097 12.880889 39.309679
F 7.306007 0.000850 32.931079
F 7.237907 0.003973 35.666679
F 0.440558 3.938189 32.882079
F 7.237907 7.734589 35.666679
F 7.237907 15.465189 35.666679
F 7.164097 5.150309 39.309679
F 16.086007 7.687049 35.875579
F 16.118407 15.570589 35.806679
F 7.089997 0.002913 42.952879
F 0.561824 1.386049 39.222579
F 0.561824 9.116669 39.222579
F 0.561824 16.847289 39.222579
F 9.408487 1.288119 39.353979
F 9.408487 9.018729 39.353979
F 9.408487 16.749389 39.353979
F 0.489754 3.775179 42.870179
F 0.489755 11.505789 42.870179
F 9.332497 3.865529 42.997379
F 9.332497 11.596189 42.997379
F 0.345122 3.921659 40.176479
F 0.345122 11.652289 40.176479
F 9.386007 3.866519 40.263779
F 9.386007 11.597089 40.263779
F 0.392697 1.223489 36.529379
F 0.392697 8.954099 36.529379
F 0.392697 16.684689 36.529379
F 9.461407 1.287039 36.620179
F 9.461407 9.017659 36.620179
F 9.461407 16.748289 36.620179
F 2.691987 7.727809 40.162679
F 2.691987 15.458389 40.162679
F 16.128507 13.074489 36.704579
F 11.621907 7.730769 40.311479
F 11.621907 15.461389 40.311479
F 16.108107 5.165749 36.515779
F 2.761727 5.154059 36.518179
F 2.761727 12.884689 36.518179
F 11.698107 5.153559 36.667979
F 11.698107 12.884189 36.667979
F 2.638997 5.155179 39.249179
F 2.638997 12.885789 39.249179
F 11.639907 5.153349 39.400979
F 11.639907 12.883989 39.400979
F 2.573557 7.727489 42.893379
F 2.573557 15.458089 42.893379
F 7.230847 12.883689 36.574479
F 11.563807 7.730959 43.044379
F 11.563807 15.461589 43.044379
F 7.230847 5.153039 36.574479
F 4.936837 1.285729 39.265379
F 4.936837 9.016349 39.265379
F 4.936837 16.746989 39.265379
F 13.872607 1.288409 39.447479
F 13.872607 9.019019 39.447479
F 13.872607 16.749589 39.447479
F 4.861577 3.868209 42.909879
F 4.861577 11.598789 42.909879
F 13.796307 3.865329 43.090979
F 13.796307 11.595989 43.090979
F 4.893347 3.872939 40.169479
F 4.893347 11.603589 40.169479
F 13.853207 3.865419 40.358279
F 13.853207 11.595989 40.358279
F 4.963727 1.279679 36.524879
F 4.963727 9.010299 36.524879
F 4.963727 16.740889 36.524879
F 13.929407 1.288299 36.714779
F 13.929407 9.018919 36.714779
F 13.929407 16.749489 36.714779
F 7.155767 7.731159 40.218079
F 7.155767 15.461789 40.218079
F 11.774307 0.000201 33.024579
F 16.123707 7.729489 40.241879
F 16.244107 15.582989 40.427179
F 11.469407 0.000118 47.598379
F 7.155767 0.000545 40.218079
F 11.563807 0.000342 43.044379
F 7.004857 0.000361 47.504979
F 11.621907 0.000150 40.311479
F 2.831077 0.001878 32.874379
F 16.330407 15.323989 33.121879
F 16.285907 7.836889 33.168279
F 16.296807 0.104269 33.075179
F 16.064707 0.046144 43.153679
F 15.984107 0.018123 47.731279
F 0.059060 3.909269 50.407179
F 0.059059 11.639889 50.407179
F 9.178417 3.865719 50.284179
F 9.178417 11.596289 50.284179
F 2.404887 7.745249 50.210779
F 2.404887 15.475889 50.210779
F 16.254607 7.680009 64.831379
F 11.411507 7.730869 50.330879
F 11.411507 15.461489 50.330879
F 6.904757 15.221289 64.574879
F 4.684297 3.870529 50.198779
F 4.684297 11.601189 50.198779
F 13.643607 3.865349 50.377479
F 13.643607 11.595989 50.377479
F 6.939647 7.731799 50.238979
F 6.939647 15.462389 50.238979
F 6.904757 7.490689 64.574879
F 16.019007 7.924089 50.282879
F 15.922407 15.628989 50.375679
F 2.266387 0.014579 57.472179
F 0.010712 1.249169 54.051079
F 0.010711 8.979789 54.051079
F 0.010712 16.710389 54.051079
F 9.101367 1.287879 53.921979
F 9.101367 9.018489 53.921979
F 9.101367 16.749089 53.921979
F 13.475707 9.015239 58.497179
F 13.475707 1.284619 58.497179
F 9.026907 3.862979 57.536079
F 9.026907 11.593589 57.536079
F 0.127807 3.850269 54.919079
F 0.127807 11.580889 54.919079
F 9.083017 3.866299 54.818079
F 9.083017 11.596889 54.818079
F 0.178109 1.298579 51.273279
F 0.178109 9.029189 51.273279
F 0.178109 16.759789 51.273279
F 9.158717 1.287389 51.192279
F 9.158707 9.018009 51.192279
F 9.158707 16.748589 51.192279
F 2.349737 7.728609 54.734779
F 2.349737 15.459189 54.734779
F 15.734907 12.795089 61.329479
F 11.316407 7.730809 54.865279
F 11.316407 15.461389 54.865279
F 15.790407 5.172179 61.076479
F 2.419167 5.150469 51.100679
F 2.419167 12.881089 51.100679
F 11.392807 5.153549 51.239579
F 11.392807 12.884189 51.239579
F 2.338967 5.137049 53.844179
F 2.338967 12.867689 53.844179
F 11.335507 5.153469 53.968579
F 11.335507 12.884089 53.968579
F 2.266387 7.745199 57.472179
F 2.266387 15.475789 57.472179
F 6.743297 12.838489 61.057279
F 11.261607 7.727999 57.582579
F 11.261607 15.458589 57.582579
F 6.743297 5.107889 61.057279
F 4.607967 1.284139 53.837479
F 4.607967 9.014749 53.837479
F 4.607967 16.745389 53.837479
F 13.567307 1.288289 54.015179
F 13.567307 9.018899 54.015179
F 13.567307 16.749489 54.015179
F 4.532177 3.868969 57.453979
F 4.532177 11.599589 57.453979
F 13.493107 3.862659 57.629279
F 13.493107 11.593289 57.629279
F 4.602377 3.870719 54.728779
F 4.602377 11.601289 54.728779
F 13.548607 3.865219 54.912179
F 13.548607 11.595789 54.912179
F 4.674817 1.281809 51.101479
F 4.674817 9.012419 51.101479
F 4.674817 16.743089 51.101479
F 13.624407 1.288359 51.286379
F 13.624407 9.018979 51.286379
F 13.624407 16.749589 51.286379
F 6.842857 7.735009 54.768579
F 6.842857 15.465589 54.768579
F 15.695007 12.914389 58.488579
F 15.834007 7.598379 54.748979
F 15.913707 15.352389 54.823379
F 13.432707 11.542089 62.030979
F 6.919757 5.149859 51.143679
F 6.919757 12.880489 51.143679
F 15.826207 5.237969 51.122379
F 15.915707 12.973289 51.288879
F 6.863737 5.152899 53.875979
F 6.863737 12.883489 53.875979
F 15.612307 5.039319 53.818279
F 15.832407 12.708389 54.091779
F 6.791227 7.727889 57.488479
F 6.791227 15.458489 57.488479
F 15.678107 5.170639 58.468879
F 15.747807 7.711299 57.518379
F 15.728407 15.503089 57.656179
F 13.432707 3.811509 62.030979
F 4.534377 16.741589 58.311179
F 4.534377 9.010969 58.311179
F 4.534377 1.280349 58.311179
F 8.978997 1.241299 61.105679
F 8.978997 8.971909 61.105679
F 8.978997 16.702489 61.105679
F 6.769847 12.876089 58.353279
F 16.140907 15.428389 64.817479
F 9.140427 3.620729 64.621379
F 9.140427 11.351389 64.621379
F 15.610807 15.360689 62.214079
F 15.826607 7.825079 62.110979
F 0.038006 3.853189 62.181679
F 0.038006 11.583789 62.181679
F 8.967177 3.813039 61.936379
F 8.967177 11.543689 61.936379
F 0.077791 1.309019 58.555679
F 0.077791 9.039639 58.555679
F 0.077791 16.770289 58.555679
F 9.010377 1.283429 58.402979
F 9.010377 9.014049 58.402979
F 9.010377 16.744689 58.402979
F 2.248767 7.684329 61.834179
F 2.248767 15.414989 61.834179
F 6.728517 15.411589 61.888279
F 11.200307 7.677189 61.983979
F 11.200307 15.407789 61.983979
F 6.728517 7.681019 61.888279
F 2.283717 5.153889 58.339379
F 2.283717 12.884489 58.339379
F 11.243207 5.149539 58.450079
F 11.243207 12.880189 58.450079
F 2.218847 5.091419 61.060779
F 2.218847 12.822089 61.060779
F 11.213407 5.106849 61.151979
F 11.213407 12.837489 61.151979
F 2.384197 7.596389 64.536179
F 2.384197 15.326989 64.536179
F 6.769847 5.145519 58.353279
F 11.372507 7.484949 64.668179
F 11.372507 15.215589 64.668179
F 13.475707 16.745889 58.497179
F 4.493847 1.239399 61.016679
F 4.493847 8.970009 61.016679
F 4.493847 16.700589 61.016679
F 13.444907 1.241519 61.198779
F 13.444907 8.972129 61.198779
F 13.444907 16.702789 61.198779
F 4.661527 3.643629 64.533079
F 4.661527 11.374289 64.533079
F 13.603707 3.619559 64.714979
F 13.603707 11.350189 64.714979
F 4.493637 3.815399 61.845979
F 4.493637 11.545989 61.845979
F 2.404887 0.014636 50.210779
F 11.411507 0.000253 50.330879
F 6.939647 0.001186 50.238979
F 6.842857 0.004391 54.768579
F 11.316407 0.000189 54.865279
F 15.885807 -0.102055 50.454079
F 15.629707 -0.177105 61.959779
F 15.853107 -0.116316 54.964279
F 15.720207 -0.189590 57.716979
F 16.053007 5.044729 65.577279
F 1.216807 24.544489 2.928309
F 1.216807 32.275089 2.928309
F 10.135307 24.533689 3.107869
F 10.135307 32.264389 3.107869
F 1.184577 27.051589 6.439349
F 1.184577 34.782189 6.439349
F 1.184577 19.320989 6.439349
F 10.092107 27.061189 6.641589
F 14.387707 32.210889 14.854579
F 10.092107 19.330589 6.641589
F 1.201557 27.100189 3.758969
F 14.387707 24.480289 14.854579
F 1.201557 19.369589 3.758969
F 10.122607 27.104089 3.939739
F 5.455737 32.208089 14.671079
F 10.122607 19.373489 3.939739
F 0.946254 24.839689 0.272980
F 0.946253 32.570289 0.272980
F 9.965407 24.726389 0.423578
F 9.965407 32.456989 0.423578
F 3.419487 30.963789 3.789519
F 3.419487 23.233189 3.789519
F 12.354807 30.969389 3.986579
F 12.354807 23.238689 3.986579
F 3.252217 28.645589 0.266456
F 3.252217 20.914989 0.266457
F 12.196707 28.591389 0.470398
F 12.196707 20.860789 0.470398
F 3.427767 28.404189 2.943359
F 3.427767 20.673589 2.943359
F 12.367107 28.399289 3.154459
F 12.367107 20.668589 3.154459
F 3.393957 30.919989 6.486999
F 3.393957 23.189389 6.486999
F 12.324107 30.926389 6.688219
F 12.324107 23.195789 6.688219
F 5.667387 24.533489 3.014719
F 5.667387 32.264089 3.014719
F 14.598707 24.534089 3.201089
F 14.598707 32.264689 3.201089
F 5.623567 27.062989 6.547029
F 16.754307 20.377089 14.785579
F 5.623567 19.332389 6.547029
F 14.555607 27.060989 6.734889
F 5.455737 24.477489 14.671079
F 14.555607 19.330389 6.734889
F 5.650377 27.108089 3.841599
F 16.729407 28.120089 14.725779
F 5.650377 19.377489 3.841599
F 14.586207 27.103989 4.033339
F 12.156207 20.614889 14.807779
F 14.586207 19.373389 4.033339
F 5.498237 24.742089 0.325812
F 5.498237 32.472689 0.325812
F 14.427907 24.725989 0.517111
F 14.427907 32.456689 0.517111
F 7.889537 30.970089 3.892669
F 7.889537 23.239489 3.892669
F 16.734707 30.700389 4.050019
F 16.820107 23.068389 3.879919
F 7.733557 28.594389 0.375881
F 7.733567 20.863789 0.375882
F 9.924217 24.479989 14.761179
F 1.035528 32.238789 14.609379
F 7.901367 28.398589 3.061309
F 7.901367 20.667989 3.061309
F 16.572507 28.316289 2.746279
F 16.772907 20.505989 2.915349
F 7.859277 30.926889 6.595149
F 7.859277 23.196289 6.595149
F 16.626607 30.719389 6.725089
F 16.897807 23.203689 6.601859
F 1.127397 24.496589 10.018159
F 1.127397 32.227189 10.018159
F 10.019217 24.480189 10.226479
F 10.019217 32.210789 10.226479
F 1.055367 27.038189 13.646679
F 1.055367 34.768789 13.646679
F 1.055367 19.307589 13.646679
F 9.942987 27.057489 13.852579
F 12.156207 28.345489 14.807779
F 9.942987 19.326889 13.852579
F 1.109847 27.038289 10.948779
F 1.109847 34.768889 10.948779
F 1.109847 19.307689 10.948779
F 10.000457 27.057489 11.123279
F 3.215177 20.620689 14.656979
F 10.000457 19.326889 11.123279
F 1.170237 24.496289 7.323959
F 1.170237 32.226889 7.323959
F 10.074607 24.482789 7.509229
F 10.074607 32.213489 7.509229
F 3.302467 30.914989 10.990679
F 3.302467 23.184389 10.990679
F 12.232407 30.922689 11.170079
F 12.232407 23.191989 11.170079
F 3.374067 28.355089 7.369779
F 3.374067 20.624489 7.369779
F 12.306507 28.348189 7.556009
F 12.306507 20.617589 7.556009
F 3.323127 28.353489 10.079179
F 3.323127 20.622789 10.079179
F 12.251207 28.345589 10.273179
F 12.251207 20.614989 10.273179
F 3.242427 30.911989 13.715579
F 3.242427 23.181389 13.715579
F 12.175307 30.922589 13.898979
F 12.175307 23.191989 13.898979
F 5.551517 24.478589 10.133679
F 5.551517 32.209189 10.133679
F 14.482607 24.480389 10.319879
F 14.482607 32.210989 10.319879
F 5.469677 27.061389 13.766979
F 7.690557 20.614289 14.715579
F 5.469677 19.330789 13.766979
F 14.406807 27.057189 13.945679
F 3.215177 28.351289 14.656979
F 14.406807 19.326589 13.945679
F 5.532667 27.059289 11.031079
F 7.690557 28.344889 14.715579
F 5.532667 19.328689 11.031079
F 14.463907 27.057289 11.216879
F 9.924217 32.210589 14.761179
F 14.463907 19.326689 11.216879
F 5.605697 24.480889 7.413019
F 5.605697 32.211489 7.413019
F 14.538007 24.482989 7.602809
F 14.538007 32.213589 7.602809
F 7.767667 30.923089 11.076379
F 7.767667 23.192489 11.076379
F 16.767107 30.796189 11.218179
F 16.717007 23.067289 11.282179
F 7.841347 28.347489 7.461979
F 7.841347 20.616889 7.461979
F 16.991807 28.164089 7.714959
F 16.706207 20.609289 7.412119
F 7.786337 28.345089 10.180079
F 7.786337 20.614489 10.180079
F 16.804907 28.223589 10.400779
F 16.643207 20.573889 10.139979
F 7.710057 30.923189 13.806379
F 7.710057 23.192589 13.806379
F 16.669407 30.830789 14.044779
F 16.722407 23.118989 14.003779
F 1.035528 24.508189 14.609379
F 16.092007 20.276489 0.232799
F 16.071307 28.194189 0.013639
F 0.844596 24.604389 24.627079
F 0.844596 32.335089 24.627079
F 9.712177 24.479589 24.780579
F 9.712177 32.210189 24.780579
F 0.775049 26.938889 28.278579
F 0.775050 34.669489 28.278579
F 0.775050 19.208289 28.278579
F 9.636187 27.057789 28.423879
F 7.616907 20.609989 17.450879
F 9.636187 19.327189 28.423879
F 0.536614 27.145789 25.587779
F 16.559007 23.310789 21.318079
F 0.536614 19.415189 25.587779
F 9.688347 27.058989 25.689579
F 7.616907 28.340689 17.450879
F 9.688347 19.328389 25.689579
F 0.585426 24.388289 21.937879
F 0.585426 32.118889 21.937879
F 9.764707 24.478389 22.046179
F 9.764707 32.208989 22.046179
F 2.969277 30.928889 25.585579
F 2.969277 23.198289 25.585579
F 11.926807 30.922689 25.737679
F 11.926807 23.192089 25.737679
F 3.036647 28.336089 21.940479
F 3.036647 20.605489 21.940479
F 12.003207 28.345389 22.094279
F 12.003207 20.614789 22.094279
F 2.894057 28.341989 24.680779
F 2.894057 20.611389 24.680779
F 11.944207 28.344989 24.827379
F 11.944207 20.614389 24.827379
F 2.830467 30.924689 28.323379
F 2.830467 23.194089 28.323379
F 11.868107 30.922989 28.470779
F 11.868107 23.192389 28.470779
F 5.230667 24.475489 24.693979
F 5.230667 32.206189 24.693979
F 14.177807 24.480289 24.873679
F 14.177807 32.210889 24.873679
F 5.157077 27.061489 28.336479
F 7.536177 23.197589 21.095179
F 5.157077 19.330789 28.336479
F 14.101507 27.057189 28.517179
F 16.499207 23.225789 18.580279
F 14.101507 19.326589 28.517179
F 5.175927 27.069189 25.592479
F 7.536177 30.928189 21.095179
F 5.175927 19.338589 25.592479
F 14.158307 27.057289 25.784479
F 16.504307 30.841889 18.410879
F 14.158307 19.326689 25.784479
F 5.249487 24.467489 21.949779
F 5.249487 32.198089 21.949779
F 14.234607 24.480189 22.140979
F 14.234607 32.210789 22.140979
F 7.456257 30.923689 25.644179
F 7.456257 23.193089 25.644179
F 16.444007 30.948489 25.630079
F 16.515207 23.268789 25.727779
F 7.532287 28.344489 22.001579
F 7.532287 20.613889 22.001579
F 16.439807 28.479989 22.129279
F 16.526107 20.717689 22.069479
F 7.460547 28.340089 24.738079
F 7.460547 20.609489 24.738079
F 16.469707 28.318589 24.949379
F 16.514407 20.532989 24.880779
F 7.386387 30.927389 28.380679
F 7.386387 23.196789 28.380679
F 16.330107 31.082489 28.333779
F 16.468307 23.100089 28.637679
F 0.704267 24.592289 31.926879
F 0.704267 32.322889 31.926879
F 9.560217 24.479689 32.067279
F 9.560217 32.210389 32.067279
F 5.329807 19.339389 18.307479
F 16.476407 31.047389 21.135379
F 16.597707 28.174889 17.569979
F 0.488761 24.399389 29.234479
F 0.488761 32.129989 29.234479
F 9.612747 24.478589 29.333079
F 9.612747 32.209189 29.333079
F 2.900897 28.341989 29.230379
F 2.900897 20.611389 29.230379
F 11.850507 28.345389 29.381079
F 11.850507 20.614789 29.381079
F 2.766117 28.344889 31.965779
F 2.766117 20.614289 31.965779
F 11.792007 28.345089 32.114179
F 11.792007 20.614489 32.114179
F 5.083477 24.476589 31.979379
F 5.083477 32.207189 31.979379
F 14.025207 24.480289 32.160579
F 14.025207 32.210889 32.160579
F 5.105417 24.469389 29.236679
F 5.105417 32.200089 29.236679
F 14.082007 24.480089 29.427879
F 14.082007 32.210789 29.427879
F 7.381267 28.344589 29.287679
F 7.381267 20.613889 29.287679
F 16.349907 28.634689 29.233979
F 16.405107 20.537789 29.344779
F 7.311947 28.341089 32.023679
F 7.311947 20.610489 32.023679
F 5.329807 27.069989 18.307479
F 14.254107 19.326589 21.230279
F 0.968654 24.583789 17.309879
F 0.968654 32.314389 17.309879
F 9.865697 24.479589 17.494179
F 9.865697 32.210289 17.494179
F 0.914029 26.930289 20.972779
F 0.914030 34.660889 20.972779
F 0.914030 19.199689 20.972779
F 9.788477 27.057989 21.137479
F 7.611117 23.192489 18.359479
F 9.788477 19.327289 21.137479
F 0.634630 27.151289 18.281479
F 7.611117 30.923089 18.359479
F 0.634630 19.420689 18.281479
F 9.843597 27.058489 18.403379
F 14.311207 19.326589 18.497579
F 9.843597 19.327889 18.403379
F 3.105937 30.930889 18.297379
F 3.105937 23.200289 18.297379
F 12.079707 30.922589 18.450879
F 12.079707 23.191989 18.450879
F 3.041517 28.338289 17.395879
F 3.041517 20.607689 17.395879
F 12.098107 28.345289 17.540379
F 12.098107 20.614689 17.540379
F 2.960777 30.928389 21.040579
F 2.960777 23.197789 21.040579
F 12.020707 30.923089 21.183879
F 12.020707 23.192389 21.183879
F 5.383147 24.473189 17.411579
F 5.383147 32.203789 17.411579
F 14.330507 24.480289 17.586879
F 14.330507 32.210889 17.586879
F 5.305247 27.062489 21.052779
F 16.665307 20.596689 17.423779
F 5.305247 19.331889 21.052779
F 14.254107 27.057189 21.230279
F 14.311207 27.057189 18.497579
F 16.273607 20.662789 32.000979
F 16.102907 28.466389 32.004979
F 0.419095 24.588689 46.543579
F 0.419095 32.319289 46.543579
F 9.256467 24.480189 46.640779
F 9.256467 32.210789 46.640779
F 0.241839 27.091089 47.615979
F 15.940107 23.215989 43.192179
F 0.241839 19.360389 47.615979
F 9.234747 27.058089 47.550979
F 7.164097 28.342189 39.309679
F 9.234747 19.327489 47.550979
F 0.297472 24.438389 43.837879
F 0.297472 32.168989 43.837879
F 9.310427 24.479189 43.907379
F 9.310427 32.209889 43.907379
F 2.545177 30.917389 47.468079
F 2.545177 23.186789 47.468079
F 11.469407 30.922589 47.598379
F 11.469407 23.191989 47.598379
F 2.618087 28.349289 43.817779
F 2.618087 20.618589 43.817779
F 11.545707 28.345489 43.954979
F 11.545707 20.614889 43.954979
F 2.489287 28.339989 46.559579
F 2.489287 20.609389 46.559579
F 11.487607 28.345289 46.687879
F 11.487607 20.614689 46.687879
F 4.786227 24.476389 46.554079
F 4.786227 32.207089 46.554079
F 13.720007 24.480289 46.734379
F 13.720007 32.210889 46.734379
F 4.750227 27.062489 47.458279
F 7.089997 23.194789 42.952879
F 4.750227 19.331889 47.458279
F 13.700707 27.057289 47.645079
F 16.180907 20.545589 36.770879
F 13.700707 19.326589 47.645079
F 4.822487 24.473489 43.814179
F 4.822487 32.204089 43.814179
F 13.776907 24.480189 44.001779
F 13.776907 32.210789 44.001779
F 7.004857 30.922789 47.504979
F 7.004857 23.192189 47.504979
F 16.027707 30.954489 47.683379
F 16.102307 23.337989 47.648179
F 7.080377 28.345189 43.861579
F 7.080377 20.614589 43.861579
F 15.967007 28.233689 44.100579
F 16.007607 20.566189 43.948779
F 7.015477 28.343289 46.596079
F 7.015477 20.612689 46.596079
F 15.845907 28.466889 46.820979
F 15.885907 20.730989 46.698679
F 0.633069 26.951989 35.575079
F 0.633070 34.682589 35.575079
F 0.633070 19.221389 35.575079
F 9.484327 27.057589 35.710579
F 16.133507 28.453489 36.872079
F 9.484327 19.326989 35.710579
F 9.536977 27.058689 32.976579
F 7.230847 20.614289 36.574479
F 9.536977 19.328089 32.976579
F 2.831077 30.924389 32.874379
F 2.831077 23.193689 32.874379
F 11.774307 30.922689 33.024579
F 11.774307 23.192089 33.024579
F 2.702307 30.921989 35.607579
F 2.702307 23.191389 35.607579
F 11.715907 30.922889 35.757579
F 11.715907 23.192289 35.757579
F 5.010167 27.060289 35.622279
F 7.089997 30.925389 42.952879
F 5.010167 19.329689 35.622279
F 13.948907 27.057189 35.804079
F 7.230847 28.344889 36.574479
F 13.948907 19.326589 35.804079
F 5.034357 27.066989 32.880779
F 16.185907 20.771389 39.547279
F 5.034357 19.336389 32.880779
F 14.005707 27.057289 33.071379
F 16.121907 23.298489 40.474179
F 14.005707 19.326689 33.071379
F 7.306007 30.923289 32.931079
F 7.306007 23.192689 32.931079
F 0.440558 19.399389 32.882079
F 0.440558 27.129989 32.882079
F 7.237907 30.926389 35.666679
F 7.237907 23.195789 35.666679
F 16.132007 30.872489 35.809079
F 15.967107 23.175389 35.725979
F 0.561824 24.577889 39.222579
F 0.561824 32.308489 39.222579
F 9.408487 24.479989 39.353979
F 9.408487 32.210589 39.353979
F 0.489754 26.966989 42.870179
F 0.489755 34.697689 42.870179
F 0.489755 19.236389 42.870179
F 9.332497 27.057389 42.997379
F 16.031807 31.025389 40.478879
F 9.332497 19.326789 42.997379
F 0.345122 27.113489 40.176479
F 16.051007 30.819289 43.230679
F 0.345122 19.382889 40.176479
F 9.386007 27.058389 40.263779
F 7.155767 23.192389 40.218079
F 9.386007 19.327789 40.263779
F 0.392697 24.415289 36.529379
F 0.392697 32.145989 36.529379
F 9.461407 24.478889 36.620179
F 9.461407 32.209489 36.620179
F 2.691987 30.919689 40.162679
F 2.691987 23.189089 40.162679
F 11.621907 30.922589 40.311479
F 11.621907 23.191989 40.311479
F 2.761727 28.345889 36.518179
F 2.761727 20.615289 36.518179
F 11.698107 28.345389 36.667979
F 11.698107 20.614789 36.667979
F 2.638997 28.346989 39.249179
F 2.638997 20.616389 39.249179
F 11.639907 28.345189 39.400979
F 11.639907 20.614589 39.400979
F 2.573557 30.919389 42.893379
F 2.573557 23.188689 42.893379
F 11.563807 30.922789 43.044379
F 11.563807 23.192189 43.044379
F 4.936837 24.477589 39.265379
F 4.936837 32.208189 39.265379
F 13.872607 24.480289 39.447479
F 13.872607 32.210889 39.447479
F 4.861577 27.060089 42.909879
F 16.036507 28.611789 39.477979
F 4.861577 19.329489 42.909879
F 13.796307 27.057189 43.090979
F 7.155767 30.922989 40.218079
F 13.796307 19.326589 43.090979
F 4.893347 27.064789 40.169479
F 7.164097 20.611589 39.309679
F 4.893347 19.334189 40.169479
F 13.853207 27.057289 40.358279
F 13.929407 32.210789 36.714779
F 13.853207 19.326689 40.358279
F 4.963727 24.471489 36.524879
F 4.963727 32.202189 36.524879
F 13.929407 24.480189 36.714779
F 16.298707 31.044989 33.082679
F 16.271007 23.142289 32.999579
F 0.059059 27.101089 50.407179
F 6.728517 23.142289 61.888279
F 0.059059 19.370489 50.407179
F 9.178417 27.057589 50.284179
F 6.728517 30.872889 61.888279
F 9.178417 19.326989 50.284179
F 2.404887 30.937089 50.210779
F 2.404887 23.206489 50.210779
F 11.411507 30.922689 50.330879
F 11.411507 23.192089 50.330879
F 4.684297 27.062389 50.198779
F 6.769847 20.606789 58.353279
F 4.684297 19.331789 50.198779
F 13.643607 27.057189 50.377479
F 13.475707 32.207089 58.497179
F 13.643607 19.326589 50.377479
F 6.939647 30.923689 50.238979
F 6.939647 23.192989 50.238979
F 15.904507 30.919489 50.456479
F 16.071007 23.334789 50.332179
F 0.010711 24.440989 54.051079
F 0.010712 32.171589 54.051079
F 9.101367 24.479689 53.921979
F 9.101367 32.210389 53.921979
F 4.493637 34.737889 61.845979
F 6.743297 20.569089 61.057279
F 13.432707 34.733989 62.030979
F 9.026907 27.054789 57.536079
F 9.026907 34.785489 57.536079
F 9.026907 19.324189 57.536079
F 0.127807 27.042089 54.919079
F 0.127807 34.772789 54.919079
F 0.127807 19.311489 54.919079
F 9.083017 27.058189 54.818079
F 13.475707 24.476489 58.497179
F 9.083017 19.327489 54.818079
F 0.178109 24.490389 51.273279
F 0.178109 32.221089 51.273279
F 9.158707 24.479289 51.192279
F 9.158707 32.209889 51.192279
F 2.349737 30.920489 54.734779
F 2.349737 23.189889 54.734779
F 11.316407 30.922689 54.865279
F 11.316407 23.192089 54.865279
F 2.419167 28.342289 51.100679
F 2.419167 20.611689 51.100679
F 11.392807 28.345389 51.239579
F 11.392807 20.614789 51.239579
F 2.338967 28.328889 53.844179
F 2.338967 20.598289 53.844179
F 11.335507 28.345289 53.968579
F 11.335507 20.614689 53.968579
F 2.266387 30.937089 57.472179
F 2.266387 23.206389 57.472179
F 11.261607 30.919889 57.582579
F 11.261607 23.189189 57.582579
F 4.607967 24.475989 53.837479
F 4.607967 32.206589 53.837479
F 13.567307 24.480089 54.015179
F 13.567307 32.210789 54.015179
F 4.532177 27.060789 57.453979
F 6.769847 28.337389 58.353279
F 4.532177 19.330189 57.453979
F 13.493107 27.054489 57.629279
F 13.493107 34.785089 57.629279
F 13.493107 19.323889 57.629279
F 4.602377 27.062589 54.728779
F 15.981007 23.290589 62.067679
F 4.602377 19.331989 54.728779
F 13.548607 27.057089 54.912179
F 13.548607 34.787689 54.912179
F 13.548607 19.326489 54.912179
F 4.674817 24.473689 51.101479
F 4.674817 32.204289 51.101479
F 13.624407 24.480189 51.286379
F 13.624407 32.210789 51.286379
F 6.842857 30.926889 54.768579
F 6.842857 23.196289 54.768579
F 15.755407 30.950889 54.901779
F 15.830107 23.058589 54.773579
F 6.919757 28.341689 51.143679
F 6.919757 20.611089 51.143679
F 15.816807 28.241089 51.196179
F 15.761107 20.756989 51.163879
F 6.863737 28.344789 53.875979
F 6.863737 20.614089 53.875979
F 15.824107 28.366489 53.932979
F 15.789207 20.556489 53.826179
F 6.791227 30.919789 57.488479
F 6.791227 23.189089 57.488479
F 15.516007 30.956689 57.581179
F 15.712407 23.112389 57.490879
F 8.967177 34.735489 61.936379
F 15.826207 31.105689 62.169579
F 8.978997 24.433189 61.105679
F 8.978997 32.163789 61.105679
F 16.028407 23.028189 64.836679
F 4.534377 32.202789 58.311179
F 6.904757 22.951889 64.574879
F 9.140427 26.812589 64.621379
F 9.140427 34.543189 64.621379
F 9.140427 19.081989 64.621379
F 6.904757 30.682589 64.574879
F 15.844407 20.590089 61.345279
F 15.764207 28.400789 61.338179
F 0.038006 27.044989 62.181679
F 0.038006 34.775689 62.181679
F 0.038006 19.314389 62.181679
F 8.967177 27.004889 61.936379
F 6.743297 28.299789 61.057279
F 8.967177 19.274289 61.936379
F 0.077791 24.500889 58.555679
F 0.077791 32.231489 58.555679
F 9.010377 24.475289 58.402979
F 9.010377 32.205889 58.402979
F 2.248767 30.876189 61.834179
F 2.248767 23.145589 61.834179
F 11.200307 30.868989 61.983979
F 11.200307 23.138389 61.983979
F 2.283717 28.345789 58.339379
F 2.283717 20.615089 58.339379
F 11.243207 28.341389 58.450079
F 11.243207 20.610789 58.450079
F 2.218847 28.283289 61.060779
F 2.218847 20.552689 61.060779
F 11.213407 28.298689 61.151979
F 11.213407 20.568089 61.151979
F 2.384197 30.788289 64.536179
F 2.384197 23.057589 64.536179
F 11.372507 30.676789 64.668179
F 11.372507 22.946189 64.668179
F 4.493847 24.431289 61.016679
F 4.493847 32.161889 61.016679
F 13.444907 24.433389 61.198779
F 13.444907 32.163989 61.198779
F 4.661527 26.835489 64.533079
F 4.661527 34.566089 64.533079
F 4.661527 19.104889 64.533079
F 13.603707 26.811389 64.714979
F 13.603707 34.541989 64.714979
F 13.603707 19.080789 64.714979
F 4.493637 27.007289 61.845979
F 15.813807 20.384489 58.443879
F 4.493637 19.276589 61.845979
F 13.432707 27.003389 62.030979
F 15.661107 28.438089 58.646179
F 13.432707 19.272789 62.030979
F 4.534377 24.472189 58.311179
F 16.166707 30.919389 64.814079
F 18.317307 32.000189 61.138779
F 18.088507 19.183189 57.545279
F 18.040807 34.775389 57.880679
F 1.216807 47.736289 2.928309
F 1.216807 40.005689 2.928309
F 10.135307 47.725589 3.107869
F 10.135307 39.994989 3.107869
F 1.184577 50.243389 6.439349
F 1.184577 42.512789 6.439349
F 10.092107 50.253089 6.641589
F 10.092107 42.522389 6.641589
F 1.201557 50.292089 3.758969
F 1.201557 42.561489 3.758969
F 10.122607 50.295989 3.939739
F 10.122607 42.565389 3.939739
F 0.946254 48.031589 0.272980
F 0.946254 40.300989 0.272979
F 9.965407 47.918189 0.423579
F 9.965407 40.187589 0.423579
F 3.419487 38.694389 3.789519
F 3.419487 46.425089 3.789519
F 12.354807 38.699989 3.986579
F 12.354807 46.430589 3.986579
F 3.252217 51.837489 0.266456
F 3.252217 36.376289 0.266457
F 3.252217 44.106889 0.266457
F 12.196707 51.783189 0.470398
F 12.196707 36.321989 0.470398
F 12.196707 44.052589 0.470398
F 3.427767 51.596089 2.943359
F 3.427767 36.134889 2.943359
F 3.427767 43.865489 2.943359
F 12.367107 51.591089 3.154459
F 12.367107 36.129889 3.154459
F 12.367107 43.860489 3.154459
F 3.393957 38.650589 6.486999
F 3.393957 46.381189 6.486999
F 12.324107 38.656989 6.688219
F 12.324107 46.387589 6.688219
F 5.667387 47.725389 3.014719
F 5.667387 39.994689 3.014719
F 14.598707 47.725889 3.201089
F 14.598707 39.995289 3.201089
F 5.623567 50.254889 6.547029
F 5.623567 42.524189 6.547029
F 14.555607 50.252789 6.734889
F 14.555607 42.522189 6.734889
F 5.650377 50.299989 3.841599
F 5.650377 42.569389 3.841599
F 14.586207 50.295889 4.033339
F 14.586207 42.565189 4.033339
F 5.498237 47.933889 0.325812
F 5.498237 40.203289 0.325812
F 14.427907 47.917889 0.517111
F 14.427907 40.187289 0.517111
F 7.889537 38.700689 3.892669
F 7.889537 46.431289 3.892669
F 16.728807 38.486989 4.042319
F 16.715007 46.036289 3.925539
F 7.733557 51.786189 0.375881
F 7.733557 36.324989 0.375881
F 7.733557 44.055589 0.375882
F 10.000457 34.788089 11.123279
F 14.463907 34.787889 11.216879
F 14.406807 34.787789 13.945679
F 7.901367 51.590389 3.061309
F 7.901367 36.129189 3.061309
F 7.901367 43.859789 3.061309
F 9.942987 34.788089 13.852579
F 16.661307 36.012489 2.734199
F 16.638407 43.696989 2.707269
F 7.859277 38.657489 6.595149
F 7.859277 46.388089 6.595149
F 16.812507 38.498989 6.769979
F 16.601207 46.188789 6.608619
F 1.127397 47.688489 10.018159
F 1.127397 39.957889 10.018159
F 10.019217 47.672089 10.226479
F 10.019217 39.941389 10.226479
F 1.055367 50.229989 13.646679
F 1.055367 42.499389 13.646679
F 9.942987 50.249289 13.852579
F 9.942987 42.518689 13.852579
F 1.109847 50.230189 10.948779
F 1.109847 42.499489 10.948779
F 10.000457 50.249289 11.123279
F 10.000457 42.518689 11.123279
F 1.170237 47.688089 7.323959
F 1.170247 39.957489 7.323959
F 10.074607 47.674689 7.509229
F 10.074607 39.944089 7.509229
F 3.302467 38.645589 10.990679
F 3.302467 46.376189 10.990679
F 12.232407 38.653289 11.170079
F 12.232407 46.383889 11.170079
F 3.374067 51.546989 7.369779
F 3.374067 36.085689 7.369779
F 3.374067 43.816389 7.369779
F 12.306507 51.540089 7.556009
F 12.306507 36.078889 7.556009
F 12.306507 43.809489 7.556009
F 3.323127 51.545289 10.079179
F 3.323127 36.084089 10.079179
F 3.323127 43.814689 10.079179
F 12.251207 51.537489 10.273179
F 12.251207 36.076189 10.273179
F 12.251207 43.806889 10.273179
F 3.242427 38.642589 13.715579
F 3.242427 46.373189 13.715579
F 12.175307 38.653189 13.898979
F 12.175307 46.383789 13.898979
F 5.551517 47.670389 10.133679
F 5.551517 39.939789 10.133679
F 14.482607 47.672189 10.319879
F 14.482607 39.941589 10.319879
F 5.469677 50.253289 13.766979
F 5.469677 42.522589 13.766979
F 14.406807 50.249089 13.945679
F 14.406807 42.518389 13.945679
F 5.532667 50.251189 11.031079
F 5.532667 42.520589 11.031079
F 14.463907 50.249089 11.216879
F 14.463907 42.518489 11.216879
F 5.605697 47.672689 7.413019
F 5.605697 39.942089 7.413019
F 14.538007 47.674889 7.602809
F 14.538007 39.944189 7.602809
F 7.767667 38.653789 11.076379
F 7.767667 46.384389 11.076379
F 16.857407 38.562489 11.421879
F 16.671807 46.441589 11.371379
F 7.841347 51.539389 7.461979
F 7.841347 36.078089 7.461979
F 7.841347 43.808789 7.461979
F 16.564907 51.605189 14.815679
F 16.943307 36.019689 7.638649
F 16.674307 43.878689 7.732399
F 7.786337 51.536889 10.180079
F 7.786337 36.075689 10.180079
F 7.786337 43.806289 10.180079
F 16.618207 51.605589 10.161179
F 16.674307 36.027689 10.501479
F 16.682807 43.923989 10.541179
F 7.710057 38.653789 13.806379
F 7.710057 46.384389 13.806379
F 16.697607 38.491189 14.147179
F 16.601307 46.305889 13.993279
F 1.035528 47.699989 14.609379
F 1.035529 39.969389 14.609379
F 9.924217 47.671889 14.761179
F 9.924217 39.941189 14.761179
F 3.215177 51.543189 14.656979
F 3.215177 36.081889 14.656979
F 3.215177 43.812489 14.656979
F 12.156207 51.537289 14.807779
F 12.156207 36.076089 14.807779
F 12.156207 43.806689 14.807779
F 5.455737 47.669289 14.671079
F 5.455737 39.938689 14.671079
F 14.387707 47.672089 14.854579
F 14.387707 39.941489 14.854579
F 7.690557 51.536789 14.715579
F 7.690557 36.075489 14.715579
F 7.690557 43.806189 14.715579
F 16.599507 51.630989 3.010279
F 16.752907 35.928389 14.958079
F 16.635607 43.709089 14.843979
F 5.623567 34.793589 6.547029
F 5.650377 34.838689 3.841599
F 5.469677 34.791989 13.766979
F 5.532667 34.789889 11.031079
F 10.092107 34.791789 6.641589
F 1.201557 34.830889 3.758969
F 10.122607 34.834789 3.939739
F 14.555607 34.791589 6.734889
F 14.586207 34.834589 4.033329
F 16.758407 51.483389 7.471669
F 16.112007 43.621789 -0.114671
F 15.948907 35.871989 -0.101772
F 0.844596 47.796289 24.627079
F 0.844597 40.065689 24.627079
F 9.712177 47.671389 24.780579
F 9.712177 39.940789 24.780579
F 0.775049 50.130689 28.278579
F 0.775050 42.400089 28.278579
F 9.636187 50.249689 28.423879
F 9.636187 42.518989 28.423879
F 0.536614 50.337689 25.587779
F 0.536614 42.607089 25.587779
F 9.688347 50.250889 25.689579
F 9.688347 42.520289 25.689579
F 0.585426 47.580189 21.937879
F 0.585426 39.849489 21.937879
F 9.764707 47.670289 22.046179
F 9.764707 39.939589 22.046179
F 2.969277 38.659489 25.585579
F 2.969277 46.390089 25.585579
F 11.926807 38.653289 25.737679
F 11.926807 46.383889 25.737679
F 3.036647 51.527889 21.940479
F 3.036647 36.066689 21.940479
F 3.036647 43.797289 21.940479
F 12.003207 51.537189 22.094279
F 12.003207 36.075989 22.094279
F 12.003207 43.806589 22.094279
F 2.894057 51.533789 24.680779
F 2.894057 36.072589 24.680779
F 2.894057 43.803189 24.680779
F 11.944207 51.536789 24.827379
F 11.944207 36.075589 24.827379
F 11.944207 43.806189 24.827379
F 2.830467 38.655289 28.323379
F 2.830467 46.385989 28.323379
F 11.868107 38.653689 28.470779
F 11.868107 46.384289 28.470779
F 5.230667 47.667389 24.693979
F 5.230667 39.936789 24.693979
F 14.177807 47.672089 24.873679
F 14.177807 39.941489 24.873679
F 5.157077 50.253289 28.336479
F 5.157077 42.522689 28.336479
F 14.101507 50.249089 28.517179
F 14.101507 42.518389 28.517179
F 5.175927 50.260989 25.592479
F 5.175927 42.530389 25.592479
F 14.158307 50.249189 25.784479
F 14.158307 42.518589 25.784479
F 5.249487 47.659289 21.949779
F 5.249487 39.928689 21.949779
F 14.234607 47.671989 22.140979
F 14.234607 39.941389 22.140979
F 7.456257 38.654389 25.644179
F 7.456257 46.384989 25.644179
F 16.296107 38.610189 25.894279
F 16.370407 46.392189 25.784579
F 7.532287 51.536289 22.001579
F 7.532287 36.075089 22.001579
F 7.532287 43.805689 22.001579
F 16.276307 35.983889 32.360479
F 16.509807 36.118389 21.915179
F 16.553607 43.941389 22.237479
F 7.460547 51.531989 24.738079
F 7.460547 36.070789 24.738079
F 7.460547 43.801389 24.738079
F 16.251607 43.811289 31.964879
F 16.258207 36.075589 24.700179
F 16.400807 43.904789 25.004479
F 7.386387 38.657989 28.380679
F 7.386387 46.388689 28.380679
F 16.528507 38.447589 28.714279
F 16.266807 46.310089 28.492379
F 0.704267 47.784189 31.926879
F 0.704268 40.053489 31.926879
F 9.560217 47.671589 32.067279
F 9.560217 39.940989 32.067279
F 14.311207 34.787889 18.497579
F 14.254107 34.787789 21.230279
F 0.488761 47.591289 29.234479
F 0.488761 39.860589 29.234479
F 9.612747 47.670489 29.333079
F 9.612747 39.939889 29.333079
F 2.900897 51.533789 29.230379
F 2.900897 36.072589 29.230379
F 2.900897 43.803189 29.230379
F 11.850507 51.537189 29.381079
F 11.850507 36.075989 29.381079
F 11.850507 43.806589 29.381079
F 2.766117 51.536789 31.965779
F 2.766117 36.075489 31.965779
F 2.766117 43.806189 31.965779
F 11.792007 51.536889 32.114179
F 11.792007 36.075689 32.114179
F 11.792007 43.806289 32.114179
F 5.083477 47.668389 31.979379
F 5.083477 39.937789 31.979379
F 14.025207 47.672089 32.160579
F 14.025207 39.941489 32.160579
F 5.105417 47.661289 29.236679
F 5.105417 39.930689 29.236679
F 14.082007 47.671989 29.427879
F 14.082007 39.941389 29.427879
F 7.381267 51.536389 29.287679
F 7.381267 36.075189 29.287679
F 7.381267 43.805789 29.287679
F 16.565807 51.597789 22.134979
F 16.290407 35.873889 29.635079
F 16.254107 43.812889 29.352079
F 7.311947 51.532989 32.023679
F 7.311947 36.071689 32.023679
F 7.311947 43.802289 32.023679
F 16.483507 51.549589 24.853179
F 0.634630 34.881889 18.281479
F 16.283107 51.572489 29.450479
F 0.968654 47.775589 17.309879
F 0.968655 40.044989 17.309879
F 9.865697 47.671489 17.494179
F 9.865697 39.940889 17.494179
F 0.914029 50.122189 20.972779
F 0.914030 42.391489 20.972779
F 9.788477 50.249789 21.137479
F 9.788477 42.519189 21.137479
F 0.634630 50.343189 18.281479
F 0.634630 42.612489 18.281479
F 9.843597 50.250289 18.403379
F 9.843597 42.519689 18.403379
F 3.105937 38.661489 18.297379
F 3.105937 46.392089 18.297379
F 12.079707 38.653289 18.450879
F 12.079707 46.383889 18.450879
F 3.041517 51.530089 17.395879
F 3.041517 36.068889 17.395879
F 3.041517 43.799489 17.395879
F 12.098107 51.537089 17.540379
F 12.098107 36.075889 17.540379
F 12.098107 43.806489 17.540379
F 2.960777 38.658989 21.040579
F 2.960777 46.389589 21.040579
F 12.020707 38.653689 21.183879
F 12.020707 46.384289 21.183879
F 5.383147 47.665089 17.411579
F 5.383147 39.934389 17.411579
F 14.330507 47.672089 17.586879
F 14.330507 39.941489 17.586879
F 5.305247 50.254389 21.052779
F 5.305247 42.523789 21.052779
F 14.254107 50.249089 21.230279
F 14.254107 42.518389 21.230279
F 5.329807 50.261889 18.307479
F 5.329807 42.531289 18.307479
F 14.311207 50.249089 18.497579
F 14.311207 42.518489 18.497579
F 7.611117 38.653689 18.359479
F 7.611117 46.384289 18.359479
F 16.746307 38.636389 18.512079
F 16.572807 46.381389 18.442779
F 7.616907 51.532489 17.450879
F 7.616907 36.071289 17.450879
F 7.616907 43.801889 17.450879
F 16.588007 51.691489 17.613979
F 16.649507 36.028489 17.691079
F 16.709007 43.823689 17.534479
F 7.536177 38.658789 21.095179
F 7.536177 46.389389 21.095179
F 16.464807 38.829889 21.198479
F 16.427507 46.444289 21.390979
F 0.536614 34.876489 25.587779
F 9.843597 34.789089 18.403379
F 5.157077 34.792089 28.336479
F 5.175927 34.799789 25.592479
F 5.305247 34.793189 21.052779
F 5.329807 34.800689 18.307479
F 9.636187 34.788389 28.423879
F 9.688347 34.789589 25.689579
F 14.101507 34.787789 28.517179
F 14.158307 34.787889 25.784479
F 9.788477 34.788589 21.137479
F 16.341307 51.393989 32.185679
F 0.419095 47.780489 46.543579
F 0.419096 40.049889 46.543579
F 9.256467 47.671989 46.640779
F 9.256467 39.941389 46.640779
F 0.241839 50.282889 47.615979
F 0.241839 42.552289 47.615979
F 9.234747 50.249889 47.550979
F 9.234747 42.519289 47.550979
F 0.297472 47.630289 43.837879
F 0.297472 39.899589 43.837879
F 9.310427 47.671089 43.907379
F 9.310427 39.940489 43.907379
F 2.545177 38.647989 47.468079
F 2.545177 46.378689 47.468079
F 11.469407 38.653189 47.598379
F 11.469407 46.383789 47.598379
F 2.618087 51.541089 43.817779
F 2.618087 36.079889 43.817779
F 2.618087 43.810489 43.817779
F 11.545707 51.537289 43.954979
F 11.545707 36.076089 43.954979
F 11.545707 43.806689 43.954979
F 2.489287 51.531889 46.559579
F 2.489287 36.070689 46.559579
F 2.489287 43.801289 46.559579
F 11.487607 51.537189 46.687879
F 11.487607 36.075889 46.687879
F 11.487607 43.806489 46.687879
F 4.786227 47.668289 46.554079
F 4.786227 39.937689 46.554079
F 13.720007 47.672089 46.734379
F 13.720007 39.941489 46.734379
F 4.750227 50.254289 47.458279
F 4.750227 42.523689 47.458279
F 13.700707 50.249089 47.645079
F 13.700707 42.518489 47.645079
F 4.822487 47.665389 43.814179
F 4.822487 39.934689 43.814179
F 13.776907 47.671989 44.001779
F 13.776907 39.941389 44.001779
F 7.004857 38.653489 47.504979
F 7.004857 46.384089 47.504979
F 15.840607 38.501789 47.687879
F 16.070507 46.461089 47.581779
F 7.080377 51.536989 43.861579
F 7.080377 36.075789 43.861579
F 7.080377 43.806389 43.861579
F 0.440558 50.321889 32.882079
F 15.831107 35.986889 44.110679
F 16.129807 43.724689 43.823179
F 7.015477 51.535189 46.596079
F 7.015477 36.073989 46.596079
F 7.015477 43.804589 46.596079
F 15.881607 51.667689 43.944879
F 15.967007 35.914089 46.900379
F 15.852407 43.837389 46.627879
F 0.633069 50.143789 35.575079
F 0.633070 42.413189 35.575079
F 9.484327 50.249489 35.710579
F 9.484327 42.518789 35.710579
F 9.536977 50.250589 32.976579
F 9.536977 42.519989 32.976579
F 2.831077 38.654989 32.874379
F 2.831077 46.385589 32.874379
F 11.774307 38.653289 33.024579
F 11.774307 46.383889 33.024579
F 2.702307 38.652589 35.607579
F 2.702307 46.383189 35.607579
F 11.715907 38.653589 35.757579
F 11.715907 46.384189 35.757579
F 5.010167 50.252189 35.622279
F 5.010167 42.521589 35.622279
F 13.948907 50.249089 35.804079
F 13.948907 42.518389 35.804079
F 5.034357 50.258889 32.880779
F 5.034357 42.528289 32.880779
F 14.005707 50.249189 33.071379
F 14.005707 42.518489 33.071379
F 7.306007 38.653889 32.931079
F 7.306007 46.384589 32.931079
F 0.440558 42.591289 32.882079
F 0.440558 34.860689 32.882079
F 7.237907 38.657089 35.666679
F 7.237907 46.387689 35.666679
F 16.205907 38.605289 35.738379
F 16.075007 46.255089 35.765879
F 0.561824 47.769789 39.222579
F 0.561824 40.039089 39.222579
F 9.408487 47.671789 39.353979
F 9.408487 39.941189 39.353979
F 0.489754 50.158889 42.870179
F 0.489755 42.428289 42.870179
F 9.332497 50.249189 42.997379
F 9.332497 42.518589 42.997379
F 0.345122 50.305389 40.176479
F 0.345122 42.574789 40.176479
F 9.386007 50.250189 40.263779
F 9.386007 42.519589 40.263779
F 0.392697 47.607189 36.529379
F 0.392697 39.876589 36.529379
F 9.461407 47.670789 36.620179
F 9.461407 39.940089 36.620179
F 2.691987 38.650289 40.162679
F 2.691987 46.380889 40.162679
F 11.621907 38.653189 40.311479
F 11.621907 46.383889 40.311479
F 2.761727 51.537789 36.518179
F 2.761727 36.076489 36.518179
F 2.761727 43.807189 36.518179
F 11.698107 51.537289 36.667979
F 11.698107 36.075989 36.667979
F 11.698107 43.806689 36.667979
F 2.638997 51.538889 39.249179
F 2.638997 36.077689 39.249179
F 2.638997 43.808289 39.249179
F 11.639907 51.537089 39.400979
F 11.639907 36.075789 39.400979
F 11.639907 43.806389 39.400979
F 2.573557 38.649989 42.893379
F 2.573557 46.380589 42.893379
F 11.563807 38.653389 43.044379
F 11.563807 46.384089 43.044379
F 4.936837 47.669389 39.265379
F 4.936837 39.938789 39.265379
F 13.872607 47.672089 39.447479
F 13.872607 39.941489 39.447479
F 4.861577 50.251889 42.909879
F 4.861577 42.521289 42.909879
F 13.796307 50.248989 43.090979
F 13.796307 42.518389 43.090979
F 4.893347 50.256689 40.169479
F 4.893347 42.525989 40.169479
F 13.853207 50.249089 40.358279
F 13.853207 42.518489 40.358279
F 4.963727 47.663389 36.524879
F 4.963727 39.932789 36.524879
F 13.929407 47.671989 36.714779
F 13.929407 39.941389 36.714779
F 7.155767 38.653589 40.218079
F 7.155767 46.384289 40.218079
F 15.971907 38.755489 40.596579
F 16.118307 46.423389 40.475279
F 7.230847 51.536789 36.574479
F 7.230847 36.075489 36.574479
F 7.230847 43.806089 36.574479
F 16.118907 51.559789 36.641079
F 16.160207 36.118189 36.790579
F 16.110807 43.816789 36.893279
F 7.164097 51.533989 39.309679
F 7.164097 36.072789 39.309679
F 7.164097 43.803389 39.309679
F 16.060207 51.393589 39.223179
F 16.031907 36.288889 39.461579
F 16.155107 43.852689 39.601579
F 7.089997 38.655989 42.952879
F 7.089997 46.386589 42.952879
F 15.976707 38.607789 43.230279
F 16.080907 46.459489 43.069279
F 0.241839 34.821689 47.615979
F 0.345122 34.844089 40.176479
F 4.750227 34.793089 47.458279
F 5.010167 34.790889 35.622279
F 5.034357 34.797689 32.880779
F 4.861577 34.790689 42.909879
F 4.893347 34.795389 40.169479
F 9.234747 34.788689 47.550979
F 13.700707 34.787889 47.645079
F 9.484327 34.788189 35.710579
F 9.536977 34.789289 32.976579
F 13.948907 34.787789 35.804079
F 14.005707 34.787889 33.071379
F 9.332497 34.787989 42.997379
F 9.386007 34.788989 40.263779
F 13.796307 34.787789 43.090979
F 13.853207 34.787889 40.358279
F 15.926207 51.595789 46.612479
F 16.249407 46.222089 32.977779
F 16.306007 38.713389 33.034479
F 0.059060 50.292989 50.407179
F 0.059059 42.562389 50.407179
F 9.178417 50.249389 50.284179
F 9.178417 42.518789 50.284179
F 2.404887 38.667689 50.210779
F 2.404887 46.398289 50.210779
F 11.411507 38.653289 50.330879
F 11.411507 46.383989 50.330879
F 4.684297 50.254189 50.198779
F 4.684297 42.523589 50.198779
F 13.643607 50.249089 50.377479
F 13.643607 42.518389 50.377479
F 6.939647 38.654289 50.238979
F 6.939647 46.384889 50.238979
F 15.878507 38.591789 50.330479
F 15.797807 46.236089 50.393379
F 0.010711 47.632889 54.051079
F 0.010712 39.902289 54.051079
F 9.101367 47.671589 53.921979
F 9.101367 39.940989 53.921979
F 4.602377 34.793189 54.728779
F 4.532177 34.791389 57.453979
F 9.026907 50.246689 57.536079
F 9.026907 42.516089 57.536079
F 0.127807 50.233989 54.919079
F 0.127807 42.503389 54.919079
F 9.083017 50.249989 54.818079
F 9.083017 42.519389 54.818079
F 0.178109 47.682289 51.273279
F 0.178109 39.951689 51.273279
F 9.158707 47.671089 51.192279
F 9.158707 39.940489 51.192279
F 2.349737 38.651089 54.734779
F 2.349737 46.381689 54.734779
F 11.316407 38.653289 54.865279
F 11.316407 46.383889 54.865279
F 2.419167 51.534189 51.100679
F 2.419167 36.072889 51.100679
F 2.419167 43.803589 51.100679
F 11.392807 51.537289 51.239579
F 11.392807 36.075989 51.239579
F 11.392807 43.806589 51.239579
F 2.338967 51.520789 53.844179
F 2.338967 36.059489 53.844179
F 2.338967 43.790089 53.844179
F 11.335507 51.537189 53.968579
F 11.335507 36.075889 53.968579
F 11.335507 43.806589 53.968579
F 2.266387 38.667689 57.472179
F 2.266387 46.398289 57.472179
F 11.261607 38.650489 57.582579
F 11.261607 46.381089 57.582579
F 4.607967 47.667789 53.837479
F 4.607967 39.937189 53.837479
F 13.567307 47.671989 54.015179
F 13.567307 39.941389 54.015179
F 4.532177 50.252689 57.453979
F 4.532177 42.522089 57.453979
F 13.493107 50.246389 57.629279
F 13.493107 42.515789 57.629279
F 4.602377 50.254389 54.728779
F 4.602377 42.523789 54.728779
F 13.548607 50.248889 54.912179
F 13.548607 42.518289 54.912179
F 4.674807 47.665489 51.101479
F 4.674817 39.934889 51.101479
F 13.624407 47.672089 51.286379
F 13.624407 39.941489 51.286379
F 6.842857 38.657489 54.768579
F 6.842857 46.388089 54.768579
F 15.829707 38.597089 54.936279
F 15.897507 46.354489 54.954179
F 6.919757 51.533589 51.143679
F 6.919757 36.072289 51.143679
F 6.919757 43.802989 51.143679
F 15.767407 51.489489 58.678379
F 16.073007 35.950389 51.478579
F 15.994207 43.726189 51.269879
F 6.863737 51.536589 53.875979
F 6.863737 36.075389 53.875979
F 6.863737 43.805989 53.875979
F 15.857607 51.670889 51.177179
F 15.858007 36.001489 54.124079
F 15.879307 43.705989 54.000679
F 6.791227 38.650389 57.488479
F 6.791227 46.380989 57.488479
F 15.842007 38.640589 57.852679
F 15.846107 46.425689 57.744679
F 4.684297 34.792989 50.198779
F 15.877507 43.698889 61.263679
F 8.978997 47.624989 61.105679
F 8.978997 39.894389 61.105679
F 16.174707 46.315389 64.860579
F 16.254207 38.632889 64.779679
F 9.140427 50.004389 64.621379
F 9.140427 42.273789 64.621379
F 6.904757 46.143789 64.574879
F 6.904757 38.413189 64.574879
F 0.038006 50.236889 62.181679
F 0.038006 42.506289 62.181679
F 8.967177 50.196789 61.936379
F 8.967177 42.466089 61.936379
F 0.077791 47.692689 58.555679
F 0.077791 39.962089 58.555679
F 9.010377 47.667089 58.402979
F 9.010377 39.936489 58.402979
F 2.248767 38.606789 61.834179
F 2.248767 46.337389 61.834179
F 11.200307 38.599689 61.983979
F 11.200307 46.330289 61.983979
F 2.283717 51.537589 58.339379
F 2.283717 36.076389 58.339379
F 2.283717 43.806989 58.339379
F 11.243207 51.533189 58.450079
F 11.243207 36.071989 58.450079
F 11.243207 43.802589 58.450079
F 2.218847 51.475089 61.060779
F 2.218847 36.013889 61.060779
F 2.218847 43.744489 61.060779
F 11.213407 51.490589 61.151979
F 11.213407 36.029289 61.151979
F 11.213407 43.759889 61.151979
F 2.384197 38.518889 64.536179
F 2.384197 46.249489 64.536179
F 11.372507 38.407389 64.668179
F 11.372507 46.137989 64.668179
F 4.493847 47.623089 61.016679
F 4.493847 39.892489 61.016679
F 13.444907 47.625189 61.198779
F 13.444907 39.894589 61.198779
F 4.661527 50.027289 64.533079
F 4.661527 42.296689 64.533079
F 13.603707 50.003289 64.714979
F 13.603707 42.272689 64.714979
F 4.493637 50.199089 61.845979
F 4.493637 42.468489 61.845979
F 13.432707 50.195189 62.030979
F 13.432707 42.464589 62.030979
F 4.534377 47.664089 58.311179
F 4.534377 39.933389 58.311179
F 13.475707 47.668289 58.497179
F 13.475707 39.937689 58.497179
F 6.728517 38.603489 61.888279
F 6.728517 46.334089 61.888279
F 15.840507 38.690389 62.115179
F 15.845807 46.505589 62.047079
F 6.769847 51.529189 58.353279
F 6.769847 36.067989 58.353279
F 6.769847 43.798589 58.353279
F 9.083017 34.788789 54.818079
F 15.782507 36.106389 58.661479
F 15.761907 43.729489 58.586179
F 6.743297 51.491589 61.057279
F 6.743297 36.030389 61.057279
F 6.743297 43.760989 61.057279
F 15.898707 51.258789 61.415579
F 15.761307 36.066789 61.452879
F 0.059059 34.831689 50.407179
F 9.178417 34.788189 50.284179
F 13.643607 34.787789 50.377479
F 15.891307 51.499589 53.902279
F 18.178207 47.609289 54.056979
F 16.117707 51.354189 65.850779
F 1.216807 55.466889 2.928309
F 1.216807 63.197589 2.928309
F 10.135307 55.456189 3.107869
F 10.135307 63.186789 3.107869
F 1.184577 57.973989 6.439349
F 1.184577 65.704689 6.439349
F 10.092107 57.983689 6.641589
F 10.092107 65.714289 6.641589
F 1.201557 58.022689 3.758969
F 1.201557 65.753289 3.758969
F 10.122607 58.026589 3.939739
F 10.122607 65.757189 3.939739
F 0.946253 55.762189 0.272979
F 0.946255 63.492789 0.272979
F 9.965407 55.648789 0.423578
F 9.965407 63.379489 0.423579
F 3.419487 54.155689 3.789519
F 3.419487 61.886289 3.789519
F 12.354807 54.161189 3.986579
F 12.354807 61.891789 3.986579
F 3.252217 59.568089 0.266457
F 3.252217 67.298689 0.266457
F 12.196707 59.513789 0.470398
F 12.196707 67.244489 0.470398
F 3.427767 59.326689 2.943359
F 3.427767 67.057289 2.943359
F 12.367107 59.321689 3.154459
F 12.367107 67.052289 3.154459
F 3.393957 54.111889 6.486999
F 3.393957 61.842489 6.486999
F 12.324107 54.118189 6.688219
F 12.324107 61.848789 6.688219
F 5.667387 55.455989 3.014719
F 5.667387 63.186589 3.014719
F 14.598707 55.456489 3.201089
F 14.598707 63.187189 3.201089
F 5.623567 57.985489 6.547029
F 5.623567 65.716089 6.547029
F 14.555607 57.983489 6.734889
F 14.555607 65.714089 6.734889
F 5.650377 58.030589 3.841599
F 5.650377 65.761189 3.841599
F 14.586207 58.026489 4.033329
F 14.586207 65.757089 4.033339
F 5.498237 55.664589 0.325812
F 5.498237 63.395189 0.325812
F 14.427907 55.648489 0.517111
F 14.427907 63.379089 0.517111
F 7.889537 54.161889 3.892669
F 7.889537 61.892589 3.892669
F 16.653407 54.123289 3.993509
F 16.784007 61.769289 3.706509
F 7.733557 59.516889 0.375882
F 7.733557 67.247489 0.375882
F 3.302467 69.568089 10.990679
F 3.393957 69.573089 6.486999
F 7.901367 59.321089 3.061309
F 7.901367 67.051689 3.061309
F 16.454107 59.278389 2.700219
F 16.504107 67.035889 2.554589
F 7.859277 54.118689 6.595149
F 7.859277 61.849289 6.595149
F 16.653207 54.024189 6.675729
F 16.605007 61.713989 6.543849
F 1.127397 55.419089 10.018159
F 1.127397 63.149689 10.018159
F 10.019217 55.402689 10.226479
F 10.019217 63.133289 10.226479
F 1.055367 57.960589 13.646679
F 1.055367 65.691289 13.646679
F 9.942987 57.979889 13.852579
F 9.942987 65.710589 13.852579
F 1.109847 57.960789 10.948779
F 1.109847 65.691389 10.948779
F 10.000457 57.979889 11.123279
F 10.000457 65.710589 11.123279
F 1.170237 55.418689 7.323959
F 1.170247 63.149389 7.323959
F 10.074607 55.405289 7.509229
F 10.074607 63.135889 7.509229
F 3.302467 54.106889 10.990679
F 3.302467 61.837489 10.990679
F 12.232407 54.114489 11.170079
F 12.232407 61.845089 11.170079
F 3.374067 59.277589 7.369779
F 3.374067 67.008189 7.369779
F 12.306507 59.270689 7.556009
F 12.306507 67.001289 7.556009
F 3.323127 59.275889 10.079179
F 3.323127 67.006489 10.079179
F 12.251207 59.268089 10.273179
F 12.251207 66.998689 10.273179
F 3.242427 54.103889 13.715579
F 3.242427 61.834489 13.715579
F 12.175307 54.114389 13.898979
F 12.175307 61.845089 13.898979
F 5.551517 55.401089 10.133679
F 5.551517 63.131689 10.133679
F 14.482607 55.402889 10.319879
F 14.482607 63.133489 10.319879
F 5.469677 57.983889 13.766979
F 5.469677 65.714489 13.766979
F 14.406807 57.979689 13.945679
F 14.406807 65.710289 13.945679
F 5.532667 57.981789 11.031079
F 5.532667 65.712389 11.031079
F 14.463907 57.979689 11.216879
F 14.463907 65.710389 11.216879
F 5.605697 55.403289 7.413019
F 5.605697 63.133889 7.413019
F 14.538007 55.405489 7.602809
F 14.538007 63.136089 7.602809
F 7.767667 54.114989 11.076379
F 7.767667 61.845589 11.076379
F 16.777107 54.250989 11.089479
F 16.746507 61.687289 11.241679
F 7.841347 59.269989 7.461979
F 7.841347 67.000589 7.461979
F 16.640107 59.160589 7.601429
F 16.714007 66.868689 7.689139
F 7.786337 59.267489 10.180079
F 7.786337 66.998189 10.180079
F 16.594907 59.215389 10.219479
F 16.801007 66.989589 10.443679
F 7.710057 54.115089 13.806379
F 7.710057 61.845689 13.806379
F 16.634507 54.160489 13.910679
F 16.569207 61.787689 14.064279
F 1.035528 55.430689 14.609379
F 1.035529 63.161289 14.609379
F 9.924217 55.402489 14.761179
F 9.924217 63.133089 14.761179
F 3.215177 59.273789 14.656979
F 3.215177 67.004389 14.656979
F 12.156207 59.267989 14.807779
F 12.156207 66.998589 14.807779
F 5.455737 55.399889 14.671079
F 5.455737 63.130489 14.671079
F 14.387707 55.402689 14.854579
F 14.387707 63.133289 14.854579
F 7.690557 59.267389 14.715579
F 7.690557 66.997989 14.715579
F 16.797007 59.238989 14.995379
F 16.533807 67.122489 14.831679
F 3.242427 69.565089 13.715579
F 16.642807 69.404689 6.689899
F 16.791307 69.424989 3.890309
F 15.976307 59.201289 -0.014300
F 15.833407 66.916689 -0.026102
F 0.844596 55.526889 24.627079
F 0.844597 63.257489 24.627079
F 9.712177 55.401989 24.780579
F 9.712177 63.132589 24.780579
F 0.775050 57.861289 28.278579
F 0.775050 65.591989 28.278579
F 9.636187 57.980289 28.423879
F 9.636187 65.710889 28.423879
F 0.536614 58.068289 25.587779
F 0.536614 65.798889 25.587779
F 9.688347 57.981489 25.689579
F 9.688347 65.712089 25.689579
F 0.585426 55.310789 21.937879
F 0.585426 63.041389 21.937879
F 9.764707 55.400889 22.046179
F 9.764707 63.131489 22.046179
F 2.969277 54.120689 25.585579
F 2.969277 61.851389 25.585579
F 11.926807 54.114589 25.737679
F 11.926807 61.845189 25.737679
F 3.036647 59.258489 21.940479
F 3.036647 66.989189 21.940479
F 12.003207 59.267789 22.094279
F 12.003207 66.998489 22.094279
F 2.894057 59.264489 24.680779
F 2.894057 66.995089 24.680779
F 11.944207 59.267489 24.827379
F 11.944207 66.998089 24.827379
F 2.830467 54.116589 28.323379
F 2.830467 61.847189 28.323379
F 11.868107 54.114889 28.470779
F 11.868107 61.845489 28.470779
F 5.230667 55.397989 24.693979
F 5.230667 63.128589 24.693979
F 14.177807 55.402689 24.873679
F 14.177807 63.133289 24.873679
F 5.157077 57.983889 28.336479
F 5.157077 65.714489 28.336479
F 14.101507 57.979689 28.517179
F 14.101507 65.710289 28.517179
F 5.175927 57.991589 25.592479
F 5.175927 65.722289 25.592479
F 14.158307 57.979789 25.784479
F 14.158307 65.710389 25.784479
F 5.249487 55.389889 21.949779
F 5.249487 63.120489 21.949779
F 14.234607 55.402589 22.140979
F 14.234607 63.133189 22.140979
F 7.456257 54.115589 25.644179
F 7.456257 61.846189 25.644179
F 16.450007 54.103789 25.734179
F 16.274207 61.733489 25.892679
F 7.532287 59.266989 22.001579
F 7.532287 66.997589 22.001579
F 16.724407 59.151589 22.200579
F 16.503107 67.092189 22.314279
F 7.460547 59.262589 24.738079
F 7.460547 66.993189 24.738079
F 16.304907 59.321489 24.856179
F 16.469107 67.031589 24.996179
F 7.386387 54.119289 28.380679
F 7.386387 61.849889 28.380679
F 16.302707 54.132989 28.593079
F 16.339207 61.967089 28.504979
F 0.704267 55.514789 31.926879
F 0.704268 63.245389 31.926879
F 9.560217 55.402189 32.067279
F 9.560217 63.132789 32.067279
F 16.400207 61.833689 21.321979
F 16.528207 54.298589 21.301279
F 0.488761 55.321889 29.234479
F 0.488761 63.052489 29.234479
F 9.612747 55.401089 29.333079
F 9.612747 63.131689 29.333079
F 2.900897 59.264489 29.230379
F 2.900897 66.995089 29.230379
F 11.850507 59.267889 29.381079
F 11.850507 66.998489 29.381079
F 2.766117 59.267389 31.965779
F 2.766117 66.997989 31.965779
F 11.792007 59.267489 32.114179
F 11.792007 66.998189 32.114179
F 5.083477 55.399089 31.979379
F 5.083477 63.129689 31.979379
F 14.025207 55.402689 32.160579
F 14.025207 63.133289 32.160579
F 5.105417 55.391889 29.236679
F 5.105417 63.122489 29.236679
F 14.082007 55.402589 29.427879
F 14.082007 63.133189 29.427879
F 7.381267 59.266989 29.287679
F 7.381267 66.997589 29.287679
F 16.350307 59.282189 29.365579
F 16.375507 67.096689 29.425379
F 7.311947 59.263589 32.023679
F 7.311947 66.994189 32.023679
F 16.107107 67.175589 32.075179
F 7.536177 61.850689 21.095179
F 0.968654 55.506189 17.309879
F 0.968655 63.236889 17.309879
F 9.865697 55.402089 17.494179
F 9.865697 63.132689 17.494179
F 0.914030 57.852789 20.972779
F 0.914030 65.583389 20.972779
F 9.788477 57.980389 21.137479
F 9.788477 65.710989 21.137479
F 0.634630 58.073789 18.281479
F 0.634630 65.804389 18.281479
F 9.843597 57.980889 18.403379
F 9.843597 65.711589 18.403379
F 3.105937 54.122689 18.297379
F 3.105937 61.853289 18.297379
F 12.079707 54.114489 18.450879
F 12.079707 61.845089 18.450879
F 3.041517 59.260689 17.395879
F 3.041517 66.991389 17.395879
F 12.098107 59.267789 17.540379
F 12.098107 66.998389 17.540379
F 2.960777 54.120189 21.040579
F 2.960777 61.850889 21.040579
F 12.020707 54.114889 21.183879
F 12.020707 61.845489 21.183879
F 5.383147 55.395689 17.411579
F 5.383157 63.126289 17.411579
F 14.330507 55.402689 17.586879
F 14.330507 63.133289 17.586879
F 5.305247 57.984989 21.052779
F 5.305247 65.715589 21.052779
F 14.254107 57.979689 21.230279
F 14.254107 65.710289 21.230279
F 5.329807 57.992489 18.307479
F 5.329807 65.723089 18.307479
F 14.311207 57.979689 18.497579
F 14.311207 65.710289 18.497579
F 7.611117 54.114889 18.359479
F 7.611117 61.845489 18.359479
F 16.536407 54.125889 18.642379
F 16.501707 61.688489 18.555779
F 7.616907 59.263089 17.450879
F 7.616907 66.993689 17.450879
F 16.716807 59.153589 17.783379
F 16.505807 67.009089 17.522179
F 7.536177 54.120089 21.095179
F 16.344107 59.219589 32.069879
F 0.419095 55.511089 46.543579
F 0.419096 63.241789 46.543579
F 9.256467 55.402589 46.640779
F 9.256467 63.133289 46.640779
F 0.241839 58.013489 47.615979
F 0.241839 65.744089 47.615979
F 9.234747 57.980589 47.550979
F 9.234747 65.711189 47.550979
F 0.297472 55.360889 43.837879
F 0.297472 63.091489 43.837879
F 9.310427 55.401689 43.907379
F 9.310427 63.132289 43.907379
F 2.545177 54.109289 47.468079
F 2.545177 61.839889 47.468079
F 11.469407 54.114389 47.598379
F 11.469407 61.845089 47.598379
F 2.618087 59.271689 43.817779
F 2.618087 67.002289 43.817779
F 11.545707 59.267889 43.954979
F 11.545707 66.998589 43.954979
F 2.489287 59.262489 46.559579
F 2.489287 66.993089 46.559579
F 11.487607 59.267789 46.687879
F 11.487607 66.998389 46.687879
F 4.786227 55.398889 46.554079
F 4.786227 63.129489 46.554079
F 13.720007 55.402689 46.734379
F 13.720007 63.133389 46.734379
F 4.750227 57.984989 47.458279
F 4.750227 65.715589 47.458279
F 13.700707 57.979689 47.645079
F 13.700707 65.710289 47.645079
F 4.822487 55.395989 43.814179
F 4.822487 63.126589 43.814179
F 13.776907 55.402689 44.001779
F 13.776907 63.133289 44.001779
F 7.004857 54.114689 47.504979
F 7.004857 61.845289 47.504979
F 16.057007 54.190989 47.588679
F 16.023307 61.847689 47.791079
F 7.080377 59.267689 43.861579
F 7.080377 66.998289 43.861579
F 16.132707 59.202889 43.995379
F 15.982507 67.154489 43.932779
F 7.015477 59.265789 46.596079
F 7.015477 66.996389 46.596079
F 15.966707 59.141589 46.864679
F 15.918007 67.021089 46.624079
F 0.633070 57.874389 35.575079
F 0.633070 65.605089 35.575079
F 9.484327 57.980089 35.710579
F 9.484327 65.710689 35.710579
F 9.536977 57.981189 32.976579
F 9.536977 65.711789 32.976579
F 2.831077 54.116189 32.874379
F 2.831077 61.846789 32.874379
F 11.774307 54.114489 33.024579
F 11.774307 61.845089 33.024579
F 2.702307 54.113889 35.607579
F 2.702307 61.844489 35.607579
F 11.715907 54.114789 35.757579
F 11.715907 61.845389 35.757579
F 5.010167 57.982789 35.622279
F 5.010167 65.713389 35.622279
F 13.948907 57.979689 35.804079
F 13.948907 65.710289 35.804079
F 5.034357 57.989489 32.880779
F 5.034357 65.720089 32.880779
F 14.005707 57.979789 33.071379
F 14.005707 65.710389 33.071379
F 7.306007 54.115189 32.931079
F 7.306007 61.845789 32.931079
F 0.440558 65.783089 32.882079
F 0.440558 58.052489 32.882079
F 7.237907 54.118289 35.666679
F 7.237907 61.848889 35.666679
F 16.224807 54.114489 35.667379
F 16.140507 61.781289 35.884379
F 0.561824 55.500389 39.222579
F 0.561824 63.230989 39.222579
F 9.408487 55.402389 39.353979
F 9.408487 63.133089 39.353979
F 0.489755 57.889489 42.870179
F 0.489755 65.620089 42.870179
F 9.332497 57.979889 42.997379
F 9.332497 65.710489 42.997379
F 0.345122 58.035989 40.176479
F 0.345122 65.766589 40.176479
F 9.386007 57.980789 40.263779
F 9.386007 65.711489 40.263779
F 0.392697 55.337789 36.529379
F 0.392697 63.068389 36.529379
F 9.461407 55.401389 36.620179
F 9.461407 63.131989 36.620179
F 2.691987 54.111489 40.162679
F 2.691987 61.842089 40.162679
F 11.621907 54.114489 40.311479
F 11.621907 61.845089 40.311479
F 2.761727 59.268389 36.518179
F 2.761727 66.998989 36.518179
F 11.698107 59.267889 36.667979
F 11.698107 66.998489 36.667979
F 2.638997 59.269489 39.249179
F 2.638997 67.000089 39.249179
F 11.639907 59.267689 39.400979
F 11.639907 66.998289 39.400979
F 2.573557 54.111189 42.893379
F 2.573557 61.841789 42.893379
F 11.563807 54.114689 43.044379
F 11.563807 61.845289 43.044379
F 4.936837 55.400089 39.265379
F 4.936837 63.130689 39.265379
F 13.872607 55.402689 39.447479
F 13.872607 63.133289 39.447479
F 4.861577 57.982489 42.909879
F 4.861577 65.713189 42.909879
F 13.796307 57.979689 43.090979
F 13.796307 65.710289 43.090979
F 4.893347 57.987289 40.169479
F 4.893347 65.717889 40.169479
F 13.853207 57.979689 40.358279
F 13.853207 65.710389 40.358279
F 4.963727 55.393989 36.524879
F 4.963727 63.124589 36.524879
F 13.929407 55.402589 36.714779
F 13.929407 63.133189 36.714779
F 7.155767 54.114889 40.218079
F 7.155767 61.845489 40.218079
F 16.222207 53.959989 40.264579
F 16.139607 61.752089 40.265879
F 7.230847 59.267389 36.574479
F 7.230847 66.997989 36.574479
F 16.225107 59.071089 36.699679
F 16.042007 67.176089 36.748979
F 7.164097 59.264589 39.309679
F 7.164097 66.995289 39.309679
F 16.174107 59.149989 39.389479
F 15.966507 67.046289 39.453879
F 7.089997 54.117189 42.952879
F 7.089997 61.847889 42.952879
F 16.041107 54.177989 42.918179
F 16.060907 61.725389 43.011779
F 2.545177 69.570489 47.468079
F 2.573557 69.572389 42.893379
F 2.691987 69.572789 40.162679
F 2.702307 69.575089 35.607579
F 16.242807 61.755489 33.233579
F 16.292107 54.041789 33.065379
F 16.041907 69.546589 40.261079
F 16.277707 69.719189 35.742879
F 0.059059 58.023589 50.407179
F 0.059059 65.754189 50.407179
F 9.178417 57.979989 50.284179
F 9.178417 65.710689 50.284179
F 2.404887 54.128989 50.210779
F 2.404887 61.859589 50.210779
F 11.411507 54.114589 50.330879
F 11.411507 61.845189 50.330879
F 4.684297 57.984889 50.198779
F 4.684297 65.715489 50.198779
F 13.643607 57.979689 50.377479
F 13.643607 65.710289 50.377479
F 6.939647 54.115489 50.238979
F 6.939647 61.846089 50.238979
F 16.030307 54.203389 50.285479
F 15.902507 61.848289 50.457179
F 0.010711 55.363489 54.051079
F 0.010712 63.094089 54.051079
F 9.101367 55.402189 53.921979
F 9.101367 63.132789 53.921979
F 11.261607 69.572889 57.582579
F 11.200307 69.522089 61.983979
F 9.026907 57.977289 57.536079
F 9.026907 65.707889 57.536079
F 0.127807 57.964589 54.919079
F 0.127807 65.695189 54.919079
F 9.083017 57.980589 54.818079
F 9.083017 65.711189 54.818079
F 0.178109 55.412889 51.273279
F 0.178109 63.143489 51.273279
F 9.158707 55.401689 51.192279
F 9.158707 63.132289 51.192279
F 2.349737 54.112289 54.734779
F 2.349737 61.842889 54.734779
F 11.316407 54.114489 54.865279
F 11.316407 61.845089 54.865279
F 2.419167 59.264789 51.100679
F 2.419167 66.995389 51.100679
F 11.392807 59.267889 51.239579
F 11.392807 66.998489 51.239579
F 2.338967 59.251389 53.844179
F 2.338967 66.981989 53.844179
F 11.335507 59.267789 53.968579
F 11.335507 66.998389 53.968579
F 2.266387 54.128889 57.472179
F 2.266387 61.859489 57.472179
F 11.261607 54.111689 57.582579
F 11.261607 61.842289 57.582579
F 4.607967 55.398489 53.837479
F 4.607967 63.129089 53.837479
F 13.567307 55.402589 54.015179
F 13.567307 63.133189 54.015179
F 4.532177 57.983289 57.453979
F 4.532177 65.713889 57.453979
F 13.493107 57.976989 57.629279
F 13.493107 65.707589 57.629279
F 4.602377 57.984989 54.728779
F 4.602377 65.715689 54.728779
F 13.548607 57.979489 54.912179
F 13.548607 65.710189 54.912179
F 4.674817 55.396089 51.101479
F 4.674817 63.126789 51.101479
F 13.624407 55.402689 51.286379
F 13.624407 63.133289 51.286379
F 6.842857 54.118689 54.768579
F 6.842857 61.849289 54.768579
F 15.819107 54.045389 54.790079
F 15.887907 61.827089 54.746679
F 6.919757 59.264189 51.143679
F 6.919757 66.994789 51.143679
F 15.997407 59.117489 51.284679
F 15.901407 66.971589 51.184379
F 6.863737 59.267189 53.875979
F 6.863737 66.997789 53.875979
F 15.845607 59.140389 54.053479
F 15.769307 66.813389 53.844279
F 6.791227 54.111589 57.488479
F 6.791227 61.842189 57.488479
F 15.795307 54.123589 57.565379
F 15.808807 61.753189 57.568679
F 6.728517 69.525989 61.888279
F 2.248767 69.529289 61.834179
F 8.978997 55.355589 61.105679
F 8.978997 63.086189 61.105679
F 16.179207 61.757389 64.952479
F 16.115707 54.008289 64.885179
F 9.140427 57.735089 64.621379
F 9.140427 65.465689 64.621379
F 11.372507 69.329889 64.668179
F 2.384197 69.441289 64.536179
F 0.038006 57.967489 62.181679
F 0.038006 65.698089 62.181679
F 8.967177 57.927389 61.936379
F 8.967177 65.657989 61.936379
F 0.077791 55.423289 58.555679
F 0.077791 63.153989 58.555679
F 9.010377 55.397789 58.402979
F 9.010377 63.128389 58.402979
F 2.248767 54.067989 61.834179
F 2.248767 61.798689 61.834179
F 11.200307 54.060889 61.983979
F 11.200307 61.791489 61.983979
F 2.283717 59.268189 58.339379
F 2.283717 66.998789 58.339379
F 11.243207 59.263889 58.450079
F 11.243207 66.994489 58.450079
F 2.218847 59.205789 61.060779
F 2.218847 66.936389 61.060779
F 11.213407 59.221189 61.151979
F 11.213407 66.951789 61.151979
F 2.384197 53.980089 64.536179
F 2.384197 61.710689 64.536179
F 11.372507 53.868689 64.668179
F 11.372507 61.599289 64.668179
F 4.493847 55.353689 61.016679
F 4.493847 63.084289 61.016679
F 13.444907 55.355789 61.198779
F 13.444907 63.086489 61.198779
F 4.661527 57.757989 64.533079
F 4.661527 65.488589 64.533079
F 13.603707 57.733889 64.714979
F 13.603707 65.464489 64.714979
F 4.493637 57.929689 61.845979
F 4.493637 65.660289 61.845979
F 13.432707 57.925789 62.030979
F 13.432707 65.656489 62.030979
F 4.534377 55.394689 58.311179
F 4.534377 63.125289 58.311179
F 13.475707 55.398889 58.497179
F 13.475707 63.129589 58.497179
F 6.728517 54.064689 61.888279
F 6.728517 61.795289 61.888279
F 15.678907 54.160089 62.251579
F 15.812207 61.799789 62.087979
F 6.769847 59.259789 58.353279
F 6.769847 66.990489 58.353279
F 15.743807 59.274089 58.461379
F 15.870107 66.661089 58.523679
F 6.743297 59.222189 61.057279
F 6.743297 66.952789 61.057279
F 15.783607 59.168389 61.260979
F 15.845907 66.746189 61.198479
F 6.904757 53.874389 64.574879
F 6.904757 61.604989 64.574879
F 2.349737 69.573589 54.734779
F 6.791227 69.572789 57.488479
F 6.904757 69.335589 64.574879
F 18.161607 62.978589 58.358979
F 16.066807 69.501189 64.765079
F 18.207007 65.582289 57.623379
F 27.464907 1.629749 3.237979
F 27.505207 9.095119 2.747849
F 22.881907 1.202649 0.429151
F 18.773207 1.213759 2.748419
F 18.851207 11.668989 3.937799
F 27.406507 16.777889 0.173799
F 27.899207 3.994989 6.641209
F 27.756507 11.579889 6.708309
F 18.962407 3.797549 6.615329
F 18.794207 11.556589 6.716269
F 27.652907 4.227439 3.831949
F 27.648707 11.487889 3.883849
F 32.669507 16.811789 10.093279
F 18.957407 16.694089 10.237479
F 27.624507 16.663389 3.021569
F 23.317507 16.829389 3.030749
F 23.000007 16.590289 0.321074
F 25.739707 15.523389 14.032679
F 18.712507 9.006489 2.934549
F 31.907007 1.264229 0.435309
F 29.723407 7.847189 3.766979
F 29.821207 15.375489 3.911009
F 25.743007 12.945489 14.840879
F 20.897407 7.587879 3.898749
F 21.184907 15.334489 3.822029
F 30.288707 13.220089 14.658879
F 25.117107 12.959589 0.258160
F 34.663107 7.993209 11.110779
F 18.831507 9.094549 14.907579
F 34.852207 12.808689 10.312579
F 29.961707 5.263679 3.055759
F 29.830207 12.784589 2.911469
F 20.976807 5.024269 2.951879
F 20.997907 12.723489 2.804119
F 30.028407 8.029279 6.486139
F 29.920207 15.653989 6.711949
F 25.551807 5.125689 14.951479
F 21.101707 7.726399 6.779529
F 21.337207 15.367689 6.647499
F 23.536007 16.684189 14.988879
F 32.131407 1.478559 3.146769
F 32.134807 9.070809 3.034269
F 25.058207 5.052139 0.061427
F 23.043707 1.468149 3.144679
F 23.086007 8.850649 2.764889
F 25.625707 7.856979 13.890979
F 32.393707 3.928579 6.910129
F 32.300607 11.820089 6.477189
F 23.427807 3.945019 6.631189
F 23.453107 11.449289 6.403279
F 32.243207 4.023749 4.021369
F 32.405407 11.698589 3.718979
F 23.324807 3.883769 3.925979
F 23.128407 11.485389 3.739909
F 29.622407 5.226029 0.252959
F 25.542907 12.930489 10.345079
F 23.559307 16.788589 7.713279
F 31.927307 16.829589 0.451391
F 33.953207 5.164889 0.399589
F 19.032807 16.786189 7.557449
F 34.311807 7.906249 4.035659
F 34.577807 15.453789 4.110419
F 34.709207 13.117689 14.676179
F 25.352207 7.741169 3.756689
F 25.427507 15.346989 4.159389
F 34.619407 5.214439 14.427279
F 28.075507 9.056879 14.884379
F 18.401607 1.324909 -0.045848
F 34.871207 15.617389 13.789379
F 21.217507 12.845889 15.015179
F 34.463907 5.446419 3.116749
F 34.616307 13.120989 3.025329
F 25.451207 5.231529 2.821919
F 25.420107 12.933889 3.016449
F 34.662107 7.853129 6.767669
F 34.976907 15.454289 6.729039
F 31.567907 9.187609 0.246492
F 25.346007 7.603949 6.525569
F 25.721907 15.342789 6.819249
F 23.280507 8.872489 14.855679
F 27.923807 1.376589 10.131379
F 27.839607 9.031629 10.176879
F 32.546307 16.685989 7.489159
F 18.905707 1.215749 10.320279
F 18.940307 8.892879 10.153979
F 18.743707 3.839309 3.831109
F 27.778507 3.887429 13.776279
F 28.104407 11.701689 13.833979
F 18.892407 3.824089 13.863679
F 18.899907 11.689689 13.990979
F 27.965107 4.042999 11.038979
F 27.987007 11.822589 11.048979
F 19.067607 3.761069 11.222079
F 18.862007 11.425489 11.239879
F 27.696707 1.321659 7.486109
F 27.676107 8.952369 7.444949
F 18.903207 16.787289 15.056179
F 18.830907 1.231389 7.671709
F 18.752207 9.073169 7.443249
F 27.759807 1.387609 14.823279
F 30.164207 7.944629 11.101579
F 30.242107 15.841789 10.876479
F 23.332307 1.342469 15.030679
F 21.131807 7.588859 11.066579
F 21.174107 15.487589 11.366279
F 18.925807 1.325459 14.801079
F 30.131407 5.405549 7.471829
F 29.953807 12.991489 7.417449
F 21.126507 5.146259 7.389719
F 21.250607 12.778989 7.362539
F 30.147207 5.342119 10.137979
F 30.177207 13.141289 10.117079
F 21.281507 4.997969 10.147979
F 21.168807 12.965289 10.274979
F 30.373207 7.944959 13.899279
F 30.164807 15.747189 13.648979
F 25.550907 5.061599 10.289779
F 21.155507 7.539019 13.924879
F 21.188807 15.612689 14.048379
F 30.115907 5.326439 14.524779
F 32.148207 1.397789 10.400479
F 32.376807 9.091029 10.062379
F 34.909807 7.840499 13.799479
F 23.404007 1.108229 10.150779
F 23.303507 9.097029 10.240979
F 21.053007 4.983619 14.966879
F 32.289707 3.944129 13.866979
F 32.480207 11.673289 13.782679
F 23.400407 3.878619 13.961279
F 23.498407 11.536889 13.918779
F 32.263707 4.014559 11.186879
F 32.439207 11.813089 11.151479
F 23.364407 3.712309 11.244579
F 23.275407 11.643189 11.204679
F 32.105007 1.409879 7.594519
F 32.335407 9.104949 7.329879
F 19.016207 16.601489 2.806739
F 23.347007 1.259689 7.423439
F 23.332707 9.034249 7.499929
F 23.433907 16.760089 10.373979
F 34.551507 5.286229 10.485479
F 34.847507 15.541489 10.981879
F 32.729307 9.122519 14.825879
F 25.576007 7.713449 11.043479
F 25.635007 15.500089 11.241579
F 32.211107 1.424769 14.882779
F 34.671507 5.260349 7.734369
F 34.622507 12.712189 7.557029
F 25.636807 5.136549 7.647809
F 25.553507 12.809289 7.643529
F 28.002607 16.915689 14.973679
F 32.205007 16.485789 3.250229
F 27.847207 16.963689 10.267879
F 32.497807 16.672289 14.851579
F 27.711407 16.852589 7.660089
F 18.352807 9.130179 0.132253
F 27.120807 8.828479 0.016006
F 22.741007 9.106959 0.102758
F 29.463307 12.841589 0.196676
F 30.077307 0.061602 6.674409
F 27.198807 1.300659 0.613980
F 34.131707 13.103889 0.327349
F 34.596407 0.134706 11.286979
F 20.680207 12.803789 0.107677
F 21.089007 -0.238045 11.286379
F 34.533307 0.184348 6.750719
F 34.413207 0.162151 13.961979
F 25.570807 0.083110 13.855679
F 20.487307 5.200459 0.243516
F 29.896807 0.156999 4.103969
F 21.117507 0.027346 14.046179
F 34.519207 0.224550 4.158889
F 18.578907 16.663589 0.234638
F 27.698507 1.374659 24.973079
F 27.670507 8.981139 25.084079
F 20.972107 12.999389 32.256779
F 18.477107 1.292399 32.152779
F 18.863407 16.745989 22.307079
F 27.630107 16.729689 29.397179
F 27.575707 3.855159 28.434679
F 27.489407 11.657089 28.499779
F 18.655107 16.699089 29.355079
F 32.058207 1.281269 32.126579
F 27.580707 4.026119 25.771379
F 27.619907 11.626989 25.784279
F 29.744507 13.069489 32.099179
F 27.482907 1.315959 32.334179
F 27.839607 1.296389 22.134979
F 27.937607 9.221739 22.271979
F 18.708207 11.752489 25.853879
F 18.703707 1.201099 22.185679
F 23.168007 16.973289 29.496879
F 32.048807 16.808089 32.260579
F 30.093707 7.828159 25.746379
F 29.844807 15.626589 25.831579
F 25.618207 15.582089 21.325379
F 20.886707 7.896689 25.751579
F 20.900907 15.645889 25.796079
F 25.726807 7.841869 18.426979
F 30.117207 5.201459 22.035679
F 30.052007 13.024789 22.308379
F 20.696107 5.237949 22.168079
F 20.978907 12.848389 22.260579
F 29.785307 5.312749 24.818079
F 29.955407 12.899489 25.081979
F 20.930907 5.177489 24.940879
F 20.962107 13.062289 25.065679
F 29.778407 7.746559 28.418679
F 29.944807 15.541489 28.537179
F 25.743107 7.905299 21.249979
F 20.935407 7.842609 28.418679
F 20.935707 15.518589 28.435979
F 25.596707 15.413889 18.710179
F 32.265307 1.531369 24.901679
F 32.242207 9.088949 24.864479
F 23.017707 1.092539 32.181779
F 23.191207 1.298409 24.578879
F 23.158307 9.058889 24.802579
F 18.483307 8.992169 32.069279
F 32.189207 4.042139 28.474879
F 32.181407 11.742789 28.380179
F 23.104507 3.813319 28.561679
F 23.174307 11.709489 28.512679
F 32.112907 4.153399 25.734379
F 32.379707 11.748489 25.585779
F 23.179407 3.651519 25.752979
F 23.234907 11.623089 25.790179
F 32.359307 1.454119 22.099179
F 32.361407 9.241089 22.141579
F 23.197407 16.840289 24.976379
F 23.252307 1.464099 21.762379
F 23.365307 9.057549 22.024679
F 18.554007 8.821229 29.453979
F 34.472507 7.760609 25.746679
F 34.647007 15.687489 25.646879
F 34.922707 15.702489 21.217779
F 25.274607 7.741769 25.766579
F 25.505907 15.598089 25.917579
F 34.518807 7.869859 21.172679
F 34.549907 5.276999 21.986779
F 34.711307 13.251689 22.200479
F 25.434007 5.220939 22.094479
F 25.538907 13.023689 22.399079
F 34.432907 5.222249 24.852879
F 34.543807 13.024589 24.814179
F 25.351107 5.211229 24.805979
F 25.465607 13.032989 25.128779
F 34.205807 8.006249 28.622579
F 34.376407 15.666389 28.481979
F 25.705807 12.736789 17.712579
F 25.312607 7.527319 28.474879
F 25.448207 15.658589 28.584179
F 25.570507 5.224599 17.583779
F 29.451207 5.329649 31.951179
F 18.818907 9.128019 17.584879
F 18.434307 16.700489 32.165479
F 22.926307 8.885069 32.122279
F 23.301007 16.761989 22.214279
F 18.684107 1.384579 17.547279
F 27.578907 1.360529 29.580379
F 27.585507 9.150809 29.153979
F 27.677707 16.701189 32.103579
F 18.531507 9.183559 24.983179
F 34.810307 5.269769 17.267079
F 32.558407 9.327909 17.552279
F 29.707207 5.233269 29.176079
F 29.830907 12.931389 29.204979
F 20.959807 5.203119 29.343079
F 20.879507 12.946989 29.527779
F 18.566907 16.855689 25.021479
F 18.941407 11.536889 18.570479
F 23.429007 3.988259 18.529279
F 18.700507 3.965699 25.904679
F 18.719507 1.248119 29.437979
F 23.569407 11.353389 18.649979
F 34.197007 12.924089 32.056879
F 34.042807 5.440039 32.222279
F 32.124507 16.873789 29.573679
F 27.443107 9.070699 31.988379
F 32.123807 1.434839 29.486879
F 31.908007 9.166979 29.406679
F 18.534007 3.985599 28.642879
F 23.114707 1.212939 29.448979
F 23.194007 8.988149 29.346279
F 23.298507 17.025489 32.262879
F 34.364107 5.341109 29.552879
F 34.372207 12.983589 29.275279
F 25.320307 5.041999 29.537879
F 25.307507 13.017989 29.387979
F 18.730807 8.912169 22.159279
F 23.311707 16.775289 17.730379
F 27.772607 16.892189 17.870479
F 27.601507 17.016089 25.001579
F 27.947007 1.383799 17.507179
F 27.939407 8.870149 17.553979
F 34.962107 15.612889 18.499479
F 20.725007 5.150299 32.127479
F 32.610607 16.676789 22.191979
F 32.225807 16.727789 24.806379
F 27.823807 4.001369 21.118879
F 27.874907 11.838789 21.193279
F 25.186807 12.862989 32.080079
F 32.520007 16.865689 17.519579
F 27.805807 3.947159 18.376979
F 28.138207 11.475489 18.419279
F 18.618307 3.930999 18.458279
F 18.720907 11.450689 21.317479
F 30.292307 7.768219 18.487679
F 30.218507 15.617989 18.481779
F 34.687607 13.080989 17.422279
F 20.873807 7.645809 18.444179
F 21.092207 15.421189 18.810579
F 18.733307 11.501089 28.569279
F 30.111107 5.217759 17.435479
F 30.314407 12.902589 17.548579
F 20.910907 5.093879 17.657979
F 21.259707 12.846989 17.857079
F 30.142207 7.952079 21.245779
F 30.187807 15.699189 21.402479
F 18.949807 16.586289 17.827779
F 21.045807 7.721879 21.117479
F 21.023407 15.464489 21.440579
F 34.757407 7.730439 18.475379
F 32.446707 1.362479 17.573979
F 32.037907 9.108419 32.045779
F 18.630107 3.878399 21.223779
F 23.514607 1.377129 17.654479
F 23.234007 8.807569 17.639279
F 18.523007 1.450889 24.997179
F 32.357007 3.894139 20.998879
F 32.469007 11.883389 21.347579
F 23.101207 4.165259 21.290379
F 23.413907 11.698889 21.357679
F 32.525707 4.070849 18.291179
F 32.654007 11.977289 18.567379
F 27.959807 17.060189 22.286679
F 25.072807 5.219599 32.233979
F 20.959307 0.267495 21.006379
F 34.758907 0.085826 18.294879
F 21.162207 -0.026740 18.316579
F 25.554007 0.201624 21.199879
F 34.603607 0.062900 25.803879
F 20.908707 -0.138405 28.442379
F 34.579207 0.122787 28.569279
F 34.536507 -0.026004 20.969579
F 30.171807 0.070582 18.428979
F 25.807907 0.176797 18.476279
F 30.211407 0.079640 21.218779
F 27.266107 1.448709 46.772079
F 27.133807 9.113659 46.668479
F 25.085207 0.041303 47.649679
F 18.287707 9.004949 36.540979
F 20.581607 7.671149 33.001179
F 18.218707 1.245719 39.274779
F 27.132807 3.805409 47.935079
F 27.278707 11.667389 47.604579
F 18.198007 9.050959 39.275679
F 18.335207 3.918059 35.633979
F 27.239607 1.045992 44.107579
F 27.280007 8.972339 43.848179
F 23.138307 11.485789 33.049979
F 20.948207 15.716589 32.919279
F 34.262107 7.966039 33.139679
F 22.838207 8.905749 36.632179
F 29.396307 7.654619 47.708479
F 29.267707 15.477889 47.594179
F 24.829307 15.288889 43.071979
F 20.513407 7.805639 47.605479
F 20.363507 15.551489 47.450279
F 24.965707 15.510189 40.306579
F 29.171907 5.090409 43.993579
F 29.462607 12.898289 43.965379
F 20.304507 5.393349 43.933079
F 20.587607 12.738189 43.956579
F 29.194107 5.160079 46.789479
F 29.434707 12.977189 46.543479
F 20.501507 5.136089 46.692579
F 20.549907 12.899089 46.612579
F 31.949707 11.686089 33.024979
F 31.408207 9.049359 46.710779
F 31.782907 1.485229 36.638079
F 22.863507 1.233699 46.546179
F 22.789707 9.091499 46.903579
F 27.152007 16.903589 46.593879
F 31.425907 3.895359 47.700179
F 31.557007 11.618289 47.485879
F 22.776907 3.723399 47.562879
F 22.878307 11.795189 47.733079
F 31.646207 1.628909 44.028779
F 31.639407 8.849439 43.916679
F 18.145607 3.734249 40.468179
F 22.755507 1.583239 43.794379
F 22.735907 8.978509 44.063079
F 29.861707 15.486189 33.088679
F 33.758407 7.883959 47.666779
F 33.880107 15.539789 47.602079
F 25.008807 7.774479 43.148179
F 25.044507 7.695049 47.740279
F 24.903107 15.676189 47.622579
F 33.911107 15.489789 43.100579
F 33.915207 5.005399 44.099279
F 33.796207 12.726989 43.963479
F 25.048507 5.193459 44.082479
F 25.074307 12.691689 43.979079
F 33.688807 5.194039 46.815179
F 33.760807 13.025289 46.683379
F 25.018307 5.238429 46.799579
F 25.120707 13.034989 46.770779
F 27.286707 3.897869 35.728079
F 27.404107 11.510589 35.609879
F 27.561007 16.780689 36.629679
F 31.599407 1.285289 46.696979
F 22.725707 1.252199 36.626579
F 18.414707 1.300739 36.530679
F 31.746007 16.802889 44.062479
F 33.706607 0.028948 43.255279
F 31.638707 11.774289 40.374679
F 22.733507 3.980399 40.172879
F 33.852007 7.483049 43.069679
F 18.301707 11.589789 43.168479
F 31.622007 4.112529 40.306679
F 24.858007 7.816539 40.463379
F 29.661007 7.846949 35.737879
F 29.806307 15.542389 35.756779
F 24.945307 12.822689 39.429979
F 20.530307 7.694219 35.632379
F 20.526007 15.663789 35.790379
F 33.651607 5.349159 36.783779
F 31.610607 3.982439 35.625179
F 32.013907 11.718889 35.779779
F 22.822907 3.901129 35.898679
F 22.869807 11.694389 35.806979
F 22.869407 3.797789 33.132779
F 18.621807 11.587389 33.105279
F 27.250407 16.681289 39.483379
F 31.715207 1.478409 39.419379
F 18.123807 11.577989 47.618679
F 27.501807 11.543489 32.857579
F 24.915007 5.416279 39.228179
F 18.202507 3.874819 43.198179
F 18.329007 11.683289 35.742279
F 33.785807 12.961189 39.369879
F 33.971007 7.990509 35.832979
F 34.217007 15.434289 35.608679
F 33.939207 5.192529 39.458479
F 25.273307 7.740159 35.797179
F 25.202707 15.429889 35.646879
F 25.200807 12.797789 36.620379
F 27.295607 1.413209 39.551179
F 27.212307 8.965159 39.649479
F 22.706907 16.717489 43.987979
F 18.115407 11.637789 40.348079
F 18.317407 17.028489 36.858779
F 22.882107 11.514489 42.894279
F 27.071007 3.641979 42.990079
F 27.249107 11.571789 43.000079
F 27.097107 16.643289 43.848179
F 31.715507 16.757189 39.383679
F 27.088107 4.037309 40.327179
F 27.228507 11.550089 40.151479
F 31.759507 9.195339 36.863179
F 22.679507 16.747889 46.782179
F 27.389207 1.390799 36.890379
F 27.353907 9.080729 36.733279
F 22.658607 16.711089 39.270179
F 18.348407 1.378109 46.822479
F 18.413407 3.807469 32.948179
F 22.736507 11.563489 40.169379
F 29.579907 7.705299 40.379579
F 29.527007 15.369489 40.335079
F 25.036007 5.085129 36.583879
F 20.507607 7.626119 40.201179
F 20.507907 15.411889 40.378179
F 33.914707 15.498489 40.268479
F 29.385507 5.237429 36.686979
F 29.666007 12.841089 36.401679
F 20.503307 5.136819 36.626279
F 20.590407 13.042689 36.455279
F 29.364107 5.137679 39.349479
F 29.424107 12.872289 39.260779
F 20.301207 5.031519 39.255279
F 20.353807 12.777789 39.190879
F 29.421107 7.522579 43.066879
F 29.496307 15.516889 43.152279
F 34.331007 13.113289 36.618579
F 20.646207 7.864799 42.877579
F 20.465607 15.435689 43.167879
F 34.011707 7.824199 40.323179
F 18.434007 16.847189 39.544379
F 31.775107 9.100279 39.668779
F 23.005407 16.868989 36.609979
F 22.882707 1.425129 39.436479
F 22.668207 8.997569 39.255279
F 31.594007 16.779589 46.717979
F 31.446607 4.090029 43.026079
F 31.589307 11.510589 43.018379
F 22.614507 4.145379 42.907179
F 18.320007 9.104419 46.677479
F 32.198107 16.743789 36.791579
F 18.295907 9.050699 43.962379
F 18.212607 3.853329 47.580879
F 18.310007 16.919289 43.849679
F 18.421007 1.203399 44.042579
F 34.198707 15.492189 32.880179
F 25.410807 15.432289 33.037779
F 27.401507 3.924559 33.006979
F 25.292307 7.860889 33.089579
F 29.839707 7.849319 32.988779
F 31.835507 3.938799 32.924179
F 18.038407 16.878989 46.655979
F 25.329607 -0.125126 33.089279
F 20.499307 -0.218013 47.587279
F 29.404107 -0.091040 47.519079
F 34.103007 -0.085194 33.089779
F 20.664807 -0.013749 33.060379
F 27.056507 3.782689 50.563079
F 27.194307 11.623489 50.294279
F 24.798007 7.608679 64.892979
F 20.601307 7.744629 64.822679
F 29.290507 7.691409 50.390479
F 29.566407 15.477189 50.367379
F 31.871107 11.777689 64.950779
F 20.387107 7.790049 50.245079
F 20.411107 15.551389 50.321079
F 24.862307 7.484319 62.115479
F 31.599407 3.913979 50.378379
F 31.683107 11.643689 50.264479
F 22.530307 3.714469 50.276079
F 22.836407 11.641489 50.491579
F 33.737507 7.852249 50.303479
F 22.659207 3.799679 64.953779
F 17.868207 16.667589 61.177879
F 24.820107 7.651499 50.516279
F 25.035207 15.488289 50.406179
F 27.290407 11.429089 64.911479
F 26.973207 1.221409 54.000079
F 27.245207 8.885939 54.069079
F 18.039707 11.647389 57.672979
F 22.631807 16.844689 58.492379
F 22.843307 11.712389 64.677679
F 18.383507 3.856739 64.713779
F 26.953607 3.842749 57.702679
F 27.149107 11.430789 57.533679
F 18.057007 11.636889 62.087479
F 31.325507 1.282589 58.741979
F 26.946607 3.932029 54.972079
F 27.254107 11.506889 54.804879
F 17.898607 3.985389 57.551279
F 27.442407 3.900949 65.054879
F 27.101407 1.125859 51.259079
F 27.065207 9.065549 51.391879
F 17.942507 3.875939 54.836779
F 22.812107 9.125899 58.327079
F 18.138107 8.996899 61.275679
F 29.643207 15.401189 64.987179
F 29.543107 7.690149 54.877779
F 29.315107 15.345289 54.728979
F 18.024007 1.373089 53.998979
F 20.336207 7.758949 54.837479
F 20.417607 15.649289 54.814479
F 33.854707 15.571189 62.272279
F 29.379407 5.222189 51.215579
F 29.590007 12.934589 51.175779
F 20.362107 5.238379 51.141679
F 20.462107 13.046889 51.243979
F 29.222907 5.132739 54.010179
F 29.457707 12.704889 53.875379
F 20.136907 5.206049 53.871879
F 20.252607 12.972089 53.992679
F 29.573907 7.623729 57.817879
F 29.033107 15.559389 57.552979
F 25.007507 12.828389 61.138979
F 20.487907 7.856019 57.553279
F 20.382907 15.422189 57.582479
F 33.805907 7.604799 62.503479
F 31.439707 1.109399 54.152379
F 31.596607 9.092139 53.746579
F 27.194007 16.934989 61.406179
F 22.425807 1.420099 54.020379
F 22.683807 9.007679 53.992679
F 29.464507 7.810299 64.884779
F 31.450007 3.835129 57.644979
F 31.649707 11.773789 57.522979
F 22.557007 3.938219 57.701679
F 22.572807 11.640289 57.385879
F 31.520207 3.804949 54.763579
F 31.721007 11.650589 54.535279
F 22.386907 3.911299 54.880579
F 22.621807 11.599189 54.598079
F 31.518807 1.340239 51.429479
F 31.437207 8.987409 51.151179
F 18.154007 1.201039 51.258779
F 22.582607 1.154139 51.195479
F 22.601507 9.163119 51.343979
F 20.794107 15.370089 64.621179
F 33.666907 7.741299 54.897779
F 33.739707 15.642989 54.986279
F 24.922107 4.849739 61.604979
F 24.994407 7.660959 54.816679
F 24.825607 15.622689 54.916479
F 33.732807 13.041089 61.107779
F 33.808807 5.237719 51.150279
F 33.864307 12.970489 51.000079
F 24.794007 4.991629 51.374879
F 25.074407 12.915089 51.295479
F 33.747007 5.000319 53.909879
F 34.010407 12.882189 53.718079
F 24.697907 5.016899 54.074979
F 24.987107 12.812789 54.082979
F 33.735307 7.615689 57.724179
F 33.718907 15.633889 57.595379
F 33.733407 5.205069 61.506079
F 25.014007 7.691029 57.526179
F 24.766807 15.491589 57.510779
F 24.963707 12.962389 58.456679
F 27.139707 1.208759 61.472979
F 26.980907 8.878139 61.284179
F 24.689007 -0.147360 50.320079
F 18.197907 9.178979 51.307479
F 25.097607 15.441689 64.916679
F 27.205007 16.681589 53.829979
F 22.514207 16.670589 61.164979
F 18.065307 8.996039 54.068979
F 33.733307 5.021889 58.771679
F 31.797407 3.795799 65.072179
F 27.383907 3.767769 62.262279
F 27.114107 11.490689 62.085679
F 22.634607 16.885689 53.827879
F 31.541907 16.795089 53.972279
F 26.941607 1.226019 58.755779
F 27.220707 8.810769 58.504779
F 22.691307 11.547889 61.988779
F 31.602407 16.989989 51.302179
F 31.512407 16.757289 61.393479
F 31.327007 16.769789 58.508179
F 29.419007 7.729049 62.224879
F 29.344407 15.451389 62.266979
F 31.548407 11.646589 62.089179
F 20.404107 7.707839 62.175379
F 20.106307 15.372689 61.783579
F 24.998807 15.356189 62.159379
F 29.294107 4.950279 58.601579
F 29.351907 12.900089 58.374879
F 20.279407 5.230149 58.439079
F 20.249607 12.753289 58.458379
F 29.585407 5.158619 61.403279
F 29.251107 12.798589 61.179979
F 20.363407 5.204209 61.246579
F 20.354107 12.867989 61.273379
F 33.906407 7.748469 65.239379
F 22.435407 1.251949 58.436879
F 24.728207 5.031979 58.678779
F 26.880807 16.828389 58.581379
F 33.794807 15.657189 50.322379
F 33.828207 13.107389 58.420879
F 31.683507 1.284559 61.517279
F 31.658107 9.031289 61.371579
F 22.448207 3.819319 62.262479
F 22.478307 1.207949 61.205579
F 22.674407 8.941739 61.101279
F 22.724907 16.781189 51.103779
F 18.133607 3.967739 50.284079
F 31.727907 9.103259 58.663279
F 31.609007 3.783379 62.491479
F 18.343307 11.659489 64.672679
F 27.255707 16.778589 51.140679
F 17.995707 1.143329 61.296179
F 34.130907 15.611989 65.016579
F 18.108507 16.804289 54.058779
F 18.262207 8.911299 58.547979
F 18.068207 11.447789 55.045579
F 18.148807 11.643189 50.388579
F 18.056607 3.859309 62.107479
F 18.307707 16.949089 51.326079
F 18.053007 16.589989 58.444779
F 17.956707 1.253839 58.541979
F 24.992507 -0.079179 64.982179
F 29.435407 -0.108773 50.240979
F 20.399007 -0.139688 50.265679
F 29.509507 0.023238 65.088879
F 29.268907 -0.219544 55.039979
F 33.946907 0.071244 54.958079
F 27.710707 24.190189 3.053279
F 27.336007 32.135189 2.973239
F 18.670807 24.568889 2.690729
F 18.786307 32.077389 3.186259
F 28.042407 26.848589 6.590229
F 25.452707 20.671089 14.874679
F 27.754807 19.362389 6.768909
F 19.052007 26.774789 6.605329
F 25.771307 28.061189 14.780179
F 18.917307 19.273889 6.497629
F 27.731407 26.737589 3.899039
F 34.502207 30.804189 11.215179
F 27.545007 19.331689 3.990499
F 18.675607 27.061589 3.894949
F 34.833307 28.332889 14.768179
F 27.746307 34.825289 6.475719
F 34.747307 28.282089 10.270279
F 34.768707 30.934789 13.866079
F 27.999307 24.461189 14.997679
F 25.620407 28.333589 7.412159
F 29.670007 30.805489 3.873559
F 30.056107 23.144689 3.962009
F 20.967007 30.763689 4.090399
F 20.800407 23.180189 3.616329
F 18.448707 24.340689 0.010788
F 25.469307 20.468289 7.711879
F 34.645907 20.620989 14.705979
F 25.432907 20.735489 10.365779
F 29.776907 28.243689 2.897169
F 29.812207 20.530789 2.995039
F 20.997807 28.238789 2.935689
F 20.991007 20.544189 2.775759
F 30.003407 30.671689 6.510819
F 30.071907 22.896389 6.785649
F 21.059107 30.570789 6.767719
F 21.301507 23.181289 6.334309
F 32.265107 24.598289 3.120439
F 31.875407 32.126789 3.085819
F 23.168307 24.250789 3.151129
F 23.162607 32.190889 3.111569
F 32.309407 26.997189 6.805739
F 23.445607 31.951389 14.886679
F 32.341007 19.267389 6.654279
F 23.432107 26.989589 6.585069
F 23.689207 24.386789 14.766979
F 23.241007 19.265389 6.607849
F 32.240207 27.132489 4.102859
F 32.428007 32.130089 14.923179
F 31.882407 19.133189 3.934439
F 23.030507 26.931789 3.977489
F 32.591107 24.613589 14.709879
F 23.026207 19.246989 3.847879
F 34.812507 20.440789 7.506329
F 25.682007 28.090689 10.264479
F 27.254107 31.956389 0.251915
F 25.876907 23.190689 14.046079
F 34.126107 30.983389 4.019709
F 34.252907 22.965889 3.907239
F 25.248307 30.587589 3.954859
F 25.418107 23.173489 3.933789
F 25.742907 30.752989 14.066279
F 18.907007 19.235589 3.651439
F 27.500607 24.333789 0.219648
F 34.872507 23.261589 13.691879
F 34.193307 28.398489 3.103259
F 34.155207 20.384689 3.058489
F 25.266407 28.114189 3.118789
F 25.217707 20.690189 3.084209
F 34.523507 30.938289 6.782469
F 34.651007 23.042289 6.555479
F 25.610507 30.942589 6.623499
F 25.740007 22.983089 6.640399
F 27.969607 24.351189 10.435279
F 27.911807 32.094089 10.421979
F 18.784207 24.346289 10.162279
F 19.125607 32.164889 10.278979
F 28.058107 26.882089 13.953979
F 34.640107 20.551089 10.271779
F 27.739507 19.446489 14.052279
F 18.986607 27.042889 14.007679
F 21.082407 20.476889 15.002079
F 18.958107 19.210889 13.795679
F 28.127407 26.963889 11.177579
F 21.219107 28.177689 14.856179
F 27.721907 19.472889 11.110279
F 18.841107 26.759689 11.387979
F 30.101707 20.771389 14.813079
F 18.788007 19.221489 11.082879
F 27.947507 24.196389 7.602439
F 27.883207 32.222889 7.609449
F 19.136607 24.220089 7.543969
F 18.915907 32.142489 7.488189
F 30.074707 30.742689 11.369679
F 30.403007 23.141589 11.241979
F 21.159807 30.530589 11.258379
F 21.147707 23.011189 11.065379
F 30.047007 28.346289 7.687059
F 30.127807 20.289989 7.769189
F 21.127607 28.095189 7.625309
F 20.986607 20.655089 7.494039
F 30.304107 28.305489 10.444579
F 30.166807 20.587989 10.365679
F 21.015807 28.108089 10.386079
F 20.996307 20.552889 10.179279
F 30.097607 31.148089 14.118879
F 30.271307 23.252989 13.905479
F 21.057207 30.666789 14.042679
F 21.233407 23.037689 13.917879
F 32.456707 24.386189 10.227379
F 32.305807 32.227789 10.417679
F 23.525107 24.307689 10.271179
F 23.524307 32.041489 10.457579
F 32.397507 27.241389 13.969279
F 30.158707 28.412089 14.910979
F 32.406907 19.416789 13.995579
F 23.413407 26.936589 13.907579
F 27.793007 32.249389 15.059379
F 23.293107 19.400989 13.891279
F 32.579707 27.010189 11.241779
F 18.953907 31.952589 14.833879
F 32.439107 19.299089 11.164679
F 23.349607 26.776389 11.251879
F 19.030607 24.276289 14.839679
F 23.222407 19.353789 11.134879
F 32.318607 24.279489 7.454349
F 32.257107 32.171089 7.539459
F 23.435307 24.394889 7.430399
F 23.351207 31.965489 7.706379
F 34.574607 28.328289 7.591719
F 34.675507 23.136489 10.990179
F 25.712407 30.590889 11.377479
F 25.718907 23.243089 11.335579
F 22.874707 31.899889 0.322478
F 31.824107 32.322189 0.341039
F 27.807307 34.694789 14.124379
F 34.033907 28.363589 0.323210
F 25.196407 28.121489 0.189211
F 29.447007 20.422889 0.292311
F 20.539707 20.664689 0.073622
F 34.010007 20.506289 0.309601
F 22.892507 24.242889 0.278331
F 18.416807 32.194989 0.381340
F 24.993507 20.626989 0.343460
F 31.922207 24.365089 0.508663
F 20.497607 28.070889 0.232658
F 29.718507 28.269989 0.257015
F 32.191707 34.857389 11.352679
F 32.047007 34.650589 3.815929
F 32.329507 34.644289 14.034779
F 18.882407 34.902689 3.823999
F 27.358007 34.688089 3.821549
F 19.017207 34.640789 11.401679
F 23.217007 34.775689 4.025149
F 27.676707 24.465589 24.938079
F 27.901607 32.391789 24.997779
F 18.680907 24.769389 24.841279
F 18.875507 19.372589 21.421779
F 27.717007 26.930789 28.490179
F 25.557107 28.358189 17.599879
F 27.606407 19.209689 28.562379
F 18.599007 32.006389 32.053779
F 23.293707 27.127489 18.483079
F 25.654707 20.738089 32.272879
F 27.740607 26.955289 25.837879
F 34.885007 20.737589 17.432879
F 27.865907 19.483889 25.792279
F 34.433007 20.789389 32.248579
F 25.676407 23.229089 21.144179
F 27.636507 24.599789 32.127179
F 27.774407 24.581889 22.193979
F 27.650007 32.226189 22.276979
F 20.806407 28.314189 32.257079
F 18.641007 32.301489 22.113679
F 29.968707 30.971589 25.738479
F 29.930707 23.094889 25.736279
F 20.895207 31.215389 25.732079
F 20.903107 23.288289 25.607279
F 30.207607 28.239489 22.049579
F 30.354707 20.852689 21.868779
F 20.800207 28.560389 22.049879
F 21.143907 20.583889 22.293779
F 29.996507 28.309989 24.855979
F 30.071307 20.671189 24.681279
F 20.819607 28.671089 24.791379
F 20.878307 20.645989 25.014479
F 29.884607 30.912589 28.493179
F 30.014907 23.070789 28.463979
F 20.819107 31.048789 28.475079
F 21.047507 23.425889 28.344879
F 32.100907 24.482189 25.020079
F 32.384707 32.018989 24.858879
F 23.229307 24.539289 24.833079
F 23.282507 32.302089 24.929879
F 32.156207 27.057089 28.529779
F 25.465807 30.913089 21.424979
F 32.223107 19.339689 28.477279
F 23.185607 27.180089 28.481779
F 34.780807 23.365389 21.173079
F 23.231007 19.661989 28.618179
F 32.180707 27.083489 25.716279
F 34.757907 28.334989 17.697279
F 32.212407 19.365489 25.673679
F 23.116207 27.071989 25.731279
F 34.530407 30.906689 21.221879
F 23.218807 19.434089 25.978379
F 32.276207 24.541089 22.245679
F 32.316207 32.114589 22.004679
F 23.303107 24.652989 21.885279
F 23.158007 32.230089 22.222779
F 34.583007 30.872889 25.944179
F 34.477007 23.343589 26.016079
F 25.552707 31.030189 25.901479
F 25.539307 23.337689 25.869879
F 34.592207 28.311189 22.073379
F 34.729407 20.791189 22.173179
F 25.330407 28.360789 22.451579
F 25.508507 20.731289 22.137579
F 34.414307 28.316989 24.794579
F 34.525907 20.863889 24.976579
F 25.306307 28.499889 25.126279
F 25.480307 20.638789 24.916579
F 34.439607 30.933989 28.576479
F 34.426807 23.136989 28.627679
F 25.334207 30.943989 28.668979
F 25.471107 23.640489 28.552779
F 31.894707 32.255989 32.055479
F 34.311707 28.459689 32.219279
F 18.765907 24.531989 22.093279
F 32.057007 24.489389 32.209179
F 27.845707 24.464989 29.531579
F 27.663607 32.256589 29.457979
F 30.007907 28.388489 32.201179
F 20.798807 20.815289 32.002479
F 30.002207 28.345889 29.447879
F 29.954307 20.542789 29.506879
F 21.028407 28.357489 29.375279
F 20.826907 20.874289 29.170579
F 27.507407 32.459689 32.099779
F 18.769407 19.335789 25.923379
F 18.546607 24.486389 32.187079
F 18.877407 26.767689 18.463279
F 18.677507 19.385489 28.563679
F 18.758307 27.047389 21.125979
F 35.010307 23.283689 18.298979
F 29.991707 20.671189 32.226379
F 32.100007 24.503589 29.406379
F 32.190307 32.281589 29.394379
F 23.216607 24.636789 29.461279
F 23.162207 32.194089 29.588779
F 34.360307 28.354389 29.408179
F 34.575807 20.604489 29.555379
F 25.462707 28.288789 29.499479
F 25.486207 20.809389 29.529479
F 18.521107 32.358389 29.176779
F 23.030707 32.236689 32.171979
F 18.635207 32.321189 24.787179
F 18.737807 27.166689 28.599779
F 27.880707 24.471189 17.659679
F 27.729607 32.293989 17.815579
F 18.838007 24.182689 17.573979
F 18.910307 32.111989 17.639079
F 27.662807 27.137489 21.303479
F 32.576207 19.500289 18.469979
F 27.787407 19.657189 21.339279
F 18.764507 24.515689 29.198379
F 25.795607 20.764189 17.568379
F 25.219707 28.256289 32.227079
F 27.893707 27.036089 18.550279
F 34.690907 30.854589 18.606579
F 28.063307 19.613489 18.611279
F 18.767107 27.283589 25.884679
F 25.614507 23.196989 18.344979
F 18.649207 19.083389 18.589279
F 30.073107 30.957989 18.529179
F 30.341307 23.388289 18.485179
F 21.118207 30.748489 18.590179
F 21.024007 22.912589 18.458879
F 30.240307 28.299289 17.616379
F 30.488607 20.782089 17.583679
F 20.925107 28.179589 17.503679
F 21.031007 20.349489 17.720579
F 30.056407 30.836089 21.247179
F 30.066507 23.487989 21.088379
F 20.805707 31.130389 21.283079
F 21.044207 23.285489 21.268079
F 32.623707 24.475189 17.497879
F 32.480907 32.092789 17.723479
F 23.239407 24.510689 17.485679
F 23.255307 31.948789 17.665279
F 32.407807 27.040289 21.098179
F 23.476307 19.397989 18.433779
F 32.636207 19.331189 21.139879
F 23.186707 27.257789 21.129979
F 25.481507 30.799889 18.741179
F 23.318607 19.279489 21.182379
F 32.465507 27.045889 18.393979
F 23.405907 24.490589 32.161279
F 32.522907 34.676789 18.417979
F 27.648907 34.935089 28.669079
F 32.343607 34.773489 25.624979
F 27.837307 34.773889 18.851179
F 27.866907 34.949589 25.847179
F 18.646507 34.956689 28.423379
F 32.125707 34.711089 21.170479
F 32.200307 34.966289 28.442279
F 27.858007 34.860989 21.496279
F 27.265707 24.653689 46.959779
F 27.071707 32.076289 46.650779
F 18.281507 19.462189 43.051479
F 18.272907 27.261689 40.234779
F 27.100207 27.200289 47.623979
F 34.157907 20.623289 36.666079
F 27.169507 19.519989 47.386779
F 18.186207 27.159789 47.610979
F 33.878607 23.270589 43.155479
F 18.245607 24.736889 46.692279
F 27.086707 24.608589 44.037379
F 27.252807 32.192689 43.940079
F 18.157107 27.076289 42.998879
F 18.578107 19.352189 40.375579
F 29.387107 30.939489 47.599579
F 29.476507 23.375189 47.526779
F 20.527207 30.931889 47.609179
F 20.456807 23.265789 47.697379
F 29.528007 28.583889 44.261979
F 29.406607 20.627589 43.860179
F 20.346107 28.419789 43.886479
F 20.356007 20.738289 43.969379
F 29.504107 28.402789 46.836079
F 29.341507 20.839989 46.564079
F 20.363607 28.543089 46.583579
F 20.345107 20.705989 46.733679
F 31.857707 24.442489 46.741979
F 31.641507 32.172289 46.722179
F 22.585207 24.618689 46.531979
F 22.615007 32.262189 46.728179
F 31.707107 27.068489 47.763679
F 18.210007 32.216489 39.536779
F 31.598107 19.585189 47.334579
F 22.603807 27.278489 47.435279
F 33.766307 30.835189 43.054679
F 22.649707 19.490989 47.565779
F 31.631607 24.480789 43.971579
F 31.645607 32.126889 44.052779
F 22.739107 24.506989 43.901579
F 22.770407 32.409989 44.051879
F 33.797307 30.849889 47.667879
F 33.980607 23.024089 47.544579
F 24.807907 30.882489 47.694279
F 24.850307 23.225689 47.436579
F 33.778107 28.205989 43.964779
F 34.022007 20.614189 43.867279
F 24.960007 28.426689 43.770079
F 24.872307 20.597389 43.891479
F 34.050307 28.439189 46.679979
F 34.038907 20.398289 46.511479
F 25.026807 28.556889 46.474479
F 24.918607 20.554089 46.648979
F 27.354407 26.901889 35.648979
F 25.049307 20.715589 39.753179
F 27.402707 19.439689 36.031679
F 18.111007 24.451489 44.039979
F 34.145507 28.225789 36.651279
F 18.436907 19.428289 35.710879
F 18.095507 32.439089 43.924179
F 25.000207 23.283289 40.464679
F 34.353107 23.437189 33.078279
F 31.652407 19.384789 42.945979
F 24.985707 23.247489 43.158679
F 18.078907 19.431689 47.626079
F 31.571607 27.036289 40.387379
F 18.289507 32.168389 46.765879
F 22.659407 27.138289 43.038879
F 20.905207 23.413589 33.150379
F 29.593007 30.714689 35.747779
F 29.877507 23.275289 35.886279
F 20.609607 30.801989 35.800179
F 20.914107 23.231289 35.890979
F 31.906407 26.847589 35.936879
F 25.085907 31.287789 40.308279
F 31.921607 19.345389 35.828179
F 22.900407 27.101389 35.700479
F 25.124607 28.584989 39.521279
F 22.987507 19.428189 35.821479
F 22.910407 27.005789 33.039679
F 33.728107 23.111589 40.410079
F 18.515707 19.412989 32.860679
F 31.768507 32.129589 36.564879
F 32.082207 24.428689 36.848079
F 25.201207 28.209889 36.678779
F 33.876407 30.877989 40.355679
F 22.915607 19.227789 40.367079
F 18.329307 24.295789 36.584879
F 27.626507 19.298989 33.193179
F 34.188107 30.847089 35.542979
F 34.383307 23.152889 35.752779
F 25.130107 30.772389 35.685679
F 25.128807 23.041589 36.052979
F 27.377307 24.459989 39.456779
F 27.429307 32.137589 39.151679
F 22.499007 19.192589 43.129979
F 18.336307 24.535989 39.368379
F 27.268807 27.245989 42.991279
F 33.949007 20.638289 39.278479
F 27.017507 19.292689 42.978079
F 31.802507 19.412689 40.277179
F 33.811707 28.281089 39.418279
F 25.530507 23.380789 33.264879
F 27.292607 27.138789 40.257179
F 25.192607 20.475089 37.036379
F 27.360707 19.353289 40.306979
F 23.098107 24.549889 36.808779
F 24.952107 31.063589 43.103979
F 22.737307 32.181589 36.587379
F 27.452907 24.233789 36.731979
F 27.514207 32.152989 36.577879
F 18.385007 27.030989 33.108979
F 22.960807 27.146189 40.299679
F 29.588707 30.988489 40.309179
F 29.408807 23.143689 40.490779
F 20.464407 30.823789 40.403579
F 20.696707 23.448089 40.228979
F 29.563707 28.042489 36.706879
F 29.658407 20.804289 36.746679
F 20.639707 28.291889 36.513979
F 20.734007 20.555489 36.795079
F 29.534307 28.359289 39.424679
F 29.571407 20.578089 39.466879
F 20.620607 28.275789 39.278279
F 20.893507 20.780789 39.434879
F 29.385407 30.888689 43.190579
F 29.513507 23.247489 43.176179
F 20.398107 31.157689 43.162379
F 20.466807 23.316289 43.158779
F 31.522607 24.483489 39.485179
F 31.890807 32.188389 39.278279
F 22.935907 24.635289 39.386079
F 22.809807 32.475589 39.613179
F 31.441207 27.067089 43.226279
F 20.836107 30.888189 33.121279
F 18.315907 27.012789 35.832079
F 18.273707 32.197189 36.791279
F 22.628507 34.877089 47.812179
F 22.728207 34.928689 40.447579
F 32.173207 19.407489 33.025979
F 25.318607 30.933089 33.071479
F 32.131407 27.007289 33.269879
F 31.879507 34.650789 40.063179
F 27.599507 27.191689 33.054679
F 29.791207 23.237889 33.083279
F 23.180507 19.653789 33.049979
F 34.123007 30.991189 32.912779
F 29.695207 30.936289 33.082379
F 18.299107 35.084189 43.223379
F 27.128507 34.818289 47.417579
F 27.277807 34.621789 40.314679
F 18.352707 34.795889 40.433279
F 27.303107 34.796489 35.845279
F 22.938907 34.939389 33.041379
F 27.467207 34.941289 33.157779
F 27.198707 27.174089 50.370779
F 20.513907 30.650989 65.169579
F 27.240007 19.322889 50.214779
F 18.030107 24.428689 53.925879
F 31.851307 19.317089 65.015579
F 22.737907 19.284989 64.729979
F 29.323107 31.049389 50.283979
F 29.362107 23.398389 50.297179
F 20.397107 30.856889 50.315879
F 20.441407 23.364589 50.306879
F 31.452907 27.220589 50.494479
F 33.712007 30.961489 62.316479
F 31.547307 19.392989 50.112779
F 22.355607 27.296489 50.169779
F 33.862907 20.756189 61.173579
F 22.827707 19.413489 50.362079
F 33.740107 30.740089 50.296679
F 33.690407 23.195589 50.234279
F 24.821407 30.742489 50.414479
F 25.041507 23.326289 50.101579
F 27.115907 24.500989 53.850479
F 27.002107 32.239989 53.940079
F 18.190707 19.389789 54.818379
F 34.052707 23.062289 65.051179
F 27.115907 26.994189 57.465279
F 22.552907 19.204889 62.047679
F 26.888907 19.476089 57.541479
F 18.126807 27.170189 62.027279
F 33.974207 28.354489 61.397479
F 22.598207 27.062789 62.046679
F 26.887307 27.018689 54.707479
F 31.505807 32.195389 58.578079
F 27.400807 19.423289 54.727879
F 27.150707 19.338289 64.882279
F 24.659207 20.664889 61.052179
F 18.391507 19.297889 64.774179
F 27.082007 24.725489 51.136479
F 26.908607 32.322989 51.163179
F 31.711007 19.297589 62.185979
F 22.843707 26.808789 64.864779
F 29.160107 31.063789 54.906379
F 29.246307 23.159189 54.709879
F 20.284507 30.869489 55.116679
F 20.372507 23.393189 54.661679
F 29.338807 28.527189 51.343679
F 29.346507 20.744489 51.096979
F 20.136407 28.313389 51.465279
F 20.469707 20.742089 51.210979
F 29.077907 28.440989 54.091479
F 29.572307 20.694689 53.798179
F 20.045607 28.153389 54.218679
F 20.314107 20.782689 53.914979
F 29.291407 31.017989 57.591479
F 29.426107 23.086789 57.564279
F 20.245507 30.806889 57.879179
F 20.264607 23.249889 57.438079
F 31.415607 24.604889 54.070379
F 31.498207 32.267189 54.088579
F 22.505707 24.675689 53.809679
F 22.416007 32.099589 54.039079
F 31.517407 27.038489 57.813579
F 24.722807 20.742389 58.389379
F 31.499507 19.341589 57.565879
F 22.578007 27.155789 57.633879
F 24.964607 28.275289 58.549479
F 22.509107 19.379489 57.486379
F 31.447807 27.090689 55.061879
F 33.693807 20.753689 58.463079
F 31.550507 19.275489 54.936579
F 22.508607 27.121789 54.980679
F 33.735607 28.318889 58.684479
F 22.797107 19.563589 54.800179
F 31.514407 24.577089 51.272279
F 31.629207 32.165989 51.395879
F 22.650607 24.601689 51.032279
F 22.637807 32.216489 51.307379
F 33.696607 30.815589 55.074879
F 33.762007 23.369689 54.943779
F 24.733907 31.114889 54.885779
F 24.648307 23.307889 54.583079
F 33.749307 28.211589 51.324779
F 33.796307 20.656589 51.193079
F 24.826807 28.118389 51.193979
F 25.006907 20.848889 51.151779
F 33.636307 28.282789 54.070479
F 33.746507 20.613589 53.961079
F 24.669007 28.385089 54.083679
F 24.979407 20.783489 53.846379
F 33.646507 30.880189 57.725379
F 33.680907 23.362389 57.618179
F 24.742707 30.943689 57.611979
F 24.779607 23.240289 57.488679
F 27.163007 24.518589 61.352779
F 27.200407 32.222389 61.434579
F 24.812307 23.091289 62.132979
F 20.760407 23.141389 64.655779
F 31.481907 27.131989 62.175579
F 22.567407 24.421889 58.514479
F 17.704807 24.472489 58.413479
F 29.535707 30.918189 64.930179
F 18.165907 32.200489 54.183879
F 22.466307 32.113389 58.545079
F 27.076107 27.216089 62.079179
F 18.131507 32.108489 51.469679
F 27.112107 19.524489 62.156779
F 18.286307 34.671589 64.832679
F 24.807907 28.376989 61.204479
F 17.997507 27.067989 57.622179
F 27.228607 24.477689 58.674379
F 27.082207 32.189589 58.365279
F 31.530807 24.456689 58.616679
F 27.368007 26.850889 64.929879
F 29.428607 30.978989 62.175679
F 29.373707 23.244589 62.306779
F 20.409007 30.753989 62.314679
F 20.179007 23.214389 61.871379
F 29.145307 28.505489 58.440779
F 29.203507 20.613489 58.597579
F 20.212107 28.173989 58.468279
F 20.326607 20.594889 58.303779
F 29.264307 28.463689 61.252279
F 29.403607 20.676989 61.216779
F 20.332107 28.375389 61.089979
F 20.351107 20.610889 60.995079
F 17.771107 26.873489 54.885979
F 31.895407 26.981289 64.921679
F 17.768607 32.118189 58.469479
F 33.979507 30.969489 65.026379
F 31.658007 24.535489 61.350279
F 31.606707 32.295089 61.399179
F 22.472507 24.499089 61.200279
F 22.715207 32.277489 61.255479
F 33.886007 23.301489 62.267979
F 24.887507 30.927789 61.943179
F 18.294407 27.053189 64.643179
F 29.666507 23.017889 65.110479
F 25.184207 23.057089 64.926279
F 22.616707 34.878989 50.462279
F 25.089707 30.657289 64.720379
F 18.273407 24.733589 51.291979
F 18.029707 27.092089 50.271179
F 18.038207 24.672589 61.030179
F 18.160307 19.535889 50.391979
F 23.126207 34.480289 64.939679
F 17.905407 34.509489 62.040079
F 18.102107 19.236089 62.060779
F 27.060407 34.901289 50.168179
F 22.603807 34.759389 57.748079
F 31.771607 34.992989 62.296279
F 22.848407 34.781789 62.301379
F 18.096907 34.771489 55.013679
F 27.568807 47.640889 2.943749
F 27.536507 39.933589 3.045839
F 18.766307 47.568189 2.927359
F 18.798907 39.800489 3.058959
F 27.421107 50.505489 6.677809
F 27.786907 42.582389 6.553849
F 18.850007 50.042689 6.628619
F 18.827807 42.540489 6.653749
F 27.510907 50.178589 3.981919
F 27.572907 42.471689 3.935769
F 34.138607 51.475789 0.220329
F 18.803007 42.369589 3.872049
F 34.365807 51.457989 7.523289
F 25.426707 51.475689 10.238379
F 31.751607 47.817589 0.224940
F 20.844307 51.469189 2.924089
F 29.863707 38.732589 3.969649
F 29.774407 46.257389 3.865619
F 20.949607 38.531789 4.053969
F 21.023007 46.324089 3.804369
F 25.045907 51.517689 0.293551
F 34.470407 43.818789 14.897779
F 29.555107 36.023389 0.498432
F 18.679207 50.082989 3.917839
F 20.934207 35.894389 0.063900
F 25.194107 51.751189 7.523689
F 34.372307 44.098389 7.433019
F 29.835307 36.250889 3.139219
F 29.707507 43.735089 2.751189
F 23.247207 39.925089 15.029679
F 21.088307 36.094289 2.849509
F 21.001007 43.701889 2.947879
F 30.020507 38.670089 6.660319
F 29.673507 46.421289 6.553689
F 21.280107 38.550789 6.798149
F 21.177307 46.338989 6.577359
F 32.069007 47.559689 2.973739
F 32.140007 39.881189 3.157759
F 23.234907 47.708589 2.825529
F 22.945707 39.877489 3.001119
F 32.184707 50.141889 6.538729
F 32.329707 42.498689 6.676159
F 23.164807 50.339289 6.479239
F 23.243407 42.448289 6.859909
F 32.078807 50.079389 3.769209
F 32.003407 42.464689 3.880909
F 23.093707 50.210589 3.676949
F 23.076307 42.368389 4.034929
F 27.582607 47.686289 0.266284
F 25.733607 43.848489 14.864779
F 21.138807 35.977789 14.929279
F 29.469007 43.663089 0.051181
F 34.421807 38.467789 3.935559
F 34.309607 46.235589 3.963649
F 25.348107 38.843989 4.059349
F 25.268107 46.429089 3.890499
F 20.807807 51.847189 7.338629
F 21.132307 43.862689 14.882679
F 25.589007 36.149889 14.985179
F 34.538807 36.268389 14.626179
F 34.597007 51.433189 10.190379
F 30.055007 51.536189 10.346179
F 30.033607 43.893789 14.989279
F 34.234207 35.951189 3.009549
F 34.258207 43.714189 3.159089
F 21.052207 51.662589 14.752879
F 25.342907 36.257689 3.059279
F 25.255007 43.809489 3.003749
F 34.320807 38.600689 6.691379
F 34.475407 46.620289 6.664499
F 25.391707 38.549089 6.781739
F 25.428307 46.568589 6.672429
F 27.710207 47.821389 10.266079
F 27.847107 39.909889 10.281679
F 18.881907 47.705689 10.358579
F 19.154807 39.793889 10.207579
F 27.754807 50.470289 13.884379
F 27.862507 42.453389 13.992379
F 18.831907 50.348589 14.056679
F 29.826407 51.681289 7.603759
F 27.746107 50.361489 11.138979
F 27.986607 42.470289 11.079779
F 18.808007 50.227189 11.288779
F 18.789007 42.442389 11.219379
F 27.649407 47.821689 7.677159
F 27.697707 39.886889 7.492269
F 18.912407 47.652589 7.622709
F 19.052007 39.838189 7.433619
F 30.259807 38.616489 11.214579
F 29.970607 46.422989 11.081979
F 21.406707 38.612489 11.170179
F 21.135407 46.313889 11.297779
F 23.414907 47.672489 14.976879
F 29.895507 36.045089 7.421839
F 30.104507 43.903589 7.546399
F 29.805307 51.419189 2.885729
F 21.064407 36.111689 7.660949
F 21.068207 43.776489 7.551639
F 32.195307 40.018789 14.815879
F 29.909907 36.004289 10.200879
F 30.032807 43.931189 10.226879
F 25.389107 51.493789 3.177189
F 21.111607 36.042289 10.408479
F 21.157707 43.718089 10.378379
F 30.074907 38.486989 13.913479
F 29.944107 46.437789 13.898079
F 21.233007 38.490589 13.884979
F 21.148807 46.402389 14.110079
F 32.237107 47.680389 10.162879
F 32.414907 40.163089 10.263079
F 23.194107 47.756989 10.253079
F 23.592807 39.932089 10.400379
F 32.375107 50.237489 13.815779
F 32.130807 42.522689 13.996979
F 23.343307 50.259789 14.056879
F 23.450707 42.438789 13.895279
F 32.356107 50.178289 11.110179
F 32.121307 42.549789 11.213979
F 23.119307 50.346289 11.273279
F 23.396907 42.435889 11.334879
F 32.155607 47.592689 7.487049
F 32.205907 40.010989 7.653969
F 23.227007 47.874589 7.481119
F 23.433107 39.988989 7.819789
F 34.623507 38.652189 11.098779
F 34.311507 46.226789 11.155279
F 25.671507 38.647589 11.475679
F 25.461407 46.359189 11.146079
F 30.041807 51.400189 14.798879
F 34.304107 35.943689 7.611039
F 29.940607 36.001489 14.996279
F 32.136407 47.762389 14.839779
F 25.514207 35.917589 7.695679
F 25.536807 43.933389 7.500379
F 29.532307 51.660389 0.133520
F 34.629107 35.975089 10.418679
F 34.472207 43.610089 10.228879
F 20.826307 51.645189 10.300379
F 25.589707 35.973289 10.464379
F 25.743307 43.691289 10.311379
F 34.501207 38.914589 13.879379
F 18.939107 42.423789 13.963279
F 25.550307 38.532089 14.149779
F 25.588407 46.340989 13.861579
F 27.808107 47.875789 14.822679
F 27.765807 39.778389 15.076179
F 18.783207 47.827089 14.897079
F 19.086907 39.777089 14.877679
F 34.360407 46.520089 13.950779
F 25.580907 51.534989 15.119779
F 34.819907 51.561389 14.935879
F 34.023107 43.840589 0.316504
F 34.236207 51.418389 2.924269
F 25.172407 43.747189 0.378592
F 27.494607 39.881589 0.349422
F 20.740207 51.623989 0.162413
F 32.045307 39.728489 0.409474
F 27.920907 34.659089 11.303879
F 18.650907 39.747889 0.246481
F 25.218707 35.810689 0.389735
F 20.760207 43.806889 0.273813
F 34.095107 36.042089 0.327977
F 22.931807 39.789889 0.197739
F 23.296607 34.483789 6.811189
F 32.131707 34.757589 6.530699
F 23.413607 34.693089 14.048479
F 18.993307 34.654689 14.115479
F 23.451107 34.583789 11.295479
F 19.154507 34.645289 6.500549
F 23.024707 47.639789 0.134709
F 27.564407 47.750389 24.837379
F 27.618607 39.791989 25.010779
F 27.437307 40.023189 32.203379
F 22.946407 47.723589 32.354679
F 27.748107 50.234189 28.579379
F 27.557607 42.349289 28.590479
F 29.602007 43.814089 32.291479
F 25.334907 51.449389 32.281779
F 27.707407 50.245089 25.917379
F 27.579107 42.378789 25.814279
F 18.778107 47.867089 24.941779
F 25.497207 51.662089 22.150679
F 27.782307 47.830989 22.099479
F 27.838207 40.004089 22.365979
F 25.426607 51.619889 17.801779
F 29.730607 36.093189 32.159479
F 29.995807 38.556289 26.153179
F 29.809407 46.305589 25.778679
F 20.828307 38.701989 25.712779
F 20.829507 46.306589 25.780379
F 18.825107 40.060689 22.122279
F 30.070607 36.226389 22.309979
F 29.975307 43.744989 22.182679
F 25.671207 38.668589 21.387179
F 21.146807 36.162789 22.099279
F 21.173007 43.806289 22.402079
F 18.432807 39.825089 24.872179
F 30.121507 36.145589 24.935179
F 29.765007 43.691889 24.875379
F 29.863107 51.601789 24.727779
F 21.021607 36.165589 24.733979
F 20.906807 43.735789 25.111679
F 29.703907 38.627289 28.677879
F 29.769907 46.397289 28.454579
F 20.837607 38.639989 28.492679
F 20.759707 46.357289 28.505379
F 32.037507 47.544989 24.869879
F 32.156907 39.826989 24.910279
F 23.084007 47.603489 25.010079
F 23.149107 40.147189 24.922679
F 31.926507 50.186589 28.413479
F 31.822707 42.432689 28.607679
F 22.917707 50.216889 28.630079
F 23.120007 42.475989 28.542679
F 32.013507 50.236289 25.683279
F 31.982907 42.518989 25.913679
F 23.271907 50.319989 25.910679
F 23.380507 42.656489 25.948579
F 32.202507 47.476289 22.127879
F 32.319407 39.915689 22.069979
F 23.189307 47.730089 22.186679
F 23.491607 40.175189 22.315579
F 34.322707 38.521189 25.761779
F 34.394307 46.208089 25.760179
F 25.185607 38.571489 26.113279
F 25.358007 46.476489 25.869779
F 18.945107 39.895789 17.576679
F 34.359507 35.872789 22.015779
F 34.625707 43.708589 22.268579
F 25.566307 46.516189 21.294779
F 25.563307 36.066789 22.287479
F 25.608807 43.928789 22.067379
F 21.015507 51.458089 22.072379
F 34.546807 36.047889 24.777879
F 34.345207 43.534989 24.956979
F 18.732007 42.772689 21.245079
F 25.522807 36.170089 24.986479
F 25.509707 43.959389 24.875879
F 34.024107 38.572789 28.460179
F 34.212907 46.284789 28.640879
F 25.211807 38.570589 28.916479
F 25.198907 46.276889 28.549179
F 31.974007 40.037389 32.304379
F 20.704707 36.141389 32.142779
F 18.534107 39.863489 29.482679
F 34.276807 51.443189 24.712579
F 27.450607 47.626889 29.401079
F 27.437207 39.787989 29.454679
F 18.480307 42.425889 28.581879
F 29.880907 51.431589 29.626879
F 31.796607 47.712489 32.214779
F 30.027407 36.060289 29.402579
F 29.646107 43.828889 29.620079
F 34.452007 51.526189 17.692279
F 20.979107 36.057389 29.391279
F 20.652607 43.710089 29.262779
F 27.636207 47.657189 32.157479
F 30.051707 51.540189 21.936579
F 25.177107 35.988789 32.266279
F 18.517407 47.527489 29.326279
F 21.099907 51.614289 17.536579
F 18.658407 50.384089 25.828979
F 25.285407 51.385489 29.481279
F 34.567007 51.520989 22.044279
F 34.077807 51.538489 29.360079
F 29.799307 51.755189 32.245679
F 31.991607 47.692989 29.450479
F 31.908107 39.988789 29.541479
F 23.013407 47.592589 29.411379
F 22.958007 39.976889 29.438179
F 18.644807 50.187989 21.156779
F 34.394307 36.041089 29.698179
F 34.151107 43.801989 29.437479
F 18.758007 47.789889 22.265479
F 25.275207 35.942389 29.624679
F 25.452507 43.896989 29.575779
F 20.873007 43.908689 31.986679
F 18.527107 40.132089 32.174379
F 27.740407 42.436089 18.488579
F 20.984707 51.565589 24.924379
F 29.939507 51.582489 17.570379
F 20.626407 51.273389 29.512779
F 27.647207 47.648789 17.595079
F 27.805207 39.772489 17.787379
F 18.646307 47.851289 17.728279
F 22.986207 39.872789 32.191179
F 27.772307 50.329889 21.265379
F 27.784607 42.537389 21.220179
F 18.330307 50.137689 28.472179
F 34.301707 43.889289 32.133779
F 27.525707 50.327189 18.543679
F 18.515107 42.365289 25.886679
F 18.777007 50.373489 18.497079
F 18.971907 42.706289 18.449079
F 30.072107 38.606089 18.686579
F 29.881907 46.362889 18.490279
F 21.175707 38.628489 18.596079
F 20.852707 46.510689 18.638879
F 18.464707 47.553189 32.007279
F 30.091907 36.053889 17.815079
F 29.943407 43.735089 17.614579
F 25.571707 51.498989 24.884979
F 21.194007 35.996789 17.781679
F 21.075307 43.993589 17.591079
F 30.024807 38.713689 21.324879
F 29.963307 46.400389 21.188079
F 21.161007 38.919789 21.278979
F 20.979707 46.313789 21.487979
F 32.085407 47.533389 17.584879
F 32.300407 39.970689 17.579579
F 23.233907 47.692589 17.627279
F 23.263207 40.098589 17.731879
F 32.264607 50.249589 21.128779
F 32.345807 42.579689 21.468579
F 23.332707 50.386289 21.247979
F 23.412007 42.761489 21.223479
F 32.152407 50.189289 18.482779
F 32.199607 42.524589 18.616879
F 23.289707 50.284989 18.593279
F 23.318007 42.739189 18.469879
F 34.597507 38.647889 18.446879
F 34.572507 46.393089 18.570179
F 25.538207 38.583289 18.623379
F 25.411307 46.324889 18.543379
F 33.923407 51.685589 32.038579
F 34.582107 36.194589 17.361579
F 34.602207 43.824889 17.713579
F 20.726307 51.438889 32.195179
F 25.629407 36.065289 17.725879
F 25.582307 43.825989 17.546579
F 34.440807 38.368189 21.195079
F 34.447007 46.132889 21.270279
F 34.264307 35.932289 32.416879
F 25.188507 43.775289 32.260479
F 23.185207 34.593989 28.597479
F 18.908407 34.652589 18.471079
F 18.643707 34.932589 25.594879
F 23.326707 34.764089 21.282479
F 23.236807 34.811689 25.846979
F 23.442307 34.572489 18.518679
F 18.802807 34.848989 21.163879
F 27.241807 47.618189 46.787279
F 27.134707 40.095789 46.658979
F 24.933007 38.731189 43.256779
F 24.914807 51.434789 43.920879
F 27.274407 50.178689 47.577879
F 27.224807 42.671489 47.670679
F 34.150307 46.424389 42.932279
F 18.225007 42.557289 35.732579
F 27.403107 47.871889 43.965579
F 27.174807 40.061589 43.934979
F 20.419407 51.595689 46.613279
F 18.174107 50.231189 40.243279
F 29.390807 38.705389 47.437279
F 29.571207 46.481389 47.530379
F 20.265007 38.613989 47.791679
F 20.439007 46.421289 47.906079
F 18.298307 39.899089 36.823679
F 29.413407 36.174389 43.940579
F 29.663807 43.887789 43.876579
F 34.242607 46.385189 33.107279
F 20.515107 36.209189 44.219179
F 20.476007 43.852589 44.021379
F 34.089507 36.085889 39.362079
F 29.580507 51.518989 44.098679
F 29.498707 43.923589 46.730879
F 18.164207 39.891189 44.147879
F 29.560707 38.725589 33.104179
F 20.478107 43.889989 46.837379
F 31.747507 47.613289 46.631979
F 31.657407 40.055789 46.852179
F 22.714707 47.671689 46.934879
F 22.531907 39.986389 46.887479
F 31.794007 50.239489 47.524079
F 31.592707 42.596789 47.615079
F 22.658507 50.268689 47.595579
F 22.659607 42.576389 47.729379
F 31.929207 47.756389 43.893779
F 31.629707 39.988789 44.172279
F 22.833007 47.612589 44.284779
F 22.611607 40.044289 43.998679
F 33.829007 38.588989 47.663679
F 33.782107 46.315489 47.652679
F 24.910607 38.817089 47.661979
F 24.837207 46.258889 47.594979
F 34.185407 51.591489 46.712179
F 33.754807 36.009989 43.946879
F 33.966207 43.852989 43.851379
F 22.992007 50.262589 33.285179
F 24.960207 36.171489 43.993879
F 25.035107 43.997589 44.018279
F 18.341807 47.777189 43.997779
F 33.863307 36.066089 46.602479
F 33.844707 43.851789 46.632879
F 18.266607 47.612889 39.511979
F 24.820007 36.142789 46.768579
F 25.062507 43.833689 46.706779
F 27.727407 50.058589 35.620579
F 27.307207 42.471389 35.938479
F 18.275907 47.762889 46.803679
F 20.577507 35.900189 36.618179
F 18.141807 50.374189 42.986379
F 25.016207 36.185589 39.640479
F 22.832307 42.441189 33.197879
F 18.316707 50.357689 47.430479
F 20.306507 51.575089 43.998279
F 20.475907 36.155589 46.851079
F 29.693907 46.354589 33.235279
F 18.139007 42.647089 47.834579
F 29.494707 38.645189 35.741879
F 29.531507 46.372989 35.857779
F 20.511007 38.594889 35.904179
F 20.555307 46.237389 35.918079
F 32.092107 50.368289 35.745479
F 31.849307 42.337389 35.980179
F 22.852807 50.113389 35.947979
F 22.673107 42.436489 35.980379
F 18.408107 42.446289 40.470979
F 20.815507 38.766389 32.975079
F 29.536007 36.014589 46.660879
F 25.029307 51.533489 39.558379
F 18.465507 50.025689 32.931679
F 34.088207 51.713689 44.023079
F 33.762607 38.719689 43.222579
F 34.041507 38.549789 33.088679
F 33.919907 38.716689 35.726679
F 33.955507 46.369389 35.936879
F 25.090907 38.514789 35.766779
F 25.044807 46.342189 35.637679
F 27.263507 47.546489 39.318279
F 27.454407 39.918389 39.491979
F 25.233807 38.613389 32.983879
F 27.686507 50.263589 32.773979
F 27.373207 50.324889 42.837879
F 27.296407 42.735389 43.214279
F 25.183907 43.781589 39.351879
F 20.572207 46.266389 33.131879
F 27.344007 50.139589 40.038879
F 27.449707 42.590589 40.356379
F 27.308207 42.611389 33.235779
F 18.309007 47.490189 36.697479
F 27.255107 47.524689 36.660179
F 27.307607 39.866089 36.778679
F 24.905707 51.589989 46.673379
F 34.239507 51.445589 36.897579
F 29.475807 38.549789 40.462979
F 29.781907 46.436589 40.234479
F 20.666107 38.902489 40.265379
F 20.617307 46.416289 40.570379
F 34.146207 51.425589 39.590579
F 29.630907 36.004789 36.613079
F 29.615507 43.771589 36.770279
F 20.490007 51.416989 39.383779
F 20.586907 51.519489 36.610379
F 20.540807 43.757389 36.736379
F 25.137607 46.472289 43.103179
F 29.444407 35.997889 39.317779
F 29.672807 43.801489 39.479479
F 34.095407 43.774589 39.531279
F 20.612607 36.147589 39.310279
F 20.648207 43.882889 39.476379
F 29.475807 38.762889 43.351779
F 29.525907 46.553389 42.944579
F 20.436707 38.822689 43.057479
F 20.632207 46.427789 43.255779
F 31.974507 47.698389 39.489179
F 31.765207 39.758489 39.556379
F 22.764107 47.694589 39.478579
F 23.013407 40.032689 39.455879
F 31.768707 50.396689 43.127079
F 31.733907 42.459489 43.018979
F 22.623607 50.185289 43.120479
F 22.716107 42.575889 43.175179
F 31.847307 50.263489 40.493379
F 31.846507 42.378689 40.281879
F 22.841407 50.286789 40.254479
F 22.871907 42.666589 40.384979
F 31.651007 47.796589 36.758779
F 31.718607 39.774389 36.838079
F 22.821807 47.549289 36.687679
F 22.838107 39.900889 36.714079
F 33.962607 38.566089 40.417179
F 34.154107 46.349789 40.175379
F 25.226407 38.678189 40.501579
F 25.047407 46.354789 40.393679
F 29.481707 51.435189 46.706379
F 34.163607 36.058989 36.607379
F 33.984907 43.725689 36.805879
F 29.753507 51.484389 36.715079
F 25.110607 36.127589 36.967979
F 24.870607 43.835089 36.673879
F 29.702007 51.584589 39.516679
F 25.380507 51.307889 36.748579
F 18.356707 42.327489 43.180279
F 18.336807 50.120289 35.669779
F 18.303107 39.945289 39.448179
F 25.228107 46.258089 32.930679
F 31.800407 50.222489 33.086579
F 18.068507 39.983489 46.855279
F 18.545507 42.727189 33.069979
F 31.999907 42.772889 33.209879
F 18.470407 34.617689 35.743779
F 31.766007 34.627789 35.773279
F 22.916507 34.843589 35.887979
F 31.572907 34.651289 43.028679
F 27.204607 34.850089 43.044679
F 31.673007 34.782989 47.554579
F 22.701607 34.948189 43.070379
F 18.478207 34.605589 33.107979
F 31.870007 34.786589 33.021779
F 18.328507 34.800289 47.698379
F 27.029307 50.318789 50.356179
F 27.210607 42.571589 50.445979
F 23.018707 42.372389 64.972479
F 18.100907 42.394689 57.743679
F 29.255407 38.563089 50.183179
F 29.390107 46.683189 50.374979
F 20.442807 38.699689 50.534479
F 20.275307 46.357889 50.617979
F 31.686107 50.399889 50.162479
F 31.417107 42.671089 50.383779
F 22.511607 50.242989 50.180879
F 22.771807 42.590989 50.377279
F 33.760007 38.683389 50.330079
F 33.767207 46.457289 50.415379
F 24.962107 38.747789 50.416779
F 24.883007 46.438289 50.476979
F 27.058307 47.879489 53.910779
F 27.318607 39.970189 53.880179
F 33.981807 51.609589 58.561979
F 29.684107 38.541489 65.023079
F 27.082007 50.044889 57.679079
F 27.065807 42.350889 57.588479
F 33.753807 51.591389 51.488179
F 17.961007 50.201489 57.678279
F 26.972707 50.363889 55.010079
F 27.304407 42.501289 54.737579
F 18.144307 39.722489 51.367979
F 17.886407 47.846289 51.170179
F 27.028907 47.855089 51.262679
F 27.251207 40.019189 51.183179
F 22.880507 50.324389 65.103679
F 18.362707 50.255789 64.849579
F 29.499307 38.523989 54.913579
F 29.365407 46.554489 54.891079
F 20.472007 38.725089 55.077279
F 20.447707 46.449489 55.166579
F 29.323707 51.424189 54.128379
F 29.324807 35.959089 51.082679
F 29.282607 44.038589 51.149079
F 18.162707 42.449289 54.982579
F 20.457407 36.127789 51.508379
F 20.447507 43.764889 51.289779
F 34.279207 38.550589 65.088579
F 29.281307 35.913489 54.011479
F 29.394507 44.158489 53.797779
F 25.132907 43.757689 61.144379
F 20.329107 36.158889 54.174779
F 20.403107 43.699689 54.090279
F 29.475907 38.555889 57.631479
F 29.530207 46.422489 57.489879
F 20.516407 38.604089 57.785779
F 20.422507 46.491289 57.906979
F 31.690807 47.727189 54.059279
F 31.470807 40.075889 53.831279
F 22.649707 47.634489 54.066579
F 22.606607 39.969389 53.996979
F 31.728507 50.295989 57.654679
F 31.709307 42.654089 57.700079
F 22.667207 50.320689 57.736779
F 22.733807 42.486389 57.683679
F 31.671907 50.158189 54.947779
F 31.436607 42.599589 54.963879
F 22.674007 50.189289 54.918779
F 22.676407 42.528589 54.950379
F 31.712907 47.798789 51.280379
F 31.420107 39.997489 51.112179
F 22.557007 47.530389 51.250179
F 22.720207 40.013089 51.318179
F 33.654107 38.676789 55.009679
F 34.075907 46.462789 54.994279
F 24.851207 38.699589 54.833579
F 24.979307 46.368189 54.853379
F 18.180507 39.977889 61.436879
F 33.749407 36.210489 51.513379
F 33.800307 43.850989 51.329579
F 25.253707 46.305089 65.056779
F 24.914307 36.173489 51.516879
F 24.914707 43.918589 51.210879
F 27.119507 42.324289 64.945079
F 33.704507 36.100889 54.330179
F 33.806107 43.800489 54.148379
F 29.333807 51.307289 51.294079
F 24.606207 36.081089 54.190479
F 24.835707 43.785189 53.887479
F 33.783907 38.597189 57.617379
F 33.940307 46.554989 57.609679
F 24.805907 38.516189 57.597579
F 24.815607 46.486889 57.533279
F 27.235307 47.637489 61.271079
F 27.047607 39.851389 61.396079
F 17.998607 47.639289 58.689479
F 24.562507 51.587889 51.205879
F 24.924207 51.441989 61.363979
F 24.761107 51.523389 53.903779
F 34.033107 51.596689 61.347579
F 25.025407 35.993989 61.183279
F 27.336707 50.103889 62.299079
F 27.396807 42.391689 62.218879
F 20.262107 51.269089 51.221779
F 29.377407 51.406989 58.427879
F 27.223907 47.399989 58.507579
F 27.010307 39.891889 58.590679
F 18.149507 50.162389 55.069179
F 20.461707 51.365989 54.006079
F 29.392807 38.869689 62.103079
F 29.375007 46.170889 62.248979
F 20.314607 38.526189 62.456279
F 20.389107 46.173789 62.091879
F 29.559407 51.262889 61.166179
F 29.286107 36.067089 58.759879
F 29.267507 43.929989 58.296979
F 25.102107 51.591189 58.586479
F 20.321507 35.952189 58.747179
F 20.354507 43.766789 58.601479
F 29.588607 46.266689 64.916179
F 29.462307 36.313489 61.365779
F 29.457007 43.696289 61.060779
F 25.299707 38.344289 65.060779
F 20.340507 35.970389 61.564879
F 20.444307 43.580589 61.318079
F 33.863307 43.805589 61.332279
F 20.487407 51.650189 61.294879
F 20.765207 46.312589 64.936779
F 33.920907 46.328989 64.908579
F 31.540907 47.501689 61.300579
F 31.722807 40.050489 61.255979
F 22.726007 47.519689 61.443479
F 22.756007 39.691589 61.635779
F 20.734107 38.400789 65.054379
F 31.908307 42.332189 64.967679
F 20.209207 51.482489 58.614279
F 18.520207 42.325189 65.125879
F 31.763907 49.974189 62.202679
F 31.676007 42.511589 62.159079
F 22.609207 50.166889 62.327479
F 22.837307 42.412189 62.315279
F 31.645707 47.758389 58.554779
F 31.623007 40.122689 58.542179
F 22.778307 47.827089 58.796779
F 22.695607 39.962289 58.791379
F 33.837307 38.814689 62.254779
F 33.874007 46.250889 62.301179
F 24.999907 38.350489 62.353479
F 25.027607 46.156789 62.207579
F 24.902007 43.950489 58.392579
F 33.603607 36.080189 58.844879
F 33.913507 44.026489 58.570379
F 34.174407 36.175689 61.410179
F 24.823507 36.001389 58.438079
F 18.171507 42.476889 62.394279
F 33.716807 51.572889 54.160879
F 27.197807 50.198589 64.945579
F 31.794007 50.359289 64.962179
F 18.129907 42.438389 50.421979
F 18.229907 39.852589 58.524779
F 18.093807 50.347089 50.164979
F 27.422807 34.570689 65.041479
F 18.158407 47.797189 61.326679
F 18.298607 50.346989 62.124579
F 18.177507 39.684189 54.243779
F 27.225307 34.884989 62.139679
F 18.367207 34.608289 50.440079
F 27.054707 34.710989 57.639079
F 31.453007 34.810489 55.180779
F 22.471107 34.762189 55.047079
F 31.428807 34.707089 57.755879
F 31.870107 34.904089 65.094779
F 26.970407 34.853589 54.895479
F 31.615407 34.674989 50.315479
F 18.432307 47.612489 65.857679
F 27.611207 55.473189 2.874579
F 27.620707 63.269689 3.065769
F 31.699207 63.204589 0.447144
F 18.695107 63.347989 2.691929
F 27.735107 57.863589 6.466409
F 27.774907 65.986389 6.670619
F 18.843007 57.981589 6.499339
F 18.941507 65.724789 6.495989
F 27.619507 58.024489 3.789119
F 27.537907 65.837789 3.974589
F 22.755107 63.090889 0.139823
F 18.692207 65.778589 3.803109
F 34.573307 67.081689 10.197579
F 34.514307 61.778089 14.102879
F 18.658707 57.942089 3.640479
F 34.623207 54.127789 13.884079
F 29.906307 54.120489 3.700179
F 29.925807 61.800389 3.852489
F 20.898407 54.011589 3.763179
F 20.886307 62.021089 3.659179
F 21.054907 59.318589 14.856979
F 32.285507 63.095489 14.828879
F 18.753107 55.435389 2.773049
F 27.468307 55.467589 0.221606
F 29.879307 59.290289 2.940839
F 29.832507 67.114989 3.057159
F 20.756307 59.481489 2.829449
F 20.820807 67.071789 2.869109
F 29.896907 54.144889 6.531979
F 29.777207 61.949389 6.743829
F 20.842807 54.294589 6.536669
F 20.982707 61.884489 6.368819
F 32.096607 55.503889 2.967599
F 32.055007 63.329189 3.224779
F 22.943207 55.506689 2.993429
F 23.202607 63.198589 2.739379
F 32.213207 58.010089 6.601029
F 32.298907 65.868489 6.716009
F 23.228707 58.211589 6.381429
F 23.493607 65.646189 6.543929
F 32.245707 58.043489 3.949669
F 32.102907 65.922089 4.111469
F 23.061507 58.232489 3.610549
F 23.087807 65.700089 3.907069
F 32.342407 55.400389 14.678379
F 21.013307 66.921889 14.830679
F 23.255307 55.578989 14.880379
F 25.469207 59.299889 14.942879
F 34.250807 54.047889 3.822199
F 34.356407 61.840589 3.997429
F 25.332007 54.264789 3.701669
F 25.404407 62.003889 3.914749
F 34.472407 59.257189 14.787479
F 23.245707 63.100789 14.897779
F 25.492707 67.167589 14.839979
F 34.625807 67.183289 14.800579
F 34.551907 59.269189 2.835549
F 34.266407 67.219289 3.114029
F 25.375907 59.453589 3.016069
F 25.324007 67.276789 3.173959
F 34.370007 54.132389 6.601909
F 34.372107 61.858389 6.704549
F 25.349007 54.184789 6.367129
F 25.369707 61.911489 6.551599
F 27.460207 55.419189 10.400279
F 27.714607 63.124289 10.369979
F 18.988307 55.480789 10.181279
F 18.898707 63.109189 10.177779
F 27.855007 58.125389 13.818179
F 27.951107 65.815589 14.003679
F 18.920207 57.874489 13.871579
F 18.799807 65.809589 13.931679
F 27.452707 58.018489 11.131079
F 27.714607 65.786789 11.178579
F 18.878007 57.954389 11.156879
F 18.918807 65.714189 11.214579
F 27.573707 55.213189 7.491739
F 27.570607 63.366589 7.683619
F 18.801307 55.520989 7.431169
F 18.843407 63.168489 7.539279
F 30.052907 54.078989 11.162979
F 29.807307 61.845689 11.252479
F 21.202607 54.183189 11.137779
F 21.071107 61.848489 11.207179
F 29.948307 59.430189 7.665509
F 30.141907 67.102189 7.772199
F 21.004207 59.319689 7.410089
F 21.133807 67.069789 7.467729
F 29.742207 59.318689 10.384179
F 30.057607 66.990589 10.426079
F 21.133407 59.134589 10.232079
F 21.135407 66.822089 10.308479
F 29.884807 54.089689 14.004279
F 29.857907 61.822489 13.962179
F 21.013507 54.232589 13.871679
F 21.047907 61.952289 13.939179
F 32.091907 55.474589 10.134079
F 32.230107 63.174489 10.429479
F 23.270307 55.432189 10.130779
F 23.109907 63.215689 10.263979
F 32.152807 57.909789 13.715679
F 32.450307 65.792189 14.031279
F 23.332507 58.055489 13.880079
F 23.277207 65.746989 13.981079
F 32.182607 58.235389 10.967679
F 32.332007 65.869489 11.126179
F 23.399907 58.002989 11.204379
F 23.311707 65.692589 11.161179
F 32.178507 55.434789 7.440939
F 32.269807 63.286189 7.663529
F 23.223507 55.551289 7.466269
F 23.167507 63.134689 7.554389
F 34.324507 54.223989 11.129179
F 34.484707 62.020989 11.465679
F 25.397407 54.034389 11.244079
F 25.365507 61.910189 11.335879
F 34.500507 59.330089 7.592349
F 34.594407 67.137689 7.506669
F 25.542107 59.430289 7.375339
F 25.541707 67.012589 7.727059
F 34.465907 59.527689 10.272879
F 34.143207 66.760189 0.488455
F 25.390707 59.288689 10.229179
F 25.536407 67.091789 10.359479
F 30.071407 69.605989 13.989979
F 30.114807 66.977189 14.877479
F 25.434307 54.024389 14.095279
F 25.532107 61.885489 13.905179
F 27.742307 55.373889 14.675879
F 27.720107 63.224189 14.973079
F 18.827907 55.443089 14.766879
F 18.830107 63.159489 14.898479
F 30.078807 59.381689 14.814879
F 25.294707 59.286889 0.212847
F 29.646807 59.232489 0.104988
F 18.547807 63.122989 0.060378
F 20.663707 59.273189 0.070278
F 34.383207 59.084889 0.098718
F 27.410207 63.316989 0.388227
F 29.622707 67.080289 0.369206
F 32.023107 55.421489 0.214100
F 20.664107 67.030489 0.038166
F 25.564707 69.492889 6.687659
F 18.612607 55.237189 0.093804
F 20.924707 69.618589 3.873579
F 21.122907 69.735489 6.563349
F 29.875107 69.496289 11.276179
F 25.248307 69.771889 3.938459
F 25.786307 69.555089 11.195479
F 27.585207 55.325989 24.968779
F 27.549607 63.023989 24.811479
F 18.579107 57.757189 28.455179
F 34.655907 61.943689 21.386479
F 27.559707 57.983889 28.679079
F 27.770607 65.641289 28.366879
F 29.564907 59.493489 32.250179
F 18.589807 63.163889 22.101379
F 27.632507 57.822089 25.916679
F 27.738107 65.742389 25.650579
F 18.916007 58.089589 21.418679
F 18.589107 57.948089 25.703279
F 27.809907 55.495989 22.289479
F 27.611307 63.272989 22.067679
F 20.937007 59.260889 32.068279
F 27.352407 55.532889 32.358679
F 29.742807 54.037889 25.791579
F 29.884407 61.739089 25.884179
F 20.868407 54.098989 25.876079
F 20.806007 61.849589 25.717079
F 29.935607 59.193889 22.288979
F 29.896607 67.119689 22.244079
F 21.085107 59.401489 22.369579
F 21.049007 67.104689 22.226579
F 29.791507 59.153989 25.014179
F 29.926207 67.217289 24.859879
F 20.937007 59.201389 25.112079
F 21.005507 67.138889 24.927579
F 29.754707 54.049089 28.714779
F 29.962507 61.739789 28.542079
F 20.704807 53.851889 28.617079
F 20.636007 61.997289 28.411979
F 32.025707 55.449989 24.990779
F 32.186107 63.148789 25.016179
F 23.000207 55.345389 24.989379
F 23.092407 63.098189 24.774679
F 31.832507 57.953489 28.584879
F 32.101207 65.752689 28.400779
F 22.956207 57.941489 28.623779
F 23.106007 65.647489 28.341079
F 32.070807 57.994989 25.874479
F 32.167307 65.773789 25.609779
F 23.222207 58.041189 25.830479
F 23.164607 65.717889 25.659579
F 32.114407 55.240289 22.196379
F 32.106907 63.073389 22.250579
F 23.136407 55.372389 22.156979
F 23.251107 63.173289 22.203479
F 34.254107 54.076489 25.755079
F 34.465907 61.873989 25.588779
F 25.199107 54.106489 25.894979
F 25.339307 61.771089 25.730579
F 34.504407 59.325889 22.099279
F 34.477007 67.041989 22.047779
F 25.532807 59.414489 22.274779
F 25.332207 67.148489 21.980079
F 34.202307 59.282389 24.827979
F 34.355707 67.256089 24.610979
F 25.517807 59.204389 24.996579
F 25.606907 67.123989 24.727579
F 34.100907 54.160589 28.700779
F 34.098007 61.841789 28.288679
F 25.257707 54.038089 28.590979
F 25.366407 61.839889 28.460079
F 31.784907 55.449489 32.319979
F 18.636207 65.602289 28.515179
F 34.514207 59.393389 17.564479
F 27.292107 63.222989 32.158879
F 27.449707 55.380489 29.555879
F 27.591607 62.937189 29.389979
F 33.970107 59.440989 32.167679
F 18.824207 65.961289 18.524879
F 29.731007 59.329289 29.509879
F 29.879407 67.029689 29.379279
F 20.643707 59.374189 29.307079
F 20.893607 67.004289 29.468679
F 18.741607 55.552889 22.242779
F 25.014607 59.262389 32.293179
F 34.115207 66.845189 32.110279
F 18.832807 65.817389 21.360579
F 25.332207 61.869089 21.193979
F 25.534707 54.294789 21.192279
F 18.631907 55.420989 17.499579
F 18.555207 55.223289 29.472179
F 31.932407 55.396989 29.693279
F 32.090707 63.230389 29.383679
F 22.986007 55.262789 29.712079
F 22.838607 63.118189 29.366579
F 34.069507 59.187989 29.464279
F 34.306407 66.991389 29.408579
F 25.373607 59.238389 29.448479
F 25.446407 66.938289 29.120379
F 18.557707 55.338889 32.172879
F 18.682207 55.498889 24.997979
F 25.207707 66.968889 31.938479
F 18.672207 63.230989 17.555379
F 27.703007 55.355789 17.383179
F 27.804007 63.131589 17.672479
F 22.702107 63.383089 31.980379
F 29.652807 67.055289 32.137579
F 27.796707 58.041689 21.253479
F 27.739607 65.933989 21.191679
F 18.577607 62.957089 24.811379
F 23.049507 55.296289 32.330079
F 27.651107 58.000089 18.298379
F 28.087607 65.775889 18.392279
F 18.941807 57.912489 18.673779
F 18.421407 63.217089 32.195879
F 30.036407 54.269689 18.500879
F 29.998307 61.623589 18.660279
F 20.934007 54.110089 18.377979
F 21.059307 61.923289 18.566179
F 29.968007 59.157589 17.576279
F 30.327507 66.962989 17.526079
F 20.984007 59.400289 17.557079
F 21.044407 66.959389 17.595079
F 29.837807 54.057489 21.140479
F 29.937307 61.847689 21.372679
F 20.783007 54.149889 21.212679
F 21.001507 61.810289 21.337979
F 32.430407 55.544289 17.633779
F 32.249807 62.969789 17.515679
F 23.262107 55.543089 17.564279
F 23.353107 63.221289 17.666179
F 32.167907 57.953589 21.316079
F 32.184407 65.667989 21.262379
F 23.293007 58.045789 21.451279
F 23.240607 65.791089 21.159979
F 32.282707 58.101389 18.505679
F 32.514707 65.625689 18.481579
F 23.173507 58.090989 18.536979
F 23.372207 65.741589 18.510879
F 34.570207 54.182589 18.449279
F 34.637907 61.956389 18.552679
F 25.457307 54.198289 18.428279
F 25.560707 61.921689 18.587179
F 20.774407 66.931089 32.237579
F 34.621807 67.087589 17.484379
F 25.389607 59.406289 17.580679
F 25.722007 67.033789 17.586479
F 34.392707 54.110189 21.319379
F 18.798807 65.768089 25.742279
F 18.590307 63.035789 29.471979
F 31.842707 63.169089 31.926179
F 21.047007 69.783289 25.720479
F 25.417207 69.609889 25.637379
F 25.361407 69.609989 28.385379
F 29.956607 69.690489 25.984479
F 29.861007 69.778589 28.726679
F 27.146307 55.407589 46.685379
F 27.031707 63.234389 46.936779
F 29.687607 62.120789 33.027779
F 18.130207 65.617589 47.382879
F 27.336407 58.088389 47.732879
F 27.150307 65.749389 47.758479
F 25.214807 53.981289 33.131279
F 18.211407 65.520189 43.344279
F 27.288907 55.412889 44.080479
F 27.210907 63.066689 44.087079
F 31.758907 58.026989 33.099079
F 31.879507 65.679889 33.004479
F 29.614507 53.953289 47.453579
F 29.369707 61.832589 47.561779
F 20.503207 54.177389 47.667579
F 20.466707 61.759989 47.614279
F 29.519407 59.206989 44.039179
F 29.544907 67.062089 43.924279
F 20.574807 59.184889 43.933679
F 20.454407 67.073489 43.764079
F 29.525907 59.295689 46.804879
F 29.307607 66.978489 46.530779
F 20.570607 59.171489 46.663379
F 20.499707 66.912389 46.494679
F 31.735407 55.258789 46.633579
F 31.399807 63.091189 46.499479
F 22.761307 55.418689 46.568379
F 22.786107 63.030489 46.771179
F 31.719107 57.851989 47.702779
F 31.487107 65.696389 47.478179
F 22.853007 58.026189 47.643879
F 22.632707 65.711989 47.523179
F 31.761107 55.576089 43.973579
F 31.648107 63.074889 43.875779
F 22.580607 55.407289 43.964479
F 22.611907 62.999489 43.978479
F 34.046707 54.175189 47.700779
F 33.572807 61.880789 47.586479
F 24.934107 54.117689 47.566379
F 24.912807 61.920289 47.780879
F 34.044107 59.386589 44.002079
F 33.790507 66.945189 43.931679
F 25.061507 59.318389 44.294479
F 24.835207 66.936689 44.090379
F 33.932507 59.257689 46.670979
F 33.752807 67.250489 46.707079
F 25.077407 59.379289 46.994379
F 24.766807 67.069289 46.786079
F 27.244307 57.994689 35.963979
F 27.268007 65.797689 35.636179
F 34.178507 62.080489 32.950079
F 18.635307 55.331489 36.743379
F 18.297907 55.328289 46.672379
F 25.095307 59.226489 36.575279
F 34.162607 67.288789 36.590279
F 27.497307 58.121789 33.257479
F 33.913707 59.295689 36.713879
F 18.231907 65.866089 40.522679
F 18.419207 63.312689 36.718579
F 24.885107 61.842489 33.033579
F 29.560707 54.204589 36.049879
F 29.471507 62.006589 35.851279
F 20.727507 53.956489 35.701479
F 20.688707 61.849789 35.734479
F 31.595807 58.076789 35.807979
F 31.980107 65.862689 35.682879
F 22.897407 58.003989 35.830579
F 22.833107 65.863089 35.920279
F 18.226707 55.341189 44.030279
F 34.046307 67.339789 39.481779
F 33.864807 59.294289 39.481479
F 18.296607 57.790489 35.729979
F 18.460507 55.338389 39.411279
F 18.212507 65.803589 35.898879
F 24.953707 61.688189 43.063779
F 24.931007 54.178689 43.231179
F 34.229807 54.043889 35.992679
F 33.993107 62.043989 35.759179
F 25.118207 54.022289 35.887279
F 24.881907 61.844489 35.803379
F 27.203007 55.321589 39.720279
F 27.185407 63.148989 39.284579
F 18.237407 57.904289 47.611779
F 18.583707 58.010489 32.959779
F 27.206907 57.946089 43.302879
F 27.199207 65.755789 43.163079
F 34.124007 54.233189 43.210079
F 25.028107 66.921689 39.386379
F 27.187307 57.768689 40.591079
F 27.305607 65.614189 40.487479
F 33.991607 61.953089 42.970879
F 25.098907 67.135589 36.576779
F 27.328407 55.269589 36.962779
F 27.224507 63.242889 36.651479
F 25.038607 59.046389 39.237679
F 18.259407 57.899489 43.177779
F 29.564907 54.032689 40.578179
F 29.415507 61.980589 40.327579
F 20.698107 53.862689 40.421479
F 20.432907 61.895889 40.325679
F 29.328607 59.457789 36.708779
F 29.640007 67.063589 36.622879
F 20.567307 59.249289 36.611479
F 20.535607 66.956389 36.955779
F 29.394207 59.390989 39.473879
F 29.494207 67.029889 39.382879
F 20.463107 59.360189 39.330379
F 20.551307 66.927889 39.747279
F 29.608707 54.121689 43.305079
F 29.370507 61.869089 43.045779
F 20.379307 54.068189 43.083879
F 20.576307 61.623389 43.037079
F 31.821307 55.178789 39.478379
F 31.819907 63.178889 39.545479
F 22.826507 55.396089 39.499779
F 22.807207 63.078889 39.468879
F 31.883407 58.051889 43.137679
F 31.678307 65.592589 43.027179
F 22.725407 57.967189 43.248579
F 22.706007 65.610389 43.017179
F 31.688607 57.897889 40.304479
F 31.875507 65.914889 40.330879
F 22.657407 58.016089 40.471779
F 22.811807 65.588189 40.230079
F 31.970807 55.532589 36.706279
F 31.726407 63.365789 36.732279
F 22.839207 55.390889 36.631479
F 22.696307 63.183889 36.751379
F 33.975307 53.936089 40.475779
F 34.000607 61.899889 40.334179
F 25.009307 53.995789 40.516379
F 24.924707 61.650089 40.362979
F 18.358507 62.814089 44.016179
F 34.173007 54.120589 33.159379
F 29.593007 54.118389 33.331079
F 18.268207 63.194989 39.542279
F 18.222607 63.104089 46.676879
F 20.610307 61.827389 33.052979
F 18.346907 57.931089 40.453979
F 27.312307 65.805089 33.048579
F 20.680707 53.967589 33.049379
F 23.028407 57.782389 33.139979
F 18.464507 65.843389 33.143879
F 22.900807 65.716189 33.259279
F 29.598407 69.691489 40.214279
F 25.155107 69.559289 40.269479
F 20.589707 69.712989 40.245779
F 33.734007 69.821589 47.755679
F 20.509007 69.393089 35.822179
F 25.129207 69.693989 35.730879
F 20.536807 69.677289 43.031379
F 33.750707 69.681189 40.543379
F 24.911707 69.442389 43.222679
F 34.065007 69.911389 35.730279
F 29.712807 69.613989 43.140879
F 29.764307 69.615789 33.068479
F 29.463607 69.653589 35.741479
F 27.241007 57.836889 50.383279
F 27.035507 65.577189 50.523379
F 27.368007 57.980089 64.870179
F 27.303107 65.920789 65.084879
F 29.315807 53.864089 50.379579
F 29.427007 61.826689 50.378379
F 20.281107 53.876589 50.402679
F 20.397807 61.781689 50.216979
F 31.452107 57.923089 50.426479
F 31.642807 65.739589 50.372179
F 22.680407 57.980689 50.507079
F 22.408707 65.693289 50.247079
F 34.007307 54.116989 50.420479
F 33.856407 61.995589 50.431579
F 24.993207 54.152989 50.216579
F 24.828107 61.917389 50.443579
F 27.132607 55.366789 54.075079
F 27.244507 62.919589 54.028679
F 18.212507 58.130889 54.856979
F 25.201707 61.861089 64.940579
F 27.125707 58.149689 57.771979
F 27.150907 65.646389 57.769679
F 17.909707 57.972989 57.531779
F 20.892907 54.139789 64.838679
F 27.058307 57.885089 54.947879
F 27.170607 65.551189 54.979579
F 22.989407 57.945489 64.873079
F 33.863107 69.617589 62.461579
F 27.260407 55.182389 51.268179
F 27.120107 63.069389 51.322279
F 17.970007 55.431489 58.403279
F 29.756207 54.267889 64.835579
F 29.301707 53.981189 54.803679
F 29.438107 61.776889 55.046979
F 20.348307 53.974189 54.778979
F 20.426807 61.741689 54.777279
F 29.342107 59.220689 51.418279
F 29.335307 66.921989 51.361679
F 20.322507 59.305889 51.417579
F 20.291507 66.869589 51.363779
F 29.374307 59.185789 54.197579
F 29.549907 66.767289 54.121779
F 20.492007 59.104389 54.067479
F 20.324307 67.019789 54.047379
F 29.355407 54.020889 57.526979
F 29.394007 61.836389 57.860179
F 20.204907 54.064189 57.563579
F 20.466307 61.708789 57.607579
F 31.582807 55.429989 54.047379
F 31.598007 63.130489 54.165879
F 22.573907 55.293289 53.926779
F 22.889307 63.123289 54.164079
F 31.714807 58.009389 57.547079
F 31.753907 65.806189 57.719979
F 22.655307 57.948389 57.820179
F 22.636507 65.859989 57.832179
F 31.737607 58.147289 54.994079
F 31.899007 65.602089 55.016679
F 22.798907 57.886689 55.147879
F 22.484007 65.798489 55.048779
F 31.788007 55.262189 51.283879
F 31.567407 63.201489 51.363179
F 22.518707 55.373489 51.226079
F 22.584607 63.149289 51.307079
F 33.795207 54.282389 54.921379
F 33.984507 62.107989 54.993579
F 24.942107 54.047989 54.844979
F 24.944707 61.834589 55.196279
F 33.893107 59.358389 51.458179
F 33.909207 67.240689 51.292079
F 25.042607 59.198689 51.289179
F 24.818307 66.951989 51.383379
F 33.969707 59.491489 54.155579
F 34.045407 67.144689 53.956679
F 24.851507 59.206989 53.948579
F 24.832007 66.838289 54.159779
F 34.016107 54.175189 57.671379
F 33.786707 62.033389 57.715579
F 25.005207 54.045089 57.598679
F 24.925707 61.864989 57.888979
F 27.265007 55.393589 61.367379
F 27.231907 63.049789 61.457879
F 18.097007 65.727689 50.088479
F 32.097107 57.984589 64.786579
F 18.093707 57.801289 62.222679
F 18.322507 57.819789 50.412079
F 20.206307 69.625489 54.864879
F 33.983407 54.143689 62.253179
F 27.314907 58.032689 62.139379
F 27.472907 65.758689 62.315579
F 20.615707 61.761389 64.679279
F 18.334207 57.794389 64.880879
F 27.264707 55.529689 58.438079
F 27.192407 63.200089 58.798979
F 34.373707 54.193889 64.966679
F 24.875207 59.090489 61.594879
F 29.519007 53.931589 62.093479
F 29.502107 61.823789 62.433479
F 20.609707 54.156089 62.047079
F 20.310607 61.862689 61.820779
F 29.613407 59.192189 58.460479
F 29.411007 66.902589 58.546279
F 20.212907 59.180589 58.597679
F 20.295107 67.082889 58.626479
F 29.694807 59.249489 61.257279
F 29.608407 66.851689 61.251779
F 20.087707 59.244189 61.229779
F 20.403407 66.823489 61.319079
F 29.522807 61.932689 65.116179
F 22.846807 65.696989 64.819879
F 33.977107 67.120489 61.387579
F 24.623207 69.595489 57.617479
F 31.691007 55.078589 61.134479
F 31.759807 63.022989 61.488679
F 22.888107 55.430589 61.272079
F 22.649407 63.029889 61.308979
F 18.087507 65.643089 54.881379
F 33.848107 59.107389 61.260379
F 25.246307 54.143989 65.044779
F 25.165207 67.116989 61.420979
F 31.800607 57.632589 62.185779
F 31.812707 65.616989 62.332879
F 22.522607 57.928589 62.226379
F 22.764207 65.623889 61.962979
F 31.693807 55.380089 58.457879
F 31.586507 63.273189 58.751979
F 22.631307 55.340189 58.493079
F 22.653807 63.197089 58.412779
F 18.359807 65.672189 64.865979
F 33.908507 61.698489 62.277279
F 25.038107 54.047389 62.301579
F 24.912407 61.838789 62.317579
F 33.878907 59.286989 58.596979
F 33.901607 67.038689 58.640379
F 24.794507 59.255689 58.829879
F 24.998107 67.053689 58.667679
F 34.027807 61.924889 65.146279
F 31.691407 65.751489 65.073679
F 18.071207 65.663489 62.132279
F 20.154807 69.548989 57.686579
F 18.145107 55.507389 54.105079
F 17.948307 63.056389 61.072579
F 18.144207 63.176289 51.360879
F 18.228307 63.177289 53.974979
F 24.791407 69.616789 54.891679
F 29.398807 69.471989 62.333279
F 33.746107 69.779089 50.409379
F 18.094007 55.179889 61.175679
F 33.551807 69.784789 57.834279
F 20.660007 69.584089 64.734979
F 18.327507 55.339689 51.443179
F 29.280607 69.532589 57.764479
F 33.945007 69.350689 65.273579
F 24.721007 69.662589 62.372079
F 20.131207 69.437089 62.136979
F 23.051207 55.474389 65.925979
F 24.988407 67.058589 66.053079
F 44.786307 16.944389 0.629846
F 46.484307 4.390299 6.025109
F 46.475607 1.813639 10.029469
F 53.391707 3.780489 5.242619
F 53.279107 8.793099 9.060469
F 46.061707 15.687389 4.492529
F 46.193107 11.384889 13.538879
F 50.824707 11.360789 14.478379
F 43.637507 5.158839 14.855979
F 45.898907 8.946399 14.695779
F 53.358007 16.749689 1.257849
F 43.479207 7.930999 3.424609
F 49.756707 2.081989 3.985309
F 46.488807 16.635589 14.763979
F 53.284707 3.587519 8.023929
F 51.805507 6.794629 12.732679
F 50.433107 8.549689 14.313479
F 53.834507 1.360699 1.261879
F 36.799007 4.196779 4.215239
F 40.531807 9.127279 0.077842
F 38.776807 8.023829 3.674169
F 39.278107 15.646289 3.762649
F 37.021207 9.077939 10.193779
F 46.703607 4.999959 0.869822
F 53.385207 9.154359 1.125079
F 46.142907 8.801939 9.736169
F 50.752207 15.703789 4.920199
F 41.259807 1.392509 2.872809
F 36.888807 4.100739 6.958829
F 43.821807 0.476644 6.587509
F 38.909007 5.389059 2.839189
F 38.843507 13.129589 2.937489
F 49.370707 11.668589 4.841189
F 50.798607 4.521509 4.117959
F 39.261807 7.990289 6.381919
F 51.273007 13.057289 1.427599
F 46.011507 4.180029 3.340569
F 45.895507 16.516489 9.206889
F 53.151807 0.940197 11.788479
F 41.397507 1.523199 7.391489
F 52.967607 11.399489 7.873709
F 48.389907 12.652889 14.628779
F 43.940007 12.843089 14.699179
F 49.327207 1.586349 10.073979
F 46.082707 4.551519 11.257879
F 36.923307 11.705889 6.687529
F 41.552707 4.206999 6.420299
F 36.874407 1.468949 7.602369
F 49.015407 16.885189 0.977260
F 41.792907 16.705089 10.179379
F 41.137207 4.113359 3.701019
F 42.507807 13.010689 0.783367
F 49.237207 5.117919 6.445119
F 51.434107 5.246389 1.493009
F 45.985307 1.058789 14.858379
F 50.243707 6.438019 10.399579
F 46.988407 12.974389 4.246409
F 48.938207 15.471989 14.309479
F 49.689207 16.304089 11.756879
F 53.649107 8.723469 11.848779
F 41.140307 9.276229 2.811089
F 43.965407 12.952389 7.395199
F 47.912907 7.519809 13.726879
F 44.013107 12.622189 10.061179
F 45.787307 3.673759 13.910879
F 50.252107 16.345189 7.526839
F 45.922707 1.353439 3.339419
F 52.941107 9.043679 3.955219
F 36.523807 9.316289 2.997779
F 48.855007 9.011149 1.206859
F 36.864607 1.392039 10.358379
F 51.236207 7.749509 0.384567
F 43.830307 8.100659 6.077309
F 47.676207 6.861119 11.022279
F 43.352407 5.376429 2.962379
F 41.387707 16.970889 2.807289
F 36.915507 3.923959 13.639579
F 37.013307 11.602389 13.859279
F 46.216507 11.630389 6.573179
F 44.009707 5.421319 7.020009
F 41.650907 11.818989 6.219369
F 37.209007 11.712889 11.209679
F 48.991907 11.644489 0.497155
F 52.673107 16.707589 8.635559
F 48.190807 15.313789 9.320669
F 48.647707 16.695189 3.717689
F 39.586607 15.473789 6.616119
F 50.323407 2.930639 14.888479
F 50.484707 1.095909 12.637379
F 43.779707 7.750549 13.595779
F 39.269207 8.079999 11.151579
F 39.331207 15.649989 11.019279
F 41.607907 9.000489 14.884079
F 44.113607 0.431142 11.009979
F 53.176407 16.760289 4.087849
F 36.795907 11.798289 3.933469
F 39.192907 5.371689 7.373889
F 39.407307 12.741089 7.525649
F 46.218907 8.946739 6.842419
F 39.159307 5.220569 14.718279
F 39.274407 5.502699 10.184179
F 39.356807 13.063489 10.162379
F 52.547207 4.548689 14.291179
F 41.893907 16.903889 7.422519
F 39.409407 7.782289 13.800179
F 39.236607 15.547089 13.907379
F 46.172807 1.929549 7.227809
F 36.266707 1.388889 0.348730
F 44.667807 9.075169 1.013047
F 46.404407 11.484889 10.729979
F 41.550207 1.433739 10.087579
F 41.527407 9.167929 9.933529
F 36.990707 9.083559 7.404719
F 36.094507 9.272919 0.334554
F 41.508107 1.562339 14.528279
F 38.769607 0.295370 3.792589
F 41.419507 4.042439 13.615179
F 41.538207 11.661389 13.851879
F 50.400407 4.132199 8.760129
F 36.600907 1.809579 3.164719
F 41.547807 4.101969 10.874779
F 41.752407 11.735189 11.025579
F 36.929607 4.058139 10.954279
F 51.632307 13.086189 4.070389
F 44.325607 15.722289 6.977729
F 41.565307 9.281679 7.065169
F 49.921307 9.040999 4.018089
F 36.257207 16.967589 0.212671
F 50.154007 11.445189 7.697809
F 44.195207 15.420989 10.886579
F 43.813907 7.772989 10.800779
F 46.667007 13.014589 1.327079
F 44.155307 15.585489 13.739679
F 39.172307 0.237825 6.561299
F 47.844607 12.634789 8.791239
F 43.870907 5.097959 9.688119
F 36.958207 1.523079 14.638179
F 48.104807 4.860819 14.793279
F 36.842507 16.793089 2.841449
F 53.495207 11.430689 5.138179
F 41.287307 11.956389 3.408999
F 38.367007 13.053189 0.300718
F 53.770407 3.939899 0.381222
F 37.168307 9.079609 14.759179
F 50.566307 8.648499 8.490719
F 39.190207 12.951789 14.740679
F 48.954507 7.892949 6.336339
F 37.285707 16.723089 7.638909
F 41.778707 16.639989 14.591679
F 37.008807 16.895189 14.911179
F 37.060707 16.870789 10.231479
F 49.296107 1.634079 1.377429
F 52.522607 16.788389 11.443579
F 47.811807 0.806961 5.465339
F 40.855007 1.178299 0.309200
F 53.615607 1.056457 9.046709
F 40.631707 16.951689 0.160005
F 39.248907 0.348944 11.040979
F 53.363307 11.635589 0.227863
F 38.398807 5.210889 0.185297
F 44.218207 17.501789 3.277159
F 39.153707 0.153602 13.794479
F 42.834007 5.115729 0.254921
F 43.527207 0.204859 3.939409
F 43.704807 0.150738 13.728879
F 46.699007 7.616819 0.189651
F 44.719107 11.625389 0.002440
F 49.220507 4.064409 0.158738
F 50.422907 16.051889 16.605579
F 38.638407 5.240629 32.108079
F 49.545607 1.611959 32.425479
F 53.010707 15.364389 25.611779
F 43.803907 15.713589 21.104379
F 36.557307 9.265259 29.405779
F 48.327807 12.864989 21.889379
F 37.057407 9.044299 17.508879
F 43.671007 12.794389 17.470179
F 45.520907 4.085419 28.533879
F 45.499107 11.528289 28.101879
F 52.529707 7.790119 26.049179
F 50.412207 11.765789 25.779979
F 45.721407 4.007229 25.874579
F 41.375507 16.908089 21.981279
F 36.652207 1.568209 29.575079
F 52.907907 14.846689 16.636079
F 43.196407 5.163579 32.163479
F 50.089007 16.698589 29.374079
F 45.940307 11.749389 21.068379
F 36.380107 1.233339 32.282679
F 39.158807 7.843299 25.755079
F 39.016407 15.608889 25.606479
F 50.477907 8.520119 17.026879
F 52.506807 5.238799 24.999179
F 48.035607 15.382089 20.949679
F 43.688007 13.082189 21.831979
F 39.050207 5.003849 22.143579
F 39.035707 13.022389 21.929679
F 48.240607 12.635589 17.492779
F 36.893207 17.040589 24.900279
F 38.992407 5.163859 24.866879
F 38.963607 12.980989 24.659079
F 45.752007 4.009279 18.452479
F 50.367907 4.035149 21.434479
F 38.631507 8.004199 28.504479
F 38.783307 15.597289 28.294979
F 43.750707 7.751749 21.235479
F 47.733807 7.936029 28.285879
F 47.786207 15.598889 28.406079
F 45.230607 8.993789 32.077179
F 41.057807 1.429039 25.030179
F 41.196207 9.177069 24.663079
F 36.691607 3.934509 25.697279
F 48.226307 0.305135 18.210579
F 45.846107 11.580889 18.378079
F 49.926107 4.091309 28.678579
F 41.187407 4.026509 28.656679
F 41.111907 11.779589 28.469479
F 36.504907 1.419059 24.474579
F 52.102307 6.778269 18.422279
F 41.260207 4.010319 25.913779
F 41.222607 11.727089 25.671479
F 51.951507 7.885089 28.809779
F 36.852007 8.959969 24.905779
F 41.323107 1.283769 22.223679
F 41.478807 8.966499 21.947979
F 48.166907 12.976289 24.583579
F 40.739607 1.450279 32.119479
F 48.093707 5.042069 17.523379
F 52.062307 5.231909 32.295779
F 43.491807 7.915909 25.658079
F 43.658207 15.576689 25.588779
F 36.749707 1.380639 21.831679
F 43.504507 5.358909 22.251079
F 43.539307 12.931589 24.537279
F 43.615507 5.301519 24.880879
F 36.539207 16.555889 32.067279
F 43.375807 7.877859 28.297079
F 43.236007 15.690189 28.397279
F 45.800407 9.167729 24.726879
F 41.306207 1.362779 17.394479
F 52.861307 12.362889 22.036579
F 45.302607 1.542049 32.060979
F 45.842207 1.167419 22.017879
F 36.856007 9.019869 22.131479
F 45.881707 11.757489 25.502879
F 52.725007 12.671889 24.838879
F 45.490607 9.051479 29.314479
F 46.055607 16.793989 24.749879
F 38.790907 5.399869 29.350779
F 38.888507 12.946189 29.279079
F 47.590207 5.458379 29.386579
F 47.476607 12.995989 29.398079
F 45.854107 1.450799 17.629379
F 40.899407 9.172829 32.049079
F 49.903307 16.760289 32.114579
F 52.672507 5.299539 22.238179
F 50.540407 4.386959 18.739679
F 40.993707 1.401699 29.412479
F 41.048007 9.147109 29.298579
F 36.521607 4.212649 28.387979
F 52.081807 13.096689 29.526779
F 49.843407 9.233729 29.717379
F 40.894507 16.880189 29.261079
F 43.331907 5.412589 29.502979
F 43.328207 12.959489 29.261579
F 40.996707 16.822589 32.085879
F 36.506207 9.055079 32.094979
F 36.938407 1.367929 17.375779
F 48.369407 15.387089 25.683979
F 49.898707 1.457449 22.225979
F 47.908107 5.126479 22.041279
F 50.522307 9.027039 24.844979
F 36.763707 11.862289 28.302679
F 36.753607 3.861209 21.048879
F 36.747707 11.539989 21.274479
F 50.205107 4.087449 25.873279
F 46.070707 9.126739 21.971879
F 36.937807 3.951119 18.322479
F 38.625907 12.894289 31.963079
F 43.840607 7.660959 18.461379
F 50.624707 16.731889 24.835179
F 39.286707 7.855779 18.368279
F 39.316507 15.491489 18.490579
F 49.953307 11.682189 28.612379
F 50.536007 11.441089 21.007779
F 50.468407 8.868599 21.944779
F 39.216007 5.382399 17.400479
F 46.122307 16.818289 21.981679
F 39.095707 12.879389 17.423379
F 50.466007 16.268689 22.136379
F 52.737107 7.762329 20.970179
F 39.315407 7.558949 21.099479
F 39.114607 15.594089 21.086879
F 43.648907 15.426189 18.385179
F 50.296807 1.934879 17.522479
F 48.081307 7.969839 25.569979
F 48.088407 7.612109 21.048879
F 48.092307 7.728619 18.336279
F 41.566107 9.041689 17.515079
F 46.020407 16.551889 17.548679
F 45.936807 9.081259 17.527479
F 48.236207 15.109389 18.308779
F 52.208207 5.434439 29.600179
F 41.345207 3.983229 21.237979
F 41.365207 11.735489 21.018979
F 36.865507 11.587689 18.457479
F 36.781007 11.677389 25.635579
F 41.283607 3.953509 18.417479
F 41.250007 11.576489 18.292379
F 52.972707 15.223789 21.291079
F 47.559007 12.851189 32.268879
F 45.438307 1.473739 29.359579
F 49.789007 9.054319 32.326479
F 50.485407 11.172189 18.297479
F 41.177207 16.876589 24.780479
F 41.668207 16.890889 17.384079
F 45.728207 3.807569 21.166279
F 36.709107 16.862389 29.430079
F 37.193307 16.875389 17.587779
F 43.467607 5.262999 17.447379
F 45.449007 1.473849 24.869079
F 48.076307 5.456559 24.834879
F 49.913607 1.516589 29.709279
F 43.167607 12.840989 32.011579
F 50.062707 1.581569 24.872879
F 37.185707 17.075389 22.035979
F 45.548607 16.755089 29.287779
F 47.625007 5.448619 32.224379
F 52.436607 15.702389 28.323879
F 45.418107 16.634189 32.130679
F 51.963107 12.982189 32.478279
F 43.120407 0.166057 28.613779
F 39.100507 0.125486 18.236779
F 43.375407 -0.095562 25.852579
F 47.950007 0.026666 21.038279
F 52.259207 0.071351 18.321479
F 38.778207 0.170360 25.635479
F 52.701007 12.053689 16.691779
F 39.116307 0.220603 20.968979
F 38.716807 0.274252 28.450379
F 47.657607 0.191597 28.611979
F 52.117607 -0.056190 21.093679
F 47.798507 0.092927 25.757279
F 35.896607 9.158159 46.675479
F 36.177107 1.363089 36.838279
F 35.987707 1.287379 39.607979
F 45.049107 1.326699 47.100979
F 44.979207 9.229749 47.156079
F 38.755007 15.416989 32.976479
F 45.515907 4.089909 33.055179
F 40.942507 8.974369 36.784879
F 44.949207 3.958609 47.795479
F 45.020207 11.814589 47.893179
F 40.763807 9.116759 39.466579
F 40.623507 1.423489 36.844579
F 49.801107 11.782489 33.362179
F 44.853207 1.354929 44.222879
F 45.133907 8.808349 44.378579
F 41.006607 11.699989 32.876579
F 38.092307 7.895859 47.600379
F 38.319707 15.471789 47.654679
F 51.838807 15.492089 43.622179
F 47.279007 7.861459 48.068979
F 47.264607 15.345689 48.214279
F 51.792907 12.900689 37.132379
F 38.207907 5.265819 44.105079
F 38.488007 12.793689 43.863579
F 47.078407 5.432469 44.151179
F 47.133107 12.793789 44.404579
F 38.144107 5.278999 46.904379
F 38.363307 12.976689 46.623479
F 47.187907 5.225169 46.994479
F 47.374207 12.926389 47.094179
F 40.564907 1.239119 46.842979
F 40.362607 8.992059 46.764879
F 40.558007 1.435749 39.568179
F 36.099707 16.624389 46.746879
F 49.487307 9.238689 47.050879
F 36.211707 16.766189 44.086879
F 40.379307 3.915679 47.708779
F 40.475007 11.562589 47.713179
F 49.330507 3.902569 47.963179
F 49.421007 11.764689 48.219779
F 40.405107 1.287969 44.115879
F 40.553307 8.889139 44.099579
F 47.399607 7.962339 43.299079
F 49.259407 1.362119 44.337679
F 49.486107 9.132309 44.372179
F 36.604407 11.711789 35.816279
F 42.589207 7.710739 47.892079
F 42.724507 15.379389 47.852179
F 51.692907 5.024249 37.066679
F 51.581807 7.843069 48.046779
F 51.685607 15.531489 48.258679
F 51.748507 7.856799 43.579079
F 42.750407 4.906279 44.222379
F 42.886907 12.743289 44.169279
F 51.424707 5.223849 44.351979
F 51.661607 13.104389 44.706179
F 42.626207 5.094009 46.851579
F 42.731407 12.893189 46.814179
F 51.565107 5.177679 47.195879
F 51.605607 13.015589 47.325779
F 47.553307 15.411989 33.234479
F 36.040107 4.011009 35.821679
F 36.210407 11.821489 40.146679
F 38.703307 7.771719 33.112679
F 49.596407 11.629989 40.779379
F 45.259707 4.031669 35.960479
F 45.143607 11.519989 35.801779
F 49.269407 3.997839 43.545079
F 42.942107 12.885089 39.443679
F 36.568007 11.569289 32.977679
F 36.380007 9.157849 36.682379
F 49.350707 1.297679 47.061579
F 47.359907 15.405189 43.310479
F 43.051707 12.848589 36.670879
F 40.428107 3.849199 43.151679
F 45.206207 16.905289 39.668279
F 42.872507 5.109409 36.789479
F 51.784607 7.570319 33.518479
F 49.334807 9.114709 39.891479
F 38.609107 7.898169 35.879179
F 38.600507 15.532489 35.614079
F 42.932407 15.351489 43.585479
F 47.331007 7.922869 36.011079
F 47.464207 15.425889 36.023979
F 42.923107 5.337759 39.461979
F 49.338007 3.919489 40.762379
F 49.481007 16.649989 44.463479
F 40.682107 16.740589 44.134879
F 40.686407 3.850459 35.771779
F 40.922307 11.466589 35.719379
F 49.640507 4.093299 35.918779
F 49.708707 11.432389 36.042579
F 36.127807 3.857789 43.126779
F 40.924207 16.717789 39.596879
F 42.785307 7.780419 40.643879
F 36.250107 9.161089 39.434079
F 40.516807 16.774289 46.827379
F 49.520307 16.691889 47.219379
F 51.931407 15.543389 40.788879
F 40.760207 11.495089 43.153579
F 36.265407 16.715089 39.390579
F 42.807807 7.490059 43.304379
F 45.194107 16.865189 44.417279
F 40.606907 3.970069 40.381979
F 43.087707 7.557269 35.740979
F 42.983007 15.373289 35.715279
F 51.574807 7.778089 40.821279
F 51.689707 7.652319 36.212479
F 52.002807 15.486689 36.093379
F 51.884807 12.893789 39.859979
F 40.757507 16.672289 36.718579
F 43.007107 7.874699 33.020579
F 49.532307 8.928189 37.151079
F 44.960207 1.377679 39.623579
F 44.926107 9.163569 39.617179
F 51.954407 15.456389 33.435479
F 36.010607 11.694189 47.596779
F 49.474707 11.712389 43.511779
F 45.044907 3.852169 43.098179
F 45.081107 11.398389 43.214579
F 49.339707 1.624289 36.972779
F 40.725707 11.594589 40.439479
F 44.940907 3.949179 40.405879
F 45.039607 11.602089 40.515479
F 49.295707 1.361429 39.779979
F 40.873807 3.973679 33.024979
F 35.979807 1.154509 44.172579
F 45.118307 1.331539 36.941979
F 45.108507 8.997259 36.861479
F 47.573107 8.001819 33.282079
F 38.453207 7.923939 40.387979
F 38.490307 15.398489 40.419279
F 51.640307 5.075279 39.895379
F 47.073207 7.888909 40.601479
F 47.526707 15.652489 40.615479
F 43.118307 15.378189 40.816979
F 38.532407 5.249639 36.637279
F 38.822907 12.899889 36.617879
F 47.526107 5.388559 36.936679
F 47.379207 12.839689 36.889879
F 38.506607 5.315649 39.369179
F 38.652307 12.825789 39.314679
F 47.190107 5.358429 39.714179
F 47.351607 12.947989 39.636379
F 38.295007 7.978069 42.945779
F 38.448707 15.400989 43.190079
F 36.054007 1.290369 46.796779
F 49.833207 4.112119 33.197279
F 45.228807 11.512989 33.037279
F 45.216107 16.534789 36.808279
F 35.916307 4.042269 47.767579
F 36.421907 16.729189 36.622979
F 36.216407 3.971159 40.271979
F 45.173507 16.782089 47.179279
F 49.773007 16.824689 39.566879
F 49.726007 16.738089 36.840779
F 36.352507 4.037179 32.990379
F 43.062907 15.357489 32.899079
F 36.034407 11.627289 42.814179
F 35.968507 9.086509 43.977879
F 47.254007 0.296220 33.241079
F 47.353307 0.105372 35.900079
F 38.420407 -0.010130 35.920679
F 53.825007 9.349969 44.700779
F 42.837707 0.093210 35.924479
F 38.563207 0.100838 33.110179
F 51.720407 0.043851 47.917079
F 38.252007 -0.002143 40.324179
F 47.005607 -0.163373 48.120479
F 51.783607 0.232681 33.384479
F 36.169307 1.323229 54.018079
F 36.011807 3.850889 62.357479
F 44.956807 3.688809 50.623979
F 45.067807 11.608289 50.573179
F 38.216907 7.953149 50.424079
F 38.093307 15.527689 50.290379
F 36.034307 11.578389 54.855079
F 47.442507 7.450059 50.770079
F 47.390407 15.533189 50.966879
F 38.445007 15.629089 64.877979
F 40.319407 3.987499 50.510279
F 40.491907 11.577589 50.437079
F 49.312007 3.739419 50.630179
F 49.309607 11.694589 50.947779
F 42.763107 7.853919 50.801479
F 42.496707 15.395589 50.541279
F 51.640307 12.809889 62.306779
F 51.544207 7.753999 50.801879
F 51.645107 15.291589 50.932479
F 40.521307 11.771689 64.886979
F 46.881607 7.877489 62.877379
F 45.357007 0.859221 65.021479
F 44.947107 11.785889 62.879279
F 45.030007 1.363789 54.341479
F 45.013407 9.190459 54.052579
F 36.011907 4.014929 54.940079
F 35.890307 17.055789 58.798879
F 51.388807 15.435189 63.169179
F 44.834007 3.834139 57.800479
F 45.085907 11.663989 58.143679
F 49.409107 16.785789 59.028879
F 36.131607 3.975239 65.143679
F 44.935607 3.840289 55.155879
F 45.083807 11.626989 55.391779
F 36.006007 1.311569 51.417179
F 35.935807 3.868969 57.695679
F 36.124307 16.877689 54.185779
F 45.020107 1.056157 51.603379
F 45.244307 8.947599 51.396579
F 40.590107 3.819289 65.044679
F 38.274107 7.767489 55.063779
F 38.281707 15.374889 55.058079
F 42.499807 7.808469 62.242879
F 47.207007 7.792309 55.481979
F 47.050507 15.321789 55.382479
F 51.352107 5.322459 62.131979
F 38.223007 5.341579 51.255379
F 38.289307 12.905689 51.365079
F 47.138107 5.067579 51.642979
F 47.158807 13.047189 51.795279
F 38.321007 5.281309 54.009679
F 38.285907 12.865689 54.123679
F 47.130407 5.249229 54.466779
F 47.314407 12.741489 54.465779
F 38.266207 7.731099 57.717079
F 38.195307 15.874389 57.840579
F 44.792807 16.937689 54.446479
F 46.961107 7.967609 58.241979
F 44.908307 3.597059 64.939279
F 42.800707 13.070289 61.539279
F 40.685807 1.401269 54.256479
F 40.571807 8.933099 54.123279
F 40.543607 16.601889 54.194379
F 49.384507 1.079219 54.556779
F 49.466507 8.847739 54.395479
F 44.786707 16.775589 51.663679
F 40.215707 3.943549 57.726579
F 40.476007 11.696689 57.671779
F 49.278807 3.843749 58.186879
F 49.580607 11.427589 58.337879
F 40.466907 3.894599 55.076779
F 40.563207 11.591589 55.010679
F 49.283407 3.814559 55.496279
F 49.314407 11.442189 55.563479
F 40.592807 1.454739 51.548879
F 40.496707 9.135119 51.353579
F 45.054907 16.818189 61.684279
F 49.421607 1.056796 51.581779
F 49.520907 9.131969 51.676879
F 38.328007 7.830059 64.966579
F 42.875107 7.847799 55.078779
F 42.799407 15.320289 55.252379
F 42.490707 5.305819 61.272079
F 51.678507 7.667969 55.846779
F 51.652107 15.346589 55.742579
F 35.877207 9.009409 61.318079
F 42.737907 5.118629 51.537579
F 42.880307 12.840489 51.386079
F 51.403407 5.120989 51.980579
F 51.565707 12.863389 52.046579
F 42.699107 5.184549 54.253279
F 42.859507 12.728089 54.222379
F 51.474907 5.103209 54.711479
F 51.518607 12.816989 54.885879
F 42.841807 7.736749 57.958379
F 42.343807 15.305789 58.001779
F 51.641807 12.788389 59.578479
F 51.589607 7.681339 58.496579
F 51.619607 15.347989 58.380879
F 42.704607 15.605589 62.513479
F 51.475507 5.143189 59.281079
F 49.642607 16.670789 51.873279
F 35.918207 3.782579 50.486779
F 49.525307 16.622189 54.595179
F 44.793007 9.204109 61.969979
F 40.391507 1.431839 58.672379
F 49.159407 9.034099 62.125279
F 36.066507 11.709189 50.277779
F 44.600607 3.876879 62.209379
F 47.363607 12.928189 61.762779
F 47.257607 15.426689 58.187579
F 51.311307 7.687549 63.225479
F 42.495007 5.174369 58.569879
F 44.811007 1.412349 58.830779
F 44.763207 9.260359 59.229579
F 36.303807 11.830089 64.807279
F 38.199207 7.841979 62.037079
F 38.219007 15.545789 62.256479
F 35.986607 8.998089 54.062679
F 36.005407 8.970009 58.567479
F 36.020607 1.307779 58.689879
F 40.296807 16.800689 51.421379
F 38.158407 5.196239 58.772279
F 38.264307 13.098889 58.321679
F 47.011607 5.173609 58.900379
F 47.315807 12.927389 58.991879
F 38.096707 5.270689 61.465979
F 38.367307 12.894089 61.120479
F 46.963807 5.338339 61.859679
F 47.091607 15.446989 62.944179
F 42.827807 7.597329 64.929579
F 42.685207 -0.054730 55.116379
F 40.483307 17.043289 58.716479
F 40.472107 1.234309 61.412279
F 40.382107 9.194339 61.207779
F 49.317107 1.285859 62.132979
F 49.297307 8.912269 59.368879
F 44.817707 16.345689 59.054179
F 44.651807 1.238169 61.419679
F 49.343707 1.177869 59.283579
F 42.687107 12.830989 58.834279
F 40.278607 3.768359 62.268579
F 40.559207 11.756789 62.239979
F 49.157907 3.989539 62.844579
F 49.217407 11.535589 63.293479
F 49.222207 16.835289 62.009579
F 40.477707 9.101639 58.488779
F 40.394507 16.886189 61.546479
F 36.121907 17.081589 61.595779
F 35.948507 9.102049 51.261179
F 36.112807 16.794989 51.428579
F 36.004107 11.629489 62.116179
F 36.044907 11.684189 57.643379
F 36.153907 1.420519 61.476879
F 42.696307 15.399689 65.164779
F 46.951907 0.292959 62.754579
F 38.323907 -0.189266 62.353279
F 53.764807 11.480089 63.090979
F 53.743507 1.226889 59.485179
F 53.864807 1.229479 62.344879
F 53.864607 3.928979 55.867079
F 51.525307 -0.032924 58.420679
F 53.916607 8.987179 54.818879
F 47.161207 -0.273034 50.681879
F 51.716507 -0.107269 50.668279
F 53.807807 16.750189 54.664479
F 53.870507 8.975189 59.242279
F 53.457307 3.775989 63.106479
F 53.985107 16.474289 51.863279
F 53.891807 16.689289 59.421279
F 47.124107 -0.119465 58.206579
F 42.854107 -0.147816 64.944679
F 38.405707 0.048632 55.019979
F 51.581607 0.058119 63.155779
F 51.656807 -0.230832 55.461379
F 51.259807 15.497489 65.847179
F 46.978607 15.469989 65.665279
F 36.358707 24.658689 3.071269
F 53.516707 32.305789 1.377269
F 42.885207 20.991589 0.351206
F 43.613807 23.951489 6.514209
F 50.951307 20.649289 4.192719
F 36.874207 27.087789 6.804909
F 48.243007 30.692189 13.400479
F 53.323607 19.410889 4.828429
F 51.136107 23.507989 0.367605
F 36.598807 19.301289 3.851279
F 36.430307 32.073789 3.019759
F 42.488907 29.771789 3.884379
F 52.543407 27.517189 12.063879
F 52.891007 24.370089 4.109969
F 45.774207 31.306389 7.011329
F 47.352407 34.527189 4.507999
F 37.187507 24.350589 14.841279
F 53.038907 32.423989 11.291679
F 53.360707 27.058989 0.048840
F 47.247407 25.878289 5.241049
F 38.671807 31.044289 4.006319
F 38.671407 23.450589 4.047319
F 48.499807 32.123089 3.795179
F 45.034707 29.846089 0.576701
F 37.087207 32.244089 14.849779
F 36.593607 32.194689 7.805069
F 50.394907 30.922589 7.754499
F 50.959607 28.529389 3.770199
F 38.566307 28.500689 3.069609
F 38.595207 20.916689 3.020569
F 48.931907 23.268189 14.260079
F 50.535207 23.241789 7.745689
F 38.848707 30.914189 6.642149
F 39.065707 23.394589 6.679529
F 45.460607 25.641789 7.468009
F 49.387707 24.644189 9.845939
F 43.485507 23.951589 3.888069
F 41.027107 31.971689 2.878639
F 47.798507 33.989889 8.951709
F 37.046107 27.020689 13.922279
F 41.228307 24.795989 7.543549
F 46.126607 32.010889 14.522479
F 44.329507 23.227589 10.919579
F 40.823607 31.829889 0.036549
F 48.710507 19.229689 5.058389
F 48.059407 31.242089 8.964559
F 41.363507 27.277789 6.660069
F 44.530607 20.482989 14.796479
F 39.338807 28.227189 14.985179
F 46.500107 24.552489 14.553379
F 36.769007 24.385889 7.545969
F 52.817107 24.899589 11.546279
F 36.985207 19.445889 11.185179
F 51.249907 31.029289 0.438169
F 50.838107 31.195289 5.047219
F 53.014507 27.183489 4.749569
F 45.302607 26.123589 3.374789
F 41.059707 24.908889 3.243549
F 44.157107 20.612289 9.803679
F 46.704307 19.121889 9.588729
F 50.344607 27.464189 10.407579
F 50.748807 32.255489 13.079779
F 48.371507 18.904889 11.809479
F 40.942607 27.480389 4.067599
F 37.094007 24.142689 10.254979
F 36.827807 32.262789 10.522679
F 46.035207 27.301389 11.444479
F 43.861907 28.352389 10.347379
F 48.781907 18.932389 7.688759
F 43.902907 28.221989 14.996879
F 37.193307 19.463389 13.940279
F 47.078207 30.122989 4.916849
F 42.828907 21.289189 3.129919
F 41.298807 19.547889 6.361859
F 36.900207 26.843389 11.182379
F 36.925007 19.112589 6.553799
F 44.879307 19.897089 4.609359
F 45.057907 25.112489 0.734867
F 39.633507 20.391689 14.841979
F 48.828007 24.571489 1.133499
F 40.929207 19.586289 3.654789
F 46.316907 27.306889 14.291979
F 43.259307 30.331089 6.447929
F 48.166807 23.757089 3.745039
F 39.113907 30.937789 11.260379
F 39.569207 23.186789 11.323279
F 50.551807 23.325389 5.108549
F 48.970907 32.289189 1.149939
F 39.064607 28.486789 7.732859
F 39.074407 20.638489 7.261369
F 38.415407 28.508989 0.370214
F 53.048207 19.287289 7.658929
F 39.320307 28.323889 10.461779
F 39.402207 20.726989 10.056979
F 48.703607 28.332989 14.945679
F 53.044707 24.454789 8.525739
F 39.320707 30.834189 13.966779
F 39.460607 23.015189 14.075779
F 43.825307 28.018289 7.611189
F 51.303007 20.830189 1.401399
F 41.681207 24.453089 10.239479
F 41.256407 32.284089 10.288879
F 51.495107 27.896289 14.604079
F 50.623007 23.173589 11.900979
F 41.653107 26.937789 13.833179
F 41.459507 32.185189 14.950479
F 42.111407 19.229989 13.918179
F 53.042107 27.070989 7.473529
F 41.915807 24.362689 14.691279
F 47.177307 21.204589 3.560469
F 41.636907 27.027089 11.130579
F 50.753407 20.535189 11.313379
F 41.810707 19.350489 11.115079
F 50.656007 28.136589 7.729799
F 50.812207 20.458189 8.562429
F 46.968007 20.731489 0.849779
F 45.792707 34.193689 6.882029
F 41.094307 31.830789 7.630779
F 52.903007 19.251989 12.612179
F 48.884807 27.967389 5.508369
F 43.256207 30.832189 11.292079
F 52.017307 30.517789 14.871479
F 46.472107 24.849189 9.912279
F 43.645307 21.158289 7.060149
F 48.084807 29.127789 10.862679
F 47.131107 19.416589 14.340479
F 43.677107 30.839889 13.975979
F 44.226007 23.071689 13.844679
F 51.210107 28.331089 1.088999
F 53.186207 32.458089 4.173459
F 36.128107 24.653289 0.299710
F 36.438907 27.155089 4.031549
F 45.282907 28.961089 3.107649
F 52.789007 31.790489 8.669709
F 45.928907 34.694189 13.814279
F 53.287507 24.654889 1.395089
F 53.203007 18.673689 15.357079
F 40.757607 25.036589 0.566530
F 36.289607 32.210689 0.389395
F 38.470507 20.982289 0.306528
F 53.391507 19.458989 0.539831
F 50.628407 34.794189 14.105879
F 36.460607 34.732289 6.660379
F 52.831107 34.547989 7.879799
F 41.309807 34.506789 6.782339
F 41.409607 34.681089 13.749779
F 36.782307 34.842989 14.059579
F 41.537507 34.856589 11.019279
F 48.631207 20.267489 16.772379
F 36.534807 34.633989 3.985879
F 49.317807 34.886389 0.567623
F 46.035507 27.175589 18.612879
F 52.045407 26.524589 16.943479
F 50.584607 34.802089 21.404679
F 45.777207 32.082289 24.831979
F 46.225007 19.391489 21.095379
F 44.059807 23.293989 18.358279
F 36.674307 32.144989 29.505879
F 45.683007 26.920189 25.882679
F 43.889407 23.322689 21.168079
F 45.836007 19.249389 28.331079
F 51.863707 28.272089 32.603379
F 43.867807 30.832989 18.642479
F 45.522207 24.264589 32.194079
F 46.103307 24.162789 24.837479
F 43.737007 30.608989 21.347479
F 46.086707 19.440389 25.497479
F 37.099507 24.532589 22.217079
F 43.278907 20.471489 32.145179
F 46.180007 24.352289 22.106779
F 45.947107 32.046689 22.144579
F 39.064307 30.893289 25.729479
F 39.004407 23.100189 25.960779
F 47.919907 30.841389 26.038379
F 48.319707 23.008889 25.824079
F 39.080607 28.380789 22.045379
F 39.404007 20.777589 22.285579
F 51.123707 31.474589 17.347379
F 48.005607 28.241289 25.159079
F 38.955007 28.341089 24.824579
F 39.109907 20.595589 25.018979
F 48.035207 28.344089 22.435379
F 52.883807 28.667489 25.747579
F 38.737807 30.784189 28.517479
F 39.168807 23.303289 28.723779
F 47.623307 28.055989 29.801879
F 48.089807 23.167689 28.551079
F 41.141407 24.417389 24.981479
F 41.237007 32.167489 24.940179
F 52.086007 28.448889 29.927579
F 50.194607 24.415889 29.880679
F 41.073807 26.971289 28.547479
F 51.037107 18.785489 21.525579
F 41.309007 19.370789 28.624779
F 50.723807 24.491189 24.828679
F 46.376407 19.380489 18.293279
F 50.320507 19.341489 28.715679
F 41.092207 26.952189 25.908879
F 36.864907 24.318289 25.011579
F 41.260307 19.430089 25.885779
F 49.922807 32.204689 25.085579
F 49.926007 27.031989 28.948379
F 49.744507 32.201089 29.838379
F 41.766407 24.537389 22.365279
F 41.468107 32.069889 22.205679
F 48.803407 24.076689 18.610579
F 36.870607 32.304489 24.964879
F 43.584307 30.816189 26.093779
F 43.633107 23.295689 25.612579
F 43.750007 28.130689 22.271679
F 43.936407 20.593189 22.199079
F 43.306307 28.270789 25.110079
F 43.542807 20.652889 24.923779
F 43.175807 30.691289 28.847579
F 43.553407 22.992089 28.249479
F 52.848407 23.960689 16.633779
F 53.001107 30.600689 18.956179
F 50.502007 27.428489 21.483979
F 48.344807 28.331589 17.678579
F 45.662207 24.346189 29.505579
F 45.351907 32.149189 29.541379
F 38.749007 28.273589 29.569479
F 39.170607 20.781289 29.686479
F 45.436307 26.819689 28.665179
F 48.018107 20.518589 29.435279
F 51.986507 20.619189 32.690079
F 45.282007 32.274489 32.368579
F 52.720407 23.625989 30.101579
F 36.811907 24.413189 29.486379
F 41.513707 24.318789 29.493679
F 40.885107 32.140589 29.569479
F 36.831207 24.728489 32.229179
F 47.622507 30.948489 28.754279
F 43.277707 28.141489 29.483879
F 43.672307 20.559189 29.326779
F 48.447207 20.576589 24.704979
F 52.045507 31.033589 29.048179
F 37.215307 24.619889 17.562479
F 52.842407 31.088289 21.644379
F 43.186807 28.335189 32.305479
F 52.917207 20.463189 25.867079
F 36.780307 27.155789 21.263779
F 36.571607 27.066189 28.557279
F 37.020207 19.671489 21.237279
F 45.986007 27.010989 21.243179
F 36.959007 19.427989 28.668679
F 41.082907 24.555089 32.235279
F 48.302307 30.867489 21.210679
F 41.956207 19.445689 18.491979
F 37.171807 19.464389 18.471679
F 41.721107 24.310789 17.384179
F 52.047407 20.809489 29.919679
F 50.841607 24.787189 22.116879
F 39.126007 30.797389 18.696779
F 39.453507 23.206089 18.395179
F 49.629107 32.207289 32.530979
F 52.940807 28.340289 22.719479
F 39.316007 28.299489 17.638479
F 39.594107 20.573889 17.480279
F 49.984707 26.554189 18.895079
F 44.166907 20.616289 17.524679
F 39.122107 30.985489 21.372879
F 39.449407 23.371589 21.194479
F 36.942907 32.354189 22.176579
F 48.675207 23.224089 21.230079
F 52.067907 31.238689 26.185379
F 41.419707 31.967289 17.727379
F 47.574407 20.424989 32.255779
F 50.415007 19.256189 25.989379
F 41.391207 27.142489 21.218879
F 41.563807 26.811489 18.315779
F 41.553107 19.499789 21.193479
F 37.070007 27.127789 18.449179
F 46.051307 32.054589 17.403479
F 48.842607 20.526989 22.000179
F 36.326807 32.089389 32.256179
F 50.955807 18.684489 17.072779
F 43.687707 28.147089 17.683079
F 36.800807 19.426289 25.950179
F 50.416207 27.106989 25.924479
F 36.733707 26.954389 25.801979
F 52.752407 18.599689 19.056279
F 48.424507 30.971989 18.511179
F 46.364607 24.627989 17.270079
F 47.416007 28.217289 32.550279
F 38.686107 28.330189 32.328479
F 38.765007 20.587989 32.396979
F 40.781207 32.292489 32.193279
F 36.896507 32.226289 17.561579
F 50.408007 32.187989 22.468979
F 53.240507 18.905389 23.404279
F 53.161507 23.220389 25.538079
F 50.205707 22.609689 16.622779
F 53.513307 24.531589 21.095479
F 49.751407 24.380489 32.565179
F 41.427907 34.744589 25.919979
F 45.895507 34.551189 18.376279
F 45.662207 34.810289 25.887479
F 45.918307 34.658389 21.094079
F 36.591407 34.811889 28.480279
F 41.000907 34.743689 28.650679
F 36.905107 34.965389 25.797979
F 45.758007 34.796589 28.585179
F 36.791607 34.844789 18.416379
F 51.632307 34.016489 16.597779
F 38.485707 31.001189 33.304679
F 36.381907 19.276389 35.791079
F 45.151607 24.454389 46.881279
F 45.052307 32.440689 47.023179
F 40.960607 24.352489 36.926679
F 45.437207 19.114589 33.299579
F 36.440107 27.168589 33.198679
F 45.111907 27.064289 47.858179
F 36.547807 24.374289 36.935779
F 44.995007 19.348489 47.923479
F 38.624607 20.619089 39.636279
F 40.801007 19.244889 40.421579
F 45.041607 24.520389 44.257779
F 45.058907 32.440889 44.316079
F 38.059707 30.994389 47.566379
F 38.142007 22.934589 47.731379
F 47.173607 31.038389 48.032279
F 47.303207 23.313789 47.943279
F 38.099207 28.174489 44.131779
F 38.329307 20.583989 43.859679
F 47.394407 28.437489 44.491079
F 47.336407 20.666089 44.433079
F 38.192607 28.393289 46.827179
F 38.440107 20.502789 46.626579
F 47.429307 28.412189 47.295079
F 47.253107 20.709489 47.113179
F 40.586007 24.545789 47.112079
F 40.544007 32.329589 46.608579
F 49.578007 24.586989 47.233979
F 49.545307 32.395789 47.339079
F 40.685907 27.258289 47.609779
F 49.760107 34.756089 36.261979
F 40.532907 19.272389 47.857079
F 49.656307 27.192589 48.190079
F 51.722907 23.056089 43.622979
F 49.284507 19.326389 48.184379
F 40.554707 24.400589 44.251979
F 40.501007 32.103589 44.034379
F 49.677307 24.629389 44.434979
F 49.523207 32.217689 44.581779
F 42.918807 31.086989 47.493679
F 42.775307 23.283689 47.922879
F 51.815407 30.888389 48.145579
F 51.638807 23.242589 48.214679
F 42.778207 28.353189 44.054179
F 42.788207 20.645989 44.311879
F 51.813607 28.385989 44.561779
F 51.635507 20.545389 44.555479
F 42.834007 28.410389 46.688979
F 42.782807 20.702889 47.007879
F 51.823307 28.350789 47.264679
F 51.490007 20.715189 47.244179
F 42.926507 20.607189 39.562679
F 42.765807 28.388589 39.767879
F 43.315707 22.981889 33.208179
F 42.951307 20.488689 36.853079
F 36.599807 26.964189 36.099379
F 45.093807 27.028889 36.084579
F 45.332107 26.828089 33.354379
F 45.215007 19.181389 36.139479
F 36.143007 26.979189 47.664579
F 42.967507 28.250789 37.047279
F 51.803307 30.947989 33.437779
F 49.731507 32.451389 39.842779
F 51.644307 23.333589 40.852979
F 36.105307 24.444389 46.772679
F 38.199907 28.299789 39.723279
F 38.253607 23.199789 43.206279
F 40.836907 24.611789 39.653279
F 49.601607 24.712589 39.854979
F 51.988707 20.740389 37.123279
F 38.364407 30.831589 43.257879
F 38.699607 31.087789 35.932879
F 38.766307 23.077989 35.943679
F 47.426507 31.046889 36.043479
F 47.743607 23.066289 35.930779
F 49.732407 19.392289 40.599779
F 51.598807 28.519089 37.521679
F 40.888907 27.064389 35.981379
F 40.571107 32.275989 39.559679
F 40.704507 19.300789 35.862679
F 49.478307 27.319389 36.109579
F 51.715307 30.894589 43.609479
F 49.795507 19.358889 36.308479
F 51.845707 23.132089 33.751179
F 40.939307 32.305889 36.826879
F 38.944307 23.217089 33.225679
F 47.296807 28.420689 39.740079
F 42.784407 23.161489 43.326779
F 36.000907 27.101789 43.038379
F 40.763907 19.331189 43.206879
F 40.473407 27.094389 40.612979
F 49.534507 19.201189 43.425279
F 47.304707 20.757189 39.820279
F 42.815807 31.116289 40.397379
F 40.497407 26.939889 43.410379
F 43.125107 30.757589 35.918279
F 43.185507 23.031489 36.066779
F 51.863407 30.991189 36.263979
F 51.716407 23.438289 36.356379
F 49.606107 27.215389 43.564679
F 42.938107 31.000789 43.146579
F 45.082107 24.559189 39.701579
F 45.321607 32.280189 39.853379
F 52.001007 20.904989 39.781379
F 51.798707 30.984289 40.849079
F 49.613207 32.221289 37.088779
F 45.134607 27.105789 43.324779
F 42.916607 23.076989 40.528679
F 45.057907 19.389089 43.322479
F 47.362107 30.975689 43.496579
F 51.844207 28.327989 40.106279
F 49.400407 24.849789 37.088679
F 45.110007 27.169889 40.459379
F 49.421807 27.244489 40.840779
F 45.102807 19.445089 40.663379
F 36.149407 32.284989 44.091279
F 47.490007 23.257689 43.524879
F 45.378707 24.289089 36.987579
F 45.151507 32.164689 36.982579
F 38.427307 30.895289 40.500779
F 38.517707 23.226889 40.489279
F 47.597807 30.952889 40.704079
F 47.294307 23.433089 40.652779
F 38.759307 28.549489 37.132079
F 38.468407 20.571589 36.722779
F 47.306107 28.446789 36.911579
F 47.266907 20.636389 37.082379
F 36.237107 32.033089 39.428879
F 49.629607 27.091389 33.458379
F 47.547207 22.826389 33.245679
F 36.123107 19.160689 47.534279
F 36.246307 32.117089 36.671579
F 36.185107 19.262589 40.220579
F 35.979207 26.868589 40.423279
F 42.933407 30.941489 33.134779
F 47.457807 30.873489 33.277879
F 36.127007 24.185689 39.658779
F 36.107907 24.556489 44.034179
F 36.182307 34.539189 40.430579
F 36.138207 19.294889 42.826079
F 49.755007 19.252289 33.405179
F 41.014707 19.169089 33.119879
F 36.006407 32.395089 46.784479
F 49.411007 34.919889 47.986379
F 41.036007 27.231189 33.312379
F 53.962907 24.485789 44.593079
F 36.658507 19.150789 33.130579
F 44.897407 34.993689 47.933279
F 40.641607 34.803989 40.366979
F 36.069207 34.974089 47.801879
F 36.165207 34.779789 43.319379
F 41.079807 34.867989 33.190379
F 45.115707 34.855889 40.711779
F 36.396207 34.752589 35.914879
F 40.859307 34.808089 43.101079
F 45.370007 34.934289 33.257479
F 35.949407 24.709889 58.553879
F 36.018307 27.107189 50.411179
F 40.984007 34.480689 65.111279
F 45.075807 26.951289 50.582379
F 36.041807 19.220189 50.369279
F 45.013207 19.347789 50.665779
F 38.102307 31.102389 50.392379
F 38.237407 23.289589 50.487479
F 47.188807 31.012989 50.775779
F 47.344207 23.127789 50.618179
F 40.513007 27.137089 50.365279
F 36.416207 19.471589 65.040579
F 40.364207 19.286389 50.685679
F 49.348107 27.049289 50.949979
F 36.100207 24.678589 61.378579
F 49.675807 19.451689 50.951879
F 42.680907 30.866189 50.335779
F 42.924607 23.338089 50.615479
F 51.682807 30.850289 50.944479
F 51.774507 22.912389 50.843979
F 35.981907 19.601289 62.253479
F 44.962507 18.939089 57.925179
F 44.975107 24.450989 54.328779
F 45.140607 32.454589 54.216679
F 36.277607 27.181189 65.115979
F 36.013107 27.134089 54.721279
F 35.825307 24.459189 51.145579
F 44.782807 27.110689 58.022979
F 36.048907 27.162589 62.392579
F 47.125507 20.652789 58.977779
F 36.041307 32.278889 54.122979
F 51.563907 23.202989 58.267579
F 47.013207 23.303889 65.287979
F 44.950807 26.993089 55.163879
F 44.860007 19.534589 62.392779
F 45.001307 19.515089 55.311479
F 45.408607 34.471189 65.564879
F 46.572807 31.876989 65.341679
F 45.086407 24.347189 51.526779
F 44.937507 32.154289 51.546879
F 38.234007 31.020889 54.746879
F 38.219407 23.349489 55.074079
F 47.189407 31.159789 55.453279
F 47.259507 23.342789 55.366879
F 38.150807 28.499289 51.329979
F 38.098407 20.852589 51.396879
F 47.131207 28.396189 51.572879
F 47.236507 20.630789 51.723679
F 38.349107 28.402989 54.010779
F 38.371607 20.720489 54.176079
F 47.030207 28.504689 54.271179
F 47.350507 20.704489 54.600379
F 38.275107 30.922089 57.566679
F 38.107407 23.282189 57.826179
F 47.114007 30.868689 58.174579
F 47.108707 23.199389 58.087079
F 40.460307 24.496989 54.067479
F 40.457807 32.165289 53.966279
F 49.427407 24.726589 54.391179
F 49.433007 32.175689 54.525379
F 40.586507 27.112189 57.830979
F 36.013407 24.555289 54.069379
F 40.504607 19.712889 57.656179
F 49.343707 27.008989 58.415679
F 51.495607 28.348589 59.290079
F 51.490507 20.616089 59.420279
F 40.490207 27.167989 55.076879
F 46.064107 27.380689 65.084779
F 40.523007 19.304689 54.978179
F 49.272507 27.384889 55.574479
F 42.834907 20.596689 58.714279
F 49.379507 19.216189 55.531779
F 40.580707 24.522589 51.311779
F 40.575207 32.411889 51.275679
F 49.484207 24.404089 51.623779
F 49.402207 32.287489 51.775179
F 42.725007 31.126289 54.927179
F 42.742107 23.140389 55.122879
F 51.643007 30.937189 55.704679
F 51.583307 23.354389 55.363579
F 42.808307 28.268389 51.315479
F 42.722907 20.590089 51.596779
F 51.634207 28.252089 52.058879
F 51.836207 20.444589 52.125279
F 42.868007 28.304789 54.163879
F 42.753507 20.672089 54.220979
F 51.605007 28.476189 54.710779
F 51.668907 20.723289 54.815979
F 42.741707 31.069789 57.646379
F 42.635007 23.153689 57.845479
F 51.435107 31.076589 58.375279
F 49.320807 24.516589 59.109779
F 40.576107 32.380789 58.561479
F 42.730707 30.932489 62.356379
F 44.946107 24.750389 61.747179
F 44.842007 32.248789 61.492879
F 49.221007 32.438289 59.126279
F 42.587707 28.664789 58.722579
F 51.370707 30.950589 63.132479
F 44.969507 27.238989 62.556879
F 36.265707 34.687489 62.309379
F 47.213407 20.753689 61.657179
F 40.422007 19.438389 62.413179
F 42.801407 23.458089 62.746379
F 44.759407 24.481989 58.886879
F 44.890807 32.287289 58.816179
F 38.133507 30.986589 62.224979
F 38.408207 23.349889 62.476079
F 47.072307 31.156289 62.721879
F 47.146507 23.364589 62.527179
F 38.390607 28.416189 58.669579
F 38.118407 20.812289 58.550879
F 47.063607 28.407189 58.953079
F 49.469707 19.330589 58.239179
F 38.313107 28.486389 61.462879
F 38.189107 20.782389 61.469079
F 47.227207 28.510989 61.772979
F 49.301107 19.516289 62.970479
F 51.437707 20.692889 62.193879
F 40.517907 19.578589 65.000979
F 40.713307 24.709589 61.491879
F 40.607507 32.093789 61.424779
F 51.494607 23.334289 63.206779
F 49.307807 32.489489 62.028379
F 35.949707 34.799089 54.989479
F 51.414007 28.384589 62.081679
F 49.511607 24.636189 61.841579
F 40.547307 27.358289 62.309279
F 42.820807 28.360489 61.378779
F 35.905407 32.212189 61.302479
F 49.231007 27.121489 62.952779
F 42.648207 20.953789 61.573479
F 36.076707 32.159189 58.464079
F 40.379507 24.430589 58.743279
F 38.574707 23.594589 65.120579
F 42.986507 23.644689 65.413779
F 38.418607 30.930689 64.911579
F 40.774607 27.603989 65.144579
F 36.073207 19.373089 54.978379
F 42.605007 29.891589 64.972079
F 53.621107 24.590889 62.281879
F 35.918607 19.498789 57.782079
F 53.747207 32.269489 59.478879
F 53.628207 27.214889 63.055179
F 35.944207 32.373489 51.393979
F 40.609407 34.792989 62.161979
F 53.765207 19.289889 58.499579
F 36.111307 27.298989 57.552879
F 53.396007 19.207589 63.404379
F 53.667907 24.559089 59.305079
F 53.739607 19.255489 55.695179
F 48.772807 27.174989 65.764179
F 45.101907 34.759089 62.769279
F 49.359707 34.945889 58.041679
F 44.979307 34.932889 57.947979
F 40.555207 34.997789 50.365279
F 44.901707 35.032389 55.063079
F 49.295807 34.788089 50.609079
F 49.298207 19.475689 65.753079
F 44.985707 19.380889 65.195479
F 51.864607 51.736689 9.555119
F 40.315207 47.626589 0.534487
F 49.193407 36.213389 5.723389
F 36.433107 39.777889 0.271293
F 38.408807 51.547789 0.387739
F 38.843207 51.648089 10.195579
F 51.552807 38.740189 0.044248
F 47.777807 43.591789 9.734809
F 50.215507 47.580189 9.868839
F 45.881907 39.672489 14.896879
F 51.294907 46.855789 4.963039
F 51.617107 36.257389 1.468399
F 36.625407 50.329089 6.569409
F 50.075107 42.418789 13.465879
F 42.924207 51.710189 3.207559
F 36.569307 47.678289 10.346379
F 38.784307 38.550589 3.953339
F 38.586707 46.335889 4.056739
F 53.100607 38.794689 13.952079
F 46.955307 43.773489 5.578209
F 48.925607 48.016989 4.082739
F 45.688407 50.468989 13.793079
F 46.005207 39.784089 10.401979
F 36.535707 50.246089 3.863139
F 43.381407 38.689589 4.044999
F 45.694007 42.294489 14.004779
F 43.462907 51.787689 14.541279
F 36.727107 50.290989 11.216279
F 38.635007 43.780789 3.301579
F 36.606907 47.890589 7.557649
F 53.266407 50.686089 4.726899
F 43.582907 35.819289 14.784179
F 38.922107 38.563389 6.732579
F 38.675907 46.455689 6.777169
F 43.618507 38.610589 13.927779
F 49.659707 39.924689 1.552129
F 45.170907 47.539289 3.643309
F 41.032507 39.770189 3.015389
F 50.065807 42.150989 10.660679
F 52.415207 46.184189 11.019779
F 40.753207 50.209189 4.067809
F 43.305607 36.210589 3.103309
F 45.770507 42.521189 3.485479
F 49.301707 47.609689 1.237349
F 52.515607 43.466889 10.273779
F 47.132307 38.607089 1.734009
F 42.842807 43.526789 0.530670
F 36.055507 47.569589 0.360235
F 43.689007 38.654189 11.271579
F 51.548607 46.468489 0.195257
F 36.341207 47.598889 3.120919
F 47.818507 38.842589 5.908179
F 51.203507 39.256889 3.751659
F 45.687007 47.637489 14.702879
F 40.774007 39.822789 0.060513
F 43.545907 51.613089 10.057279
F 45.937707 42.356189 11.342879
F 47.734807 46.200489 10.887379
F 39.095007 51.486689 14.888979
F 47.088307 35.762289 1.860329
F 47.978207 43.739489 14.669979
F 51.429307 36.558889 4.255359
F 43.369307 51.502389 7.323379
F 36.886907 39.795289 10.227779
F 47.930907 37.724489 10.989679
F 48.097207 38.526189 13.837279
F 43.414007 46.604689 11.054179
F 36.658307 42.591389 13.872879
F 49.559807 42.700789 5.707999
F 45.625207 50.319989 6.369479
F 47.920207 51.665989 9.689849
F 36.849807 42.343389 11.086079
F 45.725107 50.206689 11.067879
F 36.852907 47.561689 14.820779
F 43.609707 35.731789 7.460989
F 50.069407 47.507189 14.554979
F 43.414507 38.485289 6.722839
F 41.132507 39.601189 7.648579
F 39.011507 38.492589 11.308379
F 38.862807 46.366489 11.187479
F 36.668807 39.831589 7.509319
F 45.710707 39.780589 7.564129
F 36.877107 50.248089 13.970479
F 38.895607 35.877389 7.516759
F 38.857907 43.720189 7.608359
F 38.764007 35.928389 0.487195
F 46.758607 51.325189 1.280959
F 45.930107 39.721089 3.983639
F 43.593807 43.767489 14.936579
F 39.181807 35.879189 10.281979
F 38.926907 43.729089 10.429179
F 51.412507 44.131489 4.247109
F 51.463807 44.019989 1.331859
F 45.933107 42.564489 7.806259
F 39.031407 38.517489 13.914179
F 39.238507 46.110689 13.980179
F 45.570107 47.730489 7.221229
F 51.694007 50.985289 6.986399
F 41.169507 47.879989 10.325379
F 41.240807 39.744689 10.375079
F 50.259207 40.153789 6.394449
F 43.290807 43.692889 7.836709
F 41.307307 50.260489 13.869879
F 41.398807 42.527889 13.873979
F 43.763407 36.122089 10.142879
F 41.019107 42.384389 3.977489
F 41.156707 50.453189 11.110379
F 41.235707 42.367889 11.093079
F 52.384507 43.721389 14.547579
F 36.442707 42.422489 4.065029
F 41.026407 50.170289 6.736519
F 41.100507 42.324089 6.686299
F 50.137207 50.077589 13.578679
F 44.662607 47.511889 0.648794
F 43.628807 43.894889 10.745979
F 43.153307 46.420589 6.967929
F 40.837307 47.613689 7.687589
F 47.807407 46.137489 13.648979
F 50.470707 37.359989 10.038029
F 40.800807 47.605189 3.124929
F 38.745007 51.607489 7.560969
F 43.360807 43.679889 3.337389
F 50.553407 39.740889 14.648679
F 43.506307 46.428189 13.795179
F 50.009707 50.049589 10.863279
F 45.605607 47.769589 9.985679
F 52.008607 51.764889 14.269579
F 36.771507 39.915689 14.691079
F 47.986707 51.525789 14.551079
F 42.913007 46.204489 4.255229
F 48.316307 35.972789 14.707479
F 39.024507 35.982189 14.845579
F 39.095207 43.540289 14.866079
F 50.970107 39.925489 9.008739
F 36.577607 42.527689 6.703039
F 52.271407 36.470489 12.277979
F 43.087307 35.877489 0.365090
F 38.628307 51.764089 3.129859
F 36.556907 39.890289 3.015369
F 38.842907 35.896689 3.208169
F 41.332107 47.597189 14.678879
F 41.372507 40.025189 14.707979
F 47.115507 46.478789 5.294049
F 51.409107 48.093889 7.380959
F 46.981707 43.436089 1.009792
F 45.306007 50.342789 3.692429
F 52.331207 46.295389 13.638079
F 49.480107 50.493989 5.224829
F 50.077707 35.472789 8.258129
F 42.693307 51.527389 0.498988
F 51.393307 51.559889 1.098549
F 38.507807 43.702489 0.566869
F 49.490707 42.501689 0.454565
F 46.450407 35.443989 11.198779
F 48.968107 50.206589 0.228712
F 53.495307 35.016889 5.086749
F 47.672307 51.953589 6.786059
F 36.860807 34.785389 11.360779
F 53.674607 40.484689 3.843239
F 41.333707 34.473589 4.007759
F 53.664207 48.091589 4.195739
F 53.789507 47.741689 1.439859
F 51.210407 52.180989 3.721649
F 53.775707 42.742689 0.253523
F 53.660007 34.806889 0.175627
F 52.012007 51.525789 29.472579
F 52.038007 36.341289 29.913479
F 42.815007 51.673089 32.179679
F 45.759407 42.617489 25.830979
F 51.733607 51.452889 32.303079
F 47.833607 38.664989 28.534279
F 51.834607 36.420089 32.544579
F 45.342307 42.515289 28.401079
F 52.219507 38.755789 26.177979
F 36.642407 39.729989 22.151379
F 49.721507 50.353289 25.707579
F 43.446407 43.845889 22.118479
F 36.738007 47.710389 22.029079
F 45.589307 50.549189 18.197379
F 52.416107 36.214489 25.282479
F 45.645407 39.814389 21.963479
F 38.840807 38.613389 25.736479
F 38.673707 46.377089 25.791779
F 36.815807 42.367489 21.131979
F 47.306507 51.481889 32.167579
F 45.452607 47.706989 24.945979
F 39.067107 35.938489 22.071579
F 39.061307 44.030289 21.981079
F 47.861307 36.031789 29.404979
F 36.282807 47.661489 29.490279
F 36.243307 39.776489 29.428579
F 36.406007 47.619889 32.190279
F 39.108607 36.038589 24.800579
F 38.836007 43.855689 24.656379
F 36.566407 39.772489 24.822679
F 45.490107 50.296089 28.371279
F 47.430607 44.068689 29.336279
F 38.551407 38.665989 28.339279
F 38.571307 46.258989 28.569779
F 45.473907 40.146489 24.684679
F 47.867507 51.742189 17.256079
F 40.962407 47.497889 24.715579
F 41.085607 39.738389 24.749779
F 47.928907 38.574689 21.180979
F 38.813107 51.538389 29.410379
F 41.078607 50.234489 28.461179
F 40.729607 42.477289 28.340279
F 48.057207 38.619289 18.371479
F 52.152807 43.864889 24.876879
F 40.867807 50.027589 25.815679
F 40.931407 42.390389 25.439379
F 38.759507 51.284389 24.964379
F 52.239807 38.663789 21.289879
F 41.254307 47.769489 22.021079
F 41.239407 39.823189 21.939679
F 45.833007 39.784789 17.660679
F 47.873707 43.908489 24.873779
F 43.545107 38.764289 25.843779
F 43.144107 46.349689 25.694879
F 45.451507 50.464289 21.088879
F 43.672307 35.869389 22.095179
F 43.354207 43.839089 24.876579
F 36.739107 42.363889 25.643379
F 43.509407 36.195189 24.915679
F 47.658507 46.420089 25.708779
F 43.308207 38.593189 28.553779
F 42.881007 46.464589 28.377779
F 48.155907 35.893289 17.486179
F 47.536407 51.678689 24.548179
F 39.223407 36.003089 17.656379
F 50.350507 42.481389 18.459779
F 45.558207 47.849089 22.099979
F 45.491507 40.026189 29.520779
F 49.836907 42.856989 28.705079
F 38.822507 36.123889 29.431179
F 38.572007 43.705689 29.465179
F 36.383407 42.510189 28.480279
F 52.022907 46.485189 25.773579
F 43.270407 51.717089 29.387379
F 45.318107 50.449389 25.603379
F 52.015707 37.974289 18.581979
F 49.457807 47.650989 32.234979
F 47.963807 35.956189 24.938179
F 50.008407 39.828789 25.015279
F 40.639007 47.662489 29.402079
F 40.860807 39.817789 29.176079
F 36.500007 50.074889 25.969479
F 52.114707 43.991589 29.551479
F 40.783307 39.854289 31.892979
F 43.369007 35.913489 29.339979
F 42.921507 43.775189 29.247379
F 49.750507 40.192989 29.595879
F 48.010107 43.659789 17.337579
F 48.133507 36.011389 22.132679
F 36.768107 47.691689 17.626679
F 36.813307 39.810489 17.351279
F 38.788307 51.720989 22.107379
F 47.774007 46.614189 21.042879
F 45.232507 47.569189 32.214279
F 43.195507 36.060289 32.044279
F 47.553307 46.623189 28.534479
F 45.630007 42.372989 21.213479
F 52.228107 51.429889 22.006279
F 36.870407 42.459089 18.359679
F 36.764007 50.251489 18.298579
F 43.028407 51.600889 24.891479
F 39.006507 38.668089 18.404479
F 39.201107 46.502989 18.411979
F 50.075407 47.760889 17.304179
F 49.990507 42.590989 25.948279
F 49.745007 50.422989 28.453179
F 52.281807 44.081489 22.174879
F 39.066207 43.775189 17.648979
F 52.328207 46.576589 20.932379
F 43.612107 35.905889 17.467479
F 49.756707 47.941189 29.393679
F 38.880907 38.501189 21.029479
F 39.079507 46.538389 21.133079
F 47.726507 46.327789 18.329079
F 47.543507 51.648989 29.513779
F 41.317307 47.780489 17.390979
F 41.222607 39.962389 17.432179
F 36.325607 39.724089 32.178379
F 43.346107 51.740989 17.268779
F 40.976607 50.360789 21.200279
F 41.219707 42.667589 21.180879
F 43.600207 43.772189 17.630579
F 50.072307 47.867089 21.960279
F 41.401507 50.281389 18.467979
F 41.309707 42.496589 18.451179
F 43.230807 51.683689 22.053179
F 52.432707 46.502389 18.138779
F 43.437807 38.552889 18.358479
F 43.462107 46.387289 18.361579
F 47.819107 38.609989 25.777679
F 52.275207 51.610389 17.049679
F 52.377407 43.733589 17.282779
F 43.454107 38.576489 21.278979
F 43.573007 46.268389 21.089279
F 50.164807 42.600789 21.225479
F 50.081007 39.921689 22.334979
F 45.131007 47.526989 29.412579
F 40.843607 47.599789 32.075479
F 47.482307 43.796789 32.007579
F 45.503507 47.823589 17.503679
F 47.947707 43.800989 22.045379
F 52.603507 36.167289 22.446479
F 39.045707 51.509489 17.541779
F 36.595707 47.578489 24.845879
F 50.041607 50.371089 18.069079
F 51.962407 46.502889 28.490779
F 36.797107 50.225989 21.082879
F 47.723007 51.621389 21.842279
F 50.188007 39.838789 17.438279
F 43.052507 43.619489 31.990779
F 47.621407 36.096889 32.174979
F 49.774107 47.840489 24.684179
F 36.444407 50.379589 28.669679
F 51.898407 38.842189 28.825979
F 50.038407 50.291289 20.853379
F 45.865007 42.410489 18.454279
F 45.440007 39.796289 32.221079
F 38.694607 43.720489 32.095779
F 49.600407 40.121789 32.323179
F 38.814007 36.053389 32.191879
F 51.997107 51.576389 24.817079
F 50.644307 35.520789 18.787479
F 38.540407 51.503289 32.171279
F 51.766707 43.831989 32.319979
F 50.110707 34.778589 28.777079
F 50.260607 34.805689 25.947479
F 41.387707 34.686789 18.609379
F 36.682007 34.750389 21.109679
F 41.414907 34.562689 21.228279
F 43.021907 46.225989 32.913679
F 45.281507 42.506789 32.949479
F 45.254607 47.805789 46.983579
F 45.022407 40.058489 46.723079
F 51.657607 46.369689 40.728979
F 51.903007 43.838089 39.957479
F 45.177507 50.368789 47.847079
F 45.059407 42.592089 47.824279
F 51.756107 38.973789 33.537979
F 38.477807 46.284489 32.912879
F 45.036607 47.699889 44.288279
F 45.050207 40.088589 43.905479
F 38.375807 38.915889 47.746579
F 38.414607 46.550389 47.493579
F 47.201007 38.816689 47.808379
F 47.196807 46.367489 48.104579
F 35.977707 39.897489 46.681379
F 38.511407 36.282289 43.937879
F 38.405607 43.795889 43.889879
F 36.029807 40.138789 43.802979
F 47.283007 36.313589 44.493179
F 47.395707 43.950289 44.317879
F 40.639907 50.208989 33.035279
F 38.294007 36.153989 46.755679
F 38.403707 43.908789 46.585579
F 36.112007 47.767589 46.944079
F 47.203207 36.203689 47.171879
F 47.260107 43.860689 47.050879
F 40.751307 47.588789 46.834779
F 40.528807 40.089689 46.626179
F 49.421907 47.668089 47.110179
F 49.485907 40.242389 47.119379
F 40.592007 50.105789 47.802179
F 40.632807 42.665989 47.727379
F 49.300207 50.348289 48.048579
F 49.380007 42.745189 48.146479
F 40.679907 47.708689 44.082079
F 40.509907 39.852489 43.973479
F 49.632307 47.654789 44.384079
F 49.349807 40.054289 44.366479
F 42.874007 38.855489 47.709679
F 43.008607 46.325289 47.758879
F 51.603407 38.810089 48.177479
F 51.704107 46.516589 48.095379
F 36.517407 42.417189 32.943979
F 43.003107 36.127589 44.181579
F 42.875807 43.752289 43.984679
F 36.289907 50.183889 40.657279
F 36.232307 39.830189 39.550579
F 51.813307 43.748289 44.594879
F 36.285507 47.774989 39.348879
F 42.894307 36.177289 46.874979
F 42.895707 43.761189 46.739979
F 40.790507 47.397689 36.871879
F 51.596207 36.333789 47.155679
F 51.835907 43.884989 47.384079
F 42.793607 38.725889 43.092279
F 51.736107 46.340189 43.651579
F 49.491507 50.141589 33.247779
F 38.402507 51.419589 44.240979
F 44.972607 50.164089 35.974379
F 45.320607 42.353389 35.712979
F 49.551007 42.657589 33.283379
F 51.890907 51.559989 44.575879
F 51.817807 38.754489 40.727679
F 47.124707 51.588089 36.791279
F 42.906607 43.788689 39.518379
F 47.247707 51.656089 39.616279
F 36.248707 47.850989 36.670679
F 42.665007 51.713089 44.199979
F 51.735507 38.727289 43.499979
F 42.962707 46.247589 40.468279
F 43.027007 46.381389 43.209379
F 38.529007 38.764789 35.890579
F 38.410807 46.450089 35.767079
F 47.508207 38.480089 36.072179
F 47.284807 46.330989 35.906879
F 42.799607 38.719189 40.385179
F 36.141507 40.002389 36.794379
F 40.624407 49.906789 35.810679
F 40.752707 42.521789 35.651379
F 49.296607 50.319689 35.953879
F 49.569507 42.303889 36.031279
F 38.326507 51.415889 46.898679
F 36.224707 50.294989 47.911679
F 36.185307 42.549589 47.599179
F 43.035607 43.601689 36.693479
F 36.235707 50.223589 43.423679
F 51.779707 36.085489 44.402979
F 51.920907 36.085489 37.302579
F 43.128507 36.142489 36.882579
F 51.535107 36.207089 39.984679
F 36.324507 42.574289 35.772379
F 51.745307 51.692089 39.699279
F 42.926007 38.660789 35.793879
F 42.879207 46.135189 35.712479
F 52.068107 38.571589 36.381979
F 51.932907 46.469189 36.168279
F 49.811807 39.740989 37.093279
F 42.903807 51.482189 46.937679
F 45.109507 47.684889 39.504079
F 45.093407 39.937189 39.527779
F 42.841507 36.103389 39.695879
F 49.413907 47.515089 36.987579
F 45.223407 50.291589 43.475179
F 45.169907 42.589289 43.279379
F 42.776107 51.506889 36.899679
F 40.718607 40.139989 36.789679
F 44.889207 50.283289 40.557879
F 45.088407 42.564089 40.481079
F 42.913607 51.673189 39.558479
F 47.657807 38.558389 33.416479
F 44.980507 47.526389 36.782979
F 45.323007 39.876289 36.817879
F 38.558707 38.434989 40.366779
F 38.464207 46.439289 40.398279
F 47.280607 38.664189 40.535179
F 47.317507 46.260789 40.607579
F 36.251607 42.662789 42.874079
F 38.602607 35.993189 36.653579
F 38.564807 43.985589 36.648979
F 49.575807 42.516789 40.601679
F 47.563807 35.980289 36.906079
F 47.478707 43.793189 36.767779
F 51.716907 43.866089 37.030679
F 38.376107 35.916889 39.485479
F 38.511407 43.780289 39.345679
F 51.814607 46.461989 33.281379
F 47.297307 36.008489 39.691479
F 47.420007 43.649689 39.512179
F 38.180307 38.747889 43.093779
F 38.350007 46.433989 43.257579
F 47.263607 38.761789 43.352679
F 47.377807 46.447889 43.293379
F 40.677707 47.553389 39.592579
F 40.519907 39.865789 39.425879
F 49.426307 47.814489 39.650779
F 49.486507 39.938089 39.709779
F 40.609807 50.285889 43.175679
F 40.696007 42.396789 43.195979
F 49.741107 50.388089 43.588579
F 49.569307 42.687089 43.309679
F 40.705707 50.259289 40.435979
F 40.631607 42.469389 40.540579
F 49.401507 50.379389 40.606879
F 36.391807 50.307089 35.644379
F 51.647407 51.600489 47.273079
F 47.366507 51.844189 46.953879
F 36.135507 47.621489 44.211779
F 38.524707 51.515589 36.891879
F 36.365107 42.421289 40.144079
F 38.614007 38.507989 33.135979
F 51.647607 51.386889 36.989679
F 36.337807 50.336389 32.922679
F 47.399207 51.710589 44.243379
F 47.297207 46.190789 33.240979
F 38.528707 51.600089 39.660879
F 45.019307 50.247089 33.087079
F 40.976407 42.454689 32.943379
F 43.008907 38.635589 33.005779
F 45.236307 34.834389 43.394079
F 40.584507 34.922189 47.622279
F 40.849607 34.897289 35.929079
F 49.540107 34.785689 40.971779
F 49.467207 34.773589 43.656579
F 49.638907 34.838989 33.492779
F 45.240907 34.717589 36.003779
F 36.533207 34.632989 33.234079
F 40.603207 42.414389 65.036879
F 35.854307 40.028089 54.175679
F 45.088207 50.402089 50.521479
F 45.054907 42.457589 50.656779
F 38.225407 38.853489 50.522579
F 38.460007 46.493989 50.377479
F 47.149307 38.851889 50.582079
F 47.226207 46.641189 50.899579
F 40.537207 50.249789 50.484579
F 40.678907 42.769389 50.686579
F 49.325407 50.270189 50.718579
F 49.289607 42.608389 50.858079
F 42.771707 38.697189 50.577979
F 42.947707 46.432589 50.635579
F 51.676007 38.706889 50.825479
F 51.783907 46.412589 50.848279
F 36.133007 42.563089 50.543979
F 35.937207 39.884689 51.406379
F 45.019607 47.920989 54.510879
F 45.156807 40.115989 54.368179
F 36.115307 47.588489 61.460379
F 42.899407 51.396689 58.896979
F 45.236607 50.231689 58.078479
F 45.015007 42.300189 57.969979
F 36.224807 42.547489 57.702179
F 53.806907 47.748989 62.193879
F 44.941007 50.421589 55.340079
F 45.261307 42.611089 55.305679
F 42.739507 51.514889 51.470679
F 36.185807 50.363489 50.751779
F 45.009807 47.959789 51.745779
F 44.970007 39.931489 51.702679
F 38.239907 38.791489 54.833579
F 38.303907 46.464089 55.148979
F 47.262507 38.667189 55.434479
F 47.302407 46.708389 55.481979
F 36.073907 42.568289 55.058979
F 36.067107 39.939389 58.514979
F 38.241107 43.871489 51.449079
F 42.739707 51.402589 61.599979
F 47.155807 36.150789 51.487479
F 47.208807 44.003789 51.772579
F 49.184207 50.097589 63.084879
F 38.170907 36.091689 54.096679
F 38.441907 43.834789 54.086279
F 38.432507 51.475289 61.368679
F 47.272307 36.281589 54.209179
F 47.484907 44.101289 54.530079
F 38.297707 38.677689 57.572079
F 38.338507 46.224789 57.753079
F 47.529707 38.602489 58.225079
F 47.177007 46.205089 58.260879
F 40.476507 47.569389 54.046979
F 40.545307 40.026889 54.131679
F 49.690307 47.747089 54.576679
F 49.344707 39.844089 54.339679
F 40.657407 50.061789 58.030479
F 40.771507 42.524289 57.861979
F 49.425307 50.429889 58.180079
F 49.512307 42.579189 58.071479
F 40.540607 50.038489 55.215779
F 40.690707 42.612889 55.149979
F 49.520207 50.188889 55.535579
F 49.663907 42.391489 55.354679
F 40.584407 47.720289 51.453479
F 40.533007 40.108889 51.445279
F 49.522807 47.778589 51.810179
F 49.415807 39.917389 51.658579
F 42.817907 38.899689 55.278979
F 42.802707 46.431789 55.208079
F 51.525407 38.680489 55.320479
F 51.738507 46.254589 55.726479
F 42.479407 46.187989 65.315379
F 42.649407 36.151789 51.616979
F 43.022007 43.905689 51.647479
F 51.766707 51.643789 59.389579
F 51.462207 36.001189 51.584179
F 51.550707 43.834589 51.762879
F 36.181507 47.633589 51.321979
F 42.652307 36.177989 54.341679
F 42.970307 43.881489 54.342979
F 38.277207 36.219089 51.328279
F 51.419907 36.156489 54.365479
F 51.805707 43.908489 54.434779
F 42.688207 38.637989 57.918279
F 42.811407 46.294689 57.765379
F 51.560607 38.966089 58.079579
F 51.631807 46.478189 58.491379
F 36.271207 47.621489 58.750179
F 43.019207 38.528689 65.122679
F 44.866507 50.284989 62.610879
F 44.843007 39.949089 61.490479
F 38.404007 51.707989 54.107279
F 47.389207 36.115689 61.917379
F 38.229007 46.208989 65.172379
F 44.939307 42.445089 62.562479
F 36.221707 50.186889 62.273479
F 47.250807 51.633189 59.247379
F 45.005507 47.703289 58.821179
F 45.174807 39.634889 58.798479
F 38.326707 38.713589 62.273679
F 38.192807 46.084789 62.327479
F 46.995207 38.647689 62.972179
F 45.071107 47.809789 61.675879
F 47.192807 51.487989 51.730279
F 36.410507 50.144189 65.089179
F 38.468707 43.646089 58.577979
F 38.121307 36.078389 58.551879
F 47.123207 36.125189 59.098879
F 47.301907 43.664689 59.046479
F 51.496807 46.600589 63.054279
F 38.369707 51.608689 58.543979
F 38.309007 43.700289 61.284179
F 45.065207 42.086089 65.329279
F 47.276007 51.467689 54.520179
F 47.255307 43.632189 61.846379
F 36.149107 50.183389 55.029779
F 36.089107 42.546689 62.220479
F 40.326807 47.639289 61.541979
F 40.640107 39.742489 61.459379
F 46.967507 46.226689 62.982279
F 49.404407 40.101689 61.963779
F 51.564207 44.082489 62.130579
F 42.765607 51.449389 54.241079
F 40.446507 50.232189 62.585079
F 40.653807 42.409289 62.303179
F 36.363007 42.514789 65.019079
F 49.522207 42.517389 63.202179
F 40.527407 47.505189 58.808779
F 40.453007 39.950489 58.859279
F 49.380807 47.698989 59.334179
F 49.467007 40.130389 59.176379
F 42.757207 38.478289 62.439479
F 42.658707 46.621889 62.540679
F 51.497607 38.826189 62.914679
F 49.191007 47.518889 62.044879
F 47.219807 51.628589 62.007379
F 42.683007 36.009489 58.749579
F 42.944007 43.766689 58.920779
F 51.846507 51.462889 54.555179
F 51.545907 36.327289 59.281979
F 51.508707 43.982389 59.433579
F 38.335207 36.157789 61.185579
F 42.908707 36.095689 61.474279
F 42.909007 43.880889 61.619479
F 51.330407 51.685889 62.272079
F 51.437607 36.266189 62.004079
F 38.388007 51.694089 51.465879
F 38.542507 38.554489 64.969879
F 51.722607 51.570289 51.810279
F 40.533207 50.051789 65.174779
F 45.585607 39.342489 65.233379
F 36.246107 47.679189 54.199679
F 53.717307 42.649089 63.260679
F 36.136207 40.001189 61.289679
F 36.116007 50.248989 57.775379
F 49.418907 35.021289 63.265879
F 53.829907 42.478989 55.517479
F 44.870807 50.184589 65.319479
F 53.622907 40.242089 62.188979
F 36.324207 34.645089 65.130079
F 53.923207 39.948389 54.600479
F 53.767007 42.504789 50.955979
F 53.754107 40.123989 52.018179
F 40.446307 34.959189 55.003479
F 53.704307 35.143989 55.453379
F 35.834707 34.684989 57.698079
F 44.936507 34.713689 50.665279
F 35.962407 34.875989 50.510379
F 40.402607 34.917989 57.704379
F 49.221307 34.804789 55.315079
F 47.124207 46.148689 65.847879
F 42.970407 59.173989 0.478567
F 51.870507 59.827189 14.737379
F 51.646307 67.206489 3.851269
F 49.949407 58.186589 10.757379
F 40.828507 63.169189 0.587236
F 36.471407 63.129889 0.396202
F 36.479507 65.760789 4.011789
F 49.541407 68.111589 13.258779
F 36.671407 63.454589 14.750779
F 50.933407 54.916489 4.572959
F 47.798207 59.794989 10.228079
F 43.601007 62.188289 13.880379
F 45.533107 58.128989 13.842579
F 46.135607 66.091789 11.008779
F 43.399707 54.214489 7.061569
F 36.457307 55.442089 2.953659
F 43.578507 67.240089 14.815379
F 38.917107 61.956289 4.032019
F 49.503907 63.162489 1.577069
F 36.633207 63.264389 7.599899
F 44.031207 67.515989 10.150179
F 43.140607 54.360089 4.073769
F 36.934207 65.831889 6.697059
F 48.146707 62.278689 11.269979
F 38.765007 59.407389 3.046349
F 38.617607 67.222489 3.270109
F 45.600007 63.640489 7.473569
F 36.753607 58.060289 3.901919
F 38.696107 54.239189 6.548979
F 38.900007 61.933189 6.851549
F 48.071807 67.746089 6.325859
F 52.859607 61.851289 7.893559
F 45.468207 55.624189 10.243779
F 41.116907 63.439389 3.227159
F 36.554007 63.336989 10.329479
F 43.258007 59.343389 7.488139
F 43.267707 59.128089 3.250869
F 41.201607 66.040089 6.730599
F 51.535907 61.850889 0.246023
F 36.766207 58.063789 11.282479
F 43.316907 62.125689 6.901009
F 40.989807 66.032689 4.114079
F 36.468407 55.670989 10.304279
F 45.934807 55.239089 3.859889
F 45.592707 65.693589 3.527619
F 47.216407 61.768289 1.723169
F 45.827307 55.521889 14.606479
F 46.963207 58.830789 1.362809
F 49.132807 66.236689 4.073159
F 40.820307 58.068089 4.073029
F 52.234207 54.343489 13.297679
F 50.024607 58.278889 13.459579
F 41.021007 58.029189 6.792359
F 51.741607 59.536389 8.840439
F 49.983107 58.723789 6.702739
F 43.524607 59.402089 10.402979
F 36.612707 63.213489 3.233499
F 49.477907 63.616089 4.492739
F 49.826607 55.702589 9.653509
F 49.677607 55.983789 6.915439
F 36.629307 57.985689 13.960279
F 36.837607 65.947389 13.849879
F 43.459907 54.407389 13.884179
F 47.431207 54.599789 6.146289
F 36.657607 58.030589 6.755369
F 53.759407 63.229289 1.234169
F 45.757207 62.869789 3.771989
F 43.234507 59.553989 14.871979
F 47.325407 66.845889 1.776259
F 51.965507 66.856889 14.282979
F 47.326207 67.939889 14.805379
F 41.050507 55.642789 2.877569
F 38.670707 54.337889 11.160479
F 38.926407 62.064689 11.064979
F 45.780107 65.972689 13.713979
F 47.797107 59.350889 14.628579
F 38.820807 59.312289 7.730419
F 38.948007 67.336789 7.560639
F 51.769007 62.115489 5.408139
F 47.880607 54.165489 13.562479
F 39.042607 59.257589 10.531479
F 39.299507 67.229989 10.330979
F 43.203207 54.241689 11.148479
F 49.973307 64.383889 10.885979
F 39.102707 53.913989 13.853379
F 38.857107 62.110689 13.854079
F 47.462907 62.356989 5.917419
F 47.840507 54.267389 10.785079
F 40.907607 55.530389 10.252279
F 41.244207 63.447789 10.506979
F 36.465607 55.484389 7.641809
F 45.760007 57.895889 3.475429
F 41.201707 57.962189 14.013679
F 41.451107 66.065889 13.961779
F 45.863407 63.582889 10.219679
F 51.667007 64.260289 13.098279
F 41.322907 57.957889 11.345979
F 41.827007 66.202689 11.244779
F 47.879807 62.000789 14.009979
F 46.946507 54.149189 1.711909
F 52.043807 54.261189 10.348179
F 41.125007 63.350589 7.776019
F 45.720407 58.121189 11.175279
F 43.236207 67.186689 3.135729
F 43.701607 67.424789 7.383479
F 47.558507 59.930089 7.294289
F 52.349407 64.112089 9.248879
F 45.656907 58.320589 6.365829
F 45.414807 55.958489 7.612469
F 43.276907 61.790089 4.140899
F 50.053207 55.670689 14.433079
F 43.549407 62.060189 11.125979
F 51.536407 67.125289 1.204989
F 36.879907 66.072089 11.184479
F 36.840707 55.385789 14.819379
F 51.385407 59.449389 1.520849
F 51.529307 59.600089 4.415149
F 41.015907 55.422389 7.554059
F 38.893407 59.462189 14.636779
F 39.064007 67.090789 14.914379
F 48.854107 66.839089 11.021779
F 50.628707 62.370389 14.733879
F 38.539607 59.254389 0.100203
F 49.568007 55.316789 1.914069
F 38.774607 54.397089 3.890049
F 45.740507 63.564289 14.890379
F 41.061507 55.381389 14.854579
F 41.113307 63.526689 14.752879
F 49.415907 68.489889 8.688939
F 45.773907 66.163389 6.192639
F 51.344707 54.104589 0.243305
F 51.917807 68.835389 7.525929
F 53.237307 66.279989 7.627829
F 38.628907 67.057289 0.565274
F 47.071707 69.569389 1.354199
F 40.977107 55.448489 0.261326
F 51.528807 69.790089 4.891369
F 43.084707 66.852589 0.402969
F 49.335307 57.615889 0.474714
F 36.561507 55.406289 0.250534
F 53.685307 65.807389 0.310622
F 49.458207 65.685189 0.276630
F 53.786707 58.299489 5.144379
F 53.650007 65.859989 4.870039
F 53.657307 55.493889 4.473239
F 53.631807 55.400489 1.504269
F 53.641307 63.383489 3.989769
F 53.593607 57.989489 0.527440
F 51.467207 69.879489 0.305639
F 45.568807 65.449789 -0.076739
F 52.204407 61.798389 21.311779
F 36.837607 65.798789 21.296579
F 43.010107 59.307489 32.293079
F 45.186207 63.301789 32.270779
F 47.702907 54.184489 21.195179
F 49.856707 58.158189 25.951279
F 47.506907 59.370589 29.451779
F 45.324207 65.893189 28.513279
F 36.466607 57.916789 25.841779
F 51.943807 54.225789 25.684179
F 47.814707 59.196989 21.951579
F 45.719807 65.758589 25.799279
F 36.767407 63.325289 22.278279
F 45.242807 55.371589 32.367579
F 52.363507 61.847889 18.555479
F 45.476607 58.172689 25.807579
F 38.842207 53.852889 25.878279
F 39.034007 61.964589 25.833879
F 49.732007 58.109489 28.634179
F 47.660807 62.033089 25.900179
F 38.883507 59.352289 22.113979
F 39.194607 67.152189 22.036179
F 36.433307 55.556489 29.529579
F 36.752307 63.297789 25.066379
F 38.746407 59.409789 24.786779
F 39.026007 67.150089 24.752079
F 51.770807 59.295989 32.046879
F 45.574207 58.108289 18.330179
F 38.516407 54.170889 28.680379
F 38.764007 61.862089 28.549779
F 49.604307 63.171789 32.194679
F 49.794107 63.168089 29.464679
F 40.953107 55.314389 24.974479
F 41.194207 63.157489 24.785179
F 45.488807 55.603589 24.750679
F 38.745307 67.067489 32.050879
F 40.832207 58.030189 28.602679
F 40.982307 65.852489 28.570279
F 49.843107 55.681589 24.743179
F 51.959007 53.989489 28.469079
F 40.897507 58.058289 25.680979
F 41.049107 65.655589 25.744979
F 52.335007 59.348489 17.420479
F 49.793707 65.703089 25.872579
F 41.281507 55.377489 22.301279
F 41.238607 63.300389 22.060879
F 49.902607 65.857289 20.962279
F 50.348007 55.367989 17.077679
F 43.300507 54.130889 25.770679
F 43.295907 61.903889 25.914879
F 45.600607 58.020989 21.018079
F 43.502507 67.085189 22.106879
F 43.333407 59.291489 22.087579
F 43.407807 66.788089 24.858379
F 43.088707 54.357389 28.606379
F 43.142507 61.901889 28.605379
F 36.637507 55.240789 24.970879
F 52.248207 59.344689 24.964079
F 45.888207 65.997389 18.310879
F 51.953707 59.323189 29.317179
F 45.371007 57.980689 28.641679
F 45.496307 63.433889 29.465779
F 38.675607 59.407789 29.591979
F 38.634307 67.219089 29.344779
F 47.518107 61.939589 28.601779
F 40.728607 55.472689 32.163279
F 36.386007 55.517389 32.288779
F 47.341307 59.230089 32.270679
F 47.859707 67.119689 24.836979
F 36.840307 63.408489 17.606079
F 40.787407 55.444889 29.465979
F 40.818407 63.205489 29.604279
F 52.198607 61.874789 25.825579
F 51.977007 67.149089 29.796179
F 43.107207 59.348389 29.492779
F 43.095907 67.179289 29.627479
F 49.798507 65.884289 28.747379
F 52.137407 59.270489 22.192379
F 36.901107 55.497389 17.564479
F 36.421107 63.119189 31.956179
F 48.007707 61.738189 21.027179
F 50.174907 55.445589 21.885079
F 45.543107 55.470289 29.539879
F 49.704807 55.454989 29.380779
F 43.532407 61.865789 21.249679
F 51.926107 67.073489 25.039579
F 36.417807 58.187789 28.567979
F 36.882607 65.962089 18.544279
F 43.498707 67.286289 17.500579
F 52.437007 54.122189 17.933879
F 38.972907 54.202789 18.661079
F 39.082607 62.051189 18.426279
F 45.574507 55.413989 17.446079
F 47.724007 59.466189 24.716679
F 38.859007 59.514489 17.333279
F 39.116207 67.158489 17.536279
F 50.055507 58.055789 21.232579
F 48.072807 67.374189 17.453579
F 38.853307 54.352489 21.372279
F 38.998507 62.099089 21.288879
F 52.338407 53.938889 20.836379
F 52.029107 66.938189 22.169879
F 48.020807 61.967389 18.303179
F 41.317507 63.315089 17.421979
F 40.881207 63.102289 32.263779
F 43.228907 59.502489 24.989079
F 41.101307 57.879089 21.187079
F 41.395407 65.833789 21.287679
F 47.973007 54.401289 18.337379
F 45.745007 63.323689 22.084879
F 38.491907 59.070189 32.299779
F 41.311907 65.944289 18.369779
F 47.756207 54.147189 28.408679
F 47.819807 67.083889 21.992279
F 43.318407 54.083489 18.469679
F 43.064607 67.168889 32.309079
F 43.450807 59.459889 17.528479
F 47.414407 67.175689 29.576379
F 45.610307 55.551189 21.945679
F 43.486907 62.084189 18.451379
F 45.589107 65.809289 21.104279
F 36.833407 58.081189 18.352479
F 45.675407 63.365589 17.621179
F 52.153407 61.777889 28.683879
F 41.160107 58.422989 18.278779
F 47.496107 54.102689 25.679579
F 36.640907 57.908389 21.263279
F 50.300907 63.195789 17.472379
F 36.613307 65.938489 25.633679
F 52.278407 67.200989 17.094879
F 45.492407 63.281489 24.827379
F 47.877107 59.321089 17.442479
F 43.373107 54.225789 21.096679
F 41.150907 55.831689 17.574379
F 36.369007 63.149989 29.046779
F 36.642007 55.423389 22.240479
F 50.145607 57.873689 18.388479
F 49.941207 63.193489 24.882079
F 50.036907 63.208689 22.145379
F 50.080807 65.895789 18.238879
F 49.849407 55.320989 32.113879
F 47.458407 67.224789 32.278579
F 36.509107 65.776189 28.299079
F 51.728807 67.274689 32.536779
F 51.915607 69.582589 28.677379
F 52.013007 69.651389 25.958379
F 43.543107 69.853489 18.376579
F 43.385407 69.621389 21.178479
F 45.269607 65.859289 33.182479
F 40.652707 63.244689 36.839279
F 45.329407 55.485789 47.147479
F 45.253807 63.172789 46.894079
F 36.118807 63.210689 44.177479
F 36.233107 55.499889 44.298879
F 45.024707 57.987889 47.957679
F 44.994707 65.779789 47.836479
F 36.273907 55.333389 36.991079
F 36.228607 55.548789 46.943779
F 45.039807 55.438689 44.349879
F 45.029707 63.113189 44.085379
F 38.405807 54.113489 47.826479
F 38.126307 61.670889 47.705979
F 47.502407 54.061289 48.208079
F 47.308207 61.873489 48.148379
F 38.534507 59.176289 44.032979
F 38.279407 66.821789 44.292579
F 47.383507 59.336089 44.251479
F 47.095307 67.116089 44.176179
F 38.360107 59.100289 46.924279
F 38.457307 67.063089 47.041479
F 47.231207 59.359289 47.015179
F 47.183907 66.996289 46.917779
F 40.585507 55.316889 46.964979
F 40.537707 62.992689 46.899379
F 49.569607 55.476989 47.213879
F 49.344707 63.126689 47.124179
F 40.624407 57.851289 47.999679
F 40.699907 65.644089 47.706279
F 49.375907 58.064889 48.166279
F 49.546707 65.816089 47.987879
F 40.505607 55.345889 44.289979
F 40.746607 63.227789 44.130079
F 49.593707 55.370989 44.596879
F 49.442007 63.184589 44.434279
F 42.943207 54.076889 47.630879
F 43.006607 61.757789 47.713479
F 51.809107 54.256589 48.161979
F 51.603607 62.029789 48.085779
F 42.912707 59.130989 44.293279
F 42.731007 67.044889 44.095779
F 51.841907 59.316389 44.436079
F 51.736807 67.202189 44.484379
F 42.680307 59.046589 46.905879
F 42.850807 67.061089 46.859679
F 51.565007 59.441489 47.181079
F 51.953807 67.050689 47.248779
F 36.196007 57.983889 33.259179
F 36.014407 65.783389 47.686479
F 36.054507 63.288589 39.493179
F 47.387607 61.968289 33.135079
F 45.096907 57.850489 36.041279
F 45.184807 65.825289 35.950179
F 51.749407 62.159289 40.625079
F 38.561007 61.781889 32.935879
F 49.606607 65.813789 33.265079
F 36.168707 63.153589 36.659879
F 36.022707 58.166589 47.816779
F 51.756807 61.885889 33.240279
F 40.728607 58.041389 33.160579
F 49.756507 57.893589 33.091679
F 49.713307 58.033089 40.686079
F 42.733307 54.343189 40.727579
F 38.430307 54.115089 36.023079
F 38.578907 61.919489 35.754179
F 47.347607 54.167389 36.135879
F 47.385907 61.833389 35.908079
F 42.846007 59.405189 39.728179
F 42.827007 54.298489 43.457679
F 40.561007 57.906589 35.876779
F 40.904207 65.810789 35.941079
F 49.528907 57.868789 36.009979
F 49.487007 65.799089 36.014479
F 40.445507 55.411189 37.071479
F 36.094407 65.729689 43.426679
F 49.578707 63.225689 36.745579
F 49.407007 65.677489 40.758779
F 51.739207 54.219589 40.785979
F 40.575707 65.828589 40.461379
F 43.005007 62.005989 40.512379
F 51.711807 61.888489 43.524379
F 49.694707 55.252089 37.012079
F 51.517607 67.144389 39.818779
F 42.653007 54.136189 36.179079
F 42.940607 61.879389 35.965279
F 51.912207 53.925989 36.018679
F 51.754507 61.750289 35.898379
F 43.053807 67.109589 37.021779
F 51.746407 59.425189 39.758879
F 44.951007 55.457489 39.760679
F 45.136507 63.059389 39.538479
F 42.858707 61.683989 43.282379
F 51.775107 54.121489 43.524779
F 45.326507 57.975189 43.374679
F 45.063307 65.693589 43.239179
F 42.870407 67.227689 39.769579
F 51.687707 59.200689 37.095679
F 45.080307 58.036389 40.642579
F 45.026207 65.775389 40.537679
F 42.819107 59.089489 36.949879
F 51.534507 67.323689 37.017679
F 45.020807 55.291589 36.965779
F 45.193207 63.198489 36.812379
F 38.394307 54.065789 40.645779
F 38.302307 62.167089 40.535179
F 47.257307 54.220889 40.782879
F 47.367707 61.987089 40.619079
F 38.273507 59.369889 36.674279
F 38.580607 66.996889 36.827279
F 47.306407 59.340189 36.888379
F 47.315507 67.166789 37.023979
F 38.490707 59.436889 39.492979
F 38.271307 67.011689 39.407079
F 47.324307 59.231689 39.686479
F 47.204907 67.016389 39.666079
F 38.367607 54.088889 43.384979
F 38.411707 61.916689 43.357279
F 47.223507 54.219089 43.428079
F 47.262107 61.953789 43.452779
F 40.463107 55.555389 39.721079
F 40.670307 63.143689 39.664479
F 49.582207 55.568689 39.793279
F 49.457607 63.359989 39.654879
F 40.688507 57.858089 43.283679
F 40.472507 65.636289 43.039879
F 49.640607 57.850789 43.528079
F 49.557907 65.808389 43.488079
F 40.636907 58.052389 40.612379
F 36.430107 65.795789 35.611979
F 47.152707 69.577389 43.231779
F 36.195807 57.957389 43.154779
F 36.099607 57.786089 35.980079
F 43.074907 61.844189 33.339779
F 35.977307 63.064889 46.885379
F 51.980007 54.068389 33.295479
F 36.508907 65.734689 32.874679
F 36.122507 65.809789 40.585279
F 38.573507 54.188089 33.250679
F 36.244707 55.251989 39.652379
F 36.208907 57.899189 40.352479
F 45.230707 57.957289 33.305379
F 47.640207 53.961689 33.240979
F 40.896807 65.804589 33.062479
F 51.729907 69.619189 43.569879
F 42.630907 69.642589 43.390479
F 42.900307 54.262789 33.209579
F 51.652007 69.714189 40.868579
F 42.703307 69.586289 47.808879
F 38.264207 69.508489 43.220979
F 38.279007 69.652189 47.774479
F 43.073407 69.749189 33.038479
F 42.781507 69.769889 40.626779
F 51.648207 69.850889 36.138979
F 47.134407 69.623389 40.628579
F 40.716707 65.609289 65.234779
F 51.449007 67.028089 62.132479
F 45.153607 58.154489 50.771279
F 45.029707 65.701089 50.530779
F 38.359907 54.256389 50.543779
F 38.340007 61.896089 50.350779
F 47.243507 54.090289 50.835579
F 47.110507 61.893889 50.958379
F 40.511707 57.841789 50.662079
F 40.596807 65.630389 50.342479
F 49.535907 58.009889 50.837379
F 49.365807 65.534689 50.768779
F 42.921207 54.059789 50.365079
F 42.804607 61.840689 50.605479
F 51.822607 54.115089 50.886079
F 51.536107 61.990689 50.838179
F 36.200207 55.515789 51.283579
F 36.050607 55.514689 54.013679
F 44.884907 55.122689 54.379879
F 45.137007 63.207089 54.371179
F 45.632307 55.067589 65.082379
F 38.676707 61.809489 65.105979
F 44.975707 57.945189 57.837379
F 44.804307 65.784089 58.086579
F 42.731907 61.912089 62.665679
F 36.184107 62.890989 61.306879
F 44.994607 57.682389 55.117979
F 44.854807 65.707489 55.355679
F 36.221707 63.138489 58.591279
F 38.669807 54.134489 65.045579
F 44.922707 55.382189 51.613279
F 45.025007 63.238989 51.536579
F 38.490207 54.320689 54.873379
F 38.405807 61.921589 55.094879
F 47.123107 54.052589 55.505179
F 47.196407 61.725889 55.321079
F 38.333707 59.243889 51.439079
F 38.392207 67.085589 51.369679
F 47.278407 59.238689 51.735179
F 47.121607 66.843989 51.825479
F 38.214807 59.473489 54.104579
F 38.268007 67.076589 54.048479
F 47.170607 59.172889 54.450279
F 47.076907 66.921689 54.423779
F 38.468907 54.076789 57.663679
F 38.485207 61.981789 57.841079
F 47.147607 54.189389 58.205579
F 47.337307 61.801089 58.182479
F 40.683007 55.544289 54.110979
F 40.599807 63.093389 54.126979
F 49.354207 55.338689 54.646679
F 49.321207 63.065689 54.490779
F 40.623607 58.024689 57.805179
F 40.725507 65.840689 57.909579
F 49.186607 58.208489 58.300379
F 49.276807 65.816989 58.155979
F 40.365007 58.135689 54.980379
F 40.430007 65.613289 55.132479
F 49.509607 57.982989 55.380479
F 49.329107 65.627289 55.269779
F 40.763507 55.217089 51.420379
F 40.543407 63.138189 51.354079
F 49.551307 55.353889 51.723479
F 49.305307 63.087789 51.793379
F 42.582107 53.885189 55.237579
F 42.826707 61.909189 55.059479
F 51.686107 54.099289 55.659979
F 51.532107 61.879789 55.467479
F 42.740407 59.216989 51.460879
F 42.722507 66.890989 51.440479
F 51.676507 59.471189 51.742379
F 51.598607 66.903189 51.679179
F 42.862007 59.216889 54.301279
F 42.606007 66.828289 54.121879
F 51.641307 59.289889 54.552179
F 51.587807 66.865589 54.382479
F 42.608507 53.918589 57.888479
F 42.954807 61.995089 57.685079
F 51.663507 54.336889 58.561479
F 51.596607 61.873189 58.262279
F 36.299907 55.289489 61.308879
F 38.547407 69.605089 65.066679
F 44.801207 55.439589 61.362779
F 44.972207 63.294689 61.825779
F 46.893207 54.388289 62.629079
F 36.173807 63.234789 53.939679
F 45.185307 57.850289 62.456779
F 44.879507 65.786989 62.867579
F 45.684007 62.736089 65.325479
F 36.310407 55.402589 58.485879
F 44.823507 55.375389 58.654379
F 45.035907 63.065389 58.966079
F 38.517307 53.985989 62.350079
F 38.423807 61.734889 62.344779
F 36.198207 58.062789 57.645379
F 47.015607 62.060589 62.919779
F 38.411407 59.324289 58.557279
F 38.357107 67.107089 58.607579
F 46.935207 59.441689 59.148279
F 47.057407 67.027289 59.212979
F 38.378407 59.036489 61.268879
F 38.315007 66.812689 61.299379
F 47.328507 59.513789 61.951879
F 36.525007 57.899589 64.899379
F 45.186907 57.844289 65.156079
F 36.419507 65.725689 65.240179
F 40.650907 55.260889 61.453379
F 40.695707 63.104589 61.608879
F 49.269107 55.461889 61.800279
F 51.490007 61.804189 63.146179
F 38.315407 69.667689 50.563379
F 47.138107 67.118989 62.046579
F 40.615907 57.895989 62.231979
F 40.519607 65.629889 62.593879
F 49.242107 57.875489 63.291779
F 36.237007 57.831289 62.230879
F 40.458907 55.296189 58.702079
F 40.796407 63.285989 58.897179
F 49.323907 55.615289 59.114379
F 49.334307 63.205489 59.157379
F 42.824207 54.018689 62.229779
F 49.289407 65.697789 63.032979
F 51.385907 54.289289 63.001679
F 36.072407 65.638189 54.942679
F 42.729807 59.430689 58.668479
F 42.732607 67.315889 58.869479
F 51.527707 59.369589 59.348479
F 51.500207 66.948189 59.418679
F 42.925207 59.468389 61.452179
F 42.747207 67.020189 61.546579
F 51.432007 59.228189 62.205979
F 49.336407 63.230989 62.086379
F 36.108707 58.084989 50.528279
F 53.722107 55.595789 62.307479
F 36.142307 63.122089 51.246779
F 53.738707 58.129989 55.700379
F 43.120807 61.775989 65.319879
F 40.831207 58.045489 64.892879
F 43.152707 54.054989 64.825179
F 36.100207 57.952989 54.918679
F 36.257207 65.629189 57.634979
F 38.287407 69.685089 57.847179
F 36.150107 65.494689 62.476879
F 53.687007 63.189289 62.086179
F 36.186807 65.899589 50.413479
F 53.667107 65.714989 63.188579
F 42.540707 69.459489 62.256879
F 53.805507 58.034389 58.536779
F 53.803207 65.657889 55.626879
F 53.751307 65.866389 58.348579
F 42.660607 69.747789 57.836179
F 47.168807 69.505489 55.513879
F 42.793907 69.558489 50.489779
F 62.573807 1.304719 3.919939
F 62.429307 9.175669 3.832459
F 57.754807 8.838499 8.513319
F 66.674807 16.610189 3.866699
F 60.145007 7.749469 0.284604
F 71.725507 9.019869 3.715059
F 62.539407 3.856229 7.445419
F 62.369607 11.585689 7.699269
F 69.430107 5.379169 11.111079
F 60.289607 0.050325 0.427354
F 62.527807 3.925939 4.738769
F 62.242007 11.701389 4.965869
F 69.031007 15.628189 14.454479
F 62.203607 11.713289 0.184182
F 60.059107 13.055589 0.986550
F 57.564307 11.591289 12.198879
F 55.300807 12.666389 8.893159
F 57.434407 16.695989 8.626029
F 66.740907 16.903389 15.454279
F 55.356407 15.365289 5.108149
F 57.939207 8.653429 16.252979
F 59.685107 15.380589 14.941879
F 71.621507 8.953009 8.344989
F 64.723407 7.821089 4.698989
F 64.448907 15.370189 4.811489
F 69.277207 5.207009 8.332879
F 55.113207 12.758589 11.655179
F 62.542307 1.453739 8.494919
F 69.248007 7.880379 14.770379
F 71.147707 16.701989 11.233479
F 64.566407 7.841029 0.148961
F 60.032807 15.678489 0.126251
F 64.684007 5.190679 3.688779
F 64.444607 12.675189 3.780769
F 58.000307 3.590749 0.422834
F 57.538807 11.375289 7.560679
F 57.722307 16.518089 1.272369
F 64.804607 7.948779 7.447189
F 64.413707 15.676589 7.631019
F 69.140307 12.724289 1.249869
F 62.725007 1.345639 15.605379
F 57.471507 8.968799 3.930669
F 57.134407 16.747689 11.300479
F 67.054207 1.283069 3.803659
F 67.072507 9.093949 3.840609
F 56.076507 4.563419 11.443979
F 62.611107 1.096129 1.179389
F 57.999707 1.169369 1.392339
F 67.071307 3.835309 7.322759
F 66.800007 11.806389 7.320419
F 57.706107 3.913319 4.796549
F 57.780407 11.527589 4.930119
F 67.053107 3.978599 4.501079
F 67.020007 11.743189 4.588259
F 55.593607 7.729439 0.163686
F 66.755507 11.726489 0.261838
F 64.500707 13.127989 1.057709
F 58.341507 2.376579 15.644379
F 55.549907 15.236489 0.117566
F 55.085807 15.344989 7.870389
F 60.080407 7.984819 4.540739
F 59.794107 15.517289 5.008899
F 59.756507 12.882789 11.218379
F 69.290207 7.715069 4.487809
F 69.099507 15.746889 4.851809
F 57.358807 16.712089 16.016079
F 53.828607 1.433859 3.959939
F 55.824007 1.551999 15.007479
F 60.221907 4.912639 11.089679
F 62.292707 9.159609 1.187079
F 60.097407 5.241089 3.809369
F 59.939607 12.828189 3.887799
F 69.480407 5.219859 3.736229
F 69.263307 13.098989 3.854869
F 60.147607 7.821169 7.448409
F 64.708607 5.180519 1.001097
F 58.262107 1.540179 8.676919
F 69.219007 7.826849 7.328139
F 69.049707 15.567089 7.621349
F 69.134107 7.841359 0.239544
F 62.489207 1.475619 11.203079
F 62.312407 9.080789 11.360179
F 64.450207 12.857089 15.615279
F 66.794807 9.093459 1.145929
F 54.505707 2.850179 13.003279
F 55.605507 12.819489 1.306989
F 62.567607 3.942029 14.636579
F 62.020907 11.636589 14.981779
F 55.991507 7.198999 12.420279
F 60.356607 0.161725 7.493039
F 62.643207 3.946869 11.948879
F 62.057707 11.640589 12.214079
F 57.945907 3.990729 7.539319
F 69.412107 12.900189 8.211499
F 71.532207 11.804889 0.221153
F 62.374907 8.937349 8.472629
F 68.936807 12.759889 10.880679
F 59.592007 12.806689 16.054379
F 55.342907 7.835819 5.085429
F 67.025507 16.816889 1.130129
F 61.957907 16.752789 8.606149
F 69.324807 5.159849 1.077319
F 71.100507 16.827089 1.282879
F 64.704507 7.875539 11.872279
F 64.166007 15.439989 12.114579
F 55.592207 12.799889 4.320159
F 54.786107 15.561089 12.339479
F 55.538707 5.200699 4.121909
F 64.903107 5.200369 8.325009
F 64.613407 12.969689 8.453539
F 62.103207 16.991289 4.062879
F 67.243707 1.282769 1.085259
F 64.805507 5.228789 10.990379
F 64.423007 12.750689 11.203379
F 71.315807 16.527189 15.623379
F 60.071407 7.581469 14.940779
F 57.578307 11.064089 14.976979
F 64.674407 7.773959 14.738879
F 64.260007 15.460389 14.698879
F 55.633307 4.991589 8.780089
F 62.087307 16.745189 15.761979
F 57.767507 8.949639 11.268679
F 55.386207 7.560269 7.936899
F 66.965307 1.357999 11.122779
F 66.911407 8.984599 11.075379
F 66.997407 9.113669 15.518579
F 71.762107 3.863869 14.790479
F 66.543907 16.662589 11.227679
F 67.148707 3.985699 14.759479
F 66.774207 11.732289 14.716079
F 58.438307 2.780509 11.132179
F 59.659507 15.400989 7.644759
F 67.292407 4.095369 12.063479
F 66.754607 11.614489 12.055479
F 59.475507 15.455289 12.242579
F 60.354207 5.222469 8.297439
F 59.822407 12.831689 8.472849
F 67.024007 1.258149 8.410109
F 66.976607 9.184439 8.266039
F 68.866107 15.307189 11.809879
F 60.074207 7.381369 12.107579
F 64.719307 5.236359 15.505879
F 69.014807 13.129489 15.371079
F 69.218307 7.969049 12.069279
F 60.083807 4.851709 15.681279
F 55.946207 0.071125 7.844599
F 54.707507 16.181989 15.053379
F 61.680807 16.540889 11.191279
F 57.806307 8.857079 1.109959
F 62.228807 8.919679 15.781479
F 60.299307 5.107679 1.097829
F 69.486707 5.219819 15.759779
F 67.126107 1.414709 15.658779
F 54.739107 10.455989 15.367179
F 58.056607 1.208519 4.092899
F 55.837107 5.203649 1.355319
F 55.551707 7.713609 15.291279
F 62.200507 16.847089 1.253279
F 69.044107 15.237989 0.067754
F 67.046907 3.825919 0.291253
F 64.593307 15.793189 0.476476
F 57.500007 16.687389 4.041139
F 71.393307 9.085319 1.043975
F 66.731807 16.763789 8.486089
F 71.548807 11.601889 7.395689
F 71.301907 11.784989 4.680929
F 71.361707 11.796589 11.825879
F 71.302907 16.858989 4.150909
F 60.192207 0.490896 14.814779
F 64.805807 0.231266 4.808429
F 71.532407 16.761789 8.473419
F 62.581307 3.837799 0.191600
F 59.996507 0.407265 12.170479
F 60.398007 -0.090699 4.764819
F 71.346807 11.759589 14.562679
F 57.862107 11.497689 0.181250
F 71.612407 4.021239 12.121679
F 71.652007 3.851219 4.702559
F 53.227207 11.221889 13.035279
F 69.344507 0.123755 11.934679
F 64.865607 0.170969 12.061679
F 64.868907 -0.021193 14.794679
F 69.473007 0.060637 14.847479
F 64.651207 -0.040595 7.629839
F 55.937407 -0.124521 0.407366
F 69.437807 0.159709 0.103013
F 69.217607 0.207312 7.435959
F 64.924207 0.134425 0.036196
F 54.630107 3.912909 21.334179
F 62.758807 8.905089 25.614579
F 62.823407 4.090329 26.315879
F 60.215807 12.867389 22.859879
F 57.641407 12.260789 26.255779
F 54.226507 1.424989 29.883379
F 60.694307 5.268779 30.023379
F 62.876707 11.742889 29.399879
F 71.507107 16.880389 22.833679
F 60.536507 0.118375 21.824479
F 62.905607 3.905139 29.190579
F 62.677907 11.548989 26.638279
F 60.195907 8.031399 22.089379
F 58.455707 11.643589 29.050879
F 66.936807 16.835489 22.668879
F 62.499707 9.054709 22.818779
F 61.841607 16.603289 18.490979
F 55.194807 3.906569 18.603079
F 62.938407 1.513139 30.279979
F 54.438907 16.532389 23.484379
F 59.585107 15.448489 22.076279
F 58.345007 1.586399 18.231079
F 60.252907 7.931269 19.386079
F 64.839307 7.582349 26.602479
F 64.639407 15.595389 26.377679
F 69.248107 15.575389 21.892179
F 69.331207 0.069761 19.091179
F 62.735707 1.531139 18.482579
F 64.640107 5.227669 22.630379
F 64.662707 12.980789 22.792779
F 67.399707 1.342619 25.437579
F 56.673007 5.213649 24.831879
F 65.093007 5.190829 25.478879
F 64.789707 12.981489 25.644179
F 60.614007 12.982989 30.283679
F 58.287307 1.694489 22.538079
F 69.188407 7.801199 21.911779
F 64.897907 7.431709 29.228279
F 64.763707 15.590089 29.192479
F 54.111407 16.199189 18.919479
F 62.562407 1.552849 22.814779
F 56.453407 9.808679 20.963179
F 57.341307 16.437989 23.571779
F 58.603007 3.801849 29.094079
F 67.156107 8.965439 25.646779
F 59.645807 12.224189 18.744179
F 54.056507 5.712269 16.560979
F 56.352107 5.125199 32.511579
F 67.140207 3.963629 29.294879
F 67.250307 11.517589 29.127779
F 56.339507 5.031189 29.868779
F 57.351107 4.320329 22.100779
F 67.174607 4.072209 26.547379
F 66.931907 11.641389 26.432679
F 54.179207 3.891559 28.712479
F 58.412507 9.828209 18.733079
F 58.462707 9.579549 25.317579
F 67.172407 1.437369 22.731579
F 66.917207 9.111069 22.807279
F 60.549107 0.190707 19.211379
F 60.454407 8.033099 26.517679
F 62.278907 16.760289 25.449579
F 58.427907 3.761409 26.366779
F 69.412907 7.586029 26.559379
F 69.362207 15.460189 26.537879
F 54.616107 8.941539 24.976579
F 59.916907 5.419859 22.902679
F 56.438507 7.593729 28.795479
F 69.095307 5.299289 22.858279
F 69.407907 12.943689 22.884279
F 54.135307 1.266849 24.971579
F 60.650007 15.449889 29.293079
F 69.499507 5.119789 25.529179
F 69.260807 12.853389 25.605279
F 60.565307 7.847929 29.219079
F 54.010007 9.846389 22.278679
F 69.219607 12.847689 18.178679
F 69.411507 7.761559 29.206679
F 69.542407 15.359489 29.274179
F 56.695007 7.595869 26.002679
F 54.428107 11.604589 28.941279
F 62.786707 8.925909 30.256679
F 56.426207 13.166689 29.880979
F 62.635007 17.066989 30.246779
F 58.438307 1.293159 25.286579
F 54.037407 8.895119 32.546379
F 54.840807 11.535189 26.158979
F 54.355407 1.416189 17.446279
F 65.031707 5.059639 30.443979
F 65.066207 12.955489 30.141579
F 57.998907 4.057139 19.430479
F 66.783107 16.874189 18.374479
F 58.460407 9.258519 32.800679
F 67.311507 1.357769 30.368779
F 66.934707 9.044939 30.121879
F 54.093407 16.918289 32.324579
F 67.187707 16.632089 25.511679
F 54.223707 1.213799 22.137279
F 69.208007 5.191319 30.151479
F 69.477107 12.805189 30.240879
F 66.974807 11.714289 21.994179
F 62.496207 8.979429 18.468979
F 65.099607 0.031204 26.446979
F 69.269007 8.032849 19.289579
F 69.091507 15.452489 19.218579
F 60.250107 5.471879 18.382679
F 71.532507 16.661189 18.299179
F 62.637007 11.708789 21.905979
F 67.017507 4.044469 22.015779
F 65.180307 5.030369 33.121679
F 62.420407 4.078439 19.348679
F 62.424007 11.580789 19.226679
F 60.467107 5.251439 25.610879
F 66.967907 11.710889 19.265279
F 62.691007 1.440279 25.738979
F 59.419007 15.212089 19.432679
F 69.342107 5.423859 18.473979
F 64.915507 7.738659 19.081879
F 64.411407 15.674189 19.010479
F 54.521207 17.043589 29.465179
F 58.510107 1.250209 30.150079
F 56.616007 15.625589 28.619379
F 64.718307 5.231049 18.324779
F 64.550107 13.019489 18.283379
F 58.333607 9.104849 30.053779
F 57.043307 16.624889 18.604879
F 67.198307 16.728689 29.911379
F 64.621507 7.753259 21.734579
F 64.529507 15.658589 21.770279
F 58.489507 16.858589 32.574579
F 66.975807 4.062549 19.249979
F 58.623407 10.272389 22.560879
F 60.407607 12.741489 25.593479
F 66.992707 1.446369 18.291379
F 67.014107 9.205659 18.305879
F 62.046707 16.707789 22.713379
F 62.205407 4.112419 21.983679
F 60.447407 15.229389 26.549079
F 64.920507 0.155015 19.365479
F 54.559107 3.710229 26.050279
F 64.919807 0.242073 22.089779
F 57.621107 15.114089 26.092679
F 54.178907 8.845629 29.881079
F 71.685307 9.187539 18.268579
F 58.558507 17.080689 29.955279
F 60.670407 0.054186 26.500079
F 56.277607 12.975489 32.590179
F 69.549607 0.175176 26.518379
F 71.458107 11.698789 19.058279
F 56.427407 -0.086521 21.468879
F 71.568707 16.842189 25.522979
F 71.586607 11.625189 21.851279
F 71.700907 11.741589 29.183379
F 71.565207 9.089259 25.552979
F 69.451907 0.183283 21.830879
F 71.448807 1.525619 18.328679
F 71.413707 9.086829 22.907579
F 71.815507 3.812109 26.433679
F 69.554807 13.073189 33.006679
F 58.296507 1.376469 32.920179
F 60.811307 5.249619 32.853379
F 54.176507 1.172679 32.605979
F 62.943507 1.318349 47.513179
F 62.877207 9.205909 47.509079
F 54.002807 11.574589 36.147779
F 53.875607 11.824189 43.627379
F 53.938507 3.904039 36.278779
F 67.225007 8.969989 40.329479
F 60.513607 7.762389 33.987579
F 56.193607 -0.218058 33.806679
F 56.243407 15.662289 33.248379
F 56.237907 7.731109 33.670979
F 62.670907 1.391229 44.819779
F 62.828807 9.035889 44.685879
F 69.176007 7.920919 33.907179
F 54.057107 11.594789 33.425579
F 58.230407 11.454489 48.149179
F 67.412207 11.650389 33.954479
F 53.961107 9.216689 47.422279
F 56.309007 15.514589 48.318079
F 67.269007 16.720289 47.679479
F 64.995107 7.674879 33.636079
F 67.427607 3.807569 34.022979
F 58.426207 9.017489 40.168579
F 55.911907 5.290169 44.702279
F 56.128607 13.092489 44.475579
F 64.989807 5.203099 45.043279
F 65.112507 12.549189 44.635179
F 55.815707 5.195689 47.346179
F 56.058707 13.063789 47.274779
F 64.930807 5.344299 47.761179
F 64.892107 12.991189 47.360579
F 58.283507 1.420659 47.322879
F 58.244607 8.861939 47.338579
F 53.897507 1.404029 37.103279
F 67.241607 1.236359 47.554679
F 67.337107 9.075969 47.490479
F 65.130107 -0.029109 41.556179
F 58.149507 3.968619 48.411579
F 69.427207 7.726899 48.568579
F 58.534107 4.041679 33.629479
F 58.475107 16.857789 39.902979
F 58.284607 1.487009 44.644279
F 58.408807 9.018939 44.646379
F 69.427507 7.881609 41.227479
F 65.143207 15.377389 33.700079
F 67.336207 9.042989 44.794579
F 69.688307 5.301469 40.334379
F 54.102007 16.830489 37.121779
F 67.199307 16.733189 37.715379
F 69.550207 15.522689 43.879779
F 67.502507 16.818489 40.455879
F 53.797707 9.078339 39.977579
F 54.056607 16.762689 39.834179
F 60.421807 5.103029 44.816279
F 60.552107 12.813489 44.692179
F 69.502407 5.140779 44.873779
F 69.596707 12.908989 44.864779
F 60.299907 5.321509 47.546879
F 60.546507 12.929089 47.390179
F 69.438607 5.080179 47.554379
F 69.406107 12.739089 47.647579
F 65.231407 15.662589 41.276779
F 60.440607 0.133184 43.724779
F 60.601307 12.963589 37.476779
F 69.654807 15.346489 40.913079
F 58.504307 1.320979 39.884779
F 54.044007 3.985069 33.475479
F 62.863207 3.769459 36.663279
F 62.920507 11.740189 36.732079
F 62.812307 11.749989 48.524079
F 64.974107 7.839749 41.172179
F 56.287207 15.473089 40.729479
F 58.555707 11.646089 33.691679
F 65.014307 7.778559 43.908079
F 58.213807 3.825599 40.930879
F 56.169507 5.086479 37.305879
F 62.911207 3.867319 33.854679
F 60.758307 13.076289 40.272279
F 56.093207 7.600719 40.946579
F 62.758707 16.888389 37.392279
F 69.420807 7.804399 43.879379
F 69.480007 15.404789 48.589479
F 67.256007 8.847299 37.551079
F 67.451507 11.570889 41.109079
F 65.183407 13.135889 40.208379
F 56.059907 7.697699 36.356079
F 56.161807 15.432589 35.988279
F 58.578607 11.638589 41.128279
F 64.818807 7.638889 36.529479
F 65.036007 15.471289 36.427879
F 60.702607 15.435089 43.853479
F 67.541207 11.639689 43.782879
F 58.269707 1.494599 37.275179
F 67.296607 1.550479 44.905079
F 65.086107 5.169239 40.309179
F 58.220407 9.101759 37.495179
F 67.469907 1.198959 40.595879
F 58.514507 4.048899 36.413079
F 58.480007 11.610089 36.458979
F 67.292607 3.862869 36.818579
F 67.229907 11.351089 36.630079
F 69.490607 15.658189 33.834279
F 67.329707 16.696689 44.944279
F 65.284307 12.994489 37.482079
F 58.425207 16.862489 44.697779
F 65.040307 5.130219 37.555079
F 56.110207 12.914989 37.146079
F 60.761307 7.604089 43.702279
F 56.098207 5.106129 40.050479
F 56.334907 15.668389 43.530879
F 65.122807 15.256389 44.025279
F 60.757307 15.619889 41.065779
F 58.271107 16.876389 37.144979
F 58.284407 11.640689 43.806979
F 60.702207 7.820879 40.982779
F 60.536707 7.889929 36.654979
F 60.519807 15.622289 36.316879
F 69.481307 12.956289 39.916579
F 69.573107 7.822649 36.550779
F 69.393107 15.504689 36.717779
F 67.242007 4.084969 43.982179
F 62.985407 1.164749 40.527279
F 62.788807 9.104829 39.997279
F 56.387407 12.757589 39.963979
F 58.163007 4.038529 43.663179
F 67.401007 1.297199 37.805479
F 67.294407 4.016679 41.281379
F 62.817407 3.881189 43.850979
F 62.779407 11.523789 43.790979
F 69.422907 12.871189 37.176979
F 60.617007 5.253449 37.400879
F 62.796407 3.837699 41.129879
F 62.921907 11.588489 40.996679
F 69.379707 5.194229 37.668079
F 60.523407 5.268879 40.056479
F 62.773407 1.141619 37.818879
F 62.768707 9.114529 37.480579
F 56.068107 7.881959 43.623979
F 62.665307 3.967499 48.238679
F 60.584007 15.610389 33.754679
F 65.123907 7.964929 48.427279
F 60.610407 7.822459 48.242779
F 64.912207 15.442489 48.452879
F 60.536807 15.437289 48.382779
F 67.021607 11.596989 48.498279
F 62.658107 16.785789 47.642779
F 58.418607 16.994589 47.360179
F 67.101407 3.802729 48.519279
F 62.772407 11.686889 33.829779
F 56.070807 7.747909 48.400079
F 53.973807 16.877989 44.545679
F 53.797107 1.423409 39.923579
F 62.846107 16.718889 44.792979
F 62.987007 16.832989 40.207179
F 53.620807 3.981929 48.215379
F 53.829907 3.953489 40.965379
F 62.771307 9.095629 33.013079
F 71.780607 11.642689 36.618579
F 60.494107 -0.086172 36.625579
F 54.038807 11.680189 40.981079
F 53.961207 1.400449 47.397979
F 71.876307 3.989169 44.002879
F 53.962707 9.123369 37.128079
F 53.714907 3.933199 43.604979
F 53.942407 16.742789 47.272479
F 53.834107 1.389029 44.574079
F 71.829707 1.381849 47.480579
F 71.914607 3.900209 41.231579
F 69.384407 5.324209 32.885479
F 53.817907 11.746089 48.300679
F 67.283907 1.367709 33.116479
F 65.071407 0.076177 44.350179
F 71.796307 9.220919 37.546579
F 69.443207 0.040511 34.040079
F 71.857307 11.607289 48.652879
F 60.547707 0.088548 33.832179
F 56.129607 -0.039984 48.334679
F 56.213107 0.097011 43.608179
F 71.791307 1.411799 37.625079
F 71.924507 1.338099 40.310779
F 60.621507 -0.000854 41.070779
F 64.938407 -0.028786 34.033479
F 69.460607 -0.099378 48.336479
F 69.637107 -0.124121 41.197279
F 56.068007 0.305979 40.963079
F 65.125907 -0.093455 48.352379
F 69.543407 0.077774 43.859179
F 67.266707 16.864789 32.725079
F 60.681607 13.153189 32.879679
F 62.729507 1.315729 33.027779
F 63.005407 16.722489 32.946379
F 67.063307 9.244679 32.788379
F 65.123307 12.832289 32.823679
F 62.448507 3.897129 51.205679
F 62.522407 11.896389 51.256779
F 53.522107 8.921899 62.184079
F 53.830007 16.763389 62.109079
F 56.155107 7.686279 51.177279
F 56.351807 15.302289 51.036479
F 69.394807 -0.110958 63.010579
F 65.078007 7.810689 51.088479
F 65.076607 15.464289 51.189879
F 69.075007 13.033189 61.942379
F 58.312807 3.866509 51.277979
F 58.050007 11.517289 50.947579
F 67.006007 3.822249 51.250479
F 67.069307 11.553889 51.264079
F 60.508007 7.925529 50.954979
F 60.395407 15.543389 51.166079
F 69.136607 5.088469 62.012779
F 69.490807 7.563429 51.196379
F 69.564307 15.472989 51.372879
F 57.989007 16.805989 59.527079
F 62.488007 1.216989 54.976979
F 62.826007 9.081749 54.700079
F 66.882907 16.874389 62.314579
F 71.590207 11.570489 55.765779
F 58.201107 16.880589 52.092479
F 53.729307 3.850479 50.996479
F 62.659707 3.816229 58.612279
F 62.501107 11.576289 58.434879
F 58.093607 11.573789 63.048979
F 62.515407 16.822889 62.388479
F 62.512607 3.773269 55.833179
F 62.497907 11.648289 55.707979
F 58.166707 3.766209 63.231179
F 58.044607 8.866009 62.150179
F 62.688407 1.167529 52.205379
F 62.837407 9.146429 51.869579
F 62.596307 16.756889 55.094279
F 66.874207 11.751889 63.119179
F 71.556907 1.558149 59.457479
F 58.184807 16.745489 62.232279
F 56.103907 7.716089 55.510479
F 56.028907 15.569089 55.692679
F 67.273607 9.135639 62.054579
F 64.990607 7.733609 55.577879
F 64.898707 15.586489 55.912079
F 60.200407 12.944489 62.192679
F 56.044807 5.060399 52.024779
F 55.921107 12.793089 51.980079
F 64.751107 5.167729 52.151179
F 64.941507 12.993089 52.203079
F 56.054707 5.203959 54.982779
F 55.897207 12.998989 54.750479
F 64.748107 4.975879 54.895679
F 64.802407 12.989589 54.847279
F 56.059007 7.669829 58.293079
F 55.899207 15.232689 58.384179
F 58.317707 1.262699 62.178579
F 64.885307 7.744209 58.384479
F 64.789607 15.683289 58.637779
F 60.312507 5.094729 62.122679
F 58.207107 1.201039 54.766979
F 58.270107 8.984539 54.579979
F 67.055307 9.161879 59.215779
F 67.050707 1.186589 55.017379
F 67.313407 9.090989 54.869579
F 67.014207 1.120589 62.043079
F 58.222207 3.773699 58.515079
F 58.098207 11.507989 58.286879
F 67.103407 3.859409 58.585679
F 66.895807 11.607889 58.253879
F 58.090707 3.753629 55.758479
F 58.086907 11.547089 55.545979
F 67.024307 3.726799 55.846679
F 66.959607 11.728889 55.638279
F 58.387407 1.342159 52.043679
F 58.235707 9.006359 51.793379
F 67.158007 16.747389 52.272479
F 67.054907 1.405429 52.209879
F 67.298907 9.010259 52.056379
F 66.961207 3.698779 63.162279
F 60.496307 7.842969 55.687479
F 60.348907 15.677589 55.840779
F 69.187007 13.114289 59.206179
F 69.309207 7.714489 55.866979
F 69.329607 15.620289 55.777979
F 67.088407 16.809089 54.998979
F 60.276007 5.272459 52.252179
F 60.189207 12.975489 52.008479
F 69.215507 5.026019 52.229779
F 69.421407 12.746389 52.163779
F 60.262207 5.089169 54.961779
F 60.281107 13.098589 54.757379
F 69.157607 4.987289 54.952979
F 69.325007 13.007689 54.979779
F 60.598107 7.723829 58.530379
F 60.323107 15.478589 58.595579
F 69.563507 5.298429 59.278379
F 69.338207 7.920339 58.532179
F 69.442707 15.763789 58.618779
F 55.953007 15.473889 62.987279
F 62.510807 1.242559 62.257879
F 62.608207 8.974449 62.068179
F 58.158407 17.018689 54.932079
F 62.768507 16.718289 52.255079
F 62.555607 16.896989 59.602879
F 69.430407 7.722209 63.077279
F 62.516007 3.889939 63.072779
F 62.420907 11.541489 63.047879
F 60.373107 15.470889 63.168279
F 60.455907 5.144349 59.416679
F 62.470107 1.369799 59.519579
F 62.873507 9.045589 59.359379
F 58.217307 1.273129 59.533579
F 67.074707 16.849089 59.668379
F 69.063907 15.657489 62.969479
F 67.104707 1.233839 59.410879
F 55.780507 7.710289 63.046779
F 58.276107 9.195859 59.453479
F 60.419807 7.683799 63.139479
F 64.978607 7.706709 63.028879
F 64.627907 15.423389 63.283579
F 60.196207 12.958389 59.293779
F 55.860607 5.119209 59.400579
F 55.898507 12.811989 59.392879
F 64.903407 5.251899 59.441679
F 64.666707 13.080289 59.414379
F 55.800907 5.072809 62.269079
F 55.793607 12.806489 62.118379
F 64.814607 5.126909 62.154879
F 64.627707 12.797889 62.095179
F 71.827107 16.997089 59.506879
F 53.728407 11.649789 55.737479
F 69.339807 0.098930 55.768079
F 53.820007 1.125959 51.835579
F 53.671107 11.538989 58.446279
F 71.334007 11.900989 63.052979
F 53.645907 11.395189 51.039779
F 53.735907 1.523709 54.629479
F 71.497107 16.854789 62.220179
F 71.556507 1.229759 62.223079
F 71.521607 11.677989 58.568879
F 71.627207 9.065999 62.314079
F 71.679607 11.569489 51.372279
F 71.621907 16.875089 55.045879
F 71.731207 3.976959 58.336779
F 53.652007 3.718249 58.505979
F 53.958307 8.889859 51.967279
F 71.560907 3.713369 55.460979
F 71.546507 9.118799 59.420179
F 71.565807 1.109629 54.729379
F 71.617807 1.132929 51.951879
F 64.780707 -0.002753 55.708779
F 55.960707 0.154916 58.478179
F 60.484207 -0.192825 63.215579
F 56.233507 -0.025744 63.229579
F 56.216907 -0.116449 51.071779
F 64.774107 -0.130458 62.949779
F 62.155607 24.670489 3.899949
F 62.153507 32.318389 3.823459
F 59.676807 23.355789 12.313779
F 55.276507 28.558489 16.018579
F 61.913007 27.165789 7.832159
F 62.307807 24.575889 1.174509
F 62.183307 19.346289 7.604669
F 69.110507 30.917489 14.821979
F 71.460507 26.917589 0.254094
F 57.969907 32.174189 1.168609
F 62.154107 27.120189 5.046939
F 55.654707 20.727789 1.191539
F 62.261007 19.517289 4.913459
F 68.974507 28.497389 11.128379
F 54.905607 20.723289 11.558279
F 64.499007 28.410189 1.263339
F 60.036807 20.796989 1.221909
F 71.227107 19.333889 7.518519
F 54.935407 28.279789 11.131879
F 59.471907 28.352389 11.453279
F 57.288307 19.269289 12.243879
F 55.484907 28.717989 3.868739
F 64.357307 30.974989 4.549219
F 64.339007 23.431789 4.708069
F 59.916907 20.572889 8.590119
F 57.403107 32.237689 8.743709
F 71.603707 26.965989 4.774249
F 71.220907 24.398489 4.013939
F 57.174407 27.220889 12.277579
F 62.218607 32.348289 1.168349
F 64.292707 28.189789 3.895449
F 64.559207 20.783889 3.967179
F 57.368907 34.868789 12.140279
F 59.694107 28.506489 15.718879
F 64.516307 31.039189 7.320719
F 64.346107 23.322589 7.579519
F 67.006207 32.238289 1.190629
F 57.923807 32.274989 3.927599
F 66.547107 24.584189 3.978829
F 66.788207 32.227189 3.853669
F 60.176407 28.458189 1.354399
F 59.872607 23.115589 15.259379
F 57.568807 26.950889 7.608369
F 66.632907 27.194889 7.467259
F 68.952707 28.314089 15.767279
F 66.489907 19.447589 7.475779
F 71.183707 24.527789 15.564079
F 71.215307 19.445389 0.279094
F 57.741307 19.281989 4.779639
F 66.602807 27.318589 4.780409
F 62.031007 27.191189 14.896779
F 66.873207 19.332389 4.832309
F 59.762607 23.237489 7.737909
F 71.311107 27.130189 14.803579
F 59.813807 23.365489 5.056819
F 57.358107 24.589389 11.439279
F 59.992607 30.880089 5.033449
F 57.529207 24.706789 4.335949
F 69.052107 30.900289 4.833399
F 68.941107 23.287289 4.653689
F 64.371507 20.772589 15.751179
F 57.533507 19.273489 15.009079
F 55.850907 28.193689 1.123679
F 57.418407 24.476189 8.652369
F 59.887307 28.361189 4.051339
F 59.922007 20.731789 3.942589
F 69.084707 28.222089 3.927909
F 69.102707 20.658489 4.051539
F 71.352007 32.321489 15.589879
F 55.103807 23.127789 7.745299
F 68.831207 31.011989 7.537319
F 68.887707 23.223489 7.490549
F 61.950607 24.605589 11.255279
F 62.111007 32.350489 10.904479
F 68.907507 28.482989 8.321889
F 57.487607 32.181789 15.802879
F 59.756007 31.102189 14.808479
F 62.048207 32.361789 15.728079
F 69.358307 28.311989 1.066549
F 62.093107 24.541289 15.738279
F 68.903307 20.559089 8.322979
F 71.245207 32.115289 8.375279
F 61.907907 27.067789 12.093579
F 55.242807 30.908289 7.613729
F 61.798607 19.331889 12.137679
F 69.019107 23.271289 14.584279
F 62.277307 19.386689 0.478756
F 68.933907 20.532789 11.006379
F 62.137707 24.584589 8.581309
F 62.201807 32.377889 8.175749
F 57.592007 19.256689 7.582419
F 55.506507 31.261089 4.893799
F 55.342407 23.194389 4.898049
F 69.073307 20.652689 15.650079
F 64.373307 31.220589 11.886379
F 64.220007 23.235389 12.011779
F 55.494207 20.639989 3.988839
F 64.701507 20.562189 1.281999
F 64.454707 28.498589 8.331399
F 64.198407 20.749489 8.662759
F 59.737807 30.831589 7.844279
F 57.453307 24.555289 15.981179
F 64.182707 28.463489 11.045079
F 64.134207 20.494289 11.378079
F 68.873007 23.276189 11.924979
F 71.449507 19.523889 4.825239
F 64.455207 30.986289 14.752379
F 64.234107 23.353289 14.792779
F 71.234007 24.522589 11.091879
F 69.192807 23.257389 0.295295
F 66.568607 24.677989 11.152779
F 66.785007 32.424189 11.088179
F 59.690907 28.292589 8.758139
F 66.661407 24.359689 15.677979
F 57.511007 27.261089 4.849029
F 66.780207 27.014589 14.885179
F 66.850107 32.254489 15.545179
F 66.654407 19.631189 14.725079
F 55.203407 28.307389 8.464059
F 55.554607 23.282689 0.291183
F 59.585307 20.664889 11.315779
F 66.614207 27.268989 12.073879
F 61.997407 19.383289 14.935879
F 66.564307 19.346189 11.935679
F 59.917507 31.003689 12.013179
F 55.295407 20.475389 8.827139
F 66.645107 24.654689 8.470999
F 66.784507 32.524289 8.328899
F 71.550507 24.444389 1.158129
F 55.085107 30.742889 12.345379
F 68.857907 31.060189 12.196779
F 71.324607 27.088189 7.584769
F 66.904907 24.537889 1.216879
F 55.290007 23.177489 15.228679
F 71.138307 24.412489 8.322079
F 57.733507 24.527889 1.313359
F 71.240307 27.129489 11.946879
F 55.093707 23.383789 12.334479
F 57.485107 32.185289 11.662179
F 57.411707 27.171189 15.240979
F 69.121607 20.732989 1.329209
F 54.836507 31.034289 15.067779
F 59.739507 20.485589 16.020879
F 71.357807 32.200689 11.210879
F 64.556907 28.335589 15.779279
F 59.947807 23.391889 0.318283
F 64.540307 23.207389 0.547739
F 66.858707 27.107789 0.408240
F 71.273907 19.242589 14.649079
F 58.162007 27.047289 0.299991
F 71.233207 32.253589 1.160829
F 57.882907 19.237789 0.476144
F 71.257607 19.384389 11.937579
F 55.791207 30.895889 0.421129
F 64.527907 31.079389 0.415304
F 62.424407 27.197089 0.471454
F 62.252407 34.911889 14.749479
F 71.247107 32.128489 3.888129
F 66.757207 35.052689 7.400919
F 60.089007 30.880089 0.134739
F 66.624307 35.051789 12.052979
F 67.005607 19.374589 0.273227
F 69.224807 30.787889 0.263523
F 71.395507 34.800189 0.303359
F 62.679007 27.109489 26.363079
F 62.096407 24.585289 18.400179
F 69.040807 20.587789 18.343979
F 58.473107 32.501489 30.113379
F 62.686707 27.102689 29.160779
F 56.111007 28.444089 32.678079
F 62.976007 19.547089 29.175479
F 55.720107 28.473089 25.964679
F 62.104007 27.215489 21.986179
F 54.618407 23.387189 18.733279
F 60.021807 31.027489 22.229279
F 54.539807 34.246789 21.247679
F 62.580407 19.303789 26.552179
F 69.112007 28.282689 18.417979
F 59.899607 20.519689 18.761879
F 71.505407 19.329789 21.864979
F 62.196207 24.391989 22.734479
F 62.389607 32.028489 22.833679
F 56.547107 31.043189 26.442779
F 55.324607 31.877889 22.690579
F 55.709207 29.140689 23.241479
F 55.996307 28.553389 29.901679
F 64.952207 30.765389 26.442779
F 64.877507 23.147689 26.513579
F 54.341007 33.518589 16.452679
F 59.860407 23.055789 19.560379
F 64.518807 28.474589 22.552279
F 64.463007 20.597989 22.820579
F 58.506107 19.488589 28.441579
F 59.862407 28.398189 18.522179
F 64.785207 28.205989 25.267579
F 64.924507 20.721989 25.448279
F 60.624707 31.110289 29.446879
F 67.206007 34.948889 21.994479
F 65.088507 31.013489 29.208279
F 64.996207 23.261489 29.335379
F 60.496007 23.436289 26.465879
F 56.506307 23.354689 28.376779
F 66.982907 24.501089 25.679879
F 66.995607 32.204389 25.519579
F 62.905807 34.744489 26.397779
F 69.252907 23.179089 21.869079
F 57.688807 32.612089 18.468579
F 67.138807 27.313389 29.254679
F 57.744907 26.751389 19.629379
F 67.331007 19.478589 29.184579
F 53.872807 27.426489 28.099079
F 69.261407 31.056089 22.048579
F 67.147407 24.358089 32.984179
F 67.065207 27.132089 26.583479
F 69.081707 23.136589 19.124079
F 67.166507 19.391889 26.433579
F 54.943907 20.586489 19.225079
F 56.306607 31.163289 29.225179
F 66.876607 24.500889 22.876079
F 67.004507 32.361689 22.888979
F 62.725707 32.213189 25.537379
F 60.667407 23.382289 29.266879
F 69.383307 30.942689 26.373579
F 69.381507 23.299089 26.622279
F 57.614907 19.148789 22.562679
F 53.907907 27.993989 18.340379
F 69.159607 28.476689 22.816779
F 69.269707 20.702689 22.853579
F 62.763207 24.535589 25.451479
F 56.447907 20.938689 32.388579
F 69.209707 28.373589 25.523879
F 69.259907 20.817789 25.478479
F 62.157107 32.506189 18.442179
F 62.866607 24.618689 30.122379
F 69.340607 31.093489 29.074179
F 69.620007 23.353089 29.374679
F 71.576407 31.831989 18.477279
F 71.393707 24.351289 18.304679
F 69.121507 30.918889 19.309079
F 58.734807 32.349689 25.654479
F 54.974607 23.120189 23.316079
F 54.922607 27.011689 20.764379
F 64.813307 28.558489 30.116779
F 65.184407 20.661489 30.214879
F 66.765307 27.271089 19.423979
F 58.001107 32.611589 23.088879
F 67.229607 24.801889 30.186379
F 67.327307 32.329089 30.207379
F 56.449807 20.937289 29.472179
F 60.566707 20.774789 29.957779
F 69.506507 28.449189 30.023479
F 69.564007 20.805989 30.122879
F 59.795507 20.697489 23.515879
F 55.103107 20.515189 22.078579
F 59.762407 23.249589 22.393979
F 57.944907 24.607789 26.354879
F 62.249707 27.123289 19.278379
F 57.395507 19.388589 19.573879
F 62.129207 19.587589 22.333079
F 59.851307 30.957589 19.495879
F 57.982607 27.255989 26.829379
F 66.732807 19.339189 19.416879
F 66.882907 19.576589 22.076379
F 60.511207 28.574289 30.257479
F 61.992707 19.223789 19.534279
F 60.223607 20.699889 26.291579
F 60.731007 30.829489 26.681979
F 58.335207 27.263789 29.565679
F 57.372007 27.114789 22.358079
F 62.939207 32.468089 30.181279
F 64.627907 31.178789 19.011779
F 64.446207 23.309489 19.165179
F 54.119107 24.556189 27.899079
F 54.169007 19.736889 28.537879
F 64.635307 28.593589 18.434479
F 64.364507 20.535789 18.573779
F 59.785707 28.385089 22.972779
F 54.836707 32.563789 18.952479
F 64.730107 31.089289 21.710079
F 64.553407 23.191789 21.921379
F 67.150507 34.742589 29.124279
F 57.555607 24.596889 23.662479
F 66.831407 24.576589 18.458579
F 66.850207 32.342489 18.385379
F 58.526707 24.703589 30.077579
F 60.226807 28.365289 25.592779
F 57.355907 24.036789 18.636579
F 66.819707 27.076889 22.206679
F 53.978607 32.392289 32.690879
F 54.346307 32.382489 25.187379
F 71.403707 27.049989 19.193479
F 71.185607 19.067589 19.236279
F 71.589707 24.343789 22.748679
F 53.820807 24.474489 32.620279
F 71.665407 32.257689 25.544879
F 54.193007 32.388789 30.041879
F 58.458107 24.549889 32.832379
F 71.693607 32.278389 22.784779
F 71.544107 19.390189 26.381379
F 69.477007 20.520289 32.844079
F 55.266207 20.467289 16.290479
F 62.657807 24.558489 47.553279
F 62.726707 32.084589 47.441279
F 60.468707 23.272389 43.763679
F 64.878607 30.991689 48.475279
F 69.423007 23.172889 33.739679
F 58.382707 19.431389 48.508079
F 53.766207 27.224189 36.414279
F 60.509107 30.945589 43.744079
F 63.048007 19.489289 33.812479
F 67.297807 27.085289 33.833179
F 62.692507 24.476689 44.857379
F 62.841607 32.066589 44.684579
F 53.776007 24.464689 47.377579
F 69.751207 20.742389 40.314379
F 55.992907 30.824689 48.307679
F 55.958307 23.107389 48.418879
F 67.332307 19.187689 33.896679
F 60.619507 23.249589 33.646979
F 56.178707 28.360289 44.774279
F 56.138207 20.712789 44.818779
F 65.035507 28.335789 44.781779
F 64.784207 20.654089 44.912279
F 56.084007 28.294189 47.553479
F 56.081607 20.658589 47.499379
F 64.813207 28.375789 47.781279
F 64.976207 20.712989 47.586979
F 58.206107 24.557689 47.617679
F 58.253807 32.000989 47.290779
F 67.040507 24.641889 47.537479
F 67.115907 32.282889 47.569079
F 60.505207 23.330889 48.673179
F 69.564107 31.142689 33.640879
F 64.885107 23.312389 48.523879
F 62.938807 32.322289 33.008579
F 65.050907 30.893889 33.849679
F 53.789707 19.385889 48.175579
F 58.300007 24.615989 44.937979
F 58.412207 32.039489 44.570879
F 67.062807 24.537589 44.736379
F 67.344807 32.151589 44.616479
F 54.134207 19.409589 36.201879
F 60.600107 31.103889 33.793579
F 69.291907 23.457289 48.361579
F 67.461407 34.650689 43.804479
F 60.540507 28.417989 44.739379
F 60.385407 20.825989 44.849879
F 69.329607 28.318389 44.794779
F 69.481907 20.670689 44.889379
F 60.345707 28.347989 47.481879
F 60.478007 20.743989 47.598979
F 69.354507 28.510089 47.631779
F 69.383507 20.673889 47.549479
F 60.611707 28.592489 32.918879
F 65.072507 28.383189 37.469979
F 69.743007 28.264989 40.052279
F 56.208807 20.771589 37.191879
F 62.890807 27.032789 36.458279
F 54.002807 19.480989 43.601479
F 62.833807 19.427889 36.508879
F 56.083407 28.468189 37.185079
F 62.886107 24.638589 32.992379
F 60.546707 20.691389 39.888979
F 67.509007 32.152189 40.318279
F 65.016507 23.251189 33.988779
F 56.310807 30.897889 43.556979
F 60.544607 30.954589 48.339579
F 58.199507 19.392489 43.868079
F 56.237107 28.408189 39.966479
F 62.860507 27.300289 33.776679
F 65.250007 23.246989 41.220579
F 67.340407 24.620289 39.951079
F 67.198207 27.164489 48.462579
F 58.459107 27.306789 43.597379
F 58.362707 24.596289 37.346779
F 67.549107 19.517089 41.272179
F 56.103807 23.372689 40.782879
F 56.351007 31.080789 36.337579
F 56.036007 23.472489 36.425879
F 65.153307 30.934289 36.645679
F 65.012807 23.048989 36.717279
F 67.574507 27.227389 40.964679
F 65.128607 20.645589 40.377579
F 58.413907 27.165189 40.949379
F 69.747107 30.865889 40.971979
F 58.312307 27.253589 36.374079
F 58.324207 24.721289 39.949179
F 58.463007 19.507589 36.331279
F 67.392507 26.997289 36.631579
F 60.612607 23.236089 41.006979
F 67.395507 19.252389 36.673879
F 58.434607 32.325589 40.124679
F 67.014007 19.385289 43.982179
F 64.908107 23.240889 44.055579
F 71.917707 27.098289 41.243179
F 56.312107 31.048889 40.982679
F 65.155507 30.962589 41.184279
F 65.040307 30.789889 43.835779
F 65.129207 28.371289 40.222079
F 65.145807 20.518889 37.475479
F 56.266907 23.157489 43.629179
F 60.730207 30.813489 40.877079
F 67.394507 32.152389 37.505179
F 67.236407 24.367789 37.364479
F 58.355707 19.402889 41.115679
F 60.641107 31.047689 36.540879
F 60.552607 23.364689 36.386979
F 69.671207 30.894889 36.546679
F 69.569507 23.276589 36.481379
F 62.883307 24.509089 40.250679
F 62.986107 32.285989 40.092479
F 60.739007 28.299089 40.047079
F 69.474607 20.799989 37.556079
F 62.816107 27.016489 43.999279
F 56.270307 20.679489 39.976879
F 62.582507 19.397689 43.983279
F 60.608407 28.419889 37.395779
F 69.618007 30.889989 43.662579
F 58.438007 32.454089 37.385679
F 62.901007 27.123089 41.190879
F 69.393207 23.131789 43.975779
F 62.761307 19.588289 41.152979
F 69.767307 28.376389 37.357879
F 60.679607 20.725389 37.246279
F 67.284607 26.944689 43.747079
F 62.765507 24.462389 37.517279
F 62.879607 32.319789 37.465779
F 69.554907 23.309089 41.152079
F 58.377007 27.260689 33.656279
F 53.800007 27.013289 48.362079
F 69.353307 31.027089 48.498379
F 53.922307 32.133689 47.081179
F 54.102907 32.023489 44.379379
F 56.256207 30.891289 33.626879
F 58.263407 27.179089 48.665179
F 62.786207 19.483689 48.545279
F 54.394307 19.323389 33.438479
F 58.547307 19.459989 33.511979
F 62.566607 27.054889 48.413779
F 67.295707 19.262789 48.467779
F 54.128007 19.337989 40.840079
F 54.115307 32.205089 37.394579
F 56.162707 23.466289 33.722779
F 54.172207 27.185189 40.950979
F 53.820807 24.673889 37.326879
F 53.912307 24.618789 40.147079
F 54.104107 32.422789 40.069779
F 58.418407 32.338689 32.771579
F 71.719807 19.305689 44.002279
F 71.732307 19.296589 41.318679
F 54.015607 27.035389 33.687579
F 67.271007 32.192689 32.894879
F 54.062707 27.089789 43.675979
F 65.154207 28.409689 32.749479
F 69.412707 28.391789 32.837679
F 62.878707 34.813989 41.160779
F 62.658707 34.715089 48.536779
F 67.066007 34.821689 48.633079
F 60.911207 20.685789 32.686979
F 65.314107 20.695889 33.006879
F 62.890707 27.003989 51.200379
F 71.381007 27.039289 63.189279
F 62.722307 19.376489 51.289879
F 55.969107 28.397589 62.153679
F 69.107607 20.720289 62.157179
F 53.909107 19.199689 50.977179
F 55.980907 30.932889 50.985779
F 56.126007 23.082089 51.173679
F 64.989407 30.921389 51.148179
F 64.841407 23.098989 51.269679
F 58.360607 27.113789 51.329379
F 69.155707 28.405989 62.048379
F 53.894907 27.111089 55.591879
F 67.169107 26.819089 51.113879
F 60.244707 20.441689 62.283379
F 67.225407 19.366389 51.251579
F 60.528107 30.864389 50.865579
F 60.387907 23.216889 51.290579
F 69.326907 30.904189 51.249779
F 69.377907 23.204389 51.169879
F 62.757007 24.298989 54.961279
F 62.670407 32.314889 54.790579
F 64.707007 20.477089 62.328679
F 57.971807 19.348689 63.360479
F 62.677007 27.150089 58.373879
F 60.309407 28.323089 62.286679
F 62.732907 19.468689 58.538079
F 67.102207 24.680689 59.409879
F 69.385207 20.687989 59.339479
F 69.105707 28.325989 59.312879
F 62.704807 27.048889 55.715979
F 58.202107 34.904989 55.810679
F 62.804507 19.338089 55.831379
F 58.029807 24.493789 62.112379
F 71.596007 27.171689 58.540079
F 60.489307 20.870289 59.507179
F 62.612107 24.484189 52.285679
F 62.646307 32.067289 51.969579
F 60.345507 28.368989 59.603779
F 57.751907 32.285889 62.167479
F 56.063707 31.163089 55.706279
F 56.078207 23.318989 55.959379
F 64.875607 31.130089 55.854279
F 64.890307 23.043589 55.995379
F 55.894807 28.384889 51.957879
F 55.853907 20.581289 52.254179
F 65.081607 28.172789 52.154779
F 65.123907 20.683089 52.098679
F 56.076307 28.511589 54.838479
F 56.020007 20.719689 55.173979
F 64.915907 28.376589 54.824879
F 65.090907 20.483789 54.933179
F 56.025507 30.847789 58.447779
F 55.970507 23.317889 58.682679
F 64.954407 30.931889 58.652779
F 64.854807 23.198589 58.573879
F 58.358407 24.522789 55.006479
F 58.243207 32.288789 54.757979
F 66.925307 24.409189 54.803079
F 67.124807 32.291189 54.868179
F 58.282007 27.142989 58.323879
F 58.239007 19.493089 51.188679
F 58.157207 19.491189 58.927179
F 66.888407 27.122389 58.458279
F 66.944807 32.134689 62.472679
F 67.079807 19.339389 58.654579
F 58.126207 27.182889 55.658179
F 66.945607 19.312689 63.059179
F 58.263507 19.516989 56.145479
F 67.110007 27.050589 55.675679
F 66.933607 24.594289 62.079179
F 67.422307 19.346189 55.888879
F 58.339507 24.532189 52.345379
F 58.252807 32.073389 52.085279
F 67.192507 24.328489 52.070379
F 67.270607 32.336489 52.236279
F 60.466107 30.998289 55.639379
F 60.536007 23.247389 55.971679
F 69.147707 30.938189 56.034579
F 69.251107 23.276889 55.882379
F 60.721607 28.332689 52.064779
F 60.423907 20.673389 52.133779
F 69.272007 28.298189 52.072579
F 69.550407 20.559689 52.080779
F 60.474707 28.351889 54.853179
F 60.584707 20.760589 54.955379
F 69.469707 28.362889 54.867979
F 69.256307 20.756589 54.763079
F 60.458007 31.197989 58.474179
F 60.480507 23.222389 58.665479
F 69.283607 30.898189 58.649779
F 69.311407 23.433389 58.607679
F 62.340107 24.405489 62.249179
F 62.454007 32.330489 62.211379
F 58.163007 24.609689 59.381979
F 69.074707 23.145689 63.186379
F 62.445107 27.043789 63.389579
F 60.194407 31.054589 63.009879
F 62.420607 19.227989 63.426779
F 58.162907 32.136689 59.457179
F 60.219707 23.082689 63.074479
F 66.923007 27.102089 63.121179
F 62.734507 24.570289 59.362979
F 62.613607 32.298889 59.527879
F 69.129007 30.796089 63.265279
F 66.987307 32.196389 59.770979
F 55.963607 30.881289 63.306979
F 55.797807 23.198389 63.160779
F 64.549007 30.978189 63.263979
F 64.690707 23.192089 63.332279
F 56.123107 28.360089 59.462979
F 55.792007 20.788389 59.624579
F 64.748607 28.399789 59.654079
F 64.917107 20.802989 59.613379
F 57.981207 26.969189 63.115079
F 55.683407 20.590289 62.605579
F 64.649707 28.503589 62.350079
F 53.859807 27.245689 58.410379
F 53.717507 32.172189 51.951979
F 53.745507 32.322389 54.753079
F 71.450907 32.159989 62.343879
F 71.703507 19.137889 51.109479
F 53.524307 32.153589 62.211179
F 71.344407 19.402689 63.144079
F 71.555007 32.107989 55.091579
F 71.644607 24.519889 54.937379
F 53.817207 24.405789 52.127679
F 71.578207 19.467489 58.335879
F 71.711307 27.043489 55.746979
F 53.875707 26.948689 51.148779
F 71.266707 24.464589 62.289879
F 71.550007 24.669089 59.669979
F 53.990407 24.615989 54.833079
F 71.617707 27.078789 51.223979
F 71.445407 34.837589 58.573279
F 67.019107 34.803589 63.195379
F 62.523407 48.035989 3.866859
F 62.430907 39.994989 4.072169
F 60.817907 44.015489 15.732979
F 55.820507 43.967589 1.457379
F 62.822607 50.320389 7.654019
F 62.556907 42.528189 7.559439
F 58.249407 50.374689 15.602079
F 69.148407 36.231089 15.492579
F 62.714107 50.506589 4.928649
F 62.560607 42.654089 4.696199
F 54.493707 35.032689 11.415979
F 69.282007 46.474989 0.164614
F 69.271307 36.271489 1.257049
F 67.080507 47.828689 15.675779
F 67.115207 39.976089 1.271069
F 60.233307 43.988389 1.281259
F 54.047807 50.266789 13.231379
F 58.120807 47.646289 1.536649
F 64.864007 38.715689 4.761859
F 64.790907 46.511789 4.640389
F 62.457007 42.710489 0.322362
F 71.523207 50.322689 0.115947
F 54.981607 36.108489 8.775739
F 53.779107 47.676489 9.174719
F 54.017607 42.684189 12.409479
F 55.689307 38.917289 4.782299
F 56.035907 44.022989 8.993439
F 62.384807 40.250189 1.182629
F 62.614107 50.455089 0.318224
F 64.754007 51.623589 15.588979
F 64.771007 36.171889 3.772909
F 64.892307 43.917089 3.745749
F 60.177707 36.112189 1.060249
F 54.372807 47.942489 14.647979
F 64.777807 38.660689 7.472489
F 64.955507 46.415789 7.446799
F 58.016807 47.727889 4.251679
F 58.058507 40.119889 4.029319
F 67.179007 47.817989 4.004329
F 66.979607 40.122289 4.071869
F 55.723407 46.490889 5.046289
F 60.403707 43.752289 8.527269
F 67.242907 50.258989 7.435239
F 67.180307 42.642889 7.489839
F 57.894507 50.355089 5.039309
F 58.035407 42.617189 5.162709
F 67.202907 50.440389 4.636499
F 67.086807 42.729789 4.847579
F 58.136407 40.209489 1.217409
F 69.348107 44.002589 1.164229
F 64.554607 38.874189 0.319445
F 58.146507 47.596889 8.664889
F 60.142307 38.795089 4.909139
F 60.308507 46.533789 4.857249
F 69.256807 38.831589 4.763279
F 69.423807 46.430989 4.818169
F 65.156207 51.644289 8.300899
F 57.451707 40.300189 11.590079
F 53.772707 42.438289 8.061419
F 58.306707 42.745589 12.649679
F 69.262207 43.848289 15.635079
F 60.214107 38.678589 0.107684
F 59.931607 39.011089 14.713579
F 59.836607 38.777389 12.031779
F 60.273607 43.803789 4.011959
F 67.174307 50.375689 0.362712
F 69.179207 36.211889 3.999569
F 69.220607 43.901589 3.821009
F 60.058607 38.666089 7.820439
F 60.410007 46.369589 7.786369
F 69.397807 38.731189 7.439159
F 69.470007 46.391589 7.572479
F 62.676507 47.755389 11.205379
F 62.129107 39.966289 11.171179
F 59.934407 35.918889 8.487749
F 59.997907 36.153589 3.991459
F 67.074707 40.040089 15.591579
F 62.740507 42.536889 14.873679
F 54.738407 40.055389 11.998979
F 57.946707 47.815789 11.357679
F 60.465307 51.731889 11.287879
F 62.526107 42.625989 12.170279
F 53.995207 50.125489 10.320279
F 58.147307 50.304689 0.386743
F 62.578507 47.705089 8.539789
F 62.421907 39.913389 8.415999
F 64.828307 36.215489 15.761479
F 60.265407 51.646089 4.250629
F 69.405807 51.700689 3.932779
F 69.404407 51.588889 8.305139
F 64.599407 38.635989 11.783979
F 64.911207 46.576689 12.028279
F 64.936307 43.924389 15.581679
F 55.693007 51.749689 3.830749
F 71.448807 34.740989 4.786329
F 55.902707 46.377589 7.810539
F 64.475407 36.045789 8.233559
F 64.799707 43.768589 8.331789
F 59.817607 36.206289 11.255179
F 64.809707 36.256889 0.985676
F 64.851707 51.896389 3.773869
F 62.601607 39.924989 15.409079
F 64.210307 36.083489 10.989779
F 64.791807 43.859189 11.235379
F 64.911707 51.740989 1.075309
F 67.116007 47.760889 1.230999
F 64.907707 38.613589 14.535879
F 64.898907 46.533189 14.710979
F 60.146807 36.206089 15.445379
F 60.509407 46.455089 14.649279
F 67.132807 47.933589 11.211879
F 66.914707 39.917089 11.020579
F 62.723007 50.457989 11.976679
F 55.779307 51.515389 1.128389
F 67.140507 50.344089 14.869779
F 67.057307 42.521689 14.653279
F 69.445807 51.663489 15.606679
F 55.814107 36.177189 1.258149
F 67.288707 50.435889 12.178079
F 67.072407 42.559189 11.947579
F 55.613807 38.624189 7.709189
F 58.048607 42.511889 7.884499
F 67.150307 47.626089 8.464569
F 67.024607 39.887289 8.306179
F 53.733707 39.743489 9.240499
F 58.051507 50.528189 11.683279
F 69.129607 38.575689 11.951979
F 69.409707 46.468389 11.936779
F 56.598807 51.591289 13.767279
F 69.202407 38.691189 0.259694
F 60.296307 43.867789 11.237479
F 56.453707 51.387189 9.576019
F 68.974307 35.994889 8.412889
F 69.293707 43.883289 8.520729
F 57.833807 39.822189 8.921809
F 55.910807 38.749889 0.358789
F 58.460407 42.759689 15.685579
F 64.794807 43.822189 1.152949
F 69.099007 36.085689 11.072679
F 69.388607 43.721989 11.235379
F 62.426907 50.346689 14.640979
F 69.389007 51.777689 1.249879
F 69.253207 38.744589 14.640579
F 69.237607 46.417089 14.719879
F 58.031007 42.699689 0.240049
F 62.615507 47.747589 1.176969
F 58.261607 47.617389 15.435979
F 55.612407 36.235389 3.996289
F 60.472607 46.422689 12.023279
F 56.598307 46.675489 13.491079
F 62.696107 47.735989 15.658579
F 55.950707 43.805489 4.155229
F 56.166507 44.372889 11.845179
F 65.064907 51.705189 10.956479
F 60.480207 51.506789 8.494469
F 58.163007 50.163489 7.724999
F 60.377207 51.673389 1.392429
F 69.439707 51.669689 11.176579
F 55.956707 46.480689 0.309418
F 71.417007 47.766589 0.901988
F 71.370007 34.799589 7.563979
F 71.504207 39.992589 11.182479
F 60.634707 51.773589 16.057579
F 71.481507 42.689489 7.428659
F 66.991007 42.654089 0.335390
F 64.834007 46.574089 0.312355
F 71.630807 50.377489 11.897379
F 60.216507 46.587589 0.396253
F 71.352707 47.942489 3.621139
F 71.564107 39.919689 1.022549
F 71.538807 40.012289 8.512219
F 57.952907 34.844789 0.291153
F 57.772007 34.870889 14.760179
F 71.597107 47.863689 8.437019
F 53.594607 42.778589 5.298249
F 53.623307 40.196189 1.093429
F 53.597407 50.224889 0.098615
F 71.430807 40.084589 3.739729
F 71.536607 42.622189 4.663719
F 71.645107 47.697389 11.039279
F 57.482007 34.981889 7.772629
F 57.753507 34.879089 4.835759
F 71.585207 39.918589 15.435479
F 71.461907 42.468389 0.271644
F 71.777607 42.575089 11.978579
F 71.426507 34.812589 12.076679
F 62.028007 34.834789 12.027079
F 62.289507 34.932789 7.325679
F 67.148807 34.826689 0.302062
F 71.428407 35.006789 14.659879
F 62.319807 34.994489 4.660239
F 66.908907 34.988889 14.860679
F 66.923407 34.992589 4.784399
F 62.532607 34.980589 0.367696
F 62.989407 47.741089 25.211779
F 58.735507 42.555089 26.080879
F 54.208507 39.930889 32.607779
F 54.329707 47.840889 25.009779
F 62.985407 50.324689 29.095579
F 63.099307 42.619889 29.073079
F 69.623107 51.600889 23.013179
F 54.123407 47.740989 29.685179
F 63.109007 50.245189 26.334179
F 63.159807 39.950189 25.620779
F 54.384507 39.995889 25.045079
F 60.835007 36.251789 25.727379
F 65.230407 46.546389 21.881779
F 62.694107 39.903289 22.917479
F 58.293107 47.984789 20.216679
F 60.599807 51.526189 32.767079
F 69.574807 51.695589 25.725079
F 62.426607 34.901489 21.898079
F 65.338907 38.681889 26.762579
F 65.031007 46.395489 26.214779
F 58.375107 47.790589 32.531879
F 58.788807 40.282889 20.512979
F 58.620807 39.857389 30.021579
F 64.842807 35.979889 22.750579
F 60.124907 36.443989 18.145679
F 64.997507 43.796889 22.772179
F 53.900907 47.751189 32.381179
F 60.817507 44.232789 18.516779
F 54.582907 48.077589 17.299079
F 54.548507 50.129389 21.233979
F 65.149307 36.040289 25.619679
F 65.180607 43.870589 25.536279
F 60.703007 46.643489 20.417279
F 62.866807 47.633289 32.598279
F 65.311807 38.622689 29.327179
F 65.111107 46.489089 28.970479
F 56.497107 43.765689 29.793679
F 69.411707 36.064589 18.203079
F 67.320107 47.540189 25.571479
F 67.282607 40.152489 25.708279
F 57.292307 44.036489 18.026179
F 54.100007 40.047489 29.902579
F 67.317907 50.349389 29.343479
F 67.287507 42.580689 29.302879
F 64.857607 51.575589 18.409279
F 58.699807 40.120789 25.196379
F 67.540107 50.048889 26.622079
F 67.561207 42.611189 26.653579
F 61.011707 51.628389 25.163679
F 58.546507 50.603889 20.244479
F 67.326107 47.895989 22.895479
F 67.259907 39.983089 22.724879
F 54.286007 42.500589 28.862779
F 58.601807 47.749889 29.774479
F 69.355407 38.529389 26.370079
F 69.539507 46.132489 26.645679
F 65.097507 51.584889 23.048179
F 54.570307 50.591089 18.340079
F 56.061607 51.511489 32.373679
F 65.374707 51.581889 25.818179
F 69.647707 36.065489 22.769479
F 69.480207 43.750589 22.998079
F 56.675007 51.604389 22.270679
F 60.408307 36.503489 22.992279
F 62.935707 42.648289 26.364679
F 60.813207 51.638089 29.999379
F 69.488107 35.980989 25.488679
F 69.630607 43.703189 25.628579
F 69.650807 51.571689 30.027679
F 60.868107 43.918389 29.942879
F 69.652007 38.589789 29.155879
F 69.590307 46.549389 29.364479
F 62.910907 47.692389 29.963879
F 63.142807 40.201789 30.119779
F 65.074507 51.445189 32.899079
F 65.108607 51.674889 30.061579
F 62.522507 50.551189 22.845179
F 54.136807 50.335989 25.907579
F 56.378207 36.434589 20.676479
F 56.182407 36.356189 29.915079
F 60.796107 38.787389 26.532279
F 65.203007 44.040489 30.085879
F 60.733207 46.384689 25.954479
F 56.876407 44.093389 22.224579
F 67.283907 47.724089 29.933679
F 67.575807 39.949689 30.138479
F 56.530807 51.479589 29.750379
F 57.144407 47.018789 17.899279
F 56.965007 36.231089 25.288479
F 55.783307 40.130689 17.759479
F 69.511407 36.133589 30.066079
F 69.481607 43.923589 30.328079
F 56.165407 39.217389 20.526279
F 62.957207 42.701189 19.208779
F 54.367007 40.298189 22.243779
F 61.202107 51.603489 20.570879
F 62.683007 47.778089 22.432679
F 60.911807 43.867689 25.039879
F 69.379407 46.346489 22.055179
F 69.417607 38.658089 21.737679
F 57.808607 35.322189 22.829079
F 61.015207 38.731889 29.186079
F 56.374307 46.512689 28.940279
F 58.733207 42.429089 29.104279
F 58.810007 50.239689 28.750179
F 56.455307 38.751689 26.059779
F 64.710507 38.697689 19.196679
F 62.509907 47.814689 18.475379
F 60.684707 36.188189 30.110579
F 54.752507 47.578989 22.030279
F 57.671107 35.379289 18.617279
F 57.096407 51.521989 18.020679
F 64.633407 36.097189 18.552079
F 60.723907 44.124589 22.265779
F 56.362407 43.875289 32.538379
F 56.570507 43.783889 25.208379
F 64.932007 38.639989 21.960979
F 64.972707 46.721189 19.052579
F 65.144607 36.239089 30.268879
F 56.390507 38.884489 28.894879
F 67.328907 47.909989 18.388379
F 66.987707 40.021389 18.356279
F 54.332007 50.113089 28.648479
F 62.825007 42.567789 21.967479
F 67.274807 50.314889 22.033079
F 67.298107 42.607089 21.939679
F 60.061007 39.144389 18.336779
F 56.358807 46.471289 26.096979
F 67.188007 50.434589 19.302079
F 67.270807 42.581389 19.223879
F 59.977007 39.249089 22.790679
F 60.842507 46.262989 28.867579
F 69.228907 38.676289 19.073279
F 69.435307 46.468389 19.303679
F 58.873207 43.062989 20.305779
F 57.290907 46.946489 22.609379
F 65.178107 44.132789 18.424879
F 54.861707 42.692989 18.471179
F 58.636907 50.291089 25.991379
F 69.526807 43.973289 18.253279
F 62.199007 50.795989 18.106279
F 62.590307 40.098489 18.068579
F 58.608307 47.675289 25.034779
F 54.632507 42.797289 21.190379
F 69.575607 51.446589 18.351479
F 54.295207 42.440589 26.007179
F 56.301707 51.480089 24.980279
F 71.800307 42.610389 21.963779
F 58.504507 39.848589 32.834479
F 60.672707 43.784289 32.658779
F 56.146207 36.253189 32.740679
F 58.328907 40.135389 16.493579
F 58.490107 35.036589 29.429079
F 54.527407 34.934489 26.245679
F 71.837807 50.194089 19.265179
F 71.725507 40.053289 22.866979
F 71.711407 39.921289 25.584579
F 71.921207 39.703089 30.015279
F 67.191107 34.946789 19.226679
F 54.150507 34.814389 29.012779
F 71.756507 34.740389 21.774579
F 62.099207 35.094489 19.244579
F 67.156607 34.617989 26.475079
F 62.987007 34.975889 29.213079
F 58.593707 34.865189 26.742579
F 54.070307 38.272789 16.666679
F 55.772907 35.780089 16.607679
F 62.811807 47.677789 47.286979
F 62.770607 39.941089 47.391279
F 65.012707 46.492589 33.641979
F 53.878307 39.738689 44.483279
F 69.364007 46.423589 33.810079
F 58.571907 42.540189 33.701579
F 62.986807 42.750089 33.660079
F 62.737307 50.093189 33.604579
F 63.010007 47.633589 44.705079
F 63.005207 39.884589 44.596079
F 60.520607 46.493389 33.626679
F 53.999507 39.991689 37.049279
F 54.075007 50.233389 43.626179
F 56.074707 46.482589 48.114279
F 69.444007 38.487089 33.883279
F 60.620507 46.375989 48.287679
F 54.002107 42.421389 43.606679
F 56.415207 35.945789 44.593379
F 56.218007 43.742789 44.709679
F 56.291207 38.756489 33.837479
F 65.090407 36.030589 44.709579
F 65.032207 43.747889 44.583779
F 53.965907 47.813289 47.189079
F 56.127707 35.991489 47.398379
F 56.079507 43.782089 47.377579
F 67.334807 50.038089 33.840979
F 64.920907 35.972689 47.511379
F 64.847207 43.687289 47.299079
F 58.453207 47.745689 47.321979
F 58.183607 39.979589 47.350679
F 67.329407 47.740689 47.334479
F 67.150807 39.745789 47.580979
F 54.102807 47.660389 44.491079
F 53.863107 39.901789 47.255079
F 60.785107 38.821089 33.700379
F 54.012607 50.476089 40.902979
F 58.448107 47.597289 44.630079
F 58.505307 39.866489 44.638779
F 67.334107 47.803989 44.599479
F 67.394407 39.752889 44.905379
F 69.629907 51.624389 40.147879
F 54.272407 42.538989 40.950379
F 58.429607 50.350489 48.323079
F 54.144407 50.339789 36.282079
F 60.824007 51.425389 37.387279
F 60.790307 36.014489 44.738379
F 60.455007 43.634289 44.630779
F 58.345307 42.456789 43.568579
F 69.526307 35.884189 44.904679
F 69.428107 43.851789 44.616379
F 60.706707 51.540989 47.436179
F 60.429707 36.155389 47.540379
F 60.323907 43.872589 47.356679
F 65.218407 46.332389 43.609579
F 69.460407 35.755789 47.688879
F 69.465407 43.798089 47.301479
F 63.045807 50.173289 48.311279
F 60.762907 38.681789 40.992679
F 67.394107 47.562789 40.143079
F 67.061607 42.486889 48.236679
F 63.169507 50.361289 36.459379
F 62.841407 42.765189 36.369179
F 69.501607 51.445289 32.857079
F 58.437807 47.693489 40.125379
F 58.418307 42.633789 40.977379
F 58.666207 40.148489 40.118479
F 56.315607 51.593289 37.238979
F 60.637207 44.019989 40.067179
F 65.262307 51.496089 37.360679
F 58.239907 50.418589 41.208879
F 69.507107 38.484889 48.549079
F 65.091507 38.557289 43.638279
F 67.190607 42.261089 43.890979
F 60.665307 46.174089 44.023379
F 56.314207 51.675589 44.680779
F 58.504807 50.232289 43.892779
F 69.638607 51.617489 44.786079
F 69.492407 38.569389 41.056679
F 56.327407 38.955289 36.470479
F 56.186307 46.633189 36.096579
F 65.231007 38.736089 36.546379
F 65.176207 46.723089 36.488879
F 65.239807 38.738589 33.830179
F 60.752907 38.555289 43.729379
F 60.525307 46.406889 41.371279
F 60.643107 36.242989 40.062479
F 58.588907 50.180789 36.262679
F 58.253407 42.700489 36.402679
F 67.442607 50.172289 36.582779
F 67.380407 42.537389 36.615079
F 69.725707 51.475489 37.490979
F 53.799407 50.219489 33.484079
F 69.298907 46.377889 48.260879
F 67.214007 42.436889 41.062079
F 56.336307 46.260389 43.524279
F 67.458607 47.671989 37.518879
F 67.311107 42.562589 33.801579
F 67.309007 50.149389 40.976579
F 54.030707 47.786489 39.906479
F 58.541407 40.190189 37.435779
F 69.422707 46.415689 43.628479
F 69.782407 46.339889 41.068479
F 69.528307 38.468889 43.846979
F 60.488507 44.070989 37.255279
F 60.713407 38.810789 36.409679
F 60.679507 46.612189 36.351679
F 69.488507 38.655389 36.545579
F 69.509107 46.415489 36.428279
F 62.690907 47.559289 40.307879
F 62.817607 40.114689 39.963979
F 60.659307 36.371089 37.369179
F 67.304207 39.802589 40.287179
F 62.938807 50.159689 43.812679
F 62.825007 42.474789 43.756979
F 69.474607 43.801489 39.956379
F 69.749807 43.788589 37.224979
F 62.992607 50.143789 40.991879
F 62.788407 42.678489 40.936979
F 67.496407 50.497089 43.639879
F 58.288607 47.684989 37.393679
F 62.870407 47.781889 37.657979
F 62.972407 40.092989 37.093379
F 69.732407 36.040989 40.135579
F 53.919907 42.635189 36.020879
F 56.233407 38.824989 40.955879
F 56.122407 46.497489 40.818179
F 64.997607 38.519189 41.023979
F 65.102407 46.445989 40.933679
F 62.563107 42.601289 48.232679
F 56.281707 36.324089 37.377779
F 55.859007 44.045389 37.148579
F 56.080507 38.667389 48.229879
F 65.033607 36.261289 37.401679
F 65.075507 44.085989 37.256179
F 64.941307 38.544889 48.410379
F 56.275107 36.310089 40.148979
F 56.210307 43.982989 39.865579
F 67.412507 40.069689 37.530679
F 65.203207 36.007889 40.193879
F 65.033107 43.902389 40.027879
F 56.256507 38.626789 43.712879
F 69.567907 35.938689 37.423379
F 65.012707 46.387689 48.251779
F 60.655707 51.406889 40.153479
F 67.479407 39.914489 32.842279
F 56.223607 51.715389 39.878179
F 65.090507 51.624189 40.065279
F 58.233107 50.414289 33.560379
F 60.331407 38.839889 48.349279
F 58.239207 42.557889 48.273679
F 65.240307 51.647789 44.551179
F 67.289107 50.189189 48.388679
F 65.085207 51.552589 47.363879
F 60.796907 51.326189 44.802679
F 69.451707 51.582789 47.510079
F 56.200507 51.568089 47.443179
F 67.214707 34.712389 36.670079
F 56.147007 46.455989 33.304779
F 54.047207 47.786389 37.160379
F 53.889407 50.226589 48.222979
F 69.477907 35.949789 32.802479
F 53.985007 42.590289 33.290079
F 53.894007 42.443589 48.180679
F 69.521807 43.856789 32.988179
F 54.049007 39.968989 39.831279
F 65.101807 36.108789 32.939179
F 67.238207 34.712789 33.830379
F 65.205307 43.995289 32.862779
F 67.225507 47.618589 32.697379
F 71.613307 47.569889 47.746179
F 71.738107 39.935789 40.120879
F 71.898007 42.599689 48.223879
F 62.802307 34.635289 43.818779
F 58.177807 34.562389 48.245279
F 71.832507 50.391389 43.992979
F 53.945907 34.923389 33.762879
F 53.750007 34.812189 48.005479
F 67.494707 34.709989 41.037879
F 58.456507 34.932289 41.045579
F 62.804107 34.936189 36.661279
F 58.633207 34.597989 43.677379
F 54.157907 34.705889 43.813079
F 58.526007 34.923589 36.300379
F 58.502107 34.970389 33.645279
F 53.909707 35.105789 40.896979
F 62.871707 34.890489 33.917779
F 54.221507 34.881889 36.469579
F 60.769707 36.223089 32.771379
F 63.075707 40.146389 32.815179
F 62.736607 50.260589 50.969979
F 62.493107 42.693089 50.950179
F 53.747407 34.957589 58.293379
F 56.198807 51.619389 54.735279
F 55.781607 38.751289 50.874779
F 56.006707 46.186689 50.822479
F 69.350507 51.663589 59.434579
F 65.032807 46.286189 50.986579
F 58.363807 50.332689 51.092279
F 58.247007 42.483489 51.108979
F 67.125907 50.260889 51.018979
F 66.903807 42.460889 50.914079
F 60.353507 38.640789 51.164179
F 60.571907 46.510089 50.952279
F 69.368407 38.738489 51.245079
F 69.353407 46.503789 51.063479
F 62.621707 47.703189 54.751379
F 62.673007 40.032989 54.930079
F 54.006207 50.161889 55.777279
F 58.045107 34.770289 58.569479
F 62.764707 50.434789 58.578479
F 62.415407 42.546289 58.600279
F 60.273907 35.822789 59.418779
F 58.147507 34.633589 51.081079
F 62.756807 50.325789 55.695479
F 62.674007 42.587789 55.833279
F 60.475907 51.729389 62.043779
F 55.973107 51.570589 62.111479
F 62.696607 47.733589 51.936179
F 62.510807 40.013089 52.219679
F 64.936807 38.787489 51.168979
F 60.382407 44.029989 62.205979
F 55.911107 38.660889 55.666979
F 56.132207 46.415089 55.770379
F 64.936907 38.860889 55.698979
F 64.954907 46.466489 55.910879
F 69.224807 43.688189 62.215079
F 55.862007 36.155489 51.837279
F 56.122207 43.677789 51.984479
F 64.883407 51.464889 52.075379
F 64.908407 36.072589 52.155279
F 64.822407 43.704889 51.892679
F 69.238607 36.052889 59.338279
F 56.004607 36.235589 54.595779
F 56.070507 43.799589 54.809679
F 60.267207 36.099189 62.117279
F 64.991907 36.247089 54.913279
F 64.940607 43.865289 54.656979
F 55.722707 38.652289 58.302879
F 56.155107 46.431489 58.502579
F 64.907307 38.921789 58.367979
F 64.756707 46.508789 58.596579
F 58.241907 47.669189 54.513579
F 58.106607 39.805289 54.744479
F 67.139107 47.590789 54.934479
F 67.254407 40.080989 54.887079
F 58.170207 50.476689 58.233179
F 58.284107 42.433989 58.257579
F 67.029907 50.439389 58.497379
F 67.052007 42.573289 58.652279
F 58.484907 50.170389 55.536679
F 58.296607 42.564289 55.521879
F 67.147707 50.390989 55.841479
F 67.084607 42.603389 55.884379
F 58.158707 47.604589 51.655479
F 58.096607 39.936889 51.893779
F 67.083407 47.844689 52.147479
F 67.179107 40.050589 52.136279
F 60.424607 38.851689 55.924079
F 60.437407 46.395189 55.441879
F 69.409907 38.662489 55.843379
F 69.489307 46.391889 55.937279
F 60.401707 51.759589 59.385379
F 60.427107 36.041289 52.019679
F 60.437807 43.981289 52.121979
F 69.254307 51.610889 62.151679
F 69.429707 36.051189 52.314679
F 69.202307 43.862389 51.833179
F 60.601707 51.632189 54.774379
F 60.485007 36.283589 54.859779
F 60.461407 43.754389 54.764879
F 64.891907 51.594789 54.900479
F 69.293907 35.893389 54.960379
F 69.395707 43.786789 54.691679
F 60.247507 38.549289 58.609279
F 60.350807 46.518289 58.136379
F 69.330607 38.767789 58.582379
F 69.226007 46.585689 58.655079
F 62.552607 47.986089 62.111179
F 62.442107 40.050589 62.084779
F 69.326907 51.593089 54.854179
F 64.922407 51.744089 59.557579
F 62.622007 50.503289 63.157779
F 62.572307 42.715589 63.057679
F 60.206607 43.950789 59.414979
F 69.361207 43.871589 59.520079
F 62.434007 47.896189 59.380979
F 62.596907 40.005489 59.413979
F 69.262307 35.877689 62.139879
F 64.754107 51.779789 62.252779
F 55.782307 38.756689 63.161179
F 56.105307 46.608089 63.124779
F 64.680007 38.790889 63.268579
F 64.620007 46.518489 63.110579
F 69.331007 51.579689 52.065679
F 55.869007 36.158089 59.519879
F 56.054207 43.923089 59.576179
F 56.143807 51.755289 59.469579
F 64.903907 36.282789 59.493779
F 64.756807 43.870189 59.417379
F 60.586407 51.571589 52.011679
F 55.657507 36.205689 62.209579
F 55.928607 43.986489 62.266779
F 56.120807 51.569789 51.966779
F 64.840507 36.234789 62.185379
F 64.825707 44.039189 62.231079
F 58.240107 47.878189 62.025879
F 58.017307 40.098789 61.993179
F 66.934407 47.709089 62.395279
F 66.915607 39.828289 62.469779
F 58.353307 50.496189 63.127579
F 58.184807 42.589589 62.975079
F 66.925907 50.344489 63.213679
F 66.916107 42.525489 63.146779
F 58.246107 48.036789 59.285179
F 57.949407 39.853689 59.278179
F 67.100207 47.849089 59.734779
F 67.121607 40.056889 59.667979
F 60.145507 38.658789 63.076779
F 60.488507 46.611589 63.078479
F 69.318307 38.639189 63.123379
F 69.339107 46.348989 63.046679
F 53.849807 47.793489 59.451279
F 54.041707 50.377589 58.488679
F 71.612707 42.778689 51.056179
F 66.951207 34.855389 55.842979
F 62.703707 34.750989 51.275179
F 53.979807 50.134089 50.962979
F 71.631607 42.561089 55.779479
F 53.883307 47.760289 54.709579
F 53.564607 34.787889 62.950479
F 53.674807 50.206389 62.959679
F 71.508307 34.631189 63.266179
F 62.601807 34.972789 58.487679
F 53.551307 40.214889 59.373879
F 53.909607 42.731289 58.322179
F 53.958507 47.581189 51.914279
F 71.623607 40.014789 52.003879
F 71.666407 47.912189 52.037179
F 62.383007 34.959189 63.186579
F 71.814507 47.655589 54.798479
F 71.658907 47.718089 59.496779
F 62.704507 34.863189 55.867279
F 71.580507 42.557189 63.092679
F 71.611507 39.839289 62.304079
F 71.488207 50.364589 58.443279
F 71.636707 42.377289 58.550979
F 71.572807 39.923489 59.570879
F 71.485807 50.307289 63.001279
F 71.352107 47.770689 62.253279
F 71.670207 34.691089 55.877779
F 67.149607 34.789489 51.338879
F 53.747307 34.730789 50.855379
F 67.073007 34.640689 58.559979
F 57.889207 34.839189 63.011079
F 62.616707 55.483589 3.825739
F 62.709207 63.302189 4.043529
F 62.746407 55.458589 16.013179
F 64.644407 67.070289 15.832879
F 62.382007 58.010089 7.562339
F 62.444107 65.794289 7.650559
F 64.862507 67.057889 0.958540
F 69.379107 67.108489 1.239269
F 62.653807 57.969189 4.902779
F 62.733007 65.818189 4.951519
F 60.193307 66.940189 1.402009
F 56.061407 68.398389 14.681179
F 58.026107 63.274289 15.680879
F 62.519407 65.855389 0.391238
F 55.385407 66.485989 11.211379
F 58.061607 65.815489 12.396279
F 64.748707 59.497589 1.265069
F 55.758807 61.932989 15.415679
F 64.978107 54.318489 4.854829
F 64.857907 61.942189 4.823149
F 55.840707 59.395489 1.275589
F 57.999707 55.363389 15.781579
F 56.004507 53.946389 8.086329
F 60.248907 59.323289 16.205579
F 55.940107 59.316189 9.110759
F 64.964107 54.327889 0.175229
F 64.959007 59.327889 3.882149
F 64.814307 67.167989 3.883779
F 54.126307 68.128089 12.897779
F 55.967007 59.426189 4.074059
F 64.859107 54.326589 7.626709
F 64.723307 62.142689 7.480809
F 58.105907 55.407389 3.971789
F 58.119607 63.242589 4.085849
F 67.327707 55.576189 3.874759
F 67.071707 63.226389 3.920939
F 57.975307 58.143089 7.753129
F 55.887107 67.196789 4.281119
F 67.119607 58.122489 7.636789
F 67.074307 65.942189 7.401939
F 58.040507 57.975589 4.828689
F 58.156607 65.770789 5.088079
F 67.229007 58.093389 4.878709
F 67.040207 65.902189 4.752449
F 60.296407 67.445389 15.656279
F 60.506007 54.189089 12.331279
F 60.134007 61.965689 0.336090
F 62.491107 63.203289 15.757879
F 60.342307 54.325189 5.068009
F 60.385207 62.069489 4.823679
F 69.517307 54.335489 4.753299
F 69.314207 61.909689 4.730769
F 66.959807 63.252789 15.696279
F 57.961007 63.064689 8.695179
F 55.737407 54.258589 0.387520
F 67.167707 55.595289 1.181359
F 60.372407 59.286089 4.255899
F 60.386407 66.957189 4.175329
F 69.315507 59.430189 3.718329
F 69.262607 67.219889 3.949089
F 58.136107 58.075089 0.364706
F 60.324007 62.091489 7.587209
F 69.220707 54.220189 7.427809
F 69.323107 61.857489 7.382629
F 62.633707 55.446589 11.364579
F 62.591207 63.547189 11.277279
F 58.097907 58.228189 12.317279
F 56.089007 54.160989 5.235379
F 64.600807 59.506289 15.778479
F 62.298607 65.777189 14.744679
F 58.022607 55.493189 1.332699
F 69.337307 59.338489 1.094629
F 62.504207 57.953289 12.164979
F 62.311707 66.158389 12.052479
F 53.798707 55.514789 8.781719
F 55.829007 62.167989 12.543879
F 62.486307 55.448889 8.550499
F 62.464107 63.296989 8.565509
F 58.165007 55.723889 11.622679
F 55.870607 62.022289 4.937959
F 54.386807 55.690689 14.297379
F 55.700207 59.354389 12.011079
F 64.913007 54.230689 12.025179
F 64.915807 62.107589 11.839079
F 62.532107 63.172889 1.221229
F 62.548507 55.397889 1.048728
F 64.798307 59.535189 8.380969
F 64.806907 66.972689 8.435869
F 60.327707 54.093689 7.703189
F 67.040807 63.240689 1.252909
F 64.660407 59.509589 11.083979
F 64.545407 67.298689 11.155879
F 66.845007 55.634389 15.678679
F 58.114707 63.285889 1.351879
F 64.777907 54.268589 14.752879
F 64.732007 62.020889 14.613079
F 57.916807 66.058489 15.035779
F 67.270207 65.836789 0.224977
F 67.187007 55.497589 11.029079
F 67.258707 63.457589 11.032179
F 62.341807 58.098789 14.919579
F 69.367507 66.885089 15.556179
F 66.917707 58.109589 14.706479
F 66.939507 65.872489 14.811179
F 69.476807 59.264689 15.613179
F 58.223507 63.298089 11.402279
F 66.977307 58.197989 11.948779
F 66.785007 65.899689 12.208179
F 58.156707 55.439989 8.782889
F 55.620907 61.747389 7.826439
F 67.082107 55.513989 8.231799
F 67.074607 63.348389 8.241979
F 55.757607 66.933889 8.471849
F 53.881607 58.096889 8.049639
F 69.513907 54.278089 11.990779
F 69.269407 61.838689 11.920479
F 60.234107 59.402689 8.334969
F 60.362307 67.329889 8.479979
F 69.349707 59.372289 8.456629
F 69.383807 67.139489 8.596919
F 60.267807 59.442289 11.167279
F 60.031707 67.440789 11.238479
F 69.322907 59.240489 11.103379
F 69.145007 67.213989 11.286079
F 58.068807 58.160889 15.174979
F 60.255607 61.765789 15.217779
F 69.330407 54.210789 14.712479
F 69.183907 61.884689 14.727279
F 55.959607 61.999889 0.548504
F 60.551307 54.321889 15.053079
F 55.824707 67.050689 1.456589
F 66.936207 58.246589 0.237242
F 58.070407 65.733889 7.745119
F 60.353907 59.397689 1.303759
F 60.381207 62.092989 12.313979
F 69.398007 54.225189 0.217665
F 56.716407 54.432389 13.535979
F 55.894207 59.352289 16.395379
F 71.525307 65.841089 4.846719
F 69.412307 62.125889 0.410880
F 64.764207 61.956489 0.174210
F 54.334907 58.509789 14.161379
F 57.957207 65.863989 0.383289
F 71.654707 58.253789 4.629639
F 71.552707 65.636889 14.435879
F 69.272707 69.758489 4.826669
F 71.621007 65.707989 7.594579
F 60.236407 54.185089 0.332163
F 71.654807 63.250089 3.969549
F 71.467207 65.907989 11.709179
F 62.580707 58.058889 0.321836
F 71.587407 55.264189 15.547279
F 71.606607 63.422389 1.316729
F 71.743707 63.091589 8.404159
F 71.650907 57.915689 14.754179
F 71.444507 63.163189 15.792579
F 71.592807 63.234589 11.134679
F 71.664007 58.138789 11.966079
F 71.567007 58.153989 7.390399
F 71.660307 55.488189 10.874179
F 71.483207 57.992689 0.439636
F 55.784307 69.649889 5.197299
F 71.572007 55.572989 3.664129
F 71.668707 55.412989 1.022308
F 53.917307 64.118989 11.459179
F 63.010107 55.393789 25.433379
F 62.923407 63.128589 22.824179
F 54.505307 65.752789 18.380979
F 54.363107 58.017289 25.964079
F 62.956907 57.923089 26.424879
F 62.938407 65.788389 28.981979
F 54.256607 57.764889 28.588579
F 56.707207 67.243089 17.342879
F 62.965207 63.072789 25.600979
F 62.813007 65.804689 26.370979
F 56.266707 69.656389 26.100179
F 60.572307 67.144189 25.515379
F 62.908507 55.347289 22.805579
F 60.782207 61.666289 21.905279
F 53.985907 55.293589 29.627079
F 56.640907 59.603189 22.029179
F 60.467907 59.426189 32.567279
F 56.244907 59.116689 29.731379
F 65.196207 54.107289 26.399679
F 65.366007 61.960889 26.700879
F 60.665307 59.120789 22.751579
F 56.406107 69.898589 28.864779
F 65.189207 59.463889 22.926979
F 65.088207 67.254489 23.026779
F 56.463807 61.615889 26.193879
F 54.109407 63.282989 29.733779
F 65.222807 59.403789 25.631479
F 65.066807 67.119289 25.687379
F 54.104407 65.848589 28.703079
F 58.301107 65.615589 26.270979
F 65.262807 54.116989 29.102079
F 65.283907 61.981589 29.367479
F 58.469207 57.867989 25.981579
F 54.510707 63.142289 24.916479
F 67.417507 55.542289 25.346879
F 67.449707 63.233489 25.535379
F 58.391807 57.835789 28.725979
F 65.194607 69.721789 29.258979
F 67.273007 57.910789 29.168079
F 67.316907 65.941689 29.230079
F 56.385307 66.933589 22.563479
F 58.472507 65.842889 19.046379
F 67.347007 58.041189 26.415679
F 67.317007 65.858589 26.497879
F 56.440407 59.309889 24.734479
F 54.273607 55.358189 24.915079
F 67.503707 55.509789 22.748179
F 67.390107 63.166989 22.848679
F 56.854907 54.012289 21.030179
F 60.762707 67.124889 29.968279
F 69.484607 54.230189 26.560479
F 69.435507 62.017689 26.648879
F 58.773107 63.022089 25.436579
F 60.691407 67.276089 18.386079
F 69.585407 59.478889 22.865179
F 69.396607 67.160489 22.853579
F 56.333107 61.883289 28.826679
F 58.354707 55.475789 32.584479
F 69.494507 59.453989 25.696979
F 69.476307 67.179589 25.557779
F 58.400207 55.354689 29.953179
F 60.591207 59.113689 29.748979
F 69.798307 54.167389 29.281179
F 69.627907 61.961389 29.350879
F 62.846707 55.362989 29.937779
F 63.079807 63.215989 30.111879
F 54.385507 65.793489 21.141279
F 60.316007 62.026389 19.283979
F 56.285407 69.560889 18.819079
F 56.884107 62.197089 21.072179
F 65.188007 59.347389 30.113579
F 64.822307 67.145789 30.180379
F 57.833107 63.134389 18.475479
F 60.882207 61.838689 29.123479
F 67.392907 55.411689 30.117079
F 67.347707 63.438289 30.154479
F 62.966107 57.947889 29.200379
F 59.030607 55.407489 21.972179
F 69.571607 59.271489 30.011979
F 69.460207 67.124389 30.216979
F 54.430907 55.394889 21.906679
F 62.864907 63.114989 18.467379
F 69.478107 61.974589 21.981279
F 69.765207 54.174589 22.056679
F 63.095407 57.903589 22.013779
F 62.972107 65.779189 22.104279
F 60.340307 59.208589 18.911279
F 60.763107 59.191589 25.486779
F 62.781107 57.970489 19.380179
F 62.824507 65.698889 19.450079
F 54.483007 58.131289 21.034379
F 56.363307 67.070789 25.206079
F 58.533307 65.785689 28.974079
F 56.881507 54.172389 18.137579
F 65.088907 54.146889 19.206379
F 65.105307 61.994189 19.349679
F 56.146607 53.992089 28.641379
F 54.558507 57.934889 18.239479
F 64.806807 59.386389 18.490679
F 64.783607 67.234289 18.480279
F 62.891207 55.422489 18.693679
F 58.523207 65.627189 21.770279
F 65.222507 54.122689 22.004479
F 65.121407 61.945189 21.985579
F 56.342607 53.940389 25.961479
F 58.627607 63.156689 29.894579
F 67.252207 55.607389 18.514079
F 67.153207 63.367689 18.430679
F 58.815607 58.143489 21.037179
F 60.868507 61.665589 26.457479
F 67.288607 58.109689 22.079479
F 67.272607 65.759989 22.021379
F 58.747007 63.124589 22.791579
F 60.656307 54.204489 29.052879
F 67.034007 58.209289 19.357279
F 67.031207 65.940289 19.413079
F 61.345407 54.305089 20.789179
F 54.631007 55.406289 17.033679
F 69.455507 54.015289 19.327179
F 69.317807 61.919589 18.968279
F 58.611007 55.286589 24.884679
F 60.750807 67.124889 22.780579
F 69.263807 59.269789 18.301579
F 69.239407 67.067389 18.293379
F 60.699907 54.264789 26.223479
F 56.372607 67.274589 29.748679
F 54.536407 63.107489 22.179479
F 56.242007 59.393189 32.496079
F 54.936407 62.937689 17.896279
F 71.507607 57.723289 19.232679
F 54.148707 55.478389 32.369779
F 71.602707 63.229789 18.452079
F 53.964007 63.187489 32.457379
F 62.691307 55.287689 32.711779
F 58.428907 63.125989 32.696779
F 60.635807 69.757889 29.246179
F 54.106907 65.626189 25.798179
F 69.508607 69.714589 29.246879
F 65.017007 59.210889 32.816179
F 62.830107 55.379589 47.417479
F 62.576907 63.154689 47.472179
F 53.978107 65.653989 43.844079
F 53.747107 65.768589 36.212579
F 64.983907 54.082389 33.687879
F 58.317707 57.944389 33.663979
F 56.128007 61.895089 33.538779
F 53.967607 55.358289 36.975279
F 62.589907 55.333789 44.704979
F 62.737607 63.346089 44.720079
F 54.012507 55.545089 47.149179
F 67.070507 63.154689 37.404379
F 56.028307 54.072789 48.085579
F 60.618807 61.893389 33.699979
F 54.029307 65.597189 48.244579
F 69.387807 61.746889 33.691079
F 56.285307 59.291189 44.420679
F 56.174307 67.060689 44.652579
F 64.996007 59.522589 44.928179
F 65.153307 67.005789 44.828279
F 56.173907 59.288289 47.138779
F 56.242307 66.813989 47.342779
F 65.063007 59.193889 47.604679
F 64.909707 66.933789 47.546979
F 58.333607 55.290489 47.225379
F 58.502507 63.024189 47.364379
F 67.305707 55.523189 47.570779
F 67.301007 63.248389 47.608279
F 58.323307 57.783689 48.131479
F 58.725207 65.795989 48.113179
F 71.594407 65.885889 48.369479
F 62.363207 65.859489 33.620879
F 58.547907 55.339289 44.471579
F 58.446907 63.017289 44.527979
F 67.179407 55.534289 44.873779
F 67.320007 63.255889 44.879679
F 56.191707 54.011989 33.315479
F 60.499007 54.002389 33.718679
F 67.291807 58.106289 33.710479
F 62.698707 57.946589 48.379179
F 60.596807 59.397789 44.456779
F 60.724207 67.220189 44.610979
F 69.424007 59.298789 44.829079
F 69.453607 67.092289 44.611979
F 60.507407 59.224789 47.209879
F 60.634207 67.365689 47.222179
F 69.460807 59.329889 47.511979
F 69.312907 67.031589 47.387979
F 64.896107 61.765889 33.854779
F 56.034807 61.843989 48.141579
F 67.049707 65.628689 48.614979
F 58.454507 58.173389 40.817479
F 63.118407 57.941289 36.481779
F 62.679507 65.722289 36.503879
F 58.378107 63.275589 39.919679
F 58.348807 55.505489 39.925179
F 64.903107 62.109689 43.914279
F 65.111707 54.137789 48.361379
F 65.015907 54.260089 43.831879
F 56.264707 61.934789 43.577879
F 58.379607 63.199489 37.298479
F 67.261807 65.574089 41.026979
F 54.081507 63.406989 39.704679
F 67.242807 57.899289 41.129679
F 62.711607 57.875689 33.585379
F 67.216207 63.087789 40.084879
F 60.780007 59.291389 37.215379
F 60.549807 54.092689 40.877279
F 56.188007 54.100089 36.132979
F 56.064707 61.919989 36.238879
F 65.074707 54.039989 36.401379
F 64.831807 61.898089 36.469879
F 60.633907 53.776989 43.512979
F 69.293007 66.979389 37.633479
F 67.331307 65.708689 43.827179
F 69.304307 54.193289 41.138079
F 58.560307 58.054289 36.278079
F 57.924407 65.722389 36.474279
F 67.568007 58.004689 36.421279
F 67.008507 65.741189 36.639579
F 60.626907 54.073989 48.366879
F 58.402107 58.063789 43.438379
F 67.269107 58.058689 43.804379
F 58.437007 65.799089 43.675279
F 67.158007 55.466189 40.072279
F 58.400707 55.447789 37.181279
F 58.310507 65.918389 41.034379
F 67.283707 55.431489 37.360179
F 69.617007 66.896389 40.286079
F 60.698507 61.876989 43.561179
F 69.534607 59.298789 40.182279
F 69.683007 59.450489 37.473379
F 60.547707 53.901389 36.366679
F 60.633207 61.841989 36.444279
F 69.587007 54.041789 36.535279
F 69.409807 61.932089 36.432279
F 62.844407 55.611089 39.924879
F 62.848407 63.198489 40.246779
F 60.503307 61.849089 40.822679
F 69.347207 54.219589 44.040379
F 62.843807 58.014089 43.615879
F 62.894407 65.868389 43.704379
F 69.468107 61.934989 43.786779
F 60.671207 59.249889 39.855279
F 62.813707 58.120489 41.010279
F 62.868407 65.777289 41.083579
F 69.527007 54.393289 48.674379
F 60.364707 67.007289 37.308579
F 62.772607 55.282189 37.142479
F 62.651407 63.122689 37.590379
F 60.613107 67.020589 40.167579
F 69.575807 62.021389 41.076579
F 56.033107 54.214789 40.798679
F 56.146307 62.040389 40.781779
F 64.873207 54.349289 41.017379
F 65.144807 61.908789 41.338679
F 56.187107 59.316889 37.194779
F 55.915407 67.197889 37.371379
F 65.284607 59.340789 37.282579
F 64.986407 67.089689 37.539979
F 56.284407 59.469889 39.930179
F 56.063607 67.222889 40.135479
F 65.120907 59.445389 40.146179
F 64.987307 67.120589 40.240779
F 56.276207 54.098689 43.494379
F 67.046207 65.680489 33.807279
F 69.432207 54.000789 33.810379
F 53.941207 55.496389 39.847479
F 67.384807 58.004989 48.654079
F 53.825007 63.161189 36.903479
F 64.906807 61.910389 48.313579
F 60.566207 61.661689 48.333679
F 58.145307 65.660989 33.716779
F 69.397907 61.773689 48.560079
F 71.829007 55.410989 47.364779
F 62.518607 65.805789 48.304579
F 53.992407 57.964389 33.305779
F 53.696707 65.952689 40.939979
F 53.781607 65.688689 33.441079
F 67.044207 63.070389 32.833679
F 71.734407 55.468289 44.666279
F 71.722607 65.941289 43.629079
F 71.892107 65.599189 40.861079
F 54.170707 55.475089 44.463879
F 60.202407 67.191389 32.644379
F 53.889507 58.115189 40.667479
F 54.064407 58.023389 36.083479
F 53.992007 63.138989 47.198979
F 53.952507 63.107589 44.470979
F 56.137907 69.737889 36.442279
F 69.519507 59.150689 32.688579
F 53.953107 58.124689 47.906779
F 54.111207 57.992589 43.436879
F 69.677407 69.664789 36.728979
F 65.072807 69.667589 36.744979
F 60.651707 69.836189 48.137679
F 56.055207 66.985489 32.509679
F 69.333607 66.977389 33.096979
F 64.828407 67.094989 32.965279
F 62.826607 63.243689 32.811279
F 67.268407 55.456589 32.780079
F 62.652407 58.120289 51.122679
F 62.628907 65.702789 51.088479
F 53.788007 63.234489 59.305479
F 53.944307 55.522689 59.438179
F 56.021307 54.200089 50.835379
F 56.104307 61.853589 50.796479
F 64.755707 54.055889 51.216579
F 64.906707 61.734189 51.022679
F 58.262807 57.958889 51.051679
F 58.594007 65.721989 50.952679
F 67.210807 57.907689 51.363279
F 66.994807 65.616789 51.292279
F 60.490707 54.172689 51.190879
F 60.372607 61.755989 51.017279
F 69.400607 54.176889 51.359479
F 69.300807 61.675289 51.237579
F 62.763407 55.315189 54.793079
F 62.588507 63.196289 54.814979
F 60.511907 54.298889 63.103179
F 53.805007 63.095789 51.914779
F 62.585807 58.122589 58.423479
F 62.631607 65.780889 58.557979
F 53.883407 65.698989 51.075079
F 60.308807 62.075489 63.156179
F 62.888807 57.955489 55.695379
F 62.529507 65.756789 55.746479
F 69.143007 54.131689 63.125779
F 60.470707 59.302989 59.534879
F 62.576107 55.533789 52.131079
F 62.633807 63.111389 52.065679
F 69.240507 59.444689 62.263379
F 60.447707 66.945689 59.461179
F 55.958807 54.251489 55.763079
F 56.085707 61.840589 55.501279
F 65.075207 54.123089 55.852479
F 64.804007 62.025589 55.888379
F 56.009007 59.506189 51.898779
F 56.137907 66.928689 51.914879
F 64.948507 59.239489 52.138879
F 64.743607 66.904189 52.144879
F 55.973407 59.302989 54.752179
F 55.826207 67.047489 54.629179
F 64.935407 59.351289 54.906479
F 64.789407 66.994489 54.831279
F 56.038207 54.334089 58.475479
F 55.960507 61.900589 58.315679
F 64.783307 54.256489 58.543179
F 64.911407 62.043089 58.493779
F 58.288307 55.584989 54.852579
F 58.263207 63.246489 54.711179
F 67.246707 55.479689 54.840879
F 67.036007 63.231789 54.851479
F 58.303207 58.202889 58.650379
F 58.217007 65.873389 58.455079
F 67.088807 58.375789 58.373579
F 67.057807 65.943889 58.480279
F 58.133507 58.025289 55.822379
F 57.982707 65.694889 55.630279
F 67.317507 58.008889 55.614079
F 67.066107 65.932089 55.825279
F 58.251907 55.394189 52.106379
F 58.332207 63.179089 52.006079
F 66.945407 55.340589 52.109779
F 67.138707 63.000089 52.030879
F 60.526907 54.296389 55.731079
F 60.486307 61.735389 55.679679
F 69.497007 54.235789 55.765479
F 69.264507 62.157089 55.828679
F 60.409507 59.256489 52.103479
F 60.658207 67.173889 52.188079
F 69.411707 59.263189 52.352279
F 69.215007 66.974189 52.176679
F 60.425107 59.096689 54.784979
F 60.308907 66.989089 54.953779
F 69.544807 59.505689 54.970879
F 69.324707 67.124789 54.869579
F 60.342507 54.352989 58.435379
F 60.448807 61.918489 58.420679
F 69.241107 54.272289 58.426979
F 69.408307 61.929289 58.501779
F 62.683507 55.684989 62.189079
F 62.521307 63.265389 61.962879
F 69.429707 61.974089 63.282379
F 69.525807 66.938989 61.975079
F 62.549207 58.363889 63.144779
F 62.723807 65.806989 63.183079
F 69.398907 59.399089 59.498579
F 60.344307 66.945089 62.271079
F 62.604807 55.693789 59.427979
F 62.587107 63.287589 59.381379
F 60.328907 59.533589 62.255879
F 69.503207 66.977189 59.290979
F 55.924407 54.107389 63.244479
F 55.708007 61.966289 63.257879
F 64.889807 54.425689 63.095779
F 64.765507 62.003889 63.004479
F 55.910807 59.374389 59.407479
F 55.924407 66.998589 59.510479
F 64.776307 59.415189 59.271579
F 64.880407 67.138389 59.306079
F 55.829307 59.258289 62.265579
F 55.963007 67.027489 62.130279
F 64.801507 59.446189 62.069079
F 64.791607 67.000389 62.029079
F 58.109207 55.493489 62.210879
F 57.933907 63.070989 62.127079
F 67.146807 55.623189 62.019279
F 67.076207 63.188189 62.077379
F 58.118607 58.055489 63.259379
F 58.170107 65.663489 63.117879
F 66.981707 58.158189 63.055179
F 67.154207 65.818689 62.949479
F 58.152007 55.616189 59.471079
F 58.231007 63.230789 59.331379
F 66.967407 55.673989 59.183179
F 67.062507 63.267789 59.271779
F 53.936107 55.680289 51.889379
F 53.920807 58.212989 50.661779
F 71.490407 58.214189 63.325879
F 69.193407 69.678989 51.137679
F 71.782007 65.876389 63.137379
F 71.440007 63.348589 54.643079
F 53.727807 63.073589 54.686879
F 53.778407 55.627889 54.630379
F 71.491807 55.645589 52.290579
F 55.747807 69.609889 55.616379
F 71.654207 58.187189 58.784179
F 71.610207 58.150489 56.034579
F 71.638307 65.902089 55.572779
F 53.550707 57.945589 63.478479
F 71.579407 65.806189 51.105879
F 71.709507 63.243689 62.331579
F 71.720007 55.605989 54.973979
F 71.501107 55.439189 62.340079
F 71.605007 55.452389 59.605579
F 71.593907 63.160289 51.900179
F 64.875707 69.604189 51.146079
F 60.550407 69.613389 50.925079
F 69.527407 69.601289 58.443679
F 60.309707 69.518589 58.723679
F 64.593807 69.616589 58.416979
F 60.357207 69.488089 55.912579
F 71.555307 65.913589 65.959579
F 80.515607 1.134829 4.043589
F 80.672507 8.996799 3.715739
F 80.627107 3.914449 0.188274
F 82.843507 5.017959 1.191559
F 85.168307 9.088289 1.016259
F 78.074607 13.038189 1.285669
F 80.484307 3.830799 7.485959
F 80.633307 11.606289 7.462569
F 80.703307 8.970829 15.783379
F 87.211307 5.149229 15.787879
F 80.596007 3.714639 4.754189
F 80.436207 11.550789 4.708829
F 85.074107 1.263669 15.629879
F 73.700207 12.805889 15.615979
F 87.274007 12.838489 1.241869
F 85.144407 8.895029 15.745879
F 78.422907 7.822639 12.155779
F 76.069507 3.922919 0.054702
F 85.010207 9.042809 8.517529
F 86.994107 15.516689 14.875579
F 82.937607 7.761979 4.877859
F 82.809207 15.457789 4.792629
F 78.372107 5.115259 0.976405
F 73.912507 7.628629 4.899879
F 73.728907 15.581689 4.714919
F 71.716607 1.331129 0.831058
F 87.438107 7.940009 12.005379
F 80.649707 8.914739 1.044399
F 73.671207 13.083089 1.220939
F 80.505407 16.907589 4.032779
F 82.874907 5.199159 3.918959
F 82.649107 12.870489 3.834789
F 74.021807 4.959299 3.901269
F 73.591407 13.041189 3.851979
F 82.723507 7.824369 7.746469
F 82.624007 15.577389 7.698919
F 78.152107 15.425489 14.723279
F 73.968407 7.734869 7.527909
F 73.672907 15.400589 7.424949
F 87.409507 5.002059 1.069859
F 85.171407 1.241249 3.771229
F 85.145907 9.010769 3.731049
F 87.448007 7.696979 14.733079
F 76.241307 1.009566 3.826919
F 76.114107 9.057609 3.935159
F 80.582007 1.380179 1.289229
F 85.283907 3.941369 7.348999
F 84.961607 11.689789 7.485349
F 76.004607 3.909879 7.411219
F 76.114507 11.814289 7.302749
F 85.106607 3.873179 4.673469
F 85.025507 11.655889 4.705469
F 76.275907 3.580659 4.684199
F 75.929507 11.910189 4.483929
F 82.791307 5.242559 15.659679
F 75.893707 11.616289 11.880479
F 85.024507 1.441889 11.204979
F 78.112607 15.467789 11.871679
F 78.255707 5.055389 8.316659
F 87.304307 12.798089 8.468239
F 87.331707 7.650389 4.818619
F 87.329207 15.425589 4.863089
F 78.380007 12.944589 8.415739
F 78.279107 7.673169 4.698469
F 78.390507 15.547689 4.959929
F 76.089807 9.189429 8.355169
F 87.054507 15.344289 12.005979
F 85.023507 1.379969 8.380549
F 75.902907 11.703089 0.282810
F 73.882707 0.174873 4.778309
F 87.312907 5.136709 3.784289
F 87.401707 12.905289 3.886349
F 78.347607 5.113469 3.762779
F 78.254607 13.067689 4.055879
F 87.195007 7.759449 7.584039
F 87.321507 15.528389 7.523009
F 75.990007 16.708489 8.339989
F 78.313207 7.647029 7.372799
F 78.329107 15.526589 7.657169
F 78.237907 12.916289 15.621579
F 80.628807 1.295199 11.224679
F 80.602607 9.131519 11.279779
F 84.912807 1.282389 1.122729
F 76.075707 1.233059 8.327399
F 78.250507 7.651359 14.850079
F 85.123907 16.727989 3.897559
F 80.589607 3.702609 14.721279
F 80.560507 11.502389 14.910079
F 87.426507 5.222569 11.291079
F 87.462607 5.307819 8.595319
F 80.516807 3.864629 11.937179
F 80.617107 11.762789 12.147779
F 85.035507 11.690789 0.196884
F 78.445407 5.041589 15.735379
F 80.801607 1.213839 8.514999
F 80.333607 9.121999 8.409189
F 78.168807 12.963589 11.093979
F 80.412907 16.957689 11.195079
F 76.283307 1.306699 1.025297
F 76.156807 16.789589 3.922499
F 82.833707 7.528999 12.044479
F 82.651807 15.779089 12.170479
F 84.670207 16.799589 15.607879
F 73.723907 7.957419 12.049979
F 73.616007 15.524489 11.982179
F 85.093007 16.992289 8.491559
F 82.865207 4.962179 8.317119
F 82.889207 13.061589 8.560569
F 73.696807 5.144239 8.313169
F 73.748207 12.905989 8.275949
F 82.821407 5.069489 10.934379
F 82.843007 13.238689 11.317979
F 73.919107 5.255919 11.140079
F 73.646207 12.916089 10.895079
F 82.825807 7.810569 14.706279
F 82.532907 15.431289 14.711679
F 75.844607 16.772289 10.988579
F 73.772107 7.741919 14.880079
F 73.565007 15.326389 14.705279
F 73.929907 5.084029 15.601279
F 75.932807 9.071269 15.489979
F 85.056307 9.002289 11.261479
F 87.162907 12.846189 11.145279
F 76.131007 1.489009 11.070579
F 76.161307 8.929979 11.130179
F 78.397907 5.164569 11.104879
F 85.023807 3.942279 14.734179
F 85.108707 11.529489 14.852879
F 76.220007 3.851149 14.656679
F 75.868507 11.617089 14.565679
F 85.063307 4.103439 11.993479
F 85.015507 11.611889 12.045379
F 76.260207 3.972869 12.036379
F 71.642607 1.466709 8.249089
F 75.776007 16.567689 15.712379
F 76.121607 16.710389 1.244919
F 80.370707 1.224729 15.583579
F 76.024607 1.222619 15.341779
F 82.804907 12.867689 15.556879
F 76.242307 9.061989 1.182049
F 87.435507 12.946189 15.793879
F 84.978207 16.778789 11.290779
F 73.968207 5.134569 1.220109
F 82.514307 12.747289 1.113819
F 80.345907 16.859389 15.606879
F 80.539907 16.825889 1.179249
F 84.990907 16.654989 1.183509
F 80.443607 16.988189 8.463359
F 71.638007 3.957029 0.291375
F 78.410807 7.734519 0.150599
F 82.812807 15.384289 0.182312
F 73.500607 15.671089 0.397816
F 73.805307 7.834599 0.399533
F 78.413107 -0.286636 4.895459
F 78.399807 15.525689 0.203559
F 84.993707 3.906819 0.157669
F 80.353607 11.518589 0.131525
F 71.588307 1.428729 15.636779
F 82.916807 -0.136040 7.468219
F 82.826407 7.634319 0.342838
F 89.461807 8.943129 0.951793
F 89.730107 8.987899 15.772379
F 89.628007 1.377189 15.785979
F 89.456007 16.505389 3.759499
F 89.737107 16.802089 1.104399
F 89.485007 9.162819 8.355399
F 89.730207 11.463889 4.693639
F 89.465507 9.006949 3.716539
F 89.653207 11.655789 7.426759
F 89.435907 1.196089 3.986159
F 89.578007 9.017569 10.969179
F 71.488907 1.473129 10.959979
F 71.475407 9.212959 15.548979
F 71.443507 9.292589 11.010479
F 71.592107 1.344479 3.659139
F 71.497207 4.024979 7.359149
F 87.055407 -0.006349 0.266858
F 78.457107 -0.020548 0.107043
F 73.789107 0.027823 14.608979
F 87.345607 -0.015537 7.538089
F 73.783307 0.104359 11.797179
F 78.229807 0.034567 11.901879
F 78.235407 -0.068921 14.669079
F 73.786407 -0.020147 7.504769
F 74.037807 0.136659 0.079874
F 89.587507 3.903629 0.169340
F 87.083907 7.636959 0.224243
F 87.302407 15.468389 0.138513
F 89.538407 11.596089 0.130191
F 87.465107 0.025569 29.327679
F 80.524307 9.040279 25.763579
F 71.650907 1.432039 22.860379
F 87.279607 7.770749 19.481779
F 75.871407 16.737689 18.419479
F 85.146007 1.305219 18.297879
F 80.509007 3.918549 29.227979
F 80.578907 11.682589 29.361979
F 80.433607 1.314559 18.300079
F 73.703907 15.570489 22.068379
F 80.630007 4.024219 26.566479
F 80.631807 11.595289 26.535479
F 87.285907 0.230034 26.597379
F 85.101007 16.897389 30.344479
F 80.565807 1.439199 22.934679
F 80.401307 9.170679 22.962379
F 76.109507 1.152109 25.689979
F 85.029207 11.747189 22.136579
F 76.045507 9.129079 18.303479
F 76.256407 16.659089 30.178979
F 82.838007 7.671889 26.597479
F 83.032607 15.453289 26.585779
F 78.351807 15.504189 22.067379
F 73.990207 7.989719 26.524379
F 73.799407 15.663889 26.441079
F 78.105007 7.625119 19.400879
F 82.720607 5.096079 22.777679
F 82.888707 13.126889 23.040379
F 73.812207 5.192519 23.038879
F 73.685207 12.984189 22.958479
F 82.850807 5.251879 25.517479
F 83.087207 12.889189 25.725979
F 73.882007 5.375069 25.685879
F 73.756507 13.019989 25.797679
F 82.864207 7.349809 29.238879
F 82.931307 15.404889 29.344179
F 78.222507 7.708949 22.010379
F 73.836907 7.827459 29.294679
F 73.834907 15.594789 29.148179
F 78.212707 15.489589 19.272079
F 85.155207 1.572189 25.707779
F 84.973307 9.265619 25.888279
F 84.989207 9.101209 18.324579
F 76.038807 16.824789 22.645979
F 76.133207 9.435629 25.655179
F 76.034607 1.314809 18.221379
F 85.139907 3.752989 29.336479
F 84.917907 11.369989 29.675879
F 75.970307 3.956959 29.212879
F 76.254307 11.742289 29.383879
F 85.105907 4.106349 26.588879
F 85.006907 11.672889 27.005079
F 76.153007 3.879639 26.498579
F 76.023807 11.873989 26.688379
F 85.065207 1.299569 22.943479
F 85.107007 9.152759 23.262579
F 85.125107 17.064489 22.994379
F 76.271207 1.478119 23.050179
F 76.079407 8.968299 22.954679
F 80.817507 16.699089 25.731879
F 87.351607 7.947469 26.792479
F 87.483007 15.764089 26.788079
F 87.213607 15.605989 22.162879
F 78.152907 7.877209 26.450379
F 78.384107 15.568189 26.380979
F 87.287107 7.957559 22.411779
F 87.183107 5.289769 22.906279
F 87.146707 13.046889 23.171679
F 78.383007 5.206029 22.840479
F 78.222907 13.036989 23.014979
F 87.393607 5.407179 25.775379
F 87.314407 12.942489 25.947979
F 78.415507 5.203619 25.539579
F 78.283507 12.897789 25.681979
F 87.480407 7.732799 29.451079
F 87.369907 15.614689 29.479079
F 78.434407 12.941389 18.495079
F 78.368407 7.881769 29.161279
F 78.635807 15.422889 29.095679
F 78.343207 5.162599 18.606679
F 80.761507 1.476389 30.010179
F 80.711507 9.008599 29.911179
F 80.513907 16.609389 18.270579
F 76.206907 11.549589 19.284379
F 80.594407 1.268949 25.601079
F 85.089507 3.886829 19.205379
F 83.015807 4.943469 30.253979
F 82.849107 12.804289 30.294579
F 73.656907 5.175779 29.984579
F 73.810207 13.060689 30.132779
F 85.233307 1.216789 30.323379
F 84.995107 8.720989 30.307479
F 80.714707 16.794489 30.140479
F 76.151707 1.138619 30.073179
F 76.178507 9.129479 29.959579
F 76.044107 16.673189 25.408879
F 87.335907 5.135709 30.225779
F 87.158007 13.047389 30.147979
F 78.296707 5.410069 30.095079
F 78.452007 13.011889 30.178379
F 73.731607 7.665239 22.227279
F 80.403707 9.054059 18.554279
F 85.017907 16.901089 18.451879
F 80.632507 16.686089 22.980579
F 76.069207 11.657189 21.910079
F 75.895007 3.911999 19.239179
F 80.511507 3.847189 21.842879
F 80.580907 11.778889 22.221179
F 76.084007 3.964089 22.013479
F 85.222607 17.173589 25.722779
F 80.618407 3.858429 19.225579
F 80.692207 11.671089 19.303879
F 85.011307 11.738889 19.358979
F 84.986207 3.926579 21.931779
F 82.654507 7.909579 19.267179
F 82.734507 15.524589 19.337279
F 87.297007 13.070889 18.550879
F 73.910407 7.686039 19.216779
F 73.725507 15.597289 19.344579
F 87.347307 15.657289 19.493779
F 82.866007 5.190839 18.368779
F 82.801507 12.860989 18.287979
F 73.687107 5.147349 18.366279
F 73.946707 12.813589 18.477779
F 82.902607 8.026379 22.010979
F 82.967007 15.684689 22.122979
F 87.340207 5.158219 18.497379
F 71.451807 3.932159 22.122379
F 71.376907 9.131449 30.208079
F 78.598407 13.112289 32.971379
F 71.818407 1.211739 25.513979
F 71.777507 16.784089 30.170979
F 87.377607 0.085951 22.047879
F 78.476107 0.019792 29.352679
F 73.710607 0.144234 19.287579
F 73.885107 -0.210272 26.581279
F 71.429507 3.815519 29.140179
F 87.288007 0.065840 19.310679
F 71.403207 4.096509 19.346479
F 89.719907 1.389959 22.906379
F 71.696907 1.327499 30.170779
F 82.895707 -0.090663 29.219379
F 71.529207 11.577389 26.540779
F 78.357807 0.071440 22.159079
F 89.598407 9.061269 23.143879
F 89.613807 16.966689 22.830479
F 74.005307 0.066791 22.102379
F 89.430107 11.613389 22.202379
F 89.481007 16.931689 25.617479
F 89.644007 4.133019 29.122279
F 89.638707 11.762389 26.736479
F 89.704007 9.248439 25.857979
F 89.591807 1.279429 25.617079
F 89.535807 16.874289 30.292879
F 89.520007 1.341559 18.461379
F 71.710907 16.891989 33.013979
F 80.529307 1.337389 47.464179
F 80.600807 9.025859 47.446679
F 87.383407 5.098609 32.895779
F 85.154307 17.075789 47.540679
F 87.359107 12.873389 32.825679
F 80.644807 3.887189 33.753179
F 76.335407 11.731389 33.588179
F 71.580107 1.383989 32.886879
F 76.093707 1.272629 44.848179
F 85.046707 11.413389 33.707179
F 80.486107 1.466579 44.886079
F 80.516007 9.184949 44.842779
F 85.230807 11.762389 48.482979
F 78.312307 15.472289 48.388679
F 85.207807 16.962789 44.975379
F 87.107207 15.463389 48.424279
F 73.891607 15.531089 33.866079
F 80.711207 1.349149 32.649979
F 78.435307 15.630489 43.926679
F 78.357607 7.973119 33.628079
F 80.594407 16.904489 47.598679
F 78.327207 15.419589 41.197879
F 82.899807 5.227529 44.564779
F 82.942907 13.039289 44.827779
F 74.039507 5.306409 44.809079
F 73.997707 12.884589 44.674179
F 82.974207 5.183629 47.420779
F 82.995407 13.071689 47.585579
F 74.069907 5.309989 47.638279
F 74.083807 12.885089 47.515279
F 85.004207 1.273609 47.530679
F 85.245107 9.189509 47.537879
F 85.094407 16.824289 37.474479
F 76.297607 1.496189 47.445079
F 76.288107 9.060079 47.548779
F 85.095607 1.107159 33.001379
F 85.018307 16.938389 40.185379
F 71.784007 3.996389 33.693179
F 76.010807 3.951779 33.603579
F 73.914107 15.408289 48.614279
F 85.134907 1.282229 44.793279
F 84.987207 8.995879 44.761579
F 78.251007 5.063389 37.330479
F 82.771407 7.601449 33.909679
F 76.181307 9.168679 44.797779
F 73.778107 7.768099 33.721979
F 87.313107 15.508689 33.823779
F 71.729507 11.699689 41.029779
F 78.399307 7.836449 44.006379
F 82.818707 -0.124810 33.741879
F 75.966507 16.858689 37.592879
F 87.235607 15.398789 44.017679
F 87.397907 5.078009 44.855779
F 87.183107 12.894489 44.727179
F 78.485407 5.260299 44.704479
F 78.323907 13.047689 44.763879
F 87.421107 5.106249 47.586779
F 87.424707 12.921189 47.484579
F 78.507107 5.231379 47.496079
F 78.506907 12.938289 47.411679
F 78.553607 15.722789 33.739179
F 85.180507 1.078589 37.471679
F 78.382607 7.812479 48.460979
F 76.168907 16.777589 44.921279
F 82.730307 15.573689 41.201179
F 76.177107 1.431019 37.321279
F 80.643807 3.938749 36.326979
F 80.639707 11.411889 36.636179
F 80.480807 16.907589 40.330379
F 82.997407 7.864439 48.198679
F 82.862007 13.027489 40.423279
F 85.077707 3.730219 33.799779
F 87.342107 7.447359 34.155579
F 84.894307 8.815369 37.700379
F 82.725707 5.081609 40.258279
F 73.959407 12.998789 37.434179
F 87.219707 7.641219 43.882179
F 85.049307 3.798679 48.384679
F 73.940207 7.890709 43.929179
F 78.216907 7.526719 41.224779
F 85.027507 11.541189 43.956279
F 74.015007 5.252619 40.282079
F 87.357307 13.024789 37.455379
F 80.810007 11.461889 33.873479
F 82.669107 7.552609 36.694679
F 82.887907 15.511889 36.696579
F 78.475807 12.695689 40.041479
F 74.011307 7.833689 36.492279
F 73.729707 15.641089 36.657179
F 87.405507 5.128099 37.592479
F 84.877107 8.988749 40.348279
F 85.097507 1.309309 40.225979
F 87.214707 7.811929 41.140579
F 76.263807 8.902839 40.092879
F 82.771807 12.932189 37.625879
F 76.098907 3.831519 41.151279
F 85.151907 3.750939 36.558179
F 85.072107 11.554089 36.502479
F 76.004907 4.022619 36.291179
F 76.073307 11.575489 36.366879
F 82.885707 4.980409 37.454279
F 87.231807 15.540189 41.329379
F 76.039507 16.789489 47.606479
F 74.018407 15.361289 41.147079
F 82.765207 7.664699 41.349879
F 76.377107 11.353989 41.075879
F 78.370907 4.988119 40.015379
F 74.055407 15.467789 43.913779
F 82.890407 15.652389 43.929179
F 87.283807 12.876889 40.333479
F 73.955507 12.889289 40.122079
F 85.048307 3.970199 43.794879
F 85.057707 11.530489 41.142979
F 84.990407 3.884969 41.011779
F 87.328207 7.769029 36.866379
F 87.353307 15.549189 36.561579
F 87.166107 5.144259 40.299279
F 78.385507 7.721999 36.388179
F 78.386907 15.558789 36.582779
F 78.332207 12.944089 37.342479
F 80.567107 1.201429 39.879579
F 80.452707 8.810969 40.396679
F 73.903607 5.305859 37.407479
F 80.494407 8.969259 37.628479
F 73.920607 7.844339 41.115879
F 82.588907 7.834019 44.014179
F 80.723307 4.020609 43.663979
F 80.624307 11.789189 43.978479
F 76.255007 1.471719 40.036479
F 76.170707 11.637689 43.779679
F 80.489707 3.677739 40.975179
F 80.747307 11.522589 41.243279
F 76.186807 3.706709 43.979579
F 76.212207 8.977169 37.473279
F 80.619707 1.323879 37.272679
F 80.742607 11.553889 48.459979
F 76.205707 11.590489 48.377179
F 71.788907 3.920959 48.534079
F 85.103307 16.938389 33.087779
F 74.035607 7.889939 48.389179
F 76.389107 3.965009 48.542879
F 87.356807 7.787199 48.381279
F 76.125707 16.619589 40.252379
F 82.928907 15.529889 34.013379
F 80.762407 3.863189 48.371379
F 82.862307 15.701289 48.386079
F 80.598307 16.996189 44.891479
F 80.658507 16.740089 37.546079
F 73.953207 5.239069 32.723579
F 71.780807 1.382649 44.771679
F 89.672907 16.858789 33.050279
F 71.744307 16.710989 44.809779
F 71.683807 8.885889 47.592779
F 78.513907 5.300609 32.846879
F 89.798907 3.817589 43.859679
F 71.614607 16.887189 37.550679
F 82.632007 0.167034 43.865379
F 76.196907 1.391679 32.910979
F 84.947407 8.750879 33.136179
F 71.658507 3.952589 36.560479
F 71.911407 16.747189 40.306979
F 78.379907 -0.018229 36.423879
F 71.794007 11.620689 43.831279
F 75.977407 9.141589 32.844379
F 71.686307 16.541889 47.605479
F 71.662407 9.068039 44.784179
F 89.565007 16.726589 37.555179
F 73.926907 12.989489 32.905179
F 89.483807 16.697989 44.875679
F 74.110107 0.001257 48.332579
F 78.432207 0.190547 33.668379
F 89.686907 11.628789 48.375079
F 71.684807 11.726289 33.874479
F 73.798207 0.170294 33.809079
F 89.546307 1.318579 40.267879
F 78.468907 0.137883 43.776579
F 87.432707 -0.253982 33.841579
F 71.746507 9.203689 40.264079
F 89.621007 1.263829 37.552579
F 89.573307 1.298039 32.930179
F 89.531307 9.078359 40.273779
F 89.568307 9.105809 37.648379
F 89.505807 11.634389 41.367179
F 73.977507 0.100132 36.573179
F 87.424407 0.057449 36.686279
F 82.851207 -0.035410 48.465579
F 74.100107 -0.119520 41.180579
F 87.253107 0.038536 41.138779
F 73.928507 -0.023351 43.805579
F 78.445807 -0.032711 48.361779
F 80.760407 9.054789 32.756679
F 82.747307 12.944189 32.963479
F 80.828307 16.804489 32.866679
F 83.008507 5.105999 32.854979
F 71.505707 9.040809 32.886579
F 76.199007 16.669989 32.966479
F 80.657207 3.757379 51.041579
F 80.794807 11.685989 51.214179
F 73.880007 0.151323 58.516979
F 71.667707 8.969329 54.907979
F 87.231007 -0.076171 51.421779
F 82.757807 15.708989 51.194979
F 78.256907 12.978589 62.118379
F 73.757607 7.780479 51.025079
F 73.823307 15.322589 51.342979
F 87.464907 15.330689 62.982879
F 85.180307 3.809829 51.168479
F 85.035807 11.569489 51.243079
F 76.044107 4.056199 51.184579
F 76.036907 11.634489 51.075379
F 87.238107 7.691519 51.194479
F 87.384107 15.576689 51.166679
F 78.389007 5.242309 62.108479
F 78.422507 7.594299 51.274879
F 78.439907 15.339189 51.154079
F 87.313107 12.834389 62.177079
F 80.589507 1.440849 54.746679
F 80.460507 9.161889 54.873179
F 80.302707 16.712589 59.385179
F 85.073807 16.840489 52.096579
F 82.990107 7.704189 51.096679
F 82.539307 12.926389 62.177379
F 80.665907 4.049409 58.329479
F 80.366207 11.569389 58.384679
F 76.164707 16.679789 59.429579
F 73.888607 13.085989 62.368579
F 80.651007 3.919209 55.724579
F 80.529407 11.644289 55.725479
F 84.788707 16.842989 54.776979
F 80.621007 16.816689 52.285079
F 80.422107 1.196309 52.083879
F 80.791207 9.111829 51.906579
F 76.018707 1.391979 61.987179
F 73.776707 5.269929 62.256379
F 76.116907 4.035749 62.898979
F 85.059107 1.373849 62.133179
F 82.863807 7.676959 55.518379
F 82.648707 15.479689 55.713679
F 87.308107 5.073239 62.082579
F 73.765607 7.675109 55.787479
F 73.693707 15.413889 55.888979
F 87.269207 7.709649 63.100579
F 82.800707 5.256409 51.992979
F 82.941507 13.174889 51.963779
F 73.667907 5.056829 51.840979
F 73.913307 12.851689 52.287779
F 82.855607 5.047019 54.613779
F 82.860307 13.039289 54.615979
F 73.889907 5.165339 54.752879
F 73.860307 12.799789 55.026379
F 82.991507 7.703189 58.287879
F 82.805007 15.482389 58.464579
F 78.169307 13.047789 59.432379
F 73.854507 7.701499 58.493179
F 73.915307 15.448289 58.758879
F 85.278607 16.609989 62.075279
F 85.057207 1.282189 54.946079
F 85.024007 9.123989 54.703679
F 85.042507 16.999589 59.209079
F 76.170007 9.158629 62.312879
F 75.884807 9.085839 54.732579
F 80.412407 16.898789 54.983879
F 85.207907 3.884469 58.330079
F 84.824707 11.891389 58.621279
F 76.107707 3.826429 58.291479
F 75.932707 11.561289 58.535979
F 85.146107 3.937839 55.564879
F 84.937507 11.719789 55.867479
F 76.291907 3.933609 55.620479
F 76.148807 11.586489 55.702979
F 84.901907 1.133359 52.018479
F 85.106107 9.047579 52.086179
F 82.836707 5.198799 62.478579
F 76.024607 1.324509 52.158079
F 76.013407 9.002949 52.020579
F 80.619707 16.795689 62.138779
F 87.180907 7.877479 55.745379
F 87.217607 15.512589 55.632479
F 78.413207 5.274899 59.246279
F 78.242607 7.996859 55.753979
F 78.142607 15.555789 55.753779
F 87.149807 13.056589 59.434279
F 87.302807 5.292739 52.178179
F 87.245807 13.033889 52.038979
F 78.444407 4.975939 52.060879
F 78.450507 12.776489 52.179479
F 87.367207 5.192179 54.905679
F 87.231907 12.968589 54.852479
F 78.451807 5.348099 54.895679
F 78.353307 12.987689 54.851879
F 87.410107 7.861709 58.404579
F 87.155407 15.569489 58.340579
F 87.417607 5.340359 59.388879
F 78.228007 7.790939 58.423979
F 78.208007 15.478489 58.391179
F 78.382007 15.505489 63.074379
F 80.619707 1.175199 61.987179
F 80.634607 9.045469 61.999879
F 76.196307 16.815589 62.161879
F 76.159907 1.456389 59.299179
F 85.124807 8.982729 62.243779
F 85.078207 9.237299 59.365479
F 80.469007 3.868359 63.025979
F 80.383207 11.609589 63.018979
F 85.045707 11.621489 63.122979
F 85.025207 1.323149 59.426479
F 80.615107 1.441989 59.247779
F 80.568707 9.076529 59.161579
F 76.126307 1.357829 54.864979
F 76.103007 11.680889 63.133679
F 85.087107 3.828369 63.172979
F 76.073307 16.854289 54.777479
F 82.826107 7.887419 63.033979
F 82.755807 15.503989 62.925679
F 78.528307 7.816599 62.961479
F 74.026707 7.840769 63.170779
F 73.732407 15.734789 63.149879
F 75.969407 8.990199 59.325079
F 82.870307 5.181859 59.420479
F 82.433607 13.000889 59.469779
F 73.976207 5.075249 59.439679
F 73.882407 12.842189 59.636479
F 76.185707 16.512789 52.091079
F 78.192307 0.097503 62.945679
F 71.690207 16.703189 52.302679
F 71.447807 3.765849 51.251379
F 74.004607 0.087875 55.819679
F 78.409507 0.025130 58.626679
F 87.144807 0.037398 58.592279
F 71.642007 8.942979 52.218279
F 89.524207 3.941779 62.995979
F 89.589407 3.970469 58.646979
F 73.875007 0.178854 62.998379
F 89.747307 8.988329 59.372179
F 71.593107 3.800809 63.059479
F 78.312307 0.201395 55.784679
F 89.524907 16.746189 59.304079
F 82.802907 -0.046880 55.792579
F 89.366107 9.004009 52.134579
F 89.536907 11.566889 62.984179
F 89.760407 16.765589 62.221279
F 89.593607 8.935219 62.057379
F 82.584407 -0.000085 51.133879
F 78.148807 0.030652 51.069679
F 89.465507 1.294289 59.454579
F 80.232007 24.572389 3.800969
F 80.682507 32.106389 3.773759
F 87.227807 20.748689 8.295589
F 77.981707 28.358189 8.389079
F 80.239907 27.121489 7.454999
F 80.428307 32.296089 15.624079
F 80.279807 19.497089 7.580129
F 82.845407 31.023789 0.154750
F 82.667607 28.353189 0.965867
F 87.190907 28.335189 11.213779
F 80.393407 27.134289 4.641519
F 87.286707 23.254889 11.777079
F 80.499307 19.399989 4.906649
F 82.813907 20.621789 1.099869
F 77.872507 20.632889 8.488179
F 87.380007 30.995889 14.669479
F 75.796507 24.506689 8.193989
F 82.650207 20.692489 15.669279
F 87.204907 20.615689 1.010274
F 87.261007 28.326189 8.580319
F 82.831107 30.870289 4.796159
F 82.533007 23.186989 4.716629
F 73.652207 31.105489 4.759869
F 73.549707 23.280889 4.849439
F 84.981207 32.251989 8.249669
F 78.239907 28.318089 1.009684
F 84.857607 24.735089 8.374669
F 75.706707 19.293789 11.999379
F 82.765607 28.374589 3.746139
F 82.704607 20.570889 3.799109
F 73.476007 28.646989 3.762779
F 73.750507 20.488989 3.856569
F 82.684607 30.966789 7.402709
F 82.534607 23.269789 7.525289
F 73.625307 31.029989 7.467049
F 73.529807 23.288489 7.639689
F 84.756807 24.610789 3.858579
F 85.023007 32.251689 3.774059
F 75.761707 24.540089 3.807119
F 76.056607 32.206489 3.823439
F 84.994707 27.322489 7.509299
F 89.451207 24.416989 3.732409
F 84.854907 19.482389 7.443569
F 75.685607 27.118989 7.282739
F 78.004607 20.608989 11.120779
F 75.743807 19.235989 7.378199
F 85.068907 27.120589 4.726549
F 87.204907 23.237389 14.584379
F 85.157107 19.459889 4.674489
F 75.662107 27.302089 4.591699
F 78.191007 28.295389 11.002579
F 76.089107 19.370889 4.700249
F 75.920007 19.308589 0.350857
F 73.529807 20.641889 1.029742
F 78.028807 23.323989 12.116279
F 78.122007 28.448489 15.526279
F 87.247407 30.882189 4.608789
F 86.968607 23.326389 4.698279
F 78.370707 30.761589 4.640189
F 77.913907 23.306589 4.860529
F 87.285407 30.987789 11.993979
F 80.624007 32.007689 1.094109
F 75.907607 27.065389 12.116979
F 75.925407 32.384789 8.210929
F 87.232907 28.421689 3.674229
F 87.296607 20.810389 3.621949
F 78.140207 28.120289 3.642689
F 78.227207 20.786289 3.942109
F 87.324307 30.820089 7.549719
F 87.201907 23.325289 7.428589
F 78.070307 30.931689 7.449329
F 78.178307 23.130589 7.496159
F 80.319907 24.497889 11.049879
F 80.426207 32.027389 11.167479
F 78.113607 30.974789 11.891279
F 82.697207 28.409389 15.594879
F 80.372007 27.135789 14.730179
F 87.231007 20.677489 10.992279
F 80.500907 19.523189 14.577179
F 87.287207 20.707189 15.531279
F 77.994007 23.187189 14.792079
F 78.144507 20.648289 15.450479
F 80.346607 27.152389 12.000679
F 78.106107 31.084689 14.845879
F 80.453007 19.555489 11.778679
F 80.269707 24.479689 15.542779
F 85.010807 24.478789 15.478079
F 73.591007 20.653989 15.509279
F 80.375107 24.606789 8.398519
F 80.375507 31.946589 8.371749
F 75.843907 32.241589 15.761479
F 75.932107 32.293789 1.216359
F 82.619007 31.027489 12.009179
F 82.666207 23.333689 11.912679
F 73.740707 30.970889 11.979279
F 73.422307 23.219489 11.805779
F 82.446307 28.437189 8.365769
F 82.614507 20.666989 8.385859
F 73.521607 28.418489 8.366429
F 73.384107 20.609789 8.352979
F 82.665007 28.392589 11.101579
F 82.732207 20.771889 11.027579
F 73.674707 28.406189 11.115779
F 73.573107 20.753989 11.119179
F 82.674807 30.921089 14.720679
F 82.801207 23.227189 14.738079
F 73.685907 30.866889 14.733279
F 73.427207 23.282189 14.587679
F 84.980307 24.655389 11.061979
F 84.829107 32.317389 11.094479
F 75.777407 24.621989 11.067679
F 75.907807 32.442189 11.024679
F 84.991607 27.277389 14.662379
F 84.858707 24.615989 1.037646
F 84.945707 19.419789 14.776679
F 75.787407 27.137589 14.784579
F 73.667107 28.331089 15.655379
F 75.787707 19.199289 14.679179
F 84.954607 27.122889 12.025979
F 78.028907 20.734389 1.315999
F 85.014107 19.442389 11.962179
F 73.625207 28.375389 1.035051
F 87.280107 28.355989 0.784096
F 76.005607 24.653089 1.171939
F 85.036207 32.348189 0.939228
F 75.630807 24.568089 15.765879
F 80.377207 24.542289 0.987303
F 85.025007 32.299089 15.297179
F 87.389507 28.392889 15.691679
F 84.975407 27.217789 0.029087
F 82.595107 23.195589 0.226564
F 89.625607 32.153189 15.432979
F 80.353507 27.125989 0.038225
F 73.635307 31.141689 0.392199
F 75.867207 27.027389 0.255211
F 80.168907 19.402589 0.232072
F 73.769007 23.413289 0.286038
F 85.089007 19.116389 0.011880
F 78.172107 30.988189 0.284717
F 87.006907 23.076289 0.120840
F 89.527907 26.967889 0.148247
F 89.497707 19.280489 4.373179
F 89.438607 19.106189 12.035579
F 89.545907 24.456989 8.264309
F 78.087707 23.167389 0.374489
F 85.077707 34.884489 7.373749
F 84.855407 34.926389 11.803379
F 89.537507 32.170789 8.390169
F 89.402307 24.517189 10.928479
F 89.431007 19.626389 7.176249
F 89.424207 26.979389 7.379309
F 89.703707 34.859989 0.073520
F 89.532407 24.467289 15.738179
F 75.854207 34.963089 11.990479
F 89.490507 27.067189 11.904579
F 89.561507 19.374189 0.016468
F 89.549507 19.341089 14.580779
F 89.589707 32.290789 0.848526
F 84.987407 34.767889 4.725509
F 75.901807 35.010889 7.515769
F 85.067207 34.982789 0.079861
F 80.433807 24.430689 25.693079
F 80.414007 32.094889 25.612379
F 76.265407 32.266389 32.807079
F 78.181107 28.250289 18.218279
F 80.503807 27.088989 29.357479
F 73.913007 30.792989 22.109379
F 80.665507 19.332789 29.287379
F 87.190807 20.639189 18.279379
F 78.316307 23.092689 21.921679
F 82.833407 23.206389 22.061479
F 80.319507 27.039389 26.618579
F 73.906007 23.174089 21.933079
F 80.662907 19.395389 26.659579
F 87.306007 28.179889 18.426879
F 78.421407 30.808889 22.146179
F 84.935107 19.538789 19.223079
F 80.554307 24.385089 22.985679
F 80.581107 32.263689 23.014679
F 78.510607 23.131889 19.216179
F 78.357807 30.660389 19.264079
F 82.737407 30.995489 26.605379
F 82.749907 23.342589 26.839779
F 73.879807 30.731489 26.292179
F 73.855507 23.286589 26.563379
F 82.909107 28.229689 22.697979
F 82.789607 20.568789 22.905479
F 73.701407 28.216089 22.842979
F 73.772407 20.563289 22.774179
F 82.602207 28.268589 25.484179
F 82.761807 20.793489 25.604979
F 73.828607 28.086089 25.509879
F 73.919007 20.774089 25.641779
F 82.897107 30.768089 29.411579
F 82.771207 23.044089 29.506379
F 73.882407 30.933889 29.055779
F 73.973407 23.176889 29.252679
F 84.911107 24.784089 25.687179
F 84.928107 32.223489 25.653879
F 76.018507 24.419189 25.478679
F 76.052007 32.147689 25.661579
F 85.125307 27.200289 29.197779
F 85.023507 26.986089 19.151379
F 84.990807 19.304389 29.290379
F 76.225807 26.968889 28.987879
F 75.931807 19.386589 21.807279
F 76.164307 19.171389 29.233479
F 84.972607 27.286889 26.510079
F 85.063607 32.340989 18.189279
F 85.195607 19.655889 26.636179
F 76.099207 26.903189 26.259979
F 75.963907 32.064089 18.398279
F 76.057207 19.468689 26.435279
F 85.113007 24.477289 23.033679
F 85.118507 31.908489 22.941079
F 76.154407 24.482589 22.820379
F 76.203207 32.198689 22.854279
F 87.342507 30.963489 26.603179
F 87.322207 23.557489 26.570879
F 78.372207 30.910989 26.591779
F 78.109907 23.150189 26.478479
F 87.158607 28.435289 23.048979
F 87.208807 20.715689 22.756379
F 78.351607 28.167289 22.757179
F 78.172407 20.474989 22.785979
F 87.299807 28.361589 25.737279
F 87.244407 20.945589 25.497179
F 78.292407 28.342789 25.360879
F 78.397807 20.588689 25.520979
F 87.301707 31.103489 29.321379
F 87.246707 23.447589 29.219179
F 78.124707 30.884889 29.370879
F 78.254007 23.005789 29.213879
F 80.428907 24.378489 30.136479
F 80.577407 32.065489 30.137979
F 86.987207 23.255889 19.167979
F 76.194507 24.285289 18.418779
F 82.815107 28.281489 30.317179
F 82.867407 20.513389 30.395479
F 73.979207 28.371389 29.957479
F 74.027607 20.558489 30.074279
F 85.011707 24.643489 30.204679
F 85.047207 32.210189 30.131379
F 76.031107 24.514289 30.063979
F 75.930107 32.406789 30.140179
F 87.448307 28.568189 30.305579
F 87.195007 20.910089 30.351179
F 78.254507 28.377689 30.241279
F 78.398407 20.404589 30.144879
F 80.567607 24.523089 18.210879
F 80.508107 32.141189 18.261879
F 87.253807 30.812389 19.122479
F 75.897807 19.374389 18.991379
F 80.625607 26.874489 21.956279
F 84.813207 24.547989 18.280679
F 80.474207 19.342789 22.075079
F 85.093007 19.477889 21.943779
F 87.319607 23.219689 21.841179
F 85.161307 26.971189 21.872179
F 80.397807 27.100989 19.049979
F 78.205007 20.537289 18.195779
F 80.327307 19.194689 19.347279
F 75.954407 27.065889 21.927279
F 87.347707 30.868889 21.848679
F 76.077107 26.960189 19.221579
F 82.848907 30.901589 19.107779
F 82.588607 23.201689 19.262179
F 73.912607 30.778389 19.296579
F 73.689407 23.163489 19.221379
F 82.801207 28.313289 18.380979
F 82.475007 20.606189 18.404679
F 73.747807 28.068789 18.366479
F 73.449707 20.544689 18.252079
F 82.746707 30.847489 22.033279
F 76.193607 34.937289 29.210879
F 71.695607 19.422389 29.191579
F 71.406107 27.043689 26.268879
F 71.642307 24.378089 25.464279
F 71.637407 32.102889 30.064279
F 71.570007 27.140289 29.059679
F 80.796907 34.674089 26.628779
F 71.799007 34.938789 26.597579
F 71.752407 24.572189 30.228579
F 89.611907 34.940789 29.187479
F 71.420507 26.943089 21.878079
F 89.545507 32.320489 30.122979
F 89.444307 32.331989 25.661879
F 80.516107 34.775589 22.074879
F 80.399507 34.718689 19.343579
F 89.533907 27.421389 26.601679
F 85.231707 34.611789 22.223779
F 89.353307 24.433389 18.478979
F 89.472307 19.560589 21.968779
F 74.198807 20.470089 32.905379
F 71.610807 34.647189 29.426879
F 89.481207 19.589189 19.230579
F 89.679107 24.736289 25.593679
F 76.009507 34.882789 19.213079
F 89.643807 24.475889 30.042879
F 89.593307 27.168789 29.338979
F 89.488807 27.064389 19.374779
F 76.267407 24.629989 32.897479
F 80.532707 24.495789 47.593179
F 80.469107 32.094189 47.436879
F 76.172607 27.302289 33.551779
F 78.277607 28.102289 40.212879
F 80.775707 19.217589 34.060179
F 87.298807 23.336089 34.011779
F 73.600807 23.159089 48.383879
F 87.264107 20.588589 40.321679
F 78.421207 23.216389 44.036379
F 87.367007 28.453589 40.251079
F 80.690907 24.540089 44.852879
F 80.446907 32.209689 44.767279
F 78.583007 20.651389 37.594379
F 78.387007 28.548789 32.902679
F 75.924207 19.319389 48.325179
F 87.366907 23.296789 48.466979
F 82.841507 23.284289 33.774279
F 73.950707 31.085689 48.536079
F 82.776707 28.338789 44.550379
F 82.811007 20.931689 44.858479
F 73.953607 28.344189 45.034379
F 73.875107 20.857889 44.761979
F 82.745107 28.570889 47.351079
F 82.773307 20.641889 47.547579
F 73.891407 28.372389 47.657879
F 73.789607 20.454989 47.466179
F 85.006807 24.520789 47.684579
F 85.051007 32.068789 47.673579
F 75.911507 24.580489 47.653679
F 76.143207 32.354689 47.593379
F 80.439707 26.949389 33.749479
F 71.855107 27.030789 36.522679
F 82.768207 30.976589 33.868479
F 71.648607 27.086389 43.999779
F 74.113007 23.077389 33.673279
F 82.651607 30.924089 48.496879
F 85.099507 24.531189 44.913279
F 85.075207 32.145189 44.920279
F 76.244007 24.371289 45.012279
F 76.188407 32.365289 45.027179
F 89.611807 26.996189 33.814979
F 71.532607 27.198189 48.569179
F 76.227107 35.045789 44.233479
F 71.759007 24.511689 32.878079
F 87.407407 28.318389 44.831779
F 87.490807 20.692789 44.663579
F 78.362607 28.177289 44.835579
F 78.390707 20.730889 45.056779
F 87.344907 28.364689 47.636679
F 87.332407 20.759289 47.576279
F 78.489207 28.481789 47.548879
F 78.264607 20.748889 47.724979
F 78.147307 20.479489 40.396279
F 78.216507 23.256589 48.436579
F 78.425707 28.172189 37.521379
F 76.137807 24.572589 37.577379
F 80.688107 26.924989 36.475279
F 85.272807 19.485689 33.919579
F 80.824107 19.382189 36.735479
F 84.949507 32.447489 37.500379
F 78.268307 30.806489 44.050179
F 87.514207 20.580589 37.611679
F 80.631107 19.480789 41.217079
F 73.911907 23.158689 41.274379
F 76.216907 27.203889 48.502479
F 87.374007 28.538289 37.419479
F 87.432807 23.242389 44.143179
F 85.127707 24.444489 37.583379
F 87.283007 31.059689 41.228479
F 82.685207 23.366189 41.190279
F 80.487807 32.179889 37.758679
F 74.253207 28.265689 37.446279
F 82.864207 20.756789 40.298879
F 80.692807 24.396389 37.708179
F 73.911307 23.413089 43.930079
F 76.189107 32.158089 37.459779
F 82.768207 31.170889 36.537379
F 82.857507 23.264289 36.640579
F 73.954607 30.950389 36.521979
F 73.964007 23.246089 36.437979
F 74.044607 30.938789 44.134679
F 82.948707 30.801889 41.250879
F 82.893407 28.337489 40.002679
F 74.054507 30.808489 41.266379
F 85.138307 27.082689 36.764979
F 85.018707 31.950089 40.220979
F 85.266607 19.363789 36.464079
F 76.247307 26.983589 36.269079
F 75.983607 19.059789 41.281379
F 76.240007 19.408089 36.678379
F 82.895807 23.431789 43.890679
F 73.954407 20.649389 37.485079
F 82.791507 30.936789 43.939279
F 76.021307 19.469289 44.191579
F 76.099507 26.954589 44.130979
F 73.870807 20.584989 40.332079
F 76.255507 26.704389 41.498779
F 82.912607 20.722289 37.617279
F 82.797607 28.361889 37.321479
F 74.142907 28.174289 40.376279
F 85.088207 19.538489 44.112779
F 76.110207 24.261789 40.278779
F 85.193307 27.252189 43.792879
F 76.080507 32.296389 40.194579
F 87.203307 31.202589 36.537579
F 87.472407 23.227589 36.851479
F 78.383207 30.727389 36.673579
F 78.489907 23.220589 36.615079
F 80.401907 24.444989 40.228679
F 80.665407 32.084189 40.496779
F 84.977807 19.500889 41.365379
F 78.261907 23.129689 41.411979
F 80.726607 27.057689 43.593079
F 85.128807 24.381089 40.369279
F 80.558807 19.504489 44.003079
F 78.267607 30.854289 41.238679
F 87.152207 30.926689 43.870979
F 87.531907 23.140389 41.448579
F 80.629807 27.091489 40.889379
F 85.187507 27.059889 41.099279
F 80.599307 32.182289 32.876779
F 78.270607 30.970389 48.493179
F 87.312607 31.050589 33.867879
F 74.068007 30.938289 33.675679
F 87.350207 30.869489 48.588079
F 80.600507 19.291289 48.729979
F 85.070407 19.547289 48.643379
F 76.266007 34.829989 41.461479
F 84.923407 27.235089 48.324179
F 80.712207 26.982889 48.540479
F 78.403307 31.022789 33.955779
F 78.412907 22.976189 33.901879
F 85.164407 27.162289 33.921079
F 76.393407 19.296489 33.981179
F 82.724207 23.170289 48.568679
F 71.817907 32.103989 44.980479
F 71.568907 24.691289 47.467879
F 71.712007 24.557589 40.133679
F 85.002107 24.496189 33.020779
F 89.602707 32.084289 47.449879
F 71.765107 24.470189 37.372379
F 71.628107 19.190089 48.375979
F 85.058007 32.123289 32.954979
F 71.750207 19.479989 33.984379
F 71.694707 27.220489 33.725779
F 72.001807 32.252489 40.195379
F 76.196907 34.806289 33.898079
F 87.502407 20.860589 33.021779
F 80.530107 34.633289 34.125979
F 71.820607 34.682889 44.178779
F 73.786407 28.422889 32.651179
F 80.784507 34.747289 36.817579
F 71.510307 24.506289 44.738879
F 71.872307 32.254989 37.497079
F 71.730307 19.554189 36.708479
F 89.751807 27.127789 43.979579
F 89.785807 24.486689 44.833279
F 71.719607 34.846689 33.763379
F 71.878407 32.291089 32.731579
F 87.336607 28.424589 32.902479
F 80.555207 34.853189 48.314079
F 76.256107 34.869189 36.573479
F 71.594607 32.261489 47.602179
F 89.414707 32.000889 44.795579
F 89.606807 32.272189 37.586879
F 89.633407 24.539789 37.660979
F 89.689807 32.214689 40.205479
F 89.672207 27.106189 48.497379
F 89.642707 19.428789 48.422479
F 89.715407 19.195589 43.949079
F 89.563907 24.462389 47.618179
F 89.760207 19.517589 33.875079
F 89.642607 19.187889 36.689279
F 89.657907 26.915489 36.608279
F 80.466307 35.004289 44.049079
F 84.935207 34.794789 43.771279
F 85.177507 34.918589 36.698379
F 89.632007 34.804189 48.265779
F 82.746707 28.359989 33.029579
F 82.969607 20.570289 33.182379
F 78.627807 20.372689 32.955179
F 80.423207 24.415689 32.997779
F 80.658107 26.961389 51.270779
F 73.890907 20.619389 59.290279
F 80.654407 19.323889 51.397779
F 73.778607 28.225489 62.247679
F 78.238807 20.559589 62.166279
F 78.224107 20.676889 59.384079
F 82.847907 30.848989 51.254979
F 73.791607 28.195289 59.487279
F 73.837307 30.894689 51.235379
F 73.789607 22.879989 51.121079
F 84.985107 27.062689 51.099879
F 82.856007 23.161289 51.275879
F 85.217607 19.398389 51.364579
F 76.104907 26.954889 51.227779
F 82.851507 28.520589 62.244379
F 76.190507 19.066089 51.284979
F 87.237107 30.987089 51.294579
F 87.436807 23.169689 51.235679
F 78.497607 30.883289 51.213379
F 78.192507 23.157289 51.291479
F 80.485907 24.414889 54.884979
F 80.524707 32.114189 54.860779
F 82.781007 20.600389 62.078879
F 75.954507 24.357589 62.282279
F 80.485907 26.935789 58.478679
F 85.245907 24.602989 59.472479
F 80.610507 19.433789 58.546379
F 78.096307 28.189589 59.457479
F 78.131207 28.430389 62.159879
F 87.357907 20.628189 59.305979
F 80.530407 26.921189 55.763579
F 85.130607 32.124889 62.030579
F 80.302607 19.556289 55.706279
F 87.452207 28.209489 59.378179
F 87.404007 20.696789 62.030979
F 85.085807 24.584289 62.241379
F 80.594807 24.387089 52.166579
F 80.633807 32.316689 52.116379
F 78.377507 23.186689 63.133579
F 78.200607 30.942689 63.011779
F 82.702907 30.908189 55.769579
F 82.778707 23.221589 55.797479
F 73.885607 30.911989 55.993179
F 73.896707 23.207389 55.892879
F 82.755107 28.269689 52.169779
F 82.763607 20.633889 52.232479
F 73.933407 28.494389 52.215779
F 73.819107 20.454189 52.144779
F 82.755507 28.076989 55.013379
F 82.627707 20.615589 54.879879
F 73.970507 28.175989 54.950879
F 73.801207 20.737189 54.905779
F 82.837907 30.851589 58.425679
F 82.984907 23.302389 58.631279
F 73.885507 30.870189 58.596979
F 73.682707 23.299689 58.783779
F 85.069107 24.373389 54.835079
F 84.944207 32.124989 54.862279
F 75.984907 24.513089 54.748479
F 76.143507 32.104589 54.926879
F 85.091307 27.195889 58.492979
F 75.967707 19.318589 63.241879
F 85.086407 19.586189 58.292979
F 75.960407 26.875489 58.546679
F 73.593307 20.650389 62.123279
F 76.028507 19.231489 58.510579
F 85.172107 27.061389 55.777379
F 76.045207 32.152089 59.552079
F 85.059207 19.399989 55.579879
F 76.231807 26.878389 55.886179
F 85.174507 32.307989 59.249979
F 75.848507 19.295989 55.753579
F 85.164507 24.439589 52.106179
F 84.941307 32.208889 52.208379
F 75.986007 24.322989 52.079879
F 76.187907 32.074389 52.182879
F 87.496307 30.749589 55.530079
F 87.264007 23.165389 55.756279
F 78.305107 30.904589 55.881879
F 78.200207 23.276389 55.819379
F 87.235407 28.232589 52.029879
F 87.475007 20.667589 52.274179
F 78.338107 28.283189 52.092879
F 78.431707 20.638189 52.290179
F 87.286707 28.231789 54.675279
F 87.433607 20.515789 54.888679
F 78.273607 28.225589 54.908779
F 78.082507 20.752689 55.041079
F 87.234107 30.835789 58.299179
F 87.477207 23.197589 58.440279
F 78.287907 30.830889 58.660179
F 78.265307 23.362389 58.522479
F 80.654607 24.474189 62.251979
F 80.534607 32.268789 62.061379
F 85.212307 27.295089 62.911479
F 75.875807 32.129689 62.165079
F 80.444007 27.149889 62.896579
F 76.040007 24.403889 59.644879
F 80.560407 19.346489 63.038579
F 87.322907 23.231489 63.077779
F 87.424707 28.445589 62.035179
F 76.025907 26.987789 63.015879
F 80.599207 24.404789 59.554979
F 80.592207 32.230489 59.270579
F 85.067707 19.314889 62.846779
F 87.278207 30.974689 63.175179
F 82.800007 31.152389 63.146879
F 82.930507 23.143289 63.142379
F 73.674807 30.756889 63.133379
F 73.570007 23.240489 63.114979
F 82.770607 28.345889 59.427079
F 82.799807 20.630389 59.287579
F 71.620707 32.077189 52.349079
F 71.493107 19.555389 55.537179
F 85.161707 34.860089 58.474379
F 71.606207 24.574789 52.184879
F 89.404707 32.121789 62.040879
F 89.690407 24.432389 52.117179
F 71.556707 32.170089 59.575279
F 89.621607 19.458089 51.147479
F 89.709507 27.137589 58.388479
F 89.500607 32.362289 54.894579
F 89.730507 27.111189 55.677479
F 89.603807 24.445389 59.283679
F 89.418207 32.103689 52.189979
F 89.513507 24.424989 62.086079
F 89.728207 19.328989 62.863979
F 89.621207 19.348489 58.558179
F 75.994307 34.883389 58.538679
F 80.690007 34.748289 55.590279
F 80.602307 34.879989 51.141679
F 85.004207 34.701889 55.787079
F 85.008707 34.812689 51.255679
F 87.228607 30.993989 65.757279
F 80.331807 47.545789 3.618179
F 80.467007 39.867589 3.930109
F 82.671307 38.616489 0.347826
F 78.286507 36.129989 4.055379
F 80.524107 50.298789 7.322229
F 80.407507 42.539889 7.452849
F 73.930707 51.669289 8.311159
F 87.382207 51.428089 3.879749
F 80.371407 50.070489 4.580569
F 80.362307 42.442189 4.788399
F 73.784907 36.112789 15.525079
F 87.295007 51.459789 1.144359
F 84.805307 42.418989 0.154611
F 82.725207 43.933389 1.007423
F 82.746407 51.456389 1.283069
F 73.751607 51.426789 15.547379
F 82.726407 38.524589 4.698299
F 82.742407 46.348989 4.591089
F 73.810107 38.808589 4.667629
F 73.606907 46.620589 4.604009
F 82.518707 36.152589 10.685479
F 75.887307 47.599289 1.013168
F 87.218807 36.250689 0.982144
F 73.670407 36.181689 1.145869
F 78.101807 38.652889 14.632879
F 73.944007 51.700189 11.104779
F 80.293807 47.777589 0.993185
F 82.683307 35.936289 3.833339
F 82.736207 43.595389 3.790899
F 76.051707 47.780589 15.572079
F 73.784707 36.066489 3.950769
F 73.735907 44.035789 3.530399
F 82.973307 38.601989 7.424219
F 82.620207 46.322689 7.296569
F 73.617907 38.775489 7.506789
F 73.715007 46.550489 7.340889
F 85.123207 47.550689 3.576849
F 85.069407 39.921989 3.601109
F 75.956507 47.793289 3.793729
F 76.071107 40.071489 3.834199
F 85.100407 50.146589 7.343629
F 84.881007 42.605889 7.430609
F 76.137107 50.289689 7.490859
F 75.939107 42.503589 7.321029
F 85.050907 50.043889 4.679799
F 85.104207 42.433489 4.601989
F 75.943507 50.289689 4.699159
F 75.911607 42.626389 4.569569
F 82.834007 51.562089 8.150119
F 78.341607 51.435689 15.530979
F 78.264407 35.978989 11.193979
F 82.649807 35.985389 1.070949
F 87.235507 38.562789 4.857659
F 87.351007 46.319389 4.513969
F 78.237107 38.695089 4.835399
F 78.202907 46.257689 4.576169
F 85.059207 39.754589 0.892196
F 78.312207 51.543689 11.000379
F 87.431607 46.391889 14.657179
F 82.851007 51.667889 15.556179
F 80.443507 42.643089 0.205030
F 82.681907 43.794389 15.717679
F 82.828007 51.398889 3.890249
F 87.073907 36.151089 3.713599
F 87.267607 43.719889 3.741889
F 78.048507 51.533989 1.031990
F 80.453507 40.063189 1.186099
F 78.370107 43.700089 3.673129
F 87.354607 38.656989 7.520989
F 87.292107 46.190089 7.275339
F 78.346407 38.762889 7.527869
F 78.255007 46.307989 7.291919
F 80.482207 47.873589 10.968079
F 80.633707 39.922089 10.954679
F 78.189207 46.350789 14.626379
F 87.273007 51.340589 11.070579
F 80.690807 50.164689 14.653479
F 80.406207 42.390689 14.620579
F 87.229807 43.699489 11.088279
F 78.229507 36.087789 15.386579
F 80.422407 50.263689 12.010979
F 80.571607 42.309989 11.961379
F 87.177507 38.629789 14.926279
F 82.653207 51.508889 10.960879
F 80.440307 47.667689 8.241999
F 80.693807 39.802189 8.268219
F 84.961107 40.030889 15.466179
F 80.438507 39.880889 15.601579
F 82.932107 38.648089 11.678279
F 82.808907 46.338789 12.023479
F 73.900007 38.795289 11.992879
F 73.826307 46.330289 11.856779
F 78.135007 43.750189 1.081949
F 82.712207 35.930689 8.120719
F 82.661007 43.753789 8.395779
F 78.341607 51.682689 8.380789
F 76.117207 40.052589 1.053176
F 73.661007 43.883789 8.276829
F 87.373907 51.734989 15.648079
F 87.289107 51.495489 8.432599
F 82.845107 43.869689 11.077379
F 78.467107 43.780489 11.140879
F 73.646007 36.239089 11.074779
F 73.906807 43.875989 10.898779
F 82.661507 38.725289 14.508979
F 82.753507 46.472189 14.728279
F 73.780807 38.680389 14.701879
F 73.752307 46.446389 14.623279
F 84.994507 47.516289 11.019579
F 85.038207 40.045889 10.949279
F 76.018307 47.528289 10.946279
F 76.116907 39.871789 11.036279
F 85.144807 50.469489 14.641979
F 85.181807 42.623189 14.753179
F 75.981807 50.269989 14.512679
F 75.938007 42.703289 14.559379
F 85.041807 50.141489 11.940379
F 85.047507 42.488789 11.978879
F 76.076907 50.230389 11.689279
F 76.153807 42.459489 11.925379
F 84.833307 47.498089 8.123729
F 85.039307 40.017789 8.225099
F 76.070607 47.654589 8.178219
F 75.932507 39.963189 8.283149
F 87.237007 38.653689 12.045079
F 87.196307 46.259089 12.035579
F 78.465007 38.571689 11.971279
F 78.296407 46.370789 11.986879
F 73.678407 36.168589 8.403509
F 87.336107 36.153489 8.323749
F 87.194907 43.776489 8.370399
F 73.690307 51.544089 0.934255
F 78.368407 36.297589 8.310139
F 78.233607 43.812489 8.378269
F 78.181307 36.135189 1.272049
F 87.111507 36.137589 10.992879
F 87.046607 35.950189 15.507279
F 87.045007 43.666589 1.033839
F 82.633407 36.160389 15.501179
F 73.598807 43.918089 0.753989
F 85.014707 47.669689 0.785152
F 78.136007 51.525689 3.700399
F 80.410807 47.605589 15.551179
F 73.698907 43.959989 15.465879
F 85.085007 47.749089 15.564779
F 75.881107 40.051089 15.518379
F 73.872407 51.652989 3.774549
F 78.223607 43.939989 15.613979
F 87.379907 43.835289 15.795779
F 71.652707 50.407589 7.502759
F 73.619907 46.453089 -0.092247
F 87.458607 38.832689 0.113937
F 75.863107 50.172489 0.039720
F 78.423207 38.740689 0.198277
F 84.941607 50.263889 0.171586
F 87.200507 46.247389 0.004198
F 73.875207 38.762989 0.188308
F 78.168407 46.293989 0.104705
F 76.025007 34.825289 0.259962
F 82.640907 46.604389 0.116354
F 80.304807 50.484189 0.115589
F 71.629607 50.449789 4.734289
F 76.124407 34.867589 4.887239
F 75.943107 42.744189 0.108287
F 80.496407 34.677389 11.782779
F 71.466607 50.201489 14.618679
F 89.564807 50.275189 7.365069
F 89.333307 42.579589 7.336359
F 89.464207 47.362789 0.954629
F 89.639007 47.663689 8.144459
F 89.504807 50.266889 14.609479
F 89.446607 50.017889 11.807179
F 89.644607 47.677989 15.681579
F 89.657607 47.501389 3.733559
F 89.414807 42.478589 14.856579
F 89.572907 40.084389 8.365909
F 89.676207 50.202489 4.655869
F 89.487507 34.776689 7.481749
F 71.471207 42.659489 14.626879
F 89.549207 42.532589 4.757239
F 71.559807 47.736289 15.569979
F 80.648107 34.729589 14.431479
F 80.535007 34.632189 4.654119
F 80.269607 34.594289 7.395309
F 84.772607 34.935889 14.545279
F 76.019107 34.905289 14.710179
F 80.392507 34.694789 0.105522
F 89.492507 50.000289 0.261012
F 80.776607 47.534689 25.413179
F 80.769407 39.743989 25.527079
F 87.468007 51.680389 25.600779
F 78.575307 51.457689 23.043579
F 80.619407 50.047289 29.234379
F 80.847907 42.420989 29.293779
F 71.627307 42.394489 19.240979
F 87.139807 35.901489 18.253179
F 80.720007 50.094989 26.564379
F 80.564207 42.243189 26.527879
F 78.361107 46.268489 22.137379
F 78.164707 38.715089 22.035879
F 80.613807 47.678689 22.746879
F 80.671007 39.754889 22.759679
F 78.419007 36.104789 18.187679
F 85.083307 34.704589 26.618679
F 82.934707 38.459489 26.644279
F 82.874707 46.348689 26.571179
F 74.077207 38.652089 26.316879
F 74.145207 46.507489 26.583979
F 78.364207 46.434789 19.430779
F 82.849607 36.098989 22.781879
F 82.977207 43.686389 22.949879
F 71.583207 39.983189 18.222979
F 73.937907 36.122389 22.882879
F 74.022007 44.017289 22.988379
F 78.154107 38.618289 19.186079
F 82.925907 35.974989 25.533679
F 82.791307 43.715489 25.560579
F 82.974807 51.564189 25.558879
F 73.946107 36.006889 25.628879
F 73.983607 43.951989 25.911979
F 82.690807 38.474689 29.338779
F 83.121807 46.420989 29.255979
F 74.087607 38.608889 29.027079
F 74.185107 46.168489 29.397479
F 85.152107 47.553589 25.604679
F 85.089007 40.071689 25.884479
F 76.317207 47.855389 25.664779
F 76.400807 39.971089 25.649779
F 85.166207 50.220489 29.228179
F 85.059107 42.439589 29.291579
F 76.248307 50.294889 29.304079
F 76.511707 42.351089 29.481979
F 85.211807 50.328189 26.412479
F 85.024407 42.623289 26.475379
F 76.167707 50.291889 26.617179
F 76.275307 42.587289 26.639279
F 85.025107 47.551889 22.746879
F 85.131507 40.034689 23.082179
F 76.036107 47.659989 22.855679
F 76.144307 40.109189 22.850079
F 87.387807 38.703989 26.564479
F 87.353707 46.326589 26.475879
F 78.463607 38.563789 26.626279
F 78.487507 46.345389 26.224679
F 87.154607 46.279489 18.989879
F 87.326307 36.090389 22.874979
F 87.239607 43.666689 22.926679
F 74.091707 51.492989 30.142379
F 78.452007 36.121189 23.014079
F 78.301007 43.751489 22.896279
F 87.278707 51.596389 18.252879
F 82.834907 51.200889 30.051479
F 87.334707 43.679389 25.551979
F 82.847207 51.634389 18.205379
F 78.521207 35.945689 25.848979
F 78.455107 43.668189 25.472879
F 87.323407 38.772389 29.383179
F 87.385507 46.282289 29.230579
F 78.550707 38.600989 29.307279
F 78.854907 46.293089 29.167679
F 80.861007 47.516389 30.327979
F 80.531107 39.979689 30.445979
F 87.190507 38.643789 21.873179
F 87.507907 51.457989 30.062579
F 78.317707 51.480189 18.235779
F 82.764707 35.926889 30.475579
F 82.859307 43.932289 30.371179
F 78.586307 51.478189 25.717579
F 73.907007 36.080789 30.011679
F 74.113107 43.504389 30.439379
F 85.309207 47.715289 30.484679
F 84.922107 39.837289 30.381979
F 76.587707 47.589889 30.126679
F 76.255707 39.820089 30.095679
F 87.118107 38.478789 19.181379
F 87.350907 36.124489 30.136479
F 87.324207 43.754089 30.048379
F 73.933907 51.412289 18.333779
F 78.557007 35.956089 30.183679
F 78.740107 43.764289 30.177879
F 80.664107 47.794089 18.393079
F 80.465907 39.795589 18.362779
F 83.083407 51.672689 22.788179
F 73.964007 51.474489 22.937979
F 80.845307 50.342389 22.022079
F 80.568707 42.352089 22.062379
F 87.138107 46.096189 21.872379
F 74.059507 51.818889 25.559779
F 80.616707 50.444389 19.239979
F 80.600707 42.337989 19.301979
F 82.638107 35.917189 18.257679
F 78.371707 43.849089 18.481679
F 82.731607 38.401289 19.085879
F 82.730507 46.333389 19.398579
F 73.746507 38.471889 19.217479
F 73.817207 46.412289 19.085679
F 78.404207 51.388289 30.179879
F 87.308107 43.682789 18.472379
F 82.718707 43.746789 18.438779
F 87.250007 36.155489 25.610479
F 73.703307 35.853789 18.353879
F 73.796107 43.863189 18.312979
F 83.049007 38.654889 21.689879
F 82.771407 46.243489 22.062179
F 73.869107 38.728989 21.941579
F 73.880407 46.539589 21.824879
F 84.916507 47.773389 18.219279
F 84.811907 39.867589 18.247779
F 76.133007 47.668289 18.416479
F 75.879807 39.876289 18.289379
F 85.189707 50.218589 21.868279
F 84.989407 42.457789 21.853079
F 76.307607 50.293289 22.092079
F 76.022407 42.665089 21.888879
F 85.031707 50.249489 19.215079
F 84.906707 42.411989 19.199679
F 76.322107 50.216189 19.378079
F 75.877107 42.511589 19.211979
F 87.323507 51.656089 22.790379
F 71.987007 47.599189 30.136379
F 71.723907 47.565789 25.751979
F 71.692107 42.458589 29.513079
F 76.235707 34.736989 26.600979
F 71.930907 50.327789 29.178679
F 71.834807 42.370689 26.717779
F 71.699807 47.496889 23.055279
F 89.703707 34.709889 22.049279
F 89.490807 39.990589 25.455179
F 89.614007 42.359989 19.138279
F 71.527407 47.757389 18.234979
F 71.774507 50.059789 22.070079
F 89.663507 42.611289 26.477879
F 71.807507 50.297989 26.453379
F 89.657207 47.493989 18.401379
F 89.632707 50.352589 21.804979
F 84.855707 34.868789 19.428979
F 85.147107 34.764389 29.318379
F 76.161007 34.815989 21.973579
F 80.694307 34.628389 29.422779
F 71.507307 34.504489 19.060679
F 71.619607 39.898689 32.952179
F 85.268707 47.587189 33.092279
F 80.590907 47.496589 33.136679
F 80.525207 47.585489 47.681779
F 80.898107 40.021289 47.461079
F 87.128907 36.005389 44.823179
F 80.521907 50.158489 33.709379
F 85.079307 42.526889 33.954479
F 78.419607 51.220289 37.398579
F 85.077907 50.226589 33.779679
F 78.787307 38.831489 48.708579
F 80.559607 47.740789 44.923579
F 80.491207 40.039589 44.791679
F 76.089807 49.960989 33.701179
F 80.631107 42.409889 33.828979
F 87.432407 46.380789 33.874079
F 71.687407 34.760889 41.409979
F 89.651907 34.691789 41.211779
F 73.926307 38.744189 33.706279
F 82.778807 46.497789 48.628779
F 82.822307 36.105989 44.956179
F 82.720107 43.902389 45.062679
F 83.050307 36.031689 47.632079
F 76.480407 42.509389 33.762279
F 73.727507 43.955789 44.638979
F 74.048507 36.153389 32.667979
F 85.057807 47.611089 37.408079
F 82.930707 43.920089 47.815879
F 78.338207 46.362989 33.963179
F 73.925407 36.279289 47.707779
F 74.083107 44.006889 47.385679
F 85.140507 47.501889 47.662579
F 85.259807 40.023389 47.353379
F 76.220007 47.520589 47.551179
F 76.418207 40.173889 47.676079
F 82.933407 46.469589 33.927279
F 73.894607 46.363389 33.674379
F 87.594707 38.697389 34.050979
F 83.027607 38.618689 33.958379
F 85.110207 47.652989 44.945779
F 84.974807 39.910989 44.659079
F 76.056707 47.896889 44.858279
F 76.245507 40.114989 45.005079
F 71.737207 40.026589 47.324079
F 71.892907 50.052389 36.487379
F 78.439907 51.542589 47.605679
F 87.403907 51.521789 37.419679
F 76.365307 47.508189 40.453679
F 82.960907 51.690489 44.910079
F 87.262807 43.739889 44.761979
F 71.484607 47.830289 44.878179
F 73.799907 43.823889 40.115579
F 78.270407 43.954689 44.845179
F 74.088107 38.732189 43.840879
F 87.319907 35.882989 47.457279
F 87.362107 43.552289 47.512679
F 87.398007 35.739089 40.201379
F 78.370207 36.241789 47.748879
F 78.553507 43.982589 47.475279
F 82.777307 51.503089 32.859179
F 78.410307 36.427389 45.064479
F 74.068407 51.368389 40.073579
F 78.379407 46.535189 43.866779
F 80.724607 50.095889 36.656779
F 80.688107 42.402689 36.592579
F 78.390507 38.774489 43.790079
F 85.161007 39.789589 40.250179
F 84.982307 50.135589 48.519379
F 82.816407 51.471589 47.697279
F 82.848407 46.481089 44.006179
F 73.974207 35.847489 40.218179
F 85.214007 50.255589 44.077679
F 76.299807 39.866889 37.375379
F 75.992507 42.609389 43.865679
F 74.101107 38.964589 48.477879
F 78.266207 38.662589 41.121379
F 76.184307 47.581989 37.709579
F 76.134807 39.835589 40.108079
F 75.999007 42.382489 41.196179
F 85.167307 50.257989 41.187479
F 73.863107 51.427689 37.295779
F 82.881907 38.576689 36.823079
F 82.720907 46.326889 36.653479
F 74.156207 38.685289 36.504479
F 74.128707 46.314389 36.352279
F 87.342107 51.584389 40.142179
F 87.253907 46.376489 41.187179
F 87.082507 43.833589 37.662779
F 87.423807 36.201389 37.556979
F 85.067107 50.219289 36.497179
F 84.886807 42.642189 36.632079
F 76.095507 50.165089 36.582179
F 76.255507 42.414989 36.439979
F 76.289307 50.102589 41.106579
F 85.083807 42.349489 41.234279
F 78.467807 51.699389 44.755779
F 73.876507 46.596289 43.820379
F 85.067407 47.785489 40.117679
F 76.181407 50.302789 43.757979
F 87.329207 38.541889 48.268079
F 83.083407 38.654089 48.415179
F 87.219907 43.752289 40.363279
F 78.545907 35.957789 40.503579
F 87.269607 38.376689 41.126179
F 82.732207 38.540189 43.815079
F 85.032207 40.014389 37.580779
F 78.406507 43.437689 37.516279
F 87.193507 38.751689 36.634279
F 87.274207 46.251089 36.577679
F 78.479907 38.564289 36.514679
F 78.319007 46.279689 36.737879
F 80.743307 47.591389 40.420579
F 80.707307 39.774589 40.379379
F 78.282107 43.580189 40.293479
F 87.505907 46.488289 44.040779
F 80.723407 50.304389 44.073279
F 80.566307 42.550289 44.004979
F 73.964907 36.291189 44.985279
F 78.638807 46.140389 41.107279
F 80.685107 50.059089 41.183079
F 80.665107 42.489289 41.273879
F 82.861607 51.617489 37.456979
F 78.512007 35.977989 37.692379
F 80.520907 47.539289 37.656179
F 80.585407 39.914289 37.601979
F 87.415407 38.652589 44.006579
F 85.016407 42.532289 43.969779
F 82.963107 38.578389 41.156579
F 83.098707 46.270489 41.307579
F 73.980207 38.574889 41.084879
F 74.031907 46.424289 41.117279
F 87.262007 36.069389 32.871379
F 82.923507 36.071989 37.773479
F 82.710607 43.830589 37.720679
F 78.358007 46.342389 48.645679
F 74.105907 36.192689 37.460179
F 73.972707 43.836189 37.380479
F 80.669307 42.573889 48.526479
F 82.752507 35.876589 40.492479
F 82.897007 43.776789 40.464979
F 80.555907 50.217889 48.597879
F 78.467107 51.329189 40.043779
F 78.451007 38.566389 33.852479
F 87.377707 46.257789 48.363579
F 73.938607 46.431389 48.370979
F 74.152807 51.348189 47.534779
F 87.241907 51.490689 47.608479
F 76.233107 42.831289 48.532279
F 82.838407 51.528689 40.352279
F 76.373507 50.186989 48.495679
F 87.400707 51.533189 44.980979
F 74.065207 51.469589 44.827179
F 85.058607 42.536689 48.557179
F 78.414107 36.027589 32.962179
F 71.658107 40.006089 44.567779
F 87.237207 51.393489 32.728379
F 71.955807 34.842589 36.447679
F 71.935307 42.427489 33.750079
F 74.127607 43.837289 33.014679
F 85.003907 34.655389 48.596779
F 71.500707 42.611089 43.671779
F 78.252707 51.351989 32.896079
F 71.652207 42.541489 40.941879
F 82.992307 43.858989 33.109579
F 71.858907 42.361889 36.547979
F 82.799307 35.976989 33.113279
F 71.883407 50.288489 33.771379
F 71.846407 47.517089 37.393379
F 85.314407 40.011689 33.144179
F 71.717507 50.226589 48.399179
F 89.748607 47.747989 45.062079
F 76.226807 47.521289 32.816079
F 89.625607 50.279889 48.493879
F 78.625507 43.847489 32.873679
F 80.770607 39.815189 33.055779
F 74.040007 51.398389 32.905379
F 89.624407 50.331289 43.814879
F 71.847007 39.821889 37.283379
F 76.321207 39.925689 32.755579
F 71.611607 47.740289 32.744979
F 89.674507 47.620089 47.823679
F 85.147807 34.507489 41.144679
F 71.753707 34.816889 48.643079
F 89.604807 50.264789 36.365579
F 71.885507 47.773289 40.180279
F 89.643707 39.706989 47.442279
F 89.797207 34.950689 36.606279
F 89.618107 39.896589 44.714479
F 71.834907 50.422489 41.242379
F 80.604707 34.610989 41.497179
F 76.115507 34.928489 48.702579
F 85.102607 34.773189 33.812879
F 89.553907 40.099589 33.044779
F 87.200407 43.880889 32.855079
F 80.660607 50.334789 51.310979
F 80.722207 42.640589 51.197279
F 73.938807 36.073589 55.107879
F 82.832307 36.224889 54.627079
F 82.949007 51.507889 59.513279
F 82.829707 46.261889 51.451479
F 73.754907 38.509489 51.282179
F 73.883607 46.607989 51.085679
F 84.948607 50.200389 51.256579
F 85.082707 42.529289 51.296479
F 76.185407 50.330789 51.228079
F 76.090707 42.642789 51.201679
F 87.201007 38.715589 51.128879
F 87.305107 46.273589 51.140679
F 78.552507 38.754689 51.418079
F 78.363407 46.414989 51.363879
F 80.622807 47.554589 54.907279
F 80.640107 39.977389 54.980979
F 87.274707 51.693789 54.808579
F 87.349307 38.683089 62.844479
F 80.783007 50.285089 58.545579
F 80.638007 42.418789 58.748779
F 73.890907 51.589989 52.117579
F 78.511007 36.062789 54.682179
F 80.522307 50.260989 55.866579
F 80.607807 42.558989 55.938679
F 87.408707 43.808089 59.543679
F 87.355507 43.787889 62.261379
F 80.685007 47.743889 52.239079
F 80.708207 40.110689 52.274679
F 82.842407 51.596989 55.065779
F 78.267007 46.466389 62.943779
F 82.941807 38.707189 55.806079
F 82.911107 46.401489 55.893379
F 73.866307 38.728389 55.715179
F 73.911407 46.154389 55.691379
F 87.414707 46.312689 63.017079
F 82.830307 36.260989 51.952779
F 82.882907 43.737989 52.353379
F 78.372507 51.571789 59.465579
F 73.842307 35.932589 52.457479
F 73.819907 44.138789 52.115979
F 87.311407 51.440989 52.037479
F 78.392207 51.800989 54.842779
F 82.889507 43.832189 55.055079
F 87.419307 36.051289 59.303679
F 82.842207 51.706189 52.239179
F 73.912707 43.675289 54.805679
F 82.816007 38.727489 58.665679
F 83.021507 46.476689 58.577879
F 73.756707 38.719489 58.507579
F 73.789407 46.322689 58.415179
F 84.843407 47.674289 54.794679
F 85.060007 40.169889 54.983079
F 76.139507 47.726189 54.955679
F 76.107407 39.971689 54.903479
F 85.122407 50.498189 58.458179
F 85.091007 42.527789 58.520279
F 76.143007 50.274889 58.480579
F 76.154907 42.565689 58.587479
F 85.090207 50.309089 55.696879
F 85.195907 42.636889 55.793279
F 76.136807 50.295089 55.772179
F 76.257307 42.680989 55.693279
F 85.203607 47.636489 52.185979
F 85.083507 39.973889 52.201979
F 76.118307 47.774489 52.208779
F 76.195707 40.023289 52.087179
F 87.247407 38.735889 55.765979
F 87.134307 46.546489 56.008379
F 78.306907 38.680889 55.823779
F 78.199907 46.277589 55.830479
F 87.398007 51.588189 59.367879
F 74.040907 51.708989 54.744579
F 87.245807 43.693789 52.297579
F 87.369507 51.283889 62.160179
F 78.303407 36.087289 51.866879
F 78.480107 43.807789 52.134679
F 78.440007 38.603489 62.941679
F 82.761907 51.649789 62.148379
F 87.443707 43.986489 55.063679
F 87.319607 36.021889 62.012579
F 78.484107 51.702389 52.111579
F 78.542707 43.820289 54.839979
F 87.136607 38.543689 58.470979
F 87.179507 46.431589 58.751679
F 78.210907 38.696789 58.417679
F 78.320407 46.457889 58.527579
F 80.673207 47.861189 62.023379
F 80.782207 39.828989 62.036779
F 87.357507 36.032689 51.790179
F 87.147707 36.134589 54.679879
F 80.368407 50.563389 62.999379
F 80.545507 42.399189 62.967979
F 78.246807 35.972789 62.265979
F 78.383707 36.134989 59.462179
F 80.646807 47.670089 59.353779
F 80.473907 39.821789 59.456879
F 78.428807 43.927789 59.509679
F 78.455407 43.827889 62.208279
F 82.953907 38.534289 63.160279
F 82.809707 46.402889 62.959579
F 73.817907 38.541289 63.129579
F 73.605507 46.332189 62.821879
F 82.881207 38.762789 51.099979
F 82.790707 36.031189 59.234679
F 82.867307 43.824389 59.436979
F 73.623207 36.170189 59.324079
F 78.187607 51.737589 62.222479
F 73.865507 43.827889 59.218279
F 73.744107 51.568289 59.289279
F 82.790007 36.032189 62.132979
F 82.735307 43.766489 62.208679
F 73.704507 51.659289 62.064879
F 73.637707 35.953389 62.334779
F 73.698507 43.837989 62.050579
F 85.102007 47.707089 62.301379
F 85.097407 40.075389 62.133579
F 75.940607 47.657889 62.063379
F 76.114707 39.754889 62.264279
F 84.973207 50.330689 63.082179
F 85.031207 42.614289 62.986779
F 76.016807 50.270489 62.903479
F 76.041907 42.576389 62.982279
F 85.104707 47.937489 59.624779
F 84.988507 40.053689 59.372679
F 76.010407 47.718789 59.369879
F 75.938307 39.919089 59.423179
F 71.680707 50.334389 55.604079
F 71.559007 39.945589 54.829679
F 76.404707 34.976489 55.742379
F 89.532707 50.230789 51.277079
F 89.619307 34.716089 51.058379
F 71.657407 50.399789 51.304079
F 71.804507 34.657189 51.279779
F 89.669207 42.292389 63.094479
F 89.624007 34.731689 58.296379
F 75.788607 34.755589 63.032279
F 89.743007 47.382089 62.112979
F 80.518407 34.806489 58.415179
F 80.447207 34.721589 63.041479
F 76.040507 34.700589 51.344079
F 85.083607 34.708889 62.769479
F 80.191207 55.393389 3.760849
F 80.563907 63.086389 3.554249
F 82.728607 59.091789 1.053356
F 75.992007 58.048789 0.091794
F 80.397507 58.048089 7.425569
F 80.614107 65.699889 7.494219
F 85.136707 63.163789 0.945293
F 85.097807 58.038789 0.107810
F 80.340007 58.019289 4.603229
F 80.561007 65.638789 4.664209
F 73.765007 59.392989 1.102549
F 80.664207 63.116089 0.843170
F 78.378607 66.950289 1.053712
F 73.550007 67.119089 15.665579
F 82.643707 66.975689 15.761079
F 74.057807 59.217489 15.570979
F 82.683707 54.082189 4.748389
F 82.851807 61.671189 4.348579
F 73.617207 54.189189 4.674109
F 73.850807 62.053589 4.843399
F 84.937807 55.462889 15.607879
F 76.205507 55.427889 15.711279
F 82.767207 67.146589 1.144189
F 87.414907 62.046289 14.535879
F 82.755707 58.991089 3.769109
F 82.908007 66.921489 3.911349
F 73.968307 59.441689 3.808059
F 73.777207 67.082489 3.964029
F 82.649907 54.234389 7.528769
F 82.818907 61.834889 7.252919
F 73.795207 54.118789 7.387869
F 74.004307 61.936989 7.504059
F 84.972207 55.247989 3.753249
F 85.132507 62.967189 3.715379
F 75.900007 55.479489 3.754169
F 75.974607 63.281689 3.835959
F 84.916807 58.039189 7.332369
F 85.071807 65.602689 7.392339
F 75.886607 57.915289 7.534919
F 76.058007 65.836889 7.364649
F 85.120007 57.845489 4.589519
F 85.004807 65.444589 4.657129
F 76.045107 58.050489 4.877989
F 76.094507 65.856989 4.759039
F 87.184207 54.272989 14.632379
F 78.293607 67.081589 11.067879
F 85.026307 55.535589 0.986009
F 78.367107 54.065089 14.594179
F 87.270307 54.067389 4.644129
F 87.396207 61.662789 4.607429
F 78.042607 54.187289 4.683929
F 78.188307 61.815889 4.759839
F 73.764007 67.248089 1.268059
F 78.215307 61.951889 14.851979
F 78.238407 59.313889 0.931253
F 87.419007 59.302789 0.993111
F 87.373907 59.145189 3.691589
F 87.368507 67.040789 4.015259
F 78.071907 59.425689 3.651369
F 78.382307 66.863389 3.721829
F 87.252307 54.177989 7.528689
F 87.494207 61.670189 7.428459
F 78.232607 54.165789 7.250009
F 78.282207 61.887489 7.585379
F 80.437807 55.364689 11.033079
F 80.426607 63.240389 11.046579
F 75.999007 63.346489 15.660979
F 82.933007 59.308889 15.580779
F 80.788707 58.040589 14.754179
F 80.619507 65.713989 14.800279
F 80.545907 55.306989 1.047574
F 80.525807 63.034589 15.609279
F 80.610807 58.020489 11.993379
F 80.632207 65.906489 12.056979
F 80.591307 55.401089 15.611079
F 76.249807 63.309189 1.092459
F 80.409907 55.519789 8.270399
F 80.657307 63.142689 8.400639
F 87.219407 67.054189 1.309889
F 87.444407 59.442689 15.365379
F 82.803607 54.081889 11.946979
F 82.923807 62.213689 11.973079
F 73.922307 54.339989 12.006779
F 73.792807 61.893189 12.122579
F 82.758407 59.255789 8.318679
F 82.798807 66.949589 8.359219
F 73.793707 59.287489 8.507879
F 73.947107 67.110289 8.484239
F 82.813007 59.544889 11.109479
F 82.858307 67.166789 11.078379
F 73.850307 59.336289 11.154479
F 73.860707 67.115789 11.264279
F 82.782707 54.155389 14.761379
F 82.850707 61.973489 14.632979
F 73.960807 54.062989 14.738079
F 73.730207 61.865689 14.902679
F 84.931307 55.439789 11.008379
F 85.294507 63.323389 10.940279
F 75.932107 55.503089 10.772379
F 76.008707 63.262089 11.027979
F 85.079707 58.072089 14.657979
F 85.016007 66.001489 14.798479
F 76.323107 57.920189 14.498479
F 75.871307 65.873489 14.972179
F 85.006307 58.044789 11.900479
F 85.215907 65.908189 11.992379
F 76.032207 58.045589 11.811779
F 76.167307 65.568689 12.295479
F 84.983707 55.484089 8.395039
F 85.174907 63.008689 8.129219
F 75.999207 55.331089 8.164479
F 76.176307 63.232689 8.378689
F 87.183807 54.003589 11.900879
F 87.504707 61.944289 11.778379
F 78.193807 54.057489 11.807779
F 78.079407 61.908489 12.037679
F 87.321107 59.072389 8.259989
F 87.377707 66.800089 8.400639
F 78.156507 59.317389 8.355039
F 78.409107 66.943089 8.303469
F 87.461807 59.209089 11.111979
F 87.415407 67.127589 11.071879
F 78.430507 59.356789 11.084879
F 78.299007 66.904989 15.684479
F 87.395507 67.090089 15.806179
F 76.031607 55.552189 1.081899
F 78.285507 59.315189 15.609279
F 85.151507 63.271689 15.671679
F 89.791207 63.110989 8.358169
F 78.330407 61.938089 0.046601
F 73.920007 54.172489 0.144429
F 82.916207 69.417289 4.736299
F 89.704107 65.830789 11.917179
F 78.247507 54.223789 0.309116
F 80.653207 65.705589 0.031588
F 73.949407 61.972789 0.284051
F 71.500907 55.580089 8.189899
F 89.652807 57.855189 7.476609
F 80.478907 57.936189 -0.024782
F 89.721207 63.203789 3.753969
F 89.615307 63.308889 15.550079
F 87.364807 61.877289 0.330737
F 76.045807 65.916589 0.183109
F 82.831607 61.735789 0.227156
F 89.744607 65.896189 14.740979
F 89.445807 55.153189 11.134279
F 89.665907 63.110689 10.909679
F 89.677107 57.805489 4.722219
F 82.868607 69.523789 14.688079
F 87.309607 69.619689 4.795279
F 89.561807 57.825189 11.875979
F 89.624107 55.283989 3.747709
F 87.299907 69.640289 11.918279
F 78.463807 69.544889 7.519099
F 82.802207 69.691789 12.054179
F 87.283907 69.596589 14.698079
F 82.597707 69.696689 0.341938
F 85.028007 65.853689 0.113472
F 82.862507 54.070489 0.257061
F 87.263907 54.070089 0.104244
F 80.598807 55.421089 25.670079
F 80.611507 63.506189 25.427579
F 71.691807 63.169289 25.596679
F 71.674507 65.942489 29.180679
F 80.822407 58.125389 29.095279
F 80.613407 65.800489 29.222579
F 71.646907 63.395789 22.792079
F 76.062107 65.688489 19.178979
F 80.525907 58.016789 26.473679
F 80.708907 66.034889 26.598779
F 87.340507 54.351589 19.134279
F 87.372607 61.875589 19.265979
F 80.631007 55.224389 22.779079
F 80.555407 62.965489 22.768379
F 78.337807 61.926889 19.255479
F 78.268007 67.163689 18.461379
F 82.995407 54.019789 26.344079
F 82.942407 62.042489 26.581779
F 74.039007 54.305489 26.621379
F 73.899307 61.945689 26.438179
F 82.969107 59.421189 22.741879
F 82.809007 66.976089 23.013079
F 73.764607 59.510589 22.969279
F 73.947107 67.156889 22.997079
F 82.874107 59.305689 25.584979
F 82.941007 67.040389 25.702079
F 74.071907 59.302489 25.641679
F 73.845707 66.859289 25.677479
F 82.836007 53.954089 29.147379
F 82.914207 62.022489 29.374279
F 74.246307 54.120889 29.371979
F 74.039807 61.961589 29.252779
F 85.268307 55.724589 25.532179
F 85.156107 63.140989 25.481079
F 76.329207 55.342989 25.701479
F 76.104607 63.412489 25.725379
F 85.230607 57.886989 29.245979
F 85.260607 65.585689 29.317779
F 76.361007 58.127089 29.203179
F 75.945707 65.678289 29.304079
F 85.200207 58.126289 26.527879
F 85.116007 65.697889 26.352479
F 76.241907 57.953689 26.470179
F 76.226607 65.879089 26.672279
F 85.093207 55.728989 22.868079
F 85.099307 63.300189 22.795979
F 76.155807 55.329989 23.106979
F 76.122407 63.324089 22.961579
F 87.350007 54.251289 26.489779
F 87.493207 61.923089 26.361079
F 78.413207 54.035289 26.631579
F 78.412407 62.189589 26.321179
F 87.382507 59.263389 22.792279
F 87.507307 67.077589 22.914979
F 78.365107 59.244189 22.936979
F 78.326607 67.029289 23.003379
F 87.375507 59.314889 25.580179
F 87.369807 67.158189 25.742979
F 78.373407 59.419889 25.692379
F 78.396407 67.131289 25.695179
F 87.326407 54.096589 29.296779
F 87.561507 61.926689 29.145079
F 78.399207 54.053589 29.430379
F 78.551007 61.921389 29.054279
F 80.764707 55.579689 30.114979
F 80.644307 63.287089 30.173479
F 78.241807 54.031389 19.298979
F 87.527707 59.481289 18.201979
F 82.969707 59.408089 29.999479
F 82.975107 66.791389 30.183379
F 74.098407 59.268389 30.000179
F 73.835707 66.879889 30.399779
F 85.008007 55.273489 30.224379
F 85.337607 63.121789 30.225479
F 76.374507 55.558089 30.245279
F 76.476507 63.064189 30.253879
F 87.496707 59.203689 30.026379
F 87.366507 66.995489 30.296279
F 78.501707 59.422989 30.128979
F 78.312807 67.063889 30.255979
F 80.601107 55.454589 18.415279
F 80.623507 63.277789 18.285579
F 78.282107 54.030989 22.078079
F 78.312207 59.362389 18.388679
F 80.634707 57.894189 22.121179
F 80.657507 65.623389 22.133579
F 87.294607 67.077889 18.443279
F 87.429007 61.980189 21.999279
F 80.583707 58.090089 19.357379
F 80.516507 65.693089 19.308879
F 87.345407 54.310589 21.918579
F 78.214107 61.869989 22.007279
F 82.820607 54.125789 19.214579
F 82.885507 62.000289 19.222079
F 73.970407 53.865689 19.353479
F 73.841607 61.832989 19.164579
F 82.855107 59.318389 18.343979
F 82.812207 67.063589 18.474879
F 73.923807 59.058789 18.331179
F 73.716307 67.114289 18.354979
F 82.903607 54.330989 21.909779
F 82.865107 62.003289 21.964679
F 74.059707 54.005389 21.991079
F 73.830907 62.057889 22.092179
F 85.033607 55.403489 18.272179
F 85.214007 63.111789 18.383179
F 76.025107 55.406589 18.425979
F 76.115407 63.167689 18.256979
F 85.156807 58.113289 21.759579
F 85.109507 66.055189 22.150579
F 76.053207 57.999589 22.108779
F 76.163407 65.868889 21.918079
F 85.104807 58.055689 19.000079
F 85.171507 65.645789 19.225779
F 76.213307 57.935089 19.352879
F 82.891107 69.778389 19.287679
F 72.036507 55.448789 23.109579
F 71.572307 58.041189 22.000079
F 71.840907 58.192289 28.973079
F 72.090807 55.456389 30.180679
F 71.772107 55.519689 25.745479
F 71.677007 58.153989 26.301779
F 71.814907 63.332489 30.058879
F 78.279807 69.736689 19.506479
F 71.548707 65.795189 26.535979
F 78.455307 69.603189 26.623379
F 73.978107 69.487389 29.302279
F 71.778107 55.112989 18.321079
F 89.716707 55.339289 25.589179
F 82.937307 69.612989 22.035779
F 82.952607 69.711489 26.543279
F 89.705907 65.822789 22.157179
F 71.706707 66.069589 21.996979
F 71.431707 65.805289 19.252279
F 89.607807 63.198789 22.779979
F 89.491507 63.219989 18.343279
F 89.685407 58.048489 19.102379
F 89.631107 65.817789 29.314879
F 89.750107 58.065589 21.877579
F 76.116107 55.312989 32.939479
F 80.581207 55.444689 47.437779
F 80.668007 63.139089 47.631079
F 78.270107 67.227289 32.934179
F 78.592507 54.002989 33.873079
F 85.017407 65.585789 33.885379
F 71.598407 63.482089 44.651479
F 80.500507 65.711589 33.984679
F 80.591207 58.119989 33.750379
F 80.557407 55.289689 44.701779
F 80.510307 63.296489 44.763779
F 85.056307 57.972889 48.716379
F 78.331907 54.182789 48.423379
F 82.771907 61.746189 33.831679
F 89.429207 65.608189 48.486479
F 80.614807 55.491689 32.742879
F 76.320307 57.895189 33.726079
F 82.851407 59.440289 44.836879
[truncated: 87,587 more chars]
