# Supplementary material for: Molecular-resolution imaging of ice crystallized from liquid water by cryogenic liquid-cell TEM
Source: Nat Commun. 2025 Sep 25;16:8342. doi: 10.1038/s41467-025-62451-0 (PMC12462463; doi:10.1038/s41467-025-62451-0)
Supplement: Supplementary file 9 — Supplementary Data 1 [file 41467_2025_62451_MOESM9_ESM.zip › supercell_4_3_3/1.2/input.xyz]

15399
F15399
F 1.295285 1.286291 2.728041
F 0.838130 1.286291 24.552360
F 0.380976 1.286291 46.376680
F 1.295285 24.439548 2.728041
F 0.838130 24.439548 24.552360
F 0.380976 24.439548 46.376680
F 1.295285 47.592806 2.728041
F 0.838130 47.592806 24.552360
F 0.380976 47.592806 46.376680
F 28.024524 1.286291 3.287939
F 27.567370 1.286291 25.112258
F 27.110215 1.286291 46.936578
F 28.024524 24.439548 3.287939
F 27.567370 24.439548 25.112258
F 27.110215 24.439548 46.936578
F 28.024524 47.592806 3.287939
F 27.567370 47.592806 25.112258
F 27.110215 47.592806 46.936578
F 1.295285 9.004040 2.728041
F 0.838130 9.004040 24.552360
F 0.380976 9.004040 46.376680
F 1.295285 32.157298 2.728041
F 0.838130 32.157298 24.552360
F 0.380976 32.157298 46.376680
F 1.295285 55.310555 2.728041
F 0.838130 55.310555 24.552360
F 0.380976 55.310555 46.376680
F 28.024524 9.004040 3.287939
F 27.567370 9.004040 25.112258
F 27.110215 9.004040 46.936578
F 28.024524 32.157298 3.287939
F 27.567370 32.157298 25.112258
F 27.110215 32.157298 46.936578
F 28.024524 55.310555 3.287939
F 27.567370 55.310555 25.112258
F 27.110215 55.310555 46.936578
F 1.295285 16.721795 2.728041
F 0.838130 16.721795 24.552361
F 0.380976 16.721795 46.376681
F 1.295285 39.875053 2.728041
F 0.838130 39.875053 24.552361
F 0.380976 39.875053 46.376681
F 1.295285 63.028310 2.728041
F 0.838130 63.028310 24.552361
F 0.380976 63.028310 46.376681
F 28.024524 16.721795 3.287939
F 27.567370 16.721795 25.112259
F 27.110215 16.721795 46.936579
F 28.024524 39.875053 3.287939
F 27.567370 39.875053 25.112259
F 27.110215 39.875053 46.936579
F 28.024524 63.028310 3.287939
F 27.567370 63.028310 25.112259
F 27.110215 63.028310 46.936579
F 10.205027 1.286291 2.914673
F 9.747873 1.286291 24.738993
F 9.290718 1.286291 46.563313
F 10.205027 24.439548 2.914673
F 9.747873 24.439548 24.738993
F 9.290718 24.439548 46.563313
F 10.205027 47.592806 2.914673
F 9.747873 47.592806 24.738993
F 9.290718 47.592806 46.563313
F 36.934267 1.286291 3.474571
F 36.477112 1.286291 25.298891
F 36.019958 1.286291 47.123211
F 36.934267 24.439548 3.474571
F 36.477112 24.439548 25.298891
F 36.019958 24.439548 47.123211
F 36.934267 47.592806 3.474571
F 36.477112 47.592806 25.298891
F 36.019958 47.592806 47.123211
F 10.205027 9.004040 2.914673
F 9.747873 9.004040 24.738993
F 9.290718 9.004040 46.563313
F 10.205027 32.157298 2.914673
F 9.747873 32.157298 24.738993
F 9.290718 32.157298 46.563313
F 10.205027 55.310555 2.914673
F 9.747873 55.310555 24.738993
F 9.290718 55.310555 46.563313
F 36.934267 9.004040 3.474571
F 36.477112 9.004040 25.298891
F 36.019958 9.004040 47.123211
F 36.934267 32.157298 3.474571
F 36.477112 32.157298 25.298891
F 36.019958 32.157298 47.123211
F 36.934267 55.310555 3.474571
F 36.477112 55.310555 25.298891
F 36.019958 55.310555 47.123211
F 10.205027 16.721795 2.914674
F 9.747873 16.721795 24.738994
F 9.290718 16.721795 46.563313
F 10.205027 39.875053 2.914674
F 9.747873 39.875053 24.738994
F 9.290718 39.875053 46.563313
F 10.205027 63.028310 2.914674
F 9.747873 63.028310 24.738994
F 9.290718 63.028310 46.563313
F 36.934267 16.721795 3.474572
F 36.477112 16.721795 25.298892
F 36.019958 16.721795 47.123211
F 36.934267 39.875053 3.474572
F 36.477112 39.875053 25.298892
F 36.019958 39.875053 47.123211
F 36.934267 63.028310 3.474572
F 36.477112 63.028310 25.298892
F 36.019958 63.028310 47.123211
F 19.114776 1.286290 3.101307
F 18.657621 1.286290 24.925626
F 18.200467 1.286290 46.749947
F 19.114776 24.439547 3.101307
F 18.657621 24.439547 24.925626
F 18.200467 24.439547 46.749947
F 19.114776 47.592805 3.101307
F 18.657621 47.592805 24.925626
F 18.200467 47.592805 46.749947
F 45.844016 1.286290 3.661205
F 45.386862 1.286290 25.485524
F 44.929707 1.286290 47.309845
F 45.844016 24.439547 3.661205
F 45.386862 24.439547 25.485524
F 44.929707 24.439547 47.309845
F 45.844016 47.592805 3.661205
F 45.386862 47.592805 25.485524
F 44.929707 47.592805 47.309845
F 19.114776 9.004039 3.101307
F 18.657621 9.004039 24.925626
F 18.200467 9.004039 46.749947
F 19.114776 32.157297 3.101307
F 18.657621 32.157297 24.925626
F 18.200467 32.157297 46.749947
F 19.114776 55.310554 3.101307
F 18.657621 55.310554 24.925626
F 18.200467 55.310554 46.749947
F 45.844016 9.004039 3.661205
F 45.386862 9.004039 25.485524
F 44.929707 9.004039 47.309845
F 45.844016 32.157297 3.661205
F 45.386862 32.157297 25.485524
F 44.929707 32.157297 47.309845
F 45.844016 55.310554 3.661205
F 45.386862 55.310554 25.485524
F 44.929707 55.310554 47.309845
F 19.114776 16.721795 3.101308
F 18.657621 16.721795 24.925627
F 18.200467 16.721795 46.749947
F 19.114776 39.875052 3.101308
F 18.657621 39.875052 24.925627
F 18.200467 39.875052 46.749947
F 19.114776 63.028310 3.101308
F 18.657621 63.028310 24.925627
F 18.200467 63.028310 46.749947
F 45.844016 16.721795 3.661206
F 45.386862 16.721795 25.485525
F 44.929707 16.721795 47.309845
F 45.844016 39.875052 3.661206
F 45.386862 39.875052 25.485525
F 44.929707 39.875052 47.309845
F 45.844016 63.028310 3.661206
F 45.386862 63.028310 25.485525
F 44.929707 63.028310 47.309845
F 1.219078 3.858875 6.365427
F 0.761924 3.858875 28.189747
F 0.304770 3.858875 50.014067
F 1.219078 27.012132 6.365427
F 0.761924 27.012132 28.189747
F 0.304770 27.012132 50.014067
F 1.219078 50.165390 6.365427
F 0.761924 50.165390 28.189747
F 0.304770 50.165390 50.014067
F 27.948318 3.858875 6.925324
F 27.491163 3.858875 28.749645
F 27.034009 3.858875 50.573964
F 27.948318 27.012132 6.925324
F 27.491163 27.012132 28.749645
F 27.034009 27.012132 50.573964
F 27.948318 50.165390 6.925324
F 27.491163 50.165390 28.749645
F 27.034009 50.165390 50.573964
F 1.219078 11.576625 6.365427
F 0.761924 11.576625 28.189747
F 0.304770 11.576625 50.014067
F 1.219078 34.729882 6.365427
F 0.761924 34.729882 28.189747
F 0.304770 34.729882 50.014067
F 1.219078 57.883140 6.365427
F 0.761924 57.883140 28.189747
F 0.304770 57.883140 50.014067
F 27.948318 11.576625 6.925324
F 27.491163 11.576625 28.749645
F 27.034009 11.576625 50.573964
F 27.948318 34.729882 6.925324
F 27.491163 34.729882 28.749645
F 27.034009 34.729882 50.573964
F 27.948318 57.883140 6.925324
F 27.491163 57.883140 28.749645
F 27.034009 57.883140 50.573964
F 1.219078 19.294380 6.365428
F 0.761924 19.294380 28.189747
F 0.304770 19.294380 50.014068
F 1.219078 42.447638 6.365428
F 0.761924 42.447638 28.189747
F 0.304770 42.447638 50.014068
F 1.219078 65.600895 6.365428
F 0.761924 65.600895 28.189747
F 0.304770 65.600895 50.014068
F 27.948318 19.294380 6.925325
F 27.491163 19.294380 28.749645
F 27.034009 19.294380 50.573965
F 27.948318 42.447638 6.925325
F 27.491163 42.447638 28.749645
F 27.034009 42.447638 50.573965
F 27.948318 65.600895 6.925325
F 27.491163 65.600895 28.749645
F 27.034009 65.600895 50.573965
F 10.128819 3.858875 6.552060
F 9.671664 3.858875 28.376380
F 9.214510 3.858875 50.200699
F 10.128819 27.012133 6.552060
F 9.671664 27.012133 28.376380
F 9.214510 27.012133 50.200699
F 10.128819 50.165390 6.552060
F 9.671664 50.165390 28.376380
F 9.214510 50.165390 50.200699
F 36.858059 3.858875 7.111958
F 36.400905 3.858875 28.936277
F 35.943751 3.858875 50.760597
F 36.858059 27.012133 7.111958
F 36.400905 27.012133 28.936277
F 35.943751 27.012133 50.760597
F 36.858059 50.165390 7.111958
F 36.400905 50.165390 28.936277
F 35.943751 50.165390 50.760597
F 10.128819 11.576625 6.552060
F 9.671664 11.576625 28.376380
F 9.214510 11.576625 50.200700
F 10.128819 34.729883 6.552060
F 9.671664 34.729883 28.376380
F 9.214510 34.729883 50.200700
F 10.128819 57.883140 6.552060
F 9.671664 57.883140 28.376380
F 9.214510 57.883140 50.200700
F 36.858059 11.576625 7.111958
F 36.400905 11.576625 28.936277
F 35.943751 11.576625 50.760598
F 36.858059 34.729883 7.111958
F 36.400905 34.729883 28.936277
F 35.943751 34.729883 50.760598
F 36.858059 57.883140 7.111958
F 36.400905 57.883140 28.936277
F 35.943751 57.883140 50.760598
F 10.128819 19.294380 6.552060
F 9.671664 19.294380 28.376381
F 9.214510 19.294380 50.200700
F 10.128819 42.447638 6.552060
F 9.671664 42.447638 28.376381
F 9.214510 42.447638 50.200700
F 10.128819 65.600896 6.552060
F 9.671664 65.600896 28.376381
F 9.214510 65.600896 50.200700
F 36.858059 19.294380 7.111958
F 36.400905 19.294380 28.936278
F 35.943751 19.294380 50.760598
F 36.858059 42.447638 7.111958
F 36.400905 42.447638 28.936278
F 35.943751 42.447638 50.760598
F 36.858059 65.600896 7.111958
F 36.400905 65.600896 28.936278
F 35.943751 65.600896 50.760598
F 19.038570 3.858876 6.738694
F 18.581416 3.858876 28.563013
F 18.124262 3.858876 50.387333
F 19.038570 27.012134 6.738694
F 18.581416 27.012134 28.563013
F 18.124262 27.012134 50.387333
F 19.038570 50.165391 6.738694
F 18.581416 50.165391 28.563013
F 18.124262 50.165391 50.387333
F 45.767810 3.858876 7.298592
F 45.310655 3.858876 29.122911
F 44.853501 3.858876 50.947231
F 45.767810 27.012134 7.298592
F 45.310655 27.012134 29.122911
F 44.853501 27.012134 50.947231
F 45.767810 50.165391 7.298592
F 45.310655 50.165391 29.122911
F 44.853501 50.165391 50.947231
F 19.038570 11.576626 6.738694
F 18.581416 11.576626 28.563013
F 18.124262 11.576626 50.387334
F 19.038570 34.729884 6.738694
F 18.581416 34.729884 28.563013
F 18.124262 34.729884 50.387334
F 19.038570 57.883141 6.738694
F 18.581416 57.883141 28.563013
F 18.124262 57.883141 50.387334
F 45.767810 11.576626 7.298592
F 45.310655 11.576626 29.122911
F 44.853501 11.576626 50.947232
F 45.767810 34.729884 7.298592
F 45.310655 34.729884 29.122911
F 44.853501 34.729884 50.947232
F 45.767810 57.883141 7.298592
F 45.310655 57.883141 29.122911
F 44.853501 57.883141 50.947232
F 19.038570 19.294382 6.738694
F 18.581416 19.294382 28.563014
F 18.124262 19.294382 50.387334
F 19.038570 42.447639 6.738694
F 18.581416 42.447639 28.563014
F 18.124262 42.447639 50.387334
F 19.038570 65.600897 6.738694
F 18.581416 65.600897 28.563014
F 18.124262 65.600897 50.387334
F 45.767810 19.294382 7.298592
F 45.310655 19.294382 29.122912
F 44.853501 19.294382 50.947232
F 45.767810 42.447639 7.298592
F 45.310655 42.447639 29.122912
F 44.853501 42.447639 50.947232
F 45.767810 65.600897 7.298592
F 45.310655 65.600897 29.122912
F 44.853501 65.600897 50.947232
F 1.276234 3.858875 3.637388
F 0.819080 3.858875 25.461708
F 0.361926 3.858875 47.286028
F 1.276234 27.012133 3.637388
F 0.819080 27.012133 25.461708
F 0.361926 27.012133 47.286028
F 1.276234 50.165390 3.637388
F 0.819080 50.165390 25.461708
F 0.361926 50.165390 47.286028
F 28.005474 3.858875 4.197286
F 27.548320 3.858875 26.021606
F 27.091165 3.858875 47.845926
F 28.005474 27.012133 4.197286
F 27.548320 27.012133 26.021606
F 27.091165 27.012133 47.845926
F 28.005474 50.165390 4.197286
F 27.548320 50.165390 26.021606
F 27.091165 50.165390 47.845926
F 1.276234 11.576625 3.637388
F 0.819080 11.576625 25.461708
F 0.361926 11.576625 47.286028
F 1.276234 34.729883 3.637388
F 0.819080 34.729883 25.461708
F 0.361926 34.729883 47.286028
F 1.276234 57.883140 3.637388
F 0.819080 57.883140 25.461708
F 0.361926 57.883140 47.286028
F 28.005474 11.576625 4.197286
F 27.548320 11.576625 26.021606
F 27.091165 11.576625 47.845926
F 28.005474 34.729883 4.197286
F 27.548320 34.729883 26.021606
F 27.091165 34.729883 47.845926
F 28.005474 57.883140 4.197286
F 27.548320 57.883140 26.021606
F 27.091165 57.883140 47.845926
F 1.276234 19.294381 3.637387
F 0.819080 19.294381 25.461708
F 0.361926 19.294381 47.286027
F 1.276234 42.447638 3.637387
F 0.819080 42.447638 25.461708
F 0.361926 42.447638 47.286027
F 1.276234 65.600896 3.637387
F 0.819080 65.600896 25.461708
F 0.361926 65.600896 47.286027
F 28.005474 19.294381 4.197285
F 27.548320 19.294381 26.021606
F 27.091165 19.294381 47.845925
F 28.005474 42.447638 4.197285
F 27.548320 42.447638 26.021606
F 27.091165 42.447638 47.845925
F 28.005474 65.600896 4.197285
F 27.548320 65.600896 26.021606
F 27.091165 65.600896 47.845925
F 10.185976 3.858875 3.824021
F 9.728822 3.858875 25.648340
F 9.271667 3.858875 47.472661
F 10.185976 27.012133 3.824021
F 9.728822 27.012133 25.648340
F 9.271667 27.012133 47.472661
F 10.185976 50.165390 3.824021
F 9.728822 50.165390 25.648340
F 9.271667 50.165390 47.472661
F 36.915217 3.858875 4.383919
F 36.458062 3.858875 26.208238
F 36.000908 3.858875 48.032559
F 36.915217 27.012133 4.383919
F 36.458062 27.012133 26.208238
F 36.000908 27.012133 48.032559
F 36.915217 50.165390 4.383919
F 36.458062 50.165390 26.208238
F 36.000908 50.165390 48.032559
F 10.185976 11.576625 3.824021
F 9.728822 11.576625 25.648340
F 9.271667 11.576625 47.472660
F 10.185976 34.729883 3.824021
F 9.728822 34.729883 25.648340
F 9.271667 34.729883 47.472660
F 10.185976 57.883140 3.824021
F 9.728822 57.883140 25.648340
F 9.271667 57.883140 47.472660
F 36.915217 11.576625 4.383919
F 36.458062 11.576625 26.208238
F 36.000908 11.576625 48.032558
F 36.915217 34.729883 4.383919
F 36.458062 34.729883 26.208238
F 36.000908 34.729883 48.032558
F 36.915217 57.883140 4.383919
F 36.458062 57.883140 26.208238
F 36.000908 57.883140 48.032558
F 10.185976 19.294381 3.824020
F 9.728822 19.294381 25.648340
F 9.271667 19.294381 47.472660
F 10.185976 42.447638 3.824020
F 9.728822 42.447638 25.648340
F 9.271667 42.447638 47.472660
F 10.185976 65.600896 3.824020
F 9.728822 65.600896 25.648340
F 9.271667 65.600896 47.472660
F 36.915217 19.294381 4.383918
F 36.458062 19.294381 26.208238
F 36.000908 19.294381 48.032558
F 36.915217 42.447638 4.383918
F 36.458062 42.447638 26.208238
F 36.000908 42.447638 48.032558
F 36.915217 65.600896 4.383918
F 36.458062 65.600896 26.208238
F 36.000908 65.600896 48.032558
F 19.095727 3.858876 4.010652
F 18.638572 3.858876 25.834972
F 18.181418 3.858876 47.659292
F 19.095727 27.012133 4.010652
F 18.638572 27.012133 25.834972
F 18.181418 27.012133 47.659292
F 19.095727 50.165391 4.010652
F 18.638572 50.165391 25.834972
F 18.181418 50.165391 47.659292
F 45.824966 3.858876 4.570550
F 45.367812 3.858876 26.394870
F 44.910657 3.858876 48.219190
F 45.824966 27.012133 4.570550
F 45.367812 27.012133 26.394870
F 44.910657 27.012133 48.219190
F 45.824966 50.165391 4.570550
F 45.367812 50.165391 26.394870
F 44.910657 50.165391 48.219190
F 19.095727 11.576626 4.010652
F 18.638572 11.576626 25.834972
F 18.181418 11.576626 47.659291
F 19.095727 34.729883 4.010652
F 18.638572 34.729883 25.834972
F 18.181418 34.729883 47.659291
F 19.095727 57.883141 4.010652
F 18.638572 57.883141 25.834972
F 18.181418 57.883141 47.659291
F 45.824966 11.576626 4.570550
F 45.367812 11.576626 26.394870
F 44.910657 11.576626 48.219189
F 45.824966 34.729883 4.570550
F 45.367812 34.729883 26.394870
F 44.910657 34.729883 48.219189
F 45.824966 57.883141 4.570550
F 45.367812 57.883141 26.394870
F 44.910657 57.883141 48.219189
F 19.095727 19.294381 4.010651
F 18.638572 19.294381 25.834972
F 18.181418 19.294381 47.659291
F 19.095727 42.447639 4.010651
F 18.638572 42.447639 25.834972
F 18.181418 42.447639 47.659291
F 19.095727 65.600896 4.010651
F 18.638572 65.600896 25.834972
F 18.181418 65.600896 47.659291
F 45.824966 19.294381 4.570549
F 45.367812 19.294381 26.394870
F 44.910657 19.294381 48.219189
F 45.824966 42.447639 4.570549
F 45.367812 42.447639 26.394870
F 44.910657 42.447639 48.219189
F 45.824966 65.600896 4.570549
F 45.367812 65.600896 26.394870
F 44.910657 65.600896 48.219189
F 1.352417 1.286291 0.000001
F 0.895263 1.286291 21.824322
F 0.438108 1.286291 43.648641
F 1.352417 24.439549 0.000001
F 0.895263 24.439549 21.824322
F 0.438108 24.439549 43.648641
F 1.352417 47.592806 0.000001
F 0.895263 47.592806 21.824322
F 0.438108 47.592806 43.648641
F 28.081656 1.286291 0.559899
F 27.624502 1.286291 22.384219
F 27.167348 1.286291 44.208539
F 28.081656 24.439549 0.559899
F 27.624502 24.439549 22.384219
F 27.167348 24.439549 44.208539
F 28.081656 47.592806 0.559899
F 27.624502 47.592806 22.384219
F 27.167348 47.592806 44.208539
F 1.352417 9.004040 0.000001
F 0.895263 9.004040 21.824322
F 0.438108 9.004040 43.648641
F 1.352417 32.157298 0.000001
F 0.895263 32.157298 21.824322
F 0.438108 32.157298 43.648641
F 1.352417 55.310555 0.000001
F 0.895263 55.310555 21.824322
F 0.438108 55.310555 43.648641
F 28.081656 9.004040 0.559899
F 27.624502 9.004040 22.384219
F 27.167348 9.004040 44.208539
F 28.081656 32.157298 0.559899
F 27.624502 32.157298 22.384219
F 27.167348 32.157298 44.208539
F 28.081656 55.310555 0.559899
F 27.624502 55.310555 22.384219
F 27.167348 55.310555 44.208539
F 1.352417 16.721796 0.000000
F 0.895263 16.721796 21.824321
F 0.438108 16.721796 43.648640
F 1.352417 39.875053 0.000000
F 0.895263 39.875053 21.824321
F 0.438108 39.875053 43.648640
F 1.352417 63.028311 0.000000
F 0.895263 63.028311 21.824321
F 0.438108 63.028311 43.648640
F 28.081656 16.721796 0.559898
F 27.624502 16.721796 22.384218
F 27.167348 16.721796 44.208538
F 28.081656 39.875053 0.559898
F 27.624502 39.875053 22.384218
F 27.167348 39.875053 44.208538
F 28.081656 63.028311 0.559898
F 27.624502 63.028311 22.384218
F 27.167348 63.028311 44.208538
F 10.262158 1.286291 0.186633
F 9.805004 1.286291 22.010954
F 9.347850 1.286291 43.835274
F 10.262158 24.439548 0.186633
F 9.805004 24.439548 22.010954
F 9.347850 24.439548 43.835274
F 10.262158 47.592806 0.186633
F 9.805004 47.592806 22.010954
F 9.347850 47.592806 43.835274
F 36.991398 1.286291 0.746531
F 36.534244 1.286291 22.570852
F 36.077089 1.286291 44.395171
F 36.991398 24.439548 0.746531
F 36.534244 24.439548 22.570852
F 36.077089 24.439548 44.395171
F 36.991398 47.592806 0.746531
F 36.534244 47.592806 22.570852
F 36.077089 47.592806 44.395171
F 10.262158 9.004040 0.186633
F 9.805004 9.004040 22.010954
F 9.347850 9.004040 43.835274
F 10.262158 32.157298 0.186633
F 9.805004 32.157298 22.010954
F 9.347850 32.157298 43.835274
F 10.262158 55.310555 0.186633
F 9.805004 55.310555 22.010954
F 9.347850 55.310555 43.835274
F 36.991398 9.004040 0.746531
F 36.534244 9.004040 22.570852
F 36.077089 9.004040 44.395171
F 36.991398 32.157298 0.746531
F 36.534244 32.157298 22.570852
F 36.077089 32.157298 44.395171
F 36.991398 55.310555 0.746531
F 36.534244 55.310555 22.570852
F 36.077089 55.310555 44.395171
F 10.262158 16.721795 0.186632
F 9.805004 16.721795 22.010953
F 9.347850 16.721795 43.835273
F 10.262158 39.875053 0.186632
F 9.805004 39.875053 22.010953
F 9.347850 39.875053 43.835273
F 10.262158 63.028310 0.186632
F 9.805004 63.028310 22.010953
F 9.347850 63.028310 43.835273
F 36.991398 16.721795 0.746530
F 36.534244 16.721795 22.570851
F 36.077089 16.721795 44.395170
F 36.991398 39.875053 0.746530
F 36.534244 39.875053 22.570851
F 36.077089 39.875053 44.395170
F 36.991398 63.028310 0.746530
F 36.534244 63.028310 22.570851
F 36.077089 63.028310 44.395170
F 19.171908 1.286290 0.373265
F 18.714754 1.286290 22.197585
F 18.257599 1.286290 44.021905
F 19.171908 24.439547 0.373265
F 18.714754 24.439547 22.197585
F 18.257599 24.439547 44.021905
F 19.171908 47.592805 0.373265
F 18.714754 47.592805 22.197585
F 18.257599 47.592805 44.021905
F 45.901148 1.286290 0.933163
F 45.443994 1.286290 22.757482
F 44.986840 1.286290 44.581803
F 45.901148 24.439547 0.933163
F 45.443994 24.439547 22.757482
F 44.986840 24.439547 44.581803
F 45.901148 47.592805 0.933163
F 45.443994 47.592805 22.757482
F 44.986840 47.592805 44.581803
F 19.171908 9.004039 0.373265
F 18.714754 9.004039 22.197585
F 18.257599 9.004039 44.021905
F 19.171908 32.157296 0.373265
F 18.714754 32.157296 22.197585
F 18.257599 32.157296 44.021905
F 19.171908 55.310554 0.373265
F 18.714754 55.310554 22.197585
F 18.257599 55.310554 44.021905
F 45.901148 9.004039 0.933163
F 45.443994 9.004039 22.757482
F 44.986840 9.004039 44.581803
F 45.901148 32.157296 0.933163
F 45.443994 32.157296 22.757482
F 44.986840 32.157296 44.581803
F 45.901148 55.310554 0.933163
F 45.443994 55.310554 22.757482
F 44.986840 55.310554 44.581803
F 19.171908 16.721794 0.373264
F 18.714754 16.721794 22.197585
F 18.257599 16.721794 44.021904
F 19.171908 39.875052 0.373264
F 18.714754 39.875052 22.197585
F 18.257599 39.875052 44.021904
F 19.171908 63.028309 0.373264
F 18.714754 63.028309 22.197585
F 18.257599 63.028309 44.021904
F 45.901149 16.721794 0.933162
F 45.443994 16.721794 22.757482
F 44.986840 16.721794 44.581802
F 45.901149 39.875052 0.933162
F 45.443994 39.875052 22.757482
F 44.986840 39.875052 44.581802
F 45.901149 63.028309 0.933162
F 45.443994 63.028309 22.757482
F 44.986840 63.028309 44.581802
F 3.503672 7.717750 3.684046
F 3.046518 7.717750 25.508366
F 2.589363 7.717750 47.332686
F 3.503672 30.871007 3.684046
F 3.046518 30.871007 25.508366
F 2.589363 30.871007 47.332686
F 3.503672 54.024265 3.684046
F 3.046518 54.024265 25.508366
F 2.589363 54.024265 47.332686
F 30.232911 7.717750 4.243944
F 29.775757 7.717750 26.068264
F 29.318603 7.717750 47.892584
F 30.232911 30.871007 4.243944
F 29.775757 30.871007 26.068264
F 29.318603 30.871007 47.892584
F 30.232911 54.024265 4.243944
F 29.775757 54.024265 26.068264
F 29.318603 54.024265 47.892584
F 3.503672 15.435503 3.684045
F 3.046518 15.435503 25.508365
F 2.589363 15.435503 47.332685
F 3.503672 38.588760 3.684045
F 3.046518 38.588760 25.508365
F 2.589363 38.588760 47.332685
F 3.503672 61.742018 3.684045
F 3.046518 61.742018 25.508365
F 2.589363 61.742018 47.332685
F 30.232911 15.435503 4.243943
F 29.775757 15.435503 26.068263
F 29.318603 15.435503 47.892583
F 30.232911 38.588760 4.243943
F 29.775757 38.588760 26.068263
F 29.318603 38.588760 47.892583
F 30.232911 61.742018 4.243943
F 29.775757 61.742018 26.068263
F 29.318603 61.742018 47.892583
F 3.503672 0.000000 3.684046
F 3.046518 0.000000 25.508366
F 2.589363 0.000000 47.332686
F 3.503672 23.153258 3.684046
F 3.046518 23.153258 25.508366
F 2.589363 23.153258 47.332686
F 3.503672 46.306515 3.684046
F 3.046518 46.306515 25.508366
F 2.589363 46.306515 47.332686
F 30.232911 0.000000 4.243944
F 29.775757 0.000000 26.068264
F 29.318603 0.000000 47.892584
F 30.232911 23.153258 4.243944
F 29.775757 23.153258 26.068264
F 29.318603 23.153258 47.892584
F 30.232911 46.306515 4.243944
F 29.775757 46.306515 26.068264
F 29.318603 46.306515 47.892584
F 12.413415 7.717750 3.870679
F 11.956261 7.717750 25.694998
F 11.499107 7.717750 47.519319
F 12.413415 30.871007 3.870679
F 11.956261 30.871007 25.694998
F 11.499107 30.871007 47.519319
F 12.413415 54.024265 3.870679
F 11.956261 54.024265 25.694998
F 11.499107 54.024265 47.519319
F 39.142655 7.717750 4.430577
F 38.685501 7.717750 26.254896
F 38.228346 7.717750 48.079217
F 39.142655 30.871007 4.430577
F 38.685501 30.871007 26.254896
F 38.228346 30.871007 48.079217
F 39.142655 54.024265 4.430577
F 38.685501 54.024265 26.254896
F 38.228346 54.024265 48.079217
F 12.413415 15.435502 3.870678
F 11.956261 15.435502 25.694997
F 11.499107 15.435502 47.519318
F 12.413415 38.588760 3.870678
F 11.956261 38.588760 25.694997
F 11.499107 38.588760 47.519318
F 12.413415 61.742017 3.870678
F 11.956261 61.742017 25.694997
F 11.499107 61.742017 47.519318
F 39.142655 15.435502 4.430576
F 38.685501 15.435502 26.254895
F 38.228346 15.435502 48.079216
F 39.142655 38.588760 4.430576
F 38.685501 38.588760 26.254895
F 38.228346 38.588760 48.079216
F 39.142655 61.742017 4.430576
F 38.685501 61.742017 26.254895
F 38.228346 61.742017 48.079216
F 12.413415 0.000000 3.870679
F 11.956261 0.000000 25.694998
F 11.499107 0.000000 47.519319
F 12.413415 23.153258 3.870679
F 11.956261 23.153258 25.694998
F 11.499107 23.153258 47.519319
F 12.413415 46.306515 3.870679
F 11.956261 46.306515 25.694998
F 11.499107 46.306515 47.519319
F 39.142655 0.000000 4.430577
F 38.685501 0.000000 26.254896
F 38.228346 0.000000 48.079217
F 39.142655 23.153258 4.430577
F 38.685501 23.153258 26.254896
F 38.228346 23.153258 48.079217
F 39.142655 46.306515 4.430577
F 38.685501 46.306515 26.254896
F 38.228346 46.306515 48.079217
F 21.323166 7.717750 4.057311
F 20.866012 7.717750 25.881630
F 20.408857 7.717750 47.705951
F 21.323166 30.871008 4.057311
F 20.866012 30.871008 25.881630
F 20.408857 30.871008 47.705951
F 21.323166 54.024265 4.057311
F 20.866012 54.024265 25.881630
F 20.408857 54.024265 47.705951
F 48.052405 7.717750 4.617208
F 47.595251 7.717750 26.441528
F 47.138097 7.717750 48.265848
F 48.052405 30.871008 4.617208
F 47.595251 30.871008 26.441528
F 47.138097 30.871008 48.265848
F 48.052405 54.024265 4.617208
F 47.595251 54.024265 26.441528
F 47.138097 54.024265 48.265848
F 21.323166 15.435503 4.057310
F 20.866012 15.435503 25.881629
F 20.408857 15.435503 47.705950
F 21.323166 38.588760 4.057310
F 20.866012 38.588760 25.881629
F 20.408857 38.588760 47.705950
F 21.323166 61.742018 4.057310
F 20.866012 61.742018 25.881629
F 20.408857 61.742018 47.705950
F 48.052405 15.435503 4.617207
F 47.595251 15.435503 26.441527
F 47.138097 15.435503 48.265847
F 48.052405 38.588760 4.617207
F 47.595251 38.588760 26.441527
F 47.138097 38.588760 48.265847
F 48.052405 61.742018 4.617207
F 47.595251 61.742018 26.441527
F 47.138097 61.742018 48.265847
F 21.323166 0.000001 4.057311
F 20.866012 0.000001 25.881630
F 20.408857 0.000001 47.705951
F 21.323166 23.153258 4.057311
F 20.866012 23.153258 25.881630
F 20.408857 23.153258 47.705951
F 21.323166 46.306516 4.057311
F 20.866012 46.306516 25.881630
F 20.408857 46.306516 47.705951
F 48.052405 0.000001 4.617208
F 47.595251 0.000001 26.441528
F 47.138097 0.000001 48.265848
F 48.052405 23.153258 4.617208
F 47.595251 23.153258 26.441528
F 47.138097 23.153258 48.265848
F 48.052405 46.306516 4.617208
F 47.595251 46.306516 26.441528
F 47.138097 46.306516 48.265848
F 3.579850 5.145166 0.046660
F 3.122696 5.145166 21.870980
F 2.665542 5.145166 43.695299
F 3.579850 28.298423 0.046660
F 3.122696 28.298423 21.870980
F 2.665542 28.298423 43.695299
F 3.579850 51.451681 0.046660
F 3.122696 51.451681 21.870980
F 2.665542 51.451681 43.695299
F 30.309090 5.145166 0.606558
F 29.851935 5.145166 22.430877
F 29.394781 5.145166 44.255197
F 30.309090 28.298423 0.606558
F 29.851935 28.298423 22.430877
F 29.394781 28.298423 44.255197
F 30.309090 51.451681 0.606558
F 29.851935 51.451681 22.430877
F 29.394781 51.451681 44.255197
F 3.579850 12.862918 0.046659
F 3.122696 12.862918 21.870979
F 2.665542 12.862918 43.695298
F 3.579850 36.016175 0.046659
F 3.122696 36.016175 21.870979
F 2.665542 36.016175 43.695298
F 3.579850 59.169433 0.046659
F 3.122696 59.169433 21.870979
F 2.665542 59.169433 43.695298
F 30.309090 12.862918 0.606557
F 29.851935 12.862918 22.430876
F 29.394781 12.862918 44.255196
F 30.309090 36.016175 0.606557
F 29.851935 36.016175 22.430876
F 29.394781 36.016175 44.255196
F 30.309090 59.169433 0.606557
F 29.851935 59.169433 22.430876
F 29.394781 59.169433 44.255196
F 3.579850 20.580673 0.046659
F 3.122696 20.580673 21.870980
F 2.665542 20.580673 43.695299
F 3.579850 43.733931 0.046659
F 3.122696 43.733931 21.870980
F 2.665542 43.733931 43.695299
F 3.579850 66.887188 0.046659
F 3.122696 66.887188 21.870980
F 2.665542 66.887188 43.695299
F 30.309090 20.580673 0.606557
F 29.851935 20.580673 22.430877
F 29.394781 20.580673 44.255197
F 30.309090 43.733931 0.606557
F 29.851935 43.733931 22.430877
F 29.394781 43.733931 44.255197
F 30.309090 66.887188 0.606557
F 29.851935 66.887188 22.430877
F 29.394781 66.887188 44.255197
F 12.489593 5.145165 0.233292
F 12.032438 5.145165 22.057611
F 11.575284 5.145165 43.881932
F 12.489593 28.298422 0.233292
F 12.032438 28.298422 22.057611
F 11.575284 28.298422 43.881932
F 12.489593 51.451680 0.233292
F 12.032438 51.451680 22.057611
F 11.575284 51.451680 43.881932
F 39.218832 5.145165 0.793189
F 38.761678 5.145165 22.617509
F 38.304524 5.145165 44.441829
F 39.218832 28.298422 0.793189
F 38.761678 28.298422 22.617509
F 38.304524 28.298422 44.441829
F 39.218832 51.451680 0.793189
F 38.761678 51.451680 22.617509
F 38.304524 51.451680 44.441829
F 12.489593 12.862917 0.233291
F 12.032438 12.862917 22.057610
F 11.575284 12.862917 43.881931
F 12.489593 36.016174 0.233291
F 12.032438 36.016174 22.057610
F 11.575284 36.016174 43.881931
F 12.489593 59.169432 0.233291
F 12.032438 59.169432 22.057610
F 11.575284 59.169432 43.881931
F 39.218832 12.862917 0.793188
F 38.761678 12.862917 22.617508
F 38.304524 12.862917 44.441828
F 39.218832 36.016174 0.793188
F 38.761678 36.016174 22.617508
F 38.304524 36.016174 44.441828
F 39.218832 59.169432 0.793188
F 38.761678 59.169432 22.617508
F 38.304524 59.169432 44.441828
F 12.489593 20.580672 0.233292
F 12.032438 20.580672 22.057611
F 11.575284 20.580672 43.881932
F 12.489593 43.733930 0.233292
F 12.032438 43.733930 22.057611
F 11.575284 43.733930 43.881932
F 12.489593 66.887187 0.233292
F 12.032438 66.887187 22.057611
F 11.575284 66.887187 43.881932
F 39.218832 20.580672 0.793189
F 38.761678 20.580672 22.617509
F 38.304524 20.580672 44.441829
F 39.218832 43.733930 0.793189
F 38.761678 43.733930 22.617509
F 38.304524 43.733930 44.441829
F 39.218832 66.887187 0.793189
F 38.761678 66.887187 22.617509
F 38.304524 66.887187 44.441829
F 21.399345 5.145164 0.419923
F 20.942191 5.145164 22.244244
F 20.485037 5.145164 44.068563
F 21.399345 28.298422 0.419923
F 20.942191 28.298422 22.244244
F 20.485037 28.298422 44.068563
F 21.399345 51.451679 0.419923
F 20.942191 51.451679 22.244244
F 20.485037 51.451679 44.068563
F 48.128585 5.145164 0.979821
F 47.671431 5.145164 22.804142
F 47.214276 5.145164 44.628461
F 48.128585 28.298422 0.979821
F 47.671431 28.298422 22.804142
F 47.214276 28.298422 44.628461
F 48.128585 51.451679 0.979821
F 47.671431 51.451679 22.804142
F 47.214276 51.451679 44.628461
F 21.399345 12.862916 0.419923
F 20.942191 12.862916 22.244243
F 20.485037 12.862916 44.068562
F 21.399345 36.016174 0.419923
F 20.942191 36.016174 22.244243
F 20.485037 36.016174 44.068562
F 21.399345 59.169431 0.419923
F 20.942191 59.169431 22.244243
F 20.485037 59.169431 44.068562
F 48.128585 12.862916 0.979821
F 47.671431 12.862916 22.804141
F 47.214276 12.862916 44.628460
F 48.128585 36.016174 0.979821
F 47.671431 36.016174 22.804141
F 47.214276 36.016174 44.628460
F 48.128585 59.169431 0.979821
F 47.671431 59.169431 22.804141
F 47.214276 59.169431 44.628460
F 21.399345 20.580672 0.419923
F 20.942191 20.580672 22.244244
F 20.485037 20.580672 44.068563
F 21.399345 43.733929 0.419923
F 20.942191 43.733929 22.244244
F 20.485037 43.733929 44.068563
F 21.399345 66.887187 0.419923
F 20.942191 66.887187 22.244244
F 20.485037 66.887187 44.068563
F 48.128585 20.580672 0.979821
F 47.671431 20.580672 22.804142
F 47.214276 20.580672 44.628461
F 48.128585 43.733929 0.979821
F 47.671431 43.733929 22.804142
F 47.214276 43.733929 44.628461
F 48.128585 66.887187 0.979821
F 47.671431 66.887187 22.804142
F 47.214276 66.887187 44.628461
F 3.522718 5.145165 2.774698
F 3.065564 5.145165 24.599018
F 2.608409 5.145165 46.423338
F 3.522718 28.298423 2.774698
F 3.065564 28.298423 24.599018
F 2.608409 28.298423 46.423338
F 3.522718 51.451680 2.774698
F 3.065564 51.451680 24.599018
F 2.608409 51.451680 46.423338
F 30.251958 5.145165 3.334596
F 29.794803 5.145165 25.158916
F 29.337649 5.145165 46.983236
F 30.251958 28.298423 3.334596
F 29.794803 28.298423 25.158916
F 29.337649 28.298423 46.983236
F 30.251958 51.451680 3.334596
F 29.794803 51.451680 25.158916
F 29.337649 51.451680 46.983236
F 3.522718 12.862917 2.774699
F 3.065564 12.862917 24.599019
F 2.608409 12.862917 46.423339
F 3.522718 36.016175 2.774699
F 3.065564 36.016175 24.599019
F 2.608409 36.016175 46.423339
F 3.522718 59.169432 2.774699
F 3.065564 59.169432 24.599019
F 2.608409 59.169432 46.423339
F 30.251958 12.862917 3.334597
F 29.794803 12.862917 25.158917
F 29.337649 12.862917 46.983237
F 30.251958 36.016175 3.334597
F 29.794803 36.016175 25.158917
F 29.337649 36.016175 46.983237
F 30.251958 59.169432 3.334597
F 29.794803 59.169432 25.158917
F 29.337649 59.169432 46.983237
F 3.522718 20.580673 2.774699
F 3.065564 20.580673 24.599018
F 2.608409 20.580673 46.423338
F 3.522718 43.733930 2.774699
F 3.065564 43.733930 24.599018
F 2.608409 43.733930 46.423338
F 3.522718 66.887188 2.774699
F 3.065564 66.887188 24.599018
F 2.608409 66.887188 46.423338
F 30.251958 20.580673 3.334597
F 29.794803 20.580673 25.158916
F 29.337649 20.580673 46.983236
F 30.251958 43.733930 3.334597
F 29.794803 43.733930 25.158916
F 29.337649 43.733930 46.983236
F 30.251958 66.887188 3.334597
F 29.794803 66.887188 25.158916
F 29.337649 66.887188 46.983236
F 12.432461 5.145165 2.961331
F 11.975307 5.145165 24.785651
F 11.518153 5.145165 46.609971
F 12.432461 28.298422 2.961331
F 11.975307 28.298422 24.785651
F 11.518153 28.298422 46.609971
F 12.432461 51.451680 2.961331
F 11.975307 51.451680 24.785651
F 11.518153 51.451680 46.609971
F 39.161701 5.145165 3.521229
F 38.704547 5.145165 25.345549
F 38.247392 5.145165 47.169869
F 39.161701 28.298422 3.521229
F 38.704547 28.298422 25.345549
F 38.247392 28.298422 47.169869
F 39.161701 51.451680 3.521229
F 38.704547 51.451680 25.345549
F 38.247392 51.451680 47.169869
F 12.432461 12.862917 2.961332
F 11.975307 12.862917 24.785652
F 11.518153 12.862917 46.609972
F 12.432461 36.016175 2.961332
F 11.975307 36.016175 24.785652
F 11.518153 36.016175 46.609972
F 12.432461 59.169432 2.961332
F 11.975307 59.169432 24.785652
F 11.518153 59.169432 46.609972
F 39.161701 12.862917 3.521230
F 38.704547 12.862917 25.345550
F 38.247392 12.862917 47.169870
F 39.161701 36.016175 3.521230
F 38.704547 36.016175 25.345550
F 38.247392 36.016175 47.169870
F 39.161701 59.169432 3.521230
F 38.704547 59.169432 25.345550
F 38.247392 59.169432 47.169870
F 12.432461 20.580672 2.961331
F 11.975307 20.580672 24.785652
F 11.518153 20.580672 46.609971
F 12.432461 43.733930 2.961331
F 11.975307 43.733930 24.785652
F 11.518153 43.733930 46.609971
F 12.432461 66.887187 2.961331
F 11.975307 66.887187 24.785652
F 11.518153 66.887187 46.609971
F 39.161701 20.580672 3.521229
F 38.704547 20.580672 25.345550
F 38.247392 20.580672 47.169869
F 39.161701 43.733930 3.521229
F 38.704547 43.733930 25.345550
F 38.247392 43.733930 47.169869
F 39.161701 66.887187 3.521229
F 38.704547 66.887187 25.345550
F 38.247392 66.887187 47.169869
F 21.342212 5.145164 3.147964
F 20.885058 5.145164 24.972285
F 20.427903 5.145164 46.796604
F 21.342212 28.298422 3.147964
F 20.885058 28.298422 24.972285
F 20.427903 28.298422 46.796604
F 21.342212 51.451679 3.147964
F 20.885058 51.451679 24.972285
F 20.427903 51.451679 46.796604
F 48.071453 5.145164 3.707862
F 47.614298 5.145164 25.532182
F 47.157144 5.145164 47.356502
F 48.071453 28.298422 3.707862
F 47.614298 28.298422 25.532182
F 47.157144 28.298422 47.356502
F 48.071453 51.451679 3.707862
F 47.614298 51.451679 25.532182
F 47.157144 51.451679 47.356502
F 21.342212 12.862917 3.147965
F 20.885058 12.862917 24.972286
F 20.427903 12.862917 46.796605
F 21.342212 36.016174 3.147965
F 20.885058 36.016174 24.972286
F 20.427903 36.016174 46.796605
F 21.342212 59.169432 3.147965
F 20.885058 59.169432 24.972286
F 20.427903 59.169432 46.796605
F 48.071453 12.862917 3.707863
F 47.614298 12.862917 25.532183
F 47.157144 12.862917 47.356503
F 48.071453 36.016174 3.707863
F 47.614298 36.016174 25.532183
F 47.157144 36.016174 47.356503
F 48.071453 59.169432 3.707863
F 47.614298 59.169432 25.532183
F 47.157144 59.169432 47.356503
F 21.342212 20.580672 3.147965
F 20.885058 20.580672 24.972285
F 20.427903 20.580672 46.796604
F 21.342212 43.733929 3.147965
F 20.885058 43.733929 24.972285
F 20.427903 43.733929 46.796604
F 21.342212 66.887187 3.147965
F 20.885058 66.887187 24.972285
F 20.427903 66.887187 46.796604
F 48.071453 20.580672 3.707863
F 47.614298 20.580672 25.532182
F 47.157144 20.580672 47.356502
F 48.071453 43.733929 3.707863
F 47.614298 43.733929 25.532182
F 47.157144 43.733929 47.356502
F 48.071453 66.887187 3.707863
F 47.614298 66.887187 25.532182
F 47.157144 66.887187 47.356502
F 3.446516 7.717749 6.412085
F 2.989361 7.717749 28.236405
F 2.532207 7.717749 50.060725
F 3.446516 30.871007 6.412085
F 2.989361 30.871007 28.236405
F 2.532207 30.871007 50.060725
F 3.446516 54.024264 6.412085
F 2.989361 54.024264 28.236405
F 2.532207 54.024264 50.060725
F 30.175755 7.717749 6.971983
F 29.718601 7.717749 28.796303
F 29.261446 7.717749 50.620623
F 30.175755 30.871007 6.971983
F 29.718601 30.871007 28.796303
F 29.261446 30.871007 50.620623
F 30.175755 54.024264 6.971983
F 29.718601 54.024264 28.796303
F 29.261446 54.024264 50.620623
F 3.446516 15.435502 6.412086
F 2.989361 15.435502 28.236406
F 2.532207 15.435502 50.060726
F 3.446516 38.588760 6.412086
F 2.989361 38.588760 28.236406
F 2.532207 38.588760 50.060726
F 3.446516 61.742017 6.412086
F 2.989361 61.742017 28.236406
F 2.532207 61.742017 50.060726
F 30.175755 15.435502 6.971984
F 29.718601 15.435502 28.796304
F 29.261446 15.435502 50.620624
F 30.175755 38.588760 6.971984
F 29.718601 38.588760 28.796304
F 29.261446 38.588760 50.620624
F 30.175755 61.742017 6.971984
F 29.718601 61.742017 28.796304
F 29.261446 61.742017 50.620624
F 3.446516 0.000000 6.412085
F 2.989361 0.000000 28.236405
F 2.532207 0.000000 50.060725
F 3.446516 23.153257 6.412085
F 2.989361 23.153257 28.236405
F 2.532207 23.153257 50.060725
F 3.446516 46.306515 6.412085
F 2.989361 46.306515 28.236405
F 2.532207 46.306515 50.060725
F 30.175755 0.000000 6.971983
F 29.718601 0.000000 28.796303
F 29.261446 0.000000 50.620623
F 30.175755 23.153257 6.971983
F 29.718601 23.153257 28.796303
F 29.261446 23.153257 50.620623
F 30.175755 46.306515 6.971983
F 29.718601 46.306515 28.796303
F 29.261446 46.306515 50.620623
F 12.356258 7.717750 6.598718
F 11.899104 7.717750 28.423038
F 11.441949 7.717750 50.247357
F 12.356258 30.871007 6.598718
F 11.899104 30.871007 28.423038
F 11.441949 30.871007 50.247357
F 12.356258 54.024265 6.598718
F 11.899104 54.024265 28.423038
F 11.441949 54.024265 50.247357
F 39.085498 7.717750 7.158616
F 38.628343 7.717750 28.982936
F 38.171189 7.717750 50.807255
F 39.085498 30.871007 7.158616
F 38.628343 30.871007 28.982936
F 38.171189 30.871007 50.807255
F 39.085498 54.024265 7.158616
F 38.628343 54.024265 28.982936
F 38.171189 54.024265 50.807255
F 12.356258 15.435503 6.598719
F 11.899104 15.435503 28.423039
F 11.441949 15.435503 50.247358
F 12.356258 38.588760 6.598719
F 11.899104 38.588760 28.423039
F 11.441949 38.588760 50.247358
F 12.356258 61.742018 6.598719
F 11.899104 61.742018 28.423039
F 11.441949 61.742018 50.247358
F 39.085498 15.435503 7.158617
F 38.628343 15.435503 28.982937
F 38.171189 15.435503 50.807256
F 39.085498 38.588760 7.158617
F 38.628343 38.588760 28.982937
F 38.171189 38.588760 50.807256
F 39.085498 61.742018 7.158617
F 38.628343 61.742018 28.982937
F 38.171189 61.742018 50.807256
F 12.356258 0.000000 6.598718
F 11.899104 0.000000 28.423038
F 11.441949 0.000000 50.247357
F 12.356258 23.153258 6.598718
F 11.899104 23.153258 28.423038
F 11.441949 23.153258 50.247357
F 12.356258 46.306515 6.598718
F 11.899104 46.306515 28.423038
F 11.441949 46.306515 50.247357
F 39.085498 0.000000 7.158616
F 38.628343 0.000000 28.982936
F 38.171189 0.000000 50.807255
F 39.085498 23.153258 7.158616
F 38.628343 23.153258 28.982936
F 38.171189 23.153258 50.807255
F 39.085498 46.306515 7.158616
F 38.628343 46.306515 28.982936
F 38.171189 46.306515 50.807255
F 21.266010 7.717751 6.785351
F 20.808855 7.717751 28.609671
F 20.351701 7.717751 50.433991
F 21.266010 30.871008 6.785351
F 20.808855 30.871008 28.609671
F 20.351701 30.871008 50.433991
F 21.266010 54.024266 6.785351
F 20.808855 54.024266 28.609671
F 20.351701 54.024266 50.433991
F 47.995249 7.717751 7.345249
F 47.538095 7.717751 29.169569
F 47.080940 7.717751 50.993889
F 47.995249 30.871008 7.345249
F 47.538095 30.871008 29.169569
F 47.080940 30.871008 50.993889
F 47.995249 54.024266 7.345249
F 47.538095 54.024266 29.169569
F 47.080940 54.024266 50.993889
F 21.266010 15.435503 6.785352
F 20.808855 15.435503 28.609672
F 20.351701 15.435503 50.433992
F 21.266010 38.588761 6.785352
F 20.808855 38.588761 28.609672
F 20.351701 38.588761 50.433992
F 21.266010 61.742018 6.785352
F 20.808855 61.742018 28.609672
F 20.351701 61.742018 50.433992
F 47.995249 15.435503 7.345250
F 47.538095 15.435503 29.169570
F 47.080940 15.435503 50.993890
F 47.995249 38.588761 7.345250
F 47.538095 38.588761 29.169570
F 47.080940 38.588761 50.993890
F 47.995249 61.742018 7.345250
F 47.538095 61.742018 29.169570
F 47.080940 61.742018 50.993890
F 21.266010 0.000001 6.785351
F 20.808855 0.000001 28.609671
F 20.351701 0.000001 50.433991
F 21.266010 23.153259 6.785351
F 20.808855 23.153259 28.609671
F 20.351701 23.153259 50.433991
F 21.266010 46.306516 6.785351
F 20.808855 46.306516 28.609671
F 20.351701 46.306516 50.433991
F 47.995249 0.000001 7.345249
F 47.538095 0.000001 29.169569
F 47.080940 0.000001 50.993889
F 47.995249 23.153259 7.345249
F 47.538095 23.153259 29.169569
F 47.080940 23.153259 50.993889
F 47.995249 46.306516 7.345249
F 47.538095 46.306516 29.169569
F 47.080940 46.306516 50.993889
F 5.750155 1.286291 2.821357
F 5.293001 1.286291 24.645677
F 4.835847 1.286291 46.469997
F 5.750155 24.439548 2.821357
F 5.293001 24.439548 24.645677
F 4.835847 24.439548 46.469997
F 5.750155 47.592806 2.821357
F 5.293001 47.592806 24.645677
F 4.835847 47.592806 46.469997
F 32.479396 1.286291 3.381255
F 32.022242 1.286291 25.205574
F 31.565087 1.286291 47.029895
F 32.479396 24.439548 3.381255
F 32.022242 24.439548 25.205574
F 31.565087 24.439548 47.029895
F 32.479396 47.592806 3.381255
F 32.022242 47.592806 25.205574
F 31.565087 47.592806 47.029895
F 5.750155 9.004040 2.821357
F 5.293001 9.004040 24.645677
F 4.835847 9.004040 46.469997
F 5.750155 32.157298 2.821357
F 5.293001 32.157298 24.645677
F 4.835847 32.157298 46.469997
F 5.750155 55.310555 2.821357
F 5.293001 55.310555 24.645677
F 4.835847 55.310555 46.469997
F 32.479396 9.004040 3.381255
F 32.022242 9.004040 25.205574
F 31.565087 9.004040 47.029895
F 32.479396 32.157298 3.381255
F 32.022242 32.157298 25.205574
F 31.565087 32.157298 47.029895
F 32.479396 55.310555 3.381255
F 32.022242 55.310555 25.205574
F 31.565087 55.310555 47.029895
F 5.750155 16.721795 2.821358
F 5.293001 16.721795 24.645678
F 4.835847 16.721795 46.469997
F 5.750155 39.875053 2.821358
F 5.293001 39.875053 24.645678
F 4.835847 39.875053 46.469997
F 5.750155 63.028310 2.821358
F 5.293001 63.028310 24.645678
F 4.835847 63.028310 46.469997
F 32.479396 16.721795 3.381256
F 32.022242 16.721795 25.205575
F 31.565087 16.721795 47.029895
F 32.479396 39.875053 3.381256
F 32.022242 39.875053 25.205575
F 31.565087 39.875053 47.029895
F 32.479396 63.028310 3.381256
F 32.022242 63.028310 25.205575
F 31.565087 63.028310 47.029895
F 14.659901 1.286290 3.007990
F 14.202747 1.286290 24.832310
F 13.745592 1.286290 46.656630
F 14.659901 24.439548 3.007990
F 14.202747 24.439548 24.832310
F 13.745592 24.439548 46.656630
F 14.659901 47.592806 3.007990
F 14.202747 47.592806 24.832310
F 13.745592 47.592806 46.656630
F 41.389140 1.286290 3.567887
F 40.931986 1.286290 25.392208
F 40.474832 1.286290 47.216527
F 41.389140 24.439548 3.567887
F 40.931986 24.439548 25.392208
F 40.474832 24.439548 47.216527
F 41.389140 47.592806 3.567887
F 40.931986 47.592806 25.392208
F 40.474832 47.592806 47.216527
F 14.659901 9.004040 3.007990
F 14.202747 9.004040 24.832310
F 13.745592 9.004040 46.656630
F 14.659901 32.157297 3.007990
F 14.202747 32.157297 24.832310
F 13.745592 32.157297 46.656630
F 14.659901 55.310555 3.007990
F 14.202747 55.310555 24.832310
F 13.745592 55.310555 46.656630
F 41.389140 9.004040 3.567887
F 40.931986 9.004040 25.392208
F 40.474832 9.004040 47.216527
F 41.389140 32.157297 3.567887
F 40.931986 32.157297 25.392208
F 40.474832 32.157297 47.216527
F 41.389140 55.310555 3.567887
F 40.931986 55.310555 25.392208
F 40.474832 55.310555 47.216527
F 14.659901 16.721795 3.007991
F 14.202747 16.721795 24.832310
F 13.745592 16.721795 46.656631
F 14.659901 39.875053 3.007991
F 14.202747 39.875053 24.832310
F 13.745592 39.875053 46.656631
F 14.659901 63.028310 3.007991
F 14.202747 63.028310 24.832310
F 13.745592 63.028310 46.656631
F 41.389140 16.721795 3.567888
F 40.931986 16.721795 25.392208
F 40.474832 16.721795 47.216528
F 41.389140 39.875053 3.567888
F 40.931986 39.875053 25.392208
F 40.474832 39.875053 47.216528
F 41.389140 63.028310 3.567888
F 40.931986 63.028310 25.392208
F 40.474832 63.028310 47.216528
F 23.569651 1.286290 3.194622
F 23.112497 1.286290 25.018943
F 22.655343 1.286290 46.843262
F 23.569651 24.439548 3.194622
F 23.112497 24.439548 25.018943
F 22.655343 24.439548 46.843262
F 23.569651 47.592805 3.194622
F 23.112497 47.592805 25.018943
F 22.655343 47.592805 46.843262
F 50.298891 1.286290 3.754520
F 49.841737 1.286290 25.578841
F 49.384582 1.286290 47.403160
F 50.298891 24.439548 3.754520
F 49.841737 24.439548 25.578841
F 49.384582 24.439548 47.403160
F 50.298891 47.592805 3.754520
F 49.841737 47.592805 25.578841
F 49.384582 47.592805 47.403160
F 23.569651 9.004040 3.194622
F 23.112497 9.004040 25.018943
F 22.655343 9.004040 46.843262
F 23.569651 32.157297 3.194622
F 23.112497 32.157297 25.018943
F 22.655343 32.157297 46.843262
F 23.569651 55.310555 3.194622
F 23.112497 55.310555 25.018943
F 22.655343 55.310555 46.843262
F 50.298891 9.004040 3.754520
F 49.841737 9.004040 25.578841
F 49.384582 9.004040 47.403160
F 50.298891 32.157297 3.754520
F 49.841737 32.157297 25.578841
F 49.384582 32.157297 47.403160
F 50.298891 55.310555 3.754520
F 49.841737 55.310555 25.578841
F 49.384582 55.310555 47.403160
F 23.569651 16.721795 3.194623
F 23.112497 16.721795 25.018943
F 22.655343 16.721795 46.843263
F 23.569651 39.875052 3.194623
F 23.112497 39.875052 25.018943
F 22.655343 39.875052 46.843263
F 23.569651 63.028310 3.194623
F 23.112497 63.028310 25.018943
F 22.655343 63.028310 46.843263
F 50.298891 16.721795 3.754521
F 49.841737 16.721795 25.578841
F 49.384582 16.721795 47.403161
F 50.298891 39.875052 3.754521
F 49.841737 39.875052 25.578841
F 49.384582 39.875052 47.403161
F 50.298891 63.028310 3.754521
F 49.841737 63.028310 25.578841
F 49.384582 63.028310 47.403161
F 5.673948 3.858875 6.458743
F 5.216794 3.858875 28.283063
F 4.759639 3.858875 50.107383
F 5.673948 27.012132 6.458743
F 5.216794 27.012132 28.283063
F 4.759639 27.012132 50.107383
F 5.673948 50.165390 6.458743
F 5.216794 50.165390 28.283063
F 4.759639 50.165390 50.107383
F 32.403189 3.858875 7.018641
F 31.946034 3.858875 28.842961
F 31.488880 3.858875 50.667281
F 32.403189 27.012132 7.018641
F 31.946034 27.012132 28.842961
F 31.488880 27.012132 50.667281
F 32.403189 50.165390 7.018641
F 31.946034 50.165390 28.842961
F 31.488880 50.165390 50.667281
F 5.673948 11.576625 6.458743
F 5.216794 11.576625 28.283063
F 4.759639 11.576625 50.107383
F 5.673948 34.729882 6.458743
F 5.216794 34.729882 28.283063
F 4.759639 34.729882 50.107383
F 5.673948 57.883140 6.458743
F 5.216794 57.883140 28.283063
F 4.759639 57.883140 50.107383
F 32.403189 11.576625 7.018641
F 31.946034 11.576625 28.842961
F 31.488880 11.576625 50.667281
F 32.403189 34.729882 7.018641
F 31.946034 34.729882 28.842961
F 31.488880 34.729882 50.667281
F 32.403189 57.883140 7.018641
F 31.946034 57.883140 28.842961
F 31.488880 57.883140 50.667281
F 5.673948 19.294380 6.458744
F 5.216794 19.294380 28.283063
F 4.759639 19.294380 50.107384
F 5.673948 42.447638 6.458744
F 5.216794 42.447638 28.283063
F 4.759639 42.447638 50.107384
F 5.673948 65.600895 6.458744
F 5.216794 65.600895 28.283063
F 4.759639 65.600895 50.107384
F 32.403189 19.294380 7.018642
F 31.946034 19.294380 28.842961
F 31.488880 19.294380 50.667282
F 32.403189 42.447638 7.018642
F 31.946034 42.447638 28.842961
F 31.488880 42.447638 50.667282
F 32.403189 65.600895 7.018642
F 31.946034 65.600895 28.842961
F 31.488880 65.600895 50.667282
F 14.583693 3.858876 6.645376
F 14.126539 3.858876 28.469697
F 13.669385 3.858876 50.294016
F 14.583693 27.012134 6.645376
F 14.126539 27.012134 28.469697
F 13.669385 27.012134 50.294016
F 14.583693 50.165391 6.645376
F 14.126539 50.165391 28.469697
F 13.669385 50.165391 50.294016
F 41.312933 3.858876 7.205274
F 40.855779 3.858876 29.029595
F 40.398624 3.858876 50.853914
F 41.312933 27.012134 7.205274
F 40.855779 27.012134 29.029595
F 40.398624 27.012134 50.853914
F 41.312933 50.165391 7.205274
F 40.855779 50.165391 29.029595
F 40.398624 50.165391 50.853914
F 14.583693 11.576626 6.645376
F 14.126539 11.576626 28.469697
F 13.669385 11.576626 50.294016
F 14.583693 34.729884 6.645376
F 14.126539 34.729884 28.469697
F 13.669385 34.729884 50.294016
F 14.583693 57.883141 6.645376
F 14.126539 57.883141 28.469697
F 13.669385 57.883141 50.294016
F 41.312933 11.576626 7.205274
F 40.855779 11.576626 29.029595
F 40.398624 11.576626 50.853914
F 41.312933 34.729884 7.205274
F 40.855779 34.729884 29.029595
F 40.398624 34.729884 50.853914
F 41.312933 57.883141 7.205274
F 40.855779 57.883141 29.029595
F 40.398624 57.883141 50.853914
F 14.583693 19.294382 6.645377
F 14.126539 19.294382 28.469697
F 13.669385 19.294382 50.294017
F 14.583693 42.447639 6.645377
F 14.126539 42.447639 28.469697
F 13.669385 42.447639 50.294017
F 14.583693 65.600897 6.645377
F 14.126539 65.600897 28.469697
F 13.669385 65.600897 50.294017
F 41.312933 19.294382 7.205275
F 40.855779 19.294382 29.029595
F 40.398624 19.294382 50.853915
F 41.312933 42.447639 7.205275
F 40.855779 42.447639 29.029595
F 40.398624 42.447639 50.853915
F 41.312933 65.600897 7.205275
F 40.855779 65.600897 29.029595
F 40.398624 65.600897 50.853915
F 23.493446 3.858875 6.832009
F 23.036292 3.858875 28.656329
F 22.579137 3.858875 50.480649
F 23.493446 27.012133 6.832009
F 23.036292 27.012133 28.656329
F 22.579137 27.012133 50.480649
F 23.493446 50.165390 6.832009
F 23.036292 50.165390 28.656329
F 22.579137 50.165390 50.480649
F 50.222686 3.858875 7.391907
F 49.765531 3.858875 29.216226
F 49.308377 3.858875 51.040547
F 50.222686 27.012133 7.391907
F 49.765531 27.012133 29.216226
F 49.308377 27.012133 51.040547
F 50.222686 50.165390 7.391907
F 49.765531 50.165390 29.216226
F 49.308377 50.165390 51.040547
F 23.493446 11.576625 6.832009
F 23.036292 11.576625 28.656329
F 22.579137 11.576625 50.480649
F 23.493446 34.729883 6.832009
F 23.036292 34.729883 28.656329
F 22.579137 34.729883 50.480649
F 23.493446 57.883140 6.832009
F 23.036292 57.883140 28.656329
F 22.579137 57.883140 50.480649
F 50.222686 11.576625 7.391907
F 49.765531 11.576625 29.216226
F 49.308377 11.576625 51.040547
F 50.222686 34.729883 7.391907
F 49.765531 34.729883 29.216226
F 49.308377 34.729883 51.040547
F 50.222686 57.883140 7.391907
F 49.765531 57.883140 29.216226
F 49.308377 57.883140 51.040547
F 23.493446 19.294381 6.832009
F 23.036292 19.294381 28.656330
F 22.579137 19.294381 50.480649
F 23.493446 42.447638 6.832009
F 23.036292 42.447638 28.656330
F 22.579137 42.447638 50.480649
F 23.493446 65.600896 6.832009
F 23.036292 65.600896 28.656330
F 22.579137 65.600896 50.480649
F 50.222686 19.294381 7.391907
F 49.765531 19.294381 29.216227
F 49.308377 19.294381 51.040547
F 50.222686 42.447638 7.391907
F 49.765531 42.447638 29.216227
F 49.308377 42.447638 51.040547
F 50.222686 65.600896 7.391907
F 49.765531 65.600896 29.216227
F 49.308377 65.600896 51.040547
F 5.731105 3.858875 3.730705
F 5.273951 3.858875 25.555024
F 4.816797 3.858875 47.379345
F 5.731105 27.012133 3.730705
F 5.273951 27.012133 25.555024
F 4.816797 27.012133 47.379345
F 5.731105 50.165390 3.730705
F 5.273951 50.165390 25.555024
F 4.816797 50.165390 47.379345
F 32.460345 3.858875 4.290602
F 32.003190 3.858875 26.114922
F 31.546036 3.858875 47.939242
F 32.460345 27.012133 4.290602
F 32.003190 27.012133 26.114922
F 31.546036 27.012133 47.939242
F 32.460345 50.165390 4.290602
F 32.003190 50.165390 26.114922
F 31.546036 50.165390 47.939242
F 5.731105 11.576625 3.730705
F 5.273951 11.576625 25.555024
F 4.816797 11.576625 47.379344
F 5.731105 34.729883 3.730705
F 5.273951 34.729883 25.555024
F 4.816797 34.729883 47.379344
F 5.731105 57.883140 3.730705
F 5.273951 57.883140 25.555024
F 4.816797 57.883140 47.379344
F 32.460345 11.576625 4.290602
F 32.003190 11.576625 26.114922
F 31.546036 11.576625 47.939241
F 32.460345 34.729883 4.290602
F 32.003190 34.729883 26.114922
F 31.546036 34.729883 47.939241
F 32.460345 57.883140 4.290602
F 32.003190 57.883140 26.114922
F 31.546036 57.883140 47.939241
F 5.731105 19.294381 3.730704
F 5.273951 19.294381 25.555024
F 4.816797 19.294381 47.379344
F 5.731105 42.447638 3.730704
F 5.273951 42.447638 25.555024
F 4.816797 42.447638 47.379344
F 5.731105 65.600896 3.730704
F 5.273951 65.600896 25.555024
F 4.816797 65.600896 47.379344
F 32.460345 19.294381 4.290601
F 32.003190 19.294381 26.114922
F 31.546036 19.294381 47.939241
F 32.460345 42.447638 4.290601
F 32.003190 42.447638 26.114922
F 31.546036 42.447638 47.939241
F 32.460345 65.600896 4.290601
F 32.003190 65.600896 26.114922
F 31.546036 65.600896 47.939241
F 14.640851 3.858876 3.917336
F 14.183696 3.858876 25.741657
F 13.726542 3.858876 47.565976
F 14.640851 27.012133 3.917336
F 14.183696 27.012133 25.741657
F 13.726542 27.012133 47.565976
F 14.640851 50.165391 3.917336
F 14.183696 50.165391 25.741657
F 13.726542 50.165391 47.565976
F 41.370090 3.858876 4.477234
F 40.912936 3.858876 26.301554
F 40.455782 3.858876 48.125874
F 41.370090 27.012133 4.477234
F 40.912936 27.012133 26.301554
F 40.455782 27.012133 48.125874
F 41.370090 50.165391 4.477234
F 40.912936 50.165391 26.301554
F 40.455782 50.165391 48.125874
F 14.640851 11.576626 3.917336
F 14.183696 11.576626 25.741656
F 13.726542 11.576626 47.565976
F 14.640851 34.729883 3.917336
F 14.183696 34.729883 25.741656
F 13.726542 34.729883 47.565976
F 14.640851 57.883141 3.917336
F 14.183696 57.883141 25.741656
F 13.726542 57.883141 47.565976
F 41.370090 11.576626 4.477234
F 40.912936 11.576626 26.301553
F 40.455782 11.576626 48.125874
F 41.370090 34.729883 4.477234
F 40.912936 34.729883 26.301553
F 40.455782 34.729883 48.125874
F 41.370090 57.883141 4.477234
F 40.912936 57.883141 26.301553
F 40.455782 57.883141 48.125874
F 14.640851 19.294381 3.917336
F 14.183696 19.294381 25.741656
F 13.726542 19.294381 47.565975
F 14.640851 42.447639 3.917336
F 14.183696 42.447639 25.741656
F 13.726542 42.447639 47.565975
F 14.640851 65.600896 3.917336
F 14.183696 65.600896 25.741656
F 13.726542 65.600896 47.565975
F 41.370090 19.294381 4.477234
F 40.912936 19.294381 26.301553
F 40.455782 19.294381 48.125873
F 41.370090 42.447639 4.477234
F 40.912936 42.447639 26.301553
F 40.455782 42.447639 48.125873
F 41.370090 65.600896 4.477234
F 40.912936 65.600896 26.301553
F 40.455782 65.600896 48.125873
F 23.550601 3.858875 4.103970
F 23.093447 3.858875 25.928289
F 22.636293 3.858875 47.752609
F 23.550601 27.012133 4.103970
F 23.093447 27.012133 25.928289
F 22.636293 27.012133 47.752609
F 23.550601 50.165390 4.103970
F 23.093447 50.165390 25.928289
F 22.636293 50.165390 47.752609
F 50.279841 3.858875 4.663868
F 49.822686 3.858875 26.488187
F 49.365532 3.858875 48.312507
F 50.279841 27.012133 4.663868
F 49.822686 27.012133 26.488187
F 49.365532 27.012133 48.312507
F 50.279841 50.165390 4.663868
F 49.822686 50.165390 26.488187
F 49.365532 50.165390 48.312507
F 23.550601 11.576625 4.103969
F 23.093447 11.576625 25.928289
F 22.636293 11.576625 47.752609
F 23.550601 34.729883 4.103969
F 23.093447 34.729883 25.928289
F 22.636293 34.729883 47.752609
F 23.550601 57.883140 4.103969
F 23.093447 57.883140 25.928289
F 22.636293 57.883140 47.752609
F 50.279841 11.576625 4.663867
F 49.822686 11.576625 26.488187
F 49.365532 11.576625 48.312507
F 50.279841 34.729883 4.663867
F 49.822686 34.729883 26.488187
F 49.365532 34.729883 48.312507
F 50.279841 57.883140 4.663867
F 49.822686 57.883140 26.488187
F 49.365532 57.883140 48.312507
F 23.550601 19.294381 4.103969
F 23.093447 19.294381 25.928288
F 22.636293 19.294381 47.752609
F 23.550601 42.447638 4.103969
F 23.093447 42.447638 25.928288
F 22.636293 42.447638 47.752609
F 23.550601 65.600896 4.103969
F 23.093447 65.600896 25.928288
F 22.636293 65.600896 47.752609
F 50.279841 19.294381 4.663867
F 49.822687 19.294381 26.488186
F 49.365532 19.294381 48.312507
F 50.279841 42.447638 4.663867
F 49.822687 42.447638 26.488186
F 49.365532 42.447638 48.312507
F 50.279841 65.600896 4.663867
F 49.822687 65.600896 26.488186
F 49.365532 65.600896 48.312507
F 5.807287 1.286291 0.093317
F 5.350132 1.286291 21.917638
F 4.892978 1.286291 43.741957
F 5.807287 24.439549 0.093317
F 5.350132 24.439549 21.917638
F 4.892978 24.439549 43.741957
F 5.807287 47.592806 0.093317
F 5.350132 47.592806 21.917638
F 4.892978 47.592806 43.741957
F 32.536527 1.286291 0.653215
F 32.079373 1.286291 22.477536
F 31.622219 1.286291 44.301855
F 32.536527 24.439549 0.653215
F 32.079373 24.439549 22.477536
F 31.622219 24.439549 44.301855
F 32.536527 47.592806 0.653215
F 32.079373 47.592806 22.477536
F 31.622219 47.592806 44.301855
F 5.807287 9.004041 0.093317
F 5.350132 9.004041 21.917638
F 4.892978 9.004041 43.741957
F 5.807287 32.157298 0.093317
F 5.350132 32.157298 21.917638
F 4.892978 32.157298 43.741957
F 5.807287 55.310556 0.093317
F 5.350132 55.310556 21.917638
F 4.892978 55.310556 43.741957
F 32.536527 9.004041 0.653215
F 32.079373 9.004041 22.477536
F 31.622219 9.004041 44.301855
F 32.536527 32.157298 0.653215
F 32.079373 32.157298 22.477536
F 31.622219 32.157298 44.301855
F 32.536527 55.310556 0.653215
F 32.079373 55.310556 22.477536
F 31.622219 55.310556 44.301855
F 5.807287 16.721796 0.093316
F 5.350132 16.721796 21.917637
F 4.892978 16.721796 43.741956
F 5.807287 39.875053 0.093316
F 5.350132 39.875053 21.917637
F 4.892978 39.875053 43.741956
F 5.807287 63.028311 0.093316
F 5.350132 63.028311 21.917637
F 4.892978 63.028311 43.741956
F 32.536527 16.721796 0.653214
F 32.079373 16.721796 22.477535
F 31.622219 16.721796 44.301854
F 32.536527 39.875053 0.653214
F 32.079373 39.875053 22.477535
F 31.622219 39.875053 44.301854
F 32.536527 63.028311 0.653214
F 32.079373 63.028311 22.477535
F 31.622219 63.028311 44.301854
F 14.717032 1.286290 0.279950
F 14.259878 1.286290 22.104269
F 13.802724 1.286290 43.928589
F 14.717032 24.439547 0.279950
F 14.259878 24.439547 22.104269
F 13.802724 24.439547 43.928589
F 14.717032 47.592805 0.279950
F 14.259878 47.592805 22.104269
F 13.802724 47.592805 43.928589
F 41.446272 1.286290 0.839848
F 40.989117 1.286290 22.664167
F 40.531963 1.286290 44.488487
F 41.446272 24.439547 0.839848
F 40.989117 24.439547 22.664167
F 40.531963 24.439547 44.488487
F 41.446272 47.592805 0.839848
F 40.989117 47.592805 22.664167
F 40.531963 47.592805 44.488487
F 14.717032 9.004039 0.279950
F 14.259878 9.004039 22.104269
F 13.802724 9.004039 43.928589
F 14.717032 32.157297 0.279950
F 14.259878 32.157297 22.104269
F 13.802724 32.157297 43.928589
F 14.717032 55.310554 0.279950
F 14.259878 55.310554 22.104269
F 13.802724 55.310554 43.928589
F 41.446272 9.004039 0.839848
F 40.989117 9.004039 22.664167
F 40.531963 9.004039 44.488487
F 41.446272 32.157297 0.839848
F 40.989117 32.157297 22.664167
F 40.531963 32.157297 44.488487
F 41.446272 55.310554 0.839848
F 40.989117 55.310554 22.664167
F 40.531963 55.310554 44.488487
F 14.717032 16.721795 0.279949
F 14.259878 16.721795 22.104268
F 13.802724 16.721795 43.928589
F 14.717032 39.875052 0.279949
F 14.259878 39.875052 22.104268
F 13.802724 39.875052 43.928589
F 14.717032 63.028310 0.279949
F 14.259878 63.028310 22.104268
F 13.802724 63.028310 43.928589
F 41.446272 16.721795 0.839847
F 40.989117 16.721795 22.664166
F 40.531963 16.721795 44.488487
F 41.446272 39.875052 0.839847
F 40.989117 39.875052 22.664166
F 40.531963 39.875052 44.488487
F 41.446272 63.028310 0.839847
F 40.989117 63.028310 22.664166
F 40.531963 63.028310 44.488487
F 23.626784 1.286290 0.466582
F 23.169629 1.286290 22.290902
F 22.712475 1.286290 44.115222
F 23.626784 24.439548 0.466582
F 23.169629 24.439548 22.290902
F 22.712475 24.439548 44.115222
F 23.626784 47.592805 0.466582
F 23.169629 47.592805 22.290902
F 22.712475 47.592805 44.115222
F 50.356024 1.286290 1.026480
F 49.898870 1.286290 22.850800
F 49.441716 1.286290 44.675119
F 50.356024 24.439548 1.026480
F 49.898870 24.439548 22.850800
F 49.441716 24.439548 44.675119
F 50.356024 47.592805 1.026480
F 49.898870 47.592805 22.850800
F 49.441716 47.592805 44.675119
F 23.626784 9.004039 0.466582
F 23.169629 9.004039 22.290902
F 22.712475 9.004039 44.115223
F 23.626784 32.157297 0.466582
F 23.169629 32.157297 22.290902
F 22.712475 32.157297 44.115223
F 23.626784 55.310555 0.466582
F 23.169629 55.310555 22.290902
F 22.712475 55.310555 44.115223
F 50.356024 9.004039 1.026480
F 49.898870 9.004039 22.850800
F 49.441716 9.004039 44.675120
F 50.356024 32.157297 1.026480
F 49.898870 32.157297 22.850800
F 49.441716 32.157297 44.675120
F 50.356024 55.310555 1.026480
F 49.898870 55.310555 22.850800
F 49.441716 55.310555 44.675120
F 23.626784 16.721795 0.466581
F 23.169629 16.721795 22.290901
F 22.712475 16.721795 44.115222
F 23.626784 39.875052 0.466581
F 23.169629 39.875052 22.290901
F 22.712475 39.875052 44.115222
F 23.626784 63.028310 0.466581
F 23.169629 63.028310 22.290901
F 22.712475 63.028310 44.115222
F 50.356024 16.721795 1.026479
F 49.898870 16.721795 22.850799
F 49.441716 16.721795 44.675119
F 50.356024 39.875052 1.026479
F 49.898870 39.875052 22.850799
F 49.441716 39.875052 44.675119
F 50.356024 63.028310 1.026479
F 49.898870 63.028310 22.850799
F 49.441716 63.028310 44.675119
F 7.958543 7.717750 3.777363
F 7.501388 7.717750 25.601682
F 7.044234 7.717750 47.426003
F 7.958543 30.871007 3.777363
F 7.501388 30.871007 25.601682
F 7.044234 30.871007 47.426003
F 7.958543 54.024265 3.777363
F 7.501388 54.024265 25.601682
F 7.044234 54.024265 47.426003
F 34.687783 7.717750 4.337260
F 34.230629 7.717750 26.161580
F 33.773474 7.717750 47.985901
F 34.687783 30.871007 4.337260
F 34.230629 30.871007 26.161580
F 33.773474 30.871007 47.985901
F 34.687783 54.024265 4.337260
F 34.230629 54.024265 26.161580
F 33.773474 54.024265 47.985901
F 7.958543 15.435502 3.777362
F 7.501388 15.435502 25.601681
F 7.044234 15.435502 47.426002
F 7.958543 38.588760 3.777362
F 7.501388 38.588760 25.601681
F 7.044234 38.588760 47.426002
F 7.958543 61.742018 3.777362
F 7.501388 61.742018 25.601681
F 7.044234 61.742018 47.426002
F 34.687783 15.435502 4.337259
F 34.230629 15.435502 26.161579
F 33.773475 15.435502 47.985900
F 34.687783 38.588760 4.337259
F 34.230629 38.588760 26.161579
F 33.773475 38.588760 47.985900
F 34.687783 61.742018 4.337259
F 34.230629 61.742018 26.161579
F 33.773475 61.742018 47.985900
F 7.958543 0.000000 3.777363
F 7.501388 0.000000 25.601682
F 7.044234 0.000000 47.426003
F 7.958543 23.153258 3.777363
F 7.501388 23.153258 25.601682
F 7.044234 23.153258 47.426003
F 7.958543 46.306515 3.777363
F 7.501388 46.306515 25.601682
F 7.044234 46.306515 47.426003
F 34.687783 0.000000 4.337260
F 34.230629 0.000000 26.161580
F 33.773474 0.000000 47.985901
F 34.687783 23.153258 4.337260
F 34.230629 23.153258 26.161580
F 33.773474 23.153258 47.985901
F 34.687783 46.306515 4.337260
F 34.230629 46.306515 26.161580
F 33.773474 46.306515 47.985901
F 16.868290 7.717750 3.963994
F 16.411136 7.717750 25.788315
F 15.953981 7.717750 47.612634
F 16.868290 30.871008 3.963994
F 16.411136 30.871008 25.788315
F 15.953981 30.871008 47.612634
F 16.868290 54.024265 3.963994
F 16.411136 54.024265 25.788315
F 15.953981 54.024265 47.612634
F 43.597530 7.717750 4.523892
F 43.140375 7.717750 26.348213
F 42.683221 7.717750 48.172532
F 43.597530 30.871008 4.523892
F 43.140375 30.871008 26.348213
F 42.683221 30.871008 48.172532
F 43.597530 54.024265 4.523892
F 43.140375 54.024265 26.348213
F 42.683221 54.024265 48.172532
F 16.868290 15.435503 3.963993
F 16.411136 15.435503 25.788313
F 15.953982 15.435503 47.612633
F 16.868290 38.588760 3.963993
F 16.411136 38.588760 25.788313
F 15.953982 38.588760 47.612633
F 16.868290 61.742018 3.963993
F 16.411136 61.742018 25.788313
F 15.953982 61.742018 47.612633
F 43.597530 15.435503 4.523891
F 43.140375 15.435503 26.348211
F 42.683221 15.435503 48.172531
F 43.597530 38.588760 4.523891
F 43.140375 38.588760 26.348211
F 42.683221 38.588760 48.172531
F 43.597530 61.742018 4.523891
F 43.140375 61.742018 26.348211
F 42.683221 61.742018 48.172531
F 16.868290 0.000001 3.963994
F 16.411136 0.000001 25.788314
F 15.953981 0.000001 47.612634
F 16.868290 23.153258 3.963994
F 16.411136 23.153258 25.788314
F 15.953981 23.153258 47.612634
F 16.868290 46.306516 3.963994
F 16.411136 46.306516 25.788314
F 15.953981 46.306516 47.612634
F 43.597530 0.000001 4.523892
F 43.140375 0.000001 26.348212
F 42.683221 0.000001 48.172532
F 43.597530 23.153258 4.523892
F 43.140375 23.153258 26.348212
F 42.683221 23.153258 48.172532
F 43.597530 46.306516 4.523892
F 43.140375 46.306516 26.348212
F 42.683221 46.306516 48.172532
F 25.778040 7.717750 4.150628
F 25.320885 7.717750 25.974947
F 24.863731 7.717750 47.799268
F 25.778040 30.871007 4.150628
F 25.320885 30.871007 25.974947
F 24.863731 30.871007 47.799268
F 25.778040 54.024265 4.150628
F 25.320885 54.024265 25.974947
F 24.863731 54.024265 47.799268
F 51.592972 7.717750 48.359166
F 51.592972 30.871007 48.359166
F 51.592972 54.024265 48.359166
F 25.778040 15.435502 4.150627
F 25.320885 15.435502 25.974946
F 24.863731 15.435502 47.799267
F 25.778040 38.588760 4.150627
F 25.320885 38.588760 25.974946
F 24.863731 38.588760 47.799267
F 25.778040 61.742018 4.150627
F 25.320885 61.742018 25.974946
F 24.863731 61.742018 47.799267
F 51.592972 15.435502 48.359165
F 51.592972 38.588760 48.359165
F 51.592972 61.742018 48.359165
F 25.778040 0.000000 4.150628
F 25.320885 0.000000 25.974947
F 24.863731 0.000000 47.799268
F 25.778040 23.153258 4.150628
F 25.320885 23.153258 25.974947
F 24.863731 23.153258 47.799268
F 25.778040 46.306515 4.150628
F 25.320885 46.306515 25.974947
F 24.863731 46.306515 47.799268
F 51.592972 0.000000 48.359166
F 51.592972 23.153258 48.359166
F 51.592972 46.306515 48.359166
F 8.034720 5.145165 0.139976
F 7.577566 5.145165 21.964296
F 7.120411 5.145165 43.788615
F 8.034720 28.298423 0.139976
F 7.577566 28.298423 21.964296
F 7.120411 28.298423 43.788615
F 8.034720 51.451680 0.139976
F 7.577566 51.451680 21.964296
F 7.120411 51.451680 43.788615
F 34.763960 5.145165 0.699874
F 34.306805 5.145165 22.524194
F 33.849651 5.145165 44.348513
F 34.763960 28.298423 0.699874
F 34.306805 28.298423 22.524194
F 33.849651 28.298423 44.348513
F 34.763960 51.451680 0.699874
F 34.306805 51.451680 22.524194
F 33.849651 51.451680 44.348513
F 8.034720 12.862918 0.139975
F 7.577566 12.862918 21.964295
F 7.120411 12.862918 43.788614
F 8.034720 36.016175 0.139975
F 7.577566 36.016175 21.964295
F 7.120411 36.016175 43.788614
F 8.034720 59.169433 0.139975
F 7.577566 59.169433 21.964295
F 7.120411 59.169433 43.788614
F 34.763960 12.862918 0.699873
F 34.306805 12.862918 22.524193
F 33.849651 12.862918 44.348512
F 34.763960 36.016175 0.699873
F 34.306805 36.016175 22.524193
F 33.849651 36.016175 44.348512
F 34.763960 59.169433 0.699873
F 34.306805 59.169433 22.524193
F 33.849651 59.169433 44.348512
F 8.034720 20.580673 0.139975
F 7.577566 20.580673 21.964296
F 7.120411 20.580673 43.788615
F 8.034720 43.733930 0.139975
F 7.577566 43.733930 21.964296
F 7.120411 43.733930 43.788615
F 8.034720 66.887188 0.139975
F 7.577566 66.887188 21.964296
F 7.120411 66.887188 43.788615
F 34.763960 20.580673 0.699873
F 34.306805 20.580673 22.524194
F 33.849651 20.580673 44.348513
F 34.763960 43.733930 0.699873
F 34.306805 43.733930 22.524194
F 33.849651 43.733930 44.348513
F 34.763960 66.887188 0.699873
F 34.306805 66.887188 22.524194
F 33.849651 66.887188 44.348513
F 16.944469 5.145164 0.326607
F 16.487314 5.145164 22.150927
F 16.030160 5.145164 43.975247
F 16.944469 28.298421 0.326607
F 16.487314 28.298421 22.150927
F 16.030160 28.298421 43.975247
F 16.944469 51.451679 0.326607
F 16.487314 51.451679 22.150927
F 16.030160 51.451679 43.975247
F 43.673708 5.145164 0.886505
F 43.216554 5.145164 22.710825
F 42.759399 5.145164 44.535145
F 43.673708 28.298421 0.886505
F 43.216554 28.298421 22.710825
F 42.759399 28.298421 44.535145
F 43.673708 51.451679 0.886505
F 43.216554 51.451679 22.710825
F 42.759399 51.451679 44.535145
F 16.944469 12.862916 0.326606
F 16.487314 12.862916 22.150926
F 16.030160 12.862916 43.975246
F 16.944469 36.016174 0.326606
F 16.487314 36.016174 22.150926
F 16.030160 36.016174 43.975246
F 16.944469 59.169431 0.326606
F 16.487314 59.169431 22.150926
F 16.030160 59.169431 43.975246
F 43.673708 12.862916 0.886504
F 43.216554 12.862916 22.710824
F 42.759399 12.862916 44.535144
F 43.673708 36.016174 0.886504
F 43.216554 36.016174 22.710824
F 42.759399 36.016174 44.535144
F 43.673708 59.169431 0.886504
F 43.216554 59.169431 22.710824
F 42.759399 59.169431 44.535144
F 16.944469 20.580671 0.326607
F 16.487314 20.580671 22.150926
F 16.030160 20.580671 43.975247
F 16.944469 43.733929 0.326607
F 16.487314 43.733929 22.150926
F 16.030160 43.733929 43.975247
F 16.944469 66.887186 0.326607
F 16.487314 66.887186 22.150926
F 16.030160 66.887186 43.975247
F 43.673708 20.580671 0.886505
F 43.216554 20.580671 22.710824
F 42.759399 20.580671 44.535145
F 43.673708 43.733929 0.886505
F 43.216554 43.733929 22.710824
F 42.759399 43.733929 44.535145
F 43.673708 66.887186 0.886505
F 43.216554 66.887186 22.710824
F 42.759399 66.887186 44.535145
F 25.854219 5.145165 0.513241
F 25.397065 5.145165 22.337561
F 24.939910 5.145165 44.161881
F 25.854219 28.298423 0.513241
F 25.397065 28.298423 22.337561
F 24.939910 28.298423 44.161881
F 25.854219 51.451680 0.513241
F 25.397065 51.451680 22.337561
F 24.939910 51.451680 44.161881
F 51.669150 5.145165 44.721778
F 51.669150 28.298423 44.721778
F 51.669150 51.451680 44.721778
F 25.854219 12.862917 0.513240
F 25.397065 12.862917 22.337560
F 24.939910 12.862917 44.161880
F 25.854219 36.016175 0.513240
F 25.397065 36.016175 22.337560
F 24.939910 36.016175 44.161880
F 25.854219 59.169432 0.513240
F 25.397065 59.169432 22.337560
F 24.939910 59.169432 44.161880
F 51.669150 12.862917 44.721777
F 51.669150 36.016175 44.721777
F 51.669150 59.169432 44.721777
F 25.854219 20.580673 0.513241
F 25.397065 20.580673 22.337561
F 24.939910 20.580673 44.161881
F 25.854219 43.733930 0.513241
F 25.397065 43.733930 22.337561
F 24.939910 43.733930 44.161881
F 25.854219 66.887188 0.513241
F 25.397065 66.887188 22.337561
F 24.939910 66.887188 44.161881
F 51.669150 20.580673 44.721778
F 51.669150 43.733930 44.721778
F 51.669150 66.887188 44.721778
F 7.977589 5.145165 2.868015
F 7.520434 5.145165 24.692335
F 7.063280 5.145165 46.516654
F 7.977589 28.298423 2.868015
F 7.520434 28.298423 24.692335
F 7.063280 28.298423 46.516654
F 7.977589 51.451680 2.868015
F 7.520434 51.451680 24.692335
F 7.063280 51.451680 46.516654
F 34.706828 5.145165 3.427913
F 34.249674 5.145165 25.252232
F 33.792520 5.145165 47.076552
F 34.706828 28.298423 3.427913
F 34.249674 28.298423 25.252232
F 33.792520 28.298423 47.076552
F 34.706828 51.451680 3.427913
F 34.249674 51.451680 25.252232
F 33.792520 51.451680 47.076552
F 7.977589 12.862917 2.868015
F 7.520434 12.862917 24.692336
F 7.063280 12.862917 46.516655
F 7.977589 36.016175 2.868015
F 7.520434 36.016175 24.692336
F 7.063280 36.016175 46.516655
F 7.977589 59.169432 2.868015
F 7.520434 59.169432 24.692336
F 7.063280 59.169432 46.516655
F 34.706828 12.862917 3.427913
F 34.249674 12.862917 25.252233
F 33.792520 12.862917 47.076553
F 34.706828 36.016175 3.427913
F 34.249674 36.016175 25.252233
F 33.792520 36.016175 47.076553
F 34.706828 59.169432 3.427913
F 34.249674 59.169432 25.252233
F 33.792520 59.169432 47.076553
F 7.977589 20.580673 2.868015
F 7.520434 20.580673 24.692335
F 7.063280 20.580673 46.516655
F 7.977589 43.733930 2.868015
F 7.520434 43.733930 24.692335
F 7.063280 43.733930 46.516655
F 7.977589 66.887188 2.868015
F 7.520434 66.887188 24.692335
F 7.063280 66.887188 46.516655
F 34.706828 20.580673 3.427913
F 34.249674 20.580673 25.252232
F 33.792520 20.580673 47.076553
F 34.706828 43.733930 3.427913
F 34.249674 43.733930 25.252232
F 33.792520 43.733930 47.076553
F 34.706828 66.887188 3.427913
F 34.249674 66.887188 25.252232
F 33.792520 66.887188 47.076553
F 16.887336 5.145164 3.054649
F 16.430182 5.145164 24.878968
F 15.973028 5.145164 46.703288
F 16.887336 28.298422 3.054649
F 16.430182 28.298422 24.878968
F 15.973028 28.298422 46.703288
F 16.887336 51.451679 3.054649
F 16.430182 51.451679 24.878968
F 15.973028 51.451679 46.703288
F 43.616576 5.145164 3.614546
F 43.159421 5.145164 25.438866
F 42.702267 5.145164 47.263186
F 43.616576 28.298422 3.614546
F 43.159421 28.298422 25.438866
F 42.702267 28.298422 47.263186
F 43.616576 51.451679 3.614546
F 43.159421 51.451679 25.438866
F 42.702267 51.451679 47.263186
F 16.887336 12.862917 3.054649
F 16.430182 12.862917 24.878969
F 15.973028 12.862917 46.703289
F 16.887336 36.016174 3.054649
F 16.430182 36.016174 24.878969
F 15.973028 36.016174 46.703289
F 16.887336 59.169432 3.054649
F 16.430182 59.169432 24.878969
F 15.973028 59.169432 46.703289
F 43.616576 12.862917 3.614546
F 43.159421 12.862917 25.438867
F 42.702267 12.862917 47.263187
F 43.616576 36.016174 3.614546
F 43.159421 36.016174 25.438867
F 42.702267 36.016174 47.263187
F 43.616576 59.169432 3.614546
F 43.159421 59.169432 25.438867
F 42.702267 59.169432 47.263187
F 16.887336 20.580672 3.054649
F 16.430182 20.580672 24.878968
F 15.973028 20.580672 46.703289
F 16.887336 43.733929 3.054649
F 16.430182 43.733929 24.878968
F 15.973028 43.733929 46.703289
F 16.887336 66.887187 3.054649
F 16.430182 66.887187 24.878968
F 15.973028 66.887187 46.703289
F 43.616576 20.580672 3.614546
F 43.159421 20.580672 25.438866
F 42.702267 20.580672 47.263187
F 43.616576 43.733929 3.614546
F 43.159421 43.733929 25.438866
F 42.702267 43.733929 47.263187
F 43.616576 66.887187 3.614546
F 43.159421 66.887187 25.438866
F 42.702267 66.887187 47.263187
F 25.797086 5.145165 3.241279
F 25.339931 5.145165 25.065600
F 24.882777 5.145165 46.889919
F 25.797086 28.298423 3.241279
F 25.339931 28.298423 25.065600
F 24.882777 28.298423 46.889919
F 25.797086 51.451680 3.241279
F 25.339931 51.451680 25.065600
F 24.882777 51.451680 46.889919
F 51.612018 5.145165 47.449817
F 51.612018 28.298423 47.449817
F 51.612018 51.451680 47.449817
F 25.797086 12.862917 3.241280
F 25.339931 12.862917 25.065601
F 24.882777 12.862917 46.889920
F 25.797086 36.016175 3.241280
F 25.339931 36.016175 25.065601
F 24.882777 36.016175 46.889920
F 25.797086 59.169432 3.241280
F 25.339931 59.169432 25.065601
F 24.882777 59.169432 46.889920
F 51.612018 12.862917 47.449818
F 51.612018 36.016175 47.449818
F 51.612018 59.169432 47.449818
F 25.797086 20.580672 3.241280
F 25.339931 20.580672 25.065600
F 24.882777 20.580672 46.889919
F 25.797086 43.733930 3.241280
F 25.339931 43.733930 25.065600
F 24.882777 43.733930 46.889919
F 25.797086 66.887188 3.241280
F 25.339931 66.887188 25.065600
F 24.882777 66.887188 46.889919
F 51.612018 20.580672 47.449817
F 51.612018 43.733930 47.449817
F 51.612018 66.887188 47.449817
F 7.901385 7.717749 6.505401
F 7.444231 7.717749 28.329722
F 6.987077 7.717749 50.154041
F 7.901385 30.871007 6.505401
F 7.444231 30.871007 28.329722
F 6.987077 30.871007 50.154041
F 7.901385 54.024264 6.505401
F 7.444231 54.024264 28.329722
F 6.987077 54.024264 50.154041
F 34.630626 7.717749 7.065299
F 34.173472 7.717749 28.889619
F 33.716317 7.717749 50.713939
F 34.630626 30.871007 7.065299
F 34.173472 30.871007 28.889619
F 33.716317 30.871007 50.713939
F 34.630626 54.024264 7.065299
F 34.173472 54.024264 28.889619
F 33.716317 54.024264 50.713939
F 7.901385 15.435502 6.505402
F 7.444231 15.435502 28.329723
F 6.987077 15.435502 50.154042
F 7.901385 38.588760 6.505402
F 7.444231 38.588760 28.329723
F 6.987077 38.588760 50.154042
F 7.901385 61.742017 6.505402
F 7.444231 61.742017 28.329723
F 6.987077 61.742017 50.154042
F 34.630626 15.435502 7.065300
F 34.173472 15.435502 28.889620
F 33.716317 15.435502 50.713940
F 34.630626 38.588760 7.065300
F 34.173472 38.588760 28.889620
F 33.716317 38.588760 50.713940
F 34.630626 61.742017 7.065300
F 34.173472 61.742017 28.889620
F 33.716317 61.742017 50.713940
F 7.901385 0.000000 6.505401
F 7.444231 0.000000 28.329722
F 6.987077 0.000000 50.154041
F 7.901385 23.153257 6.505401
F 7.444231 23.153257 28.329722
F 6.987077 23.153257 50.154041
F 7.901385 46.306515 6.505401
F 7.444231 46.306515 28.329722
F 6.987077 46.306515 50.154041
F 34.630626 0.000000 7.065299
F 34.173472 0.000000 28.889619
F 33.716317 0.000000 50.713939
F 34.630626 23.153257 7.065299
F 34.173472 23.153257 28.889619
F 33.716317 23.153257 50.713939
F 34.630626 46.306515 7.065299
F 34.173472 46.306515 28.889619
F 33.716317 46.306515 50.713939
F 16.811133 7.717751 6.692035
F 16.353979 7.717751 28.516355
F 15.896824 7.717751 50.340675
F 16.811133 30.871008 6.692035
F 16.353979 30.871008 28.516355
F 15.896824 30.871008 50.340675
F 16.811133 54.024266 6.692035
F 16.353979 54.024266 28.516355
F 15.896824 54.024266 50.340675
F 43.540372 7.717751 7.251932
F 43.083218 7.717751 29.076253
F 42.626064 7.717751 50.900572
F 43.540372 30.871008 7.251932
F 43.083218 30.871008 29.076253
F 42.626064 30.871008 50.900572
F 43.540372 54.024266 7.251932
F 43.083218 54.024266 29.076253
F 42.626064 54.024266 50.900572
F 16.811133 15.435503 6.692036
F 16.353978 15.435503 28.516356
F 15.896824 15.435503 50.340676
F 16.811133 38.588761 6.692036
F 16.353978 38.588761 28.516356
F 15.896824 38.588761 50.340676
F 16.811133 61.742018 6.692036
F 16.353978 61.742018 28.516356
F 15.896824 61.742018 50.340676
F 43.540372 15.435503 7.251933
F 43.083218 15.435503 29.076254
F 42.626064 15.435503 50.900573
F 43.540372 38.588761 7.251933
F 43.083218 38.588761 29.076254
F 42.626064 38.588761 50.900573
F 43.540372 61.742018 7.251933
F 43.083218 61.742018 29.076254
F 42.626064 61.742018 50.900573
F 16.811133 0.000001 6.692035
F 16.353979 0.000001 28.516355
F 15.896824 0.000001 50.340675
F 16.811133 23.153259 6.692035
F 16.353979 23.153259 28.516355
F 15.896824 23.153259 50.340675
F 16.811133 46.306516 6.692035
F 16.353979 46.306516 28.516355
F 15.896824 46.306516 50.340675
F 43.540372 0.000001 7.251932
F 43.083218 0.000001 29.076253
F 42.626064 0.000001 50.900572
F 43.540372 23.153259 7.251932
F 43.083218 23.153259 29.076253
F 42.626064 23.153259 50.900572
F 43.540372 46.306516 7.251932
F 43.083218 46.306516 29.076253
F 42.626064 46.306516 50.900572
F 25.720884 7.717750 6.878666
F 25.263730 7.717750 28.702987
F 24.806576 7.717750 50.527306
F 25.720884 30.871007 6.878666
F 25.263730 30.871007 28.702987
F 24.806576 30.871007 50.527306
F 25.720884 54.024265 6.878666
F 25.263730 54.024265 28.702987
F 24.806576 54.024265 50.527306
F 51.535815 7.717750 51.087204
F 51.535815 30.871007 51.087204
F 51.535815 54.024265 51.087204
F 25.720884 15.435502 6.878667
F 25.263730 15.435502 28.702988
F 24.806576 15.435502 50.527307
F 25.720884 38.588760 6.878667
F 25.263730 38.588760 28.702988
F 24.806576 38.588760 50.527307
F 25.720884 61.742017 6.878667
F 25.263730 61.742017 28.702988
F 24.806576 61.742017 50.527307
F 51.535815 15.435502 51.087205
F 51.535815 38.588760 51.087205
F 51.535815 61.742017 51.087205
F 25.720884 0.000000 6.878666
F 25.263730 0.000000 28.702987
F 24.806576 0.000000 50.527306
F 25.720884 23.153258 6.878666
F 25.263730 23.153258 28.702987
F 24.806576 23.153258 50.527306
F 25.720884 46.306515 6.878666
F 25.263730 46.306515 28.702987
F 24.806576 46.306515 50.527306
F 51.535815 0.000000 51.087204
F 51.535815 23.153258 51.087204
F 51.535815 46.306515 51.087204
F 1.142900 1.286291 10.002814
F 0.685745 1.286291 31.827134
F 0.228591 1.286291 53.651453
F 1.142900 24.439548 10.002814
F 0.685745 24.439548 31.827134
F 0.228591 24.439548 53.651453
F 1.142900 47.592806 10.002814
F 0.685745 47.592806 31.827134
F 0.228591 47.592806 53.651453
F 27.872139 1.286291 10.562712
F 27.414985 1.286291 32.387031
F 26.957831 1.286291 54.211351
F 27.872139 24.439548 10.562712
F 27.414985 24.439548 32.387031
F 26.957831 24.439548 54.211351
F 27.872139 47.592806 10.562712
F 27.414985 47.592806 32.387031
F 26.957831 47.592806 54.211351
F 1.142900 9.004040 10.002814
F 0.685745 9.004040 31.827134
F 0.228591 9.004040 53.651453
F 1.142900 32.157298 10.002814
F 0.685745 32.157298 31.827134
F 0.228591 32.157298 53.651453
F 1.142900 55.310555 10.002814
F 0.685745 55.310555 31.827134
F 0.228591 55.310555 53.651453
F 27.872139 9.004040 10.562712
F 27.414985 9.004040 32.387031
F 26.957831 9.004040 54.211351
F 27.872139 32.157298 10.562712
F 27.414985 32.157298 32.387031
F 26.957831 32.157298 54.211351
F 27.872139 55.310555 10.562712
F 27.414985 55.310555 32.387031
F 26.957831 55.310555 54.211351
F 1.142900 16.721795 10.002814
F 0.685745 16.721795 31.827135
F 0.228591 16.721795 53.651454
F 1.142900 39.875053 10.002814
F 0.685745 39.875053 31.827135
F 0.228591 39.875053 53.651454
F 1.142900 63.028310 10.002814
F 0.685745 63.028310 31.827135
F 0.228591 63.028310 53.651454
F 27.872139 16.721795 10.562712
F 27.414985 16.721795 32.387032
F 26.957831 16.721795 54.211352
F 27.872139 39.875053 10.562712
F 27.414985 39.875053 32.387032
F 26.957831 39.875053 54.211352
F 27.872139 63.028310 10.562712
F 27.414985 63.028310 32.387032
F 26.957831 63.028310 54.211352
F 10.052642 1.286291 10.189446
F 9.595488 1.286291 32.013766
F 9.138334 1.286291 53.838087
F 10.052642 24.439548 10.189446
F 9.595488 24.439548 32.013766
F 9.138334 24.439548 53.838087
F 10.052642 47.592806 10.189446
F 9.595488 47.592806 32.013766
F 9.138334 47.592806 53.838087
F 36.781882 1.286291 10.749344
F 36.324728 1.286291 32.573664
F 35.867573 1.286291 54.397984
F 36.781882 24.439548 10.749344
F 36.324728 24.439548 32.573664
F 35.867573 24.439548 54.397984
F 36.781882 47.592806 10.749344
F 36.324728 47.592806 32.573664
F 35.867573 47.592806 54.397984
F 10.052642 9.004040 10.189446
F 9.595488 9.004040 32.013766
F 9.138334 9.004040 53.838087
F 10.052642 32.157298 10.189446
F 9.595488 32.157298 32.013766
F 9.138334 32.157298 53.838087
F 10.052642 55.310555 10.189446
F 9.595488 55.310555 32.013766
F 9.138334 55.310555 53.838087
F 36.781882 9.004040 10.749344
F 36.324728 9.004040 32.573664
F 35.867573 9.004040 54.397984
F 36.781882 32.157298 10.749344
F 36.324728 32.157298 32.573664
F 35.867573 32.157298 54.397984
F 36.781882 55.310555 10.749344
F 36.324728 55.310555 32.573664
F 35.867573 55.310555 54.397984
F 10.052642 16.721795 10.189447
F 9.595488 16.721795 32.013767
F 9.138334 16.721795 53.838087
F 10.052642 39.875053 10.189447
F 9.595488 39.875053 32.013767
F 9.138334 39.875053 53.838087
F 10.052642 63.028310 10.189447
F 9.595488 63.028310 32.013767
F 9.138334 63.028310 53.838087
F 36.781882 16.721795 10.749345
F 36.324728 16.721795 32.573665
F 35.867573 16.721795 54.397984
F 36.781882 39.875053 10.749345
F 36.324728 39.875053 32.573665
F 35.867573 39.875053 54.397984
F 36.781882 63.028310 10.749345
F 36.324728 63.028310 32.573665
F 35.867573 63.028310 54.397984
F 18.962391 1.286290 10.376080
F 18.505237 1.286290 32.200400
F 18.048082 1.286290 54.024720
F 18.962391 24.439547 10.376080
F 18.505237 24.439547 32.200400
F 18.048082 24.439547 54.024720
F 18.962391 47.592805 10.376080
F 18.505237 47.592805 32.200400
F 18.048082 47.592805 54.024720
F 45.691631 1.286290 10.935978
F 45.234477 1.286290 32.760297
F 44.777323 1.286290 54.584618
F 45.691631 24.439547 10.935978
F 45.234477 24.439547 32.760297
F 44.777323 24.439547 54.584618
F 45.691631 47.592805 10.935978
F 45.234477 47.592805 32.760297
F 44.777323 47.592805 54.584618
F 18.962391 9.004039 10.376080
F 18.505237 9.004039 32.200400
F 18.048082 9.004039 54.024720
F 18.962391 32.157297 10.376080
F 18.505237 32.157297 32.200400
F 18.048082 32.157297 54.024720
F 18.962391 55.310554 10.376080
F 18.505237 55.310554 32.200400
F 18.048082 55.310554 54.024720
F 45.691631 9.004039 10.935978
F 45.234477 9.004039 32.760297
F 44.777323 9.004039 54.584618
F 45.691631 32.157297 10.935978
F 45.234477 32.157297 32.760297
F 44.777323 32.157297 54.584618
F 45.691631 55.310554 10.935978
F 45.234477 55.310554 32.760297
F 44.777323 55.310554 54.584618
F 18.962391 16.721795 10.376081
F 18.505236 16.721795 32.200401
F 18.048082 16.721795 54.024720
F 18.962391 39.875052 10.376081
F 18.505236 39.875052 32.200401
F 18.048082 39.875052 54.024720
F 18.962391 63.028310 10.376081
F 18.505236 63.028310 32.200401
F 18.048082 63.028310 54.024720
F 45.691631 16.721795 10.935979
F 45.234477 16.721795 32.760298
F 44.777323 16.721795 54.584618
F 45.691631 39.875052 10.935979
F 45.234477 39.875052 32.760298
F 44.777323 39.875052 54.584618
F 45.691631 63.028310 10.935979
F 45.234477 63.028310 32.760298
F 44.777323 63.028310 54.584618
F 1.066693 3.858875 13.640199
F 0.609539 3.858875 35.464519
F 0.152385 3.858875 57.288839
F 1.066693 27.012132 13.640199
F 0.609539 27.012132 35.464519
F 0.152385 27.012132 57.288839
F 1.066693 50.165390 13.640199
F 0.609539 50.165390 35.464519
F 0.152385 50.165390 57.288839
F 27.795933 3.858875 14.200097
F 27.338779 3.858875 36.024417
F 26.881624 3.858875 57.848737
F 27.795933 27.012132 14.200097
F 27.338779 27.012132 36.024417
F 26.881624 27.012132 57.848737
F 27.795933 50.165390 14.200097
F 27.338779 50.165390 36.024417
F 26.881624 50.165390 57.848737
F 1.066693 11.576625 13.640200
F 0.609539 11.576625 35.464519
F 0.152385 11.576625 57.288839
F 1.066693 34.729882 13.640200
F 0.609539 34.729882 35.464519
F 0.152385 34.729882 57.288839
F 1.066693 57.883140 13.640200
F 0.609539 57.883140 35.464519
F 0.152385 57.883140 57.288839
F 27.795933 11.576625 14.200098
F 27.338779 11.576625 36.024417
F 26.881624 11.576625 57.848737
F 27.795933 34.729882 14.200098
F 27.338779 34.729882 36.024417
F 26.881624 34.729882 57.848737
F 27.795933 57.883140 14.200098
F 27.338779 57.883140 36.024417
F 26.881624 57.883140 57.848737
F 1.066693 19.294380 13.640200
F 0.609539 19.294380 35.464520
F 0.152385 19.294380 57.288840
F 1.066693 42.447638 13.640200
F 0.609539 42.447638 35.464520
F 0.152385 42.447638 57.288840
F 1.066693 65.600895 13.640200
F 0.609539 65.600895 35.464520
F 0.152385 65.600895 57.288840
F 27.795933 19.294380 14.200098
F 27.338779 19.294380 36.024418
F 26.881624 19.294380 57.848738
F 27.795933 42.447638 14.200098
F 27.338779 42.447638 36.024418
F 26.881624 42.447638 57.848738
F 27.795933 65.600895 14.200098
F 27.338779 65.600895 36.024418
F 26.881624 65.600895 57.848738
F 9.976434 3.858875 13.826832
F 9.519280 3.858875 35.651152
F 9.062125 3.858875 57.475472
F 9.976434 27.012133 13.826832
F 9.519280 27.012133 35.651152
F 9.062125 27.012133 57.475472
F 9.976434 50.165390 13.826832
F 9.519280 50.165390 35.651152
F 9.062125 50.165390 57.475472
F 36.705675 3.858875 14.386730
F 36.248520 3.858875 36.211050
F 35.791366 3.858875 58.035370
F 36.705675 27.012133 14.386730
F 36.248520 27.012133 36.211050
F 35.791366 27.012133 58.035370
F 36.705675 50.165390 14.386730
F 36.248520 50.165390 36.211050
F 35.791366 50.165390 58.035370
F 9.976434 11.576625 13.826832
F 9.519280 11.576625 35.651152
F 9.062125 11.576625 57.475472
F 9.976434 34.729883 13.826832
F 9.519280 34.729883 35.651152
F 9.062125 34.729883 57.475472
F 9.976434 57.883140 13.826832
F 9.519280 57.883140 35.651152
F 9.062125 57.883140 57.475472
F 36.705675 11.576625 14.386730
F 36.248520 11.576625 36.211050
F 35.791366 11.576625 58.035370
F 36.705675 34.729883 14.386730
F 36.248520 34.729883 36.211050
F 35.791366 34.729883 58.035370
F 36.705675 57.883140 14.386730
F 36.248520 57.883140 36.211050
F 35.791366 57.883140 58.035370
F 9.976434 19.294380 13.826832
F 9.519280 19.294380 35.651153
F 9.062125 19.294380 57.475472
F 9.976434 42.447638 13.826832
F 9.519280 42.447638 35.651153
F 9.062125 42.447638 57.475472
F 9.976434 65.600896 13.826832
F 9.519280 65.600896 35.651153
F 9.062125 65.600896 57.475472
F 36.705675 19.294380 14.386730
F 36.248520 19.294380 36.211051
F 35.791366 19.294380 58.035370
F 36.705675 42.447638 14.386730
F 36.248520 42.447638 36.211051
F 35.791366 42.447638 58.035370
F 36.705675 65.600896 14.386730
F 36.248520 65.600896 36.211051
F 35.791366 65.600896 58.035370
F 18.886185 3.858876 14.013466
F 18.429031 3.858876 35.837785
F 17.971877 3.858876 57.662106
F 18.886185 27.012134 14.013466
F 18.429031 27.012134 35.837785
F 17.971877 27.012134 57.662106
F 18.886185 50.165391 14.013466
F 18.429031 50.165391 35.837785
F 17.971877 50.165391 57.662106
F 45.615425 3.858876 14.573364
F 45.158271 3.858876 36.397683
F 44.701116 3.858876 58.222004
F 45.615425 27.012134 14.573364
F 45.158271 27.012134 36.397683
F 44.701116 27.012134 58.222004
F 45.615425 50.165391 14.573364
F 45.158271 50.165391 36.397683
F 44.701116 50.165391 58.222004
F 18.886185 11.576626 14.013466
F 18.429031 11.576626 35.837786
F 17.971877 11.576626 57.662106
F 18.886185 34.729884 14.013466
F 18.429031 34.729884 35.837786
F 17.971877 34.729884 57.662106
F 18.886185 57.883141 14.013466
F 18.429031 57.883141 35.837786
F 17.971877 57.883141 57.662106
F 45.615425 11.576626 14.573364
F 45.158271 11.576626 36.397684
F 44.701116 11.576626 58.222004
F 45.615425 34.729884 14.573364
F 45.158271 34.729884 36.397684
F 44.701116 34.729884 58.222004
F 45.615425 57.883141 14.573364
F 45.158271 57.883141 36.397684
F 44.701116 57.883141 58.222004
F 18.886185 19.294382 14.013467
F 18.429031 19.294382 35.837786
F 17.971877 19.294382 57.662106
F 18.886185 42.447639 14.013467
F 18.429031 42.447639 35.837786
F 17.971877 42.447639 57.662106
F 18.886185 65.600897 14.013467
F 18.429031 65.600897 35.837786
F 17.971877 65.600897 57.662106
F 45.615425 19.294382 14.573365
F 45.158271 19.294382 36.397684
F 44.701116 19.294382 58.222004
F 45.615425 42.447639 14.573365
F 45.158271 42.447639 36.397684
F 44.701116 42.447639 58.222004
F 45.615425 65.600897 14.573365
F 45.158271 65.600897 36.397684
F 44.701116 65.600897 58.222004
F 1.123850 3.858875 10.912160
F 0.666695 3.858875 32.736481
F 0.209541 3.858875 54.560800
F 1.123850 27.012133 10.912160
F 0.666695 27.012133 32.736481
F 0.209541 27.012133 54.560800
F 1.123850 50.165390 10.912160
F 0.666695 50.165390 32.736481
F 0.209541 50.165390 54.560800
F 27.853089 3.858875 11.472058
F 27.395935 3.858875 33.296379
F 26.938781 3.858875 55.120698
F 27.853089 27.012133 11.472058
F 27.395935 27.012133 33.296379
F 26.938781 27.012133 55.120698
F 27.853089 50.165390 11.472058
F 27.395935 50.165390 33.296379
F 26.938781 50.165390 55.120698
F 1.123850 11.576625 10.912160
F 0.666695 11.576625 32.736480
F 0.209541 11.576625 54.560800
F 1.123850 34.729883 10.912160
F 0.666695 34.729883 32.736480
F 0.209541 34.729883 54.560800
F 1.123850 57.883140 10.912160
F 0.666695 57.883140 32.736480
F 0.209541 57.883140 54.560800
F 27.853089 11.576625 11.472058
F 27.395935 11.576625 33.296378
F 26.938781 11.576625 55.120698
F 27.853089 34.729883 11.472058
F 27.395935 34.729883 33.296378
F 26.938781 34.729883 55.120698
F 27.853089 57.883140 11.472058
F 27.395935 57.883140 33.296378
F 26.938781 57.883140 55.120698
F 1.123850 19.294381 10.912159
F 0.666695 19.294381 32.736480
F 0.209541 19.294381 54.560799
F 1.123850 42.447638 10.912159
F 0.666695 42.447638 32.736480
F 0.209541 42.447638 54.560799
F 1.123850 65.600896 10.912159
F 0.666695 65.600896 32.736480
F 0.209541 65.600896 54.560799
F 27.853089 19.294381 11.472057
F 27.395935 19.294381 33.296378
F 26.938781 19.294381 55.120697
F 27.853089 42.447638 11.472057
F 27.395935 42.447638 33.296378
F 26.938781 42.447638 55.120697
F 27.853089 65.600896 11.472057
F 27.395935 65.600896 33.296378
F 26.938781 65.600896 55.120697
F 10.033591 3.858875 11.098793
F 9.576437 3.858875 32.923112
F 9.119283 3.858875 54.747433
F 10.033591 27.012133 11.098793
F 9.576437 27.012133 32.923112
F 9.119283 27.012133 54.747433
F 10.033591 50.165390 11.098793
F 9.576437 50.165390 32.923112
F 9.119283 50.165390 54.747433
F 36.762832 3.858875 11.658691
F 36.305677 3.858875 33.483010
F 35.848523 3.858875 55.307331
F 36.762832 27.012133 11.658691
F 36.305677 27.012133 33.483010
F 35.848523 27.012133 55.307331
F 36.762832 50.165390 11.658691
F 36.305677 50.165390 33.483010
F 35.848523 50.165390 55.307331
F 10.033591 11.576625 11.098793
F 9.576437 11.576625 32.923112
F 9.119283 11.576625 54.747433
F 10.033591 34.729883 11.098793
F 9.576437 34.729883 32.923112
F 9.119283 34.729883 54.747433
F 10.033591 57.883140 11.098793
F 9.576437 57.883140 32.923112
F 9.119283 57.883140 54.747433
F 36.762832 11.576625 11.658691
F 36.305677 11.576625 33.483010
F 35.848523 11.576625 55.307331
F 36.762832 34.729883 11.658691
F 36.305677 34.729883 33.483010
F 35.848523 34.729883 55.307331
F 36.762832 57.883140 11.658691
F 36.305677 57.883140 33.483010
F 35.848523 57.883140 55.307331
F 10.033591 19.294381 11.098792
F 9.576437 19.294381 32.923112
F 9.119283 19.294381 54.747432
F 10.033591 42.447638 11.098792
F 9.576437 42.447638 32.923112
F 9.119283 42.447638 54.747432
F 10.033591 65.600896 11.098792
F 9.576437 65.600896 32.923112
F 9.119283 65.600896 54.747432
F 36.762832 19.294381 11.658690
F 36.305677 19.294381 33.483010
F 35.848523 19.294381 55.307330
F 36.762832 42.447638 11.658690
F 36.305677 42.447638 33.483010
F 35.848523 42.447638 55.307330
F 36.762832 65.600896 11.658690
F 36.305677 65.600896 33.483010
F 35.848523 65.600896 55.307330
F 18.943342 3.858876 11.285425
F 18.486187 3.858876 33.109744
F 18.029033 3.858876 54.934065
F 18.943342 27.012133 11.285425
F 18.486187 27.012133 33.109744
F 18.029033 27.012133 54.934065
F 18.943342 50.165391 11.285425
F 18.486187 50.165391 33.109744
F 18.029033 50.165391 54.934065
F 45.672581 3.858876 11.845322
F 45.215427 3.858876 33.669642
F 44.758273 3.858876 55.493962
F 45.672581 27.012133 11.845322
F 45.215427 27.012133 33.669642
F 44.758273 27.012133 55.493962
F 45.672581 50.165391 11.845322
F 45.215427 50.165391 33.669642
F 44.758273 50.165391 55.493962
F 18.943342 11.576626 11.285425
F 18.486187 11.576626 33.109744
F 18.029033 11.576626 54.934065
F 18.943342 34.729883 11.285425
F 18.486187 34.729883 33.109744
F 18.029033 34.729883 54.934065
F 18.943342 57.883141 11.285425
F 18.486187 57.883141 33.109744
F 18.029033 57.883141 54.934065
F 45.672581 11.576626 11.845322
F 45.215427 11.576626 33.669642
F 44.758273 11.576626 55.493962
F 45.672581 34.729883 11.845322
F 45.215427 34.729883 33.669642
F 44.758273 34.729883 55.493962
F 45.672581 57.883141 11.845322
F 45.215427 57.883141 33.669642
F 44.758273 57.883141 55.493962
F 18.943342 19.294381 11.285424
F 18.486187 19.294381 33.109744
F 18.029033 19.294381 54.934064
F 18.943342 42.447639 11.285424
F 18.486187 42.447639 33.109744
F 18.029033 42.447639 54.934064
F 18.943342 65.600896 11.285424
F 18.486187 65.600896 33.109744
F 18.029033 65.600896 54.934064
F 45.672581 19.294381 11.845321
F 45.215427 19.294381 33.669642
F 44.758273 19.294381 55.493961
F 45.672581 42.447639 11.845321
F 45.215427 42.447639 33.669642
F 44.758273 42.447639 55.493961
F 45.672581 65.600896 11.845321
F 45.215427 65.600896 33.669642
F 44.758273 65.600896 55.493961
F 1.200032 1.286291 7.274774
F 0.742878 1.286291 29.099094
F 0.285723 1.286291 50.923414
F 1.200032 24.439549 7.274774
F 0.742878 24.439549 29.099094
F 0.285723 24.439549 50.923414
F 1.200032 47.592806 7.274774
F 0.742878 47.592806 29.099094
F 0.285723 47.592806 50.923414
F 27.929272 1.286291 7.834672
F 27.472117 1.286291 29.658991
F 27.014963 1.286291 51.483312
F 27.929272 24.439549 7.834672
F 27.472117 24.439549 29.658991
F 27.014963 24.439549 51.483312
F 27.929272 47.592806 7.834672
F 27.472117 47.592806 29.658991
F 27.014963 47.592806 51.483312
F 1.200032 9.004040 7.274774
F 0.742878 9.004040 29.099095
F 0.285723 9.004040 50.923414
F 1.200032 32.157298 7.274774
F 0.742878 32.157298 29.099095
F 0.285723 32.157298 50.923414
F 1.200032 55.310555 7.274774
F 0.742878 55.310555 29.099095
F 0.285723 55.310555 50.923414
F 27.929272 9.004040 7.834672
F 27.472117 9.004040 29.658992
F 27.014963 9.004040 51.483312
F 27.929272 32.157298 7.834672
F 27.472117 32.157298 29.658992
F 27.014963 32.157298 51.483312
F 27.929272 55.310555 7.834672
F 27.472117 55.310555 29.658992
F 27.014963 55.310555 51.483312
F 1.200032 16.721796 7.274773
F 0.742878 16.721796 29.099094
F 0.285723 16.721796 50.923413
F 1.200032 39.875053 7.274773
F 0.742878 39.875053 29.099094
F 0.285723 39.875053 50.923413
F 1.200032 63.028311 7.274773
F 0.742878 63.028311 29.099094
F 0.285723 63.028311 50.923413
F 27.929272 16.721796 7.834671
F 27.472117 16.721796 29.658991
F 27.014963 16.721796 51.483311
F 27.929272 39.875053 7.834671
F 27.472117 39.875053 29.658991
F 27.014963 39.875053 51.483311
F 27.929272 63.028311 7.834671
F 27.472117 63.028311 29.658991
F 27.014963 63.028311 51.483311
F 10.109774 1.286291 7.461407
F 9.652619 1.286291 29.285726
F 9.195465 1.286291 51.110047
F 10.109774 24.439548 7.461407
F 9.652619 24.439548 29.285726
F 9.195465 24.439548 51.110047
F 10.109774 47.592806 7.461407
F 9.652619 47.592806 29.285726
F 9.195465 47.592806 51.110047
F 36.839013 1.286291 8.021304
F 36.381859 1.286291 29.845624
F 35.924705 1.286291 51.669944
F 36.839013 24.439548 8.021304
F 36.381859 24.439548 29.845624
F 35.924705 24.439548 51.669944
F 36.839013 47.592806 8.021304
F 36.381859 47.592806 29.845624
F 35.924705 47.592806 51.669944
F 10.109774 9.004040 7.461407
F 9.652619 9.004040 29.285726
F 9.195465 9.004040 51.110047
F 10.109774 32.157298 7.461407
F 9.652619 32.157298 29.285726
F 9.195465 32.157298 51.110047
F 10.109774 55.310555 7.461407
F 9.652619 55.310555 29.285726
F 9.195465 55.310555 51.110047
F 36.839013 9.004040 8.021304
F 36.381859 9.004040 29.845624
F 35.924705 9.004040 51.669944
F 36.839013 32.157298 8.021304
F 36.381859 32.157298 29.845624
F 35.924705 32.157298 51.669944
F 36.839013 55.310555 8.021304
F 36.381859 55.310555 29.845624
F 35.924705 55.310555 51.669944
F 10.109774 16.721795 7.461406
F 9.652619 16.721795 29.285726
F 9.195465 16.721795 51.110046
F 10.109774 39.875053 7.461406
F 9.652619 39.875053 29.285726
F 9.195465 39.875053 51.110046
F 10.109774 63.028310 7.461406
F 9.652619 63.028310 29.285726
F 9.195465 63.028310 51.110046
F 36.839013 16.721795 8.021303
F 36.381859 16.721795 29.845624
F 35.924705 16.721795 51.669943
F 36.839013 39.875053 8.021303
F 36.381859 39.875053 29.845624
F 35.924705 39.875053 51.669943
F 36.839013 63.028310 8.021303
F 36.381859 63.028310 29.845624
F 35.924705 63.028310 51.669943
F 19.019523 1.286290 7.648038
F 18.562369 1.286290 29.472358
F 18.105214 1.286290 51.296678
F 19.019523 24.439547 7.648038
F 18.562369 24.439547 29.472358
F 18.105214 24.439547 51.296678
F 19.019523 47.592805 7.648038
F 18.562369 47.592805 29.472358
F 18.105214 47.592805 51.296678
F 45.748764 1.286290 8.207936
F 45.291609 1.286290 30.032256
F 44.834455 1.286290 51.856576
F 45.748764 24.439547 8.207936
F 45.291609 24.439547 30.032256
F 44.834455 24.439547 51.856576
F 45.748764 47.592805 8.207936
F 45.291609 47.592805 30.032256
F 44.834455 47.592805 51.856576
F 19.019523 9.004039 7.648038
F 18.562369 9.004039 29.472358
F 18.105214 9.004039 51.296678
F 19.019523 32.157296 7.648038
F 18.562369 32.157296 29.472358
F 18.105214 32.157296 51.296678
F 19.019523 55.310554 7.648038
F 18.562369 55.310554 29.472358
F 18.105214 55.310554 51.296678
F 45.748764 9.004039 8.207936
F 45.291609 9.004039 30.032256
F 44.834455 9.004039 51.856576
F 45.748764 32.157296 8.207936
F 45.291609 32.157296 30.032256
F 44.834455 32.157296 51.856576
F 45.748764 55.310554 8.207936
F 45.291609 55.310554 30.032256
F 44.834455 55.310554 51.856576
F 19.019523 16.721794 7.648037
F 18.562369 16.721794 29.472357
F 18.105215 16.721794 51.296677
F 19.019523 39.875052 7.648037
F 18.562369 39.875052 29.472357
F 18.105215 39.875052 51.296677
F 19.019523 63.028309 7.648037
F 18.562369 63.028309 29.472357
F 18.105215 63.028309 51.296677
F 45.748764 16.721794 8.207935
F 45.291609 16.721794 30.032255
F 44.834455 16.721794 51.856575
F 45.748764 39.875052 8.207935
F 45.291609 39.875052 30.032255
F 44.834455 39.875052 51.856575
F 45.748764 63.028309 8.207935
F 45.291609 63.028309 30.032255
F 44.834455 63.028309 51.856575
F 3.351287 7.717750 10.958819
F 2.894133 7.717750 32.783139
F 2.436978 7.717750 54.607459
F 3.351287 30.871007 10.958819
F 2.894133 30.871007 32.783139
F 2.436978 30.871007 54.607459
F 3.351287 54.024265 10.958819
F 2.894133 54.024265 32.783139
F 2.436978 54.024265 54.607459
F 30.080527 7.717750 11.518716
F 29.623372 7.717750 33.343037
F 29.166218 7.717750 55.167356
F 30.080527 30.871007 11.518716
F 29.623372 30.871007 33.343037
F 29.166218 30.871007 55.167356
F 30.080527 54.024265 11.518716
F 29.623372 54.024265 33.343037
F 29.166218 54.024265 55.167356
F 3.351287 15.435503 10.958818
F 2.894133 15.435503 32.783138
F 2.436978 15.435503 54.607458
F 3.351287 38.588760 10.958818
F 2.894133 38.588760 32.783138
F 2.436978 38.588760 54.607458
F 3.351287 61.742018 10.958818
F 2.894133 61.742018 32.783138
F 2.436978 61.742018 54.607458
F 30.080527 15.435503 11.518715
F 29.623372 15.435503 33.343036
F 29.166218 15.435503 55.167355
F 30.080527 38.588760 11.518715
F 29.623372 38.588760 33.343036
F 29.166218 38.588760 55.167355
F 30.080527 61.742018 11.518715
F 29.623372 61.742018 33.343036
F 29.166218 61.742018 55.167355
F 3.351287 0.000000 10.958819
F 2.894133 0.000000 32.783138
F 2.436978 0.000000 54.607459
F 3.351287 23.153258 10.958819
F 2.894133 23.153258 32.783138
F 2.436978 23.153258 54.607459
F 3.351287 46.306515 10.958819
F 2.894133 46.306515 32.783138
F 2.436978 46.306515 54.607459
F 30.080527 0.000000 11.518716
F 29.623372 0.000000 33.343036
F 29.166218 0.000000 55.167356
F 30.080527 23.153258 11.518716
F 29.623372 23.153258 33.343036
F 29.166218 23.153258 55.167356
F 30.080527 46.306515 11.518716
F 29.623372 46.306515 33.343036
F 29.166218 46.306515 55.167356
F 12.261031 7.717750 11.145451
F 11.803876 7.717750 32.969771
F 11.346722 7.717750 54.794091
F 12.261031 30.871007 11.145451
F 11.803876 30.871007 32.969771
F 11.346722 30.871007 54.794091
F 12.261031 54.024265 11.145451
F 11.803876 54.024265 32.969771
F 11.346722 54.024265 54.794091
F 38.990270 7.717750 11.705349
F 38.533116 7.717750 33.529668
F 38.075962 7.717750 55.353989
F 38.990270 30.871007 11.705349
F 38.533116 30.871007 33.529668
F 38.075962 30.871007 55.353989
F 38.990270 54.024265 11.705349
F 38.533116 54.024265 33.529668
F 38.075962 54.024265 55.353989
F 12.261031 15.435502 11.145450
F 11.803876 15.435502 32.969770
F 11.346722 15.435502 54.794090
F 12.261031 38.588760 11.145450
F 11.803876 38.588760 32.969770
F 11.346722 38.588760 54.794090
F 12.261031 61.742017 11.145450
F 11.803876 61.742017 32.969770
F 11.346722 61.742017 54.794090
F 38.990270 15.435502 11.705348
F 38.533116 15.435502 33.529667
F 38.075962 15.435502 55.353988
F 38.990270 38.588760 11.705348
F 38.533116 38.588760 33.529667
F 38.075962 38.588760 55.353988
F 38.990270 61.742017 11.705348
F 38.533116 61.742017 33.529667
F 38.075962 61.742017 55.353988
F 12.261031 0.000000 11.145451
F 11.803876 0.000000 32.969771
F 11.346722 0.000000 54.794091
F 12.261031 23.153258 11.145451
F 11.803876 23.153258 32.969771
F 11.346722 23.153258 54.794091
F 12.261031 46.306515 11.145451
F 11.803876 46.306515 32.969771
F 11.346722 46.306515 54.794091
F 38.990270 0.000000 11.705349
F 38.533116 0.000000 33.529668
F 38.075962 0.000000 55.353989
F 38.990270 23.153258 11.705349
F 38.533116 23.153258 33.529668
F 38.075962 23.153258 55.353989
F 38.990270 46.306515 11.705349
F 38.533116 46.306515 33.529668
F 38.075962 46.306515 55.353989
F 21.170781 7.717750 11.332083
F 20.713627 7.717750 33.156403
F 20.256472 7.717750 54.980723
F 21.170781 30.871008 11.332083
F 20.713627 30.871008 33.156403
F 20.256472 30.871008 54.980723
F 21.170781 54.024265 11.332083
F 20.713627 54.024265 33.156403
F 20.256472 54.024265 54.980723
F 47.900021 7.717750 11.891981
F 47.442866 7.717750 33.716301
F 46.985712 7.717750 55.540621
F 47.900021 30.871008 11.891981
F 47.442866 30.871008 33.716301
F 46.985712 30.871008 55.540621
F 47.900021 54.024265 11.891981
F 47.442866 54.024265 33.716301
F 46.985712 54.024265 55.540621
F 21.170781 15.435503 11.332082
F 20.713627 15.435503 33.156402
F 20.256473 15.435503 54.980722
F 21.170781 38.588760 11.332082
F 20.713627 38.588760 33.156402
F 20.256473 38.588760 54.980722
F 21.170781 61.742018 11.332082
F 20.713627 61.742018 33.156402
F 20.256473 61.742018 54.980722
F 47.900021 15.435503 11.891980
F 47.442866 15.435503 33.716300
F 46.985712 15.435503 55.540620
F 47.900021 38.588760 11.891980
F 47.442866 38.588760 33.716300
F 46.985712 38.588760 55.540620
F 47.900021 61.742018 11.891980
F 47.442866 61.742018 33.716300
F 46.985712 61.742018 55.540620
F 21.170781 0.000001 11.332083
F 20.713627 0.000001 33.156403
F 20.256472 0.000001 54.980723
F 21.170781 23.153258 11.332083
F 20.713627 23.153258 33.156403
F 20.256472 23.153258 54.980723
F 21.170781 46.306516 11.332083
F 20.713627 46.306516 33.156403
F 20.256472 46.306516 54.980723
F 47.900021 0.000001 11.891981
F 47.442866 0.000001 33.716301
F 46.985712 0.000001 55.540621
F 47.900021 23.153258 11.891981
F 47.442866 23.153258 33.716301
F 46.985712 23.153258 55.540621
F 47.900021 46.306516 11.891981
F 47.442866 46.306516 33.716301
F 46.985712 46.306516 55.540621
F 3.427465 5.145166 7.321432
F 2.970311 5.145166 29.145753
F 2.513157 5.145166 50.970072
F 3.427465 28.298423 7.321432
F 2.970311 28.298423 29.145753
F 2.513157 28.298423 50.970072
F 3.427465 51.451681 7.321432
F 2.970311 51.451681 29.145753
F 2.513157 51.451681 50.970072
F 30.156705 5.145166 7.881330
F 29.699551 5.145166 29.705651
F 29.242396 5.145166 51.529970
F 30.156705 28.298423 7.881330
F 29.699551 28.298423 29.705651
F 29.242396 28.298423 51.529970
F 30.156705 51.451681 7.881330
F 29.699551 51.451681 29.705651
F 29.242396 51.451681 51.529970
F 3.427466 12.862918 7.321431
F 2.970311 12.862918 29.145752
F 2.513157 12.862918 50.970071
F 3.427466 36.016175 7.321431
F 2.970311 36.016175 29.145752
F 2.513157 36.016175 50.970071
F 3.427466 59.169433 7.321431
F 2.970311 59.169433 29.145752
F 2.513157 59.169433 50.970071
F 30.156705 12.862918 7.881329
F 29.699551 12.862918 29.705650
F 29.242396 12.862918 51.529969
F 30.156705 36.016175 7.881329
F 29.699551 36.016175 29.705650
F 29.242396 36.016175 51.529969
F 30.156705 59.169433 7.881329
F 29.699551 59.169433 29.705650
F 29.242396 59.169433 51.529969
F 3.427465 20.580673 7.321432
F 2.970311 20.580673 29.145752
F 2.513157 20.580673 50.970072
F 3.427465 43.733931 7.321432
F 2.970311 43.733931 29.145752
F 2.513157 43.733931 50.970072
F 3.427465 66.887188 7.321432
F 2.970311 66.887188 29.145752
F 2.513157 66.887188 50.970072
F 30.156705 20.580673 7.881330
F 29.699551 20.580673 29.705650
F 29.242396 20.580673 51.529970
F 30.156705 43.733931 7.881330
F 29.699551 43.733931 29.705650
F 29.242396 43.733931 51.529970
F 30.156705 66.887188 7.881330
F 29.699551 66.887188 29.705650
F 29.242396 66.887188 51.529970
F 12.337208 5.145165 7.508065
F 11.880054 5.145165 29.332384
F 11.422899 5.145165 51.156705
F 12.337208 28.298422 7.508065
F 11.880054 28.298422 29.332384
F 11.422899 28.298422 51.156705
F 12.337208 51.451680 7.508065
F 11.880054 51.451680 29.332384
F 11.422899 51.451680 51.156705
F 39.066448 5.145165 8.067963
F 38.609293 5.145165 29.892282
F 38.152139 5.145165 51.716603
F 39.066448 28.298422 8.067963
F 38.609293 28.298422 29.892282
F 38.152139 28.298422 51.716603
F 39.066448 51.451680 8.067963
F 38.609293 51.451680 29.892282
F 38.152139 51.451680 51.716603
F 12.337208 12.862917 7.508064
F 11.880054 12.862917 29.332383
F 11.422899 12.862917 51.156704
F 12.337208 36.016174 7.508064
F 11.880054 36.016174 29.332383
F 11.422899 36.016174 51.156704
F 12.337208 59.169432 7.508064
F 11.880054 59.169432 29.332383
F 11.422899 59.169432 51.156704
F 39.066448 12.862917 8.067962
F 38.609293 12.862917 29.892281
F 38.152139 12.862917 51.716602
F 39.066448 36.016174 8.067962
F 38.609293 36.016174 29.892281
F 38.152139 36.016174 51.716602
F 39.066448 59.169432 8.067962
F 38.609293 59.169432 29.892281
F 38.152139 59.169432 51.716602
F 12.337208 20.580672 7.508065
F 11.880054 20.580672 29.332384
F 11.422899 20.580672 51.156704
F 12.337208 43.733930 7.508065
F 11.880054 43.733930 29.332384
F 11.422899 43.733930 51.156704
F 12.337208 66.887187 7.508065
F 11.880054 66.887187 29.332384
F 11.422899 66.887187 51.156704
F 39.066448 20.580672 8.067963
F 38.609293 20.580672 29.892282
F 38.152139 20.580672 51.716602
F 39.066448 43.733930 8.067963
F 38.609293 43.733930 29.892282
F 38.152139 43.733930 51.716602
F 39.066448 66.887187 8.067963
F 38.609293 66.887187 29.892282
F 38.152139 66.887187 51.716602
F 21.246961 5.145164 7.694696
F 20.789806 5.145164 29.519017
F 20.332652 5.145164 51.343336
F 21.246961 28.298422 7.694696
F 20.789806 28.298422 29.519017
F 20.332652 28.298422 51.343336
F 21.246961 51.451679 7.694696
F 20.789806 51.451679 29.519017
F 20.332652 51.451679 51.343336
F 47.976200 5.145164 8.254594
F 47.519046 5.145164 30.078915
F 47.061891 5.145164 51.903234
F 47.976200 28.298422 8.254594
F 47.519046 28.298422 30.078915
F 47.061891 28.298422 51.903234
F 47.976200 51.451679 8.254594
F 47.519046 51.451679 30.078915
F 47.061891 51.451679 51.903234
F 21.246961 12.862916 7.694695
F 20.789806 12.862916 29.519016
F 20.332652 12.862916 51.343335
F 21.246961 36.016174 7.694695
F 20.789806 36.016174 29.519016
F 20.332652 36.016174 51.343335
F 21.246961 59.169431 7.694695
F 20.789806 59.169431 29.519016
F 20.332652 59.169431 51.343335
F 47.976200 12.862916 8.254593
F 47.519046 12.862916 30.078914
F 47.061891 12.862916 51.903233
F 47.976200 36.016174 8.254593
F 47.519046 36.016174 30.078914
F 47.061891 36.016174 51.903233
F 47.976200 59.169431 8.254593
F 47.519046 59.169431 30.078914
F 47.061891 59.169431 51.903233
F 21.246961 20.580672 7.694696
F 20.789806 20.580672 29.519016
F 20.332652 20.580672 51.343336
F 21.246961 43.733929 7.694696
F 20.789806 43.733929 29.519016
F 20.332652 43.733929 51.343336
F 21.246961 66.887187 7.694696
F 20.789806 66.887187 29.519016
F 20.332652 66.887187 51.343336
F 47.976200 20.580672 8.254594
F 47.519046 20.580672 30.078914
F 47.061891 20.580672 51.903234
F 47.976200 43.733929 8.254594
F 47.519046 43.733929 30.078914
F 47.061891 43.733929 51.903234
F 47.976200 66.887187 8.254594
F 47.519046 66.887187 30.078914
F 47.061891 66.887187 51.903234
F 3.370333 5.145165 10.049471
F 2.913179 5.145165 31.873792
F 2.456025 5.145165 53.698111
F 3.370333 28.298423 10.049471
F 2.913179 28.298423 31.873792
F 2.456025 28.298423 53.698111
F 3.370333 51.451680 10.049471
F 2.913179 51.451680 31.873792
F 2.456025 51.451680 53.698111
F 30.099573 5.145165 10.609369
F 29.642418 5.145165 32.433689
F 29.185264 5.145165 54.258009
F 30.099573 28.298423 10.609369
F 29.642418 28.298423 32.433689
F 29.185264 28.298423 54.258009
F 30.099573 51.451680 10.609369
F 29.642418 51.451680 32.433689
F 29.185264 51.451680 54.258009
F 3.370333 12.862917 10.049472
F 2.913179 12.862917 31.873793
F 2.456025 12.862917 53.698112
F 3.370333 36.016175 10.049472
F 2.913179 36.016175 31.873793
F 2.456025 36.016175 53.698112
F 3.370333 59.169432 10.049472
F 2.913179 59.169432 31.873793
F 2.456025 59.169432 53.698112
F 30.099573 12.862917 10.609370
F 29.642418 12.862917 32.433690
F 29.185264 12.862917 54.258010
F 30.099573 36.016175 10.609370
F 29.642418 36.016175 32.433690
F 29.185264 36.016175 54.258010
F 30.099573 59.169432 10.609370
F 29.642418 59.169432 32.433690
F 29.185264 59.169432 54.258010
F 3.370333 20.580673 10.049472
F 2.913179 20.580673 31.873792
F 2.456025 20.580673 53.698111
F 3.370333 43.733930 10.049472
F 2.913179 43.733930 31.873792
F 2.456025 43.733930 53.698111
F 3.370333 66.887188 10.049472
F 2.913179 66.887188 31.873792
F 2.456025 66.887188 53.698111
F 30.099573 20.580673 10.609370
F 29.642418 20.580673 32.433689
F 29.185264 20.580673 54.258009
F 30.099573 43.733930 10.609370
F 29.642418 43.733930 32.433689
F 29.185264 43.733930 54.258009
F 30.099573 66.887188 10.609370
F 29.642418 66.887188 32.433689
F 29.185264 66.887188 54.258009
F 12.280077 5.145165 10.236105
F 11.822922 5.145165 32.060424
F 11.365768 5.145165 53.884745
F 12.280077 28.298422 10.236105
F 11.822922 28.298422 32.060424
F 11.365768 28.298422 53.884745
F 12.280077 51.451680 10.236105
F 11.822922 51.451680 32.060424
F 11.365768 51.451680 53.884745
F 39.009316 5.145165 10.796002
F 38.552162 5.145165 32.620322
F 38.095008 5.145165 54.444642
F 39.009316 28.298422 10.796002
F 38.552162 28.298422 32.620322
F 38.095008 28.298422 54.444642
F 39.009316 51.451680 10.796002
F 38.552162 51.451680 32.620322
F 38.095008 51.451680 54.444642
F 12.280077 12.862917 10.236106
F 11.822922 12.862917 32.060425
F 11.365768 12.862917 53.884746
F 12.280077 36.016175 10.236106
F 11.822922 36.016175 32.060425
F 11.365768 36.016175 53.884746
F 12.280077 59.169432 10.236106
F 11.822922 59.169432 32.060425
F 11.365768 59.169432 53.884746
F 39.009316 12.862917 10.796003
F 38.552162 12.862917 32.620323
F 38.095008 12.862917 54.444643
F 39.009316 36.016175 10.796003
F 38.552162 36.016175 32.620323
F 38.095008 36.016175 54.444643
F 39.009316 59.169432 10.796003
F 38.552162 59.169432 32.620323
F 38.095008 59.169432 54.444643
F 12.280077 20.580672 10.236105
F 11.822922 20.580672 32.060425
F 11.365768 20.580672 53.884745
F 12.280077 43.733930 10.236105
F 11.822922 43.733930 32.060425
F 11.365768 43.733930 53.884745
F 12.280077 66.887187 10.236105
F 11.822922 66.887187 32.060425
F 11.365768 66.887187 53.884745
F 39.009316 20.580672 10.796002
F 38.552162 20.580672 32.620323
F 38.095008 20.580672 54.444642
F 39.009316 43.733930 10.796002
F 38.552162 43.733930 32.620323
F 38.095008 43.733930 54.444642
F 39.009316 66.887187 10.796002
F 38.552162 66.887187 32.620323
F 38.095008 66.887187 54.444642
F 21.189827 5.145164 10.422737
F 20.732673 5.145164 32.247058
F 20.275519 5.145164 54.071377
F 21.189827 28.298422 10.422737
F 20.732673 28.298422 32.247058
F 20.275519 28.298422 54.071377
F 21.189827 51.451679 10.422737
F 20.732673 51.451679 32.247058
F 20.275519 51.451679 54.071377
F 47.919068 5.145164 10.982635
F 47.461913 5.145164 32.806956
F 47.004759 5.145164 54.631275
F 47.919068 28.298422 10.982635
F 47.461913 28.298422 32.806956
F 47.004759 28.298422 54.631275
F 47.919068 51.451679 10.982635
F 47.461913 51.451679 32.806956
F 47.004759 51.451679 54.631275
F 21.189827 12.862917 10.422738
F 20.732673 12.862917 32.247059
F 20.275519 12.862917 54.071378
F 21.189827 36.016174 10.422738
F 20.732673 36.016174 32.247059
F 20.275519 36.016174 54.071378
F 21.189827 59.169432 10.422738
F 20.732673 59.169432 32.247059
F 20.275519 59.169432 54.071378
F 47.919068 12.862917 10.982636
F 47.461913 12.862917 32.806957
F 47.004759 12.862917 54.631276
F 47.919068 36.016174 10.982636
F 47.461913 36.016174 32.806957
F 47.004759 36.016174 54.631276
F 47.919068 59.169432 10.982636
F 47.461913 59.169432 32.806957
F 47.004759 59.169432 54.631276
F 21.189827 20.580672 10.422738
F 20.732673 20.580672 32.247058
F 20.275519 20.580672 54.071377
F 21.189827 43.733929 10.422738
F 20.732673 43.733929 32.247058
F 20.275519 43.733929 54.071377
F 21.189827 66.887187 10.422738
F 20.732673 66.887187 32.247058
F 20.275519 66.887187 54.071377
F 47.919068 20.580672 10.982636
F 47.461913 20.580672 32.806956
F 47.004759 20.580672 54.631275
F 47.919068 43.733929 10.982636
F 47.461913 43.733929 32.806956
F 47.004759 43.733929 54.631275
F 47.919068 66.887187 10.982636
F 47.461913 66.887187 32.806956
F 47.004759 66.887187 54.631275
F 3.294131 7.717749 13.686857
F 2.836976 7.717749 35.511177
F 2.379822 7.717749 57.335497
F 3.294131 30.871007 13.686857
F 2.836976 30.871007 35.511177
F 2.379822 30.871007 57.335497
F 3.294131 54.024264 13.686857
F 2.836976 54.024264 35.511177
F 2.379822 54.024264 57.335497
F 30.023370 7.717749 14.246755
F 29.566216 7.717749 36.071075
F 29.109062 7.717749 57.895395
F 30.023370 30.871007 14.246755
F 29.566216 30.871007 36.071075
F 29.109062 30.871007 57.895395
F 30.023370 54.024264 14.246755
F 29.566216 54.024264 36.071075
F 29.109062 54.024264 57.895395
F 3.294131 15.435502 13.686858
F 2.836976 15.435502 35.511178
F 2.379822 15.435502 57.335498
F 3.294131 38.588760 13.686858
F 2.836976 38.588760 35.511178
F 2.379822 38.588760 57.335498
F 3.294131 61.742017 13.686858
F 2.836976 61.742017 35.511178
F 2.379822 61.742017 57.335498
F 30.023370 15.435502 14.246756
F 29.566216 15.435502 36.071076
F 29.109062 15.435502 57.895396
F 30.023370 38.588760 14.246756
F 29.566216 38.588760 36.071076
F 29.109062 38.588760 57.895396
F 30.023370 61.742017 14.246756
F 29.566216 61.742017 36.071076
F 29.109062 61.742017 57.895396
F 3.294131 0.000000 13.686858
F 2.836976 0.000000 35.511177
F 2.379822 0.000000 57.335497
F 3.294131 23.153257 13.686858
F 2.836976 23.153257 35.511177
F 2.379822 23.153257 57.335497
F 3.294131 46.306515 13.686858
F 2.836976 46.306515 35.511177
F 2.379822 46.306515 57.335497
F 30.023370 0.000000 14.246756
F 29.566216 0.000000 36.071075
F 29.109062 0.000000 57.895395
F 30.023370 23.153257 14.246756
F 29.566216 23.153257 36.071075
F 29.109062 23.153257 57.895395
F 30.023370 46.306515 14.246756
F 29.566216 46.306515 36.071075
F 29.109062 46.306515 57.895395
F 12.203873 7.717750 13.873490
F 11.746719 7.717750 35.697810
F 11.289565 7.717750 57.522130
F 12.203873 30.871007 13.873490
F 11.746719 30.871007 35.697810
F 11.289565 30.871007 57.522130
F 12.203873 54.024265 13.873490
F 11.746719 54.024265 35.697810
F 11.289565 54.024265 57.522130
F 38.933113 7.717750 14.433388
F 38.475959 7.717750 36.257708
F 38.018804 7.717750 58.082028
F 38.933113 30.871007 14.433388
F 38.475959 30.871007 36.257708
F 38.018804 30.871007 58.082028
F 38.933113 54.024265 14.433388
F 38.475959 54.024265 36.257708
F 38.018804 54.024265 58.082028
F 12.203873 15.435503 13.873491
F 11.746719 15.435503 35.697811
F 11.289565 15.435503 57.522131
F 12.203873 38.588760 13.873491
F 11.746719 38.588760 35.697811
F 11.289565 38.588760 57.522131
F 12.203873 61.742018 13.873491
F 11.746719 61.742018 35.697811
F 11.289565 61.742018 57.522131
F 38.933113 15.435503 14.433389
F 38.475959 15.435503 36.257709
F 38.018804 15.435503 58.082029
F 38.933113 38.588760 14.433389
F 38.475959 38.588760 36.257709
F 38.018804 38.588760 58.082029
F 38.933113 61.742018 14.433389
F 38.475959 61.742018 36.257709
F 38.018804 61.742018 58.082029
F 12.203873 0.000000 13.873490
F 11.746719 0.000000 35.697810
F 11.289565 0.000000 57.522130
F 12.203873 23.153258 13.873490
F 11.746719 23.153258 35.697810
F 11.289565 23.153258 57.522130
F 12.203873 46.306515 13.873490
F 11.746719 46.306515 35.697810
F 11.289565 46.306515 57.522130
F 38.933113 0.000000 14.433388
F 38.475959 0.000000 36.257708
F 38.018804 0.000000 58.082028
F 38.933113 23.153258 14.433388
F 38.475959 23.153258 36.257708
F 38.018804 23.153258 58.082028
F 38.933113 46.306515 14.433388
F 38.475959 46.306515 36.257708
F 38.018804 46.306515 58.082028
F 21.113625 7.717751 14.060124
F 20.656471 7.717751 35.884444
F 20.199316 7.717751 57.708763
F 21.113625 30.871008 14.060124
F 20.656471 30.871008 35.884444
F 20.199316 30.871008 57.708763
F 21.113625 54.024266 14.060124
F 20.656471 54.024266 35.884444
F 20.199316 54.024266 57.708763
F 47.842864 7.717751 14.620022
F 47.385710 7.717751 36.444341
F 46.928556 7.717751 58.268661
F 47.842864 30.871008 14.620022
F 47.385710 30.871008 36.444341
F 46.928556 30.871008 58.268661
F 47.842864 54.024266 14.620022
F 47.385710 54.024266 36.444341
F 46.928556 54.024266 58.268661
F 21.113625 15.435503 14.060125
F 20.656470 15.435503 35.884445
F 20.199316 15.435503 57.708764
F 21.113625 38.588761 14.060125
F 20.656470 38.588761 35.884445
F 20.199316 38.588761 57.708764
F 21.113625 61.742018 14.060125
F 20.656470 61.742018 35.884445
F 20.199316 61.742018 57.708764
F 47.842864 15.435503 14.620023
F 47.385710 15.435503 36.444342
F 46.928556 15.435503 58.268662
F 47.842864 38.588761 14.620023
F 47.385710 38.588761 36.444342
F 46.928556 38.588761 58.268662
F 47.842864 61.742018 14.620023
F 47.385710 61.742018 36.444342
F 46.928556 61.742018 58.268662
F 21.113625 0.000001 14.060124
F 20.656471 0.000001 35.884444
F 20.199316 0.000001 57.708764
F 21.113625 23.153259 14.060124
F 20.656471 23.153259 35.884444
F 20.199316 23.153259 57.708764
F 21.113625 46.306516 14.060124
F 20.656471 46.306516 35.884444
F 20.199316 46.306516 57.708764
F 47.842864 0.000001 14.620022
F 47.385710 0.000001 36.444341
F 46.928556 0.000001 58.268662
F 47.842864 23.153259 14.620022
F 47.385710 23.153259 36.444341
F 46.928556 23.153259 58.268662
F 47.842864 46.306516 14.620022
F 47.385710 46.306516 36.444341
F 46.928556 46.306516 58.268662
F 5.597771 1.286291 10.096130
F 5.140616 1.286291 31.920450
F 4.683462 1.286291 53.744770
F 5.597771 24.439548 10.096130
F 5.140616 24.439548 31.920450
F 4.683462 24.439548 53.744770
F 5.597771 47.592806 10.096130
F 5.140616 47.592806 31.920450
F 4.683462 47.592806 53.744770
F 32.327011 1.286291 10.656028
F 31.869857 1.286291 32.480348
F 31.412702 1.286291 54.304668
F 32.327011 24.439548 10.656028
F 31.869857 24.439548 32.480348
F 31.412702 24.439548 54.304668
F 32.327011 47.592806 10.656028
F 31.869857 47.592806 32.480348
F 31.412702 47.592806 54.304668
F 5.597771 9.004040 10.096130
F 5.140616 9.004040 31.920450
F 4.683462 9.004040 53.744770
F 5.597771 32.157298 10.096130
F 5.140616 32.157298 31.920450
F 4.683462 32.157298 53.744770
F 5.597771 55.310555 10.096130
F 5.140616 55.310555 31.920450
F 4.683462 55.310555 53.744770
F 32.327011 9.004040 10.656028
F 31.869857 9.004040 32.480348
F 31.412702 9.004040 54.304668
F 32.327011 32.157298 10.656028
F 31.869857 32.157298 32.480348
F 31.412702 32.157298 54.304668
F 32.327011 55.310555 10.656028
F 31.869857 55.310555 32.480348
F 31.412702 55.310555 54.304668
F 5.597771 16.721795 10.096131
F 5.140616 16.721795 31.920451
F 4.683462 16.721795 53.744770
F 5.597771 39.875053 10.096131
F 5.140616 39.875053 31.920451
F 4.683462 39.875053 53.744770
F 5.597771 63.028310 10.096131
F 5.140616 63.028310 31.920451
F 4.683462 63.028310 53.744770
F 32.327011 16.721795 10.656029
F 31.869857 16.721795 32.480349
F 31.412702 16.721795 54.304668
F 32.327011 39.875053 10.656029
F 31.869857 39.875053 32.480349
F 31.412702 39.875053 54.304668
F 32.327011 63.028310 10.656029
F 31.869857 63.028310 32.480349
F 31.412702 63.028310 54.304668
F 14.507516 1.286290 10.282763
F 14.050362 1.286290 32.107083
F 13.593207 1.286290 53.931403
F 14.507516 24.439548 10.282763
F 14.050362 24.439548 32.107083
F 13.593207 24.439548 53.931403
F 14.507516 47.592806 10.282763
F 14.050362 47.592806 32.107083
F 13.593207 47.592806 53.931403
F 41.236756 1.286290 10.842661
F 40.779601 1.286290 32.666981
F 40.322447 1.286290 54.491301
F 41.236756 24.439548 10.842661
F 40.779601 24.439548 32.666981
F 40.322447 24.439548 54.491301
F 41.236756 47.592806 10.842661
F 40.779601 47.592806 32.666981
F 40.322447 47.592806 54.491301
F 14.507516 9.004040 10.282763
F 14.050362 9.004040 32.107083
F 13.593207 9.004040 53.931403
F 14.507516 32.157297 10.282763
F 14.050362 32.157297 32.107083
F 13.593207 32.157297 53.931403
F 14.507516 55.310555 10.282763
F 14.050362 55.310555 32.107083
F 13.593207 55.310555 53.931403
F 41.236756 9.004040 10.842661
F 40.779601 9.004040 32.666981
F 40.322447 9.004040 54.491301
F 41.236756 32.157297 10.842661
F 40.779601 32.157297 32.666981
F 40.322447 32.157297 54.491301
F 41.236756 55.310555 10.842661
F 40.779601 55.310555 32.666981
F 40.322447 55.310555 54.491301
F 14.507516 16.721795 10.282764
F 14.050362 16.721795 32.107083
F 13.593207 16.721795 53.931404
F 14.507516 39.875053 10.282764
F 14.050362 39.875053 32.107083
F 13.593207 39.875053 53.931404
F 14.507516 63.028310 10.282764
F 14.050362 63.028310 32.107083
F 13.593207 63.028310 53.931404
F 41.236756 16.721795 10.842662
F 40.779601 16.721795 32.666981
F 40.322447 16.721795 54.491302
F 41.236756 39.875053 10.842662
F 40.779601 39.875053 32.666981
F 40.322447 39.875053 54.491302
F 41.236756 63.028310 10.842662
F 40.779601 63.028310 32.666981
F 40.322447 63.028310 54.491302
F 23.417267 1.286290 10.469395
F 22.960112 1.286290 32.293716
F 22.502958 1.286290 54.118035
F 23.417267 24.439548 10.469395
F 22.960112 24.439548 32.293716
F 22.502958 24.439548 54.118035
F 23.417267 47.592805 10.469395
F 22.960112 47.592805 32.293716
F 22.502958 47.592805 54.118035
F 50.146506 1.286290 11.029293
F 49.689352 1.286290 32.853614
F 49.232197 1.286290 54.677933
F 50.146506 24.439548 11.029293
F 49.689352 24.439548 32.853614
F 49.232197 24.439548 54.677933
F 50.146506 47.592805 11.029293
F 49.689352 47.592805 32.853614
F 49.232197 47.592805 54.677933
F 23.417267 9.004040 10.469395
F 22.960112 9.004040 32.293716
F 22.502958 9.004040 54.118035
F 23.417267 32.157297 10.469395
F 22.960112 32.157297 32.293716
F 22.502958 32.157297 54.118035
F 23.417267 55.310555 10.469395
F 22.960112 55.310555 32.293716
F 22.502958 55.310555 54.118035
F 50.146506 9.004040 11.029293
F 49.689352 9.004040 32.853614
F 49.232197 9.004040 54.677933
F 50.146506 32.157297 11.029293
F 49.689352 32.157297 32.853614
F 49.232197 32.157297 54.677933
F 50.146506 55.310555 11.029293
F 49.689352 55.310555 32.853614
F 49.232197 55.310555 54.677933
F 23.417267 16.721795 10.469396
F 22.960112 16.721795 32.293716
F 22.502958 16.721795 54.118036
F 23.417267 39.875052 10.469396
F 22.960112 39.875052 32.293716
F 22.502958 39.875052 54.118036
F 23.417267 63.028310 10.469396
F 22.960112 63.028310 32.293716
F 22.502958 63.028310 54.118036
F 50.146506 16.721795 11.029294
F 49.689352 16.721795 32.853614
F 49.232197 16.721795 54.677934
F 50.146506 39.875052 11.029294
F 49.689352 39.875052 32.853614
F 49.232197 39.875052 54.677934
F 50.146506 63.028310 11.029294
F 49.689352 63.028310 32.853614
F 49.232197 63.028310 54.677934
F 5.521563 3.858875 13.733516
F 5.064409 3.858875 35.557836
F 4.607255 3.858875 57.382155
F 5.521563 27.012132 13.733516
F 5.064409 27.012132 35.557836
F 4.607255 27.012132 57.382155
F 5.521563 50.165390 13.733516
F 5.064409 50.165390 35.557836
F 4.607255 50.165390 57.382155
F 32.250804 3.858875 14.293414
F 31.793649 3.858875 36.117733
F 31.336495 3.858875 57.942053
F 32.250804 27.012132 14.293414
F 31.793649 27.012132 36.117733
F 31.336495 27.012132 57.942053
F 32.250804 50.165390 14.293414
F 31.793649 50.165390 36.117733
F 31.336495 50.165390 57.942053
F 5.521563 11.576625 13.733516
F 5.064409 11.576625 35.557836
F 4.607255 11.576625 57.382155
F 5.521563 34.729882 13.733516
F 5.064409 34.729882 35.557836
F 4.607255 34.729882 57.382155
F 5.521563 57.883140 13.733516
F 5.064409 57.883140 35.557836
F 4.607255 57.883140 57.382155
F 32.250804 11.576625 14.293414
F 31.793649 11.576625 36.117733
F 31.336495 11.576625 57.942053
F 32.250804 34.729882 14.293414
F 31.793649 34.729882 36.117733
F 31.336495 34.729882 57.942053
F 32.250804 57.883140 14.293414
F 31.793649 57.883140 36.117733
F 31.336495 57.883140 57.942053
F 5.521563 19.294380 13.733516
F 5.064409 19.294380 35.557837
F 4.607255 19.294380 57.382156
F 5.521563 42.447638 13.733516
F 5.064409 42.447638 35.557837
F 4.607255 42.447638 57.382156
F 5.521563 65.600895 13.733516
F 5.064409 65.600895 35.557837
F 4.607255 65.600895 57.382156
F 32.250804 19.294380 14.293414
F 31.793649 19.294380 36.117734
F 31.336495 19.294380 57.942054
F 32.250804 42.447638 14.293414
F 31.793649 42.447638 36.117734
F 31.336495 42.447638 57.942054
F 32.250804 65.600895 14.293414
F 31.793649 65.600895 36.117734
F 31.336495 65.600895 57.942054
F 14.431309 3.858876 13.920150
F 13.974154 3.858876 35.744469
F 13.517000 3.858876 57.568789
F 14.431309 27.012134 13.920150
F 13.974154 27.012134 35.744469
F 13.517000 27.012134 57.568789
F 14.431309 50.165391 13.920150
F 13.974154 50.165391 35.744469
F 13.517000 50.165391 57.568789
F 41.160548 3.858876 14.480047
F 40.703394 3.858876 36.304367
F 40.246240 3.858876 58.128686
F 41.160548 27.012134 14.480047
F 40.703394 27.012134 36.304367
F 40.246240 27.012134 58.128686
F 41.160548 50.165391 14.480047
F 40.703394 50.165391 36.304367
F 40.246240 50.165391 58.128686
F 14.431309 11.576626 13.920150
F 13.974154 11.576626 35.744469
F 13.517000 11.576626 57.568789
F 14.431309 34.729884 13.920150
F 13.974154 34.729884 35.744469
F 13.517000 34.729884 57.568789
F 14.431309 57.883141 13.920150
F 13.974154 57.883141 35.744469
F 13.517000 57.883141 57.568789
F 41.160548 11.576626 14.480047
F 40.703394 11.576626 36.304367
F 40.246240 11.576626 58.128686
F 41.160548 34.729884 14.480047
F 40.703394 34.729884 36.304367
F 40.246240 34.729884 58.128686
F 41.160548 57.883141 14.480047
F 40.703394 57.883141 36.304367
F 40.246240 57.883141 58.128686
F 14.431309 19.294382 13.920150
F 13.974154 19.294382 35.744470
F 13.517000 19.294382 57.568790
F 14.431309 42.447639 13.920150
F 13.974154 42.447639 35.744470
F 13.517000 42.447639 57.568790
F 14.431309 65.600897 13.920150
F 13.974154 65.600897 35.744470
F 13.517000 65.600897 57.568790
F 41.160548 19.294382 14.480047
F 40.703394 19.294382 36.304368
F 40.246240 19.294382 58.128687
F 41.160548 42.447639 14.480047
F 40.703394 42.447639 36.304368
F 40.246240 42.447639 58.128687
F 41.160548 65.600897 14.480047
F 40.703394 65.600897 36.304368
F 40.246240 65.600897 58.128687
F 23.341061 3.858875 14.106781
F 22.883907 3.858875 35.931101
F 22.426753 3.858875 57.755421
F 23.341061 27.012133 14.106781
F 22.883907 27.012133 35.931101
F 22.426753 27.012133 57.755421
F 23.341061 50.165390 14.106781
F 22.883907 50.165390 35.931101
F 22.426753 50.165390 57.755421
F 50.070301 3.858875 14.666679
F 49.613146 3.858875 36.490999
F 49.155992 3.858875 58.315319
F 50.070301 27.012133 14.666679
F 49.613146 27.012133 36.490999
F 49.155992 27.012133 58.315319
F 50.070301 50.165390 14.666679
F 49.613146 50.165390 36.490999
F 49.155992 50.165390 58.315319
F 23.341061 11.576625 14.106781
F 22.883907 11.576625 35.931102
F 22.426753 11.576625 57.755421
F 23.341061 34.729883 14.106781
F 22.883907 34.729883 35.931102
F 22.426753 34.729883 57.755421
F 23.341061 57.883140 14.106781
F 22.883907 57.883140 35.931102
F 22.426753 57.883140 57.755421
F 50.070301 11.576625 14.666679
F 49.613146 11.576625 36.491000
F 49.155992 11.576625 58.315319
F 50.070301 34.729883 14.666679
F 49.613146 34.729883 36.491000
F 49.155992 34.729883 58.315319
F 50.070301 57.883140 14.666679
F 49.613146 57.883140 36.491000
F 49.155992 57.883140 58.315319
F 23.341061 19.294381 14.106782
F 22.883907 19.294381 35.931102
F 22.426753 19.294381 57.755422
F 23.341061 42.447638 14.106782
F 22.883907 42.447638 35.931102
F 22.426753 42.447638 57.755422
F 23.341061 65.600896 14.106782
F 22.883907 65.600896 35.931102
F 22.426753 65.600896 57.755422
F 50.070301 19.294381 14.666680
F 49.613146 19.294381 36.491000
F 49.155992 19.294381 58.315320
F 50.070301 42.447638 14.666680
F 49.613146 42.447638 36.491000
F 49.155992 42.447638 58.315320
F 50.070301 65.600896 14.666680
F 49.613146 65.600896 36.491000
F 49.155992 65.600896 58.315320
F 5.578720 3.858875 11.005477
F 5.121566 3.858875 32.829796
F 4.664412 3.858875 54.654117
F 5.578720 27.012133 11.005477
F 5.121566 27.012133 32.829796
F 4.664412 27.012133 54.654117
F 5.578720 50.165390 11.005477
F 5.121566 50.165390 32.829796
F 4.664412 50.165390 54.654117
F 32.307960 3.858875 11.565374
F 31.850806 3.858875 33.389694
F 31.393651 3.858875 55.214014
F 32.307960 27.012133 11.565374
F 31.850806 27.012133 33.389694
F 31.393651 27.012133 55.214014
F 32.307960 50.165390 11.565374
F 31.850806 50.165390 33.389694
F 31.393651 50.165390 55.214014
F 5.578720 11.576625 11.005477
F 5.121566 11.576625 32.829796
F 4.664412 11.576625 54.654117
F 5.578720 34.729883 11.005477
F 5.121566 34.729883 32.829796
F 4.664412 34.729883 54.654117
F 5.578720 57.883140 11.005477
F 5.121566 57.883140 32.829796
F 4.664412 57.883140 54.654117
F 32.307960 11.576625 11.565374
F 31.850806 11.576625 33.389694
F 31.393651 11.576625 55.214014
F 32.307960 34.729883 11.565374
F 31.850806 34.729883 33.389694
F 31.393651 34.729883 55.214014
F 32.307960 57.883140 11.565374
F 31.850806 57.883140 33.389694
F 31.393651 57.883140 55.214014
F 5.578721 19.294381 11.005476
F 5.121566 19.294381 32.829796
F 4.664412 19.294381 54.654116
F 5.578721 42.447638 11.005476
F 5.121566 42.447638 32.829796
F 4.664412 42.447638 54.654116
F 5.578721 65.600896 11.005476
F 5.121566 65.600896 32.829796
F 4.664412 65.600896 54.654116
F 32.307960 19.294381 11.565373
F 31.850806 19.294381 33.389694
F 31.393651 19.294381 55.214013
F 32.307960 42.447638 11.565373
F 31.850806 42.447638 33.389694
F 31.393651 42.447638 55.214013
F 32.307960 65.600896 11.565373
F 31.850806 65.600896 33.389694
F 31.393651 65.600896 55.214013
F 14.488466 3.858876 11.192108
F 14.031312 3.858876 33.016429
F 13.574157 3.858876 54.840748
F 14.488466 27.012133 11.192108
F 14.031312 27.012133 33.016429
F 13.574157 27.012133 54.840748
F 14.488466 50.165391 11.192108
F 14.031312 50.165391 33.016429
F 13.574157 50.165391 54.840748
F 41.217706 3.858876 11.752006
F 40.760551 3.858876 33.576327
F 40.303397 3.858876 55.400646
F 41.217706 27.012133 11.752006
F 40.760551 27.012133 33.576327
F 40.303397 27.012133 55.400646
F 41.217706 50.165391 11.752006
F 40.760551 50.165391 33.576327
F 40.303397 50.165391 55.400646
F 14.488466 11.576626 11.192108
F 14.031312 11.576626 33.016429
F 13.574157 11.576626 54.840748
F 14.488466 34.729883 11.192108
F 14.031312 34.729883 33.016429
F 13.574157 34.729883 54.840748
F 14.488466 57.883141 11.192108
F 14.031312 57.883141 33.016429
F 13.574157 57.883141 54.840748
F 41.217706 11.576626 11.752006
F 40.760551 11.576626 33.576327
F 40.303397 11.576626 55.400646
F 41.217706 34.729883 11.752006
F 40.760551 34.729883 33.576327
F 40.303397 34.729883 55.400646
F 41.217706 57.883141 11.752006
F 40.760551 57.883141 33.576327
F 40.303397 57.883141 55.400646
F 14.488466 19.294381 11.192108
F 14.031312 19.294381 33.016428
F 13.574157 19.294381 54.840748
F 14.488466 42.447639 11.192108
F 14.031312 42.447639 33.016428
F 13.574157 42.447639 54.840748
F 14.488466 65.600896 11.192108
F 14.031312 65.600896 33.016428
F 13.574157 65.600896 54.840748
F 41.217706 19.294381 11.752006
F 40.760551 19.294381 33.576326
F 40.303397 19.294381 55.400646
F 41.217706 42.447639 11.752006
F 40.760551 42.447639 33.576326
F 40.303397 42.447639 55.400646
F 41.217706 65.600896 11.752006
F 40.760551 65.600896 33.576326
F 40.303397 65.600896 55.400646
F 23.398217 3.858875 11.378742
F 22.941062 3.858875 33.203061
F 22.483908 3.858875 55.027382
F 23.398217 27.012133 11.378742
F 22.941062 27.012133 33.203061
F 22.483908 27.012133 55.027382
F 23.398217 50.165390 11.378742
F 22.941062 50.165390 33.203061
F 22.483908 50.165390 55.027382
F 50.127456 3.858875 11.938640
F 49.670302 3.858875 33.762959
F 49.213147 3.858875 55.587280
F 50.127456 27.012133 11.938640
F 49.670302 27.012133 33.762959
F 49.213147 27.012133 55.587280
F 50.127456 50.165390 11.938640
F 49.670302 50.165390 33.762959
F 49.213147 50.165390 55.587280
F 23.398217 11.576625 11.378742
F 22.941062 11.576625 33.203061
F 22.483908 11.576625 55.027381
F 23.398217 34.729883 11.378742
F 22.941062 34.729883 33.203061
F 22.483908 34.729883 55.027381
F 23.398217 57.883140 11.378742
F 22.941062 57.883140 33.203061
F 22.483908 57.883140 55.027381
F 50.127456 11.576625 11.938640
F 49.670302 11.576625 33.762959
F 49.213147 11.576625 55.587279
F 50.127456 34.729883 11.938640
F 49.670302 34.729883 33.762959
F 49.213147 34.729883 55.587279
F 50.127456 57.883140 11.938640
F 49.670302 57.883140 33.762959
F 49.213147 57.883140 55.587279
F 23.398217 19.294381 11.378741
F 22.941062 19.294381 33.203061
F 22.483908 19.294381 55.027381
F 23.398217 42.447638 11.378741
F 22.941062 42.447638 33.203061
F 22.483908 42.447638 55.027381
F 23.398217 65.600896 11.378741
F 22.941062 65.600896 33.203061
F 22.483908 65.600896 55.027381
F 50.127456 19.294381 11.938639
F 49.670302 19.294381 33.762959
F 49.213147 19.294381 55.587279
F 50.127456 42.447638 11.938639
F 49.670302 42.447638 33.762959
F 49.213147 42.447638 55.587279
F 50.127456 65.600896 11.938639
F 49.670302 65.600896 33.762959
F 49.213147 65.600896 55.587279
F 5.654902 1.286291 7.368090
F 5.197748 1.286291 29.192410
F 4.740593 1.286291 51.016730
F 5.654902 24.439549 7.368090
F 5.197748 24.439549 29.192410
F 4.740593 24.439549 51.016730
F 5.654902 47.592806 7.368090
F 5.197748 47.592806 29.192410
F 4.740593 47.592806 51.016730
F 32.384142 1.286291 7.927988
F 31.926988 1.286291 29.752308
F 31.469834 1.286291 51.576628
F 32.384142 24.439549 7.927988
F 31.926988 24.439549 29.752308
F 31.469834 24.439549 51.576628
F 32.384142 47.592806 7.927988
F 31.926988 47.592806 29.752308
F 31.469834 47.592806 51.576628
F 5.654902 9.004041 7.368090
F 5.197748 9.004041 29.192410
F 4.740593 9.004041 51.016730
F 5.654902 32.157298 7.368090
F 5.197748 32.157298 29.192410
F 4.740593 32.157298 51.016730
F 5.654902 55.310556 7.368090
F 5.197748 55.310556 29.192410
F 4.740593 55.310556 51.016730
F 32.384142 9.004041 7.927988
F 31.926988 9.004041 29.752308
F 31.469834 9.004041 51.576628
F 32.384142 32.157298 7.927988
F 31.926988 32.157298 29.752308
F 31.469834 32.157298 51.576628
F 32.384142 55.310556 7.927988
F 31.926988 55.310556 29.752308
F 31.469834 55.310556 51.576628
F 5.654902 16.721796 7.368089
F 5.197748 16.721796 29.192410
F 4.740593 16.721796 51.016729
F 5.654902 39.875053 7.368089
F 5.197748 39.875053 29.192410
F 4.740593 39.875053 51.016729
F 5.654902 63.028311 7.368089
F 5.197748 63.028311 29.192410
F 4.740593 63.028311 51.016729
F 32.384142 16.721796 7.927987
F 31.926988 16.721796 29.752308
F 31.469834 16.721796 51.576627
F 32.384142 39.875053 7.927987
F 31.926988 39.875053 29.752308
F 31.469834 39.875053 51.576627
F 32.384142 63.028311 7.927987
F 31.926988 63.028311 29.752308
F 31.469834 63.028311 51.576627
F 14.564647 1.286290 7.554722
F 14.107493 1.286290 29.379042
F 13.650339 1.286290 51.203362
F 14.564647 24.439547 7.554722
F 14.107493 24.439547 29.379042
F 13.650339 24.439547 51.203362
F 14.564647 47.592805 7.554722
F 14.107493 47.592805 29.379042
F 13.650339 47.592805 51.203362
F 41.293887 1.286290 8.114620
F 40.836733 1.286290 29.938940
F 40.379578 1.286290 51.763260
F 41.293887 24.439547 8.114620
F 40.836733 24.439547 29.938940
F 40.379578 24.439547 51.763260
F 41.293887 47.592805 8.114620
F 40.836733 47.592805 29.938940
F 40.379578 47.592805 51.763260
F 14.564647 9.004039 7.554722
F 14.107493 9.004039 29.379042
F 13.650339 9.004039 51.203362
F 14.564647 32.157297 7.554722
F 14.107493 32.157297 29.379042
F 13.650339 32.157297 51.203362
F 14.564647 55.310554 7.554722
F 14.107493 55.310554 29.379042
F 13.650339 55.310554 51.203362
F 41.293887 9.004039 8.114620
F 40.836733 9.004039 29.938940
F 40.379578 9.004039 51.763260
F 41.293887 32.157297 8.114620
F 40.836733 32.157297 29.938940
F 40.379578 32.157297 51.763260
F 41.293887 55.310554 8.114620
F 40.836733 55.310554 29.938940
F 40.379578 55.310554 51.763260
F 14.564647 16.721795 7.554722
F 14.107493 16.721795 29.379041
F 13.650339 16.721795 51.203361
F 14.564647 39.875052 7.554722
F 14.107493 39.875052 29.379041
F 13.650339 39.875052 51.203361
F 14.564647 63.028310 7.554722
F 14.107493 63.028310 29.379041
F 13.650339 63.028310 51.203361
F 41.293887 16.721795 8.114620
F 40.836733 16.721795 29.938939
F 40.379578 16.721795 51.763259
F 41.293887 39.875052 8.114620
F 40.836733 39.875052 29.938939
F 40.379578 39.875052 51.763259
F 41.293887 63.028310 8.114620
F 40.836733 63.028310 29.938939
F 40.379578 63.028310 51.763259
F 23.474399 1.286290 7.741356
F 23.017245 1.286290 29.565675
F 22.560090 1.286290 51.389995
F 23.474399 24.439548 7.741356
F 23.017245 24.439548 29.565675
F 22.560090 24.439548 51.389995
F 23.474399 47.592805 7.741356
F 23.017245 47.592805 29.565675
F 22.560090 47.592805 51.389995
F 50.203639 1.286290 8.301253
F 49.746485 1.286290 30.125573
F 49.289331 1.286290 51.949892
F 50.203639 24.439548 8.301253
F 49.746485 24.439548 30.125573
F 49.289331 24.439548 51.949892
F 50.203639 47.592805 8.301253
F 49.746485 47.592805 30.125573
F 49.289331 47.592805 51.949892
F 23.474399 9.004039 7.741356
F 23.017245 9.004039 29.565675
F 22.560090 9.004039 51.389995
F 23.474399 32.157297 7.741356
F 23.017245 32.157297 29.565675
F 22.560090 32.157297 51.389995
F 23.474399 55.310555 7.741356
F 23.017245 55.310555 29.565675
F 22.560090 55.310555 51.389995
F 50.203639 9.004039 8.301253
F 49.746485 9.004039 30.125573
F 49.289331 9.004039 51.949892
F 50.203639 32.157297 8.301253
F 49.746485 32.157297 30.125573
F 49.289331 32.157297 51.949892
F 50.203639 55.310555 8.301253
F 49.746485 55.310555 30.125573
F 49.289331 55.310555 51.949892
F 23.474399 16.721795 7.741355
F 23.017245 16.721795 29.565674
F 22.560090 16.721795 51.389995
F 23.474399 39.875052 7.741355
F 23.017245 39.875052 29.565674
F 22.560090 39.875052 51.389995
F 23.474399 63.028310 7.741355
F 23.017245 63.028310 29.565674
F 22.560090 63.028310 51.389995
F 50.203639 16.721795 8.301252
F 49.746485 16.721795 30.125572
F 49.289331 16.721795 51.949892
F 50.203639 39.875052 8.301252
F 49.746485 39.875052 30.125572
F 49.289331 39.875052 51.949892
F 50.203639 63.028310 8.301252
F 49.746485 63.028310 30.125572
F 49.289331 63.028310 51.949892
F 7.806158 7.717750 11.052135
F 7.349004 7.717750 32.876455
F 6.891849 7.717750 54.700775
F 7.806158 30.871007 11.052135
F 7.349004 30.871007 32.876455
F 6.891849 30.871007 54.700775
F 7.806158 54.024265 11.052135
F 7.349004 54.024265 32.876455
F 6.891849 54.024265 54.700775
F 34.535398 7.717750 11.612033
F 34.078244 7.717750 33.436353
F 33.621090 7.717750 55.260673
F 34.535398 30.871007 11.612033
F 34.078244 30.871007 33.436353
F 33.621090 30.871007 55.260673
F 34.535398 54.024265 11.612033
F 34.078244 54.024265 33.436353
F 33.621090 54.024265 55.260673
F 7.806158 15.435502 11.052134
F 7.349004 15.435502 32.876454
F 6.891849 15.435502 54.700774
F 7.806158 38.588760 11.052134
F 7.349004 38.588760 32.876454
F 6.891849 38.588760 54.700774
F 7.806158 61.742018 11.052134
F 7.349004 61.742018 32.876454
F 6.891849 61.742018 54.700774
F 34.535398 15.435502 11.612032
F 34.078244 15.435502 33.436352
F 33.621090 15.435502 55.260672
F 34.535398 38.588760 11.612032
F 34.078244 38.588760 33.436352
F 33.621090 38.588760 55.260672
F 34.535398 61.742018 11.612032
F 34.078244 61.742018 33.436352
F 33.621090 61.742018 55.260672
F 7.806158 0.000000 11.052135
F 7.349004 0.000000 32.876454
F 6.891849 0.000000 54.700775
F 7.806158 23.153258 11.052135
F 7.349004 23.153258 32.876454
F 6.891849 23.153258 54.700775
F 7.806158 46.306515 11.052135
F 7.349004 46.306515 32.876454
F 6.891849 46.306515 54.700775
F 34.535398 0.000000 11.612033
F 34.078244 0.000000 33.436352
F 33.621090 0.000000 55.260673
F 34.535398 23.153258 11.612033
F 34.078244 23.153258 33.436352
F 33.621090 23.153258 55.260673
F 34.535398 46.306515 11.612033
F 34.078244 46.306515 33.436352
F 33.621090 46.306515 55.260673
F 16.715905 7.717750 11.238766
F 16.258751 7.717750 33.063087
F 15.801597 7.717750 54.887407
F 16.715905 30.871008 11.238766
F 16.258751 30.871008 33.063087
F 15.801597 30.871008 54.887407
F 16.715905 54.024265 11.238766
F 16.258751 54.024265 33.063087
F 15.801597 54.024265 54.887407
F 43.445145 7.717750 11.798664
F 42.987991 7.717750 33.622985
F 42.530836 7.717750 55.447304
F 43.445145 30.871008 11.798664
F 42.987991 30.871008 33.622985
F 42.530836 30.871008 55.447304
F 43.445145 54.024265 11.798664
F 42.987991 54.024265 33.622985
F 42.530836 54.024265 55.447304
F 16.715905 15.435503 11.238765
F 16.258751 15.435503 33.063086
F 15.801597 15.435503 54.887406
F 16.715905 38.588760 11.238765
F 16.258751 38.588760 33.063086
F 15.801597 38.588760 54.887406
F 16.715905 61.742018 11.238765
F 16.258751 61.742018 33.063086
F 15.801597 61.742018 54.887406
F 43.445145 15.435503 11.798663
F 42.987991 15.435503 33.622984
F 42.530836 15.435503 55.447303
F 43.445145 38.588760 11.798663
F 42.987991 38.588760 33.622984
F 42.530836 38.588760 55.447303
F 43.445145 61.742018 11.798663
F 42.987991 61.742018 33.622984
F 42.530836 61.742018 55.447303
F 16.715905 0.000001 11.238766
F 16.258751 0.000001 33.063087
F 15.801597 0.000001 54.887407
F 16.715905 23.153258 11.238766
F 16.258751 23.153258 33.063087
F 15.801597 23.153258 54.887407
F 16.715905 46.306516 11.238766
F 16.258751 46.306516 33.063087
F 15.801597 46.306516 54.887407
F 43.445145 0.000001 11.798664
F 42.987991 0.000001 33.622985
F 42.530836 0.000001 55.447304
F 43.445145 23.153258 11.798664
F 42.987991 23.153258 33.622985
F 42.530836 23.153258 55.447304
F 43.445145 46.306516 11.798664
F 42.987991 46.306516 33.622985
F 42.530836 46.306516 55.447304
F 25.625655 7.717750 11.425400
F 25.168501 7.717750 33.249721
F 24.711346 7.717750 55.074040
F 25.625655 30.871007 11.425400
F 25.168501 30.871007 33.249721
F 24.711346 30.871007 55.074040
F 25.625655 54.024265 11.425400
F 25.168501 54.024265 33.249721
F 24.711346 54.024265 55.074040
F 51.897741 7.717750 33.809618
F 51.440587 7.717750 55.633938
F 51.897741 30.871007 33.809618
F 51.440587 30.871007 55.633938
F 51.897741 54.024265 33.809618
F 51.440587 54.024265 55.633938
F 25.625655 15.435502 11.425399
F 25.168501 15.435502 33.249719
F 24.711346 15.435502 55.074039
F 25.625655 38.588760 11.425399
F 25.168501 38.588760 33.249719
F 24.711346 38.588760 55.074039
F 25.625655 61.742018 11.425399
F 25.168501 61.742018 33.249719
F 24.711346 61.742018 55.074039
F 51.897741 15.435502 33.809616
F 51.440587 15.435502 55.633937
F 51.897741 38.588760 33.809616
F 51.440587 38.588760 55.633937
F 51.897741 61.742018 33.809616
F 51.440587 61.742018 55.633937
F 25.625655 0.000000 11.425400
F 25.168501 0.000000 33.249720
F 24.711346 0.000000 55.074040
F 25.625655 23.153258 11.425400
F 25.168501 23.153258 33.249720
F 24.711346 23.153258 55.074040
F 25.625655 46.306515 11.425400
F 25.168501 46.306515 33.249720
F 24.711346 46.306515 55.074040
F 51.897741 0.000000 33.809617
F 51.440587 0.000000 55.633938
F 51.897741 23.153258 33.809617
F 51.440587 23.153258 55.633938
F 51.897741 46.306515 33.809617
F 51.440587 46.306515 55.633938
F 7.882335 5.145165 7.414748
F 7.425181 5.145165 29.239069
F 6.968027 5.145165 51.063389
F 7.882335 28.298423 7.414748
F 7.425181 28.298423 29.239069
F 6.968027 28.298423 51.063389
F 7.882335 51.451680 7.414748
F 7.425181 51.451680 29.239069
F 6.968027 51.451680 51.063389
F 34.611575 5.145165 7.974646
F 34.154420 5.145165 29.798967
F 33.697266 5.145165 51.623286
F 34.611575 28.298423 7.974646
F 34.154420 28.298423 29.798967
F 33.697266 28.298423 51.623286
F 34.611575 51.451680 7.974646
F 34.154420 51.451680 29.798967
F 33.697266 51.451680 51.623286
F 7.882335 12.862918 7.414747
F 7.425181 12.862918 29.239068
F 6.968027 12.862918 51.063388
F 7.882335 36.016175 7.414747
F 7.425181 36.016175 29.239068
F 6.968027 36.016175 51.063388
F 7.882335 59.169433 7.414747
F 7.425181 59.169433 29.239068
F 6.968027 59.169433 51.063388
F 34.611575 12.862918 7.974645
F 34.154420 12.862918 29.798966
F 33.697266 12.862918 51.623285
F 34.611575 36.016175 7.974645
F 34.154420 36.016175 29.798966
F 33.697266 36.016175 51.623285
F 34.611575 59.169433 7.974645
F 34.154420 59.169433 29.798966
F 33.697266 59.169433 51.623285
F 7.882335 20.580673 7.414748
F 7.425181 20.580673 29.239068
F 6.968027 20.580673 51.063389
F 7.882335 43.733930 7.414748
F 7.425181 43.733930 29.239068
F 6.968027 43.733930 51.063389
F 7.882335 66.887188 7.414748
F 7.425181 66.887188 29.239068
F 6.968027 66.887188 51.063389
F 34.611575 20.580673 7.974646
F 34.154420 20.580673 29.798966
F 33.697266 20.580673 51.623286
F 34.611575 43.733930 7.974646
F 34.154420 43.733930 29.798966
F 33.697266 43.733930 51.623286
F 34.611575 66.887188 7.974646
F 34.154420 66.887188 29.798966
F 33.697266 66.887188 51.623286
F 16.792084 5.145164 7.601380
F 16.334929 5.145164 29.425700
F 15.877775 5.145164 51.250020
F 16.792084 28.298421 7.601380
F 16.334929 28.298421 29.425700
F 15.877775 28.298421 51.250020
F 16.792084 51.451679 7.601380
F 16.334929 51.451679 29.425700
F 15.877775 51.451679 51.250020
F 43.521323 5.145164 8.161278
F 43.064169 5.145164 29.985597
F 42.607015 5.145164 51.809918
F 43.521323 28.298421 8.161278
F 43.064169 28.298421 29.985597
F 42.607015 28.298421 51.809918
F 43.521323 51.451679 8.161278
F 43.064169 51.451679 29.985597
F 42.607015 51.451679 51.809918
F 16.792084 12.862916 7.601379
F 16.334929 12.862916 29.425699
F 15.877775 12.862916 51.250019
F 16.792084 36.016174 7.601379
F 16.334929 36.016174 29.425699
F 15.877775 36.016174 51.250019
F 16.792084 59.169431 7.601379
F 16.334929 59.169431 29.425699
F 15.877775 59.169431 51.250019
F 43.521323 12.862916 8.161277
F 43.064169 12.862916 29.985596
F 42.607015 12.862916 51.809917
F 43.521323 36.016174 8.161277
F 43.064169 36.016174 29.985596
F 42.607015 36.016174 51.809917
F 43.521323 59.169431 8.161277
F 43.064169 59.169431 29.985596
F 42.607015 59.169431 51.809917
F 16.792084 20.580671 7.601380
F 16.334929 20.580671 29.425700
F 15.877775 20.580671 51.250020
F 16.792084 43.733929 7.601380
F 16.334929 43.733929 29.425700
F 15.877775 43.733929 51.250020
F 16.792084 66.887186 7.601380
F 16.334929 66.887186 29.425700
F 15.877775 66.887186 51.250020
F 43.521323 20.580671 8.161278
F 43.064169 20.580671 29.985597
F 42.607015 20.580671 51.809918
F 43.521323 43.733929 8.161278
F 43.064169 43.733929 29.985597
F 42.607015 43.733929 51.809918
F 43.521323 66.887186 8.161278
F 43.064169 66.887186 29.985597
F 42.607015 66.887186 51.809918
F 25.701834 5.145165 7.788014
F 25.244680 5.145165 29.612334
F 24.787526 5.145165 51.436654
F 25.701834 28.298423 7.788014
F 25.244680 28.298423 29.612334
F 24.787526 28.298423 51.436654
F 25.701834 51.451680 7.788014
F 25.244680 51.451680 29.612334
F 24.787526 51.451680 51.436654
F 51.516765 5.145165 51.996552
F 51.516765 28.298423 51.996552
F 51.516765 51.451680 51.996552
F 25.701834 12.862917 7.788013
F 25.244680 12.862917 29.612333
F 24.787526 12.862917 51.436653
F 25.701834 36.016175 7.788013
F 25.244680 36.016175 29.612333
F 24.787526 36.016175 51.436653
F 25.701834 59.169432 7.788013
F 25.244680 59.169432 29.612333
F 24.787526 59.169432 51.436653
F 51.516765 12.862917 51.996551
F 51.516765 36.016175 51.996551
F 51.516765 59.169432 51.996551
F 25.701834 20.580673 7.788014
F 25.244680 20.580673 29.612333
F 24.787526 20.580673 51.436654
F 25.701834 43.733930 7.788014
F 25.244680 43.733930 29.612333
F 24.787526 43.733930 51.436654
F 25.701834 66.887188 7.788014
F 25.244680 66.887188 29.612333
F 24.787526 66.887188 51.436654
F 51.516765 20.580673 51.996552
F 51.516765 43.733930 51.996552
F 51.516765 66.887188 51.996552
F 7.825204 5.145165 10.142788
F 7.368050 5.145165 31.967108
F 6.910895 5.145165 53.791427
F 7.825204 28.298423 10.142788
F 7.368050 28.298423 31.967108
F 6.910895 28.298423 53.791427
F 7.825204 51.451680 10.142788
F 7.368050 51.451680 31.967108
F 6.910895 51.451680 53.791427
F 34.554444 5.145165 10.702686
F 34.097289 5.145165 32.527006
F 33.640135 5.145165 54.351325
F 34.554444 28.298423 10.702686
F 34.097289 28.298423 32.527006
F 33.640135 28.298423 54.351325
F 34.554444 51.451680 10.702686
F 34.097289 51.451680 32.527006
F 33.640135 51.451680 54.351325
F 7.825204 12.862917 10.142788
F 7.368050 12.862917 31.967109
F 6.910895 12.862917 53.791428
F 7.825204 36.016175 10.142788
F 7.368050 36.016175 31.967109
F 6.910895 36.016175 53.791428
F 7.825204 59.169432 10.142788
F 7.368050 59.169432 31.967109
F 6.910895 59.169432 53.791428
F 34.554444 12.862917 10.702686
F 34.097289 12.862917 32.527007
F 33.640135 12.862917 54.351326
F 34.554444 36.016175 10.702686
F 34.097289 36.016175 32.527007
F 33.640135 36.016175 54.351326
F 34.554444 59.169432 10.702686
F 34.097289 59.169432 32.527007
F 33.640135 59.169432 54.351326
F 7.825204 20.580673 10.142788
F 7.368050 20.580673 31.967108
F 6.910895 20.580673 53.791428
F 7.825204 43.733930 10.142788
F 7.368050 43.733930 31.967108
F 6.910895 43.733930 53.791428
F 7.825204 66.887188 10.142788
F 7.368050 66.887188 31.967108
F 6.910895 66.887188 53.791428
F 34.554444 20.580673 10.702686
F 34.097289 20.580673 32.527006
F 33.640135 20.580673 54.351326
F 34.554444 43.733930 10.702686
F 34.097289 43.733930 32.527006
F 33.640135 43.733930 54.351326
F 34.554444 66.887188 10.702686
F 34.097289 66.887188 32.527006
F 33.640135 66.887188 54.351326
F 16.734951 5.145164 10.329422
F 16.277797 5.145164 32.153741
F 15.820643 5.145164 53.978061
F 16.734951 28.298422 10.329422
F 16.277797 28.298422 32.153741
F 15.820643 28.298422 53.978061
F 16.734951 51.451679 10.329422
F 16.277797 51.451679 32.153741
F 15.820643 51.451679 53.978061
F 43.464191 5.145164 10.889320
F 43.007037 5.145164 32.713639
F 42.549882 5.145164 54.537959
F 43.464191 28.298422 10.889320
F 43.007037 28.298422 32.713639
F 42.549882 28.298422 54.537959
F 43.464191 51.451679 10.889320
F 43.007037 51.451679 32.713639
F 42.549882 51.451679 54.537959
F 16.734951 12.862917 10.329422
F 16.277797 12.862917 32.153742
F 15.820643 12.862917 53.978062
F 16.734951 36.016174 10.329422
F 16.277797 36.016174 32.153742
F 15.820643 36.016174 53.978062
F 16.734951 59.169432 10.329422
F 16.277797 59.169432 32.153742
F 15.820643 59.169432 53.978062
F 43.464191 12.862917 10.889320
F 43.007037 12.862917 32.713640
F 42.549882 12.862917 54.537960
F 43.464191 36.016174 10.889320
F 43.007037 36.016174 32.713640
F 42.549882 36.016174 54.537960
F 43.464191 59.169432 10.889320
F 43.007037 59.169432 32.713640
F 42.549882 59.169432 54.537960
F 16.734951 20.580672 10.329422
F 16.277797 20.580672 32.153741
F 15.820643 20.580672 53.978062
F 16.734951 43.733929 10.329422
F 16.277797 43.733929 32.153741
F 15.820643 43.733929 53.978062
F 16.734951 66.887187 10.329422
F 16.277797 66.887187 32.153741
F 15.820643 66.887187 53.978062
F 43.464191 20.580672 10.889320
F 43.007037 20.580672 32.713639
F 42.549882 20.580672 54.537960
F 43.464191 43.733929 10.889320
F 43.007037 43.733929 32.713639
F 42.549882 43.733929 54.537960
F 43.464191 66.887187 10.889320
F 43.007037 66.887187 32.713639
F 42.549882 66.887187 54.537960
F 25.644701 5.145165 10.516053
F 25.187547 5.145165 32.340373
F 24.730392 5.145165 54.164693
F 25.644701 28.298423 10.516053
F 25.187547 28.298423 32.340373
F 24.730392 28.298423 54.164693
F 25.644701 51.451680 10.516053
F 25.187547 51.451680 32.340373
F 24.730392 51.451680 54.164693
F 51.916787 5.145165 32.900271
F 51.459633 5.145165 54.724590
F 51.916787 28.298423 32.900271
F 51.459633 28.298423 54.724590
F 51.916787 51.451680 32.900271
F 51.459633 51.451680 54.724590
F 25.644701 12.862917 10.516054
F 25.187547 12.862917 32.340374
F 24.730392 12.862917 54.164694
F 25.644701 36.016175 10.516054
F 25.187547 36.016175 32.340374
F 24.730392 36.016175 54.164694
F 25.644701 59.169432 10.516054
F 25.187547 59.169432 32.340374
F 24.730392 59.169432 54.164694
F 51.916787 12.862917 32.900272
F 51.459633 12.862917 54.724591
F 51.916787 36.016175 32.900272
F 51.459633 36.016175 54.724591
F 51.916787 59.169432 32.900272
F 51.459633 59.169432 54.724591
F 25.644701 20.580672 10.516054
F 25.187547 20.580672 32.340373
F 24.730392 20.580672 54.164693
F 25.644701 43.733930 10.516054
F 25.187547 43.733930 32.340373
F 24.730392 43.733930 54.164693
F 25.644701 66.887188 10.516054
F 25.187547 66.887188 32.340373
F 24.730392 66.887188 54.164693
F 51.916787 20.580672 32.900271
F 51.459633 20.580672 54.724590
F 51.916787 43.733930 32.900271
F 51.459633 43.733930 54.724590
F 51.916787 66.887188 32.900271
F 51.459633 66.887188 54.724590
F 7.749001 7.717749 13.780174
F 7.291846 7.717749 35.604494
F 6.834692 7.717749 57.428813
F 7.749001 30.871007 13.780174
F 7.291846 30.871007 35.604494
F 6.834692 30.871007 57.428813
F 7.749001 54.024264 13.780174
F 7.291846 54.024264 35.604494
F 6.834692 54.024264 57.428813
F 34.478241 7.717749 14.340072
F 34.021087 7.717749 36.164391
F 33.563932 7.717749 57.988711
F 34.478241 30.871007 14.340072
F 34.021087 30.871007 36.164391
F 33.563932 30.871007 57.988711
F 34.478241 54.024264 14.340072
F 34.021087 54.024264 36.164391
F 33.563932 54.024264 57.988711
F 7.749001 15.435502 13.780175
F 7.291846 15.435502 35.604495
F 6.834692 15.435502 57.428814
F 7.749001 38.588760 13.780175
F 7.291846 38.588760 35.604495
F 6.834692 38.588760 57.428814
F 7.749001 61.742017 13.780175
F 7.291846 61.742017 35.604495
F 6.834692 61.742017 57.428814
F 34.478241 15.435502 14.340073
F 34.021087 15.435502 36.164392
F 33.563932 15.435502 57.988712
F 34.478241 38.588760 14.340073
F 34.021087 38.588760 36.164392
F 33.563932 38.588760 57.988712
F 34.478241 61.742017 14.340073
F 34.021087 61.742017 36.164392
F 33.563932 61.742017 57.988712
F 7.749001 0.000000 13.780174
F 7.291846 0.000000 35.604494
F 6.834692 0.000000 57.428813
F 7.749001 23.153257 13.780174
F 7.291846 23.153257 35.604494
F 6.834692 23.153257 57.428813
F 7.749001 46.306515 13.780174
F 7.291846 46.306515 35.604494
F 6.834692 46.306515 57.428813
F 34.478241 0.000000 14.340072
F 34.021087 0.000000 36.164391
F 33.563932 0.000000 57.988711
F 34.478241 23.153257 14.340072
F 34.021087 23.153257 36.164391
F 33.563932 23.153257 57.988711
F 34.478241 46.306515 14.340072
F 34.021087 46.306515 36.164391
F 33.563932 46.306515 57.988711
F 16.658748 7.717751 13.966808
F 16.201594 7.717751 35.791127
F 15.744439 7.717751 57.615447
F 16.658748 30.871008 13.966808
F 16.201594 30.871008 35.791127
F 15.744439 30.871008 57.615447
F 16.658748 54.024266 13.966808
F 16.201594 54.024266 35.791127
F 15.744439 54.024266 57.615447
F 43.387988 7.717751 14.526706
F 42.930833 7.717751 36.351025
F 42.473679 7.717751 58.175345
F 43.387988 30.871008 14.526706
F 42.930833 30.871008 36.351025
F 42.473679 30.871008 58.175345
F 43.387988 54.024266 14.526706
F 42.930833 54.024266 36.351025
F 42.473679 54.024266 58.175345
F 16.658748 15.435503 13.966809
F 16.201594 15.435503 35.791128
F 15.744439 15.435503 57.615448
F 16.658748 38.588761 13.966809
F 16.201594 38.588761 35.791128
F 15.744439 38.588761 57.615448
F 16.658748 61.742018 13.966809
F 16.201594 61.742018 35.791128
F 15.744439 61.742018 57.615448
F 43.387988 15.435503 14.526707
F 42.930833 15.435503 36.351026
F 42.473679 15.435503 58.175346
F 43.387988 38.588761 14.526707
F 42.930833 38.588761 36.351026
F 42.473679 38.588761 58.175346
F 43.387988 61.742018 14.526707
F 42.930833 61.742018 36.351026
F 42.473679 61.742018 58.175346
F 16.658748 0.000001 13.966808
F 16.201594 0.000001 35.791127
F 15.744439 0.000001 57.615447
F 16.658748 23.153259 13.966808
F 16.201594 23.153259 35.791127
F 15.744439 23.153259 57.615447
F 16.658748 46.306516 13.966808
F 16.201594 46.306516 35.791127
F 15.744439 46.306516 57.615447
F 43.387988 0.000001 14.526706
F 42.930833 0.000001 36.351025
F 42.473679 0.000001 58.175345
F 43.387988 23.153259 14.526706
F 42.930833 23.153259 36.351025
F 42.473679 23.153259 58.175345
F 43.387988 46.306516 14.526706
F 42.930833 46.306516 36.351025
F 42.473679 46.306516 58.175345
F 25.568500 7.717750 14.153439
F 25.111345 7.717750 35.977759
F 24.654191 7.717750 57.802078
F 25.568500 30.871007 14.153439
F 25.111345 30.871007 35.977759
F 24.654191 30.871007 57.802078
F 25.568500 54.024265 14.153439
F 25.111345 54.024265 35.977759
F 24.654191 54.024265 57.802078
F 51.840585 7.717750 36.537657
F 51.383431 7.717750 58.361976
F 51.840585 30.871007 36.537657
F 51.383431 30.871007 58.361976
F 51.840585 54.024265 36.537657
F 51.383431 54.024265 58.361976
F 25.568500 15.435502 14.153440
F 25.111345 15.435502 35.977760
F 24.654191 15.435502 57.802079
F 25.568500 38.588760 14.153440
F 25.111345 38.588760 35.977760
F 24.654191 38.588760 57.802079
F 25.568500 61.742017 14.153440
F 25.111345 61.742017 35.977760
F 24.654191 61.742017 57.802079
F 51.840585 15.435502 36.537658
F 51.383430 15.435502 58.361977
F 51.840585 38.588760 36.537658
F 51.383430 38.588760 58.361977
F 51.840585 61.742017 36.537658
F 51.383430 61.742017 58.361977
F 25.568500 0.000000 14.153439
F 25.111345 0.000000 35.977759
F 24.654191 0.000000 57.802078
F 25.568500 23.153258 14.153439
F 25.111345 23.153258 35.977759
F 24.654191 23.153258 57.802078
F 25.568500 46.306515 14.153439
F 25.111345 46.306515 35.977759
F 24.654191 46.306515 57.802078
F 51.840585 0.000000 36.537657
F 51.383431 0.000000 58.361976
F 51.840585 23.153258 36.537657
F 51.383431 23.153258 58.361976
F 51.840585 46.306515 36.537657
F 51.383431 46.306515 58.361976
F 0.990515 1.286291 17.277586
F 0.533361 1.286291 39.101907
F 0.076206 1.286291 60.926226
F 0.990515 24.439548 17.277586
F 0.533361 24.439548 39.101907
F 0.076206 24.439548 60.926226
F 0.990515 47.592806 17.277586
F 0.533361 47.592806 39.101907
F 0.076206 47.592806 60.926226
F 27.719755 1.286291 17.837484
F 27.262600 1.286291 39.661804
F 26.805446 1.286291 61.486124
F 27.719755 24.439548 17.837484
F 27.262600 24.439548 39.661804
F 26.805446 24.439548 61.486124
F 27.719755 47.592806 17.837484
F 27.262600 47.592806 39.661804
F 26.805446 47.592806 61.486124
F 0.990515 9.004040 17.277586
F 0.533361 9.004040 39.101906
F 0.076206 9.004040 60.926226
F 0.990515 32.157298 17.277586
F 0.533361 32.157298 39.101906
F 0.076206 32.157298 60.926226
F 0.990515 55.310555 17.277586
F 0.533361 55.310555 39.101906
F 0.076206 55.310555 60.926226
F 27.719755 9.004040 17.837484
F 27.262600 9.004040 39.661803
F 26.805446 9.004040 61.486124
F 27.719755 32.157298 17.837484
F 27.262600 32.157298 39.661803
F 26.805446 32.157298 61.486124
F 27.719755 55.310555 17.837484
F 27.262600 55.310555 39.661803
F 26.805446 55.310555 61.486124
F 0.990515 16.721795 17.277587
F 0.533361 16.721795 39.101907
F 0.076206 16.721795 60.926227
F 0.990515 39.875053 17.277587
F 0.533361 39.875053 39.101907
F 0.076206 39.875053 60.926227
F 0.990515 63.028310 17.277587
F 0.533361 63.028310 39.101907
F 0.076206 63.028310 60.926227
F 27.719755 16.721795 17.837485
F 27.262600 16.721795 39.661804
F 26.805446 16.721795 61.486125
F 27.719755 39.875053 17.837485
F 27.262600 39.875053 39.661804
F 26.805446 39.875053 61.486125
F 27.719755 63.028310 17.837485
F 27.262600 63.028310 39.661804
F 26.805446 63.028310 61.486125
F 9.900258 1.286291 17.464219
F 9.443103 1.286291 39.288539
F 8.985949 1.286291 61.112859
F 9.900258 24.439548 17.464219
F 9.443103 24.439548 39.288539
F 8.985949 24.439548 61.112859
F 9.900258 47.592806 17.464219
F 9.443103 47.592806 39.288539
F 8.985949 47.592806 61.112859
F 36.629497 1.286291 18.024116
F 36.172343 1.286291 39.848437
F 35.715188 1.286291 61.672756
F 36.629497 24.439548 18.024116
F 36.172343 24.439548 39.848437
F 35.715188 24.439548 61.672756
F 36.629497 47.592806 18.024116
F 36.172343 47.592806 39.848437
F 35.715188 47.592806 61.672756
F 9.900258 9.004040 17.464219
F 9.443103 9.004040 39.288539
F 8.985949 9.004040 61.112859
F 9.900258 32.157298 17.464219
F 9.443103 32.157298 39.288539
F 8.985949 32.157298 61.112859
F 9.900258 55.310555 17.464219
F 9.443103 55.310555 39.288539
F 8.985949 55.310555 61.112859
F 36.629497 9.004040 18.024116
F 36.172343 9.004040 39.848437
F 35.715188 9.004040 61.672756
F 36.629497 32.157298 18.024116
F 36.172343 32.157298 39.848437
F 35.715188 32.157298 61.672756
F 36.629497 55.310555 18.024116
F 36.172343 55.310555 39.848437
F 35.715188 55.310555 61.672756
F 9.900258 16.721795 17.464220
F 9.443103 16.721795 39.288539
F 8.985949 16.721795 61.112860
F 9.900258 39.875053 17.464220
F 9.443103 39.875053 39.288539
F 8.985949 39.875053 61.112860
F 9.900258 63.028310 17.464220
F 9.443103 63.028310 39.288539
F 8.985949 63.028310 61.112860
F 36.629497 16.721795 18.024117
F 36.172343 16.721795 39.848437
F 35.715188 16.721795 61.672757
F 36.629497 39.875053 18.024117
F 36.172343 39.875053 39.848437
F 35.715188 39.875053 61.672757
F 36.629497 63.028310 18.024117
F 36.172343 63.028310 39.848437
F 35.715188 63.028310 61.672757
F 18.810006 1.286290 17.650852
F 18.352852 1.286290 39.475173
F 17.895697 1.286290 61.299492
F 18.810006 24.439547 17.650852
F 18.352852 24.439547 39.475173
F 17.895697 24.439547 61.299492
F 18.810006 47.592805 17.650852
F 18.352852 47.592805 39.475173
F 17.895697 47.592805 61.299492
F 45.539247 1.286290 18.210750
F 45.082092 1.286290 40.035071
F 44.624938 1.286290 61.859390
F 45.539247 24.439547 18.210750
F 45.082092 24.439547 40.035071
F 44.624938 24.439547 61.859390
F 45.539247 47.592805 18.210750
F 45.082092 47.592805 40.035071
F 44.624938 47.592805 61.859390
F 18.810006 9.004039 17.650852
F 18.352852 9.004039 39.475173
F 17.895697 9.004039 61.299492
F 18.810006 32.157297 17.650852
F 18.352852 32.157297 39.475173
F 17.895697 32.157297 61.299492
F 18.810006 55.310554 17.650852
F 18.352852 55.310554 39.475173
F 17.895697 55.310554 61.299492
F 45.539247 9.004039 18.210750
F 45.082092 9.004039 40.035071
F 44.624938 9.004039 61.859390
F 45.539247 32.157297 18.210750
F 45.082092 32.157297 40.035071
F 44.624938 32.157297 61.859390
F 45.539247 55.310554 18.210750
F 45.082092 55.310554 40.035071
F 44.624938 55.310554 61.859390
F 18.810006 16.721795 17.650853
F 18.352852 16.721795 39.475173
F 17.895697 16.721795 61.299493
F 18.810006 39.875052 17.650853
F 18.352852 39.875052 39.475173
F 17.895697 39.875052 61.299493
F 18.810006 63.028310 17.650853
F 18.352852 63.028310 39.475173
F 17.895697 63.028310 61.299493
F 45.539247 16.721795 18.210751
F 45.082092 16.721795 40.035071
F 44.624938 16.721795 61.859391
F 45.539247 39.875052 18.210751
F 45.082092 39.875052 40.035071
F 44.624938 39.875052 61.859391
F 45.539247 63.028310 18.210751
F 45.082092 63.028310 40.035071
F 44.624938 63.028310 61.859391
F 0.914309 3.858875 20.914973
F 0.457154 3.858875 42.739292
F 0.000000 3.858875 64.563613
F 0.914309 27.012132 20.914973
F 0.457154 27.012132 42.739292
F 0.000000 27.012132 64.563613
F 0.914309 50.165390 20.914973
F 0.457154 50.165390 42.739292
F 0.000000 50.165390 64.563613
F 27.643548 3.858875 21.474871
F 27.186394 3.858875 43.299190
F 26.729240 3.858875 65.123511
F 27.643548 27.012132 21.474871
F 27.186394 27.012132 43.299190
F 26.729240 27.012132 65.123511
F 27.643548 50.165390 21.474871
F 27.186394 50.165390 43.299190
F 26.729240 50.165390 65.123511
F 0.914309 11.576625 20.914973
F 0.457154 11.576625 42.739292
F 0.000000 11.576625 64.563613
F 0.914309 34.729882 20.914973
F 0.457154 34.729882 42.739292
F 0.000000 34.729882 64.563613
F 0.914309 57.883140 20.914973
F 0.457154 57.883140 42.739292
F 0.000000 57.883140 64.563613
F 27.643548 11.576625 21.474871
F 27.186394 11.576625 43.299190
F 26.729240 11.576625 65.123511
F 27.643548 34.729882 21.474871
F 27.186394 34.729882 43.299190
F 26.729240 34.729882 65.123511
F 27.643548 57.883140 21.474871
F 27.186394 57.883140 43.299190
F 26.729240 57.883140 65.123511
F 0.914309 19.294380 20.914973
F 0.457154 19.294380 42.739293
F 0.000000 19.294380 64.563613
F 0.914309 42.447638 20.914973
F 0.457154 42.447638 42.739293
F 0.000000 42.447638 64.563613
F 0.914309 65.600895 20.914973
F 0.457154 65.600895 42.739293
F 0.000000 65.600895 64.563613
F 27.643548 19.294380 21.474871
F 27.186394 19.294380 43.299191
F 26.729240 19.294380 65.123511
F 27.643548 42.447638 21.474871
F 27.186394 42.447638 43.299191
F 26.729240 42.447638 65.123511
F 27.643548 65.600895 21.474871
F 27.186394 65.600895 43.299191
F 26.729240 65.600895 65.123511
F 9.824049 3.858875 21.101605
F 9.366895 3.858875 42.925926
F 8.909741 3.858875 64.750245
F 9.824049 27.012133 21.101605
F 9.366895 27.012133 42.925926
F 8.909741 27.012133 64.750245
F 9.824049 50.165390 21.101605
F 9.366895 50.165390 42.925926
F 8.909741 50.165390 64.750245
F 36.553290 3.858875 21.661503
F 36.096135 3.858875 43.485824
F 35.638981 3.858875 65.310143
F 36.553290 27.012133 21.661503
F 36.096135 27.012133 43.485824
F 35.638981 27.012133 65.310143
F 36.553290 50.165390 21.661503
F 36.096135 50.165390 43.485824
F 35.638981 50.165390 65.310143
F 9.824049 11.576625 21.101605
F 9.366895 11.576625 42.925926
F 8.909741 11.576625 64.750245
F 9.824049 34.729883 21.101605
F 9.366895 34.729883 42.925926
F 8.909741 34.729883 64.750245
F 9.824049 57.883140 21.101605
F 9.366895 57.883140 42.925926
F 8.909741 57.883140 64.750245
F 36.553290 11.576625 21.661503
F 36.096135 11.576625 43.485824
F 35.638981 11.576625 65.310143
F 36.553290 34.729883 21.661503
F 36.096135 34.729883 43.485824
F 35.638981 34.729883 65.310143
F 36.553290 57.883140 21.661503
F 36.096135 57.883140 43.485824
F 35.638981 57.883140 65.310143
F 9.824049 19.294380 21.101606
F 9.366895 19.294380 42.925926
F 8.909740 19.294380 64.750246
F 9.824049 42.447638 21.101606
F 9.366895 42.447638 42.925926
F 8.909740 42.447638 64.750246
F 9.824049 65.600896 21.101606
F 9.366895 65.600896 42.925926
F 8.909740 65.600896 64.750246
F 36.553290 19.294380 21.661504
F 36.096135 19.294380 43.485824
F 35.638981 19.294380 65.310144
F 36.553290 42.447638 21.661504
F 36.096135 42.447638 43.485824
F 35.638981 42.447638 65.310144
F 36.553290 65.600896 21.661504
F 36.096135 65.600896 43.485824
F 35.638981 65.600896 65.310144
F 18.733801 3.858876 21.288239
F 18.276646 3.858876 43.112560
F 17.819492 3.858876 64.936879
F 18.733801 27.012134 21.288239
F 18.276646 27.012134 43.112560
F 17.819492 27.012134 64.936879
F 18.733801 50.165391 21.288239
F 18.276646 50.165391 43.112560
F 17.819492 50.165391 64.936879
F 45.463040 3.858876 21.848137
F 45.005886 3.858876 43.672457
F 44.548732 3.858876 65.496777
F 45.463040 27.012134 21.848137
F 45.005886 27.012134 43.672457
F 44.548732 27.012134 65.496777
F 45.463040 50.165391 21.848137
F 45.005886 50.165391 43.672457
F 44.548732 50.165391 65.496777
F 18.733801 11.576626 21.288239
F 18.276646 11.576626 43.112560
F 17.819492 11.576626 64.936879
F 18.733801 34.729884 21.288239
F 18.276646 34.729884 43.112560
F 17.819492 34.729884 64.936879
F 18.733801 57.883141 21.288239
F 18.276646 57.883141 43.112560
F 17.819492 57.883141 64.936879
F 45.463040 11.576626 21.848137
F 45.005886 11.576626 43.672457
F 44.548732 11.576626 65.496777
F 45.463040 34.729884 21.848137
F 45.005886 34.729884 43.672457
F 44.548732 34.729884 65.496777
F 45.463040 57.883141 21.848137
F 45.005886 57.883141 43.672457
F 44.548732 57.883141 65.496777
F 18.733801 19.294382 21.288240
F 18.276646 19.294382 43.112560
F 17.819492 19.294382 64.936880
F 18.733801 42.447639 21.288240
F 18.276646 42.447639 43.112560
F 17.819492 42.447639 64.936880
F 18.733801 65.600897 21.288240
F 18.276646 65.600897 43.112560
F 17.819492 65.600897 64.936880
F 45.463040 19.294382 21.848138
F 45.005886 19.294382 43.672457
F 44.548732 19.294382 65.496778
F 45.463040 42.447639 21.848138
F 45.005886 42.447639 43.672457
F 44.548732 42.447639 65.496778
F 45.463040 65.600897 21.848138
F 45.005886 65.600897 43.672457
F 44.548732 65.600897 65.496778
F 0.971465 3.858875 18.186935
F 0.514311 3.858875 40.011254
F 0.057156 3.858875 61.835574
F 0.971465 27.012133 18.186935
F 0.514311 27.012133 40.011254
F 0.057156 27.012133 61.835574
F 0.971465 50.165390 18.186935
F 0.514311 50.165390 40.011254
F 0.057156 50.165390 61.835574
F 27.700704 3.858875 18.746832
F 27.243550 3.858875 40.571152
F 26.786396 3.858875 62.395471
F 27.700704 27.012133 18.746832
F 27.243550 27.012133 40.571152
F 26.786396 27.012133 62.395471
F 27.700704 50.165390 18.746832
F 27.243550 50.165390 40.571152
F 26.786396 50.165390 62.395471
F 0.971465 11.576625 18.186934
F 0.514311 11.576625 40.011254
F 0.057156 11.576625 61.835574
F 0.971465 34.729883 18.186934
F 0.514311 34.729883 40.011254
F 0.057156 34.729883 61.835574
F 0.971465 57.883140 18.186934
F 0.514311 57.883140 40.011254
F 0.057156 57.883140 61.835574
F 27.700705 11.576625 18.746831
F 27.243550 11.576625 40.571152
F 26.786396 11.576625 62.395471
F 27.700705 34.729883 18.746831
F 27.243550 34.729883 40.571152
F 26.786396 34.729883 62.395471
F 27.700705 57.883140 18.746831
F 27.243550 57.883140 40.571152
F 26.786396 57.883140 62.395471
F 0.971465 19.294381 18.186934
F 0.514311 19.294381 40.011253
F 0.057156 19.294381 61.835574
F 0.971465 42.447638 18.186934
F 0.514311 42.447638 40.011253
F 0.057156 42.447638 61.835574
F 0.971465 65.600896 18.186934
F 0.514311 65.600896 40.011253
F 0.057156 65.600896 61.835574
F 27.700705 19.294381 18.746831
F 27.243550 19.294381 40.571151
F 26.786396 19.294381 62.395471
F 27.700705 42.447638 18.746831
F 27.243550 42.447638 40.571151
F 26.786396 42.447638 62.395471
F 27.700705 65.600896 18.746831
F 27.243550 65.600896 40.571151
F 26.786396 65.600896 62.395471
F 9.881206 3.858875 18.373566
F 9.424052 3.858875 40.197887
F 8.966898 3.858875 62.022206
F 9.881206 27.012133 18.373566
F 9.424052 27.012133 40.197887
F 8.966898 27.012133 62.022206
F 9.881206 50.165390 18.373566
F 9.424052 50.165390 40.197887
F 8.966898 50.165390 62.022206
F 36.610447 3.858875 18.933464
F 36.153293 3.858875 40.757784
F 35.696138 3.858875 62.582104
F 36.610447 27.012133 18.933464
F 36.153293 27.012133 40.757784
F 35.696138 27.012133 62.582104
F 36.610447 50.165390 18.933464
F 36.153293 50.165390 40.757784
F 35.696138 50.165390 62.582104
F 9.881206 11.576625 18.373566
F 9.424052 11.576625 40.197887
F 8.966898 11.576625 62.022206
F 9.881206 34.729883 18.373566
F 9.424052 34.729883 40.197887
F 8.966898 34.729883 62.022206
F 9.881206 57.883140 18.373566
F 9.424052 57.883140 40.197887
F 8.966898 57.883140 62.022206
F 36.610447 11.576625 18.933464
F 36.153293 11.576625 40.757784
F 35.696138 11.576625 62.582104
F 36.610447 34.729883 18.933464
F 36.153293 34.729883 40.757784
F 35.696138 34.729883 62.582104
F 36.610447 57.883140 18.933464
F 36.153293 57.883140 40.757784
F 35.696138 57.883140 62.582104
F 9.881206 19.294381 18.373566
F 9.424052 19.294381 40.197886
F 8.966898 19.294381 62.022206
F 9.881206 42.447638 18.373566
F 9.424052 42.447638 40.197886
F 8.966898 42.447638 62.022206
F 9.881206 65.600896 18.373566
F 9.424052 65.600896 40.197886
F 8.966898 65.600896 62.022206
F 36.610447 19.294381 18.933464
F 36.153293 19.294381 40.757783
F 35.696138 19.294381 62.582104
F 36.610447 42.447638 18.933464
F 36.153293 42.447638 40.757783
F 35.696138 42.447638 62.582104
F 36.610447 65.600896 18.933464
F 36.153293 65.600896 40.757783
F 35.696138 65.600896 62.582104
F 18.790957 3.858876 18.560198
F 18.333803 3.858876 40.384518
F 17.876648 3.858876 62.208838
F 18.790957 27.012133 18.560198
F 18.333803 27.012133 40.384518
F 17.876648 27.012133 62.208838
F 18.790957 50.165391 18.560198
F 18.333803 50.165391 40.384518
F 17.876648 50.165391 62.208838
F 45.520197 3.858876 19.120096
F 45.063042 3.858876 40.944416
F 44.605888 3.858876 62.768736
F 45.520197 27.012133 19.120096
F 45.063042 27.012133 40.944416
F 44.605888 27.012133 62.768736
F 45.520197 50.165391 19.120096
F 45.063042 50.165391 40.944416
F 44.605888 50.165391 62.768736
F 18.790957 11.576626 18.560198
F 18.333803 11.576626 40.384518
F 17.876648 11.576626 62.208838
F 18.790957 34.729883 18.560198
F 18.333803 34.729883 40.384518
F 17.876648 34.729883 62.208838
F 18.790957 57.883141 18.560198
F 18.333803 57.883141 40.384518
F 17.876648 57.883141 62.208838
F 45.520197 11.576626 19.120096
F 45.063042 11.576626 40.944416
F 44.605888 11.576626 62.768736
F 45.520197 34.729883 19.120096
F 45.063042 34.729883 40.944416
F 44.605888 34.729883 62.768736
F 45.520197 57.883141 19.120096
F 45.063042 57.883141 40.944416
F 44.605888 57.883141 62.768736
F 18.790957 19.294381 18.560198
F 18.333803 19.294381 40.384517
F 17.876648 19.294381 62.208838
F 18.790957 42.447639 18.560198
F 18.333803 42.447639 40.384517
F 17.876648 42.447639 62.208838
F 18.790957 65.600896 18.560198
F 18.333803 65.600896 40.384517
F 17.876648 65.600896 62.208838
F 45.520197 19.294381 19.120096
F 45.063042 19.294381 40.944415
F 44.605888 19.294381 62.768736
F 45.520197 42.447639 19.120096
F 45.063042 42.447639 40.944415
F 44.605888 42.447639 62.768736
F 45.520197 65.600896 19.120096
F 45.063042 65.600896 40.944415
F 44.605888 65.600896 62.768736
F 1.047647 1.286291 14.549547
F 0.590493 1.286291 36.373867
F 0.133339 1.286291 58.198186
F 1.047647 24.439549 14.549547
F 0.590493 24.439549 36.373867
F 0.133339 24.439549 58.198186
F 1.047647 47.592806 14.549547
F 0.590493 47.592806 36.373867
F 0.133339 47.592806 58.198186
F 27.776887 1.286291 15.109445
F 27.319733 1.286291 36.933765
F 26.862578 1.286291 58.758084
F 27.776887 24.439549 15.109445
F 27.319733 24.439549 36.933765
F 26.862578 24.439549 58.758084
F 27.776887 47.592806 15.109445
F 27.319733 47.592806 36.933765
F 26.862578 47.592806 58.758084
F 1.047647 9.004040 14.549547
F 0.590493 9.004040 36.373867
F 0.133339 9.004040 58.198186
F 1.047647 32.157298 14.549547
F 0.590493 32.157298 36.373867
F 0.133339 32.157298 58.198186
F 1.047647 55.310555 14.549547
F 0.590493 55.310555 36.373867
F 0.133339 55.310555 58.198186
F 27.776887 9.004040 15.109445
F 27.319733 9.004040 36.933765
F 26.862578 9.004040 58.758084
F 27.776887 32.157298 15.109445
F 27.319733 32.157298 36.933765
F 26.862578 32.157298 58.758084
F 27.776887 55.310555 15.109445
F 27.319733 55.310555 36.933765
F 26.862578 55.310555 58.758084
F 1.047647 16.721796 14.549546
F 0.590493 16.721796 36.373866
F 0.133339 16.721796 58.198186
F 1.047647 39.875053 14.549546
F 0.590493 39.875053 36.373866
F 0.133339 39.875053 58.198186
F 1.047647 63.028311 14.549546
F 0.590493 63.028311 36.373866
F 0.133339 63.028311 58.198186
F 27.776887 16.721796 15.109444
F 27.319733 16.721796 36.933764
F 26.862578 16.721796 58.758084
F 27.776887 39.875053 15.109444
F 27.319733 39.875053 36.933764
F 26.862578 39.875053 58.758084
F 27.776887 63.028311 15.109444
F 27.319733 63.028311 36.933764
F 26.862578 63.028311 58.758084
F 9.957389 1.286291 14.736180
F 9.500235 1.286291 36.560499
F 9.043080 1.286291 58.384819
F 9.957389 24.439548 14.736180
F 9.500235 24.439548 36.560499
F 9.043080 24.439548 58.384819
F 9.957389 47.592806 14.736180
F 9.500235 47.592806 36.560499
F 9.043080 47.592806 58.384819
F 36.686628 1.286291 15.296078
F 36.229474 1.286291 37.120397
F 35.772320 1.286291 58.944717
F 36.686628 24.439548 15.296078
F 36.229474 24.439548 37.120397
F 35.772320 24.439548 58.944717
F 36.686628 47.592806 15.296078
F 36.229474 47.592806 37.120397
F 35.772320 47.592806 58.944717
F 9.957389 9.004040 14.736180
F 9.500235 9.004040 36.560499
F 9.043080 9.004040 58.384819
F 9.957389 32.157298 14.736180
F 9.500235 32.157298 36.560499
F 9.043080 32.157298 58.384819
F 9.957389 55.310555 14.736180
F 9.500235 55.310555 36.560499
F 9.043080 55.310555 58.384819
F 36.686628 9.004040 15.296078
F 36.229474 9.004040 37.120397
F 35.772320 9.004040 58.944717
F 36.686628 32.157298 15.296078
F 36.229474 32.157298 37.120397
F 35.772320 32.157298 58.944717
F 36.686628 55.310555 15.296078
F 36.229474 55.310555 37.120397
F 35.772320 55.310555 58.944717
F 9.957389 16.721795 14.736179
F 9.500235 16.721795 36.560498
F 9.043080 16.721795 58.384819
F 9.957389 39.875053 14.736179
F 9.500235 39.875053 36.560498
F 9.043080 39.875053 58.384819
F 9.957389 63.028310 14.736179
F 9.500235 63.028310 36.560498
F 9.043080 63.028310 58.384819
F 36.686628 16.721795 15.296077
F 36.229474 16.721795 37.120396
F 35.772320 16.721795 58.944717
F 36.686628 39.875053 15.296077
F 36.229474 39.875053 37.120396
F 35.772320 39.875053 58.944717
F 36.686628 63.028310 15.296077
F 36.229474 63.028310 37.120396
F 35.772320 63.028310 58.944717
F 18.867138 1.286290 14.922810
F 18.409984 1.286290 36.747131
F 17.952830 1.286290 58.571451
F 18.867138 24.439547 14.922810
F 18.409984 24.439547 36.747131
F 17.952830 24.439547 58.571451
F 18.867138 47.592805 14.922810
F 18.409984 47.592805 36.747131
F 17.952830 47.592805 58.571451
F 45.596379 1.286290 15.482708
F 45.139225 1.286290 37.307029
F 44.682070 1.286290 59.131348
F 45.596379 24.439547 15.482708
F 45.139225 24.439547 37.307029
F 44.682070 24.439547 59.131348
F 45.596379 47.592805 15.482708
F 45.139225 47.592805 37.307029
F 44.682070 47.592805 59.131348
F 18.867138 9.004039 14.922810
F 18.409984 9.004039 36.747131
F 17.952830 9.004039 58.571451
F 18.867138 32.157296 14.922810
F 18.409984 32.157296 36.747131
F 17.952830 32.157296 58.571451
F 18.867138 55.310554 14.922810
F 18.409984 55.310554 36.747131
F 17.952830 55.310554 58.571451
F 45.596379 9.004039 15.482708
F 45.139225 9.004039 37.307029
F 44.682070 9.004039 59.131348
F 45.596379 32.157296 15.482708
F 45.139225 32.157296 37.307029
F 44.682070 32.157296 59.131348
F 45.596379 55.310554 15.482708
F 45.139225 55.310554 37.307029
F 44.682070 55.310554 59.131348
F 18.867138 16.721794 14.922810
F 18.409984 16.721794 36.747130
F 17.952830 16.721794 58.571450
F 18.867138 39.875052 14.922810
F 18.409984 39.875052 36.747130
F 17.952830 39.875052 58.571450
F 18.867138 63.028309 14.922810
F 18.409984 63.028309 36.747130
F 17.952830 63.028309 58.571450
F 45.596379 16.721794 15.482708
F 45.139225 16.721794 37.307028
F 44.682070 16.721794 59.131347
F 45.596379 39.875052 15.482708
F 45.139225 39.875052 37.307028
F 44.682070 39.875052 59.131347
F 45.596379 63.028309 15.482708
F 45.139225 63.028309 37.307028
F 44.682070 63.028309 59.131347
F 3.198902 7.717750 18.233593
F 2.741748 7.717750 40.057912
F 2.284594 7.717750 61.882232
F 3.198902 30.871007 18.233593
F 2.741748 30.871007 40.057912
F 2.284594 30.871007 61.882232
F 3.198902 54.024265 18.233593
F 2.741748 54.024265 40.057912
F 2.284594 54.024265 61.882232
F 29.928142 7.717750 18.793491
F 29.470988 7.717750 40.617810
F 29.013833 7.717750 62.442130
F 29.928142 30.871007 18.793491
F 29.470988 30.871007 40.617810
F 29.013833 30.871007 62.442130
F 29.928142 54.024265 18.793491
F 29.470988 54.024265 40.617810
F 29.013833 54.024265 62.442130
F 3.198902 15.435503 18.233592
F 2.741748 15.435503 40.057911
F 2.284594 15.435503 61.882231
F 3.198902 38.588760 18.233592
F 2.741748 38.588760 40.057911
F 2.284594 38.588760 61.882231
F 3.198902 61.742018 18.233592
F 2.741748 61.742018 40.057911
F 2.284594 61.742018 61.882231
F 29.928142 15.435503 18.793490
F 29.470988 15.435503 40.617809
F 29.013833 15.435503 62.442129
F 29.928142 38.588760 18.793490
F 29.470988 38.588760 40.617809
F 29.013833 38.588760 62.442129
F 29.928142 61.742018 18.793490
F 29.470988 61.742018 40.617809
F 29.013833 61.742018 62.442129
F 3.198902 0.000000 18.233592
F 2.741748 0.000000 40.057912
F 2.284594 0.000000 61.882232
F 3.198902 23.153258 18.233592
F 2.741748 23.153258 40.057912
F 2.284594 23.153258 61.882232
F 3.198902 46.306515 18.233592
F 2.741748 46.306515 40.057912
F 2.284594 46.306515 61.882232
F 29.928142 0.000000 18.793490
F 29.470988 0.000000 40.617810
F 29.013833 0.000000 62.442130
F 29.928142 23.153258 18.793490
F 29.470988 23.153258 40.617810
F 29.013833 23.153258 62.442130
F 29.928142 46.306515 18.793490
F 29.470988 46.306515 40.617810
F 29.013833 46.306515 62.442130
F 12.108646 7.717750 18.420225
F 11.651492 7.717750 40.244545
F 11.194337 7.717750 62.068864
F 12.108646 30.871007 18.420225
F 11.651492 30.871007 40.244545
F 11.194337 30.871007 62.068864
F 12.108646 54.024265 18.420225
F 11.651492 54.024265 40.244545
F 11.194337 54.024265 62.068864
F 38.837885 7.717750 18.980123
F 38.380731 7.717750 40.804443
F 37.923577 7.717750 62.628762
F 38.837885 30.871007 18.980123
F 38.380731 30.871007 40.804443
F 37.923577 30.871007 62.628762
F 38.837885 54.024265 18.980123
F 38.380731 54.024265 40.804443
F 37.923577 54.024265 62.628762
F 12.108646 15.435502 18.420223
F 11.651492 15.435502 40.244544
F 11.194337 15.435502 62.068863
F 12.108646 38.588760 18.420223
F 11.651492 38.588760 40.244544
F 11.194337 38.588760 62.068863
F 12.108646 61.742017 18.420223
F 11.651492 61.742017 40.244544
F 11.194337 61.742017 62.068863
F 38.837885 15.435502 18.980121
F 38.380731 15.435502 40.804442
F 37.923577 15.435502 62.628761
F 38.837885 38.588760 18.980121
F 38.380731 38.588760 40.804442
F 37.923577 38.588760 62.628761
F 38.837885 61.742017 18.980121
F 38.380731 61.742017 40.804442
F 37.923577 61.742017 62.628761
F 12.108646 0.000000 18.420224
F 11.651492 0.000000 40.244545
F 11.194337 0.000000 62.068864
F 12.108646 23.153258 18.420224
F 11.651492 23.153258 40.244545
F 11.194337 23.153258 62.068864
F 12.108646 46.306515 18.420224
F 11.651492 46.306515 40.244545
F 11.194337 46.306515 62.068864
F 38.837885 0.000000 18.980122
F 38.380731 0.000000 40.804443
F 37.923577 0.000000 62.628762
F 38.837885 23.153258 18.980122
F 38.380731 23.153258 40.804443
F 37.923577 23.153258 62.628762
F 38.837885 46.306515 18.980122
F 38.380731 46.306515 40.804443
F 37.923577 46.306515 62.628762
F 21.018396 7.717750 18.606857
F 20.561242 7.717750 40.431177
F 20.104088 7.717750 62.255497
F 21.018396 30.871008 18.606857
F 20.561242 30.871008 40.431177
F 20.104088 30.871008 62.255497
F 21.018396 54.024265 18.606857
F 20.561242 54.024265 40.431177
F 20.104088 54.024265 62.255497
F 47.747636 7.717750 19.166755
F 47.290482 7.717750 40.991074
F 46.833327 7.717750 62.815395
F 47.747636 30.871008 19.166755
F 47.290482 30.871008 40.991074
F 46.833327 30.871008 62.815395
F 47.747636 54.024265 19.166755
F 47.290482 54.024265 40.991074
F 46.833327 54.024265 62.815395
F 21.018396 15.435503 18.606856
F 20.561242 15.435503 40.431176
F 20.104088 15.435503 62.255496
F 21.018396 38.588760 18.606856
F 20.561242 38.588760 40.431176
F 20.104088 38.588760 62.255496
F 21.018396 61.742018 18.606856
F 20.561242 61.742018 40.431176
F 20.104088 61.742018 62.255496
F 47.747636 15.435503 19.166754
F 47.290482 15.435503 40.991073
F 46.833327 15.435503 62.815394
F 47.747636 38.588760 19.166754
F 47.290482 38.588760 40.991073
F 46.833327 38.588760 62.815394
F 47.747636 61.742018 19.166754
F 47.290482 61.742018 40.991073
F 46.833327 61.742018 62.815394
F 21.018396 0.000001 18.606857
F 20.561242 0.000001 40.431177
F 20.104088 0.000001 62.255496
F 21.018396 23.153258 18.606857
F 20.561242 23.153258 40.431177
F 20.104088 23.153258 62.255496
F 21.018396 46.306516 18.606857
F 20.561242 46.306516 40.431177
F 20.104088 46.306516 62.255496
F 47.747636 0.000001 19.166755
F 47.290482 0.000001 40.991074
F 46.833327 0.000001 62.815394
F 47.747636 23.153258 19.166755
F 47.290482 23.153258 40.991074
F 46.833327 23.153258 62.815394
F 47.747636 46.306516 19.166755
F 47.290482 46.306516 40.991074
F 46.833327 46.306516 62.815394
F 3.275081 5.145166 14.596205
F 2.817926 5.145166 36.420525
F 2.360772 5.145166 58.244845
F 3.275081 28.298423 14.596205
F 2.817926 28.298423 36.420525
F 2.360772 28.298423 58.244845
F 3.275081 51.451681 14.596205
F 2.817926 51.451681 36.420525
F 2.360772 51.451681 58.244845
F 30.004320 5.145166 15.156103
F 29.547166 5.145166 36.980423
F 29.090012 5.145166 58.804743
F 30.004320 28.298423 15.156103
F 29.547166 28.298423 36.980423
F 29.090012 28.298423 58.804743
F 30.004320 51.451681 15.156103
F 29.547166 51.451681 36.980423
F 29.090012 51.451681 58.804743
F 3.275081 12.862918 14.596204
F 2.817926 12.862918 36.420524
F 2.360772 12.862918 58.244844
F 3.275081 36.016175 14.596204
F 2.817926 36.016175 36.420524
F 2.360772 36.016175 58.244844
F 3.275081 59.169433 14.596204
F 2.817926 59.169433 36.420524
F 2.360772 59.169433 58.244844
F 30.004320 12.862918 15.156102
F 29.547166 12.862918 36.980422
F 29.090012 12.862918 58.804742
F 30.004320 36.016175 15.156102
F 29.547166 36.016175 36.980422
F 29.090012 36.016175 58.804742
F 30.004320 59.169433 15.156102
F 29.547166 59.169433 36.980422
F 29.090012 59.169433 58.804742
F 3.275081 20.580673 14.596205
F 2.817926 20.580673 36.420525
F 2.360772 20.580673 58.244844
F 3.275081 43.733931 14.596205
F 2.817926 43.733931 36.420525
F 2.360772 43.733931 58.244844
F 3.275081 66.887188 14.596205
F 2.817926 66.887188 36.420525
F 2.360772 66.887188 58.244844
F 30.004320 20.580673 15.156103
F 29.547166 20.580673 36.980423
F 29.090012 20.580673 58.804742
F 30.004320 43.733931 15.156103
F 29.547166 43.733931 36.980423
F 29.090012 43.733931 58.804742
F 30.004320 66.887188 15.156103
F 29.547166 66.887188 36.980423
F 29.090012 66.887188 58.804742
F 12.184823 5.145165 14.782837
F 11.727669 5.145165 36.607157
F 11.270515 5.145165 58.431477
F 12.184823 28.298422 14.782837
F 11.727669 28.298422 36.607157
F 11.270515 28.298422 58.431477
F 12.184823 51.451680 14.782837
F 11.727669 51.451680 36.607157
F 11.270515 51.451680 58.431477
F 38.914063 5.145165 15.342735
F 38.456908 5.145165 37.167055
F 37.999754 5.145165 58.991375
F 38.914063 28.298422 15.342735
F 38.456908 28.298422 37.167055
F 37.999754 28.298422 58.991375
F 38.914063 51.451680 15.342735
F 38.456908 51.451680 37.167055
F 37.999754 51.451680 58.991375
F 12.184823 12.862917 14.782836
F 11.727669 12.862917 36.607156
F 11.270515 12.862917 58.431476
F 12.184823 36.016174 14.782836
F 11.727669 36.016174 36.607156
F 11.270515 36.016174 58.431476
F 12.184823 59.169432 14.782836
F 11.727669 59.169432 36.607156
F 11.270515 59.169432 58.431476
F 38.914063 12.862917 15.342734
F 38.456908 12.862917 37.167054
F 37.999754 12.862917 58.991374
F 38.914063 36.016174 15.342734
F 38.456908 36.016174 37.167054
F 37.999754 36.016174 58.991374
F 38.914063 59.169432 15.342734
F 38.456908 59.169432 37.167054
F 37.999754 59.169432 58.991374
F 12.184823 20.580672 14.782837
F 11.727669 20.580672 36.607157
F 11.270515 20.580672 58.431477
F 12.184823 43.733930 14.782837
F 11.727669 43.733930 36.607157
F 11.270515 43.733930 58.431477
F 12.184823 66.887187 14.782837
F 11.727669 66.887187 36.607157
F 11.270515 66.887187 58.431477
F 38.914063 20.580672 15.342735
F 38.456908 20.580672 37.167055
F 37.999754 20.580672 58.991375
F 38.914063 43.733930 15.342735
F 38.456908 43.733930 37.167055
F 37.999754 43.733930 58.991375
F 38.914063 66.887187 15.342735
F 38.456908 66.887187 37.167055
F 37.999754 66.887187 58.991375
F 21.094576 5.145164 14.969470
F 20.637421 5.145164 36.793789
F 20.180267 5.145164 58.618110
F 21.094576 28.298422 14.969470
F 20.637421 28.298422 36.793789
F 20.180267 28.298422 58.618110
F 21.094576 51.451679 14.969470
F 20.637421 51.451679 36.793789
F 20.180267 51.451679 58.618110
F 47.823815 5.145164 15.529367
F 47.366661 5.145164 37.353687
F 46.909507 5.145164 59.178007
F 47.823815 28.298422 15.529367
F 47.366661 28.298422 37.353687
F 46.909507 28.298422 59.178007
F 47.823815 51.451679 15.529367
F 47.366661 51.451679 37.353687
F 46.909507 51.451679 59.178007
F 21.094576 12.862916 14.969469
F 20.637421 12.862916 36.793788
F 20.180267 12.862916 58.618109
F 21.094576 36.016174 14.969469
F 20.637421 36.016174 36.793788
F 20.180267 36.016174 58.618109
F 21.094576 59.169431 14.969469
F 20.637421 59.169431 36.793788
F 20.180267 59.169431 58.618109
F 47.823815 12.862916 15.529366
F 47.366661 12.862916 37.353686
F 46.909507 12.862916 59.178006
F 47.823815 36.016174 15.529366
F 47.366661 36.016174 37.353686
F 46.909507 36.016174 59.178006
F 47.823815 59.169431 15.529366
F 47.366661 59.169431 37.353686
F 46.909507 59.169431 59.178006
F 21.094576 20.580672 14.969470
F 20.637421 20.580672 36.793789
F 20.180267 20.580672 58.618109
F 21.094576 43.733929 14.969470
F 20.637421 43.733929 36.793789
F 20.180267 43.733929 58.618109
F 21.094576 66.887187 14.969470
F 20.637421 66.887187 36.793789
F 20.180267 66.887187 58.618109
F 47.823815 20.580672 15.529367
F 47.366661 20.580672 37.353687
F 46.909507 20.580672 59.178006
F 47.823815 43.733929 15.529367
F 47.366661 43.733929 37.353687
F 46.909507 43.733929 59.178006
F 47.823815 66.887187 15.529367
F 47.366661 66.887187 37.353687
F 46.909507 66.887187 59.178006
F 3.217948 5.145165 17.324244
F 2.760794 5.145165 39.148564
F 2.303640 5.145165 60.972884
F 3.217948 28.298423 17.324244
F 2.760794 28.298423 39.148564
F 2.303640 28.298423 60.972884
F 3.217948 51.451680 17.324244
F 2.760794 51.451680 39.148564
F 2.303640 51.451680 60.972884
F 29.947188 5.145165 17.884142
F 29.490034 5.145165 39.708462
F 29.032879 5.145165 61.532782
F 29.947188 28.298423 17.884142
F 29.490034 28.298423 39.708462
F 29.032879 28.298423 61.532782
F 29.947188 51.451680 17.884142
F 29.490034 51.451680 39.708462
F 29.032879 51.451680 61.532782
F 3.217948 12.862917 17.324245
F 2.760794 12.862917 39.148565
F 2.303640 12.862917 60.972885
F 3.217948 36.016175 17.324245
F 2.760794 36.016175 39.148565
F 2.303640 36.016175 60.972885
F 3.217948 59.169432 17.324245
F 2.760794 59.169432 39.148565
F 2.303640 59.169432 60.972885
F 29.947188 12.862917 17.884143
F 29.490034 12.862917 39.708463
F 29.032879 12.862917 61.532783
F 29.947188 36.016175 17.884143
F 29.490034 36.016175 39.708463
F 29.032879 36.016175 61.532783
F 29.947188 59.169432 17.884143
F 29.490034 59.169432 39.708463
F 29.032879 59.169432 61.532783
F 3.217948 20.580673 17.324244
F 2.760794 20.580673 39.148565
F 2.303640 20.580673 60.972884
F 3.217948 43.733930 17.324244
F 2.760794 43.733930 39.148565
F 2.303640 43.733930 60.972884
F 3.217948 66.887188 17.324244
F 2.760794 66.887188 39.148565
F 2.303640 66.887188 60.972884
F 29.947188 20.580673 17.884142
F 29.490034 20.580673 39.708463
F 29.032879 20.580673 61.532782
F 29.947188 43.733930 17.884142
F 29.490034 43.733930 39.708463
F 29.032879 43.733930 61.532782
F 29.947188 66.887188 17.884142
F 29.490034 66.887188 39.708463
F 29.032879 66.887188 61.532782
F 12.127692 5.145165 17.510877
F 11.670538 5.145165 39.335197
F 11.213383 5.145165 61.159517
F 12.127692 28.298422 17.510877
F 11.670538 28.298422 39.335197
F 11.213383 28.298422 61.159517
F 12.127692 51.451680 17.510877
F 11.670538 51.451680 39.335197
F 11.213383 51.451680 61.159517
F 38.856932 5.145165 18.070775
F 38.399777 5.145165 39.895095
F 37.942623 5.145165 61.719415
F 38.856932 28.298422 18.070775
F 38.399777 28.298422 39.895095
F 37.942623 28.298422 61.719415
F 38.856932 51.451680 18.070775
F 38.399777 51.451680 39.895095
F 37.942623 51.451680 61.719415
F 12.127692 12.862917 17.510878
F 11.670538 12.862917 39.335198
F 11.213383 12.862917 61.159518
F 12.127692 36.016175 17.510878
F 11.670538 36.016175 39.335198
F 11.213383 36.016175 61.159518
F 12.127692 59.169432 17.510878
F 11.670538 59.169432 39.335198
F 11.213383 59.169432 61.159518
F 38.856931 12.862917 18.070776
F 38.399777 12.862917 39.895096
F 37.942623 12.862917 61.719416
F 38.856931 36.016175 18.070776
F 38.399777 36.016175 39.895096
F 37.942623 36.016175 61.719416
F 38.856931 59.169432 18.070776
F 38.399777 59.169432 39.895096
F 37.942623 59.169432 61.719416
F 12.127692 20.580672 17.510878
F 11.670538 20.580672 39.335197
F 11.213383 20.580672 61.159517
F 12.127692 43.733930 17.510878
F 11.670538 43.733930 39.335197
F 11.213383 43.733930 61.159517
F 12.127692 66.887187 17.510878
F 11.670538 66.887187 39.335197
F 11.213383 66.887187 61.159517
F 38.856931 20.580672 18.070776
F 38.399777 20.580672 39.895095
F 37.942623 20.580672 61.719415
F 38.856931 43.733930 18.070776
F 38.399777 43.733930 39.895095
F 37.942623 43.733930 61.719415
F 38.856931 66.887187 18.070776
F 38.399777 66.887187 39.895095
F 37.942623 66.887187 61.719415
F 21.037442 5.145164 17.697510
F 20.580288 5.145164 39.521830
F 20.123134 5.145164 61.346150
F 21.037442 28.298422 17.697510
F 20.580288 28.298422 39.521830
F 20.123134 28.298422 61.346150
F 21.037442 51.451679 17.697510
F 20.580288 51.451679 39.521830
F 20.123134 51.451679 61.346150
F 47.766683 5.145164 18.257408
F 47.309529 5.145164 40.081728
F 46.852374 5.145164 61.906048
F 47.766683 28.298422 18.257408
F 47.309529 28.298422 40.081728
F 46.852374 28.298422 61.906048
F 47.766683 51.451679 18.257408
F 47.309529 51.451679 40.081728
F 46.852374 51.451679 61.906048
F 21.037442 12.862917 17.697511
F 20.580288 12.862917 39.521831
F 20.123134 12.862917 61.346150
F 21.037442 36.016174 17.697511
F 20.580288 36.016174 39.521831
F 20.123134 36.016174 61.346150
F 21.037442 59.169432 17.697511
F 20.580288 59.169432 39.521831
F 20.123134 59.169432 61.346150
F 47.766683 12.862917 18.257409
F 47.309529 12.862917 40.081729
F 46.852374 12.862917 61.906048
F 47.766683 36.016174 18.257409
F 47.309529 36.016174 40.081729
F 46.852374 36.016174 61.906048
F 47.766683 59.169432 18.257409
F 47.309529 59.169432 40.081729
F 46.852374 59.169432 61.906048
F 21.037442 20.580672 17.697510
F 20.580288 20.580672 39.521830
F 20.123134 20.580672 61.346150
F 21.037442 43.733929 17.697510
F 20.580288 43.733929 39.521830
F 20.123134 43.733929 61.346150
F 21.037442 66.887187 17.697510
F 20.580288 66.887187 39.521830
F 20.123134 66.887187 61.346150
F 47.766683 20.580672 18.257408
F 47.309529 20.580672 40.081728
F 46.852374 20.580672 61.906048
F 47.766683 43.733929 18.257408
F 47.309529 43.733929 40.081728
F 46.852374 43.733929 61.906048
F 47.766683 66.887187 18.257408
F 47.309529 66.887187 40.081728
F 46.852374 66.887187 61.906048
F 3.141746 7.717749 20.961631
F 2.684592 7.717749 42.785951
F 2.227437 7.717749 64.610270
F 3.141746 30.871007 20.961631
F 2.684592 30.871007 42.785951
F 2.227437 30.871007 64.610270
F 3.141746 54.024264 20.961631
F 2.684592 54.024264 42.785951
F 2.227437 54.024264 64.610270
F 29.870986 7.717749 21.521529
F 29.413831 7.717749 43.345848
F 28.956677 7.717749 65.170168
F 29.870986 30.871007 21.521529
F 29.413831 30.871007 43.345848
F 28.956677 30.871007 65.170168
F 29.870986 54.024264 21.521529
F 29.413831 54.024264 43.345848
F 28.956677 54.024264 65.170168
F 3.141746 15.435502 20.961632
F 2.684592 15.435502 42.785952
F 2.227437 15.435502 64.610272
F 3.141746 38.588760 20.961632
F 2.684592 38.588760 42.785952
F 2.227437 38.588760 64.610272
F 3.141746 61.742017 20.961632
F 2.684592 61.742017 42.785952
F 2.227437 61.742017 64.610272
F 29.870986 15.435502 21.521530
F 29.413831 15.435502 43.345849
F 28.956677 15.435502 65.170170
F 29.870986 38.588760 21.521530
F 29.413831 38.588760 43.345849
F 28.956677 38.588760 65.170170
F 29.870986 61.742017 21.521530
F 29.413831 61.742017 43.345849
F 28.956677 61.742017 65.170170
F 3.141746 0.000000 20.961631
F 2.684592 0.000000 42.785951
F 2.227437 0.000000 64.610271
F 3.141746 23.153257 20.961631
F 2.684592 23.153257 42.785951
F 2.227437 23.153257 64.610271
F 3.141746 46.306515 20.961631
F 2.684592 46.306515 42.785951
F 2.227437 46.306515 64.610271
F 29.870986 0.000000 21.521529
F 29.413831 0.000000 43.345848
F 28.956677 0.000000 65.170169
F 29.870986 23.153257 21.521529
F 29.413831 23.153257 43.345848
F 28.956677 23.153257 65.170169
F 29.870986 46.306515 21.521529
F 29.413831 46.306515 43.345848
F 28.956677 46.306515 65.170169
F 12.051489 7.717750 21.148264
F 11.594334 7.717750 42.972584
F 11.137180 7.717750 64.796904
F 12.051489 30.871007 21.148264
F 11.594334 30.871007 42.972584
F 11.137180 30.871007 64.796904
F 12.051489 54.024265 21.148264
F 11.594334 54.024265 42.972584
F 11.137180 54.024265 64.796904
F 38.780728 7.717750 21.708161
F 38.323574 7.717750 43.532482
F 37.866419 7.717750 65.356801
F 38.780728 30.871007 21.708161
F 38.323574 30.871007 43.532482
F 37.866419 30.871007 65.356801
F 38.780728 54.024265 21.708161
F 38.323574 54.024265 43.532482
F 37.866419 54.024265 65.356801
F 12.051489 15.435503 21.148265
F 11.594334 15.435503 42.972585
F 11.137180 15.435503 64.796905
F 12.051489 38.588760 21.148265
F 11.594334 38.588760 42.972585
F 11.137180 38.588760 64.796905
F 12.051489 61.742018 21.148265
F 11.594334 61.742018 42.972585
F 11.137180 61.742018 64.796905
F 38.780728 15.435503 21.708162
F 38.323574 15.435503 43.532483
F 37.866419 15.435503 65.356802
F 38.780728 38.588760 21.708162
F 38.323574 38.588760 43.532483
F 37.866419 38.588760 65.356802
F 38.780728 61.742018 21.708162
F 38.323574 61.742018 43.532483
F 37.866419 61.742018 65.356802
F 12.051489 0.000000 21.148264
F 11.594334 0.000000 42.972584
F 11.137180 0.000000 64.796904
F 12.051489 23.153258 21.148264
F 11.594334 23.153258 42.972584
F 11.137180 23.153258 64.796904
F 12.051489 46.306515 21.148264
F 11.594334 46.306515 42.972584
F 11.137180 46.306515 64.796904
F 38.780728 0.000000 21.708161
F 38.323574 0.000000 43.532482
F 37.866419 0.000000 65.356801
F 38.780728 23.153258 21.708161
F 38.323574 23.153258 43.532482
F 37.866419 23.153258 65.356801
F 38.780728 46.306515 21.708161
F 38.323574 46.306515 43.532482
F 37.866419 46.306515 65.356801
F 20.961240 7.717751 21.334897
F 20.504086 7.717751 43.159217
F 20.046931 7.717751 64.983537
F 20.961240 30.871008 21.334897
F 20.504086 30.871008 43.159217
F 20.046931 30.871008 64.983537
F 20.961240 54.024266 21.334897
F 20.504086 54.024266 43.159217
F 20.046931 54.024266 64.983537
F 47.690480 7.717751 21.894795
F 47.233325 7.717751 43.719115
F 46.776171 7.717751 65.543435
F 47.690480 30.871008 21.894795
F 47.233325 30.871008 43.719115
F 46.776171 30.871008 65.543435
F 47.690480 54.024266 21.894795
F 47.233325 54.024266 43.719115
F 46.776171 54.024266 65.543435
F 20.961240 15.435503 21.334898
F 20.504086 15.435503 43.159218
F 20.046931 15.435503 64.983538
F 20.961240 38.588761 21.334898
F 20.504086 38.588761 43.159218
F 20.046931 38.588761 64.983538
F 20.961240 61.742018 21.334898
F 20.504086 61.742018 43.159218
F 20.046931 61.742018 64.983538
F 47.690480 15.435503 21.894796
F 47.233325 15.435503 43.719116
F 46.776171 15.435503 65.543436
F 47.690480 38.588761 21.894796
F 47.233325 38.588761 43.719116
F 46.776171 38.588761 65.543436
F 47.690480 61.742018 21.894796
F 47.233325 61.742018 43.719116
F 46.776171 61.742018 65.543436
F 20.961240 0.000001 21.334897
F 20.504086 0.000001 43.159217
F 20.046931 0.000001 64.983537
F 20.961240 23.153259 21.334897
F 20.504086 23.153259 43.159217
F 20.046931 23.153259 64.983537
F 20.961240 46.306516 21.334897
F 20.504086 46.306516 43.159217
F 20.046931 46.306516 64.983537
F 47.690480 0.000001 21.894795
F 47.233325 0.000001 43.719115
F 46.776171 0.000001 65.543435
F 47.690480 23.153259 21.894795
F 47.233325 23.153259 43.719115
F 46.776171 23.153259 65.543435
F 47.690480 46.306516 21.894795
F 47.233325 46.306516 43.719115
F 46.776171 46.306516 65.543435
F 5.445386 1.286291 17.370902
F 4.988231 1.286291 39.195223
F 4.531077 1.286291 61.019542
F 5.445386 24.439548 17.370902
F 4.988231 24.439548 39.195223
F 4.531077 24.439548 61.019542
F 5.445386 47.592806 17.370902
F 4.988231 47.592806 39.195223
F 4.531077 47.592806 61.019542
F 32.174626 1.286291 17.930800
F 31.717472 1.286291 39.755121
F 31.260318 1.286291 61.579440
F 32.174626 24.439548 17.930800
F 31.717472 24.439548 39.755121
F 31.260318 24.439548 61.579440
F 32.174626 47.592806 17.930800
F 31.717472 47.592806 39.755121
F 31.260318 47.592806 61.579440
F 5.445386 9.004040 17.370902
F 4.988231 9.004040 39.195223
F 4.531077 9.004040 61.019542
F 5.445386 32.157298 17.370902
F 4.988231 32.157298 39.195223
F 4.531077 32.157298 61.019542
F 5.445386 55.310555 17.370902
F 4.988231 55.310555 39.195223
F 4.531077 55.310555 61.019542
F 32.174626 9.004040 17.930800
F 31.717472 9.004040 39.755121
F 31.260318 9.004040 61.579440
F 32.174626 32.157298 17.930800
F 31.717472 32.157298 39.755121
F 31.260318 32.157298 61.579440
F 32.174626 55.310555 17.930800
F 31.717472 55.310555 39.755121
F 31.260318 55.310555 61.579440
F 5.445386 16.721795 17.370903
F 4.988231 16.721795 39.195223
F 4.531077 16.721795 61.019543
F 5.445386 39.875053 17.370903
F 4.988231 39.875053 39.195223
F 4.531077 39.875053 61.019543
F 5.445386 63.028310 17.370903
F 4.988231 63.028310 39.195223
F 4.531077 63.028310 61.019543
F 32.174626 16.721795 17.930801
F 31.717472 16.721795 39.755121
F 31.260318 16.721795 61.579441
F 32.174626 39.875053 17.930801
F 31.717472 39.875053 39.755121
F 31.260318 39.875053 61.579441
F 32.174626 63.028310 17.930801
F 31.717472 63.028310 39.755121
F 31.260318 63.028310 61.579441
F 14.355131 1.286290 17.557536
F 13.897977 1.286290 39.381855
F 13.440823 1.286290 61.206175
F 14.355131 24.439548 17.557536
F 13.897977 24.439548 39.381855
F 13.440823 24.439548 61.206175
F 14.355131 47.592806 17.557536
F 13.897977 47.592806 39.381855
F 13.440823 47.592806 61.206175
F 41.084371 1.286290 18.117434
F 40.627217 1.286290 39.941753
F 40.170062 1.286290 61.766073
F 41.084371 24.439548 18.117434
F 40.627217 24.439548 39.941753
F 40.170062 24.439548 61.766073
F 41.084371 47.592806 18.117434
F 40.627217 47.592806 39.941753
F 40.170062 47.592806 61.766073
F 14.355131 9.004040 17.557536
F 13.897977 9.004040 39.381855
F 13.440823 9.004040 61.206175
F 14.355131 32.157297 17.557536
F 13.897977 32.157297 39.381855
F 13.440823 32.157297 61.206175
F 14.355131 55.310555 17.557536
F 13.897977 55.310555 39.381855
F 13.440823 55.310555 61.206175
F 41.084371 9.004040 18.117434
F 40.627217 9.004040 39.941753
F 40.170062 9.004040 61.766073
F 41.084371 32.157297 18.117434
F 40.627217 32.157297 39.941753
F 40.170062 32.157297 61.766073
F 41.084371 55.310555 18.117434
F 40.627217 55.310555 39.941753
F 40.170062 55.310555 61.766073
F 14.355131 16.721795 17.557536
F 13.897977 16.721795 39.381856
F 13.440823 16.721795 61.206176
F 14.355131 39.875053 17.557536
F 13.897977 39.875053 39.381856
F 13.440823 39.875053 61.206176
F 14.355131 63.028310 17.557536
F 13.897977 63.028310 39.381856
F 13.440823 63.028310 61.206176
F 41.084371 16.721795 18.117434
F 40.627217 16.721795 39.941754
F 40.170062 16.721795 61.766074
F 41.084371 39.875053 18.117434
F 40.627217 39.875053 39.941754
F 40.170062 39.875053 61.766074
F 41.084371 63.028310 18.117434
F 40.627217 63.028310 39.941754
F 40.170062 63.028310 61.766074
F 23.264882 1.286290 17.744169
F 22.807728 1.286290 39.568488
F 22.350573 1.286290 61.392808
F 23.264882 24.439548 17.744169
F 22.807728 24.439548 39.568488
F 22.350573 24.439548 61.392808
F 23.264882 47.592805 17.744169
F 22.807728 47.592805 39.568488
F 22.350573 47.592805 61.392808
F 49.994121 1.286290 18.304066
F 49.536967 1.286290 40.128386
F 49.079813 1.286290 61.952705
F 49.994121 24.439548 18.304066
F 49.536967 24.439548 40.128386
F 49.079813 24.439548 61.952705
F 49.994121 47.592805 18.304066
F 49.536967 47.592805 40.128386
F 49.079813 47.592805 61.952705
F 23.264882 9.004040 17.744169
F 22.807728 9.004040 39.568488
F 22.350573 9.004040 61.392808
F 23.264882 32.157297 17.744169
F 22.807728 32.157297 39.568488
F 22.350573 32.157297 61.392808
F 23.264882 55.310555 17.744169
F 22.807728 55.310555 39.568488
F 22.350573 55.310555 61.392808
F 49.994121 9.004040 18.304066
F 49.536967 9.004040 40.128386
F 49.079813 9.004040 61.952705
F 49.994121 32.157297 18.304066
F 49.536967 32.157297 40.128386
F 49.079813 32.157297 61.952705
F 49.994121 55.310555 18.304066
F 49.536967 55.310555 40.128386
F 49.079813 55.310555 61.952705
F 23.264882 16.721795 17.744169
F 22.807727 16.721795 39.568489
F 22.350573 16.721795 61.392809
F 23.264882 39.875052 17.744169
F 22.807727 39.875052 39.568489
F 22.350573 39.875052 61.392809
F 23.264882 63.028310 17.744169
F 22.807727 63.028310 39.568489
F 22.350573 63.028310 61.392809
F 49.994121 16.721795 18.304066
F 49.536967 16.721795 40.128387
F 49.079813 16.721795 61.952706
F 49.994121 39.875052 18.304066
F 49.536967 39.875052 40.128387
F 49.079813 39.875052 61.952706
F 49.994121 63.028310 18.304066
F 49.536967 63.028310 40.128387
F 49.079813 63.028310 61.952706
F 5.369178 3.858875 21.008289
F 4.912024 3.858875 42.832609
F 4.454870 3.858875 64.656929
F 5.369178 27.012132 21.008289
F 4.912024 27.012132 42.832609
F 4.454870 27.012132 64.656929
F 5.369178 50.165390 21.008289
F 4.912024 50.165390 42.832609
F 4.454870 50.165390 64.656929
F 32.098419 3.858875 21.568187
F 31.641265 3.858875 43.392506
F 31.184110 3.858875 65.216827
F 32.098419 27.012132 21.568187
F 31.641265 27.012132 43.392506
F 31.184110 27.012132 65.216827
F 32.098419 50.165390 21.568187
F 31.641265 50.165390 43.392506
F 31.184110 50.165390 65.216827
F 5.369178 11.576625 21.008289
F 4.912024 11.576625 42.832609
F 4.454870 11.576625 64.656929
F 5.369178 34.729882 21.008289
F 4.912024 34.729882 42.832609
F 4.454870 34.729882 64.656929
F 5.369178 57.883140 21.008289
F 4.912024 57.883140 42.832609
F 4.454870 57.883140 64.656929
F 32.098419 11.576625 21.568187
F 31.641265 11.576625 43.392506
F 31.184110 11.576625 65.216827
F 32.098419 34.729882 21.568187
F 31.641265 34.729882 43.392506
F 31.184110 34.729882 65.216827
F 32.098419 57.883140 21.568187
F 31.641265 57.883140 43.392506
F 31.184110 57.883140 65.216827
F 5.369178 19.294380 21.008289
F 4.912024 19.294380 42.832610
F 4.454870 19.294380 64.656929
F 5.369178 42.447638 21.008289
F 4.912024 42.447638 42.832610
F 4.454870 42.447638 64.656929
F 5.369178 65.600895 21.008289
F 4.912024 65.600895 42.832610
F 4.454870 65.600895 64.656929
F 32.098419 19.294380 21.568187
F 31.641265 19.294380 43.392507
F 31.184110 19.294380 65.216827
F 32.098419 42.447638 21.568187
F 31.641265 42.447638 43.392507
F 31.184110 42.447638 65.216827
F 32.098419 65.600895 21.568187
F 31.641265 65.600895 43.392507
F 31.184110 65.600895 65.216827
F 14.278924 3.858876 21.194923
F 13.821770 3.858876 43.019242
F 13.364615 3.858876 64.843563
F 14.278924 27.012134 21.194923
F 13.821770 27.012134 43.019242
F 13.364615 27.012134 64.843563
F 14.278924 50.165391 21.194923
F 13.821770 50.165391 43.019242
F 13.364615 50.165391 64.843563
F 41.008163 3.858876 21.754820
F 40.551009 3.858876 43.579140
F 40.093855 3.858876 65.403461
F 41.008163 27.012134 21.754820
F 40.551009 27.012134 43.579140
F 40.093855 27.012134 65.403461
F 41.008163 50.165391 21.754820
F 40.551009 50.165391 43.579140
F 40.093855 50.165391 65.403461
F 14.278924 11.576626 21.194923
F 13.821770 11.576626 43.019242
F 13.364615 11.576626 64.843563
F 14.278924 34.729884 21.194923
F 13.821770 34.729884 43.019242
F 13.364615 34.729884 64.843563
F 14.278924 57.883141 21.194923
F 13.821770 57.883141 43.019242
F 13.364615 57.883141 64.843563
F 41.008163 11.576626 21.754820
F 40.551009 11.576626 43.579140
F 40.093855 11.576626 65.403461
F 41.008163 34.729884 21.754820
F 40.551009 34.729884 43.579140
F 40.093855 34.729884 65.403461
F 41.008163 57.883141 21.754820
F 40.551009 57.883141 43.579140
F 40.093855 57.883141 65.403461
F 14.278924 19.294382 21.194923
F 13.821770 19.294382 43.019243
F 13.364615 19.294382 64.843563
F 14.278924 42.447639 21.194923
F 13.821770 42.447639 43.019243
F 13.364615 42.447639 64.843563
F 14.278924 65.600897 21.194923
F 13.821770 65.600897 43.019243
F 13.364615 65.600897 64.843563
F 41.008163 19.294382 21.754820
F 40.551009 19.294382 43.579141
F 40.093855 19.294382 65.403461
F 41.008163 42.447639 21.754820
F 40.551009 42.447639 43.579141
F 40.093855 42.447639 65.403461
F 41.008163 65.600897 21.754820
F 40.551009 65.600897 43.579141
F 40.093855 65.600897 65.403461
F 23.188676 3.858875 21.381554
F 22.731522 3.858875 43.205875
F 22.274368 3.858875 65.030194
F 23.188676 27.012133 21.381554
F 22.731522 27.012133 43.205875
F 22.274368 27.012133 65.030194
F 23.188676 50.165390 21.381554
F 22.731522 50.165390 43.205875
F 22.274368 50.165390 65.030194
F 49.917916 3.858875 21.941452
F 49.460762 3.858875 43.765773
F 49.003607 3.858875 65.590092
F 49.917916 27.012133 21.941452
F 49.460762 27.012133 43.765773
F 49.003607 27.012133 65.590092
F 49.917916 50.165390 21.941452
F 49.460762 50.165390 43.765773
F 49.003607 50.165390 65.590092
F 23.188676 11.576625 21.381555
F 22.731522 11.576625 43.205875
F 22.274368 11.576625 65.030194
F 23.188676 34.729883 21.381555
F 22.731522 34.729883 43.205875
F 22.274368 34.729883 65.030194
F 23.188676 57.883140 21.381555
F 22.731522 57.883140 43.205875
F 22.274368 57.883140 65.030194
F 49.917916 11.576625 21.941453
F 49.460762 11.576625 43.765773
F 49.003607 11.576625 65.590092
F 49.917916 34.729883 21.941453
F 49.460762 34.729883 43.765773
F 49.003607 34.729883 65.590092
F 49.917916 57.883140 21.941453
F 49.460762 57.883140 43.765773
F 49.003607 57.883140 65.590092
F 23.188676 19.294381 21.381555
F 22.731522 19.294381 43.205875
F 22.274368 19.294381 65.030195
F 23.188676 42.447638 21.381555
F 22.731522 42.447638 43.205875
F 22.274368 42.447638 65.030195
F 23.188676 65.600896 21.381555
F 22.731522 65.600896 43.205875
F 22.274368 65.600896 65.030195
F 49.917916 19.294381 21.941453
F 49.460762 19.294381 43.765773
F 49.003607 19.294381 65.590093
F 49.917916 42.447638 21.941453
F 49.460762 42.447638 43.765773
F 49.003607 42.447638 65.590093
F 49.917916 65.600896 21.941453
F 49.460762 65.600896 43.765773
F 49.003607 65.600896 65.590093
F 5.426336 3.858875 18.280251
F 4.969181 3.858875 40.104570
F 4.512027 3.858875 61.928890
F 5.426336 27.012133 18.280251
F 4.969181 27.012133 40.104570
F 4.512027 27.012133 61.928890
F 5.426336 50.165390 18.280251
F 4.969181 50.165390 40.104570
F 4.512027 50.165390 61.928890
F 32.155575 3.858875 18.840149
F 31.698421 3.858875 40.664468
F 31.241267 3.858875 62.488788
F 32.155575 27.012133 18.840149
F 31.698421 27.012133 40.664468
F 31.241267 27.012133 62.488788
F 32.155575 50.165390 18.840149
F 31.698421 50.165390 40.664468
F 31.241267 50.165390 62.488788
F 5.426336 11.576625 18.280250
F 4.969181 11.576625 40.104570
F 4.512027 11.576625 61.928890
F 5.426336 34.729883 18.280250
F 4.969181 34.729883 40.104570
F 4.512027 34.729883 61.928890
F 5.426336 57.883140 18.280250
F 4.969181 57.883140 40.104570
F 4.512027 57.883140 61.928890
F 32.155575 11.576625 18.840148
F 31.698421 11.576625 40.664468
F 31.241267 11.576625 62.488788
F 32.155575 34.729883 18.840148
F 31.698421 34.729883 40.664468
F 31.241267 34.729883 62.488788
F 32.155575 57.883140 18.840148
F 31.698421 57.883140 40.664468
F 31.241267 57.883140 62.488788
F 5.426336 19.294381 18.280250
F 4.969181 19.294381 40.104569
F 4.512027 19.294381 61.928890
F 5.426336 42.447638 18.280250
F 4.969181 42.447638 40.104569
F 4.512027 42.447638 61.928890
F 5.426336 65.600896 18.280250
F 4.969181 65.600896 40.104569
F 4.512027 65.600896 61.928890
F 32.155575 19.294381 18.840148
F 31.698421 19.294381 40.664467
F 31.241267 19.294381 62.488788
F 32.155575 42.447638 18.840148
F 31.698421 42.447638 40.664467
F 31.241267 42.447638 62.488788
F 32.155575 65.600896 18.840148
F 31.698421 65.600896 40.664467
F 31.241267 65.600896 62.488788
F 14.336081 3.858876 18.466882
F 13.878927 3.858876 40.291202
F 13.421773 3.858876 62.115522
F 14.336081 27.012133 18.466882
F 13.878927 27.012133 40.291202
F 13.421773 27.012133 62.115522
F 14.336081 50.165391 18.466882
F 13.878927 50.165391 40.291202
F 13.421773 50.165391 62.115522
F 41.065321 3.858876 19.026780
F 40.608166 3.858876 40.851100
F 40.151012 3.858876 62.675420
F 41.065321 27.012133 19.026780
F 40.608166 27.012133 40.851100
F 40.151012 27.012133 62.675420
F 41.065321 50.165391 19.026780
F 40.608166 50.165391 40.851100
F 40.151012 50.165391 62.675420
F 14.336081 11.576626 18.466882
F 13.878927 11.576626 40.291202
F 13.421773 11.576626 62.115521
F 14.336081 34.729883 18.466882
F 13.878927 34.729883 40.291202
F 13.421773 34.729883 62.115521
F 14.336081 57.883141 18.466882
F 13.878927 57.883141 40.291202
F 13.421773 57.883141 62.115521
F 41.065321 11.576626 19.026780
F 40.608166 11.576626 40.851100
F 40.151012 11.576626 62.675419
F 41.065321 34.729883 19.026780
F 40.608166 34.729883 40.851100
F 40.151012 34.729883 62.675419
F 41.065321 57.883141 19.026780
F 40.608166 57.883141 40.851100
F 40.151012 57.883141 62.675419
F 14.336081 19.294381 18.466881
F 13.878927 19.294381 40.291202
F 13.421773 19.294381 62.115521
F 14.336081 42.447639 18.466881
F 13.878927 42.447639 40.291202
F 13.421773 42.447639 62.115521
F 14.336081 65.600896 18.466881
F 13.878927 65.600896 40.291202
F 13.421773 65.600896 62.115521
F 41.065321 19.294381 19.026779
F 40.608166 19.294381 40.851100
F 40.151012 19.294381 62.675419
F 41.065321 42.447639 19.026779
F 40.608166 42.447639 40.851100
F 40.151012 42.447639 62.675419
F 41.065321 65.600896 19.026779
F 40.608166 65.600896 40.851100
F 40.151012 65.600896 62.675419
F 23.245832 3.858875 18.653515
F 22.788677 3.858875 40.477836
F 22.331523 3.858875 62.302155
F 23.245832 27.012133 18.653515
F 22.788677 27.012133 40.477836
F 22.331523 27.012133 62.302155
F 23.245832 50.165390 18.653515
F 22.788677 50.165390 40.477836
F 22.331523 50.165390 62.302155
F 49.975071 3.858875 19.213413
F 49.517917 3.858875 41.037733
F 49.060763 3.858875 62.862053
F 49.975071 27.012133 19.213413
F 49.517917 27.012133 41.037733
F 49.060763 27.012133 62.862053
F 49.975071 50.165390 19.213413
F 49.517917 50.165390 41.037733
F 49.060763 50.165390 62.862053
F 23.245832 11.576625 18.653515
F 22.788677 11.576625 40.477835
F 22.331523 11.576625 62.302155
F 23.245832 34.729883 18.653515
F 22.788677 34.729883 40.477835
F 22.331523 34.729883 62.302155
F 23.245832 57.883140 18.653515
F 22.788677 57.883140 40.477835
F 22.331523 57.883140 62.302155
F 49.975071 11.576625 19.213413
F 49.517917 11.576625 41.037732
F 49.060763 11.576625 62.862053
F 49.975071 34.729883 19.213413
F 49.517917 34.729883 41.037732
F 49.060763 34.729883 62.862053
F 49.975071 57.883140 19.213413
F 49.517917 57.883140 41.037732
F 49.060763 57.883140 62.862053
F 23.245832 19.294381 18.653515
F 22.788677 19.294381 40.477835
F 22.331523 19.294381 62.302154
F 23.245832 42.447638 18.653515
F 22.788677 42.447638 40.477835
F 22.331523 42.447638 62.302154
F 23.245832 65.600896 18.653515
F 22.788677 65.600896 40.477835
F 22.331523 65.600896 62.302154
F 49.975071 19.294381 19.213413
F 49.517917 19.294381 41.037732
F 49.060763 19.294381 62.862052
F 49.975071 42.447638 19.213413
F 49.517917 42.447638 41.037732
F 49.060763 42.447638 62.862052
F 49.975071 65.600896 19.213413
F 49.517917 65.600896 41.037732
F 49.060763 65.600896 62.862052
F 5.502517 1.286291 14.642864
F 5.045363 1.286291 36.467183
F 4.588208 1.286291 58.291503
F 5.502517 24.439549 14.642864
F 5.045363 24.439549 36.467183
F 4.588208 24.439549 58.291503
F 5.502517 47.592806 14.642864
F 5.045363 47.592806 36.467183
F 4.588208 47.592806 58.291503
F 32.231758 1.286291 15.202761
F 31.774603 1.286291 37.027081
F 31.317449 1.286291 58.851400
F 32.231758 24.439549 15.202761
F 31.774603 24.439549 37.027081
F 31.317449 24.439549 58.851400
F 32.231758 47.592806 15.202761
F 31.774603 47.592806 37.027081
F 31.317449 47.592806 58.851400
F 5.502517 9.004041 14.642864
F 5.045363 9.004041 36.467183
F 4.588208 9.004041 58.291503
F 5.502517 32.157298 14.642864
F 5.045363 32.157298 36.467183
F 4.588208 32.157298 58.291503
F 5.502517 55.310556 14.642864
F 5.045363 55.310556 36.467183
F 4.588208 55.310556 58.291503
F 32.231758 9.004041 15.202761
F 31.774603 9.004041 37.027081
F 31.317449 9.004041 58.851400
F 32.231758 32.157298 15.202761
F 31.774603 32.157298 37.027081
F 31.317449 32.157298 58.851400
F 32.231758 55.310556 15.202761
F 31.774603 55.310556 37.027081
F 31.317449 55.310556 58.851400
F 5.502517 16.721796 14.642863
F 5.045363 16.721796 36.467182
F 4.588208 16.721796 58.291503
F 5.502517 39.875053 14.642863
F 5.045363 39.875053 36.467182
F 4.588208 39.875053 58.291503
F 5.502517 63.028311 14.642863
F 5.045363 63.028311 36.467182
F 4.588208 63.028311 58.291503
F 32.231758 16.721796 15.202760
F 31.774603 16.721796 37.027080
F 31.317449 16.721796 58.851400
F 32.231758 39.875053 15.202760
F 31.774603 39.875053 37.027080
F 31.317449 39.875053 58.851400
F 32.231758 63.028311 15.202760
F 31.774603 63.028311 37.027080
F 31.317449 63.028311 58.851400
F 14.412263 1.286290 14.829495
F 13.955108 1.286290 36.653815
F 13.497954 1.286290 58.478135
F 14.412263 24.439547 14.829495
F 13.955108 24.439547 36.653815
F 13.497954 24.439547 58.478135
F 14.412263 47.592805 14.829495
F 13.955108 47.592805 36.653815
F 13.497954 47.592805 58.478135
F 41.141502 1.286290 15.389393
F 40.684348 1.286290 37.213712
F 40.227194 1.286290 59.038033
F 41.141502 24.439547 15.389393
F 40.684348 24.439547 37.213712
F 40.227194 24.439547 59.038033
F 41.141502 47.592805 15.389393
F 40.684348 47.592805 37.213712
F 40.227194 47.592805 59.038033
F 14.412263 9.004039 14.829495
F 13.955108 9.004039 36.653815
F 13.497954 9.004039 58.478135
F 14.412263 32.157297 14.829495
F 13.955108 32.157297 36.653815
F 13.497954 32.157297 58.478135
F 14.412263 55.310554 14.829495
F 13.955108 55.310554 36.653815
F 13.497954 55.310554 58.478135
F 41.141502 9.004039 15.389393
F 40.684348 9.004039 37.213712
F 40.227194 9.004039 59.038033
F 41.141502 32.157297 15.389393
F 40.684348 32.157297 37.213712
F 40.227194 32.157297 59.038033
F 41.141502 55.310554 15.389393
F 40.684348 55.310554 37.213712
F 40.227194 55.310554 59.038033
F 14.412263 16.721795 14.829494
F 13.955108 16.721795 36.653815
F 13.497954 16.721795 58.478134
F 14.412263 39.875052 14.829494
F 13.955108 39.875052 36.653815
F 13.497954 39.875052 58.478134
F 14.412263 63.028310 14.829494
F 13.955108 63.028310 36.653815
F 13.497954 63.028310 58.478134
F 41.141502 16.721795 15.389392
F 40.684348 16.721795 37.213712
F 40.227194 16.721795 59.038032
F 41.141502 39.875052 15.389392
F 40.684348 39.875052 37.213712
F 40.227194 39.875052 59.038032
F 41.141502 63.028310 15.389392
F 40.684348 63.028310 37.213712
F 40.227194 63.028310 59.038032
F 23.322014 1.286290 15.016128
F 22.864860 1.286290 36.840447
F 22.407705 1.286290 58.664768
F 23.322014 24.439548 15.016128
F 22.864860 24.439548 36.840447
F 22.407705 24.439548 58.664768
F 23.322014 47.592805 15.016128
F 22.864860 47.592805 36.840447
F 22.407705 47.592805 58.664768
F 50.051255 1.286290 15.576026
F 49.594100 1.286290 37.400345
F 49.136946 1.286290 59.224666
F 50.051255 24.439548 15.576026
F 49.594100 24.439548 37.400345
F 49.136946 24.439548 59.224666
F 50.051255 47.592805 15.576026
F 49.594100 47.592805 37.400345
F 49.136946 47.592805 59.224666
F 23.322014 9.004039 15.016128
F 22.864860 9.004039 36.840448
F 22.407705 9.004039 58.664768
F 23.322014 32.157297 15.016128
F 22.864860 32.157297 36.840448
F 22.407705 32.157297 58.664768
F 23.322014 55.310555 15.016128
F 22.864860 55.310555 36.840448
F 22.407705 55.310555 58.664768
F 50.051255 9.004039 15.576026
F 49.594100 9.004039 37.400346
F 49.136946 9.004039 59.224666
F 50.051255 32.157297 15.576026
F 49.594100 32.157297 37.400346
F 49.136946 32.157297 59.224666
F 50.051255 55.310555 15.576026
F 49.594100 55.310555 37.400346
F 49.136946 55.310555 59.224666
F 23.322014 16.721795 15.016127
F 22.864860 16.721795 36.840447
F 22.407705 16.721795 58.664767
F 23.322014 39.875052 15.016127
F 22.864860 39.875052 36.840447
F 22.407705 39.875052 58.664767
F 23.322014 63.028310 15.016127
F 22.864860 63.028310 36.840447
F 22.407705 63.028310 58.664767
F 50.051255 16.721795 15.576025
F 49.594100 16.721795 37.400345
F 49.136946 16.721795 59.224665
F 50.051255 39.875052 15.576025
F 49.594100 39.875052 37.400345
F 49.136946 39.875052 59.224665
F 50.051255 63.028310 15.576025
F 49.594100 63.028310 37.400345
F 49.136946 63.028310 59.224665
F 7.653773 7.717750 18.326909
F 7.196619 7.717750 40.151229
F 6.739464 7.717750 61.975548
F 7.653773 30.871007 18.326909
F 7.196619 30.871007 40.151229
F 6.739464 30.871007 61.975548
F 7.653773 54.024265 18.326909
F 7.196619 54.024265 40.151229
F 6.739464 54.024265 61.975548
F 34.383014 7.717750 18.886807
F 33.925859 7.717750 40.711126
F 33.468705 7.717750 62.535446
F 34.383014 30.871007 18.886807
F 33.925859 30.871007 40.711126
F 33.468705 30.871007 62.535446
F 34.383014 54.024265 18.886807
F 33.925859 54.024265 40.711126
F 33.468705 54.024265 62.535446
F 7.653773 15.435502 18.326908
F 7.196619 15.435502 40.151228
F 6.739464 15.435502 61.975547
F 7.653773 38.588760 18.326908
F 7.196619 38.588760 40.151228
F 6.739464 38.588760 61.975547
F 7.653773 61.742018 18.326908
F 7.196619 61.742018 40.151228
F 6.739464 61.742018 61.975547
F 34.383014 15.435502 18.886806
F 33.925859 15.435502 40.711125
F 33.468705 15.435502 62.535445
F 34.383014 38.588760 18.886806
F 33.925859 38.588760 40.711125
F 33.468705 38.588760 62.535445
F 34.383014 61.742018 18.886806
F 33.925859 61.742018 40.711125
F 33.468705 61.742018 62.535445
F 7.653773 0.000000 18.326909
F 7.196619 0.000000 40.151229
F 6.739464 0.000000 61.975548
F 7.653773 23.153258 18.326909
F 7.196619 23.153258 40.151229
F 6.739464 23.153258 61.975548
F 7.653773 46.306515 18.326909
F 7.196619 46.306515 40.151229
F 6.739464 46.306515 61.975548
F 34.383014 0.000000 18.886807
F 33.925859 0.000000 40.711126
F 33.468705 0.000000 62.535446
F 34.383014 23.153258 18.886807
F 33.925859 23.153258 40.711126
F 33.468705 23.153258 62.535446
F 34.383014 46.306515 18.886807
F 33.925859 46.306515 40.711126
F 33.468705 46.306515 62.535446
F 16.563521 7.717750 18.513541
F 16.106366 7.717750 40.337860
F 15.649212 7.717750 62.162181
F 16.563521 30.871008 18.513541
F 16.106366 30.871008 40.337860
F 15.649212 30.871008 62.162181
F 16.563521 54.024265 18.513541
F 16.106366 54.024265 40.337860
F 15.649212 54.024265 62.162181
F 43.292760 7.717750 19.073438
F 42.835606 7.717750 40.897758
F 42.378451 7.717750 62.722078
F 43.292760 30.871008 19.073438
F 42.835606 30.871008 40.897758
F 42.378451 30.871008 62.722078
F 43.292760 54.024265 19.073438
F 42.835606 54.024265 40.897758
F 42.378451 54.024265 62.722078
F 16.563521 15.435503 18.513540
F 16.106366 15.435503 40.337859
F 15.649212 15.435503 62.162180
F 16.563521 38.588760 18.513540
F 16.106366 38.588760 40.337859
F 15.649212 38.588760 62.162180
F 16.563521 61.742018 18.513540
F 16.106366 61.742018 40.337859
F 15.649212 61.742018 62.162180
F 43.292760 15.435503 19.073437
F 42.835606 15.435503 40.897757
F 42.378452 15.435503 62.722077
F 43.292760 38.588760 19.073437
F 42.835606 38.588760 40.897757
F 42.378452 38.588760 62.722077
F 43.292760 61.742018 19.073437
F 42.835606 61.742018 40.897757
F 42.378452 61.742018 62.722077
F 16.563521 0.000001 18.513541
F 16.106366 0.000001 40.337860
F 15.649212 0.000001 62.162180
F 16.563521 23.153258 18.513541
F 16.106366 23.153258 40.337860
F 15.649212 23.153258 62.162180
F 16.563521 46.306516 18.513541
F 16.106366 46.306516 40.337860
F 15.649212 46.306516 62.162180
F 43.292760 0.000001 19.073438
F 42.835606 0.000001 40.897758
F 42.378452 0.000001 62.722077
F 43.292760 23.153258 19.073438
F 42.835606 23.153258 40.897758
F 42.378452 23.153258 62.722077
F 43.292760 46.306516 19.073438
F 42.835606 46.306516 40.897758
F 42.378452 46.306516 62.722077
F 25.473270 7.717750 18.700174
F 25.016116 7.717750 40.524494
F 24.558961 7.717750 62.348813
F 25.473270 30.871007 18.700174
F 25.016116 30.871007 40.524494
F 24.558961 30.871007 62.348813
F 25.473270 54.024265 18.700174
F 25.016116 54.024265 40.524494
F 24.558961 54.024265 62.348813
F 51.745356 7.717750 41.084392
F 51.288202 7.717750 62.908711
F 51.745356 30.871007 41.084392
F 51.288202 30.871007 62.908711
F 51.745356 54.024265 41.084392
F 51.288202 54.024265 62.908711
F 25.473270 15.435502 18.700173
F 25.016116 15.435502 40.524493
F 24.558961 15.435502 62.348812
F 25.473270 38.588760 18.700173
F 25.016116 38.588760 40.524493
F 24.558961 38.588760 62.348812
F 25.473270 61.742018 18.700173
F 25.016116 61.742018 40.524493
F 24.558961 61.742018 62.348812
F 51.745356 15.435502 41.084391
F 51.288202 15.435502 62.908710
F 51.745356 38.588760 41.084391
F 51.288202 38.588760 62.908710
F 51.745356 61.742018 41.084391
F 51.288202 61.742018 62.908710
F 25.473270 0.000000 18.700173
F 25.016116 0.000000 40.524494
F 24.558961 0.000000 62.348813
F 25.473270 23.153258 18.700173
F 25.016116 23.153258 40.524494
F 24.558961 23.153258 62.348813
F 25.473270 46.306515 18.700173
F 25.016116 46.306515 40.524494
F 24.558961 46.306515 62.348813
F 51.745356 0.000000 41.084392
F 51.288202 0.000000 62.908711
F 51.745356 23.153258 41.084392
F 51.288202 23.153258 62.908711
F 51.745356 46.306515 41.084392
F 51.288202 46.306515 62.908711
F 7.729950 5.145165 14.689522
F 7.272796 5.145165 36.513841
F 6.815642 5.145165 58.338162
F 7.729950 28.298423 14.689522
F 7.272796 28.298423 36.513841
F 6.815642 28.298423 58.338162
F 7.729950 51.451680 14.689522
F 7.272796 51.451680 36.513841
F 6.815642 51.451680 58.338162
F 34.459190 5.145165 15.249419
F 34.002036 5.145165 37.073739
F 33.544881 5.145165 58.898059
F 34.459190 28.298423 15.249419
F 34.002036 28.298423 37.073739
F 33.544881 28.298423 58.898059
F 34.459190 51.451680 15.249419
F 34.002036 51.451680 37.073739
F 33.544881 51.451680 58.898059
F 7.729950 12.862918 14.689521
F 7.272796 12.862918 36.513840
F 6.815642 12.862918 58.338161
F 7.729950 36.016175 14.689521
F 7.272796 36.016175 36.513840
F 6.815642 36.016175 58.338161
F 7.729950 59.169433 14.689521
F 7.272796 59.169433 36.513840
F 6.815642 59.169433 58.338161
F 34.459190 12.862918 15.249418
F 34.002036 12.862918 37.073738
F 33.544881 12.862918 58.898058
F 34.459190 36.016175 15.249418
F 34.002036 36.016175 37.073738
F 33.544881 36.016175 58.898058
F 34.459190 59.169433 15.249418
F 34.002036 59.169433 37.073738
F 33.544881 59.169433 58.898058
F 7.729950 20.580673 14.689522
F 7.272796 20.580673 36.513841
F 6.815642 20.580673 58.338161
F 7.729950 43.733930 14.689522
F 7.272796 43.733930 36.513841
F 6.815642 43.733930 58.338161
F 7.729950 66.887188 14.689522
F 7.272796 66.887188 36.513841
F 6.815642 66.887188 58.338161
F 34.459190 20.580673 15.249419
F 34.002036 20.580673 37.073739
F 33.544881 20.580673 58.898058
F 34.459190 43.733930 15.249419
F 34.002036 43.733930 37.073739
F 33.544881 43.733930 58.898058
F 34.459190 66.887188 15.249419
F 34.002036 66.887188 37.073739
F 33.544881 66.887188 58.898058
F 16.639699 5.145164 14.876153
F 16.182545 5.145164 36.700473
F 15.725390 5.145164 58.524792
F 16.639699 28.298421 14.876153
F 16.182545 28.298421 36.700473
F 15.725390 28.298421 58.524792
F 16.639699 51.451679 14.876153
F 16.182545 51.451679 36.700473
F 15.725390 51.451679 58.524792
F 43.368939 5.145164 15.436051
F 42.911784 5.145164 37.260371
F 42.454630 5.145164 59.084690
F 43.368939 28.298421 15.436051
F 42.911784 28.298421 37.260371
F 42.454630 28.298421 59.084690
F 43.368939 51.451679 15.436051
F 42.911784 51.451679 37.260371
F 42.454630 51.451679 59.084690
F 16.639699 12.862916 14.876152
F 16.182545 12.862916 36.700472
F 15.725390 12.862916 58.524791
F 16.639699 36.016174 14.876152
F 16.182545 36.016174 36.700472
F 15.725390 36.016174 58.524791
F 16.639699 59.169431 14.876152
F 16.182545 59.169431 36.700472
F 15.725390 59.169431 58.524791
F 43.368939 12.862916 15.436050
F 42.911784 12.862916 37.260370
F 42.454630 12.862916 59.084689
F 43.368939 36.016174 15.436050
F 42.911784 36.016174 37.260370
F 42.454630 36.016174 59.084689
F 43.368939 59.169431 15.436050
F 42.911784 59.169431 37.260370
F 42.454630 59.169431 59.084689
F 16.639699 20.580671 14.876152
F 16.182545 20.580671 36.700473
F 15.725390 20.580671 58.524792
F 16.639699 43.733929 14.876152
F 16.182545 43.733929 36.700473
F 15.725390 43.733929 58.524792
F 16.639699 66.887186 14.876152
F 16.182545 66.887186 36.700473
F 15.725390 66.887186 58.524792
F 43.368939 20.580671 15.436050
F 42.911784 20.580671 37.260371
F 42.454630 20.580671 59.084690
F 43.368939 43.733929 15.436050
F 42.911784 43.733929 37.260371
F 42.454630 43.733929 59.084690
F 43.368939 66.887186 15.436050
F 42.911784 66.887186 37.260371
F 42.454630 66.887186 59.084690
F 25.549450 5.145165 15.062787
F 25.092295 5.145165 36.887106
F 24.635141 5.145165 58.711427
F 25.549450 28.298423 15.062787
F 25.092295 28.298423 36.887106
F 24.635141 28.298423 58.711427
F 25.549450 51.451680 15.062787
F 25.092295 51.451680 36.887106
F 24.635141 51.451680 58.711427
F 51.821535 5.145165 37.447004
F 51.364380 5.145165 59.271325
F 51.821535 28.298423 37.447004
F 51.364380 28.298423 59.271325
F 51.821535 51.451680 37.447004
F 51.364380 51.451680 59.271325
F 25.549450 12.862917 15.062786
F 25.092295 12.862917 36.887105
F 24.635141 12.862917 58.711426
F 25.549450 36.016175 15.062786
F 25.092295 36.016175 36.887105
F 24.635141 36.016175 58.711426
F 25.549450 59.169432 15.062786
F 25.092295 59.169432 36.887105
F 24.635141 59.169432 58.711426
F 51.821535 12.862917 37.447003
F 51.364380 12.862917 59.271324
F 51.821535 36.016175 37.447003
F 51.364380 36.016175 59.271324
F 51.821535 59.169432 37.447003
F 51.364380 59.169432 59.271324
F 25.549450 20.580673 15.062787
F 25.092295 20.580673 36.887106
F 24.635141 20.580673 58.711426
F 25.549450 43.733930 15.062787
F 25.092295 43.733930 36.887106
F 24.635141 43.733930 58.711426
F 25.549450 66.887188 15.062787
F 25.092295 66.887188 36.887106
F 24.635141 66.887188 58.711426
F 51.821535 20.580673 37.447004
F 51.364380 20.580673 59.271324
F 51.821535 43.733930 37.447004
F 51.364380 43.733930 59.271324
F 51.821535 66.887188 37.447004
F 51.364380 66.887188 59.271324
F 7.672819 5.145165 17.417560
F 7.215665 5.145165 39.241880
F 6.758511 5.145165 61.066201
F 7.672819 28.298423 17.417560
F 7.215665 28.298423 39.241880
F 6.758511 28.298423 61.066201
F 7.672819 51.451680 17.417560
F 7.215665 51.451680 39.241880
F 6.758511 51.451680 61.066201
F 34.402059 5.145165 17.977458
F 33.944904 5.145165 39.801778
F 33.487750 5.145165 61.626098
F 34.402059 28.298423 17.977458
F 33.944904 28.298423 39.801778
F 33.487750 28.298423 61.626098
F 34.402059 51.451680 17.977458
F 33.944904 51.451680 39.801778
F 33.487750 51.451680 61.626098
F 7.672819 12.862917 17.417561
F 7.215665 12.862917 39.241881
F 6.758511 12.862917 61.066202
F 7.672819 36.016175 17.417561
F 7.215665 36.016175 39.241881
F 6.758511 36.016175 61.066202
F 7.672819 59.169432 17.417561
F 7.215665 59.169432 39.241881
F 6.758511 59.169432 61.066202
F 34.402059 12.862917 17.977459
F 33.944904 12.862917 39.801779
F 33.487750 12.862917 61.626099
F 34.402059 36.016175 17.977459
F 33.944904 36.016175 39.801779
F 33.487750 36.016175 61.626099
F 34.402059 59.169432 17.977459
F 33.944904 59.169432 39.801779
F 33.487750 59.169432 61.626099
F 7.672819 20.580673 17.417560
F 7.215665 20.580673 39.241881
F 6.758511 20.580673 61.066201
F 7.672819 43.733930 17.417560
F 7.215665 43.733930 39.241881
F 6.758511 43.733930 61.066201
F 7.672819 66.887188 17.417560
F 7.215665 66.887188 39.241881
F 6.758511 66.887188 61.066201
F 34.402059 20.580673 17.977458
F 33.944904 20.580673 39.801779
F 33.487750 20.580673 61.626098
F 34.402059 43.733930 17.977458
F 33.944904 43.733930 39.801779
F 33.487750 43.733930 61.626098
F 34.402059 66.887188 17.977458
F 33.944904 66.887188 39.801779
F 33.487750 66.887188 61.626098
F 16.582567 5.145164 17.604194
F 16.125412 5.145164 39.428514
F 15.668258 5.145164 61.252834
F 16.582567 28.298422 17.604194
F 16.125412 28.298422 39.428514
F 15.668258 28.298422 61.252834
F 16.582567 51.451679 17.604194
F 16.125412 51.451679 39.428514
F 15.668258 51.451679 61.252834
F 43.311806 5.145164 18.164092
F 42.854652 5.145164 39.988411
F 42.397498 5.145164 61.812732
F 43.311806 28.298422 18.164092
F 42.854652 28.298422 39.988411
F 42.397498 28.298422 61.812732
F 43.311806 51.451679 18.164092
F 42.854652 51.451679 39.988411
F 42.397498 51.451679 61.812732
F 16.582567 12.862917 17.604195
F 16.125412 12.862917 39.428515
F 15.668258 12.862917 61.252835
F 16.582567 36.016174 17.604195
F 16.125412 36.016174 39.428515
F 15.668258 36.016174 61.252835
F 16.582567 59.169432 17.604195
F 16.125412 59.169432 39.428515
F 15.668258 59.169432 61.252835
F 43.311806 12.862917 18.164093
F 42.854652 12.862917 39.988412
F 42.397498 12.862917 61.812733
F 43.311806 36.016174 18.164093
F 42.854652 36.016174 39.988412
F 42.397498 36.016174 61.812733
F 43.311806 59.169432 18.164093
F 42.854652 59.169432 39.988412
F 42.397498 59.169432 61.812733
F 16.582567 20.580672 17.604194
F 16.125412 20.580672 39.428515
F 15.668258 20.580672 61.252834
F 16.582567 43.733929 17.604194
F 16.125412 43.733929 39.428515
F 15.668258 43.733929 61.252834
F 16.582567 66.887187 17.604194
F 16.125412 66.887187 39.428515
F 15.668258 66.887187 61.252834
F 43.311806 20.580672 18.164092
F 42.854652 20.580672 39.988412
F 42.397498 20.580672 61.812732
F 43.311806 43.733929 18.164092
F 42.854652 43.733929 39.988412
F 42.397498 43.733929 61.812732
F 43.311806 66.887187 18.164092
F 42.854652 66.887187 39.988412
F 42.397498 66.887187 61.812732
F 25.492316 5.145165 17.790826
F 25.035162 5.145165 39.615145
F 24.578008 5.145165 61.439466
F 25.492316 28.298423 17.790826
F 25.035162 28.298423 39.615145
F 24.578008 28.298423 61.439466
F 25.492316 51.451680 17.790826
F 25.035162 51.451680 39.615145
F 24.578008 51.451680 61.439466
F 51.764402 5.145165 40.175043
F 51.307248 5.145165 61.999364
F 51.764402 28.298423 40.175043
F 51.307248 28.298423 61.999364
F 51.764402 51.451680 40.175043
F 51.307248 51.451680 61.999364
F 25.492316 12.862917 17.790827
F 25.035162 12.862917 39.615146
F 24.578008 12.862917 61.439467
F 25.492316 36.016175 17.790827
F 25.035162 36.016175 39.615146
F 24.578008 36.016175 61.439467
F 25.492316 59.169432 17.790827
F 25.035162 59.169432 39.615146
F 24.578008 59.169432 61.439467
F 51.764402 12.862917 40.175044
F 51.307248 12.862917 61.999365
F 51.764402 36.016175 40.175044
F 51.307248 36.016175 61.999365
F 51.764402 59.169432 40.175044
F 51.307248 59.169432 61.999365
F 25.492316 20.580672 17.790826
F 25.035162 20.580672 39.615146
F 24.578008 20.580672 61.439466
F 25.492316 43.733930 17.790826
F 25.035162 43.733930 39.615146
F 24.578008 43.733930 61.439466
F 25.492316 66.887188 17.790826
F 25.035162 66.887188 39.615146
F 24.578008 66.887188 61.439466
F 51.764402 20.580672 40.175044
F 51.307248 20.580672 61.999364
F 51.764402 43.733930 40.175044
F 51.307248 43.733930 61.999364
F 51.764402 66.887188 40.175044
F 51.307248 66.887188 61.999364
F 7.596616 7.717749 21.054947
F 7.139461 7.717749 42.879267
F 6.682307 7.717749 64.703587
F 7.596616 30.871007 21.054947
F 7.139461 30.871007 42.879267
F 6.682307 30.871007 64.703587
F 7.596616 54.024264 21.054947
F 7.139461 54.024264 42.879267
F 6.682307 54.024264 64.703587
F 34.325856 7.717749 21.614845
F 33.868702 7.717749 43.439165
F 33.411548 7.717749 65.263485
F 34.325856 30.871007 21.614845
F 33.868702 30.871007 43.439165
F 33.411548 30.871007 65.263485
F 34.325856 54.024264 21.614845
F 33.868702 54.024264 43.439165
F 33.411548 54.024264 65.263485
F 7.596616 15.435502 21.054948
F 7.139461 15.435502 42.879268
F 6.682307 15.435502 64.703588
F 7.596616 38.588760 21.054948
F 7.139461 38.588760 42.879268
F 6.682307 38.588760 64.703588
F 7.596616 61.742017 21.054948
F 7.139461 61.742017 42.879268
F 6.682307 61.742017 64.703588
F 34.325856 15.435502 21.614846
F 33.868702 15.435502 43.439166
F 33.411548 15.435502 65.263486
F 34.325856 38.588760 21.614846
F 33.868702 38.588760 43.439166
F 33.411548 38.588760 65.263486
F 34.325856 61.742017 21.614846
F 33.868702 61.742017 43.439166
F 33.411548 61.742017 65.263486
F 7.596616 0.000000 21.054947
F 7.139461 0.000000 42.879267
F 6.682307 0.000000 64.703587
F 7.596616 23.153257 21.054947
F 7.139461 23.153257 42.879267
F 6.682307 23.153257 64.703587
F 7.596616 46.306515 21.054947
F 7.139461 46.306515 42.879267
F 6.682307 46.306515 64.703587
F 34.325856 0.000000 21.614845
F 33.868702 0.000000 43.439165
F 33.411548 0.000000 65.263485
F 34.325856 23.153257 21.614845
F 33.868702 23.153257 43.439165
F 33.411548 23.153257 65.263485
F 34.325856 46.306515 21.614845
F 33.868702 46.306515 43.439165
F 33.411548 46.306515 65.263485
F 16.506363 7.717751 21.241581
F 16.049209 7.717751 43.065900
F 15.592055 7.717751 64.890221
F 16.506363 30.871008 21.241581
F 16.049209 30.871008 43.065900
F 15.592055 30.871008 64.890221
F 16.506363 54.024266 21.241581
F 16.049209 54.024266 43.065900
F 15.592055 54.024266 64.890221
F 43.235603 7.717751 21.801479
F 42.778449 7.717751 43.625798
F 42.321294 7.717751 65.450119
F 43.235603 30.871008 21.801479
F 42.778449 30.871008 43.625798
F 42.321294 30.871008 65.450119
F 43.235603 54.024266 21.801479
F 42.778449 54.024266 43.625798
F 42.321294 54.024266 65.450119
F 16.506363 15.435503 21.241582
F 16.049209 15.435503 43.065901
F 15.592055 15.435503 64.890222
F 16.506363 38.588761 21.241582
F 16.049209 38.588761 43.065901
F 15.592055 38.588761 64.890222
F 16.506363 61.742018 21.241582
F 16.049209 61.742018 43.065901
F 15.592055 61.742018 64.890222
F 43.235603 15.435503 21.801480
F 42.778449 15.435503 43.625799
F 42.321294 15.435503 65.450120
F 43.235603 38.588761 21.801480
F 42.778449 38.588761 43.625799
F 42.321294 38.588761 65.450120
F 43.235603 61.742018 21.801480
F 42.778449 61.742018 43.625799
F 42.321294 61.742018 65.450120
F 16.506363 0.000001 21.241581
F 16.049209 0.000001 43.065900
F 15.592055 0.000001 64.890221
F 16.506363 23.153259 21.241581
F 16.049209 23.153259 43.065900
F 15.592055 23.153259 64.890221
F 16.506363 46.306516 21.241581
F 16.049209 46.306516 43.065900
F 15.592055 46.306516 64.890221
F 43.235603 0.000001 21.801479
F 42.778449 0.000001 43.625798
F 42.321294 0.000001 65.450119
F 43.235603 23.153259 21.801479
F 42.778449 23.153259 43.625798
F 42.321294 23.153259 65.450119
F 43.235603 46.306516 21.801479
F 42.778449 46.306516 43.625798
F 42.321294 46.306516 65.450119
F 25.416115 7.717750 21.428213
F 24.958961 7.717750 43.252532
F 24.501806 7.717750 65.076853
F 25.416115 30.871007 21.428213
F 24.958961 30.871007 43.252532
F 24.501806 30.871007 65.076853
F 25.416115 54.024265 21.428213
F 24.958961 54.024265 43.252532
F 24.501806 54.024265 65.076853
F 51.688200 7.717750 43.812430
F 51.231046 7.717750 65.636750
F 51.688200 30.871007 43.812430
F 51.231046 30.871007 65.636750
F 51.688200 54.024265 43.812430
F 51.231046 54.024265 65.636750
F 25.416115 15.435502 21.428214
F 24.958960 15.435502 43.252533
F 24.501806 15.435502 65.076854
F 25.416115 38.588760 21.428214
F 24.958960 38.588760 43.252533
F 24.501806 38.588760 65.076854
F 25.416115 61.742017 21.428214
F 24.958960 61.742017 43.252533
F 24.501806 61.742017 65.076854
F 51.688200 15.435502 43.812431
F 51.231046 15.435502 65.636751
F 51.688200 38.588760 43.812431
F 51.231046 38.588760 65.636751
F 51.688200 61.742017 43.812431
F 51.231046 61.742017 65.636751
F 25.416115 0.000000 21.428213
F 24.958961 0.000000 43.252532
F 24.501806 0.000000 65.076853
F 25.416115 23.153258 21.428213
F 24.958961 23.153258 43.252532
F 24.501806 23.153258 65.076853
F 25.416115 46.306515 21.428213
F 24.958961 46.306515 43.252532
F 24.501806 46.306515 65.076853
F 51.688200 0.000000 43.812430
F 51.231046 0.000000 65.636750
F 51.688200 23.153258 43.812430
F 51.231046 23.153258 65.636750
F 51.688200 46.306515 43.812430
F 51.231046 46.306515 65.636750
F 53.458737 1.286291 3.810943
F 53.458737 1.286291 25.640050
F 53.458737 1.286291 47.469157
F 53.458737 24.439548 3.810943
F 53.458737 24.439548 25.640050
F 53.458737 24.439548 47.469157
F 53.458737 47.592806 3.810943
F 53.458737 47.592806 25.640050
F 53.458737 47.592806 47.469157
F 80.193841 1.286291 3.810943
F 80.193841 1.286291 25.640050
F 80.193841 1.286291 47.469157
F 80.193841 24.439548 3.810943
F 80.193841 24.439548 25.640050
F 80.193841 24.439548 47.469157
F 80.193841 47.592806 3.810943
F 80.193841 47.592806 25.640050
F 80.193841 47.592806 47.469157
F 53.458737 9.004040 3.810943
F 53.458737 9.004040 25.640050
F 53.458737 9.004040 47.469157
F 53.458737 32.157298 3.810943
F 53.458737 32.157298 25.640050
F 53.458737 32.157298 47.469157
F 53.458737 55.310555 3.810943
F 53.458737 55.310555 25.640050
F 53.458737 55.310555 47.469157
F 80.193841 9.004040 3.810943
F 80.193841 9.004040 25.640050
F 80.193841 9.004040 47.469157
F 80.193841 32.157298 3.810943
F 80.193841 32.157298 25.640050
F 80.193841 32.157298 47.469157
F 80.193841 55.310555 3.810943
F 80.193841 55.310555 25.640050
F 80.193841 55.310555 47.469157
F 53.458737 16.721795 3.810943
F 53.458737 16.721795 25.640051
F 53.458737 16.721795 47.469158
F 53.458737 39.875053 3.810943
F 53.458737 39.875053 25.640051
F 53.458737 39.875053 47.469158
F 53.458737 63.028310 3.810943
F 53.458737 63.028310 25.640051
F 53.458737 63.028310 47.469158
F 80.193841 16.721795 3.810943
F 80.193841 16.721795 25.640051
F 80.193841 16.721795 47.469158
F 80.193841 39.875053 3.810943
F 80.193841 39.875053 25.640051
F 80.193841 39.875053 47.469158
F 80.193841 63.028310 3.810943
F 80.193841 63.028310 25.640051
F 80.193841 63.028310 47.469158
F 62.370435 1.286291 3.810943
F 62.370435 1.286291 25.640050
F 62.370435 1.286291 47.469158
F 62.370435 24.439548 3.810943
F 62.370435 24.439548 25.640050
F 62.370435 24.439548 47.469158
F 62.370435 47.592806 3.810943
F 62.370435 47.592806 25.640050
F 62.370435 47.592806 47.469158
F 89.105538 1.286291 3.810943
F 89.105538 1.286291 25.640050
F 89.105538 1.286291 47.469158
F 89.105538 24.439548 3.810943
F 89.105538 24.439548 25.640050
F 89.105538 24.439548 47.469158
F 89.105538 47.592806 3.810943
F 89.105538 47.592806 25.640050
F 89.105538 47.592806 47.469158
F 62.370435 9.004040 3.810943
F 62.370435 9.004040 25.640050
F 62.370435 9.004040 47.469158
F 62.370435 32.157298 3.810943
F 62.370435 32.157298 25.640050
F 62.370435 32.157298 47.469158
F 62.370435 55.310555 3.810943
F 62.370435 55.310555 25.640050
F 62.370435 55.310555 47.469158
F 89.105538 9.004040 3.810943
F 89.105538 9.004040 25.640050
F 89.105538 9.004040 47.469158
F 89.105538 32.157298 3.810943
F 89.105538 32.157298 25.640050
F 89.105538 32.157298 47.469158
F 89.105538 55.310555 3.810943
F 89.105538 55.310555 25.640050
F 89.105538 55.310555 47.469158
F 62.370435 16.721795 3.810944
F 62.370435 16.721795 25.640051
F 62.370435 16.721795 47.469158
F 62.370435 39.875053 3.810944
F 62.370435 39.875053 25.640051
F 62.370435 39.875053 47.469158
F 62.370435 63.028310 3.810944
F 62.370435 63.028310 25.640051
F 62.370435 63.028310 47.469158
F 89.105538 16.721795 3.810944
F 89.105538 16.721795 25.640051
F 89.105538 16.721795 47.469158
F 89.105538 39.875053 3.810944
F 89.105538 39.875053 25.640051
F 89.105538 39.875053 47.469158
F 89.105538 63.028310 3.810944
F 89.105538 63.028310 25.640051
F 89.105538 63.028310 47.469158
F 71.282138 1.286290 3.810944
F 71.282138 1.286290 25.640051
F 71.282138 1.286290 47.469159
F 71.282138 24.439547 3.810944
F 71.282138 24.439547 25.640051
F 71.282138 24.439547 47.469159
F 71.282138 47.592805 3.810944
F 71.282138 47.592805 25.640051
F 71.282138 47.592805 47.469159
F 98.017241 1.286290 3.810944
F 98.017241 1.286290 25.640051
F 98.017241 1.286290 47.469159
F 98.017241 24.439547 3.810944
F 98.017241 24.439547 25.640051
F 98.017241 24.439547 47.469159
F 98.017241 47.592805 3.810944
F 98.017241 47.592805 25.640051
F 98.017241 47.592805 47.469159
F 71.282138 9.004039 3.810944
F 71.282138 9.004039 25.640051
F 71.282138 9.004039 47.469159
F 71.282138 32.157297 3.810944
F 71.282138 32.157297 25.640051
F 71.282138 32.157297 47.469159
F 71.282138 55.310554 3.810944
F 71.282138 55.310554 25.640051
F 71.282138 55.310554 47.469159
F 98.017241 9.004039 3.810944
F 98.017241 9.004039 25.640051
F 98.017241 9.004039 47.469159
F 98.017241 32.157297 3.810944
F 98.017241 32.157297 25.640051
F 98.017241 32.157297 47.469159
F 98.017241 55.310554 3.810944
F 98.017241 55.310554 25.640051
F 98.017241 55.310554 47.469159
F 71.282138 16.721795 3.810945
F 71.282138 16.721795 25.640052
F 71.282138 16.721795 47.469159
F 71.282138 39.875052 3.810945
F 71.282138 39.875052 25.640052
F 71.282138 39.875052 47.469159
F 71.282138 63.028310 3.810945
F 71.282138 63.028310 25.640052
F 71.282138 63.028310 47.469159
F 98.017241 16.721795 3.810945
F 98.017241 16.721795 25.640052
F 98.017241 16.721795 47.469159
F 98.017241 39.875052 3.810945
F 98.017241 39.875052 25.640052
F 98.017241 39.875052 47.469159
F 98.017241 63.028310 3.810945
F 98.017241 63.028310 25.640052
F 98.017241 63.028310 47.469159
F 53.458724 3.858875 7.449127
F 53.458724 3.858875 29.278235
F 53.458724 3.858875 51.107342
F 53.458724 27.012132 7.449127
F 53.458724 27.012132 29.278235
F 53.458724 27.012132 51.107342
F 53.458724 50.165390 7.449127
F 53.458724 50.165390 29.278235
F 53.458724 50.165390 51.107342
F 80.193827 3.858875 7.449127
F 80.193827 3.858875 29.278235
F 80.193827 3.858875 51.107342
F 80.193827 27.012132 7.449127
F 80.193827 27.012132 29.278235
F 80.193827 27.012132 51.107342
F 80.193827 50.165390 7.449127
F 80.193827 50.165390 29.278235
F 80.193827 50.165390 51.107342
F 53.458724 11.576625 7.449127
F 53.458724 11.576625 29.278235
F 53.458724 11.576625 51.107342
F 53.458724 34.729882 7.449127
F 53.458724 34.729882 29.278235
F 53.458724 34.729882 51.107342
F 53.458724 57.883140 7.449127
F 53.458724 57.883140 29.278235
F 53.458724 57.883140 51.107342
F 80.193827 11.576625 7.449127
F 80.193827 11.576625 29.278235
F 80.193827 11.576625 51.107342
F 80.193827 34.729882 7.449127
F 80.193827 34.729882 29.278235
F 80.193827 34.729882 51.107342
F 80.193827 57.883140 7.449127
F 80.193827 57.883140 29.278235
F 80.193827 57.883140 51.107342
F 53.458724 19.294380 7.449128
F 53.458724 19.294380 29.278235
F 53.458724 19.294380 51.107343
F 53.458724 42.447638 7.449128
F 53.458724 42.447638 29.278235
F 53.458724 42.447638 51.107343
F 53.458724 65.600895 7.449128
F 53.458724 65.600895 29.278235
F 53.458724 65.600895 51.107343
F 80.193827 19.294380 7.449128
F 80.193827 19.294380 29.278235
F 80.193827 19.294380 51.107343
F 80.193827 42.447638 7.449128
F 80.193827 42.447638 29.278235
F 80.193827 42.447638 51.107343
F 80.193827 65.600895 7.449128
F 80.193827 65.600895 29.278235
F 80.193827 65.600895 51.107343
F 62.370419 3.858875 7.449128
F 62.370419 3.858875 29.278235
F 62.370419 3.858875 51.107342
F 62.370419 27.012133 7.449128
F 62.370419 27.012133 29.278235
F 62.370419 27.012133 51.107342
F 62.370419 50.165390 7.449128
F 62.370419 50.165390 29.278235
F 62.370419 50.165390 51.107342
F 89.105522 3.858875 7.449128
F 89.105522 3.858875 29.278235
F 89.105522 3.858875 51.107342
F 89.105522 27.012133 7.449128
F 89.105522 27.012133 29.278235
F 89.105522 27.012133 51.107342
F 89.105522 50.165390 7.449128
F 89.105522 50.165390 29.278235
F 89.105522 50.165390 51.107342
F 62.370419 11.576625 7.449128
F 62.370419 11.576625 29.278235
F 62.370419 11.576625 51.107343
F 62.370419 34.729883 7.449128
F 62.370419 34.729883 29.278235
F 62.370419 34.729883 51.107343
F 62.370419 57.883140 7.449128
F 62.370419 57.883140 29.278235
F 62.370419 57.883140 51.107343
F 89.105522 11.576625 7.449128
F 89.105522 11.576625 29.278235
F 89.105522 11.576625 51.107343
F 89.105522 34.729883 7.449128
F 89.105522 34.729883 29.278235
F 89.105522 34.729883 51.107343
F 89.105522 57.883140 7.449128
F 89.105522 57.883140 29.278235
F 89.105522 57.883140 51.107343
F 62.370419 19.294380 7.449128
F 62.370419 19.294380 29.278236
F 62.370419 19.294380 51.107343
F 62.370419 42.447638 7.449128
F 62.370419 42.447638 29.278236
F 62.370419 42.447638 51.107343
F 62.370419 65.600896 7.449128
F 62.370419 65.600896 29.278236
F 62.370419 65.600896 51.107343
F 89.105522 19.294380 7.449128
F 89.105522 19.294380 29.278236
F 89.105522 19.294380 51.107343
F 89.105522 42.447638 7.449128
F 89.105522 42.447638 29.278236
F 89.105522 42.447638 51.107343
F 89.105522 65.600896 7.449128
F 89.105522 65.600896 29.278236
F 89.105522 65.600896 51.107343
F 71.282124 3.858876 7.449129
F 71.282124 3.858876 29.278236
F 71.282124 3.858876 51.107343
F 71.282124 27.012134 7.449129
F 71.282124 27.012134 29.278236
F 71.282124 27.012134 51.107343
F 71.282124 50.165391 7.449129
F 71.282124 50.165391 29.278236
F 71.282124 50.165391 51.107343
F 98.017228 3.858876 7.449129
F 98.017228 3.858876 29.278236
F 98.017228 3.858876 51.107343
F 98.017228 27.012134 7.449129
F 98.017228 27.012134 29.278236
F 98.017228 27.012134 51.107343
F 98.017228 50.165391 7.449129
F 98.017228 50.165391 29.278236
F 98.017228 50.165391 51.107343
F 71.282124 11.576626 7.449129
F 71.282124 11.576626 29.278236
F 71.282124 11.576626 51.107344
F 71.282124 34.729884 7.449129
F 71.282124 34.729884 29.278236
F 71.282124 34.729884 51.107344
F 71.282124 57.883141 7.449129
F 71.282124 57.883141 29.278236
F 71.282124 57.883141 51.107344
F 98.017228 11.576626 7.449129
F 98.017228 11.576626 29.278236
F 98.017228 11.576626 51.107344
F 98.017228 34.729884 7.449129
F 98.017228 34.729884 29.278236
F 98.017228 34.729884 51.107344
F 98.017228 57.883141 7.449129
F 98.017228 57.883141 29.278236
F 98.017228 57.883141 51.107344
F 71.282124 19.294382 7.449129
F 71.282124 19.294382 29.278237
F 71.282124 19.294382 51.107344
F 71.282124 42.447639 7.449129
F 71.282124 42.447639 29.278237
F 71.282124 42.447639 51.107344
F 71.282124 65.600897 7.449129
F 71.282124 65.600897 29.278237
F 71.282124 65.600897 51.107344
F 98.017228 19.294382 7.449129
F 98.017228 19.294382 29.278237
F 98.017228 19.294382 51.107344
F 98.017228 42.447639 7.449129
F 98.017228 42.447639 29.278237
F 98.017228 42.447639 51.107344
F 98.017228 65.600897 7.449129
F 98.017228 65.600897 29.278237
F 98.017228 65.600897 51.107344
F 53.458735 3.858875 4.720490
F 53.458735 3.858875 26.549597
F 53.458735 3.858875 48.378705
F 53.458735 27.012133 4.720490
F 53.458735 27.012133 26.549597
F 53.458735 27.012133 48.378705
F 53.458735 50.165390 4.720490
F 53.458735 50.165390 26.549597
F 53.458735 50.165390 48.378705
F 80.193839 3.858875 4.720490
F 80.193839 3.858875 26.549597
F 80.193839 3.858875 48.378705
F 80.193839 27.012133 4.720490
F 80.193839 27.012133 26.549597
F 80.193839 27.012133 48.378705
F 80.193839 50.165390 4.720490
F 80.193839 50.165390 26.549597
F 80.193839 50.165390 48.378705
F 53.458735 11.576625 4.720490
F 53.458735 11.576625 26.549597
F 53.458735 11.576625 48.378705
F 53.458735 34.729883 4.720490
F 53.458735 34.729883 26.549597
F 53.458735 34.729883 48.378705
F 53.458735 57.883140 4.720490
F 53.458735 57.883140 26.549597
F 53.458735 57.883140 48.378705
F 80.193839 11.576625 4.720490
F 80.193839 11.576625 26.549597
F 80.193839 11.576625 48.378705
F 80.193839 34.729883 4.720490
F 80.193839 34.729883 26.549597
F 80.193839 34.729883 48.378705
F 80.193839 57.883140 4.720490
F 80.193839 57.883140 26.549597
F 80.193839 57.883140 48.378705
F 53.458735 19.294381 4.720489
F 53.458735 19.294381 26.549597
F 53.458735 19.294381 48.378704
F 53.458735 42.447638 4.720489
F 53.458735 42.447638 26.549597
F 53.458735 42.447638 48.378704
F 53.458735 65.600896 4.720489
F 53.458735 65.600896 26.549597
F 53.458735 65.600896 48.378704
F 80.193839 19.294381 4.720489
F 80.193839 19.294381 26.549597
F 80.193839 19.294381 48.378704
F 80.193839 42.447638 4.720489
F 80.193839 42.447638 26.549597
F 80.193839 42.447638 48.378704
F 80.193839 65.600896 4.720489
F 80.193839 65.600896 26.549597
F 80.193839 65.600896 48.378704
F 62.370432 3.858875 4.720490
F 62.370432 3.858875 26.549597
F 62.370432 3.858875 48.378705
F 62.370432 27.012133 4.720490
F 62.370432 27.012133 26.549597
F 62.370432 27.012133 48.378705
F 62.370432 50.165390 4.720490
F 62.370432 50.165390 26.549597
F 62.370432 50.165390 48.378705
F 89.105535 3.858875 4.720490
F 89.105535 3.858875 26.549597
F 89.105535 3.858875 48.378705
F 89.105535 27.012133 4.720490
F 89.105535 27.012133 26.549597
F 89.105535 27.012133 48.378705
F 89.105535 50.165390 4.720490
F 89.105535 50.165390 26.549597
F 89.105535 50.165390 48.378705
F 62.370432 11.576625 4.720490
F 62.370432 11.576625 26.549597
F 62.370432 11.576625 48.378704
F 62.370432 34.729883 4.720490
F 62.370432 34.729883 26.549597
F 62.370432 34.729883 48.378704
F 62.370432 57.883140 4.720490
F 62.370432 57.883140 26.549597
F 62.370432 57.883140 48.378704
F 89.105535 11.576625 4.720490
F 89.105535 11.576625 26.549597
F 89.105535 11.576625 48.378704
F 89.105535 34.729883 4.720490
F 89.105535 34.729883 26.549597
F 89.105535 34.729883 48.378704
F 89.105535 57.883140 4.720490
F 89.105535 57.883140 26.549597
F 89.105535 57.883140 48.378704
F 62.370432 19.294381 4.720489
F 62.370432 19.294381 26.549597
F 62.370432 19.294381 48.378704
F 62.370432 42.447638 4.720489
F 62.370432 42.447638 26.549597
F 62.370432 42.447638 48.378704
F 62.370432 65.600896 4.720489
F 62.370432 65.600896 26.549597
F 62.370432 65.600896 48.378704
F 89.105535 19.294381 4.720489
F 89.105535 19.294381 26.549597
F 89.105535 19.294381 48.378704
F 89.105535 42.447638 4.720489
F 89.105535 42.447638 26.549597
F 89.105535 42.447638 48.378704
F 89.105535 65.600896 4.720489
F 89.105535 65.600896 26.549597
F 89.105535 65.600896 48.378704
F 71.282136 3.858876 4.720489
F 71.282136 3.858876 26.549596
F 71.282136 3.858876 48.378704
F 71.282136 27.012133 4.720489
F 71.282136 27.012133 26.549596
F 71.282136 27.012133 48.378704
F 71.282136 50.165391 4.720489
F 71.282136 50.165391 26.549596
F 71.282136 50.165391 48.378704
F 98.017240 3.858876 4.720489
F 98.017240 3.858876 26.549596
F 98.017240 3.858876 48.378704
F 98.017240 27.012133 4.720489
F 98.017240 27.012133 26.549596
F 98.017240 27.012133 48.378704
F 98.017240 50.165391 4.720489
F 98.017240 50.165391 26.549596
F 98.017240 50.165391 48.378704
F 71.282136 11.576626 4.720489
F 71.282136 11.576626 26.549596
F 71.282136 11.576626 48.378703
F 71.282136 34.729883 4.720489
F 71.282136 34.729883 26.549596
F 71.282136 34.729883 48.378703
F 71.282136 57.883141 4.720489
F 71.282136 57.883141 26.549596
F 71.282136 57.883141 48.378703
F 98.017240 11.576626 4.720489
F 98.017240 11.576626 26.549596
F 98.017240 11.576626 48.378703
F 98.017240 34.729883 4.720489
F 98.017240 34.729883 26.549596
F 98.017240 34.729883 48.378703
F 98.017240 57.883141 4.720489
F 98.017240 57.883141 26.549596
F 98.017240 57.883141 48.378703
F 71.282136 19.294381 4.720488
F 71.282136 19.294381 26.549596
F 71.282136 19.294381 48.378703
F 71.282136 42.447639 4.720488
F 71.282136 42.447639 26.549596
F 71.282136 42.447639 48.378703
F 71.282136 65.600896 4.720488
F 71.282136 65.600896 26.549596
F 71.282136 65.600896 48.378703
F 98.017240 19.294381 4.720488
F 98.017240 19.294381 26.549596
F 98.017240 19.294381 48.378703
F 98.017240 42.447639 4.720488
F 98.017240 42.447639 26.549596
F 98.017240 42.447639 48.378703
F 98.017240 65.600896 4.720488
F 98.017240 65.600896 26.549596
F 98.017240 65.600896 48.378703
F 53.458725 1.286291 1.082305
F 53.458725 1.286291 22.911413
F 53.458725 1.286291 44.740520
F 53.458725 24.439549 1.082305
F 53.458725 24.439549 22.911413
F 53.458725 24.439549 44.740520
F 53.458725 47.592806 1.082305
F 53.458725 47.592806 22.911413
F 53.458725 47.592806 44.740520
F 80.193829 1.286291 1.082305
F 80.193829 1.286291 22.911413
F 80.193829 1.286291 44.740520
F 80.193829 24.439549 1.082305
F 80.193829 24.439549 22.911413
F 80.193829 24.439549 44.740520
F 80.193829 47.592806 1.082305
F 80.193829 47.592806 22.911413
F 80.193829 47.592806 44.740520
F 53.458725 9.004040 1.082305
F 53.458725 9.004040 22.911413
F 53.458725 9.004040 44.740520
F 53.458725 32.157298 1.082305
F 53.458725 32.157298 22.911413
F 53.458725 32.157298 44.740520
F 53.458725 55.310555 1.082305
F 53.458725 55.310555 22.911413
F 53.458725 55.310555 44.740520
F 80.193829 9.004040 1.082305
F 80.193829 9.004040 22.911413
F 80.193829 9.004040 44.740520
F 80.193829 32.157298 1.082305
F 80.193829 32.157298 22.911413
F 80.193829 32.157298 44.740520
F 80.193829 55.310555 1.082305
F 80.193829 55.310555 22.911413
F 80.193829 55.310555 44.740520
F 53.458725 16.721796 1.082304
F 53.458725 16.721796 22.911412
F 53.458725 16.721796 44.740519
F 53.458725 39.875053 1.082304
F 53.458725 39.875053 22.911412
F 53.458725 39.875053 44.740519
F 53.458725 63.028311 1.082304
F 53.458725 63.028311 22.911412
F 53.458725 63.028311 44.740519
F 80.193829 16.721796 1.082304
F 80.193829 16.721796 22.911412
F 80.193829 16.721796 44.740519
F 80.193829 39.875053 1.082304
F 80.193829 39.875053 22.911412
F 80.193829 39.875053 44.740519
F 80.193829 63.028311 1.082304
F 80.193829 63.028311 22.911412
F 80.193829 63.028311 44.740519
F 62.370421 1.286291 1.082305
F 62.370421 1.286291 22.911413
F 62.370421 1.286291 44.740520
F 62.370421 24.439548 1.082305
F 62.370421 24.439548 22.911413
F 62.370421 24.439548 44.740520
F 62.370421 47.592806 1.082305
F 62.370421 47.592806 22.911413
F 62.370421 47.592806 44.740520
F 89.105525 1.286291 1.082305
F 89.105525 1.286291 22.911413
F 89.105525 1.286291 44.740520
F 89.105525 24.439548 1.082305
F 89.105525 24.439548 22.911413
F 89.105525 24.439548 44.740520
F 89.105525 47.592806 1.082305
F 89.105525 47.592806 22.911413
F 89.105525 47.592806 44.740520
F 62.370421 9.004040 1.082305
F 62.370421 9.004040 22.911413
F 62.370421 9.004040 44.740520
F 62.370421 32.157298 1.082305
F 62.370421 32.157298 22.911413
F 62.370421 32.157298 44.740520
F 62.370421 55.310555 1.082305
F 62.370421 55.310555 22.911413
F 62.370421 55.310555 44.740520
F 89.105525 9.004040 1.082305
F 89.105525 9.004040 22.911413
F 89.105525 9.004040 44.740520
F 89.105525 32.157298 1.082305
F 89.105525 32.157298 22.911413
F 89.105525 32.157298 44.740520
F 89.105525 55.310555 1.082305
F 89.105525 55.310555 22.911413
F 89.105525 55.310555 44.740520
F 62.370421 16.721795 1.082304
F 62.370421 16.721795 22.911412
F 62.370421 16.721795 44.740519
F 62.370421 39.875053 1.082304
F 62.370421 39.875053 22.911412
F 62.370421 39.875053 44.740519
F 62.370421 63.028310 1.082304
F 62.370421 63.028310 22.911412
F 62.370421 63.028310 44.740519
F 89.105525 16.721795 1.082304
F 89.105525 16.721795 22.911412
F 89.105525 16.721795 44.740519
F 89.105525 39.875053 1.082304
F 89.105525 39.875053 22.911412
F 89.105525 39.875053 44.740519
F 89.105525 63.028310 1.082304
F 89.105525 63.028310 22.911412
F 89.105525 63.028310 44.740519
F 71.282126 1.286290 1.082304
F 71.282126 1.286290 22.911411
F 71.282126 1.286290 44.740519
F 71.282126 24.439547 1.082304
F 71.282126 24.439547 22.911411
F 71.282126 24.439547 44.740519
F 71.282126 47.592805 1.082304
F 71.282126 47.592805 22.911411
F 71.282126 47.592805 44.740519
F 98.017229 1.286290 1.082304
F 98.017229 1.286290 22.911411
F 98.017229 1.286290 44.740519
F 98.017229 24.439547 1.082304
F 98.017229 24.439547 22.911411
F 98.017229 24.439547 44.740519
F 98.017229 47.592805 1.082304
F 98.017229 47.592805 22.911411
F 98.017229 47.592805 44.740519
F 71.282126 9.004039 1.082304
F 71.282126 9.004039 22.911411
F 71.282126 9.004039 44.740519
F 71.282126 32.157296 1.082304
F 71.282126 32.157296 22.911411
F 71.282126 32.157296 44.740519
F 71.282126 55.310554 1.082304
F 71.282126 55.310554 22.911411
F 71.282126 55.310554 44.740519
F 98.017229 9.004039 1.082304
F 98.017229 9.004039 22.911411
F 98.017229 9.004039 44.740519
F 98.017229 32.157296 1.082304
F 98.017229 32.157296 22.911411
F 98.017229 32.157296 44.740519
F 98.017229 55.310554 1.082304
F 98.017229 55.310554 22.911411
F 98.017229 55.310554 44.740519
F 71.282126 16.721794 1.082303
F 71.282126 16.721794 22.911411
F 71.282126 16.721794 44.740518
F 71.282126 39.875052 1.082303
F 71.282126 39.875052 22.911411
F 71.282126 39.875052 44.740518
F 71.282126 63.028309 1.082303
F 71.282126 63.028309 22.911411
F 71.282126 63.028309 44.740518
F 98.017229 16.721794 1.082303
F 98.017229 16.721794 22.911411
F 98.017229 16.721794 44.740518
F 98.017229 39.875052 1.082303
F 98.017229 39.875052 22.911411
F 98.017229 39.875052 44.740518
F 98.017229 63.028309 1.082303
F 98.017229 63.028309 22.911411
F 98.017229 63.028309 44.740518
F 55.686662 7.717750 4.720490
F 55.686662 7.717750 26.549597
F 55.686662 7.717750 48.378705
F 55.686662 30.871007 4.720490
F 55.686662 30.871007 26.549597
F 55.686662 30.871007 48.378705
F 55.686662 54.024265 4.720490
F 55.686662 54.024265 26.549597
F 55.686662 54.024265 48.378705
F 82.421765 7.717750 4.720490
F 82.421765 7.717750 26.549597
F 82.421765 7.717750 48.378705
F 82.421765 30.871007 4.720490
F 82.421765 30.871007 26.549597
F 82.421765 30.871007 48.378705
F 82.421765 54.024265 4.720490
F 82.421765 54.024265 26.549597
F 82.421765 54.024265 48.378705
F 55.686662 15.435503 4.720489
F 55.686662 15.435503 26.549596
F 55.686662 15.435503 48.378704
F 55.686662 38.588760 4.720489
F 55.686662 38.588760 26.549596
F 55.686662 38.588760 48.378704
F 55.686662 61.742018 4.720489
F 55.686662 61.742018 26.549596
F 55.686662 61.742018 48.378704
F 82.421765 15.435503 4.720489
F 82.421765 15.435503 26.549596
F 82.421765 15.435503 48.378704
F 82.421765 38.588760 4.720489
F 82.421765 38.588760 26.549596
F 82.421765 38.588760 48.378704
F 82.421765 61.742018 4.720489
F 82.421765 61.742018 26.549596
F 82.421765 61.742018 48.378704
F 55.686662 0.000000 4.720490
F 55.686662 0.000000 26.549597
F 55.686662 0.000000 48.378705
F 55.686662 23.153258 4.720490
F 55.686662 23.153258 26.549597
F 55.686662 23.153258 48.378705
F 55.686662 46.306515 4.720490
F 55.686662 46.306515 26.549597
F 55.686662 46.306515 48.378705
F 82.421765 0.000000 4.720490
F 82.421765 0.000000 26.549597
F 82.421765 0.000000 48.378705
F 82.421765 23.153258 4.720490
F 82.421765 23.153258 26.549597
F 82.421765 23.153258 48.378705
F 82.421765 46.306515 4.720490
F 82.421765 46.306515 26.549597
F 82.421765 46.306515 48.378705
F 64.598360 7.717750 4.720490
F 64.598360 7.717750 26.549597
F 64.598360 7.717750 48.378705
F 64.598360 30.871007 4.720490
F 64.598360 30.871007 26.549597
F 64.598360 30.871007 48.378705
F 64.598360 54.024265 4.720490
F 64.598360 54.024265 26.549597
F 64.598360 54.024265 48.378705
F 91.333463 7.717750 4.720490
F 91.333463 7.717750 26.549597
F 91.333463 7.717750 48.378705
F 91.333463 30.871007 4.720490
F 91.333463 30.871007 26.549597
F 91.333463 30.871007 48.378705
F 91.333463 54.024265 4.720490
F 91.333463 54.024265 26.549597
F 91.333463 54.024265 48.378705
F 64.598360 15.435502 4.720489
F 64.598360 15.435502 26.549596
F 64.598360 15.435502 48.378704
F 64.598360 38.588760 4.720489
F 64.598360 38.588760 26.549596
F 64.598360 38.588760 48.378704
F 64.598360 61.742017 4.720489
F 64.598360 61.742017 26.549596
F 64.598360 61.742017 48.378704
F 91.333463 15.435502 4.720489
F 91.333463 15.435502 26.549596
F 91.333463 15.435502 48.378704
F 91.333463 38.588760 4.720489
F 91.333463 38.588760 26.549596
F 91.333463 38.588760 48.378704
F 91.333463 61.742017 4.720489
F 91.333463 61.742017 26.549596
F 91.333463 61.742017 48.378704
F 64.598360 0.000000 4.720490
F 64.598360 0.000000 26.549597
F 64.598360 0.000000 48.378705
F 64.598360 23.153258 4.720490
F 64.598360 23.153258 26.549597
F 64.598360 23.153258 48.378705
F 64.598360 46.306515 4.720490
F 64.598360 46.306515 26.549597
F 64.598360 46.306515 48.378705
F 91.333463 0.000000 4.720490
F 91.333463 0.000000 26.549597
F 91.333463 0.000000 48.378705
F 91.333463 23.153258 4.720490
F 91.333463 23.153258 26.549597
F 91.333463 23.153258 48.378705
F 91.333463 46.306515 4.720490
F 91.333463 46.306515 26.549597
F 91.333463 46.306515 48.378705
F 73.510064 7.717750 4.720489
F 73.510064 7.717750 26.549596
F 73.510064 7.717750 48.378704
F 73.510064 30.871008 4.720489
F 73.510064 30.871008 26.549596
F 73.510064 30.871008 48.378704
F 73.510064 54.024265 4.720489
F 73.510064 54.024265 26.549596
F 73.510064 54.024265 48.378704
F 100.245168 7.717750 4.720489
F 100.245168 7.717750 26.549596
F 100.245168 7.717750 48.378704
F 100.245168 30.871008 4.720489
F 100.245168 30.871008 26.549596
F 100.245168 30.871008 48.378704
F 100.245168 54.024265 4.720489
F 100.245168 54.024265 26.549596
F 100.245168 54.024265 48.378704
F 73.510064 15.435503 4.720488
F 73.510064 15.435503 26.549595
F 73.510064 15.435503 48.378703
F 73.510064 38.588760 4.720488
F 73.510064 38.588760 26.549595
F 73.510064 38.588760 48.378703
F 73.510064 61.742018 4.720488
F 73.510064 61.742018 26.549595
F 73.510064 61.742018 48.378703
F 100.245168 15.435503 4.720488
F 100.245168 15.435503 26.549595
F 100.245168 15.435503 48.378703
F 100.245168 38.588760 4.720488
F 100.245168 38.588760 26.549595
F 100.245168 38.588760 48.378703
F 100.245168 61.742018 4.720488
F 100.245168 61.742018 26.549595
F 100.245168 61.742018 48.378703
F 73.510064 0.000001 4.720489
F 73.510064 0.000001 26.549596
F 73.510064 0.000001 48.378704
F 73.510064 23.153258 4.720489
F 73.510064 23.153258 26.549596
F 73.510064 23.153258 48.378704
F 73.510064 46.306516 4.720489
F 73.510064 46.306516 26.549596
F 73.510064 46.306516 48.378704
F 100.245168 0.000001 4.720489
F 100.245168 0.000001 26.549596
F 100.245168 0.000001 48.378704
F 100.245168 23.153258 4.720489
F 100.245168 23.153258 26.549596
F 100.245168 23.153258 48.378704
F 100.245168 46.306516 4.720489
F 100.245168 46.306516 26.549596
F 100.245168 46.306516 48.378704
F 55.686647 5.145166 1.082306
F 55.686647 5.145166 22.911413
F 55.686647 5.145166 44.740520
F 55.686647 28.298423 1.082306
F 55.686647 28.298423 22.911413
F 55.686647 28.298423 44.740520
F 55.686647 51.451681 1.082306
F 55.686647 51.451681 22.911413
F 55.686647 51.451681 44.740520
F 82.421751 5.145166 1.082306
F 82.421751 5.145166 22.911413
F 82.421751 5.145166 44.740520
F 82.421751 28.298423 1.082306
F 82.421751 28.298423 22.911413
F 82.421751 28.298423 44.740520
F 82.421751 51.451681 1.082306
F 82.421751 51.451681 22.911413
F 82.421751 51.451681 44.740520
F 55.686647 12.862918 1.082305
F 55.686647 12.862918 22.911412
F 55.686647 12.862918 44.740519
F 55.686647 36.016175 1.082305
F 55.686647 36.016175 22.911412
F 55.686647 36.016175 44.740519
F 55.686647 59.169433 1.082305
F 55.686647 59.169433 22.911412
F 55.686647 59.169433 44.740519
F 82.421751 12.862918 1.082305
F 82.421751 12.862918 22.911412
F 82.421751 12.862918 44.740519
F 82.421751 36.016175 1.082305
F 82.421751 36.016175 22.911412
F 82.421751 36.016175 44.740519
F 82.421751 59.169433 1.082305
F 82.421751 59.169433 22.911412
F 82.421751 59.169433 44.740519
F 55.686647 20.580673 1.082305
F 55.686647 20.580673 22.911413
F 55.686647 20.580673 44.740520
F 55.686647 43.733931 1.082305
F 55.686647 43.733931 22.911413
F 55.686647 43.733931 44.740520
F 55.686647 66.887188 1.082305
F 55.686647 66.887188 22.911413
F 55.686647 66.887188 44.740520
F 82.421751 20.580673 1.082305
F 82.421751 20.580673 22.911413
F 82.421751 20.580673 44.740520
F 82.421751 43.733931 1.082305
F 82.421751 43.733931 22.911413
F 82.421751 43.733931 44.740520
F 82.421751 66.887188 1.082305
F 82.421751 66.887188 22.911413
F 82.421751 66.887188 44.740520
F 64.598344 5.145165 1.082305
F 64.598344 5.145165 22.911412
F 64.598344 5.145165 44.740520
F 64.598344 28.298422 1.082305
F 64.598344 28.298422 22.911412
F 64.598344 28.298422 44.740520
F 64.598344 51.451680 1.082305
F 64.598344 51.451680 22.911412
F 64.598344 51.451680 44.740520
F 91.333447 5.145165 1.082305
F 91.333447 5.145165 22.911412
F 91.333447 5.145165 44.740520
F 91.333447 28.298422 1.082305
F 91.333447 28.298422 22.911412
F 91.333447 28.298422 44.740520
F 91.333447 51.451680 1.082305
F 91.333447 51.451680 22.911412
F 91.333447 51.451680 44.740520
F 64.598344 12.862917 1.082304
F 64.598344 12.862917 22.911411
F 64.598344 12.862917 44.740519
F 64.598344 36.016174 1.082304
F 64.598344 36.016174 22.911411
F 64.598344 36.016174 44.740519
F 64.598344 59.169432 1.082304
F 64.598344 59.169432 22.911411
F 64.598344 59.169432 44.740519
F 91.333447 12.862917 1.082304
F 91.333447 12.862917 22.911411
F 91.333447 12.862917 44.740519
F 91.333447 36.016174 1.082304
F 91.333447 36.016174 22.911411
F 91.333447 36.016174 44.740519
F 91.333447 59.169432 1.082304
F 91.333447 59.169432 22.911411
F 91.333447 59.169432 44.740519
F 64.598344 20.580672 1.082305
F 64.598344 20.580672 22.911412
F 64.598344 20.580672 44.740520
F 64.598344 43.733930 1.082305
F 64.598344 43.733930 22.911412
F 64.598344 43.733930 44.740520
F 64.598344 66.887187 1.082305
F 64.598344 66.887187 22.911412
F 64.598344 66.887187 44.740520
F 91.333447 20.580672 1.082305
F 91.333447 20.580672 22.911412
F 91.333447 20.580672 44.740520
F 91.333447 43.733930 1.082305
F 91.333447 43.733930 22.911412
F 91.333447 43.733930 44.740520
F 91.333447 66.887187 1.082305
F 91.333447 66.887187 22.911412
F 91.333447 66.887187 44.740520
F 73.510051 5.145164 1.082304
F 73.510051 5.145164 22.911412
F 73.510051 5.145164 44.740519
F 73.510051 28.298422 1.082304
F 73.510051 28.298422 22.911412
F 73.510051 28.298422 44.740519
F 73.510051 51.451679 1.082304
F 73.510051 51.451679 22.911412
F 73.510051 51.451679 44.740519
F 100.245155 5.145164 1.082304
F 100.245155 5.145164 22.911412
F 100.245155 5.145164 44.740519
F 100.245155 28.298422 1.082304
F 100.245155 28.298422 22.911412
F 100.245155 28.298422 44.740519
F 100.245155 51.451679 1.082304
F 100.245155 51.451679 22.911412
F 100.245155 51.451679 44.740519
F 73.510051 12.862916 1.082304
F 73.510051 12.862916 22.911411
F 73.510051 12.862916 44.740518
F 73.510051 36.016174 1.082304
F 73.510051 36.016174 22.911411
F 73.510051 36.016174 44.740518
F 73.510051 59.169431 1.082304
F 73.510051 59.169431 22.911411
F 73.510051 59.169431 44.740518
F 100.245155 12.862916 1.082304
F 100.245155 12.862916 22.911411
F 100.245155 12.862916 44.740518
F 100.245155 36.016174 1.082304
F 100.245155 36.016174 22.911411
F 100.245155 36.016174 44.740518
F 100.245155 59.169431 1.082304
F 100.245155 59.169431 22.911411
F 100.245155 59.169431 44.740518
F 73.510051 20.580672 1.082304
F 73.510051 20.580672 22.911412
F 73.510051 20.580672 44.740519
F 73.510051 43.733929 1.082304
F 73.510051 43.733929 22.911412
F 73.510051 43.733929 44.740519
F 73.510051 66.887187 1.082304
F 73.510051 66.887187 22.911412
F 73.510051 66.887187 44.740519
F 100.245155 20.580672 1.082304
F 100.245155 20.580672 22.911412
F 100.245155 20.580672 44.740519
F 100.245155 43.733929 1.082304
F 100.245155 43.733929 22.911412
F 100.245155 43.733929 44.740519
F 100.245155 66.887187 1.082304
F 100.245155 66.887187 22.911412
F 100.245155 66.887187 44.740519
F 55.686659 5.145165 3.810942
F 55.686659 5.145165 25.640050
F 55.686659 5.145165 47.469157
F 55.686659 28.298423 3.810942
F 55.686659 28.298423 25.640050
F 55.686659 28.298423 47.469157
F 55.686659 51.451680 3.810942
F 55.686659 51.451680 25.640050
F 55.686659 51.451680 47.469157
F 82.421763 5.145165 3.810942
F 82.421763 5.145165 25.640050
F 82.421763 5.145165 47.469157
F 82.421763 28.298423 3.810942
F 82.421763 28.298423 25.640050
F 82.421763 28.298423 47.469157
F 82.421763 51.451680 3.810942
F 82.421763 51.451680 25.640050
F 82.421763 51.451680 47.469157
F 55.686659 12.862917 3.810943
F 55.686659 12.862917 25.640051
F 55.686659 12.862917 47.469158
F 55.686659 36.016175 3.810943
F 55.686659 36.016175 25.640051
F 55.686659 36.016175 47.469158
F 55.686659 59.169432 3.810943
F 55.686659 59.169432 25.640051
F 55.686659 59.169432 47.469158
F 82.421763 12.862917 3.810943
F 82.421763 12.862917 25.640051
F 82.421763 12.862917 47.469158
F 82.421763 36.016175 3.810943
F 82.421763 36.016175 25.640051
F 82.421763 36.016175 47.469158
F 82.421763 59.169432 3.810943
F 82.421763 59.169432 25.640051
F 82.421763 59.169432 47.469158
F 55.686659 20.580673 3.810943
F 55.686659 20.580673 25.640050
F 55.686659 20.580673 47.469157
F 55.686659 43.733930 3.810943
F 55.686659 43.733930 25.640050
F 55.686659 43.733930 47.469157
F 55.686659 66.887188 3.810943
F 55.686659 66.887188 25.640050
F 55.686659 66.887188 47.469157
F 82.421763 20.580673 3.810943
F 82.421763 20.580673 25.640050
F 82.421763 20.580673 47.469157
F 82.421763 43.733930 3.810943
F 82.421763 43.733930 25.640050
F 82.421763 43.733930 47.469157
F 82.421763 66.887188 3.810943
F 82.421763 66.887188 25.640050
F 82.421763 66.887188 47.469157
F 64.598357 5.145165 3.810943
F 64.598357 5.145165 25.640050
F 64.598357 5.145165 47.469158
F 64.598357 28.298422 3.810943
F 64.598357 28.298422 25.640050
F 64.598357 28.298422 47.469158
F 64.598357 51.451680 3.810943
F 64.598357 51.451680 25.640050
F 64.598357 51.451680 47.469158
F 91.333460 5.145165 3.810943
F 91.333460 5.145165 25.640050
F 91.333460 5.145165 47.469158
F 91.333460 28.298422 3.810943
F 91.333460 28.298422 25.640050
F 91.333460 28.298422 47.469158
F 91.333460 51.451680 3.810943
F 91.333460 51.451680 25.640050
F 91.333460 51.451680 47.469158
F 64.598357 12.862917 3.810944
F 64.598357 12.862917 25.640051
F 64.598357 12.862917 47.469159
F 64.598357 36.016175 3.810944
F 64.598357 36.016175 25.640051
F 64.598357 36.016175 47.469159
F 64.598357 59.169432 3.810944
F 64.598357 59.169432 25.640051
F 64.598357 59.169432 47.469159
F 91.333460 12.862917 3.810944
F 91.333460 12.862917 25.640051
F 91.333460 12.862917 47.469159
F 91.333460 36.016175 3.810944
F 91.333460 36.016175 25.640051
F 91.333460 36.016175 47.469159
F 91.333460 59.169432 3.810944
F 91.333460 59.169432 25.640051
F 91.333460 59.169432 47.469159
F 64.598357 20.580672 3.810943
F 64.598357 20.580672 25.640051
F 64.598357 20.580672 47.469158
F 64.598357 43.733930 3.810943
F 64.598357 43.733930 25.640051
F 64.598357 43.733930 47.469158
F 64.598357 66.887187 3.810943
F 64.598357 66.887187 25.640051
F 64.598357 66.887187 47.469158
F 91.333460 20.580672 3.810943
F 91.333460 20.580672 25.640051
F 91.333460 20.580672 47.469158
F 91.333460 43.733930 3.810943
F 91.333460 43.733930 25.640051
F 91.333460 43.733930 47.469158
F 91.333460 66.887187 3.810943
F 91.333460 66.887187 25.640051
F 91.333460 66.887187 47.469158
F 73.510063 5.145164 3.810943
F 73.510063 5.145164 25.640051
F 73.510063 5.145164 47.469158
F 73.510063 28.298422 3.810943
F 73.510063 28.298422 25.640051
F 73.510063 28.298422 47.469158
F 73.510063 51.451679 3.810943
F 73.510063 51.451679 25.640051
F 73.510063 51.451679 47.469158
F 100.245166 5.145164 3.810943
F 100.245166 5.145164 25.640051
F 100.245166 5.145164 47.469158
F 100.245166 28.298422 3.810943
F 100.245166 28.298422 25.640051
F 100.245166 28.298422 47.469158
F 100.245166 51.451679 3.810943
F 100.245166 51.451679 25.640051
F 100.245166 51.451679 47.469158
F 73.510063 12.862917 3.810944
F 73.510063 12.862917 25.640052
F 73.510063 12.862917 47.469159
F 73.510063 36.016174 3.810944
F 73.510063 36.016174 25.640052
F 73.510063 36.016174 47.469159
F 73.510063 59.169432 3.810944
F 73.510063 59.169432 25.640052
F 73.510063 59.169432 47.469159
F 100.245166 12.862917 3.810944
F 100.245166 12.862917 25.640052
F 100.245166 12.862917 47.469159
F 100.245166 36.016174 3.810944
F 100.245166 36.016174 25.640052
F 100.245166 36.016174 47.469159
F 100.245166 59.169432 3.810944
F 100.245166 59.169432 25.640052
F 100.245166 59.169432 47.469159
F 73.510063 20.580672 3.810944
F 73.510063 20.580672 25.640051
F 73.510063 20.580672 47.469158
F 73.510063 43.733929 3.810944
F 73.510063 43.733929 25.640051
F 73.510063 43.733929 47.469158
F 73.510063 66.887187 3.810944
F 73.510063 66.887187 25.640051
F 73.510063 66.887187 47.469158
F 100.245166 20.580672 3.810944
F 100.245166 20.580672 25.640051
F 100.245166 20.580672 47.469158
F 100.245166 43.733929 3.810944
F 100.245166 43.733929 25.640051
F 100.245166 43.733929 47.469158
F 100.245166 66.887187 3.810944
F 100.245166 66.887187 25.640051
F 100.245166 66.887187 47.469158
F 55.686649 7.717749 7.449127
F 55.686649 7.717749 29.278235
F 55.686649 7.717749 51.107342
F 55.686649 30.871007 7.449127
F 55.686649 30.871007 29.278235
F 55.686649 30.871007 51.107342
F 55.686649 54.024264 7.449127
F 55.686649 54.024264 29.278235
F 55.686649 54.024264 51.107342
F 82.421753 7.717749 7.449127
F 82.421753 7.717749 29.278235
F 82.421753 7.717749 51.107342
F 82.421753 30.871007 7.449127
F 82.421753 30.871007 29.278235
F 82.421753 30.871007 51.107342
F 82.421753 54.024264 7.449127
F 82.421753 54.024264 29.278235
F 82.421753 54.024264 51.107342
F 55.686649 15.435502 7.449128
F 55.686649 15.435502 29.278236
F 55.686649 15.435502 51.107343
F 55.686649 38.588760 7.449128
F 55.686649 38.588760 29.278236
F 55.686649 38.588760 51.107343
F 55.686649 61.742017 7.449128
F 55.686649 61.742017 29.278236
F 55.686649 61.742017 51.107343
F 82.421753 15.435502 7.449128
F 82.421753 15.435502 29.278236
F 82.421753 15.435502 51.107343
F 82.421753 38.588760 7.449128
F 82.421753 38.588760 29.278236
F 82.421753 38.588760 51.107343
F 82.421753 61.742017 7.449128
F 82.421753 61.742017 29.278236
F 82.421753 61.742017 51.107343
F 55.686649 0.000000 7.449127
F 55.686649 0.000000 29.278235
F 55.686649 0.000000 51.107342
F 55.686649 23.153257 7.449127
F 55.686649 23.153257 29.278235
F 55.686649 23.153257 51.107342
F 55.686649 46.306515 7.449127
F 55.686649 46.306515 29.278235
F 55.686649 46.306515 51.107342
F 82.421753 0.000000 7.449127
F 82.421753 0.000000 29.278235
F 82.421753 0.000000 51.107342
F 82.421753 23.153257 7.449127
F 82.421753 23.153257 29.278235
F 82.421753 23.153257 51.107342
F 82.421753 46.306515 7.449127
F 82.421753 46.306515 29.278235
F 82.421753 46.306515 51.107342
F 64.598346 7.717750 7.449128
F 64.598346 7.717750 29.278235
F 64.598346 7.717750 51.107342
F 64.598346 30.871007 7.449128
F 64.598346 30.871007 29.278235
F 64.598346 30.871007 51.107342
F 64.598346 54.024265 7.449128
F 64.598346 54.024265 29.278235
F 64.598346 54.024265 51.107342
F 91.333450 7.717750 7.449128
F 91.333450 7.717750 29.278235
F 91.333450 7.717750 51.107342
F 91.333450 30.871007 7.449128
F 91.333450 30.871007 29.278235
F 91.333450 30.871007 51.107342
F 91.333450 54.024265 7.449128
F 91.333450 54.024265 29.278235
F 91.333450 54.024265 51.107342
F 64.598346 15.435503 7.449129
F 64.598346 15.435503 29.278236
F 64.598346 15.435503 51.107343
F 64.598346 38.588760 7.449129
F 64.598346 38.588760 29.278236
F 64.598346 38.588760 51.107343
F 64.598346 61.742018 7.449129
F 64.598346 61.742018 29.278236
F 64.598346 61.742018 51.107343
F 91.333450 15.435503 7.449129
F 91.333450 15.435503 29.278236
F 91.333450 15.435503 51.107343
F 91.333450 38.588760 7.449129
F 91.333450 38.588760 29.278236
F 91.333450 38.588760 51.107343
F 91.333450 61.742018 7.449129
F 91.333450 61.742018 29.278236
F 91.333450 61.742018 51.107343
F 64.598346 0.000000 7.449128
F 64.598346 0.000000 29.278235
F 64.598346 0.000000 51.107342
F 64.598346 23.153258 7.449128
F 64.598346 23.153258 29.278235
F 64.598346 23.153258 51.107342
F 64.598346 46.306515 7.449128
F 64.598346 46.306515 29.278235
F 64.598346 46.306515 51.107342
F 91.333450 0.000000 7.449128
F 91.333450 0.000000 29.278235
F 91.333450 0.000000 51.107342
F 91.333450 23.153258 7.449128
F 91.333450 23.153258 29.278235
F 91.333450 23.153258 51.107342
F 91.333450 46.306515 7.449128
F 91.333450 46.306515 29.278235
F 91.333450 46.306515 51.107342
F 73.510053 7.717751 7.449128
F 73.510053 7.717751 29.278236
F 73.510053 7.717751 51.107343
F 73.510053 30.871008 7.449128
F 73.510053 30.871008 29.278236
F 73.510053 30.871008 51.107343
F 73.510053 54.024266 7.449128
F 73.510053 54.024266 29.278236
F 73.510053 54.024266 51.107343
F 100.245156 7.717751 7.449128
F 100.245156 7.717751 29.278236
F 100.245156 7.717751 51.107343
F 100.245156 30.871008 7.449128
F 100.245156 30.871008 29.278236
F 100.245156 30.871008 51.107343
F 100.245156 54.024266 7.449128
F 100.245156 54.024266 29.278236
F 100.245156 54.024266 51.107343
F 73.510053 15.435503 7.449129
F 73.510053 15.435503 29.278237
F 73.510053 15.435503 51.107344
F 73.510053 38.588761 7.449129
F 73.510053 38.588761 29.278237
F 73.510053 38.588761 51.107344
F 73.510053 61.742018 7.449129
F 73.510053 61.742018 29.278237
F 73.510053 61.742018 51.107344
F 100.245156 15.435503 7.449129
F 100.245156 15.435503 29.278237
F 100.245156 15.435503 51.107344
F 100.245156 38.588761 7.449129
F 100.245156 38.588761 29.278237
F 100.245156 38.588761 51.107344
F 100.245156 61.742018 7.449129
F 100.245156 61.742018 29.278237
F 100.245156 61.742018 51.107344
F 73.510053 0.000001 7.449128
F 73.510053 0.000001 29.278236
F 73.510053 0.000001 51.107343
F 73.510053 23.153259 7.449128
F 73.510053 23.153259 29.278236
F 73.510053 23.153259 51.107343
F 73.510053 46.306516 7.449128
F 73.510053 46.306516 29.278236
F 73.510053 46.306516 51.107343
F 100.245156 0.000001 7.449128
F 100.245156 0.000001 29.278236
F 100.245156 0.000001 51.107343
F 100.245156 23.153259 7.449128
F 100.245156 23.153259 29.278236
F 100.245156 23.153259 51.107343
F 100.245156 46.306516 7.449128
F 100.245156 46.306516 29.278236
F 100.245156 46.306516 51.107343
F 57.914586 1.286291 3.810943
F 57.914586 1.286291 25.640050
F 57.914586 1.286291 47.469158
F 57.914586 24.439548 3.810943
F 57.914586 24.439548 25.640050
F 57.914586 24.439548 47.469158
F 57.914586 47.592806 3.810943
F 57.914586 47.592806 25.640050
F 57.914586 47.592806 47.469158
F 84.649689 1.286291 3.810943
F 84.649689 1.286291 25.640050
F 84.649689 1.286291 47.469158
F 84.649689 24.439548 3.810943
F 84.649689 24.439548 25.640050
F 84.649689 24.439548 47.469158
F 84.649689 47.592806 3.810943
F 84.649689 47.592806 25.640050
F 84.649689 47.592806 47.469158
F 57.914586 9.004040 3.810943
F 57.914586 9.004040 25.640050
F 57.914586 9.004040 47.469158
F 57.914586 32.157298 3.810943
F 57.914586 32.157298 25.640050
F 57.914586 32.157298 47.469158
F 57.914586 55.310555 3.810943
F 57.914586 55.310555 25.640050
F 57.914586 55.310555 47.469158
F 84.649689 9.004040 3.810943
F 84.649689 9.004040 25.640050
F 84.649689 9.004040 47.469158
F 84.649689 32.157298 3.810943
F 84.649689 32.157298 25.640050
F 84.649689 32.157298 47.469158
F 84.649689 55.310555 3.810943
F 84.649689 55.310555 25.640050
F 84.649689 55.310555 47.469158
F 57.914586 16.721795 3.810944
F 57.914586 16.721795 25.640051
F 57.914586 16.721795 47.469158
F 57.914586 39.875053 3.810944
F 57.914586 39.875053 25.640051
F 57.914586 39.875053 47.469158
F 57.914586 63.028310 3.810944
F 57.914586 63.028310 25.640051
F 57.914586 63.028310 47.469158
F 84.649689 16.721795 3.810944
F 84.649689 16.721795 25.640051
F 84.649689 16.721795 47.469158
F 84.649689 39.875053 3.810944
F 84.649689 39.875053 25.640051
F 84.649689 39.875053 47.469158
F 84.649689 63.028310 3.810944
F 84.649689 63.028310 25.640051
F 84.649689 63.028310 47.469158
F 66.826285 1.286290 3.810943
F 66.826285 1.286290 25.640051
F 66.826285 1.286290 47.469158
F 66.826285 24.439548 3.810943
F 66.826285 24.439548 25.640051
F 66.826285 24.439548 47.469158
F 66.826285 47.592806 3.810943
F 66.826285 47.592806 25.640051
F 66.826285 47.592806 47.469158
F 93.561388 1.286290 3.810943
F 93.561388 1.286290 25.640051
F 93.561388 1.286290 47.469158
F 93.561388 24.439548 3.810943
F 93.561388 24.439548 25.640051
F 93.561388 24.439548 47.469158
F 93.561388 47.592806 3.810943
F 93.561388 47.592806 25.640051
F 93.561388 47.592806 47.469158
F 66.826285 9.004040 3.810943
F 66.826285 9.004040 25.640051
F 66.826285 9.004040 47.469158
F 66.826285 32.157297 3.810943
F 66.826285 32.157297 25.640051
F 66.826285 32.157297 47.469158
F 66.826285 55.310555 3.810943
F 66.826285 55.310555 25.640051
F 66.826285 55.310555 47.469158
F 93.561388 9.004040 3.810943
F 93.561388 9.004040 25.640051
F 93.561388 9.004040 47.469158
F 93.561388 32.157297 3.810943
F 93.561388 32.157297 25.640051
F 93.561388 32.157297 47.469158
F 93.561388 55.310555 3.810943
F 93.561388 55.310555 25.640051
F 93.561388 55.310555 47.469158
F 66.826285 16.721795 3.810944
F 66.826285 16.721795 25.640051
F 66.826285 16.721795 47.469159
F 66.826285 39.875053 3.810944
F 66.826285 39.875053 25.640051
F 66.826285 39.875053 47.469159
F 66.826285 63.028310 3.810944
F 66.826285 63.028310 25.640051
F 66.826285 63.028310 47.469159
F 93.561388 16.721795 3.810944
F 93.561388 16.721795 25.640051
F 93.561388 16.721795 47.469159
F 93.561388 39.875053 3.810944
F 93.561388 39.875053 25.640051
F 93.561388 39.875053 47.469159
F 93.561388 63.028310 3.810944
F 93.561388 63.028310 25.640051
F 93.561388 63.028310 47.469159
F 75.737990 1.286290 3.810943
F 75.737990 1.286290 25.640051
F 75.737990 1.286290 47.469158
F 75.737990 24.439548 3.810943
F 75.737990 24.439548 25.640051
F 75.737990 24.439548 47.469158
F 75.737990 47.592805 3.810943
F 75.737990 47.592805 25.640051
F 75.737990 47.592805 47.469158
F 102.473094 1.286290 3.810943
F 102.473094 1.286290 25.640051
F 102.473094 1.286290 47.469158
F 102.473094 24.439548 3.810943
F 102.473094 24.439548 25.640051
F 102.473094 24.439548 47.469158
F 102.473094 47.592805 3.810943
F 102.473094 47.592805 25.640051
F 102.473094 47.592805 47.469158
F 75.737990 9.004040 3.810943
F 75.737990 9.004040 25.640051
F 75.737990 9.004040 47.469158
F 75.737990 32.157297 3.810943
F 75.737990 32.157297 25.640051
F 75.737990 32.157297 47.469158
F 75.737990 55.310555 3.810943
F 75.737990 55.310555 25.640051
F 75.737990 55.310555 47.469158
F 102.473094 9.004040 3.810943
F 102.473094 9.004040 25.640051
F 102.473094 9.004040 47.469158
F 102.473094 32.157297 3.810943
F 102.473094 32.157297 25.640051
F 102.473094 32.157297 47.469158
F 102.473094 55.310555 3.810943
F 102.473094 55.310555 25.640051
F 102.473094 55.310555 47.469158
F 75.737990 16.721795 3.810944
F 75.737990 16.721795 25.640051
F 75.737990 16.721795 47.469159
F 75.737990 39.875052 3.810944
F 75.737990 39.875052 25.640051
F 75.737990 39.875052 47.469159
F 75.737990 63.028310 3.810944
F 75.737990 63.028310 25.640051
F 75.737990 63.028310 47.469159
F 102.473094 16.721795 3.810944
F 102.473094 16.721795 25.640051
F 102.473094 16.721795 47.469159
F 102.473094 39.875052 3.810944
F 102.473094 39.875052 25.640051
F 102.473094 39.875052 47.469159
F 102.473094 63.028310 3.810944
F 102.473094 63.028310 25.640051
F 102.473094 63.028310 47.469159
F 57.914571 3.858875 7.449127
F 57.914571 3.858875 29.278235
F 57.914571 3.858875 51.107342
F 57.914571 27.012132 7.449127
F 57.914571 27.012132 29.278235
F 57.914571 27.012132 51.107342
F 57.914571 50.165390 7.449127
F 57.914571 50.165390 29.278235
F 57.914571 50.165390 51.107342
F 84.649674 3.858875 7.449127
F 84.649674 3.858875 29.278235
F 84.649674 3.858875 51.107342
F 84.649674 27.012132 7.449127
F 84.649674 27.012132 29.278235
F 84.649674 27.012132 51.107342
F 84.649674 50.165390 7.449127
F 84.649674 50.165390 29.278235
F 84.649674 50.165390 51.107342
F 57.914571 11.576625 7.449127
F 57.914571 11.576625 29.278235
F 57.914571 11.576625 51.107342
F 57.914571 34.729882 7.449127
F 57.914571 34.729882 29.278235
F 57.914571 34.729882 51.107342
F 57.914571 57.883140 7.449127
F 57.914571 57.883140 29.278235
F 57.914571 57.883140 51.107342
F 84.649674 11.576625 7.449127
F 84.649674 11.576625 29.278235
F 84.649674 11.576625 51.107342
F 84.649674 34.729882 7.449127
F 84.649674 34.729882 29.278235
F 84.649674 34.729882 51.107342
F 84.649674 57.883140 7.449127
F 84.649674 57.883140 29.278235
F 84.649674 57.883140 51.107342
F 57.914571 19.294380 7.449128
F 57.914571 19.294380 29.278235
F 57.914571 19.294380 51.107343
F 57.914571 42.447638 7.449128
F 57.914571 42.447638 29.278235
F 57.914571 42.447638 51.107343
F 57.914571 65.600895 7.449128
F 57.914571 65.600895 29.278235
F 57.914571 65.600895 51.107343
F 84.649674 19.294380 7.449128
F 84.649674 19.294380 29.278235
F 84.649674 19.294380 51.107343
F 84.649674 42.447638 7.449128
F 84.649674 42.447638 29.278235
F 84.649674 42.447638 51.107343
F 84.649674 65.600895 7.449128
F 84.649674 65.600895 29.278235
F 84.649674 65.600895 51.107343
F 66.826270 3.858876 7.449128
F 66.826270 3.858876 29.278236
F 66.826270 3.858876 51.107343
F 66.826270 27.012134 7.449128
F 66.826270 27.012134 29.278236
F 66.826270 27.012134 51.107343
F 66.826270 50.165391 7.449128
F 66.826270 50.165391 29.278236
F 66.826270 50.165391 51.107343
F 93.561374 3.858876 7.449128
F 93.561374 3.858876 29.278236
F 93.561374 3.858876 51.107343
F 93.561374 27.012134 7.449128
F 93.561374 27.012134 29.278236
F 93.561374 27.012134 51.107343
F 93.561374 50.165391 7.449128
F 93.561374 50.165391 29.278236
F 93.561374 50.165391 51.107343
F 66.826270 11.576626 7.449128
F 66.826270 11.576626 29.278236
F 66.826270 11.576626 51.107343
F 66.826270 34.729884 7.449128
F 66.826270 34.729884 29.278236
F 66.826270 34.729884 51.107343
F 66.826270 57.883141 7.449128
F 66.826270 57.883141 29.278236
F 66.826270 57.883141 51.107343
F 93.561374 11.576626 7.449128
F 93.561374 11.576626 29.278236
F 93.561374 11.576626 51.107343
F 93.561374 34.729884 7.449128
F 93.561374 34.729884 29.278236
F 93.561374 34.729884 51.107343
F 93.561374 57.883141 7.449128
F 93.561374 57.883141 29.278236
F 93.561374 57.883141 51.107343
F 66.826270 19.294382 7.449129
F 66.826270 19.294382 29.278236
F 66.826270 19.294382 51.107344
F 66.826270 42.447639 7.449129
F 66.826270 42.447639 29.278236
F 66.826270 42.447639 51.107344
F 66.826270 65.600897 7.449129
F 66.826270 65.600897 29.278236
F 66.826270 65.600897 51.107344
F 93.561374 19.294382 7.449129
F 93.561374 19.294382 29.278236
F 93.561374 19.294382 51.107344
F 93.561374 42.447639 7.449129
F 93.561374 42.447639 29.278236
F 93.561374 42.447639 51.107344
F 93.561374 65.600897 7.449129
F 93.561374 65.600897 29.278236
F 93.561374 65.600897 51.107344
F 75.737977 3.858875 7.449128
F 75.737977 3.858875 29.278235
F 75.737977 3.858875 51.107343
F 75.737977 27.012133 7.449128
F 75.737977 27.012133 29.278235
F 75.737977 27.012133 51.107343
F 75.737977 50.165390 7.449128
F 75.737977 50.165390 29.278235
F 75.737977 50.165390 51.107343
F 102.473081 3.858875 7.449128
F 102.473081 3.858875 29.278235
F 102.473081 3.858875 51.107343
F 102.473081 27.012133 7.449128
F 102.473081 27.012133 29.278235
F 102.473081 27.012133 51.107343
F 102.473081 50.165390 7.449128
F 102.473081 50.165390 29.278235
F 102.473081 50.165390 51.107343
F 75.737977 11.576625 7.449128
F 75.737977 11.576625 29.278235
F 75.737977 11.576625 51.107343
F 75.737977 34.729883 7.449128
F 75.737977 34.729883 29.278235
F 75.737977 34.729883 51.107343
F 75.737977 57.883140 7.449128
F 75.737977 57.883140 29.278235
F 75.737977 57.883140 51.107343
F 102.473081 11.576625 7.449128
F 102.473081 11.576625 29.278235
F 102.473081 11.576625 51.107343
F 102.473081 34.729883 7.449128
F 102.473081 34.729883 29.278235
F 102.473081 34.729883 51.107343
F 102.473081 57.883140 7.449128
F 102.473081 57.883140 29.278235
F 102.473081 57.883140 51.107343
F 75.737977 19.294381 7.449128
F 75.737977 19.294381 29.278236
F 75.737977 19.294381 51.107343
F 75.737977 42.447638 7.449128
F 75.737977 42.447638 29.278236
F 75.737977 42.447638 51.107343
F 75.737977 65.600896 7.449128
F 75.737977 65.600896 29.278236
F 75.737977 65.600896 51.107343
F 102.473081 19.294381 7.449128
F 102.473081 19.294381 29.278236
F 102.473081 19.294381 51.107343
F 102.473081 42.447638 7.449128
F 102.473081 42.447638 29.278236
F 102.473081 42.447638 51.107343
F 102.473081 65.600896 7.449128
F 102.473081 65.600896 29.278236
F 102.473081 65.600896 51.107343
F 57.914583 3.858875 4.720490
F 57.914583 3.858875 26.549597
F 57.914583 3.858875 48.378705
F 57.914583 27.012133 4.720490
F 57.914583 27.012133 26.549597
F 57.914583 27.012133 48.378705
F 57.914583 50.165390 4.720490
F 57.914583 50.165390 26.549597
F 57.914583 50.165390 48.378705
F 84.649686 3.858875 4.720490
F 84.649686 3.858875 26.549597
F 84.649686 3.858875 48.378705
F 84.649686 27.012133 4.720490
F 84.649686 27.012133 26.549597
F 84.649686 27.012133 48.378705
F 84.649686 50.165390 4.720490
F 84.649686 50.165390 26.549597
F 84.649686 50.165390 48.378705
F 57.914583 11.576625 4.720490
F 57.914583 11.576625 26.549597
F 57.914583 11.576625 48.378704
F 57.914583 34.729883 4.720490
F 57.914583 34.729883 26.549597
F 57.914583 34.729883 48.378704
F 57.914583 57.883140 4.720490
F 57.914583 57.883140 26.549597
F 57.914583 57.883140 48.378704
F 84.649686 11.576625 4.720490
F 84.649686 11.576625 26.549597
F 84.649686 11.576625 48.378704
F 84.649686 34.729883 4.720490
F 84.649686 34.729883 26.549597
F 84.649686 34.729883 48.378704
F 84.649686 57.883140 4.720490
F 84.649686 57.883140 26.549597
F 84.649686 57.883140 48.378704
F 57.914583 19.294381 4.720489
F 57.914583 19.294381 26.549597
F 57.914583 19.294381 48.378704
F 57.914583 42.447638 4.720489
F 57.914583 42.447638 26.549597
F 57.914583 42.447638 48.378704
F 57.914583 65.600896 4.720489
F 57.914583 65.600896 26.549597
F 57.914583 65.600896 48.378704
F 84.649686 19.294381 4.720489
F 84.649686 19.294381 26.549597
F 84.649686 19.294381 48.378704
F 84.649686 42.447638 4.720489
F 84.649686 42.447638 26.549597
F 84.649686 42.447638 48.378704
F 84.649686 65.600896 4.720489
F 84.649686 65.600896 26.549597
F 84.649686 65.600896 48.378704
F 66.826283 3.858876 4.720489
F 66.826283 3.858876 26.549597
F 66.826283 3.858876 48.378704
F 66.826283 27.012133 4.720489
F 66.826283 27.012133 26.549597
F 66.826283 27.012133 48.378704
F 66.826283 50.165391 4.720489
F 66.826283 50.165391 26.549597
F 66.826283 50.165391 48.378704
F 93.561386 3.858876 4.720489
F 93.561386 3.858876 26.549597
F 93.561386 3.858876 48.378704
F 93.561386 27.012133 4.720489
F 93.561386 27.012133 26.549597
F 93.561386 27.012133 48.378704
F 93.561386 50.165391 4.720489
F 93.561386 50.165391 26.549597
F 93.561386 50.165391 48.378704
F 66.826283 11.576626 4.720489
F 66.826283 11.576626 26.549596
F 66.826283 11.576626 48.378704
F 66.826283 34.729883 4.720489
F 66.826283 34.729883 26.549596
F 66.826283 34.729883 48.378704
F 66.826283 57.883141 4.720489
F 66.826283 57.883141 26.549596
F 66.826283 57.883141 48.378704
F 93.561386 11.576626 4.720489
F 93.561386 11.576626 26.549596
F 93.561386 11.576626 48.378704
F 93.561386 34.729883 4.720489
F 93.561386 34.729883 26.549596
F 93.561386 34.729883 48.378704
F 93.561386 57.883141 4.720489
F 93.561386 57.883141 26.549596
F 93.561386 57.883141 48.378704
F 66.826283 19.294381 4.720489
F 66.826283 19.294381 26.549596
F 66.826283 19.294381 48.378703
F 66.826283 42.447639 4.720489
F 66.826283 42.447639 26.549596
F 66.826283 42.447639 48.378703
F 66.826283 65.600896 4.720489
F 66.826283 65.600896 26.549596
F 66.826283 65.600896 48.378703
F 93.561386 19.294381 4.720489
F 93.561386 19.294381 26.549596
F 93.561386 19.294381 48.378703
F 93.561386 42.447639 4.720489
F 93.561386 42.447639 26.549596
F 93.561386 42.447639 48.378703
F 93.561386 65.600896 4.720489
F 93.561386 65.600896 26.549596
F 93.561386 65.600896 48.378703
F 75.737989 3.858875 4.720490
F 75.737989 3.858875 26.549597
F 75.737989 3.858875 48.378704
F 75.737989 27.012133 4.720490
F 75.737989 27.012133 26.549597
F 75.737989 27.012133 48.378704
F 75.737989 50.165390 4.720490
F 75.737989 50.165390 26.549597
F 75.737989 50.165390 48.378704
F 102.473092 3.858875 4.720490
F 102.473092 3.858875 26.549597
F 102.473092 3.858875 48.378704
F 102.473092 27.012133 4.720490
F 102.473092 27.012133 26.549597
F 102.473092 27.012133 48.378704
F 102.473092 50.165390 4.720490
F 102.473092 50.165390 26.549597
F 102.473092 50.165390 48.378704
F 75.737989 11.576625 4.720489
F 75.737989 11.576625 26.549597
F 75.737989 11.576625 48.378704
F 75.737989 34.729883 4.720489
F 75.737989 34.729883 26.549597
F 75.737989 34.729883 48.378704
F 75.737989 57.883140 4.720489
F 75.737989 57.883140 26.549597
F 75.737989 57.883140 48.378704
F 102.473092 11.576625 4.720489
F 102.473092 11.576625 26.549597
F 102.473092 11.576625 48.378704
F 102.473092 34.729883 4.720489
F 102.473092 34.729883 26.549597
F 102.473092 34.729883 48.378704
F 102.473092 57.883140 4.720489
F 102.473092 57.883140 26.549597
F 102.473092 57.883140 48.378704
F 75.737989 19.294381 4.720489
F 75.737989 19.294381 26.549596
F 75.737989 19.294381 48.378704
F 75.737989 42.447638 4.720489
F 75.737989 42.447638 26.549596
F 75.737989 42.447638 48.378704
F 75.737989 65.600896 4.720489
F 75.737989 65.600896 26.549596
F 75.737989 65.600896 48.378704
F 102.473092 19.294381 4.720489
F 102.473092 19.294381 26.549596
F 102.473092 19.294381 48.378704
F 102.473092 42.447638 4.720489
F 102.473092 42.447638 26.549596
F 102.473092 42.447638 48.378704
F 102.473092 65.600896 4.720489
F 102.473092 65.600896 26.549596
F 102.473092 65.600896 48.378704
F 57.914573 1.286291 1.082305
F 57.914573 1.286291 22.911413
F 57.914573 1.286291 44.740520
F 57.914573 24.439549 1.082305
F 57.914573 24.439549 22.911413
F 57.914573 24.439549 44.740520
F 57.914573 47.592806 1.082305
F 57.914573 47.592806 22.911413
F 57.914573 47.592806 44.740520
F 84.649676 1.286291 1.082305
F 84.649676 1.286291 22.911413
F 84.649676 1.286291 44.740520
F 84.649676 24.439549 1.082305
F 84.649676 24.439549 22.911413
F 84.649676 24.439549 44.740520
F 84.649676 47.592806 1.082305
F 84.649676 47.592806 22.911413
F 84.649676 47.592806 44.740520
F 57.914573 9.004041 1.082305
F 57.914573 9.004041 22.911413
F 57.914573 9.004041 44.740520
F 57.914573 32.157298 1.082305
F 57.914573 32.157298 22.911413
F 57.914573 32.157298 44.740520
F 57.914573 55.310556 1.082305
F 57.914573 55.310556 22.911413
F 57.914573 55.310556 44.740520
F 84.649676 9.004041 1.082305
F 84.649676 9.004041 22.911413
F 84.649676 9.004041 44.740520
F 84.649676 32.157298 1.082305
F 84.649676 32.157298 22.911413
F 84.649676 32.157298 44.740520
F 84.649676 55.310556 1.082305
F 84.649676 55.310556 22.911413
F 84.649676 55.310556 44.740520
F 57.914573 16.721796 1.082304
F 57.914573 16.721796 22.911412
F 57.914573 16.721796 44.740519
F 57.914573 39.875053 1.082304
F 57.914573 39.875053 22.911412
F 57.914573 39.875053 44.740519
F 57.914573 63.028311 1.082304
F 57.914573 63.028311 22.911412
F 57.914573 63.028311 44.740519
F 84.649676 16.721796 1.082304
F 84.649676 16.721796 22.911412
F 84.649676 16.721796 44.740519
F 84.649676 39.875053 1.082304
F 84.649676 39.875053 22.911412
F 84.649676 39.875053 44.740519
F 84.649676 63.028311 1.082304
F 84.649676 63.028311 22.911412
F 84.649676 63.028311 44.740519
F 66.826272 1.286290 1.082305
F 66.826272 1.286290 22.911412
F 66.826272 1.286290 44.740519
F 66.826272 24.439547 1.082305
F 66.826272 24.439547 22.911412
F 66.826272 24.439547 44.740519
F 66.826272 47.592805 1.082305
F 66.826272 47.592805 22.911412
F 66.826272 47.592805 44.740519
F 93.561375 1.286290 1.082305
F 93.561375 1.286290 22.911412
F 93.561375 1.286290 44.740519
F 93.561375 24.439547 1.082305
F 93.561375 24.439547 22.911412
F 93.561375 24.439547 44.740519
F 93.561375 47.592805 1.082305
F 93.561375 47.592805 22.911412
F 93.561375 47.592805 44.740519
F 66.826272 9.004039 1.082305
F 66.826272 9.004039 22.911412
F 66.826272 9.004039 44.740519
F 66.826272 32.157297 1.082305
F 66.826272 32.157297 22.911412
F 66.826272 32.157297 44.740519
F 66.826272 55.310554 1.082305
F 66.826272 55.310554 22.911412
F 66.826272 55.310554 44.740519
F 93.561375 9.004039 1.082305
F 93.561375 9.004039 22.911412
F 93.561375 9.004039 44.740519
F 93.561375 32.157297 1.082305
F 93.561375 32.157297 22.911412
F 93.561375 32.157297 44.740519
F 93.561375 55.310554 1.082305
F 93.561375 55.310554 22.911412
F 93.561375 55.310554 44.740519
F 66.826272 16.721795 1.082304
F 66.826272 16.721795 22.911411
F 66.826272 16.721795 44.740519
F 66.826272 39.875052 1.082304
F 66.826272 39.875052 22.911411
F 66.826272 39.875052 44.740519
F 66.826272 63.028310 1.082304
F 66.826272 63.028310 22.911411
F 66.826272 63.028310 44.740519
F 93.561375 16.721795 1.082304
F 93.561375 16.721795 22.911411
F 93.561375 16.721795 44.740519
F 93.561375 39.875052 1.082304
F 93.561375 39.875052 22.911411
F 93.561375 39.875052 44.740519
F 93.561375 63.028310 1.082304
F 93.561375 63.028310 22.911411
F 93.561375 63.028310 44.740519
F 75.737979 1.286290 1.082305
F 75.737979 1.286290 22.911412
F 75.737979 1.286290 44.740519
F 75.737979 24.439548 1.082305
F 75.737979 24.439548 22.911412
F 75.737979 24.439548 44.740519
F 75.737979 47.592805 1.082305
F 75.737979 47.592805 22.911412
F 75.737979 47.592805 44.740519
F 102.473082 1.286290 1.082305
F 102.473082 1.286290 22.911412
F 102.473082 1.286290 44.740519
F 102.473082 24.439548 1.082305
F 102.473082 24.439548 22.911412
F 102.473082 24.439548 44.740519
F 102.473082 47.592805 1.082305
F 102.473082 47.592805 22.911412
F 102.473082 47.592805 44.740519
F 75.737979 9.004039 1.082305
F 75.737979 9.004039 22.911412
F 75.737979 9.004039 44.740520
F 75.737979 32.157297 1.082305
F 75.737979 32.157297 22.911412
F 75.737979 32.157297 44.740520
F 75.737979 55.310555 1.082305
F 75.737979 55.310555 22.911412
F 75.737979 55.310555 44.740520
F 102.473082 9.004039 1.082305
F 102.473082 9.004039 22.911412
F 102.473082 9.004039 44.740520
F 102.473082 32.157297 1.082305
F 102.473082 32.157297 22.911412
F 102.473082 32.157297 44.740520
F 102.473082 55.310555 1.082305
F 102.473082 55.310555 22.911412
F 102.473082 55.310555 44.740520
F 75.737979 16.721795 1.082304
F 75.737979 16.721795 22.911411
F 75.737979 16.721795 44.740519
F 75.737979 39.875052 1.082304
F 75.737979 39.875052 22.911411
F 75.737979 39.875052 44.740519
F 75.737979 63.028310 1.082304
F 75.737979 63.028310 22.911411
F 75.737979 63.028310 44.740519
F 102.473082 16.721795 1.082304
F 102.473082 16.721795 22.911411
F 102.473082 16.721795 44.740519
F 102.473082 39.875052 1.082304
F 102.473082 39.875052 22.911411
F 102.473082 39.875052 44.740519
F 102.473082 63.028310 1.082304
F 102.473082 63.028310 22.911411
F 102.473082 63.028310 44.740519
F 60.142510 7.717750 4.720490
F 60.142510 7.717750 26.549597
F 60.142510 7.717750 48.378705
F 60.142510 30.871007 4.720490
F 60.142510 30.871007 26.549597
F 60.142510 30.871007 48.378705
F 60.142510 54.024265 4.720490
F 60.142510 54.024265 26.549597
F 60.142510 54.024265 48.378705
F 86.877613 7.717750 4.720490
F 86.877613 7.717750 26.549597
F 86.877613 7.717750 48.378705
F 86.877613 30.871007 4.720490
F 86.877613 30.871007 26.549597
F 86.877613 30.871007 48.378705
F 86.877613 54.024265 4.720490
F 86.877613 54.024265 26.549597
F 86.877613 54.024265 48.378705
F 60.142510 15.435502 4.720489
F 60.142510 15.435502 26.549596
F 60.142510 15.435502 48.378704
F 60.142510 38.588760 4.720489
F 60.142510 38.588760 26.549596
F 60.142510 38.588760 48.378704
F 60.142510 61.742018 4.720489
F 60.142510 61.742018 26.549596
F 60.142510 61.742018 48.378704
F 86.877613 15.435502 4.720489
F 86.877613 15.435502 26.549596
F 86.877613 15.435502 48.378704
F 86.877613 38.588760 4.720489
F 86.877613 38.588760 26.549596
F 86.877613 38.588760 48.378704
F 86.877613 61.742018 4.720489
F 86.877613 61.742018 26.549596
F 86.877613 61.742018 48.378704
F 60.142510 0.000000 4.720490
F 60.142510 0.000000 26.549597
F 60.142510 0.000000 48.378705
F 60.142510 23.153258 4.720490
F 60.142510 23.153258 26.549597
F 60.142510 23.153258 48.378705
F 60.142510 46.306515 4.720490
F 60.142510 46.306515 26.549597
F 60.142510 46.306515 48.378705
F 86.877613 0.000000 4.720490
F 86.877613 0.000000 26.549597
F 86.877613 0.000000 48.378705
F 86.877613 23.153258 4.720490
F 86.877613 23.153258 26.549597
F 86.877613 23.153258 48.378705
F 86.877613 46.306515 4.720490
F 86.877613 46.306515 26.549597
F 86.877613 46.306515 48.378705
F 69.054211 7.717750 4.720489
F 69.054211 7.717750 26.549597
F 69.054211 7.717750 48.378704
F 69.054211 30.871008 4.720489
F 69.054211 30.871008 26.549597
F 69.054211 30.871008 48.378704
F 69.054211 54.024265 4.720489
F 69.054211 54.024265 26.549597
F 69.054211 54.024265 48.378704
F 95.789315 7.717750 4.720489
F 95.789315 7.717750 26.549597
F 95.789315 7.717750 48.378704
F 95.789315 30.871008 4.720489
F 95.789315 30.871008 26.549597
F 95.789315 30.871008 48.378704
F 95.789315 54.024265 4.720489
F 95.789315 54.024265 26.549597
F 95.789315 54.024265 48.378704
F 69.054211 15.435503 4.720488
F 69.054211 15.435503 26.549595
F 69.054211 15.435503 48.378703
F 69.054211 38.588760 4.720488
F 69.054211 38.588760 26.549595
F 69.054211 38.588760 48.378703
F 69.054211 61.742018 4.720488
F 69.054211 61.742018 26.549595
F 69.054211 61.742018 48.378703
F 95.789315 15.435503 4.720488
F 95.789315 15.435503 26.549595
F 95.789315 15.435503 48.378703
F 95.789315 38.588760 4.720488
F 95.789315 38.588760 26.549595
F 95.789315 38.588760 48.378703
F 95.789315 61.742018 4.720488
F 95.789315 61.742018 26.549595
F 95.789315 61.742018 48.378703
F 69.054211 0.000001 4.720489
F 69.054211 0.000001 26.549596
F 69.054211 0.000001 48.378704
F 69.054211 23.153258 4.720489
F 69.054211 23.153258 26.549596
F 69.054211 23.153258 48.378704
F 69.054211 46.306516 4.720489
F 69.054211 46.306516 26.549596
F 69.054211 46.306516 48.378704
F 95.789315 0.000001 4.720489
F 95.789315 0.000001 26.549596
F 95.789315 0.000001 48.378704
F 95.789315 23.153258 4.720489
F 95.789315 23.153258 26.549596
F 95.789315 23.153258 48.378704
F 95.789315 46.306516 4.720489
F 95.789315 46.306516 26.549596
F 95.789315 46.306516 48.378704
F 77.965916 7.717750 4.720490
F 77.965916 7.717750 26.549597
F 77.965916 7.717750 48.378705
F 77.965916 30.871007 4.720490
F 77.965916 30.871007 26.549597
F 77.965916 30.871007 48.378705
F 77.965916 54.024265 4.720490
F 77.965916 54.024265 26.549597
F 77.965916 54.024265 48.378705
F 104.701019 7.717750 4.720490
F 104.701019 7.717750 26.549597
F 104.701019 7.717750 48.378705
F 104.701019 30.871007 4.720490
F 104.701019 30.871007 26.549597
F 104.701019 30.871007 48.378705
F 104.701019 54.024265 4.720490
F 104.701019 54.024265 26.549597
F 104.701019 54.024265 48.378705
F 77.965916 15.435502 4.720489
F 77.965916 15.435502 26.549596
F 77.965916 15.435502 48.378704
F 77.965916 38.588760 4.720489
F 77.965916 38.588760 26.549596
F 77.965916 38.588760 48.378704
F 77.965916 61.742018 4.720489
F 77.965916 61.742018 26.549596
F 77.965916 61.742018 48.378704
F 104.701019 15.435502 4.720489
F 104.701019 15.435502 26.549596
F 104.701019 15.435502 48.378704
F 104.701019 38.588760 4.720489
F 104.701019 38.588760 26.549596
F 104.701019 38.588760 48.378704
F 104.701019 61.742018 4.720489
F 104.701019 61.742018 26.549596
F 104.701019 61.742018 48.378704
F 77.965916 0.000000 4.720490
F 77.965916 0.000000 26.549597
F 77.965916 0.000000 48.378705
F 77.965916 23.153258 4.720490
F 77.965916 23.153258 26.549597
F 77.965916 23.153258 48.378705
F 77.965916 46.306515 4.720490
F 77.965916 46.306515 26.549597
F 77.965916 46.306515 48.378705
F 104.701019 0.000000 4.720490
F 104.701019 0.000000 26.549597
F 104.701019 0.000000 48.378705
F 104.701019 23.153258 4.720490
F 104.701019 23.153258 26.549597
F 104.701019 23.153258 48.378705
F 104.701019 46.306515 4.720490
F 104.701019 46.306515 26.549597
F 104.701019 46.306515 48.378705
F 60.142495 5.145165 1.082306
F 60.142495 5.145165 22.911413
F 60.142495 5.145165 44.740520
F 60.142495 28.298423 1.082306
F 60.142495 28.298423 22.911413
F 60.142495 28.298423 44.740520
F 60.142495 51.451680 1.082306
F 60.142495 51.451680 22.911413
F 60.142495 51.451680 44.740520
F 86.877598 5.145165 1.082306
F 86.877598 5.145165 22.911413
F 86.877598 5.145165 44.740520
F 86.877598 28.298423 1.082306
F 86.877598 28.298423 22.911413
F 86.877598 28.298423 44.740520
F 86.877598 51.451680 1.082306
F 86.877598 51.451680 22.911413
F 86.877598 51.451680 44.740520
F 60.142495 12.862918 1.082305
F 60.142495 12.862918 22.911412
F 60.142495 12.862918 44.740519
F 60.142495 36.016175 1.082305
F 60.142495 36.016175 22.911412
F 60.142495 36.016175 44.740519
F 60.142495 59.169433 1.082305
F 60.142495 59.169433 22.911412
F 60.142495 59.169433 44.740519
F 86.877598 12.862918 1.082305
F 86.877598 12.862918 22.911412
F 86.877598 12.862918 44.740519
F 86.877598 36.016175 1.082305
F 86.877598 36.016175 22.911412
F 86.877598 36.016175 44.740519
F 86.877598 59.169433 1.082305
F 86.877598 59.169433 22.911412
F 86.877598 59.169433 44.740519
F 60.142495 20.580673 1.082305
F 60.142495 20.580673 22.911413
F 60.142495 20.580673 44.740520
F 60.142495 43.733930 1.082305
F 60.142495 43.733930 22.911413
F 60.142495 43.733930 44.740520
F 60.142495 66.887188 1.082305
F 60.142495 66.887188 22.911413
F 60.142495 66.887188 44.740520
F 86.877598 20.580673 1.082305
F 86.877598 20.580673 22.911413
F 86.877598 20.580673 44.740520
F 86.877598 43.733930 1.082305
F 86.877598 43.733930 22.911413
F 86.877598 43.733930 44.740520
F 86.877598 66.887188 1.082305
F 86.877598 66.887188 22.911413
F 86.877598 66.887188 44.740520
F 69.054197 5.145164 1.082304
F 69.054197 5.145164 22.911412
F 69.054197 5.145164 44.740519
F 69.054197 28.298421 1.082304
F 69.054197 28.298421 22.911412
F 69.054197 28.298421 44.740519
F 69.054197 51.451679 1.082304
F 69.054197 51.451679 22.911412
F 69.054197 51.451679 44.740519
F 95.789301 5.145164 1.082304
F 95.789301 5.145164 22.911412
F 95.789301 5.145164 44.740519
F 95.789301 28.298421 1.082304
F 95.789301 28.298421 22.911412
F 95.789301 28.298421 44.740519
F 95.789301 51.451679 1.082304
F 95.789301 51.451679 22.911412
F 95.789301 51.451679 44.740519
F 69.054197 12.862916 1.082303
F 69.054197 12.862916 22.911411
F 69.054197 12.862916 44.740518
F 69.054197 36.016174 1.082303
F 69.054197 36.016174 22.911411
F 69.054197 36.016174 44.740518
F 69.054197 59.169431 1.082303
F 69.054197 59.169431 22.911411
F 69.054197 59.169431 44.740518
F 95.789301 12.862916 1.082303
F 95.789301 12.862916 22.911411
F 95.789301 12.862916 44.740518
F 95.789301 36.016174 1.082303
F 95.789301 36.016174 22.911411
F 95.789301 36.016174 44.740518
F 95.789301 59.169431 1.082303
F 95.789301 59.169431 22.911411
F 95.789301 59.169431 44.740518
F 69.054197 20.580671 1.082304
F 69.054197 20.580671 22.911411
F 69.054197 20.580671 44.740519
F 69.054197 43.733929 1.082304
F 69.054197 43.733929 22.911411
F 69.054197 43.733929 44.740519
F 69.054197 66.887186 1.082304
F 69.054197 66.887186 22.911411
F 69.054197 66.887186 44.740519
F 95.789301 20.580671 1.082304
F 95.789301 20.580671 22.911411
F 95.789301 20.580671 44.740519
F 95.789301 43.733929 1.082304
F 95.789301 43.733929 22.911411
F 95.789301 43.733929 44.740519
F 95.789301 66.887186 1.082304
F 95.789301 66.887186 22.911411
F 95.789301 66.887186 44.740519
F 77.965903 5.145165 1.082305
F 77.965903 5.145165 22.911413
F 77.965903 5.145165 44.740520
F 77.965903 28.298423 1.082305
F 77.965903 28.298423 22.911413
F 77.965903 28.298423 44.740520
F 77.965903 51.451680 1.082305
F 77.965903 51.451680 22.911413
F 77.965903 51.451680 44.740520
F 104.701006 5.145165 1.082305
F 104.701006 5.145165 22.911413
F 104.701006 5.145165 44.740520
F 104.701006 28.298423 1.082305
F 104.701006 28.298423 22.911413
F 104.701006 28.298423 44.740520
F 104.701006 51.451680 1.082305
F 104.701006 51.451680 22.911413
F 104.701006 51.451680 44.740520
F 77.965903 12.862917 1.082304
F 77.965903 12.862917 22.911412
F 77.965903 12.862917 44.740519
F 77.965903 36.016175 1.082304
F 77.965903 36.016175 22.911412
F 77.965903 36.016175 44.740519
F 77.965903 59.169432 1.082304
F 77.965903 59.169432 22.911412
F 77.965903 59.169432 44.740519
F 104.701006 12.862917 1.082304
F 104.701006 12.862917 22.911412
F 104.701006 12.862917 44.740519
F 104.701006 36.016175 1.082304
F 104.701006 36.016175 22.911412
F 104.701006 36.016175 44.740519
F 104.701006 59.169432 1.082304
F 104.701006 59.169432 22.911412
F 104.701006 59.169432 44.740519
F 77.965903 20.580673 1.082305
F 77.965903 20.580673 22.911413
F 77.965903 20.580673 44.740520
F 77.965903 43.733930 1.082305
F 77.965903 43.733930 22.911413
F 77.965903 43.733930 44.740520
F 77.965903 66.887188 1.082305
F 77.965903 66.887188 22.911413
F 77.965903 66.887188 44.740520
F 104.701006 20.580673 1.082305
F 104.701006 20.580673 22.911413
F 104.701006 20.580673 44.740520
F 104.701006 43.733930 1.082305
F 104.701006 43.733930 22.911413
F 104.701006 43.733930 44.740520
F 104.701006 66.887188 1.082305
F 104.701006 66.887188 22.911413
F 104.701006 66.887188 44.740520
F 60.142507 5.145165 3.810943
F 60.142507 5.145165 25.640050
F 60.142507 5.145165 47.469157
F 60.142507 28.298423 3.810943
F 60.142507 28.298423 25.640050
F 60.142507 28.298423 47.469157
F 60.142507 51.451680 3.810943
F 60.142507 51.451680 25.640050
F 60.142507 51.451680 47.469157
F 86.877611 5.145165 3.810943
F 86.877611 5.145165 25.640050
F 86.877611 5.145165 47.469157
F 86.877611 28.298423 3.810943
F 86.877611 28.298423 25.640050
F 86.877611 28.298423 47.469157
F 86.877611 51.451680 3.810943
F 86.877611 51.451680 25.640050
F 86.877611 51.451680 47.469157
F 60.142507 12.862917 3.810943
F 60.142507 12.862917 25.640051
F 60.142507 12.862917 47.469158
F 60.142507 36.016175 3.810943
F 60.142507 36.016175 25.640051
F 60.142507 36.016175 47.469158
F 60.142507 59.169432 3.810943
F 60.142507 59.169432 25.640051
F 60.142507 59.169432 47.469158
F 86.877611 12.862917 3.810943
F 86.877611 12.862917 25.640051
F 86.877611 12.862917 47.469158
F 86.877611 36.016175 3.810943
F 86.877611 36.016175 25.640051
F 86.877611 36.016175 47.469158
F 86.877611 59.169432 3.810943
F 86.877611 59.169432 25.640051
F 86.877611 59.169432 47.469158
F 60.142507 20.580673 3.810943
F 60.142507 20.580673 25.640050
F 60.142507 20.580673 47.469158
F 60.142507 43.733930 3.810943
F 60.142507 43.733930 25.640050
F 60.142507 43.733930 47.469158
F 60.142507 66.887188 3.810943
F 60.142507 66.887188 25.640050
F 60.142507 66.887188 47.469158
F 86.877611 20.580673 3.810943
F 86.877611 20.580673 25.640050
F 86.877611 20.580673 47.469158
F 86.877611 43.733930 3.810943
F 86.877611 43.733930 25.640050
F 86.877611 43.733930 47.469158
F 86.877611 66.887188 3.810943
F 86.877611 66.887188 25.640050
F 86.877611 66.887188 47.469158
F 69.054210 5.145164 3.810944
F 69.054210 5.145164 25.640051
F 69.054210 5.145164 47.469158
F 69.054210 28.298422 3.810944
F 69.054210 28.298422 25.640051
F 69.054210 28.298422 47.469158
F 69.054210 51.451679 3.810944
F 69.054210 51.451679 25.640051
F 69.054210 51.451679 47.469158
F 95.789313 5.145164 3.810944
F 95.789313 5.145164 25.640051
F 95.789313 5.145164 47.469158
F 95.789313 28.298422 3.810944
F 95.789313 28.298422 25.640051
F 95.789313 28.298422 47.469158
F 95.789313 51.451679 3.810944
F 95.789313 51.451679 25.640051
F 95.789313 51.451679 47.469158
F 69.054210 12.862917 3.810944
F 69.054210 12.862917 25.640052
F 69.054210 12.862917 47.469159
F 69.054210 36.016174 3.810944
F 69.054210 36.016174 25.640052
F 69.054210 36.016174 47.469159
F 69.054210 59.169432 3.810944
F 69.054210 59.169432 25.640052
F 69.054210 59.169432 47.469159
F 95.789313 12.862917 3.810944
F 95.789313 12.862917 25.640052
F 95.789313 12.862917 47.469159
F 95.789313 36.016174 3.810944
F 95.789313 36.016174 25.640052
F 95.789313 36.016174 47.469159
F 95.789313 59.169432 3.810944
F 95.789313 59.169432 25.640052
F 95.789313 59.169432 47.469159
F 69.054210 20.580672 3.810944
F 69.054210 20.580672 25.640051
F 69.054210 20.580672 47.469159
F 69.054210 43.733929 3.810944
F 69.054210 43.733929 25.640051
F 69.054210 43.733929 47.469159
F 69.054210 66.887187 3.810944
F 69.054210 66.887187 25.640051
F 69.054210 66.887187 47.469159
F 95.789313 20.580672 3.810944
F 95.789313 20.580672 25.640051
F 95.789313 20.580672 47.469159
F 95.789313 43.733929 3.810944
F 95.789313 43.733929 25.640051
F 95.789313 43.733929 47.469159
F 95.789313 66.887187 3.810944
F 95.789313 66.887187 25.640051
F 95.789313 66.887187 47.469159
F 77.965914 5.145165 3.810942
F 77.965914 5.145165 25.640050
F 77.965914 5.145165 47.469157
F 77.965914 28.298423 3.810942
F 77.965914 28.298423 25.640050
F 77.965914 28.298423 47.469157
F 77.965914 51.451680 3.810942
F 77.965914 51.451680 25.640050
F 77.965914 51.451680 47.469157
F 104.701017 5.145165 3.810942
F 104.701017 5.145165 25.640050
F 104.701017 5.145165 47.469157
F 104.701017 28.298423 3.810942
F 104.701017 28.298423 25.640050
F 104.701017 28.298423 47.469157
F 104.701017 51.451680 3.810942
F 104.701017 51.451680 25.640050
F 104.701017 51.451680 47.469157
F 77.965914 12.862917 3.810943
F 77.965914 12.862917 25.640051
F 77.965914 12.862917 47.469158
F 77.965914 36.016175 3.810943
F 77.965914 36.016175 25.640051
F 77.965914 36.016175 47.469158
F 77.965914 59.169432 3.810943
F 77.965914 59.169432 25.640051
F 77.965914 59.169432 47.469158
F 104.701017 12.862917 3.810943
F 104.701017 12.862917 25.640051
F 104.701017 12.862917 47.469158
F 104.701017 36.016175 3.810943
F 104.701017 36.016175 25.640051
F 104.701017 36.016175 47.469158
F 104.701017 59.169432 3.810943
F 104.701017 59.169432 25.640051
F 104.701017 59.169432 47.469158
F 77.965914 20.580672 3.810943
F 77.965914 20.580672 25.640050
F 77.965914 20.580672 47.469157
F 77.965914 43.733930 3.810943
F 77.965914 43.733930 25.640050
F 77.965914 43.733930 47.469157
F 77.965914 66.887188 3.810943
F 77.965914 66.887188 25.640050
F 77.965914 66.887188 47.469157
F 104.701017 20.580672 3.810943
F 104.701017 20.580672 25.640050
F 104.701017 20.580672 47.469157
F 104.701017 43.733930 3.810943
F 104.701017 43.733930 25.640050
F 104.701017 43.733930 47.469157
F 104.701017 66.887188 3.810943
F 104.701017 66.887188 25.640050
F 104.701017 66.887188 47.469157
F 60.142497 7.717749 7.449127
F 60.142497 7.717749 29.278235
F 60.142497 7.717749 51.107342
F 60.142497 30.871007 7.449127
F 60.142497 30.871007 29.278235
F 60.142497 30.871007 51.107342
F 60.142497 54.024264 7.449127
F 60.142497 54.024264 29.278235
F 60.142497 54.024264 51.107342
F 86.877600 7.717749 7.449127
F 86.877600 7.717749 29.278235
F 86.877600 7.717749 51.107342
F 86.877600 30.871007 7.449127
F 86.877600 30.871007 29.278235
F 86.877600 30.871007 51.107342
F 86.877600 54.024264 7.449127
F 86.877600 54.024264 29.278235
F 86.877600 54.024264 51.107342
F 60.142497 15.435502 7.449128
F 60.142497 15.435502 29.278236
F 60.142497 15.435502 51.107343
F 60.142497 38.588760 7.449128
F 60.142497 38.588760 29.278236
F 60.142497 38.588760 51.107343
F 60.142497 61.742017 7.449128
F 60.142497 61.742017 29.278236
F 60.142497 61.742017 51.107343
F 86.877600 15.435502 7.449128
F 86.877600 15.435502 29.278236
F 86.877600 15.435502 51.107343
F 86.877600 38.588760 7.449128
F 86.877600 38.588760 29.278236
F 86.877600 38.588760 51.107343
F 86.877600 61.742017 7.449128
F 86.877600 61.742017 29.278236
F 86.877600 61.742017 51.107343
F 60.142497 0.000000 7.449127
F 60.142497 0.000000 29.278235
F 60.142497 0.000000 51.107342
F 60.142497 23.153257 7.449127
F 60.142497 23.153257 29.278235
F 60.142497 23.153257 51.107342
F 60.142497 46.306515 7.449127
F 60.142497 46.306515 29.278235
F 60.142497 46.306515 51.107342
F 86.877600 0.000000 7.449127
F 86.877600 0.000000 29.278235
F 86.877600 0.000000 51.107342
F 86.877600 23.153257 7.449127
F 86.877600 23.153257 29.278235
F 86.877600 23.153257 51.107342
F 86.877600 46.306515 7.449127
F 86.877600 46.306515 29.278235
F 86.877600 46.306515 51.107342
F 69.054199 7.717751 7.449128
F 69.054199 7.717751 29.278236
F 69.054199 7.717751 51.107343
F 69.054199 30.871008 7.449128
F 69.054199 30.871008 29.278236
F 69.054199 30.871008 51.107343
F 69.054199 54.024266 7.449128
F 69.054199 54.024266 29.278236
F 69.054199 54.024266 51.107343
F 95.789302 7.717751 7.449128
F 95.789302 7.717751 29.278236
F 95.789302 7.717751 51.107343
F 95.789302 30.871008 7.449128
F 95.789302 30.871008 29.278236
F 95.789302 30.871008 51.107343
F 95.789302 54.024266 7.449128
F 95.789302 54.024266 29.278236
F 95.789302 54.024266 51.107343
F 69.054199 15.435503 7.449129
F 69.054199 15.435503 29.278237
F 69.054199 15.435503 51.107344
F 69.054199 38.588761 7.449129
F 69.054199 38.588761 29.278237
F 69.054199 38.588761 51.107344
F 69.054199 61.742018 7.449129
F 69.054199 61.742018 29.278237
F 69.054199 61.742018 51.107344
F 95.789302 15.435503 7.449129
F 95.789302 15.435503 29.278237
F 95.789302 15.435503 51.107344
F 95.789302 38.588761 7.449129
F 95.789302 38.588761 29.278237
F 95.789302 38.588761 51.107344
F 95.789302 61.742018 7.449129
F 95.789302 61.742018 29.278237
F 95.789302 61.742018 51.107344
F 69.054199 0.000001 7.449128
F 69.054199 0.000001 29.278236
F 69.054199 0.000001 51.107343
F 69.054199 23.153259 7.449128
F 69.054199 23.153259 29.278236
F 69.054199 23.153259 51.107343
F 69.054199 46.306516 7.449128
F 69.054199 46.306516 29.278236
F 69.054199 46.306516 51.107343
F 95.789302 0.000001 7.449128
F 95.789302 0.000001 29.278236
F 95.789302 0.000001 51.107343
F 95.789302 23.153259 7.449128
F 95.789302 23.153259 29.278236
F 95.789302 23.153259 51.107343
F 95.789302 46.306516 7.449128
F 95.789302 46.306516 29.278236
F 95.789302 46.306516 51.107343
F 77.965904 7.717750 7.449127
F 77.965904 7.717750 29.278235
F 77.965904 7.717750 51.107342
F 77.965904 30.871007 7.449127
F 77.965904 30.871007 29.278235
F 77.965904 30.871007 51.107342
F 77.965904 54.024265 7.449127
F 77.965904 54.024265 29.278235
F 77.965904 54.024265 51.107342
F 104.701008 7.717750 7.449127
F 104.701008 7.717750 29.278235
F 104.701008 7.717750 51.107342
F 104.701008 30.871007 7.449127
F 104.701008 30.871007 29.278235
F 104.701008 30.871007 51.107342
F 104.701008 54.024265 7.449127
F 104.701008 54.024265 29.278235
F 104.701008 54.024265 51.107342
F 77.965904 15.435502 7.449128
F 77.965904 15.435502 29.278236
F 77.965904 15.435502 51.107343
F 77.965904 38.588760 7.449128
F 77.965904 38.588760 29.278236
F 77.965904 38.588760 51.107343
F 77.965904 61.742017 7.449128
F 77.965904 61.742017 29.278236
F 77.965904 61.742017 51.107343
F 104.701008 15.435502 7.449128
F 104.701008 15.435502 29.278236
F 104.701008 15.435502 51.107343
F 104.701008 38.588760 7.449128
F 104.701008 38.588760 29.278236
F 104.701008 38.588760 51.107343
F 104.701008 61.742017 7.449128
F 104.701008 61.742017 29.278236
F 104.701008 61.742017 51.107343
F 77.965904 0.000000 7.449127
F 77.965904 0.000000 29.278235
F 77.965904 0.000000 51.107342
F 77.965904 23.153258 7.449127
F 77.965904 23.153258 29.278235
F 77.965904 23.153258 51.107342
F 77.965904 46.306515 7.449127
F 77.965904 46.306515 29.278235
F 77.965904 46.306515 51.107342
F 104.701008 0.000000 7.449127
F 104.701008 0.000000 29.278235
F 104.701008 0.000000 51.107342
F 104.701008 23.153258 7.449127
F 104.701008 23.153258 29.278235
F 104.701008 23.153258 51.107342
F 104.701008 46.306515 7.449127
F 104.701008 46.306515 29.278235
F 104.701008 46.306515 51.107342
F 53.458737 1.286291 11.087312
F 53.458737 1.286291 32.916419
F 53.458737 1.286291 54.745526
F 53.458737 24.439548 11.087312
F 53.458737 24.439548 32.916419
F 53.458737 24.439548 54.745526
F 53.458737 47.592806 11.087312
F 53.458737 47.592806 32.916419
F 53.458737 47.592806 54.745526
F 80.193841 1.286291 11.087312
F 80.193841 1.286291 32.916419
F 80.193841 1.286291 54.745526
F 80.193841 24.439548 11.087312
F 80.193841 24.439548 32.916419
F 80.193841 24.439548 54.745526
F 80.193841 47.592806 11.087312
F 80.193841 47.592806 32.916419
F 80.193841 47.592806 54.745526
F 53.458737 9.004040 11.087312
F 53.458737 9.004040 32.916419
F 53.458737 9.004040 54.745526
F 53.458737 32.157298 11.087312
F 53.458737 32.157298 32.916419
F 53.458737 32.157298 54.745526
F 53.458737 55.310555 11.087312
F 53.458737 55.310555 32.916419
F 53.458737 55.310555 54.745526
F 80.193841 9.004040 11.087312
F 80.193841 9.004040 32.916419
F 80.193841 9.004040 54.745526
F 80.193841 32.157298 11.087312
F 80.193841 32.157298 32.916419
F 80.193841 32.157298 54.745526
F 80.193841 55.310555 11.087312
F 80.193841 55.310555 32.916419
F 80.193841 55.310555 54.745526
F 53.458737 16.721795 11.087312
F 53.458737 16.721795 32.916420
F 53.458737 16.721795 54.745527
F 53.458737 39.875053 11.087312
F 53.458737 39.875053 32.916420
F 53.458737 39.875053 54.745527
F 53.458737 63.028310 11.087312
F 53.458737 63.028310 32.916420
F 53.458737 63.028310 54.745527
F 80.193841 16.721795 11.087312
F 80.193841 16.721795 32.916420
F 80.193841 16.721795 54.745527
F 80.193841 39.875053 11.087312
F 80.193841 39.875053 32.916420
F 80.193841 39.875053 54.745527
F 80.193841 63.028310 11.087312
F 80.193841 63.028310 32.916420
F 80.193841 63.028310 54.745527
F 62.370435 1.286291 11.087312
F 62.370435 1.286291 32.916419
F 62.370435 1.286291 54.745527
F 62.370435 24.439548 11.087312
F 62.370435 24.439548 32.916419
F 62.370435 24.439548 54.745527
F 62.370435 47.592806 11.087312
F 62.370435 47.592806 32.916419
F 62.370435 47.592806 54.745527
F 89.105538 1.286291 11.087312
F 89.105538 1.286291 32.916419
F 89.105538 1.286291 54.745527
F 89.105538 24.439548 11.087312
F 89.105538 24.439548 32.916419
F 89.105538 24.439548 54.745527
F 89.105538 47.592806 11.087312
F 89.105538 47.592806 32.916419
F 89.105538 47.592806 54.745527
F 62.370435 9.004040 11.087312
F 62.370435 9.004040 32.916419
F 62.370435 9.004040 54.745527
F 62.370435 32.157298 11.087312
F 62.370435 32.157298 32.916419
F 62.370435 32.157298 54.745527
F 62.370435 55.310555 11.087312
F 62.370435 55.310555 32.916419
F 62.370435 55.310555 54.745527
F 89.105538 9.004040 11.087312
F 89.105538 9.004040 32.916419
F 89.105538 9.004040 54.745527
F 89.105538 32.157298 11.087312
F 89.105538 32.157298 32.916419
F 89.105538 32.157298 54.745527
F 89.105538 55.310555 11.087312
F 89.105538 55.310555 32.916419
F 89.105538 55.310555 54.745527
F 62.370435 16.721795 11.087313
F 62.370435 16.721795 32.916420
F 62.370435 16.721795 54.745527
F 62.370435 39.875053 11.087313
F 62.370435 39.875053 32.916420
F 62.370435 39.875053 54.745527
F 62.370435 63.028310 11.087313
F 62.370435 63.028310 32.916420
F 62.370435 63.028310 54.745527
F 89.105538 16.721795 11.087313
F 89.105538 16.721795 32.916420
F 89.105538 16.721795 54.745527
F 89.105538 39.875053 11.087313
F 89.105538 39.875053 32.916420
F 89.105538 39.875053 54.745527
F 89.105538 63.028310 11.087313
F 89.105538 63.028310 32.916420
F 89.105538 63.028310 54.745527
F 71.282138 1.286290 11.087313
F 71.282138 1.286290 32.916420
F 71.282138 1.286290 54.745528
F 71.282138 24.439547 11.087313
F 71.282138 24.439547 32.916420
F 71.282138 24.439547 54.745528
F 71.282138 47.592805 11.087313
F 71.282138 47.592805 32.916420
F 71.282138 47.592805 54.745528
F 98.017241 1.286290 11.087313
F 98.017241 1.286290 32.916420
F 98.017241 1.286290 54.745528
F 98.017241 24.439547 11.087313
F 98.017241 24.439547 32.916420
F 98.017241 24.439547 54.745528
F 98.017241 47.592805 11.087313
F 98.017241 47.592805 32.916420
F 98.017241 47.592805 54.745528
F 71.282138 9.004039 11.087313
F 71.282138 9.004039 32.916420
F 71.282138 9.004039 54.745528
F 71.282138 32.157297 11.087313
F 71.282138 32.157297 32.916420
F 71.282138 32.157297 54.745528
F 71.282138 55.310554 11.087313
F 71.282138 55.310554 32.916420
F 71.282138 55.310554 54.745528
F 98.017241 9.004039 11.087313
F 98.017241 9.004039 32.916420
F 98.017241 9.004039 54.745528
F 98.017241 32.157297 11.087313
F 98.017241 32.157297 32.916420
F 98.017241 32.157297 54.745528
F 98.017241 55.310554 11.087313
F 98.017241 55.310554 32.916420
F 98.017241 55.310554 54.745528
F 71.282138 16.721795 11.087314
F 71.282138 16.721795 32.916421
F 71.282138 16.721795 54.745528
F 71.282138 39.875052 11.087314
F 71.282138 39.875052 32.916421
F 71.282138 39.875052 54.745528
F 71.282138 63.028310 11.087314
F 71.282138 63.028310 32.916421
F 71.282138 63.028310 54.745528
F 98.017241 16.721795 11.087314
F 98.017241 16.721795 32.916421
F 98.017241 16.721795 54.745528
F 98.017241 39.875052 11.087314
F 98.017241 39.875052 32.916421
F 98.017241 39.875052 54.745528
F 98.017241 63.028310 11.087314
F 98.017241 63.028310 32.916421
F 98.017241 63.028310 54.745528
F 53.458724 3.858875 14.725495
F 53.458724 3.858875 36.554603
F 53.458724 3.858875 58.383710
F 53.458724 27.012132 14.725495
F 53.458724 27.012132 36.554603
F 53.458724 27.012132 58.383710
F 53.458724 50.165390 14.725495
F 53.458724 50.165390 36.554603
F 53.458724 50.165390 58.383710
F 80.193827 3.858875 14.725495
F 80.193827 3.858875 36.554603
F 80.193827 3.858875 58.383710
F 80.193827 27.012132 14.725495
F 80.193827 27.012132 36.554603
F 80.193827 27.012132 58.383710
F 80.193827 50.165390 14.725495
F 80.193827 50.165390 36.554603
F 80.193827 50.165390 58.383710
F 53.458724 11.576625 14.725496
F 53.458724 11.576625 36.554603
F 53.458724 11.576625 58.383710
F 53.458724 34.729882 14.725496
F 53.458724 34.729882 36.554603
F 53.458724 34.729882 58.383710
F 53.458724 57.883140 14.725496
F 53.458724 57.883140 36.554603
F 53.458724 57.883140 58.383710
F 80.193827 11.576625 14.725496
F 80.193827 11.576625 36.554603
F 80.193827 11.576625 58.383710
F 80.193827 34.729882 14.725496
F 80.193827 34.729882 36.554603
F 80.193827 34.729882 58.383710
F 80.193827 57.883140 14.725496
F 80.193827 57.883140 36.554603
F 80.193827 57.883140 58.383710
F 53.458724 19.294380 14.725496
F 53.458724 19.294380 36.554604
F 53.458724 19.294380 58.383711
F 53.458724 42.447638 14.725496
F 53.458724 42.447638 36.554604
F 53.458724 42.447638 58.383711
F 53.458724 65.600895 14.725496
F 53.458724 65.600895 36.554604
F 53.458724 65.600895 58.383711
F 80.193827 19.294380 14.725496
F 80.193827 19.294380 36.554604
F 80.193827 19.294380 58.383711
F 80.193827 42.447638 14.725496
F 80.193827 42.447638 36.554604
F 80.193827 42.447638 58.383711
F 80.193827 65.600895 14.725496
F 80.193827 65.600895 36.554604
F 80.193827 65.600895 58.383711
F 62.370419 3.858875 14.725496
F 62.370419 3.858875 36.554603
F 62.370419 3.858875 58.383711
F 62.370419 27.012133 14.725496
F 62.370419 27.012133 36.554603
F 62.370419 27.012133 58.383711
F 62.370419 50.165390 14.725496
F 62.370419 50.165390 36.554603
F 62.370419 50.165390 58.383711
F 89.105522 3.858875 14.725496
F 89.105522 3.858875 36.554603
F 89.105522 3.858875 58.383711
F 89.105522 27.012133 14.725496
F 89.105522 27.012133 36.554603
F 89.105522 27.012133 58.383711
F 89.105522 50.165390 14.725496
F 89.105522 50.165390 36.554603
F 89.105522 50.165390 58.383711
F 62.370419 11.576625 14.725496
F 62.370419 11.576625 36.554603
F 62.370419 11.576625 58.383711
F 62.370419 34.729883 14.725496
F 62.370419 34.729883 36.554603
F 62.370419 34.729883 58.383711
F 62.370419 57.883140 14.725496
F 62.370419 57.883140 36.554603
F 62.370419 57.883140 58.383711
F 89.105522 11.576625 14.725496
F 89.105522 11.576625 36.554603
F 89.105522 11.576625 58.383711
F 89.105522 34.729883 14.725496
F 89.105522 34.729883 36.554603
F 89.105522 34.729883 58.383711
F 89.105522 57.883140 14.725496
F 89.105522 57.883140 36.554603
F 89.105522 57.883140 58.383711
F 62.370419 19.294380 14.725496
F 62.370419 19.294380 36.554604
F 62.370419 19.294380 58.383711
F 62.370419 42.447638 14.725496
F 62.370419 42.447638 36.554604
F 62.370419 42.447638 58.383711
F 62.370419 65.600896 14.725496
F 62.370419 65.600896 36.554604
F 62.370419 65.600896 58.383711
F 89.105522 19.294380 14.725496
F 89.105522 19.294380 36.554604
F 89.105522 19.294380 58.383711
F 89.105522 42.447638 14.725496
F 89.105522 42.447638 36.554604
F 89.105522 42.447638 58.383711
F 89.105522 65.600896 14.725496
F 89.105522 65.600896 36.554604
F 89.105522 65.600896 58.383711
F 71.282124 3.858876 14.725497
F 71.282124 3.858876 36.554604
F 71.282124 3.858876 58.383712
F 71.282124 27.012134 14.725497
F 71.282124 27.012134 36.554604
F 71.282124 27.012134 58.383712
F 71.282124 50.165391 14.725497
F 71.282124 50.165391 36.554604
F 71.282124 50.165391 58.383712
F 98.017228 3.858876 14.725497
F 98.017228 3.858876 36.554604
F 98.017228 3.858876 58.383712
F 98.017228 27.012134 14.725497
F 98.017228 27.012134 36.554604
F 98.017228 27.012134 58.383712
F 98.017228 50.165391 14.725497
F 98.017228 50.165391 36.554604
F 98.017228 50.165391 58.383712
F 71.282124 11.576626 14.725497
F 71.282124 11.576626 36.554605
F 71.282124 11.576626 58.383712
F 71.282124 34.729884 14.725497
F 71.282124 34.729884 36.554605
F 71.282124 34.729884 58.383712
F 71.282124 57.883141 14.725497
F 71.282124 57.883141 36.554605
F 71.282124 57.883141 58.383712
F 98.017228 11.576626 14.725497
F 98.017228 11.576626 36.554605
F 98.017228 11.576626 58.383712
F 98.017228 34.729884 14.725497
F 98.017228 34.729884 36.554605
F 98.017228 34.729884 58.383712
F 98.017228 57.883141 14.725497
F 98.017228 57.883141 36.554605
F 98.017228 57.883141 58.383712
F 71.282124 19.294382 14.725498
F 71.282124 19.294382 36.554605
F 71.282124 19.294382 58.383712
F 71.282124 42.447639 14.725498
F 71.282124 42.447639 36.554605
F 71.282124 42.447639 58.383712
F 71.282124 65.600897 14.725498
F 71.282124 65.600897 36.554605
F 71.282124 65.600897 58.383712
F 98.017228 19.294382 14.725498
F 98.017228 19.294382 36.554605
F 98.017228 19.294382 58.383712
F 98.017228 42.447639 14.725498
F 98.017228 42.447639 36.554605
F 98.017228 42.447639 58.383712
F 98.017228 65.600897 14.725498
F 98.017228 65.600897 36.554605
F 98.017228 65.600897 58.383712
F 53.458735 3.858875 11.996858
F 53.458735 3.858875 33.825966
F 53.458735 3.858875 55.655073
F 53.458735 27.012133 11.996858
F 53.458735 27.012133 33.825966
F 53.458735 27.012133 55.655073
F 53.458735 50.165390 11.996858
F 53.458735 50.165390 33.825966
F 53.458735 50.165390 55.655073
F 80.193839 3.858875 11.996858
F 80.193839 3.858875 33.825966
F 80.193839 3.858875 55.655073
F 80.193839 27.012133 11.996858
F 80.193839 27.012133 33.825966
F 80.193839 27.012133 55.655073
F 80.193839 50.165390 11.996858
F 80.193839 50.165390 33.825966
F 80.193839 50.165390 55.655073
F 53.458735 11.576625 11.996858
F 53.458735 11.576625 33.825965
F 53.458735 11.576625 55.655073
F 53.458735 34.729883 11.996858
F 53.458735 34.729883 33.825965
F 53.458735 34.729883 55.655073
F 53.458735 57.883140 11.996858
F 53.458735 57.883140 33.825965
F 53.458735 57.883140 55.655073
F 80.193839 11.576625 11.996858
F 80.193839 11.576625 33.825965
F 80.193839 11.576625 55.655073
F 80.193839 34.729883 11.996858
F 80.193839 34.729883 33.825965
F 80.193839 34.729883 55.655073
F 80.193839 57.883140 11.996858
F 80.193839 57.883140 33.825965
F 80.193839 57.883140 55.655073
F 53.458735 19.294381 11.996857
F 53.458735 19.294381 33.825965
F 53.458735 19.294381 55.655072
F 53.458735 42.447638 11.996857
F 53.458735 42.447638 33.825965
F 53.458735 42.447638 55.655072
F 53.458735 65.600896 11.996857
F 53.458735 65.600896 33.825965
F 53.458735 65.600896 55.655072
F 80.193839 19.294381 11.996857
F 80.193839 19.294381 33.825965
F 80.193839 19.294381 55.655072
F 80.193839 42.447638 11.996857
F 80.193839 42.447638 33.825965
F 80.193839 42.447638 55.655072
F 80.193839 65.600896 11.996857
F 80.193839 65.600896 33.825965
F 80.193839 65.600896 55.655072
F 62.370432 3.858875 11.996858
F 62.370432 3.858875 33.825965
F 62.370432 3.858875 55.655073
F 62.370432 27.012133 11.996858
F 62.370432 27.012133 33.825965
F 62.370432 27.012133 55.655073
F 62.370432 50.165390 11.996858
F 62.370432 50.165390 33.825965
F 62.370432 50.165390 55.655073
F 89.105535 3.858875 11.996858
F 89.105535 3.858875 33.825965
F 89.105535 3.858875 55.655073
F 89.105535 27.012133 11.996858
F 89.105535 27.012133 33.825965
F 89.105535 27.012133 55.655073
F 89.105535 50.165390 11.996858
F 89.105535 50.165390 33.825965
F 89.105535 50.165390 55.655073
F 62.370432 11.576625 11.996858
F 62.370432 11.576625 33.825965
F 62.370432 11.576625 55.655073
F 62.370432 34.729883 11.996858
F 62.370432 34.729883 33.825965
F 62.370432 34.729883 55.655073
F 62.370432 57.883140 11.996858
F 62.370432 57.883140 33.825965
F 62.370432 57.883140 55.655073
F 89.105535 11.576625 11.996858
F 89.105535 11.576625 33.825965
F 89.105535 11.576625 55.655073
F 89.105535 34.729883 11.996858
F 89.105535 34.729883 33.825965
F 89.105535 34.729883 55.655073
F 89.105535 57.883140 11.996858
F 89.105535 57.883140 33.825965
F 89.105535 57.883140 55.655073
F 62.370432 19.294381 11.996857
F 62.370432 19.294381 33.825965
F 62.370432 19.294381 55.655072
F 62.370432 42.447638 11.996857
F 62.370432 42.447638 33.825965
F 62.370432 42.447638 55.655072
F 62.370432 65.600896 11.996857
F 62.370432 65.600896 33.825965
F 62.370432 65.600896 55.655072
F 89.105535 19.294381 11.996857
F 89.105535 19.294381 33.825965
F 89.105535 19.294381 55.655072
F 89.105535 42.447638 11.996857
F 89.105535 42.447638 33.825965
F 89.105535 42.447638 55.655072
F 89.105535 65.600896 11.996857
F 89.105535 65.600896 33.825965
F 89.105535 65.600896 55.655072
F 71.282136 3.858876 11.996857
F 71.282136 3.858876 33.825964
F 71.282136 3.858876 55.655072
F 71.282136 27.012133 11.996857
F 71.282136 27.012133 33.825964
F 71.282136 27.012133 55.655072
F 71.282136 50.165391 11.996857
F 71.282136 50.165391 33.825964
F 71.282136 50.165391 55.655072
F 98.017240 3.858876 11.996857
F 98.017240 3.858876 33.825964
F 98.017240 3.858876 55.655072
F 98.017240 27.012133 11.996857
F 98.017240 27.012133 33.825964
F 98.017240 27.012133 55.655072
F 98.017240 50.165391 11.996857
F 98.017240 50.165391 33.825964
F 98.017240 50.165391 55.655072
F 71.282136 11.576626 11.996857
F 71.282136 11.576626 33.825964
F 71.282136 11.576626 55.655072
F 71.282136 34.729883 11.996857
F 71.282136 34.729883 33.825964
F 71.282136 34.729883 55.655072
F 71.282136 57.883141 11.996857
F 71.282136 57.883141 33.825964
F 71.282136 57.883141 55.655072
F 98.017240 11.576626 11.996857
F 98.017240 11.576626 33.825964
F 98.017240 11.576626 55.655072
F 98.017240 34.729883 11.996857
F 98.017240 34.729883 33.825964
F 98.017240 34.729883 55.655072
F 98.017240 57.883141 11.996857
F 98.017240 57.883141 33.825964
F 98.017240 57.883141 55.655072
F 71.282136 19.294381 11.996856
F 71.282136 19.294381 33.825964
F 71.282136 19.294381 55.655071
F 71.282136 42.447639 11.996856
F 71.282136 42.447639 33.825964
F 71.282136 42.447639 55.655071
F 71.282136 65.600896 11.996856
F 71.282136 65.600896 33.825964
F 71.282136 65.600896 55.655071
F 98.017240 19.294381 11.996856
F 98.017240 19.294381 33.825964
F 98.017240 19.294381 55.655071
F 98.017240 42.447639 11.996856
F 98.017240 42.447639 33.825964
F 98.017240 42.447639 55.655071
F 98.017240 65.600896 11.996856
F 98.017240 65.600896 33.825964
F 98.017240 65.600896 55.655071
F 53.458725 1.286291 8.358674
F 53.458725 1.286291 30.187781
F 53.458725 1.286291 52.016889
F 53.458725 24.439549 8.358674
F 53.458725 24.439549 30.187781
F 53.458725 24.439549 52.016889
F 53.458725 47.592806 8.358674
F 53.458725 47.592806 30.187781
F 53.458725 47.592806 52.016889
F 80.193829 1.286291 8.358674
F 80.193829 1.286291 30.187781
F 80.193829 1.286291 52.016889
F 80.193829 24.439549 8.358674
F 80.193829 24.439549 30.187781
F 80.193829 24.439549 52.016889
F 80.193829 47.592806 8.358674
F 80.193829 47.592806 30.187781
F 80.193829 47.592806 52.016889
F 53.458725 9.004040 8.358674
F 53.458725 9.004040 30.187782
F 53.458725 9.004040 52.016889
F 53.458725 32.157298 8.358674
F 53.458725 32.157298 30.187782
F 53.458725 32.157298 52.016889
F 53.458725 55.310555 8.358674
F 53.458725 55.310555 30.187782
F 53.458725 55.310555 52.016889
F 80.193829 9.004040 8.358674
F 80.193829 9.004040 30.187782
F 80.193829 9.004040 52.016889
F 80.193829 32.157298 8.358674
F 80.193829 32.157298 30.187782
F 80.193829 32.157298 52.016889
F 80.193829 55.310555 8.358674
F 80.193829 55.310555 30.187782
F 80.193829 55.310555 52.016889
F 53.458725 16.721796 8.358673
F 53.458725 16.721796 30.187781
F 53.458725 16.721796 52.016888
F 53.458725 39.875053 8.358673
F 53.458725 39.875053 30.187781
F 53.458725 39.875053 52.016888
F 53.458725 63.028311 8.358673
F 53.458725 63.028311 30.187781
F 53.458725 63.028311 52.016888
F 80.193829 16.721796 8.358673
F 80.193829 16.721796 30.187781
F 80.193829 16.721796 52.016888
F 80.193829 39.875053 8.358673
F 80.193829 39.875053 30.187781
F 80.193829 39.875053 52.016888
F 80.193829 63.028311 8.358673
F 80.193829 63.028311 30.187781
F 80.193829 63.028311 52.016888
F 62.370421 1.286291 8.358674
F 62.370421 1.286291 30.187781
F 62.370421 1.286291 52.016889
F 62.370421 24.439548 8.358674
F 62.370421 24.439548 30.187781
F 62.370421 24.439548 52.016889
F 62.370421 47.592806 8.358674
F 62.370421 47.592806 30.187781
F 62.370421 47.592806 52.016889
F 89.105525 1.286291 8.358674
F 89.105525 1.286291 30.187781
F 89.105525 1.286291 52.016889
F 89.105525 24.439548 8.358674
F 89.105525 24.439548 30.187781
F 89.105525 24.439548 52.016889
F 89.105525 47.592806 8.358674
F 89.105525 47.592806 30.187781
F 89.105525 47.592806 52.016889
F 62.370421 9.004040 8.358674
F 62.370421 9.004040 30.187781
F 62.370421 9.004040 52.016889
F 62.370421 32.157298 8.358674
F 62.370421 32.157298 30.187781
F 62.370421 32.157298 52.016889
F 62.370421 55.310555 8.358674
F 62.370421 55.310555 30.187781
F 62.370421 55.310555 52.016889
F 89.105525 9.004040 8.358674
F 89.105525 9.004040 30.187781
F 89.105525 9.004040 52.016889
F 89.105525 32.157298 8.358674
F 89.105525 32.157298 30.187781
F 89.105525 32.157298 52.016889
F 89.105525 55.310555 8.358674
F 89.105525 55.310555 30.187781
F 89.105525 55.310555 52.016889
F 62.370421 16.721795 8.358673
F 62.370421 16.721795 30.187781
F 62.370421 16.721795 52.016888
F 62.370421 39.875053 8.358673
F 62.370421 39.875053 30.187781
F 62.370421 39.875053 52.016888
F 62.370421 63.028310 8.358673
F 62.370421 63.028310 30.187781
F 62.370421 63.028310 52.016888
F 89.105525 16.721795 8.358673
F 89.105525 16.721795 30.187781
F 89.105525 16.721795 52.016888
F 89.105525 39.875053 8.358673
F 89.105525 39.875053 30.187781
F 89.105525 39.875053 52.016888
F 89.105525 63.028310 8.358673
F 89.105525 63.028310 30.187781
F 89.105525 63.028310 52.016888
F 71.282126 1.286290 8.358673
F 71.282126 1.286290 30.187780
F 71.282126 1.286290 52.016888
F 71.282126 24.439547 8.358673
F 71.282126 24.439547 30.187780
F 71.282126 24.439547 52.016888
F 71.282126 47.592805 8.358673
F 71.282126 47.592805 30.187780
F 71.282126 47.592805 52.016888
F 98.017229 1.286290 8.358673
F 98.017229 1.286290 30.187780
F 98.017229 1.286290 52.016888
F 98.017229 24.439547 8.358673
F 98.017229 24.439547 30.187780
F 98.017229 24.439547 52.016888
F 98.017229 47.592805 8.358673
F 98.017229 47.592805 30.187780
F 98.017229 47.592805 52.016888
F 71.282126 9.004039 8.358673
F 71.282126 9.004039 30.187780
F 71.282126 9.004039 52.016888
F 71.282126 32.157296 8.358673
F 71.282126 32.157296 30.187780
F 71.282126 32.157296 52.016888
F 71.282126 55.310554 8.358673
F 71.282126 55.310554 30.187780
F 71.282126 55.310554 52.016888
F 98.017229 9.004039 8.358673
F 98.017229 9.004039 30.187780
F 98.017229 9.004039 52.016888
F 98.017229 32.157296 8.358673
F 98.017229 32.157296 30.187780
F 98.017229 32.157296 52.016888
F 98.017229 55.310554 8.358673
F 98.017229 55.310554 30.187780
F 98.017229 55.310554 52.016888
F 71.282126 16.721794 8.358672
F 71.282126 16.721794 30.187779
F 71.282126 16.721794 52.016887
F 71.282126 39.875052 8.358672
F 71.282126 39.875052 30.187779
F 71.282126 39.875052 52.016887
F 71.282126 63.028309 8.358672
F 71.282126 63.028309 30.187779
F 71.282126 63.028309 52.016887
F 98.017229 16.721794 8.358672
F 98.017229 16.721794 30.187779
F 98.017229 16.721794 52.016887
F 98.017229 39.875052 8.358672
F 98.017229 39.875052 30.187779
F 98.017229 39.875052 52.016887
F 98.017229 63.028309 8.358672
F 98.017229 63.028309 30.187779
F 98.017229 63.028309 52.016887
F 55.686662 7.717750 11.996858
F 55.686662 7.717750 33.825966
F 55.686662 7.717750 55.655073
F 55.686662 30.871007 11.996858
F 55.686662 30.871007 33.825966
F 55.686662 30.871007 55.655073
F 55.686662 54.024265 11.996858
F 55.686662 54.024265 33.825966
F 55.686662 54.024265 55.655073
F 82.421765 7.717750 11.996858
F 82.421765 7.717750 33.825966
F 82.421765 7.717750 55.655073
F 82.421765 30.871007 11.996858
F 82.421765 30.871007 33.825966
F 82.421765 30.871007 55.655073
F 82.421765 54.024265 11.996858
F 82.421765 54.024265 33.825966
F 82.421765 54.024265 55.655073
F 55.686662 15.435503 11.996857
F 55.686662 15.435503 33.825965
F 55.686662 15.435503 55.655072
F 55.686662 38.588760 11.996857
F 55.686662 38.588760 33.825965
F 55.686662 38.588760 55.655072
F 55.686662 61.742018 11.996857
F 55.686662 61.742018 33.825965
F 55.686662 61.742018 55.655072
F 82.421765 15.435503 11.996857
F 82.421765 15.435503 33.825965
F 82.421765 15.435503 55.655072
F 82.421765 38.588760 11.996857
F 82.421765 38.588760 33.825965
F 82.421765 38.588760 55.655072
F 82.421765 61.742018 11.996857
F 82.421765 61.742018 33.825965
F 82.421765 61.742018 55.655072
F 55.686662 0.000000 11.996858
F 55.686662 0.000000 33.825965
F 55.686662 0.000000 55.655073
F 55.686662 23.153258 11.996858
F 55.686662 23.153258 33.825965
F 55.686662 23.153258 55.655073
F 55.686662 46.306515 11.996858
F 55.686662 46.306515 33.825965
F 55.686662 46.306515 55.655073
F 82.421765 0.000000 11.996858
F 82.421765 0.000000 33.825965
F 82.421765 0.000000 55.655073
F 82.421765 23.153258 11.996858
F 82.421765 23.153258 33.825965
F 82.421765 23.153258 55.655073
F 82.421765 46.306515 11.996858
F 82.421765 46.306515 33.825965
F 82.421765 46.306515 55.655073
F 64.598360 7.717750 11.996858
F 64.598360 7.717750 33.825965
F 64.598360 7.717750 55.655073
F 64.598360 30.871007 11.996858
F 64.598360 30.871007 33.825965
F 64.598360 30.871007 55.655073
F 64.598360 54.024265 11.996858
F 64.598360 54.024265 33.825965
F 64.598360 54.024265 55.655073
F 91.333463 7.717750 11.996858
F 91.333463 7.717750 33.825965
F 91.333463 7.717750 55.655073
F 91.333463 30.871007 11.996858
F 91.333463 30.871007 33.825965
F 91.333463 30.871007 55.655073
F 91.333463 54.024265 11.996858
F 91.333463 54.024265 33.825965
F 91.333463 54.024265 55.655073
F 64.598360 15.435502 11.996857
F 64.598360 15.435502 33.825964
F 64.598360 15.435502 55.655072
F 64.598360 38.588760 11.996857
F 64.598360 38.588760 33.825964
F 64.598360 38.588760 55.655072
F 64.598360 61.742017 11.996857
F 64.598360 61.742017 33.825964
F 64.598360 61.742017 55.655072
F 91.333463 15.435502 11.996857
F 91.333463 15.435502 33.825964
F 91.333463 15.435502 55.655072
F 91.333463 38.588760 11.996857
F 91.333463 38.588760 33.825964
F 91.333463 38.588760 55.655072
F 91.333463 61.742017 11.996857
F 91.333463 61.742017 33.825964
F 91.333463 61.742017 55.655072
F 64.598360 0.000000 11.996858
F 64.598360 0.000000 33.825965
F 64.598360 0.000000 55.655073
F 64.598360 23.153258 11.996858
F 64.598360 23.153258 33.825965
F 64.598360 23.153258 55.655073
F 64.598360 46.306515 11.996858
F 64.598360 46.306515 33.825965
F 64.598360 46.306515 55.655073
F 91.333463 0.000000 11.996858
F 91.333463 0.000000 33.825965
F 91.333463 0.000000 55.655073
F 91.333463 23.153258 11.996858
F 91.333463 23.153258 33.825965
F 91.333463 23.153258 55.655073
F 91.333463 46.306515 11.996858
F 91.333463 46.306515 33.825965
F 91.333463 46.306515 55.655073
F 73.510064 7.717750 11.996857
F 73.510064 7.717750 33.825965
F 73.510064 7.717750 55.655072
F 73.510064 30.871008 11.996857
F 73.510064 30.871008 33.825965
F 73.510064 30.871008 55.655072
F 73.510064 54.024265 11.996857
F 73.510064 54.024265 33.825965
F 73.510064 54.024265 55.655072
F 100.245168 7.717750 11.996857
F 100.245168 7.717750 33.825965
F 100.245168 7.717750 55.655072
F 100.245168 30.871008 11.996857
F 100.245168 30.871008 33.825965
F 100.245168 30.871008 55.655072
F 100.245168 54.024265 11.996857
F 100.245168 54.024265 33.825965
F 100.245168 54.024265 55.655072
F 73.510064 15.435503 11.996856
F 73.510064 15.435503 33.825964
F 73.510064 15.435503 55.655071
F 73.510064 38.588760 11.996856
F 73.510064 38.588760 33.825964
F 73.510064 38.588760 55.655071
F 73.510064 61.742018 11.996856
F 73.510064 61.742018 33.825964
F 73.510064 61.742018 55.655071
F 100.245168 15.435503 11.996856
F 100.245168 15.435503 33.825964
F 100.245168 15.435503 55.655071
F 100.245168 38.588760 11.996856
F 100.245168 38.588760 33.825964
F 100.245168 38.588760 55.655071
F 100.245168 61.742018 11.996856
F 100.245168 61.742018 33.825964
F 100.245168 61.742018 55.655071
F 73.510064 0.000001 11.996857
F 73.510064 0.000001 33.825965
F 73.510064 0.000001 55.655072
F 73.510064 23.153258 11.996857
F 73.510064 23.153258 33.825965
F 73.510064 23.153258 55.655072
F 73.510064 46.306516 11.996857
F 73.510064 46.306516 33.825965
F 73.510064 46.306516 55.655072
F 100.245168 0.000001 11.996857
F 100.245168 0.000001 33.825965
F 100.245168 0.000001 55.655072
F 100.245168 23.153258 11.996857
F 100.245168 23.153258 33.825965
F 100.245168 23.153258 55.655072
F 100.245168 46.306516 11.996857
F 100.245168 46.306516 33.825965
F 100.245168 46.306516 55.655072
F 55.686647 5.145166 8.358674
F 55.686647 5.145166 30.187782
F 55.686647 5.145166 52.016889
F 55.686647 28.298423 8.358674
F 55.686647 28.298423 30.187782
F 55.686647 28.298423 52.016889
F 55.686647 51.451681 8.358674
F 55.686647 51.451681 30.187782
F 55.686647 51.451681 52.016889
F 82.421751 5.145166 8.358674
F 82.421751 5.145166 30.187782
F 82.421751 5.145166 52.016889
F 82.421751 28.298423 8.358674
F 82.421751 28.298423 30.187782
F 82.421751 28.298423 52.016889
F 82.421751 51.451681 8.358674
F 82.421751 51.451681 30.187782
F 82.421751 51.451681 52.016889
F 55.686647 12.862918 8.358673
F 55.686647 12.862918 30.187781
F 55.686647 12.862918 52.016888
F 55.686647 36.016175 8.358673
F 55.686647 36.016175 30.187781
F 55.686647 36.016175 52.016888
F 55.686647 59.169433 8.358673
F 55.686647 59.169433 30.187781
F 55.686647 59.169433 52.016888
F 82.421751 12.862918 8.358673
F 82.421751 12.862918 30.187781
F 82.421751 12.862918 52.016888
F 82.421751 36.016175 8.358673
F 82.421751 36.016175 30.187781
F 82.421751 36.016175 52.016888
F 82.421751 59.169433 8.358673
F 82.421751 59.169433 30.187781
F 82.421751 59.169433 52.016888
F 55.686647 20.580673 8.358674
F 55.686647 20.580673 30.187781
F 55.686647 20.580673 52.016889
F 55.686647 43.733931 8.358674
F 55.686647 43.733931 30.187781
F 55.686647 43.733931 52.016889
F 55.686647 66.887188 8.358674
F 55.686647 66.887188 30.187781
F 55.686647 66.887188 52.016889
F 82.421751 20.580673 8.358674
F 82.421751 20.580673 30.187781
F 82.421751 20.580673 52.016889
F 82.421751 43.733931 8.358674
F 82.421751 43.733931 30.187781
F 82.421751 43.733931 52.016889
F 82.421751 66.887188 8.358674
F 82.421751 66.887188 30.187781
F 82.421751 66.887188 52.016889
F 64.598344 5.145165 8.358674
F 64.598344 5.145165 30.187781
F 64.598344 5.145165 52.016889
F 64.598344 28.298422 8.358674
F 64.598344 28.298422 30.187781
F 64.598344 28.298422 52.016889
F 64.598344 51.451680 8.358674
F 64.598344 51.451680 30.187781
F 64.598344 51.451680 52.016889
F 91.333447 5.145165 8.358674
F 91.333447 5.145165 30.187781
F 91.333447 5.145165 52.016889
F 91.333447 28.298422 8.358674
F 91.333447 28.298422 30.187781
F 91.333447 28.298422 52.016889
F 91.333447 51.451680 8.358674
F 91.333447 51.451680 30.187781
F 91.333447 51.451680 52.016889
F 64.598344 12.862917 8.358673
F 64.598344 12.862917 30.187780
F 64.598344 12.862917 52.016888
F 64.598344 36.016174 8.358673
F 64.598344 36.016174 30.187780
F 64.598344 36.016174 52.016888
F 64.598344 59.169432 8.358673
F 64.598344 59.169432 30.187780
F 64.598344 59.169432 52.016888
F 91.333447 12.862917 8.358673
F 91.333447 12.862917 30.187780
F 91.333447 12.862917 52.016888
F 91.333447 36.016174 8.358673
F 91.333447 36.016174 30.187780
F 91.333447 36.016174 52.016888
F 91.333447 59.169432 8.358673
F 91.333447 59.169432 30.187780
F 91.333447 59.169432 52.016888
F 64.598344 20.580672 8.358674
F 64.598344 20.580672 30.187781
F 64.598344 20.580672 52.016888
F 64.598344 43.733930 8.358674
F 64.598344 43.733930 30.187781
F 64.598344 43.733930 52.016888
F 64.598344 66.887187 8.358674
F 64.598344 66.887187 30.187781
F 64.598344 66.887187 52.016888
F 91.333447 20.580672 8.358674
F 91.333447 20.580672 30.187781
F 91.333447 20.580672 52.016888
F 91.333447 43.733930 8.358674
F 91.333447 43.733930 30.187781
F 91.333447 43.733930 52.016888
F 91.333447 66.887187 8.358674
F 91.333447 66.887187 30.187781
F 91.333447 66.887187 52.016888
F 73.510051 5.145164 8.358673
F 73.510051 5.145164 30.187781
F 73.510051 5.145164 52.016888
F 73.510051 28.298422 8.358673
F 73.510051 28.298422 30.187781
F 73.510051 28.298422 52.016888
F 73.510051 51.451679 8.358673
F 73.510051 51.451679 30.187781
F 73.510051 51.451679 52.016888
F 100.245155 5.145164 8.358673
F 100.245155 5.145164 30.187781
F 100.245155 5.145164 52.016888
F 100.245155 28.298422 8.358673
F 100.245155 28.298422 30.187781
F 100.245155 28.298422 52.016888
F 100.245155 51.451679 8.358673
F 100.245155 51.451679 30.187781
F 100.245155 51.451679 52.016888
F 73.510051 12.862916 8.358672
F 73.510051 12.862916 30.187780
F 73.510051 12.862916 52.016887
F 73.510051 36.016174 8.358672
F 73.510051 36.016174 30.187780
F 73.510051 36.016174 52.016887
F 73.510051 59.169431 8.358672
F 73.510051 59.169431 30.187780
F 73.510051 59.169431 52.016887
F 100.245155 12.862916 8.358672
F 100.245155 12.862916 30.187780
F 100.245155 12.862916 52.016887
F 100.245155 36.016174 8.358672
F 100.245155 36.016174 30.187780
F 100.245155 36.016174 52.016887
F 100.245155 59.169431 8.358672
F 100.245155 59.169431 30.187780
F 100.245155 59.169431 52.016887
F 73.510051 20.580672 8.358673
F 73.510051 20.580672 30.187780
F 73.510051 20.580672 52.016888
F 73.510051 43.733929 8.358673
F 73.510051 43.733929 30.187780
F 73.510051 43.733929 52.016888
F 73.510051 66.887187 8.358673
F 73.510051 66.887187 30.187780
F 73.510051 66.887187 52.016888
F 100.245155 20.580672 8.358673
F 100.245155 20.580672 30.187780
F 100.245155 20.580672 52.016888
F 100.245155 43.733929 8.358673
F 100.245155 43.733929 30.187780
F 100.245155 43.733929 52.016888
F 100.245155 66.887187 8.358673
F 100.245155 66.887187 30.187780
F 100.245155 66.887187 52.016888
F 55.686659 5.145165 11.087311
F 55.686659 5.145165 32.916419
F 55.686659 5.145165 54.745526
F 55.686659 28.298423 11.087311
F 55.686659 28.298423 32.916419
F 55.686659 28.298423 54.745526
F 55.686659 51.451680 11.087311
F 55.686659 51.451680 32.916419
F 55.686659 51.451680 54.745526
F 82.421763 5.145165 11.087311
F 82.421763 5.145165 32.916419
F 82.421763 5.145165 54.745526
F 82.421763 28.298423 11.087311
F 82.421763 28.298423 32.916419
F 82.421763 28.298423 54.745526
F 82.421763 51.451680 11.087311
F 82.421763 51.451680 32.916419
F 82.421763 51.451680 54.745526
F 55.686659 12.862917 11.087312
F 55.686659 12.862917 32.916420
F 55.686659 12.862917 54.745527
F 55.686659 36.016175 11.087312
F 55.686659 36.016175 32.916420
F 55.686659 36.016175 54.745527
F 55.686659 59.169432 11.087312
F 55.686659 59.169432 32.916420
F 55.686659 59.169432 54.745527
F 82.421763 12.862917 11.087312
F 82.421763 12.862917 32.916420
F 82.421763 12.862917 54.745527
F 82.421763 36.016175 11.087312
F 82.421763 36.016175 32.916420
F 82.421763 36.016175 54.745527
F 82.421763 59.169432 11.087312
F 82.421763 59.169432 32.916420
F 82.421763 59.169432 54.745527
F 55.686659 20.580673 11.087312
F 55.686659 20.580673 32.916419
F 55.686659 20.580673 54.745526
F 55.686659 43.733930 11.087312
F 55.686659 43.733930 32.916419
F 55.686659 43.733930 54.745526
F 55.686659 66.887188 11.087312
F 55.686659 66.887188 32.916419
F 55.686659 66.887188 54.745526
F 82.421763 20.580673 11.087312
F 82.421763 20.580673 32.916419
F 82.421763 20.580673 54.745526
F 82.421763 43.733930 11.087312
F 82.421763 43.733930 32.916419
F 82.421763 43.733930 54.745526
F 82.421763 66.887188 11.087312
F 82.421763 66.887188 32.916419
F 82.421763 66.887188 54.745526
F 64.598357 5.145165 11.087312
F 64.598357 5.145165 32.916419
F 64.598357 5.145165 54.745527
F 64.598357 28.298422 11.087312
F 64.598357 28.298422 32.916419
F 64.598357 28.298422 54.745527
F 64.598357 51.451680 11.087312
F 64.598357 51.451680 32.916419
F 64.598357 51.451680 54.745527
F 91.333460 5.145165 11.087312
F 91.333460 5.145165 32.916419
F 91.333460 5.145165 54.745527
F 91.333460 28.298422 11.087312
F 91.333460 28.298422 32.916419
F 91.333460 28.298422 54.745527
F 91.333460 51.451680 11.087312
F 91.333460 51.451680 32.916419
F 91.333460 51.451680 54.745527
F 64.598357 12.862917 11.087313
F 64.598357 12.862917 32.916420
F 64.598357 12.862917 54.745528
F 64.598357 36.016175 11.087313
F 64.598357 36.016175 32.916420
F 64.598357 36.016175 54.745528
F 64.598357 59.169432 11.087313
F 64.598357 59.169432 32.916420
F 64.598357 59.169432 54.745528
F 91.333460 12.862917 11.087313
F 91.333460 12.862917 32.916420
F 91.333460 12.862917 54.745528
F 91.333460 36.016175 11.087313
F 91.333460 36.016175 32.916420
F 91.333460 36.016175 54.745528
F 91.333460 59.169432 11.087313
F 91.333460 59.169432 32.916420
F 91.333460 59.169432 54.745528
F 64.598357 20.580672 11.087312
F 64.598357 20.580672 32.916420
F 64.598357 20.580672 54.745527
F 64.598357 43.733930 11.087312
F 64.598357 43.733930 32.916420
F 64.598357 43.733930 54.745527
F 64.598357 66.887187 11.087312
F 64.598357 66.887187 32.916420
F 64.598357 66.887187 54.745527
F 91.333460 20.580672 11.087312
F 91.333460 20.580672 32.916420
F 91.333460 20.580672 54.745527
F 91.333460 43.733930 11.087312
F 91.333460 43.733930 32.916420
F 91.333460 43.733930 54.745527
F 91.333460 66.887187 11.087312
F 91.333460 66.887187 32.916420
F 91.333460 66.887187 54.745527
F 73.510063 5.145164 11.087312
F 73.510063 5.145164 32.916420
F 73.510063 5.145164 54.745527
F 73.510063 28.298422 11.087312
F 73.510063 28.298422 32.916420
F 73.510063 28.298422 54.745527
F 73.510063 51.451679 11.087312
F 73.510063 51.451679 32.916420
F 73.510063 51.451679 54.745527
F 100.245166 5.145164 11.087312
F 100.245166 5.145164 32.916420
F 100.245166 5.145164 54.745527
F 100.245166 28.298422 11.087312
F 100.245166 28.298422 32.916420
F 100.245166 28.298422 54.745527
F 100.245166 51.451679 11.087312
F 100.245166 51.451679 32.916420
F 100.245166 51.451679 54.745527
F 73.510063 12.862917 11.087313
F 73.510063 12.862917 32.916421
F 73.510063 12.862917 54.745528
F 73.510063 36.016174 11.087313
F 73.510063 36.016174 32.916421
F 73.510063 36.016174 54.745528
F 73.510063 59.169432 11.087313
F 73.510063 59.169432 32.916421
F 73.510063 59.169432 54.745528
F 100.245166 12.862917 11.087313
F 100.245166 12.862917 32.916421
F 100.245166 12.862917 54.745528
F 100.245166 36.016174 11.087313
F 100.245166 36.016174 32.916421
F 100.245166 36.016174 54.745528
F 100.245166 59.169432 11.087313
F 100.245166 59.169432 32.916421
F 100.245166 59.169432 54.745528
F 73.510063 20.580672 11.087313
F 73.510063 20.580672 32.916420
F 73.510063 20.580672 54.745527
F 73.510063 43.733929 11.087313
F 73.510063 43.733929 32.916420
F 73.510063 43.733929 54.745527
F 73.510063 66.887187 11.087313
F 73.510063 66.887187 32.916420
F 73.510063 66.887187 54.745527
F 100.245166 20.580672 11.087313
F 100.245166 20.580672 32.916420
F 100.245166 20.580672 54.745527
F 100.245166 43.733929 11.087313
F 100.245166 43.733929 32.916420
F 100.245166 43.733929 54.745527
F 100.245166 66.887187 11.087313
F 100.245166 66.887187 32.916420
F 100.245166 66.887187 54.745527
F 55.686649 7.717749 14.725495
F 55.686649 7.717749 36.554603
F 55.686649 7.717749 58.383710
F 55.686649 30.871007 14.725495
F 55.686649 30.871007 36.554603
F 55.686649 30.871007 58.383710
F 55.686649 54.024264 14.725495
F 55.686649 54.024264 36.554603
F 55.686649 54.024264 58.383710
F 82.421753 7.717749 14.725495
F 82.421753 7.717749 36.554603
F 82.421753 7.717749 58.383710
F 82.421753 30.871007 14.725495
F 82.421753 30.871007 36.554603
F 82.421753 30.871007 58.383710
F 82.421753 54.024264 14.725495
F 82.421753 54.024264 36.554603
F 82.421753 54.024264 58.383710
F 55.686649 15.435502 14.725496
F 55.686649 15.435502 36.554604
F 55.686649 15.435502 58.383711
F 55.686649 38.588760 14.725496
F 55.686649 38.588760 36.554604
F 55.686649 38.588760 58.383711
F 55.686649 61.742017 14.725496
F 55.686649 61.742017 36.554604
F 55.686649 61.742017 58.383711
F 82.421753 15.435502 14.725496
F 82.421753 15.435502 36.554604
F 82.421753 15.435502 58.383711
F 82.421753 38.588760 14.725496
F 82.421753 38.588760 36.554604
F 82.421753 38.588760 58.383711
F 82.421753 61.742017 14.725496
F 82.421753 61.742017 36.554604
F 82.421753 61.742017 58.383711
F 55.686649 0.000000 14.725496
F 55.686649 0.000000 36.554603
F 55.686649 0.000000 58.383710
F 55.686649 23.153257 14.725496
F 55.686649 23.153257 36.554603
F 55.686649 23.153257 58.383710
F 55.686649 46.306515 14.725496
F 55.686649 46.306515 36.554603
F 55.686649 46.306515 58.383710
F 82.421753 0.000000 14.725496
F 82.421753 0.000000 36.554603
F 82.421753 0.000000 58.383710
F 82.421753 23.153257 14.725496
F 82.421753 23.153257 36.554603
F 82.421753 23.153257 58.383710
F 82.421753 46.306515 14.725496
F 82.421753 46.306515 36.554603
F 82.421753 46.306515 58.383710
F 64.598346 7.717750 14.725496
F 64.598346 7.717750 36.554603
F 64.598346 7.717750 58.383711
F 64.598346 30.871007 14.725496
F 64.598346 30.871007 36.554603
F 64.598346 30.871007 58.383711
F 64.598346 54.024265 14.725496
F 64.598346 54.024265 36.554603
F 64.598346 54.024265 58.383711
F 91.333450 7.717750 14.725496
F 91.333450 7.717750 36.554603
F 91.333450 7.717750 58.383711
F 91.333450 30.871007 14.725496
F 91.333450 30.871007 36.554603
F 91.333450 30.871007 58.383711
F 91.333450 54.024265 14.725496
F 91.333450 54.024265 36.554603
F 91.333450 54.024265 58.383711
F 64.598346 15.435503 14.725497
F 64.598346 15.435503 36.554604
F 64.598346 15.435503 58.383712
F 64.598346 38.588760 14.725497
F 64.598346 38.588760 36.554604
F 64.598346 38.588760 58.383712
F 64.598346 61.742018 14.725497
F 64.598346 61.742018 36.554604
F 64.598346 61.742018 58.383712
F 91.333450 15.435503 14.725497
F 91.333450 15.435503 36.554604
F 91.333450 15.435503 58.383712
F 91.333450 38.588760 14.725497
F 91.333450 38.588760 36.554604
F 91.333450 38.588760 58.383712
F 91.333450 61.742018 14.725497
F 91.333450 61.742018 36.554604
F 91.333450 61.742018 58.383712
F 64.598346 0.000000 14.725496
F 64.598346 0.000000 36.554603
F 64.598346 0.000000 58.383711
F 64.598346 23.153258 14.725496
F 64.598346 23.153258 36.554603
F 64.598346 23.153258 58.383711
F 64.598346 46.306515 14.725496
F 64.598346 46.306515 36.554603
F 64.598346 46.306515 58.383711
F 91.333450 0.000000 14.725496
F 91.333450 0.000000 36.554603
F 91.333450 0.000000 58.383711
F 91.333450 23.153258 14.725496
F 91.333450 23.153258 36.554603
F 91.333450 23.153258 58.383711
F 91.333450 46.306515 14.725496
F 91.333450 46.306515 36.554603
F 91.333450 46.306515 58.383711
F 73.510053 7.717751 14.725497
F 73.510053 7.717751 36.554604
F 73.510053 7.717751 58.383711
F 73.510053 30.871008 14.725497
F 73.510053 30.871008 36.554604
F 73.510053 30.871008 58.383711
F 73.510053 54.024266 14.725497
F 73.510053 54.024266 36.554604
F 73.510053 54.024266 58.383711
F 100.245156 7.717751 14.725497
F 100.245156 7.717751 36.554604
F 100.245156 7.717751 58.383711
F 100.245156 30.871008 14.725497
F 100.245156 30.871008 36.554604
F 100.245156 30.871008 58.383711
F 100.245156 54.024266 14.725497
F 100.245156 54.024266 36.554604
F 100.245156 54.024266 58.383711
F 73.510053 15.435503 14.725498
F 73.510053 15.435503 36.554605
F 73.510053 15.435503 58.383712
F 73.510053 38.588761 14.725498
F 73.510053 38.588761 36.554605
F 73.510053 38.588761 58.383712
F 73.510053 61.742018 14.725498
F 73.510053 61.742018 36.554605
F 73.510053 61.742018 58.383712
F 100.245156 15.435503 14.725498
F 100.245156 15.435503 36.554605
F 100.245156 15.435503 58.383712
F 100.245156 38.588761 14.725498
F 100.245156 38.588761 36.554605
F 100.245156 38.588761 58.383712
F 100.245156 61.742018 14.725498
F 100.245156 61.742018 36.554605
F 100.245156 61.742018 58.383712
F 73.510053 0.000001 14.725497
F 73.510053 0.000001 36.554604
F 73.510053 0.000001 58.383712
F 73.510053 23.153259 14.725497
F 73.510053 23.153259 36.554604
F 73.510053 23.153259 58.383712
F 73.510053 46.306516 14.725497
F 73.510053 46.306516 36.554604
F 73.510053 46.306516 58.383712
F 100.245156 0.000001 14.725497
F 100.245156 0.000001 36.554604
F 100.245156 0.000001 58.383712
F 100.245156 23.153259 14.725497
F 100.245156 23.153259 36.554604
F 100.245156 23.153259 58.383712
F 100.245156 46.306516 14.725497
F 100.245156 46.306516 36.554604
F 100.245156 46.306516 58.383712
F 57.914586 1.286291 11.087312
F 57.914586 1.286291 32.916419
F 57.914586 1.286291 54.745527
F 57.914586 24.439548 11.087312
F 57.914586 24.439548 32.916419
F 57.914586 24.439548 54.745527
F 57.914586 47.592806 11.087312
F 57.914586 47.592806 32.916419
F 57.914586 47.592806 54.745527
F 84.649689 1.286291 11.087312
F 84.649689 1.286291 32.916419
F 84.649689 1.286291 54.745527
F 84.649689 24.439548 11.087312
F 84.649689 24.439548 32.916419
F 84.649689 24.439548 54.745527
F 84.649689 47.592806 11.087312
F 84.649689 47.592806 32.916419
F 84.649689 47.592806 54.745527
F 57.914586 9.004040 11.087312
F 57.914586 9.004040 32.916419
F 57.914586 9.004040 54.745527
F 57.914586 32.157298 11.087312
F 57.914586 32.157298 32.916419
F 57.914586 32.157298 54.745527
F 57.914586 55.310555 11.087312
F 57.914586 55.310555 32.916419
F 57.914586 55.310555 54.745527
F 84.649689 9.004040 11.087312
F 84.649689 9.004040 32.916419
F 84.649689 9.004040 54.745527
F 84.649689 32.157298 11.087312
F 84.649689 32.157298 32.916419
F 84.649689 32.157298 54.745527
F 84.649689 55.310555 11.087312
F 84.649689 55.310555 32.916419
F 84.649689 55.310555 54.745527
F 57.914586 16.721795 11.087313
F 57.914586 16.721795 32.916420
F 57.914586 16.721795 54.745527
F 57.914586 39.875053 11.087313
F 57.914586 39.875053 32.916420
F 57.914586 39.875053 54.745527
F 57.914586 63.028310 11.087313
F 57.914586 63.028310 32.916420
F 57.914586 63.028310 54.745527
F 84.649689 16.721795 11.087313
F 84.649689 16.721795 32.916420
F 84.649689 16.721795 54.745527
F 84.649689 39.875053 11.087313
F 84.649689 39.875053 32.916420
F 84.649689 39.875053 54.745527
F 84.649689 63.028310 11.087313
F 84.649689 63.028310 32.916420
F 84.649689 63.028310 54.745527
F 66.826285 1.286290 11.087312
F 66.826285 1.286290 32.916420
F 66.826285 1.286290 54.745527
F 66.826285 24.439548 11.087312
F 66.826285 24.439548 32.916420
F 66.826285 24.439548 54.745527
F 66.826285 47.592806 11.087312
F 66.826285 47.592806 32.916420
F 66.826285 47.592806 54.745527
F 93.561388 1.286290 11.087312
F 93.561388 1.286290 32.916420
F 93.561388 1.286290 54.745527
F 93.561388 24.439548 11.087312
F 93.561388 24.439548 32.916420
F 93.561388 24.439548 54.745527
F 93.561388 47.592806 11.087312
F 93.561388 47.592806 32.916420
F 93.561388 47.592806 54.745527
F 66.826285 9.004040 11.087312
F 66.826285 9.004040 32.916420
F 66.826285 9.004040 54.745527
F 66.826285 32.157297 11.087312
F 66.826285 32.157297 32.916420
F 66.826285 32.157297 54.745527
F 66.826285 55.310555 11.087312
F 66.826285 55.310555 32.916420
F 66.826285 55.310555 54.745527
F 93.561388 9.004040 11.087312
F 93.561388 9.004040 32.916420
F 93.561388 9.004040 54.745527
F 93.561388 32.157297 11.087312
F 93.561388 32.157297 32.916420
F 93.561388 32.157297 54.745527
F 93.561388 55.310555 11.087312
F 93.561388 55.310555 32.916420
F 93.561388 55.310555 54.745527
F 66.826285 16.721795 11.087313
F 66.826285 16.721795 32.916420
F 66.826285 16.721795 54.745528
F 66.826285 39.875053 11.087313
F 66.826285 39.875053 32.916420
F 66.826285 39.875053 54.745528
F 66.826285 63.028310 11.087313
F 66.826285 63.028310 32.916420
F 66.826285 63.028310 54.745528
F 93.561388 16.721795 11.087313
F 93.561388 16.721795 32.916420
F 93.561388 16.721795 54.745528
F 93.561388 39.875053 11.087313
F 93.561388 39.875053 32.916420
F 93.561388 39.875053 54.745528
F 93.561388 63.028310 11.087313
F 93.561388 63.028310 32.916420
F 93.561388 63.028310 54.745528
F 75.737990 1.286290 11.087312
F 75.737990 1.286290 32.916420
F 75.737990 1.286290 54.745527
F 75.737990 24.439548 11.087312
F 75.737990 24.439548 32.916420
F 75.737990 24.439548 54.745527
F 75.737990 47.592805 11.087312
F 75.737990 47.592805 32.916420
F 75.737990 47.592805 54.745527
F 102.473094 1.286290 11.087312
F 102.473094 1.286290 32.916420
F 102.473094 1.286290 54.745527
F 102.473094 24.439548 11.087312
F 102.473094 24.439548 32.916420
F 102.473094 24.439548 54.745527
F 102.473094 47.592805 11.087312
F 102.473094 47.592805 32.916420
F 102.473094 47.592805 54.745527
F 75.737990 9.004040 11.087312
F 75.737990 9.004040 32.916420
F 75.737990 9.004040 54.745527
F 75.737990 32.157297 11.087312
F 75.737990 32.157297 32.916420
F 75.737990 32.157297 54.745527
F 75.737990 55.310555 11.087312
F 75.737990 55.310555 32.916420
F 75.737990 55.310555 54.745527
F 102.473094 9.004040 11.087312
F 102.473094 9.004040 32.916420
F 102.473094 9.004040 54.745527
F 102.473094 32.157297 11.087312
F 102.473094 32.157297 32.916420
F 102.473094 32.157297 54.745527
F 102.473094 55.310555 11.087312
F 102.473094 55.310555 32.916420
F 102.473094 55.310555 54.745527
F 75.737990 16.721795 11.087313
F 75.737990 16.721795 32.916420
F 75.737990 16.721795 54.745528
F 75.737990 39.875052 11.087313
F 75.737990 39.875052 32.916420
F 75.737990 39.875052 54.745528
F 75.737990 63.028310 11.087313
F 75.737990 63.028310 32.916420
F 75.737990 63.028310 54.745528
F 102.473094 16.721795 11.087313
F 102.473094 16.721795 32.916420
F 102.473094 16.721795 54.745528
F 102.473094 39.875052 11.087313
F 102.473094 39.875052 32.916420
F 102.473094 39.875052 54.745528
F 102.473094 63.028310 11.087313
F 102.473094 63.028310 32.916420
F 102.473094 63.028310 54.745528
F 57.914571 3.858875 14.725496
F 57.914571 3.858875 36.554603
F 57.914571 3.858875 58.383710
F 57.914571 27.012132 14.725496
F 57.914571 27.012132 36.554603
F 57.914571 27.012132 58.383710
F 57.914571 50.165390 14.725496
F 57.914571 50.165390 36.554603
F 57.914571 50.165390 58.383710
F 84.649674 3.858875 14.725496
F 84.649674 3.858875 36.554603
F 84.649674 3.858875 58.383710
F 84.649674 27.012132 14.725496
F 84.649674 27.012132 36.554603
F 84.649674 27.012132 58.383710
F 84.649674 50.165390 14.725496
F 84.649674 50.165390 36.554603
F 84.649674 50.165390 58.383710
F 57.914571 11.576625 14.725496
F 57.914571 11.576625 36.554603
F 57.914571 11.576625 58.383710
F 57.914571 34.729882 14.725496
F 57.914571 34.729882 36.554603
F 57.914571 34.729882 58.383710
F 57.914571 57.883140 14.725496
F 57.914571 57.883140 36.554603
F 57.914571 57.883140 58.383710
F 84.649674 11.576625 14.725496
F 84.649674 11.576625 36.554603
F 84.649674 11.576625 58.383710
F 84.649674 34.729882 14.725496
F 84.649674 34.729882 36.554603
F 84.649674 34.729882 58.383710
F 84.649674 57.883140 14.725496
F 84.649674 57.883140 36.554603
F 84.649674 57.883140 58.383710
F 57.914571 19.294380 14.725496
F 57.914571 19.294380 36.554604
F 57.914571 19.294380 58.383711
F 57.914571 42.447638 14.725496
F 57.914571 42.447638 36.554604
F 57.914571 42.447638 58.383711
F 57.914571 65.600895 14.725496
F 57.914571 65.600895 36.554604
F 57.914571 65.600895 58.383711
F 84.649674 19.294380 14.725496
F 84.649674 19.294380 36.554604
F 84.649674 19.294380 58.383711
F 84.649674 42.447638 14.725496
F 84.649674 42.447638 36.554604
F 84.649674 42.447638 58.383711
F 84.649674 65.600895 14.725496
F 84.649674 65.600895 36.554604
F 84.649674 65.600895 58.383711
F 66.826270 3.858876 14.725497
F 66.826270 3.858876 36.554604
F 66.826270 3.858876 58.383711
F 66.826270 27.012134 14.725497
F 66.826270 27.012134 36.554604
F 66.826270 27.012134 58.383711
F 66.826270 50.165391 14.725497
F 66.826270 50.165391 36.554604
F 66.826270 50.165391 58.383711
F 93.561374 3.858876 14.725497
F 93.561374 3.858876 36.554604
F 93.561374 3.858876 58.383711
F 93.561374 27.012134 14.725497
F 93.561374 27.012134 36.554604
F 93.561374 27.012134 58.383711
F 93.561374 50.165391 14.725497
F 93.561374 50.165391 36.554604
F 93.561374 50.165391 58.383711
F 66.826270 11.576626 14.725497
F 66.826270 11.576626 36.554604
F 66.826270 11.576626 58.383711
F 66.826270 34.729884 14.725497
F 66.826270 34.729884 36.554604
F 66.826270 34.729884 58.383711
F 66.826270 57.883141 14.725497
F 66.826270 57.883141 36.554604
F 66.826270 57.883141 58.383711
F 93.561374 11.576626 14.725497
F 93.561374 11.576626 36.554604
F 93.561374 11.576626 58.383711
F 93.561374 34.729884 14.725497
F 93.561374 34.729884 36.554604
F 93.561374 34.729884 58.383711
F 93.561374 57.883141 14.725497
F 93.561374 57.883141 36.554604
F 93.561374 57.883141 58.383711
F 66.826270 19.294382 14.725497
F 66.826270 19.294382 36.554605
F 66.826270 19.294382 58.383712
F 66.826270 42.447639 14.725497
F 66.826270 42.447639 36.554605
F 66.826270 42.447639 58.383712
F 66.826270 65.600897 14.725497
F 66.826270 65.600897 36.554605
F 66.826270 65.600897 58.383712
F 93.561374 19.294382 14.725497
F 93.561374 19.294382 36.554605
F 93.561374 19.294382 58.383712
F 93.561374 42.447639 14.725497
F 93.561374 42.447639 36.554605
F 93.561374 42.447639 58.383712
F 93.561374 65.600897 14.725497
F 93.561374 65.600897 36.554605
F 93.561374 65.600897 58.383712
F 75.737977 3.858875 14.725496
F 75.737977 3.858875 36.554603
F 75.737977 3.858875 58.383711
F 75.737977 27.012133 14.725496
F 75.737977 27.012133 36.554603
F 75.737977 27.012133 58.383711
F 75.737977 50.165390 14.725496
F 75.737977 50.165390 36.554603
F 75.737977 50.165390 58.383711
F 102.473081 3.858875 14.725496
F 102.473081 3.858875 36.554603
F 102.473081 3.858875 58.383711
F 102.473081 27.012133 14.725496
F 102.473081 27.012133 36.554603
F 102.473081 27.012133 58.383711
F 102.473081 50.165390 14.725496
F 102.473081 50.165390 36.554603
F 102.473081 50.165390 58.383711
F 75.737977 11.576625 14.725496
F 75.737977 11.576625 36.554604
F 75.737977 11.576625 58.383711
F 75.737977 34.729883 14.725496
F 75.737977 34.729883 36.554604
F 75.737977 34.729883 58.383711
F 75.737977 57.883140 14.725496
F 75.737977 57.883140 36.554604
F 75.737977 57.883140 58.383711
F 102.473081 11.576625 14.725496
F 102.473081 11.576625 36.554604
F 102.473081 11.576625 58.383711
F 102.473081 34.729883 14.725496
F 102.473081 34.729883 36.554604
F 102.473081 34.729883 58.383711
F 102.473081 57.883140 14.725496
F 102.473081 57.883140 36.554604
F 102.473081 57.883140 58.383711
F 75.737977 19.294381 14.725497
F 75.737977 19.294381 36.554604
F 75.737977 19.294381 58.383712
F 75.737977 42.447638 14.725497
F 75.737977 42.447638 36.554604
F 75.737977 42.447638 58.383712
F 75.737977 65.600896 14.725497
F 75.737977 65.600896 36.554604
F 75.737977 65.600896 58.383712
F 102.473081 19.294381 14.725497
F 102.473081 19.294381 36.554604
F 102.473081 19.294381 58.383712
F 102.473081 42.447638 14.725497
F 102.473081 42.447638 36.554604
F 102.473081 42.447638 58.383712
F 102.473081 65.600896 14.725497
F 102.473081 65.600896 36.554604
F 102.473081 65.600896 58.383712
F 57.914583 3.858875 11.996858
F 57.914583 3.858875 33.825965
F 57.914583 3.858875 55.655073
F 57.914583 27.012133 11.996858
F 57.914583 27.012133 33.825965
F 57.914583 27.012133 55.655073
F 57.914583 50.165390 11.996858
F 57.914583 50.165390 33.825965
F 57.914583 50.165390 55.655073
F 84.649686 3.858875 11.996858
F 84.649686 3.858875 33.825965
F 84.649686 3.858875 55.655073
F 84.649686 27.012133 11.996858
F 84.649686 27.012133 33.825965
F 84.649686 27.012133 55.655073
F 84.649686 50.165390 11.996858
F 84.649686 50.165390 33.825965
F 84.649686 50.165390 55.655073
F 57.914583 11.576625 11.996858
F 57.914583 11.576625 33.825965
F 57.914583 11.576625 55.655073
F 57.914583 34.729883 11.996858
F 57.914583 34.729883 33.825965
F 57.914583 34.729883 55.655073
F 57.914583 57.883140 11.996858
F 57.914583 57.883140 33.825965
F 57.914583 57.883140 55.655073
F 84.649686 11.576625 11.996858
F 84.649686 11.576625 33.825965
F 84.649686 11.576625 55.655073
F 84.649686 34.729883 11.996858
F 84.649686 34.729883 33.825965
F 84.649686 34.729883 55.655073
F 84.649686 57.883140 11.996858
F 84.649686 57.883140 33.825965
F 84.649686 57.883140 55.655073
F 57.914583 19.294381 11.996857
F 57.914583 19.294381 33.825965
F 57.914583 19.294381 55.655072
F 57.914583 42.447638 11.996857
F 57.914583 42.447638 33.825965
F 57.914583 42.447638 55.655072
F 57.914583 65.600896 11.996857
F 57.914583 65.600896 33.825965
F 57.914583 65.600896 55.655072
F 84.649686 19.294381 11.996857
F 84.649686 19.294381 33.825965
F 84.649686 19.294381 55.655072
F 84.649686 42.447638 11.996857
F 84.649686 42.447638 33.825965
F 84.649686 42.447638 55.655072
F 84.649686 65.600896 11.996857
F 84.649686 65.600896 33.825965
F 84.649686 65.600896 55.655072
F 66.826283 3.858876 11.996857
F 66.826283 3.858876 33.825965
F 66.826283 3.858876 55.655072
F 66.826283 27.012133 11.996857
F 66.826283 27.012133 33.825965
F 66.826283 27.012133 55.655072
F 66.826283 50.165391 11.996857
F 66.826283 50.165391 33.825965
F 66.826283 50.165391 55.655072
F 93.561386 3.858876 11.996857
F 93.561386 3.858876 33.825965
F 93.561386 3.858876 55.655072
F 93.561386 27.012133 11.996857
F 93.561386 27.012133 33.825965
F 93.561386 27.012133 55.655072
F 93.561386 50.165391 11.996857
F 93.561386 50.165391 33.825965
F 93.561386 50.165391 55.655072
F 66.826283 11.576626 11.996857
F 66.826283 11.576626 33.825965
F 66.826283 11.576626 55.655072
F 66.826283 34.729883 11.996857
F 66.826283 34.729883 33.825965
F 66.826283 34.729883 55.655072
F 66.826283 57.883141 11.996857
F 66.826283 57.883141 33.825965
F 66.826283 57.883141 55.655072
F 93.561386 11.576626 11.996857
F 93.561386 11.576626 33.825965
F 93.561386 11.576626 55.655072
F 93.561386 34.729883 11.996857
F 93.561386 34.729883 33.825965
F 93.561386 34.729883 55.655072
F 93.561386 57.883141 11.996857
F 93.561386 57.883141 33.825965
F 93.561386 57.883141 55.655072
F 66.826283 19.294381 11.996857
F 66.826283 19.294381 33.825964
F 66.826283 19.294381 55.655072
F 66.826283 42.447639 11.996857
F 66.826283 42.447639 33.825964
F 66.826283 42.447639 55.655072
F 66.826283 65.600896 11.996857
F 66.826283 65.600896 33.825964
F 66.826283 65.600896 55.655072
F 93.561386 19.294381 11.996857
F 93.561386 19.294381 33.825964
F 93.561386 19.294381 55.655072
F 93.561386 42.447639 11.996857
F 93.561386 42.447639 33.825964
F 93.561386 42.447639 55.655072
F 93.561386 65.600896 11.996857
F 93.561386 65.600896 33.825964
F 93.561386 65.600896 55.655072
F 75.737989 3.858875 11.996858
F 75.737989 3.858875 33.825965
F 75.737989 3.858875 55.655073
F 75.737989 27.012133 11.996858
F 75.737989 27.012133 33.825965
F 75.737989 27.012133 55.655073
F 75.737989 50.165390 11.996858
F 75.737989 50.165390 33.825965
F 75.737989 50.165390 55.655073
F 102.473092 3.858875 11.996858
F 102.473092 3.858875 33.825965
F 102.473092 3.858875 55.655073
F 102.473092 27.012133 11.996858
F 102.473092 27.012133 33.825965
F 102.473092 27.012133 55.655073
F 102.473092 50.165390 11.996858
F 102.473092 50.165390 33.825965
F 102.473092 50.165390 55.655073
F 75.737989 11.576625 11.996858
F 75.737989 11.576625 33.825965
F 75.737989 11.576625 55.655072
F 75.737989 34.729883 11.996858
F 75.737989 34.729883 33.825965
F 75.737989 34.729883 55.655072
F 75.737989 57.883140 11.996858
F 75.737989 57.883140 33.825965
F 75.737989 57.883140 55.655072
F 102.473092 11.576625 11.996858
F 102.473092 11.576625 33.825965
F 102.473092 11.576625 55.655072
F 102.473092 34.729883 11.996858
F 102.473092 34.729883 33.825965
F 102.473092 34.729883 55.655072
F 102.473092 57.883140 11.996858
F 102.473092 57.883140 33.825965
F 102.473092 57.883140 55.655072
F 75.737989 19.294381 11.996857
F 75.737989 19.294381 33.825965
F 75.737989 19.294381 55.655072
F 75.737989 42.447638 11.996857
F 75.737989 42.447638 33.825965
F 75.737989 42.447638 55.655072
F 75.737989 65.600896 11.996857
F 75.737989 65.600896 33.825965
F 75.737989 65.600896 55.655072
F 102.473092 19.294381 11.996857
F 102.473092 19.294381 33.825965
F 102.473092 19.294381 55.655072
F 102.473092 42.447638 11.996857
F 102.473092 42.447638 33.825965
F 102.473092 42.447638 55.655072
F 102.473092 65.600896 11.996857
F 102.473092 65.600896 33.825965
F 102.473092 65.600896 55.655072
F 57.914573 1.286291 8.358674
F 57.914573 1.286291 30.187781
F 57.914573 1.286291 52.016889
F 57.914573 24.439549 8.358674
F 57.914573 24.439549 30.187781
F 57.914573 24.439549 52.016889
F 57.914573 47.592806 8.358674
F 57.914573 47.592806 30.187781
F 57.914573 47.592806 52.016889
F 84.649676 1.286291 8.358674
F 84.649676 1.286291 30.187781
F 84.649676 1.286291 52.016889
F 84.649676 24.439549 8.358674
F 84.649676 24.439549 30.187781
F 84.649676 24.439549 52.016889
F 84.649676 47.592806 8.358674
F 84.649676 47.592806 30.187781
F 84.649676 47.592806 52.016889
F 57.914573 9.004041 8.358674
F 57.914573 9.004041 30.187781
F 57.914573 9.004041 52.016889
F 57.914573 32.157298 8.358674
F 57.914573 32.157298 30.187781
F 57.914573 32.157298 52.016889
F 57.914573 55.310556 8.358674
F 57.914573 55.310556 30.187781
F 57.914573 55.310556 52.016889
F 84.649676 9.004041 8.358674
F 84.649676 9.004041 30.187781
F 84.649676 9.004041 52.016889
F 84.649676 32.157298 8.358674
F 84.649676 32.157298 30.187781
F 84.649676 32.157298 52.016889
F 84.649676 55.310556 8.358674
F 84.649676 55.310556 30.187781
F 84.649676 55.310556 52.016889
F 57.914573 16.721796 8.358673
F 57.914573 16.721796 30.187781
F 57.914573 16.721796 52.016888
F 57.914573 39.875053 8.358673
F 57.914573 39.875053 30.187781
F 57.914573 39.875053 52.016888
F 57.914573 63.028311 8.358673
F 57.914573 63.028311 30.187781
F 57.914573 63.028311 52.016888
F 84.649676 16.721796 8.358673
F 84.649676 16.721796 30.187781
F 84.649676 16.721796 52.016888
F 84.649676 39.875053 8.358673
F 84.649676 39.875053 30.187781
F 84.649676 39.875053 52.016888
F 84.649676 63.028311 8.358673
F 84.649676 63.028311 30.187781
F 84.649676 63.028311 52.016888
F 66.826272 1.286290 8.358673
F 66.826272 1.286290 30.187781
F 66.826272 1.286290 52.016888
F 66.826272 24.439547 8.358673
F 66.826272 24.439547 30.187781
F 66.826272 24.439547 52.016888
F 66.826272 47.592805 8.358673
F 66.826272 47.592805 30.187781
F 66.826272 47.592805 52.016888
F 93.561375 1.286290 8.358673
F 93.561375 1.286290 30.187781
F 93.561375 1.286290 52.016888
F 93.561375 24.439547 8.358673
F 93.561375 24.439547 30.187781
F 93.561375 24.439547 52.016888
F 93.561375 47.592805 8.358673
F 93.561375 47.592805 30.187781
F 93.561375 47.592805 52.016888
F 66.826272 9.004039 8.358673
F 66.826272 9.004039 30.187781
F 66.826272 9.004039 52.016888
F 66.826272 32.157297 8.358673
F 66.826272 32.157297 30.187781
F 66.826272 32.157297 52.016888
F 66.826272 55.310554 8.358673
F 66.826272 55.310554 30.187781
F 66.826272 55.310554 52.016888
F 93.561375 9.004039 8.358673
F 93.561375 9.004039 30.187781
F 93.561375 9.004039 52.016888
F 93.561375 32.157297 8.358673
F 93.561375 32.157297 30.187781
F 93.561375 32.157297 52.016888
F 93.561375 55.310554 8.358673
F 93.561375 55.310554 30.187781
F 93.561375 55.310554 52.016888
F 66.826272 16.721795 8.358673
F 66.826272 16.721795 30.187780
F 66.826272 16.721795 52.016887
F 66.826272 39.875052 8.358673
F 66.826272 39.875052 30.187780
F 66.826272 39.875052 52.016887
F 66.826272 63.028310 8.358673
F 66.826272 63.028310 30.187780
F 66.826272 63.028310 52.016887
F 93.561375 16.721795 8.358673
F 93.561375 16.721795 30.187780
F 93.561375 16.721795 52.016887
F 93.561375 39.875052 8.358673
F 93.561375 39.875052 30.187780
F 93.561375 39.875052 52.016887
F 93.561375 63.028310 8.358673
F 93.561375 63.028310 30.187780
F 93.561375 63.028310 52.016887
F 75.737979 1.286290 8.358674
F 75.737979 1.286290 30.187781
F 75.737979 1.286290 52.016888
F 75.737979 24.439548 8.358674
F 75.737979 24.439548 30.187781
F 75.737979 24.439548 52.016888
F 75.737979 47.592805 8.358674
F 75.737979 47.592805 30.187781
F 75.737979 47.592805 52.016888
F 102.473082 1.286290 8.358674
F 102.473082 1.286290 30.187781
F 102.473082 1.286290 52.016888
F 102.473082 24.439548 8.358674
F 102.473082 24.439548 30.187781
F 102.473082 24.439548 52.016888
F 102.473082 47.592805 8.358674
F 102.473082 47.592805 30.187781
F 102.473082 47.592805 52.016888
F 75.737979 9.004039 8.358674
F 75.737979 9.004039 30.187781
F 75.737979 9.004039 52.016888
F 75.737979 32.157297 8.358674
F 75.737979 32.157297 30.187781
F 75.737979 32.157297 52.016888
F 75.737979 55.310555 8.358674
F 75.737979 55.310555 30.187781
F 75.737979 55.310555 52.016888
F 102.473082 9.004039 8.358674
F 102.473082 9.004039 30.187781
F 102.473082 9.004039 52.016888
F 102.473082 32.157297 8.358674
F 102.473082 32.157297 30.187781
F 102.473082 32.157297 52.016888
F 102.473082 55.310555 8.358674
F 102.473082 55.310555 30.187781
F 102.473082 55.310555 52.016888
F 75.737979 16.721795 8.358673
F 75.737979 16.721795 30.187780
F 75.737979 16.721795 52.016888
F 75.737979 39.875052 8.358673
F 75.737979 39.875052 30.187780
F 75.737979 39.875052 52.016888
F 75.737979 63.028310 8.358673
F 75.737979 63.028310 30.187780
F 75.737979 63.028310 52.016888
F 102.473082 16.721795 8.358673
F 102.473082 16.721795 30.187780
F 102.473082 16.721795 52.016888
F 102.473082 39.875052 8.358673
F 102.473082 39.875052 30.187780
F 102.473082 39.875052 52.016888
F 102.473082 63.028310 8.358673
F 102.473082 63.028310 30.187780
F 102.473082 63.028310 52.016888
F 60.142510 7.717750 11.996858
F 60.142510 7.717750 33.825966
F 60.142510 7.717750 55.655073
F 60.142510 30.871007 11.996858
F 60.142510 30.871007 33.825966
F 60.142510 30.871007 55.655073
F 60.142510 54.024265 11.996858
F 60.142510 54.024265 33.825966
F 60.142510 54.024265 55.655073
F 86.877613 7.717750 11.996858
F 86.877613 7.717750 33.825966
F 86.877613 7.717750 55.655073
F 86.877613 30.871007 11.996858
F 86.877613 30.871007 33.825966
F 86.877613 30.871007 55.655073
F 86.877613 54.024265 11.996858
F 86.877613 54.024265 33.825966
F 86.877613 54.024265 55.655073
F 60.142510 15.435502 11.996857
F 60.142510 15.435502 33.825965
F 60.142510 15.435502 55.655072
F 60.142510 38.588760 11.996857
F 60.142510 38.588760 33.825965
F 60.142510 38.588760 55.655072
F 60.142510 61.742018 11.996857
F 60.142510 61.742018 33.825965
F 60.142510 61.742018 55.655072
F 86.877613 15.435502 11.996857
F 86.877613 15.435502 33.825965
F 86.877613 15.435502 55.655072
F 86.877613 38.588760 11.996857
F 86.877613 38.588760 33.825965
F 86.877613 38.588760 55.655072
F 86.877613 61.742018 11.996857
F 86.877613 61.742018 33.825965
F 86.877613 61.742018 55.655072
F 60.142510 0.000000 11.996858
F 60.142510 0.000000 33.825965
F 60.142510 0.000000 55.655073
F 60.142510 23.153258 11.996858
F 60.142510 23.153258 33.825965
F 60.142510 23.153258 55.655073
F 60.142510 46.306515 11.996858
F 60.142510 46.306515 33.825965
F 60.142510 46.306515 55.655073
F 86.877613 0.000000 11.996858
F 86.877613 0.000000 33.825965
F 86.877613 0.000000 55.655073
F 86.877613 23.153258 11.996858
F 86.877613 23.153258 33.825965
F 86.877613 23.153258 55.655073
F 86.877613 46.306515 11.996858
F 86.877613 46.306515 33.825965
F 86.877613 46.306515 55.655073
F 69.054211 7.717750 11.996857
F 69.054211 7.717750 33.825965
F 69.054211 7.717750 55.655072
F 69.054211 30.871008 11.996857
F 69.054211 30.871008 33.825965
F 69.054211 30.871008 55.655072
F 69.054211 54.024265 11.996857
F 69.054211 54.024265 33.825965
F 69.054211 54.024265 55.655072
F 95.789315 7.717750 11.996857
F 95.789315 7.717750 33.825965
F 95.789315 7.717750 55.655072
F 95.789315 30.871008 11.996857
F 95.789315 30.871008 33.825965
F 95.789315 30.871008 55.655072
F 95.789315 54.024265 11.996857
F 95.789315 54.024265 33.825965
F 95.789315 54.024265 55.655072
F 69.054211 15.435503 11.996856
F 69.054211 15.435503 33.825964
F 69.054211 15.435503 55.655071
F 69.054211 38.588760 11.996856
F 69.054211 38.588760 33.825964
F 69.054211 38.588760 55.655071
F 69.054211 61.742018 11.996856
F 69.054211 61.742018 33.825964
F 69.054211 61.742018 55.655071
F 95.789315 15.435503 11.996856
F 95.789315 15.435503 33.825964
F 95.789315 15.435503 55.655071
F 95.789315 38.588760 11.996856
F 95.789315 38.588760 33.825964
F 95.789315 38.588760 55.655071
F 95.789315 61.742018 11.996856
F 95.789315 61.742018 33.825964
F 95.789315 61.742018 55.655071
F 69.054211 0.000001 11.996857
F 69.054211 0.000001 33.825965
F 69.054211 0.000001 55.655072
F 69.054211 23.153258 11.996857
F 69.054211 23.153258 33.825965
F 69.054211 23.153258 55.655072
F 69.054211 46.306516 11.996857
F 69.054211 46.306516 33.825965
F 69.054211 46.306516 55.655072
F 95.789315 0.000001 11.996857
F 95.789315 0.000001 33.825965
F 95.789315 0.000001 55.655072
F 95.789315 23.153258 11.996857
F 95.789315 23.153258 33.825965
F 95.789315 23.153258 55.655072
F 95.789315 46.306516 11.996857
F 95.789315 46.306516 33.825965
F 95.789315 46.306516 55.655072
F 77.965916 7.717750 11.996858
F 77.965916 7.717750 33.825966
F 77.965916 7.717750 55.655073
F 77.965916 30.871007 11.996858
F 77.965916 30.871007 33.825966
F 77.965916 30.871007 55.655073
F 77.965916 54.024265 11.996858
F 77.965916 54.024265 33.825966
F 77.965916 54.024265 55.655073
F 104.701019 7.717750 11.996858
F 104.701019 7.717750 33.825966
F 104.701019 7.717750 55.655073
F 104.701019 30.871007 11.996858
F 104.701019 30.871007 33.825966
F 104.701019 30.871007 55.655073
F 104.701019 54.024265 11.996858
F 104.701019 54.024265 33.825966
F 104.701019 54.024265 55.655073
F 77.965916 15.435502 11.996857
F 77.965916 15.435502 33.825964
F 77.965916 15.435502 55.655072
F 77.965916 38.588760 11.996857
F 77.965916 38.588760 33.825964
F 77.965916 38.588760 55.655072
F 77.965916 61.742018 11.996857
F 77.965916 61.742018 33.825964
F 77.965916 61.742018 55.655072
F 104.701019 15.435502 11.996857
F 104.701019 15.435502 33.825964
F 104.701019 15.435502 55.655072
F 104.701019 38.588760 11.996857
F 104.701019 38.588760 33.825964
F 104.701019 38.588760 55.655072
F 104.701019 61.742018 11.996857
F 104.701019 61.742018 33.825964
F 104.701019 61.742018 55.655072
F 77.965916 0.000000 11.996858
F 77.965916 0.000000 33.825965
F 77.965916 0.000000 55.655073
F 77.965916 23.153258 11.996858
F 77.965916 23.153258 33.825965
F 77.965916 23.153258 55.655073
F 77.965916 46.306515 11.996858
F 77.965916 46.306515 33.825965
F 77.965916 46.306515 55.655073
F 104.701019 0.000000 11.996858
F 104.701019 0.000000 33.825965
F 104.701019 0.000000 55.655073
F 104.701019 23.153258 11.996858
F 104.701019 23.153258 33.825965
F 104.701019 23.153258 55.655073
F 104.701019 46.306515 11.996858
F 104.701019 46.306515 33.825965
F 104.701019 46.306515 55.655073
F 60.142495 5.145165 8.358674
F 60.142495 5.145165 30.187782
F 60.142495 5.145165 52.016889
F 60.142495 28.298423 8.358674
F 60.142495 28.298423 30.187782
F 60.142495 28.298423 52.016889
F 60.142495 51.451680 8.358674
F 60.142495 51.451680 30.187782
F 60.142495 51.451680 52.016889
F 86.877598 5.145165 8.358674
F 86.877598 5.145165 30.187782
F 86.877598 5.145165 52.016889
F 86.877598 28.298423 8.358674
F 86.877598 28.298423 30.187782
F 86.877598 28.298423 52.016889
F 86.877598 51.451680 8.358674
F 86.877598 51.451680 30.187782
F 86.877598 51.451680 52.016889
F 60.142495 12.862918 8.358673
F 60.142495 12.862918 30.187781
F 60.142495 12.862918 52.016888
F 60.142495 36.016175 8.358673
F 60.142495 36.016175 30.187781
F 60.142495 36.016175 52.016888
F 60.142495 59.169433 8.358673
F 60.142495 59.169433 30.187781
F 60.142495 59.169433 52.016888
F 86.877598 12.862918 8.358673
F 86.877598 12.862918 30.187781
F 86.877598 12.862918 52.016888
F 86.877598 36.016175 8.358673
F 86.877598 36.016175 30.187781
F 86.877598 36.016175 52.016888
F 86.877598 59.169433 8.358673
F 86.877598 59.169433 30.187781
F 86.877598 59.169433 52.016888
F 60.142495 20.580673 8.358674
F 60.142495 20.580673 30.187781
F 60.142495 20.580673 52.016889
F 60.142495 43.733930 8.358674
F 60.142495 43.733930 30.187781
F 60.142495 43.733930 52.016889
F 60.142495 66.887188 8.358674
F 60.142495 66.887188 30.187781
F 60.142495 66.887188 52.016889
F 86.877598 20.580673 8.358674
F 86.877598 20.580673 30.187781
F 86.877598 20.580673 52.016889
F 86.877598 43.733930 8.358674
F 86.877598 43.733930 30.187781
F 86.877598 43.733930 52.016889
F 86.877598 66.887188 8.358674
F 86.877598 66.887188 30.187781
F 86.877598 66.887188 52.016889
F 69.054197 5.145164 8.358673
F 69.054197 5.145164 30.187780
F 69.054197 5.145164 52.016888
F 69.054197 28.298421 8.358673
F 69.054197 28.298421 30.187780
F 69.054197 28.298421 52.016888
F 69.054197 51.451679 8.358673
F 69.054197 51.451679 30.187780
F 69.054197 51.451679 52.016888
F 95.789301 5.145164 8.358673
F 95.789301 5.145164 30.187780
F 95.789301 5.145164 52.016888
F 95.789301 28.298421 8.358673
F 95.789301 28.298421 30.187780
F 95.789301 28.298421 52.016888
F 95.789301 51.451679 8.358673
F 95.789301 51.451679 30.187780
F 95.789301 51.451679 52.016888
F 69.054197 12.862916 8.358672
F 69.054197 12.862916 30.187779
F 69.054197 12.862916 52.016887
F 69.054197 36.016174 8.358672
F 69.054197 36.016174 30.187779
F 69.054197 36.016174 52.016887
F 69.054197 59.169431 8.358672
F 69.054197 59.169431 30.187779
F 69.054197 59.169431 52.016887
F 95.789301 12.862916 8.358672
F 95.789301 12.862916 30.187779
F 95.789301 12.862916 52.016887
F 95.789301 36.016174 8.358672
F 95.789301 36.016174 30.187779
F 95.789301 36.016174 52.016887
F 95.789301 59.169431 8.358672
F 95.789301 59.169431 30.187779
F 95.789301 59.169431 52.016887
F 69.054197 20.580671 8.358673
F 69.054197 20.580671 30.187780
F 69.054197 20.580671 52.016888
F 69.054197 43.733929 8.358673
F 69.054197 43.733929 30.187780
F 69.054197 43.733929 52.016888
F 69.054197 66.887186 8.358673
F 69.054197 66.887186 30.187780
F 69.054197 66.887186 52.016888
F 95.789301 20.580671 8.358673
F 95.789301 20.580671 30.187780
F 95.789301 20.580671 52.016888
F 95.789301 43.733929 8.358673
F 95.789301 43.733929 30.187780
F 95.789301 43.733929 52.016888
F 95.789301 66.887186 8.358673
F 95.789301 66.887186 30.187780
F 95.789301 66.887186 52.016888
F 77.965903 5.145165 8.358674
F 77.965903 5.145165 30.187782
F 77.965903 5.145165 52.016889
F 77.965903 28.298423 8.358674
F 77.965903 28.298423 30.187782
F 77.965903 28.298423 52.016889
F 77.965903 51.451680 8.358674
F 77.965903 51.451680 30.187782
F 77.965903 51.451680 52.016889
F 104.701006 5.145165 8.358674
F 104.701006 5.145165 30.187782
F 104.701006 5.145165 52.016889
F 104.701006 28.298423 8.358674
F 104.701006 28.298423 30.187782
F 104.701006 28.298423 52.016889
F 104.701006 51.451680 8.358674
F 104.701006 51.451680 30.187782
F 104.701006 51.451680 52.016889
F 77.965903 12.862917 8.358673
F 77.965903 12.862917 30.187781
F 77.965903 12.862917 52.016888
F 77.965903 36.016175 8.358673
F 77.965903 36.016175 30.187781
F 77.965903 36.016175 52.016888
F 77.965903 59.169432 8.358673
F 77.965903 59.169432 30.187781
F 77.965903 59.169432 52.016888
F 104.701006 12.862917 8.358673
F 104.701006 12.862917 30.187781
F 104.701006 12.862917 52.016888
F 104.701006 36.016175 8.358673
F 104.701006 36.016175 30.187781
F 104.701006 36.016175 52.016888
F 104.701006 59.169432 8.358673
F 104.701006 59.169432 30.187781
F 104.701006 59.169432 52.016888
F 77.965903 20.580673 8.358674
F 77.965903 20.580673 30.187781
F 77.965903 20.580673 52.016889
F 77.965903 43.733930 8.358674
F 77.965903 43.733930 30.187781
F 77.965903 43.733930 52.016889
F 77.965903 66.887188 8.358674
F 77.965903 66.887188 30.187781
F 77.965903 66.887188 52.016889
F 104.701006 20.580673 8.358674
F 104.701006 20.580673 30.187781
F 104.701006 20.580673 52.016889
F 104.701006 43.733930 8.358674
F 104.701006 43.733930 30.187781
F 104.701006 43.733930 52.016889
F 104.701006 66.887188 8.358674
F 104.701006 66.887188 30.187781
F 104.701006 66.887188 52.016889
F 60.142507 5.145165 11.087312
F 60.142507 5.145165 32.916419
F 60.142507 5.145165 54.745526
F 60.142507 28.298423 11.087312
F 60.142507 28.298423 32.916419
F 60.142507 28.298423 54.745526
F 60.142507 51.451680 11.087312
F 60.142507 51.451680 32.916419
F 60.142507 51.451680 54.745526
F 86.877611 5.145165 11.087312
F 86.877611 5.145165 32.916419
F 86.877611 5.145165 54.745526
F 86.877611 28.298423 11.087312
F 86.877611 28.298423 32.916419
F 86.877611 28.298423 54.745526
F 86.877611 51.451680 11.087312
F 86.877611 51.451680 32.916419
F 86.877611 51.451680 54.745526
F 60.142507 12.862917 11.087312
F 60.142507 12.862917 32.916420
F 60.142507 12.862917 54.745527
F 60.142507 36.016175 11.087312
F 60.142507 36.016175 32.916420
F 60.142507 36.016175 54.745527
F 60.142507 59.169432 11.087312
F 60.142507 59.169432 32.916420
F 60.142507 59.169432 54.745527
F 86.877611 12.862917 11.087312
F 86.877611 12.862917 32.916420
F 86.877611 12.862917 54.745527
F 86.877611 36.016175 11.087312
F 86.877611 36.016175 32.916420
F 86.877611 36.016175 54.745527
F 86.877611 59.169432 11.087312
F 86.877611 59.169432 32.916420
F 86.877611 59.169432 54.745527
F 60.142507 20.580673 11.087312
F 60.142507 20.580673 32.916419
F 60.142507 20.580673 54.745527
F 60.142507 43.733930 11.087312
F 60.142507 43.733930 32.916419
F 60.142507 43.733930 54.745527
F 60.142507 66.887188 11.087312
F 60.142507 66.887188 32.916419
F 60.142507 66.887188 54.745527
F 86.877611 20.580673 11.087312
F 86.877611 20.580673 32.916419
F 86.877611 20.580673 54.745527
F 86.877611 43.733930 11.087312
F 86.877611 43.733930 32.916419
F 86.877611 43.733930 54.745527
F 86.877611 66.887188 11.087312
F 86.877611 66.887188 32.916419
F 86.877611 66.887188 54.745527
F 69.054210 5.145164 11.087313
F 69.054210 5.145164 32.916420
F 69.054210 5.145164 54.745527
F 69.054210 28.298422 11.087313
F 69.054210 28.298422 32.916420
F 69.054210 28.298422 54.745527
F 69.054210 51.451679 11.087313
F 69.054210 51.451679 32.916420
F 69.054210 51.451679 54.745527
F 95.789313 5.145164 11.087313
F 95.789313 5.145164 32.916420
F 95.789313 5.145164 54.745527
F 95.789313 28.298422 11.087313
F 95.789313 28.298422 32.916420
F 95.789313 28.298422 54.745527
F 95.789313 51.451679 11.087313
F 95.789313 51.451679 32.916420
F 95.789313 51.451679 54.745527
F 69.054210 12.862917 11.087313
F 69.054210 12.862917 32.916421
F 69.054210 12.862917 54.745528
F 69.054210 36.016174 11.087313
F 69.054210 36.016174 32.916421
F 69.054210 36.016174 54.745528
F 69.054210 59.169432 11.087313
F 69.054210 59.169432 32.916421
F 69.054210 59.169432 54.745528
F 95.789313 12.862917 11.087313
F 95.789313 12.862917 32.916421
F 95.789313 12.862917 54.745528
F 95.789313 36.016174 11.087313
F 95.789313 36.016174 32.916421
F 95.789313 36.016174 54.745528
F 95.789313 59.169432 11.087313
F 95.789313 59.169432 32.916421
F 95.789313 59.169432 54.745528
F 69.054210 20.580672 11.087313
F 69.054210 20.580672 32.916420
F 69.054210 20.580672 54.745528
F 69.054210 43.733929 11.087313
F 69.054210 43.733929 32.916420
F 69.054210 43.733929 54.745528
F 69.054210 66.887187 11.087313
F 69.054210 66.887187 32.916420
F 69.054210 66.887187 54.745528
F 95.789313 20.580672 11.087313
F 95.789313 20.580672 32.916420
F 95.789313 20.580672 54.745528
F 95.789313 43.733929 11.087313
F 95.789313 43.733929 32.916420
F 95.789313 43.733929 54.745528
F 95.789313 66.887187 11.087313
F 95.789313 66.887187 32.916420
F 95.789313 66.887187 54.745528
F 77.965914 5.145165 11.087311
F 77.965914 5.145165 32.916419
F 77.965914 5.145165 54.745526
F 77.965914 28.298423 11.087311
F 77.965914 28.298423 32.916419
F 77.965914 28.298423 54.745526
F 77.965914 51.451680 11.087311
F 77.965914 51.451680 32.916419
F 77.965914 51.451680 54.745526
F 104.701017 5.145165 11.087311
F 104.701017 5.145165 32.916419
F 104.701017 5.145165 54.745526
F 104.701017 28.298423 11.087311
F 104.701017 28.298423 32.916419
F 104.701017 28.298423 54.745526
F 104.701017 51.451680 11.087311
F 104.701017 51.451680 32.916419
F 104.701017 51.451680 54.745526
F 77.965914 12.862917 11.087312
F 77.965914 12.862917 32.916420
F 77.965914 12.862917 54.745527
F 77.965914 36.016175 11.087312
F 77.965914 36.016175 32.916420
F 77.965914 36.016175 54.745527
F 77.965914 59.169432 11.087312
F 77.965914 59.169432 32.916420
F 77.965914 59.169432 54.745527
F 104.701017 12.862917 11.087312
F 104.701017 12.862917 32.916420
F 104.701017 12.862917 54.745527
F 104.701017 36.016175 11.087312
F 104.701017 36.016175 32.916420
F 104.701017 36.016175 54.745527
F 104.701017 59.169432 11.087312
F 104.701017 59.169432 32.916420
F 104.701017 59.169432 54.745527
F 77.965914 20.580672 11.087312
F 77.965914 20.580672 32.916419
F 77.965914 20.580672 54.745526
F 77.965914 43.733930 11.087312
F 77.965914 43.733930 32.916419
F 77.965914 43.733930 54.745526
F 77.965914 66.887188 11.087312
F 77.965914 66.887188 32.916419
F 77.965914 66.887188 54.745526
F 104.701017 20.580672 11.087312
F 104.701017 20.580672 32.916419
F 104.701017 20.580672 54.745526
F 104.701017 43.733930 11.087312
F 104.701017 43.733930 32.916419
F 104.701017 43.733930 54.745526
F 104.701017 66.887188 11.087312
F 104.701017 66.887188 32.916419
F 104.701017 66.887188 54.745526
F 60.142497 7.717749 14.725496
F 60.142497 7.717749 36.554603
F 60.142497 7.717749 58.383710
F 60.142497 30.871007 14.725496
F 60.142497 30.871007 36.554603
F 60.142497 30.871007 58.383710
F 60.142497 54.024264 14.725496
F 60.142497 54.024264 36.554603
F 60.142497 54.024264 58.383710
F 86.877600 7.717749 14.725496
F 86.877600 7.717749 36.554603
F 86.877600 7.717749 58.383710
F 86.877600 30.871007 14.725496
F 86.877600 30.871007 36.554603
F 86.877600 30.871007 58.383710
[truncated: 87,537 more chars]
