# Supplementary material for: Molecular-resolution imaging of ice crystallized from liquid water by cryogenic liquid-cell TEM
Source: Nat Commun. 2025 Sep 25;16:8342. doi: 10.1038/s41467-025-62451-0 (PMC12462463; doi:10.1038/s41467-025-62451-0)
Supplement: Supplementary file 9 — Supplementary Data 1 [file 41467_2025_62451_MOESM9_ESM.zip › supercell_4_3_3/1.2/minimized.xyz]

15399
F15399
F 1.265223 1.352607 2.928311
F 1.265223 9.083222 2.928311
F 1.265224 16.813840 2.928311
F 10.183686 1.341878 3.107866
F 10.183686 9.072493 3.107866
F 10.183686 16.803111 3.107866
F 1.232999 3.859722 6.439348
F 1.233000 11.590337 6.439348
F 10.140542 3.869348 6.641592
F 10.140543 11.599964 6.641592
F 1.249978 3.908380 3.758969
F 1.249978 11.638995 3.758969
F 10.171001 3.912286 3.939740
F 10.171001 11.642902 3.939739
F 0.994673 1.647863 0.272979
F 0.994672 9.378477 0.272979
F 0.994674 17.109096 0.272979
F 10.013831 1.534521 0.423578
F 10.013830 9.265136 0.423578
F 10.013831 16.995755 0.423578
F 3.467908 7.771959 3.789520
F 3.467908 15.502576 3.789519
F 16.667401 12.884351 14.901319
F 12.403245 7.777502 3.986574
F 12.403245 15.508119 3.986574
F 16.667401 5.153735 14.901319
F 3.300640 5.453785 0.266456
F 3.300641 13.184402 0.266456
F 12.245122 5.399516 0.470397
F 12.245122 13.130134 0.470397
F 3.476184 5.212374 2.943358
F 3.476185 12.942991 2.943358
F 12.415535 5.207402 3.154458
F 12.415535 12.938019 3.154458
F 3.442372 7.728151 6.486999
F 3.442372 15.458768 6.486999
F 7.738977 12.883676 14.715543
F 12.372571 7.734520 6.688219
F 12.372571 15.465137 6.688219
F 7.738977 5.153060 14.715543
F 5.715809 1.341645 3.014718
F 5.715809 9.072260 3.014718
F 5.715809 16.802878 3.014718
F 14.647092 1.342212 3.201085
F 14.647092 9.072828 3.201085
F 14.647092 16.803445 3.201086
F 5.671988 3.871143 6.547025
F 5.671988 11.601759 6.547025
F 14.604058 3.869133 6.734893
F 14.604058 11.599749 6.734893
F 5.698792 3.916266 3.841598
F 5.698792 11.646882 3.841598
F 14.634675 3.912149 4.033334
F 14.634675 11.642765 4.033334
F 5.546655 1.550238 0.325811
F 5.546654 9.280853 0.325812
F 5.546656 17.011472 0.325812
F 14.476298 1.534183 0.517110
F 14.476297 9.264798 0.517110
F 14.476299 16.995418 0.517111
F 7.937955 7.778222 3.892665
F 7.937955 15.508839 3.892665
F 14.436151 16.749634 14.854567
F 16.865944 7.777428 4.080085
F 16.865944 15.508046 4.080085
F 3.263594 12.890066 14.656982
F 7.781980 5.402525 0.375881
F 7.781981 13.133143 0.375881
F 16.707446 5.399491 0.563840
F 16.707447 13.130109 0.563840
F 7.949788 5.206724 3.061310
F 7.949788 12.937340 3.061310
F 16.878325 5.207539 3.247801
F 16.878325 12.938156 3.247801
F 7.907693 7.735021 6.595153
F 7.907693 15.465638 6.595153
F 14.436151 9.019016 14.854567
F 16.835319 7.734413 6.781613
F 16.835319 15.465030 6.781613
F 16.835319 0.003797 6.781613
F 1.175818 1.304758 10.018155
F 1.175818 9.035373 10.018155
F 1.175819 16.765992 10.018155
F 10.067638 1.288343 10.226494
F 10.067638 9.018958 10.226494
F 10.067638 16.749576 10.226494
F 1.103784 3.846308 13.646659
F 1.103785 11.576923 13.646660
F 9.991404 3.865612 13.852586
F 9.991404 11.596228 13.852586
F 1.158262 3.846453 10.948730
F 1.158263 11.577068 10.948730
F 10.048876 3.865617 11.123307
F 10.048876 11.596233 11.123307
F 1.218661 1.304423 7.323955
F 1.218661 9.035038 7.323955
F 1.218662 16.765656 7.323954
F 10.123013 1.290982 7.509224
F 10.123013 9.021598 7.509224
F 10.123013 16.752215 7.509224
F 3.350886 7.723148 10.990650
F 3.350887 15.453765 10.990650
F 14.436151 1.288401 14.854567
F 12.280843 7.730794 11.170067
F 12.280843 15.461411 11.170067
F 5.504153 16.746828 14.671049
F 3.422482 5.163260 7.369780
F 3.422482 12.893877 7.369780
F 12.354956 5.156378 7.556008
F 12.354956 12.886994 7.556008
F 3.371548 5.161598 10.079208
F 3.371548 12.892214 10.079208
F 12.299587 5.153766 10.273138
F 12.299587 12.884382 10.273138
F 3.290848 7.720143 13.715547
F 3.290848 15.450760 13.715547
F 5.504153 9.016211 14.671049
F 12.223689 7.730731 13.898983
F 12.223689 15.461348 13.898983
F 5.504153 1.285595 14.671049
F 5.599932 1.286725 10.133698
F 5.599932 9.017341 10.133698
F 5.599932 16.747959 10.133698
F 14.531073 1.288535 10.319830
F 14.531073 9.019151 10.319830
F 14.531073 16.749769 10.319830
F 5.518093 3.869540 13.766952
F 5.518093 11.600156 13.766952
F 14.455182 3.865342 13.945663
F 14.455182 11.595958 13.945663
F 5.581088 3.867462 11.031064
F 5.581088 11.598077 11.031063
F 14.512316 3.865411 11.216857
F 14.512317 11.596027 11.216856
F 5.654118 1.288992 7.413015
F 5.654118 9.019608 7.413015
F 5.654118 16.750225 7.413015
F 14.586464 1.291150 7.602808
F 14.586464 9.021766 7.602808
F 14.586464 16.752383 7.602808
F 7.816082 7.731282 11.076355
F 7.816082 15.461899 11.076355
F 12.204628 12.884240 14.807797
F 16.743568 7.730694 11.263611
F 16.743568 15.461311 11.263611
F 16.743568 0.000078 11.263611
F 7.889762 5.155671 7.461982
F 7.889762 12.886288 7.461982
F 16.817717 5.156484 7.649564
F 16.817717 12.887101 7.649563
F 7.834756 5.153207 10.180055
F 7.834756 12.883824 10.180055
F 16.762322 5.153868 10.366552
F 16.762323 12.884485 10.366552
F 7.758473 7.731340 13.806359
F 7.758473 15.461957 13.806359
F 12.204628 5.153623 14.807797
F 16.686441 7.730624 13.992377
F 16.686441 15.461241 13.992377
F 16.686441 0.000008 13.992377
F 1.083948 1.316325 14.609401
F 1.083948 9.046940 14.609401
F 1.083949 16.777558 14.609401
F 9.972634 1.288153 14.761152
F 9.972634 9.018769 14.761152
F 9.972634 16.749387 14.761152
F 3.263593 5.159450 14.656983
F 3.467908 0.041343 3.789520
F 16.865944 0.046813 4.080085
F 7.758473 0.000724 13.806359
F 7.816082 0.000666 11.076355
F 12.223689 0.000115 13.898983
F 12.403245 0.046886 3.986574
F 12.280843 0.000178 11.170067
F 12.372571 0.003905 6.688219
F 7.907693 0.004406 6.595153
F 7.937955 0.047606 3.892665
F 0.893016 1.412588 24.627078
F 0.893016 9.143203 24.627078
F 0.893016 16.873822 24.627078
F 9.760593 1.287697 24.780565
F 9.760593 9.018312 24.780565
F 9.760593 16.748930 24.780566
F 0.823469 3.747022 28.278586
F 0.823470 11.477637 28.278586
F 9.684608 3.865949 28.423845
F 9.684608 11.596565 28.423845
F 0.585034 3.953986 25.587788
F 0.585034 11.684601 25.587788
F 9.736765 3.867155 25.689577
F 9.736765 11.597771 25.689577
F 0.633846 1.196448 21.937896
F 0.633846 8.927063 21.937897
F 0.633846 16.657681 21.937896
F 9.813125 1.286544 22.046229
F 9.813125 9.017160 22.046229
F 9.813125 16.747778 22.046228
F 3.017701 7.737023 25.585612
F 3.017701 15.467640 25.585612
F 16.533771 0.000022 21.277003
F 11.975259 7.730841 25.737700
F 11.975259 15.461458 25.737700
F 16.533771 15.461255 21.277003
F 3.085071 5.144215 21.940499
F 3.085071 12.874832 21.940499
F 12.051626 5.153522 22.094328
F 12.051626 12.884138 22.094327
F 2.942475 5.150136 24.680783
F 2.942475 12.880753 24.680783
F 11.992667 5.153128 24.827379
F 11.992667 12.883745 24.827379
F 2.878884 7.732862 28.323425
F 2.878884 15.463479 28.323425
F 16.533771 7.730638 21.277003
F 11.916559 7.731173 28.470769
F 11.916559 15.461790 28.470769
F 7.584598 15.466963 21.095136
F 5.279089 1.283678 24.694020
F 5.279089 9.014293 24.694020
F 5.279089 16.744911 24.694020
F 14.226218 1.288389 24.873726
F 14.226218 9.019005 24.873726
F 14.226218 16.749623 24.873726
F 5.205501 3.869591 28.336439
F 5.205501 11.600207 28.336439
F 14.149897 3.865349 28.517168
F 14.149897 11.595965 28.517168
F 5.224347 3.877313 25.592521
F 5.224347 11.607928 25.592521
F 14.206677 3.865470 25.784435
F 14.206677 11.596086 25.784435
F 5.297902 1.275596 21.949763
F 5.297902 9.006212 21.949763
F 5.297902 16.736830 21.949762
F 14.283070 1.288293 22.141006
F 14.283070 9.018908 22.141006
F 14.283070 16.749526 22.141006
F 7.504679 7.731877 25.644225
F 7.504679 15.462494 25.644225
F 7.584598 7.736346 21.095136
F 16.438450 7.730625 25.831294
F 16.438450 15.461242 25.831294
F 16.438450 0.000009 25.831294
F 7.580711 5.152626 22.001538
F 7.580711 12.883243 22.001538
F 16.514764 5.153731 22.187846
F 16.514764 12.884348 22.187845
F 7.508966 5.148283 24.738038
F 7.508966 12.878899 24.738038
F 16.457430 5.153712 24.920456
F 16.457430 12.884328 24.920456
F 7.434803 7.735561 28.380684
F 7.434803 15.466178 28.380684
F 16.610145 12.884346 17.633621
F 16.381106 7.730645 28.563906
F 16.381106 15.461262 28.563906
F 16.381106 0.000030 28.563906
F 0.752687 1.400452 31.926851
F 0.752686 9.131067 31.926852
F 0.752687 16.861686 31.926851
F 9.608636 1.287882 32.067230
F 9.608635 9.018498 32.067230
F 9.608635 16.749116 32.067230
F 11.975259 0.000225 25.737700
F 2.878884 0.002246 28.323425
F 0.537181 1.207550 29.234500
F 0.537181 8.938166 29.234501
F 0.537181 16.668784 29.234501
F 9.661166 1.286766 29.333106
F 9.661166 9.017382 29.333106
F 9.661166 16.748000 29.333106
F 2.949317 5.150133 29.230375
F 2.949317 12.880749 29.230375
F 11.898969 5.153523 29.381125
F 11.898969 12.884140 29.381125
F 2.814534 5.153067 31.965803
F 2.814534 12.883684 31.965803
F 11.840398 5.153220 32.114178
F 11.840398 12.883836 32.114178
F 5.131901 1.284731 31.979363
F 5.131901 9.015347 31.979363
F 5.131901 16.745965 31.979363
F 14.073597 1.288394 32.160611
F 14.073597 9.019010 32.160611
F 14.073597 16.749628 32.160611
F 5.153838 1.277577 29.236675
F 5.153838 9.008193 29.236675
F 5.153838 16.738811 29.236675
F 14.130384 1.288277 29.427887
F 14.130384 9.018893 29.427887
F 14.130384 16.749511 29.427887
F 7.429691 5.152698 29.287667
F 7.429691 12.883315 29.287667
F 16.362126 5.153732 29.474743
F 16.362126 12.884348 29.474742
F 7.360362 5.149250 32.023666
F 7.360362 12.879867 32.023666
F 16.304796 5.153712 32.207354
F 16.304797 12.884329 32.207354
F 1.017074 1.391911 17.309880
F 1.017074 9.122525 17.309879
F 1.017075 16.853144 17.309880
F 9.914117 1.287785 17.494183
F 9.914117 9.018400 17.494183
F 9.914117 16.749018 17.494183
F 0.962449 3.738440 20.972778
F 0.962449 11.469055 20.972778
F 9.836901 3.866096 21.137507
F 9.836901 11.596712 21.137507
F 0.683050 3.959446 18.281505
F 0.683050 11.690062 18.281505
F 9.892021 3.866611 18.403420
F 9.892021 11.597226 18.403420
F 3.154360 7.739011 18.297367
F 3.154360 15.469628 18.297367
F 16.610145 5.153729 17.633621
F 12.128152 7.730789 18.450926
F 12.128152 15.461406 18.450925
F 7.665325 12.879406 17.450914
F 3.089939 5.146410 17.395892
F 3.089939 12.877027 17.395891
F 12.146479 5.153438 17.540355
F 12.146479 12.884055 17.540355
F 3.009196 7.736534 21.040601
F 3.009196 15.467151 21.040601
F 7.665325 5.148790 17.450914
F 12.069107 7.731197 21.183918
F 12.069107 15.461814 21.183918
F 16.591092 0.000007 18.544403
F 5.431571 1.281346 17.411531
F 5.431571 9.011961 17.411531
F 5.431572 16.742579 17.411531
F 14.378888 1.288395 17.586915
F 14.378888 9.019011 17.586915
F 14.378888 16.749628 17.586915
F 5.353669 3.870673 21.052751
F 5.353669 11.601289 21.052751
F 14.302538 3.865352 21.230287
F 14.302538 11.595968 21.230288
F 5.378231 3.878181 18.307429
F 5.378231 11.608797 18.307429
F 14.359666 3.865381 18.497619
F 14.359666 11.595997 18.497619
F 7.659537 7.731216 18.359471
F 7.659537 15.461833 18.359470
F 16.591092 15.461240 18.544403
F 16.591092 7.730623 18.544403
F 3.017701 0.006408 25.585612
F 7.659537 0.000601 18.359470
F 12.069107 0.000581 21.183918
F 3.009195 0.005918 21.040600
F 12.128152 0.000173 18.450926
F 3.154360 0.008396 18.297367
F 7.434803 0.004945 28.380684
F 7.504679 0.001261 25.644225
F 7.584598 0.005730 21.095136
F 11.916559 0.000557 28.470769
F 0.467515 1.396820 46.543576
F 0.467515 9.127436 46.543576
F 0.467515 16.858055 46.543576
F 9.304889 1.288316 46.640808
F 9.304889 9.018932 46.640808
F 9.304889 16.749549 46.640808
F 0.290258 3.899201 47.616014
F 0.290258 11.629817 47.616014
F 9.283170 3.866226 47.550941
F 9.283170 11.596842 47.550941
F 0.345892 1.246545 43.837916
F 0.345892 8.977160 43.837916
F 0.345892 16.707778 43.837916
F 9.358848 1.287387 43.907380
F 9.358848 9.018003 43.907380
F 9.358848 16.748621 43.907380
F 2.593592 7.725564 47.468074
F 2.593592 15.456181 47.468074
F 16.075880 0.000018 43.137696
F 11.517845 7.730734 47.598360
F 11.517845 15.461351 47.598360
F 16.075880 15.461251 43.137696
F 2.666505 5.157402 43.817802
F 2.666505 12.888019 43.817802
F 11.594091 5.153610 43.954973
F 11.594091 12.884227 43.954973
F 2.537711 5.148181 46.559547
F 2.537711 12.878797 46.559547
F 11.536073 5.153447 46.687844
F 11.536073 12.884063 46.687844
F 4.834644 1.284579 46.554088
F 4.834644 9.015194 46.554088
F 4.834644 16.745812 46.554088
F 13.768401 1.288411 46.734397
F 13.768401 9.019027 46.734396
F 13.768401 16.749644 46.734397
F 4.798643 3.870634 47.458277
F 4.798643 11.601250 47.458276
F 13.749078 3.865391 47.645119
F 13.749078 11.596007 47.645119
F 4.870911 1.281653 43.814215
F 4.870911 9.012268 43.814215
F 4.870911 16.742886 43.814215
F 13.825342 1.288337 44.001731
F 13.825342 9.018953 44.001731
F 13.825342 16.749570 44.001731
F 7.053276 7.730977 47.505002
F 7.053276 15.461594 47.505001
F 16.075880 7.730634 43.137696
F 15.980550 7.730620 47.691917
F 15.980550 15.461238 47.691917
F 15.980550 0.000005 47.691917
F 7.128800 5.153330 43.861603
F 7.128800 12.883946 43.861603
F 16.056861 5.153735 44.048542
F 16.056861 12.884352 44.048541
F 7.063900 5.151482 46.596104
F 7.063900 12.882098 46.596104
F 15.999575 5.153724 46.781138
F 15.999575 12.884341 46.781138
F 0.681488 3.760121 35.575030
F 0.681489 11.490736 35.575029
F 9.532749 3.865742 35.710573
F 9.532749 11.596358 35.710573
F 9.585397 3.866859 32.976602
F 9.585397 11.597475 32.976602
F 2.879501 7.732494 32.874420
F 2.879501 15.463111 32.874420
F 7.138415 15.464146 42.952857
F 11.822727 7.730817 33.024575
F 11.822727 15.461434 33.024575
F 7.138415 7.733528 42.952857
F 2.750723 7.730140 35.607580
F 2.750723 15.460757 35.607581
F 16.152192 12.884336 39.494248
F 11.764306 7.731082 35.757585
F 11.764306 15.461700 35.757585
F 16.152192 5.153720 39.494248
F 5.058585 3.868466 35.622229
F 5.058585 11.599082 35.622229
F 13.997296 3.865341 35.804055
F 13.997296 11.595957 35.804055
F 5.082773 3.875187 32.880746
F 5.082773 11.605803 32.880746
F 14.054103 3.865455 33.071341
F 14.054103 11.596071 33.071341
F 7.354427 7.731466 32.931108
F 7.354427 15.462083 32.931108
F 7.212516 12.880924 39.309722
F 16.285814 7.730624 33.118192
F 16.285814 15.461241 33.118192
F 16.285814 0.000008 33.118192
F 7.286324 7.734589 35.666681
F 7.286324 15.465206 35.666681
F 7.212516 5.150307 39.309722
F 16.228486 7.730641 35.850801
F 16.228486 15.461258 35.850802
F 16.228486 0.000025 35.850802
F 0.610243 1.386049 39.222577
F 0.610243 9.116665 39.222577
F 0.610244 16.847283 39.222577
F 9.456910 1.288118 39.353954
F 9.456910 9.018733 39.353954
F 9.456910 16.749351 39.353954
F 0.538174 3.775176 42.870158
F 0.538175 11.505791 42.870158
F 9.380913 3.865532 42.997391
F 9.380913 11.596148 42.997392
F 0.393541 3.921659 40.176466
F 0.393541 11.652274 40.176466
F 9.434422 3.866517 40.263784
F 9.434422 11.597132 40.263783
F 0.441116 1.223486 36.529376
F 0.441116 8.954101 36.529376
F 0.441116 16.684719 36.529376
F 9.509831 1.287040 36.620163
F 9.509831 9.017656 36.620163
F 9.509831 16.748274 36.620163
F 2.740411 7.727807 40.162682
F 2.740411 15.458424 40.162681
F 16.209493 12.884350 36.761641
F 11.670331 7.730766 40.311499
F 11.670331 15.461383 40.311499
F 16.209493 5.153733 36.761641
F 2.810150 5.154063 36.518204
F 2.810150 12.884680 36.518204
F 11.746515 5.153563 36.668027
F 11.746515 12.884180 36.668027
F 2.687420 5.155178 39.249145
F 2.687420 12.885794 39.249145
F 11.688289 5.153344 39.400988
F 11.688289 12.883961 39.400988
F 2.621974 7.727493 42.893395
F 2.621974 15.458111 42.893395
F 7.279264 12.883655 36.574520
F 11.612186 7.730958 43.044409
F 11.612186 15.461575 43.044409
F 7.279264 5.153039 36.574520
F 4.985257 1.285733 39.265353
F 4.985257 9.016349 39.265353
F 4.985257 16.746966 39.265353
F 13.921010 1.288405 39.447502
F 13.921010 9.019021 39.447502
F 13.921010 16.749638 39.447502
F 4.909994 3.868208 42.909889
F 4.909994 11.598824 42.909889
F 13.844702 3.865333 43.090954
F 13.844702 11.595949 43.090954
F 4.941764 3.872942 40.169498
F 4.941764 11.603558 40.169498
F 13.901611 3.865417 40.358270
F 13.901611 11.596033 40.358270
F 5.012149 1.279680 36.524875
F 5.012149 9.010296 36.524875
F 5.012149 16.740914 36.524875
F 13.977840 1.288302 36.714802
F 13.977840 9.018917 36.714802
F 13.977840 16.749535 36.714802
F 7.204188 7.731160 40.218044
F 7.204188 15.461777 40.218044
F 16.133183 0.000006 40.405092
F 16.133183 7.730622 40.405092
F 16.133183 15.461239 40.405091
F 11.517845 0.000118 47.598360
F 7.204188 0.000545 40.218044
F 11.612186 0.000342 43.044409
F 7.053276 0.000361 47.505002
F 11.670331 0.000150 40.311499
F 2.879501 0.001878 32.874420
F 7.286324 0.003973 35.666681
F 7.354427 0.000850 32.931108
F 11.764306 0.000467 35.757585
F 7.138415 0.002913 42.952857
F 11.822727 0.000201 33.024575
F 0.488978 3.938186 32.882107
F 0.488978 11.668801 32.882107
F 0.107479 3.909267 50.407131
F 0.107479 11.639883 50.407131
F 9.226838 3.865718 50.284164
F 9.226838 11.596334 50.284164
F 2.453308 7.745252 50.210792
F 2.453308 15.475869 50.210792
F 15.883313 7.484864 64.761694
F 11.459935 7.730869 50.330917
F 11.459935 15.461487 50.330917
F 6.953180 15.221305 64.574888
F 4.732719 3.870525 50.198775
F 4.732719 11.601141 50.198775
F 13.692009 3.865349 50.377492
F 13.692009 11.595964 50.377492
F 6.988071 7.731802 50.239012
F 6.988071 15.462419 50.239012
F 6.953180 7.490689 64.574888
F 15.923270 7.730629 50.424220
F 15.923270 15.461247 50.424220
F 15.923270 0.000014 50.424220
F 0.059131 1.249173 54.051079
F 0.059131 8.979788 54.051079
F 0.059131 16.710406 54.051079
F 9.149786 1.287878 53.921976
F 9.149786 9.018494 53.921976
F 9.149786 16.749111 53.921976
F 13.524110 9.015235 58.497185
F 13.524110 1.284619 58.497185
F 9.075323 3.862976 57.536069
F 9.075323 11.593592 57.536070
F 0.176227 3.850274 54.919032
F 0.176227 11.580889 54.919032
F 9.131437 3.866300 54.818076
F 9.131437 11.596916 54.818075
F 0.226528 1.298579 51.273294
F 0.226528 9.029194 51.273294
F 0.226528 16.759812 51.273294
F 9.207132 1.287394 51.192319
F 9.207131 9.018010 51.192319
F 9.207132 16.748628 51.192319
F 2.398157 7.728605 54.734742
F 2.398157 15.459222 54.734742
F 15.724780 12.837543 61.245448
F 11.364847 7.730806 54.865258
F 11.364847 15.461423 54.865258
F 15.724780 5.106927 61.245448
F 2.467587 5.150469 51.100710
F 2.467587 12.881085 51.100710
F 11.441188 5.153553 51.239542
F 11.441188 12.884170 51.239542
F 2.387387 5.137050 53.844191
F 2.387387 12.867667 53.844191
F 11.383964 5.153466 53.968586
F 11.383964 12.884082 53.968586
F 2.314808 7.745195 57.472160
F 2.314808 15.475812 57.472160
F 6.791721 12.838510 61.057295
F 11.310018 7.728003 57.582580
F 11.310018 15.458620 57.582581
F 6.791721 5.107893 61.057295
F 4.656384 1.284136 53.837449
F 4.656384 9.014752 53.837449
F 4.656384 16.745369 53.837449
F 13.615734 1.288286 54.015223
F 13.615734 9.018902 54.015223
F 13.615734 16.749520 54.015223
F 4.580593 3.868972 57.453957
F 4.580594 11.599588 57.453957
F 13.541492 3.862658 57.629290
F 13.541492 11.593274 57.629290
F 4.650792 3.870721 54.728801
F 4.650792 11.601336 54.728801
F 13.597045 3.865220 54.912224
F 13.597045 11.595836 54.912224
F 4.723232 1.281808 51.101492
F 4.723232 9.012423 51.101492
F 4.723232 16.743041 51.101492
F 13.672855 1.288364 51.286379
F 13.672855 9.018980 51.286379
F 13.672855 16.749598 51.286379
F 6.891275 7.735007 54.768550
F 6.891275 15.465624 54.768550
F 15.755342 12.880553 58.543913
F 15.828368 7.730492 54.958977
F 15.828368 15.461109 54.958977
F 13.481109 11.542130 62.030982
F 6.968178 5.149860 51.143696
F 6.968178 12.880477 51.143696
F 15.904260 5.153732 51.333155
F 15.904260 12.884348 51.333155
F 6.912157 5.152903 53.875990
F 6.912157 12.883520 53.875991
F 15.847128 5.153657 54.061926
F 15.847128 12.884273 54.061927
F 6.839644 7.727890 57.488489
F 6.839644 15.458507 57.488489
F 15.755342 5.149937 58.543913
F 15.772982 7.727875 57.675971
F 15.772982 15.458492 57.675971
F 13.481109 3.811513 62.030982
F 4.582801 16.741585 58.311209
F 4.582801 9.010967 58.311209
F 4.582801 1.280351 58.311209
F 9.027415 1.241296 61.105629
F 9.027415 8.971912 61.105629
F 9.027415 16.702530 61.105629
F 6.818269 12.876138 58.353312
F 15.883311 15.215479 64.761694
F 9.188850 3.620728 64.621421
F 9.188849 11.351342 64.621421
F 15.712332 15.407440 62.077729
F 15.712332 7.676823 62.077729
F 0.086426 3.853185 62.181678
F 0.086426 11.583801 62.181677
F 9.015592 3.813039 61.936342
F 9.015592 11.543655 61.936342
F 0.126210 1.309021 58.555706
F 0.126210 9.039637 58.555706
F 0.126210 16.770254 58.555706
F 9.058793 1.283434 58.402958
F 9.058793 9.014050 58.402958
F 9.058793 16.744668 58.402958
F 2.297190 7.684327 61.834143
F 2.297190 15.414944 61.834143
F 6.776936 15.411638 61.888302
F 11.248729 7.677187 61.983996
F 11.248729 15.407804 61.983996
F 6.776936 7.681021 61.888302
F 2.332138 5.153890 58.339361
F 2.332138 12.884507 58.339361
F 11.291596 5.149538 58.450115
F 11.291596 12.880154 58.450115
F 2.267265 5.091424 61.060814
F 2.267265 12.822040 61.060814
F 11.261804 5.106847 61.151989
F 11.261804 12.837464 61.151989
F 2.432613 7.596391 64.536155
F 2.432612 15.327008 64.536155
F 6.818269 5.145521 58.353312
F 11.420931 7.484953 64.668147
F 11.420931 15.215569 64.668147
F 13.524110 16.745853 58.497185
F 4.542267 1.239396 61.016696
F 4.542267 8.970012 61.016696
F 4.542267 16.700630 61.016696
F 13.493284 1.241518 61.198776
F 13.493284 8.972133 61.198776
F 13.493284 16.702751 61.198776
F 4.709945 3.643634 64.533125
F 4.709943 11.374249 64.533125
F 13.652154 3.619562 64.714976
F 13.652153 11.350177 64.714976
F 4.542058 3.815401 61.845953
F 4.542058 11.546017 61.845952
F 2.453308 0.014637 50.210792
F 11.459935 0.000254 50.330917
F 6.988071 0.001186 50.239012
F 6.891275 0.004391 54.768550
F 11.364847 0.000190 54.865258
F 2.314808 0.014579 57.472160
F 1.265223 24.544457 2.928311
F 1.265223 32.275072 2.928311
F 10.183686 24.533728 3.107866
F 10.183686 32.264344 3.107866
F 1.232999 27.051573 6.439348
F 1.233000 34.782188 6.439348
F 1.233000 19.320956 6.439348
F 10.140542 27.061198 6.641592
F 14.436151 32.210867 14.854567
F 10.140542 19.330582 6.641592
F 1.249978 27.100231 3.758969
F 14.436151 24.480251 14.854567
F 1.249979 19.369614 3.758969
F 10.171001 27.104137 3.939740
F 5.504153 32.208061 14.671049
F 10.171001 19.373520 3.939739
F 0.994674 24.839713 0.272979
F 0.994673 32.570328 0.272979
F 10.013830 24.726371 0.423578
F 10.013830 32.456987 0.423578
F 3.467908 30.963809 3.789520
F 3.467908 23.233194 3.789520
F 12.403245 30.969353 3.986574
F 12.403245 23.238737 3.986574
F 3.300640 28.645635 0.266456
F 3.300641 20.915020 0.266456
F 12.245121 28.591366 0.470397
F 12.245123 20.860752 0.470397
F 3.476184 28.404225 2.943358
F 3.476185 20.673609 2.943358
F 12.415535 28.399253 3.154458
F 12.415535 20.668637 3.154458
F 3.442372 30.920001 6.486999
F 3.442372 23.189386 6.486999
F 12.372571 30.926371 6.688219
F 12.372571 23.195755 6.688219
F 5.715809 24.533495 3.014718
F 5.715809 32.264111 3.014718
F 14.647092 24.534062 3.201085
F 14.647092 32.264678 3.201085
F 5.671988 27.062993 6.547025
F 16.667401 20.614969 14.901319
F 5.671988 19.332377 6.547025
F 14.604058 27.060983 6.734893
F 5.504153 24.477445 14.671049
F 14.604058 19.330367 6.734893
F 5.698792 27.108117 3.841598
F 16.667401 28.345585 14.901319
F 5.698792 19.377500 3.841598
F 14.634675 27.104000 4.033334
F 12.204628 20.614858 14.807797
F 14.634675 19.373383 4.033334
F 5.546655 24.742088 0.325812
F 5.546654 32.472703 0.325811
F 14.476298 24.726033 0.517110
F 14.476298 32.456649 0.517110
F 7.937955 30.970072 3.892665
F 7.937955 23.239457 3.892665
F 16.865944 30.969279 4.080085
F 16.865944 23.238663 4.080085
F 7.781980 28.594375 0.375881
F 7.781982 20.863761 0.375881
F 16.707446 28.591341 0.563840
F 16.707446 20.860726 0.563840
F 7.949788 28.398574 3.061310
F 7.949788 20.667959 3.061310
F 16.878325 28.399389 3.247801
F 16.878325 20.668774 3.247801
F 7.907693 30.926872 6.595153
F 7.907693 23.196256 6.595153
F 16.835319 30.926264 6.781613
F 16.835319 23.195648 6.781613
F 1.175818 24.496609 10.018155
F 1.175818 32.227224 10.018155
F 10.067638 24.480193 10.226494
F 10.067638 32.210809 10.226494
F 1.103784 27.038158 13.646659
F 1.103785 34.768773 13.646659
F 1.103785 19.307542 13.646659
F 9.991404 27.057462 13.852586
F 12.204628 28.345473 14.807797
F 9.991404 19.326846 13.852586
F 1.158262 27.038304 10.948730
F 1.158263 34.768919 10.948730
F 1.158263 19.307687 10.948730
F 10.048876 27.057467 11.123307
F 3.263594 20.620685 14.656982
F 10.048876 19.326851 11.123307
F 1.218661 24.496273 7.323955
F 1.218661 32.226888 7.323955
F 10.123013 24.482832 7.509224
F 10.123013 32.213448 7.509224
F 3.350886 30.914998 10.990650
F 3.350886 23.184383 10.990650
F 12.280843 30.922644 11.170067
F 12.280843 23.192028 11.170067
F 3.422482 28.355111 7.369780
F 3.422482 20.624495 7.369780
F 12.354956 28.348228 7.556008
F 12.354956 20.617612 7.556008
F 3.371548 28.353448 10.079208
F 3.371548 20.622833 10.079208
F 12.299587 28.345616 10.273138
F 12.299587 20.615000 10.273138
F 3.290848 30.911993 13.715548
F 3.290848 23.181378 13.715548
F 12.223689 30.922581 13.898983
F 12.223689 23.191965 13.898983
F 5.599932 24.478576 10.133698
F 5.599932 32.209191 10.133698
F 14.531073 24.480386 10.319830
F 14.531073 32.211001 10.319830
F 5.518093 27.061390 13.766952
F 7.738977 20.614295 14.715543
F 5.518094 19.330774 13.766952
F 14.455182 27.057193 13.945663
F 3.263593 28.351300 14.656983
F 14.455182 19.326576 13.945663
F 5.581088 27.059312 11.031063
F 7.738977 28.344910 14.715543
F 5.581088 19.328695 11.031063
F 14.512316 27.057262 11.216857
F 9.972634 32.210619 14.761152
F 14.512316 19.326645 11.216856
F 5.654118 24.480842 7.413015
F 5.654118 32.211458 7.413015
F 14.586464 24.483000 7.602808
F 14.586464 32.213616 7.602808
F 7.816082 30.923132 11.076355
F 7.816082 23.192517 11.076355
F 16.743568 30.922544 11.263611
F 16.743568 23.191928 11.263611
F 7.889762 28.347521 7.461982
F 7.889762 20.616906 7.461982
F 16.817717 28.348335 7.649564
F 16.817718 20.617719 7.649564
F 7.834756 28.345058 10.180055
F 7.834756 20.614442 10.180055
F 16.762322 28.345719 10.366552
F 16.762322 20.615103 10.366552
F 7.758473 30.923191 13.806359
F 7.758473 23.192575 13.806359
F 16.686441 30.922474 13.992377
F 16.686441 23.191859 13.992377
F 1.083948 24.508175 14.609401
F 1.083948 32.238790 14.609401
F 9.972634 24.480004 14.761152
F 0.893016 24.604438 24.627078
F 0.893016 32.335054 24.627078
F 9.760593 24.479547 24.780565
F 9.760593 32.210163 24.780565
F 0.823469 26.938872 28.278586
F 0.823470 34.669487 28.278586
F 0.823470 19.208255 28.278586
F 9.684608 27.057800 28.423845
F 7.665325 20.610025 17.450914
F 9.684608 19.327183 28.423846
F 0.585034 27.145836 25.587788
F 16.533771 23.191873 21.277002
F 0.585034 19.415220 25.587788
F 9.736765 27.059006 25.689577
F 7.665325 28.340641 17.450914
F 9.736765 19.328389 25.689577
F 0.633846 24.388298 21.937896
F 0.633846 32.118913 21.937897
F 9.813125 24.478395 22.046229
F 9.813125 32.209010 22.046229
F 3.017701 30.928874 25.585612
F 3.017701 23.198258 25.585612
F 11.975259 30.922691 25.737700
F 11.975259 23.192076 25.737700
F 3.085071 28.336066 21.940499
F 3.085071 20.605450 21.940499
F 12.051626 28.345372 22.094328
F 12.051626 20.614756 22.094328
F 2.942475 28.341987 24.680783
F 2.942476 20.611371 24.680783
F 11.992667 28.344978 24.827379
F 11.992667 20.614363 24.827379
F 2.878884 30.924712 28.323425
F 2.878884 23.194097 28.323425
F 11.916559 30.923023 28.470769
F 11.916559 23.192408 28.470769
F 5.279089 24.475528 24.694020
F 5.279089 32.206144 24.694020
F 14.226218 24.480240 24.873726
F 14.226218 32.210855 24.873726
F 5.205501 27.061441 28.336439
F 7.584598 23.197581 21.095136
F 5.205501 19.330825 28.336439
F 14.149897 27.057200 28.517168
F 16.591092 23.191858 18.544403
F 14.149897 19.326583 28.517168
F 5.224347 27.069163 25.592521
F 7.584598 30.928197 21.095136
F 5.224347 19.338547 25.592521
F 14.206677 27.057321 25.784435
F 16.591092 30.922473 18.544403
F 14.206677 19.326704 25.784435
F 5.297902 24.467447 21.949763
F 5.297902 32.198062 21.949763
F 14.283070 24.480143 22.141006
F 14.283070 32.210759 22.141006
F 7.504679 30.923727 25.644225
F 7.504679 23.193112 25.644225
F 16.438450 30.922475 25.831294
F 16.438450 23.191860 25.831294
F 7.580710 28.344477 22.001538
F 7.580711 20.613861 22.001538
F 16.514764 28.345582 22.187846
F 16.514764 20.614966 22.187845
F 7.508966 28.340133 24.738038
F 7.508966 20.609518 24.738038
F 16.457430 28.345562 24.920456
F 16.457430 20.614946 24.920456
F 7.434803 30.927411 28.380684
F 7.434803 23.196796 28.380684
F 16.381106 30.922496 28.563906
F 16.381106 23.191880 28.563906
F 0.752687 24.592302 31.926851
F 0.752687 32.322918 31.926852
F 9.608636 24.479733 32.067230
F 9.608636 32.210348 32.067230
F 5.378231 19.339416 18.307429
F 16.533771 30.922488 21.277003
F 16.610145 28.345579 17.633621
F 0.537181 24.399401 29.234501
F 0.537181 32.130016 29.234501
F 9.661166 24.478617 29.333106
F 9.661166 32.209232 29.333106
F 2.949317 28.341983 29.230375
F 2.949317 20.611367 29.230375
F 11.898969 28.345374 29.381125
F 11.898969 20.614758 29.381125
F 2.814534 28.344918 31.965803
F 2.814535 20.614302 31.965803
F 11.840398 28.345070 32.114178
F 11.840398 20.614454 32.114179
F 5.131901 24.476582 31.979363
F 5.131901 32.207197 31.979363
F 14.073597 24.480245 32.160611
F 14.073597 32.210860 32.160611
F 5.153838 24.469428 29.236675
F 5.153838 32.200043 29.236675
F 14.130384 24.480128 29.427887
F 14.130384 32.210743 29.427887
F 7.429691 28.344548 29.287667
F 7.429691 20.613933 29.287667
F 16.362126 28.345582 29.474743
F 16.362126 20.614966 29.474743
F 7.360362 28.341101 32.023666
F 7.360362 20.610485 32.023666
F 16.304797 28.345562 32.207354
F 16.304796 20.614947 32.207354
F 1.017074 24.583761 17.309880
F 1.017074 32.314376 17.309879
F 9.914117 24.479635 17.494183
F 9.914117 32.210251 17.494183
F 0.962449 26.930290 20.972778
F 0.962449 34.660905 20.972778
F 0.962449 19.199673 20.972778
F 9.836901 27.057947 21.137507
F 7.659537 23.192451 18.359470
F 9.836901 19.327330 21.137507
F 0.683050 27.151297 18.281505
F 7.659537 30.923067 18.359471
F 0.683050 19.420681 18.281505
F 9.892021 27.058461 18.403420
F 14.359666 19.326615 18.497619
F 9.892021 19.327845 18.403420
F 3.154360 30.930862 18.297367
F 3.154360 23.200246 18.297367
F 12.128152 30.922639 18.450926
F 12.128152 23.192023 18.450926
F 3.089939 28.338261 17.395892
F 3.089939 20.607645 17.395891
F 12.146479 28.345289 17.540355
F 12.146479 20.614673 17.540355
F 3.009196 30.928384 21.040601
F 3.009195 23.197769 21.040600
F 12.069107 30.923047 21.183918
F 12.069107 23.192432 21.183918
F 5.431571 24.473196 17.411531
F 5.431571 32.203812 17.411531
F 14.378888 24.480245 17.586915
F 14.378888 32.210861 17.586915
F 5.353669 27.062524 21.052751
F 16.610145 20.614964 17.633621
F 5.353669 19.331907 21.052751
F 14.302538 27.057202 21.230287
F 14.359666 27.057231 18.497619
F 14.302538 19.326586 21.230287
F 5.378231 27.070032 18.307429
F 0.467515 24.588671 46.543576
F 0.467515 32.319287 46.543576
F 9.304889 24.480167 46.640808
F 9.304889 32.210782 46.640808
F 0.290258 27.091052 47.616014
F 16.075880 23.191869 43.137696
F 0.290259 19.360435 47.616013
F 9.283170 27.058076 47.550941
F 7.212516 28.342158 39.309722
F 9.283170 19.327460 47.550941
F 0.345892 24.438396 43.837916
F 0.345892 32.169011 43.837916
F 9.358848 24.479238 43.907380
F 9.358848 32.209853 43.907380
F 2.593592 30.917415 47.468074
F 2.593592 23.186799 47.468074
F 11.517845 30.922585 47.598360
F 11.517845 23.191969 47.598360
F 2.666505 28.349252 43.817802
F 2.666505 20.618637 43.817802
F 11.594091 28.345461 43.954973
F 11.594091 20.614845 43.954973
F 2.537711 28.340031 46.559547
F 2.537711 20.609416 46.559547
F 11.536073 28.345297 46.687844
F 11.536073 20.614681 46.687844
F 4.834644 24.476429 46.554088
F 4.834644 32.207045 46.554088
F 13.768401 24.480261 46.734396
F 13.768401 32.210877 46.734396
F 4.798643 27.062485 47.458277
F 7.138415 23.194763 42.952857
F 4.798644 19.331868 47.458276
F 13.749078 27.057241 47.645119
F 16.209493 20.614968 36.761641
F 13.749078 19.326625 47.645119
F 4.870911 24.473503 43.814215
F 4.870911 32.204119 43.814215
F 13.825342 24.480187 44.001731
F 13.825342 32.210803 44.001731
F 7.053276 30.922827 47.505002
F 7.053276 23.192212 47.505002
F 15.980550 30.922471 47.691917
F 15.980550 23.191855 47.691917
F 7.128800 28.345180 43.861603
F 7.128800 20.614564 43.861603
F 16.056861 28.345586 44.048542
F 16.056861 20.614970 44.048542
F 7.063900 28.343332 46.596104
F 7.063900 20.612717 46.596105
F 15.999575 28.345575 46.781138
F 15.999575 20.614959 46.781139
F 0.681489 26.951972 35.575030
F 0.681489 34.682587 35.575029
F 0.681489 19.221355 35.575030
F 9.532749 27.057593 35.710573
F 16.209493 28.345584 36.761641
F 9.532749 19.326976 35.710573
F 9.585397 27.058710 32.976602
F 7.279264 20.614273 36.574520
F 9.585397 19.328093 32.976602
F 2.879501 30.924345 32.874420
F 2.879501 23.193729 32.874420
F 11.822727 30.922668 33.024575
F 11.822727 23.192052 33.024575
F 2.750723 30.921990 35.607580
F 2.750723 23.191375 35.607580
F 11.764306 30.922933 35.757585
F 11.764306 23.192317 35.757585
F 5.058585 27.060316 35.622229
F 7.138415 30.925379 42.952857
F 5.058585 19.329700 35.622229
F 13.997296 27.057192 35.804055
F 7.279264 28.344889 36.574520
F 13.997297 19.326575 35.804055
F 5.082773 27.067038 32.880746
F 16.152192 20.614954 39.494248
F 5.082773 19.336421 32.880746
F 14.054103 27.057305 33.071341
F 16.133183 23.191857 40.405092
F 14.054103 19.326689 33.071341
F 7.354427 30.923317 32.931108
F 7.354427 23.192701 32.931108
F 16.285814 30.922474 33.118192
F 16.285814 23.191859 33.118192
F 7.286324 30.926439 35.666681
F 7.286324 23.195824 35.666681
F 16.228486 30.922492 35.850801
F 16.228486 23.191876 35.850801
F 0.610243 24.577900 39.222577
F 0.610243 32.308515 39.222577
F 9.456910 24.479968 39.353954
F 9.456910 32.210584 39.353954
F 0.538174 26.967026 42.870158
F 0.538175 34.697641 42.870158
F 0.538175 19.236409 42.870158
F 9.380913 27.057383 42.997391
F 16.133183 30.922472 40.405092
F 9.380913 19.326766 42.997391
F 0.393541 27.113509 40.176466
F 16.075880 30.922484 43.137696
F 0.393541 19.382893 40.176466
F 9.434422 27.058367 40.263784
F 7.204188 23.192395 40.218044
F 9.434422 19.327750 40.263783
F 0.441116 24.415336 36.529376
F 0.441116 32.145951 36.529376
F 9.509831 24.478891 36.620163
F 9.509831 32.209506 36.620163
F 2.740411 30.919657 40.162682
F 2.740411 23.189042 40.162682
F 11.670331 30.922616 40.311499
F 11.670331 23.192001 40.311499
F 2.810150 28.345914 36.518204
F 2.810150 20.615298 36.518204
F 11.746515 28.345414 36.668027
F 11.746515 20.614798 36.668027
F 2.687420 28.347028 39.249145
F 2.687420 20.616412 39.249145
F 11.688289 28.345195 39.400988
F 11.688289 20.614579 39.400988
F 2.621974 30.919344 42.893395
F 2.621974 23.188729 42.893395
F 11.612186 30.922809 43.044409
F 11.612186 23.192193 43.044409
F 4.985257 24.477584 39.265353
F 4.985257 32.208199 39.265353
F 13.921010 24.480255 39.447502
F 13.921010 32.210871 39.447502
F 4.909994 27.060059 42.909889
F 16.152192 28.345570 39.494248
F 4.909994 19.329442 42.909889
F 13.844702 27.057183 43.090954
F 7.204188 30.923011 40.218044
F 13.844702 19.326567 43.090954
F 4.941764 27.064793 40.169498
F 7.212516 20.611542 39.309722
F 4.941764 19.334176 40.169498
F 13.901611 27.057268 40.358270
F 13.977840 32.210768 36.714802
F 13.901611 19.326651 40.358270
F 5.012149 24.471531 36.524875
F 5.012149 32.202147 36.524875
F 13.977840 24.480152 36.714802
F 0.488978 27.130036 32.882107
F 0.488978 19.399420 32.882107
F 0.107479 27.101118 50.407131
F 6.776936 23.142256 61.888301
F 0.107478 19.370501 50.407131
F 9.226838 27.057568 50.284164
F 6.776936 30.872872 61.888302
F 9.226838 19.326952 50.284164
F 2.453308 30.937103 50.210792
F 2.453308 23.206487 50.210792
F 11.459935 30.922720 50.330917
F 11.459935 23.192104 50.330917
F 4.732719 27.062375 50.198775
F 6.818269 20.606756 58.353312
F 4.732719 19.331759 50.198775
F 13.692009 27.057199 50.377492
F 13.524110 32.207085 58.497185
F 13.692009 19.326583 50.377492
F 6.988071 30.923652 50.239012
F 6.988071 23.193037 50.239012
F 15.923270 30.922480 50.424220
F 15.923270 23.191864 50.424220
F 0.059131 24.441023 54.051079
F 0.059131 32.171639 54.051079
F 9.149786 24.479729 53.921976
F 9.149786 32.210344 53.921976
F 4.542058 34.737868 61.845952
F 6.791721 20.569128 61.057295
F 13.481109 34.733980 62.030982
F 9.075322 27.054827 57.536069
F 9.075323 34.785442 57.536069
F 9.075323 19.324210 57.536069
F 0.176227 27.042124 54.919032
F 0.176227 34.772740 54.919032
F 0.176227 19.311508 54.919032
F 9.131437 27.058150 54.818076
F 13.524110 24.476470 58.497185
F 9.131437 19.327534 54.818075
F 0.226528 24.490429 51.273294
F 0.226528 32.221044 51.273294
F 9.207131 24.479245 51.192319
F 9.207132 32.209860 51.192319
F 2.398157 30.920455 54.734742
F 2.398157 23.189840 54.734742
F 11.364847 30.922656 54.865258
F 11.364847 23.192040 54.865258
F 2.467587 28.342319 51.100710
F 2.467587 20.611703 51.100710
F 11.441188 28.345404 51.239542
F 11.441188 20.614788 51.239542
F 2.387387 28.328901 53.844190
F 2.387387 20.598285 53.844190
F 11.383964 28.345316 53.968586
F 11.383964 20.614700 53.968586
F 2.314808 30.937045 57.472160
F 2.314808 23.206430 57.472160
F 11.310018 30.919853 57.582580
F 11.310018 23.189237 57.582580
F 4.656384 24.475987 53.837449
F 4.656384 32.206602 53.837449
F 13.615734 24.480137 54.015223
F 13.615734 32.210752 54.015223
F 4.580594 27.060823 57.453957
F 6.818269 28.337372 58.353312
F 4.580594 19.330206 57.453957
F 13.541492 27.054508 57.629290
F 13.541492 34.785124 57.629290
F 13.541492 19.323892 57.629290
F 4.650792 27.062571 54.728801
F 15.712332 23.138058 62.077729
F 4.650792 19.331954 54.728801
F 13.597045 27.057071 54.912224
F 13.597045 34.787686 54.912224
F 13.597045 19.326454 54.912224
F 4.723232 24.473658 51.101492
F 4.723232 32.204273 51.101492
F 13.672855 24.480215 51.286379
F 13.672855 32.210830 51.286379
F 6.891275 30.926857 54.768550
F 6.891275 23.196242 54.768550
F 15.828368 30.922342 54.958977
F 15.828368 23.191727 54.958977
F 6.968178 28.341711 51.143696
F 6.968178 20.611095 51.143696
F 15.904260 28.345582 51.333155
F 15.904260 20.614966 51.333155
F 6.912157 28.344754 53.875990
F 6.912157 20.614138 53.875991
F 15.847128 28.345507 54.061926
F 15.847128 20.614891 54.061927
F 6.839644 30.919740 57.488489
F 6.839644 23.189125 57.488489
F 15.772982 30.919725 57.675971
F 15.772982 23.189110 57.675971
F 9.015592 34.735506 61.936342
F 15.712332 30.868674 62.077729
F 9.027415 24.433147 61.105629
F 9.027415 32.163763 61.105629
F 15.883313 22.946099 64.761694
F 15.883312 30.676714 64.761694
F 6.953181 22.951924 64.574888
F 9.188850 26.812579 64.621421
F 9.188849 34.543193 64.621421
F 9.188848 19.081960 64.621421
F 6.953180 30.682540 64.574888
F 15.724780 20.568161 61.245448
F 15.724780 28.298777 61.245448
F 0.086426 27.045036 62.181678
F 0.086426 34.775652 62.181677
F 0.086426 19.314420 62.181677
F 9.015592 27.004890 61.936342
F 6.791721 28.299744 61.057295
F 9.015592 19.274273 61.936342
F 0.126210 24.500872 58.555706
F 0.126210 32.231487 58.555706
F 9.058793 24.475285 58.402958
F 9.058793 32.205901 58.402958
F 2.297190 30.876177 61.834143
F 2.297190 23.145562 61.834143
F 11.248729 30.869038 61.983996
F 11.248729 23.138422 61.983996
F 2.332138 28.345741 58.339361
F 2.332138 20.615125 58.339361
F 11.291596 28.341388 58.450115
F 11.291596 20.610772 58.450115
F 2.267265 28.283274 61.060814
F 2.267265 20.552658 61.060814
F 11.261804 28.298698 61.151989
F 11.261804 20.568082 61.151989
F 2.432613 30.788242 64.536155
F 2.432613 23.057627 64.536155
F 11.420931 30.676803 64.668147
F 11.420932 22.946188 64.668147
F 4.542267 24.431247 61.016696
F 4.542267 32.161863 61.016696
F 13.493284 24.433368 61.198776
F 13.493284 32.163984 61.198776
F 4.709944 26.835484 64.533125
F 4.709943 34.566099 64.533125
F 4.709944 19.104867 64.533125
F 13.652155 26.811413 64.714976
F 13.652154 34.542027 64.714976
F 13.652154 19.080795 64.714976
F 4.542058 27.007252 61.845952
F 15.755342 20.611171 58.543913
F 4.542058 19.276635 61.845952
F 13.481109 27.003364 62.030982
F 15.755342 28.341787 58.543913
F 13.481109 19.272747 62.030982
F 4.582801 24.472202 58.311209
F 4.582801 32.202817 58.311209
F 1.265223 47.736307 2.928311
F 1.265224 40.005691 2.928311
F 10.183686 47.725579 3.107866
F 10.183686 39.994961 3.107866
F 1.232999 50.243423 6.439348
F 1.233000 42.512806 6.439348
F 10.140542 50.253049 6.641592
F 10.140543 42.522432 6.641592
F 1.249978 50.292081 3.758969
F 1.249978 42.561464 3.758969
F 10.171001 50.295987 3.939740
F 10.171001 42.565371 3.939739
F 0.994673 48.031564 0.272979
F 0.994674 40.300946 0.272979
F 10.013831 47.918222 0.423578
F 10.013832 40.187606 0.423578
F 3.467908 38.694426 3.789519
F 3.467908 46.425044 3.789520
F 12.403245 38.699970 3.986574
F 12.403245 46.430587 3.986574
F 3.300640 51.837486 0.266456
F 3.300640 36.376252 0.266456
F 3.300641 44.106871 0.266456
F 12.245122 51.783217 0.470397
F 12.245122 36.321984 0.470397
F 12.245123 44.052602 0.470397
F 3.476184 51.596075 2.943358
F 3.476185 36.134841 2.943358
F 3.476185 43.865459 2.943358
F 12.415535 51.591103 3.154459
F 12.415535 36.129869 3.154458
F 12.415535 43.860487 3.154459
F 3.442372 38.650618 6.486999
F 3.442372 46.381236 6.486999
F 12.372571 38.656988 6.688219
F 12.372571 46.387606 6.688219
F 5.715809 47.725346 3.014718
F 5.715809 39.994729 3.014718
F 14.647092 47.725913 3.201085
F 14.647092 39.995296 3.201086
F 5.671988 50.254844 6.547025
F 5.671988 42.524227 6.547025
F 14.604058 50.252834 6.734893
F 14.604058 42.522217 6.734893
F 5.698792 50.299967 3.841598
F 5.698792 42.569350 3.841598
F 14.634675 50.295850 4.033334
F 14.634675 42.565234 4.033334
F 5.546655 47.933938 0.325811
F 5.546655 40.203322 0.325812
F 14.476298 47.917884 0.517110
F 14.476299 40.187268 0.517111
F 7.937955 38.700689 3.892665
F 7.937955 46.431307 3.892665
F 16.865944 38.699896 4.080085
F 16.865944 46.430514 4.080085
F 7.781980 51.786226 0.375881
F 7.781980 36.324993 0.375881
F 7.781981 44.055611 0.375881
F 16.707446 51.783192 0.563840
F 16.707447 36.321959 0.563840
F 16.707447 44.052577 0.563840
F 7.949788 51.590425 3.061310
F 7.949788 36.129191 3.061310
F 7.949788 43.859809 3.061310
F 16.878325 51.591240 3.247801
F 16.878325 36.130006 3.247801
F 16.878325 43.860624 3.247801
F 7.907693 38.657489 6.595153
F 7.907693 46.388107 6.595153
F 16.835319 38.656881 6.781613
F 16.835319 46.387498 6.781613
F 1.175818 47.688459 10.018155
F 1.175819 39.957842 10.018155
F 10.067638 47.672043 10.226494
F 10.067638 39.941426 10.226494
F 1.103784 50.230009 13.646659
F 1.103785 42.499392 13.646659
F 9.991404 50.249313 13.852586
F 9.991404 42.518696 13.852586
F 1.158262 50.230154 10.948730
F 1.158263 42.499537 10.948730
F 10.048876 50.249318 11.123307
F 10.048876 42.518701 11.123307
F 1.218661 47.688124 7.323955
F 1.218662 39.957507 7.323954
F 10.123013 47.674683 7.509224
F 10.123013 39.944066 7.509224
F 3.350887 38.645616 10.990650
F 3.350886 46.376233 10.990650
F 12.280843 38.653261 11.170067
F 12.280843 46.383879 11.170067
F 3.422482 51.546961 7.369780
F 3.422482 36.085727 7.369780
F 3.422482 43.816346 7.369780
F 12.354956 51.540078 7.556008
F 12.354956 36.078844 7.556008
F 12.354956 43.809462 7.556008
F 3.371548 51.545299 10.079208
F 3.371548 36.084065 10.079208
F 3.371548 43.814683 10.079208
F 12.299587 51.537467 10.273138
F 12.299587 36.076233 10.273138
F 12.299587 43.806851 10.273138
F 3.290848 38.642610 13.715547
F 3.290848 46.373228 13.715548
F 12.223689 38.653198 13.898983
F 12.223689 46.383816 13.898983
F 5.599932 47.670426 10.133698
F 5.599932 39.939809 10.133698
F 14.531073 47.672236 10.319830
F 14.531073 39.941619 10.319830
F 5.518093 50.253241 13.766952
F 5.518094 42.522624 13.766952
F 14.455182 50.249043 13.945663
F 14.455182 42.518427 13.945663
F 5.581088 50.251162 11.031064
F 5.581088 42.520546 11.031063
F 14.512316 50.249112 11.216857
F 14.512316 42.518496 11.216856
F 5.654118 47.672693 7.413015
F 5.654118 39.942076 7.413015
F 14.586464 47.674851 7.602808
F 14.586464 39.944234 7.602808
F 7.816083 38.653749 11.076355
F 7.816082 46.384367 11.076355
F 16.743568 38.653161 11.263611
F 16.743568 46.383779 11.263611
F 7.889762 51.539372 7.461982
F 7.889762 36.078138 7.461982
F 7.889762 43.808756 7.461982
F 16.817717 51.540185 7.649564
F 16.817717 36.078951 7.649563
F 16.817717 43.809569 7.649564
F 7.834756 51.536908 10.180055
F 7.834756 36.075674 10.180055
F 7.834756 43.806292 10.180055
F 16.762322 51.537569 10.366552
F 16.762322 36.076335 10.366552
F 16.762323 43.806953 10.366552
F 7.758473 38.653808 13.806359
F 7.758473 46.384425 13.806359
F 16.686441 38.653091 13.992377
F 16.686441 46.383709 13.992377
F 1.083948 47.700026 14.609401
F 1.083949 39.969409 14.609401
F 9.972634 47.671854 14.761152
F 9.972634 39.941237 14.761152
F 3.263593 51.543151 14.656983
F 3.263594 36.081917 14.656982
F 3.263594 43.812535 14.656982
F 12.204628 51.537324 14.807797
F 12.204628 36.076090 14.807797
F 12.204628 43.806708 14.807797
F 5.504153 47.669296 14.671049
F 5.504153 39.938679 14.671049
F 14.436151 47.672102 14.854567
F 14.436151 39.941485 14.854567
F 7.738977 51.536761 14.715543
F 7.738977 36.075527 14.715543
F 7.738977 43.806145 14.715543
F 16.667401 51.537436 14.901319
F 16.667401 36.076202 14.901319
F 16.667401 43.806820 14.901319
F 5.671988 34.793609 6.547025
F 5.698792 34.838732 3.841598
F 5.518093 34.792006 13.766952
F 5.581088 34.789928 11.031063
F 10.140543 34.791814 6.641592
F 1.249978 34.830846 3.758969
F 10.171001 34.834753 3.939739
F 14.604058 34.791599 6.734893
F 14.634675 34.834616 4.033334
F 9.991404 34.788078 13.852586
F 10.048876 34.788083 11.123307
F 14.455182 34.787809 13.945663
F 14.512316 34.787877 11.216856
F 0.893016 47.796289 24.627078
F 0.893016 40.065672 24.627078
F 9.760593 47.671398 24.780565
F 9.760593 39.940781 24.780566
F 0.823469 50.130722 28.278586
F 0.823469 42.400105 28.278586
F 9.684608 50.249650 28.423845
F 9.684608 42.519033 28.423846
F 0.585034 50.337687 25.587788
F 0.585034 42.607070 25.587788
F 9.736765 50.250856 25.689577
F 9.736765 42.520240 25.689577
F 0.633845 47.580148 21.937896
F 0.633846 39.849531 21.937896
F 9.813125 47.670245 22.046229
F 9.813125 39.939628 22.046228
F 3.017701 38.659491 25.585612
F 3.017701 46.390108 25.585612
F 11.975259 38.653309 25.737700
F 11.975259 46.383926 25.737700
F 3.085071 51.527916 21.940499
F 3.085071 36.066682 21.940499
F 3.085071 43.797301 21.940499
F 12.051626 51.537222 22.094328
F 12.051626 36.075989 22.094328
F 12.051626 43.806607 22.094328
F 2.942475 51.533837 24.680783
F 2.942475 36.072603 24.680783
F 2.942476 43.803221 24.680783
F 11.992667 51.536829 24.827379
F 11.992667 36.075595 24.827379
F 11.992667 43.806213 24.827379
F 2.878884 38.655329 28.323425
F 2.878884 46.385947 28.323425
F 11.916559 38.653640 28.470769
F 11.916559 46.384258 28.470769
F 5.279089 47.667379 24.694020
F 5.279089 39.936762 24.694020
F 14.226218 47.672090 24.873726
F 14.226218 39.941473 24.873726
F 5.205501 50.253292 28.336439
F 5.205501 42.522675 28.336439
F 14.149897 50.249050 28.517168
F 14.149897 42.518434 28.517168
F 5.224347 50.261013 25.592521
F 5.224347 42.530397 25.592521
F 14.206677 50.249171 25.784435
F 14.206677 42.518555 25.784435
F 5.297902 47.659297 21.949763
F 5.297902 39.928680 21.949762
F 14.283070 47.671994 22.141006
F 14.283070 39.941377 22.141006
F 7.504679 38.654344 25.644225
F 7.504679 46.384962 25.644225
F 16.438450 38.653092 25.831294
F 16.438450 46.383710 25.831294
F 7.580710 51.536327 22.001538
F 7.580710 36.075093 22.001538
F 7.580711 43.805711 22.001538
F 16.514764 51.537432 22.187846
F 16.514764 36.076198 22.187845
F 16.514764 43.806816 22.187845
F 7.508966 51.531984 24.738038
F 7.508966 36.070750 24.738038
F 7.508966 43.801368 24.738038
F 16.457430 51.537413 24.920456
F 16.457430 36.076179 24.920456
F 16.457430 43.806797 24.920456
F 7.434803 38.658029 28.380684
F 7.434803 46.388646 28.380684
F 16.381106 38.653113 28.563906
F 16.381106 46.383731 28.563906
F 0.752687 47.784153 31.926851
F 0.752687 40.053536 31.926851
F 9.608636 47.671583 32.067230
F 9.608636 39.940966 32.067230
F 14.359666 34.787847 18.497619
F 14.302538 34.787818 21.230288
F 0.537181 47.591251 29.234500
F 0.537181 39.860634 29.234501
F 9.661166 47.670467 29.333106
F 9.661166 39.939850 29.333106
F 2.949317 51.533833 29.230375
F 2.949317 36.072599 29.230375
F 2.949317 43.803218 29.230375
F 11.898969 51.537224 29.381125
F 11.898969 36.075990 29.381125
F 11.898969 43.806608 29.381125
F 2.814534 51.536768 31.965803
F 2.814534 36.075534 31.965803
F 2.814535 43.806152 31.965803
F 11.840398 51.536921 32.114178
F 11.840398 36.075687 32.114178
F 11.840398 43.806305 32.114179
F 5.131901 47.668432 31.979363
F 5.131901 39.937815 31.979363
F 14.073597 47.672095 32.160611
F 14.073597 39.941478 32.160611
F 5.153838 47.661278 29.236675
F 5.153838 39.930661 29.236675
F 14.130384 47.671978 29.427887
F 14.130384 39.941361 29.427887
F 7.429691 51.536399 29.287667
F 7.429691 36.075165 29.287667
F 7.429691 43.805783 29.287667
F 16.362126 51.537433 29.474743
F 16.362126 36.076199 29.474743
F 16.362126 43.806817 29.474743
F 7.360362 51.532951 32.023666
F 7.360362 36.071717 32.023666
F 7.360362 43.802335 32.023666
F 16.304797 51.537413 32.207354
F 16.304796 36.076179 32.207354
F 16.304796 43.806797 32.207354
F 1.017074 47.775612 17.309880
F 1.017075 40.044994 17.309879
F 9.914117 47.671486 17.494183
F 9.914117 39.940869 17.494183
F 0.962449 50.122141 20.972778
F 0.962449 42.391524 20.972778
F 9.836901 50.249797 21.137507
F 9.836901 42.519181 21.137507
F 0.683050 50.343147 18.281505
F 0.683050 42.612531 18.281505
F 9.892021 50.250312 18.403420
F 9.892021 42.519695 18.403420
F 3.154360 38.661479 18.297367
F 3.154360 46.392097 18.297367
F 12.128152 38.653256 18.450925
F 12.128152 46.383874 18.450926
F 3.089939 51.530111 17.395892
F 3.089939 36.068877 17.395891
F 3.089939 43.799496 17.395891
F 12.146479 51.537139 17.540355
F 12.146479 36.075905 17.540355
F 12.146479 43.806523 17.540355
F 3.009196 38.659001 21.040601
F 3.009195 46.389619 21.040600
F 12.069107 38.653664 21.183918
F 12.069107 46.384282 21.183918
F 5.431571 47.665047 17.411531
F 5.431572 39.934430 17.411531
F 14.378888 47.672096 17.586915
F 14.378888 39.941479 17.586915
F 5.353669 50.254374 21.052751
F 5.353669 42.523758 21.052751
F 14.302538 50.249053 21.230287
F 14.302538 42.518436 21.230287
F 5.378231 50.261882 18.307429
F 5.378231 42.531266 18.307429
F 14.359666 50.249082 18.497619
F 14.359666 42.518465 18.497619
F 7.659537 38.653684 18.359470
F 7.659537 46.384301 18.359470
F 16.591092 38.653090 18.544403
F 16.591092 46.383708 18.544403
F 7.665325 51.532491 17.450914
F 7.665325 36.071257 17.450914
F 7.665325 43.801875 17.450914
F 16.610145 51.537430 17.633621
F 16.610145 36.076196 17.633621
F 16.610145 43.806814 17.633621
F 7.584598 38.658814 21.095136
F 7.584598 46.389431 21.095136
F 16.533771 38.653105 21.277003
F 16.533771 46.383723 21.277002
F 0.585034 34.876452 25.587788
F 9.892021 34.789077 18.403420
F 5.205501 34.792057 28.336439
F 5.224347 34.799779 25.592521
F 5.353669 34.793140 21.052751
F 5.378231 34.800648 18.307429
F 9.684608 34.788415 28.423845
F 9.736765 34.789622 25.689577
F 14.149897 34.787816 28.517168
F 14.206677 34.787937 25.784435
F 9.836901 34.788563 21.137507
F 0.683050 34.881913 18.281505
F 0.467515 47.780521 46.543576
F 0.467515 40.049905 46.543576
F 9.304889 47.672017 46.640808
F 9.304889 39.941400 46.640808
F 0.290258 50.282902 47.616014
F 0.290259 42.552286 47.616014
F 9.283170 50.249927 47.550941
F 9.283170 42.519310 47.550941
F 0.345892 47.630246 43.837916
F 0.345892 39.899629 43.837916
F 9.358848 47.671088 43.907380
F 9.358848 39.940471 43.907380
F 2.593592 38.648032 47.468074
F 2.593592 46.378650 47.468074
F 11.517845 38.653202 47.598360
F 11.517845 46.383820 47.598360
F 2.666505 51.541103 43.817802
F 2.666505 36.079869 43.817802
F 2.666505 43.810487 43.817802
F 11.594091 51.537311 43.954973
F 11.594091 36.076077 43.954973
F 11.594091 43.806695 43.954973
F 2.537711 51.531882 46.559547
F 2.537711 36.070648 46.559547
F 2.537711 43.801266 46.559547
F 11.536073 51.537148 46.687844
F 11.536074 36.075914 46.687844
F 11.536073 43.806532 46.687844
F 4.834644 47.668280 46.554088
F 4.834644 39.937663 46.554088
F 13.768401 47.672112 46.734396
F 13.768402 39.941495 46.734397
F 4.798643 50.254335 47.458277
F 4.798644 42.523719 47.458276
F 13.749078 50.249092 47.645119
F 13.749078 42.518475 47.645119
F 4.870911 47.665353 43.814215
F 4.870911 39.934736 43.814215
F 13.825342 47.672038 44.001731
F 13.825342 39.941421 44.001731
F 7.053276 38.653444 47.505001
F 7.053276 46.384062 47.505002
F 15.980550 38.653088 47.691917
F 15.980550 46.383706 47.691917
F 7.128800 51.537030 43.861603
F 7.128800 36.075797 43.861603
F 7.128800 43.806415 43.861603
F 16.056861 51.537436 44.048542
F 16.056861 36.076202 44.048541
F 16.056861 43.806820 44.048542
F 7.063900 51.535183 46.596104
F 7.063900 36.073949 46.596104
F 7.063900 43.804567 46.596105
F 15.999575 51.537425 46.781138
F 15.999575 36.076191 46.781138
F 15.999575 43.806809 46.781139
F 0.681488 50.143822 35.575030
F 0.681489 42.413205 35.575030
F 9.532749 50.249443 35.710573
F 9.532749 42.518827 35.710573
F 9.585397 50.250560 32.976602
F 9.585397 42.519943 32.976602
F 2.879501 38.654962 32.874420
F 2.879501 46.385579 32.874420
F 11.822727 38.653285 33.024575
F 11.822727 46.383903 33.024575
F 2.750723 38.652607 35.607581
F 2.750723 46.383225 35.607580
F 11.764306 38.653550 35.757585
F 11.764306 46.384168 35.757585
F 5.058585 50.252167 35.622229
F 5.058585 42.521550 35.622229
F 13.997296 50.249042 35.804055
F 13.997297 42.518425 35.804055
F 5.082773 50.258888 32.880746
F 5.082773 42.528271 32.880746
F 14.054103 50.249156 33.071341
F 14.054103 42.518539 33.071341
F 7.354427 38.653934 32.931108
F 7.354427 46.384551 32.931108
F 16.285814 38.653091 33.118192
F 16.285814 46.383709 33.118192
F 7.286324 38.657056 35.666681
F 7.286324 46.387674 35.666681
F 16.228486 38.653109 35.850802
F 16.228486 46.383727 35.850801
F 0.610243 47.769750 39.222577
F 0.610244 40.039134 39.222577
F 9.456910 47.671819 39.353954
F 9.456910 39.941202 39.353954
F 0.538174 50.158877 42.870158
F 0.538175 42.428260 42.870158
F 9.380913 50.249233 42.997391
F 9.380913 42.518617 42.997391
F 0.393541 50.305359 40.176466
F 0.393541 42.574743 40.176466
F 9.434422 50.250217 40.263784
F 9.434422 42.519601 40.263783
F 0.441116 47.607186 36.529376
F 0.441116 39.876569 36.529376
F 9.509831 47.670741 36.620163
F 9.509831 39.940124 36.620163
F 2.740411 38.650274 40.162681
F 2.740411 46.380892 40.162682
F 11.670331 38.653234 40.311499
F 11.670331 46.383851 40.311499
F 2.810150 51.537764 36.518204
F 2.810150 36.076530 36.518204
F 2.810150 43.807149 36.518204
F 11.746515 51.537264 36.668027
F 11.746515 36.076030 36.668027
F 11.746515 43.806649 36.668027
F 2.687420 51.538878 39.249145
F 2.687420 36.077645 39.249145
F 2.687420 43.808263 39.249145
F 11.688289 51.537045 39.400988
F 11.688289 36.075811 39.400988
F 11.688289 43.806430 39.400988
F 2.621974 38.649961 42.893395
F 2.621974 46.380579 42.893396
F 11.612186 38.653426 43.044409
F 11.612186 46.384043 43.044409
F 4.985257 47.669434 39.265353
F 4.985257 39.938817 39.265353
F 13.921010 47.672106 39.447502
F 13.921010 39.941489 39.447502
F 4.909994 50.251909 42.909889
F 4.909994 42.521293 42.909889
F 13.844702 50.249034 43.090954
F 13.844702 42.518417 43.090954
F 4.941764 50.256643 40.169498
F 4.941764 42.526026 40.169498
F 13.901611 50.249118 40.358270
F 13.901611 42.518502 40.358270
F 5.012149 47.663381 36.524875
F 5.012149 39.932764 36.524875
F 13.977840 47.672003 36.714802
F 13.977840 39.941386 36.714802
F 7.204188 38.653628 40.218044
F 7.204188 46.384246 40.218044
F 16.133183 38.653089 40.405091
F 16.133183 46.383707 40.405092
F 7.279264 51.536740 36.574520
F 7.279264 36.075506 36.574520
F 7.279264 43.806124 36.574520
F 16.209493 51.537434 36.761641
F 16.209493 36.076200 36.761641
F 16.209493 43.806818 36.761641
F 7.212516 51.534008 39.309722
F 7.212516 36.072774 39.309722
F 7.212516 43.803392 39.309722
F 16.152192 51.537420 39.494248
F 16.152192 36.076187 39.494248
F 16.152192 43.806805 39.494248
F 7.138415 38.655996 42.952857
F 7.138415 46.386614 42.952857
F 16.075880 38.653101 43.137696
F 16.075880 46.383719 43.137696
F 0.290259 34.821667 47.616013
F 0.393541 34.844125 40.176466
F 4.798644 34.793101 47.458276
F 5.058585 34.790932 35.622229
F 5.082773 34.797653 32.880746
F 4.909994 34.790675 42.909889
F 4.941764 34.795408 40.169498
F 9.283170 34.788692 47.550941
F 13.749078 34.787857 47.645119
F 9.532749 34.788209 35.710573
F 9.585397 34.789325 32.976602
F 13.997296 34.787807 35.804055
F 14.054103 34.787921 33.071341
F 9.380913 34.787999 42.997392
F 9.434422 34.788983 40.263783
F 13.844702 34.787799 43.090954
F 13.901611 34.787883 40.358270
F 0.488978 50.321887 32.882107
F 0.488978 42.591270 32.882107
F 0.488978 34.860652 32.882107
F 0.107479 50.292968 50.407131
F 0.107479 42.562352 50.407131
F 9.226838 50.249419 50.284164
F 9.226838 42.518802 50.284164
F 2.453308 38.667720 50.210792
F 2.453308 46.398338 50.210792
F 11.459935 38.653337 50.330917
F 11.459935 46.383955 50.330917
F 4.732719 50.254225 50.198775
F 4.732719 42.523609 50.198775
F 13.692009 50.249049 50.377492
F 13.692009 42.518433 50.377492
F 6.988071 38.654269 50.239012
F 6.988071 46.384887 50.239012
F 15.923270 38.653097 50.424220
F 15.923270 46.383715 50.424220
F 0.059131 47.632874 54.051079
F 0.059131 39.902257 54.051079
F 9.149786 47.671579 53.921976
F 9.149786 39.940962 53.921976
F 4.650792 34.793187 54.728801
F 4.580594 34.791438 57.453957
F 9.075323 50.246677 57.536069
F 9.075323 42.516060 57.536069
F 0.176227 50.233975 54.919032
F 0.176227 42.503358 54.919032
F 9.131437 50.250001 54.818076
F 9.131437 42.519384 54.818075
F 0.226528 47.682280 51.273294
F 0.226528 39.951662 51.273294
F 9.207132 47.671095 51.192320
F 9.207132 39.940478 51.192319
F 2.398157 38.651072 54.734742
F 2.398157 46.381690 54.734742
F 11.364847 38.653273 54.865258
F 11.364847 46.383891 54.865258
F 2.467587 51.534169 51.100710
F 2.467587 36.072936 51.100710
F 2.467587 43.803554 51.100710
F 11.441188 51.537254 51.239542
F 11.441188 36.076020 51.239542
F 11.441188 43.806638 51.239542
F 2.387387 51.520751 53.844191
F 2.387387 36.059517 53.844190
F 2.387387 43.790135 53.844190
F 11.383964 51.537167 53.968586
F 11.383964 36.075933 53.968586
F 11.383964 43.806551 53.968586
F 2.314808 38.667662 57.472160
F 2.314808 46.398280 57.472160
F 11.310018 38.650470 57.582581
F 11.310018 46.381088 57.582580
F 4.656384 47.667837 53.837449
F 4.656384 39.937220 53.837449
F 13.615734 47.671987 54.015223
F 13.615734 39.941370 54.015223
F 4.580593 50.252673 57.453957
F 4.580594 42.522056 57.453957
F 13.541492 50.246359 57.629290
F 13.541492 42.515742 57.629290
F 4.650792 50.254421 54.728801
F 4.650792 42.523805 54.728801
F 13.597045 50.248921 54.912224
F 13.597045 42.518305 54.912224
F 4.723232 47.665508 51.101492
F 4.723232 39.934891 51.101492
F 13.672855 47.672065 51.286379
F 13.672855 39.941448 51.286379
F 6.891275 38.657474 54.768550
F 6.891275 46.388092 54.768550
F 15.828368 38.652959 54.958977
F 15.828368 46.383577 54.958977
F 6.968178 51.533561 51.143696
F 6.968178 36.072327 51.143696
F 6.968178 43.802945 51.143696
F 15.904260 51.537433 51.333155
F 15.904260 36.076199 51.333155
F 15.904260 43.806817 51.333155
F 6.912157 51.536604 53.875990
F 6.912157 36.075371 53.875991
F 6.912157 43.805988 53.875991
F 15.847128 51.537357 54.061926
F 15.847128 36.076123 54.061927
F 15.847128 43.806742 54.061927
F 6.839644 38.650357 57.488489
F 6.839644 46.380975 57.488489
F 15.772982 38.650342 57.675971
F 15.772982 46.380960 57.675971
F 4.732719 34.792991 50.198775
F 15.724780 43.760012 61.245448
F 9.027415 47.624997 61.105629
F 9.027415 39.894380 61.105629
F 15.883313 46.137949 64.761694
F 15.883312 38.407330 64.761694
F 9.188850 50.004429 64.621421
F 9.188848 42.273810 64.621421
F 6.953181 46.143775 64.574888
F 6.953180 38.413156 64.574888
F 0.086426 50.236886 62.181678
F 0.086426 42.506270 62.181677
F 9.015592 50.196740 61.936342
F 9.015592 42.466124 61.936342
F 0.126210 47.692722 58.555706
F 0.126210 39.962105 58.555706
F 9.058793 47.667135 58.402958
F 9.058793 39.936518 58.402958
F 2.297190 38.606794 61.834143
F 2.297190 46.337412 61.834143
F 11.248729 38.599655 61.983996
F 11.248729 46.330273 61.983996
F 2.332138 51.537591 58.339361
F 2.332138 36.076357 58.339361
F 2.332138 43.806975 58.339361
F 11.291596 51.533238 58.450115
F 11.291596 36.072005 58.450115
F 11.291596 43.802623 58.450115
F 2.267265 51.475125 61.060814
F 2.267265 36.013891 61.060814
F 2.267265 43.744509 61.060814
F 11.261804 51.490548 61.151989
F 11.261804 36.029314 61.151989
F 11.261804 43.759932 61.151989
F 2.432613 38.518859 64.536155
F 2.432614 46.249477 64.536155
F 11.420930 38.407419 64.668146
F 11.420931 46.138038 64.668147
F 4.542267 47.623097 61.016696
F 4.542267 39.892480 61.016696
F 13.493284 47.625219 61.198776
F 13.493284 39.894602 61.198776
F 4.709945 50.027335 64.533125
F 4.709944 42.296718 64.533125
F 13.652154 50.003263 64.714976
F 13.652154 42.272645 64.714976
F 4.542058 50.199102 61.845953
F 4.542058 42.468486 61.845952
F 13.481109 50.195215 62.030982
F 13.481109 42.464598 62.030982
F 4.582801 47.664052 58.311209
F 4.582801 39.933435 58.311209
F 13.524110 47.668320 58.497185
F 13.524110 39.937703 58.497185
F 6.776936 38.603489 61.888302
F 6.776936 46.334106 61.888302
F 15.712332 38.599291 62.077729
F 15.712332 46.329908 62.077729
F 6.818269 51.529222 58.353312
F 6.818269 36.067988 58.353312
F 6.818269 43.798606 58.353312
F 15.755342 51.533637 58.543913
F 15.755342 36.072404 58.543913
F 15.755342 43.803022 58.543913
F 6.791721 51.491594 61.057295
F 6.791721 36.030361 61.057295
F 6.791721 43.760978 61.057295
F 15.724780 51.490628 61.245448
F 15.724780 36.029394 61.245448
F 0.107479 34.831733 50.407131
F 9.226838 34.788184 50.284164
F 13.692009 34.787815 50.377492
F 9.131437 34.788766 54.818075
F 1.265223 55.466922 2.928311
F 1.265224 63.197541 2.928311
F 10.183686 55.456194 3.107866
F 10.183686 63.186812 3.107866
F 1.233000 57.974038 6.439348
F 1.233000 65.704657 6.439348
F 10.140542 57.983665 6.641592
F 10.140542 65.714283 6.641592
F 1.249978 58.022696 3.758969
F 1.249979 65.753315 3.758969
F 10.171001 58.026603 3.939739
F 10.171001 65.757221 3.939739
F 0.994672 55.762178 0.272979
F 0.994674 63.492797 0.272979
F 10.013830 55.648837 0.423578
F 10.013831 63.379456 0.423578
F 3.467908 54.155660 3.789520
F 3.467908 61.886277 3.789519
F 12.403245 54.161203 3.986574
F 12.403245 61.891820 3.986574
F 3.300641 59.568103 0.266456
F 3.300641 67.298721 0.266456
F 12.245122 59.513835 0.470397
F 12.245123 67.244453 0.470397
F 3.476185 59.326692 2.943358
F 3.476185 67.057310 2.943358
F 12.415535 59.321720 3.154458
F 12.415535 67.052338 3.154458
F 3.442372 54.111852 6.486999
F 3.442372 61.842469 6.486999
F 12.372571 54.118221 6.688219
F 12.372571 61.848838 6.688219
F 5.715809 55.455961 3.014718
F 5.715809 63.186579 3.014718
F 14.647092 55.456529 3.201085
F 14.647092 63.187146 3.201086
F 5.671988 57.985459 6.547025
F 5.671988 65.716078 6.547025
F 14.604058 57.983450 6.734893
F 14.604058 65.714068 6.734893
F 5.698792 58.030583 3.841598
F 5.698792 65.761201 3.841598
F 14.634675 58.026466 4.033334
F 14.634675 65.757084 4.033334
F 5.546654 55.664554 0.325812
F 5.546655 63.395173 0.325812
F 14.476297 55.648499 0.517110
F 14.476299 63.379119 0.517111
F 7.937955 54.161923 3.892665
F 7.937955 61.892540 3.892665
F 16.865944 54.161129 4.080085
F 16.865944 61.891746 4.080085
F 7.781981 59.516844 0.375881
F 7.781981 67.247462 0.375881
F 16.707447 59.513809 0.563840
F 16.707446 67.244427 0.563840
F 7.949788 59.321041 3.061310
F 7.949788 67.051660 3.061310
F 16.878325 59.321857 3.247801
F 16.878325 67.052475 3.247801
F 7.907693 54.118722 6.595153
F 7.907693 61.849339 6.595153
F 16.835319 54.118114 6.781613
F 16.835319 61.848731 6.781613
F 1.175818 55.419074 10.018155
F 1.175819 63.149693 10.018155
F 10.067638 55.402659 10.226494
F 10.067638 63.133277 10.226494
F 1.103785 57.960624 13.646660
F 1.103785 65.691242 13.646659
F 9.991404 57.979929 13.852586
F 9.991404 65.710547 13.852586
F 1.158263 57.960769 10.948730
F 1.158263 65.691388 10.948730
F 10.048876 57.979934 11.123307
F 10.048876 65.710552 11.123307
F 1.218661 55.418738 7.323955
F 1.218662 63.149357 7.323954
F 10.123013 55.405298 7.509224
F 10.123013 63.135916 7.509224
F 3.350886 54.106849 10.990650
F 3.350887 61.837466 10.990650
F 12.280843 54.114494 11.170067
F 12.280843 61.845111 11.170067
F 3.422482 59.277578 7.369780
F 3.422482 67.008196 7.369780
F 12.354956 59.270695 7.556008
F 12.354956 67.001313 7.556008
F 3.371548 59.275915 10.079208
F 3.371548 67.006534 10.079208
F 12.299587 59.268083 10.273138
F 12.299587 66.998701 10.273138
F 3.290848 54.103844 13.715547
F 3.290848 61.834461 13.715547
F 12.223689 54.114431 13.898983
F 12.223689 61.845048 13.898983
F 5.599932 55.401042 10.133698
F 5.599932 63.131659 10.133698
F 14.531073 55.402852 10.319830
F 14.531073 63.133470 10.319830
F 5.518093 57.983857 13.766952
F 5.518094 65.714475 13.766952
F 14.455182 57.979659 13.945663
F 14.455182 65.710277 13.945663
F 5.581088 57.981778 11.031063
F 5.581088 65.712396 11.031063
F 14.512317 57.979728 11.216856
F 14.512316 65.710346 11.216856
F 5.654118 55.403308 7.413015
F 5.654118 63.133926 7.413015
F 14.586464 55.405466 7.602808
F 14.586464 63.136084 7.602808
F 7.816082 54.114983 11.076355
F 7.816083 61.845600 11.076355
F 16.743568 54.114394 11.263611
F 16.743568 61.845011 11.263611
F 7.889762 59.269988 7.461982
F 7.889762 67.000607 7.461982
F 16.817717 59.270802 7.649563
F 16.817718 67.001420 7.649564
F 7.834756 59.267525 10.180055
F 7.834756 66.998143 10.180055
F 16.762323 59.268186 10.366552
F 16.762323 66.998804 10.366552
F 7.758473 54.115041 13.806359
F 7.758473 61.845658 13.806359
F 16.686441 54.114324 13.992377
F 16.686441 61.844942 13.992377
F 1.083948 55.430641 14.609401
F 1.083949 63.161259 14.609401
F 9.972634 55.402470 14.761152
F 9.972634 63.133088 14.761151
F 3.263594 59.273767 14.656982
F 3.263594 67.004386 14.656982
F 12.204628 59.267940 14.807797
F 12.204628 66.998559 14.807797
F 5.504153 55.399911 14.671049
F 5.504153 63.130529 14.671049
F 14.436151 55.402717 14.854567
F 14.436151 63.133335 14.854567
F 7.738977 59.267377 14.715543
F 7.738977 66.997996 14.715543
F 16.667401 59.268052 14.901319
F 16.667401 66.998670 14.901319
F 3.290848 69.565079 13.715548
F 3.350886 69.568084 10.990650
F 3.442372 69.573087 6.486999
F 0.893016 55.526904 24.627078
F 0.893016 63.257523 24.627078
F 9.760593 55.402013 24.780565
F 9.760593 63.132631 24.780566
F 0.823470 57.861337 28.278586
F 0.823470 65.591956 28.278586
F 9.684608 57.980266 28.423845
F 9.684608 65.710884 28.423846
F 0.585033 58.068302 25.587788
F 0.585034 65.798921 25.587788
F 9.736765 57.981472 25.689577
F 9.736765 65.712090 25.689577
F 0.633846 55.310764 21.937897
F 0.633846 63.041382 21.937896
F 9.813125 55.400861 22.046229
F 9.813125 63.131478 22.046228
F 3.017701 54.120724 25.585612
F 3.017701 61.851341 25.585612
F 11.975259 54.114542 25.737700
F 11.975259 61.845159 25.737700
F 3.085071 59.258533 21.940499
F 3.085071 66.989151 21.940499
F 12.051626 59.267839 22.094327
F 12.051626 66.998457 22.094328
F 2.942475 59.264453 24.680783
F 2.942476 66.995072 24.680783
F 11.992667 59.267445 24.827379
F 11.992667 66.998064 24.827379
F 2.878884 54.116563 28.323425
F 2.878884 61.847180 28.323425
F 11.916559 54.114874 28.470769
F 11.916559 61.845491 28.470769
F 5.279089 55.397994 24.694020
F 5.279089 63.128612 24.694020
F 14.226218 55.402706 24.873726
F 14.226218 63.133323 24.873726
F 5.205501 57.983908 28.336439
F 5.205501 65.714526 28.336439
F 14.149897 57.979666 28.517168
F 14.149897 65.710284 28.517168
F 5.224347 57.991629 25.592521
F 5.224347 65.722247 25.592521
F 14.206677 57.979787 25.784435
F 14.206677 65.710405 25.784435
F 5.297902 55.389913 21.949763
F 5.297902 63.120531 21.949762
F 14.283070 55.402609 22.141006
F 14.283070 63.133227 22.141006
F 7.504679 54.115577 25.644225
F 7.504679 61.846195 25.644225
F 16.438450 54.114326 25.831294
F 16.438450 61.844943 25.831294
F 7.580711 59.266943 22.001538
F 7.580711 66.997562 22.001538
F 16.514764 59.268049 22.187845
F 16.514764 66.998667 22.187845
F 7.508966 59.262600 24.738038
F 7.508966 66.993219 24.738038
F 16.457430 59.268029 24.920456
F 16.457430 66.998648 24.920456
F 7.434803 54.119262 28.380684
F 7.434803 61.849879 28.380684
F 16.381106 54.114346 28.563906
F 16.381106 61.844963 28.563906
F 0.752686 55.514768 31.926852
F 0.752687 63.245387 31.926851
F 9.608635 55.402199 32.067230
F 9.608636 63.132817 32.067230
F 16.533771 61.844956 21.277003
F 16.533771 54.114339 21.277003
F 0.537181 55.321866 29.234501
F 0.537181 63.052484 29.234501
F 9.661166 55.401083 29.333106
F 9.661166 63.131701 29.333106
F 2.949317 59.264450 29.230375
F 2.949317 66.995068 29.230375
F 11.898969 59.267841 29.381125
F 11.898969 66.998459 29.381125
F 2.814534 59.267385 31.965803
F 2.814535 66.998003 31.965803
F 11.840398 59.267537 32.114178
F 11.840398 66.998155 32.114179
F 5.131901 55.399047 31.979363
F 5.131901 63.129665 31.979363
F 14.073597 55.402711 32.160611
F 14.073597 63.133329 32.160611
F 5.153838 55.391894 29.236675
F 5.153838 63.122512 29.236675
F 14.130384 55.402594 29.427887
F 14.130384 63.133212 29.427887
F 7.429691 59.267015 29.287667
F 7.429691 66.997634 29.287667
F 16.362126 59.268049 29.474742
F 16.362126 66.998667 29.474743
F 7.360362 59.263567 32.023666
F 7.360362 66.994186 32.023666
F 16.304797 59.268029 32.207354
F 16.304796 66.998648 32.207354
F 1.017074 55.506226 17.309879
F 1.017075 63.236845 17.309879
F 9.914117 55.402101 17.494183
F 9.914117 63.132719 17.494183
F 0.962449 57.852756 20.972778
F 0.962449 65.583374 20.972778
F 9.836901 57.980413 21.137507
F 9.836901 65.711031 21.137507
F 0.683050 58.073763 18.281505
F 0.683050 65.804382 18.281505
F 9.892021 57.980927 18.403420
F 9.892021 65.711546 18.403420
F 3.154360 54.122712 18.297367
F 3.154360 61.853329 18.297367
F 12.128152 54.114489 18.450926
F 12.128152 61.845106 18.450925
F 3.089939 59.260728 17.395891
F 3.089940 66.991346 17.395891
F 12.146479 59.267756 17.540355
F 12.146479 66.998374 17.540355
F 3.009196 54.120234 21.040601
F 3.009196 61.850851 21.040601
F 12.069107 54.114898 21.183918
F 12.069107 61.845515 21.183918
F 5.431571 55.395662 17.411531
F 5.431572 63.126280 17.411531
F 14.378888 55.402711 17.586915
F 14.378888 63.133329 17.586915
F 5.353669 57.984990 21.052751
F 5.353669 65.715608 21.052751
F 14.302538 57.979669 21.230288
F 14.302538 65.710287 21.230287
F 5.378231 57.992498 18.307429
F 5.378231 65.723116 18.307429
F 14.359666 57.979697 18.497619
F 14.359666 65.710315 18.497619
F 7.659537 54.114917 18.359471
F 7.659537 61.845534 18.359470
F 16.591092 54.114324 18.544403
F 16.591092 61.844941 18.544403
F 7.665325 59.263107 17.450914
F 7.665325 66.993726 17.450914
F 16.610145 59.268046 17.633621
F 16.610145 66.998665 17.633621
F 7.584598 54.120047 21.095136
F 7.584598 61.850664 21.095136
F 0.467515 55.511137 46.543576
F 0.467515 63.241756 46.543576
F 9.304889 55.402632 46.640808
F 9.304889 63.133250 46.640808
F 0.290258 58.013518 47.616014
F 0.290259 65.744136 47.616013
F 9.283170 57.980542 47.550941
F 9.283170 65.711161 47.550941
F 0.345892 55.360861 43.837916
F 0.345892 63.091479 43.837916
F 9.358848 55.401704 43.907380
F 9.358848 63.132322 43.907380
F 2.593592 54.109265 47.468074
F 2.593592 61.839882 47.468074
F 11.517845 54.114435 47.598360
F 11.517845 61.845052 47.598360
F 2.666505 59.271719 43.817802
F 2.666505 67.002338 43.817802
F 11.594091 59.267928 43.954973
F 11.594091 66.998546 43.954973
F 2.537711 59.262498 46.559547
F 2.537711 66.993117 46.559547
F 11.536073 59.267764 46.687844
F 11.536073 66.998382 46.687844
F 4.834644 55.398895 46.554088
F 4.834644 63.129513 46.554088
F 13.768401 55.402727 46.734396
F 13.768401 63.133345 46.734397
F 4.798643 57.984951 47.458276
F 4.798644 65.715569 47.458276
F 13.749078 57.979708 47.645119
F 13.749078 65.710326 47.645119
F 4.870911 55.395969 43.814215
F 4.870911 63.126587 43.814215
F 13.825342 55.402653 44.001731
F 13.825342 63.133271 44.001731
F 7.053276 54.114678 47.505002
F 7.053276 61.845295 47.505001
F 15.980550 54.114321 47.691917
F 15.980550 61.844938 47.691917
F 7.128800 59.267647 43.861603
F 7.128800 66.998265 43.861603
F 16.056861 59.268052 44.048541
F 16.056861 66.998671 44.048542
F 7.063900 59.265799 46.596104
F 7.063900 66.996418 46.596105
F 15.999575 59.268042 46.781138
F 15.999575 66.998660 46.781139
F 0.681489 57.874437 35.575029
F 0.681489 65.605056 35.575030
F 9.532749 57.980059 35.710573
F 9.532749 65.710677 35.710573
F 9.585397 57.981176 32.976602
F 9.585397 65.711794 32.976602
F 2.879501 54.116195 32.874420
F 2.879501 61.846812 32.874420
F 11.822727 54.114518 33.024575
F 11.822727 61.845135 33.024575
F 2.750723 54.113840 35.607580
F 2.750723 61.844457 35.607581
F 11.764306 54.114783 35.757585
F 11.764306 61.845400 35.757585
F 5.058585 57.982782 35.622229
F 5.058585 65.713401 35.622229
F 13.997296 57.979658 35.804055
F 13.997297 65.710276 35.804055
F 5.082773 57.989504 32.880746
F 5.082773 65.720122 32.880746
F 14.054103 57.979771 33.071341
F 14.054103 65.710390 33.071341
F 7.354427 54.115167 32.931108
F 7.354427 61.845784 32.931108
F 16.285814 54.114325 33.118192
F 16.285814 61.844942 33.118192
F 7.286324 54.118289 35.666681
F 7.286324 61.848907 35.666681
F 16.228486 54.114342 35.850801
F 16.228486 61.844959 35.850802
F 0.610243 55.500366 39.222577
F 0.610244 63.230984 39.222577
F 9.456910 55.402434 39.353954
F 9.456910 63.133052 39.353954
F 0.538175 57.889492 42.870158
F 0.538175 65.620110 42.870158
F 9.380913 57.979849 42.997392
F 9.380913 65.710467 42.997391
F 0.393541 58.035975 40.176466
F 0.393541 65.766594 40.176466
F 9.434422 57.980833 40.263783
F 9.434422 65.711451 40.263783
F 0.441116 55.337802 36.529376
F 0.441116 63.068420 36.529376
F 9.509831 55.401357 36.620163
F 9.509831 63.131975 36.620162
F 2.740411 54.111508 40.162682
F 2.740411 61.842125 40.162681
F 11.670331 54.114467 40.311499
F 11.670331 61.845084 40.311499
F 2.810150 59.268381 36.518204
F 2.810150 66.998999 36.518204
F 11.746515 59.267881 36.668027
F 11.746515 66.998499 36.668027
F 2.687420 59.269495 39.249145
F 2.687420 67.000113 39.249145
F 11.688289 59.267662 39.400988
F 11.688289 66.998280 39.400988
F 2.621974 54.111194 42.893395
F 2.621974 61.841811 42.893395
F 11.612186 54.114659 43.044409
F 11.612186 61.845276 43.044409
F 4.985257 55.400049 39.265353
F 4.985257 63.130667 39.265353
F 13.921010 55.402721 39.447502
F 13.921010 63.133339 39.447502
F 4.909994 57.982525 42.909889
F 4.909994 65.713143 42.909889
F 13.844702 57.979649 43.090954
F 13.844702 65.710268 43.090954
F 4.941764 57.987259 40.169498
F 4.941764 65.717877 40.169498
F 13.901611 57.979734 40.358270
F 13.901611 65.710352 40.358270
F 5.012149 55.393997 36.524875
F 5.012149 63.124615 36.524875
F 13.977840 55.402618 36.714802
F 13.977840 63.133236 36.714802
F 7.204188 54.114861 40.218044
F 7.204188 61.845478 40.218044
F 16.133183 54.114322 40.405092
F 16.133183 61.844940 40.405091
F 7.279264 59.267356 36.574520
F 7.279264 66.997975 36.574520
F 16.209493 59.268051 36.761641
F 16.209493 66.998669 36.761641
F 7.212516 59.264625 39.309722
F 7.212516 66.995243 39.309722
F 16.152192 59.268037 39.494248
F 16.152192 66.998655 39.494248
F 7.138415 54.117229 42.952857
F 7.138415 61.847846 42.952857
F 16.075880 54.114335 43.137696
F 16.075880 61.844952 43.137696
F 2.593592 69.570501 47.468074
F 2.621974 69.572430 42.893396
F 2.740411 69.572743 40.162682
F 2.750723 69.575076 35.607580
F 0.488978 58.052502 32.882107
F 0.488978 65.783121 32.882107
F 0.107479 58.023584 50.407131
F 0.107478 65.754202 50.407131
F 9.226838 57.980035 50.284164
F 9.226838 65.710653 50.284164
F 2.453308 54.128953 50.210792
F 2.453308 61.859570 50.210792
F 11.459935 54.114570 50.330917
F 11.459935 61.845187 50.330917
F 4.732719 57.984841 50.198775
F 4.732719 65.715460 50.198775
F 13.692009 57.979665 50.377492
F 13.692009 65.710283 50.377492
F 6.988071 54.115503 50.239012
F 6.988071 61.846120 50.239012
F 15.923270 54.114330 50.424220
F 15.923270 61.844947 50.424220
F 0.059131 55.363489 54.051079
F 0.059131 63.094107 54.051079
F 9.149786 55.402195 53.921976
F 9.149786 63.132812 53.921976
F 15.712332 69.521759 62.077729
F 11.248729 69.522123 61.983996
F 9.075322 57.977293 57.536070
F 9.075323 65.707911 57.536069
F 0.176227 57.964590 54.919032
F 0.176227 65.695209 54.919032
F 9.131437 57.980617 54.818076
F 9.131437 65.711235 54.818075
F 0.226528 55.412895 51.273294
F 0.226528 63.143513 51.273294
F 9.207131 55.401711 51.192319
F 9.207132 63.132329 51.192319
F 2.398157 54.112305 54.734742
F 2.398157 61.842923 54.734742
F 11.364847 54.114506 54.865258
F 11.364847 61.845124 54.865258
F 2.467587 59.264786 51.100710
F 2.467587 66.995404 51.100710
F 11.441188 59.267871 51.239542
F 11.441188 66.998489 51.239542
F 2.387387 59.251368 53.844191
F 2.387387 66.981986 53.844190
F 11.383964 59.267783 53.968586
F 11.383964 66.998401 53.968586
F 2.314808 54.128896 57.472160
F 2.314808 61.859513 57.472160
F 11.310018 54.111703 57.582580
F 11.310018 61.842320 57.582581
F 4.656384 55.398452 53.837449
F 4.656384 63.129070 53.837449
F 13.615734 55.402603 54.015223
F 13.615734 63.133221 54.015223
F 4.580594 57.983289 57.453957
F 4.580594 65.713907 57.453957
F 13.541492 57.976975 57.629290
F 13.541492 65.707593 57.629290
F 4.650792 57.985037 54.728801
F 4.650792 65.715655 54.728801
F 13.597045 57.979537 54.912224
F 13.597045 65.710155 54.912224
F 4.723232 55.396124 51.101492
F 4.723232 63.126742 51.101492
F 13.672855 55.402681 51.286379
F 13.672855 63.133299 51.286379
F 6.891275 54.118708 54.768550
F 6.891275 61.849325 54.768550
F 15.828368 54.114193 54.958977
F 15.828368 61.844810 54.958977
F 6.968178 59.264178 51.143696
F 6.968178 66.994796 51.143696
F 15.904260 59.268049 51.333155
F 15.904260 66.998667 51.333155
F 6.912157 59.267221 53.875991
F 6.912157 66.997839 53.875991
F 15.847128 59.267974 54.061927
F 15.847128 66.998592 54.061927
F 6.839644 54.111590 57.488489
F 6.839644 61.842208 57.488489
F 15.772982 54.111575 57.675971
F 15.772982 61.842193 57.675971
F 6.776936 69.525957 61.888302
F 2.297190 69.529263 61.834143
F 9.027415 55.355613 61.105629
F 9.027415 63.086231 61.105629
F 15.883311 61.599180 64.761694
F 15.883313 53.868565 64.761694
F 9.188849 57.735043 64.621421
F 9.188849 65.465661 64.621421
F 11.420931 69.329889 64.668147
F 2.432614 69.441328 64.536155
F 0.086426 57.967502 62.181677
F 0.086426 65.698120 62.181677
F 9.015592 57.927356 61.936342
F 9.015592 65.657974 61.936342
F 0.126210 55.423337 58.555706
F 0.126210 63.153955 58.555706
F 9.058793 55.397751 58.402958
F 9.058793 63.128369 58.402958
F 2.297190 54.068028 61.834143
F 2.297190 61.798645 61.834143
F 11.248729 54.060888 61.983996
F 11.248729 61.791505 61.983996
F 2.332138 59.268208 58.339361
F 2.332138 66.998826 58.339361
F 11.291596 59.263855 58.450115
F 11.291596 66.994473 58.450115
F 2.267265 59.205741 61.060814
F 2.267265 66.936359 61.060814
F 11.261804 59.221165 61.151989
F 11.261804 66.951783 61.151989
F 2.432613 53.980092 64.536155
F 2.432612 61.710709 64.536155
F 11.420931 53.868654 64.668147
F 11.420931 61.599270 64.668147
F 4.542267 55.353713 61.016696
F 4.542267 63.084331 61.016696
F 13.493284 55.355834 61.198776
F 13.493284 63.086452 61.198776
F 4.709943 57.757950 64.533125
F 4.709944 65.488568 64.533125
F 13.652153 57.733877 64.714976
F 13.652154 65.464496 64.714976
F 4.542058 57.929718 61.845952
F 4.542058 65.660336 61.845952
F 13.481109 57.925830 62.030982
F 13.481109 65.656448 62.030982
F 4.582801 55.394668 58.311209
F 4.582801 63.125286 58.311209
F 13.524110 55.398936 58.497185
F 13.524110 63.129554 58.497185
F 6.776936 54.064722 61.888302
F 6.776936 61.795339 61.888302
F 15.712332 54.060524 62.077729
F 15.712332 61.791141 62.077729
F 6.818269 59.259839 58.353312
F 6.818269 66.990457 58.353312
F 15.755342 59.264254 58.543913
F 15.755342 66.994872 58.543913
F 6.791721 59.222211 61.057295
F 6.791721 66.952829 61.057295
F 15.724780 59.221244 61.245448
F 15.724780 66.951862 61.245448
F 6.953180 53.874390 64.574888
F 6.953179 61.605006 64.574888
F 15.883313 69.329800 64.761694
F 6.839644 69.572826 57.488489
F 6.953181 69.335626 64.574888
F 11.310018 69.572938 57.582580
F 2.398157 69.573541 54.734742
F 15.828368 69.575428 54.958977
F 15.772982 69.572811 57.675971
F 28.034115 1.342242 3.481472
F 28.034115 9.072857 3.481472
F 28.034115 16.803475 3.481472
F 19.109510 1.342240 3.294530
F 19.109510 9.072855 3.294530
F 19.109510 16.803473 3.294530
F 27.991100 3.869098 7.015288
F 27.991100 11.599713 7.015288
F 19.066495 3.869099 6.828345
F 19.066495 11.599715 6.828345
F 28.021721 3.912114 4.313769
F 28.021721 11.642730 4.313768
F 19.097114 3.912116 4.126823
F 19.097114 11.642732 4.126823
F 27.863201 1.534185 0.797519
F 27.863200 9.264800 0.797519
F 27.863202 16.995420 0.797519
F 18.938599 1.534185 0.610575
F 18.938598 9.264799 0.610575
F 18.938599 16.995419 0.610575
F 30.252874 7.777422 4.360504
F 30.252874 15.508039 4.360504
F 25.592031 12.884359 15.088268
F 21.328272 7.777422 4.173560
F 21.328272 15.508039 4.173560
F 30.054330 12.884359 15.181739
F 30.094348 5.399492 0.844255
F 30.094348 13.130109 0.844255
F 21.169748 5.399491 0.657310
F 21.169749 13.130109 0.657311
F 30.265266 5.207549 3.528209
F 30.265266 12.938165 3.528209
F 21.340664 5.207549 3.341265
F 21.340664 12.938165 3.341265
F 30.222252 7.734406 7.062024
F 30.222252 15.465023 7.062024
F 25.592031 5.153742 15.088268
F 21.297651 7.734406 6.875080
F 21.297651 15.465023 6.875080
F 21.297651 0.003790 6.875080
F 32.496441 1.342235 3.574949
F 32.496441 9.072851 3.574949
F 32.496441 16.803469 3.574949
F 23.571816 1.342241 3.388000
F 23.571816 9.072857 3.388000
F 23.571816 16.803475 3.388000
F 32.453417 3.869102 7.108763
F 32.453417 11.599718 7.108763
F 23.528801 3.869098 6.921816
F 23.528801 11.599713 6.921816
F 32.484048 3.912120 4.407237
F 32.484048 11.642736 4.407237
F 23.559422 3.912114 4.220297
F 23.559422 11.642730 4.220296
F 32.325498 1.534184 0.890992
F 32.325498 9.264800 0.890992
F 32.325499 16.995419 0.890992
F 23.400902 1.534185 0.704047
F 23.400901 9.264800 0.704046
F 23.400902 16.995420 0.704047
F 34.715342 7.777462 4.453954
F 34.715342 15.508079 4.453954
F 34.516678 12.884347 15.275202
F 25.790572 7.777421 4.267032
F 25.790572 15.508038 4.267032
F 34.516678 5.153730 15.275202
F 34.556644 5.399489 0.937735
F 34.556645 13.130107 0.937735
F 25.632049 5.399491 0.750782
F 25.632050 13.130109 0.750783
F 34.727725 5.207511 3.621710
F 34.727725 12.938127 3.621710
F 25.802964 5.207549 3.434736
F 25.802965 12.938166 3.434736
F 34.684677 7.734436 7.155516
F 34.684677 15.465053 7.155516
F 23.360882 16.749668 15.041532
F 25.759951 7.734405 6.968552
F 25.759951 15.465022 6.968552
F 23.360882 9.019050 15.041532
F 27.918102 1.288568 10.600228
F 27.918102 9.019184 10.600228
F 27.918102 16.749802 10.600228
F 18.993498 1.288566 10.413285
F 18.993498 9.019182 10.413285
F 18.993498 16.749800 10.413285
F 27.842219 3.865309 14.226052
F 27.842219 11.595924 14.226052
F 18.917615 3.865310 14.039109
F 18.917615 11.595926 14.039109
F 27.899346 3.865378 11.497296
F 27.899346 11.595994 11.497296
F 18.974742 3.865380 11.310351
F 18.974742 11.595996 11.310351
F 27.973500 1.291185 7.883250
F 27.973500 9.021800 7.883250
F 27.973500 16.752418 7.883250
F 19.048895 1.291183 7.696305
F 19.048895 9.021799 7.696305
F 19.048895 16.752416 7.696305
F 30.130497 7.730686 11.544032
F 30.130497 15.461304 11.544032
F 23.360882 1.288434 15.041532
F 21.205897 7.730686 11.357088
F 21.205897 15.461304 11.357088
F 21.205897 0.000071 11.357088
F 30.204650 5.156492 7.929986
F 30.204650 12.887109 7.929986
F 21.280050 5.156492 7.743042
F 21.280050 12.887109 7.743042
F 30.149252 5.153876 10.646964
F 30.149252 12.884492 10.646964
F 21.224652 5.153875 10.460020
F 21.224652 12.884492 10.460020
F 30.073370 7.730616 14.272788
F 30.073370 15.461234 14.272788
F 32.285486 16.749666 15.228474
F 21.148771 7.730617 14.085844
F 21.148771 15.461234 14.085845
F 21.148771 0.000001 14.085845
F 32.380414 1.288565 10.693701
F 32.380414 9.019181 10.693701
F 32.380414 16.749799 10.693701
F 23.455804 1.288568 10.506756
F 23.455803 9.019183 10.506756
F 23.455804 16.749801 10.506756
F 32.304525 3.865310 14.319525
F 32.304525 11.595926 14.319525
F 23.379921 3.865309 14.132580
F 23.379921 11.595924 14.132580
F 32.361658 3.865381 11.590766
F 32.361658 11.595997 11.590766
F 23.437047 3.865378 11.403824
F 23.437047 11.595994 11.403824
F 32.435818 1.291180 7.976719
F 32.435818 9.021796 7.976719
F 32.435818 16.752414 7.976719
F 23.511201 1.291184 7.789778
F 23.511201 9.021800 7.789778
F 23.511201 16.752418 7.789778
F 34.592893 7.730709 11.637488
F 34.592893 15.461326 11.637488
F 32.285486 9.019049 15.228474
F 25.668197 7.730686 11.450560
F 25.668197 15.461303 11.450560
F 32.285486 1.288433 15.228474
F 34.667073 5.156462 8.023437
F 34.667073 12.887079 8.023436
F 25.742350 5.156492 7.836514
F 25.742350 12.887109 7.836514
F 34.611647 5.153853 10.740449
F 34.611647 12.884470 10.740449
F 25.686952 5.153876 10.553492
F 25.686952 12.884492 10.553492
F 34.535716 7.730628 14.366266
F 34.535716 15.461245 14.366266
F 21.129731 12.884358 14.994796
F 25.611071 7.730616 14.179316
F 25.611071 15.461233 14.179316
F 21.129731 5.153742 14.994796
F 27.823181 1.288435 15.135004
F 27.823181 9.019050 15.135004
F 27.823181 16.749668 15.135004
F 18.898576 1.288433 14.948059
F 18.898576 9.019048 14.948059
F 18.898577 16.749666 14.948059
F 30.054330 5.153742 15.181740
F 30.252875 0.046806 4.360504
F 21.328272 0.046806 4.173560
F 25.611071 0.000001 14.179316
F 34.535716 0.000012 14.366266
F 25.668198 0.000070 11.450560
F 34.592893 0.000093 11.637488
F 30.073370 0.000001 14.272788
F 30.130497 0.000071 11.544032
F 25.759951 0.003790 6.968552
F 34.684677 0.003820 7.155516
F 25.790573 0.046806 4.267033
F 34.715342 0.046846 4.453954
F 30.222252 0.003790 7.062024
F 27.613315 1.288434 25.154117
F 27.613315 9.019050 25.154117
F 27.613315 16.749667 25.154117
F 18.688711 1.288432 24.967174
F 18.688711 9.019048 24.967174
F 18.688711 16.749665 24.967174
F 27.536990 3.865307 28.797566
F 27.536990 11.595923 28.797566
F 18.612386 3.865309 28.610623
F 18.612386 11.595925 28.610624
F 27.594235 3.865307 26.064979
F 27.594235 11.595923 26.064979
F 18.669615 3.865311 25.878032
F 18.669615 11.595927 25.878032
F 27.670550 1.288434 22.421529
F 27.670550 9.019050 22.421529
F 27.670550 16.749667 22.421529
F 18.745935 1.288431 22.234583
F 18.745935 9.019046 22.234583
F 18.745935 16.749664 22.234583
F 29.825385 7.730615 26.111715
F 29.825385 15.461232 26.111715
F 25.458481 15.461232 21.463932
F 20.900786 7.730615 25.924771
F 20.900786 15.461232 25.924771
F 25.515725 7.730615 18.731351
F 29.901699 5.153742 22.468265
F 29.901699 12.884358 22.468265
F 20.977100 5.153741 22.281321
F 20.977100 12.884358 22.281321
F 29.844464 5.153742 25.200853
F 29.844464 12.884358 25.200853
F 20.919863 5.153741 25.013909
F 20.919863 12.884358 25.013909
F 29.768141 7.730615 28.844302
F 29.768140 15.461232 28.844302
F 25.458481 7.730614 21.463932
F 20.843540 7.730615 28.657359
F 20.843540 15.461232 28.657359
F 25.515725 15.461232 18.731350
F 32.075618 1.288433 25.247589
F 32.075618 9.019048 25.247589
F 32.075618 16.749666 25.247589
F 23.151017 1.288434 25.060645
F 23.151017 9.019049 25.060645
F 23.151017 16.749667 25.060645
F 31.999293 3.865308 28.891038
F 31.999293 11.595924 28.891038
F 23.074692 3.865307 28.704094
F 23.074692 11.595923 28.704095
F 32.056538 3.865308 26.158450
F 32.056538 11.595924 26.158450
F 23.131936 3.865307 25.971507
F 23.131936 11.595923 25.971507
F 32.132853 1.288433 22.515001
F 32.132853 9.019049 22.515001
F 32.132853 16.749666 22.515000
F 23.208251 1.288434 22.328057
F 23.208251 9.019049 22.328057
F 23.208251 16.749667 22.328057
F 34.287711 7.730621 26.205182
F 34.287711 15.461238 26.205182
F 34.383105 15.461238 21.650881
F 25.363086 7.730615 26.018243
F 25.363086 15.461232 26.018243
F 34.383105 7.730621 21.650881
F 34.364024 5.153735 22.561733
F 34.364024 12.884351 22.561733
F 25.439400 5.153742 22.374793
F 25.439400 12.884358 22.374793
F 34.306790 5.153735 25.294329
F 34.306790 12.884351 25.294329
F 25.382165 5.153742 25.107381
F 25.382165 12.884358 25.107381
F 34.230458 7.730620 28.937775
F 34.230458 15.461237 28.937775
F 25.534803 12.884358 17.820557
F 25.305842 7.730614 28.750830
F 25.305842 15.461232 28.750830
F 25.534803 5.153742 17.820557
F 27.460676 1.288434 32.441015
F 27.460676 9.019050 32.441016
F 27.460676 16.749668 32.441016
F 18.536073 1.288432 32.254073
F 18.536073 9.019048 32.254073
F 18.536072 16.749666 32.254073
F 27.517911 1.288434 29.708428
F 27.517911 9.019050 29.708428
F 27.517911 16.749667 29.708428
F 18.593289 1.288429 29.521481
F 18.593290 9.019045 29.521481
F 18.593289 16.749662 29.521481
F 29.749060 5.153742 29.755164
F 29.749060 12.884358 29.755164
F 20.824461 5.153741 29.568220
F 20.824461 12.884358 29.568220
F 29.691824 5.153742 32.487751
F 29.691824 12.884359 32.487752
F 20.767224 5.153741 32.300808
F 20.767224 12.884357 32.300808
F 31.922968 1.288435 32.534486
F 31.922968 9.019051 32.534486
F 31.922968 16.749669 32.534487
F 22.998378 1.288434 32.347544
F 22.998378 9.019049 32.347544
F 22.998378 16.749667 32.347544
F 31.980213 1.288433 29.801899
F 31.980213 9.019049 29.801899
F 31.980213 16.749666 29.801899
F 23.055612 1.288434 29.614956
F 23.055612 9.019049 29.614956
F 23.055612 16.749667 29.614956
F 34.211383 5.153736 29.848630
F 34.211383 12.884352 29.848630
F 25.286761 5.153742 29.661693
F 25.286761 12.884358 29.661692
F 34.154074 5.153753 32.581213
F 34.154074 12.884369 32.581213
F 25.229527 5.153742 32.394280
F 25.229527 12.884358 32.394280
F 27.765953 1.288434 17.867293
F 27.765953 9.019050 17.867293
F 27.765953 16.749667 17.867293
F 18.841348 1.288432 17.680350
F 18.841348 9.019048 17.680350
F 18.841348 16.749666 17.680351
F 27.689629 3.865307 21.510668
F 27.689629 11.595923 21.510668
F 18.765024 3.865309 21.323725
F 18.765024 11.595925 21.323725
F 27.746873 3.865307 18.778087
F 27.746873 11.595923 18.778086
F 18.822265 3.865309 18.591141
F 18.822266 11.595925 18.591141
F 29.978024 7.730615 18.824822
F 29.978024 15.461232 18.824822
F 34.459425 12.884352 18.007505
F 21.053425 7.730615 18.637878
F 21.053425 15.461232 18.637878
F 34.440345 15.461237 18.918290
F 29.997101 5.153742 17.914029
F 29.997101 12.884358 17.914029
F 21.072502 5.153741 17.727085
F 21.072502 12.884358 17.727086
F 29.920779 7.730615 21.557404
F 29.920779 15.461232 21.557404
F 34.459425 5.153735 18.007505
F 20.996179 7.730615 21.370460
F 20.996179 15.461232 21.370460
F 34.440345 7.730620 18.918290
F 32.228255 1.288433 17.960766
F 32.228255 9.019049 17.960766
F 32.228255 16.749666 17.960766
F 23.303654 1.288434 17.773821
F 23.303654 9.019049 17.773821
F 23.303654 16.749667 17.773821
F 32.151932 3.865308 21.604140
F 32.151932 11.595924 21.604140
F 23.227330 3.865307 21.417196
F 23.227330 11.595923 21.417196
F 32.209176 3.865308 18.871558
F 32.209176 11.595924 18.871557
F 23.284575 3.865307 18.684614
F 23.284575 11.595923 18.684615
F 34.287711 0.000006 26.205182
F 34.383105 0.000006 21.650881
F 34.440345 0.000005 18.918290
F 34.230459 0.000004 28.937775
F 27.155399 1.288434 47.014807
F 27.155399 9.019050 47.014807
F 27.155399 16.749667 47.014807
F 18.230796 1.288432 46.827864
F 18.230796 9.019048 46.827864
F 18.230797 16.749666 46.827864
F 27.136320 3.865307 47.925601
F 27.136320 11.595923 47.925600
F 18.211709 3.865310 47.738655
F 18.211709 11.595925 47.738655
F 27.212634 1.288434 44.282226
F 27.212634 9.019050 44.282226
F 27.212634 16.749667 44.282226
F 18.288021 1.288431 44.095280
F 18.288021 9.019046 44.095280
F 18.288021 16.749664 44.095280
F 29.367469 7.730614 47.972337
F 29.367469 15.461232 47.972336
F 25.000564 15.461232 43.324628
F 20.442872 7.730615 47.785393
F 20.442872 15.461232 47.785392
F 25.057809 15.461232 40.592041
F 29.443781 5.153742 44.328962
F 29.443781 12.884359 44.328962
F 20.519184 5.153741 44.142018
F 20.519184 12.884358 44.142018
F 29.386547 5.153742 47.061543
F 29.386547 12.884358 47.061543
F 20.461948 5.153741 46.874600
F 20.461948 12.884358 46.874600
F 31.617693 1.288435 47.108279
F 31.617693 9.019050 47.108279
F 31.617693 16.749668 47.108279
F 22.693100 1.288434 46.921335
F 22.693100 9.019049 46.921336
F 22.693100 16.749667 46.921336
F 31.598614 3.865306 48.019073
F 31.598614 11.595922 48.019073
F 22.674021 3.865307 47.832129
F 22.674021 11.595923 47.832129
F 31.674927 1.288435 44.375699
F 31.674927 9.019051 44.375698
F 31.674927 16.749668 44.375698
F 22.750335 1.288434 44.188754
F 22.750335 9.019049 44.188754
F 22.750335 16.749667 44.188754
F 33.829741 7.730609 48.065812
F 33.829741 15.461226 48.065812
F 25.000564 7.730614 43.324628
F 24.905172 7.730614 47.878865
F 24.905172 15.461232 47.878865
F 33.925128 15.461224 43.511567
F 33.906047 5.153749 44.422438
F 33.906047 12.884366 44.422438
F 24.981484 5.153742 44.235490
F 24.981484 12.884358 44.235490
F 33.848819 5.153747 47.155011
F 33.848819 12.884364 47.155011
F 24.924249 5.153742 46.968071
F 24.924249 12.884358 46.968071
F 27.384351 3.865307 36.084465
F 27.384351 11.595923 36.084465
F 18.459748 3.865308 35.897522
F 18.459748 11.595924 35.897522
F 27.441596 3.865307 33.351878
F 27.441596 11.595923 33.351878
F 18.516975 3.865312 33.164930
F 18.516975 11.595927 33.164930
F 29.672745 7.730614 33.398614
F 29.672745 15.461231 33.398614
F 33.925128 7.730607 43.511567
F 20.748147 7.730615 33.211670
F 20.748147 15.461232 33.211670
F 25.057809 7.730614 40.592041
F 29.615500 7.730614 36.131201
F 29.615500 15.461231 36.131201
F 25.076888 12.884358 39.681179
F 20.690901 7.730615 35.944258
F 20.690901 15.461232 35.944258
F 34.058674 5.153752 37.135541
F 31.846643 3.865305 36.177936
F 31.846643 11.595921 36.177936
F 22.922053 3.865307 35.990993
F 22.922053 11.595923 35.990993
F 31.903886 3.865305 33.445350
F 31.903886 11.595921 33.445350
F 22.979297 3.865307 33.258406
F 22.979297 11.595923 33.258406
F 34.135001 7.730605 33.492089
F 34.135001 15.461222 33.492088
F 25.076888 5.153742 39.681179
F 25.210448 7.730615 33.305142
F 25.210448 15.461232 33.305142
F 34.001445 12.884367 39.868116
F 34.077755 7.730605 36.224665
F 34.077755 15.461222 36.224665
F 34.001445 5.153750 39.868116
F 25.153203 7.730614 36.037729
F 25.153203 15.461232 36.037729
F 25.134123 12.884358 36.948591
F 27.308038 1.288434 39.727915
F 27.308038 9.019050 39.727915
F 27.308038 16.749667 39.727915
F 18.383435 1.288432 39.540972
F 18.383435 9.019048 39.540972
F 18.383435 16.749666 39.540972
F 27.231713 3.865307 43.371364
F 27.231713 11.595923 43.371364
F 18.307110 3.865308 43.184421
F 18.307110 11.595924 43.184421
F 27.288957 3.865307 40.638777
F 27.288957 11.595923 40.638777
F 18.364342 3.865310 40.451831
F 18.364342 11.595926 40.451831
F 27.365272 1.288434 36.995327
F 27.365272 9.019050 36.995327
F 27.365272 16.749667 36.995327
F 18.440653 1.288430 36.808380
F 18.440653 9.019045 36.808380
F 18.440653 16.749663 36.808380
F 29.520106 7.730614 40.685513
F 29.520106 15.461231 40.685513
F 25.134123 5.153742 36.948591
F 20.595509 7.730615 40.498569
F 20.595509 15.461232 40.498569
F 33.982366 15.461223 40.778990
F 29.596420 5.153742 37.042063
F 29.596420 12.884359 37.042063
F 20.671823 5.153741 36.855119
F 20.671823 12.884358 36.855119
F 29.539185 5.153742 39.774650
F 29.539185 12.884358 39.774651
F 20.614586 5.153741 39.587707
F 20.614586 12.884358 39.587707
F 29.462862 7.730614 43.418100
F 29.462862 15.461232 43.418100
F 34.058674 12.884368 37.135541
F 20.538263 7.730615 43.231157
F 20.538263 15.461232 43.231157
F 33.982366 7.730606 40.778990
F 31.770330 1.288435 39.821386
F 31.770330 9.019051 39.821386
F 31.770330 16.749669 39.821386
F 22.845739 1.288434 39.634443
F 22.845739 9.019049 39.634443
F 22.845739 16.749667 39.634443
F 31.694006 3.865306 43.464835
F 31.694006 11.595922 43.464835
F 22.769414 3.865307 43.277892
F 22.769414 11.595923 43.277893
F 31.751249 3.865306 40.732250
F 31.751249 11.595921 40.732250
F 22.826658 3.865307 40.545305
F 22.826658 11.595923 40.545305
F 31.827564 1.288435 37.088800
F 31.827564 9.019051 37.088800
F 31.827564 16.749669 37.088800
F 22.902974 1.288434 36.901855
F 22.902974 9.019049 36.901855
F 22.902974 16.749667 36.901855
F 27.079082 3.865306 50.657890
F 27.079082 11.595922 50.657890
F 18.154478 3.865308 50.470947
F 18.154478 11.595924 50.470947
F 29.310231 7.730614 50.704625
F 29.310231 15.461231 50.704626
F 24.807912 15.215479 64.948639
F 20.385633 7.730614 50.517682
F 20.385633 15.461232 50.517682
F 24.637012 7.676808 62.264685
F 31.541377 3.865306 50.751361
F 31.541377 11.595922 50.751361
F 22.616783 3.865306 50.564418
F 22.616783 11.595922 50.564418
F 33.772509 7.730610 50.798095
F 33.772509 15.461227 50.798095
F 24.807914 7.484864 64.948640
F 24.847934 7.730614 50.611154
F 24.847934 15.461231 50.611154
F 33.732506 15.215478 65.135583
F 27.002927 1.288362 54.295597
F 27.002927 9.018978 54.295597
F 27.002927 16.749596 54.295597
F 18.078320 1.288360 54.108655
F 18.078320 9.018976 54.108655
F 18.078320 16.749594 54.108655
F 26.928763 3.862556 57.909643
F 26.928763 11.593172 57.909643
F 18.004153 3.862558 57.722701
F 18.004153 11.593174 57.722701
F 26.984170 3.865173 55.192666
F 26.984170 11.595789 55.192666
F 18.059564 3.865175 55.005721
F 18.059564 11.595791 55.005721
F 27.060044 1.288432 51.566841
F 27.060044 9.019048 51.566841
F 27.060044 16.749666 51.566841
F 18.135434 1.288430 51.379896
F 18.135434 9.019045 51.379896
F 18.135434 16.749663 51.379896
F 29.215320 7.730480 55.239402
F 29.215320 15.461097 55.239402
F 33.732506 7.484862 65.135583
F 20.290721 7.730481 55.052458
F 20.290722 15.461098 55.052458
F 33.561599 15.407423 62.451630
F 29.291191 5.153740 51.613577
F 29.291191 12.884357 51.613577
F 20.366594 5.153739 51.426633
F 20.366594 12.884356 51.426633
F 29.234074 5.153670 54.342333
F 29.234074 12.884287 54.342333
F 20.309476 5.153669 54.155390
F 20.309476 12.884286 54.155390
F 29.159912 7.727864 57.956379
F 29.159912 15.458481 57.956379
F 24.649404 12.837552 61.432389
F 20.235314 7.727864 57.769436
F 20.235314 15.458481 57.769436
F 33.561599 7.676806 62.451631
F 31.465222 1.288363 54.389069
F 31.465222 9.018978 54.389069
F 31.465222 16.749596 54.389069
F 22.540628 1.288362 54.202126
F 22.540628 9.018978 54.202126
F 22.540628 16.749596 54.202126
F 31.391059 3.862556 58.003115
F 31.391059 11.593172 58.003115
F 22.466464 3.862556 57.816172
F 22.466464 11.593172 57.816172
F 31.446466 3.865172 55.286138
F 31.446466 11.595788 55.286138
F 22.521872 3.865173 55.099194
F 22.521872 11.595789 55.099194
F 31.522338 1.288433 51.660314
F 31.522338 9.019048 51.660314
F 31.522338 16.749666 51.660313
F 22.597745 1.288432 51.473369
F 22.597745 9.019047 51.473369
F 22.597745 16.749665 51.473369
F 33.677603 7.730477 55.332876
F 33.677603 15.461094 55.332876
F 24.649404 5.106936 61.432389
F 24.753022 7.730480 55.145930
F 24.753022 15.461097 55.145930
F 33.573993 12.837554 61.619332
F 33.753469 5.153744 51.707052
F 33.753469 12.884361 51.707052
F 24.828894 5.153740 51.520105
F 24.828894 12.884356 51.520105
F 33.696358 5.153673 54.435803
F 33.696358 12.884290 54.435803
F 24.771777 5.153670 54.248861
F 24.771777 12.884286 54.248862
F 33.622200 7.727862 58.049849
F 33.622200 15.458479 58.049850
F 33.573993 5.106937 61.619332
F 24.697614 7.727864 57.862907
F 24.697614 15.458481 57.862908
F 24.680013 12.880568 58.730870
F 26.880554 1.241628 61.479125
F 26.880553 8.972244 61.479125
F 26.880554 16.702861 61.479125
F 17.955940 1.241625 61.292183
F 17.955940 8.972240 61.292183
F 17.955940 16.702858 61.292184
F 27.039060 3.619555 64.995375
F 27.039059 11.350169 64.995375
F 33.604598 5.149953 58.917815
F 18.114462 11.350169 64.808432
F 26.868160 3.811500 62.311421
F 26.868160 11.542116 62.311421
F 17.943560 3.811501 62.124477
F 17.943560 11.542117 62.124477
F 26.911163 1.284643 58.777605
F 26.911163 9.015259 58.777605
F 26.911163 16.745877 58.777605
F 17.986559 1.284642 58.590661
F 17.986559 9.015257 58.590661
F 17.986559 16.745875 58.590661
F 29.099310 7.676808 62.358157
F 29.099310 15.407425 62.358157
F 18.114463 3.619555 64.808432
F 20.174711 7.676808 62.171213
F 20.174711 15.407426 62.171213
F 24.637012 15.407425 62.264685
F 29.142311 5.149951 58.824341
F 29.142311 12.880568 58.824341
F 20.217712 5.149950 58.637397
F 20.217712 12.880567 58.637397
F 29.111702 5.106936 61.525861
F 29.111702 12.837553 61.525861
F 20.187104 5.106935 61.338917
F 20.187104 12.837552 61.338917
F 29.270209 7.484863 65.042111
F 29.270208 15.215478 65.042111
F 24.680013 5.149951 58.730870
F 20.345615 7.484863 64.855168
F 20.345614 15.215479 64.855168
F 33.604598 12.880570 58.917815
F 31.342850 1.241628 61.572596
F 31.342850 8.972244 61.572596
F 31.342850 16.702862 61.572597
F 22.418255 1.241628 61.385653
F 22.418255 8.972243 61.385653
F 22.418255 16.702861 61.385653
F 31.501355 3.619554 65.088847
F 31.501354 11.350168 65.088847
F 22.576763 3.619555 64.901904
F 22.576762 11.350170 64.901904
F 31.330457 3.811500 62.404893
F 31.330457 11.542116 62.404893
F 22.405862 3.811500 62.217949
F 22.405862 11.542116 62.217949
F 31.373459 1.284644 58.871077
F 31.373459 9.015259 58.871077
F 31.373459 16.745877 58.871077
F 22.448864 1.284643 58.684134
F 22.448864 9.015259 58.684133
F 22.448864 16.745877 58.684133
F 28.034115 24.534092 3.481472
F 28.034115 32.264708 3.481472
F 19.109510 24.534090 3.294530
F 19.109510 32.264706 3.294530
F 27.991100 27.060948 7.015288
F 25.592031 20.614977 15.088268
F 27.991100 19.330331 7.015288
F 19.066495 27.060950 6.828345
F 25.592031 28.345593 15.088268
F 19.066495 19.330333 6.828345
F 28.021721 27.103964 4.313769
F 34.516678 20.614965 15.275202
F 28.021721 19.373348 4.313768
F 19.097114 27.103966 4.126823
F 34.516678 28.345581 15.275202
F 19.097114 19.373350 4.126823
F 27.863201 24.726036 0.797519
F 27.863200 32.456651 0.797519
F 18.938599 24.726035 0.610575
F 18.938598 32.456650 0.610575
F 30.252875 30.969273 4.360504
F 30.252875 23.238657 4.360504
F 21.328272 30.969272 4.173560
F 21.328272 23.238657 4.173560
F 30.094347 28.591342 0.844255
F 30.094348 20.860728 0.844255
F 21.169749 28.591341 0.657310
F 21.169749 20.860727 0.657311
F 30.265266 28.399399 3.528209
F 30.265266 20.668783 3.528209
F 21.340664 28.399399 3.341265
F 21.340664 20.668783 3.341265
F 30.222252 30.926256 7.062024
F 30.222252 23.195640 7.062024
F 21.297651 30.926256 6.875080
F 21.297651 23.195641 6.875080
F 32.496441 24.534086 3.574949
F 32.496441 32.264701 3.574949
F 23.571816 24.534092 3.388000
F 23.571816 32.264707 3.388000
F 32.453417 27.060952 7.108763
F 23.360882 32.210900 15.041532
F 32.453417 19.330336 7.108763
F 23.528801 27.060948 6.921816
F 23.360882 24.480285 15.041532
F 23.528801 19.330332 6.921816
F 32.484048 27.103970 4.407237
F 32.285486 32.210899 15.228474
F 32.484048 19.373354 4.407237
F 23.559422 27.103964 4.220297
F 32.285486 24.480283 15.228474
F 23.559422 19.373348 4.220296
F 32.325498 24.726035 0.890992
F 32.325497 32.456650 0.890992
F 23.400902 24.726035 0.704047
F 23.400901 32.456651 0.704046
F 34.715342 30.969312 4.453954
F 34.715342 23.238697 4.453954
F 25.790573 30.969272 4.267033
F 25.790572 23.238656 4.267033
F 34.556644 28.591339 0.937735
F 34.556645 20.860725 0.937735
F 25.632050 28.591342 0.750782
F 25.632051 20.860728 0.750783
F 34.727725 28.399361 3.621710
F 34.727725 20.668745 3.621710
F 25.802965 28.399400 3.434736
F 25.802965 20.668784 3.434736
F 34.684677 30.926286 7.155516
F 34.684677 23.195671 7.155516
F 25.759951 30.926256 6.968552
F 25.759951 23.195640 6.968552
F 27.918102 24.480419 10.600228
F 27.918102 32.211034 10.600228
F 18.993498 24.480417 10.413285
F 18.993498 32.211032 10.413285
F 27.842219 27.057159 14.226052
F 27.842219 34.787775 14.226052
F 27.842219 19.326543 14.226052
F 18.917615 27.057161 14.039109
F 21.129731 20.614976 14.994796
F 18.917615 19.326544 14.039109
F 27.899346 27.057229 11.497296
F 21.129731 28.345592 14.994796
F 27.899346 19.326612 11.497296
F 18.974742 27.057230 11.310351
F 30.054330 20.614977 15.181739
F 18.974742 19.326614 11.310351
F 27.973500 24.483035 7.883250
F 27.973500 32.213651 7.883250
F 19.048895 24.483034 7.696305
F 19.048895 32.213649 7.696305
F 30.130497 30.922537 11.544032
F 30.130497 23.191921 11.544032
F 21.205897 30.922537 11.357088
F 21.205897 23.191921 11.357088
F 30.204650 28.348343 7.929986
F 30.204650 20.617727 7.929986
F 21.280050 28.348343 7.743042
F 21.280050 20.617727 7.743042
F 30.149252 28.345726 10.646964
F 30.149252 20.615110 10.646964
F 21.224652 28.345726 10.460020
F 21.224652 20.615110 10.460020
F 30.073370 30.922467 14.272788
F 30.073370 23.191851 14.272788
F 21.148771 30.922467 14.085844
F 21.148771 23.191852 14.085845
F 32.380414 24.480416 10.693701
F 32.380414 32.211031 10.693701
F 23.455804 24.480418 10.506756
F 23.455804 32.211034 10.506756
F 32.304525 27.057161 14.319525
F 30.054330 28.345593 15.181740
F 32.304525 19.326544 14.319525
F 23.379921 27.057159 14.132580
F 23.379921 34.787775 14.132580
F 23.379921 19.326543 14.132580
F 32.361658 27.057232 11.590766
F 18.898576 32.210899 14.948059
F 32.361658 19.326615 11.590766
F 23.437047 27.057229 11.403824
F 18.898576 24.480283 14.948059
F 23.437047 19.326612 11.403824
F 32.435818 24.483031 7.976719
F 32.435818 32.213647 7.976719
F 23.511201 24.483035 7.789778
F 23.511201 32.213651 7.789778
F 34.592893 30.922559 11.637488
F 34.592893 23.191944 11.637488
F 25.668198 30.922537 11.450560
F 25.668197 23.191921 11.450560
F 34.667073 28.348313 8.023437
F 34.667073 20.617697 8.023436
F 25.742350 28.348343 7.836514
F 25.742350 20.617727 7.836514
F 34.611647 28.345704 10.740449
F 34.611647 20.615088 10.740449
F 25.686952 28.345726 10.553492
F 25.686952 20.615110 10.553492
F 34.535716 30.922478 14.366266
F 34.535716 23.191863 14.366266
F 25.611071 30.922467 14.179316
F 25.611071 23.191851 14.179316
F 27.823181 24.480285 15.135004
F 27.823181 32.210901 15.135004
F 27.613315 24.480285 25.154117
F 27.613315 32.210900 25.154117
F 18.688711 24.480282 24.967174
F 18.688711 32.210898 24.967174
F 27.536990 27.057157 28.797566
F 27.536990 34.787773 28.797566
F 27.536990 19.326541 28.797566
F 18.612386 27.057159 28.610623
F 18.612386 34.787775 28.610624
F 18.612386 19.326543 28.610624
F 27.594235 27.057157 26.064979
F 27.594235 34.787773 26.064979
F 27.594235 19.326541 26.064979
F 18.669615 27.057162 25.878032
F 25.458481 23.191850 21.463932
F 18.669615 19.326545 25.878032
F 27.670550 24.480285 22.421529
F 27.670550 32.210900 22.421529
F 18.745935 24.480281 22.234583
F 18.745935 32.210897 22.234583
F 29.825385 30.922465 26.111715
F 29.825385 23.191850 26.111715
F 20.900786 30.922465 25.924771
F 20.900786 23.191850 25.924771
F 29.901699 28.345592 22.468265
F 29.901699 20.614976 22.468265
F 20.977100 28.345592 22.281321
F 20.977100 20.614976 22.281321
F 29.844464 28.345592 25.200853
F 29.844464 20.614976 25.200853
F 20.919863 28.345591 25.013909
F 20.919863 20.614976 25.013909
F 29.768141 30.922465 28.844302
F 29.768141 23.191849 28.844302
F 20.843540 30.922466 28.657359
F 20.843540 23.191850 28.657359
F 32.075618 24.480283 25.247589
F 32.075618 32.210899 25.247589
F 23.151017 24.480284 25.060645
F 23.151017 32.210900 25.060645
F 31.999293 27.057158 28.891038
F 31.999293 34.787774 28.891038
F 31.999293 19.326542 28.891038
F 23.074692 27.057158 28.704094
F 23.074692 34.787773 28.704094
F 23.074692 19.326541 28.704094
F 32.056538 27.057159 26.158450
F 32.056538 34.787774 26.158450
F 32.056538 19.326542 26.158450
F 23.131936 27.057157 25.971507
F 23.131936 34.787773 25.971507
F 23.131936 19.326541 25.971507
F 32.132853 24.480283 22.515001
F 32.132853 32.210899 22.515001
F 23.208251 24.480284 22.328057
F 23.208251 32.210900 22.328057
F 34.287711 30.922472 26.205182
F 34.287711 23.191856 26.205182
F 25.363086 30.922465 26.018243
F 25.363086 23.191850 26.018243
F 34.364024 28.345585 22.561733
F 34.364024 20.614969 22.561733
F 25.439400 28.345592 22.374793
F 25.439400 20.614976 22.374793
F 34.306790 28.345585 25.294329
F 34.306790 20.614969 25.294329
F 25.382165 28.345592 25.107381
F 25.382165 20.614976 25.107381
F 34.230459 30.922470 28.937775
F 34.230458 23.191855 28.937775
F 25.305842 30.922465 28.750830
F 25.305842 23.191850 28.750830
F 27.460676 24.480285 32.441015
F 27.460676 32.210900 32.441016
F 18.536073 24.480283 32.254073
F 18.536073 32.210898 32.254073
F 27.517911 24.480285 29.708428
F 27.517911 32.210900 29.708428
F 18.593289 24.480280 29.521481
F 18.593289 32.210895 29.521481
F 29.749060 28.345592 29.755164
F 29.749060 20.614976 29.755164
F 20.824461 28.345592 29.568220
F 20.824461 20.614976 29.568220
F 29.691824 28.345593 32.487751
F 29.691824 20.614977 32.487751
F 20.767224 28.345591 32.300808
F 20.767224 20.614976 32.300808
F 31.922968 24.480286 32.534486
F 31.922968 32.210901 32.534486
F 22.998378 24.480284 32.347544
F 22.998378 32.210900 32.347544
F 31.980213 24.480284 29.801899
F 31.980213 32.210899 29.801899
F 23.055612 24.480284 29.614956
F 23.055612 32.210900 29.614956
F 34.211383 28.345586 29.848630
F 34.211383 20.614970 29.848630
F 25.286761 28.345592 29.661693
F 25.286761 20.614976 29.661692
F 34.154074 28.345603 32.581213
F 34.154074 20.614987 32.581213
F 25.229527 28.345592 32.394280
F 25.229527 20.614976 32.394280
F 27.765953 24.480285 17.867293
F 27.765953 32.210900 17.867293
F 18.841348 24.480283 17.680350
F 18.841348 32.210898 17.680350
F 27.689629 27.057157 21.510667
F 27.689629 34.787773 21.510668
F 27.689629 19.326541 21.510668
F 18.765024 27.057159 21.323725
F 18.765024 34.787775 21.323725
F 18.765024 19.326543 21.323725
F 27.746873 27.057157 18.778087
F 27.746873 34.787773 18.778086
F 27.746873 19.326541 18.778086
F 18.822266 27.057159 18.591141
F 18.822265 34.787775 18.591141
F 18.822266 19.326543 18.591141
F 29.978024 30.922465 18.824822
F 29.978024 23.191850 18.824822
F 21.053425 30.922465 18.637878
F 21.053425 23.191850 18.637878
F 29.997101 28.345592 17.914029
F 29.997101 20.614976 17.914029
F 21.072502 28.345592 17.727085
F 21.072502 20.614976 17.727086
F 29.920779 30.922465 21.557404
F 29.920779 23.191850 21.557404
F 20.996179 30.922465 21.370460
F 20.996179 23.191850 21.370460
F 32.228255 24.480284 17.960766
F 32.228255 32.210899 17.960766
F 23.303654 24.480284 17.773821
F 23.303654 32.210900 17.773821
F 32.151932 27.057158 21.604140
F 32.151932 34.787774 21.604140
F 32.151932 19.326542 21.604140
F 23.227330 27.057158 21.417196
F 23.227330 34.787773 21.417196
F 23.227330 19.326541 21.417196
F 32.209176 27.057158 18.871558
F 32.209176 34.787774 18.871557
F 32.209176 19.326542 18.871557
F 23.284575 27.057158 18.684614
F 23.284575 34.787773 18.684615
F 23.284575 19.326541 18.684614
F 34.440345 30.922471 18.918290
F 34.440345 23.191855 18.918290
F 25.515725 30.922465 18.731351
F 25.515725 23.191849 18.731351
F 34.459425 28.345586 18.007505
F 34.459425 20.614970 18.007505
F 25.534803 28.345592 17.820557
F 25.534803 20.614976 17.820557
F 34.383105 30.922472 21.650881
F 34.383105 23.191856 21.650881
F 25.458481 30.922465 21.463932
F 27.155399 24.480285 47.014807
F 27.155399 32.210900 47.014807
F 18.230796 24.480283 46.827864
F 18.230796 32.210898 46.827864
F 27.136320 27.057157 47.925600
F 27.136320 34.787773 47.925600
F 27.136320 19.326541 47.925600
F 18.211709 27.057160 47.738655
F 18.211709 34.787776 47.738655
F 18.211709 19.326544 47.738655
F 27.212634 24.480285 44.282226
F 27.212634 32.210900 44.282226
F 18.288021 24.480281 44.095280
F 18.288021 32.210897 44.095280
F 29.367469 30.922465 47.972337
F 29.367469 23.191849 47.972337
F 20.442872 30.922465 47.785393
F 20.442872 23.191850 47.785393
F 29.443781 28.345592 44.328962
F 29.443781 20.614977 44.328962
F 20.519184 28.345592 44.142018
F 20.519184 20.614976 44.142018
F 29.386547 28.345592 47.061543
F 29.386547 20.614977 47.061543
F 20.461948 28.345592 46.874600
F 20.461948 20.614976 46.874600
F 31.617693 24.480285 47.108279
F 31.617693 32.210901 47.108279
F 22.693100 24.480284 46.921335
F 22.693100 32.210900 46.921336
F 31.598614 27.057157 48.019073
F 31.598614 34.787772 48.019073
F 31.598614 19.326540 48.019073
F 22.674021 27.057157 47.832129
F 22.674021 34.787773 47.832129
F 22.674021 19.326541 47.832129
F 31.674927 24.480286 44.375699
F 31.674927 32.210901 44.375698
F 22.750335 24.480284 44.188754
F 22.750335 32.210900 44.188754
F 33.829741 30.922459 48.065812
F 33.829741 23.191844 48.065812
F 24.905172 30.922465 47.878865
F 24.905172 23.191849 47.878865
F 33.906047 28.345600 44.422438
F 33.906047 20.614984 44.422438
F 24.981484 28.345592 44.235490
F 24.981484 20.614976 44.235490
F 33.848819 28.345598 47.155011
F 33.848819 20.614982 47.155011
F 24.924249 28.345592 46.968071
F 24.924249 20.614976 46.968071
F 27.384351 27.057157 36.084465
F 27.384351 34.787773 36.084465
F 27.384351 19.326541 36.084465
F 18.459748 27.057159 35.897522
F 18.459748 34.787775 35.897522
F 18.459748 19.326542 35.897522
F 27.441596 27.057157 33.351878
F 27.441596 34.787773 33.351878
F 27.441596 19.326541 33.351878
F 18.516975 27.057162 33.164930
F 25.000564 23.191850 43.324628
F 18.516975 19.326546 33.164930
F 29.672745 30.922465 33.398614
F 29.672745 23.191849 33.398614
F 20.748148 30.922465 33.211670
F 20.748148 23.191850 33.211670
F 29.615500 30.922465 36.131201
F 29.615500 23.191849 36.131201
F 20.690901 30.922466 35.944258
F 20.690901 23.191850 35.944258
F 31.846643 27.057156 36.177936
F 31.846643 34.787772 36.177936
F 31.846643 19.326539 36.177936
F 22.922053 27.057158 35.990993
F 22.922053 34.787773 35.990993
F 22.922053 19.326541 35.990993
F 31.903886 27.057156 33.445350
F 31.903886 34.787772 33.445350
F 31.903886 19.326539 33.445350
F 22.979297 27.057157 33.258406
F 22.979297 34.787773 33.258406
F 22.979297 19.326541 33.258406
F 34.135001 30.922455 33.492089
F 34.135001 23.191840 33.492088
F 25.210448 30.922465 33.305142
F 25.210448 23.191849 33.305142
F 34.077755 30.922455 36.224665
F 34.077755 23.191839 36.224665
F 25.153203 30.922465 36.037729
F 25.153203 23.191850 36.037729
F 27.308038 24.480285 39.727915
F 27.308038 32.210900 39.727915
F 18.383435 24.480283 39.540972
F 18.383435 32.210898 39.540972
F 27.231713 27.057157 43.371364
F 27.231713 34.787773 43.371364
F 27.231713 19.326541 43.371364
F 18.307110 27.057159 43.184421
F 18.307110 34.787774 43.184421
F 18.307110 19.326542 43.184421
F 27.288957 27.057157 40.638777
F 27.288957 34.787773 40.638777
F 27.288957 19.326541 40.638777
F 18.364342 27.057161 40.451831
F 25.000564 30.922465 43.324628
F 18.364342 19.326544 40.451830
F 27.365272 24.480285 36.995327
F 27.365272 32.210900 36.995327
F 18.440654 24.480280 36.808380
F 18.440653 32.210896 36.808380
F 29.520106 30.922465 40.685513
F 29.520106 23.191849 40.685513
F 20.595509 30.922465 40.498569
F 20.595509 23.191850 40.498569
F 29.596420 28.345592 37.042063
F 29.596420 20.614977 37.042063
F 20.671823 28.345592 36.855119
F 20.671823 20.614976 36.855119
F 29.539185 28.345592 39.774650
F 29.539185 20.614977 39.774651
F 20.614586 28.345592 39.587707
F 20.614586 20.614976 39.587707
F 29.462862 30.922465 43.418100
F 29.462862 23.191849 43.418100
F 20.538263 30.922466 43.231157
F 20.538263 23.191850 43.231157
F 31.770330 24.480286 39.821386
F 31.770330 32.210901 39.821386
F 22.845739 24.480284 39.634443
F 22.845739 32.210900 39.634443
F 31.694006 27.057156 43.464835
F 31.694006 34.787772 43.464835
F 31.694006 19.326540 43.464835
F 22.769414 27.057157 43.277892
F 22.769414 34.787773 43.277893
F 22.769414 19.326541 43.277893
F 31.751249 27.057156 40.732250
F 31.751249 34.787772 40.732250
F 31.751249 19.326540 40.732250
F 22.826658 27.057157 40.545305
F 22.826658 34.787773 40.545305
F 22.826658 19.326541 40.545305
F 31.827564 24.480286 37.088800
F 31.827564 32.210901 37.088800
F 22.902974 24.480284 36.901855
F 22.902974 32.210900 36.901855
F 33.982366 30.922456 40.778990
F 33.982366 23.191841 40.778990
F 25.057809 30.922465 40.592041
F 25.057809 23.191849 40.592041
F 34.058674 28.345602 37.135541
F 34.058674 20.614986 37.135541
F 25.134123 28.345592 36.948591
F 25.134123 20.614976 36.948591
F 34.001445 28.345601 39.868116
F 34.001445 20.614985 39.868116
F 25.076888 28.345592 39.681179
F 25.076888 20.614976 39.681179
F 33.925128 30.922458 43.511567
F 33.925128 23.191842 43.511567
F 27.079082 27.057157 50.657889
F 27.079082 34.787773 50.657890
F 27.079082 19.326540 50.657890
F 18.154478 27.057158 50.470947
F 18.154478 34.787774 50.470947
F 18.154478 19.326542 50.470947
F 29.310231 30.922464 50.704625
F 29.310231 23.191849 50.704626
F 20.385633 30.922465 50.517682
F 20.385633 23.191850 50.517682
F 31.541377 27.057156 50.751361
F 31.541377 34.787772 50.751361
F 31.541377 19.326540 50.751361
F 22.616783 27.057157 50.564418
F 22.616783 34.787773 50.564418
F 22.616783 19.326540 50.564418
F 33.772509 30.922460 50.798095
F 33.772509 23.191845 50.798095
F 24.847934 30.922465 50.611154
F 24.847934 23.191849 50.611154
F 27.002927 24.480213 54.295597
F 27.002927 32.210829 54.295597
F 18.078320 24.480211 54.108655
F 18.078320 32.210826 54.108655
F 26.928763 27.054407 57.909643
F 26.928763 34.785022 57.909643
F 26.928763 19.323790 57.909643
F 18.004153 27.054409 57.722701
F 18.004153 34.785025 57.722701
F 18.004153 19.323792 57.722701
F 26.984170 27.057023 55.192666
F 26.984170 34.787639 55.192666
F 26.984170 19.326407 55.192666
F 18.059564 27.057025 55.005721
F 18.059563 34.787641 55.005721
F 18.059564 19.326409 55.005721
F 27.060044 24.480283 51.566841
F 27.060044 32.210898 51.566841
F 18.135434 24.480280 51.379896
F 18.135434 32.210896 51.379896
F 29.215320 30.922331 55.239402
F 29.215320 23.191715 55.239402
F 20.290721 30.922331 55.052458
F 20.290721 23.191716 55.052458
F 29.291191 28.345591 51.613577
F 29.291191 20.614975 51.613577
F 20.366594 28.345590 51.426633
F 20.366594 20.614974 51.426633
F 29.234074 28.345521 54.342333
F 29.234074 20.614905 54.342333
F 20.309476 28.345520 54.155390
F 20.309476 20.614904 54.155390
F 29.159912 30.919714 57.956379
F 29.159912 23.189099 57.956379
F 20.235314 30.919715 57.769436
F 20.235314 23.189099 57.769436
F 31.465222 24.480213 54.389069
F 31.465222 32.210829 54.389069
F 22.540628 24.480213 54.202126
F 22.540628 32.210828 54.202126
F 31.391059 27.054406 58.003115
F 31.391059 34.785022 58.003115
F 31.391059 19.323790 58.003115
F 22.466464 27.054407 57.816172
F 22.466464 34.785023 57.816172
F 22.466464 19.323790 57.816172
F 31.446466 27.057023 55.286138
F 31.446466 34.787639 55.286138
F 31.446466 19.326406 55.286138
F 22.521872 27.057023 55.099194
F 22.521872 34.787639 55.099194
F 22.521872 19.326407 55.099194
F 31.522338 24.480283 51.660314
F 31.522338 32.210899 51.660314
F 22.597745 24.480283 51.473369
F 22.597745 32.210898 51.473369
F 33.677603 30.922328 55.332876
F 33.677603 23.191712 55.332876
F 24.753022 30.922331 55.145930
F 24.753022 23.191715 55.145930
F 33.753469 28.345595 51.707052
F 33.753469 20.614979 51.707052
F 24.828894 28.345590 51.520105
F 24.828894 20.614975 51.520105
F 33.696358 28.345524 54.435803
F 33.696358 20.614908 54.435803
F 24.771777 28.345521 54.248861
F 24.771777 20.614905 54.248862
F 33.622200 30.919712 58.049849
F 33.622200 23.189096 58.049849
F 24.697614 30.919714 57.862907
F 24.697614 23.189099 57.862907
F 26.880554 24.433479 61.479125
F 26.880554 32.164094 61.479125
F 17.955940 24.433475 61.292183
F 17.955940 32.164091 61.292183
F 27.039059 26.811405 64.995375
F 27.039058 34.542019 64.995375
F 27.039059 19.080787 64.995375
F 24.807914 22.946099 64.948640
F 24.807913 30.676714 64.948640
F 33.732507 22.946097 65.135583
F 26.868160 27.003351 62.311421
F 18.114463 19.080788 64.808432
F 26.868160 19.272734 62.311421
F 17.943560 27.003352 62.124477
F 18.114462 34.542020 64.808432
F 17.943560 19.272735 62.124477
F 26.911163 24.476494 58.777605
F 26.911163 32.207110 58.777605
F 17.986559 24.476492 58.590661
F 17.986559 32.207108 58.590661
F 29.099310 30.868659 62.358157
F 29.099310 23.138043 62.358157
F 20.174711 30.868659 62.171213
F 20.174711 23.138043 62.171213
F 29.142311 28.341802 58.824341
F 29.142311 20.611186 58.824341
F 20.217712 28.341801 58.637397
F 20.217712 20.611185 58.637397
F 29.111702 28.298787 61.525861
F 29.111702 20.568171 61.525861
F 20.187104 28.298786 61.338917
F 20.187104 20.568170 61.338917
F 29.270209 30.676713 65.042111
F 29.270209 22.946097 65.042111
F 20.345614 30.676714 64.855168
F 20.345615 22.946098 64.855168
F 31.342850 24.433479 61.572596
F 31.342850 32.164095 61.572596
F 22.418255 24.433478 61.385653
F 22.418255 32.164094 61.385653
F 31.501354 26.811404 65.088847
F 31.501353 34.542019 65.088847
F 31.501354 19.080786 65.088847
F 22.576763 26.811406 64.901904
F 22.576762 34.542020 64.901903
F 22.576763 19.080788 64.901903
F 31.330457 27.003351 62.404893
F 18.114464 26.811406 64.808432
F 31.330457 19.272734 62.404893
F 22.405862 27.003351 62.217949
F 33.732506 30.676713 65.135583
F 22.405862 19.272734 62.217949
F 31.373459 24.476494 58.871077
F 31.373459 32.207110 58.871077
F 22.448864 24.476494 58.684134
F 22.448864 32.207109 58.684133
F 33.561599 30.868657 62.451631
F 33.561599 23.138041 62.451630
F 24.637012 30.868659 62.264685
F 24.637012 23.138043 62.264685
F 33.604598 28.341804 58.917815
F 33.604598 20.611188 58.917815
F 24.680013 28.341802 58.730870
F 24.680013 20.611186 58.730869
F 33.573993 28.298788 61.619332
F 33.573993 20.568172 61.619332
F 24.649404 28.298786 61.432389
F 24.649404 20.568170 61.432389
F 26.868160 34.733967 62.311421
F 22.405862 34.733967 62.217949
F 31.330457 34.733967 62.404893
F 17.943560 34.733968 62.124477
F 28.034115 47.725942 3.481472
F 28.034115 39.995325 3.481472
F 19.109510 47.725941 3.294530
F 19.109510 39.995323 3.294530
F 27.991100 50.252798 7.015288
F 27.991100 42.522182 7.015288
F 19.066495 50.252800 6.828345
F 19.066495 42.522184 6.828345
F 28.021721 50.295814 4.313769
F 28.021721 42.565198 4.313768
F 19.097114 50.295816 4.126823
F 19.097114 42.565200 4.126823
F 27.863201 47.917886 0.797519
F 27.863201 40.187270 0.797519
F 18.938599 47.917885 0.610575
F 18.938600 40.187269 0.610575
F 30.252874 38.699890 4.360504
F 30.252875 46.430507 4.360504
F 21.328272 38.699889 4.173560
F 21.328272 46.430507 4.173560
F 30.094348 51.783193 0.844255
F 30.094348 36.321960 0.844255
F 30.094349 44.052578 0.844255
F 21.169748 51.783192 0.657310
F 21.169749 36.321959 0.657311
F 21.169749 44.052577 0.657311
F 30.265266 51.591249 3.528209
F 30.265266 36.130016 3.528209
F 30.265266 43.860634 3.528209
F 21.340664 51.591250 3.341265
F 21.340664 36.130016 3.341265
F 21.340664 43.860634 3.341265
F 30.222252 38.656873 7.062024
F 30.222252 46.387491 7.062024
F 21.297651 38.656873 6.875080
F 21.297651 46.387491 6.875080
F 32.496441 47.725936 3.574949
F 32.496441 39.995319 3.574949
F 23.571816 47.725942 3.388000
F 23.571816 39.995325 3.388000
F 32.453417 50.252803 7.108763
F 32.453417 42.522186 7.108763
F 23.528801 50.252798 6.921816
F 23.528801 42.522182 6.921816
F 32.484048 50.295821 4.407237
F 32.484048 42.565204 4.407237
F 23.559422 50.295814 4.220297
F 23.559422 42.565198 4.220296
F 32.325498 47.917885 0.890992
F 32.325498 40.187270 0.890992
F 23.400902 47.917885 0.704046
F 23.400902 40.187270 0.704047
F 34.715342 38.699929 4.453953
F 34.715342 46.430547 4.453954
F 25.790572 38.699889 4.267032
F 25.790573 46.430507 4.267033
F 34.556643 51.783189 0.937735
F 34.556644 36.321957 0.937735
F 34.556644 44.052575 0.937735
F 25.632049 51.783192 0.750782
F 25.632050 36.321960 0.750783
F 25.632051 44.052578 0.750783
F 34.727725 51.591211 3.621710
F 34.727725 36.129978 3.621710
F 34.727725 43.860596 3.621710
F 25.802964 51.591250 3.434736
F 25.802965 36.130016 3.434736
F 25.802965 43.860634 3.434736
F 34.684677 38.656903 7.155516
F 34.684677 46.387521 7.155516
F 25.759951 38.656873 6.968552
F 25.759951 46.387490 6.968552
F 27.918102 47.672269 10.600228
F 27.918102 39.941652 10.600228
F 18.993498 47.672267 10.413285
F 18.993498 39.941650 10.413285
F 27.842219 50.249010 14.226052
F 27.842219 42.518393 14.226052
F 18.917615 50.249011 14.039109
F 18.917615 42.518395 14.039109
F 27.899346 50.249079 11.497296
F 27.899346 42.518463 11.497296
F 18.974742 50.249081 11.310351
F 18.974742 42.518464 11.310351
F 27.973500 47.674886 7.883250
F 27.973500 39.944269 7.883250
F 19.048895 47.674884 7.696305
F 19.048895 39.944267 7.696305
F 30.130497 38.653154 11.544032
F 30.130497 46.383772 11.544032
F 21.205897 38.653154 11.357088
F 21.205897 46.383772 11.357088
F 30.204650 51.540193 7.929986
F 30.204650 36.078959 7.929986
F 30.204650 43.809577 7.929986
F 21.280050 51.540193 7.743042
F 21.280050 36.078959 7.743042
F 21.280050 43.809577 7.743042
F 30.149252 51.537576 10.646964
F 30.149252 36.076343 10.646964
F 30.149252 43.806961 10.646964
F 21.224652 51.537576 10.460020
F 21.224652 36.076342 10.460020
F 21.224652 43.806960 10.460020
F 30.073370 38.653084 14.272788
F 30.073370 46.383702 14.272788
F 21.148771 38.653084 14.085845
F 21.148771 46.383702 14.085845
F 32.380414 47.672266 10.693701
F 32.380414 39.941649 10.693701
F 23.455804 47.672269 10.506756
F 23.455803 39.941652 10.506756
F 32.304525 50.249011 14.319525
F 32.304525 42.518395 14.319525
F 23.379921 50.249010 14.132580
F 23.379921 42.518393 14.132580
F 32.361658 50.249082 11.590766
F 32.361658 42.518466 11.590766
F 23.437047 50.249079 11.403824
F 23.437047 42.518463 11.403824
F 32.435818 47.674881 7.976719
F 32.435818 39.944264 7.976719
F 23.511201 47.674885 7.789778
F 23.511201 39.944268 7.789778
F 34.592893 38.653176 11.637488
F 34.592893 46.383794 11.637488
F 25.668198 38.653154 11.450560
F 25.668198 46.383771 11.450560
F 34.667073 51.540163 8.023437
F 34.667073 36.078929 8.023436
F 34.667073 43.809547 8.023436
F 25.742350 51.540193 7.836514
F 25.742350 36.078959 7.836514
F 25.742350 43.809577 7.836514
F 34.611647 51.537554 10.740449
F 34.611647 36.076320 10.740449
F 34.611647 43.806938 10.740449
F 25.686952 51.537577 10.553492
F 25.686952 36.076343 10.553492
F 25.686952 43.806961 10.553492
F 34.535716 38.653095 14.366266
F 34.535716 46.383713 14.366266
F 25.611071 38.653084 14.179316
F 25.611071 46.383702 14.179316
F 27.823181 47.672135 15.135004
F 27.823181 39.941518 15.135004
F 18.898576 47.672134 14.948059
F 18.898576 39.941517 14.948059
F 30.054330 51.537443 15.181740
F 30.054330 36.076209 15.181739
F 30.054330 43.806827 15.181739
F 21.129731 51.537442 14.994796
F 21.129731 36.076209 14.994796
F 21.129731 43.806827 14.994796
F 32.285486 47.672134 15.228474
F 32.285486 39.941517 15.228474
F 23.360882 47.672135 15.041532
F 23.360882 39.941518 15.041532
F 34.516678 51.537431 15.275202
F 34.516678 36.076198 15.275202
F 34.516678 43.806816 15.275202
F 25.592031 51.537443 15.088268
F 25.592031 36.076209 15.088268
F 25.592031 43.806827 15.088268
F 27.991100 34.791564 7.015288
F 19.066495 34.791565 6.828345
F 28.021721 34.834580 4.313768
F 19.097114 34.834582 4.126823
F 32.453417 34.791568 7.108763
F 23.528801 34.791564 6.921816
F 32.484048 34.834586 4.407237
F 23.559422 34.834580 4.220296
F 18.917615 34.787776 14.039109
F 27.899346 34.787845 11.497296
F 18.974742 34.787846 11.310351
F 32.304525 34.787777 14.319525
F 32.361658 34.787848 11.590766
F 23.437047 34.787845 11.403824
F 27.613315 47.672135 25.154117
F 27.613315 39.941518 25.154117
F 18.688711 47.672133 24.967174
F 18.688711 39.941516 24.967174
F 27.536990 50.249008 28.797566
F 27.536990 42.518391 28.797566
F 18.612386 50.249010 28.610623
F 18.612386 42.518393 28.610624
F 27.594235 50.249008 26.064979
F 27.594235 42.518391 26.064979
F 18.669615 50.249012 25.878032
F 18.669614 42.518396 25.878032
F 27.670550 47.672135 22.421529
F 27.670550 39.941518 22.421529
F 18.745935 47.672131 22.234583
F 18.745935 39.941514 22.234583
F 29.825385 38.653082 26.111715
F 29.825385 46.383700 26.111715
F 20.900786 38.653082 25.924771
F 20.900786 46.383700 25.924771
F 29.901699 51.537443 22.468265
F 29.901699 36.076209 22.468265
F 29.901699 43.806827 22.468265
F 20.977100 51.537442 22.281321
F 20.977100 36.076208 22.281321
F 20.977100 43.806826 22.281321
F 29.844464 51.537443 25.200853
F 29.844464 36.076209 25.200853
F 29.844464 43.806827 25.200853
F 20.919863 51.537442 25.013909
F 20.919863 36.076208 25.013909
F 20.919863 43.806826 25.013909
F 29.768141 38.653082 28.844302
F 29.768140 46.383700 28.844302
F 20.843539 38.653083 28.657359
F 20.843540 46.383700 28.657359
F 32.075618 47.672134 25.247589
F 32.075618 39.941517 25.247589
F 23.151017 47.672135 25.060645
F 23.151017 39.941517 25.060645
F 31.999293 50.249009 28.891038
F 31.999293 42.518392 28.891038
F 23.074692 50.249008 28.704094
F 23.074692 42.518391 28.704094
F 32.056538 50.249009 26.158450
F 32.056538 42.518392 26.158450
F 23.131936 50.249008 25.971507
F 23.131936 42.518391 25.971507
F 32.132853 47.672134 22.515001
F 32.132853 39.941517 22.515000
F 23.208251 47.672135 22.328057
F 23.208251 39.941517 22.328057
F 34.287711 38.653089 26.205182
F 34.287711 46.383707 26.205182
F 25.363086 38.653082 26.018243
F 25.363086 46.383700 26.018243
F 34.364024 51.537436 22.561733
F 34.364024 36.076202 22.561733
F 34.364024 43.806820 22.561733
F 25.439400 51.537442 22.374793
F 25.439400 36.076209 22.374793
F 25.439400 43.806827 22.374793
F 34.306790 51.537436 25.294329
F 34.306790 36.076202 25.294329
F 34.306790 43.806820 25.294329
F 25.382165 51.537442 25.107381
F 25.382165 36.076209 25.107381
F 25.382165 43.806827 25.107381
F 34.230458 38.653087 28.937775
F 34.230459 46.383705 28.937775
F 25.305842 38.653082 28.750830
F 25.305842 46.383700 28.750830
F 27.460676 47.672135 32.441015
F 27.460676 39.941518 32.441016
F 18.536073 47.672133 32.254073
F 18.536072 39.941516 32.254073
F 27.517911 47.672135 29.708428
F 27.517911 39.941518 29.708428
F 18.593289 47.672130 29.521481
F 18.593289 39.941513 29.521481
F 29.749060 51.537443 29.755164
F 29.749060 36.076209 29.755164
F 29.749060 43.806827 29.755164
F 20.824461 51.537442 29.568220
F 20.824461 36.076208 29.568220
F 20.824461 43.806826 29.568220
F 29.691824 51.537443 32.487751
F 29.691824 36.076209 32.487751
F 29.691824 43.806827 32.487751
F 20.767224 51.537442 32.300808
F 20.767224 36.076208 32.300808
F 20.767224 43.806826 32.300808
F 31.922968 47.672136 32.534486
F 31.922968 39.941519 32.534486
F 22.998378 47.672134 32.347544
F 22.998378 39.941517 32.347544
F 31.980213 47.672134 29.801899
F 31.980213 39.941517 29.801899
F 23.055612 47.672134 29.614956
F 23.055612 39.941517 29.614956
F 34.211383 51.537436 29.848630
F 34.211383 36.076203 29.848630
F 34.211383 43.806821 29.848630
F 25.286761 51.537443 29.661693
F 25.286761 36.076209 29.661692
F 25.286761 43.806827 29.661692
F 34.154074 51.537454 32.581213
F 34.154074 36.076220 32.581213
F 34.154074 43.806838 32.581213
F 25.229527 51.537442 32.394280
F 25.229527 36.076209 32.394280
F 25.229527 43.806827 32.394280
F 27.765953 47.672135 17.867293
F 27.765953 39.941518 17.867293
F 18.841348 47.672133 17.680350
F 18.841348 39.941516 17.680351
F 27.689629 50.249008 21.510668
F 27.689629 42.518391 21.510668
F 18.765024 50.249010 21.323725
F 18.765024 42.518393 21.323725
F 27.746873 50.249008 18.778087
F 27.746873 42.518391 18.778086
F 18.822266 50.249010 18.591141
F 18.822265 42.518393 18.591141
F 29.978024 38.653082 18.824822
F 29.978024 46.383700 18.824822
F 21.053425 38.653082 18.637878
F 21.053425 46.383700 18.637878
F 29.997101 51.537442 17.914029
F 29.997101 36.076209 17.914029
F 29.997101 43.806827 17.914029
F 21.072502 51.537442 17.727085
F 21.072502 36.076208 17.727086
F 21.072502 43.806826 17.727086
F 29.920779 38.653082 21.557404
F 29.920779 46.383700 21.557404
F 20.996179 38.653082 21.370460
F 20.996179 46.383700 21.370460
F 32.228255 47.672134 17.960766
F 32.228255 39.941517 17.960766
F 23.303654 47.672135 17.773821
F 23.303654 39.941517 17.773821
F 32.151932 50.249009 21.604140
F 32.151932 42.518392 21.604140
F 23.227330 50.249008 21.417196
F 23.227330 42.518391 21.417196
F 32.209176 50.249009 18.871558
F 32.209176 42.518392 18.871557
F 23.284575 50.249008 18.684614
F 23.284575 42.518391 18.684614
F 34.440345 38.653088 18.918290
F 34.440345 46.383706 18.918290
F 25.515725 38.653082 18.731350
F 25.515725 46.383700 18.731351
F 34.459425 51.537436 18.007505
F 34.459425 36.076203 18.007505
F 34.459425 43.806820 18.007505
F 25.534803 51.537442 17.820557
F 25.534803 36.076209 17.820557
F 25.534803 43.806827 17.820557
F 34.383105 38.653089 21.650881
F 34.383105 46.383707 21.650881
F 25.458481 38.653082 21.463932
F 25.458481 46.383700 21.463932
F 18.669615 34.787777 25.878032
F 27.155399 47.672135 47.014807
F 27.155399 39.941518 47.014807
F 18.230796 47.672133 46.827864
F 18.230797 39.941516 46.827864
F 27.136320 50.249008 47.925601
F 27.136320 42.518391 47.925600
F 18.211709 50.249010 47.738655
F 18.211709 42.518394 47.738655
F 27.212634 47.672135 44.282226
F 27.212634 39.941518 44.282226
F 18.288021 47.672132 44.095280
F 18.288021 39.941515 44.095280
F 29.367469 38.653082 47.972336
F 29.367469 46.383700 47.972337
F 20.442872 38.653082 47.785392
F 20.442872 46.383700 47.785393
F 29.443781 51.537443 44.328962
F 29.443781 36.076209 44.328962
F 29.443781 43.806827 44.328962
F 20.519184 51.537442 44.142018
F 20.519184 36.076208 44.142018
F 20.519184 43.806826 44.142018
F 29.386547 51.537443 47.061543
F 29.386547 36.076209 47.061543
F 29.386547 43.806827 47.061543
F 20.461948 51.537442 46.874600
F 20.461948 36.076208 46.874600
F 20.461948 43.806826 46.874600
F 31.617693 47.672136 47.108279
F 31.617693 39.941519 47.108279
F 22.693100 47.672135 46.921335
F 22.693100 39.941518 46.921336
F 31.598614 50.249007 48.019073
F 31.598614 42.518390 48.019073
F 22.674021 50.249008 47.832129
F 22.674021 42.518391 47.832129
F 31.674927 47.672136 44.375699
F 31.674927 39.941519 44.375698
F 22.750335 47.672135 44.188754
F 22.750335 39.941518 44.188754
F 33.829741 38.653076 48.065812
F 33.829741 46.383694 48.065812
F 24.905172 38.653082 47.878865
F 24.905172 46.383700 47.878865
F 33.906047 51.537450 44.422439
F 33.906047 36.076216 44.422438
F 33.906047 43.806834 44.422438
F 24.981484 51.537442 44.235490
F 24.981484 36.076209 44.235490
F 24.981484 43.806827 44.235490
F 33.848819 51.537448 47.155011
F 33.848819 36.076215 47.155011
F 33.848819 43.806833 47.155011
F 24.924249 51.537442 46.968071
F 24.924249 36.076209 46.968071
F 24.924249 43.806827 46.968071
F 27.384351 50.249008 36.084465
F 27.384351 42.518391 36.084465
F 18.459748 50.249009 35.897522
F 18.459748 42.518393 35.897522
F 27.441596 50.249008 33.351878
F 27.441596 42.518391 33.351878
F 18.516975 50.249012 33.164930
F 18.516975 42.518396 33.164930
F 29.672745 38.653082 33.398614
F 29.672745 46.383700 33.398614
F 20.748147 38.653082 33.211670
F 20.748147 46.383700 33.211670
F 29.615500 38.653082 36.131201
F 29.615500 46.383700 36.131201
F 20.690901 38.653083 35.944258
F 20.690901 46.383700 35.944258
F 31.846643 50.249006 36.177936
F 31.846642 42.518390 36.177936
F 22.922053 50.249008 35.990993
F 22.922053 42.518391 35.990993
F 31.903886 50.249006 33.445350
F 31.903886 42.518390 33.445350
F 22.979297 50.249008 33.258406
F 22.979297 42.518391 33.258406
F 34.135001 38.653072 33.492088
F 34.135001 46.383690 33.492088
F 25.210448 38.653082 33.305142
F 25.210448 46.383700 33.305142
F 34.077755 38.653072 36.224665
F 34.077755 46.383690 36.224665
F 25.153203 38.653082 36.037729
F 25.153203 46.383700 36.037729
F 27.308038 47.672135 39.727915
F 27.308038 39.941518 39.727915
F 18.383435 47.672133 39.540972
F 18.383435 39.941516 39.540972
F 27.231713 50.249008 43.371364
F 27.231713 42.518391 43.371364
F 18.307110 50.249009 43.184421
F 18.307110 42.518393 43.184421
F 27.288957 50.249008 40.638777
F 27.288957 42.518391 40.638777
F 18.364342 50.249011 40.451831
F 18.364342 42.518395 40.451830
F 27.365272 47.672135 36.995327
F 27.365272 39.941518 36.995327
F 18.440654 47.672130 36.808380
F 18.440653 39.941513 36.808380
F 29.520106 38.653082 40.685513
F 29.520106 46.383700 40.685513
F 20.595509 38.653082 40.498569
F 20.595509 46.383700 40.498569
F 29.596420 51.537443 37.042063
F 29.596420 36.076209 37.042063
F 29.596420 43.806827 37.042063
F 20.671823 51.537442 36.855119
F 20.671823 36.076208 36.855119
F 20.671823 43.806826 36.855119
F 29.539185 51.537443 39.774650
F 29.539185 36.076209 39.774650
F 29.539185 43.806827 39.774651
F 20.614586 51.537442 39.587707
F 20.614586 36.076208 39.587707
F 20.614586 43.806826 39.587707
F 29.462862 38.653082 43.418100
F 29.462862 46.383700 43.418100
F 20.538263 38.653082 43.231157
F 20.538263 46.383700 43.231157
F 31.770330 47.672136 39.821386
F 31.770330 39.941519 39.821386
F 22.845739 47.672135 39.634443
F 22.845739 39.941517 39.634443
F 31.694006 50.249007 43.464835
F 31.694006 42.518390 43.464835
F 22.769414 50.249008 43.277892
F 22.769414 42.518391 43.277893
F 31.751249 50.249006 40.732250
F 31.751249 42.518390 40.732250
F 22.826658 50.249008 40.545305
F 22.826658 42.518391 40.545305
F 31.827564 47.672136 37.088800
F 31.827564 39.941519 37.088800
F 22.902974 47.672135 36.901855
F 22.902974 39.941517 36.901855
F 33.982366 38.653073 40.778990
F 33.982366 46.383691 40.778990
F 25.057809 38.653082 40.592041
F 25.057809 46.383700 40.592041
F 34.058674 51.537452 37.135541
F 34.058674 36.076219 37.135541
F 34.058674 43.806837 37.135541
F 25.134123 51.537442 36.948591
F 25.134123 36.076209 36.948591
F 25.134123 43.806827 36.948591
F 34.001445 51.537451 39.868116
F 34.001445 36.076217 39.868116
F 34.001445 43.806835 39.868116
F 25.076888 51.537442 39.681179
F 25.076888 36.076209 39.681179
F 25.076888 43.806827 39.681179
F 33.925128 38.653075 43.511567
F 33.925128 46.383693 43.511567
F 25.000564 38.653082 43.324628
F 25.000564 46.383700 43.324628
F 18.516975 34.787778 33.164930
F 18.364342 34.787777 40.451831
F 27.079082 50.249007 50.657890
F 27.079082 42.518391 50.657890
F 18.154478 50.249009 50.470947
F 18.154478 42.518392 50.470947
F 29.310231 38.653081 50.704626
F 29.310231 46.383699 50.704626
F 20.385633 38.653082 50.517682
F 20.385633 46.383700 50.517682
F 31.541377 50.249007 50.751361
F 31.541377 42.518390 50.751361
F 22.616783 50.249007 50.564418
F 22.616783 42.518391 50.564418
F 33.772509 38.653077 50.798095
F 33.772509 46.383695 50.798095
F 24.847934 38.653082 50.611154
F 24.847934 46.383699 50.611154
F 27.002927 47.672063 54.295597
F 27.002927 39.941446 54.295597
F 18.078320 47.672061 54.108655
F 18.078320 39.941444 54.108655
F 26.928763 50.246257 57.909643
F 26.928763 42.515640 57.909643
F 18.004153 50.246259 57.722701
F 18.004153 42.515643 57.722701
F 26.984170 50.248874 55.192666
F 26.984170 42.518257 55.192666
F 18.059564 50.248876 55.005721
F 18.059564 42.518259 55.005721
F 27.060044 47.672133 51.566841
F 27.060044 39.941516 51.566841
F 18.135434 47.672130 51.379896
F 18.135434 39.941513 51.379896
F 29.215320 38.652948 55.239402
F 29.215320 46.383566 55.239402
F 20.290721 38.652948 55.052458
F 20.290721 46.383566 55.052458
F 29.291191 51.537441 51.613577
F 29.291191 36.076207 51.613577
F 29.291191 43.806825 51.613577
F 20.366594 51.537440 51.426633
F 20.366594 36.076206 51.426633
F 20.366594 43.806824 51.426633
F 29.234074 51.537371 54.342333
F 29.234074 36.076137 54.342333
F 29.234074 43.806755 54.342333
F 20.309476 51.537370 54.155390
F 20.309476 36.076136 54.155390
F 20.309476 43.806755 54.155390
F 29.159912 38.650331 57.956379
F 29.159912 46.380949 57.956379
F 20.235314 38.650332 57.769436
F 20.235314 46.380949 57.769436
F 31.465222 47.672064 54.389069
F 31.465222 39.941447 54.389069
F 22.540628 47.672063 54.202126
F 22.540628 39.941446 54.202126
F 31.391059 50.246257 58.003115
F 31.391059 42.515640 58.003115
F 22.466464 50.246257 57.816172
F 22.466464 42.515640 57.816172
F 31.446466 50.248873 55.286138
F 31.446466 42.518257 55.286138
F 22.521872 50.248874 55.099194
F 22.521872 42.518257 55.099194
F 31.522338 47.672134 51.660314
F 31.522338 39.941517 51.660313
F 22.597745 47.672133 51.473369
F 22.597745 39.941516 51.473369
F 33.677603 38.652945 55.332876
F 33.677603 46.383562 55.332876
F 24.753022 38.652948 55.145930
F 24.753022 46.383566 55.145930
F 33.753469 51.537445 51.707052
F 33.753469 36.076211 51.707052
F 33.753469 43.806829 51.707052
F 24.828894 51.537441 51.520105
F 24.828894 36.076207 51.520105
F 24.828894 43.806825 51.520105
F 33.696358 51.537374 54.435803
F 33.696358 36.076140 54.435803
F 33.696358 43.806758 54.435803
F 24.771777 51.537371 54.248861
F 24.771777 36.076137 54.248862
F 24.771777 43.806755 54.248862
F 33.622200 38.650329 58.049850
F 33.622200 46.380947 58.049849
F 24.697614 38.650331 57.862907
F 24.697614 46.380949 57.862907
F 26.880554 47.625329 61.479125
F 26.880554 39.894712 61.479125
F 17.955940 47.625326 61.292183
F 17.955940 39.894708 61.292184
F 27.039060 50.003256 64.995375
F 27.039059 42.272638 64.995375
F 24.807914 46.137949 64.948640
F 24.807913 38.407329 64.948639
F 26.868160 50.195201 62.311421
F 26.868160 42.464585 62.311421
F 17.943560 50.195202 62.124477
F 17.943560 42.464585 62.124477
F 26.911163 47.668344 58.777605
F 26.911163 39.937727 58.777605
F 17.986559 47.668343 58.590661
F 17.986559 39.937726 58.590661
F 29.099310 38.599276 62.358157
F 29.099310 46.329893 62.358157
F 20.174710 38.599276 62.171213
F 20.174711 46.329894 62.171213
F 29.142311 51.533652 58.824341
F 29.142311 36.072418 58.824341
F 29.142311 43.803036 58.824341
F 20.217712 51.533651 58.637397
F 20.217712 36.072417 58.637397
F 20.217712 43.803035 58.637397
F 29.111702 51.490637 61.525861
F 29.111702 36.029403 61.525861
F 29.111702 43.760021 61.525861
F 20.187104 51.490636 61.338917
F 20.187104 36.029402 61.338917
F 20.187104 43.760020 61.338917
F 29.270209 38.407329 65.042111
F 29.270210 46.137948 65.042111
F 20.345614 38.407329 64.855168
F 20.345615 46.137948 64.855168
F 31.342850 47.625329 61.572596
F 31.342850 39.894712 61.572597
F 22.418255 47.625329 61.385653
F 22.418255 39.894711 61.385653
F 31.501355 50.003255 65.088847
F 31.501354 42.272637 65.088847
F 22.576763 50.003256 64.901904
F 22.576763 42.272638 64.901903
F 31.330457 50.195201 62.404893
F 31.330457 42.464584 62.404893
F 22.405862 50.195201 62.217949
F 22.405862 42.464585 62.217949
F 31.373459 47.668345 58.871077
F 31.373459 39.937728 58.871077
F 22.448864 47.668344 58.684134
F 22.448864 39.937727 58.684133
F 33.561599 38.599274 62.451630
F 33.561599 46.329891 62.451630
F 24.637012 38.599276 62.264685
F 24.637012 46.329893 62.264685
F 33.604598 51.533654 58.917815
F 33.604598 36.072420 58.917815
F 33.604598 43.803038 58.917815
F 24.680013 51.533652 58.730870
F 24.680013 36.072418 58.730870
F 24.680013 43.803036 58.730869
F 33.573993 51.490638 61.619332
F 33.573993 36.029404 61.619332
F 33.573993 43.760022 61.619332
F 24.649404 51.490637 61.432389
F 24.649404 36.029403 61.432389
F 24.649404 43.760021 61.432389
F 33.732506 38.407329 65.135583
F 33.732507 46.137948 65.135583
F 18.114463 50.003256 64.808432
F 18.114463 42.272638 64.808432
F 28.034115 55.456558 3.481472
F 28.034115 63.187176 3.481472
F 19.109510 55.456556 3.294530
F 19.109510 63.187174 3.294530
F 27.991100 57.983414 7.015288
F 27.991100 65.714032 7.015288
F 19.066495 57.983416 6.828345
F 19.066495 65.714034 6.828345
F 28.021721 58.026430 4.313768
F 28.021721 65.757049 4.313768
F 19.097114 58.026432 4.126823
F 19.097114 65.757051 4.126823
F 27.863200 55.648501 0.797519
F 27.863202 63.379121 0.797519
F 18.938598 55.648500 0.610575
F 18.938599 63.379120 0.610575
F 30.252874 54.161123 4.360504
F 30.252874 61.891740 4.360504
F 21.328272 54.161122 4.173560
F 21.328272 61.891740 4.173560
F 30.094348 59.513810 0.844255
F 30.094348 67.244429 0.844255
F 21.169749 59.513809 0.657311
F 21.169749 67.244428 0.657311
F 30.265266 59.321866 3.528209
F 30.265266 67.052484 3.528209
F 21.340664 59.321866 3.341265
F 21.340664 67.052484 3.341265
F 30.222252 54.118106 7.062024
F 30.222252 61.848724 7.062024
F 21.297651 54.118106 6.875080
F 21.297651 61.848724 6.875080
F 32.496441 55.456552 3.574949
F 32.496441 63.187170 3.574949
F 23.571816 55.456558 3.388000
F 23.571816 63.187176 3.388000
F 32.453417 57.983418 7.108763
F 32.453417 65.714037 7.108763
F 23.528801 57.983414 6.921816
F 23.528801 65.714032 6.921816
F 32.484048 58.026437 4.407237
F 32.484048 65.757055 4.407237
F 23.559422 58.026431 4.220296
F 23.559422 65.757049 4.220296
F 32.325498 55.648501 0.890992
F 32.325499 63.379120 0.890992
F 23.400901 55.648501 0.704046
F 23.400902 63.379121 0.704047
F 34.715342 54.161163 4.453954
F 34.715342 61.891780 4.453954
F 25.790572 54.161122 4.267032
F 25.790572 61.891739 4.267032
F 34.556645 59.513808 0.937735
F 34.556644 67.244426 0.937735
F 25.632050 59.513810 0.750783
F 25.632051 67.244429 0.750783
F 34.727725 59.321828 3.621710
F 34.727725 67.052446 3.621710
F 25.802965 59.321867 3.434736
F 25.802965 67.052485 3.434736
F 34.684677 54.118137 7.155516
F 34.684677 61.848754 7.155516
F 25.759951 54.118106 6.968552
F 25.759951 61.848723 6.968552
F 27.918102 55.402885 10.600228
F 27.918102 63.133502 10.600228
F 18.993498 55.402883 10.413285
F 18.993498 63.133501 10.413285
F 27.842219 57.979625 14.226052
F 27.842219 65.710243 14.226052
F 18.917615 57.979627 14.039109
F 18.917615 65.710245 14.039110
F 27.899346 57.979695 11.497296
F 27.899346 65.710313 11.497296
F 18.974742 57.979697 11.310351
F 18.974742 65.710315 11.310351
F 27.973500 55.405501 7.883250
F 27.973500 63.136119 7.883250
F 19.048895 55.405499 7.696305
F 19.048895 63.136117 7.696305
F 30.130497 54.114387 11.544032
F 30.130497 61.845004 11.544032
F 21.205897 54.114387 11.357088
F 21.205897 61.845004 11.357088
F 30.204650 59.270810 7.929986
F 30.204650 67.001428 7.929986
F 21.280050 59.270809 7.743042
F 21.280050 67.001428 7.743042
F 30.149252 59.268193 10.646964
F 30.149252 66.998811 10.646964
F 21.224652 59.268193 10.460020
F 21.224652 66.998811 10.460020
F 30.073370 54.114317 14.272788
F 30.073370 61.844934 14.272788
F 21.148771 54.114317 14.085845
F 21.148771 61.844935 14.085845
F 32.380414 55.402882 10.693701
F 32.380414 63.133500 10.693701
F 23.455804 55.402884 10.506756
F 23.455804 63.133502 10.506756
F 32.304525 57.979627 14.319525
F 32.304525 65.710245 14.319525
F 23.379921 57.979625 14.132580
F 23.379921 65.710244 14.132580
F 32.361658 57.979698 11.590766
F 32.361658 65.710316 11.590766
F 23.437047 57.979695 11.403824
F 23.437047 65.710313 11.403824
F 32.435818 55.405497 7.976719
F 32.435818 63.136115 7.976719
F 23.511201 55.405501 7.789778
F 23.511201 63.136119 7.789778
F 34.592893 54.114409 11.637488
F 34.592893 61.845027 11.637488
F 25.668197 54.114387 11.450560
F 25.668197 61.845004 11.450560
F 34.667073 59.270780 8.023436
F 34.667073 67.001398 8.023436
F 25.742350 59.270810 7.836514
F 25.742350 67.001428 7.836514
F 34.611647 59.268171 10.740449
F 34.611647 66.998789 10.740449
F 25.686952 59.268193 10.553492
F 25.686952 66.998811 10.553492
F 34.535716 54.114329 14.366266
F 34.535716 61.844946 14.366266
F 25.611071 54.114317 14.179316
F 25.611071 61.844934 14.179316
F 27.823181 55.402751 15.135004
F 27.823181 63.133369 15.135004
F 18.898577 55.402749 14.948059
F 18.898577 63.133367 14.948059
F 30.054330 59.268060 15.181739
F 30.054330 66.998678 15.181739
F 21.129731 59.268059 14.994796
F 21.129731 66.998677 14.994796
F 32.285486 55.402749 15.228474
F 32.285486 63.133367 15.228474
F 23.360882 55.402751 15.041532
F 23.360882 63.133369 15.041532
F 34.516678 59.268048 15.275202
F 34.516678 66.998666 15.275202
F 25.592031 59.268059 15.088268
F 25.592031 66.998678 15.088268
F 27.613315 55.402750 25.154117
F 27.613315 63.133368 25.154117
F 18.688711 55.402748 24.967174
F 18.688711 63.133366 24.967174
F 27.536990 57.979623 28.797566
F 27.536990 65.710242 28.797566
F 18.612386 57.979625 28.610624
F 18.612386 65.710244 28.610624
F 27.594235 57.979623 26.064979
F 27.594235 65.710242 26.064979
F 18.669615 57.979628 25.878032
F 18.669615 65.710246 25.878032
F 27.670550 55.402750 22.421529
F 27.670550 63.133368 22.421529
F 18.745935 55.402747 22.234583
F 18.745935 63.133365 22.234583
F 29.825385 54.114315 26.111715
F 29.825385 61.844933 26.111715
F 20.900786 54.114316 25.924771
F 20.900786 61.844933 25.924771
F 29.901699 59.268059 22.468265
F 29.901699 66.998677 22.468265
F 20.977100 59.268059 22.281321
F 20.977100 66.998677 22.281321
F 29.844464 59.268059 25.200853
F 29.844464 66.998677 25.200853
F 20.919863 59.268058 25.013909
F 20.919863 66.998677 25.013909
F 29.768141 54.114315 28.844302
F 29.768141 61.844933 28.844302
F 20.843540 54.114316 28.657359
F 20.843540 61.844933 28.657359
F 32.075618 55.402749 25.247589
F 32.075618 63.133367 25.247589
F 23.151017 55.402750 25.060645
F 23.151017 63.133368 25.060645
F 31.999293 57.979625 28.891038
F 31.999293 65.710243 28.891038
F 23.074692 57.979624 28.704095
F 23.074692 65.710242 28.704094
F 32.056538 57.979625 26.158450
F 32.056538 65.710243 26.158450
F 23.131936 57.979624 25.971507
F 23.131936 65.710242 25.971507
F 32.132853 55.402749 22.515001
F 32.132853 63.133367 22.515000
F 23.208251 55.402750 22.328057
F 23.208251 63.133368 22.328057
F 34.287711 54.114322 26.205182
F 34.287711 61.844939 26.205182
F 25.363086 54.114315 26.018243
F 25.363086 61.844932 26.018243
F 34.364024 59.268052 22.561733
F 34.364024 66.998671 22.561733
F 25.439400 59.268059 22.374793
F 25.439400 66.998677 22.374793
F 34.306790 59.268052 25.294329
F 34.306790 66.998670 25.294329
F 25.382165 59.268059 25.107381
F 25.382165 66.998677 25.107381
F 34.230458 54.114320 28.937775
F 34.230458 61.844938 28.937775
F 25.305842 54.114315 28.750830
F 25.305842 61.844932 28.750830
F 27.460676 55.402750 32.441016
F 27.460676 63.133368 32.441016
F 18.536073 55.402748 32.254073
F 18.536072 63.133366 32.254073
F 27.517911 55.402750 29.708428
F 27.517911 63.133368 29.708428
F 18.593290 55.402745 29.521481
F 18.593289 63.133363 29.521481
F 29.749060 59.268059 29.755164
F 29.749060 66.998677 29.755164
F 20.824461 59.268059 29.568220
F 20.824461 66.998677 29.568220
F 29.691824 59.268059 32.487752
F 29.691824 66.998678 32.487751
F 20.767224 59.268058 32.300808
F 20.767224 66.998677 32.300808
F 31.922968 55.402752 32.534486
F 31.922968 63.133370 32.534486
F 22.998378 55.402750 32.347544
F 22.998378 63.133368 32.347544
F 31.980213 55.402749 29.801899
F 31.980213 63.133367 29.801899
F 23.055612 55.402750 29.614956
F 23.055612 63.133368 29.614956
F 34.211383 59.268053 29.848630
F 34.211383 66.998671 29.848630
F 25.286761 59.268059 29.661692
F 25.286761 66.998677 29.661692
F 34.154074 59.268070 32.581213
F 34.154074 66.998688 32.581213
F 25.229527 59.268059 32.394280
F 25.229527 66.998677 32.394280
F 27.765953 55.402750 17.867293
F 27.765953 63.133368 17.867293
F 18.841348 55.402749 17.680350
F 18.841348 63.133367 17.680351
F 27.689629 57.979623 21.510668
F 27.689629 65.710242 21.510668
F 18.765024 57.979625 21.323725
F 18.765024 65.710244 21.323725
F 27.746873 57.979623 18.778086
F 27.746873 65.710242 18.778086
F 18.822266 57.979626 18.591141
F 18.822266 65.710244 18.591141
F 29.978024 54.114315 18.824822
F 29.978024 61.844933 18.824822
F 21.053425 54.114316 18.637878
F 21.053425 61.844933 18.637878
F 29.997101 59.268059 17.914029
F 29.997101 66.998677 17.914029
F 21.072502 59.268059 17.727086
F 21.072502 66.998677 17.727086
F 29.920779 54.114315 21.557404
F 29.920779 61.844933 21.557404
F 20.996179 54.114316 21.370460
F 20.996179 61.844933 21.370460
F 32.228255 55.402749 17.960766
F 32.228255 63.133367 17.960766
F 23.303654 55.402750 17.773821
F 23.303654 63.133368 17.773821
F 32.151932 57.979625 21.604140
F 32.151932 65.710243 21.604140
F 23.227330 57.979624 21.417196
F 23.227330 65.710242 21.417196
F 32.209176 57.979625 18.871557
F 32.209176 65.710243 18.871557
F 23.284575 57.979624 18.684615
F 23.284575 65.710242 18.684614
F 34.440345 54.114321 18.918290
F 34.440345 61.844938 18.918290
F 25.515725 54.114315 18.731351
F 25.515725 61.844932 18.731350
F 34.459425 59.268053 18.007505
F 34.459425 66.998671 18.007505
F 25.534803 59.268059 17.820557
F 25.534803 66.998677 17.820557
F 34.383105 54.114322 21.650881
F 34.383105 61.844939 21.650881
F 25.458481 54.114315 21.463932
F 25.458481 61.844932 21.463932
F 29.825385 69.575551 26.111715
F 25.458481 69.575551 21.463932
F 29.768141 69.575551 28.844302
F 25.515725 69.575551 18.731351
F 29.920779 69.575551 21.557404
F 25.363086 69.575551 26.018243
F 29.978024 69.575551 18.824822
F 25.305842 69.575550 28.750830
F 20.900786 69.575551 25.924771
F 20.843540 69.575551 28.657359
F 21.053425 69.575551 18.637878
F 20.996179 69.575551 21.370460
F 27.155399 55.402750 47.014807
F 27.155399 63.133368 47.014807
F 18.230797 55.402749 46.827864
F 18.230797 63.133367 46.827864
F 27.136320 57.979623 47.925600
F 27.136320 65.710242 47.925600
F 18.211709 57.979626 47.738655
F 18.211709 65.710245 47.738655
F 27.212634 55.402750 44.282226
F 27.212634 63.133368 44.282226
F 18.288021 55.402747 44.095280
F 18.288021 63.133365 44.095280
F 29.367469 54.114315 47.972337
F 29.367469 61.844932 47.972336
F 20.442872 54.114316 47.785393
F 20.442872 61.844933 47.785392
F 29.443781 59.268059 44.328962
F 29.443781 66.998678 44.328962
F 20.519184 59.268059 44.142018
F 20.519184 66.998677 44.142018
F 29.386547 59.268059 47.061543
F 29.386547 66.998678 47.061543
F 20.461948 59.268059 46.874600
F 20.461948 66.998677 46.874600
F 31.617693 55.402751 47.108279
F 31.617693 63.133369 47.108279
F 22.693100 55.402750 46.921336
F 22.693100 63.133368 46.921336
F 31.598614 57.979623 48.019073
F 31.598614 65.710241 48.019073
F 22.674021 57.979624 47.832129
F 22.674021 65.710242 47.832129
F 31.674927 55.402751 44.375698
F 31.674927 63.133369 44.375698
F 22.750335 55.402750 44.188754
F 22.750335 63.133368 44.188754
F 33.829741 54.114309 48.065812
F 33.829741 61.844927 48.065812
F 24.905172 54.114315 47.878865
F 24.905172 61.844932 47.878865
F 33.906047 59.268066 44.422438
F 33.906047 66.998685 44.422438
F 24.981484 59.268059 44.235490
F 24.981484 66.998677 44.235490
F 33.848819 59.268065 47.155011
F 33.848819 66.998683 47.155011
F 24.924249 59.268059 46.968071
F 24.924249 66.998677 46.968071
F 27.384351 57.979623 36.084465
F 27.384351 65.710242 36.084465
F 18.459748 57.979625 35.897522
F 18.459748 65.710243 35.897522
F 27.441596 57.979623 33.351878
F 27.441596 65.710242 33.351878
F 18.516975 57.979628 33.164930
F 18.516975 65.710247 33.164930
F 29.672745 54.114315 33.398614
F 29.672745 61.844932 33.398614
F 20.748148 54.114316 33.211670
F 20.748147 61.844933 33.211670
F 29.615500 54.114315 36.131201
F 29.615500 61.844932 36.131201
F 20.690901 54.114316 35.944258
F 20.690901 61.844933 35.944258
F 31.846643 57.979622 36.177936
F 31.846643 65.710240 36.177936
F 22.922053 57.979624 35.990993
F 22.922053 65.710242 35.990993
F 31.903886 57.979622 33.445350
F 31.903886 65.710240 33.445350
F 22.979297 57.979624 33.258406
F 22.979297 65.710242 33.258406
F 34.135001 54.114306 33.492089
F 34.135001 61.844923 33.492088
F 25.210448 54.114315 33.305142
F 25.210447 61.844933 33.305142
F 34.077755 54.114305 36.224665
F 34.077755 61.844923 36.224665
F 25.153203 54.114315 36.037729
F 25.153203 61.844932 36.037729
F 27.308038 55.402750 39.727915
F 27.308038 63.133368 39.727915
F 18.383435 55.402749 39.540972
F 18.383435 63.133367 39.540972
F 27.231713 57.979623 43.371364
F 27.231713 65.710242 43.371364
F 18.307110 57.979625 43.184421
F 18.307110 65.710243 43.184421
F 27.288957 57.979623 40.638777
F 27.288957 65.710242 40.638777
F 18.364342 57.979627 40.451831
F 18.364342 65.710245 40.451830
F 27.365272 55.402750 36.995327
F 27.365272 63.133368 36.995327
F 18.440654 55.402746 36.808380
F 18.440653 63.133364 36.808380
F 29.520106 54.114315 40.685513
F 29.520106 61.844932 40.685513
F 20.595509 54.114316 40.498569
F 20.595509 61.844933 40.498569
F 29.596420 59.268059 37.042063
F 29.596420 66.998678 37.042063
F 20.671823 59.268059 36.855119
F 20.671823 66.998677 36.855119
F 29.539185 59.268059 39.774651
F 29.539185 66.998678 39.774651
F 20.614586 59.268058 39.587707
F 20.614586 66.998677 39.587707
F 29.462862 54.114315 43.418100
F 29.462862 61.844932 43.418100
F 20.538263 54.114316 43.231157
F 20.538263 61.844933 43.231157
F 31.770330 55.402752 39.821386
F 31.770330 63.133370 39.821386
F 22.845739 55.402750 39.634443
F 22.845739 63.133368 39.634443
F 31.694006 57.979623 43.464835
F 31.694006 65.710241 43.464835
F 22.769414 57.979623 43.277893
F 22.769414 65.710242 43.277893
F 31.751249 57.979622 40.732250
F 31.751249 65.710241 40.732250
F 22.826658 57.979624 40.545305
F 22.826658 65.710242 40.545305
F 31.827564 55.402752 37.088800
F 31.827564 63.133370 37.088800
F 22.902974 55.402750 36.901855
F 22.902974 63.133368 36.901855
F 33.982366 54.114307 40.778990
F 33.982366 61.844924 40.778990
F 25.057809 54.114315 40.592041
F 25.057809 61.844932 40.592041
F 34.058674 59.268069 37.135541
F 34.058674 66.998687 37.135541
F 25.134123 59.268059 36.948591
F 25.134123 66.998677 36.948591
F 34.001445 59.268068 39.868116
F 34.001445 66.998686 39.868116
F 25.076888 59.268059 39.681179
F 25.076888 66.998677 39.681179
F 33.925128 54.114308 43.511567
F 33.925128 61.844925 43.511567
F 25.000564 54.114315 43.324628
F 25.000564 61.844932 43.324628
F 29.367469 69.575550 47.972337
F 25.000565 69.575551 43.324628
F 33.829741 69.575545 48.065812
F 24.905172 69.575550 47.878865
F 33.925128 69.575543 43.511567
F 29.672745 69.575550 33.398614
F 29.615500 69.575550 36.131201
F 34.135001 69.575541 33.492088
F 25.210448 69.575550 33.305142
F 34.077755 69.575541 36.224665
F 25.153203 69.575551 36.037729
F 29.520106 69.575550 40.685513
F 29.462862 69.575550 43.418100
F 33.982366 69.575542 40.778990
F 25.057809 69.575551 40.592041
F 20.442872 69.575551 47.785393
F 20.748147 69.575551 33.211670
F 20.690901 69.575551 35.944258
F 20.595509 69.575551 40.498569
F 20.538263 69.575551 43.231157
F 27.079082 57.979623 50.657890
F 27.079082 65.710241 50.657890
F 18.154478 57.979625 50.470947
F 18.154478 65.710243 50.470947
F 29.310231 54.114315 50.704625
F 29.310231 61.844932 50.704626
F 20.385633 54.114315 50.517682
F 20.385633 61.844932 50.517682
F 31.541377 57.979622 50.751361
F 31.541377 65.710241 50.751361
F 22.616783 57.979623 50.564418
F 22.616783 65.710241 50.564418
F 33.772509 54.114310 50.798095
F 33.772509 61.844928 50.798095
F 24.847934 54.114315 50.611154
F 24.847934 61.844932 50.611154
F 27.002927 55.402679 54.295597
F 27.002927 63.133297 54.295597
F 18.078320 55.402677 54.108655
F 18.078320 63.133295 54.108655
F 26.928763 57.976873 57.909643
F 26.928763 65.707491 57.909643
F 18.004153 57.976875 57.722701
F 18.004153 65.707493 57.722701
F 26.984170 57.979489 55.192666
F 26.984170 65.710108 55.192666
F 18.059564 57.979491 55.005721
F 18.059564 65.710110 55.005721
F 27.060044 55.402749 51.566841
F 27.060044 63.133367 51.566841
F 18.135434 55.402746 51.379896
F 18.135434 63.133364 51.379896
F 29.215320 54.114181 55.239402
F 29.215320 61.844798 55.239402
F 20.290721 54.114182 55.052458
F 20.290722 61.844799 55.052458
F 29.291191 59.268057 51.613577
F 29.291191 66.998676 51.613577
F 20.366594 59.268057 51.426633
F 20.366594 66.998675 51.426633
F 29.234074 59.267988 54.342333
F 29.234074 66.998606 54.342333
F 20.309476 59.267987 54.155390
F 20.309476 66.998605 54.155390
F 29.159912 54.111565 57.956379
F 29.159912 61.842182 57.956379
F 20.235314 54.111565 57.769436
F 20.235314 61.842182 57.769436
F 31.465222 55.402679 54.389069
F 31.465222 63.133297 54.389069
F 22.540628 55.402679 54.202126
F 22.540628 63.133297 54.202126
F 31.391059 57.976873 58.003115
F 31.391059 65.707491 58.003115
F 22.466464 57.976873 57.816172
F 22.466464 65.707491 57.816172
F 31.446466 57.979489 55.286138
F 31.446466 65.710107 55.286138
F 22.521872 57.979489 55.099194
F 22.521872 65.710108 55.099194
F 31.522338 55.402749 51.660314
F 31.522338 63.133367 51.660313
F 22.597745 55.402748 51.473369
F 22.597745 63.133366 51.473369
F 33.677603 54.114178 55.332876
F 33.677603 61.844795 55.332876
F 24.753022 54.114181 55.145930
F 24.753022 61.844798 55.145930
F 33.753469 59.268062 51.707052
F 33.753469 66.998680 51.707052
F 24.828894 59.268057 51.520105
F 24.828894 66.998675 51.520105
F 33.696358 59.267991 54.435803
F 33.696358 66.998609 54.435803
F 24.771777 59.267987 54.248862
F 24.771777 66.998606 54.248862
F 33.622200 54.111562 58.049849
F 33.622200 61.842180 58.049850
F 24.697614 54.111565 57.862907
F 24.697614 61.842182 57.862908
F 26.880553 55.355945 61.479125
F 26.880554 63.086562 61.479125
F 17.955940 55.355941 61.292183
F 17.955940 63.086559 61.292184
F 27.039059 57.733870 64.995375
F 27.039059 65.464488 64.995375
F 20.345615 69.329799 64.855168
F 29.270210 69.329799 65.042111
F 26.868160 57.925817 62.311421
F 26.868160 65.656435 62.311421
F 17.943560 57.925818 62.124477
F 17.943560 65.656436 62.124477
F 26.911163 55.398960 58.777605
F 26.911163 63.129578 58.777605
F 17.986559 55.398958 58.590661
F 17.986559 63.129576 58.590661
F 29.099310 54.060509 62.358157
F 29.099310 61.791126 62.358157
F 20.174711 54.060509 62.171213
F 20.174711 61.791127 62.171213
F 29.142311 59.264269 58.824341
F 29.142311 66.994887 58.824341
F 20.217712 59.264268 58.637397
F 20.217712 66.994886 58.637397
F 29.111702 59.221253 61.525861
F 29.111702 66.951872 61.525861
F 20.187104 59.221253 61.338917
F 20.187104 66.951871 61.338917
F 29.270209 53.868563 65.042111
F 29.270208 61.599179 65.042111
F 20.345615 53.868564 64.855168
F 20.345614 61.599179 64.855168
F 31.342850 55.355945 61.572596
F 31.342850 63.086563 61.572597
F 22.418255 55.355944 61.385653
F 22.418255 63.086562 61.385653
F 31.501354 57.733869 65.088847
F 31.501354 65.464487 65.088847
F 22.576762 57.733871 64.901903
F 22.576763 65.464489 64.901903
F 31.330457 57.925817 62.404893
F 31.330457 65.656435 62.404893
F 22.405862 57.925817 62.217949
F 22.405862 65.656435 62.217949
F 31.373459 55.398960 58.871077
F 31.373459 63.129578 58.871077
F 22.448864 55.398960 58.684133
F 22.448864 63.129577 58.684133
F 33.561599 54.060507 62.451631
F 33.561599 61.791124 62.451630
F 24.637012 54.060509 62.264685
F 24.637012 61.791126 62.264685
F 33.604598 59.264271 58.917815
F 33.604598 66.994889 58.917815
F 24.680013 59.264268 58.730870
F 24.680013 66.994887 58.730869
F 33.573993 59.221255 61.619332
F 33.573993 66.951873 61.619332
F 24.649404 59.221253 61.432389
F 24.649404 66.951871 61.432389
F 33.732506 53.868563 65.135583
F 33.732506 61.599179 65.135583
F 24.807913 53.868564 64.948640
F 24.807912 61.599179 64.948639
F 29.310231 69.575550 50.704626
F 24.807914 69.329799 64.948640
F 33.772509 69.575546 50.798095
F 24.847934 69.575550 50.611154
F 33.732507 69.329799 65.135583
F 29.215320 69.575416 55.239402
F 29.159912 69.572800 57.956379
F 33.677603 69.575413 55.332876
F 24.753022 69.575416 55.145930
F 33.622200 69.572798 58.049849
F 24.697614 69.572800 57.862907
F 18.114462 57.733870 64.808432
F 18.114463 65.464489 64.808432
F 24.637012 69.521744 62.264685
F 29.099310 69.521744 62.358157
F 20.174711 69.521744 62.171213
F 33.561599 69.521742 62.451630
F 20.385633 69.575551 50.517682
F 20.290721 69.575417 55.052458
F 20.235314 69.572800 57.769436
F 36.959504 1.342060 3.668578
F 36.959504 9.072676 3.668578
F 36.959504 16.803293 3.668578
F 45.940697 1.333621 3.874546
F 45.940697 9.064237 3.874546
F 45.940697 16.794855 3.874546
F 36.916328 3.869254 7.202332
F 36.916328 11.599869 7.202332
F 45.898124 3.880072 7.398823
F 45.898124 11.610688 7.398823
F 36.947072 3.912297 4.500610
F 36.947072 11.642913 4.500610
F 45.926106 3.922199 4.686356
F 45.926106 11.652815 4.686356
F 36.787806 1.534171 0.984523
F 36.787805 9.264786 0.984523
F 36.787806 16.995405 0.984523
F 45.720705 1.525516 1.179962
F 45.720704 9.256131 1.179962
F 45.720706 16.986751 1.179963
F 39.180456 7.778114 4.547075
F 39.180456 15.508731 4.547075
F 53.285126 16.715410 15.647241
F 48.218580 7.793261 4.731022
F 48.218580 15.523879 4.731022
F 53.362525 8.992682 8.354854
F 39.019019 5.399412 1.031480
F 39.019019 13.130030 1.031480
F 47.965518 5.374813 1.218009
F 47.965519 13.105431 1.218008
F 39.192663 5.206940 3.715794
F 39.192663 12.937557 3.715794
F 48.211740 5.207483 3.910644
F 48.211740 12.938100 3.910645
F 39.149519 7.735047 7.249385
F 39.149519 15.465665 7.249385
F 53.285126 8.984792 15.647241
F 48.181855 7.742875 7.441470
F 48.181855 15.473492 7.441470
F 53.362525 1.262067 8.354854
F 41.430376 1.340262 3.764217
F 41.430376 9.070878 3.764217
F 41.430376 16.801496 3.764217
F 50.534467 1.320628 3.893049
F 50.534467 9.051243 3.893049
F 50.534466 16.781861 3.893049
F 41.386606 3.870994 7.297123
F 41.386606 11.601610 7.297123
F 50.495871 3.896752 7.460557
F 50.495870 11.627367 7.460557
F 41.417321 3.913803 4.593426
F 41.417321 11.644419 4.593426
F 50.537502 3.944279 4.705181
F 50.537501 11.674895 4.705181
F 41.250385 1.534001 1.079131
F 41.250384 9.264616 1.079131
F 41.250386 16.995236 1.079131
F 49.901645 1.336825 1.223372
F 49.901646 9.067440 1.223372
F 49.901644 16.798059 1.223371
F 43.664446 7.782009 4.639522
F 43.664446 15.512626 4.639522
F 53.337036 1.260267 11.119459
F 43.482594 5.398605 1.128298
F 43.482594 13.129223 1.128298
F 43.675836 5.202780 3.815715
F 43.675837 12.933397 3.815715
F 43.633627 7.739502 7.346581
F 43.633627 15.470119 7.346581
F 43.633627 0.008886 7.346581
F 36.843231 1.288438 10.787242
F 36.843231 9.019053 10.787242
F 36.843231 16.749671 10.787242
F 45.826650 1.277063 10.980164
F 45.826650 9.007679 10.980164
F 45.826650 16.738296 10.980164
F 36.767085 3.865373 14.413025
F 36.767085 11.595989 14.413025
F 45.742107 3.875874 14.600755
F 45.742107 11.606490 14.600755
F 36.824492 3.865510 11.684145
F 36.824492 11.596125 11.684145
F 45.809238 3.876008 11.859809
F 45.809238 11.606624 11.859809
F 36.898765 1.291019 8.070074
F 36.898765 9.021635 8.070074
F 36.898765 16.752253 8.070073
F 45.881971 1.280651 8.249357
F 45.881971 9.011266 8.249357
F 45.881971 16.741884 8.249357
F 39.057457 7.731261 11.730521
F 39.057456 15.461878 11.730521
F 53.285126 1.254177 15.647242
F 48.097472 7.741094 11.912016
F 48.097472 15.471711 11.912015
F 53.327312 11.624898 11.996783
F 39.131861 5.155862 8.116471
F 39.131860 12.886479 8.116470
F 48.167109 5.147077 8.295368
F 48.167109 12.877694 8.295368
F 39.076229 5.153297 10.834214
F 39.076229 12.883913 10.834214
F 48.118503 5.142820 11.027115
F 48.118503 12.873437 11.027115
F 38.999217 7.730903 14.459812
F 38.999217 15.461520 14.459812
F 53.392712 16.727224 3.791876
F 48.046623 7.747055 14.652343
F 48.046623 15.477672 14.652343
F 53.327312 3.894283 11.996783
F 41.313059 1.286763 10.881515
F 41.313059 9.017379 10.881515
F 41.313059 16.747997 10.881515
F 50.442493 1.260979 11.077936
F 50.442493 8.991594 11.077936
F 50.442493 16.722213 11.077936
F 41.234093 3.866450 14.506610
F 41.234093 11.597066 14.506611
F 50.394490 3.884603 14.715357
F 50.394489 11.615218 14.715357
F 41.294752 3.867310 11.776013
F 41.294752 11.597926 11.776013
F 50.434399 3.894887 11.950361
F 50.434399 11.625503 11.950361
F 41.369310 1.289205 8.162206
F 41.369310 9.019821 8.162206
F 41.369310 16.750439 8.162206
F 50.487036 1.266227 8.318641
F 50.487036 8.996842 8.318641
F 50.487035 16.727461 8.318641
F 43.541479 7.735626 11.819537
F 43.541479 15.466243 11.819537
F 43.541479 0.005010 11.819537
F 43.615821 5.151703 8.207022
F 43.615821 12.882319 8.207022
F 43.560490 5.148789 10.930050
F 43.560490 12.879406 10.930050
F 43.478575 7.734631 14.553657
F 43.478575 15.465248 14.553657
F 43.478575 0.004015 14.553657
F 53.306232 11.615590 14.763263
F 53.306232 3.884976 14.763263
F 36.748052 1.288371 15.321893
F 36.748052 9.018987 15.321893
F 36.748052 16.749604 15.321893
F 45.727333 1.276723 15.496254
F 45.727333 9.007338 15.496254
F 45.727333 16.737956 15.496254
F 38.980198 5.153446 15.368411
F 38.980198 12.884063 15.368411
F 48.011005 5.146467 15.529748
F 48.011005 12.877083 15.529748
F 53.337036 8.990882 11.119459
F 53.337036 16.721501 11.119459
F 53.392712 8.996605 3.791876
F 53.406408 11.612852 4.707508
F 53.406408 3.882237 4.707508
F 41.215427 1.287181 15.414131
F 41.215427 9.017797 15.414131
F 41.215427 16.748414 15.414130
F 50.398495 1.253225 15.597125
F 50.398495 8.983839 15.597125
F 50.398494 16.714458 15.597125
F 43.459124 5.149576 15.457580
F 43.459124 12.880193 15.457579
F 53.374444 11.617816 7.472061
F 53.374444 3.887202 7.472061
F 53.362525 16.723301 8.354853
F 53.392712 1.265990 3.791876
F 48.046623 0.016439 14.652343
F 48.097472 0.010478 11.912016
F 43.664446 0.051393 4.639522
F 38.999217 0.000287 14.459812
F 39.057456 0.000645 11.730521
F 39.149519 0.004432 7.249385
F 39.180456 0.047498 4.547075
F 48.181855 0.012259 7.441470
F 48.218580 0.062646 4.731022
F 36.538033 1.288403 25.341081
F 36.538033 9.019019 25.341081
F 36.538033 16.749636 25.341081
F 45.467705 1.286747 25.528603
F 45.467705 9.017362 25.528603
F 45.467705 16.747980 25.528603
F 36.461686 3.865332 28.984509
F 36.461686 11.595948 28.984509
F 45.387814 3.866652 29.168237
F 45.387814 11.597268 29.168237
F 36.518957 3.865338 26.251899
F 36.518957 11.595953 26.251899
F 45.448980 3.867157 26.435697
F 45.448980 11.597773 26.435696
F 36.595271 1.288403 22.608455
F 36.595271 9.019018 22.608455
F 36.595271 16.749636 22.608455
F 45.525419 1.286737 22.793850
F 45.525419 9.017353 22.793850
F 45.525419 16.747971 22.793850
F 38.750409 7.730716 26.298565
F 38.750409 15.461333 26.298565
F 43.310141 0.000491 21.837973
F 47.677939 7.722964 26.486469
F 47.677939 15.453581 26.486469
F 43.310141 15.461724 21.837974
F 38.826737 5.153637 22.655145
F 38.826737 12.884254 22.655145
F 47.754188 5.161418 22.847341
F 47.754188 12.892034 22.847341
F 38.769490 5.153640 25.387862
F 38.769490 12.884256 25.387862
F 47.697805 5.160859 25.569496
F 47.697805 12.891475 25.569496
F 38.692948 7.730668 29.031195
F 38.692948 15.461285 29.031195
F 43.310141 7.731107 21.837973
F 47.608436 7.720928 29.204987
F 47.608436 15.451545 29.204987
F 43.386621 12.883817 18.193040
F 41.001280 1.288268 25.434566
F 41.001280 9.018883 25.434566
F 41.001280 16.749501 25.434566
F 49.890632 1.307608 25.604935
F 49.890632 9.038223 25.604935
F 49.890631 16.768842 25.604934
F 40.924496 3.865313 29.077641
F 40.924496 11.595929 29.077641
F 49.810902 3.856270 29.249224
F 49.810902 11.586885 29.249224
F 40.982302 3.865503 26.345111
F 40.982302 11.596119 26.345111
F 49.870450 3.846955 26.548037
F 49.870449 11.577571 26.548037
F 41.058607 1.288234 22.701802
F 41.058607 9.018850 22.701802
F 41.058607 16.749467 22.701802
F 49.946236 1.307057 22.903409
F 49.946236 9.037671 22.903409
F 49.946235 16.768290 22.903409
F 43.214617 7.731003 26.390901
F 43.214617 15.461620 26.390901
F 43.214617 0.000387 26.390901
F 43.291270 5.153204 22.748176
F 43.291270 12.883821 22.748176
F 43.233742 5.153267 25.481251
F 43.233743 12.883883 25.481251
F 43.154487 7.730115 29.122754
F 43.154487 15.460732 29.122754
F 50.018347 11.580357 19.260316
F 36.385033 1.288489 32.627899
F 36.385033 9.019105 32.627899
F 36.385033 16.749722 32.627900
F 36.442590 1.288415 29.895342
F 36.442590 9.019030 29.895342
F 36.442590 16.749648 29.895342
F 45.366095 1.287980 30.073785
F 45.366095 9.018596 30.073785
F 45.366095 16.749214 30.073785
F 38.673993 5.153663 29.941931
F 38.673993 12.884280 29.941931
F 47.592062 5.163639 30.127608
F 47.592062 12.894256 30.127608
F 38.615284 5.154018 32.674364
F 38.615284 12.884635 32.674364
F 40.843456 1.289402 32.720197
F 40.843456 9.020018 32.720197
F 40.843456 16.750636 32.720197
F 40.905231 1.288379 29.988300
F 40.905231 9.018994 29.988300
F 40.905231 16.749612 29.988300
F 49.758492 1.320300 30.189546
F 49.758492 9.050915 30.189546
F 49.758491 16.781534 30.189546
F 43.137043 5.153435 30.033394
F 43.137043 12.884051 30.033394
F 43.065544 5.156680 32.763888
F 43.065544 12.887297 32.763888
F 36.690645 1.288409 18.054249
F 36.690645 9.019024 18.054249
F 36.690645 16.749642 18.054249
F 45.617769 1.287023 18.236476
F 45.617769 9.017639 18.236476
F 45.617769 16.748257 18.236477
F 36.614349 3.865338 21.697634
F 36.614349 11.595954 21.697634
F 45.544773 3.867256 21.884150
F 45.544773 11.597872 21.884150
F 36.671585 3.865335 18.965007
F 36.671585 11.595951 18.965007
F 45.603919 3.868064 19.146057
F 45.603919 11.598680 19.146057
F 38.902949 7.730697 19.011676
F 38.902949 15.461314 19.011676
F 43.386621 5.153201 18.193040
F 47.822182 7.716751 19.195915
F 47.822182 15.447368 19.195915
F 43.366314 0.000264 19.104165
F 38.922096 5.153647 18.100991
F 38.922096 12.884263 18.100991
F 47.853802 5.158945 18.259788
F 47.853802 12.889562 18.259788
F 38.845807 7.730718 21.744418
F 38.845807 15.461335 21.744418
F 43.366314 15.461497 19.104165
F 47.773453 7.722377 21.922868
F 47.773453 15.452994 21.922868
F 43.366314 7.730879 19.104165
F 41.153583 1.288326 18.147397
F 41.153583 9.018942 18.147397
F 41.153583 16.749560 18.147397
F 50.014447 1.319696 18.298712
F 50.014447 9.050311 18.298712
F 50.014447 16.780930 18.298712
F 41.077716 3.865521 21.791182
F 41.077716 11.596137 21.791182
F 49.965639 3.846710 21.961848
F 49.965638 11.577325 21.961849
F 41.134973 3.865525 19.058141
F 41.134973 11.596141 19.058141
F 50.018347 3.849742 19.260316
F 38.845807 0.000102 21.744418
F 38.750409 0.000100 26.298565
F 38.692948 0.000052 29.031195
F 38.902949 0.000082 19.011676
F 36.079848 1.288469 47.201728
F 36.079848 9.019085 47.201728
F 36.079848 16.749702 47.201728
F 44.982418 1.292776 47.387033
F 44.982418 9.023392 47.387033
F 44.982418 16.754010 47.387033
F 36.060766 3.865272 48.112568
F 36.060766 11.595888 48.112568
F 44.962672 3.860649 48.303766
F 44.962672 11.591265 48.303765
F 36.137045 1.288477 44.469198
F 36.137045 9.019093 44.469198
F 36.137045 16.749711 44.469198
F 45.034209 1.294043 44.660863
F 45.034209 9.024659 44.660863
F 45.034209 16.755277 44.660863
F 38.291375 7.730449 48.159397
F 38.291375 15.461066 48.159397
F 51.590557 15.446512 43.890416
F 47.164941 7.721405 48.356553
F 47.164941 15.452022 48.356553
F 51.670528 12.896202 37.524068
F 38.367530 5.153944 44.516044
F 38.367530 12.884561 44.516044
F 47.230252 5.164948 44.714342
F 47.230252 12.895564 44.714342
F 38.310460 5.153908 47.248384
F 38.310460 12.884524 47.248384
F 47.185637 5.162032 47.434293
F 47.185637 12.892648 47.434293
F 40.539670 1.289056 47.294867
F 40.539670 9.019672 47.294867
F 40.539670 16.750290 47.294867
F 49.372038 1.301401 47.484570
F 49.372038 9.032017 47.484570
F 49.372038 16.762634 47.484570
F 40.520553 3.864691 48.206480
F 40.520553 11.595307 48.206480
F 49.352128 3.852264 48.411873
F 49.352128 11.582880 48.411873
F 40.596274 1.289187 44.563186
F 40.596274 9.019802 44.563186
F 40.596274 16.750420 44.563186
F 49.408638 1.304212 44.770606
F 49.408638 9.034828 44.770606
F 49.408638 16.765446 44.770606
F 42.745806 7.728715 48.254295
F 42.745807 15.459332 48.254295
F 51.670528 5.165585 37.524068
F 51.529318 7.718953 48.458331
F 51.529318 15.449570 48.458331
F 51.590558 7.715895 43.890416
F 42.820275 5.156048 44.611144
F 42.820275 12.886664 44.611144
F 51.575520 5.166142 44.816243
F 51.575520 12.896758 44.816243
F 42.765080 5.155616 47.341000
F 42.765081 12.886233 47.341000
F 51.544045 5.167630 47.533831
F 51.544045 12.898247 47.533831
F 45.275750 1.295256 32.801726
F 45.275750 9.025872 32.801726
F 45.275750 16.756490 32.801726
F 36.308702 3.865249 36.271363
F 36.308702 11.595865 36.271363
F 45.198931 3.858382 36.452020
F 45.198931 11.588998 36.452020
F 36.365937 3.865247 33.538839
F 36.365937 11.595862 33.538839
F 45.255874 3.857612 33.726660
F 45.255874 11.588227 33.726660
F 38.596262 7.730353 33.585633
F 38.596262 15.460970 33.585633
F 42.970052 12.887380 37.324242
F 47.439585 7.716388 33.777839
F 47.439585 15.447006 33.777839
F 42.970052 5.156764 37.324242
F 47.460559 5.168733 32.842887
F 47.460559 12.899349 32.842887
F 38.538972 7.730342 36.317922
F 38.538973 15.460959 36.317923
F 42.839538 15.458934 43.697237
F 47.385396 7.717177 36.494239
F 47.385396 15.447794 36.494239
F 42.914125 5.156444 40.053319
F 49.625963 1.304174 32.886489
F 49.625963 9.034789 32.886489
F 49.625963 16.765407 32.886489
F 40.767060 3.864340 36.364061
F 40.767060 11.594956 36.364062
F 49.550944 3.845141 36.524245
F 49.550944 11.575757 36.524245
F 40.824364 3.864403 33.632498
F 40.824364 11.595019 33.632498
F 49.598473 3.837671 33.813608
F 49.598473 11.568287 33.813608
F 43.047139 7.727972 33.679055
F 43.047139 15.458589 33.679055
F 51.621904 15.448324 41.172139
F 51.718043 7.687380 33.868091
F 51.718043 15.417997 33.868091
F 42.839538 7.728317 43.697237
F 51.734442 5.168942 32.860557
F 51.734442 12.899559 32.860559
F 42.989018 7.727630 36.408686
F 42.989018 15.458248 36.408686
F 51.621904 7.717707 41.172139
F 51.686628 7.708518 36.583533
F 51.686628 15.439135 36.583533
F 51.637624 12.899555 40.243705
F 36.232418 1.288485 39.914823
F 36.232418 9.019101 39.914823
F 36.232418 16.749718 39.914823
F 45.125777 1.294595 40.098327
F 45.125777 9.025210 40.098327
F 45.125777 16.755828 40.098327
F 36.156127 3.865264 43.558279
F 36.156127 11.595880 43.558279
F 45.054017 3.860052 43.742662
F 45.054017 11.590668 43.742662
F 36.213334 3.865255 40.825754
F 36.213334 11.595871 40.825754
F 45.106305 3.859017 41.017482
F 45.106305 11.589633 41.017482
F 36.289620 1.288493 37.182306
F 36.289620 9.019108 37.182306
F 36.289620 16.749726 37.182305
F 45.178881 1.295517 37.373950
F 45.178881 9.026133 37.373950
F 45.178881 16.756751 37.373950
F 38.443703 7.730376 40.872614
F 38.443703 15.460993 40.872614
F 51.637624 5.168938 40.243705
F 47.296848 7.717463 41.070644
F 47.296848 15.448080 41.070643
F 42.894779 15.458505 40.967920
F 38.519896 5.154011 37.229171
F 38.519896 12.884628 37.229170
F 47.367996 5.166782 37.423637
F 47.367996 12.897399 37.423637
F 38.462790 5.153982 39.961432
F 38.462790 12.884599 39.961432
F 47.317856 5.165462 40.141085
F 47.317856 12.896079 40.141085
F 38.386619 7.730410 43.604912
F 38.386619 15.461028 43.604912
F 42.914125 12.887060 40.053319
F 47.251308 7.720448 43.788796
F 47.251308 15.451066 43.788796
F 42.894779 7.727888 40.967920
F 40.691154 1.289324 40.007721
F 40.691154 9.019939 40.007721
F 40.691154 16.750557 40.007721
F 49.487444 1.307311 40.188331
F 49.487444 9.037927 40.188332
F 49.487444 16.768545 40.188332
F 40.615397 3.864546 43.651316
F 40.615397 11.595162 43.651316
F 49.429044 3.849505 43.839088
F 49.429044 11.580121 43.839088
F 40.672042 3.864420 40.919795
F 40.672042 11.595036 40.919795
F 49.466280 3.846457 41.127926
F 49.466280 11.577073 41.127926
F 40.747932 1.289401 37.276295
F 40.747932 9.020017 37.276295
F 40.747932 16.750634 37.276295
F 49.529829 1.311498 37.477408
F 49.529829 9.042114 37.477409
F 49.529829 16.772732 37.477408
F 36.003564 3.865279 50.844816
F 36.003564 11.595895 50.844816
F 44.910836 3.861906 51.030823
F 44.910836 11.592522 51.030823
F 38.234298 7.730485 50.891493
F 38.234298 15.461102 50.891493
F 51.647301 15.189487 65.584306
F 47.120037 7.724172 51.078667
F 47.120038 15.454789 51.078667
F 42.657399 7.484215 65.323570
F 40.463930 3.864819 50.938047
F 40.463930 11.595435 50.938047
F 49.315337 3.855112 51.129126
F 49.315337 11.585728 51.129126
F 42.690591 7.729152 50.984387
F 42.690591 15.459769 50.984387
F 51.392473 12.862713 62.029082
F 51.497994 7.718212 51.176397
F 51.497993 15.448829 51.176397
F 51.647301 7.458868 65.584306
F 35.927440 1.288382 54.482529
F 35.927440 9.018998 54.482529
F 35.927440 16.749615 54.482529
F 44.839352 1.290760 54.669129
F 44.839352 9.021375 54.669129
F 44.839352 16.751993 54.669129
F 35.853301 3.862542 58.096578
F 35.853301 11.593158 58.096578
F 44.769412 3.861004 58.283194
F 44.769412 11.591620 58.283194
F 35.908682 3.865153 55.379624
F 35.908682 11.595769 55.379624
F 44.819955 3.862395 55.569171
F 44.819955 11.593011 55.569171
F 35.984524 1.288459 51.753804
F 35.984524 9.019075 51.753804
F 35.984524 16.749692 51.753804
F 44.891211 1.292126 51.944374
F 44.891211 9.022741 51.944374
F 44.891211 16.753359 51.944373
F 38.139522 7.730386 55.426416
F 38.139522 15.461003 55.426416
F 49.385298 11.325827 65.511024
F 47.034724 7.725257 55.621541
F 47.034724 15.455874 55.621540
F 51.392473 5.132096 62.029081
F 38.215250 5.153868 51.800615
F 38.215250 12.884485 51.800615
F 47.099602 5.161038 51.996587
F 47.099602 12.891654 51.996587
F 38.158284 5.153764 54.529225
F 38.158284 12.884381 54.529225
F 47.054820 5.158151 54.717925
F 47.054820 12.888768 54.717925
F 38.084245 7.727799 58.143287
F 38.084245 15.458416 58.143287
F 49.385300 3.595213 65.511024
F 46.993560 7.726629 58.334073
F 46.993560 15.457246 58.334073
F 42.496258 12.838104 61.806300
F 40.388321 1.288722 54.575840
F 40.388321 9.019338 54.575840
F 40.388321 16.749956 54.575840
F 49.260000 1.295576 54.769273
F 49.260000 9.026192 54.769273
F 49.260000 16.756810 54.769273
F 40.314612 3.862303 58.189946
F 40.314612 11.592919 58.189946
F 49.210932 3.858439 58.389964
F 49.210932 11.589054 58.389964
F 40.369532 3.864818 55.473371
F 40.369532 11.595433 55.473371
F 49.240494 3.857624 55.677619
F 49.240494 11.588240 55.677618
F 40.444859 1.288913 51.847635
F 40.444859 9.019529 51.847635
F 40.444859 16.750147 51.847635
F 49.295839 1.298717 52.051239
F 49.295839 9.029332 52.051239
F 49.295839 16.759950 52.051239
F 42.597244 7.729367 55.520776
F 42.597244 15.459984 55.520776
F 42.496258 5.107487 61.806300
F 51.440181 7.722944 55.728669
F 51.440181 15.453561 55.728669
F 47.110205 15.215115 65.425973
F 42.671361 5.155233 51.895260
F 42.671361 12.885850 51.895260
F 51.483512 5.164048 52.098553
F 51.483512 12.894665 52.098553
F 42.616123 5.154768 54.622300
F 42.616123 12.885385 54.622300
F 51.454399 5.163846 54.816393
F 51.454399 12.894463 54.816393
F 42.543595 7.727068 58.236518
F 42.543595 15.457685 58.236518
F 51.403914 12.887233 59.324612
F 51.422251 7.724535 58.442283
F 51.422250 15.455152 58.442283
F 47.110205 7.484499 65.425973
F 35.805104 1.241639 61.666063
F 35.805104 8.972255 61.666063
F 35.805104 16.702873 61.666064
F 44.725395 1.242827 61.853733
F 44.725395 8.973443 61.853733
F 44.725395 16.704061 61.853733
F 35.792709 3.811489 62.498374
F 35.792709 11.542105 62.498374
F 44.711723 3.810528 62.688520
F 44.711723 11.541144 62.688520
F 35.835702 1.284657 58.964559
F 35.835702 9.015272 58.964559
F 35.835702 16.745890 58.964559
F 44.751870 1.286387 59.153441
F 44.751870 9.017003 59.153441
F 44.751870 16.747621 59.153441
F 38.023686 7.676745 62.545155
F 38.023686 15.407362 62.545155
F 35.963654 11.350164 65.182322
F 46.938290 7.675458 62.737579
F 46.938290 15.406076 62.737579
F 44.887838 3.619987 65.371965
F 38.066631 5.150018 59.011339
F 38.066631 12.880634 59.011339
F 46.973040 5.153210 59.203522
F 46.973040 12.883826 59.203522
F 38.036088 5.106980 61.712785
F 38.036088 12.837597 61.712785
F 46.955284 5.106917 61.906324
F 46.955284 12.837534 61.906324
F 38.194823 7.484824 65.229100
F 38.194823 15.215439 65.229100
F 44.887837 11.350602 65.371965
F 40.266719 1.241785 61.759496
F 40.266719 8.972401 61.759496
F 40.266719 16.703018 61.759497
F 49.183349 1.245569 61.972959
F 49.183349 8.976185 61.972959
F 49.183349 16.706802 61.972959
F 40.426037 3.619359 65.276060
F 40.426036 11.349974 65.276060
F 40.254261 3.811281 62.592066
F 40.254261 11.541898 62.592066
F 49.161783 3.813900 62.783976
F 49.161783 11.544516 62.783976
F 40.297035 1.284877 59.058239
F 40.297035 9.015492 59.058239
F 40.297035 16.746110 59.058239
F 49.190781 1.288452 59.268006
F 49.190781 9.019068 59.268006
F 49.190781 16.749686 59.268006
F 42.484290 7.676547 62.639134
F 42.484290 15.407164 62.639134
F 35.963655 3.619550 65.182322
F 51.390641 7.692444 62.902220
F 51.390641 15.423061 62.902220
F 42.657398 15.214830 65.323569
F 42.525809 5.150687 59.105493
F 42.525809 12.881304 59.105493
F 51.403915 5.156616 59.324612
F 36.959504 24.533910 3.668578
F 36.959504 32.264526 3.668578
F 45.940697 24.525472 3.874546
F 45.940697 32.256087 3.874546
F 36.916328 27.061104 7.202332
F 53.374444 27.079052 7.472061
F 36.916328 19.330487 7.202332
F 45.898124 27.071922 7.398823
F 53.362525 32.184532 8.354854
F 45.898124 19.341306 7.398823
F 36.947072 27.104148 4.500610
F 53.392712 32.188455 3.791876
F 36.947072 19.373531 4.500610
F 45.926106 27.114049 4.686356
F 53.392712 24.457841 3.791876
F 45.926106 19.383433 4.686356
F 36.787806 24.726021 0.984523
F 36.787806 32.456637 0.984523
F 45.720704 24.717366 1.179962
F 45.720703 32.447981 1.179962
F 39.180456 30.969964 4.547075
F 39.180456 23.239349 4.547075
F 48.218580 30.985112 4.731022
F 48.218580 23.254497 4.731022
F 39.019018 28.591262 1.031480
F 39.019019 20.860648 1.031480
F 47.965518 28.566664 1.218009
F 47.965520 20.836049 1.218008
F 39.192663 28.398791 3.715794
F 39.192663 20.668175 3.715794
F 48.211740 28.399334 3.910644
F 48.211740 20.668718 3.910645
F 39.149519 30.926898 7.249385
F 39.149519 23.196282 7.249385
F 48.181855 30.934725 7.441470
F 48.181855 23.204110 7.441470
F 41.430376 24.532113 3.764217
F 41.430376 32.262728 3.764217
F 50.534467 24.512478 3.893049
F 50.534467 32.243093 3.893049
F 41.386606 27.062845 7.297123
F 53.406408 19.343471 4.707507
F 41.386606 19.332228 7.297124
F 50.495871 27.088602 7.460557
F 53.362525 24.453917 8.354854
F 50.495870 19.357986 7.460557
F 41.417321 27.105654 4.593426
F 43.459124 20.610811 15.457579
F 41.417321 19.375037 4.593426
F 50.537502 27.136130 4.705181
F 53.327312 19.355516 11.996782
F 50.537501 19.405513 4.705181
F 41.250384 24.725851 1.079131
F 41.250384 32.456467 1.079131
F 49.901646 24.528676 1.223372
F 49.901645 32.259290 1.223372
F 43.664446 30.973859 4.639522
F 43.664446 23.243244 4.639522
F 43.482593 28.590456 1.128297
F 43.482594 20.859841 1.128298
F 43.675837 28.394630 3.815715
F 43.675836 20.664015 3.815715
F 43.633627 30.931353 7.346581
F 43.633627 23.200737 7.346581
F 36.843231 24.480288 10.787242
F 36.843231 32.210904 10.787242
F 45.826650 24.468913 10.980164
F 45.826650 32.199529 10.980164
F 36.767085 27.057224 14.413025
F 43.459124 28.341426 15.457580
F 36.767085 19.326607 14.413025
F 45.742107 27.067725 14.600755
F 50.398495 32.175690 15.597125
F 45.742107 19.337108 14.600755
F 36.824492 27.057360 11.684145
F 50.398494 24.445075 15.597125
F 36.824492 19.326744 11.684145
F 45.809238 27.067858 11.859809
F 53.327312 27.086133 11.996783
F 45.809238 19.337242 11.859809
F 36.898765 24.482870 8.070074
F 36.898765 32.213485 8.070074
F 45.881971 24.472501 8.249357
F 45.881971 32.203117 8.249357
F 39.057456 30.923111 11.730521
F 39.057456 23.192495 11.730521
F 48.097472 30.932944 11.912016
F 48.097472 23.202329 11.912015
F 39.131860 28.347712 8.116471
F 39.131860 20.617097 8.116471
F 48.167109 28.338928 8.295368
F 48.167109 20.608312 8.295368
F 39.076229 28.345147 10.834214
F 39.076229 20.614531 10.834214
F 48.118503 28.334671 11.027115
F 48.118503 20.604055 11.027115
F 38.999217 30.922753 14.459812
F 38.999217 23.192138 14.459812
F 48.046623 30.938905 14.652343
F 48.046623 23.208290 14.652343
F 41.313059 24.478614 10.881515
F 41.313059 32.209229 10.881515
F 50.442493 24.452830 11.077936
F 50.442493 32.183444 11.077936
F 41.234093 27.058301 14.506610
F 41.215427 32.209647 15.414131
F 41.234093 19.327684 14.506611
F 50.394490 27.076454 14.715357
F 41.215427 24.479031 15.414131
F 50.394489 19.345838 14.715357
F 41.294752 27.059160 11.776013
F 53.306232 19.346209 14.763263
F 41.294752 19.328544 11.776013
F 50.434399 27.086738 11.950361
F 53.374444 19.348435 7.472061
F 50.434399 19.356121 11.950361
F 41.369310 24.481056 8.162206
F 41.369310 32.211671 8.162206
F 50.487036 24.458078 8.318641
F 50.487036 32.188692 8.318641
F 43.541479 30.927476 11.819537
F 43.541479 23.196861 11.819537
F 43.615821 28.343553 8.207022
F 43.615821 20.612937 8.207022
F 43.560490 28.340639 10.930050
F 43.560490 20.610024 10.930050
F 43.478575 30.926481 14.553657
F 43.478575 23.195866 14.553657
F 53.285126 32.176642 15.647242
F 53.285126 24.446027 15.647242
F 53.406408 27.074088 4.707508
F 36.748052 24.480221 15.321893
F 36.748052 32.210837 15.321893
F 45.727333 24.468573 15.496254
F 45.727333 32.199189 15.496254
F 38.980198 28.345297 15.368411
F 38.980198 20.614681 15.368411
F 48.011005 28.338317 15.529748
F 48.011005 20.607701 15.529748
F 53.306232 27.076826 14.763263
F 53.337036 32.182733 11.119459
F 53.337036 24.452118 11.119459
F 36.538033 24.480254 25.341080
F 36.538033 32.210869 25.341081
F 45.467705 24.478597 25.528603
F 45.467705 32.209213 25.528603
F 36.461686 27.057183 28.984509
F 43.366314 23.192114 19.104165
F 36.461686 19.326566 28.984510
F 45.387815 27.058503 29.168237
F 43.310142 23.192342 21.837973
F 45.387814 19.327886 29.168237
F 36.518957 27.057188 26.251899
F 43.366314 30.922730 19.104165
F 36.518957 19.326572 26.251899
F 45.448980 27.059008 26.435697
F 43.310141 30.922957 21.837973
F 45.448980 19.328391 26.435696
F 36.595271 24.480253 22.608455
F 36.595271 32.210869 22.608455
F 45.525419 24.478588 22.793850
F 45.525419 32.209203 22.793850
F 38.750409 30.922566 26.298565
F 38.750409 23.191951 26.298565
F 47.677939 30.914815 26.486469
F 47.677940 23.184199 26.486469
F 38.826737 28.345488 22.655145
F 38.826737 20.614872 22.655145
F 47.754188 28.353268 22.847341
F 47.754188 20.622653 22.847341
F 38.769490 28.345490 25.387862
F 38.769490 20.614874 25.387862
F 47.697805 28.352709 25.569496
F 47.697805 20.622094 25.569496
F 38.692948 30.922518 29.031195
F 38.692948 23.191902 29.031195
F 47.608436 30.912778 29.204987
F 47.608436 23.182163 29.204987
F 41.001280 24.480118 25.434566
F 41.001280 32.210734 25.434566
F 49.890632 24.499459 25.604935
F 49.890632 32.230074 25.604935
F 40.924496 27.057164 29.077641
F 50.018347 19.310976 19.260316
F 40.924496 19.326547 29.077641
F 49.810903 27.048121 29.249224
F 49.810902 34.778736 29.249224
F 49.810902 19.317504 29.249224
F 40.982302 27.057353 26.345111
F 50.018347 34.772208 19.260316
F 40.982302 19.326737 26.345111
F 49.870450 27.038806 26.548037
F 49.870449 34.769421 26.548037
F 49.870450 19.308189 26.548037
F 41.058607 24.480084 22.701802
F 41.058607 32.210700 22.701802
F 49.946236 24.498907 22.903409
F 49.946236 32.229522 22.903409
F 43.214617 30.922853 26.390901
F 43.214617 23.192238 26.390901
F 43.291270 28.345055 22.748176
F 43.291270 20.614439 22.748176
F 43.233743 28.345117 25.481251
F 43.233742 20.614501 25.481251
F 43.154487 30.921965 29.122754
F 43.154487 23.191349 29.122754
F 36.385033 24.480340 32.627899
F 36.385033 32.210955 32.627899
F 36.442590 24.480265 29.895342
F 36.442590 32.210881 29.895342
F 45.366095 24.479831 30.073785
F 45.366095 32.210446 30.073785
F 38.673993 28.345514 29.941931
F 38.673993 20.614898 29.941931
F 47.592062 28.355490 30.127608
F 47.592062 20.624874 30.127608
F 38.615284 28.345869 32.674364
F 38.615284 20.615253 32.674364
F 40.843456 24.481253 32.720197
F 40.843456 32.211869 32.720197
F 40.905231 24.480229 29.988300
F 40.905231 32.210845 29.988300
F 49.758492 24.512151 30.189546
F 49.758492 32.242766 30.189546
F 43.137043 28.345285 30.033394
F 43.137043 20.614669 30.033394
F 43.065544 28.348530 32.763888
F 43.065544 20.617915 32.763888
F 36.690645 24.480259 18.054249
F 36.690645 32.210875 18.054249
F 45.617769 24.478874 18.236476
F 45.617769 32.209489 18.236476
F 36.614349 27.057189 21.697634
F 50.018347 27.041593 19.260316
F 36.614349 19.326572 21.697634
F 45.544773 27.059106 21.884150
F 43.386621 20.614435 18.193040
F 45.544773 19.328490 21.884150
F 36.671585 27.057186 18.965007
F 41.134972 19.326759 19.058141
F 36.671584 19.326569 18.965007
F 45.603919 27.059915 19.146057
F 43.386621 28.345051 18.193040
F 45.603919 19.329298 19.146057
F 38.902949 30.922548 19.011676
F 38.902949 23.191932 19.011676
F 47.822182 30.908601 19.195915
F 47.822182 23.177986 19.195915
F 38.922096 28.345497 18.100991
F 38.922096 20.614882 18.100992
F 47.853802 28.350795 18.259788
F 47.853802 20.620180 18.259788
F 38.845807 30.922568 21.744418
F 38.845807 23.191953 21.744418
F 47.773453 30.914228 21.922868
F 47.773453 23.183613 21.922868
F 41.153583 24.480177 18.147397
F 41.153583 32.210792 18.147397
F 50.014447 24.511547 18.298712
F 50.014447 32.242161 18.298712
F 41.077716 27.057372 21.791182
F 41.134973 27.057375 19.058141
F 41.077716 19.326755 21.791181
F 49.965639 27.038561 21.961848
F 49.965638 34.769176 21.961849
F 49.965638 19.307944 21.961849
F 36.079847 24.480319 47.201728
F 36.079848 32.210935 47.201728
F 44.982418 24.484627 47.387033
F 44.982418 32.215242 47.387033
F 36.060766 27.057122 48.112568
F 36.060766 34.787738 48.112568
F 36.060766 19.326506 48.112568
F 44.962672 27.052499 48.303766
F 44.962672 34.783115 48.303765
F 44.962672 19.321883 48.303765
F 36.137045 24.480328 44.469198
F 36.137045 32.210943 44.469198
F 45.034209 24.485894 44.660863
F 45.034209 32.216509 44.660863
F 38.291375 30.922300 48.159397
F 38.291375 23.191684 48.159397
F 47.164941 30.913255 48.356553
F 47.164941 23.182640 48.356553
F 38.367530 28.345795 44.516044
F 38.367530 20.615179 44.516044
F 47.230252 28.356798 44.714342
F 47.230252 20.626182 44.714342
F 38.310460 28.345758 47.248384
F 38.310460 20.615143 47.248384
F 47.185637 28.353882 47.434293
F 47.185637 20.623266 47.434293
F 40.539670 24.480907 47.294867
F 40.539670 32.211522 47.294867
F 49.372038 24.493252 47.484570
F 49.372038 32.223867 47.484570
F 40.520553 27.056542 48.206480
F 40.520553 34.787158 48.206480
F 40.520553 19.325925 48.206480
F 49.352128 27.044114 48.411873
F 51.590558 23.177130 43.890416
F 49.352128 19.313498 48.411873
F 40.596274 24.481037 44.563186
F 40.596274 32.211653 44.563186
F 49.408638 24.496063 44.770606
F 49.408638 32.226679 44.770606
F 42.745806 30.920565 48.254295
F 42.745806 23.189950 48.254295
F 51.529318 30.910804 48.458331
F 51.529318 23.180188 48.458331
F 42.820275 28.347898 44.611144
F 42.820275 20.617283 44.611144
F 51.575520 28.357992 44.816243
F 51.575520 20.627377 44.816243
F 42.765080 28.347467 47.341000
F 42.765081 20.616851 47.341000
F 51.544045 28.359481 47.533831
F 51.544045 20.628865 47.533831
F 45.275750 24.487107 32.801726
F 45.275750 32.217722 32.801726
F 36.308702 27.057100 36.271363
F 36.308702 34.787716 36.271363
F 36.308702 19.326483 36.271363
F 45.198931 27.050232 36.452020
F 45.198931 34.780848 36.452020
F 45.198931 19.319616 36.452020
F 36.365937 27.057097 33.538839
F 36.365937 34.787713 33.538839
F 36.365937 19.326480 33.538839
F 45.255874 27.049462 33.726660
F 45.255874 34.780078 33.726660
F 45.255875 19.318846 33.726660
F 38.596262 30.922203 33.585633
F 38.596262 23.191588 33.585633
F 47.439585 30.908239 33.777839
F 47.439585 23.177623 33.777839
F 47.460559 28.360583 32.842887
F 47.460559 20.629967 32.842887
F 38.538972 30.922193 36.317922
F 38.538972 23.191577 36.317922
F 47.385396 30.909028 36.494239
F 47.385396 23.178412 36.494239
F 49.625963 24.496024 32.886489
F 49.625963 32.226640 32.886489
F 40.767060 27.056191 36.364061
F 40.767060 34.786807 36.364062
F 40.767060 19.325574 36.364062
F 49.550944 27.036992 36.524245
F 51.590558 30.907745 43.890416
F 49.550944 19.306375 36.524245
F 40.824364 27.056253 33.632498
F 40.824364 34.786869 33.632498
F 40.824364 19.325637 33.632498
F 49.598473 27.029522 33.813608
F 42.839538 23.189552 43.697237
F 49.598473 19.298905 33.813608
F 43.047139 30.919822 33.679055
F 43.047139 23.189207 33.679055
F 51.718044 30.879230 33.868091
F 51.718044 23.148615 33.868091
F 51.734443 28.360793 32.860557
F 51.734442 20.630177 32.860558
F 42.989018 30.919481 36.408686
F 42.989018 23.188865 36.408686
F 51.686628 30.900369 36.583533
F 51.686628 23.169753 36.583533
F 36.232418 24.480335 39.914823
F 36.232418 32.210951 39.914823
F 45.125777 24.486445 40.098327
F 45.125777 32.217061 40.098327
F 36.156127 27.057114 43.558279
F 36.156127 34.787730 43.558279
F 36.156127 19.326498 43.558279
F 45.054017 27.051903 43.742662
F 45.054017 34.782519 43.742662
F 45.054017 19.321286 43.742662
F 36.213334 27.057106 40.825754
F 36.213334 34.787722 40.825754
F 36.213334 19.326489 40.825754
F 45.106305 27.050867 41.017482
F 45.106305 34.781483 41.017482
F 45.106305 19.320251 41.017482
F 36.289620 24.480343 37.182306
F 36.289620 32.210959 37.182306
F 45.178881 24.487368 37.373950
F 45.178881 32.217983 37.373950
F 38.443703 30.922226 40.872614
F 38.443703 23.191611 40.872614
F 47.296848 30.909313 41.070644
F 47.296848 23.178698 41.070644
F 38.519895 28.345861 37.229171
F 38.519896 20.615246 37.229171
F 47.367996 28.358633 37.423637
F 47.367996 20.628017 37.423637
F 38.462790 28.345833 39.961432
F 38.462790 20.615217 39.961432
F 47.317856 28.357313 40.141085
F 47.317856 20.626697 40.141085
F 38.386619 30.922261 43.604912
F 38.386619 23.191645 43.604912
F 47.251308 30.912299 43.788796
F 47.251308 23.181683 43.788796
F 40.691154 24.481174 40.007721
F 40.691154 32.211790 40.007721
F 49.487444 24.499162 40.188331
F 49.487444 32.229778 40.188332
F 40.615397 27.056397 43.651316
F 40.615397 34.787012 43.651316
F 40.615397 19.325780 43.651316
F 49.429044 27.041355 43.839088
F 42.839537 30.920168 43.697237
F 49.429044 19.310739 43.839088
F 40.672042 27.056271 40.919795
F 40.672042 34.786887 40.919795
F 40.672042 19.325654 40.919795
F 49.466280 27.038308 41.127926
F 51.637624 20.630173 40.243705
F 49.466280 19.307691 41.127926
F 40.747932 24.481251 37.276295
F 40.747932 32.211867 37.276295
F 49.529829 24.503349 37.477408
F 49.529829 32.233965 37.477409
F 42.894779 30.919738 40.967920
F 42.894779 23.189122 40.967920
F 51.621904 30.909557 41.172139
F 51.621904 23.178942 41.172139
F 42.970052 28.348614 37.324242
F 42.970052 20.617998 37.324243
F 51.670528 28.357436 37.524068
F 51.670528 20.626820 37.524068
F 42.914125 28.348294 40.053319
F 42.914125 20.617678 40.053319
F 51.637624 28.360788 40.243705
F 49.466280 34.768923 41.127926
F 49.352128 34.774730 48.411873
F 49.550944 34.767608 36.524245
F 49.598473 34.760137 33.813608
F 49.429044 34.771971 43.839088
F 36.003563 27.057130 50.844816
F 36.003564 34.787746 50.844816
F 36.003563 19.326513 50.844816
F 44.910836 27.053756 51.030823
F 44.910836 34.784372 51.030823
F 44.910836 19.323140 51.030823
F 38.234298 30.922335 50.891493
F 38.234298 23.191720 50.891493
F 47.120037 30.916023 51.078667
F 47.120037 23.185407 51.078667
F 40.463930 27.056670 50.938047
F 40.463930 34.787286 50.938047
F 40.463930 19.326054 50.938047
F 49.315337 27.046963 51.129126
F 35.963654 19.080782 65.182322
F 49.315337 19.316346 51.129126
F 42.690591 30.921002 50.984387
F 42.690591 23.190387 50.984387
F 51.497994 30.910063 51.176397
F 51.497994 23.179447 51.176397
F 35.927440 24.480233 54.482529
F 35.927440 32.210848 54.482529
F 44.839352 24.482610 54.669129
F 44.839352 32.213226 54.669129
F 35.853301 27.054393 58.096578
F 35.853301 34.785009 58.096578
F 35.853301 19.323776 58.096578
F 44.769412 27.052855 58.283194
F 44.769412 34.783470 58.283194
F 44.769412 19.322238 58.283194
F 35.908682 27.057004 55.379624
F 35.908682 34.787620 55.379624
F 35.908682 19.326387 55.379623
F 44.819955 27.054245 55.569171
F 44.819955 34.784861 55.569171
F 44.819955 19.323629 55.569171
F 35.984524 24.480310 51.753804
F 35.984524 32.210925 51.753804
F 44.891211 24.483976 51.944374
F 44.891211 32.214592 51.944374
F 38.139522 30.922237 55.426416
F 38.139522 23.191621 55.426416
F 47.034724 30.917107 55.621541
F 47.034724 23.186492 55.621541
F 38.215250 28.345719 51.800615
F 38.215250 20.615103 51.800615
F 47.099602 28.352888 51.996587
F 47.099602 20.622272 51.996587
F 38.158284 28.345615 54.529225
F 38.158284 20.614999 54.529225
F 47.054820 28.350002 54.717925
F 47.054820 20.619386 54.717925
F 38.084245 30.919649 58.143287
F 38.084245 23.189033 58.143287
F 46.993560 30.918479 58.334073
F 46.993560 23.187864 58.334073
F 40.388321 24.480573 54.575840
F 40.388321 32.211188 54.575840
F 49.260000 24.487427 54.769273
F 49.260000 32.218042 54.769273
F 40.314612 27.054153 58.189946
F 40.314612 34.784769 58.189946
F 40.314612 19.323537 58.189946
F 49.210932 27.050289 58.389964
F 35.963654 34.542015 65.182322
F 49.210932 19.319673 58.389964
F 40.369532 27.056668 55.473371
F 40.369532 34.787284 55.473371
F 40.369532 19.326051 55.473371
F 49.240494 27.049475 55.677619
F 35.963655 26.811400 65.182323
F 49.240494 19.318859 55.677618
F 40.444859 24.480764 51.847635
F 40.444859 32.211379 51.847635
F 49.295839 24.490567 52.051239
F 49.295839 32.221183 52.051239
F 42.597244 30.921217 55.520776
F 42.597244 23.190602 55.520776
F 51.440181 30.914795 55.728669
F 51.440181 23.184179 55.728669
F 42.671361 28.347083 51.895260
F 42.671361 20.616468 51.895260
F 51.483512 28.355899 52.098553
F 51.483512 20.625283 52.098553
F 42.616123 28.346618 54.622300
F 42.616123 20.616003 54.622300
F 51.454399 28.355697 54.816393
F 51.454399 20.625081 54.816393
F 42.543595 30.918918 58.236518
F 42.543595 23.188302 58.236518
F 51.422251 30.916386 58.442283
F 51.422251 23.185770 58.442283
F 35.805104 24.433490 61.666063
F 35.805104 32.164106 61.666063
F 44.725395 24.434678 61.853733
F 44.725394 32.165293 61.853733
F 35.792709 27.003339 62.498374
F 51.647301 22.920104 65.584306
F 35.792709 19.272723 62.498374
F 44.711723 27.002379 62.688520
F 51.647301 30.650719 65.584306
F 44.711723 19.271762 62.688520
F 35.835702 24.476507 58.964559
F 35.835702 32.207123 58.964559
F 44.751870 24.478238 59.153441
F 44.751870 32.208853 59.153441
F 38.023686 30.868595 62.545155
F 38.023686 23.137979 62.545155
F 46.938290 30.867309 62.737579
F 46.938290 23.136693 62.737579
F 38.066631 28.341868 59.011339
F 38.066631 20.611252 59.011339
F 46.973040 28.345060 59.203522
F 46.973040 20.614444 59.203522
F 38.036088 28.298830 61.712785
F 38.036088 20.568215 61.712785
F 46.955284 28.298768 61.906324
F 46.955284 20.568152 61.906324
F 38.194823 30.676674 65.229100
F 38.194824 22.946059 65.229100
F 40.266719 24.433635 61.759496
F 40.266719 32.164251 61.759496
F 49.183349 24.437420 61.972959
F 49.183349 32.168035 61.972959
F 40.426038 26.811210 65.276060
F 40.426037 34.541824 65.276060
F 40.426037 19.080592 65.276060
F 40.254261 27.003132 62.592066
F 49.385299 19.056447 65.511024
F 40.254261 19.272515 62.592066
F 49.161783 27.005751 62.783976
F 49.385299 34.517678 65.511024
F 49.161783 19.275134 62.783975
F 40.297035 24.476727 59.058239
F 40.297035 32.207343 59.058239
F 49.190782 24.480303 59.268006
F 49.190781 32.210919 59.268006
F 42.484290 30.868397 62.639134
F 42.484290 23.137782 62.639134
F 51.390641 30.884294 62.902220
F 51.390641 23.153679 62.902220
F 42.525809 28.342537 59.105493
F 42.525809 20.611922 59.105493
F 51.403915 28.348467 59.324612
F 51.403915 20.617851 59.324611
F 42.496258 28.299338 61.806300
F 42.496258 20.568722 61.806300
F 51.392473 28.323947 62.029081
F 51.392473 20.593331 62.029081
F 42.657399 30.676065 65.323570
F 42.657400 22.945450 65.323570
F 44.887838 19.081220 65.371965
F 44.887837 34.542453 65.371965
F 44.887839 26.811838 65.371965
F 49.385300 26.787064 65.511024
F 47.110205 22.945734 65.425973
F 47.110205 30.676350 65.425973
F 35.792709 34.733955 62.498374
F 44.711723 34.732994 62.688520
F 40.254261 34.733748 62.592066
F 49.161783 34.736366 62.783975
F 49.315337 34.777578 51.129126
F 49.240494 34.780091 55.677618
F 49.210932 34.780905 58.389964
F 36.959504 47.725761 3.668578
F 36.959504 39.995144 3.668578
F 45.940697 47.717322 3.874546
F 45.940697 39.986705 3.874546
F 36.916328 50.252954 7.202332
F 36.916328 42.522338 7.202332
F 45.898124 50.263773 7.398823
F 45.898124 42.533156 7.398823
F 36.947072 50.295998 4.500611
F 36.947072 42.565382 4.500610
F 45.926106 50.305900 4.686356
F 45.926106 42.575283 4.686356
F 36.787806 47.917871 0.984523
F 36.787806 40.187256 0.984523
F 45.720705 47.909217 1.179962
F 45.720706 40.178601 1.179963
F 39.180456 38.700582 4.547075
F 39.180456 46.431199 4.547075
F 48.218580 38.715729 4.731022
F 48.218580 46.446347 4.731022
F 39.019019 51.783113 1.031480
F 39.019019 36.321880 1.031480
F 39.019020 44.052499 1.031481
F 47.965518 51.758514 1.218009
F 47.965519 36.297281 1.218008
F 47.965519 44.027899 1.218008
F 39.192663 51.590641 3.715794
F 39.192663 36.129407 3.715794
F 39.192663 43.860025 3.715794
F 48.211740 51.591184 3.910644
F 48.211740 36.129950 3.910645
F 48.211740 43.860568 3.910645
F 39.149519 38.657515 7.249385
F 39.149519 46.388133 7.249385
F 48.181855 38.665342 7.441470
F 48.181855 46.395960 7.441470
F 41.430376 47.723963 3.764217
F 41.430376 39.993346 3.764217
F 50.534467 47.704328 3.893049
F 50.534466 39.973712 3.893049
F 41.386606 50.254695 7.297123
F 41.386606 42.524079 7.297124
F 50.495871 50.280453 7.460557
F 50.495870 42.549836 7.460557
F 41.417321 50.297504 4.593426
F 41.417321 42.566888 4.593426
F 50.537502 50.327980 4.705181
F 50.537501 42.597364 4.705181
F 41.250385 47.917702 1.079131
F 41.250385 40.187086 1.079131
F 49.901645 47.720526 1.223372
F 49.901644 39.989909 1.223371
F 43.664446 38.704476 4.639522
F 43.664446 46.435094 4.639522
F 43.482594 51.782306 1.128298
F 43.482594 36.321074 1.128298
F 43.482595 44.051692 1.128298
F 43.675837 51.586481 3.815715
F 43.675836 36.125247 3.815715
F 43.675836 43.855865 3.815715
F 43.633627 38.661970 7.346581
F 43.633627 46.392587 7.346581
F 36.843231 47.672138 10.787242
F 36.843231 39.941521 10.787242
F 45.826650 47.660764 10.980164
F 45.826650 39.930147 10.980164
F 36.767085 50.249074 14.413025
F 36.767085 42.518457 14.413025
F 45.742107 50.259575 14.600755
F 45.742107 42.528959 14.600755
F 36.824492 50.249211 11.684145
F 36.824492 42.518594 11.684145
F 45.809238 50.259709 11.859809
F 45.809238 42.529092 11.859809
F 36.898765 47.674720 8.070074
F 36.898765 39.944103 8.070073
F 45.881971 47.664352 8.249357
F 45.881971 39.933734 8.249357
F 39.057456 38.653728 11.730521
F 39.057456 46.384346 11.730521
F 48.097472 38.663561 11.912015
F 48.097472 46.394179 11.912016
F 39.131860 51.539563 8.116471
F 39.131861 36.078329 8.116470
F 39.131860 43.808947 8.116471
F 48.167109 51.530778 8.295368
F 48.167109 36.069544 8.295368
F 48.167109 43.800163 8.295368
F 39.076229 51.536998 10.834214
F 39.076229 36.075764 10.834214
F 39.076229 43.806382 10.834214
F 48.118503 51.526521 11.027115
F 48.118503 36.065287 11.027115
F 48.118503 43.795906 11.027115
F 38.999217 38.653370 14.459812
F 38.999217 46.383988 14.459812
F 48.046623 38.669522 14.652343
F 48.046623 46.400140 14.652343
F 41.313059 47.670464 10.881515
F 41.313059 39.939847 10.881515
F 50.442493 47.644680 11.077936
F 50.442493 39.914063 11.077936
F 41.234093 50.250151 14.506610
F 41.234093 42.519535 14.506611
F 50.394490 50.268304 14.715357
F 50.394489 42.537688 14.715357
F 41.294752 50.251011 11.776013
F 41.294752 42.520394 11.776013
F 50.434399 50.278588 11.950361
F 50.434399 42.547971 11.950361
F 41.369310 47.672906 8.162206
F 41.369310 39.942289 8.162206
F 50.487036 47.649928 8.318641
F 50.487035 39.919311 8.318641
F 43.541479 38.658094 11.819537
F 43.541479 46.388711 11.819537
F 43.615821 51.535404 8.207022
F 43.615821 36.074170 8.207022
F 43.615821 43.804788 8.207022
F 43.560490 51.532490 10.930050
F 43.560490 36.071256 10.930050
F 43.560490 43.801874 10.930050
F 43.478575 38.657098 14.553657
F 43.478575 46.387716 14.553657
F 53.285126 39.907261 15.647241
F 53.285126 47.637878 15.647242
F 36.748052 47.672072 15.321893
F 36.748052 39.941455 15.321893
F 45.727333 47.660424 15.496254
F 45.727333 39.929807 15.496254
F 38.980198 51.537147 15.368411
F 38.980198 36.075913 15.368411
F 38.980198 43.806531 15.368411
F 48.011005 51.530167 15.529748
F 48.011005 36.068933 15.529748
F 48.011005 43.799552 15.529748
F 53.406408 34.804703 4.707508
F 53.374444 34.809667 7.472061
F 45.809238 34.798474 11.859809
F 45.742107 34.798341 14.600755
F 41.215427 47.670882 15.414131
F 41.215427 39.940265 15.414130
F 50.398495 47.636925 15.597125
F 50.398494 39.906308 15.597125
F 43.459124 51.533277 15.457580
F 43.459124 36.072043 15.457579
F 43.459124 43.802661 15.457579
F 50.537501 34.866745 4.705181
F 50.495870 34.819217 7.460557
F 53.392712 47.649691 3.791876
F 53.392712 39.919074 3.791876
F 53.374444 50.270902 7.472061
F 53.374444 42.540286 7.472061
F 53.406408 50.265938 4.707508
F 53.406408 42.535321 4.707507
F 45.898124 34.802538 7.398823
F 53.362525 39.915151 8.354853
F 53.337036 47.643968 11.119459
F 53.337036 39.913351 11.119458
F 53.306231 50.268676 14.763263
F 53.306232 42.538060 14.763263
F 53.327312 50.277983 11.996783
F 53.327312 42.547367 11.996782
F 53.362525 47.645768 8.354854
F 36.916328 34.791720 7.202332
F 36.947072 34.834764 4.500610
F 45.926106 34.844665 4.686356
F 41.386606 34.793461 7.297123
F 53.306232 34.807441 14.763263
F 41.417321 34.836270 4.593426
F 36.767085 34.787839 14.413025
F 53.327312 34.816748 11.996783
F 36.824492 34.787976 11.684145
F 41.234093 34.788917 14.506611
F 50.394489 34.807069 14.715357
F 41.294752 34.789776 11.776013
F 50.434399 34.817353 11.950361
F 36.538033 47.672104 25.341081
F 36.538033 39.941487 25.341081
F 45.467705 47.670448 25.528603
F 45.467705 39.939830 25.528603
F 36.461686 50.249033 28.984509
F 36.461686 42.518417 28.984510
F 45.387814 50.250353 29.168237
F 45.387814 42.519737 29.168237
F 36.518957 50.249039 26.251899
F 36.518957 42.518422 26.251899
F 45.448980 50.250858 26.435697
F 45.448980 42.520241 26.435696
F 36.595271 47.672104 22.608455
F 36.595271 39.941487 22.608455
F 45.525419 47.670438 22.793850
F 45.525419 39.939821 22.793850
F 38.750409 38.653183 26.298565
F 38.750409 46.383801 26.298565
F 47.677939 38.645431 26.486469
F 47.677940 46.376049 26.486469
F 38.826737 51.537338 22.655145
F 38.826737 36.076104 22.655145
F 38.826737 43.806722 22.655145
F 47.754188 51.545119 22.847341
F 47.754188 36.083885 22.847341
F 47.754188 43.814503 22.847341
F 38.769490 51.537341 25.387862
F 38.769490 36.076107 25.387862
F 38.769490 43.806725 25.387862
F 47.697805 51.544559 25.569496
F 47.697805 36.083326 25.569496
F 47.697805 43.813944 25.569496
F 38.692948 38.653135 29.031195
F 38.692948 46.383753 29.031195
F 47.608436 38.643395 29.204987
F 47.608436 46.374013 29.204987
F 41.001280 47.671969 25.434566
F 41.001280 39.941352 25.434566
F 49.890632 47.691309 25.604935
F 49.890631 39.960692 25.604934
F 40.924496 50.249014 29.077641
F 40.924496 42.518398 29.077641
F 49.810902 50.239971 29.249224
F 49.810902 42.509354 29.249224
F 40.982302 50.249204 26.345111
F 40.982302 42.518587 26.345111
F 49.870450 50.230656 26.548037
F 49.870449 42.500039 26.548037
F 41.058607 47.671935 22.701802
F 41.058607 39.941318 22.701802
F 49.946236 47.690757 22.903409
F 49.946235 39.960140 22.903409
F 43.214617 38.653470 26.390901
F 43.214617 46.384088 26.390901
F 43.291270 51.536905 22.748176
F 43.291270 36.075671 22.748176
F 43.291270 43.806289 22.748176
F 43.233743 51.536968 25.481251
F 43.233742 36.075734 25.481251
F 43.233743 43.806352 25.481251
F 43.154487 38.652582 29.122754
F 43.154487 46.383200 29.122754
F 36.385033 47.672190 32.627899
F 36.385033 39.941573 32.627900
F 36.442590 47.672116 29.895342
F 36.442590 39.941498 29.895342
F 45.366095 47.671681 30.073785
F 45.366095 39.941064 30.073785
F 38.673993 51.537364 29.941931
F 38.673993 36.076130 29.941931
F 38.673993 43.806748 29.941931
F 47.592063 51.547340 30.127608
F 47.592062 36.086106 30.127608
F 47.592062 43.816724 30.127608
F 38.615284 51.537719 32.674364
F 38.615284 36.076485 32.674364
F 38.615284 43.807103 32.674364
F 40.843456 47.673103 32.720197
F 40.843456 39.942486 32.720197
F 40.905231 47.672080 29.988300
F 40.905231 39.941463 29.988300
F 49.758492 47.704001 30.189546
F 49.758491 39.973384 30.189546
F 43.137043 51.537136 30.033394
F 43.137043 36.075902 30.033394
F 43.137043 43.806520 30.033394
F 43.065544 51.540381 32.763888
F 43.065544 36.079147 32.763888
F 43.065544 43.809765 32.763888
F 36.690645 47.672110 18.054249
F 36.690645 39.941493 18.054249
F 45.617769 47.670724 18.236476
F 45.617769 39.940107 18.236477
F 36.614349 50.249039 21.697634
F 36.614349 42.518422 21.697634
F 45.544773 50.250957 21.884150
F 45.544773 42.520340 21.884150
F 36.671585 50.249036 18.965007
F 36.671585 42.518419 18.965007
F 45.603919 50.251765 19.146057
F 45.603919 42.521149 19.146057
F 38.902949 38.653165 19.011676
F 38.902949 46.383783 19.011676
F 47.822182 38.639218 19.195915
F 47.822182 46.369836 19.195915
F 38.922096 51.537348 18.100991
F 38.922096 36.076114 18.100991
F 38.922096 43.806732 18.100992
F 47.853802 51.542646 18.259788
F 47.853802 36.081412 18.259788
F 47.853802 43.812030 18.259788
F 38.845807 38.653186 21.744418
F 38.845807 46.383803 21.744418
F 47.773453 38.644845 21.922868
F 47.773453 46.375463 21.922868
F 41.153583 47.672027 18.147397
F 41.153583 39.941410 18.147397
F 50.014447 47.703397 18.298712
F 50.014447 39.972780 18.298712
F 41.077716 50.249222 21.791182
F 41.077716 42.518606 21.791181
F 49.965639 50.230411 21.961848
F 49.965638 42.499794 21.961849
F 41.134973 50.249226 19.058141
F 41.134973 42.518609 19.058141
F 50.018347 50.233443 19.260316
F 50.018346 42.502826 19.260316
F 43.366314 38.653347 19.104165
F 43.366314 46.383965 19.104165
F 43.386621 51.536901 18.193040
F 43.386621 36.075668 18.193040
F 43.386621 43.806286 18.193040
F 43.310141 38.653574 21.837974
F 43.310141 46.384192 21.837973
F 45.603919 34.790531 19.146057
F 45.544773 34.789722 21.884150
F 45.448980 34.789623 26.435696
F 45.387814 34.789118 29.168237
F 36.461686 34.787799 28.984509
F 36.518957 34.787804 26.251899
F 40.924496 34.787780 29.077641
F 40.982302 34.787969 26.345111
F 36.614349 34.787804 21.697634
F 36.671585 34.787801 18.965007
F 41.077716 34.787988 21.791182
F 41.134972 34.787991 19.058141
F 36.079847 47.672170 47.201728
F 36.079848 39.941553 47.201728
F 44.982418 47.676477 47.387033
F 44.982418 39.945860 47.387033
F 36.060766 50.248973 48.112568
F 36.060766 42.518356 48.112568
F 44.962672 50.244350 48.303766
F 44.962672 42.513733 48.303765
F 36.137045 47.672178 44.469198
F 36.137045 39.941561 44.469198
F 45.034209 47.677744 44.660863
F 45.034209 39.947127 44.660863
F 38.291375 38.652917 48.159397
F 38.291375 46.383535 48.159397
F 47.164941 38.643872 48.356553
F 47.164941 46.374490 48.356553
F 38.367530 51.537645 44.516044
F 38.367530 36.076411 44.516044
F 38.367530 43.807029 44.516044
F 47.230252 51.548649 44.714342
F 47.230252 36.087415 44.714342
F 47.230252 43.818033 44.714342
F 38.310460 51.537609 47.248384
F 38.310460 36.076375 47.248384
F 38.310460 43.806993 47.248384
F 47.185637 51.545733 47.434293
F 47.185637 36.084499 47.434293
F 47.185637 43.815117 47.434293
F 40.539670 47.672757 47.294867
F 40.539670 39.942140 47.294867
F 49.372038 47.685102 47.484570
F 49.372038 39.954485 47.484570
F 40.520553 50.248392 48.206480
F 40.520553 42.517776 48.206480
F 49.352128 50.235964 48.411873
F 49.352128 42.505348 48.411873
F 40.596274 47.672888 44.563186
F 40.596274 39.942271 44.563186
F 49.408638 47.687913 44.770606
F 49.408638 39.957296 44.770606
F 42.745806 38.651183 48.254295
F 42.745806 46.381800 48.254295
F 51.529318 38.641421 48.458331
F 51.529318 46.372038 48.458331
F 42.820275 51.539749 44.611144
F 42.820275 36.078515 44.611144
F 42.820275 43.809133 44.611144
F 51.575520 51.549843 44.816243
F 51.575520 36.088609 44.816243
F 51.575520 43.819227 44.816243
F 42.765080 51.539317 47.341000
F 42.765080 36.078083 47.341000
F 42.765081 43.808702 47.341000
F 51.544045 51.551331 47.533831
F 51.544045 36.090097 47.533831
F 51.544045 43.820715 47.533831
F 45.275750 47.678957 32.801726
F 45.275750 39.948340 32.801726
F 36.308702 50.248950 36.271363
F 36.308702 42.518334 36.271363
F 45.198931 50.242083 36.452020
F 45.198931 42.511466 36.452020
F 36.365937 50.248947 33.538839
F 36.365937 42.518331 33.538839
F 45.255874 50.241312 33.726660
F 45.255874 42.510696 33.726660
F 38.596263 38.652821 33.585633
F 38.596262 46.383438 33.585633
F 47.439585 38.638856 33.777839
F 47.439585 46.369474 33.777839
F 47.460559 51.552434 32.842887
F 47.460559 36.091200 32.842887
F 47.460559 43.821818 32.842887
F 38.538973 38.652810 36.317923
F 38.538972 46.383427 36.317922
F 47.385396 38.639645 36.494239
F 47.385396 46.370262 36.494239
F 49.625963 47.687875 32.886489
F 49.625963 39.957258 32.886489
F 40.767060 50.248041 36.364061
F 40.767060 42.517425 36.364062
F 49.550944 50.228842 36.524245
F 49.550944 42.498225 36.524245
F 40.824364 50.248104 33.632498
F 40.824364 42.517487 33.632498
F 49.598473 50.221372 33.813608
F 49.598473 42.490755 33.813608
F 43.047139 38.650440 33.679055
F 43.047139 46.381057 33.679055
F 51.718043 38.609847 33.868091
F 51.718044 46.340465 33.868091
F 51.734442 51.552643 32.860557
F 51.734442 36.091409 32.860558
F 51.734442 43.822027 32.860558
F 42.989018 38.650098 36.408686
F 42.989018 46.380716 36.408686
F 51.686628 38.630986 36.583533
F 51.686628 46.361604 36.583533
F 36.232418 47.672186 39.914823
F 36.232418 39.941569 39.914823
F 45.125777 47.678295 40.098327
F 45.125777 39.947678 40.098327
F 36.156127 50.248965 43.558279
F 36.156127 42.518348 43.558279
F 45.054017 50.243753 43.742662
F 45.054017 42.513137 43.742662
F 36.213334 50.248956 40.825754
F 36.213334 42.518340 40.825754
F 45.106305 50.242718 41.017482
F 45.106305 42.512101 41.017482
F 36.289620 47.672194 37.182306
F 36.289620 39.941576 37.182305
F 45.178881 47.679218 37.373950
F 45.178881 39.948601 37.373950
F 38.443703 38.652844 40.872614
F 38.443703 46.383461 40.872614
F 47.296848 38.639930 41.070643
F 47.296848 46.370548 41.070644
F 38.519895 51.537712 37.229171
F 38.519896 36.076478 37.229170
F 38.519896 43.807096 37.229171
F 47.367996 51.550483 37.423637
F 47.367996 36.089249 37.423637
F 47.367996 43.819867 37.423637
F 38.462790 51.537683 39.961432
F 38.462790 36.076449 39.961432
F 38.462790 43.807067 39.961432
F 47.317856 51.549163 40.141085
F 47.317856 36.087929 40.141085
F 47.317856 43.818547 40.141085
F 38.386619 38.652878 43.604912
F 38.386619 46.383496 43.604912
F 47.251308 38.642916 43.788796
F 47.251308 46.373534 43.788796
F 40.691154 47.673025 40.007721
F 40.691154 39.942408 40.007721
F 49.487444 47.691012 40.188331
F 49.487444 39.960395 40.188332
F 40.615397 50.248247 43.651316
F 40.615397 42.517630 43.651316
F 49.429044 50.233205 43.839088
F 49.429044 42.502589 43.839088
F 40.672042 50.248121 40.919795
F 40.672042 42.517505 40.919795
F 49.466280 50.230158 41.127926
F 49.466280 42.499541 41.127926
F 40.747932 47.673102 37.276295
F 40.747932 39.942485 37.276295
F 49.529829 47.695199 37.477408
F 49.529829 39.964582 37.477408
F 42.894779 38.650355 40.967920
F 42.894779 46.380973 40.967920
F 51.621904 38.640174 41.172139
F 51.621904 46.370792 41.172139
F 42.970052 51.540465 37.324242
F 42.970052 36.079231 37.324242
F 42.970052 43.809849 37.324243
F 51.670528 51.549286 37.524068
F 51.670528 36.088052 37.524068
F 51.670528 43.818670 37.524068
F 42.914125 51.540145 40.053319
F 42.914125 36.078911 40.053319
F 42.914125 43.809529 40.053319
F 51.637624 51.552639 40.243705
F 51.637624 36.091405 40.243705
F 51.637624 43.822023 40.243705
F 42.839538 38.650785 43.697237
F 42.839538 46.381403 43.697237
F 51.590558 38.638362 43.890416
F 51.590558 46.368980 43.890416
F 36.003564 50.248980 50.844816
F 36.003564 42.518364 50.844816
F 44.910836 50.245607 51.030823
F 44.910836 42.514990 51.030823
F 38.234298 38.652953 50.891493
F 38.234298 46.383570 50.891493
F 47.120037 38.646640 51.078667
F 47.120037 46.377257 51.078667
F 40.463930 50.248520 50.938047
F 40.463930 42.517904 50.938047
F 49.315337 50.238813 51.129126
F 49.315337 42.508196 51.129126
F 42.690591 38.651619 50.984387
F 42.690591 46.382237 50.984387
F 51.497994 38.640680 51.176397
F 51.497994 46.371297 51.176397
F 35.927440 47.672083 54.482529
F 35.927440 39.941466 54.482529
F 44.839352 47.674461 54.669129
F 44.839352 39.943843 54.669129
F 35.853301 50.246243 58.096578
F 35.853301 42.515626 58.096578
F 44.769412 50.244705 58.283194
F 44.769412 42.514088 58.283194
F 35.908682 50.248854 55.379624
F 35.908683 42.518237 55.379623
F 44.819955 50.246096 55.569171
F 44.819955 42.515479 55.569171
F 35.984524 47.672160 51.753804
F 35.984524 39.941543 51.753804
F 44.891211 47.675827 51.944374
F 44.891211 39.945210 51.944373
F 38.139522 38.652854 55.426416
F 38.139522 46.383472 55.426416
F 47.034724 38.647724 55.621540
F 47.034724 46.378342 55.621541
F 38.215250 51.537569 51.800615
F 38.215250 36.076335 51.800615
F 38.215250 43.806953 51.800615
F 47.099602 51.544738 51.996587
F 47.099602 36.083505 51.996587
F 47.099602 43.814123 51.996587
F 38.158284 51.537465 54.529225
F 38.158284 36.076231 54.529225
F 38.158284 43.806849 54.529225
F 47.054820 51.541852 54.717925
F 47.054820 36.080618 54.717925
F 47.054820 43.811237 54.717925
F 38.084245 38.650266 58.143287
F 38.084245 46.380884 58.143287
F 46.993560 38.649096 58.334073
F 46.993560 46.379714 58.334073
F 40.388321 47.672423 54.575840
F 40.388321 39.941806 54.575840
F 49.260000 47.679277 54.769273
F 49.260000 39.948660 54.769273
F 40.314612 50.246004 58.189946
F 40.314612 42.515387 58.189946
F 49.210932 50.242139 58.389964
F 49.210932 42.511523 58.389964
F 40.369532 50.248519 55.473371
F 40.369532 42.517902 55.473371
F 49.240494 50.241325 55.677619
F 49.240494 42.510709 55.677618
F 40.444859 47.672614 51.847635
F 40.444859 39.941997 51.847635
F 49.295839 47.682417 52.051239
F 49.295839 39.951800 52.051239
F 42.597244 38.651834 55.520776
F 42.597244 46.382452 55.520776
F 51.440181 38.645411 55.728669
F 51.440181 46.376029 55.728669
F 42.671361 51.538934 51.895260
F 42.671361 36.077700 51.895260
F 42.671361 43.808318 51.895260
F 51.483512 51.547749 52.098553
F 51.483512 36.086515 52.098553
F 51.483512 43.817133 52.098553
F 42.616123 51.538469 54.622300
F 42.616123 36.077235 54.622300
F 42.616123 43.807853 54.622300
F 51.454399 51.547547 54.816393
F 51.454399 36.086313 54.816393
F 51.454399 43.816931 54.816393
F 42.543595 38.649535 58.236518
F 42.543595 46.380153 58.236518
F 51.422250 38.647003 58.442283
F 51.422251 46.377620 58.442283
F 35.805104 47.625340 61.666063
F 35.805104 39.894723 61.666064
F 44.725395 47.626528 61.853733
F 44.725395 39.895911 61.853733
F 35.792709 50.195190 62.498374
F 35.792709 42.464573 62.498374
F 44.711723 50.194229 62.688520
F 44.711723 42.463612 62.688520
F 35.835702 47.668358 58.964559
F 35.835702 39.937741 58.964559
F 44.751870 47.670088 59.153441
F 44.751870 39.939471 59.153441
F 38.023686 38.599212 62.545155
F 38.023686 46.329830 62.545155
F 46.938290 38.597926 62.737579
F 46.938290 46.328544 62.737579
F 38.066631 51.533719 59.011339
F 38.066631 36.072485 59.011339
F 38.066631 43.803103 59.011339
F 46.973040 51.536911 59.203522
F 46.973040 36.075677 59.203522
F 46.973040 43.806295 59.203522
F 38.036088 51.490681 61.712785
F 38.036088 36.029447 61.712785
F 38.036088 43.760065 61.712785
F 46.955284 51.490618 61.906324
F 46.955284 36.029384 61.906324
F 46.955284 43.760002 61.906324
F 38.194823 38.407289 65.229100
F 38.194824 46.137909 65.229100
F 40.266719 47.625486 61.759496
F 40.266719 39.894869 61.759497
F 49.183349 47.629270 61.972959
F 49.183349 39.898653 61.972959
F 40.426037 50.003060 65.276060
F 40.426037 42.272442 65.276060
F 40.254261 50.194983 62.592066
F 40.254261 42.464366 62.592066
F 49.161783 50.197601 62.783976
F 49.161783 42.466984 62.783975
F 40.297035 47.668578 59.058239
F 40.297035 39.937960 59.058239
F 49.190781 47.672153 59.268006
F 49.190781 39.941536 59.268006
F 42.484290 38.599014 62.639134
F 42.484290 46.329632 62.639134
F 51.390641 38.614911 62.902220
F 51.390641 46.345529 62.902220
F 42.525809 51.534388 59.105493
F 42.525809 36.073154 59.105493
F 42.525809 43.803772 59.105493
F 51.403915 51.540317 59.324612
F 51.403915 36.079083 59.324612
F 51.403915 43.809701 59.324611
F 42.496258 51.491188 61.806300
F 42.496258 36.029954 61.806300
F 42.496258 43.760572 61.806300
F 51.392473 51.515797 62.029081
F 51.392473 36.054563 62.029081
F 51.392473 43.785181 62.029081
F 42.657399 38.406681 65.323569
F 42.657400 46.137300 65.323570
F 44.887837 42.273071 65.371965
F 44.887838 50.003688 65.371965
F 47.110205 38.406966 65.425973
F 35.963655 42.272633 65.182322
F 51.647301 46.111955 65.584306
F 51.647301 38.381337 65.584306
F 35.963655 50.003251 65.182322
F 49.385299 42.248297 65.511024
F 47.110205 46.137584 65.425973
F 49.385300 49.978914 65.511024
F 36.959503 55.456376 3.668578
F 36.959504 63.186994 3.668578
F 45.940697 55.447938 3.874546
F 45.940697 63.178556 3.874546
F 36.916328 57.983570 7.202332
F 36.916327 65.714188 7.202332
F 45.898124 57.994388 7.398823
F 45.898124 65.725007 7.398823
F 36.947072 58.026614 4.500610
F 36.947072 65.757232 4.500610
F 45.926106 58.036516 4.686356
F 45.926106 65.767134 4.686356
F 36.787805 55.648487 0.984523
F 36.787806 63.379106 0.984523
F 45.720704 55.639831 1.179962
F 45.720706 63.370452 1.179963
F 39.180456 54.161815 4.547075
F 39.180456 61.892432 4.547075
F 48.218580 54.176962 4.731022
F 48.218580 61.907580 4.731022
F 39.019019 59.513731 1.031480
F 39.019019 67.244349 1.031480
F 47.965519 59.489131 1.218009
F 47.965520 67.219750 1.218008
F 39.192663 59.321258 3.715794
F 39.192663 67.051876 3.715794
F 48.211740 59.321801 3.910645
F 48.211740 67.052419 3.910645
F 39.149519 54.118748 7.249385
F 39.149519 61.849365 7.249385
F 48.181855 54.126575 7.441470
F 48.181855 61.857193 7.441470
F 41.430376 55.454579 3.764217
F 41.430376 63.185196 3.764217
F 50.534467 55.434944 3.893049
F 50.534466 63.165562 3.893049
F 41.386606 57.985311 7.297123
F 41.386606 65.715929 7.297124
F 50.495870 58.011068 7.460557
F 50.495870 65.741687 7.460557
F 41.417321 58.028120 4.593426
F 41.417321 65.758738 4.593426
F 50.537501 58.058595 4.705181
F 50.537501 65.789214 4.705181
F 41.250384 55.648317 1.079131
F 41.250386 63.378937 1.079131
F 49.901646 55.451141 1.223372
F 49.901644 63.181760 1.223371
F 43.664446 54.165710 4.639522
F 43.664446 61.896327 4.639522
F 43.482594 59.512924 1.128298
F 43.482594 67.243542 1.128298
F 43.675837 59.317098 3.815715
F 43.675836 67.047716 3.815715
F 43.633627 54.123203 7.346581
F 43.633627 61.853820 7.346581
F 36.843231 55.402754 10.787242
F 36.843231 63.133372 10.787242
F 45.826650 55.391379 10.980164
F 45.826650 63.121997 10.980164
F 36.767085 57.979690 14.413025
F 36.767085 65.710308 14.413025
F 45.742107 57.990191 14.600755
F 45.742107 65.720809 14.600755
F 36.824492 57.979826 11.684145
F 36.824492 65.710444 11.684145
F 45.809238 57.990325 11.859809
F 45.809238 65.720943 11.859809
F 36.898765 55.405336 8.070074
F 36.898765 63.135954 8.070073
F 45.881971 55.394967 8.249357
F 45.881971 63.125585 8.249357
F 39.057456 54.114961 11.730521
F 39.057456 61.845578 11.730521
F 48.097472 54.124795 11.912016
F 48.097472 61.855412 11.912015
F 39.131860 59.270179 8.116470
F 39.131860 67.000798 8.116470
F 48.167109 59.261395 8.295368
F 48.167109 66.992013 8.295368
F 39.076229 59.267614 10.834214
F 39.076229 66.998232 10.834214
F 48.118503 59.257138 11.027115
F 48.118503 66.987756 11.027115
F 38.999217 54.114604 14.459812
F 38.999217 61.845221 14.459812
F 48.046623 54.130756 14.652343
F 48.046623 61.861373 14.652343
F 41.313059 55.401080 10.881515
F 41.313059 63.131697 10.881515
F 50.442493 55.375295 11.077936
F 50.442493 63.105914 11.077936
F 41.234093 57.980767 14.506611
F 41.234093 65.711385 14.506611
F 50.394489 57.998919 14.715357
F 50.394489 65.729538 14.715357
F 41.294752 57.981627 11.776013
F 41.294752 65.712245 11.776013
F 50.434399 58.009203 11.950361
F 50.434399 65.739822 11.950361
F 41.369310 55.403522 8.162206
F 41.369310 63.134139 8.162206
F 50.487036 55.380543 8.318641
F 50.487035 63.111162 8.318641
F 43.541479 54.119327 11.819537
F 43.541479 61.849944 11.819537
F 43.615821 59.266020 8.207022
F 43.615821 66.996638 8.207022
F 43.560490 59.263106 10.930050
F 43.560490 66.993725 10.930050
F 43.478575 54.118332 14.553657
F 43.478575 61.848949 14.553657
F 53.285126 55.368492 15.647241
F 53.362525 63.107001 8.354853
F 36.748052 55.402687 15.321893
F 36.748052 63.133305 15.321893
F 45.727333 55.391039 15.496254
F 45.727333 63.121657 15.496254
F 38.980198 59.267764 15.368411
F 38.980198 66.998382 15.368411
F 48.011005 59.260784 15.529748
F 48.011005 66.991402 15.529748
F 53.362525 55.376383 8.354854
F 53.327312 65.739217 11.996782
F 53.327312 58.008598 11.996783
F 53.306232 65.729910 14.763263
F 41.215427 55.401497 15.414131
F 41.215427 63.132115 15.414130
F 50.398495 55.367540 15.597125
F 50.398494 63.098159 15.597125
F 43.459124 59.263893 15.457579
F 43.459124 66.994512 15.457579
F 53.306232 57.999291 14.763263
F 53.285126 63.099111 15.647241
F 53.392712 55.380306 3.791876
F 53.392712 63.110924 3.791876
F 53.374444 58.001517 7.472061
F 53.374444 65.732136 7.472061
F 53.406408 57.996553 4.707508
F 53.406408 65.727172 4.707507
F 53.337036 63.105202 11.119459
F 53.337036 55.374583 11.119459
F 36.538033 55.402719 25.341081
F 36.538033 63.133337 25.341081
F 45.467705 55.401063 25.528603
F 45.467705 63.131681 25.528603
F 36.461686 57.979649 28.984509
F 36.461686 65.710267 28.984510
F 45.387814 57.980969 29.168237
F 45.387814 65.711587 29.168237
F 36.518957 57.979654 26.251899
F 36.518957 65.710272 26.251899
F 45.448980 57.981474 26.435696
F 45.448980 65.712092 26.435697
F 36.595271 55.402719 22.608455
F 36.595271 63.133337 22.608455
F 45.525419 55.401054 22.793850
F 45.525419 63.131671 22.793850
F 38.750409 54.114417 26.298565
F 38.750409 61.845034 26.298565
F 47.677939 54.106665 26.486469
F 47.677939 61.837282 26.486469
F 38.826737 59.267955 22.655145
F 38.826737 66.998573 22.655145
F 47.754188 59.275735 22.847341
F 47.754188 67.006354 22.847341
F 38.769490 59.267957 25.387862
F 38.769490 66.998575 25.387862
F 47.697805 59.275176 25.569496
F 47.697805 67.005795 25.569496
F 38.692948 54.114368 29.031195
F 38.692948 61.844986 29.031195
F 47.608436 54.104629 29.204987
F 47.608436 61.835246 29.204987
F 41.001280 55.402584 25.434566
F 41.001280 63.133202 25.434566
F 49.890632 55.421924 25.604935
F 49.890631 63.152543 25.604934
F 40.924496 57.979630 29.077641
F 40.924496 65.710248 29.077641
F 49.810902 57.970586 29.249224
F 49.810902 65.701205 29.249224
F 40.982302 57.979819 26.345111
F 40.982302 65.710437 26.345111
F 49.870449 57.961271 26.548037
F 49.870449 65.691890 26.548037
F 41.058607 55.402550 22.701802
F 41.058607 63.133168 22.701802
F 49.946236 55.421372 22.903409
F 49.946235 63.151991 22.903409
F 43.214617 54.114704 26.390901
F 43.214617 61.845321 26.390901
F 43.291270 59.267522 22.748176
F 43.291270 66.998140 22.748176
F 43.233743 59.267584 25.481251
F 43.233742 66.998202 25.481251
F 43.154487 54.113815 29.122754
F 43.154487 61.844432 29.122754
F 36.385033 55.402805 32.627899
F 36.385033 63.133423 32.627900
F 36.442590 55.402731 29.895342
F 36.442590 63.133349 29.895342
F 45.366095 55.402297 30.073785
F 45.366095 63.132914 30.073785
F 38.673993 59.267981 29.941931
F 38.673993 66.998599 29.941931
F 47.592062 59.277957 30.127608
F 47.592062 67.008575 30.127608
F 38.615284 59.268336 32.674364
F 38.615284 66.998954 32.674364
F 40.843456 55.403719 32.720197
F 40.843456 63.134337 32.720197
F 40.905231 55.402695 29.988300
F 40.905231 63.133313 29.988300
F 49.758492 55.434616 30.189546
F 49.758491 63.165235 30.189546
F 43.137043 59.267752 30.033394
F 43.137043 66.998370 30.033394
F 43.065544 59.270998 32.763888
F 43.065544 67.001616 32.763888
F 36.690645 55.402725 18.054249
F 36.690645 63.133343 18.054249
F 45.617769 55.401340 18.236476
F 45.617769 63.131958 18.236477
F 36.614349 57.979655 21.697634
F 36.614349 65.710273 21.697634
F 45.544773 57.981572 21.884150
F 45.544773 65.712191 21.884150
F 36.671585 57.979652 18.965007
F 36.671584 65.710270 18.965007
F 45.603919 57.982381 19.146057
F 45.603919 65.712999 19.146057
F 38.902949 54.114398 19.011676
F 38.902949 61.845015 19.011676
F 47.822182 54.100451 19.195915
F 47.822182 61.831069 19.195915
F 38.922096 59.267964 18.100991
F 38.922096 66.998582 18.100992
F 47.853802 59.273262 18.259788
F 47.853802 67.003881 18.259788
F 38.845807 54.114419 21.744418
F 38.845807 61.845036 21.744418
F 47.773453 54.106078 21.922868
F 47.773453 61.836695 21.922868
F 41.153583 55.402643 18.147397
F 41.153583 63.133261 18.147397
F 50.014447 55.434012 18.298712
F 50.014447 63.164631 18.298712
F 41.077716 57.979838 21.791182
F 41.077716 65.710456 21.791181
F 49.965638 57.961026 21.961849
F 49.965638 65.691645 21.961849
F 41.134973 57.979842 19.058141
F 41.134973 65.710460 19.058141
F 50.018347 57.964058 19.260316
F 50.018346 65.694677 19.260316
F 43.366314 54.114580 19.104165
F 43.366314 61.845197 19.104165
F 43.386621 59.267518 18.193040
F 43.386621 66.998136 18.193040
F 43.310141 54.114808 21.837973
F 43.310141 61.845425 21.837974
F 47.773453 69.567314 21.922868
F 47.822182 69.561687 19.195915
F 47.608436 69.565864 29.204987
F 47.677940 69.567900 26.486469
F 43.154487 69.575050 29.122754
F 36.079847 55.402785 47.201728
F 36.079848 63.133403 47.201728
F 44.982418 55.407093 47.387033
F 44.982418 63.137711 47.387033
F 36.060766 57.979588 48.112568
F 36.060766 65.710207 48.112568
F 44.962672 57.974966 48.303765
F 44.962672 65.705584 48.303765
F 36.137045 55.402794 44.469198
F 36.137045 63.133412 44.469198
F 45.034209 55.408360 44.660863
F 45.034209 63.138978 44.660863
F 38.291375 54.114150 48.159397
F 38.291375 61.844767 48.159397
F 47.164941 54.105106 48.356553
F 47.164941 61.835723 48.356553
F 38.367530 59.268262 44.516044
F 38.367530 66.998880 44.516044
F 47.230252 59.279265 44.714342
F 47.230252 67.009883 44.714342
F 38.310460 59.268225 47.248384
F 38.310460 66.998844 47.248384
F 47.185637 59.276349 47.434293
F 47.185637 67.006967 47.434293
F 40.539670 55.403373 47.294867
F 40.539670 63.133991 47.294867
F 49.372038 55.415717 47.484570
F 49.372038 63.146335 47.484570
F 40.520553 57.979008 48.206480
F 40.520553 65.709626 48.206480
F 49.352128 57.966580 48.411873
F 49.352128 65.697199 48.411873
F 40.596274 55.403503 44.563186
F 40.596274 63.134121 44.563186
F 49.408638 55.418529 44.770606
F 49.408638 63.149147 44.770606
F 42.745806 54.112416 48.254295
F 42.745807 61.843033 48.254295
F 51.529318 54.102654 48.458331
F 51.529318 61.833271 48.458331
F 42.820275 59.270365 44.611144
F 42.820275 67.000984 44.611144
F 51.575520 59.280459 44.816243
F 51.575520 67.011078 44.816243
F 42.765081 59.269934 47.341000
F 42.765081 67.000552 47.341000
F 51.544045 59.281947 47.533831
F 51.544045 67.012566 47.533831
F 45.275750 55.409573 32.801726
F 45.275750 63.140191 32.801726
F 36.308702 57.979566 36.271363
F 36.308702 65.710184 36.271363
F 45.198931 57.972698 36.452020
F 45.198931 65.703317 36.452021
F 36.365937 57.979563 33.538839
F 36.365937 65.710181 33.538839
F 45.255874 57.971928 33.726660
F 45.255875 65.702546 33.726660
F 38.596262 54.114054 33.585633
F 38.596262 61.844671 33.585633
F 47.439585 54.100089 33.777839
F 47.439585 61.830707 33.777838
F 47.460559 59.283050 32.842887
F 47.460559 67.013669 32.842887
F 38.538972 54.114043 36.317922
F 38.538973 61.844660 36.317923
F 47.385396 54.100878 36.494239
F 47.385396 61.831495 36.494239
F 49.625963 55.418490 32.886489
F 49.625963 63.149108 32.886489
F 40.767060 57.978657 36.364062
F 40.767061 65.709275 36.364062
F 49.550944 57.959458 36.524245
F 49.550944 65.690076 36.524245
F 40.824364 57.978719 33.632498
F 40.824364 65.709338 33.632498
F 49.598473 57.951988 33.813608
F 49.598473 65.682606 33.813608
F 43.047139 54.111673 33.679055
F 43.047139 61.842290 33.679055
F 51.718043 54.071081 33.868091
F 51.718043 61.801698 33.868091
F 51.734442 59.283260 32.860559
F 51.734442 67.013878 32.860558
F 42.989018 54.111331 36.408686
F 42.989018 61.841948 36.408686
F 51.686628 54.092219 36.583533
F 51.686628 61.822836 36.583533
F 36.232418 55.402801 39.914823
F 36.232418 63.133419 39.914823
F 45.125777 55.408911 40.098327
F 45.125777 63.139529 40.098327
F 36.156127 57.979580 43.558279
F 36.156127 65.710199 43.558279
F 45.054017 57.974369 43.742662
F 45.054017 65.704987 43.742662
F 36.213334 57.979572 40.825754
F 36.213334 65.710190 40.825754
F 45.106305 57.973334 41.017482
F 45.106305 65.703952 41.017482
F 36.289620 55.402809 37.182306
F 36.289620 63.133427 37.182305
F 45.178881 55.409834 37.373950
F 45.178881 63.140452 37.373950
F 38.443703 54.114077 40.872614
F 38.443703 61.844694 40.872614
F 47.296848 54.101164 41.070644
F 47.296848 61.831781 41.070643
F 38.519896 59.268328 37.229170
F 38.519896 66.998947 37.229171
F 47.367996 59.281100 37.423637
F 47.367996 67.011718 37.423637
F 38.462790 59.268300 39.961432
F 38.462790 66.998918 39.961432
F 47.317856 59.279780 40.141085
F 47.317856 67.010398 40.141085
F 38.386619 54.114111 43.604912
F 38.386619 61.844728 43.604912
F 47.251308 54.104149 43.788796
F 47.251308 61.834766 43.788796
F 40.691154 55.403640 40.007721
F 40.691154 63.134258 40.007721
F 49.487444 55.421628 40.188332
F 49.487444 63.152246 40.188332
F 40.615397 57.978863 43.651316
F 40.615397 65.709481 43.651316
F 49.429044 57.963821 43.839088
F 49.429044 65.694440 43.839088
F 40.672042 57.978737 40.919795
F 40.672042 65.709355 40.919795
F 49.466280 57.960774 41.127926
F 49.466280 65.691392 41.127926
F 40.747932 55.403717 37.276295
F 40.747932 63.134335 37.276295
F 49.529829 55.425815 37.477409
F 49.529829 63.156433 37.477408
F 42.894779 54.111588 40.967920
F 42.894779 61.842206 40.967920
F 51.621904 54.101408 41.172139
F 51.621904 61.832025 41.172139
F 42.970052 59.271081 37.324242
F 42.970052 67.001699 37.324243
F 51.670528 59.279903 37.524068
F 51.670528 67.010521 37.524068
F 42.914125 59.270761 40.053319
F 42.914125 67.001380 40.053319
F 51.637624 59.283255 40.243705
F 51.637624 67.013874 40.243705
F 42.839538 54.112018 43.697237
F 42.839538 61.842635 43.697237
F 51.590558 54.099596 43.890416
F 51.590557 61.830213 43.890416
F 51.529318 69.563889 48.458331
F 38.291375 69.575385 48.159397
F 38.596262 69.575289 33.585633
F 38.538972 69.575278 36.317922
F 51.718044 69.532316 33.868091
F 51.686628 69.553454 36.583533
F 51.590558 69.560831 43.890416
F 51.621904 69.562643 41.172139
F 38.386619 69.575346 43.604912
F 38.443703 69.575312 40.872614
F 47.164941 69.566341 48.356553
F 42.745806 69.573651 48.254295
F 42.839538 69.573253 43.697237
F 47.439585 69.561325 33.777839
F 47.385396 69.562113 36.494239
F 43.047139 69.572908 33.679055
F 42.989018 69.572566 36.408686
F 47.296848 69.562399 41.070644
F 42.894779 69.572824 40.967920
F 47.251308 69.565384 43.788796
F 36.003563 57.979596 50.844816
F 36.003563 65.710214 50.844816
F 44.910836 57.976222 51.030823
F 44.910836 65.706841 51.030823
F 38.234298 54.114186 50.891493
F 38.234298 61.844803 50.891493
F 47.120037 54.107873 51.078667
F 47.120038 61.838490 51.078667
F 40.463930 57.979136 50.938047
F 40.463930 65.709754 50.938047
F 49.315337 57.969429 51.129126
F 49.315337 65.700047 51.129126
F 42.690591 54.112853 50.984387
F 42.690591 61.843470 50.984387
F 51.497994 54.101913 51.176397
F 51.497993 61.832530 51.176397
F 35.927440 55.402699 54.482529
F 35.927440 63.133316 54.482529
F 44.839352 55.405076 54.669129
F 44.839352 63.135694 54.669129
F 35.853301 57.976859 58.096579
F 35.853301 65.707477 58.096578
F 44.769412 57.975321 58.283194
F 44.769412 65.705939 58.283194
F 35.908682 57.979470 55.379624
F 35.908682 65.710088 55.379623
F 44.819955 57.976712 55.569171
F 44.819955 65.707330 55.569171
F 35.984524 55.402776 51.753804
F 35.984524 63.133393 51.753804
F 44.891211 55.406442 51.944374
F 44.891211 63.137060 51.944373
F 38.139522 54.114087 55.426416
F 38.139522 61.844704 55.426416
F 47.034724 54.108958 55.621541
F 47.034724 61.839575 55.621540
F 38.215250 59.268186 51.800615
F 38.215250 66.998804 51.800615
F 47.099602 59.275355 51.996587
F 47.099602 67.005973 51.996587
F 38.158284 59.268081 54.529225
F 38.158284 66.998700 54.529225
F 47.054820 59.272469 54.717925
F 47.054820 67.003087 54.717925
F 38.084245 54.111500 58.143287
F 38.084245 61.842117 58.143287
F 46.993560 54.110330 58.334073
F 46.993560 61.840947 58.334073
F 40.388321 55.403039 54.575840
F 40.388321 63.133657 54.575840
F 49.260000 55.409893 54.769273
F 49.260000 63.140511 54.769273
F 40.314612 57.976620 58.189946
F 40.314612 65.707238 58.189946
F 49.210932 57.972755 58.389964
F 49.210932 65.703373 58.389964
F 40.369532 57.979134 55.473371
F 40.369532 65.709752 55.473371
F 49.240494 57.971941 55.677618
F 49.240494 65.702559 55.677618
F 40.444859 55.403230 51.847635
F 40.444859 63.133848 51.847635
F 49.295839 55.413033 52.051239
F 49.295839 63.143651 52.051239
F 42.597244 54.113067 55.520776
F 42.597244 61.843685 55.520776
F 51.440181 54.106645 55.728669
F 51.440181 61.837262 55.728669
F 42.671361 59.269550 51.895260
F 42.671361 67.000169 51.895260
F 51.483512 59.278365 52.098553
F 51.483512 67.008984 52.098553
F 42.616123 59.269086 54.622300
F 42.616123 66.999704 54.622300
F 51.454399 59.278164 54.816393
F 51.454399 67.008782 54.816393
F 42.543595 54.110768 58.236518
F 42.543595 61.841386 58.236518
F 51.422251 54.108236 58.442283
F 51.422250 61.838853 58.442283
F 35.805104 55.355956 61.666063
F 35.805104 63.086574 61.666064
F 44.725395 55.357144 61.853733
F 44.725395 63.087762 61.853733
F 35.792709 57.925806 62.498374
F 35.792709 65.656424 62.498374
F 44.711723 57.924845 62.688520
F 44.711723 65.655463 62.688520
F 35.835702 55.398973 58.964559
F 35.835702 63.129591 58.964559
F 44.751870 55.400704 59.153441
F 44.751870 63.131321 59.153441
F 38.023686 54.060446 62.545155
F 38.023686 61.791063 62.545155
F 46.938290 54.059159 62.737579
F 46.938290 61.789776 62.737579
F 38.066631 59.264335 59.011339
F 38.066631 66.994953 59.011339
F 46.973040 59.267527 59.203522
F 46.973040 66.998145 59.203522
F 38.036088 59.221297 61.712785
F 38.036088 66.951916 61.712785
F 46.955284 59.221235 61.906324
F 46.955284 66.951853 61.906324
F 38.194823 53.868524 65.229100
F 38.194823 61.599140 65.229100
F 40.266719 55.356101 61.759496
F 40.266719 63.086719 61.759497
F 49.183349 55.359885 61.972959
F 49.183349 63.090503 61.972959
F 40.426036 57.733675 65.276060
F 40.426037 65.464293 65.276060
F 40.254261 57.925598 62.592066
F 40.254261 65.656216 62.592066
F 49.161783 57.928217 62.783975
F 49.161783 65.658835 62.783975
F 40.297035 55.399193 59.058239
F 40.297035 63.129811 59.058239
F 49.190781 55.402769 59.268006
F 49.190781 63.133387 59.268006
F 42.484290 54.060248 62.639134
F 42.484290 61.790865 62.639134
F 51.390641 54.076145 62.902220
F 51.390641 61.806762 62.902220
F 42.525809 59.265004 59.105493
F 42.525809 66.995623 59.105493
F 51.403915 59.270933 59.324612
F 51.403915 67.001552 59.324611
F 42.496258 59.221805 61.806300
F 42.496258 66.952423 61.806300
F 51.392473 59.246414 62.029082
F 51.392473 66.977032 62.029081
F 42.657399 53.867916 65.323570
F 42.657398 61.598531 65.323569
F 44.887838 65.464921 65.371965
F 44.887837 57.734303 65.371965
F 35.963655 65.464484 65.182322
F 35.963654 57.733865 65.182322
F 51.647301 61.573188 65.584306
F 51.647301 53.842569 65.584306
F 42.657400 69.329151 65.323570
F 51.390641 69.537380 62.902220
F 38.194824 69.329759 65.229100
F 51.422251 69.569471 58.442283
F 49.385299 65.440148 65.511024
F 49.385298 57.709528 65.511024
F 47.110205 69.329435 65.425973
F 51.647301 69.303805 65.584306
F 47.110205 61.598816 65.425973
F 47.110205 53.868200 65.425973
F 38.234298 69.575421 50.891493
F 51.497994 69.563148 51.176397
F 38.139522 69.575322 55.426416
F 38.084245 69.572735 58.143287
F 51.440181 69.567880 55.728669
F 38.023686 69.521680 62.545155
F 46.938290 69.520394 62.737579
F 42.484290 69.521483 62.639134
F 47.120037 69.569108 51.078667
F 42.690591 69.574088 50.984387
F 47.034724 69.570193 55.621541
F 46.993560 69.571565 58.334073
F 42.597244 69.574303 55.520776
F 42.543595 69.572003 58.236518
F 62.467827 1.286935 3.819831
F 62.467827 9.017551 3.819831
F 62.467827 16.748168 3.819831
F 71.400933 1.288430 3.817299
F 71.400933 9.019045 3.817299
F 71.400933 16.749663 3.817299
F 62.466442 3.867047 7.463032
F 62.466442 11.597663 7.463032
F 71.400927 3.865311 7.461547
F 71.400927 11.595927 7.461547
F 62.468049 3.866654 4.728222
F 62.468049 11.597270 4.728222
F 71.400932 3.865311 4.728355
F 71.400932 11.595927 4.728355
F 62.479673 1.289896 1.086199
F 62.479673 9.020511 1.086199
F 62.479673 16.751129 1.086199
F 71.400968 1.288438 1.084112
F 71.400968 9.019054 1.084112
F 71.400968 16.749672 1.084112
F 55.685266 7.741514 4.732550
F 55.685266 15.472131 4.732549
F 53.641108 3.794277 0.137257
F 64.704142 7.731034 4.728316
F 64.704142 15.461651 4.728316
F 69.169429 15.461202 0.173030
F 55.789756 5.149350 1.104409
F 55.789756 12.879966 1.104409
F 64.706315 5.153787 1.084343
F 64.706315 12.884403 1.084342
F 55.702586 5.155198 3.833077
F 55.702585 12.885814 3.833077
F 64.704011 5.153274 3.817801
F 64.704011 12.883891 3.817801
F 55.674855 7.737436 7.470871
F 55.674855 15.468053 7.470871
F 69.169429 7.730585 0.173030
F 64.703604 7.731187 7.462018
F 64.703604 15.461804 7.462018
F 60.254803 15.460160 0.174306
F 57.966402 1.280475 3.836809
F 57.966402 9.011090 3.836809
F 57.966402 16.741708 3.836809
F 66.937172 1.288313 3.817437
F 66.937173 9.018928 3.817437
F 66.937172 16.749546 3.817437
F 57.956708 3.875889 7.472889
F 57.956708 11.606505 7.472889
F 66.937093 3.865446 7.461638
F 66.937093 11.596062 7.461638
F 57.968019 3.874620 4.730582
F 57.968019 11.605235 4.730582
F 66.937161 3.865433 4.728300
F 66.937161 11.596049 4.728300
F 58.041641 1.296014 1.101579
F 58.041641 9.026630 1.101579
F 58.041642 16.757247 1.101579
F 66.938200 1.288557 1.084239
F 66.938200 9.019172 1.084239
F 66.938200 16.749790 1.084239
F 60.225170 7.733773 4.729624
F 60.225170 15.464390 4.729624
F 60.254803 7.729543 0.174306
F 69.169209 7.730639 4.728351
F 69.169209 15.461256 4.728351
F 69.169209 0.000023 4.728351
F 60.246529 5.155149 1.088672
F 60.246529 12.885766 1.088671
F 69.169304 5.153741 1.084110
F 69.169304 12.884358 1.084110
F 60.224715 5.149951 3.823724
F 60.224715 12.880567 3.823724
F 69.169203 5.153717 3.817315
F 69.169203 12.884334 3.817315
F 60.219898 7.735344 7.466664
F 60.219898 15.465961 7.466664
F 69.169252 12.884346 15.661093
F 69.169189 7.730641 7.461563
F 69.169189 15.461258 7.461563
F 69.169189 0.000026 7.461563
F 62.466440 1.286669 11.106712
F 62.466440 9.017284 11.106712
F 62.466440 16.747902 11.106712
F 71.400935 1.288431 11.105795
F 71.400936 9.019046 11.105795
F 71.400936 16.749664 11.105795
F 62.469395 3.866453 14.750120
F 62.469395 11.597069 14.750120
F 71.400936 3.865309 14.750043
F 71.400936 11.595925 14.750043
F 62.466081 3.867202 12.015101
F 62.466081 11.597817 12.015101
F 71.400935 3.865310 12.016853
F 71.400935 11.595926 12.016853
F 62.466376 1.286697 8.371486
F 62.466376 9.017312 8.371486
F 62.466376 16.747930 8.371486
F 71.400927 1.288430 8.372604
F 71.400927 9.019045 8.372603
F 71.400927 16.749663 8.372603
F 55.663162 7.740981 12.009762
F 55.663162 15.471598 12.009761
F 69.169252 5.153730 15.661093
F 64.703724 7.731175 12.016384
F 64.703724 15.461792 12.016384
F 60.224924 12.880198 15.656183
F 55.677063 5.147780 8.372024
F 55.677063 12.878397 8.372024
F 64.703674 5.153177 8.372221
F 64.703674 12.883794 8.372221
F 55.661515 5.143417 11.114294
F 55.661514 12.874034 11.114294
F 64.703682 5.153176 11.106088
F 64.703682 12.883792 11.106088
F 55.655585 7.747083 14.752749
F 55.655585 15.477701 14.752749
F 60.224924 5.149582 15.656183
F 64.704773 7.730901 14.750104
F 64.704773 15.461518 14.750104
F 66.937391 16.749604 15.661044
F 57.952251 1.277119 11.112061
F 57.952251 9.007734 11.112061
F 57.952251 16.738352 11.112061
F 66.937146 1.288307 11.105860
F 66.937146 9.018923 11.105860
F 66.937146 16.749540 11.105861
F 57.960392 3.875868 14.750165
F 57.960392 11.606484 14.750165
F 66.937393 3.865371 14.750067
F 66.937393 11.595987 14.750067
F 57.951825 3.875692 12.005275
F 57.951825 11.606308 12.005275
F 66.937132 3.865436 12.016754
F 66.937132 11.596052 12.016754
F 57.955453 1.278476 8.366144
F 57.955453 9.009092 8.366144
F 57.955453 16.739710 8.366144
F 66.937078 1.288291 8.372509
F 66.937078 9.018907 8.372509
F 66.937078 16.749525 8.372509
F 60.219142 7.735469 12.011783
F 60.219142 15.466086 12.011783
F 66.937391 9.018986 15.661044
F 69.169212 7.730637 12.016838
F 69.169212 15.461254 12.016838
F 69.169212 0.000021 12.016838
F 60.220516 5.149193 8.369969
F 60.220516 12.879809 8.369969
F 69.169192 5.153715 8.372588
F 69.169192 12.884332 8.372588
F 60.218732 5.148724 11.108535
F 60.218732 12.879341 11.108535
F 69.169212 5.153719 11.105805
F 69.169212 12.884336 11.105805
F 60.224438 7.734629 14.750245
F 60.224438 15.465246 14.750245
F 66.937391 1.288370 15.661044
F 69.169255 7.730626 14.750047
F 69.169255 15.461243 14.750047
F 69.169255 0.000011 14.750047
F 62.475219 3.865459 0.173633
F 62.475219 11.596075 0.173633
F 71.400943 3.865307 0.173048
F 71.400943 11.595923 0.173048
F 62.469065 1.287186 15.659715
F 62.469065 9.017802 15.659715
F 62.469065 16.748420 15.659715
F 71.400937 1.288432 15.661102
F 71.400937 9.019048 15.661102
F 71.400937 16.749665 15.661102
F 55.671902 5.146433 15.632000
F 55.671902 12.877049 15.632000
F 64.704756 5.153446 15.660807
F 64.704756 12.884062 15.660807
F 55.856805 7.705051 0.164317
F 55.856805 15.435668 0.164317
F 57.956343 16.737906 15.647230
F 64.707791 7.730192 0.172890
F 64.707791 15.460809 0.172890
F 57.956342 9.007288 15.647230
F 58.017616 3.865992 0.181536
F 58.017616 11.596608 0.181536
F 66.937697 3.865294 0.173078
F 66.937697 11.595910 0.173078
F 57.956342 1.276672 15.647230
F 53.641109 11.524892 0.137257
F 53.651766 1.237017 1.066817
F 53.651765 8.967632 1.066817
F 53.651766 16.698251 1.066817
F 60.225170 0.003158 4.729624
F 60.219898 0.004729 7.466664
F 55.685266 0.010898 4.732550
F 64.704142 0.000418 4.728316
F 55.674855 0.006821 7.470871
F 64.703604 0.000571 7.462018
F 60.224438 0.004013 14.750245
F 60.219142 0.004854 12.011783
F 64.704773 0.000285 14.750104
F 55.655585 0.016468 14.752749
F 64.703724 0.000560 12.016384
F 55.663162 0.010366 12.009762
F 62.473738 1.288351 25.682548
F 62.473738 9.018967 25.682548
F 62.473737 16.749585 25.682548
F 71.400945 1.288432 25.682789
F 71.400945 9.019048 25.682789
F 71.400945 16.749666 25.682789
F 62.475098 3.864988 29.325618
F 62.475098 11.595604 29.325618
F 71.400940 3.865308 29.327036
F 71.400940 11.595924 29.327036
F 62.473432 3.865436 26.593138
F 62.473432 11.596051 26.593138
F 71.400944 3.865308 26.593849
F 71.400944 11.595924 26.593849
F 62.473280 1.288247 22.949359
F 62.473280 9.018862 22.949359
F 62.473280 16.749480 22.949359
F 71.400939 1.288432 22.949601
F 71.400939 9.019048 22.949601
F 71.400939 16.749666 22.949601
F 55.779311 7.723005 26.581641
F 55.779311 15.453622 26.581641
F 69.169276 0.000006 22.038544
F 64.705693 7.730686 26.593666
F 64.705693 15.461303 26.593666
F 69.169276 15.461239 22.038544
F 55.776432 5.161185 22.951957
F 55.776433 12.891801 22.951957
F 64.705591 5.153640 22.949516
F 64.705591 12.884257 22.949516
F 55.777717 5.159653 25.672958
F 55.777717 12.890269 25.672958
F 64.705668 5.153656 25.682793
F 64.705668 12.884272 25.682793
F 55.801536 7.721617 29.296909
F 55.801536 15.452234 29.296909
F 69.169276 7.730622 22.038544
F 64.706260 7.730555 29.326689
F 64.706260 15.461172 29.326689
F 60.240569 15.461599 22.038362
F 58.009268 1.287572 25.679827
F 58.009268 9.018188 25.679827
F 58.009268 16.748806 25.679827
F 66.937567 1.288407 25.682796
F 66.937567 9.019023 25.682796
F 66.937567 16.749640 25.682796
F 58.016512 3.865271 29.316184
F 58.016512 11.595887 29.316184
F 66.937631 3.865316 29.326973
F 66.937631 11.595931 29.326973
F 58.007144 3.866759 26.586216
F 58.007145 11.597375 26.586216
F 66.937552 3.865335 26.593809
F 66.937552 11.595950 26.593809
F 58.005894 1.286870 22.946060
F 58.005894 9.017486 22.946060
F 58.005894 16.748104 22.946060
F 66.937542 1.288403 22.949579
F 66.937542 9.019019 22.949579
F 66.937542 16.749637 22.949579
F 60.241409 7.730784 26.591120
F 60.241409 15.461401 26.591120
F 60.240569 7.730982 22.038362
F 69.169283 7.730621 26.593843
F 69.169283 15.461238 26.593843
F 69.169283 0.000005 26.593843
F 60.240218 5.153251 22.948764
F 60.240218 12.883867 22.948764
F 69.169275 5.153735 22.949597
F 69.169275 12.884351 22.949597
F 60.241316 5.153535 25.681909
F 60.241316 12.884152 25.681909
F 69.169282 5.153735 25.682792
F 69.169282 12.884351 25.682792
F 60.247594 7.729204 29.322001
F 60.247595 15.459821 29.322001
F 69.169283 12.884352 18.394294
F 69.169300 7.730616 29.327025
F 69.169300 15.461234 29.327025
F 69.169300 0.000001 29.327025
F 62.475313 1.288734 30.236581
F 62.475312 9.019349 30.236581
F 62.475313 16.749967 30.236581
F 71.400942 1.288433 30.238097
F 71.400942 9.019048 30.238097
F 71.400942 16.749666 30.238097
F 55.795172 5.165355 30.217768
F 55.795172 12.895972 30.217768
F 64.705980 5.153747 30.237629
F 64.705980 12.884363 30.237628
F 58.019854 1.289358 30.220809
F 58.019854 9.019974 30.220810
F 58.019854 16.750592 30.220810
F 66.937666 1.288436 30.238016
F 66.937666 9.019052 30.238016
F 66.937666 16.749670 30.238015
F 60.244606 5.153949 30.232230
F 60.244606 12.884566 30.232230
F 69.169285 5.153737 30.238083
F 69.169285 12.884354 30.238083
F 62.473656 1.288326 18.393960
F 62.473656 9.018942 18.393960
F 62.473656 16.749560 18.393960
F 71.400945 1.288433 18.394291
F 71.400945 9.019048 18.394291
F 71.400945 16.749666 18.394291
F 62.473228 3.865515 22.038586
F 62.473228 11.596130 22.038586
F 71.400939 3.865308 22.038540
F 71.400939 11.595924 22.038540
F 62.473188 3.865525 19.304961
F 62.473187 11.596141 19.304961
F 71.400944 3.865308 19.305352
F 71.400944 11.595924 19.305351
F 55.783629 7.717083 19.301858
F 55.783629 15.447700 19.301858
F 69.169283 5.153735 18.394294
F 64.705701 7.730698 19.305254
F 64.705701 15.461315 19.305253
F 60.240157 12.883817 18.392801
F 55.772250 5.158970 18.365355
F 55.772250 12.889587 18.365356
F 64.705629 5.153646 18.394301
F 64.705629 12.884263 18.394301
F 55.776070 7.722681 22.029351
F 55.776070 15.453298 22.029351
F 60.240157 5.153200 18.392801
F 64.705607 7.730715 22.038591
F 64.705607 15.461333 22.038591
F 69.169286 0.000005 19.305348
F 58.008378 1.286953 18.389449
F 58.008378 9.017568 18.389449
F 58.008378 16.748186 18.389449
F 66.937573 1.288408 18.394300
F 66.937573 9.019024 18.394300
F 66.937573 16.749642 18.394300
F 58.005693 3.867268 22.037271
F 58.005693 11.597884 22.037271
F 66.937540 3.865338 22.038559
F 66.937540 11.595954 22.038559
F 58.003266 3.868145 19.298862
F 58.003266 11.598761 19.298861
F 66.937554 3.865335 19.305327
F 66.937554 11.595951 19.305327
F 60.241336 7.730878 19.304139
F 60.241336 15.461495 19.304139
F 69.169286 15.461238 19.305348
F 69.169286 7.730621 19.305348
F 53.587492 11.579815 19.320516
F 53.626570 9.054315 30.208416
F 53.626570 1.323700 30.208416
F 53.582829 16.768036 22.963929
F 53.582828 9.037417 22.963929
F 53.582828 1.306802 22.963929
F 53.580760 11.581899 26.600054
F 53.580759 3.851284 26.600054
F 53.584276 11.597871 29.301708
F 53.584276 3.867256 29.301708
F 53.582015 16.769709 25.665667
F 53.582014 9.039091 25.665667
F 53.582015 1.308476 25.665667
F 53.610811 16.781086 18.357139
F 53.587492 3.849200 19.320516
F 53.610811 9.050468 18.357140
F 53.583417 11.577081 22.022519
F 53.610811 1.319853 18.357140
F 53.583416 3.846466 22.022519
F 53.626571 16.784934 30.208416
F 64.705693 0.000071 26.593666
F 60.240569 0.000366 22.038362
F 60.241410 0.000168 26.591120
F 64.705701 0.000082 19.305254
F 64.705607 0.000100 22.038591
F 60.241336 0.000262 19.304139
F 62.482774 1.290310 47.547501
F 62.482774 9.020925 47.547501
F 62.482774 16.751543 47.547501
F 71.400975 1.288439 47.548278
F 71.400976 9.019055 47.548278
F 71.400976 16.749673 47.548278
F 62.482916 3.863407 48.461068
F 62.482916 11.594023 48.461067
F 71.400975 3.865301 48.459348
F 71.400975 11.595917 48.459348
F 62.484761 1.290745 44.817089
F 62.484760 9.021361 44.817088
F 62.484760 16.751979 44.817088
F 71.400977 1.288441 44.815100
F 71.400977 9.019056 44.815100
F 71.400977 16.749674 44.815100
F 55.874764 7.717575 48.480189
F 55.874764 15.448193 48.480189
F 53.731530 11.581172 43.913195
F 64.708683 7.729999 48.459863
F 64.708683 15.460616 48.459863
F 53.757400 3.852295 41.195118
F 55.894536 5.169568 44.838569
F 55.894536 12.900184 44.838569
F 64.709267 5.154495 44.815707
F 64.709267 12.885111 44.815707
F 55.874271 5.166714 47.552684
F 55.874271 12.897331 47.552684
F 64.708661 5.154364 47.547981
F 64.708661 12.884981 47.547981
F 58.061236 1.296724 47.548179
F 58.061236 9.027340 47.548179
F 58.061236 16.757958 47.548179
F 66.938356 1.288600 47.548193
F 66.938356 9.019216 47.548193
F 66.938356 16.749834 47.548193
F 58.062626 3.856091 48.470726
F 58.062626 11.586707 48.470726
F 66.938358 3.865142 48.459475
F 66.938358 11.595758 48.459475
F 58.073549 1.299633 44.827860
F 58.073549 9.030249 44.827860
F 58.073549 16.760866 44.827860
F 66.938510 1.288637 44.815251
F 66.938510 9.019252 44.815251
F 66.938510 16.749870 44.815251
F 60.265503 7.725955 48.464097
F 60.265503 15.456572 48.464097
F 69.169487 15.461189 43.904008
F 69.169459 7.730580 48.459370
F 69.169459 15.461197 48.459370
F 53.757400 11.582911 41.195118
F 60.270263 5.159342 44.820430
F 60.270263 12.889958 44.820430
F 69.169488 5.153785 44.815127
F 69.169488 12.884401 44.815127
F 60.264961 5.158084 47.547085
F 60.264961 12.888700 47.547085
F 69.169457 5.153776 47.548262
F 69.169457 12.884393 47.548262
F 62.487472 1.291301 32.967722
F 62.487472 9.021917 32.967722
F 62.487472 16.752535 32.967722
F 71.400997 1.288444 32.971278
F 71.400997 9.019060 32.971278
F 71.400997 16.749678 32.971278
F 62.487809 3.862333 36.613254
F 62.487809 11.592949 36.613254
F 71.400989 3.865297 36.615528
F 71.400989 11.595913 36.615528
F 62.487477 3.862490 33.883203
F 62.487477 11.593106 33.883203
F 71.400998 3.865296 33.882353
F 71.400998 11.595912 33.882353
F 55.924484 7.708320 33.879016
F 55.924484 15.438937 33.879016
F 53.727122 1.300757 44.838778
F 64.710164 7.729660 33.882731
F 64.710164 15.460277 33.882731
F 69.169487 7.730572 43.904008
F 55.926895 5.175767 32.930169
F 55.926894 12.906383 32.930169
F 64.710383 5.154740 32.970173
F 64.710383 12.885357 32.970173
F 55.925512 7.710065 36.593092
F 55.925512 15.440682 36.593092
F 53.727122 9.031373 44.838778
F 64.710260 7.729630 36.614827
F 64.710261 15.460247 36.614827
F 60.269709 15.455965 43.902077
F 58.088264 1.302120 32.944786
F 58.088264 9.032735 32.944786
F 58.088264 16.763353 32.944787
F 66.938809 1.288704 32.971026
F 66.938809 9.019320 32.971026
F 66.938809 16.749938 32.971026
F 58.089713 3.851911 36.602937
F 58.089713 11.582527 36.602937
F 66.938801 3.865033 36.615348
F 66.938801 11.595649 36.615348
F 58.088837 3.851218 33.882959
F 58.088837 11.581834 33.882959
F 66.938846 3.865023 33.882477
F 66.938846 11.595639 33.882477
F 60.275250 7.724490 33.882928
F 60.275249 15.455107 33.882927
F 60.269709 7.725348 43.902077
F 69.169564 7.730555 33.882377
F 69.169564 15.461172 33.882377
F 53.761155 1.304553 40.264523
F 60.277478 5.160687 32.960740
F 60.277478 12.891303 32.960740
F 69.169579 5.153805 32.971231
F 69.169579 12.884422 32.971231
F 60.277448 7.723860 36.609508
F 60.277448 15.454477 36.609509
F 69.169525 12.884409 40.259753
F 69.169551 7.730557 36.615496
F 69.169551 15.461174 36.615496
F 53.701699 1.302311 47.556420
F 62.486411 1.291129 40.258291
F 62.486411 9.021745 40.258291
F 62.486411 16.752363 40.258291
F 71.400988 1.288442 40.259778
F 71.400988 9.019058 40.259778
F 71.400988 16.749676 40.259778
F 62.484630 3.863009 43.902964
F 62.484630 11.593625 43.902964
F 71.400976 3.865300 43.904028
F 71.400976 11.595916 43.904028
F 62.486536 3.862588 41.173066
F 62.486536 11.593204 41.173065
F 71.400987 3.865298 41.170852
F 71.400987 11.595914 41.170852
F 62.487668 1.291387 37.528653
F 62.487668 9.022002 37.528653
F 62.487668 16.752620 37.528653
F 71.400989 1.288444 37.526604
F 71.400989 9.019059 37.526604
F 71.400989 16.749677 37.526603
F 55.912876 7.711605 41.194955
F 55.912876 15.442222 41.194955
F 53.701699 9.032927 47.556420
F 64.709838 7.729730 41.171533
F 64.709838 15.460347 41.171533
F 69.169525 5.153792 40.259753
F 55.924118 5.175157 37.542520
F 55.924118 12.905773 37.542520
F 64.710297 5.154737 37.527302
F 64.710297 12.885354 37.527302
F 55.911268 5.172238 40.254638
F 55.911268 12.902854 40.254639
F 64.709826 5.154635 40.259281
F 64.709826 12.885252 40.259281
F 55.893559 7.714794 43.906529
F 55.893559 15.445411 43.906529
F 53.701699 16.763545 47.556420
F 64.709246 7.729854 43.903637
F 64.709246 15.460471 43.903637
F 60.274174 12.890495 40.256755
F 58.081925 1.300260 40.254298
F 58.081925 9.030876 40.254298
F 58.081925 16.761494 40.254298
F 66.938667 1.288675 40.259641
F 66.938667 9.019291 40.259641
F 66.938667 16.749909 40.259642
F 58.071896 3.855175 43.902119
F 58.071896 11.585791 43.902119
F 66.938507 3.865103 43.903918
F 66.938507 11.595719 43.903918
F 58.083142 3.852401 41.183604
F 58.083142 11.583017 41.183604
F 66.938668 3.865067 41.171026
F 66.938669 11.595683 41.171026
F 58.089198 1.302142 37.536263
F 58.089198 9.032758 37.536263
F 58.089198 16.763375 37.536263
F 66.938787 1.288704 37.526785
F 66.938787 9.019320 37.526785
F 66.938787 16.749938 37.526785
F 60.274652 7.724234 41.176451
F 60.274652 15.454851 41.176451
F 60.274174 5.159878 40.256755
F 69.169528 7.730563 41.170883
F 69.169528 15.461180 41.170883
F 53.697071 3.853647 48.481051
F 60.277486 5.160643 37.531505
F 60.277486 12.891260 37.531505
F 69.169554 5.153800 37.526638
F 69.169554 12.884417 37.526638
F 53.785794 16.766160 37.543594
F 53.802574 11.566142 33.869591
F 53.802574 3.835526 33.869591
F 53.787252 11.576547 36.590915
F 53.787252 3.845932 36.590914
F 53.786650 16.759393 32.909304
F 53.786650 9.028775 32.909303
F 53.786650 1.298159 32.909303
F 53.785794 9.035542 37.543594
F 53.785794 1.304926 37.543594
F 53.761155 9.035169 40.264523
F 53.761155 16.765787 40.264523
F 53.731530 3.850557 43.913195
F 53.727122 16.761991 44.838778
F 53.697071 11.584263 48.481051
F 62.480930 3.863846 51.192019
F 62.480930 11.594461 51.192019
F 71.400964 3.865303 51.192528
F 71.400964 11.595919 51.192528
F 55.854860 7.720419 51.197683
F 55.854860 15.451037 51.197683
F 53.609917 1.298692 62.100491
F 64.708075 7.730128 51.192317
F 64.708075 15.460745 51.192317
F 69.169325 12.884362 62.125277
F 58.050631 3.858814 51.193366
F 58.050631 11.589430 51.193366
F 66.938195 3.865178 51.192466
F 66.938195 11.595794 51.192466
F 60.260223 7.727201 51.191927
F 60.260223 15.457818 51.191927
F 69.169325 5.153746 62.125277
F 69.169419 7.730588 51.192516
F 69.169419 15.461205 51.192516
F 53.609917 9.029307 62.100491
F 62.479187 1.289511 54.836494
F 62.479187 9.020127 54.836494
F 62.479187 16.750745 54.836494
F 71.400964 1.288437 54.836778
F 71.400964 9.019052 54.836778
F 71.400964 16.749670 54.836778
F 62.477416 3.864666 58.481035
F 62.477416 11.595282 58.481035
F 71.400952 3.865305 58.481027
F 71.400953 11.595921 58.481027
F 62.479285 3.864220 55.749022
F 62.479285 11.594835 55.749022
F 71.400963 3.865304 55.747844
F 71.400963 11.595920 55.747843
F 62.481077 1.289924 52.105026
F 62.481076 9.020540 52.105026
F 62.481076 16.751157 52.105026
F 71.400965 1.288438 52.103596
F 71.400965 9.019054 52.103596
F 71.400965 16.749672 52.103595
F 55.836300 7.722611 55.761181
F 55.836300 15.453228 55.761181
F 53.623976 11.586229 58.471240
F 64.707540 7.730264 55.748168
F 64.707540 15.460881 55.748168
F 60.246354 12.884809 62.126391
F 55.855146 5.164118 52.121044
F 55.855146 12.894734 52.121044
F 64.708094 5.154222 52.104019
F 64.708094 12.884838 52.104019
F 55.837047 5.161711 54.841220
F 55.837047 12.892327 54.841220
F 64.707512 5.154093 54.836652
F 64.707512 12.884710 54.836652
F 55.822034 7.723802 58.483445
F 55.822034 15.454419 58.483445
F 53.623976 3.855613 58.471240
F 64.707031 7.730373 58.480948
F 64.707031 15.460990 58.480948
F 60.246354 5.154192 62.126391
F 58.040526 1.293314 54.838267
F 58.040526 9.023930 54.838267
F 58.040526 16.754547 54.838267
F 66.938053 1.288527 54.836737
F 66.938053 9.019143 54.836737
F 66.938053 16.749760 54.836737
F 58.031675 3.862359 58.482465
F 58.031675 11.592975 58.482465
F 66.937901 3.865249 58.481009
F 66.937901 11.595865 58.481009
F 58.041467 3.859780 55.755789
F 58.041467 11.590396 55.755789
F 66.938056 3.865215 55.747922
F 66.938056 11.595831 55.747922
F 58.051787 1.295780 52.113350
F 58.051787 9.026396 52.113350
F 58.051787 16.757014 52.113349
F 66.938200 1.288562 52.103698
F 66.938200 9.019178 52.103698
F 66.938200 16.749795 52.103698
F 60.256105 7.727795 55.750995
F 60.256105 15.458412 55.750995
F 69.169355 12.884370 59.392100
F 69.169392 7.730595 55.747857
F 69.169392 15.461213 55.747857
F 53.609917 16.759925 62.100492
F 60.260696 5.157442 52.107655
F 60.260696 12.888058 52.107655
F 69.169419 5.153768 52.103614
F 69.169419 12.884385 52.103613
F 60.255645 5.156222 54.836666
F 60.255645 12.886839 54.836666
F 69.169391 5.153761 54.836769
F 69.169391 12.884377 54.836770
F 60.251968 7.728646 58.480965
F 60.251968 15.459263 58.480965
F 69.169355 5.153753 59.392101
F 69.169358 7.730602 58.481022
F 69.169358 15.461219 58.481022
F 53.579325 3.859958 63.020636
F 62.476718 1.288999 62.125032
F 62.476718 9.019615 62.125032
F 62.476718 16.750232 62.125033
F 71.400954 1.288435 62.125276
F 71.400954 9.019050 62.125276
F 71.400954 16.749668 62.125276
F 62.475717 3.864988 63.037019
F 62.475717 11.595604 63.037019
F 71.400952 3.865306 63.036340
F 71.400952 11.595922 63.036339
F 62.477760 1.289199 59.392803
F 62.477760 9.019814 59.392803
F 62.477760 16.750432 59.392803
F 71.400954 1.288436 59.392091
F 71.400954 9.019051 59.392091
F 71.400954 16.749669 59.392091
F 55.811986 7.724327 63.032478
F 55.811986 15.454944 63.032478
F 53.579325 11.590573 63.020635
F 64.706728 7.730455 63.036418
F 64.706728 15.461072 63.036418
F 60.251640 12.886273 59.395035
F 55.819310 5.159150 59.400939
F 55.819310 12.889766 59.400939
F 64.706980 5.153964 59.392339
F 64.706980 12.884581 59.392339
F 55.802372 5.154687 62.125783
F 55.802372 12.885304 62.125783
F 64.706348 5.153809 62.125308
F 64.706348 12.884426 62.125308
F 58.027479 1.292202 62.124191
F 58.027479 9.022818 62.124191
F 58.027479 16.753436 62.124191
F 66.937835 1.288476 62.125241
F 66.937835 9.019091 62.125241
F 66.937835 16.749709 62.125241
F 58.021611 3.863000 63.043975
F 58.021611 11.593616 63.043975
F 66.937750 3.865286 63.036372
F 66.937750 11.595902 63.036372
F 58.032717 1.292778 59.396266
F 58.032717 9.023394 59.396266
F 58.032717 16.754012 59.396266
F 66.937920 1.288495 59.392139
F 66.937920 9.019110 59.392139
F 66.937920 16.749728 59.392139
F 60.249487 7.729166 63.038063
F 60.249487 15.459783 63.038063
F 60.251640 5.155657 59.395035
F 69.169340 7.730609 63.036342
F 69.169340 15.461226 63.036341
F 53.613931 1.296045 59.384014
F 53.667040 16.759917 52.121590
F 53.671665 3.852923 51.199235
F 53.671665 11.583539 51.199235
F 53.643332 1.298383 54.839886
F 53.643332 9.028999 54.839886
F 53.667040 9.029299 52.121590
F 53.667040 1.298683 52.121590
F 53.638541 11.587340 55.755191
F 53.638541 3.856724 55.755191
F 53.643332 16.759616 54.839886
F 53.613930 16.757278 59.384014
F 53.613931 9.026660 59.384014
F 62.467827 24.478786 3.819831
F 62.467827 32.209401 3.819831
F 71.400933 24.480280 3.817299
F 71.400933 32.210896 3.817299
F 62.466442 27.058897 7.463032
F 53.641109 34.716743 0.137257
F 62.466442 19.328281 7.463032
F 71.400927 27.057161 7.461547
F 53.641108 26.986128 0.137257
F 71.400927 19.326545 7.461547
F 62.468049 27.058504 4.728222
F 53.641109 19.255511 0.137257
F 62.468049 19.327888 4.728222
F 71.400932 27.057161 4.728355
F 60.254803 30.921393 0.174306
F 71.400932 19.326545 4.728355
F 62.479673 24.481746 1.086199
F 62.479673 32.212362 1.086199
F 71.400968 24.480289 1.084112
F 71.400967 32.210904 1.084112
F 55.685266 30.933364 4.732550
F 55.685266 23.202749 4.732550
F 64.704142 30.922885 4.728316
F 64.704142 23.192269 4.728316
F 55.789756 28.341200 1.104409
F 55.789756 20.610585 1.104409
F 64.706315 28.345637 1.084343
F 64.706315 20.615021 1.084343
F 55.702585 28.347048 3.833077
F 55.702586 20.616433 3.833077
F 64.704011 28.345125 3.817801
F 64.704011 20.614509 3.817801
F 55.674855 30.929287 7.470871
F 55.674855 23.198671 7.470871
F 64.703604 30.923037 7.462018
F 64.703604 23.192421 7.462018
F 57.966401 24.472325 3.836809
F 57.966402 32.202941 3.836809
F 66.937172 24.480163 3.817437
F 66.937172 32.210779 3.817437
F 57.956708 27.067739 7.472889
F 53.651766 32.159483 1.066817
F 57.956708 19.337123 7.472889
F 66.937093 27.057296 7.461638
F 69.169252 20.614964 15.661093
F 66.937093 19.326680 7.461638
F 57.968019 27.066470 4.730582
F 53.651766 24.428868 1.066817
F 57.968019 19.335854 4.730582
F 66.937161 27.057284 4.728300
F 69.169252 28.345580 15.661093
F 66.937161 19.326667 4.728300
F 58.041641 24.487864 1.101579
F 58.041641 32.218480 1.101579
F 66.938200 24.480407 1.084239
F 66.938200 32.211023 1.084239
F 60.225170 30.925624 4.729624
F 60.225170 23.195008 4.729624
F 69.169209 30.922489 4.728351
F 69.169209 23.191874 4.728351
F 60.246529 28.347000 1.088672
F 60.246529 20.616384 1.088671
F 69.169304 28.345592 1.084110
F 69.169304 20.614976 1.084110
F 60.224715 28.341801 3.823724
F 60.224715 20.611186 3.823724
F 69.169203 28.345567 3.817315
F 69.169203 20.614952 3.817315
F 60.219898 30.927195 7.466664
F 60.219898 23.196579 7.466664
F 69.169189 30.922492 7.461563
F 69.169189 23.191876 7.461563
F 62.466440 24.478519 11.106712
F 62.466440 32.209135 11.106712
F 71.400936 24.480281 11.105795
F 71.400935 32.210897 11.105795
F 62.469395 27.058303 14.750120
F 60.224924 20.610817 15.656183
F 62.469395 19.327687 14.750120
F 71.400936 27.057159 14.750043
F 71.400936 34.787775 14.750043
F 71.400936 19.326543 14.750043
F 62.466081 27.059052 12.015101
F 60.224924 28.341432 15.656183
F 62.466081 19.328435 12.015101
F 71.400935 27.057160 12.016853
F 66.937391 32.210836 15.661044
F 71.400935 19.326544 12.016853
F 62.466376 24.478547 8.371486
F 62.466376 32.209163 8.371486
F 71.400927 24.480280 8.372604
F 71.400927 32.210896 8.372603
F 55.663162 30.932832 12.009762
F 55.663162 23.202217 12.009762
F 64.703724 30.923026 12.016384
F 64.703724 23.192410 12.016384
F 55.677063 28.339631 8.372024
F 55.677063 20.609015 8.372024
F 64.703674 28.345028 8.372221
F 64.703674 20.614412 8.372221
F 55.661515 28.335268 11.114294
F 55.661515 20.604652 11.114294
F 64.703682 28.345026 11.106088
F 64.703682 20.614410 11.106088
F 55.655585 30.938934 14.752749
F 55.655585 23.208318 14.752749
F 64.704773 30.922751 14.750104
F 64.704773 23.192136 14.750104
F 57.952251 24.468969 11.112061
F 57.952251 32.199585 11.112061
F 66.937146 24.480157 11.105860
F 66.937146 32.210773 11.105860
F 57.960392 27.067719 14.750165
F 69.169429 23.191820 0.173030
F 57.960392 19.337102 14.750165
F 66.937393 27.057222 14.750067
F 66.937390 24.480221 15.661044
F 66.937393 19.326605 14.750067
F 57.951825 27.067543 12.005275
F 69.169429 30.922436 0.173030
F 57.951825 19.336926 12.005275
F 66.937132 27.057286 12.016754
F 57.956342 32.199138 15.647230
F 66.937132 19.326670 12.016754
F 57.955453 24.470327 8.366144
F 57.955453 32.200942 8.366144
F 66.937078 24.480142 8.372509
F 66.937078 32.210757 8.372509
F 60.219142 30.927320 12.011783
F 60.219142 23.196704 12.011783
F 69.169212 30.922487 12.016838
F 69.169212 23.191872 12.016838
F 60.220516 28.341043 8.369969
F 60.220516 20.610427 8.369969
F 69.169192 28.345565 8.372588
F 69.169192 20.614950 8.372588
F 60.218732 28.340575 11.108535
F 60.218732 20.609959 11.108535
F 69.169212 28.345570 11.105805
F 69.169212 20.614954 11.105805
F 60.224438 30.926480 14.750245
F 60.224438 23.195864 14.750245
F 69.169255 30.922477 14.750047
F 69.169255 23.191861 14.750047
F 62.475219 27.057310 0.173633
F 57.956343 24.468523 15.647230
F 62.475219 19.326693 0.173633
F 71.400943 27.057157 0.173048
F 71.400943 34.787773 0.173048
F 71.400943 19.326541 0.173048
F 62.469065 24.479037 15.659715
F 62.469065 32.209652 15.659715
F 71.400937 24.480282 15.661102
F 71.400937 32.210898 15.661102
F 55.671902 28.338283 15.632000
F 55.671903 20.607667 15.632000
F 64.704756 28.345296 15.660807
F 64.704756 20.614680 15.660807
F 55.856805 30.896902 0.164317
F 55.856805 23.166286 0.164317
F 64.707791 30.922042 0.172890
F 64.707791 23.191427 0.172890
F 58.017616 27.057842 0.181536
F 60.254803 23.190778 0.174306
F 58.017616 19.327226 0.181536
F 66.937697 27.057145 0.173078
F 66.937697 34.787761 0.173078
F 66.937697 19.326528 0.173078
F 62.473738 24.480202 25.682548
F 62.473738 32.210818 25.682548
F 71.400945 24.480283 25.682789
F 71.400945 32.210898 25.682789
F 62.475098 27.056838 29.325618
F 62.475098 34.787454 29.325618
F 62.475098 19.326222 29.325618
F 71.400940 27.057159 29.327036
F 71.400940 34.787774 29.327036
F 71.400940 19.326542 29.327036
F 62.473432 27.057286 26.593138
F 53.583417 19.307699 22.022519
F 62.473432 19.326669 26.593138
F 71.400944 27.057159 26.593849
F 71.400944 34.787774 26.593849
F 71.400944 19.326542 26.593849
F 62.473280 24.480097 22.949359
F 62.473280 32.210713 22.949359
F 71.400939 24.480283 22.949601
F 71.400939 32.210898 22.949601
F 55.779311 30.914856 26.581641
F 55.779311 23.184241 26.581641
F 64.705693 30.922537 26.593666
F 64.705693 23.191921 26.593666
F 55.776432 28.353035 22.951957
F 55.776433 20.622420 22.951957
F 64.705591 28.345491 22.949516
F 64.705591 20.614875 22.949516
F 55.777717 28.351503 25.672958
F 55.777717 20.620888 25.672958
F 64.705668 28.345506 25.682793
F 64.705668 20.614891 25.682793
F 55.801536 30.913468 29.296909
F 55.801536 23.182852 29.296909
F 64.706260 30.922405 29.326689
F 64.706260 23.191789 29.326689
F 58.009268 24.479423 25.679827
F 58.009268 32.210038 25.679827
F 66.937567 24.480257 25.682796
F 66.937567 32.210873 25.682796
F 58.016512 27.057121 29.316184
F 69.169276 23.191857 22.038544
F 58.016512 19.326505 29.316184
F 66.937631 27.057166 29.326973
F 53.587491 27.041051 19.320516
F 66.937631 19.326550 29.326973
F 58.007144 27.058609 26.586216
F 69.169276 30.922472 22.038544
F 58.007145 19.327993 26.586216
F 66.937552 27.057185 26.593809
F 53.587492 34.771666 19.320516
F 66.937552 19.326568 26.593809
F 58.005894 24.478721 22.946060
F 58.005894 32.209336 22.946060
F 66.937542 24.480254 22.949579
F 66.937542 32.210869 22.949579
F 60.241410 30.922634 26.591120
F 60.241409 23.192018 26.591120
F 69.169283 30.922471 26.593843
F 69.169283 23.191856 26.593843
F 60.240218 28.345101 22.948764
F 60.240218 20.614485 22.948764
F 69.169275 28.345585 22.949597
F 69.169275 20.614969 22.949597
F 60.241316 28.345386 25.681909
F 60.241316 20.614770 25.681909
F 69.169282 28.345585 25.682792
F 69.169282 20.614969 25.682792
F 60.247595 30.921054 29.322001
F 60.247595 23.190439 29.322001
F 69.169300 30.922467 29.327025
F 69.169300 23.191851 29.327025
F 62.475312 24.480584 30.236581
F 62.475313 32.211200 30.236581
F 71.400942 24.480283 30.238097
F 71.400942 32.210899 30.238097
F 55.795172 28.357206 30.217768
F 55.795172 20.626590 30.217768
F 64.705980 28.345597 30.237629
F 64.705980 20.614981 30.237629
F 58.019854 24.481209 30.220809
F 58.019854 32.211824 30.220810
F 66.937666 24.480286 30.238016
F 66.937666 32.210902 30.238016
F 60.244606 28.345800 30.232230
F 60.244606 20.615184 30.232230
F 69.169285 28.345587 30.238083
F 69.169285 20.614972 30.238083
F 62.473656 24.480177 18.393960
F 62.473656 32.210793 18.393960
F 71.400945 24.480283 18.394291
F 71.400945 32.210899 18.394291
F 62.473228 27.057365 22.038586
F 53.582014 24.500326 25.665667
F 62.473228 19.326748 22.038587
F 71.400939 27.057159 22.038540
F 71.400939 34.787775 22.038540
F 71.400939 19.326542 22.038540
F 62.473187 27.057376 19.304961
F 53.582015 32.230941 25.665667
F 62.473187 19.326759 19.304961
F 71.400944 27.057159 19.305352
F 71.400944 34.787774 19.305351
F 71.400944 19.326542 19.305352
F 55.783629 30.908933 19.301858
F 55.783629 23.178318 19.301858
F 64.705701 30.922548 19.305254
F 64.705701 23.191932 19.305254
F 55.772250 28.350821 18.365355
F 55.772250 20.620205 18.365355
F 64.705629 28.345497 18.394301
F 64.705629 20.614881 18.394301
F 55.776070 30.914531 22.029351
F 55.776070 23.183916 22.029351
F 64.705607 30.922566 22.038591
F 64.705607 23.191950 22.038591
F 58.008378 24.478803 18.389449
F 58.008378 32.209419 18.389449
F 66.937573 24.480259 18.394300
F 66.937573 32.210874 18.394300
F 58.005693 27.059118 22.037271
F 60.240569 23.192217 22.038362
F 58.005693 19.328502 22.037271
F 66.937540 27.057188 22.038559
F 53.584276 27.059107 29.301708
F 66.937540 19.326572 22.038559
F 58.003266 27.059995 19.298862
F 60.240569 30.922832 22.038362
F 58.003266 19.329379 19.298861
F 66.937554 27.057186 19.305327
F 53.584277 19.328490 29.301708
F 66.937554 19.326569 19.305327
F 60.241336 30.922728 19.304139
F 60.241336 23.192112 19.304139
F 69.169286 30.922471 19.305348
F 69.169286 23.191855 19.305348
F 60.240157 28.345051 18.392801
F 60.240157 20.614435 18.392801
F 69.169283 28.345585 18.394294
F 69.169283 20.614970 18.394294
F 53.587492 19.310434 19.320516
F 53.583417 34.768931 22.022519
F 53.583416 27.038316 22.022519
F 53.610811 32.242318 18.357140
F 53.610811 24.511703 18.357140
F 53.626570 32.246166 30.208416
F 53.626570 24.515551 30.208416
F 53.582828 32.229267 22.963929
F 53.582828 24.498652 22.963929
F 53.580760 19.312517 26.600054
F 53.580760 34.773749 26.600054
F 53.580759 27.043134 26.600054
F 58.016512 34.787737 29.316184
F 62.482774 24.482160 47.547501
F 62.482775 32.212776 47.547501
F 71.400976 24.480290 47.548278
F 71.400975 32.210905 47.548278
F 62.482916 27.055258 48.461068
F 62.482916 34.785874 48.461067
F 62.482916 19.324641 48.461067
F 71.400975 27.057152 48.459348
F 71.400975 34.787767 48.459348
F 71.400975 19.326535 48.459348
F 62.484761 24.482596 44.817089
F 62.484761 32.213211 44.817088
F 71.400977 24.480291 44.815100
F 71.400977 32.210907 44.815100
F 55.874764 30.909426 48.480189
F 55.874764 23.178810 48.480189
F 64.708683 30.921849 48.459863
F 64.708683 23.191234 48.459863
F 55.894536 28.361418 44.838569
F 55.894536 20.630802 44.838569
F 64.709267 28.346345 44.815707
F 64.709267 20.615729 44.815707
F 55.874271 28.358565 47.552684
F 55.874271 20.627949 47.552684
F 64.708661 28.346215 47.547981
F 64.708661 20.615599 47.547981
F 58.061236 24.488575 47.548179
F 58.061236 32.219190 47.548179
F 66.938356 24.480451 47.548193
F 66.938356 32.211066 47.548193
F 58.062626 27.047942 48.470726
F 58.062626 34.778557 48.470726
F 58.062626 19.317325 48.470726
F 66.938358 27.056992 48.459475
F 66.938358 34.787608 48.459475
F 66.938358 19.326376 48.459475
F 58.073549 24.491483 44.827860
F 58.073549 32.222099 44.827860
F 66.938510 24.480487 44.815251
F 66.938510 32.211103 44.815251
F 60.265503 30.917806 48.464097
F 60.265503 23.187190 48.464097
F 69.169459 30.922430 48.459370
F 69.169459 23.191815 48.459370
F 60.270263 28.351192 44.820430
F 60.270263 20.620576 44.820430
F 69.169488 28.345635 44.815127
F 69.169488 20.615019 44.815127
F 60.264961 28.349935 47.547084
F 60.264961 20.619319 47.547085
F 69.169457 28.345627 47.548262
F 69.169457 20.615011 47.548262
F 62.487472 24.483152 32.967722
F 62.487472 32.213767 32.967722
F 71.400997 24.480295 32.971278
F 71.400997 32.210910 32.971278
F 62.487809 27.054183 36.613254
F 62.487809 34.784799 36.613254
F 62.487809 19.323567 36.613254
F 71.400989 27.057148 36.615528
F 71.400989 34.787763 36.615528
F 71.400989 19.326531 36.615528
F 62.487477 27.054341 33.883203
F 62.487477 34.784957 33.883203
F 62.487477 19.323724 33.883203
F 71.400998 27.057146 33.882353
F 71.400998 34.787762 33.882353
F 71.400998 19.326530 33.882353
F 55.924484 30.900170 33.879016
F 55.924484 23.169555 33.879016
F 64.710164 30.921511 33.882731
F 64.710164 23.190895 33.882731
F 55.926894 28.367617 32.930169
F 55.926894 20.637001 32.930169
F 64.710383 28.346591 32.970173
F 64.710383 20.615975 32.970174
F 55.925512 30.901915 36.593092
F 55.925512 23.171299 36.593092
F 64.710260 30.921480 36.614827
F 64.710260 23.190865 36.614827
F 58.088264 24.493970 32.944786
F 58.088264 32.224586 32.944786
F 66.938809 24.480555 32.971026
F 66.938809 32.211170 32.971026
F 58.089713 27.043761 36.602937
F 53.731530 19.311790 43.913195
F 58.089713 19.313145 36.602937
F 66.938801 27.056884 36.615348
F 66.938801 34.787500 36.615348
F 66.938801 19.326267 36.615348
F 58.088837 27.043068 33.882959
F 53.731530 34.773023 43.913195
F 58.088837 19.312452 33.882959
F 66.938846 27.056874 33.882477
F 66.938846 34.787490 33.882477
F 66.938846 19.326257 33.882477
F 60.275250 30.916341 33.882928
F 60.275250 23.185725 33.882927
F 69.169564 30.922405 33.882377
F 69.169564 23.191789 33.882377
F 60.277478 28.352537 32.960740
F 60.277478 20.621922 32.960740
F 69.169579 28.345655 32.971231
F 69.169579 20.615040 32.971231
F 60.277448 30.915711 36.609508
F 60.277448 23.185095 36.609508
F 69.169551 30.922407 36.615496
F 69.169551 23.191792 36.615496
F 62.486411 24.482980 40.258291
F 62.486411 32.213596 40.258291
F 71.400988 24.480293 40.259778
F 71.400988 32.210908 40.259778
F 62.484630 27.054860 43.902964
F 62.484630 34.785476 43.902964
F 62.484630 19.324243 43.902964
F 71.400976 27.057150 43.904028
F 71.400976 34.787766 43.904028
F 71.400976 19.326534 43.904028
F 62.486536 27.054439 41.173066
F 62.486536 34.785055 41.173065
F 62.486536 19.323822 41.173065
F 71.400987 27.057149 41.170852
F 71.400987 34.787765 41.170852
F 71.400987 19.326532 41.170852
F 62.487668 24.483237 37.528653
F 62.487668 32.213853 37.528653
F 71.400989 24.480294 37.526604
F 71.400989 32.210910 37.526604
F 55.912876 30.903455 41.194955
F 55.912876 23.172840 41.194955
F 64.709838 30.921580 41.171533
F 64.709838 23.190965 41.171533
F 55.924118 28.367007 37.542520
F 55.924118 20.636391 37.542520
F 64.710297 28.346588 37.527302
F 64.710297 20.615972 37.527302
F 55.911268 28.364088 40.254638
F 55.911268 20.633472 40.254639
F 64.709826 28.346486 40.259281
F 64.709826 20.615870 40.259281
F 55.893559 30.906645 43.906529
F 55.893559 23.176029 43.906529
F 64.709246 30.921704 43.903637
F 64.709246 23.191089 43.903637
F 58.081925 24.492111 40.254298
F 58.081925 32.222726 40.254298
F 66.938667 24.480526 40.259641
F 66.938667 32.211141 40.259641
F 58.071896 27.047025 43.902118
F 53.731530 27.042407 43.913195
F 58.071896 19.316409 43.902119
F 66.938507 27.056953 43.903918
F 66.938507 34.787569 43.903918
F 66.938507 19.326337 43.903919
F 58.083142 27.044251 41.183604
F 53.761155 32.227019 40.264523
F 58.083142 19.313635 41.183604
F 66.938669 27.056917 41.171026
F 66.938668 34.787533 41.171026
F 66.938668 19.326301 41.171026
F 58.089198 24.493993 37.536263
F 58.089198 32.224608 37.536263
F 66.938787 24.480555 37.526785
F 66.938787 32.211170 37.526785
F 60.274652 30.916085 41.176451
F 60.274652 23.185469 41.176451
F 69.169528 30.922414 41.170883
F 69.169528 23.191798 41.170883
F 60.277486 28.352494 37.531505
F 60.277486 20.621878 37.531505
F 69.169554 28.345651 37.526638
F 69.169554 20.615035 37.526638
F 60.274174 28.351729 40.256754
F 60.274174 20.621113 40.256755
F 69.169525 28.345643 40.259753
F 69.169525 20.615027 40.259753
F 60.269709 30.917199 43.902077
F 60.269709 23.186583 43.902078
F 69.169487 30.922422 43.904008
F 69.169487 23.191807 43.904008
F 53.786650 24.490010 32.909303
F 53.785794 32.227392 37.543594
F 53.785794 24.496777 37.543594
F 53.786650 32.220625 32.909303
F 53.787252 27.037782 36.590914
F 53.787252 34.768398 36.590914
F 53.787252 19.307165 36.590915
F 53.802574 27.027377 33.869591
F 53.802574 34.757993 33.869591
F 53.802574 19.296760 33.869591
F 53.761155 24.496404 40.264523
F 53.757400 27.044145 41.195118
F 53.757400 34.774761 41.195118
F 53.757400 19.313529 41.195118
F 53.727122 32.223223 44.838778
F 53.727122 24.492608 44.838778
F 53.697071 19.314881 48.481051
F 53.697071 34.776113 48.481051
F 53.697071 27.045497 48.481051
F 53.701699 32.224777 47.556420
F 53.701699 24.494162 47.556420
F 58.089713 34.774377 36.602937
F 58.083142 34.774867 41.183604
F 58.071896 34.777641 43.902119
F 58.088837 34.773684 33.882959
F 62.480930 27.055696 51.192019
F 62.480930 34.786312 51.192019
F 62.480930 19.325079 51.192019
F 71.400964 27.057153 51.192528
F 71.400964 34.787769 51.192528
F 71.400964 19.326537 51.192528
F 55.854860 30.912270 51.197683
F 55.854860 23.181654 51.197683
F 64.708075 30.921979 51.192317
F 64.708075 23.191363 51.192317
F 58.050631 27.050664 51.193366
F 58.050631 34.781280 51.193366
F 58.050631 19.320048 51.193366
F 66.938195 27.057029 51.192466
F 66.938195 34.787644 51.192466
F 66.938195 19.326412 51.192466
F 60.260223 30.919052 51.191927
F 60.260223 23.188436 51.191927
F 69.169419 30.922438 51.192516
F 69.169419 23.191823 51.192516
F 62.479187 24.481362 54.836494
F 62.479187 32.211977 54.836494
F 71.400964 24.480287 54.836778
F 71.400964 32.210903 54.836778
F 62.477416 27.056517 58.481035
F 62.477416 34.787133 58.481035
F 62.477416 19.325900 58.481035
F 71.400953 27.057156 58.481027
F 71.400952 34.787771 58.481027
F 71.400953 19.326539 58.481027
F 62.479285 27.056070 55.749022
F 62.479285 34.786686 55.749021
F 62.479285 19.325453 55.749021
F 71.400963 27.057154 55.747844
F 71.400963 34.787770 55.747843
F 71.400963 19.326538 55.747843
F 62.481076 24.481775 52.105026
F 62.481076 32.212390 52.105026
F 71.400965 24.480289 52.103596
F 71.400965 32.210904 52.103596
F 55.836300 30.914461 55.761181
F 55.836300 23.183846 55.761181
F 64.707540 30.922114 55.748168
F 64.707540 23.191499 55.748168
F 55.855146 28.355968 52.121044
F 55.855146 20.625352 52.121044
F 64.708094 28.346072 52.104019
F 64.708094 20.615456 52.104019
F 55.837047 28.353561 54.841220
F 55.837047 20.622945 54.841220
F 64.707512 28.345944 54.836652
F 64.707512 20.615328 54.836652
F 55.822034 30.915652 58.483445
F 55.822034 23.185037 58.483445
F 64.707031 30.922224 58.480948
F 64.707031 23.191608 58.480948
F 58.040526 24.485165 54.838267
F 58.040526 32.215780 54.838267
F 66.938053 24.480377 54.836737
F 66.938053 32.210993 54.836737
F 58.031675 27.054210 58.482465
F 58.031675 34.784826 58.482465
F 58.031675 19.323593 58.482465
F 66.937901 27.057100 58.481009
F 66.937901 34.787716 58.481009
F 66.937901 19.326483 58.481009
F 58.041467 27.051631 55.755789
F 58.041467 34.782247 55.755789
F 58.041467 19.321014 55.755789
F 66.938056 27.057065 55.747922
F 66.938056 34.787681 55.747922
F 66.938056 19.326449 55.747922
F 58.051787 24.487631 52.113350
F 58.051787 32.218247 52.113350
F 66.938200 24.480412 52.103698
F 66.938200 32.211028 52.103698
F 60.256105 30.919646 55.750995
F 60.256105 23.189030 55.750995
F 69.169392 30.922446 55.747857
F 69.169392 23.191830 55.747857
F 60.260696 28.349292 52.107655
F 60.260696 20.618676 52.107655
F 69.169419 28.345619 52.103614
F 69.169419 20.615003 52.103614
F 60.255645 28.348073 54.836666
F 60.255645 20.617457 54.836666
F 69.169391 28.345611 54.836769
F 69.169391 20.614995 54.836770
F 60.251968 30.920496 58.480965
F 60.251968 23.189881 58.480965
F 69.169358 30.922453 58.481022
F 69.169358 23.191837 58.481022
F 62.476718 24.480849 62.125032
F 62.476718 32.211465 62.125032
F 71.400954 24.480285 62.125275
F 71.400954 32.210901 62.125276
F 62.475717 27.056839 63.037019
F 62.475717 34.787455 63.037019
F 62.475717 19.326222 63.037019
F 71.400952 27.057157 63.036340
F 71.400952 34.787772 63.036339
F 71.400952 19.326540 63.036340
F 62.477760 24.481049 59.392803
F 62.477760 32.211665 59.392803
F 71.400954 24.480286 59.392091
F 71.400954 32.210902 59.392091
F 55.811986 30.916177 63.032478
F 55.811986 23.185562 63.032478
F 64.706728 30.922305 63.036418
F 64.706728 23.191690 63.036418
F 55.819310 28.351000 59.400939
F 55.819310 20.620384 59.400939
F 64.706980 28.345814 59.392339
F 64.706980 20.615199 59.392339
F 55.802372 28.346538 62.125783
F 55.802372 20.615922 62.125783
F 64.706348 28.345659 62.125308
F 64.706348 20.615044 62.125308
F 58.027479 24.484053 62.124191
F 58.027479 32.214668 62.124191
F 66.937835 24.480326 62.125241
F 66.937835 32.210942 62.125241
F 58.021611 27.054850 63.043975
F 58.021611 34.785466 63.043975
F 58.021611 19.324234 63.043975
F 66.937750 27.057137 63.036372
F 66.937750 34.787752 63.036372
F 66.937750 19.326520 63.036372
F 58.032717 24.484629 59.396266
F 58.032717 32.215245 59.396266
F 66.937920 24.480345 59.392139
F 66.937920 32.210961 59.392139
F 60.249487 30.921016 63.038063
F 60.249487 23.190400 63.038063
F 69.169340 30.922459 63.036342
F 69.169340 23.191844 63.036341
F 60.251640 28.347507 59.395035
F 60.251640 20.616891 59.395035
F 69.169355 28.345604 59.392101
F 69.169355 20.614988 59.392100
F 60.246354 28.346043 62.126391
F 60.246354 20.615427 62.126391
F 69.169325 28.345596 62.125277
F 69.169325 20.614980 62.125277
F 53.671665 27.044774 51.199235
F 53.671665 34.775389 51.199235
F 53.671665 19.314157 51.199235
F 53.643332 24.490233 54.839886
F 53.643332 32.220849 54.839886
F 53.638541 27.048575 55.755191
F 53.638541 34.779190 55.755191
F 53.667040 32.221149 52.121590
F 53.667040 24.490534 52.121590
F 53.638541 19.317958 55.755191
F 53.613931 32.218511 59.384014
F 53.613931 24.487895 59.384014
F 53.579325 19.321191 63.020635
F 53.579325 34.782424 63.020635
F 53.579325 27.051808 63.020636
F 53.609917 32.221158 62.100491
F 53.623976 27.047464 58.471240
F 53.623976 34.778080 58.471240
F 53.623976 19.316847 58.471240
F 53.609917 24.490542 62.100491
F 62.467827 47.670636 3.819831
F 62.467828 39.940019 3.819831
F 71.400933 47.672131 3.817299
F 71.400933 39.941514 3.817299
F 62.466442 50.250748 7.463032
F 62.466442 42.520131 7.463032
F 71.400927 50.249012 7.461547
F 71.400927 42.518395 7.461547
F 62.468049 50.250355 4.728222
F 62.468049 42.519738 4.728222
F 71.400932 50.249012 4.728355
F 71.400932 42.518395 4.728355
F 62.479673 47.673597 1.086199
F 62.479673 39.942980 1.086199
F 71.400968 47.672139 1.084112
F 71.400968 39.941522 1.084112
F 55.685266 38.663981 4.732549
F 55.685266 46.394599 4.732550
F 64.704143 38.653502 4.728316
F 64.704142 46.384120 4.728316
F 55.789756 51.533051 1.104409
F 55.789756 36.071817 1.104409
F 55.789756 43.802435 1.104409
F 64.706315 51.537487 1.084343
F 64.706315 36.076254 1.084342
F 64.706315 43.806872 1.084343
F 55.702586 51.538898 3.833077
F 55.702585 36.077665 3.833077
F 55.702585 43.808283 3.833077
F 64.704011 51.536975 3.817801
F 64.704011 36.075741 3.817801
F 64.704011 43.806359 3.817801
F 55.674855 38.659904 7.470871
F 55.674855 46.390522 7.470871
F 64.703604 38.653654 7.462018
F 64.703604 46.384272 7.462018
F 57.966402 47.664176 3.836809
F 57.966402 39.933559 3.836809
F 66.937172 47.672014 3.817437
F 66.937172 39.941397 3.817437
F 57.956708 50.259589 7.472889
F 57.956708 42.528973 7.472889
F 66.937093 50.249147 7.461638
F 66.937093 42.518530 7.461638
F 57.968019 50.258320 4.730582
F 57.968019 42.527704 4.730582
F 66.937161 50.249134 4.728300
F 66.937161 42.518518 4.728300
F 58.041641 47.679715 1.101579
F 58.041641 39.949098 1.101579
F 66.938200 47.672258 1.084239
F 66.938200 39.941641 1.084239
F 60.225170 38.656241 4.729624
F 60.225170 46.386859 4.729624
F 69.169209 38.653106 4.728351
F 69.169209 46.383724 4.728351
F 60.246529 51.538850 1.088672
F 60.246529 36.077616 1.088671
F 60.246529 43.808234 1.088671
F 69.169304 51.537442 1.084110
F 69.169304 36.076208 1.084110
F 69.169304 43.806827 1.084110
F 60.224715 51.533652 3.823724
F 60.224715 36.072418 3.823724
F 60.224715 43.803036 3.823724
F 69.169203 51.537418 3.817315
F 69.169203 36.076184 3.817315
F 69.169203 43.806802 3.817315
F 60.219898 38.657812 7.466664
F 60.219898 46.388429 7.466664
F 69.169189 38.653109 7.461563
F 69.169189 46.383727 7.461563
F 62.466440 47.670370 11.106712
F 62.466440 39.939753 11.106712
F 71.400936 47.672132 11.105795
F 71.400936 39.941515 11.105795
F 62.469395 50.250154 14.750120
F 62.469395 42.519537 14.750120
F 71.400936 50.249010 14.750043
F 71.400936 42.518393 14.750043
F 62.466081 50.250902 12.015101
F 62.466081 42.520286 12.015101
F 71.400935 50.249011 12.016853
F 71.400935 42.518394 12.016853
F 62.466376 47.670397 8.371486
F 62.466376 39.939780 8.371486
F 71.400927 47.672131 8.372604
F 71.400927 39.941514 8.372603
F 55.663162 38.663449 12.009761
F 55.663162 46.394067 12.009762
F 64.703724 38.653643 12.016384
F 64.703724 46.384261 12.016384
F 55.677063 51.531481 8.372024
F 55.677063 36.070247 8.372024
F 55.677063 43.800866 8.372024
F 64.703674 51.536878 8.372221
F 64.703674 36.075644 8.372221
F 64.703674 43.806262 8.372221
F 55.661515 51.527118 11.114294
F 55.661515 36.065884 11.114294
F 55.661515 43.796503 11.114294
F 64.703682 51.536876 11.106088
F 64.703682 36.075643 11.106088
F 64.703682 43.806261 11.106088
F 55.655585 38.669551 14.752749
F 55.655585 46.400169 14.752749
F 64.704773 38.653368 14.750104
F 64.704773 46.383986 14.750104
F 57.952251 47.660820 11.112061
F 57.952251 39.930203 11.112061
F 66.937146 47.672008 11.105860
F 66.937146 39.941391 11.105861
F 57.960392 50.259569 14.750165
F 57.960392 42.528952 14.750165
F 66.937393 50.249072 14.750067
F 66.937393 42.518456 14.750067
F 57.951825 50.259393 12.005275
F 57.951825 42.528777 12.005275
F 66.937132 50.249137 12.016754
F 66.937132 42.518520 12.016754
F 57.955453 47.662177 8.366144
F 57.955453 39.931560 8.366144
F 66.937078 47.671992 8.372509
F 66.937078 39.941375 8.372509
F 60.219142 38.657937 12.011783
F 60.219142 46.388554 12.011783
F 69.169212 38.653104 12.016838
F 69.169212 46.383722 12.016838
F 60.220516 51.532894 8.369969
F 60.220516 36.071660 8.369969
F 60.220516 43.802278 8.369969
F 69.169192 51.537416 8.372588
F 69.169192 36.076182 8.372588
F 69.169192 43.806800 8.372588
F 60.218732 51.532425 11.108535
F 60.218732 36.071191 11.108535
F 60.218732 43.801809 11.108535
F 69.169212 51.537420 11.105805
F 69.169212 36.076186 11.105805
F 69.169212 43.806804 11.105805
F 60.224438 38.657097 14.750245
F 60.224438 46.387714 14.750245
F 69.169255 38.653094 14.750047
F 69.169255 46.383712 14.750047
F 62.475219 50.249160 0.173633
F 62.475219 42.518543 0.173633
F 71.400943 50.249008 0.173048
F 71.400943 42.518391 0.173048
F 62.469065 47.670887 15.659715
F 62.469065 39.940270 15.659715
F 71.400937 47.672133 15.661102
F 71.400937 39.941516 15.661102
F 55.671902 51.530133 15.632000
F 55.671902 36.068899 15.632000
F 55.671902 43.799518 15.632000
F 64.704756 51.537147 15.660807
F 64.704756 36.075913 15.660807
F 64.704756 43.806531 15.660807
F 55.856805 38.627519 0.164317
F 55.856805 46.358137 0.164317
F 64.707791 38.652659 0.172890
F 64.707791 46.383277 0.172890
F 58.017616 50.249693 0.181536
F 58.017616 42.519076 0.181536
F 66.937697 50.248995 0.173078
F 66.937697 42.518379 0.173078
F 57.956342 47.660373 15.647230
F 57.956343 39.929756 15.647230
F 66.937391 47.672071 15.661044
F 66.937391 39.941454 15.661044
F 60.224924 51.533283 15.656183
F 60.224924 36.072049 15.656183
F 60.224924 43.802667 15.656183
F 69.169252 51.537431 15.661093
F 69.169252 36.076197 15.661093
F 69.169252 43.806815 15.661093
F 60.254803 38.652010 0.174306
F 60.254803 46.382628 0.174306
F 69.169429 38.653053 0.173030
F 69.169429 46.383671 0.173030
F 53.651766 47.620718 1.066817
F 53.651766 39.890101 1.066817
F 57.956708 34.798355 7.472889
F 57.968019 34.797086 4.730582
F 57.960393 34.798334 14.750165
F 57.951825 34.798159 12.005275
F 58.017616 34.788458 0.181536
F 53.641109 42.447361 0.137257
F 53.641108 50.177978 0.137257
F 62.466442 34.789513 7.463032
F 71.400927 34.787777 7.461547
F 62.468049 34.789120 4.728222
F 71.400932 34.787777 4.728355
F 66.937093 34.787912 7.461638
F 66.937161 34.787899 4.728300
F 62.469395 34.788919 14.750120
F 62.466081 34.789668 12.015101
F 71.400935 34.787776 12.016853
F 66.937393 34.787838 14.750067
F 66.937132 34.787902 12.016754
F 62.475219 34.787925 0.173633
F 62.473738 47.672052 25.682548
F 62.473738 39.941435 25.682548
F 71.400945 47.672133 25.682789
F 71.400945 39.941516 25.682789
F 62.475098 50.248689 29.325618
F 62.475098 42.518072 29.325618
F 71.400940 50.249009 29.327036
F 71.400940 42.518392 29.327036
F 62.473432 50.249136 26.593138
F 62.473432 42.518520 26.593138
F 71.400944 50.249009 26.593849
F 71.400944 42.518393 26.593849
F 62.473280 47.671948 22.949359
F 62.473280 39.941330 22.949359
F 71.400939 47.672133 22.949601
F 71.400939 39.941516 22.949601
F 55.779311 38.645473 26.581641
F 55.779311 46.376091 26.581641
F 64.705693 38.653154 26.593666
F 64.705693 46.383772 26.593666
F 55.776432 51.544886 22.951957
F 55.776433 36.083652 22.951957
F 55.776433 43.814270 22.951957
F 64.705591 51.537341 22.949516
F 64.705591 36.076107 22.949516
F 64.705591 43.806725 22.949516
F 55.777717 51.543354 25.672958
F 55.777717 36.082120 25.672958
F 55.777717 43.812738 25.672958
F 64.705668 51.537357 25.682793
F 64.705668 36.076123 25.682793
F 64.705668 43.806741 25.682793
F 55.801536 38.644085 29.296909
F 55.801536 46.374703 29.296909
F 64.706260 38.653022 29.326689
F 64.706260 46.383640 29.326689
F 58.009268 47.671273 25.679827
F 58.009268 39.940656 25.679827
F 66.937567 47.672108 25.682796
F 66.937567 39.941491 25.682796
F 58.016512 50.248972 29.316184
F 58.016512 42.518355 29.316184
F 66.937631 50.249016 29.326973
F 66.937631 42.518400 29.326973
F 58.007144 50.250460 26.586216
F 58.007145 42.519843 26.586216
F 66.937552 50.249036 26.593809
F 66.937552 42.518419 26.593809
F 58.005894 47.670571 22.946060
F 58.005894 39.939954 22.946060
F 66.937542 47.672104 22.949579
F 66.937542 39.941487 22.949579
F 60.241410 38.653251 26.591120
F 60.241410 46.383869 26.591120
F 69.169283 38.653088 26.593843
F 69.169283 46.383706 26.593843
F 60.240218 51.536952 22.948764
F 60.240218 36.075718 22.948764
F 60.240218 43.806336 22.948764
F 69.169275 51.537435 22.949597
F 69.169275 36.076202 22.949597
F 69.169275 43.806820 22.949597
F 60.241316 51.537236 25.681909
F 60.241316 36.076002 25.681909
F 60.241316 43.806620 25.681909
F 69.169282 51.537436 25.682792
F 69.169282 36.076202 25.682792
F 69.169282 43.806820 25.682792
F 60.247595 38.651671 29.322001
F 60.247595 46.382289 29.322001
F 69.169300 38.653084 29.327025
F 69.169300 46.383702 29.327025
F 62.475313 47.672435 30.236581
F 62.475313 39.941817 30.236581
F 71.400942 47.672134 30.238097
F 71.400942 39.941517 30.238097
F 55.795172 51.549056 30.217768
F 55.795172 36.087822 30.217768
F 55.795172 43.818440 30.217768
F 64.705980 51.537447 30.237629
F 64.705980 36.076214 30.237628
F 64.705980 43.806832 30.237629
F 58.019854 47.673059 30.220810
F 58.019854 39.942442 30.220810
F 66.937666 47.672137 30.238016
F 66.937666 39.941520 30.238015
F 60.244606 51.537650 30.232230
F 60.244606 36.076416 30.232230
F 60.244606 43.807034 30.232230
F 69.169285 51.537438 30.238083
F 69.169285 36.076204 30.238083
F 69.169285 43.806822 30.238083
F 62.473656 47.672027 18.393960
F 62.473656 39.941410 18.393960
F 71.400945 47.672133 18.394291
F 71.400945 39.941516 18.394291
F 62.473228 50.249215 22.038586
F 62.473228 42.518599 22.038587
F 71.400939 50.249009 22.038540
F 71.400939 42.518393 22.038540
F 62.473187 50.249226 19.304961
F 62.473187 42.518609 19.304961
F 71.400944 50.249009 19.305352
F 71.400944 42.518393 19.305352
F 55.783629 38.639550 19.301858
F 55.783629 46.370168 19.301858
F 64.705701 38.653165 19.305253
F 64.705701 46.383783 19.305254
F 55.772250 51.542671 18.365355
F 55.772250 36.081438 18.365355
F 55.772250 43.812056 18.365355
F 64.705629 51.537347 18.394301
F 64.705629 36.076113 18.394301
F 64.705629 43.806731 18.394301
F 55.776070 38.645148 22.029351
F 55.776070 46.375766 22.029351
F 64.705607 38.653183 22.038591
F 64.705607 46.383801 22.038591
F 58.008378 47.670654 18.389449
F 58.008378 39.940037 18.389449
F 66.937573 47.672109 18.394300
F 66.937573 39.941492 18.394300
F 58.005693 50.250969 22.037271
F 58.005693 42.520352 22.037271
F 66.937540 50.249039 22.038559
F 66.937540 42.518422 22.038559
F 58.003266 50.251846 19.298862
F 58.003266 42.521229 19.298861
F 66.937554 50.249036 19.305327
F 66.937554 42.518420 19.305327
F 60.241336 38.653345 19.304139
F 60.241336 46.383963 19.304139
F 69.169286 38.653088 19.305348
F 69.169286 46.383706 19.305348
F 60.240157 51.536901 18.392801
F 60.240157 36.075667 18.392801
F 60.240157 43.806285 18.392801
F 69.169283 51.537436 18.394294
F 69.169283 36.076202 18.394294
F 69.169283 43.806820 18.394294
F 60.240569 38.653449 22.038362
F 60.240569 46.384067 22.038362
F 69.169276 38.653089 22.038544
F 69.169276 46.383707 22.038544
F 53.580760 42.504368 26.600054
F 58.007145 34.789225 26.586216
F 58.005693 34.789734 22.037271
F 58.003266 34.790611 19.298861
F 53.582014 47.692176 25.665667
F 53.582015 39.961560 25.665667
F 53.584276 50.250957 29.301708
F 53.584277 42.520340 29.301708
F 53.580759 50.234984 26.600054
F 53.587492 42.502284 19.320516
F 53.587491 50.232901 19.320516
F 53.583417 42.499550 22.022519
F 53.583416 50.230166 22.022519
F 53.610811 39.972937 18.357139
F 53.610811 47.703554 18.357140
F 53.626571 39.976784 30.208416
F 53.626570 47.707401 30.208416
F 53.582829 39.959886 22.963929
F 53.582828 47.690503 22.963929
F 62.473432 34.787902 26.593138
F 66.937631 34.787782 29.326973
F 66.937552 34.787801 26.593809
F 62.473228 34.787981 22.038586
F 62.473188 34.787991 19.304961
F 66.937540 34.787804 22.038559
F 66.937554 34.787801 19.305327
F 53.584276 34.789722 29.301708
F 62.482774 47.674011 47.547501
F 62.482774 39.943393 47.547501
F 71.400976 47.672140 47.548278
F 71.400975 39.941523 47.548278
F 62.482916 50.247108 48.461068
F 62.482916 42.516492 48.461067
F 71.400975 50.249002 48.459348
F 71.400975 42.518386 48.459348
F 62.484761 47.674446 44.817089
F 62.484761 39.943829 44.817088
F 71.400977 47.672142 44.815100
F 71.400977 39.941525 44.815100
F 55.874764 38.640043 48.480189
F 55.874764 46.370661 48.480189
F 64.708683 38.652466 48.459863
F 64.708683 46.383084 48.459863
F 55.894536 51.553268 44.838569
F 55.894536 36.092035 44.838568
F 55.894536 43.822653 44.838569
F 64.709267 51.538196 44.815707
F 64.709267 36.076962 44.815707
F 64.709267 43.807580 44.815707
F 55.874271 51.550415 47.552684
F 55.874271 36.089181 47.552684
F 55.874271 43.819799 47.552684
F 64.708661 51.538065 47.547981
F 64.708661 36.076831 47.547981
F 64.708661 43.807449 47.547981
F 58.061236 47.680425 47.548179
F 58.061236 39.949808 47.548179
F 66.938356 47.672301 47.548193
F 66.938356 39.941684 47.548193
F 58.062626 50.239792 48.470726
F 58.062626 42.509175 48.470726
F 66.938358 50.248843 48.459475
F 66.938358 42.518226 48.459475
F 58.073549 47.683334 44.827860
F 58.073549 39.952717 44.827860
F 66.938510 47.672338 44.815251
F 66.938510 39.941720 44.815251
F 60.265503 38.648423 48.464097
F 60.265503 46.379041 48.464097
F 69.169459 38.653047 48.459370
F 69.169459 46.383665 48.459370
F 60.270263 51.543042 44.820430
F 60.270263 36.081809 44.820430
F 60.270263 43.812427 44.820430
F 69.169488 51.537485 44.815127
F 69.169488 36.076252 44.815127
F 69.169488 43.806870 44.815127
F 60.264961 51.541785 47.547085
F 60.264961 36.080551 47.547085
F 60.264961 43.811169 47.547085
F 69.169457 51.537477 47.548262
F 69.169457 36.076243 47.548262
F 69.169457 43.806861 47.548262
F 62.487472 47.675002 32.967722
F 62.487472 39.944385 32.967722
F 71.400997 47.672145 32.971278
F 71.400997 39.941528 32.971278
F 62.487809 50.246034 36.613254
F 62.487809 42.515417 36.613254
F 71.400989 50.248998 36.615528
F 71.400989 42.518381 36.615528
F 62.487477 50.246191 33.883203
F 62.487477 42.515575 33.883203
F 71.400998 50.248997 33.882353
F 71.400998 42.518380 33.882353
F 55.924484 38.630787 33.879016
F 55.924484 46.361405 33.879016
F 64.710164 38.652128 33.882731
F 64.710164 46.382746 33.882731
F 55.926895 51.559467 32.930169
F 55.926895 36.098234 32.930169
F 55.926894 43.828852 32.930169
F 64.710383 51.538441 32.970173
F 64.710383 36.077207 32.970173
F 64.710383 43.807825 32.970174
F 55.925512 38.632532 36.593092
F 55.925512 46.363150 36.593092
F 64.710261 38.652097 36.614827
F 64.710261 46.382715 36.614827
F 58.088264 47.685821 32.944786
F 58.088264 39.955204 32.944787
F 66.938809 47.672405 32.971026
F 66.938809 39.941788 32.971026
F 58.089713 50.235612 36.602937
F 58.089713 42.504995 36.602937
F 66.938801 50.248734 36.615348
F 66.938801 42.518118 36.615348
F 58.088837 50.234919 33.882959
F 58.088837 42.504302 33.882959
F 66.938846 50.248724 33.882477
F 66.938846 42.518108 33.882477
F 60.275250 38.646958 33.882927
F 60.275250 46.377576 33.882927
F 69.169563 38.653022 33.882377
F 69.169564 46.383640 33.882377
F 60.277478 51.544388 32.960740
F 60.277478 36.083154 32.960740
F 60.277478 43.813772 32.960740
F 69.169579 51.537506 32.971231
F 69.169579 36.076272 32.971231
F 69.169579 43.806890 32.971231
F 60.277448 38.646328 36.609509
F 60.277448 46.376945 36.609508
F 69.169551 38.653024 36.615496
F 69.169551 46.383642 36.615496
F 62.486411 47.674830 40.258291
F 62.486411 39.944213 40.258291
F 71.400988 47.672143 40.259778
F 71.400988 39.941526 40.259778
F 62.484630 50.246710 43.902964
F 62.484630 42.516094 43.902964
F 71.400976 50.249001 43.904028
F 71.400976 42.518384 43.904028
F 62.486536 50.246289 41.173066
F 62.486536 42.515673 41.173065
F 71.400987 50.248999 41.170852
F 71.400987 42.518383 41.170852
F 62.487668 47.675088 37.528653
F 62.487668 39.944470 37.528653
F 71.400989 47.672145 37.526604
F 71.400989 39.941527 37.526603
F 55.912876 38.634073 41.194955
F 55.912876 46.364690 41.194955
F 64.709838 38.652197 41.171533
F 64.709838 46.382815 41.171533
F 55.924118 51.558857 37.542520
F 55.924118 36.097623 37.542520
F 55.924118 43.828242 37.542520
F 64.710297 51.538438 37.527302
F 64.710297 36.077204 37.527302
F 64.710297 43.807822 37.527302
F 55.911268 51.555939 40.254638
F 55.911268 36.094705 40.254638
F 55.911268 43.825323 40.254639
F 64.709826 51.538336 40.259281
F 64.709826 36.077102 40.259281
F 64.709826 43.807720 40.259281
F 55.893559 38.637262 43.906529
F 55.893559 46.367879 43.906529
F 64.709246 38.652321 43.903637
F 64.709246 46.382939 43.903637
F 58.081925 47.683961 40.254298
F 58.081925 39.953344 40.254298
F 66.938667 47.672376 40.259641
F 66.938667 39.941759 40.259642
F 58.071896 50.238876 43.902118
F 58.071896 42.508259 43.902119
F 66.938507 50.248804 43.903918
F 66.938507 42.518187 43.903919
F 58.083142 50.236102 41.183604
F 58.083142 42.505485 41.183604
F 66.938668 50.248768 41.171026
F 66.938669 42.518151 41.171026
F 58.089198 47.685843 37.536263
F 58.089198 39.955226 37.536263
F 66.938787 47.672405 37.526785
F 66.938787 39.941788 37.526786
F 60.274652 38.646702 41.176451
F 60.274652 46.377319 41.176451
F 69.169528 38.653031 41.170883
F 69.169528 46.383649 41.170883
F 60.277486 51.544344 37.531505
F 60.277486 36.083110 37.531505
F 60.277486 43.813728 37.531505
F 69.169554 51.537501 37.526638
F 69.169554 36.076267 37.526638
F 69.169554 43.806886 37.526638
F 60.274174 51.543579 40.256755
F 60.274174 36.082345 40.256755
F 60.274174 43.812963 40.256755
F 69.169525 51.537493 40.259753
F 69.169525 36.076259 40.259753
F 69.169525 43.806878 40.259753
F 60.269709 38.647816 43.902077
F 60.269709 46.378434 43.902078
F 69.169487 38.653039 43.904008
F 69.169487 46.383657 43.904008
F 53.786650 47.681860 32.909303
F 53.785794 39.958010 37.543594
F 53.785794 47.688627 37.543594
F 53.786650 39.951243 32.909304
F 53.787252 50.229632 36.590914
F 53.787252 42.499016 36.590915
F 53.802574 50.219227 33.869591
F 53.802574 42.488611 33.869591
F 53.701699 47.686012 47.556420
F 53.701699 39.955395 47.556420
F 53.697071 50.237348 48.481051
F 53.697071 42.506731 48.481051
F 53.727122 47.684458 44.838778
F 53.727122 39.953841 44.838778
F 53.761155 47.688254 40.264523
F 53.761155 39.957637 40.264523
F 53.731530 50.234257 43.913195
F 53.731530 42.503641 43.913195
F 53.757400 50.235996 41.195118
F 53.757400 42.505379 41.195118
F 62.480930 50.247546 51.192019
F 62.480930 42.516930 51.192019
F 71.400964 50.249004 51.192528
F 71.400964 42.518387 51.192528
F 55.854860 38.642887 51.197683
F 55.854860 46.373505 51.197683
F 64.708075 38.652596 51.192317
F 64.708075 46.383214 51.192317
F 58.050631 50.242515 51.193366
F 58.050631 42.511898 51.193366
F 66.938195 50.248879 51.192466
F 66.938195 42.518262 51.192466
F 60.260223 38.649669 51.191927
F 60.260223 46.380287 51.191927
F 69.169419 38.653055 51.192516
F 69.169419 46.383673 51.192516
F 62.479187 47.673212 54.836494
F 62.479187 39.942595 54.836494
F 71.400964 47.672138 54.836778
F 71.400964 39.941521 54.836778
F 62.477416 50.248367 58.481035
F 62.477416 42.517750 58.481035
F 71.400953 50.249006 58.481027
F 71.400952 42.518390 58.481027
F 62.479285 50.247920 55.749022
F 62.479285 42.517304 55.749021
F 71.400963 50.249005 55.747844
F 71.400963 42.518388 55.747843
F 62.481076 47.673625 52.105026
F 62.481076 39.943008 52.105026
F 71.400965 47.672139 52.103596
F 71.400965 39.941522 52.103595
F 55.836300 38.645078 55.761181
F 55.836300 46.375696 55.761181
F 64.707540 38.652731 55.748168
F 64.707540 46.383349 55.748168
F 55.855146 51.547818 52.121044
F 55.855146 36.086585 52.121044
F 55.855146 43.817203 52.121044
F 64.708094 51.537923 52.104019
F 64.708094 36.076689 52.104019
F 64.708094 43.807307 52.104019
F 55.837047 51.545412 54.841220
F 55.837047 36.084178 54.841220
F 55.837047 43.814796 54.841220
F 64.707512 51.537794 54.836652
F 64.707512 36.076560 54.836652
F 64.707512 43.807179 54.836652
F 55.822034 38.646269 58.483445
F 55.822034 46.376887 58.483445
F 64.707031 38.652841 58.480948
F 64.707031 46.383459 58.480948
F 58.040526 47.677015 54.838267
F 58.040526 39.946398 54.838267
F 66.938053 47.672228 54.836737
F 66.938053 39.941611 54.836737
F 58.031675 50.246060 58.482465
F 58.031675 42.515444 58.482465
F 66.937901 50.248950 58.481009
F 66.937901 42.518334 58.481009
F 58.041467 50.243481 55.755789
F 58.041467 42.512864 55.755789
F 66.938056 50.248916 55.747922
F 66.938056 42.518299 55.747922
F 58.051787 47.679481 52.113350
F 58.051787 39.948864 52.113349
F 66.938200 47.672263 52.103698
F 66.938200 39.941646 52.103698
F 60.256105 38.650263 55.750995
F 60.256105 46.380881 55.750995
F 69.169392 38.653063 55.747857
F 69.169392 46.383681 55.747857
F 60.260696 51.541142 52.107655
F 60.260696 36.079909 52.107655
F 60.260696 43.810527 52.107655
F 69.169419 51.537469 52.103614
F 69.169419 36.076235 52.103613
F 69.169419 43.806853 52.103614
F 60.255645 51.539923 54.836666
F 60.255645 36.078689 54.836666
F 60.255645 43.809307 54.836666
F 69.169391 51.537462 54.836769
F 69.169391 36.076228 54.836770
F 69.169391 43.806846 54.836770
F 60.251968 38.651113 58.480965
F 60.251968 46.381731 58.480965
F 69.169358 38.653070 58.481022
F 69.169358 46.383688 58.481022
F 62.476718 47.672700 62.125032
F 62.476718 39.942083 62.125032
F 71.400954 47.672135 62.125275
F 71.400954 39.941518 62.125276
F 62.475717 50.248689 63.037019
F 62.475717 42.518073 63.037019
F 71.400952 50.249007 63.036340
F 71.400952 42.518391 63.036340
F 62.477760 47.672900 59.392803
F 62.477760 39.942283 59.392803
F 71.400954 47.672137 59.392091
F 71.400954 39.941519 59.392091
F 55.811986 38.646794 63.032478
F 55.811986 46.377412 63.032478
F 64.706728 38.652922 63.036418
F 64.706728 46.383540 63.036418
F 55.819310 51.542850 59.400939
F 55.819310 36.081617 59.400939
F 55.819310 43.812235 59.400939
F 64.706980 51.537665 59.392339
F 64.706980 36.076431 59.392339
F 64.706980 43.807049 59.392339
F 55.802372 51.538388 62.125783
F 55.802372 36.077154 62.125783
F 55.802372 43.807772 62.125783
F 64.706348 51.537510 62.125308
F 64.706348 36.076276 62.125308
F 64.706348 43.806894 62.125308
F 58.027479 47.675903 62.124191
F 58.027479 39.945286 62.124191
F 66.937835 47.672177 62.125241
F 66.937835 39.941560 62.125241
F 58.021611 50.246701 63.043975
F 58.021611 42.516084 63.043975
F 66.937750 50.248987 63.036372
F 66.937750 42.518371 63.036372
F 58.032717 47.676479 59.396266
F 58.032717 39.945862 59.396266
F 66.937920 47.672196 59.392139
F 66.937920 39.941579 59.392139
F 60.249487 38.651633 63.038063
F 60.249487 46.382251 63.038063
F 69.169340 38.653076 63.036341
F 69.169340 46.383694 63.036341
F 60.251640 51.539358 59.395035
F 60.251640 36.078124 59.395035
F 60.251640 43.808742 59.395035
F 69.169355 51.537454 59.392101
F 69.169355 36.076220 59.392100
F 69.169355 43.806838 59.392100
F 60.246354 51.537893 62.126391
F 60.246354 36.076659 62.126391
F 60.246354 43.807277 62.126391
F 69.169325 51.537446 62.125277
F 69.169325 36.076212 62.125277
F 69.169325 43.806831 62.125277
F 53.671665 50.236624 51.199235
F 53.671665 42.506007 51.199235
F 53.643332 47.682084 54.839885
F 53.643332 39.951467 54.839886
F 53.638541 50.240425 55.755191
F 53.638541 42.509808 55.755191
F 53.667040 47.682384 52.121590
F 53.667040 39.951767 52.121590
F 53.623976 50.239314 58.471240
F 53.623976 42.508698 58.471240
F 53.613931 39.949129 59.384014
F 53.609917 47.682393 62.100491
F 53.609917 39.951776 62.100492
F 53.579325 50.243658 63.020636
F 53.579325 42.513042 63.020635
F 53.613931 47.679746 59.384014
F 62.467827 55.401251 3.819831
F 62.467828 63.131869 3.819831
F 71.400933 55.402746 3.817299
F 71.400933 63.133364 3.817299
F 62.466442 57.981363 7.463032
F 62.466442 65.711982 7.463032
F 71.400927 57.979627 7.461547
F 71.400927 65.710246 7.461547
F 62.468049 57.980971 4.728222
F 62.468049 65.711589 4.728222
F 71.400932 57.979627 4.728355
F 71.400932 65.710246 4.728355
F 62.479673 55.404212 1.086199
F 62.479673 63.134830 1.086199
F 71.400968 55.402755 1.084112
F 71.400968 63.133373 1.084112
F 55.685266 54.125214 4.732550
F 55.685266 61.855832 4.732549
F 64.704142 54.114735 4.728316
F 64.704142 61.845352 4.728316
F 55.789756 59.263667 1.104409
F 55.789756 66.994286 1.104409
F 64.706315 59.268104 1.084342
F 64.706315 66.998722 1.084343
F 55.702585 59.269515 3.833077
F 55.702586 67.000133 3.833077
F 64.704011 59.267592 3.817801
F 64.704011 66.998210 3.817801
F 55.674855 54.121137 7.470871
F 55.674855 61.851754 7.470871
F 64.703604 54.114887 7.462018
F 64.703604 61.845504 7.462018
F 57.966402 55.394791 3.836809
F 57.966402 63.125409 3.836809
F 66.937173 55.402629 3.817437
F 66.937172 63.133247 3.817437
F 57.956708 57.990205 7.472889
F 57.956708 65.720824 7.472889
F 66.937093 57.979762 7.461638
F 66.937093 65.710381 7.461638
F 57.968019 57.988936 4.730582
F 57.968019 65.719555 4.730582
F 66.937161 57.979750 4.728300
F 66.937161 65.710368 4.728300
F 58.041641 55.410330 1.101579
F 58.041642 63.140948 1.101579
F 66.938200 55.402873 1.084239
F 66.938200 63.133491 1.084239
F 60.225170 54.117474 4.729624
F 60.225170 61.848091 4.729624
F 69.169209 54.114339 4.728351
F 69.169209 61.844957 4.728351
F 60.246529 59.269466 1.088671
F 60.246529 67.000085 1.088671
F 69.169304 59.268059 1.084110
F 69.169304 66.998677 1.084110
F 60.224715 59.264268 3.823724
F 60.224715 66.994887 3.823724
F 69.169203 59.268034 3.817315
F 69.169203 66.998653 3.817315
F 60.219898 54.119045 7.466664
F 60.219898 61.849662 7.466664
F 69.169189 54.114342 7.461563
F 69.169189 61.844959 7.461563
F 62.466440 55.400985 11.106712
F 62.466440 63.131603 11.106712
F 71.400936 55.402747 11.105795
F 71.400936 63.133365 11.105795
F 62.469395 57.980769 14.750120
F 62.469395 65.711388 14.750120
F 71.400936 57.979625 14.750043
F 71.400936 65.710244 14.750043
F 62.466081 57.981518 12.015101
F 62.466081 65.712136 12.015101
F 71.400935 57.979627 12.016852
F 71.400935 65.710245 12.016853
F 62.466376 55.401013 8.371486
F 62.466376 63.131631 8.371486
F 71.400927 55.402746 8.372603
F 71.400927 63.133364 8.372603
F 55.663162 54.124682 12.009762
F 55.663162 61.855299 12.009761
F 64.703724 54.114876 12.016384
F 64.703724 61.845493 12.016384
F 55.677063 59.262098 8.372024
F 55.677063 66.992716 8.372024
F 64.703674 59.267495 8.372221
F 64.703674 66.998113 8.372221
F 55.661515 59.257735 11.114294
F 55.661515 66.988353 11.114294
F 64.703682 59.267493 11.106088
F 64.703682 66.998111 11.106088
F 55.655585 54.130784 14.752749
F 55.655585 61.861401 14.752749
F 64.704773 54.114602 14.750104
F 64.704773 61.845219 14.750104
F 57.952251 55.391435 11.112061
F 57.952251 63.122053 11.112061
F 66.937146 55.402623 11.105860
F 66.937146 63.133241 11.105861
F 57.960393 57.990185 14.750165
F 57.960392 65.720803 14.750165
F 66.937393 57.979688 14.750067
F 66.937393 65.710306 14.750067
F 57.951825 57.990009 12.005275
F 57.951825 65.720627 12.005275
F 66.937132 57.979752 12.016754
F 66.937132 65.710370 12.016754
F 57.955453 55.392793 8.366144
F 57.955453 63.123411 8.366143
F 66.937078 55.402608 8.372509
F 66.937078 63.133226 8.372509
F 60.219142 54.119170 12.011783
F 60.219142 61.849787 12.011783
F 69.169212 54.114338 12.016838
F 69.169213 61.844955 12.016838
F 60.220516 59.263510 8.369969
F 60.220516 66.994128 8.369969
F 69.169192 59.268032 8.372588
F 69.169192 66.998651 8.372588
F 60.218732 59.263042 11.108535
F 60.218732 66.993660 11.108535
F 69.169212 59.268037 11.105805
F 69.169212 66.998655 11.105805
F 60.224438 54.118330 14.750245
F 60.224438 61.848947 14.750245
F 69.169255 54.114327 14.750047
F 69.169255 61.844944 14.750047
F 62.475219 57.979776 0.173633
F 62.475219 65.710394 0.173633
F 71.400943 57.979624 0.173048
F 71.400943 65.710242 0.173048
F 62.469065 55.401503 15.659715
F 62.469065 63.132121 15.659715
F 71.400937 55.402748 15.661102
F 71.400937 63.133366 15.661102
F 55.671902 59.260750 15.632000
F 55.671902 66.991368 15.632000
F 64.704756 59.267763 15.660807
F 64.704756 66.998381 15.660807
F 55.856805 54.088752 0.164317
F 55.856805 61.819369 0.164317
F 64.707791 54.113893 0.172890
F 64.707791 61.844510 0.172890
F 58.017616 57.980309 0.181536
F 58.017616 65.710927 0.181536
F 66.937697 57.979611 0.173078
F 66.937697 65.710229 0.173078
F 57.956342 55.390989 15.647230
F 57.956343 63.121607 15.647230
F 66.937391 55.402687 15.661044
F 66.937391 63.133305 15.661044
F 60.224924 59.263899 15.656183
F 60.224924 66.994518 15.656183
F 69.169252 59.268047 15.661093
F 69.169252 66.998665 15.661093
F 60.254803 54.113243 0.174306
F 60.254803 61.843861 0.174306
F 69.169429 54.114286 0.173030
F 69.169429 61.844903 0.173030
F 53.641109 65.639212 0.137257
F 53.641109 57.908593 0.137257
F 55.856805 69.549987 0.164317
F 53.651766 55.351333 1.066817
F 64.707791 69.575128 0.172890
F 53.651766 63.081951 1.066817
F 69.169429 69.575521 0.173030
F 60.254803 69.574479 0.174306
F 62.473737 55.402668 25.682548
F 62.473738 63.133286 25.682548
F 71.400945 55.402749 25.682789
F 71.400945 63.133367 25.682789
F 62.475098 57.979305 29.325618
F 62.475098 65.709923 29.325618
F 71.400940 57.979625 29.327036
F 71.400940 65.710243 29.327036
F 62.473432 57.979752 26.593138
F 62.473432 65.710370 26.593138
F 71.400944 57.979625 26.593849
F 71.400944 65.710243 26.593849
F 62.473280 55.402563 22.949359
F 62.473280 63.133181 22.949359
F 71.400939 55.402749 22.949601
F 71.400939 63.133367 22.949601
F 55.779311 54.106706 26.581641
F 55.779311 61.837323 26.581641
F 64.705693 54.114387 26.593666
F 64.705693 61.845004 26.593666
F 55.776433 59.275502 22.951957
F 55.776433 67.006121 22.951957
F 64.705591 59.267958 22.949516
F 64.705591 66.998576 22.949516
F 55.777717 59.273970 25.672958
F 55.777717 67.004589 25.672958
F 64.705668 59.267973 25.682793
F 64.705668 66.998592 25.682793
F 55.801536 54.105318 29.296909
F 55.801536 61.835935 29.296909
F 64.706260 54.114256 29.326689
F 64.706260 61.844873 29.326689
F 58.009268 55.401889 25.679827
F 58.009268 63.132507 25.679827
F 66.937567 55.402723 25.682796
F 66.937567 63.133341 25.682796
F 58.016512 57.979588 29.316184
F 58.016512 65.710206 29.316184
F 66.937631 57.979632 29.326973
F 66.937631 65.710250 29.326973
F 58.007145 57.981075 26.586216
F 58.007145 65.711694 26.586216
F 66.937552 57.979651 26.593809
F 66.937552 65.710269 26.593809
F 58.005894 55.401187 22.946060
F 58.005894 63.131805 22.946060
F 66.937542 55.402720 22.949579
F 66.937542 63.133338 22.949579
F 60.241409 54.114484 26.591120
F 60.241410 61.845101 26.591120
F 69.169283 54.114322 26.593843
F 69.169283 61.844939 26.593843
F 60.240218 59.267568 22.948764
F 60.240218 66.998186 22.948764
F 69.169275 59.268052 22.949597
F 69.169275 66.998670 22.949597
F 60.241316 59.267853 25.681909
F 60.241316 66.998471 25.681909
F 69.169282 59.268052 25.682792
F 69.169282 66.998670 25.682792
F 60.247594 54.112904 29.322001
F 60.247595 61.843522 29.322001
F 69.169300 54.114317 29.327025
F 69.169300 61.844934 29.327025
F 62.475312 55.403050 30.236581
F 62.475313 63.133668 30.236581
F 71.400942 55.402749 30.238097
F 71.400942 63.133367 30.238097
F 55.795172 59.279673 30.217768
F 55.795172 67.010291 30.217768
F 64.705980 59.268064 30.237628
F 64.705980 66.998682 30.237629
F 58.019854 55.403675 30.220810
F 58.019854 63.134292 30.220810
F 66.937666 55.402752 30.238016
F 66.937666 63.133370 30.238015
F 60.244606 59.268267 30.232230
F 60.244606 66.998885 30.232230
F 69.169285 59.268054 30.238083
F 69.169285 66.998673 30.238083
F 62.473656 55.402643 18.393960
F 62.473656 63.133261 18.393960
F 71.400945 55.402749 18.394291
F 71.400945 63.133367 18.394291
F 62.473228 57.979831 22.038586
F 62.473228 65.710449 22.038587
F 71.400939 57.979625 22.038540
F 71.400939 65.710243 22.038541
F 62.473187 57.979842 19.304961
F 62.473187 65.710460 19.304961
F 71.400944 57.979625 19.305351
F 71.400944 65.710243 19.305352
F 55.783629 54.100784 19.301858
F 55.783629 61.831401 19.301858
F 64.705701 54.114398 19.305254
F 64.705701 61.845016 19.305253
F 55.772250 59.273288 18.365356
F 55.772250 67.003906 18.365355
F 64.705629 59.267964 18.394301
F 64.705629 66.998582 18.394301
F 55.776070 54.106381 22.029351
F 55.776070 61.836998 22.029351
F 64.705607 54.114416 22.038591
F 64.705607 61.845033 22.038591
F 58.008378 55.401269 18.389449
F 58.008378 63.131887 18.389449
F 66.937573 55.402725 18.394300
F 66.937573 63.133343 18.394300
F 58.005693 57.981585 22.037271
F 58.005693 65.712203 22.037271
F 66.937540 57.979655 22.038559
F 66.937540 65.710273 22.038559
F 58.003266 57.982462 19.298861
F 58.003266 65.713080 19.298861
F 66.937554 57.979652 19.305327
F 66.937554 65.710270 19.305327
F 60.241336 54.114578 19.304139
F 60.241336 61.845195 19.304139
F 69.169286 54.114321 19.305348
F 69.169286 61.844939 19.305348
F 60.240157 59.267518 18.392801
F 60.240157 66.998136 18.392801
F 69.169283 59.268052 18.394294
F 69.169283 66.998671 18.394294
F 60.240569 54.114682 22.038362
F 60.240569 61.845300 22.038362
F 69.169276 54.114322 22.038544
F 69.169276 61.844940 22.038544
F 55.779311 69.567942 26.581641
F 53.626571 63.168635 30.208416
F 55.801536 69.566553 29.296909
F 64.706260 69.575491 29.326689
F 53.610811 55.434168 18.357140
F 53.610811 63.164787 18.357139
F 60.247595 69.574140 29.322001
F 55.783629 69.562019 19.301858
F 53.583417 57.960781 22.022519
F 55.776070 69.567617 22.029351
F 53.583417 65.691400 22.022519
F 53.587492 57.963516 19.320516
F 53.582014 55.422791 25.665667
F 53.582015 63.153410 25.665667
F 53.584276 57.981572 29.301708
F 53.584277 65.712191 29.301708
F 53.580760 57.965599 26.600054
F 53.580760 65.696218 26.600054
F 53.582828 55.421118 22.963929
F 53.582829 63.151736 22.963929
F 53.626570 55.438016 30.208416
F 53.587492 65.694135 19.320516
F 62.482774 55.404626 47.547501
F 62.482774 63.135244 47.547501
F 71.400976 55.402756 47.548278
F 71.400976 63.133374 47.548278
F 62.482916 57.977724 48.461068
F 62.482916 65.708342 48.461067
F 71.400975 57.979618 48.459348
F 71.400975 65.710236 48.459348
F 62.484760 55.405062 44.817088
F 62.484760 63.135680 44.817088
F 71.400977 55.402757 44.815100
F 71.400977 63.133375 44.815100
F 55.874764 54.101276 48.480189
F 55.874764 61.831893 48.480189
F 64.708683 54.113700 48.459863
F 64.708683 61.844317 48.459863
F 55.894536 59.283885 44.838569
F 55.894536 67.014503 44.838569
F 64.709267 59.268812 44.815707
F 64.709267 66.999430 44.815707
F 55.874271 59.281032 47.552684
F 55.874271 67.011650 47.552684
F 64.708661 59.268681 47.547981
F 64.708661 66.999300 47.547981
F 58.061236 55.411041 47.548179
F 58.061236 63.141659 47.548179
F 66.938356 55.402917 47.548193
F 66.938356 63.133534 47.548193
F 58.062626 57.970408 48.470726
F 58.062626 65.701026 48.470726
F 66.938358 57.979459 48.459475
F 66.938358 65.710077 48.459475
F 58.073549 55.413949 44.827860
F 58.073549 63.144567 44.827860
F 66.938510 55.402953 44.815251
F 66.938510 63.133571 44.815251
F 60.265503 54.109656 48.464097
F 60.265503 61.840273 48.464097
F 69.169459 54.114281 48.459370
F 69.169459 61.844898 48.459370
F 60.270263 59.273659 44.820430
F 60.270263 67.004277 44.820430
F 69.169488 59.268102 44.815127
F 69.169488 66.998720 44.815127
F 60.264961 59.272401 47.547085
F 60.264961 67.003020 47.547085
F 69.169457 59.268094 47.548262
F 69.169457 66.998712 47.548262
F 62.487472 55.405618 32.967722
F 62.487472 63.136236 32.967722
F 71.400997 55.402761 32.971278
F 71.400997 63.133379 32.971278
F 62.487809 57.976650 36.613254
F 62.487809 65.707268 36.613254
F 71.400989 57.979614 36.615528
F 71.400989 65.710232 36.615528
F 62.487477 57.976807 33.883203
F 62.487477 65.707425 33.883203
F 71.400998 57.979613 33.882353
F 71.400998 65.710231 33.882353
F 55.924484 54.092021 33.879016
F 55.924484 61.822638 33.879016
F 64.710164 54.113361 33.882731
F 64.710164 61.843978 33.882730
F 55.926894 59.290084 32.930169
F 55.926894 67.020702 32.930169
F 64.710383 59.269058 32.970173
F 64.710383 66.999676 32.970174
F 55.925512 54.093765 36.593092
F 55.925512 61.824382 36.593092
F 64.710260 54.113331 36.614827
F 64.710261 61.843948 36.614827
F 58.088264 55.416436 32.944786
F 58.088264 63.147054 32.944787
F 66.938809 55.403021 32.971026
F 66.938809 63.133639 32.971026
F 58.089713 57.966227 36.602937
F 58.089713 65.696846 36.602937
F 66.938801 57.979350 36.615348
F 66.938801 65.709968 36.615348
F 58.088837 57.965534 33.882959
F 58.088837 65.696153 33.882959
F 66.938846 57.979340 33.882477
F 66.938846 65.709958 33.882477
F 60.275250 54.108191 33.882928
F 60.275249 61.838808 33.882927
F 69.169564 54.114255 33.882377
F 69.169564 61.844872 33.882377
F 60.277478 59.275004 32.960740
F 60.277478 67.005623 32.960740
F 69.169579 59.268122 32.971231
F 69.169579 66.998741 32.971231
F 60.277448 54.107561 36.609508
F 60.277448 61.838178 36.609509
F 69.169551 54.114258 36.615496
F 69.169551 61.844875 36.615496
F 62.486411 55.405446 40.258291
F 62.486411 63.136064 40.258291
F 71.400988 55.402759 40.259778
F 71.400988 63.133377 40.259778
F 62.484630 57.977326 43.902964
F 62.484629 65.707944 43.902964
F 71.400976 57.979616 43.904028
F 71.400976 65.710235 43.904028
F 62.486536 57.976905 41.173065
F 62.486536 65.707523 41.173065
F 71.400987 57.979615 41.170852
F 71.400987 65.710233 41.170852
F 62.487668 55.405703 37.528653
F 62.487668 63.136321 37.528653
F 71.400989 55.402760 37.526604
F 71.400989 63.133378 37.526603
F 55.912876 54.095306 41.194955
F 55.912876 61.825923 41.194955
F 64.709838 54.113431 41.171533
F 64.709838 61.844048 41.171533
F 55.924118 59.289474 37.542520
F 55.924118 67.020092 37.542520
F 64.710297 59.269054 37.527302
F 64.710297 66.999673 37.527302
F 55.911268 59.286555 40.254639
F 55.911268 67.017173 40.254639
F 64.709826 59.268953 40.259281
F 64.709826 66.999571 40.259281
F 55.893559 54.098495 43.906529
F 55.893559 61.829112 43.906529
F 64.709246 54.113555 43.903637
F 64.709246 61.844172 43.903637
F 58.081925 55.414577 40.254298
F 58.081925 63.145195 40.254298
F 66.938667 55.402992 40.259641
F 66.938667 63.133610 40.259642
F 58.071896 57.969492 43.902119
F 58.071896 65.700110 43.902119
F 66.938507 57.979419 43.903918
F 66.938507 65.710038 43.903919
F 58.083142 57.966718 41.183604
F 58.083142 65.697336 41.183604
F 66.938669 57.979384 41.171026
F 66.938669 65.710002 41.171026
F 58.089198 55.416459 37.536263
F 58.089198 63.147076 37.536263
F 66.938787 55.403021 37.526785
F 66.938787 63.133639 37.526785
F 60.274652 54.107935 41.176451
F 60.274652 61.838552 41.176451
F 69.169528 54.114264 41.170883
F 69.169528 61.844881 41.170883
F 60.277486 59.274960 37.531505
F 60.277486 67.005579 37.531505
F 69.169554 59.268118 37.526638
F 69.169554 66.998736 37.526638
F 60.274174 59.274196 40.256755
F 60.274174 67.004814 40.256755
F 69.169525 59.268110 40.259753
F 69.169525 66.998728 40.259753
F 60.269709 54.109049 43.902077
F 60.269709 61.839666 43.902077
F 69.169487 54.114273 43.904008
F 69.169487 61.844890 43.904008
F 64.708683 69.574935 48.459863
F 60.265503 69.570891 48.464097
F 64.710164 69.574596 33.882731
F 64.710260 69.574566 36.614827
F 60.269709 69.570284 43.902078
F 53.785794 63.149861 37.543594
F 53.785794 55.419243 37.543594
F 64.709838 69.574666 41.171533
F 64.709246 69.574790 43.903637
F 53.802574 65.680461 33.869591
F 53.786650 55.412475 32.909303
F 53.786650 63.143093 32.909304
F 53.787252 57.960248 36.590915
F 53.787252 65.690866 36.590915
F 53.802574 57.949843 33.869591
F 53.701699 55.416628 47.556420
F 53.701699 63.147246 47.556420
F 53.697071 57.967963 48.481051
F 53.697071 65.698582 48.481051
F 53.727122 55.415074 44.838778
F 53.757400 65.697230 41.195118
F 53.757400 57.966611 41.195118
F 53.731530 65.695491 43.913195
F 53.731530 57.964873 43.913195
F 53.761155 63.149487 40.264523
F 53.761155 55.418870 40.264523
F 53.727122 63.145692 44.838778
F 60.275250 69.569426 33.882927
F 60.277448 69.568796 36.609508
F 60.274652 69.569170 41.176451
F 55.874764 69.562511 48.480189
F 69.169487 69.575508 43.904008
F 69.169459 69.575516 48.459370
F 55.924484 69.553256 33.879016
F 55.925512 69.555000 36.593092
F 69.169564 69.575490 33.882377
F 69.169551 69.575493 36.615496
F 55.912876 69.556541 41.194955
F 55.893559 69.559730 43.906529
F 69.169528 69.575499 41.170883
F 62.480930 57.978162 51.192019
F 62.480930 65.708780 51.192019
F 71.400964 57.979619 51.192528
F 71.400964 65.710238 51.192528
F 55.854860 54.104120 51.197683
F 55.854860 61.834737 51.197683
F 64.708075 54.113829 51.192317
F 64.708075 61.844446 51.192317
F 58.050631 57.973131 51.193366
F 58.050631 65.703749 51.193366
F 66.938195 57.979495 51.192466
F 66.938195 65.710113 51.192466
F 60.260223 54.110902 51.191927
F 60.260223 61.841519 51.191927
F 69.169419 54.114289 51.192516
F 69.169419 61.844906 51.192516
F 62.479187 55.403828 54.836494
F 62.479187 63.134446 54.836494
F 71.400964 55.402753 54.836778
F 71.400964 63.133371 54.836778
F 62.477416 57.978983 58.481035
F 62.477416 65.709601 58.481035
F 71.400953 57.979622 58.481027
F 71.400953 65.710240 58.481027
F 62.479285 57.978536 55.749022
F 62.479285 65.709154 55.749021
F 71.400963 57.979621 55.747843
F 71.400963 65.710239 55.747843
F 62.481076 55.404240 52.105026
F 62.481076 63.134858 52.105025
F 71.400965 55.402754 52.103596
F 71.400965 63.133372 52.103595
F 55.836300 54.106312 55.761181
F 55.836300 61.836929 55.761181
F 64.707540 54.113965 55.748168
F 64.707540 61.844582 55.748168
F 55.855146 59.278435 52.121044
F 55.855146 67.009053 52.121044
F 64.708094 59.268539 52.104019
F 64.708094 66.999157 52.104019
F 55.837047 59.276028 54.841220
F 55.837047 67.006646 54.841220
F 64.707512 59.268411 54.836652
F 64.707512 66.999029 54.836652
F 55.822034 54.107503 58.483445
F 55.822034 61.838120 58.483445
F 64.707031 54.114074 58.480948
F 64.707031 61.844691 58.480948
F 58.040526 55.407631 54.838267
F 58.040526 63.138248 54.838267
F 66.938053 55.402843 54.836737
F 66.938053 63.133461 54.836737
F 58.031675 57.976676 58.482465
F 58.031675 65.707294 58.482465
F 66.937901 57.979566 58.481009
F 66.937901 65.710184 58.481009
F 58.041467 57.974097 55.755789
F 58.041467 65.704715 55.755789
F 66.938056 57.979531 55.747922
F 66.938056 65.710150 55.747922
F 58.051787 55.410097 52.113350
F 58.051787 63.140715 52.113349
F 66.938200 55.402878 52.103698
F 66.938200 63.133496 52.103698
F 60.256105 54.111496 55.750995
F 60.256105 61.842113 55.750995
F 69.169392 54.114296 55.747857
F 69.169392 61.844913 55.747857
F 60.260696 59.271759 52.107655
F 60.260696 67.002377 52.107655
F 69.169419 59.268086 52.103613
F 69.169419 66.998704 52.103614
F 60.255645 59.270540 54.836666
F 60.255645 67.001158 54.836666
F 69.169391 59.268078 54.836770
F 69.169391 66.998696 54.836770
F 60.251968 54.112347 58.480965
F 60.251968 61.842964 58.480965
F 69.169358 54.114303 58.481022
F 69.169358 61.844920 58.481022
F 62.476718 55.403315 62.125032
F 62.476718 63.133933 62.125032
F 71.400954 55.402751 62.125276
F 71.400954 63.133369 62.125276
F 62.475717 57.979305 63.037019
F 62.475717 65.709923 63.037019
F 71.400952 57.979623 63.036339
F 71.400952 65.710241 63.036340
F 62.477760 55.403515 59.392803
F 62.477760 63.134133 59.392803
F 71.400954 55.402752 59.392091
F 71.400954 63.133370 59.392091
F 55.811986 54.108028 63.032478
F 55.811986 61.838645 63.032478
F 64.706728 54.114156 63.036418
F 64.706728 61.844773 63.036418
F 55.819310 59.273467 59.400939
F 55.819310 67.004085 59.400939
F 64.706980 59.268281 59.392339
F 64.706980 66.998900 59.392339
F 55.802372 59.269005 62.125783
F 55.802372 66.999623 62.125783
F 64.706348 59.268126 62.125308
F 64.706348 66.998745 62.125308
F 58.027479 55.406519 62.124191
F 58.027479 63.137137 62.124191
F 66.937835 55.402792 62.125241
F 66.937835 63.133410 62.125241
F 58.021611 57.977316 63.043975
F 58.021611 65.707935 63.043975
F 66.937750 57.979603 63.036372
F 66.937750 65.710221 63.036372
F 58.032717 55.407095 59.396266
F 58.032717 63.137713 59.396266
F 66.937920 55.402811 59.392139
F 66.937920 63.133429 59.392139
F 60.249487 54.112866 63.038063
F 60.249487 61.843483 63.038063
F 69.169340 54.114310 63.036342
F 69.169340 61.844927 63.036341
F 60.251640 59.269974 59.395035
F 60.251640 67.000593 59.395035
F 69.169355 59.268071 59.392100
F 69.169355 66.998689 59.392100
F 60.246354 59.268510 62.126392
F 60.246354 66.999128 62.126391
F 69.169325 59.268063 62.125277
F 69.169325 66.998681 62.125277
F 64.708075 69.575064 51.192317
F 60.260223 69.572137 51.191927
F 64.707540 69.575200 55.748168
F 64.707031 69.575309 58.480948
F 60.256105 69.572731 55.750995
F 60.251968 69.573582 58.480965
F 64.706728 69.575391 63.036418
F 60.249487 69.574102 63.038063
F 53.671665 57.967240 51.199235
F 53.671665 65.697858 51.199235
F 53.643332 55.412699 54.839886
F 53.643332 63.143317 54.839886
F 53.638541 57.971041 55.755191
F 53.638541 65.701659 55.755191
F 53.667040 55.413000 52.121590
F 53.667040 63.143618 52.121590
F 53.623976 57.969930 58.471240
F 53.623976 65.700548 58.471240
F 53.609917 55.413008 62.100491
F 53.609917 63.143626 62.100492
F 53.579325 57.974274 63.020635
F 53.579325 65.704892 63.020635
F 53.613931 55.410361 59.384014
F 53.613930 63.140979 59.384014
F 55.854860 69.565355 51.197683
F 69.169419 69.575524 51.192516
F 55.836300 69.567547 55.761181
F 55.822034 69.568738 58.483445
F 69.169392 69.575532 55.747857
F 69.169358 69.575538 58.481022
F 55.811986 69.569263 63.032478
F 69.169340 69.575545 63.036341
F 80.327506 1.288434 3.817295
F 80.327506 9.019050 3.817295
F 80.327506 16.749667 3.817295
F 89.254089 1.288427 3.817300
F 89.254089 9.019042 3.817300
F 89.254089 16.749660 3.817300
F 80.327501 3.865307 7.461544
F 80.327501 11.595923 7.461544
F 89.254084 3.865314 7.461548
F 89.254084 11.595930 7.461549
F 80.327506 3.865307 4.728357
F 80.327506 11.595923 4.728357
F 89.254092 3.865315 4.728350
F 89.254092 11.595931 4.728350
F 80.327501 1.288434 1.084109
F 80.327501 9.019050 1.084108
F 80.327501 16.749667 1.084108
F 89.254086 1.288424 1.084102
F 89.254086 9.019040 1.084102
F 89.254086 16.749658 1.084102
F 82.559145 7.730614 4.728357
F 82.559145 15.461232 4.728357
F 78.095863 15.461232 0.173046
F 73.632587 7.730615 4.728357
F 73.632587 15.461232 4.728357
F 84.790778 1.288434 15.661104
F 82.559139 5.153742 1.084109
F 82.559139 12.884358 1.084109
F 73.632583 5.153741 1.084108
F 73.632583 12.884358 1.084108
F 82.559144 5.153742 3.817295
F 82.559144 12.884358 3.817295
F 73.632587 5.153741 3.817296
F 73.632586 12.884358 3.817296
F 82.559140 7.730614 7.461544
F 82.559140 15.461232 7.461544
F 78.095863 7.730614 0.173046
F 73.632582 7.730615 7.461544
F 73.632582 15.461232 7.461545
F 75.864223 11.595923 0.173046
F 84.790784 1.288434 3.817295
F 84.790784 9.019050 3.817295
F 84.790784 16.749667 3.817295
F 75.864229 1.288434 3.817295
F 75.864229 9.019049 3.817295
F 75.864229 16.749667 3.817295
F 84.790778 3.865307 7.461544
F 84.790778 11.595923 7.461544
F 75.864223 3.865307 7.461544
F 75.864223 11.595923 7.461544
F 84.790783 3.865307 4.728357
F 84.790783 11.595923 4.728357
F 75.864228 3.865307 4.728357
F 75.864228 11.595923 4.728357
F 84.790778 1.288434 1.084109
F 84.790778 9.019050 1.084108
F 84.790778 16.749667 1.084108
F 75.864224 1.288434 1.084109
F 75.864224 9.019049 1.084108
F 75.864224 16.749667 1.084108
F 87.022426 7.730616 4.728357
F 87.022426 15.461233 4.728357
F 87.022421 15.461233 0.173047
F 78.095868 7.730614 4.728357
F 78.095868 15.461232 4.728357
F 87.022421 7.730616 0.173047
F 87.022427 5.153739 1.084107
F 87.022427 12.884356 1.084107
F 78.095862 5.153742 1.084108
F 78.095862 12.884358 1.084108
F 87.022426 5.153740 3.817296
F 87.022426 12.884357 3.817296
F 78.095867 5.153742 3.817295
F 78.095867 12.884358 3.817295
F 87.022421 7.730616 7.461545
F 87.022421 15.461233 7.461545
F 78.095862 12.884358 15.661104
F 78.095863 7.730614 7.461544
F 78.095863 15.461232 7.461544
F 78.095862 5.153742 15.661104
F 80.327506 1.288434 11.105793
F 80.327506 9.019050 11.105793
F 80.327506 16.749667 11.105793
F 89.254089 1.288427 11.105798
F 89.254089 9.019043 11.105798
F 89.254089 16.749660 11.105798
F 80.327501 3.865307 14.750041
F 80.327501 11.595923 14.750042
F 89.254082 3.865314 14.750047
F 89.254082 11.595929 14.750047
F 80.327506 3.865307 12.016855
F 80.327506 11.595923 12.016855
F 89.254088 3.865314 12.016850
F 89.254088 11.595930 12.016850
F 80.327501 1.288434 8.372606
F 80.327501 9.019050 8.372606
F 80.327501 16.749667 8.372606
F 89.254084 1.288427 8.372602
F 89.254084 9.019043 8.372602
F 89.254084 16.749660 8.372601
F 82.559145 7.730614 12.016855
F 82.559145 15.461232 12.016855
F 87.022420 12.884357 15.661103
F 73.632588 7.730615 12.016855
F 73.632588 15.461232 12.016854
F 75.864223 3.865307 0.173046
F 82.559139 5.153742 8.372606
F 82.559139 12.884358 8.372606
F 73.632582 5.153741 8.372606
F 73.632582 12.884358 8.372606
F 82.559144 5.153742 11.105793
F 82.559144 12.884358 11.105793
F 73.632587 5.153741 11.105793
F 73.632587 12.884358 11.105793
F 82.559140 7.730614 14.750041
F 82.559140 15.461232 14.750041
F 87.022420 5.153741 15.661103
F 73.632584 7.730615 14.750042
F 73.632584 15.461232 14.750042
F 84.790778 11.595923 0.173046
F 84.790784 1.288434 11.105793
F 84.790784 9.019050 11.105793
F 84.790784 16.749667 11.105793
F 75.864229 1.288434 11.105793
F 75.864229 9.019049 11.105793
F 75.864229 16.749667 11.105793
F 84.790778 3.865307 14.750042
F 84.790778 11.595923 14.750042
F 75.864223 3.865307 14.750042
F 75.864223 11.595923 14.750042
F 84.790783 3.865307 12.016855
F 84.790783 11.595923 12.016855
F 75.864228 3.865307 12.016855
F 75.864228 11.595923 12.016855
F 84.790778 1.288434 8.372606
F 84.790778 9.019050 8.372606
F 84.790778 16.749667 8.372606
F 75.864224 1.288434 8.372606
F 75.864224 9.019049 8.372606
F 75.864224 16.749667 8.372606
F 87.022426 7.730616 12.016854
F 87.022426 15.461233 12.016854
F 75.864224 16.749667 15.661103
F 78.095868 7.730615 12.016855
F 78.095868 15.461232 12.016855
F 75.864224 9.019049 15.661104
F 87.022420 5.153740 8.372605
F 87.022420 12.884357 8.372605
F 78.095862 5.153742 8.372606
F 78.095862 12.884358 8.372606
F 87.022426 5.153740 11.105794
F 87.022425 12.884357 11.105794
F 78.095867 5.153742 11.105793
F 78.095867 12.884358 11.105793
F 87.022421 7.730616 14.750042
F 87.022421 15.461233 14.750042
F 75.864224 1.288434 15.661104
F 78.095863 7.730614 14.750042
F 78.095863 15.461232 14.750042
F 84.790778 16.749667 15.661104
F 80.327501 3.865307 0.173046
F 80.327501 11.595923 0.173046
F 89.254123 3.865322 0.173058
F 89.254123 11.595937 0.173058
F 80.327501 1.288434 15.661104
F 80.327501 9.019050 15.661104
F 80.327501 16.749667 15.661104
F 89.254084 1.288427 15.661099
F 89.254084 9.019042 15.661099
F 89.254084 16.749660 15.661099
F 82.559139 5.153742 15.661104
F 82.559139 12.884358 15.661104
F 73.632583 5.153741 15.661103
F 73.632583 12.884358 15.661103
F 82.559140 7.730614 0.173046
F 82.559140 15.461232 0.173046
F 84.790778 9.019050 15.661104
F 73.632588 7.730614 0.173046
F 73.632588 15.461231 0.173046
F 84.790778 3.865307 0.173046
F 87.022426 0.000000 4.728357
F 87.022421 0.000000 0.173047
F 87.022421 0.000000 7.461545
F 87.022421 0.000000 14.750042
F 87.022426 0.000000 12.016854
F 80.327506 1.288434 25.682788
F 80.327506 9.019050 25.682788
F 80.327506 16.749667 25.682788
F 89.254090 1.288425 25.682794
F 89.254090 9.019041 25.682794
F 89.254090 16.749658 25.682795
F 80.327501 3.865307 29.327037
F 80.327501 11.595923 29.327037
F 89.254086 3.865316 29.327042
F 89.254086 11.595932 29.327042
F 80.327506 3.865307 26.593851
F 80.327506 11.595923 26.593851
F 89.254192 3.865336 26.593830
F 89.254192 11.595952 26.593830
F 80.327501 1.288434 22.949602
F 80.327501 9.019050 22.949602
F 80.327501 16.749667 22.949602
F 89.254163 1.288411 22.949586
F 89.254162 9.019027 22.949586
F 89.254162 16.749644 22.949586
F 82.559145 7.730614 26.593851
F 82.559145 15.461232 26.593851
F 78.095863 15.461232 22.038540
F 73.632589 7.730615 26.593850
F 73.632589 15.461232 26.593850
F 78.095868 7.730615 19.305353
F 82.559139 5.153742 22.949602
F 82.559139 12.884358 22.949602
F 73.632583 5.153741 22.949601
F 73.632583 12.884358 22.949601
F 82.559144 5.153742 25.682788
F 82.559144 12.884358 25.682788
F 73.632588 5.153741 25.682789
F 73.632588 12.884358 25.682789
F 82.559140 7.730614 29.327037
F 82.559140 15.461232 29.327037
F 78.095863 7.730614 22.038539
F 73.632584 7.730615 29.327037
F 73.632584 15.461232 29.327037
F 78.095868 15.461232 19.305352
F 84.790783 1.288434 25.682788
F 84.790783 9.019050 25.682788
F 84.790783 16.749667 25.682789
F 75.864229 1.288434 25.682788
F 75.864229 9.019049 25.682789
F 75.864229 16.749667 25.682789
F 84.790777 3.865307 29.327037
F 84.790777 11.595923 29.327037
F 75.864223 3.865307 29.327037
F 75.864223 11.595923 29.327037
F 84.790784 3.865307 26.593850
F 84.790784 11.595923 26.593850
F 75.864228 3.865307 26.593851
F 75.864228 11.595923 26.593850
F 84.790780 1.288434 22.949602
F 84.790780 9.019049 22.949602
F 84.790780 16.749667 22.949601
F 75.864224 1.288434 22.949602
F 75.864224 9.019049 22.949602
F 75.864224 16.749667 22.949601
F 87.022426 7.730616 26.593850
F 87.022426 15.461233 26.593850
F 87.022432 15.461235 22.038542
F 78.095868 7.730615 26.593851
F 78.095868 15.461232 26.593850
F 87.022432 7.730617 22.038541
F 87.022420 5.153740 22.949601
F 87.022420 12.884357 22.949601
F 78.095862 5.153742 22.949602
F 78.095862 12.884358 22.949602
F 87.022442 5.153738 25.682791
F 87.022442 12.884354 25.682791
F 78.095867 5.153742 25.682788
F 78.095867 12.884358 25.682789
F 87.022439 7.730619 29.327040
F 87.022439 15.461236 29.327041
F 78.095867 12.884358 18.394291
F 78.095863 7.730614 29.327037
F 78.095863 15.461232 29.327037
F 78.095867 5.153742 18.394290
F 80.327501 1.288434 30.238099
F 80.327501 9.019050 30.238099
F 80.327501 16.749667 30.238099
F 89.254189 1.288404 30.238078
F 89.254189 9.019019 30.238078
F 89.254189 16.749637 30.238078
F 82.559139 5.153742 30.238099
F 82.559139 12.884358 30.238099
F 73.632583 5.153741 30.238099
F 73.632583 12.884358 30.238099
F 84.790781 1.288434 30.238099
F 84.790781 9.019049 30.238099
F 84.790781 16.749667 30.238099
F 75.864224 1.288434 30.238099
F 75.864224 9.019049 30.238099
F 75.864224 16.749667 30.238099
F 87.022420 5.153740 30.238099
F 87.022420 12.884357 30.238099
F 78.095862 5.153742 30.238099
F 78.095862 12.884358 30.238099
F 80.327506 1.288434 18.394290
F 80.327506 9.019050 18.394290
F 80.327506 16.749667 18.394290
F 89.254087 1.288427 18.394297
F 89.254087 9.019042 18.394297
F 89.254087 16.749660 18.394298
F 80.327501 3.865307 22.038539
F 80.327501 11.595923 22.038539
F 89.254082 3.865315 22.038546
F 89.254082 11.595931 22.038546
F 80.327506 3.865307 19.305353
F 80.327506 11.595923 19.305353
F 89.254115 3.865319 19.305345
F 89.254115 11.595935 19.305344
F 82.559145 7.730614 19.305353
F 82.559145 15.461232 19.305353
F 87.022429 12.884356 18.394292
F 73.632589 7.730615 19.305352
F 73.632589 15.461232 19.305352
F 87.022426 15.461233 19.305352
F 82.559144 5.153742 18.394290
F 82.559144 12.884358 18.394290
F 73.632588 5.153741 18.394291
F 73.632588 12.884358 18.394291
F 82.559140 7.730614 22.038539
F 82.559140 15.461232 22.038539
F 87.022429 5.153740 18.394292
F 73.632584 7.730615 22.038540
F 73.632584 15.461232 22.038540
F 87.022426 7.730616 19.305352
F 84.790783 1.288434 18.394291
F 84.790783 9.019050 18.394290
F 84.790783 16.749667 18.394291
F 75.864229 1.288434 18.394290
F 75.864229 9.019049 18.394291
F 75.864229 16.749667 18.394291
F 84.790778 3.865307 22.038539
F 84.790778 11.595923 22.038539
F 75.864223 3.865307 22.038539
F 75.864223 11.595923 22.038540
F 84.790783 3.865307 19.305353
F 84.790783 11.595923 19.305352
F 75.864228 3.865307 19.305353
F 75.864228 11.595923 19.305353
F 87.022426 0.000000 26.593850
F 87.022432 0.000002 22.038542
F 87.022426 0.000000 19.305352
F 87.022439 0.000003 29.327040
F 80.327506 1.288434 47.548281
F 80.327506 9.019050 47.548281
F 80.327506 16.749667 47.548281
F 89.254080 1.288429 47.548284
F 89.254080 9.019044 47.548284
F 89.254080 16.749662 47.548284
F 80.327506 3.865307 48.459344
F 80.327506 11.595923 48.459344
F 89.254133 3.865324 48.459332
F 89.254133 11.595939 48.459332
F 80.327501 1.288434 44.815095
F 80.327501 9.019050 44.815095
F 80.327501 16.749667 44.815095
F 89.254139 1.288415 44.815081
F 89.254139 9.019031 44.815081
F 89.254139 16.749648 44.815081
F 82.559145 7.730614 48.459344
F 82.559145 15.461232 48.459344
F 78.095863 15.461232 43.904033
F 73.632593 7.730614 48.459344
F 73.632593 15.461231 48.459344
F 78.095868 15.461232 41.170846
F 82.559139 5.153742 44.815095
F 82.559139 12.884358 44.815095
F 73.632588 5.153742 44.815095
F 73.632588 12.884359 44.815095
F 82.559144 5.153742 47.548281
F 82.559144 12.884358 47.548281
F 73.632592 5.153742 47.548281
F 73.632592 12.884359 47.548281
F 84.790783 1.288434 47.548282
F 84.790783 9.019050 47.548281
F 84.790783 16.749667 47.548281
F 75.864229 1.288434 47.548281
F 75.864229 9.019049 47.548282
F 75.864229 16.749667 47.548282
F 84.790784 3.865307 48.459344
F 84.790783 11.595923 48.459343
F 75.864229 3.865307 48.459344
F 75.864228 11.595923 48.459344
F 84.790780 1.288434 44.815095
F 84.790780 9.019049 44.815095
F 84.790780 16.749667 44.815094
F 75.864224 1.288434 44.815095
F 75.864224 9.019049 44.815095
F 75.864224 16.749667 44.815095
F 87.022425 7.730616 48.459343
F 87.022425 15.461233 48.459343
F 78.095863 7.730614 43.904032
F 78.095868 7.730615 48.459344
F 78.095868 15.461232 48.459344
F 87.022430 15.461234 43.904034
F 87.022419 5.153741 44.815094
F 87.022419 12.884357 44.815094
F 78.095862 5.153742 44.815095
F 78.095862 12.884358 44.815095
F 87.022433 5.153739 47.548283
F 87.022433 12.884356 47.548283
F 78.095867 5.153742 47.548281
F 78.095867 12.884358 47.548281
F 80.327506 1.288434 32.971286
F 80.327506 9.019050 32.971286
F 80.327506 16.749667 32.971286
F 89.254091 1.288425 32.971290
F 89.254091 9.019041 32.971290
F 89.254091 16.749659 32.971290
F 80.327501 3.865307 36.615535
F 80.327501 11.595923 36.615535
F 89.254083 3.865315 36.615537
F 89.254083 11.595930 36.615538
F 80.327506 3.865307 33.882348
F 80.327506 11.595923 33.882348
F 89.254188 3.865336 33.882327
F 89.254188 11.595952 33.882327
F 82.559145 7.730614 33.882348
F 82.559145 15.461232 33.882348
F 87.022430 7.730617 43.904034
F 73.632596 7.730613 33.882349
F 73.632596 15.461230 33.882348
F 78.095868 7.730614 41.170846
F 82.559144 5.153742 32.971286
F 82.559144 12.884358 32.971286
F 73.632596 5.153743 32.971285
F 73.632596 12.884359 32.971285
F 82.559140 7.730614 36.615535
F 82.559140 15.461232 36.615535
F 78.095867 12.884358 40.259783
F 73.632591 7.730613 36.615534
F 73.632591 15.461230 36.615534
F 87.022420 5.153740 37.526596
F 84.790783 1.288434 32.971286
F 84.790783 9.019050 32.971286
F 84.790783 16.749667 32.971286
F 75.864230 1.288434 32.971286
F 75.864229 9.019049 32.971286
F 75.864230 16.749667 32.971286
F 84.790777 3.865307 36.615535
F 84.790777 11.595923 36.615535
F 75.864224 3.865307 36.615535
F 75.864224 11.595923 36.615535
F 84.790785 3.865307 33.882348
F 84.790785 11.595923 33.882348
F 75.864229 3.865307 33.882348
F 75.864229 11.595923 33.882348
F 87.022426 7.730616 33.882347
F 87.022426 15.461233 33.882347
F 78.095867 5.153742 40.259783
F 78.095868 7.730615 33.882348
F 78.095868 15.461232 33.882348
F 87.022437 12.884355 40.259786
F 87.022443 5.153737 32.971289
F 87.022443 12.884354 32.971289
F 78.095867 5.153742 32.971286
F 78.095867 12.884358 32.971286
F 87.022436 7.730619 36.615537
F 87.022436 15.461236 36.615538
F 87.022437 5.153738 40.259786
F 78.095863 7.730614 36.615535
F 78.095863 15.461232 36.615535
F 78.095862 12.884358 37.526597
F 80.327506 1.288434 40.259783
F 80.327506 9.019050 40.259783
F 80.327506 16.749667 40.259783
F 89.254085 1.288427 40.259786
F 89.254085 9.019043 40.259786
F 89.254085 16.749661 40.259786
F 80.327501 3.865307 43.904032
F 80.327501 11.595923 43.904032
F 89.254076 3.865313 43.904035
F 89.254076 11.595929 43.904035
F 80.327506 3.865307 41.170846
F 80.327506 11.595923 41.170846
F 89.254155 3.865328 41.170830
F 89.254155 11.595944 41.170830
F 80.327501 1.288434 37.526597
F 80.327501 9.019050 37.526597
F 80.327501 16.749667 37.526597
F 89.254171 1.288408 37.526578
F 89.254171 9.019023 37.526578
F 89.254171 16.749641 37.526578
F 82.559145 7.730614 41.170846
F 82.559145 15.461232 41.170846
F 78.095862 5.153742 37.526597
F 73.632595 7.730613 41.170846
F 73.632595 15.461231 41.170846
F 87.022425 15.461233 41.170845
F 82.559139 5.153742 37.526597
F 82.559139 12.884358 37.526597
F 73.632590 5.153743 37.526597
F 73.632590 12.884359 37.526597
F 82.559144 5.153742 40.259783
F 82.559144 12.884358 40.259783
F 73.632594 5.153742 40.259783
F 73.632594 12.884359 40.259783
F 82.559140 7.730614 43.904032
F 82.559140 15.461232 43.904032
F 87.022420 12.884357 37.526596
F 73.632589 7.730614 43.904032
F 73.632589 15.461231 43.904032
F 87.022425 7.730616 41.170845
F 84.790783 1.288434 40.259783
F 84.790783 9.019050 40.259783
F 84.790783 16.749667 40.259784
F 75.864229 1.288434 40.259783
F 75.864229 9.019049 40.259784
F 75.864229 16.749667 40.259784
F 84.790777 3.865307 43.904032
F 84.790777 11.595923 43.904032
F 75.864224 3.865307 43.904032
F 75.864224 11.595923 43.904033
F 84.790784 3.865307 41.170845
F 84.790784 11.595923 41.170845
F 75.864229 3.865307 41.170846
F 75.864229 11.595923 41.170846
F 84.790780 1.288434 37.526597
F 84.790780 9.019049 37.526597
F 84.790780 16.749667 37.526596
F 75.864225 1.288434 37.526597
F 75.864225 9.019049 37.526597
F 75.864225 16.749667 37.526597
F 87.022430 0.000002 43.904034
F 87.022426 0.000000 33.882347
F 87.022425 0.000000 41.170845
F 87.022436 0.000003 36.615537
F 80.327501 3.865307 51.192530
F 80.327501 11.595923 51.192530
F 89.254087 3.865314 51.192534
F 89.254087 11.595930 51.192534
F 82.559140 7.730614 51.192530
F 82.559140 15.461232 51.192530
F 78.095867 12.884358 62.125277
F 73.632587 7.730614 51.192530
F 73.632587 15.461231 51.192530
F 87.022433 15.461234 63.036337
F 84.790778 3.865307 51.192530
F 84.790778 11.595923 51.192530
F 75.864224 3.865307 51.192530
F 75.864224 11.595923 51.192530
F 87.022427 7.730617 51.192532
F 87.022427 15.461234 51.192532
F 78.095867 5.153742 62.125277
F 78.095863 7.730614 51.192530
F 78.095863 15.461232 51.192530
F 87.022420 12.884358 62.125277
F 80.327506 1.288434 54.836779
F 80.327506 9.019050 54.836779
F 80.327506 16.749667 54.836779
F 89.254113 1.288423 54.836785
F 89.254113 9.019039 54.836785
F 89.254113 16.749656 54.836785
F 80.327501 3.865307 58.481028
F 80.327501 11.595923 58.481028
F 89.254116 3.865319 58.481035
F 89.254116 11.595935 58.481035
F 80.327506 3.865307 55.747841
F 80.327506 11.595923 55.747841
F 89.254104 3.865319 55.747834
F 89.254104 11.595935 55.747834
F 80.327501 1.288434 52.103592
F 80.327501 9.019050 52.103592
F 80.327501 16.749667 52.103592
F 89.254116 1.288419 52.103583
F 89.254116 9.019035 52.103583
F 89.254116 16.749653 52.103583
F 82.559145 7.730614 55.747841
F 82.559145 15.461232 55.747841
F 87.022420 5.153741 62.125277
F 73.632591 7.730614 55.747841
F 73.632591 15.461231 55.747841
F 87.022433 7.730617 63.036337
F 82.559139 5.153742 52.103592
F 82.559139 12.884358 52.103592
F 73.632587 5.153742 52.103593
F 73.632587 12.884358 52.103593
F 82.559144 5.153742 54.836779
F 82.559144 12.884358 54.836779
F 73.632591 5.153742 54.836779
F 73.632591 12.884358 54.836779
F 82.559140 7.730614 58.481028
F 82.559140 15.461232 58.481028
F 78.095862 12.884358 59.392090
F 73.632586 7.730614 58.481028
F 73.632586 15.461232 58.481028
F 75.864224 16.749667 59.392090
F 84.790784 1.288434 54.836779
F 84.790784 9.019050 54.836779
F 84.790784 16.749667 54.836779
F 75.864229 1.288434 54.836779
F 75.864229 9.019049 54.836779
F 75.864229 16.749667 54.836779
F 84.790778 3.865307 58.481028
F 84.790778 11.595923 58.481028
F 75.864223 3.865307 58.481028
F 75.864223 11.595923 58.481028
F 84.790783 3.865307 55.747841
F 84.790783 11.595923 55.747841
F 75.864228 3.865307 55.747841
F 75.864228 11.595923 55.747841
F 84.790779 1.288434 52.103592
F 84.790779 9.019050 52.103592
F 84.790779 16.749667 52.103592
F 75.864224 1.288434 52.103592
F 75.864224 9.019049 52.103592
F 75.864224 16.749667 52.103592
F 87.022429 7.730616 55.747840
F 87.022429 15.461233 55.747840
F 78.095862 5.153742 59.392090
F 78.095868 7.730615 55.747841
F 78.095868 15.461232 55.747841
F 87.022425 12.884356 59.392089
F 87.022421 5.153740 52.103592
F 87.022421 12.884357 52.103591
F 78.095862 5.153742 52.103592
F 78.095862 12.884358 52.103592
F 87.022428 5.153740 54.836780
F 87.022428 12.884356 54.836780
F 78.095867 5.153742 54.836779
F 78.095867 12.884358 54.836779
F 87.022420 7.730616 58.481028
F 87.022420 15.461233 58.481029
F 87.022425 5.153740 59.392089
F 78.095863 7.730614 58.481028
F 78.095863 15.461232 58.481028
F 78.095868 15.461232 63.036339
F 80.327506 1.288434 62.125276
F 80.327506 9.019050 62.125276
F 80.327506 16.749667 62.125277
F 89.254129 1.288420 62.125287
F 89.254129 9.019035 62.125287
F 89.254129 16.749653 62.125287
F 80.327506 3.865307 63.036339
F 80.327506 11.595923 63.036339
F 89.254065 3.865311 63.036338
F 89.254065 11.595927 63.036337
F 80.327501 1.288434 59.392090
F 80.327501 9.019050 59.392090
F 80.327501 16.749667 59.392090
F 89.254082 1.288425 59.392085
F 89.254082 9.019041 59.392085
F 89.254082 16.749659 59.392085
F 82.559145 7.730614 63.036339
F 82.559145 15.461232 63.036339
F 78.095868 7.730615 63.036339
F 73.632590 7.730615 63.036339
F 73.632590 15.461232 63.036339
F 75.864224 9.019049 59.392090
F 82.559139 5.153742 59.392090
F 82.559139 12.884358 59.392090
F 73.632585 5.153742 59.392090
F 73.632585 12.884358 59.392090
F 82.559144 5.153742 62.125276
F 82.559144 12.884358 62.125277
F 73.632589 5.153741 62.125277
F 73.632589 12.884358 62.125277
F 84.790784 1.288434 62.125277
F 84.790784 9.019049 62.125277
F 84.790784 16.749667 62.125277
F 75.864229 1.288434 62.125277
F 75.864229 9.019049 62.125277
F 75.864229 16.749667 62.125277
F 84.790782 3.865307 63.036339
F 84.790782 11.595923 63.036339
F 75.864228 3.865307 63.036339
F 75.864228 11.595923 63.036339
F 84.790778 1.288434 59.392090
F 84.790778 9.019050 59.392090
F 84.790778 16.749667 59.392090
F 75.864224 1.288434 59.392090
F 87.022427 0.000001 51.192532
F 87.022433 0.000001 63.036337
F 87.022429 0.000000 55.747840
F 80.327506 24.480285 3.817295
F 80.327506 32.210900 3.817295
F 89.254089 24.480277 3.817300
F 89.254089 32.210893 3.817300
F 80.327501 27.057157 7.461544
F 80.327501 34.787773 7.461544
F 80.327501 19.326541 7.461544
F 89.254083 27.057164 7.461548
F 78.095863 23.191850 0.173046
F 89.254083 19.326548 7.461548
F 80.327506 27.057157 4.728357
F 80.327506 34.787773 4.728357
F 80.327506 19.326541 4.728357
F 89.254092 27.057165 4.728350
F 78.095863 30.922465 0.173046
F 89.254092 19.326549 4.728350
F 80.327501 24.480285 1.084109
F 80.327501 32.210900 1.084109
F 89.254086 24.480275 1.084102
F 89.254086 32.210891 1.084102
F 82.559145 30.922465 4.728357
F 82.559145 23.191849 4.728357
F 73.632587 30.922465 4.728357
F 73.632587 23.191850 4.728357
F 82.559139 28.345592 1.084109
F 82.559139 20.614977 1.084109
F 73.632583 28.345592 1.084108
F 73.632584 20.614976 1.084108
F 82.559144 28.345592 3.817295
F 82.559144 20.614977 3.817295
F 73.632586 28.345591 3.817296
F 73.632587 20.614976 3.817296
F 82.559140 30.922465 7.461544
F 82.559140 23.191849 7.461544
F 73.632582 30.922466 7.461544
F 73.632582 23.191850 7.461545
F 84.790784 24.480285 3.817295
F 84.790784 32.210900 3.817295
F 75.864229 24.480284 3.817295
F 75.864229 32.210900 3.817295
F 84.790778 27.057157 7.461544
F 84.790778 34.787773 7.461544
F 84.790778 19.326541 7.461544
F 75.864223 27.057158 7.461544
F 75.864223 34.787773 7.461544
F 75.864223 19.326541 7.461544
F 84.790783 27.057157 4.728357
F 84.790783 34.787773 4.728357
F 84.790783 19.326541 4.728357
F 75.864228 27.057158 4.728357
F 75.864228 34.787773 4.728357
F 75.864228 19.326541 4.728357
F 84.790778 24.480285 1.084109
F 84.790778 32.210900 1.084109
F 75.864224 24.480284 1.084109
F 75.864224 32.210900 1.084108
F 87.022426 30.922466 4.728357
F 87.022426 23.191851 4.728357
F 78.095868 30.922465 4.728357
F 78.095868 23.191850 4.728357
F 87.022427 28.345590 1.084107
F 87.022427 20.614974 1.084107
F 78.095862 28.345592 1.084108
F 78.095862 20.614976 1.084108
F 87.022426 28.345591 3.817296
F 87.022426 20.614975 3.817296
F 78.095867 28.345592 3.817295
F 78.095867 20.614976 3.817295
F 87.022421 30.922466 7.461545
F 87.022421 23.191851 7.461545
F 78.095863 30.922465 7.461544
F 78.095863 23.191850 7.461544
F 80.327506 24.480285 11.105793
F 80.327506 32.210900 11.105793
F 89.254089 24.480277 11.105798
F 89.254089 32.210893 11.105798
F 80.327501 27.057157 14.750041
F 80.327501 34.787773 14.750041
F 80.327501 19.326541 14.750041
F 89.254082 27.057164 14.750047
F 87.022421 23.191851 0.173047
F 89.254082 19.326547 14.750047
F 80.327506 27.057157 12.016855
F 80.327506 34.787773 12.016855
F 80.327506 19.326541 12.016855
F 89.254088 27.057164 12.016850
F 87.022421 30.922466 0.173047
F 89.254088 19.326548 12.016850
F 80.327501 24.480285 8.372606
F 80.327501 32.210900 8.372606
F 89.254084 24.480277 8.372602
F 89.254084 32.210893 8.372602
F 82.559145 30.922465 12.016855
F 82.559145 23.191849 12.016855
F 73.632588 30.922465 12.016855
F 73.632588 23.191850 12.016855
F 82.559139 28.345592 8.372606
F 82.559139 20.614976 8.372606
F 73.632582 28.345592 8.372606
F 73.632582 20.614976 8.372606
F 82.559144 28.345592 11.105793
F 82.559144 20.614977 11.105793
F 73.632587 28.345592 11.105793
F 73.632587 20.614976 11.105793
F 82.559140 30.922465 14.750041
F 82.559140 23.191849 14.750041
F 73.632584 30.922465 14.750042
F 73.632584 23.191850 14.750042
F 84.790783 24.480285 11.105793
F 84.790784 32.210900 11.105793
F 75.864229 24.480284 11.105793
F 75.864229 32.210900 11.105793
F 84.790778 27.057157 14.750042
F 84.790778 34.787773 14.750042
F 84.790778 19.326541 14.750042
F 75.864223 27.057158 14.750042
F 75.864223 34.787773 14.750042
F 75.864223 19.326541 14.750042
F 84.790783 27.057157 12.016855
F 84.790783 34.787773 12.016855
F 84.790783 19.326541 12.016855
F 75.864228 27.057158 12.016855
F 75.864228 34.787773 12.016855
F 75.864228 19.326541 12.016855
F 84.790778 24.480284 8.372606
F 84.790778 32.210900 8.372606
F 75.864224 24.480284 8.372606
F 75.864224 32.210900 8.372606
F 87.022426 30.922466 12.016854
F 87.022426 23.191851 12.016854
F 78.095868 30.922465 12.016855
F 78.095868 23.191850 12.016855
F 87.022420 28.345591 8.372605
F 87.022421 20.614975 8.372605
F 78.095862 28.345592 8.372606
F 78.095862 20.614976 8.372606
F 87.022426 28.345591 11.105794
F 87.022426 20.614975 11.105794
F 78.095867 28.345592 11.105793
F 78.095867 20.614976 11.105793
F 87.022421 30.922466 14.750042
F 87.022421 23.191851 14.750042
F 78.095863 30.922465 14.750042
F 78.095863 23.191850 14.750042
F 80.327501 27.057157 0.173046
F 80.327501 34.787773 0.173046
F 80.327501 19.326541 0.173046
F 89.254123 27.057172 0.173058
F 78.095862 20.614976 15.661104
F 89.254123 19.326556 0.173058
F 80.327501 24.480285 15.661104
F 80.327501 32.210900 15.661104
F 89.254084 24.480277 15.661099
F 89.254084 32.210893 15.661099
F 82.559139 28.345592 15.661104
F 82.559139 20.614976 15.661104
F 73.632583 28.345592 15.661103
F 73.632583 20.614976 15.661103
F 82.559140 30.922465 0.173046
F 82.559140 23.191849 0.173046
F 73.632588 30.922465 0.173046
F 73.632588 23.191849 0.173046
F 84.790778 27.057158 0.173046
F 84.790778 34.787773 0.173046
F 84.790778 19.326541 0.173046
F 75.864223 27.057157 0.173046
F 75.864223 34.787773 0.173046
F 75.864223 19.326541 0.173046
F 84.790778 24.480285 15.661104
F 84.790778 32.210900 15.661104
F 75.864224 24.480284 15.661104
F 75.864224 32.210900 15.661104
F 87.022420 28.345591 15.661103
F 87.022420 20.614975 15.661103
F 78.095862 28.345592 15.661104
F 80.327506 24.480285 25.682788
F 80.327506 32.210900 25.682788
F 89.254090 24.480275 25.682794
F 89.254090 32.210891 25.682794
F 80.327501 27.057157 29.327037
F 80.327501 34.787773 29.327037
F 80.327501 19.326541 29.327037
F 89.254086 27.057166 29.327042
F 78.095863 23.191850 22.038539
F 89.254086 19.326549 29.327042
F 80.327506 27.057157 26.593851
F 80.327506 34.787773 26.593851
F 80.327506 19.326541 26.593850
F 89.254192 27.057187 26.593830
F 78.095863 30.922465 22.038539
F 89.254192 19.326570 26.593830
F 80.327501 24.480285 22.949602
F 80.327501 32.210900 22.949602
F 89.254162 24.480261 22.949586
F 89.254162 32.210877 22.949586
F 82.559145 30.922465 26.593851
F 82.559145 23.191849 26.593851
F 73.632589 30.922465 26.593850
F 73.632589 23.191850 26.593850
F 82.559139 28.345592 22.949602
F 82.559139 20.614976 22.949602
F 73.632583 28.345592 22.949601
F 73.632583 20.614976 22.949601
F 82.559144 28.345592 25.682788
F 82.559144 20.614977 25.682788
F 73.632588 28.345592 25.682789
F 73.632588 20.614976 25.682789
F 82.559140 30.922465 29.327037
F 82.559140 23.191849 29.327037
F 73.632584 30.922465 29.327037
F 73.632584 23.191850 29.327037
F 84.790783 24.480285 25.682788
F 84.790783 32.210900 25.682788
F 75.864229 24.480284 25.682788
F 75.864229 32.210900 25.682789
F 84.790777 27.057157 29.327037
F 84.790777 34.787773 29.327037
F 84.790777 19.326541 29.327037
F 75.864223 27.057158 29.327037
F 75.864223 34.787773 29.327037
F 75.864223 19.326541 29.327037
F 84.790784 27.057158 26.593850
F 84.790784 34.787774 26.593850
F 84.790784 19.326541 26.593850
F 75.864228 27.057157 26.593851
F 75.864228 34.787773 26.593850
F 75.864228 19.326541 26.593850
F 84.790780 24.480284 22.949602
F 84.790780 32.210900 22.949602
F 75.864224 24.480284 22.949602
F 75.864224 32.210900 22.949602
F 87.022426 30.922467 26.593850
F 87.022426 23.191851 26.593850
F 78.095868 30.922465 26.593851
F 78.095868 23.191850 26.593850
F 87.022420 28.345591 22.949601
F 87.022420 20.614975 22.949601
F 78.095862 28.345592 22.949602
F 78.095862 20.614976 22.949602
F 87.022442 28.345588 25.682791
F 87.022442 20.614972 25.682791
F 78.095867 28.345592 25.682788
F 78.095867 20.614976 25.682788
F 87.022439 30.922470 29.327040
F 87.022439 23.191854 29.327040
F 78.095863 30.922465 29.327037
F 78.095863 23.191850 29.327037
F 80.327501 24.480285 30.238099
F 80.327501 32.210900 30.238099
F 89.254189 24.480254 30.238078
F 89.254189 32.210870 30.238078
F 82.559139 28.345592 30.238099
F 82.559139 20.614976 30.238099
F 73.632583 28.345592 30.238099
F 73.632583 20.614976 30.238099
F 84.790781 24.480284 30.238099
F 84.790781 32.210900 30.238099
F 75.864224 24.480284 30.238099
F 75.864224 32.210900 30.238099
F 87.022420 28.345591 30.238099
F 87.022420 20.614975 30.238098
F 78.095862 28.345592 30.238099
F 78.095862 20.614976 30.238099
F 80.327506 24.480285 18.394290
F 80.327506 32.210900 18.394290
F 89.254087 24.480277 18.394297
F 89.254087 32.210893 18.394297
F 80.327501 27.057157 22.038539
F 80.327501 34.787773 22.038539
F 80.327501 19.326541 22.038539
F 89.254082 27.057166 22.038546
F 87.022432 23.191852 22.038542
F 89.254082 19.326549 22.038547
F 80.327506 27.057157 19.305353
F 80.327506 34.787773 19.305353
F 80.327506 19.326541 19.305352
F 89.254115 27.057170 19.305345
F 87.022432 30.922468 22.038541
F 89.254115 19.326553 19.305345
F 82.559145 30.922465 19.305353
F 82.559145 23.191849 19.305353
F 73.632589 30.922465 19.305352
F 73.632589 23.191850 19.305352
F 82.559144 28.345592 18.394290
F 82.559144 20.614977 18.394290
F 73.632588 28.345592 18.394291
F 73.632588 20.614976 18.394291
F 82.559140 30.922465 22.038539
F 82.559140 23.191849 22.038539
F 73.632584 30.922465 22.038540
F 73.632584 23.191850 22.038540
F 84.790783 24.480285 18.394290
F 84.790783 32.210900 18.394290
F 75.864229 24.480284 18.394290
F 75.864229 32.210900 18.394291
F 84.790778 27.057157 22.038539
F 84.790778 34.787773 22.038539
F 84.790778 19.326541 22.038539
F 75.864223 27.057158 22.038539
F 75.864223 34.787773 22.038540
F 75.864223 19.326541 22.038540
F 84.790783 27.057158 19.305353
F 84.790783 34.787773 19.305352
F 84.790783 19.326541 19.305352
F 75.864228 27.057157 19.305353
F 75.864228 34.787773 19.305353
F 75.864228 19.326541 19.305352
F 87.022426 30.922466 19.305352
F 87.022426 23.191851 19.305352
F 78.095868 30.922465 19.305353
F 78.095868 23.191850 19.305353
F 87.022429 28.345591 18.394292
F 87.022429 20.614975 18.394292
F 78.095867 28.345592 18.394290
F 78.095867 20.614976 18.394290
F 80.327506 24.480285 47.548281
F 80.327506 32.210900 47.548281
F 89.254080 24.480279 47.548284
F 89.254080 32.210895 47.548284
F 80.327506 27.057157 48.459344
F 80.327506 34.787773 48.459344
F 80.327506 19.326541 48.459344
F 89.254133 27.057174 48.459332
F 78.095863 23.191850 43.904032
F 89.254133 19.326557 48.459332
F 80.327501 24.480285 44.815095
F 80.327501 32.210900 44.815095
F 89.254139 24.480265 44.815081
F 89.254139 32.210881 44.815081
F 82.559145 30.922465 48.459344
F 82.559145 23.191849 48.459344
F 73.632593 30.922464 48.459344
F 73.632593 23.191849 48.459344
F 82.559139 28.345592 44.815095
F 82.559139 20.614976 44.815095
F 73.632588 28.345593 44.815095
F 73.632588 20.614977 44.815095
F 82.559144 28.345592 47.548281
F 82.559144 20.614977 47.548281
F 73.632592 28.345593 47.548281
F 73.632592 20.614977 47.548281
F 84.790783 24.480285 47.548282
F 84.790783 32.210900 47.548281
F 75.864229 24.480284 47.548281
F 75.864229 32.210900 47.548282
F 84.790784 27.057158 48.459344
F 84.790784 34.787773 48.459343
F 84.790784 19.326541 48.459343
F 75.864228 27.057157 48.459344
F 75.864228 34.787773 48.459344
F 75.864228 19.326541 48.459344
F 84.790780 24.480284 44.815095
F 84.790780 32.210900 44.815095
F 75.864224 24.480285 44.815095
F 75.864224 32.210900 44.815095
F 87.022425 30.922466 48.459343
F 87.022425 23.191851 48.459343
F 78.095868 30.922465 48.459344
F 78.095868 23.191849 48.459344
F 87.022419 28.345591 44.815094
F 87.022419 20.614975 44.815094
F 78.095862 28.345592 44.815095
F 78.095862 20.614976 44.815095
F 87.022433 28.345590 47.548283
F 87.022433 20.614974 47.548283
F 78.095867 28.345592 47.548281
F 78.095867 20.614976 47.548281
F 80.327506 24.480285 32.971286
F 80.327506 32.210900 32.971286
F 89.254091 24.480276 32.971290
F 89.254091 32.210892 32.971290
F 80.327501 27.057157 36.615535
F 80.327501 34.787773 36.615535
F 80.327501 19.326541 36.615535
F 89.254083 27.057165 36.615537
F 78.095863 30.922465 43.904032
F 89.254083 19.326548 36.615538
F 80.327506 27.057157 33.882348
F 80.327506 34.787773 33.882348
F 80.327506 19.326541 33.882348
F 89.254188 27.057187 33.882327
F 87.022430 23.191852 43.904034
F 89.254188 19.326570 33.882327
F 82.559145 30.922465 33.882348
F 82.559145 23.191849 33.882348
F 73.632596 30.922464 33.882349
F 73.632596 23.191848 33.882349
F 82.559144 28.345592 32.971286
F 82.559144 20.614977 32.971286
F 73.632596 28.345593 32.971285
F 73.632596 20.614977 32.971285
F 82.559140 30.922465 36.615535
F 82.559140 23.191849 36.615534
F 73.632591 30.922464 36.615534
F 73.632591 23.191848 36.615534
F 84.790783 24.480285 32.971286
F 84.790783 32.210900 32.971286
F 75.864230 24.480284 32.971286
F 75.864230 32.210900 32.971286
F 84.790777 27.057157 36.615534
F 84.790777 34.787773 36.615535
F 84.790777 19.326541 36.615535
F 75.864224 27.057157 36.615535
F 75.864224 34.787773 36.615535
F 75.864224 19.326541 36.615535
F 84.790785 27.057158 33.882348
F 84.790785 34.787774 33.882348
F 84.790785 19.326541 33.882348
F 75.864229 27.057157 33.882348
F 75.864229 34.787773 33.882348
F 75.864229 19.326541 33.882348
F 87.022426 30.922467 33.882347
F 87.022426 23.191851 33.882347
F 78.095868 30.922465 33.882348
F 78.095868 23.191849 33.882348
F 87.022443 28.345588 32.971289
F 87.022443 20.614972 32.971289
F 78.095867 28.345592 32.971286
F 78.095867 20.614976 32.971286
F 87.022436 30.922469 36.615537
F 87.022436 23.191854 36.615537
F 78.095863 30.922465 36.615535
F 78.095863 23.191850 36.615535
F 80.327506 24.480285 40.259783
F 80.327506 32.210900 40.259783
F 89.254085 24.480278 40.259786
F 89.254085 32.210893 40.259786
F 80.327501 27.057157 43.904032
F 80.327501 34.787773 43.904032
F 80.327501 19.326541 43.904032
F 89.254076 27.057163 43.904035
F 87.022430 30.922468 43.904034
F 89.254076 19.326547 43.904035
F 80.327506 27.057157 41.170846
F 80.327506 34.787773 41.170846
F 80.327506 19.326541 41.170846
F 89.254155 27.057179 41.170830
F 78.095867 20.614976 40.259784
F 89.254155 19.326562 41.170830
F 80.327501 24.480285 37.526597
F 80.327501 32.210900 37.526597
F 89.254171 24.480258 37.526578
F 89.254171 32.210874 37.526578
F 82.559145 30.922465 41.170846
F 82.559145 23.191849 41.170846
F 73.632595 30.922464 41.170846
F 73.632595 23.191849 41.170846
F 82.559139 28.345592 37.526597
F 82.559139 20.614977 37.526597
F 73.632590 28.345593 37.526598
F 73.632590 20.614977 37.526597
F 82.559144 28.345592 40.259783
F 82.559144 20.614977 40.259783
F 73.632594 28.345593 40.259783
F 73.632594 20.614977 40.259783
F 82.559140 30.922465 43.904032
F 82.559140 23.191849 43.904032
F 73.632589 30.922464 43.904032
F 73.632589 23.191849 43.904032
F 84.790783 24.480285 40.259783
F 84.790783 32.210900 40.259784
F 75.864229 24.480285 40.259783
F 75.864229 32.210900 40.259784
F 84.790777 27.057157 43.904032
F 84.790777 34.787773 43.904032
F 84.790777 19.326541 43.904032
F 75.864224 27.057157 43.904032
F 75.864224 34.787773 43.904033
F 75.864224 19.326541 43.904033
F 84.790784 27.057158 41.170845
F 84.790784 34.787774 41.170845
F 84.790784 19.326541 41.170845
F 75.864229 27.057157 41.170846
F 75.864229 34.787773 41.170846
F 75.864229 19.326541 41.170846
F 84.790780 24.480284 37.526597
F 84.790780 32.210900 37.526597
F 75.864225 24.480285 37.526597
F 75.864225 32.210900 37.526597
F 87.022425 30.922466 41.170845
F 87.022425 23.191851 41.170845
F 78.095868 30.922465 41.170846
F 78.095868 23.191850 41.170846
F 87.022420 28.345591 37.526596
F 87.022420 20.614975 37.526596
F 78.095862 28.345592 37.526597
F 78.095862 20.614976 37.526597
F 87.022437 28.345589 40.259786
F 87.022437 20.614973 40.259786
F 78.095867 28.345592 40.259783
F 80.327501 27.057157 51.192530
F 80.327501 34.787773 51.192530
F 80.327501 19.326541 51.192530
F 89.254087 27.057165 51.192534
F 78.095867 20.614976 62.125277
F 89.254087 19.326548 51.192534
F 82.559140 30.922465 51.192530
F 82.559140 23.191849 51.192530
F 73.632587 30.922465 51.192530
F 73.632587 23.191849 51.192530
F 84.790778 27.057157 51.192530
F 84.790778 34.787773 51.192530
F 84.790778 19.326541 51.192530
F 75.864224 27.057157 51.192530
F 75.864224 34.787773 51.192530
F 75.864224 19.326541 51.192530
F 87.022427 30.922467 51.192532
F 87.022427 23.191852 51.192532
F 78.095863 30.922465 51.192530
F 78.095863 23.191850 51.192530
F 80.327506 24.480285 54.836779
F 80.327506 32.210900 54.836779
F 89.254113 24.480274 54.836785
F 89.254113 32.210889 54.836786
F 80.327501 27.057157 58.481028
F 80.327501 34.787773 58.481028
F 80.327501 19.326541 58.481028
F 89.254116 27.057170 58.481035
F 78.095867 28.345592 62.125277
F 89.254116 19.326553 58.481035
F 80.327506 27.057157 55.747841
F 80.327506 34.787773 55.747841
F 80.327506 19.326541 55.747841
F 89.254104 27.057170 55.747834
F 87.022420 20.614976 62.125277
F 89.254104 19.326553 55.747833
F 80.327501 24.480285 52.103592
F 80.327501 32.210900 52.103592
F 89.254116 24.480270 52.103583
F 89.254116 32.210885 52.103583
F 82.559145 30.922465 55.747841
F 82.559145 23.191849 55.747841
F 73.632591 30.922465 55.747841
F 73.632591 23.191849 55.747841
F 82.559139 28.345592 52.103592
F 82.559139 20.614976 52.103592
F 73.632587 28.345592 52.103593
F 73.632587 20.614977 52.103593
F 82.559144 28.345592 54.836779
F 82.559144 20.614977 54.836779
F 73.632591 28.345592 54.836779
F 73.632591 20.614976 54.836779
F 82.559140 30.922465 58.481028
F 82.559140 23.191849 58.481028
F 73.632586 30.922465 58.481028
F 73.632586 23.191849 58.481028
F 84.790784 24.480285 54.836779
F 84.790784 32.210900 54.836779
F 75.864229 24.480284 54.836779
F 75.864229 32.210900 54.836779
F 84.790778 27.057157 58.481028
F 84.790778 34.787773 58.481028
F 84.790778 19.326541 58.481028
F 75.864223 27.057158 58.481028
F 75.864223 34.787773 58.481028
F 75.864223 19.326541 58.481028
F 84.790783 27.057158 55.747841
F 84.790783 34.787773 55.747841
F 84.790783 19.326541 55.747841
F 75.864228 27.057157 55.747841
F 75.864228 34.787773 55.747841
F 75.864228 19.326541 55.747841
F 84.790779 24.480284 52.103592
F 84.790779 32.210900 52.103592
F 75.864224 24.480284 52.103592
F 75.864224 32.210900 52.103592
F 87.022429 30.922467 55.747840
F 87.022429 23.191851 55.747840
F 78.095868 30.922465 55.747841
F 78.095868 23.191850 55.747841
F 87.022421 28.345591 52.103592
F 87.022421 20.614975 52.103591
F 78.095862 28.345592 52.103592
F 78.095862 20.614976 52.103592
F 87.022428 28.345591 54.836780
F 87.022428 20.614975 54.836780
F 78.095867 28.345592 54.836779
F 78.095867 20.614976 54.836779
F 87.022420 30.922466 58.481028
F 87.022420 23.191850 58.481028
F 78.095863 30.922465 58.481028
F 78.095863 23.191850 58.481028
F 80.327506 24.480285 62.125276
F 80.327506 32.210900 62.125276
F 89.254129 24.480270 62.125287
F 89.254129 32.210886 62.125287
F 80.327506 27.057157 63.036339
F 80.327506 34.787773 63.036339
F 80.327506 19.326541 63.036339
F 89.254065 27.057161 63.036338
F 87.022420 28.345592 62.125277
F 89.254065 19.326545 63.036337
F 80.327501 24.480285 59.392090
F 80.327501 32.210900 59.392090
F 89.254082 24.480276 59.392085
F 89.254082 32.210891 59.392085
F 82.559145 30.922465 63.036339
F 82.559145 23.191849 63.036339
F 73.632590 30.922465 63.036339
F 73.632590 23.191850 63.036339
F 82.559139 28.345592 59.392090
F 82.559139 20.614976 59.392090
F 73.632585 28.345592 59.392090
F 73.632585 20.614976 59.392090
F 82.559144 28.345592 62.125276
F 82.559144 20.614977 62.125276
F 73.632589 28.345592 62.125277
F 73.632589 20.614976 62.125277
F 84.790784 24.480284 62.125277
F 84.790784 32.210900 62.125277
F 75.864229 24.480284 62.125277
F 75.864229 32.210900 62.125277
F 84.790782 27.057157 63.036339
F 84.790782 34.787773 63.036339
F 84.790782 19.326541 63.036339
F 75.864228 27.057157 63.036339
F 75.864228 34.787773 63.036339
F 75.864228 19.326541 63.036339
F 84.790778 24.480285 59.392090
F 84.790778 32.210900 59.392090
F 75.864224 24.480284 59.392090
F 75.864224 32.210900 59.392090
F 87.022433 30.922467 63.036337
F 87.022433 23.191852 63.036337
F 78.095868 30.922465 63.036339
F 78.095868 23.191850 63.036339
F 87.022425 28.345590 59.392089
F 87.022425 20.614975 59.392088
F 78.095862 28.345592 59.392090
F 78.095862 20.614976 59.392090
F 80.327506 47.672135 3.817295
F 80.327506 39.941518 3.817295
F 89.254089 47.672128 3.817300
F 89.254089 39.941511 3.817300
F 80.327501 50.249008 7.461544
F 80.327501 42.518391 7.461544
F 89.254084 50.249015 7.461548
F 89.254084 42.518398 7.461548
F 80.327505 50.249008 4.728357
F 80.327506 42.518391 4.728357
F 89.254092 50.249016 4.728350
F 89.254092 42.518399 4.728350
F 80.327501 47.672135 1.084109
F 80.327501 39.941518 1.084108
F 89.254086 47.672125 1.084102
F 89.254086 39.941508 1.084102
F 82.559145 38.653082 4.728357
F 82.559145 46.383700 4.728357
F 73.632587 38.653082 4.728357
F 73.632587 46.383700 4.728357
F 82.559139 51.537443 1.084109
F 82.559139 36.076209 1.084108
F 82.559139 43.806827 1.084109
F 73.632584 51.537442 1.084108
F 73.632583 36.076208 1.084108
F 73.632584 43.806826 1.084108
F 82.559144 51.537443 3.817295
F 82.559144 36.076209 3.817295
F 82.559144 43.806827 3.817295
F 73.632587 51.537442 3.817296
F 73.632586 36.076208 3.817296
F 73.632587 43.806826 3.817296
F 82.559140 38.653082 7.461544
F 82.559140 46.383700 7.461544
F 73.632582 38.653083 7.461545
F 73.632582 46.383700 7.461545
F 84.790784 47.672135 3.817295
F 84.790784 39.941518 3.817295
F 75.864229 47.672135 3.817295
F 75.864228 39.941517 3.817295
F 84.790778 50.249008 7.461544
F 84.790778 42.518391 7.461544
F 75.864223 50.249008 7.461544
F 75.864223 42.518391 7.461544
F 84.790783 50.249008 4.728357
F 84.790783 42.518391 4.728357
F 75.864228 50.249008 4.728357
F 75.864228 42.518391 4.728357
F 84.790778 47.672135 1.084109
F 84.790778 39.941518 1.084108
F 75.864224 47.672135 1.084109
F 75.864224 39.941518 1.084108
F 87.022426 38.653083 4.728357
F 87.022426 46.383701 4.728357
F 78.095868 38.653082 4.728357
F 78.095868 46.383700 4.728357
F 87.022427 51.537440 1.084107
F 87.022427 36.076206 1.084107
F 87.022427 43.806824 1.084107
F 78.095862 51.537442 1.084108
F 78.095862 36.076209 1.084108
F 78.095862 43.806827 1.084108
F 87.022426 51.537441 3.817296
F 87.022426 36.076208 3.817296
F 87.022426 43.806826 3.817296
F 78.095867 51.537442 3.817295
F 78.095867 36.076209 3.817295
F 78.095867 43.806827 3.817295
F 87.022421 38.653083 7.461545
F 87.022421 46.383701 7.461545
F 78.095863 38.653082 7.461544
F 78.095863 46.383700 7.461544
F 80.327506 47.672135 11.105793
F 80.327506 39.941518 11.105793
F 89.254089 47.672128 11.105798
F 89.254089 39.941511 11.105798
F 80.327501 50.249008 14.750041
F 80.327501 42.518391 14.750041
F 89.254082 50.249014 14.750047
F 89.254082 42.518398 14.750047
F 80.327506 50.249008 12.016855
F 80.327506 42.518391 12.016855
F 89.254088 50.249015 12.016850
F 89.254088 42.518398 12.016850
F 80.327501 47.672135 8.372606
F 80.327501 39.941518 8.372606
F 89.254084 47.672128 8.372602
F 89.254084 39.941511 8.372601
F 82.559145 38.653082 12.016855
F 82.559145 46.383700 12.016855
F 73.632588 38.653082 12.016854
F 73.632588 46.383700 12.016855
F 82.559139 51.537443 8.372606
F 82.559139 36.076209 8.372606
F 82.559139 43.806827 8.372606
F 73.632582 51.537442 8.372606
F 73.632582 36.076208 8.372606
F 73.632582 43.806826 8.372606
F 82.559144 51.537443 11.105793
F 82.559144 36.076209 11.105793
F 82.559144 43.806827 11.105793
F 73.632587 51.537442 11.105793
F 73.632587 36.076208 11.105793
F 73.632587 43.806826 11.105793
F 82.559140 38.653082 14.750041
F 82.559140 46.383700 14.750041
F 73.632583 38.653082 14.750042
F 73.632584 46.383700 14.750042
F 84.790784 47.672135 11.105793
F 84.790784 39.941518 11.105793
F 75.864229 47.672135 11.105793
F 75.864229 39.941517 11.105793
F 84.790778 50.249008 14.750042
F 84.790778 42.518391 14.750042
F 75.864223 50.249008 14.750042
F 75.864223 42.518391 14.750042
F 84.790783 50.249008 12.016855
F 84.790783 42.518391 12.016855
F 75.864228 50.249008 12.016855
F 75.864228 42.518391 12.016855
F 84.790778 47.672135 8.372606
F 84.790778 39.941518 8.372606
F 75.864224 47.672135 8.372606
F 75.864224 39.941517 8.372606
F 87.022426 38.653083 12.016854
F 87.022426 46.383701 12.016854
F 78.095868 38.653082 12.016855
F 78.095868 46.383700 12.016855
F 87.022420 51.537441 8.372606
F 87.022420 36.076208 8.372605
F 87.022421 43.806826 8.372605
F 78.095862 51.537442 8.372606
F 78.095862 36.076209 8.372606
F 78.095862 43.806827 8.372606
F 87.022425 51.537441 11.105794
F 87.022426 36.076208 11.105794
F 87.022426 43.806826 11.105794
F 78.095867 51.537442 11.105793
F 78.095867 36.076209 11.105793
F 78.095867 43.806827 11.105793
F 87.022421 38.653083 14.750042
F 87.022421 46.383701 14.750042
F 78.095863 38.653082 14.750042
F 78.095863 46.383700 14.750042
F 80.327501 50.249008 0.173046
F 80.327501 42.518391 0.173046
F 89.254123 50.249023 0.173058
F 89.254123 42.518406 0.173058
F 80.327501 47.672135 15.661104
F 80.327501 39.941518 15.661104
F 89.254084 47.672128 15.661099
F 89.254084 39.941511 15.661099
F 82.559139 51.537443 15.661104
F 82.559139 36.076209 15.661104
F 82.559139 43.806827 15.661104
F 73.632583 51.537442 15.661103
F 73.632583 36.076208 15.661103
F 73.632583 43.806826 15.661103
F 82.559140 38.653082 0.173046
F 82.559140 46.383700 0.173046
F 73.632588 38.653082 0.173046
F 73.632588 46.383699 0.173046
F 84.790778 50.249008 0.173046
F 84.790778 42.518391 0.173046
F 75.864223 50.249008 0.173046
F 75.864223 42.518391 0.173046
F 84.790778 47.672135 15.661104
F 84.790778 39.941518 15.661104
F 75.864224 47.672135 15.661104
F 75.864224 39.941517 15.661103
F 87.022420 51.537441 15.661103
F 87.022420 36.076208 15.661103
F 87.022420 43.806826 15.661103
F 78.095862 51.537442 15.661104
F 78.095862 36.076209 15.661104
F 78.095862 43.806827 15.661104
F 87.022421 38.653083 0.173047
F 87.022421 46.383701 0.173047
F 78.095863 38.653082 0.173046
F 78.095863 46.383700 0.173046
F 89.254084 34.787780 7.461548
F 89.254092 34.787781 4.728350
F 89.254082 34.787780 14.750047
F 89.254088 34.787780 12.016850
F 89.254123 34.787788 0.173058
F 80.327506 47.672135 25.682788
F 80.327506 39.941518 25.682788
F 89.254090 47.672126 25.682794
F 89.254090 39.941509 25.682795
F 80.327501 50.249008 29.327037
F 80.327501 42.518391 29.327037
F 89.254086 50.249017 29.327042
F 89.254086 42.518400 29.327042
F 80.327506 50.249008 26.593851
F 80.327506 42.518391 26.593850
F 89.254192 50.249037 26.593830
F 89.254192 42.518421 26.593830
F 80.327501 47.672135 22.949602
F 80.327501 39.941518 22.949602
F 89.254162 47.672112 22.949586
F 89.254163 39.941495 22.949586
F 82.559145 38.653082 26.593851
F 82.559145 46.383700 26.593851
F 73.632589 38.653082 26.593850
F 73.632589 46.383700 26.593850
F 82.559139 51.537443 22.949602
F 82.559139 36.076209 22.949602
F 82.559139 43.806827 22.949602
F 73.632583 51.537442 22.949601
F 73.632583 36.076208 22.949601
F 73.632583 43.806826 22.949601
F 82.559144 51.537443 25.682788
F 82.559144 36.076209 25.682788
F 82.559144 43.806827 25.682788
F 73.632588 51.537442 25.682789
F 73.632588 36.076208 25.682789
F 73.632588 43.806826 25.682789
F 82.559140 38.653082 29.327037
F 82.559140 46.383700 29.327037
F 73.632584 38.653082 29.327037
F 73.632584 46.383700 29.327037
F 84.790783 47.672135 25.682788
F 84.790783 39.941518 25.682789
F 75.864229 47.672135 25.682788
F 75.864229 39.941517 25.682789
F 84.790777 50.249008 29.327037
F 84.790777 42.518391 29.327037
F 75.864223 50.249008 29.327037
F 75.864223 42.518391 29.327037
F 84.790784 50.249008 26.593850
F 84.790784 42.518392 26.593850
F 75.864228 50.249008 26.593851
F 75.864228 42.518391 26.593850
F 84.790780 47.672135 22.949602
F 84.790780 39.941518 22.949601
F 75.864224 47.672135 22.949602
F 75.864224 39.941517 22.949601
F 87.022426 38.653084 26.593850
F 87.022426 46.383701 26.593850
F 78.095868 38.653082 26.593850
F 78.095868 46.383700 26.593850
F 87.022420 51.537441 22.949601
F 87.022420 36.076207 22.949601
F 87.022420 43.806825 22.949601
F 78.095862 51.537442 22.949602
F 78.095862 36.076209 22.949602
F 78.095862 43.806827 22.949602
F 87.022442 51.537438 25.682791
F 87.022442 36.076205 25.682791
F 87.022442 43.806823 25.682791
F 78.095867 51.537442 25.682788
F 78.095867 36.076209 25.682788
F 78.095867 43.806827 25.682788
F 87.022439 38.653087 29.327041
F 87.022439 46.383704 29.327040
F 78.095863 38.653082 29.327037
F 78.095863 46.383700 29.327037
F 80.327501 47.672135 30.238099
F 80.327501 39.941518 30.238099
F 89.254189 47.672104 30.238078
F 89.254189 39.941487 30.238078
F 82.559139 51.537443 30.238099
F 82.559139 36.076209 30.238099
F 82.559139 43.806827 30.238099
F 73.632583 51.537442 30.238099
F 73.632583 36.076208 30.238099
F 73.632583 43.806826 30.238099
F 84.790781 47.672135 30.238099
F 84.790781 39.941518 30.238099
F 75.864224 47.672135 30.238099
F 75.864224 39.941518 30.238099
F 87.022420 51.537441 30.238099
F 87.022420 36.076207 30.238098
F 87.022420 43.806825 30.238098
F 78.095862 51.537442 30.238099
F 78.095862 36.076209 30.238099
F 78.095862 43.806827 30.238099
F 80.327506 47.672135 18.394290
F 80.327506 39.941518 18.394290
F 89.254087 47.672128 18.394297
F 89.254087 39.941511 18.394297
F 80.327501 50.249008 22.038539
F 80.327501 42.518391 22.038539
F 89.254082 50.249016 22.038546
F 89.254082 42.518400 22.038547
F 80.327506 50.249008 19.305353
F 80.327506 42.518391 19.305353
F 89.254115 50.249020 19.305345
F 89.254115 42.518404 19.305345
F 82.559145 38.653082 19.305353
F 82.559145 46.383700 19.305353
F 73.632589 38.653082 19.305352
F 73.632589 46.383700 19.305352
F 82.559144 51.537443 18.394290
F 82.559144 36.076209 18.394290
F 82.559144 43.806827 18.394290
F 73.632588 51.537442 18.394291
F 73.632588 36.076208 18.394291
F 73.632588 43.806826 18.394291
F 82.559140 38.653082 22.038539
F 82.559140 46.383700 22.038539
F 73.632584 38.653082 22.038540
F 73.632584 46.383700 22.038540
F 84.790784 47.672135 18.394290
F 84.790783 39.941518 18.394291
F 75.864229 47.672135 18.394290
F 75.864229 39.941517 18.394291
F 84.790778 50.249008 22.038539
F 84.790778 42.518391 22.038539
F 75.864223 50.249008 22.038539
F 75.864223 42.518391 22.038540
F 84.790783 50.249008 19.305353
F 84.790783 42.518391 19.305352
F 75.864228 50.249008 19.305353
F 75.864228 42.518391 19.305352
F 87.022426 38.653083 19.305352
F 87.022426 46.383701 19.305352
F 78.095868 38.653082 19.305352
F 78.095868 46.383700 19.305353
F 87.022429 51.537441 18.394292
F 87.022429 36.076207 18.394292
F 87.022429 43.806825 18.394292
F 78.095867 51.537442 18.394290
F 78.095867 36.076209 18.394290
F 78.095867 43.806827 18.394290
F 87.022432 38.653085 22.038542
F 87.022432 46.383703 22.038542
F 78.095863 38.653082 22.038539
F 78.095863 46.383700 22.038539
F 89.254086 34.787782 29.327042
F 89.254192 34.787803 26.593830
F 89.254082 34.787782 22.038546
F 89.254115 34.787786 19.305344
F 80.327506 47.672135 47.548281
F 80.327506 39.941518 47.548281
F 89.254080 47.672129 47.548284
F 89.254080 39.941512 47.548284
F 80.327506 50.249008 48.459344
F 80.327506 42.518391 48.459344
F 89.254133 50.249024 48.459332
F 89.254133 42.518408 48.459332
F 80.327501 47.672135 44.815095
F 80.327501 39.941518 44.815095
F 89.254139 47.672116 44.815081
F 89.254139 39.941499 44.815081
F 82.559145 38.653082 48.459344
F 82.559145 46.383700 48.459344
F 73.632593 38.653081 48.459344
F 73.632593 46.383699 48.459344
F 82.559139 51.537443 44.815095
F 82.559139 36.076209 44.815095
F 82.559139 43.806827 44.815095
F 73.632588 51.537443 44.815095
F 73.632588 36.076209 44.815095
F 73.632588 43.806827 44.815095
F 82.559144 51.537443 47.548281
F 82.559144 36.076209 47.548281
F 82.559144 43.806827 47.548281
F 73.632592 51.537443 47.548281
F 73.632592 36.076209 47.548281
F 73.632592 43.806827 47.548281
F 84.790783 47.672135 47.548282
F 84.790783 39.941518 47.548281
F 75.864229 47.672135 47.548281
F 75.864229 39.941518 47.548282
F 84.790783 50.249008 48.459344
F 84.790783 42.518391 48.459343
F 75.864229 50.249008 48.459344
F 75.864228 42.518391 48.459344
F 84.790780 47.672135 44.815095
F 84.790780 39.941518 44.815094
F 75.864224 47.672135 44.815095
F 75.864224 39.941518 44.815095
F 87.022425 38.653083 48.459343
F 87.022425 46.383701 48.459343
F 78.095868 38.653082 48.459344
F 78.095868 46.383700 48.459344
F 87.022419 51.537441 44.815094
F 87.022419 36.076208 44.815094
F 87.022419 43.806826 44.815094
F 78.095862 51.537442 44.815095
F 78.095862 36.076209 44.815095
F 78.095862 43.806827 44.815095
F 87.022433 51.537440 47.548283
F 87.022433 36.076206 47.548283
F 87.022433 43.806824 47.548283
F 78.095867 51.537442 47.548281
F 78.095867 36.076209 47.548281
F 78.095867 43.806827 47.548281
F 80.327506 47.672135 32.971286
F 80.327506 39.941518 32.971286
F 89.254091 47.672126 32.971290
F 89.254091 39.941509 32.971290
F 80.327501 50.249008 36.615535
F 80.327501 42.518391 36.615535
F 89.254083 50.249015 36.615537
F 89.254083 42.518399 36.615538
F 80.327506 50.249008 33.882348
F 80.327506 42.518391 33.882348
F 89.254188 50.249037 33.882327
F 89.254188 42.518421 33.882327
F 82.559145 38.653082 33.882348
F 82.559145 46.383700 33.882348
F 73.632596 38.653081 33.882348
F 73.632596 46.383698 33.882349
F 82.559144 51.537443 32.971286
F 82.559144 36.076209 32.971286
F 82.559144 43.806827 32.971286
F 73.632596 51.537444 32.971285
F 73.632596 36.076210 32.971285
F 73.632596 43.806828 32.971285
F 82.559140 38.653082 36.615535
F 82.559140 46.383700 36.615534
F 73.632591 38.653081 36.615534
F 73.632591 46.383699 36.615534
F 84.790783 47.672135 32.971286
F 84.790783 39.941518 32.971286
F 75.864230 47.672135 32.971286
F 75.864229 39.941518 32.971286
F 84.790777 50.249008 36.615535
F 84.790777 42.518391 36.615535
F 75.864224 50.249008 36.615535
F 75.864224 42.518391 36.615535
F 84.790785 50.249008 33.882348
F 84.790785 42.518392 33.882348
F 75.864229 50.249007 33.882348
F 75.864229 42.518391 33.882348
F 87.022426 38.653084 33.882347
F 87.022426 46.383701 33.882347
F 78.095868 38.653082 33.882348
F 78.095868 46.383700 33.882348
F 87.022443 51.537438 32.971289
F 87.022443 36.076204 32.971289
F 87.022443 43.806822 32.971289
F 78.095867 51.537442 32.971286
F 78.095867 36.076209 32.971286
F 78.095867 43.806827 32.971286
F 87.022436 38.653086 36.615538
F 87.022436 46.383704 36.615537
F 78.095863 38.653082 36.615535
F 78.095863 46.383700 36.615535
F 80.327506 47.672135 40.259783
F 80.327506 39.941518 40.259783
F 89.254085 47.672128 40.259786
F 89.254085 39.941511 40.259786
F 80.327501 50.249008 43.904032
F 80.327501 42.518391 43.904032
F 89.254076 50.249014 43.904035
F 89.254076 42.518397 43.904035
F 80.327506 50.249008 41.170846
F 80.327506 42.518391 41.170846
F 89.254155 50.249029 41.170830
F 89.254155 42.518413 41.170830
F 80.327501 47.672135 37.526597
F 80.327501 39.941518 37.526597
F 89.254171 47.672108 37.526578
F 89.254171 39.941491 37.526578
F 82.559145 38.653082 41.170846
F 82.559145 46.383700 41.170846
F 73.632595 38.653081 41.170846
F 73.632595 46.383699 41.170846
F 82.559139 51.537443 37.526597
F 82.559139 36.076209 37.526597
F 82.559139 43.806827 37.526597
F 73.632590 51.537443 37.526597
F 73.632590 36.076210 37.526597
F 73.632590 43.806828 37.526597
F 82.559144 51.537443 40.259783
F 82.559144 36.076209 40.259783
F 82.559144 43.806827 40.259783
F 73.632594 51.537443 40.259783
F 73.632594 36.076209 40.259783
F 73.632594 43.806827 40.259783
F 82.559140 38.653082 43.904032
F 82.559140 46.383700 43.904032
F 73.632589 38.653081 43.904032
F 73.632589 46.383699 43.904032
F 84.790783 47.672135 40.259783
F 84.790783 39.941518 40.259784
F 75.864229 47.672135 40.259783
F 75.864229 39.941518 40.259784
F 84.790777 50.249008 43.904032
F 84.790777 42.518391 43.904032
F 75.864224 50.249008 43.904032
F 75.864224 42.518391 43.904033
F 84.790784 50.249008 41.170845
F 84.790784 42.518391 41.170845
F 75.864229 50.249008 41.170846
F 75.864229 42.518391 41.170846
F 84.790780 47.672135 37.526597
F 84.790780 39.941518 37.526596
F 75.864225 47.672135 37.526597
F 75.864225 39.941518 37.526597
F 87.022425 38.653083 41.170845
F 87.022425 46.383701 41.170845
F 78.095868 38.653082 41.170846
F 78.095868 46.383700 41.170846
F 87.022420 51.537441 37.526596
F 87.022420 36.076207 37.526596
F 87.022420 43.806825 37.526596
F 78.095862 51.537442 37.526597
F 78.095862 36.076209 37.526597
F 78.095862 43.806827 37.526597
F 87.022437 51.537439 40.259786
F 87.022437 36.076205 40.259786
F 87.022437 43.806823 40.259786
F 78.095867 51.537442 40.259783
F 78.095867 36.076209 40.259783
F 78.095867 43.806827 40.259784
F 87.022430 38.653085 43.904034
F 87.022430 46.383703 43.904034
F 78.095863 38.653082 43.904033
F 78.095863 46.383700 43.904032
F 89.254133 34.787790 48.459332
F 89.254083 34.787781 36.615537
F 89.254188 34.787803 33.882327
F 89.254076 34.787779 43.904035
F 89.254155 34.787795 41.170830
F 80.327501 50.249008 51.192530
F 80.327501 42.518391 51.192530
F 89.254087 50.249015 51.192534
F 89.254087 42.518399 51.192534
F 82.559140 38.653082 51.192530
F 82.559140 46.383700 51.192530
F 73.632587 38.653082 51.192530
F 73.632587 46.383699 51.192530
F 84.790778 50.249008 51.192530
F 84.790778 42.518391 51.192530
F 75.864224 50.249008 51.192530
F 75.864224 42.518391 51.192530
F 87.022427 38.653084 51.192532
F 87.022427 46.383702 51.192532
F 78.095863 38.653082 51.192530
F 78.095863 46.383700 51.192530
F 80.327506 47.672135 54.836779
F 80.327506 39.941518 54.836779
F 89.254113 47.672124 54.836785
F 89.254113 39.941507 54.836785
F 80.327501 50.249008 58.481028
F 80.327501 42.518391 58.481028
F 89.254116 50.249020 58.481035
F 89.254116 42.518403 58.481035
F 80.327506 50.249008 55.747841
F 80.327506 42.518391 55.747841
F 89.254104 50.249020 55.747834
F 89.254104 42.518403 55.747833
F 80.327501 47.672135 52.103592
F 80.327501 39.941518 52.103592
F 89.254116 47.672120 52.103583
F 89.254116 39.941503 52.103583
F 82.559145 38.653082 55.747841
F 82.559145 46.383700 55.747841
F 73.632591 38.653082 55.747841
F 73.632591 46.383699 55.747841
F 82.559139 51.537443 52.103592
F 82.559139 36.076209 52.103592
F 82.559139 43.806827 52.103592
F 73.632587 51.537443 52.103593
F 73.632587 36.076209 52.103593
F 73.632587 43.806827 52.103593
F 82.559144 51.537443 54.836779
F 82.559144 36.076209 54.836779
F 82.559144 43.806827 54.836779
F 73.632591 51.537442 54.836779
F 73.632591 36.076209 54.836779
F 73.632591 43.806827 54.836779
F 82.559140 38.653082 58.481028
F 82.559140 46.383700 58.481028
F 73.632586 38.653082 58.481028
F 73.632586 46.383700 58.481028
F 84.790784 47.672135 54.836779
F 84.790784 39.941518 54.836779
F 75.864229 47.672135 54.836779
F 75.864229 39.941518 54.836779
F 84.790778 50.249008 58.481028
F 84.790778 42.518391 58.481028
F 75.864223 50.249008 58.481028
F 75.864223 42.518391 58.481028
F 84.790783 50.249008 55.747841
F 84.790783 42.518391 55.747841
F 75.864228 50.249008 55.747841
F 75.864228 42.518391 55.747841
F 84.790779 47.672135 52.103592
F 84.790779 39.941518 52.103592
F 75.864224 47.672135 52.103592
F 75.864224 39.941518 52.103592
F 87.022429 38.653084 55.747840
F 87.022429 46.383701 55.747840
F 78.095868 38.653082 55.747841
F 78.095868 46.383700 55.747841
F 87.022421 51.537441 52.103592
F 87.022421 36.076207 52.103591
F 87.022421 43.806825 52.103591
F 78.095862 51.537442 52.103592
F 78.095862 36.076209 52.103592
F 78.095862 43.806827 52.103592
F 87.022428 51.537441 54.836780
F 87.022428 36.076207 54.836780
F 87.022428 43.806825 54.836780
F 78.095867 51.537442 54.836779
F 78.095867 36.076209 54.836779
F 78.095867 43.806827 54.836779
F 87.022420 38.653083 58.481029
F 87.022420 46.383701 58.481028
F 78.095863 38.653082 58.481028
F 78.095863 46.383700 58.481028
F 80.327506 47.672135 62.125276
F 80.327506 39.941518 62.125277
F 89.254129 47.672121 62.125287
F 89.254129 39.941504 62.125287
F 80.327506 50.249008 63.036339
F 80.327506 42.518391 63.036339
F 89.254065 50.249012 63.036338
F 89.254065 42.518395 63.036337
F 80.327501 47.672135 59.392090
F 80.327501 39.941518 59.392090
F 89.254082 47.672126 59.392085
F 89.254082 39.941509 59.392085
F 82.559145 38.653082 63.036339
F 82.559145 46.383700 63.036339
F 73.632590 38.653082 63.036339
F 73.632590 46.383700 63.036339
F 82.559139 51.537443 59.392090
F 82.559139 36.076209 59.392090
F 82.559139 43.806827 59.392090
F 73.632585 51.537442 59.392090
F 73.632585 36.076209 59.392090
F 73.632585 43.806827 59.392090
F 82.559144 51.537443 62.125276
F 82.559144 36.076209 62.125277
F 82.559144 43.806827 62.125276
F 73.632589 51.537442 62.125277
F 73.632589 36.076208 62.125277
F 73.632589 43.806826 62.125277
F 84.790784 47.672135 62.125277
F 84.790784 39.941518 62.125277
F 75.864229 47.672135 62.125277
F 75.864229 39.941517 62.125277
F 84.790782 50.249008 63.036339
F 84.790782 42.518391 63.036339
F 75.864228 50.249008 63.036339
F 75.864228 42.518391 63.036339
F 84.790778 47.672135 59.392090
F 84.790778 39.941518 59.392090
F 75.864224 47.672135 59.392090
F 75.864224 39.941518 59.392090
F 87.022433 38.653084 63.036337
F 87.022433 46.383702 63.036337
F 78.095868 38.653082 63.036339
F 78.095868 46.383700 63.036339
F 87.022425 51.537441 59.392089
F 87.022425 36.076207 59.392088
F 87.022425 43.806825 59.392088
F 78.095862 51.537442 59.392090
F 78.095862 36.076209 59.392090
F 78.095862 43.806827 59.392090
F 87.022420 51.537442 62.125277
F 87.022420 36.076208 62.125277
F 87.022420 43.806826 62.125277
F 78.095867 51.537442 62.125277
F 78.095867 36.076209 62.125277
F 78.095867 43.806827 62.125277
F 89.254087 34.787781 51.192534
F 89.254116 34.787785 58.481035
F 89.254104 34.787785 55.747834
F 89.254065 34.787777 63.036337
F 80.327506 55.402750 3.817295
F 80.327506 63.133368 3.817295
F 89.254089 55.402743 3.817300
F 89.254089 63.133361 3.817300
F 80.327501 57.979623 7.461544
F 80.327501 65.710242 7.461544
F 89.254084 57.979631 7.461549
F 89.254083 65.710249 7.461548
F 80.327505 57.979623 4.728357
F 80.327506 65.710242 4.728357
F 89.254092 57.979631 4.728350
F 89.254092 65.710250 4.728350
F 80.327501 55.402750 1.084109
F 80.327501 63.133368 1.084108
F 89.254086 55.402741 1.084102
F 89.254086 63.133359 1.084102
F 82.559145 54.114315 4.728357
F 82.559145 61.844932 4.728357
F 73.632587 54.114316 4.728357
F 73.632587 61.844933 4.728357
F 82.559139 59.268059 1.084109
F 82.559139 66.998678 1.084108
F 73.632583 59.268059 1.084108
F 73.632584 66.998677 1.084108
F 82.559144 59.268059 3.817295
F 82.559144 66.998678 3.817295
F 73.632586 59.268058 3.817296
F 73.632586 66.998677 3.817296
F 82.559140 54.114315 7.461544
F 82.559140 61.844932 7.461544
F 73.632582 54.114316 7.461544
F 73.632582 61.844933 7.461545
F 84.790784 55.402750 3.817295
F 84.790784 63.133368 3.817295
F 75.864229 55.402750 3.817295
F 75.864229 63.133368 3.817295
F 84.790778 57.979624 7.461544
F 84.790778 65.710242 7.461544
F 75.864223 57.979624 7.461544
F 75.864223 65.710242 7.461544
F 84.790783 57.979624 4.728357
F 84.790783 65.710242 4.728357
F 75.864228 57.979624 4.728357
F 75.864228 65.710242 4.728357
F 84.790778 55.402750 1.084108
F 84.790778 63.133368 1.084108
F 75.864224 55.402750 1.084108
F 75.864224 63.133368 1.084108
F 87.022426 54.114317 4.728357
F 87.022426 61.844934 4.728357
F 78.095868 54.114315 4.728357
F 78.095868 61.844932 4.728357
F 87.022427 59.268057 1.084107
F 87.022427 66.998675 1.084107
F 78.095862 59.268059 1.084108
F 78.095862 66.998677 1.084108
F 87.022426 59.268058 3.817296
F 87.022426 66.998676 3.817296
F 78.095867 59.268059 3.817295
F 78.095867 66.998677 3.817295
F 87.022421 54.114316 7.461545
F 87.022421 61.844934 7.461545
F 78.095863 54.114315 7.461544
F 78.095863 61.844932 7.461544
F 80.327506 55.402750 11.105793
F 80.327506 63.133368 11.105793
F 89.254089 55.402743 11.105798
F 89.254089 63.133361 11.105798
F 80.327501 57.979623 14.750042
F 80.327501 65.710242 14.750041
F 89.254082 57.979630 14.750047
F 89.254082 65.710249 14.750047
F 80.327506 57.979623 12.016855
F 80.327506 65.710242 12.016855
F 89.254088 57.979630 12.016850
F 89.254088 65.710249 12.016850
F 80.327501 55.402750 8.372606
F 80.327501 63.133368 8.372606
F 89.254084 55.402743 8.372602
F 89.254084 63.133361 8.372601
F 82.559145 54.114315 12.016855
F 82.559145 61.844932 12.016855
F 73.632588 54.114316 12.016855
F 73.632588 61.844933 12.016854
F 82.559139 59.268059 8.372606
F 82.559139 66.998678 8.372606
F 73.632582 59.268058 8.372606
F 73.632582 66.998677 8.372606
F 82.559144 59.268059 11.105793
F 82.559144 66.998678 11.105793
F 73.632587 59.268058 11.105793
F 73.632587 66.998677 11.105793
F 82.559140 54.114315 14.750041
F 82.559140 61.844932 14.750041
F 73.632584 54.114316 14.750042
F 73.632584 61.844933 14.750042
F 84.790784 55.402750 11.105793
F 84.790784 63.133368 11.105793
F 75.864229 55.402750 11.105793
F 75.864229 63.133368 11.105793
F 84.790778 57.979624 14.750042
F 84.790778 65.710242 14.750042
F 75.864223 57.979624 14.750042
F 75.864223 65.710242 14.750042
F 84.790783 57.979624 12.016855
F 84.790783 65.710242 12.016855
F 75.864228 57.979624 12.016855
F 75.864228 65.710242 12.016855
F 84.790778 55.402750 8.372606
F 84.790778 63.133368 8.372606
F 75.864224 55.402750 8.372606
F 75.864224 63.133368 8.372606
F 87.022426 54.114317 12.016854
F 87.022426 61.844934 12.016854
F 78.095868 54.114315 12.016855
F 78.095868 61.844932 12.016855
F 87.022420 59.268058 8.372605
F 87.022420 66.998676 8.372605
F 78.095862 59.268059 8.372606
F 78.095862 66.998677 8.372606
F 87.022425 59.268058 11.105794
F 87.022426 66.998676 11.105794
F 78.095867 59.268059 11.105793
F 78.095867 66.998677 11.105793
F 87.022421 54.114316 14.750042
F 87.022421 61.844934 14.750042
F 78.095863 54.114315 14.750042
F 78.095863 61.844932 14.750042
F 80.327501 57.979623 0.173046
F 80.327501 65.710242 0.173046
F 89.254123 57.979638 0.173058
F 89.254123 65.710257 0.173058
F 80.327501 55.402750 15.661104
F 80.327501 63.133368 15.661104
F 89.254084 55.402743 15.661099
F 89.254084 63.133361 15.661099
F 82.559139 59.268059 15.661104
F 82.559139 66.998677 15.661104
F 73.632583 59.268059 15.661103
F 73.632583 66.998677 15.661103
F 82.559140 54.114315 0.173046
F 82.559140 61.844932 0.173046
F 73.632588 54.114315 0.173046
F 73.632588 61.844932 0.173046
F 84.790778 57.979624 0.173046
F 84.790778 65.710242 0.173046
F 75.864223 57.979624 0.173046
F 75.864223 65.710242 0.173046
F 84.790778 55.402750 15.661104
F 84.790778 63.133368 15.661104
F 75.864224 55.402750 15.661104
F 75.864224 63.133368 15.661103
F 87.022420 59.268058 15.661103
F 87.022420 66.998676 15.661103
F 78.095862 59.268059 15.661104
F 78.095862 66.998677 15.661104
F 87.022421 54.114316 0.173047
F 87.022421 61.844934 0.173047
F 78.095863 54.114315 0.173046
F 78.095863 61.844932 0.173046
F 82.559145 69.575550 4.728357
F 78.095863 69.575551 0.173046
F 82.559140 69.575550 7.461544
F 82.559140 69.575550 0.173046
F 78.095863 69.575551 14.750042
F 78.095868 69.575551 4.728357
F 78.095868 69.575551 12.016855
F 78.095863 69.575551 7.461544
F 82.559145 69.575550 12.016855
F 82.559140 69.575550 14.750041
F 73.632587 69.575551 4.728357
F 73.632582 69.575551 7.461545
F 73.632588 69.575551 12.016855
F 73.632584 69.575551 14.750042
F 73.632588 69.575550 0.173046
F 80.327506 55.402750 25.682788
F 80.327506 63.133368 25.682788
F 89.254090 55.402741 25.682794
F 89.254090 63.133359 25.682795
F 80.327501 57.979623 29.327037
F 80.327501 65.710242 29.327037
F 89.254086 57.979632 29.327042
F 89.254086 65.710251 29.327042
F 80.327506 57.979623 26.593851
F 80.327506 65.710242 26.593850
F 89.254192 57.979653 26.593830
F 89.254192 65.710271 26.593830
F 80.327501 55.402750 22.949602
F 80.327501 63.133368 22.949602
F 89.254162 55.402727 22.949586
F 89.254162 63.133345 22.949586
F 82.559145 54.114315 26.593851
F 82.559145 61.844932 26.593851
F 73.632589 54.114316 26.593850
F 73.632589 61.844933 26.593850
F 82.559139 59.268059 22.949602
F 82.559139 66.998678 22.949602
[truncated: 87,620 more chars]
