# Supplementary material for: Molecular-resolution imaging of ice crystallized from liquid water by cryogenic liquid-cell TEM
Source: Nat Commun. 2025 Sep 25;16:8342. doi: 10.1038/s41467-025-62451-0 (PMC12462463; doi:10.1038/s41467-025-62451-0)
Supplement: Supplementary file 9 — Supplementary Data 1 [file 41467_2025_62451_MOESM9_ESM.zip › supercell_4_3_3/1.4/93K_relaxed.xyz]

15363
F15363
F 1.406602 1.321877 2.852106
F 1.406602 9.053037 2.852106
F 1.406602 16.784247 2.852106
F 10.316852 1.309477 3.117946
F 10.316852 9.040637 3.117946
F 10.316852 16.771847 3.117946
F 1.340672 3.850197 6.383716
F 1.340672 11.581347 6.383716
F 10.245552 3.866007 6.614926
F 10.245552 11.597147 6.614926
F 1.385992 3.873027 3.704596
F 1.385992 11.604147 3.704596
F 10.301452 3.883267 3.915996
F 10.301452 11.614447 3.915996
F 1.203202 1.784627 0.220930
F 1.203202 9.515787 0.220930
F 1.203202 17.246947 0.220930
F 10.251852 1.665697 0.468184
F 10.251852 9.396857 0.468184
F 10.251852 17.128047 0.468183
F 3.602362 7.743987 3.750256
F 3.602362 15.475147 3.750256
F 16.798752 12.939047 14.942696
F 12.532652 7.748857 3.970516
F 12.532652 15.480047 3.970516
F 16.766452 5.216647 15.001396
F 3.549402 5.543477 0.300144
F 3.549402 13.274647 0.300144
F 12.483052 5.531277 0.522715
F 12.483052 13.262447 0.522715
F 3.616522 5.177457 2.947586
F 3.616522 12.908647 2.947586
F 12.548052 5.175047 3.172486
F 12.548052 12.906247 3.172486
F 3.543832 7.727007 6.447426
F 3.543832 15.458147 6.447426
F 7.814412 12.885147 14.737196
F 12.476752 7.731597 6.669456
F 12.476752 15.462747 6.669456
F 7.814412 5.153987 14.737196
F 5.851782 1.307737 3.010596
F 5.851782 9.038897 3.010596
F 5.851782 16.770047 3.010596
F 14.779252 1.309477 3.227016
F 14.779252 9.040637 3.227016
F 14.779252 16.771847 3.227016
F 5.779242 3.868217 6.507186
F 5.779242 11.599347 6.507186
F 14.707852 3.866007 6.723986
F 14.707852 11.597147 6.723986
F 5.835432 3.885127 3.805456
F 5.835432 11.616247 3.805456
F 14.763852 3.883277 4.025046
F 14.763852 11.614447 4.025046
F 5.789292 1.665957 0.359883
F 5.789292 9.397127 0.359882
F 5.789292 17.128247 0.359882
F 14.714152 1.665697 0.577242
F 14.714152 9.396857 0.577242
F 14.714152 17.128047 0.577242
F 8.070052 7.748957 3.861426
F 8.070052 15.480147 3.861426
F 14.508252 16.750847 14.900796
F 17.169152 8.080557 4.209366
F 16.972352 15.613547 4.187786
F 3.343912 12.890047 14.630996
F 8.020782 5.531287 0.413662
F 8.020782 13.262447 0.413661
F 12.476752 0.000434 6.669456
F 17.012552 13.207347 0.523120
F 8.085292 5.174887 3.063536
F 8.085292 12.906047 3.063536
F 16.984252 5.487107 3.268166
F 17.162952 13.059747 3.376466
F 8.014042 7.731707 6.560466
F 8.014042 15.462847 6.560466
F 14.508252 9.019687 14.900796
F 16.977152 7.918137 6.838506
F 17.020852 15.514047 6.915706
F 8.070052 0.017798 3.861426
F 1.255602 1.306197 10.005256
F 1.255602 9.037357 10.005256
F 1.255602 16.768547 10.005256
F 10.157252 1.288527 10.237996
F 10.157252 9.019687 10.237996
F 10.157252 16.750847 10.237996
F 1.166662 3.847807 13.648296
F 1.166662 11.578947 13.648296
F 10.068152 3.865577 13.880896
F 10.068152 11.596747 13.880896
F 1.232722 3.847807 10.945896
F 1.232722 11.578947 10.945896
F 10.134952 3.865577 11.148396
F 10.134952 11.596747 11.148396
F 1.320812 1.305937 7.304066
F 1.320812 9.037097 7.304066
F 1.320812 16.768247 7.304066
F 10.223952 1.288627 7.507746
F 10.223952 9.019787 7.507746
F 10.223952 16.750947 7.507746
F 3.432962 7.726427 10.987596
F 3.432962 15.457547 10.987596
F 14.508252 1.288527 14.900796
F 12.366152 7.731167 11.202896
F 12.366152 15.462347 11.202896
F 5.579772 16.748647 14.681096
F 3.521832 5.158827 7.346916
F 3.521832 12.889947 7.346916
F 12.455152 5.154197 7.562276
F 12.455152 12.885347 7.562276
F 3.455382 5.158847 10.071196
F 3.455382 12.890047 10.071196
F 12.388452 5.154107 10.292496
F 12.388452 12.885247 10.292496
F 3.366322 7.726427 13.714096
F 3.366322 15.457547 13.714096
F 5.579772 9.017487 14.681096
F 12.299352 7.731167 13.935496
F 12.299352 15.462347 13.935496
F 5.579772 1.286327 14.681096
F 5.690992 1.286327 10.130296
F 5.690992 9.017487 10.130296
F 5.690992 16.748647 10.130296
F 14.619552 1.288527 10.346996
F 14.619552 9.019687 10.346996
F 14.619552 16.750847 10.346996
F 5.601962 3.867787 13.773296
F 5.601962 11.598947 13.773296
F 14.530552 3.865577 13.989996
F 14.530552 11.596747 13.989996
F 5.668822 3.867777 11.037696
F 5.668822 11.598947 11.037696
F 14.597352 3.865577 11.257496
F 14.597352 11.596747 11.257496
F 5.757742 1.286417 7.397096
F 5.757742 9.017577 7.397096
F 5.757742 16.748747 7.397096
F 14.686252 1.288627 7.616806
F 14.686252 9.019787 7.616806
F 14.686252 16.750947 7.616806
F 7.903472 7.731277 11.093796
F 7.903472 15.462447 11.093796
F 12.277152 12.885247 14.846296
F 16.899452 7.801137 11.240596
F 16.973752 15.554747 11.402096
F 3.343912 5.158837 14.630996
F 7.992392 5.154087 7.453136
F 7.992392 12.885247 7.453136
F 16.932552 5.282887 7.650336
F 16.897452 12.907047 7.589166
F 7.925712 5.153997 10.183496
F 7.925712 12.885147 10.183496
F 16.900452 5.196407 10.412996
F 16.911752 12.918847 10.335596
F 7.836672 7.731277 13.826496
F 7.836672 15.462447 13.826496
F 12.277152 5.154097 14.846296
F 17.037852 7.539417 13.991396
F 16.873852 15.442547 14.040596
F 10.045952 16.750847 14.791796
F 1.143672 1.306297 14.589296
F 1.143672 9.037457 14.589296
F 1.143672 16.768647 14.589296
F 10.045952 1.288527 14.791796
F 10.045952 9.019687 14.791796
F 3.602362 0.012825 3.750256
F 8.014042 0.000549 6.560466
F 7.836672 0.000113 13.826496
F 7.903472 0.000113 11.093796
F 12.299352 0.000003 13.935496
F 12.532652 0.017700 3.970516
F 12.366152 0.000003 11.202896
F 16.978452 5.583877 0.567158
F 16.946352 -0.003455 4.219666
F 16.746052 -0.071927 11.441996
F 16.767252 -0.163013 14.151196
F 0.898694 1.315467 24.581896
F 0.898694 9.046627 24.581896
F 0.898695 16.777847 24.581896
F 9.801052 1.288527 24.811196
F 9.801052 9.019687 24.811196
F 9.801052 16.750847 24.811196
F 0.807853 3.808237 28.239996
F 0.807853 11.539447 28.239996
F 9.712002 3.865587 28.454596
F 9.712002 11.596747 28.454596
F 0.786455 3.883187 25.523596
F 0.786459 11.614347 25.523596
F 9.778762 3.865587 25.721996
F 9.778762 11.596747 25.721996
F 0.965597 1.306487 21.877096
F 0.965597 9.037647 21.877096
F 0.965597 16.768847 21.877096
F 9.867832 1.288527 22.078596
F 9.867832 9.019687 22.078596
F 9.867832 16.750847 22.078596
F 3.074682 7.727977 25.565796
F 3.074682 15.459147 25.565796
F 16.629352 7.787347 18.601896
F 12.010052 7.731167 25.776596
F 12.010052 15.462347 25.776596
F 16.598152 15.393647 21.497796
F 3.165462 5.158717 21.919096
F 3.165462 12.889847 21.919096
F 12.099052 5.154097 22.133196
F 12.099052 12.885247 22.133196
F 3.085922 5.154437 24.650196
F 3.085922 12.885647 24.650196
F 12.032252 5.154107 24.865696
F 12.032252 12.885247 24.865696
F 2.960182 7.740577 28.305796
F 2.960182 15.471747 28.305796
F 16.597652 7.722747 21.428996
F 11.943252 7.731167 28.509096
F 11.943252 15.462347 28.509096
F 7.658582 15.462447 21.113296
F 5.334612 1.286097 24.703996
F 5.334612 9.017257 24.703996
F 5.334612 16.748447 24.703996
F 14.263452 1.288527 24.920196
F 14.263452 9.019687 24.920196
F 14.263452 16.750847 24.920196
F 5.245632 3.868287 28.347596
F 5.245632 11.599447 28.347596
F 14.174352 3.865577 28.563696
F 14.174352 11.596747 28.563696
F 5.310682 3.867817 25.611496
F 5.310682 11.598947 25.611496
F 14.241152 3.865577 25.831096
F 14.241152 11.596747 25.831096
F 5.401672 1.286307 21.967996
F 5.401672 9.017467 21.967996
F 5.401672 16.748647 21.967996
F 14.330152 1.288527 22.187696
F 14.330152 9.019687 22.187696
F 14.330152 16.750847 22.187696
F 7.547282 7.731277 25.667496
F 7.547282 15.462447 25.667496
F 7.658582 7.731277 21.113296
F 16.642052 7.769417 25.808996
F 16.417352 15.385447 26.047496
F 16.690552 15.595147 18.792996
F 7.636322 5.153987 22.023996
F 7.636322 12.885147 22.023996
F 16.418752 5.242727 22.258096
F 16.494352 12.793347 22.263996
F 7.569232 5.153927 24.756796
F 7.569232 12.885047 24.756796
F 16.541752 5.139687 25.041096
F 16.669352 12.804247 24.963896
F 7.479222 7.731537 28.400296
F 7.479222 15.462747 28.400296
F 16.914152 12.942047 17.671796
F 16.507352 7.695787 28.652596
F 16.545952 15.526147 28.787996
F 7.725382 15.462447 18.380596
F 0.729300 1.359897 31.901696
F 0.729300 9.091067 31.901696
F 0.729300 16.822247 31.901696
F 9.622972 1.288517 32.097996
F 9.622972 9.019677 32.097996
F 9.622972 16.750847 32.097996
F 7.658582 0.000114 21.113296
F 7.547282 0.000111 25.667496
F 0.536158 1.211317 29.180696
F 0.536158 8.942477 29.180696
F 0.536159 16.673647 29.180696
F 9.689632 1.288507 29.365396
F 9.689632 9.019667 29.365396
F 9.689632 16.750847 29.365396
F 2.983872 5.153687 29.211996
F 2.983872 12.884847 29.211996
F 11.920952 5.154097 29.419996
F 11.920952 12.885247 29.419996
F 2.860872 5.142797 31.952896
F 2.860872 12.873947 31.952896
F 11.854152 5.154097 32.152596
F 11.854152 12.885247 32.152596
F 5.156972 1.285817 31.991096
F 5.156972 9.016977 31.991096
F 5.156972 16.748147 31.991096
F 14.085352 1.288527 32.207096
F 14.085352 9.019687 32.207096
F 14.085352 16.750847 32.207096
F 5.215832 1.286047 29.254796
F 5.215832 9.017207 29.254796
F 5.215832 16.748347 29.254796
F 14.152052 1.288527 29.474496
F 14.152052 9.019687 29.474496
F 14.152052 16.750847 29.474496
F 7.458232 5.154007 29.310896
F 7.458232 12.885147 29.310896
F 16.515952 5.116097 29.564296
F 16.418652 12.978047 29.740796
F 7.389452 5.153557 32.043796
F 7.389452 12.884747 32.043796
F 16.306652 12.946547 32.444396
F 7.479222 0.000378 28.400296
F 1.077632 1.306297 17.291796
F 1.077632 9.037457 17.291796
F 1.077632 16.768647 17.291796
F 9.979142 1.288527 17.524296
F 9.979142 9.019687 17.524296
F 9.979142 16.750847 17.524296
F 0.988591 3.847787 20.935096
F 0.988592 11.578947 20.935096
F 9.890092 3.865577 21.167796
F 9.890092 11.596747 21.167796
F 1.054642 3.847807 18.232696
F 1.054642 11.578947 18.232696
F 9.956882 3.865577 18.435196
F 9.956882 11.596747 18.435196
F 3.254872 7.726417 18.274396
F 3.254872 15.457547 18.274396
F 16.651652 5.331757 17.741896
F 12.188052 7.731167 18.489696
F 12.188052 15.462347 18.489696
F 7.747642 12.885147 17.469896
F 3.277282 5.158837 17.357596
F 3.277282 12.890047 17.357596
F 12.210352 5.154107 17.578896
F 12.210352 12.885247 17.578896
F 3.188182 7.726377 21.001196
F 3.188182 15.457547 21.001196
F 7.747642 5.153987 17.469896
F 12.121252 7.731167 21.222296
F 12.121252 15.462347 21.222296
F 7.725382 7.731277 18.380596
F 5.512922 1.286327 17.416696
F 5.512922 9.017487 17.416696
F 5.512922 16.748647 17.416696
F 14.441452 1.288527 17.633396
F 14.441452 9.019687 17.633396
F 14.441452 16.750847 17.633396
F 5.423802 3.867817 21.060296
F 5.423802 11.598947 21.060296
F 14.352452 3.865577 21.276796
F 14.352452 11.596747 21.276796
F 5.490732 3.867787 18.324596
F 5.490732 11.598947 18.324596
F 14.419252 3.865577 18.544296
F 14.419252 11.596747 18.544296
F 12.010052 0.000003 25.776596
F 7.725382 0.000113 18.380596
F 12.121252 0.000003 21.222296
F 2.960182 0.009421 28.305796
F 12.188052 0.000003 18.489696
F 11.943252 0.000003 28.509096
F 16.203152 5.230487 32.205996
F 16.466852 0.049770 28.641696
F 16.468552 -0.023827 21.267996
F 0.389352 1.341357 46.482796
F 0.389351 9.072517 46.482796
F 0.389352 16.803647 46.482796
F 9.266822 1.288527 46.671696
F 9.266822 9.019687 46.671696
F 9.266822 16.750847 46.671696
F 0.237736 3.896227 47.413796
F 0.237736 11.627347 47.413796
F 9.244422 3.865597 47.582496
F 9.244422 11.596747 47.582496
F 0.298016 1.247427 43.768096
F 0.298016 8.978587 43.768096
F 0.298016 16.709747 43.768096
F 9.333412 1.288497 43.939096
F 9.333412 9.019657 43.939096
F 9.333412 16.750847 43.939096
F 2.549732 7.725997 47.430596
F 2.549732 15.457147 47.430596
F 15.996252 15.644047 40.583996
F 11.475752 7.731167 47.637096
F 11.475752 15.462347 47.637096
F 15.949252 15.641647 43.168096
F 2.637432 5.158487 43.786896
F 2.637432 12.889647 43.786896
F 11.564752 5.154097 43.993696
F 11.564752 12.885247 43.993696
F 2.535662 5.152347 46.519096
F 2.535662 12.883547 46.519096
F 11.497952 5.154097 46.726196
F 11.497952 12.885247 46.726196
F 4.801832 1.286487 46.564296
F 4.801832 9.017647 46.564296
F 4.801832 16.748847 46.564296
F 13.729152 1.288527 46.780796
F 13.729152 9.019687 46.780796
F 13.729152 16.750847 46.780796
F 4.772812 3.868627 47.471596
F 4.772812 11.599747 47.471596
F 13.706852 3.865577 47.691596
F 13.706852 11.596747 47.691596
F 4.860312 1.285287 43.827996
F 4.860312 9.016447 43.827996
F 4.860312 16.747647 43.827996
F 13.795952 1.288527 44.048196
F 13.795952 9.019687 44.048196
F 13.795952 16.750847 44.048196
F 7.013262 7.731267 47.527996
F 7.013262 15.462447 47.527996
F 16.042752 7.756567 43.184596
F 15.969252 7.752787 47.665396
F 15.791252 15.237447 47.853696
F 16.054452 7.699437 40.508096
F 7.102272 5.154007 43.884496
F 7.102272 12.885147 43.884496
F 16.057152 5.082327 44.023496
F 16.138352 13.044547 44.090096
F 7.034262 5.153787 46.617396
F 7.034262 12.884947 46.617396
F 15.957752 5.104637 46.857696
F 15.968252 12.709447 46.779796
F 0.646774 3.794857 35.549996
F 0.646774 11.526047 35.549996
F 9.533922 3.865587 35.741396
F 9.533922 11.596747 35.741396
F 9.600512 3.865617 33.008796
F 9.600512 11.596747 33.008796
F 2.896482 7.731387 32.856096
F 2.896482 15.462547 32.856096
F 7.122952 15.462747 42.973996
F 11.831952 7.731167 33.063396
F 11.831952 15.462347 33.063396
F 7.122952 7.731557 42.973996
F 2.775812 7.740837 35.595696
F 2.775802 15.472047 35.595696
F 16.152152 12.982047 39.660796
F 11.765152 7.731167 35.795996
F 11.765152 15.462347 35.795996
F 16.116352 5.223187 39.624996
F 5.068312 3.868117 35.634396
F 5.068312 11.599247 35.634396
F 13.996252 3.865577 35.850496
F 13.996252 11.596747 35.850496
F 5.123542 3.868897 32.897696
F 5.123542 11.600047 32.897696
F 14.063052 3.865577 33.117896
F 14.063052 11.596747 33.117896
F 7.369252 7.731247 32.954296
F 7.369252 15.462447 32.954296
F 7.211492 12.884747 39.330596
F 0.461832 3.939577 32.831496
F 0.461831 11.670747 32.831496
F 7.191292 15.462447 40.241096
F 7.300232 7.731747 35.687296
F 7.300232 15.462947 35.687296
F 7.211492 5.153587 39.330596
F 16.207352 7.856427 35.958096
F 16.259552 15.621247 35.864496
F 7.191292 7.731257 40.241096
F 0.561959 1.353127 39.194696
F 0.561959 9.084287 39.194696
F 0.561959 16.815447 39.194696
F 9.444902 1.288517 39.384896
F 9.444902 9.019687 39.384896
F 9.444902 16.750847 39.384896
F 0.476259 3.808617 42.838596
F 0.476259 11.539747 42.838596
F 9.355852 3.865577 43.028296
F 9.355852 11.596747 43.028296
F 0.354098 3.918427 40.123096
F 0.354098 11.649547 40.123096
F 9.422412 3.865617 40.295696
F 9.422412 11.596747 40.295696
F 0.409693 1.224927 36.477996
F 0.409693 8.956087 36.477996
F 0.409693 16.687247 36.477996
F 9.511422 1.288487 36.652296
F 9.511422 9.019647 36.652296
F 9.511422 16.750847 36.652296
F 2.723922 7.728267 40.142996
F 2.723922 15.459447 40.142996
F 16.258852 13.116047 36.992996
F 11.653852 7.731167 40.350196
F 11.653852 15.462347 40.350196
F 16.161152 5.435557 36.938196
F 2.810112 5.155387 36.499696
F 2.810112 12.886547 36.499696
F 11.742852 5.154097 36.706796
F 11.742852 12.885247 36.706796
F 2.696212 5.147237 39.236796
F 2.696212 12.878447 39.236796
F 11.676052 5.154097 39.439396
F 11.676052 12.885247 39.439396
F 2.617982 7.734937 42.877296
F 2.617982 15.466147 42.877296
F 7.280262 12.885147 36.597696
F 11.587052 7.731167 43.082796
F 11.587052 15.462347 43.082796
F 7.280262 5.154017 36.597696
F 4.979582 1.286217 39.277596
F 4.979582 9.017377 39.277596
F 4.979582 16.748547 39.277596
F 13.907252 1.288527 39.493896
F 13.907252 9.019687 39.493896
F 13.907252 16.750847 39.493896
F 4.890742 3.867697 42.920896
F 4.890742 11.598847 42.920896
F 13.818152 3.865577 43.137296
F 13.818152 11.596747 43.137296
F 4.946922 3.869137 40.184396
F 4.946922 11.600247 40.184396
F 13.884952 3.865577 40.404796
F 13.884952 11.596747 40.404796
F 5.034252 1.284857 36.540896
F 5.034252 9.016017 36.540896
F 5.034252 16.747147 36.540896
F 13.974052 1.288527 36.761396
F 13.974052 9.019687 36.761396
F 13.974052 16.750847 36.761396
F 11.475752 0.000003 47.637096
F 7.191292 0.000092 40.241096
F 11.587052 0.000004 43.082796
F 2.617982 0.003781 42.877296
F 11.653852 0.000003 40.350196
F 7.013262 0.000107 47.527996
F 7.300232 0.000588 35.687296
F 7.369252 0.000091 32.954296
F 11.765152 0.000003 35.795996
F 2.775802 0.009680 35.595696
F 11.831952 0.000003 33.063396
F 7.122952 0.000401 42.973996
F 2.896482 0.000227 32.856096
F 16.302752 7.754007 33.123496
F 16.486052 15.602647 33.118496
F 16.408852 0.040562 33.228596
F 16.216152 0.020472 35.860096
F 15.911652 0.004073 47.836596
F 0.302403 3.817037 50.126996
F 0.302403 11.548247 50.126996
F 9.177772 3.865577 50.315096
F 9.177772 11.596747 50.315096
F 2.453532 7.730707 50.160696
F 2.453532 15.461847 50.160696
F 17.460052 11.021947 62.601796
F 11.408952 7.731167 50.369596
F 11.408952 15.462347 50.369596
F 17.128352 2.857887 65.287996
F 4.712842 3.867557 50.207696
F 4.712842 11.598747 50.207696
F 13.640052 3.865577 50.424196
F 13.640052 11.596747 50.424196
F 6.945442 7.731427 50.260696
F 6.945442 15.462547 50.260696
F 6.740752 15.085347 64.584296
F 15.956952 7.847157 50.373996
F 15.788152 15.374647 50.545996
F 4.511512 9.016657 58.381196
F 0.215481 1.331637 53.771096
F 0.215481 9.062797 53.771096
F 0.215481 16.793947 53.771096
F 9.088742 1.288537 53.958496
F 9.088742 9.019697 53.958496
F 9.088742 16.750847 53.958496
F 0.110670 3.836027 57.426096
F 0.110672 11.567147 57.426096
F 8.999772 3.865477 57.599096
F 8.999772 11.596647 57.599096
F 0.122944 3.871777 54.711096
F 0.122944 11.602947 54.711096
F 9.066402 3.865587 54.868896
F 9.066402 11.596747 54.868896
F 0.179462 1.269357 51.059696
F 0.179462 9.000517 51.059696
F 0.179462 16.731647 51.059696
F 9.155402 1.288517 51.225996
F 9.155402 9.019677 51.225996
F 9.155402 16.750847 51.225996
F 2.373862 7.724287 54.717096
F 2.373862 15.455447 54.717096
F 6.740752 7.354157 64.584296
F 11.297652 7.731167 54.923496
F 11.297652 15.462347 54.923496
F 15.631152 12.659047 61.221596
F 2.461732 5.160057 51.073796
F 2.461732 12.891247 51.073796
F 11.386652 5.154097 51.280496
F 11.386652 12.885247 51.280496
F 2.372712 5.156967 53.802096
F 2.372712 12.888147 53.802096
F 11.319952 5.154097 54.012996
F 11.319952 12.885247 54.012996
F 2.290172 7.726747 57.444096
F 2.290172 15.457947 57.444096
F 15.653352 4.890917 61.300496
F 11.230952 7.731067 57.653696
F 11.230952 15.462247 57.653696
F 6.690952 12.867947 61.136096
F 4.623872 1.286627 53.850996
F 4.623872 9.017787 53.850996
F 4.623872 16.748947 53.850996
F 13.551052 1.288527 54.067596
F 13.551052 9.019687 54.067596
F 13.551052 16.750847 54.067596
F 4.533862 3.867477 57.491896
F 4.533862 11.598647 57.491896
F 13.462152 3.865487 57.708196
F 13.462152 11.596647 57.708196
F 4.597662 3.868407 54.758196
F 4.597662 11.599547 54.758196
F 13.528852 3.865577 54.977996
F 13.528852 11.596747 54.977996
F 4.685022 1.285567 51.115096
F 4.685022 9.016727 51.115096
F 4.685022 16.747847 51.115096
F 13.617852 1.288527 51.334996
F 13.617852 9.019687 51.334996
F 13.617852 16.750847 51.334996
F 6.835212 7.731267 54.814296
F 6.835212 15.462447 54.814296
F 6.690952 5.136747 61.136096
F 15.661552 7.761887 54.966396
F 15.764152 15.444947 55.010096
F 4.511512 1.285497 58.381196
F 6.924222 5.153997 51.171396
F 6.924222 12.885147 51.171396
F 15.922752 5.145857 51.268796
F 15.838952 12.727247 51.545096
F 6.856722 5.153917 53.904096
F 6.856722 12.885047 53.904096
F 15.792452 5.195667 54.045496
F 15.717352 12.751247 54.119996
F 6.768182 7.731137 57.544696
F 6.768182 15.462347 57.544696
F 15.720352 12.764047 58.562396
F 15.662552 7.706757 57.773696
F 15.637652 15.457447 57.681096
F 13.369152 11.575747 62.097996
F 6.675072 7.710657 61.934196
F 13.440452 16.750447 58.600996
F 13.440452 9.019257 58.600996
F 8.922222 1.270847 61.190896
F 8.922222 9.002007 61.190896
F 8.922222 16.733147 61.190896
F 13.440452 1.288097 58.600996
F 4.511512 16.747847 58.381196
F 8.971942 3.488407 64.638696
F 8.971932 11.219547 64.638696
F 6.746752 5.153527 58.437296
F 15.507152 15.036847 62.619896
F 0.010713 3.838897 62.089396
F 0.010713 11.570047 62.089396
F 8.906812 3.844637 61.988896
F 8.906812 11.575847 61.988896
F 0.063978 1.299417 58.392796
F 0.063978 9.030577 58.392796
F 0.063978 16.761747 58.392796
F 8.978102 1.288097 58.491996
F 8.978102 9.019257 58.491996
F 8.978102 16.750447 58.491996
F 2.208402 7.706967 61.838196
F 2.208402 15.438147 61.838196
F 15.322452 7.454037 62.434696
F 11.137952 7.710217 62.043496
F 11.137952 15.441347 62.043496
F 6.675072 15.441847 61.934196
F 2.282082 5.159117 58.345996
F 2.282082 12.890247 58.345996
F 11.209352 5.153667 58.546496
F 11.209352 12.884847 58.546496
F 2.198952 5.128357 61.052096
F 2.198952 12.859547 61.052096
F 11.153452 5.136407 61.245396
F 11.153452 12.867547 61.245396
F 2.242882 7.431417 64.503396
F 2.242872 15.162547 64.503396
F 15.732752 5.047557 58.562196
F 11.203052 7.353987 64.693196
F 11.203052 15.085147 64.693196
F 6.746752 12.884647 58.437296
F 4.455702 1.270887 61.081496
F 4.455702 9.002047 61.081496
F 4.455702 16.733247 61.081496
F 13.384552 1.270827 61.299996
F 13.384552 9.001987 61.299996
F 13.384552 16.733147 61.299996
F 4.507742 3.492697 64.529596
F 4.507742 11.223847 64.529596
F 13.434252 3.488407 64.747796
F 13.434152 11.219547 64.747796
F 4.441612 3.847217 61.877696
F 4.441612 11.578347 61.877696
F 13.369152 3.844637 62.097996
F 11.408952 0.000003 50.369596
F 6.945442 0.000263 50.260696
F 6.835212 0.000111 54.814296
F 11.297652 0.000002 54.923496
F 17.603752 0.764145 61.386896
F 14.771952 14.524847 65.188496
F 14.736352 6.859537 65.075896
F 17.094552 10.629847 65.309896
F 17.358052 3.217777 62.560196
F 17.639652 8.409927 61.667696
F 17.986452 3.630977 57.679896
F 17.797752 1.092337 58.628996
F 1.406602 24.515347 2.852106
F 1.406602 32.246547 2.852106
F 10.316852 24.502947 3.117946
F 10.316852 32.234147 3.117946
F 1.340672 27.043647 6.383716
F 1.340672 34.774847 6.383716
F 1.340672 19.312547 6.383716
F 10.245552 27.059547 6.614926
F 14.508252 32.213147 14.900796
F 10.245552 19.328347 6.614926
F 1.385992 27.066547 3.704596
F 14.508252 24.482047 14.900796
F 1.385992 19.335347 3.704596
F 10.301452 27.076747 3.915996
F 5.579772 32.210947 14.681096
F 10.301452 19.345647 3.915996
F 1.203202 24.978147 0.220930
F 1.203202 32.709247 0.220930
F 10.251852 24.859147 0.468184
F 10.251852 32.590347 0.468184
F 3.602362 30.937447 3.750256
F 3.602362 23.206347 3.750256
F 12.532652 30.942347 3.970516
F 12.532652 23.211147 3.970516
F 3.549402 28.736947 0.300144
F 3.549402 21.005847 0.300144
F 12.483052 28.724747 0.522715
F 12.483052 20.993647 0.522715
F 3.616522 28.370947 2.947586
F 3.616522 20.639747 2.947586
F 12.548052 28.368547 3.172486
F 12.548052 20.637347 3.172486
F 3.543832 30.920547 6.447426
F 3.543832 23.189347 6.447426
F 12.476752 30.925047 6.669456
F 12.476752 23.193947 6.669456
F 5.851782 24.501247 3.010596
F 5.851782 32.232347 3.010596
F 14.779252 24.502947 3.227016
F 14.779252 32.234147 3.227016
F 5.779242 27.061747 6.507186
F 16.702952 20.586847 15.038096
F 5.779242 19.330547 6.507186
F 14.707852 27.059547 6.723986
F 5.579772 24.479847 14.681096
F 14.707852 19.328347 6.723986
F 5.835432 27.078647 3.805456
F 16.752252 28.532847 14.928596
F 5.835432 19.347447 3.805456
F 14.763852 27.076747 4.025046
F 12.277152 20.616447 14.846296
F 14.763852 19.345647 4.025046
F 5.789292 24.859447 0.359882
F 5.789292 32.590647 0.359883
F 14.714152 24.859147 0.577242
F 14.714152 32.590347 0.577242
F 8.070052 30.942447 3.861426
F 8.070052 23.211247 3.861426
F 17.023252 31.277247 4.307596
F 17.046852 23.320447 4.192216
F 8.020782 28.724747 0.413662
F 8.020782 20.993647 0.413661
F 12.277152 28.347547 14.846296
F 3.343912 20.621147 14.630996
F 8.085292 28.368347 3.063536
F 8.085292 20.637247 3.063536
F 16.995052 28.708247 3.122896
F 16.897052 20.849847 3.202606
F 8.014042 30.925247 6.560466
F 8.014042 23.194047 6.560466
F 17.043552 31.266847 6.954696
F 17.094552 23.257147 6.963086
F 1.255602 24.499647 10.005256
F 1.255602 32.230847 10.005256
F 10.157252 24.482047 10.237996
F 10.157252 32.213147 10.237996
F 1.166662 27.041347 13.648296
F 1.166662 34.772447 13.648296
F 1.166662 19.310147 13.648296
F 10.068152 27.059047 13.880896
F 10.068152 34.790247 13.880896
F 10.068152 19.327947 13.880896
F 1.232722 27.041247 10.945896
F 1.232722 34.772447 10.945896
F 1.232722 19.310147 10.945896
F 10.134952 27.059047 11.148396
F 10.134952 34.790247 11.148396
F 10.134952 19.327947 11.148396
F 1.320812 24.499447 7.304066
F 1.320812 32.230547 7.304066
F 10.223952 24.482147 7.507746
F 10.223952 32.213247 7.507746
F 3.432962 30.919947 10.987596
F 3.432962 23.188747 10.987596
F 12.366152 30.924647 11.202896
F 12.366152 23.193447 11.202896
F 3.521832 28.352347 7.346916
F 3.521832 20.621147 7.346916
F 12.455152 28.347647 7.562276
F 12.455152 20.616547 7.562276
F 3.455382 28.352347 10.071196
F 3.455382 20.621147 10.071196
F 12.388452 28.347547 10.292496
F 12.388452 20.616447 10.292496
F 3.366322 30.919947 13.714096
F 3.366322 23.188747 13.714096
F 12.299352 30.924647 13.935496
F 12.299352 23.193447 13.935496
F 5.690992 24.479847 10.130296
F 5.690992 32.210947 10.130296
F 14.619552 24.482047 10.346996
F 14.619552 32.213147 10.346996
F 5.601962 27.061247 13.773296
F 7.814412 20.616347 14.737196
F 5.601962 19.330147 13.773296
F 14.530552 27.059047 13.989996
F 14.530552 34.790247 13.989996
F 14.530552 19.327947 13.989996
F 5.668822 27.061247 11.037696
F 7.814412 28.347447 14.737196
F 5.668822 19.330147 11.037696
F 14.597352 27.059047 11.257496
F 14.597352 34.790247 11.257496
F 14.597352 19.327947 11.257496
F 5.757742 24.479947 7.397096
F 5.757742 32.211047 7.397096
F 14.686252 24.482147 7.616806
F 14.686252 32.213247 7.616806
F 7.903472 30.924747 11.093796
F 7.903472 23.193647 11.093796
F 16.946952 31.145247 11.350796
F 16.784652 23.091047 11.230896
F 7.992392 28.347547 7.453136
F 7.992392 20.616447 7.453136
F 16.872152 28.660547 7.822946
F 16.902652 20.659647 7.665876
F 7.925712 28.347447 10.183496
F 7.925712 20.616347 10.183496
F 16.697352 28.470847 10.557996
F 16.916452 20.410847 10.448996
F 7.836672 30.924747 13.826496
F 7.836672 23.193647 13.826496
F 16.892752 31.106247 14.016196
F 16.738552 23.140947 14.034196
F 1.143672 24.499747 14.589296
F 1.143672 32.230947 14.589296
F 10.045952 24.482047 14.791796
F 10.045952 32.213147 14.791796
F 3.343912 28.352347 14.630996
F 16.987952 28.757247 0.463247
F 17.090752 20.813347 0.479441
F 0.898694 24.508947 24.581896
F 0.898694 32.240147 24.581896
F 9.801052 24.482047 24.811196
F 9.801052 32.213147 24.811196
F 0.807853 27.001747 28.239996
F 0.807853 34.732847 28.239996
F 0.807853 19.270547 28.239996
F 9.712002 27.059047 28.454596
F 16.791052 28.484547 17.715296
F 9.712002 19.327947 28.454596
F 0.786455 27.076647 25.523596
F 7.747642 20.616347 17.469896
F 0.786458 19.345547 25.523596
F 9.778762 27.059047 25.721996
F 7.747642 28.347447 17.469896
F 9.778762 19.327947 25.721996
F 0.965597 24.499947 21.877096
F 0.965597 32.231147 21.877096
F 9.867832 24.482047 22.078596
F 9.867832 32.213147 22.078596
F 3.074682 30.921447 25.565796
F 3.074682 23.190347 25.565796
F 12.010052 30.924647 25.776596
F 12.010052 23.193447 25.776596
F 3.165462 28.352247 21.919096
F 3.165462 20.621047 21.919096
F 12.099052 28.347547 22.133196
F 12.099052 20.616447 22.133196
F 3.085922 28.347947 24.650196
F 3.085922 20.616747 24.650196
F 12.032252 28.347547 24.865696
F 12.032252 20.616447 24.865696
F 2.960182 30.934047 28.305796
F 2.960182 23.202947 28.305796
F 11.943252 30.924647 28.509096
F 11.943252 23.193447 28.509096
F 5.334612 24.479547 24.703996
F 5.334612 32.210747 24.703996
F 14.263452 24.482047 24.920196
F 14.263452 32.213147 24.920196
F 5.245632 27.061747 28.347596
F 16.654452 31.009147 21.391996
F 5.245632 19.330647 28.347596
F 14.174352 27.059047 28.563696
F 14.174352 34.790247 28.563696
F 14.174352 19.327947 28.563696
F 5.310682 27.061347 25.611496
F 7.658582 23.193647 21.113296
F 5.310682 19.330147 25.611496
F 14.241152 27.059047 25.831096
F 14.241152 34.790247 25.831096
F 14.241152 19.327947 25.831096
F 5.401672 24.479747 21.967996
F 5.401672 32.210947 21.967996
F 14.330152 24.482047 22.187696
F 14.330152 32.213147 22.187696
F 7.547282 30.924747 25.667496
F 7.547282 23.193647 25.667496
F 16.543252 31.160647 25.960296
F 16.498252 23.246847 25.795596
F 7.636322 28.347447 22.023996
F 7.636322 20.616347 22.023996
F 16.434452 28.384247 22.200296
F 16.776552 20.539547 22.287596
F 7.569222 28.347447 24.756796
F 7.569232 20.616247 24.756796
F 16.550852 28.555047 24.891396
F 16.474052 20.726847 24.938896
F 7.479222 30.925047 28.400296
F 7.479222 23.193847 28.400296
F 16.561352 30.826947 28.632696
F 16.543452 23.137447 28.465996
F 0.729300 24.553347 31.901696
F 0.729300 32.284547 31.901696
F 9.622972 24.482047 32.097996
F 9.622972 32.213147 32.097996
F 16.612952 23.116347 18.660196
F 16.599052 23.287747 21.381296
F 16.526052 31.053447 18.660796
F 0.536158 24.404847 29.180696
F 0.536158 32.135947 29.180696
F 9.689632 24.481947 29.365396
F 9.689632 32.213147 29.365396
F 2.983872 28.347147 29.211996
F 2.983872 20.616047 29.211996
F 11.920952 28.347547 29.419996
F 11.920952 20.616447 29.419996
F 2.860872 28.336247 31.952896
F 2.860872 20.605147 31.952896
F 11.854152 28.347547 32.152596
F 11.854152 20.616447 32.152596
F 5.156972 24.479347 31.991096
F 5.156972 32.210447 31.991096
F 14.085352 24.482047 32.207096
F 14.085352 32.213147 32.207096
F 5.215832 24.479547 29.254796
F 5.215832 32.210647 29.254796
F 14.152052 24.482047 29.474496
F 14.152052 32.213147 29.474496
F 7.458232 28.347447 29.310896
F 7.458232 20.616347 29.310896
F 16.347952 28.229547 29.537896
F 16.657352 20.480747 29.478696
F 7.389452 28.347047 32.043796
F 7.389452 20.615847 32.043796
F 7.725382 30.924747 18.380596
F 7.725382 23.193647 18.380596
F 1.077632 24.499747 17.291796
F 1.077632 32.230947 17.291796
F 9.979142 24.482047 17.524296
F 9.979142 32.213147 17.524296
F 0.988591 27.041247 20.935096
F 0.988592 34.772447 20.935096
F 0.988592 19.310147 20.935096
F 9.890092 27.059047 21.167796
F 9.890092 34.790247 21.167796
F 9.890092 19.327947 21.167796
F 1.054642 27.041247 18.232696
F 1.054642 34.772447 18.232696
F 1.054642 19.310147 18.232696
F 9.956882 27.059047 18.435196
F 9.956882 34.790247 18.435196
F 9.956882 19.327947 18.435196
F 3.254872 30.919947 18.274396
F 3.254872 23.188747 18.274396
F 12.188052 30.924647 18.489696
F 12.188052 23.193447 18.489696
F 3.277282 28.352347 17.357596
F 3.277282 20.621147 17.357596
F 12.210352 28.347547 17.578896
F 12.210352 20.616447 17.578896
F 3.188182 30.919847 21.001196
F 3.188182 23.188747 21.001196
F 12.121252 30.924647 21.222296
F 12.121252 23.193447 21.222296
F 5.512922 24.479847 17.416696
F 5.512922 32.210947 17.416696
F 14.441452 24.482047 17.633396
F 14.441452 32.213147 17.633396
F 5.423802 27.061347 21.060296
F 7.658582 30.924747 21.113296
F 5.423802 19.330147 21.060296
F 14.352452 27.059047 21.276796
F 14.352452 34.790247 21.276796
F 14.352452 19.327947 21.276796
F 5.490732 27.061247 18.324596
F 16.745652 20.466947 17.817596
F 5.490732 19.330147 18.324596
F 14.419252 27.059047 18.544296
F 14.419252 34.790247 18.544296
F 14.419252 19.327947 18.544296
F 16.491352 28.226447 32.267896
F 16.311052 20.471047 32.222496
F 0.389351 24.534847 46.482796
F 0.389352 32.266047 46.482796
F 9.266822 24.482047 46.671696
F 9.266822 32.213147 46.671696
F 0.237736 27.089747 47.413796
F 16.032752 23.186347 43.232696
F 0.237736 19.358547 47.413796
F 9.244422 27.059047 47.582496
F 7.211492 28.347047 39.330596
F 9.244422 19.327947 47.582496
F 0.298016 24.440947 43.768096
F 0.298016 32.172047 43.768096
F 9.333412 24.481947 43.939096
F 9.333412 32.213147 43.939096
F 2.549732 30.919447 47.430596
F 2.549732 23.188347 47.430596
F 11.475752 30.924647 47.637096
F 11.475752 23.193447 47.637096
F 2.637432 28.351947 43.786896
F 2.637432 20.620847 43.786896
F 11.564752 28.347547 43.993696
F 11.564752 20.616447 43.993696
F 2.535662 28.345847 46.519096
F 2.535662 20.614647 46.519096
F 11.497952 28.347547 46.726196
F 11.497952 20.616447 46.726196
F 4.801832 24.479947 46.564296
F 4.801832 32.211147 46.564296
F 13.729152 24.482047 46.780796
F 13.729152 32.213147 46.780796
F 4.772812 27.062147 47.471596
F 7.122952 23.193847 42.973996
F 4.772812 19.330947 47.471596
F 13.706852 27.059047 47.691596
F 13.706852 34.790247 47.691596
F 13.706852 19.327947 47.691596
F 4.860312 24.478747 43.827996
F 4.860312 32.209947 43.827996
F 13.795952 24.482047 44.048196
F 13.795952 32.213147 44.048196
F 7.013262 30.924747 47.527996
F 7.013262 23.193547 47.527996
F 15.858152 30.911747 47.747196
F 15.769452 23.050847 47.813596
F 7.102272 28.347447 43.884496
F 7.102272 20.616347 43.884496
F 16.137052 28.103647 44.087496
F 16.003852 20.576147 44.147396
F 7.034262 28.347247 46.617396
F 7.034262 20.616147 46.617396
F 16.083852 28.321347 46.860196
F 16.167052 20.471747 46.871096
F 0.646774 26.988347 35.549996
F 0.646774 34.719547 35.549996
F 0.646774 19.257147 35.549996
F 9.533922 27.059047 35.741396
F 16.178552 20.582347 36.828596
F 9.533922 19.327947 35.741396
F 9.600512 27.059147 33.008796
F 16.228052 28.286747 36.833596
F 9.600512 19.327947 33.008796
F 2.896482 30.924847 32.856096
F 2.896482 23.193747 32.856096
F 11.831952 30.924647 33.063396
F 11.831952 23.193447 33.063396
F 2.775812 30.934347 35.595696
F 2.775802 23.203147 35.595696
F 11.765152 30.924647 35.795996
F 11.765152 23.193447 35.795996
F 5.068312 27.061647 35.634396
F 7.122952 30.925047 42.973996
F 5.068312 19.330447 35.634396
F 13.996252 27.059047 35.850496
F 13.996252 34.790247 35.850496
F 13.996252 19.327947 35.850496
F 5.123542 27.062347 32.897696
F 15.973552 20.695647 39.563996
F 5.123542 19.331247 32.897696
F 14.063052 27.059047 33.117896
F 14.063052 34.790247 33.117896
F 14.063052 19.327947 33.117896
F 7.369252 30.924747 32.954296
F 7.369252 23.193547 32.954296
F 0.461832 19.401947 32.831496
F 0.461832 27.133047 32.831496
F 7.300232 30.925247 35.687296
F 7.300232 23.194047 35.687296
F 16.185052 30.875647 35.950096
F 16.268952 23.262347 36.021196
F 0.561959 24.546647 39.194696
F 0.561959 32.277747 39.194696
F 9.444902 24.482047 39.384896
F 9.444902 32.213147 39.384896
F 0.476259 27.002147 42.838596
F 0.476259 34.733247 42.838596
F 0.476259 19.270947 42.838596
F 9.355852 27.059047 43.028296
F 9.355852 34.790247 43.028296
F 9.355852 19.327947 43.028296
F 0.354098 27.111947 40.123096
F 15.912052 30.756247 43.187296
F 0.354098 19.380747 40.123096
F 9.422412 27.059147 40.295696
F 7.280262 20.616347 36.597696
F 9.422412 19.327947 40.295696
F 0.409693 24.418447 36.477996
F 0.409693 32.149547 36.477996
F 9.511422 24.481947 36.652296
F 9.511422 32.213147 36.652296
F 2.723922 30.921747 40.142996
F 2.723922 23.190547 40.142996
F 11.653852 30.924647 40.350196
F 11.653852 23.193447 40.350196
F 2.810112 28.348847 36.499696
F 2.810112 20.617747 36.499696
F 11.742852 28.347547 36.706796
F 11.742852 20.616447 36.706796
F 2.696212 28.340747 39.236796
F 2.696212 20.609547 39.236796
F 11.676052 28.347547 39.439396
F 11.676052 20.616447 39.439396
F 2.617982 30.928447 42.877296
F 2.617982 23.197247 42.877296
F 11.587052 30.924647 43.082796
F 11.587052 23.193447 43.082796
F 4.979582 24.479747 39.277596
F 4.979582 32.210847 39.277596
F 13.907252 24.482047 39.493896
F 13.907252 32.213147 39.493896
F 4.890742 27.061147 42.920896
F 16.104752 28.314047 39.586996
F 4.890742 19.330047 42.920896
F 13.818152 27.059047 43.137296
F 13.818152 34.790247 43.137296
F 13.818152 19.327947 43.137296
F 4.946922 27.062647 40.184396
F 7.211492 20.615947 39.330596
F 4.946922 19.331447 40.184396
F 13.884952 27.059047 40.404796
F 13.884952 34.790247 40.404796
F 13.884952 19.327947 40.404796
F 5.034252 24.478347 36.540896
F 5.034252 32.209547 36.540896
F 13.974052 24.482047 36.761396
F 13.974052 32.213147 36.761396
F 7.191292 30.924747 40.241096
F 7.191292 23.193547 40.241096
F 16.136952 30.906547 40.419596
F 15.968952 23.165047 40.431996
F 7.280262 28.347547 36.597696
F 16.261452 30.827947 33.186596
F 16.229152 23.250447 33.333596
F 0.302403 27.010547 50.126996
F 0.302403 34.741647 50.126996
F 0.302403 19.279347 50.126996
F 9.177772 27.059047 50.315096
F 9.177772 34.790247 50.315096
F 9.177772 19.327947 50.315096
F 2.453532 30.924247 50.160696
F 2.453532 23.193047 50.160696
F 11.408952 30.924647 50.369596
F 11.408952 23.193447 50.369596
F 4.712842 27.061047 50.207696
F 6.690952 20.599047 61.136096
F 4.712842 19.329847 50.207696
F 13.640052 27.059047 50.424196
F 13.640052 34.790247 50.424196
F 13.640052 19.327947 50.424196
F 6.945442 30.924947 50.260696
F 6.945442 23.193747 50.260696
F 15.996352 30.913047 50.515496
F 15.697252 23.158247 50.517896
F 0.215481 24.525147 53.771096
F 0.215481 32.256247 53.771096
F 9.088742 24.482047 53.958496
F 9.088742 32.213147 53.958496
F 0.110671 27.029547 57.426096
F 0.110672 34.760647 57.426096
F 0.110671 19.298347 57.426096
F 8.999772 27.058947 57.599096
F 8.999772 34.790147 57.599096
F 8.999772 19.327847 57.599096
F 0.122944 27.065247 54.711096
F 6.746752 28.347047 58.437296
F 0.122944 19.334147 54.711096
F 9.066402 27.059047 54.868896
F 15.217552 23.007547 62.523996
F 9.066402 19.327947 54.868896
F 0.179462 24.462847 51.059696
F 0.179462 32.194047 51.059696
F 9.155402 24.482047 51.225996
F 9.155402 32.213147 51.225996
F 2.373862 30.917747 54.717096
F 2.373862 23.186647 54.717096
F 11.297652 30.924647 54.923496
F 11.297652 23.193447 54.923496
F 2.461732 28.353547 51.073796
F 2.461732 20.622347 51.073796
F 11.386652 28.347547 51.280496
F 11.386652 20.616447 51.280496
F 2.372712 28.350447 53.802096
F 2.372712 20.619247 53.802096
F 11.319952 28.347547 54.012996
F 11.319952 20.616447 54.012996
F 2.290172 30.920247 57.444096
F 2.290172 23.189047 57.444096
F 11.230952 30.924547 57.653696
F 11.230952 23.193347 57.653696
F 4.623872 24.480147 53.850996
F 4.623872 32.211247 53.850996
F 13.551052 24.482047 54.067596
F 13.551052 32.213147 54.067596
F 4.533862 27.060947 57.491896
F 6.690952 28.330247 61.136096
F 4.533862 19.329847 57.491896
F 13.462152 27.058947 57.708196
F 13.462152 34.790147 57.708196
F 13.462152 19.327847 57.708196
F 4.597662 27.061847 54.758196
F 15.584752 20.442847 58.634296
F 4.597662 19.330747 54.758196
F 13.528852 27.059047 54.977996
F 13.528852 34.790247 54.977996
F 13.528852 19.327947 54.977996
F 4.685022 24.479047 51.115096
F 4.685022 32.210247 51.115096
F 13.617852 24.482047 51.334996
F 13.617852 32.213147 51.334996
F 6.835212 30.924747 54.814296
F 6.835212 23.193647 54.814296
F 15.691452 30.929247 55.174096
F 15.663952 23.116847 55.010396
F 6.924222 28.347447 51.171396
F 6.924222 20.616347 51.171396
F 15.910552 28.359147 51.504196
F 15.964052 20.467547 51.484696
F 6.856722 28.347447 53.904096
F 6.856722 20.616247 53.904096
F 15.722752 28.318547 54.220996
F 15.885752 20.487747 54.135096
F 6.768182 30.924647 57.544696
F 6.768182 23.193447 57.544696
F 15.674752 30.738647 57.786496
F 15.567652 23.021847 57.813096
F 4.441612 34.771847 61.877696
F 13.369152 34.769247 62.097996
F 8.922222 24.464347 61.190896
F 8.922222 32.195447 61.190896
F 8.906812 34.769247 61.988896
F 15.803352 28.055647 58.742596
F 6.746752 20.615847 58.437296
F 8.971942 26.681847 64.638696
F 8.971932 34.413047 64.638696
F 8.971932 18.950747 64.638696
F 14.848552 30.114247 65.276796
F 17.448952 26.641647 62.614496
F 6.740752 22.816447 64.584296
F 0.010713 27.032347 62.089396
F 0.010713 34.763547 62.089396
F 0.010713 19.301247 62.089396
F 8.906812 27.038147 61.988896
F 6.740752 30.547647 64.584296
F 8.906812 19.306947 61.988896
F 0.063978 24.492947 58.392796
F 0.063978 32.224047 58.392796
F 8.978102 24.481547 58.491996
F 8.978102 32.212747 58.491996
F 2.208402 30.900447 61.838196
F 2.208402 23.169247 61.838196
F 11.137952 30.903747 62.043496
F 11.137952 23.172547 62.043496
F 2.282082 28.352647 58.345996
F 2.282082 20.621447 58.345996
F 11.209352 28.347147 58.546496
F 11.209352 20.616047 58.546496
F 2.198952 28.321847 61.052096
F 2.198952 20.590647 61.052096
F 11.153452 28.329847 61.245396
F 11.153452 20.598747 61.245396
F 2.242882 30.624947 64.503396
F 2.242882 22.893747 64.503396
F 11.203052 30.547447 64.693196
F 11.203052 22.816347 64.693196
F 4.455702 24.464347 61.081496
F 4.455702 32.195547 61.081496
F 13.384552 24.464347 61.299996
F 13.384552 32.195447 61.299996
F 4.507742 26.686147 64.529596
F 4.507742 34.417347 64.529596
F 4.507742 18.955047 64.529596
F 13.434252 26.681947 64.747796
F 13.434252 34.413047 64.747796
F 13.434252 18.950747 64.747796
F 4.441612 27.040747 61.877696
F 15.544552 20.578747 61.477796
F 4.441612 19.309547 61.877696
F 13.369152 27.038147 62.097996
F 15.563452 28.274147 61.370196
F 13.369152 19.306947 62.097996
F 4.511512 24.478947 58.381196
F 4.511512 32.210147 58.381196
F 13.440452 24.481547 58.600996
F 13.440452 32.212747 58.600996
F 6.675072 30.904147 61.934196
F 6.675072 23.172947 61.934196
F 15.401252 30.675147 62.548296
F 17.125052 26.013347 65.276796
F 17.383352 19.013747 62.777396
F 17.135952 34.023647 65.324296
F 15.021852 22.355247 65.187796
F 17.116152 18.242947 65.413796
F 17.658452 23.924547 61.671496
F 17.608952 34.348647 62.617496
F 17.766952 31.955547 61.676896
F 17.906952 26.584047 57.792396
F 17.895652 34.609447 57.976396
F 1.406602 47.708847 2.852106
F 1.406602 39.977647 2.852106
F 10.316852 47.696447 3.117946
F 10.316852 39.965247 3.117946
F 1.340672 50.237147 6.383716
F 1.340672 42.506047 6.383716
F 10.245552 50.252947 6.614926
F 10.245552 42.521847 6.614926
F 1.385992 50.260047 3.704596
F 1.385992 42.528847 3.704596
F 10.301452 50.270247 3.915996
F 10.301452 42.539047 3.915996
F 1.203202 48.171647 0.220930
F 1.203202 40.440447 0.220930
F 10.251852 48.052647 0.468184
F 10.251852 40.321547 0.468183
F 3.602362 38.668647 3.750256
F 3.602362 46.399847 3.750256
F 12.532652 38.673547 3.970516
F 12.532652 46.404647 3.970516
F 3.549402 51.930447 0.300144
F 3.549402 36.468147 0.300144
F 3.549402 44.199247 0.300144
F 12.483052 51.918247 0.522715
F 12.483052 36.455947 0.522715
F 12.483052 44.187047 0.522715
F 3.616522 51.564447 2.947586
F 3.616522 36.102147 2.947586
F 3.616522 43.833247 2.947586
F 12.548052 51.562047 3.172486
F 12.548052 36.099747 3.172486
F 12.548052 43.830847 3.172486
F 3.543832 38.651647 6.447426
F 3.543832 46.382847 6.447426
F 12.476752 38.656247 6.669456
F 12.476752 46.387447 6.669456
F 5.851782 47.694747 3.010596
F 5.851782 39.963547 3.010596
F 14.779252 47.696447 3.227016
F 14.779252 39.965247 3.227016
F 5.779242 50.255147 6.507186
F 5.779242 42.524047 6.507186
F 14.707852 50.252947 6.723986
F 14.707852 42.521847 6.723986
F 5.835432 50.272147 3.805456
F 5.835432 42.540947 3.805456
F 14.763852 50.270247 4.025046
F 14.763852 42.539047 4.025046
F 5.789292 48.052947 0.359883
F 5.789292 40.321747 0.359882
F 14.714152 48.052647 0.577242
F 14.714152 40.321547 0.577242
F 8.070052 38.673647 3.861426
F 8.070052 46.404747 3.861426
F 16.880152 38.832247 4.237906
F 17.076452 46.555847 4.163866
F 8.020782 51.918247 0.413662
F 8.020782 36.455947 0.413661
F 8.020782 44.187147 0.413661
F 14.763852 34.807947 4.025046
F 14.707852 34.790647 6.723986
F 16.895652 51.619547 10.482896
F 8.085292 51.561847 3.063536
F 8.085292 36.099547 3.063536
F 8.085292 43.830747 3.063536
F 10.301452 34.807947 3.915996
F 17.019452 36.334747 3.221266
F 17.007952 43.945047 3.288606
F 8.014042 38.656347 6.560466
F 8.014042 46.387547 6.560466
F 17.109252 38.703347 6.919626
F 16.901052 46.353947 6.776886
F 1.255602 47.693147 10.005256
F 1.255602 39.962047 10.005256
F 10.157252 47.675547 10.237996
F 10.157252 39.944347 10.237996
F 1.166662 50.234747 13.648296
F 1.166662 42.503647 13.648296
F 10.068152 50.252547 13.880896
F 10.068152 42.521347 13.880896
F 1.232722 50.234747 10.945896
F 1.232722 42.503647 10.945896
F 10.134952 50.252547 11.148396
F 10.134952 42.521347 11.148396
F 1.320812 47.692947 7.304066
F 1.320812 39.961747 7.304066
F 10.223952 47.675647 7.507746
F 10.223952 39.944447 7.507746
F 3.432962 38.651047 10.987596
F 3.432962 46.382247 10.987596
F 12.366152 38.655847 11.202896
F 12.366152 46.386947 11.202896
F 3.521832 51.545847 7.346916
F 3.521832 36.083447 7.346916
F 3.521832 43.814647 7.346916
F 12.455152 51.541147 7.562276
F 12.455152 36.078847 7.562276
F 12.455152 43.810047 7.562276
F 3.455382 51.545847 10.071196
F 3.455382 36.083547 10.071196
F 3.455382 43.814647 10.071196
F 12.388452 51.541047 10.292496
F 12.388452 36.078747 10.292496
F 12.388452 43.809947 10.292496
F 3.366322 38.651047 13.714096
F 3.366322 46.382247 13.714096
F 12.299352 38.655847 13.935496
F 12.299352 46.386947 13.935496
F 5.690992 47.673347 10.130296
F 5.690992 39.942147 10.130296
F 14.619552 47.675547 10.346996
F 14.619552 39.944347 10.346996
F 5.601962 50.254747 13.773296
F 5.601962 42.523647 13.773296
F 14.530552 50.252547 13.989996
F 14.530552 42.521347 13.989996
F 5.668822 50.254747 11.037696
F 5.668822 42.523647 11.037696
F 14.597352 50.252547 11.257496
F 14.597352 42.521347 11.257496
F 5.757742 47.673447 7.397096
F 5.757742 39.942247 7.397096
F 14.686252 47.675647 7.616806
F 14.686252 39.944447 7.616806
F 7.903472 38.655947 11.093796
F 7.903472 46.387047 11.093796
F 16.855452 38.799147 11.229996
F 16.803852 46.407047 11.329196
F 7.992392 51.541047 7.453136
F 7.992392 36.078747 7.453136
F 7.992392 43.809947 7.453136
F 17.028352 43.790847 7.795386
F 16.886852 36.160247 7.825836
F 17.147552 51.784847 3.324176
F 7.925712 51.540947 10.183496
F 7.925712 36.078647 10.183496
F 7.925712 43.809847 10.183496
F 16.799652 51.704047 14.914096
F 16.922352 36.185547 10.550696
F 16.770752 43.929447 10.468396
F 7.836672 38.655947 13.826496
F 7.836672 46.387047 13.826496
F 16.788352 38.735547 14.093996
F 16.727252 46.370247 14.114696
F 1.143672 47.693247 14.589296
F 1.143672 39.962147 14.589296
F 10.045952 47.675547 14.791796
F 10.045952 39.944347 14.791796
F 3.343912 51.545847 14.630996
F 3.343912 36.083447 14.630996
F 3.343912 43.814647 14.630996
F 12.277152 51.541047 14.846296
F 12.277152 36.078747 14.846296
F 12.277152 43.809947 14.846296
F 5.579772 47.673347 14.681096
F 5.579772 39.942147 14.681096
F 14.508252 47.675547 14.900796
F 14.508252 39.944347 14.900796
F 7.814412 51.540947 14.737196
F 7.814412 36.078647 14.737196
F 7.814412 43.809847 14.737196
F 17.003352 51.499047 7.867186
F 16.733952 36.136247 15.055596
F 16.835052 43.742147 14.946596
F 5.779242 34.792847 6.507186
F 5.835432 34.809747 3.805456
F 5.601962 34.792447 13.773296
F 5.668822 34.792447 11.037696
F 10.245552 34.790647 6.614926
F 1.385992 34.797647 3.704596
F 16.829252 36.490447 0.560995
F 17.018952 44.146947 0.632440
F 17.158452 52.007547 0.468395
F 0.898694 47.702447 24.581896
F 0.898695 39.971247 24.581896
F 9.801052 47.675547 24.811196
F 9.801052 39.944347 24.811196
F 0.807853 50.195247 28.239996
F 0.807853 42.464047 28.239996
F 9.712002 50.252547 28.454596
F 9.712002 42.521447 28.454596
F 0.786455 50.270147 25.523596
F 0.786459 42.538947 25.523596
F 9.778762 50.252547 25.721996
F 9.778762 42.521447 25.721996
F 0.965597 47.693447 21.877096
F 0.965597 39.962347 21.877096
F 9.867832 47.675547 22.078596
F 9.867832 39.944347 22.078596
F 3.074682 38.652647 25.565796
F 3.074682 46.383847 25.565796
F 12.010052 38.655847 25.776596
F 12.010052 46.386947 25.776596
F 3.165462 51.545747 21.919096
F 3.165462 36.083347 21.919096
F 3.165462 43.814547 21.919096
F 12.099052 51.541047 22.133196
F 12.099052 36.078747 22.133196
F 12.099052 43.809947 22.133196
F 3.085922 51.541447 24.650196
F 3.085922 36.079047 24.650196
F 3.085922 43.810247 24.650196
F 12.032252 51.541047 24.865696
F 12.032252 36.078747 24.865696
F 12.032252 43.809947 24.865696
F 2.960182 38.665247 28.305796
F 2.960182 46.396447 28.305796
F 11.943252 38.655847 28.509096
F 11.943252 46.386947 28.509096
F 5.334612 47.673047 24.703996
F 5.334612 39.941947 24.703996
F 14.263452 47.675547 24.920196
F 14.263452 39.944347 24.920196
F 5.245632 50.255247 28.347596
F 5.245632 42.524147 28.347596
F 14.174352 50.252547 28.563696
F 14.174352 42.521347 28.563696
F 5.310682 50.254747 25.611496
F 5.310682 42.523647 25.611496
F 14.241152 50.252547 25.831096
F 14.241152 42.521347 25.831096
F 5.401672 47.673247 21.967996
F 5.401672 39.942147 21.967996
F 14.330152 47.675547 22.187696
F 14.330152 39.944347 22.187696
F 7.547282 38.655947 25.667496
F 7.547282 46.387047 25.667496
F 16.571752 38.766047 26.032096
F 16.449652 46.413347 25.922096
F 7.636322 51.540947 22.023996
F 7.636322 36.078647 22.023996
F 7.636322 43.809847 22.023996
F 16.467752 51.606047 29.605496
F 16.523252 36.122847 22.379396
F 16.527052 43.687747 22.448696
F 7.569232 51.540947 24.756796
F 7.569232 36.078547 24.756796
F 7.569232 43.809747 24.756796
F 5.423802 34.792447 21.060296
F 16.497852 36.250947 25.097396
F 16.430952 43.850247 25.007296
F 7.479222 38.656147 28.400296
F 7.479222 46.387347 28.400296
F 16.553552 38.537747 28.710596
F 16.380352 46.304747 28.754296
F 0.729300 47.746847 31.901696
F 0.729300 40.015747 31.901696
F 9.622972 47.675447 32.097996
F 9.622972 39.944347 32.097996
F 9.778762 34.790247 25.721996
F 0.786458 34.807847 25.523596
F 0.536158 47.598247 29.180696
F 0.536159 39.867147 29.180696
F 9.689632 47.675447 29.365396
F 9.689632 39.944347 29.365396
F 2.983872 51.540647 29.211996
F 2.983872 36.078347 29.211996
F 2.983872 43.809547 29.211996
F 11.920952 51.541047 29.419996
F 11.920952 36.078747 29.419996
F 11.920952 43.809947 29.419996
F 2.860872 51.529747 31.952896
F 2.860872 36.067447 31.952896
F 2.860872 43.798647 31.952896
F 11.854152 51.541047 32.152596
F 11.854152 36.078747 32.152596
F 11.854152 43.809947 32.152596
F 5.156972 47.672747 31.991096
F 5.156972 39.941647 31.991096
F 14.085352 47.675547 32.207096
F 14.085352 39.944347 32.207096
F 5.215832 47.673047 29.254796
F 5.215832 39.941847 29.254796
F 14.152052 47.675547 29.474496
F 14.152052 39.944347 29.474496
F 7.458232 51.540947 29.310896
F 7.458232 36.078647 29.310896
F 7.458232 43.809847 29.310896
F 16.521452 51.573047 22.189596
F 16.446752 35.997247 29.664096
F 16.242552 43.770647 29.624096
F 7.389452 51.540547 32.043796
F 7.389452 36.078247 32.043796
F 7.389452 43.809347 32.043796
F 16.174252 43.716047 32.257596
F 16.672852 51.600647 17.806996
F 5.490732 34.792447 18.324596
F 1.077632 47.693247 17.291796
F 1.077632 39.962147 17.291796
F 9.979142 47.675547 17.524296
F 9.979142 39.944347 17.524296
F 0.988591 50.234747 20.935096
F 0.988592 42.503647 20.935096
F 9.890092 50.252547 21.167796
F 9.890092 42.521347 21.167796
F 1.054642 50.234747 18.232696
F 1.054642 42.503647 18.232696
F 9.956882 50.252547 18.435196
F 9.956882 42.521347 18.435196
F 3.254872 38.651047 18.274396
F 3.254872 46.382247 18.274396
F 12.188052 38.655847 18.489696
F 12.188052 46.386947 18.489696
F 3.277282 51.545847 17.357596
F 3.277282 36.083447 17.357596
F 3.277282 43.814647 17.357596
F 12.210352 51.541047 17.578896
F 12.210352 36.078747 17.578896
F 12.210352 43.809947 17.578896
F 3.188182 38.651047 21.001196
F 3.188182 46.382147 21.001196
F 12.121252 38.655847 21.222296
F 12.121252 46.386947 21.222296
F 5.512922 47.673347 17.416696
F 5.512922 39.942147 17.416696
F 14.441452 47.675547 17.633396
F 14.441452 39.944347 17.633396
F 5.423802 50.254747 21.060296
F 5.423802 42.523647 21.060296
F 14.352452 50.252547 21.276796
F 14.352452 42.521347 21.276796
F 5.490732 50.254747 18.324596
F 5.490732 42.523647 18.324596
F 14.419252 50.252547 18.544296
F 14.419252 42.521347 18.544296
F 7.725382 38.655947 18.380596
F 7.725382 46.387047 18.380596
F 16.648552 38.675247 18.772396
F 16.755852 46.529347 18.730596
F 7.747642 51.540947 17.469896
F 7.747642 36.078647 17.469896
F 7.747642 43.809847 17.469896
F 16.453452 51.507147 24.804496
F 16.605552 36.127647 17.799396
F 16.708752 43.774247 17.714996
F 7.658582 38.655947 21.113296
F 7.658582 46.387047 21.113296
F 16.642252 38.654447 21.549096
F 16.511152 46.286747 21.402396
F 9.712002 34.790247 28.454596
F 5.245632 34.792947 28.347596
F 5.310682 34.792447 25.611496
F 16.431952 36.019747 32.314596
F 16.313552 51.620047 32.311296
F 0.389352 47.728347 46.482796
F 0.389352 39.997147 46.482796
F 9.266822 47.675547 46.671696
F 9.266822 39.944347 46.671696
F 0.237736 50.283247 47.413796
F 0.237736 42.552047 47.413796
F 9.244422 50.252547 47.582496
F 9.244422 42.521447 47.582496
F 0.298015 47.634447 43.768096
F 0.298016 39.903247 43.768096
F 9.333412 47.675447 43.939096
F 9.333412 39.944347 43.939096
F 2.549732 38.650647 47.430596
F 2.549732 46.381847 47.430596
F 11.475752 38.655847 47.637096
F 11.475752 46.386947 47.637096
F 2.637432 51.545447 43.786896
F 2.637432 36.083147 43.786896
F 2.637432 43.814347 43.786896
F 11.564752 51.541047 43.993696
F 11.564752 36.078747 43.993696
F 11.564752 43.809947 43.993696
F 2.535662 51.539347 46.519096
F 2.535662 36.077047 46.519096
F 2.535662 43.808147 46.519096
F 11.497952 51.541047 46.726196
F 11.497952 36.078747 46.726196
F 11.497952 43.809947 46.726196
F 4.801832 47.673447 46.564296
F 4.801832 39.942347 46.564296
F 13.729152 47.675547 46.780796
F 13.729152 39.944347 46.780796
F 4.772812 50.255647 47.471596
F 4.772812 42.524447 47.471596
F 13.706852 50.252547 47.691596
F 13.706852 42.521347 47.691596
F 4.860312 47.672247 43.827996
F 4.860312 39.941147 43.827996
F 13.795952 47.675547 44.048196
F 13.795952 39.944347 44.048196
F 7.013262 38.655947 47.527996
F 7.013262 46.387047 47.527996
F 15.957252 38.543447 47.881996
F 15.948952 46.317247 47.472896
F 7.102272 51.540947 43.884496
F 7.102272 36.078647 43.884496
F 7.102272 43.809847 43.884496
F 15.828952 51.544047 44.065896
F 16.046752 35.881747 44.036996
F 16.128852 43.646047 44.034496
F 7.034262 51.540747 46.617396
F 7.034262 36.078447 46.617396
F 7.034262 43.809647 46.617396
F 15.957852 51.579947 46.809696
F 15.945752 36.048147 46.770696
F 15.907152 43.756847 46.687496
F 0.646774 50.181847 35.549996
F 0.646774 42.450647 35.549996
F 9.533922 50.252547 35.741396
F 9.533922 42.521447 35.741396
F 9.600512 50.252547 33.008796
F 9.600512 42.521447 33.008796
F 2.896482 38.656047 32.856096
F 2.896482 46.387247 32.856096
F 11.831952 38.655847 33.063396
F 11.831952 46.386947 33.063396
F 2.775812 38.665447 35.595696
F 2.775802 46.396647 35.595696
F 11.765152 38.655847 35.795996
F 11.765152 46.386947 35.795996
F 5.068312 50.255047 35.634396
F 5.068312 42.523947 35.634396
F 13.996252 50.252547 35.850496
F 13.996252 42.521347 35.850496
F 5.123542 50.255847 32.897696
F 5.123542 42.524747 32.897696
F 14.063052 50.252547 33.117896
F 14.063052 42.521347 33.117896
F 7.369252 38.655947 32.954296
F 7.369252 46.387047 32.954296
F 0.461832 42.595347 32.831496
F 0.461831 34.864247 32.831496
F 7.300232 38.656447 35.687296
F 7.300232 46.387547 35.687296
F 16.085952 38.401647 35.825796
F 16.142752 46.288747 35.679396
F 0.561959 47.740147 39.194696
F 0.561959 40.008947 39.194696
F 9.444902 47.675547 39.384896
F 9.444902 39.944347 39.384896
F 0.476259 50.195647 42.838596
F 0.476259 42.464447 42.838596
F 9.355852 50.252547 43.028296
F 9.355852 42.521347 43.028296
F 0.354098 50.305447 40.123096
F 0.354098 42.574247 40.123096
F 9.422412 50.252547 40.295696
F 9.422412 42.521447 40.295696
F 0.409693 47.611947 36.477996
F 0.409693 39.880747 36.477996
F 9.511422 47.675447 36.652296
F 9.511422 39.944347 36.652296
F 2.723922 38.652947 40.142996
F 2.723922 46.384047 40.142996
F 11.653852 38.655847 40.350196
F 11.653852 46.386947 40.350196
F 2.810112 51.542347 36.499696
F 2.810112 36.080047 36.499696
F 2.810112 43.811247 36.499696
F 11.742852 51.541047 36.706796
F 11.742852 36.078747 36.706796
F 11.742852 43.809947 36.706796
F 2.696212 51.534247 39.236796
F 2.696212 36.071847 39.236796
F 2.696212 43.803047 39.236796
F 11.676052 51.541047 39.439396
F 11.676052 36.078747 39.439396
F 11.676052 43.809947 39.439396
F 2.617982 38.659547 42.877296
F 2.617982 46.390747 42.877296
F 11.587052 38.655847 43.082796
F 11.587052 46.386947 43.082796
F 4.979582 47.673247 39.277596
F 4.979582 39.942047 39.277596
F 13.907252 47.675547 39.493896
F 13.907252 39.944347 39.493896
F 4.890742 50.254647 42.920896
F 4.890742 42.523547 42.920896
F 13.818152 50.252547 43.137296
F 13.818152 42.521347 43.137296
F 4.946922 50.256147 40.184396
F 4.946922 42.524947 40.184396
F 13.884952 50.252547 40.404796
F 13.884952 42.521347 40.404796
F 5.034252 47.671847 36.540896
F 5.034252 39.940647 36.540896
F 13.974052 47.675547 36.761396
F 13.974052 39.944347 36.761396
F 7.191292 38.655947 40.241096
F 7.191292 46.387047 40.241096
F 16.117652 38.705947 40.295796
F 16.021452 46.331847 40.352296
F 7.280262 51.540947 36.597696
F 7.280262 36.078647 36.597696
F 7.280262 43.809847 36.597696
F 16.368352 51.489647 36.746696
F 16.258552 35.898147 36.819396
F 16.335252 43.706447 36.672796
F 7.211492 51.540547 39.330596
F 7.211492 36.078247 39.330596
F 7.211492 43.809447 39.330596
F 16.220352 51.410047 39.383396
F 16.038952 36.180747 39.450796
F 16.311152 43.744747 39.438796
F 7.122952 38.656247 42.973996
F 7.122952 46.387347 42.973996
F 15.945352 38.464147 43.003996
F 16.014852 46.254047 43.145796
F 0.237736 34.820847 47.413796
F 0.354098 34.843047 40.123096
F 4.772812 34.793247 47.471596
F 5.068312 34.792747 35.634396
F 5.123542 34.793547 32.897696
F 4.890742 34.792347 42.920896
F 4.946922 34.793747 40.184396
F 9.244422 34.790247 47.582496
F 9.533922 34.790247 35.741396
F 9.600512 34.790247 33.008796
F 9.422412 34.790247 40.295696
F 0.461832 50.326547 32.831496
F 16.267652 38.635147 33.093896
F 16.274252 46.225647 32.982896
F 0.302403 50.204047 50.126996
F 0.302403 42.472847 50.126996
F 9.177772 50.252547 50.315096
F 9.177772 42.521347 50.315096
F 2.453532 38.655347 50.160696
F 2.453532 46.386547 50.160696
F 11.408952 38.655847 50.369596
F 11.408952 46.386947 50.369596
F 4.712842 50.254547 50.207696
F 4.712842 42.523347 50.207696
F 13.640052 50.252547 50.424196
F 13.640052 42.521347 50.424196
F 6.945442 38.656047 50.260696
F 6.945442 46.387247 50.260696
F 15.981752 38.576747 50.615196
F 15.808752 46.379847 50.239996
F 0.215481 47.718647 53.771096
F 0.215481 39.987447 53.771096
F 9.088742 47.675547 53.958496
F 9.088742 39.944347 53.958496
F 0.110670 50.223047 57.426096
F 0.110671 42.491847 57.426096
F 8.999772 50.252447 57.599096
F 8.999772 42.521247 57.599096
F 0.122944 50.258747 54.711096
F 0.122944 42.527547 54.711096
F 9.066402 50.252547 54.868896
F 9.066402 42.521447 54.868896
F 0.179462 47.656347 51.059696
F 0.179462 39.925147 51.059696
F 9.155402 47.675447 51.225996
F 9.155402 39.944347 51.225996
F 2.373862 38.648947 54.717096
F 2.373862 46.380147 54.717096
F 11.297652 38.655847 54.923496
F 11.297652 46.386947 54.923496
F 2.461732 51.547047 51.073796
F 2.461732 36.084747 51.073796
F 2.461732 43.815847 51.073796
F 11.386652 51.541047 51.280496
F 11.386652 36.078747 51.280496
F 11.386652 43.809947 51.280496
F 2.372712 51.543947 53.802096
F 2.372712 36.081647 53.802096
F 2.372712 43.812747 53.802096
F 11.319952 51.541047 54.012996
F 11.319952 36.078747 54.012996
F 11.319952 43.809947 54.012996
F 2.290172 38.651447 57.444096
F 2.290172 46.382547 57.444096
F 11.230952 38.655747 57.653696
F 11.230952 46.386847 57.653696
F 4.623872 47.673647 53.850996
F 4.623872 39.942447 53.850996
F 13.551052 47.675547 54.067596
F 13.551052 39.944347 54.067596
F 4.533862 50.254447 57.491896
F 4.533862 42.523247 57.491896
F 13.462152 50.252447 57.708196
F 13.462152 42.521347 57.708196
F 4.597662 50.255347 54.758196
F 4.597662 42.524247 54.758196
F 13.528852 50.252547 54.977996
F 13.528852 42.521347 54.977996
F 4.685022 47.672547 51.115096
F 4.685022 39.941347 51.115096
F 13.617852 47.675547 51.334996
F 13.617852 39.944347 51.334996
F 6.835212 38.655947 54.814296
F 6.835212 46.387047 54.814296
F 15.660552 38.628047 54.959096
F 15.683652 46.190247 55.053896
F 6.924222 51.540947 51.171396
F 6.924222 36.078647 51.171396
F 6.924222 43.809847 51.171396
F 17.240852 49.332047 65.319596
F 15.928852 36.061147 51.638096
F 15.936752 43.801647 51.373596
F 6.856722 51.540847 53.904096
F 6.856722 36.078547 53.904096
F 6.856722 43.809747 53.904096
F 14.741652 45.494047 65.173696
F 15.889552 35.987847 54.375896
F 15.762052 43.713447 54.048396
F 6.768182 38.655747 57.544696
F 6.768182 46.386947 57.544696
F 15.768652 38.637347 57.738696
F 15.654252 46.192447 57.934096
F 4.597662 34.793047 54.758196
F 4.533862 34.792147 57.491896
F 8.922222 47.657847 61.190896
F 8.922222 39.926647 61.190896
F 4.712842 34.792247 50.207696
F 6.740752 46.009947 64.584296
F 8.971942 49.875347 64.638696
F 8.971942 42.144247 64.638696
F 17.788552 39.463147 61.664696
F 15.984052 51.336347 51.358996
F 0.010713 50.225847 62.089396
F 0.010713 42.494747 62.089396
F 8.906812 50.231647 61.988896
F 8.906812 42.500447 61.988896
F 0.063978 47.686347 58.392796
F 0.063978 39.955247 58.392796
F 8.978102 47.675047 58.491996
F 8.978102 39.943947 58.491996
F 2.208402 38.631647 61.838196
F 2.208402 46.362747 61.838196
F 11.137952 38.634847 62.043496
F 11.137952 46.366047 62.043496
F 2.282082 51.546047 58.345996
F 2.282082 36.083747 58.345996
F 2.282082 43.814947 58.345996
F 11.209352 51.540647 58.546496
F 11.209352 36.078347 58.546496
F 11.209352 43.809447 58.546496
F 2.198952 51.515347 61.052096
F 2.198952 36.053047 61.052096
F 2.198952 43.784147 61.052096
F 11.153452 51.523347 61.245396
F 11.153452 36.061047 61.245396
F 11.153452 43.792247 61.245396
F 2.242882 38.356047 64.503396
F 2.242882 46.087247 64.503396
F 11.203052 38.278647 64.693196
F 11.203052 46.009847 64.693196
F 4.455702 47.657847 61.081496
F 4.455702 39.926747 61.081496
F 13.384552 47.657847 61.299996
F 13.384552 39.926647 61.299996
F 4.507742 49.879647 64.529596
F 4.507742 42.148547 64.529596
F 13.434252 49.875347 64.747796
F 13.434252 42.144247 64.747796
F 4.441612 50.234147 61.877696
F 4.441612 42.503047 61.877696
F 13.369152 50.231647 62.097996
F 13.369152 42.500447 62.097996
F 4.511512 47.672447 58.381196
F 4.511512 39.941347 58.381196
F 13.440452 47.675047 58.600996
F 13.440452 39.943947 58.600996
F 6.675072 38.635347 61.934196
F 6.675072 46.366447 61.934196
F 15.483752 38.395147 62.331196
F 15.268952 46.080647 62.370896
F 6.746752 51.540547 58.437296
F 6.746752 36.078147 58.437296
F 6.746752 43.809347 58.437296
F 15.804152 51.506947 53.989396
F 15.613752 36.045347 58.578196
F 15.796152 43.570147 58.771496
F 6.690952 51.523747 61.136096
F 6.690952 36.061347 61.136096
F 6.690952 43.792547 61.136096
F 15.648352 51.417247 61.350196
F 15.784052 35.916147 61.313096
F 15.731652 43.495747 61.467096
F 6.740752 38.278847 64.584296
F 0.122944 34.796447 54.711096
F 9.066402 34.790247 54.868896
F 15.826652 51.300647 58.649196
F 14.727352 37.788047 65.070396
F 17.252052 41.469947 65.410496
F 17.571752 49.942947 62.487096
F 17.593952 41.905547 62.650896
F 17.893352 49.978747 57.618296
F 1.406602 55.440047 2.852106
F 1.406602 63.171147 2.852106
F 10.316852 55.427647 3.117946
F 10.316852 63.158747 3.117946
F 1.340672 57.968347 6.383716
F 1.340672 65.699547 6.383716
F 10.245552 57.984147 6.614926
F 10.245552 65.715347 6.614926
F 1.385992 57.991147 3.704596
F 1.385992 65.722347 3.704596
F 10.301452 58.001447 3.915996
F 10.301452 65.732547 3.915996
F 1.203202 55.902747 0.220930
F 1.203202 63.633947 0.220930
F 10.251852 55.783847 0.468184
F 10.251852 63.515047 0.468183
F 3.602362 54.130947 3.750256
F 3.602362 61.862147 3.750256
F 12.532652 54.135847 3.970516
F 12.532652 61.867047 3.970516
F 3.549402 59.661647 0.300144
F 3.549402 67.392747 0.300144
F 12.483052 59.649447 0.522715
F 12.483052 67.380547 0.522715
F 3.616522 59.295647 2.947586
F 3.616522 67.026747 2.947586
F 12.548052 59.293147 3.172486
F 12.548052 67.024347 3.172486
F 3.543832 54.113947 6.447426
F 3.543832 61.845147 6.447426
F 12.476752 54.118547 6.669456
F 12.476752 61.849747 6.669456
F 5.851782 55.425847 3.010596
F 5.851782 63.157047 3.010596
F 14.779252 55.427647 3.227016
F 14.779252 63.158747 3.227016
F 5.779242 57.986347 6.507186
F 5.779242 65.717547 6.507186
F 14.707852 57.984147 6.723986
F 14.707852 65.715347 6.723986
F 5.835432 58.003247 3.805456
F 5.835432 65.734447 3.805456
F 14.763852 58.001447 4.025046
F 14.763852 65.732547 4.025046
F 5.789292 55.784147 0.359882
F 5.789292 63.515247 0.359882
F 14.714152 55.783847 0.577242
F 14.714152 63.515047 0.577242
F 8.070052 54.135947 3.861426
F 8.070052 61.867147 3.861426
F 17.071852 54.292647 4.202746
F 17.070252 62.134547 4.045936
F 8.020782 59.649447 0.413661
F 8.020782 67.380547 0.413661
F 3.432962 69.575747 10.987596
F 3.543832 69.576347 6.447426
F 8.085292 59.293047 3.063536
F 8.085292 67.024147 3.063536
F 16.987052 59.538847 3.236716
F 16.931852 67.085247 2.995136
F 8.014042 54.118647 6.560466
F 8.014042 61.849847 6.560466
F 17.138552 54.091547 6.948026
F 16.974252 61.940047 6.748436
F 1.255602 55.424347 10.005256
F 1.255602 63.155547 10.005256
F 10.157252 55.406647 10.237996
F 10.157252 63.137847 10.237996
F 1.166662 57.965947 13.648296
F 1.166662 65.697147 13.648296
F 10.068152 57.983747 13.880896
F 10.068152 65.714847 13.880896
F 1.232722 57.965947 10.945896
F 1.232722 65.697147 10.945896
F 10.134952 57.983747 11.148396
F 10.134952 65.714847 11.148396
F 1.320812 55.424047 7.304066
F 1.320812 63.155247 7.304066
F 10.223952 55.406747 7.507746
F 10.223952 63.137947 7.507746
F 3.432962 54.113447 10.987596
F 3.432962 61.844547 10.987596
F 12.366152 54.118147 11.202896
F 12.366152 61.849347 11.202896
F 3.521832 59.276947 7.346916
F 3.521832 67.008147 7.346916
F 12.455152 59.272347 7.562276
F 12.455152 67.003547 7.562276
F 3.455382 59.276947 10.071196
F 3.455382 67.008147 10.071196
F 12.388452 59.272247 10.292496
F 12.388452 67.003447 10.292496
F 3.366322 54.113447 13.714096
F 3.366322 61.844547 13.714096
F 12.299352 54.118147 13.935496
F 12.299352 61.849347 13.935496
F 5.690992 55.404447 10.130296
F 5.690992 63.135647 10.130296
F 14.619552 55.406647 10.346996
F 14.619552 63.137847 10.346996
F 5.601962 57.985947 13.773296
F 5.601962 65.717047 13.773296
F 14.530552 57.983747 13.989996
F 14.530552 65.714847 13.989996
F 5.668822 57.985947 11.037696
F 5.668822 65.717047 11.037696
F 14.597352 57.983747 11.257496
F 14.597352 65.714847 11.257496
F 5.757742 55.404547 7.397096
F 5.757742 63.135747 7.397096
F 14.686252 55.406747 7.616806
F 14.686252 63.137947 7.616806
F 7.903472 54.118247 11.093796
F 7.903472 61.849447 11.093796
F 16.913752 54.196147 11.441096
F 16.794652 61.841147 11.396096
F 7.992392 59.272247 7.453136
F 7.992392 67.003347 7.453136
F 16.954352 59.300347 7.514746
F 16.987052 67.139647 7.818306
F 7.925712 59.272147 10.183496
F 7.925712 67.003347 10.183496
F 16.821052 59.263647 10.438696
F 16.856552 66.973647 10.544496
F 7.836672 54.118247 13.826496
F 7.836672 61.849447 13.826496
F 16.834852 54.294147 14.135196
F 16.810952 61.840847 14.069896
F 1.143672 55.424447 14.589296
F 1.143672 63.155647 14.589296
F 10.045952 55.406647 14.791796
F 10.045952 63.137847 14.791796
F 3.343912 59.276947 14.630996
F 3.343912 67.008147 14.630996
F 12.277152 59.272247 14.846296
F 12.277152 67.003447 14.846296
F 5.579772 55.404447 14.681096
F 5.579772 63.135647 14.681096
F 14.508252 55.406647 14.900796
F 14.508252 63.137847 14.900796
F 7.814412 59.272147 14.737196
F 7.814412 67.003347 14.737196
F 16.913352 59.242047 15.088196
F 16.732052 66.866547 14.994296
F 3.366322 69.575747 13.714096
F 17.304852 67.291347 0.332499
F 17.026852 59.570847 0.461789
F 16.965452 69.683447 6.883816
F 0.898694 55.433647 24.581896
F 0.898695 63.164747 24.581896
F 9.801052 55.406647 24.811196
F 9.801052 63.137847 24.811196
F 0.807853 57.926347 28.239996
F 0.807853 65.657547 28.239996
F 9.712002 57.983747 28.454596
F 9.712002 65.714847 28.454596
F 0.786459 58.001347 25.523596
F 0.786459 65.732447 25.523596
F 9.778762 57.983747 25.721996
F 9.778762 65.714847 25.721996
F 0.965597 55.424647 21.877096
F 0.965597 63.155747 21.877096
F 9.867832 55.406647 22.078596
F 9.867832 63.137847 22.078596
F 3.074682 54.114947 25.565796
F 3.074682 61.846147 25.565796
F 12.010052 54.118147 25.776596
F 12.010052 61.849347 25.776596
F 3.165462 59.276847 21.919096
F 3.165462 67.008047 21.919096
F 12.099052 59.272247 22.133196
F 12.099052 67.003447 22.133196
F 3.085922 59.272547 24.650196
F 3.085922 67.003747 24.650196
F 12.032252 59.272247 24.865696
F 12.032252 67.003447 24.865696
F 2.960182 54.127547 28.305796
F 2.960182 61.858747 28.305796
F 11.943252 54.118147 28.509096
F 11.943252 61.849347 28.509096
F 5.334612 55.404247 24.703996
F 5.334612 63.135447 24.703996
F 14.263452 55.406647 24.920196
F 14.263452 63.137847 24.920196
F 5.245632 57.986447 28.347596
F 5.245632 65.717547 28.347596
F 14.174352 57.983747 28.563696
F 14.174352 65.714847 28.563696
F 5.310682 57.985947 25.611496
F 5.310682 65.717147 25.611496
F 14.241152 57.983747 25.831096
F 14.241152 65.714847 25.831096
F 5.401672 55.404447 21.967996
F 5.401672 63.135647 21.967996
F 14.330152 55.406647 22.187696
F 14.330152 63.137847 22.187696
F 7.547282 54.118247 25.667496
F 7.547282 61.849447 25.667496
F 16.448252 54.007747 25.825196
F 16.345352 61.812847 25.812596
F 7.636322 59.272147 22.023996
F 7.636322 67.003247 22.023996
F 16.616352 59.161147 22.185896
F 16.588952 66.943847 22.045596
F 7.569232 59.272047 24.756796
F 7.569232 67.003247 24.756796
F 16.382052 59.144147 24.853096
F 16.521452 66.767547 24.869796
F 7.479222 54.118547 28.400296
F 7.479222 61.849647 28.400296
F 16.507452 54.024247 28.517296
F 16.410152 61.963947 28.586496
F 0.729300 55.478047 31.901696
F 0.729300 63.209247 31.901696
F 9.622972 55.406647 32.097996
F 9.622972 63.137847 32.097996
F 3.254872 69.575747 18.274396
F 3.188182 69.575647 21.001196
F 0.536158 55.329447 29.180696
F 0.536159 63.060647 29.180696
F 9.689632 55.406647 29.365396
F 9.689632 63.137847 29.365396
F 2.983872 59.271847 29.211996
F 2.983872 67.002947 29.211996
F 11.920952 59.272247 29.419996
F 11.920952 67.003447 29.419996
F 2.860872 59.260947 31.952896
F 2.860872 66.992147 31.952896
F 11.854152 59.272247 32.152596
F 11.854152 67.003447 32.152596
F 5.156972 55.403947 31.991096
F 5.156972 63.135147 31.991096
F 14.085352 55.406647 32.207096
F 14.085352 63.137847 32.207096
F 5.215832 55.404147 29.254796
F 5.215832 63.135347 29.254796
F 14.152052 55.406647 29.474496
F 14.152052 63.137847 29.474496
F 7.458232 59.272147 29.310896
F 7.458232 67.003347 29.310896
F 16.289152 59.372047 29.573696
F 16.282252 67.039647 29.419596
F 7.389452 59.271747 32.043796
F 7.389452 67.002847 32.043796
F 3.074682 69.577247 25.565796
F 16.277952 59.342647 32.355796
F 1.077632 55.424447 17.291796
F 1.077632 63.155647 17.291796
F 9.979142 55.406647 17.524296
F 9.979142 63.137847 17.524296
F 0.988592 57.965947 20.935096
F 0.988592 65.697047 20.935096
F 9.890092 57.983747 21.167796
F 9.890092 65.714847 21.167796
F 1.054642 57.965947 18.232696
F 1.054642 65.697147 18.232696
F 9.956882 57.983747 18.435196
F 9.956882 65.714847 18.435196
F 3.254872 54.113447 18.274396
F 3.254872 61.844547 18.274396
F 12.188052 54.118147 18.489696
F 12.188052 61.849347 18.489696
F 3.277282 59.276947 17.357596
F 3.277282 67.008147 17.357596
F 12.210352 59.272247 17.578896
F 12.210352 67.003447 17.578896
F 3.188182 54.113347 21.001196
F 3.188182 61.844547 21.001196
F 12.121252 54.118147 21.222296
F 12.121252 61.849347 21.222296
F 5.512922 55.404447 17.416696
F 5.512922 63.135647 17.416696
F 14.441452 55.406647 17.633396
F 14.441452 63.137847 17.633396
F 5.423802 57.985947 21.060296
F 5.423802 65.717147 21.060296
F 14.352452 57.983747 21.276796
F 14.352452 65.714847 21.276796
F 5.490732 57.985947 18.324596
F 5.490732 65.717047 18.324596
F 14.419252 57.983747 18.544296
F 14.419252 65.714847 18.544296
F 7.725382 54.118247 18.380596
F 7.725382 61.849447 18.380596
F 16.788852 54.182447 18.554496
F 16.591052 61.873447 18.549596
F 7.747642 59.272147 17.469896
F 7.747642 67.003347 17.469896
F 16.667252 59.270147 17.755996
F 16.590352 66.878747 17.619796
F 7.658582 54.118247 21.113296
F 7.658582 61.849447 21.113296
F 16.490152 54.136747 21.300496
F 16.495352 61.749047 21.370496
F 16.261652 67.052547 32.157496
F 16.720152 69.527147 18.572896
F 16.513352 69.483147 25.905696
F 0.389351 55.459447 46.482796
F 0.389352 63.190647 46.482796
F 9.266822 55.406647 46.671696
F 9.266822 63.137847 46.671696
F 0.237736 58.014347 47.413796
F 0.237736 65.745547 47.413796
F 9.244422 57.983747 47.582496
F 9.244422 65.714947 47.582496
F 0.298016 55.365547 43.768096
F 0.298016 63.096747 43.768096
F 9.333412 55.406647 43.939096
F 9.333412 63.137847 43.939096
F 2.549732 54.112947 47.430596
F 2.549732 61.844147 47.430596
F 11.475752 54.118147 47.637096
F 11.475752 61.849347 47.637096
F 2.637432 59.276647 43.786896
F 2.637432 67.007747 43.786896
F 11.564752 59.272247 43.993696
F 11.564752 67.003447 43.993696
F 2.535662 59.270447 46.519096
F 2.535662 67.001647 46.519096
F 11.497952 59.272247 46.726196
F 11.497952 67.003447 46.726196
F 4.801832 55.404647 46.564296
F 4.801832 63.135747 46.564296
F 13.729152 55.406647 46.780796
F 13.729152 63.137847 46.780796
F 4.772812 57.986747 47.471596
F 4.772812 65.717947 47.471596
F 13.706852 57.983747 47.691596
F 13.706852 65.714847 47.691596
F 4.860312 55.403447 43.827996
F 4.860312 63.134547 43.827996
F 13.795952 55.406647 44.048196
F 13.795952 63.137847 44.048196
F 7.013262 54.118247 47.527996
F 7.013262 61.849447 47.527996
F 15.858052 54.035147 47.772496
F 15.993352 61.879647 47.763596
F 7.102272 59.272147 43.884496
F 7.102272 67.003347 43.884496
F 15.950952 59.316647 44.118996
F 16.069352 66.906647 44.137496
F 7.034262 59.271947 46.617396
F 7.034262 67.003047 46.617396
F 16.065552 59.161847 46.855496
F 15.964652 67.053647 46.952496
F 0.646774 57.912947 35.549996
F 0.646774 65.644147 35.549996
F 9.533922 57.983747 35.741396
F 9.533922 65.714847 35.741396
F 9.600512 57.983747 33.008796
F 9.600512 65.714947 33.008796
F 2.896482 54.118347 32.856096
F 2.896482 61.849547 32.856096
F 11.831952 54.118147 33.063396
F 11.831952 61.849347 33.063396
F 2.775812 54.127847 35.595696
F 2.775812 61.858947 35.595696
F 11.765152 54.118147 35.795996
F 11.765152 61.849347 35.795996
F 5.068312 57.986247 35.634396
F 5.068312 65.717447 35.634396
F 13.996252 57.983747 35.850496
F 13.996252 65.714847 35.850496
F 5.123542 57.987047 32.897696
F 5.123542 65.718247 32.897696
F 14.063052 57.983747 33.117896
F 14.063052 65.714847 33.117896
F 7.369252 54.118247 32.954296
F 7.369252 61.849347 32.954296
F 0.461831 58.057747 32.831496
F 0.461832 65.788847 32.831496
F 7.300232 54.118747 35.687296
F 7.300232 61.849847 35.687296
F 16.137252 54.197547 35.860796
F 16.153052 61.787147 35.844196
F 0.561959 55.471247 39.194696
F 0.561959 63.202447 39.194696
F 9.444902 55.406647 39.384896
F 9.444902 63.137847 39.384896
F 0.476259 57.926747 42.838596
F 0.476259 65.657947 42.838596
F 9.355852 57.983747 43.028296
F 9.355852 65.714847 43.028296
F 0.354098 58.036547 40.123096
F 0.354098 65.767747 40.123096
F 9.422412 57.983747 40.295696
F 9.422412 65.714947 40.295696
F 0.409693 55.343047 36.477996
F 0.409693 63.074247 36.477996
F 9.511422 55.406647 36.652296
F 9.511422 63.137747 36.652296
F 2.723922 54.115247 40.142996
F 2.723922 61.846447 40.142996
F 11.653852 54.118147 40.350196
F 11.653852 61.849347 40.350196
F 2.810112 59.273547 36.499696
F 2.810112 67.004647 36.499696
F 11.742852 59.272247 36.706796
F 11.742852 67.003447 36.706796
F 2.696212 59.265347 39.236796
F 2.696212 66.996547 39.236796
F 11.676052 59.272247 39.439396
F 11.676052 67.003447 39.439396
F 2.617982 54.121947 42.877296
F 2.617982 61.853047 42.877296
F 11.587052 54.118147 43.082796
F 11.587052 61.849347 43.082796
F 4.979582 55.404347 39.277596
F 4.979582 63.135547 39.277596
F 13.907252 55.406647 39.493896
F 13.907252 63.137847 39.493896
F 4.890742 57.985847 42.920896
F 4.890742 65.717047 42.920896
F 13.818152 57.983747 43.137296
F 13.818152 65.714847 43.137296
F 4.946922 57.987247 40.184396
F 4.946922 65.718447 40.184396
F 13.884952 57.983747 40.404796
F 13.884952 65.714847 40.404796
F 5.034252 55.402947 36.540896
F 5.034252 63.134147 36.540896
F 13.974052 55.406647 36.761396
F 13.974052 63.137847 36.761396
F 7.191292 54.118247 40.241096
F 7.191292 61.849347 40.241096
F 16.113152 53.966147 40.337296
F 16.202652 62.001947 40.406396
F 7.280262 59.272147 36.597696
F 7.280262 67.003347 36.597696
F 16.180552 59.181747 36.864896
F 16.308952 67.109347 36.803196
F 7.211492 59.271747 39.330596
F 7.211492 67.002847 39.330596
F 16.125452 59.376247 39.649096
F 16.137152 67.113147 39.418396
F 7.122952 54.118547 42.973996
F 7.122952 61.849747 42.973996
F 16.032552 54.177947 43.121196
F 16.158952 61.991347 43.210296
F 2.549732 69.575347 47.430596
F 2.723922 69.577547 40.142996
F 16.241552 54.231847 33.164696
F 16.410352 61.971347 33.132496
F 16.140552 69.592247 40.442396
F 16.088952 69.549547 43.371496
F 0.302403 57.935147 50.126996
F 0.302403 65.666347 50.126996
F 9.177772 57.983747 50.315096
F 9.177772 65.714847 50.315096
F 2.453532 54.117647 50.160696
F 2.453532 61.848847 50.160696
F 11.408952 54.118147 50.369596
F 11.408952 61.849347 50.369596
F 4.712842 57.985747 50.207696
F 4.712842 65.716847 50.207696
F 13.640052 57.983747 50.424196
F 13.640052 65.714847 50.424196
F 6.945442 54.118447 50.260696
F 6.945442 61.849547 50.260696
F 15.886752 53.982547 50.578196
F 15.754952 61.677347 50.429796
F 0.215481 55.449747 53.771096
F 0.215481 63.180947 53.771096
F 9.088742 55.406647 53.958496
F 9.088742 63.137847 53.958496
F 0.110672 57.954147 57.426096
F 0.110671 65.685347 57.426096
F 8.999772 57.983647 57.599096
F 8.999772 65.714747 57.599096
F 0.122944 57.989947 54.711096
F 0.122944 65.721047 54.711096
F 9.066402 57.983747 54.868896
F 9.066402 65.714847 54.868896
F 0.179462 55.387447 51.059696
F 0.179462 63.118647 51.059696
F 9.155402 55.406647 51.225996
F 9.155402 63.137847 51.225996
F 2.373862 54.111247 54.717096
F 2.373862 61.842447 54.717096
F 11.297652 54.118147 54.923496
F 11.297652 61.849347 54.923496
F 2.461732 59.278147 51.073796
F 2.461732 67.009347 51.073796
F 11.386652 59.272247 51.280496
F 11.386652 67.003447 51.280496
F 2.372712 59.275147 53.802096
F 2.372712 67.006247 53.802096
F 11.319952 59.272247 54.012996
F 11.319952 67.003447 54.012996
F 2.290172 54.113747 57.444096
F 2.290172 61.844847 57.444096
F 11.230952 54.118047 57.653696
F 11.230952 61.849247 57.653696
F 4.623872 55.404747 53.850996
F 4.623872 63.135947 53.850996
F 13.551052 55.406647 54.067596
F 13.551052 63.137847 54.067596
F 4.533862 57.985647 57.491896
F 4.533862 65.716747 57.491896
F 13.462152 57.983647 57.708196
F 13.462152 65.714747 57.708196
F 4.597662 57.986547 54.758196
F 4.597662 65.717747 54.758196
F 13.528852 57.983747 54.977996
F 13.528852 65.714847 54.977996
F 4.685022 55.403747 51.115096
F 4.685022 63.134847 51.115096
F 13.617852 55.406647 51.334996
F 13.617852 63.137847 51.334996
F 6.835212 54.118247 54.814296
F 6.835212 61.849447 54.814296
F 15.722552 54.038647 55.200896
F 15.664052 61.665947 55.033696
F 6.924222 59.272147 51.171396
F 6.924222 67.003347 51.171396
F 15.750552 59.231447 51.433796
F 15.821752 66.997347 51.364996
F 6.856722 59.272047 53.904096
F 6.856722 67.003247 53.904096
F 15.915452 59.121947 54.134696
F 15.697352 67.019447 54.049296
F 6.768182 54.118147 57.544696
F 6.768182 61.849247 57.544696
F 15.402652 53.922947 57.876896
F 15.718852 61.891147 57.680296
F 6.675072 69.559947 61.934196
F 11.137952 69.559547 62.043496
F 8.922222 55.388947 61.190896
F 8.922222 63.120147 61.190896
F 2.208402 69.556247 61.838196
F 14.935752 68.590547 65.066896
F 8.971932 57.606547 64.638696
F 8.971942 65.337747 64.638696
F 11.203052 69.203247 64.693196
F 2.242882 69.280747 64.503396
F 0.010712 57.957047 62.089396
F 0.010713 65.688247 62.089396
F 8.906812 57.962747 61.988896
F 8.906812 65.693947 61.988896
F 0.063978 55.417547 58.392796
F 0.063978 63.148747 58.392796
F 8.978102 55.406247 58.491996
F 8.978102 63.137447 58.491996
F 2.208402 54.093947 61.838196
F 2.208402 61.825147 61.838196
F 11.137952 54.097147 62.043496
F 11.137952 61.828347 62.043496
F 2.282082 59.277247 58.345996
F 2.282082 67.008447 58.345996
F 11.209352 59.271847 58.546496
F 11.209352 67.002947 58.546496
F 2.198952 59.246547 61.052096
F 2.198952 66.977647 61.052096
F 11.153452 59.254547 61.245396
F 11.153452 66.985747 61.245396
F 2.242882 53.818447 64.503396
F 2.242872 61.549547 64.503396
F 11.203052 53.740947 64.693196
F 11.203052 61.472147 64.693196
F 4.455702 55.389047 61.081496
F 4.455702 63.120147 61.081496
F 13.384552 55.388947 61.299996
F 13.384552 63.120147 61.299996
F 4.507742 57.610847 64.529596
F 4.507742 65.342047 64.529596
F 13.434152 57.606547 64.747796
F 13.434252 65.337747 64.747796
F 4.441612 57.965347 61.877696
F 4.441612 65.696547 61.877696
F 13.369152 57.962747 62.097996
F 13.369152 65.693947 62.097996
F 4.511512 55.403647 58.381196
F 4.511512 63.134747 58.381196
F 13.440452 55.406247 58.600996
F 13.440452 63.137447 58.600996
F 6.675072 54.097647 61.934196
F 6.675072 61.828747 61.934196
F 15.283752 53.777747 62.405396
F 15.198252 61.538947 62.524796
F 6.746752 59.271647 58.437296
F 6.746752 67.002847 58.437296
F 15.797852 59.283747 58.422696
F 15.633952 66.851847 58.420996
F 6.690952 59.254847 61.136096
F 6.690952 66.986047 61.136096
F 15.645452 59.180447 61.378696
F 15.726652 66.866447 61.203996
F 6.740752 53.741147 64.584296
F 6.740752 61.472347 64.584296
F 17.233552 64.612247 64.966696
F 16.015552 69.625247 50.541496
F 2.453532 69.580047 50.160696
F 14.670352 60.926647 65.177096
F 6.768182 69.580447 57.544696
F 11.230952 69.580347 57.653696
F 6.740752 69.203447 64.584296
F 2.373862 69.573547 54.717096
F 2.290172 69.576047 57.444096
F 17.495752 62.636347 61.532396
F 15.277152 69.272547 62.393996
F 17.118252 57.060547 65.214796
F 14.838052 53.248947 64.989896
F 17.550752 65.214347 62.358896
F 17.590952 57.652847 62.402896
F 15.756552 69.634547 55.032796
F 17.656752 54.901147 61.725496
F 17.713652 54.984847 59.014096
F 15.709152 69.525447 57.702896
F 28.508452 1.537087 3.585606
F 28.282052 9.414077 3.806076
F 23.708152 16.948447 10.595596
F 19.242552 1.452137 3.411856
F 19.544052 9.185417 3.180246
F 19.222352 16.936447 3.388666
F 28.240752 4.103547 7.366116
F 28.295152 11.793147 7.320956
F 19.187652 3.866567 7.086266
F 19.143052 11.683647 6.737476
F 28.360252 4.268647 4.632656
F 28.423452 11.860647 4.752586
F 19.287152 4.076617 4.407666
F 19.493552 11.751747 4.160926
F 35.002752 8.458747 11.956996
F 30.442652 0.298605 7.420016
F 35.108452 0.359993 7.575136
F 34.951952 16.166847 7.690836
F 28.273952 17.213347 10.978096
F 26.190752 13.161947 0.912301
F 30.582152 8.204407 4.544746
F 30.819652 15.780747 4.602396
F 25.886352 13.123747 15.296096
F 21.698352 7.824517 4.402676
F 21.448652 15.508547 4.142866
F 30.320952 13.062547 15.473696
F 30.602952 5.633547 0.857967
F 23.465152 1.490067 15.224796
F 23.793652 16.952147 7.894276
F 34.944752 8.249847 7.328386
F 30.683252 5.530337 3.687076
F 30.541452 13.216647 3.691786
F 21.715852 5.276767 3.557336
F 21.791552 12.999347 3.393056
F 30.592552 8.063177 7.268146
F 30.343652 15.944847 7.266076
F 25.775452 5.434507 15.327796
F 21.624652 7.668807 6.997796
F 21.517052 15.623347 6.963916
F 35.130852 13.543347 3.967786
F 32.946952 1.800247 3.717516
F 32.820752 9.592127 3.792436
F 32.656152 17.317247 11.110196
F 23.709652 1.498167 3.458386
F 24.031852 9.327757 3.396076
F 21.626352 13.199747 0.737018
F 32.734852 4.296757 7.754066
F 32.633952 12.267647 7.429326
F 23.627652 4.084047 7.123916
F 23.608952 11.909947 7.297996
F 32.774152 4.378647 4.921416
F 32.775552 12.239747 4.777876
F 24.008652 4.090447 4.427906
F 23.978052 11.852647 4.447516
F 32.925452 1.796917 1.077926
F 30.726252 2.991357 -0.076221
F 32.570852 17.336147 8.310946
F 30.643052 13.298747 0.995270
F 34.955852 0.594268 14.678296
F 35.115652 5.909237 11.100596
F 19.026152 16.777047 15.102496
F 28.369652 17.173647 0.937291
F 25.755452 0.092267 14.445996
F 26.056252 8.077817 4.583926
F 26.102552 15.603247 4.620396
F 34.974852 13.338047 15.729396
F 34.900852 5.775207 8.355686
F 34.949352 0.443229 4.886316
F 26.038252 0.392182 4.357466
F 28.303052 14.593647 0.033723
F 34.880852 16.018847 11.991496
F 21.636452 5.495067 0.933997
F 26.127352 5.522547 3.791786
F 26.336852 13.023747 3.673626
F 30.880952 0.345382 4.636176
F 30.259452 0.387132 11.834396
F 35.144452 13.348547 1.186766
F 26.071952 8.067107 7.381586
F 26.156552 15.591547 7.290576
F 23.731652 9.392807 15.299596
F 28.004552 1.613677 10.815896
F 28.103652 9.105117 11.018896
F 35.305952 10.736847 0.243261
F 19.134152 1.406237 10.617496
F 19.113252 9.197497 10.419396
F 35.107752 5.724027 3.996246
F 28.098052 4.253217 14.470296
F 28.099352 11.874347 14.477696
F 19.194552 3.994257 14.064096
F 19.019452 11.540747 14.269096
F 27.986452 4.197077 11.795896
F 27.959352 11.805547 11.711196
F 19.241052 3.960957 11.393496
F 18.968252 11.610047 11.524096
F 28.050052 1.518267 8.170926
F 28.404652 9.263827 8.231636
F 19.413352 9.334987 0.510275
F 19.201252 1.279287 7.872546
F 19.309052 9.213127 7.677266
F 23.699352 17.007847 3.598366
F 30.409152 8.072767 11.999096
F 30.429752 15.824347 11.895396
F 28.456552 16.984147 3.664866
F 21.378852 8.122817 11.532896
F 21.458052 15.620247 11.628296
F 27.966452 16.993247 15.329296
F 30.322152 5.530077 8.431516
F 30.309852 13.367847 8.325046
F 21.414052 5.261377 8.142256
F 21.125352 13.041747 7.773666
F 30.355252 5.520697 11.138796
F 30.300652 13.155647 11.024496
F 21.525952 5.429987 10.815796
F 21.054652 13.017547 10.566796
F 30.538852 8.104687 14.664896
F 30.259352 15.703747 14.633796
F 26.044352 5.608357 1.024255
F 21.419452 7.875997 14.464196
F 21.336752 15.617047 14.400196
F 32.769152 9.540357 15.573596
F 32.574252 1.768397 11.211296
F 32.754052 9.512387 11.072796
F 34.980552 13.376647 11.191596
F 23.619552 1.224497 10.890496
F 23.641352 9.305847 10.639496
F 35.071552 8.282437 14.700996
F 32.710752 4.357517 14.746396
F 32.695452 12.047547 14.616296
F 23.549352 4.073517 14.461196
F 23.681052 11.872947 14.225496
F 32.781352 4.522787 11.956996
F 32.622552 12.047347 11.795296
F 23.644752 3.852107 11.768796
F 23.444952 11.885847 11.546696
F 32.682752 1.550187 8.366456
F 32.704652 9.488417 8.253946
F 19.309252 16.855947 7.871456
F 23.679052 1.476747 8.181136
F 23.639352 9.186357 7.921646
F 34.934852 15.960547 14.802196
F 23.548952 16.924247 15.307696
F 35.065052 8.342937 4.635836
F 35.009352 5.548857 15.598896
F 25.718652 7.782967 11.637796
F 25.946152 15.777747 11.559196
F 32.511752 1.616587 15.418796
F 34.997952 16.043747 4.954356
F 28.349352 9.579177 1.044819
F 25.895852 5.316277 8.110266
F 26.070952 12.930647 8.062116
F 25.908152 0.413681 7.094126
F 30.319952 0.403075 14.495496
F 25.734152 5.267417 10.823696
F 25.945252 13.100847 10.691496
F 30.415852 5.570587 15.639496
F 28.694052 1.621807 0.855384
F 21.283752 13.000747 15.165396
F 25.926352 8.040727 14.363696
F 25.804652 15.695647 14.365096
F 21.282152 5.275597 15.185196
F 27.905352 1.671197 15.049896
F 28.176052 9.304457 15.314796
F 32.930852 17.303047 3.865626
F 18.890452 1.358247 15.044196
F 19.101752 8.912617 15.139396
F 35.076352 5.556167 1.201126
F 32.838552 9.525587 1.089096
F 34.896752 13.442947 8.494856
F 23.832752 9.234777 0.721873
F 23.952752 1.609007 0.875446
F 25.969852 0.125581 11.642996
F 19.316152 16.983947 10.721396
F 19.415852 1.490047 0.660863
F 21.498152 0.292494 7.020366
F 21.470452 0.273477 4.368486
F 34.984452 0.672844 11.941896
F 32.871752 17.179347 1.142356
F 28.387252 6.916827 0.073353
F 19.270952 17.033347 0.641241
F 28.145152 17.186947 8.096426
F 21.211152 0.053167 11.579796
F 32.892652 14.519647 0.097852
F 32.397852 17.170547 15.749596
F 21.255852 0.174018 14.350296
F 30.591152 10.686747 -0.023762
F 32.889552 6.927907 0.228612
F 27.758252 1.436967 25.176996
F 28.159552 9.061477 25.423696
F 29.994652 0.147469 28.951596
F 34.785052 13.176947 22.688696
F 18.991052 8.872237 25.045396
F 18.561952 9.094277 32.199696
F 27.920252 3.921177 29.005496
F 27.858252 11.778347 28.869696
F 21.231252 0.132452 26.035996
F 23.459752 16.795247 22.479096
F 27.830952 4.013517 26.232496
F 28.059352 11.758947 26.192496
F 18.934752 4.025607 26.045196
F 18.780052 1.287437 29.548696
F 27.937052 1.541937 22.414596
F 28.318852 9.001567 22.692296
F 34.655052 5.401467 18.277996
F 18.684252 1.307937 22.219596
F 32.378452 17.090747 25.392496
F 32.128652 1.560947 30.072696
F 30.216852 7.723277 26.509496
F 30.053052 15.727747 26.153496
F 25.697052 15.676647 21.715896
F 21.230552 7.732827 25.955196
F 21.119652 15.617747 25.774596
F 25.825952 8.130157 19.048196
F 30.051152 5.352087 22.870096
F 30.270452 12.987947 22.730496
F 21.116352 5.388197 22.425396
F 20.997852 12.865147 22.487696
F 30.315452 5.250497 25.594196
F 30.205752 13.229447 25.350596
F 21.310252 5.150557 25.082396
F 20.999252 12.934947 25.185596
F 29.922852 7.989127 29.154096
F 30.210252 15.650647 28.812496
F 25.897052 8.160587 21.681296
F 21.088552 7.788377 28.547896
F 21.022852 15.186147 28.714896
F 25.864752 15.537047 18.972296
F 32.317052 1.640237 25.568096
F 32.391752 9.321337 25.509296
F 18.797052 1.381327 25.083496
F 23.555752 1.386767 25.246596
F 23.467052 9.136457 25.349696
F 34.713152 0.309293 22.029596
F 32.239452 3.947227 29.133196
F 32.461752 11.563747 29.054396
F 23.546552 3.973927 28.897396
F 23.248152 11.532447 28.897196
F 32.703952 4.293477 26.481096
F 32.294852 11.844347 26.319396
F 23.675352 3.899467 26.112796
F 23.297852 11.682047 26.149196
F 32.437252 1.630227 22.864596
F 32.491752 9.398477 22.738196
F 18.883652 3.802717 28.676696
F 23.303152 1.489377 22.438596
F 23.533752 9.242237 22.602196
F 18.693952 1.464007 32.409096
F 34.662752 13.110947 25.437196
F 32.540052 16.893247 29.797396
F 34.916652 15.890947 22.014796
F 25.736852 7.948697 26.131196
F 25.555252 15.293647 26.217596
F 27.691652 1.450777 32.623096
F 27.768452 16.989447 25.548496
F 20.780352 5.281157 32.332296
F 25.657252 5.551897 22.530796
F 25.513052 13.096447 22.634096
F 18.722752 16.894947 32.331196
F 34.860252 0.526159 19.193196
F 25.776652 5.345777 25.301896
F 25.555252 12.840347 25.269396
F 34.451752 7.822687 29.339396
F 34.849152 15.559647 28.966096
F 25.791652 12.785747 17.969396
F 25.545052 7.781747 28.822896
F 25.692152 15.583947 28.838896
F 25.699452 5.528587 18.008796
F 34.708252 5.601217 22.850696
F 34.841452 8.294677 26.422596
F 25.602752 0.318451 18.955696
F 19.080952 16.761347 17.937796
F 23.186752 8.911487 32.508496
F 34.840152 5.640197 25.527996
F 27.777152 1.323037 30.019196
F 27.694752 9.204137 29.937396
F 34.792152 8.062567 19.198796
F 23.109152 16.479247 32.341496
F 34.709952 13.435747 18.417896
F 34.808352 15.932247 19.323796
F 30.078052 5.349167 30.016296
F 30.079852 12.980047 29.799996
F 21.209352 5.098217 29.442496
F 20.958752 12.726247 29.673596
F 27.994152 16.880847 18.119696
F 21.075352 0.127022 21.454596
F 18.807952 11.492847 25.899096
F 34.775552 8.120067 21.974296
F 23.381452 11.728447 21.662496
F 23.233452 16.593847 29.556096
F 23.416152 4.218397 21.542396
F 32.541852 12.043247 19.214996
F 32.556852 11.946347 21.873796
F 18.844452 8.937587 29.485496
F 32.458352 17.050747 18.471596
F 32.220352 9.037387 30.140596
F 18.881852 16.712847 22.249996
F 23.173452 1.428807 29.640696
F 23.264252 8.976347 29.747996
F 32.332052 4.180297 22.026396
F 34.482252 5.302227 30.286596
F 34.584152 13.027847 30.090596
F 25.614652 5.390277 29.870396
F 25.503052 13.081947 29.661896
F 32.360952 4.267447 19.215596
F 23.458652 11.755447 18.900096
F 21.003452 12.663047 32.397696
F 23.407752 4.298907 18.944296
F 27.778852 1.641677 17.962096
F 28.035052 9.438387 18.183396
F 18.850852 8.886467 22.375696
F 19.045952 1.408067 17.859496
F 19.067052 9.028047 17.834696
F 34.711652 15.669747 26.293896
F 27.995952 4.255497 21.642196
F 28.006552 11.632847 21.965996
F 18.672852 4.132827 21.444696
F 18.787152 11.625547 21.459096
F 27.932352 4.173687 18.938796
F 28.045952 11.909447 19.221596
F 18.801452 3.833947 18.885396
F 18.966752 11.576247 18.676196
F 30.268852 8.212057 18.944796
F 30.262452 15.731947 19.149196
F 18.678752 16.846247 25.062596
F 21.262852 7.911897 18.878096
F 21.328952 15.344247 18.812396
F 18.588152 11.539547 28.611296
F 30.198152 5.423917 18.302096
F 30.281552 13.154947 18.191396
F 20.986252 5.187957 18.006496
F 21.272652 12.763747 17.820996
F 30.576752 7.878387 21.742996
F 30.355852 15.704147 21.967496
F 34.490752 0.509543 26.479896
F 21.389852 7.968357 21.717396
F 21.232452 15.397847 21.573896
F 23.656052 16.753147 18.080296
F 32.417452 1.651737 18.426196
F 32.675652 9.496807 18.351696
F 30.082752 0.421846 18.976696
F 23.412152 1.690657 17.869896
F 23.537152 9.253897 18.037196
F 18.888552 16.765747 29.691696
F 23.587252 16.838347 25.306096
F 27.830752 16.559247 32.496996
F 27.985152 16.837747 29.803096
F 30.001852 0.379221 26.328696
F 32.505252 17.152647 22.674296
F 28.000852 16.869647 22.678696
F 23.092352 1.280087 32.432396
F 30.222052 0.325971 21.707796
F 21.274752 0.049569 18.620396
F 25.300452 5.201617 32.595996
F 25.538852 12.987747 32.492296
F 25.734652 0.296458 21.571196
F 34.342952 0.240198 29.281996
F 30.073352 12.993447 32.570696
F 27.754552 9.261297 32.737296
F 29.888452 5.239427 32.748496
F 32.400152 16.933747 32.632996
F 25.515052 -0.018000 28.888996
F 21.032752 0.045686 28.656196
F 25.686152 0.073474 26.271996
F 32.027752 1.383377 32.804996
F 34.279852 5.125047 32.889796
F 31.570352 11.095047 48.484596
F 27.025852 8.654967 47.287796
F 23.077252 3.805977 33.085196
F 18.483052 9.182927 36.973596
F 20.945352 15.420247 33.305596
F 18.134352 16.454347 47.039096
F 27.097552 3.688837 48.060496
F 27.145652 11.224847 48.349496
F 22.683552 0.883724 46.835196
F 34.370052 7.638117 33.763196
F 18.259852 8.857587 46.755696
F 27.052552 8.671117 44.530796
F 18.230652 11.410047 47.893396
F 25.384852 7.859677 33.509196
F 27.566552 4.025877 33.624796
F 18.541652 16.812547 36.912996
F 30.206152 15.529047 33.445896
F 29.222552 14.892247 48.179596
F 24.920052 15.392147 43.688696
F 20.559352 7.665007 47.841996
F 20.464752 15.190647 47.893196
F 25.088752 15.306147 40.709096
F 29.248652 4.824167 44.472896
F 29.227352 12.622347 44.723596
F 20.338552 5.217487 44.071796
F 20.459652 12.878847 44.345196
F 29.421352 4.817227 47.225096
F 29.362152 12.320747 47.409696
F 20.516952 5.067547 46.762096
F 20.482452 12.592947 47.064696
F 18.443352 4.105897 33.394696
F 31.551652 8.553187 47.268796
F 31.468052 16.004947 47.181196
F 27.332252 16.423347 47.031396
F 22.749652 8.876647 47.109396
F 18.190652 11.791347 43.084696
F 22.863052 1.234637 36.923596
F 34.510252 15.398247 33.846696
F 22.508752 3.506707 47.813496
F 22.655252 11.426247 48.056196
F 31.678252 0.733937 44.714396
F 31.669052 8.693757 44.438796
F 27.489652 16.713447 37.032796
F 22.750352 0.952447 44.096696
F 22.427252 9.135767 44.356096
F 18.612452 11.717647 33.298696
F 27.335252 16.458147 44.411796
F 32.052352 3.858217 33.823496
F 24.638752 7.753967 43.552996
F 24.779352 7.508077 48.238896
F 25.007452 15.255147 48.097096
F 33.607152 15.034647 43.541096
F 33.717252 4.595327 44.703696
F 33.636352 12.552547 44.547996
F 24.905252 4.977577 44.308196
F 24.909352 12.843447 44.502096
F 33.582452 4.548917 47.463496
F 33.735252 12.350047 47.390896
F 24.735552 5.026287 47.128096
F 24.886652 12.619947 47.196496
F 27.561352 3.625717 36.335496
F 27.327652 11.734647 36.220396
F 18.401552 11.680547 40.507496
F 31.729352 16.631247 39.982696
F 31.801352 1.024096 40.009496
F 33.704152 14.816947 48.444596
F 27.486652 0.980049 37.096296
F 18.350952 3.957867 36.134896
F 20.874752 7.758977 33.287796
F 27.699252 11.747447 33.673996
F 33.822252 7.175477 43.835096
F 22.681152 16.591447 44.486596
F 31.939652 16.753147 37.202596
F 24.828852 7.773777 40.730096
F 29.429352 7.695117 36.467596
F 29.782752 15.463447 36.295596
F 25.065952 12.912547 39.811396
F 20.590552 7.689727 36.043896
F 20.712352 15.374947 36.083896
F 33.901452 5.015907 37.532496
F 31.784652 3.820707 36.450996
F 31.908552 11.477247 36.427496
F 23.011452 3.858807 35.853496
F 23.025352 11.491447 35.943196
F 18.398252 1.265257 36.678296
F 25.356452 15.580147 33.516396
F 22.793052 8.967257 36.926596
F 31.389352 3.226917 48.276196
F 18.188752 8.897197 39.569196
F 27.117952 1.017603 47.113096
F 25.160152 5.166837 39.796696
F 27.051852 1.033069 44.429896
F 32.148552 11.655447 33.750496
F 33.928152 12.503647 40.180796
F 33.885752 7.644657 36.420396
F 34.244352 15.351947 36.557896
F 33.908652 4.693647 40.233096
F 25.183252 7.904137 36.204996
F 25.171852 15.506247 36.223696
F 25.217052 12.956147 37.082996
F 27.494452 1.025952 39.811296
F 27.131052 9.002057 39.910196
F 31.757652 8.906407 37.394396
F 18.388252 16.761447 39.760396
F 18.331952 3.711037 40.430196
F 22.928152 16.776547 39.853196
F 27.172552 3.611997 43.551796
F 27.091352 11.457647 43.578496
F 18.141352 1.104947 46.877796
F 31.478252 16.533547 44.468496
F 27.200252 3.659097 40.784396
F 27.244352 11.560247 40.895196
F 22.876952 16.685247 37.151996
F 18.280352 3.716127 43.068396
F 29.319052 7.421047 48.265596
F 27.411852 9.197887 37.192796
F 23.318252 11.538347 33.063996
F 27.368452 16.751147 39.803096
F 18.485952 1.096727 39.465896
F 33.625852 7.209077 48.282996
F 29.459852 7.584107 40.741596
F 29.569652 15.298447 40.810496
F 25.269052 5.191877 37.038296
F 20.327752 7.567097 40.457396
F 20.665952 15.527747 40.614396
F 33.910552 15.127847 40.848896
F 29.639452 5.172517 37.411696
F 29.756752 12.854547 37.067396
F 20.795952 5.223287 36.799796
F 20.905452 12.818747 37.071996
F 29.436152 4.950337 40.029196
F 29.617152 12.686547 39.829896
F 20.551752 5.034897 39.660696
F 20.701652 12.942247 39.804496
F 29.209452 7.417947 43.522696
F 29.416352 15.076947 43.492196
F 34.224452 12.791047 37.463796
F 20.361452 7.639817 43.190596
F 20.381752 15.419247 43.534696
F 33.762952 7.282407 41.003796
F 18.516352 11.736147 36.071696
F 31.762052 8.600747 40.046496
F 29.708652 7.847607 33.735296
F 22.913852 1.183487 39.617196
F 22.515952 8.967797 39.604196
F 22.711052 16.479347 47.076796
F 31.437852 3.392737 43.791196
F 31.300352 11.282847 43.665296
F 22.680452 3.614287 43.098196
F 22.609552 11.659847 43.402796
F 31.629652 3.490797 41.108796
F 31.658152 11.216247 40.853096
F 22.959352 3.794587 40.544196
F 22.843852 11.549547 40.684796
F 32.144252 1.069677 37.337796
F 18.326652 9.124647 43.983796
F 31.563252 0.651719 47.369596
F 18.018852 16.834347 44.248196
F 18.316952 1.152287 44.130096
F 18.170752 3.788667 47.701896
F 34.317652 0.064155 33.751896
F 29.858452 0.003168 33.568296
F 25.299952 0.164965 33.375696
F 32.080652 9.095817 32.901496
F 20.817852 0.111379 33.299296
F 34.357252 12.890847 32.872296
F 20.784052 -0.187640 40.331296
F 20.610452 -0.278207 43.068296
F 26.727652 3.275787 50.844896
F 26.932552 11.079347 51.005896
F 22.149452 0.667881 59.054696
F 22.094352 0.550537 61.838796
F 29.380452 7.252867 51.031196
F 29.264052 14.734347 50.913696
F 26.450752 0.446668 61.749296
F 20.261752 7.716517 50.568396
F 20.529252 15.012747 50.661396
F 24.276052 6.639237 62.840496
F 30.983052 3.250977 50.963796
F 31.423952 10.842847 51.121296
F 22.491552 3.634687 50.560796
F 22.502952 11.203047 50.761296
F 33.456552 6.913547 51.012996
F 33.459352 14.683547 51.000096
F 18.191552 3.873527 50.533596
F 24.651552 7.398917 50.883796
F 24.828052 15.003747 50.732296
F 19.499352 14.404447 65.211696
F 31.025252 0.829372 52.108096
F 26.788152 8.481597 54.471096
F 27.088352 16.171547 54.627296
F 22.681252 1.047843 51.560596
F 22.362952 0.851632 54.306796
F 26.757052 0.733610 51.684396
F 26.552752 3.158997 58.032096
F 26.631752 11.014947 58.246496
F 31.040752 15.948147 59.347696
F 21.807352 3.024237 65.420496
F 26.663252 3.266217 55.301896
F 26.891952 10.995447 55.585796
F 30.864152 8.332407 59.436396
F 23.852052 6.716527 65.494196
F 18.144952 11.531747 50.641096
F 27.082252 8.394787 51.763296
F 27.037252 16.145747 51.902396
F 31.017352 3.183377 62.872196
F 22.712652 16.440747 51.596096
F 18.113352 16.383247 51.446796
F 29.080652 7.158847 55.487496
F 29.205352 14.722747 55.701396
F 18.073052 8.949277 51.490096
F 19.919552 7.423737 55.275896
F 20.191452 15.050347 55.352496
F 33.190152 14.562147 63.114996
F 28.917452 4.642297 51.851396
F 29.177852 12.007547 52.136296
F 20.501352 5.100677 51.511596
F 20.414152 12.552247 51.787896
F 29.090452 4.498717 54.657396
F 29.068052 12.105047 54.768596
F 20.149752 5.001997 54.188996
F 20.326252 12.428647 54.456796
F 28.886252 7.020697 58.291996
F 28.984152 14.553447 58.404096
F 24.324652 12.024347 61.850796
F 19.891552 7.270297 58.177696
F 20.203952 15.053247 58.062996
F 33.216852 6.752627 63.073796
F 17.847752 11.445947 55.195496
F 31.329752 8.334027 54.791796
F 31.285452 15.987347 54.694596
F 30.817252 0.239559 59.366696
F 22.437352 8.633407 54.595196
F 22.661752 16.233047 54.272896
F 30.928852 3.031807 58.463496
F 31.153452 10.952047 58.427796
F 22.127052 3.223407 57.968896
F 22.283252 11.166147 58.170096
F 31.113452 3.020617 55.734296
F 31.365952 10.978947 55.643096
F 22.092752 3.453787 55.260096
F 22.537952 11.132947 55.487096
F 26.479352 0.481396 58.971796
F 31.476152 8.312397 52.141796
F 31.360052 16.163147 51.906596
F 31.117952 0.494646 54.801696
F 22.602152 8.674247 51.883196
F 35.585052 10.764147 58.546696
F 33.434052 6.879677 55.884196
F 33.564052 14.779547 55.887696
F 24.283552 4.265177 61.681596
F 24.514752 7.110927 55.654396
F 24.918552 14.880247 55.262396
F 33.135052 12.004147 62.204096
F 33.326652 4.397467 52.094896
F 33.537752 12.258347 52.332596
F 24.572452 4.751337 51.777596
F 24.728352 12.477647 51.627596
F 33.279652 4.333547 54.893596
F 33.514252 12.292247 54.974496
F 24.437252 4.546817 54.443396
F 24.721252 12.394947 54.429896
F 33.081652 6.880747 58.598696
F 33.446952 14.721147 58.582496
F 33.354052 4.212637 62.041896
F 24.458952 7.107717 58.325996
F 24.710552 14.808747 58.153696
F 24.461352 12.371547 59.000296
F 24.319052 4.505867 58.955796
F 26.413052 7.996227 62.042196
F 26.408952 16.040347 61.874596
F 35.232152 10.425947 63.174296
F 30.954052 8.130637 62.006296
F 22.136852 16.083547 61.597396
F 35.409352 7.950737 62.095696
F 26.181352 3.057637 65.693696
F 33.220652 4.329997 59.405196
F 33.419352 12.006747 59.422096
F 26.538852 2.919657 62.904396
F 26.415952 10.647947 62.986296
F 22.495552 16.137047 59.000996
F 30.977752 15.751547 62.173196
F 22.231652 8.502647 59.150996
F 26.649952 8.405207 59.443596
F 26.828952 16.107847 59.213396
F 21.968252 10.916247 62.804296
F 21.968352 3.209697 62.732496
F 30.797552 10.740947 62.867296
F 28.762352 6.784347 62.951896
F 28.575452 14.777347 62.854196
F 22.100052 8.414297 61.915996
F 19.840752 7.092367 62.596296
F 19.817152 14.894947 62.556796
F 24.157352 14.594747 62.702196
F 28.717752 4.416477 59.314396
F 28.811352 12.087747 59.427196
F 19.959952 4.631187 59.058196
F 20.145252 12.539647 59.079696
F 28.753452 4.292387 62.070396
F 28.690552 12.110847 62.002296
F 19.762852 4.464227 61.745596
F 19.834452 12.299947 61.783096
F 21.607452 10.634147 65.373396
F 26.635152 0.561372 54.442596
F 17.859252 3.879377 55.098596
F 30.918352 0.601769 61.961796
F 17.893652 8.871287 54.165896
F 18.037652 16.652047 54.230496
F 17.932852 1.331097 54.187896
F 18.147352 1.445417 51.486496
F 17.845052 8.638507 59.029396
F 19.437752 6.832667 65.448696
F 35.420252 0.382966 59.448696
F 35.649452 10.705847 55.780496
F 26.153352 10.701247 65.678096
F 35.384652 2.734367 62.836196
F 35.308652 2.971457 58.418696
F 35.377252 0.105962 62.172496
F 23.950752 14.673647 65.615796
F 35.664652 15.803647 59.646496
F 35.360752 15.837747 62.304196
F 17.905352 16.407247 58.804196
F 17.836052 16.400347 61.602896
F 35.570752 8.112037 54.851996
F 35.435452 8.115527 59.446196
F 17.908152 11.252247 57.979996
F 35.222452 3.076427 65.670196
F 28.207952 24.917547 3.656806
F 28.485252 32.670947 3.527226
F 19.233552 24.723047 3.520356
F 19.162052 32.671747 3.171236
F 28.101052 27.415947 7.453906
F 25.861752 20.817347 15.510896
F 28.309552 19.834347 7.460396
F 19.114652 27.485147 7.252436
F 25.721152 28.688547 15.321696
F 19.294452 19.400547 6.831296
F 28.217252 27.444647 4.539786
F 34.912552 31.312647 11.808796
F 28.510852 19.573747 4.647866
F 19.119552 27.472047 4.433936
F 19.280452 24.581547 0.754755
F 19.276652 19.597447 3.968386
F 35.059352 21.009547 3.944996
F 34.953152 23.542047 7.469976
F 35.305952 33.953747 0.102091
F 19.229052 32.592147 0.467445
F 30.591552 31.266947 4.405396
F 30.453452 23.667847 4.714836
F 21.644252 31.473447 4.127416
F 21.556052 23.466547 4.483816
F 30.662652 28.879347 0.862476
F 26.029052 28.912847 0.832331
F 34.941452 28.707047 8.244286
F 28.442752 24.799047 0.979793
F 30.609552 28.733047 3.505986
F 30.614852 21.157747 3.753206
F 21.456752 28.817747 3.493366
F 21.673652 20.893647 3.377686
F 30.406152 31.271147 7.135326
F 30.535952 23.582147 7.362216
F 21.592452 31.399547 6.828866
F 21.551652 23.409347 7.110226
F 32.860652 24.968547 3.937736
F 32.806852 32.649747 3.558656
F 23.764152 24.883047 3.585976
F 23.806452 32.732047 3.439616
F 32.686352 27.537047 7.294396
F 23.321052 32.329547 15.417196
F 32.700552 19.806747 7.438326
F 23.561952 27.338447 7.082076
F 23.393652 24.809147 15.460596
F 23.704052 19.687047 7.053476
F 32.751852 27.595047 4.552506
F 34.844252 28.447747 11.051296
F 32.767752 19.892147 4.797906
F 23.882352 27.669547 4.299976
F 35.085652 28.672547 3.752156
F 23.808952 19.574447 4.364726
F 30.628652 21.102947 1.043369
F 32.945652 32.730047 0.913597
F 35.216252 31.312947 4.598946
F 34.919152 31.343247 7.243266
F 34.962052 20.986547 8.366906
F 34.944752 31.265847 14.672796
F 26.013352 31.430647 4.294716
F 26.022252 23.692447 4.577686
F 24.092052 24.865147 0.894361
F 26.231752 21.008047 0.946278
F 21.851652 20.994947 0.609864
F 23.732352 32.701947 0.647239
F 32.423652 24.891147 15.372196
F 32.500952 32.465347 15.318096
F 26.125452 28.762347 3.478146
F 26.127152 20.941647 3.839966
F 34.673352 20.915447 11.012096
F 27.724052 24.902447 15.521296
F 26.119752 31.358547 7.057426
F 26.177552 23.589047 7.270826
F 28.097952 24.912747 10.917796
F 28.153152 32.478047 10.975196
F 19.130352 24.538647 10.600896
F 19.367752 32.255047 10.538396
F 28.034652 27.448147 14.426896
F 21.323152 20.705447 15.232696
F 28.129252 19.732447 14.610896
F 18.971252 27.223247 14.090796
F 35.125952 23.727047 4.711536
F 19.138252 19.341547 14.314296
F 27.921452 27.521147 11.790896
F 21.086052 28.435747 15.373296
F 28.275352 19.736847 11.988096
F 19.127052 27.294547 11.359796
F 34.786652 21.286047 15.532696
F 19.162952 19.556347 11.732596
F 28.336952 24.846947 8.186036
F 28.313752 32.542747 8.148066
F 19.237752 24.698747 7.874886
F 19.220452 32.575447 7.803966
F 30.357052 31.302147 11.971796
F 30.436652 23.755247 11.995096
F 21.611452 31.028647 11.618696
F 21.403152 23.485847 11.708996
F 30.400452 28.794547 8.298226
F 30.494052 21.013847 8.484956
F 21.340652 28.808947 7.980836
F 21.351852 20.829447 8.016416
F 30.227852 28.815347 11.035396
F 30.419752 21.076647 11.303396
F 21.370052 28.492447 10.655096
F 21.330152 20.823047 10.745496
F 30.248652 31.147247 14.644396
F 30.070452 23.734147 14.650496
F 21.198652 30.954747 14.328896
F 21.245352 23.459347 14.402896
F 32.702252 24.840147 10.876396
F 32.709352 32.562947 10.977696
F 23.646152 24.659747 10.776696
F 23.638552 32.459947 10.587496
F 32.524452 27.451447 14.534996
F 19.043052 32.366747 15.162596
F 32.535452 19.713347 14.910296
F 23.427952 27.391747 14.364796
F 28.059552 32.377247 15.371396
F 23.690452 19.566847 14.203796
F 32.492052 27.376947 11.747296
F 18.864252 24.559947 15.029596
F 32.490652 19.785447 12.231296
F 23.416252 27.185047 11.689896
F 30.287652 28.553547 15.454496
F 23.630152 19.577847 11.319496
F 32.651852 24.975147 8.077316
F 32.575852 32.559047 8.186276
F 23.767452 24.879947 8.006916
F 23.834052 32.522147 7.841426
F 34.828652 23.815547 14.684696
F 25.555052 23.408447 14.563296
F 25.822052 31.360347 11.900096
F 25.888452 23.525047 11.930496
F 35.064152 21.092147 1.140966
F 34.789852 23.469147 11.898296
F 25.707552 28.814947 8.227216
F 25.993752 21.098847 8.228216
F 33.031352 24.802847 1.055638
F 28.333452 32.620447 0.792023
F 25.536852 28.656747 10.961196
F 25.950952 21.036847 10.872596
F 30.292152 21.208147 15.606896
F 21.488052 28.669047 0.794181
F 25.635152 31.320547 14.652596
F 34.831352 28.549847 15.632596
F 35.174952 28.600447 0.868711
F 32.969152 30.066747 0.246541
F 35.178152 18.462347 0.418661
F 23.966952 17.225447 0.805622
F 30.744952 18.427247 0.101042
F 26.195852 26.178847 -0.049180
F 30.627552 33.871247 -0.096544
F 32.877252 22.279047 -0.017024
F 30.765352 26.019047 0.139911
F 27.774852 24.724347 25.621796
F 27.750152 32.286147 25.271296
F 20.897452 28.276547 32.195196
F 18.711252 32.389847 25.149696
F 27.982952 26.991947 28.996296
F 25.688852 23.436647 21.739196
F 27.930352 19.336647 28.921796
F 34.631052 31.375347 22.005896
F 25.720652 31.103047 21.536196
F 34.748152 31.464547 19.327296
F 27.979752 27.322447 26.268896
F 18.886852 32.333447 29.468496
F 27.698552 19.592247 26.256796
F 18.794852 27.247447 25.836996
F 23.123952 24.226847 32.473496
F 18.664452 19.388847 25.953596
F 27.810752 24.934747 22.701996
F 28.043552 32.363047 22.485996
F 18.782352 24.706447 22.347796
F 18.823852 32.316147 22.510996
F 30.245552 31.102747 26.321196
F 30.071752 23.444347 26.207596
F 20.958352 31.086047 26.153496
F 20.999352 23.413847 25.980296
F 30.069952 28.716247 22.512596
F 30.168452 20.837347 22.657796
F 21.256052 28.466547 22.319096
F 21.214252 20.600847 22.344496
F 30.128452 28.540247 25.320296
F 30.009052 20.927047 25.428596
F 20.997852 28.551747 25.119396
F 20.827052 20.821347 25.022296
F 30.001852 31.063447 29.078896
F 30.108352 23.278347 28.848096
F 21.029552 30.995647 28.776896
F 20.999052 23.387347 28.726596
F 32.398452 24.871547 25.455196
F 32.556452 32.465247 25.491196
F 23.268452 24.634247 25.108396
F 23.228952 32.210747 25.207196
F 32.503552 27.201147 29.133996
F 34.862052 20.791647 25.601696
F 32.538152 19.436047 29.038496
F 23.393752 26.993447 28.586096
F 34.579452 23.581747 21.883996
F 23.300152 19.258447 28.630296
F 32.426852 27.448047 26.446096
F 25.972552 20.979447 18.259396
F 32.460652 19.749947 26.277496
F 23.367752 27.199647 25.849096
F 25.662652 28.467747 18.136396
F 23.077452 19.444547 25.945896
F 32.319752 24.877747 22.751396
F 32.606552 32.748047 22.773896
F 23.293952 24.577347 22.314596
F 23.631052 32.302047 22.494596
F 29.933852 20.485347 32.507296
F 34.592352 23.503047 26.431696
F 25.539752 30.962047 26.316096
F 25.445552 23.396047 26.243496
F 34.800052 28.786547 18.424996
F 34.748752 23.884747 19.241696
F 25.744152 28.481347 22.604996
F 25.777952 20.828647 22.593496
F 34.831052 28.523847 25.606796
F 18.401352 24.485847 32.402396
F 25.614652 28.461147 25.267696
F 25.511952 20.814947 25.312996
F 34.651252 28.815747 22.840196
F 34.584452 23.428247 29.072896
F 25.614052 30.769447 28.991296
F 25.472752 23.087347 28.990496
F 34.825652 20.947247 22.878396
F 32.680452 32.552747 18.056296
F 32.384352 24.903747 18.296196
F 23.438852 24.739847 18.148796
F 27.835952 24.341047 29.937596
F 27.625452 32.298447 30.020396
F 34.939452 21.359047 18.420396
F 18.531152 32.165547 32.263996
F 30.240452 28.342947 30.052596
F 30.045252 20.669047 29.893796
F 21.127752 28.374547 29.515996
F 21.064552 20.783547 29.448596
F 32.600252 19.869647 19.044696
F 34.614252 31.139947 26.337796
F 23.488952 27.135347 21.653096
F 32.350752 27.432547 21.786296
F 18.724452 24.639047 25.059096
F 32.486152 27.496547 19.132796
F 32.399952 19.628947 21.823796
F 23.527052 32.320947 18.145696
F 32.347052 24.560647 30.032996
F 32.242352 32.330447 29.936696
F 23.218252 24.475847 29.784496
F 23.333752 31.985347 29.776296
F 34.558052 28.546447 30.053796
F 34.676352 20.741947 30.148396
F 25.764352 28.255947 29.704996
F 25.580852 20.372347 29.998496
F 23.751952 19.484647 18.893196
F 34.479452 31.126147 29.078196
F 19.009152 19.367147 28.741296
F 23.702552 19.377147 21.576396
F 28.021252 24.809347 18.273196
F 27.835252 32.532947 18.028196
F 18.795852 24.582447 17.826096
F 18.861752 32.292747 17.891396
F 27.894952 27.392047 21.642696
F 23.271752 27.307547 19.006096
F 27.964452 19.570247 21.943396
F 18.949952 27.256847 21.559896
F 25.700452 23.656147 19.077496
F 19.099052 19.369447 21.314196
F 27.929552 27.443647 19.035796
F 25.675052 30.938447 18.789296
F 28.247552 19.422947 19.183496
F 19.052752 27.132447 18.745396
F 18.776652 27.109547 28.732096
F 19.048852 19.575147 18.615496
F 30.254452 31.391847 18.898396
F 30.182452 23.504847 19.184696
F 21.149652 31.204347 19.073096
F 21.118852 23.325947 18.762396
F 30.339752 28.769947 18.164196
F 30.346052 20.973247 18.360596
F 21.122152 28.660547 18.030296
F 21.514152 20.732147 17.883996
F 30.459352 31.264247 21.650596
F 30.091352 23.536447 22.086396
F 21.254852 31.251447 21.735396
F 21.024552 23.304047 21.524696
F 18.670652 24.547247 29.519896
F 20.820252 20.487547 32.257196
F 27.298452 32.207047 32.746896
F 25.433452 20.246547 32.707196
F 25.402352 28.046947 32.424996
F 23.018952 32.105147 32.270496
F 32.008652 24.307747 32.750596
F 27.685752 24.268247 32.612896
F 29.695052 28.428347 32.671196
F 31.877052 31.993047 32.682596
F 34.443852 20.781847 32.843296
F 18.856952 34.969547 25.852896
F 27.476952 34.886647 28.910496
F 18.893152 34.803847 21.421396
F 26.762552 24.215847 47.130196
F 27.189052 31.865647 47.110496
F 31.203852 26.330347 48.299196
F 34.257652 28.258247 32.684096
F 26.944852 26.843047 48.113696
F 24.848852 23.058147 43.483196
F 27.192852 18.978047 48.158196
F 34.180952 30.819247 33.667396
F 24.862752 30.627447 43.336296
F 33.484352 30.202047 48.279096
F 26.992552 24.406947 44.360596
F 27.277252 31.592147 44.198696
F 18.199552 32.135347 47.034496
F 18.232052 19.344147 43.254096
F 29.292452 30.456147 48.284196
F 28.860852 22.839247 48.115896
F 20.267752 30.643347 47.788196
F 20.247452 22.972047 47.899196
F 29.184152 27.765747 44.574796
F 29.294852 20.404147 44.515696
F 20.325852 28.404547 44.180596
F 20.460352 20.381247 44.258496
F 29.280552 27.883147 47.399396
F 29.341352 20.247047 47.123796
F 20.325552 28.161447 46.803096
F 20.278452 20.334147 47.008496
F 31.247352 23.841547 47.426796
F 31.527452 31.844647 47.321996
F 22.495152 24.089447 47.055296
F 22.637552 32.031747 47.172396
F 31.974152 26.929947 33.623496
F 22.976352 26.842547 33.252096
F 34.431252 23.298447 33.581296
F 22.433252 26.811447 47.933196
F 33.741652 22.706547 43.520496
F 22.775252 19.071147 47.798196
F 31.346452 23.820147 44.675696
F 31.416452 31.838747 44.655296
F 22.581552 24.312547 44.414996
F 22.625952 32.217947 44.397396
F 18.613052 34.681047 33.237096
F 22.583152 34.718347 43.225296
F 24.853252 30.900647 48.011196
F 24.541152 22.803847 48.105796
F 33.630952 27.711347 44.703096
F 33.883152 20.235647 44.582996
F 24.641252 28.153047 44.413796
F 24.942652 20.407047 44.349496
F 33.632352 27.475547 47.580096
F 33.684652 19.875547 47.184796
F 24.663252 28.241547 47.129396
F 25.099352 20.335447 47.051096
F 27.418152 26.945447 36.210696
F 33.466652 30.411647 43.865996
F 27.618252 19.205947 36.192696
F 22.973452 24.255747 37.003396
F 25.072652 20.322847 39.846896
F 18.310252 26.909547 43.253996
F 18.105752 24.465747 46.808596
F 24.875352 28.317147 39.665596
F 18.586052 24.602947 36.800596
F 20.696952 23.115447 33.238696
F 33.968652 20.529347 39.996196
F 33.395652 22.461347 48.344496
F 18.337552 19.335047 40.389896
F 27.561952 26.912147 33.554596
F 18.634152 32.091047 36.887196
F 18.608952 19.366047 36.014796
F 29.437452 30.676747 36.277296
F 29.601452 23.059247 36.302896
F 20.825852 30.626847 36.000296
F 20.770352 23.318847 35.859596
F 31.853352 26.953047 36.223396
F 33.853452 27.982047 40.055596
F 32.002552 19.363647 36.368496
F 23.018152 26.892547 35.974896
F 24.893052 22.905847 40.767896
F 23.156252 19.263247 36.126796
F 18.226852 24.421947 44.123396
F 25.295352 20.450847 37.199196
F 27.146052 34.485547 43.624996
F 18.213852 26.883647 40.533796
F 25.251852 28.298947 37.084096
F 31.377652 34.454647 43.683996
F 31.411552 18.597047 48.342496
F 25.346152 22.979447 33.359996
F 18.273252 32.117947 44.226096
F 20.794952 30.923747 33.232896
F 34.178152 30.665047 36.484896
F 34.114152 23.060547 36.268396
F 25.159852 30.893547 36.159996
F 25.086252 23.083647 36.121796
F 26.989852 24.378147 39.906496
F 27.090752 31.962147 39.830996
F 31.818652 31.783147 37.367896
F 29.554952 30.945747 33.562796
F 26.886152 27.007647 43.345896
F 34.128252 20.574547 37.372296
F 27.240152 18.959947 43.438396
F 18.677852 26.934847 33.244896
F 24.856052 30.803147 40.645996
F 18.256452 27.060647 47.999496
F 27.096852 27.013847 40.602496
F 33.994152 28.164547 37.360196
F 27.347652 19.231347 40.727496
F 22.974952 19.079847 33.321896
F 33.848352 23.073747 40.816396
F 31.279352 34.539247 48.175896
F 27.342452 24.343947 37.270296
F 27.361952 32.145047 37.149796
F 18.546552 19.391547 33.270596
F 27.823552 19.096047 33.502396
F 29.384952 30.610347 40.841896
F 29.202252 23.053447 40.882496
F 20.422752 30.748847 40.722296
F 20.488852 23.095647 40.707896
F 29.557952 28.114847 37.212896
F 29.738452 20.583647 37.266696
F 20.841352 28.039347 36.992096
F 20.814652 20.730247 36.695896
F 29.446552 28.072647 39.958996
F 29.488452 20.507547 40.003096
F 20.416852 28.197547 39.627296
F 20.503752 20.674147 39.463696
F 29.481552 30.309847 43.613396
F 29.008552 22.887347 43.576896
F 20.436652 30.900347 43.401696
F 20.492052 23.026447 43.308296
F 31.414952 24.311047 40.050496
F 31.622652 31.892247 40.101896
F 22.916452 24.308647 39.647596
F 22.639352 31.906247 39.629996
F 31.456052 26.478747 43.599096
F 29.679552 22.900747 33.627796
F 31.510452 19.091747 43.630096
F 22.448152 26.834347 43.435496
F 25.172352 30.731547 33.430596
F 22.753652 19.060947 43.429596
F 31.659952 26.794547 40.856596
F 33.686052 30.500747 41.134696
F 31.616752 19.160447 40.823996
F 22.744852 26.927647 40.580796
F 22.836452 32.108047 36.964896
F 22.708652 19.344347 40.636096
F 31.790452 24.383047 37.207096
F 18.519452 27.147247 35.969996
F 32.172252 19.353547 33.639996
F 18.287352 24.413647 39.530696
F 18.341152 32.080247 39.622996
F 26.914352 34.413947 47.989596
F 18.165752 18.953647 47.994796
F 22.991852 34.690347 33.173396
F 27.104852 34.537347 40.824696
F 31.548452 34.628447 40.845096
F 18.161752 34.668447 47.985396
F 35.845852 26.149447 48.446296
F 22.480952 34.612647 40.581896
F 27.392752 34.718947 36.253496
F 27.406552 34.807447 33.473896
F 22.958752 34.651447 35.869496
F 22.354352 34.587647 47.838696
F 26.885152 26.794547 50.861596
F 31.389152 34.211847 50.909996
F 27.067252 18.710547 50.918896
F 22.290552 34.374147 50.529096
F 17.852852 32.169247 54.366496
F 22.315552 34.579347 55.227596
F 29.212852 30.603847 50.916796
F 29.000652 22.661647 50.878096
F 20.086452 30.916747 50.614396
F 20.220252 22.815047 50.652996
F 31.214552 26.662647 51.151896
F 30.934252 34.105147 58.353296
F 31.372852 18.768147 51.176296
F 22.412852 26.931047 50.648796
F 24.353752 27.523947 61.924296
F 22.584452 19.029447 50.493396
F 33.576852 30.200047 51.038196
F 33.342952 22.614147 51.107996
F 24.656452 30.457747 50.777896
F 24.804552 22.852347 50.746296
F 26.793552 23.938347 54.651496
F 26.768952 31.660547 54.482096
F 26.656552 34.368947 50.724796
F 18.109652 26.934847 54.960096
F 26.708052 26.421247 58.247896
F 33.162652 19.899847 62.148896
F 26.500752 18.769147 58.410396
F 18.021752 27.033947 50.612096
F 18.064852 24.167247 54.347396
F 19.412752 22.050647 65.326896
F 26.823152 26.669447 55.459796
F 33.146352 27.629047 62.156096
F 26.885352 18.722147 55.704396
F 17.866852 24.083747 58.873396
F 24.203752 20.150947 59.304996
F 35.548752 23.548647 59.572596
F 26.787252 24.136447 51.792696
F 26.830852 31.901947 51.747696
F 26.607752 34.338047 55.251196
F 22.010952 33.962547 62.445596
F 28.913652 30.500447 55.588196
F 28.795052 22.534547 55.534996
F 20.172752 30.675647 55.291496
F 20.224052 22.781447 55.214896
F 29.062052 28.110247 51.972496
F 29.210152 20.148647 51.762796
F 20.265452 28.255047 51.655796
F 20.374452 20.321847 51.592096
F 29.018552 27.921547 54.635496
F 29.190052 20.018047 54.655396
F 20.325652 28.147647 54.305396
F 20.421952 20.182647 54.309596
F 28.873352 30.306147 58.297496
F 28.893352 22.507747 58.320696
F 19.996152 30.296247 57.897896
F 20.019152 22.737647 57.966396
F 31.051852 23.801947 54.631796
F 31.014952 31.936847 54.581196
F 22.700552 24.059747 54.449196
F 22.365852 31.919847 54.346796
F 31.149452 26.328447 58.360196
F 19.398552 30.004647 65.274496
F 31.126152 18.543647 58.537496
F 22.297352 26.479747 58.168496
F 24.509052 27.774547 59.257396
F 22.217252 18.797247 58.015696
F 31.147252 26.480847 55.552296
F 26.376152 34.241147 62.774496
F 31.272452 18.511847 55.808796
F 22.326452 26.677947 55.346196
F 21.692952 18.315147 65.458996
F 22.557952 18.742247 55.264196
F 31.215452 24.008847 51.911796
F 31.494352 31.615247 51.846396
F 22.588252 24.253547 51.661396
F 22.588752 31.773147 51.656796
F 33.164352 30.392447 55.668796
F 33.247452 22.381147 55.816196
F 24.459052 30.476947 55.413096
F 24.567152 22.525647 55.511896
F 33.699052 27.610347 51.902096
F 33.607252 20.160047 51.995896
F 24.591552 28.061947 51.793596
F 25.073152 20.283247 51.728796
F 33.493352 27.781547 54.815496
F 33.376452 19.987447 54.835996
F 24.542252 28.042447 54.470096
F 24.867052 20.085747 54.414896
F 33.115252 30.090747 58.450596
F 33.348152 22.410047 58.508696
F 24.502952 30.328847 58.129196
F 24.438352 22.686447 58.085296
F 26.274652 23.574747 61.816496
F 26.419352 31.583247 61.832196
F 17.991652 24.363547 51.542596
F 33.407052 27.555747 59.347996
F 26.638652 34.236247 57.954696
F 30.814352 33.940447 62.781696
F 24.065752 22.239047 65.872896
F 33.053452 30.169047 63.090296
F 24.217952 19.948247 62.046696
F 35.280452 26.289147 63.137496
F 26.486352 26.123247 62.750396
F 18.030352 32.009747 58.894896
F 26.405852 18.507647 62.889296
F 24.206352 22.409547 63.121396
F 22.067152 18.619347 62.754596
F 33.370252 19.705147 59.398896
F 26.679752 23.918747 59.165196
F 26.727652 31.725647 59.119696
F 22.143852 31.556147 58.898996
F 30.893852 26.319647 62.961796
F 28.518452 30.018347 62.600596
F 28.597652 22.358447 62.787896
F 19.810052 30.321147 62.618796
F 19.827652 22.474647 62.449796
F 28.950252 27.711347 59.282296
F 28.798052 19.836847 59.184096
F 20.086452 27.699947 59.027996
F 19.815352 20.045047 58.880396
F 28.655052 27.584547 61.925196
F 28.706852 19.686247 61.956496
F 19.858152 27.715247 61.814396
F 19.803852 19.851347 61.625696
F 31.069352 31.520447 59.480696
F 21.990852 26.237047 62.781796
F 33.120852 22.394347 62.953996
F 31.037652 18.400047 62.953996
F 30.930452 23.658947 62.052196
F 30.916752 31.422347 62.059196
F 22.313352 23.630547 61.750596
F 22.136152 31.372247 61.582696
F 30.993852 23.779647 59.334696
F 24.193652 30.232247 62.804596
F 22.177152 23.885447 59.023796
F 35.438652 18.232947 58.458796
F 18.046152 18.994447 50.651696
F 35.470652 31.381747 62.188896
F 31.168852 34.470547 55.527396
F 17.992952 32.296247 51.755296
F 23.660052 30.095747 65.429096
F 22.372152 34.155347 58.071696
F 17.667052 18.940047 57.618396
F 21.595052 33.946447 65.231796
F 18.030352 19.063247 55.018396
F 35.489652 23.649947 62.196496
F 35.522052 34.300547 58.432596
F 28.337552 30.037347 65.572396
F 21.640252 25.914947 65.586996
F 35.338552 18.404147 63.119796
F 17.954052 34.679947 50.687596
F 35.522752 18.468347 55.809496
F 35.327152 31.684847 59.520896
F 35.812952 26.409747 55.744196
F 35.570252 26.146347 58.513596
F 35.402552 34.025147 55.761696
F 35.533452 31.639847 52.018296
F 35.673352 34.302547 51.252296
F 35.477552 31.444147 54.915696
F 35.797352 18.468847 51.332496
F 35.618152 23.601747 52.096696
F 35.610752 23.675147 54.925596
F 35.380352 34.037347 63.004896
F 35.334952 25.959047 65.763196
F 28.323552 22.325247 65.680196
F 26.206852 18.502747 65.521496
F 25.993952 33.888947 65.425996
F 28.317852 48.066647 3.599056
F 28.314052 40.478547 3.687876
F 19.202352 47.834747 3.382706
F 19.230952 40.045947 3.400896
F 28.384652 50.642847 7.271266
F 28.301952 42.849547 7.252996
F 19.384252 50.184847 6.836046
F 19.310952 42.688147 6.885466
F 28.595852 50.417047 4.640086
F 28.263352 43.120347 4.587086
F 19.388952 50.525347 4.102176
F 19.468252 42.630147 4.138736
F 35.029652 38.992347 7.379536
F 34.888452 39.056047 11.801196
F 30.775752 44.226747 1.151956
F 28.466352 35.222047 4.381236
F 30.489452 39.025547 4.535356
F 30.591252 46.784947 4.677036
F 21.507152 38.977547 4.259646
F 21.600452 46.539447 4.161926
F 23.866452 35.048147 6.842826
F 35.102052 44.253347 10.973196
F 35.152452 44.010947 3.819656
F 28.488352 48.140147 0.943469
F 26.279952 36.482947 0.625307
F 21.614552 44.418447 0.526519
F 34.928752 51.908347 3.514206
F 30.688252 36.523047 3.615006
F 30.625152 44.187747 3.838446
F 35.146652 46.984747 7.344066
F 21.678352 36.521847 3.392916
F 21.603352 43.988647 3.167116
F 30.527252 39.204047 7.184046
F 30.478952 46.732147 7.390246
F 21.387552 38.858447 6.975276
F 21.522352 46.485147 7.029656
F 32.912852 48.005447 3.700196
F 32.746152 40.429847 3.656906
F 23.740152 47.924547 3.417586
F 23.901052 40.099247 3.412076
F 32.663652 50.816047 7.246216
F 32.973752 42.974247 7.446606
F 23.807452 50.420947 7.199216
F 23.758752 42.581547 6.886266
F 32.769652 50.584947 4.551576
F 32.813052 42.866947 4.740026
F 24.011552 50.400847 4.321756
F 23.873652 42.623747 4.156656
F 35.117752 36.535247 1.059296
F 34.768252 44.421547 15.709896
F 32.552152 50.912747 14.580696
F 30.724752 51.810247 0.825785
F 26.023752 51.695547 8.011526
F 35.100852 49.376047 0.111777
F 26.279452 39.070347 4.433536
F 26.039052 46.854947 4.424876
F 30.108452 52.043847 15.286496
F 25.828252 51.663947 15.120996
F 32.881852 48.114647 0.985350
F 19.420252 40.308447 0.724368
F 21.796152 51.781147 3.340596
F 26.236952 44.426447 0.873088
F 23.846252 40.506547 0.666687
F 21.402152 51.873947 7.739426
F 34.969552 36.621147 15.331796
F 23.499752 34.966047 14.291296
F 26.264252 36.523147 3.368416
F 26.054152 44.275847 3.575516
F 35.043352 39.212047 14.507296
F 35.041052 44.375047 1.038175
F 25.923452 39.098747 7.171376
F 25.946652 46.609747 7.109716
F 28.205752 47.882447 10.846796
F 28.209452 40.127747 10.800796
F 19.261452 47.776847 10.614496
F 19.213152 39.998947 10.717396
F 28.126052 50.634947 14.274896
F 27.993052 42.639447 14.544096
F 19.042952 50.502947 13.979296
F 19.132352 42.693847 14.204596
F 28.075652 50.628147 11.415996
F 28.161652 42.590447 11.864696
F 19.175452 50.466547 11.332896
F 19.209752 42.727747 11.445896
F 28.248052 47.963947 8.062876
F 28.097252 40.400947 8.087766
F 19.103352 47.490647 7.762236
F 19.161852 40.219347 7.868396
F 30.548452 38.723747 11.679496
F 30.355352 46.643647 11.894496
F 21.475452 38.731147 11.605396
F 21.672852 46.485347 11.377696
F 32.442952 35.096447 7.285466
F 30.403152 36.588647 8.165526
F 30.531552 44.121847 8.084926
F 28.182752 35.179547 7.112956
F 21.505852 36.257747 7.850896
F 21.554152 43.929947 7.875206
F 35.084352 36.439947 3.645176
F 30.403552 36.182647 10.837396
F 30.223352 44.135747 10.798996
F 32.219152 48.315147 15.236296
F 21.395052 36.168647 10.487996
F 21.627452 43.772047 10.655396
F 30.387452 38.966447 14.344296
F 30.159252 46.630047 14.583996
F 21.311352 38.807947 14.343396
F 21.271652 46.574347 14.034096
F 32.646052 47.944847 10.877496
F 32.723652 40.228147 10.829496
F 23.781352 47.983347 10.680496
F 23.719052 40.043747 10.811996
F 30.444352 51.931447 10.917496
F 32.567652 42.915147 14.401096
F 23.543252 50.540247 14.229096
F 23.615952 42.549047 14.407996
F 32.794552 50.604747 11.827896
F 32.714752 43.002347 11.682096
F 23.606852 50.550447 11.436196
F 23.797852 42.660847 11.714196
F 32.772052 48.134047 8.120746
F 32.740252 40.346047 8.083256
F 23.771052 47.853747 8.036086
F 23.573352 40.164647 7.934316
F 34.919252 51.960447 15.509996
F 18.892452 34.731247 14.078096
F 25.976152 38.777247 11.629996
F 25.966452 46.672447 11.806596
F 23.996252 35.305847 4.231676
F 32.664152 40.314847 15.369196
F 32.837752 35.214847 4.609236
F 19.537252 48.137947 0.635192
F 26.017052 36.540147 7.924936
F 25.949852 44.003447 8.077106
F 23.619552 34.952547 11.536896
F 35.183752 44.551647 8.386156
F 35.052652 46.953347 12.075896
F 24.031252 48.225347 0.712271
F 25.864752 36.304647 10.613696
F 25.903152 44.051947 10.912196
F 35.067252 36.445147 10.851096
F 34.945052 38.924947 4.566516
F 25.766552 38.745747 14.417296
F 25.667852 46.499047 14.337496
F 27.785452 47.914347 15.241696
F 28.054652 39.983647 15.271596
F 18.926052 47.866947 14.915596
F 19.112352 40.124647 15.111896
F 28.305552 40.331747 0.855720
F 30.337752 36.249247 15.346796
F 34.670152 36.516647 8.302646
F 32.880152 40.235047 0.915532
F 21.185052 36.109147 15.275896
F 21.470452 44.034947 15.149296
F 30.329552 44.019247 15.313496
F 32.765052 35.227247 11.947996
F 23.465252 47.896647 15.051696
F 23.560452 39.973047 15.397896
F 19.234852 35.179747 6.931016
F 21.222752 51.586647 15.175596
F 30.760752 36.450947 0.873458
F 28.177852 34.802147 14.491396
F 25.932052 36.195947 15.289396
F 25.737552 43.947547 15.262296
F 35.178052 41.760947 0.057896
F 34.799552 47.026047 14.843796
F 19.440052 35.144647 4.224676
F 28.177352 35.106947 11.670596
F 21.596452 36.473347 0.622060
F 30.689952 52.006147 3.632436
F 35.111852 46.721747 4.595256
F 21.491852 51.783847 10.415196
F 34.846352 51.962047 8.324466
F 32.826152 35.071247 14.685696
F 19.194452 34.744847 11.411696
F 34.858952 51.969047 11.118096
F 25.841452 51.942447 10.530896
F 30.411252 52.117847 8.270886
F 35.273452 52.038047 0.737922
F 26.308252 49.459947 -0.265801
F 30.758252 49.297447 -0.133227
F 23.973952 45.590247 -0.046118
F 32.970852 45.628547 0.185591
F 27.729452 48.017647 25.219496
F 28.071152 39.968247 25.197896
F 18.716452 47.703047 24.994196
F 18.804652 39.902547 25.056396
F 27.412152 50.574547 28.940196
F 27.650752 42.912347 28.871796
F 32.199952 47.798947 32.673896
F 25.276452 51.556147 32.748996
F 27.709752 50.677347 26.113996
F 27.677852 42.595947 26.090196
F 18.536152 42.578247 25.974596
F 25.369452 44.129247 32.286896
F 27.857052 47.881747 22.652096
F 28.019552 40.187347 22.520996
F 18.672152 47.685347 22.353296
F 18.869252 40.001547 22.323596
F 30.077952 38.700347 26.342296
F 29.909152 46.631647 26.241496
F 21.142652 38.805747 25.973996
F 21.048852 46.487847 25.999096
F 18.787752 50.514047 28.654896
F 30.343652 36.290247 22.612896
F 30.163752 44.164147 22.704196
F 20.932252 51.768847 29.644096
F 20.977852 36.186647 22.530196
F 20.866152 43.835647 22.332796
F 32.616152 35.094147 18.993796
F 30.182352 36.156747 25.373796
F 29.967252 44.002447 25.409196
F 34.742252 39.184447 19.196996
F 21.115352 36.186247 25.197496
F 20.827152 43.931247 25.006096
F 29.969552 38.789547 29.089396
F 29.886652 46.672247 28.981696
F 21.148352 38.642947 28.662896
F 20.896152 46.405547 28.699796
F 32.230152 48.133147 25.401596
F 32.304252 40.122247 25.379196
F 23.273252 47.827447 25.081496
F 23.367052 40.188447 25.094396
F 32.364052 50.600747 29.084396
F 32.409952 42.612647 29.085296
F 23.209352 50.517747 28.794596
F 23.196452 42.583347 28.805096
F 32.176052 50.740847 26.347496
F 32.365752 42.872547 26.255096
F 23.305852 50.494847 26.109096
F 23.122152 42.738447 26.004996
F 32.236652 48.235047 22.785796
F 32.350152 40.510147 22.744596
F 23.255352 47.673247 22.281296
F 23.268252 40.063347 22.183196
F 34.559252 39.074647 26.467596
F 34.558452 46.909847 26.485996
F 25.635552 38.684147 26.060996
F 25.607452 46.656247 25.793796
F 25.541852 51.571747 22.459096
F 27.601652 47.868147 32.526596
F 34.741752 39.198147 21.925396
F 34.610952 51.822447 30.004496
F 25.598552 36.257047 22.457396
F 25.449052 43.774147 22.467796
F 22.772652 47.842847 32.320896
F 32.188852 34.832447 29.231496
F 34.719952 44.369847 25.496596
F 23.032652 39.765647 32.458296
F 25.538752 36.044147 25.275796
F 25.555352 43.989247 25.111896
F 34.507952 47.064647 21.945696
F 30.189152 51.903947 22.496896
F 25.675552 38.703547 28.801396
F 25.446352 46.871347 28.572796
F 34.903452 36.544147 22.726596
F 30.260952 52.012347 18.018096
F 34.832252 36.548147 18.115096
F 32.103252 40.047347 32.705596
F 27.633452 47.860647 29.857096
F 27.828452 40.305747 29.646996
F 21.099652 51.706347 22.507196
F 34.653452 36.550547 25.420896
F 18.714252 50.354547 25.944396
F 29.776752 36.085047 29.895396
F 30.114352 43.965147 29.859196
F 25.301052 51.862447 30.069096
F 21.119752 36.019247 29.496496
F 20.904252 43.848147 29.646696
F 18.548352 39.845947 32.237196
F 25.562752 51.948147 25.113796
F 18.525552 42.612347 28.723096
F 34.735952 44.562247 22.878596
F 34.867552 44.251147 18.445996
F 23.507552 34.979747 19.016396
F 18.615752 47.868747 29.348796
F 34.319852 35.900647 32.900096
F 23.231152 34.861047 26.071296
F 25.897252 38.829147 21.560896
F 32.256052 47.957547 30.004596
F 32.131652 40.018247 29.956196
F 23.016452 47.840847 29.491496
F 23.315252 39.884447 29.653396
F 29.958152 51.855147 25.219696
F 34.346152 36.237047 30.196696
F 34.468752 43.929647 30.271396
F 25.188152 36.133647 29.734096
F 34.474652 46.583147 29.190196
F 25.290952 44.184747 29.674796
F 34.537752 38.812847 29.223096
F 34.837652 46.985147 19.151296
F 25.600052 43.947947 17.954596
F 25.824752 36.218547 18.017496
F 34.529152 51.859847 25.534696
F 25.528252 46.362747 21.675196
F 27.790352 48.128347 17.992696
F 28.074652 40.119847 18.055896
F 18.948652 47.890747 17.622796
F 18.969752 40.051647 17.700696
F 27.951052 50.367447 21.638796
F 28.110352 42.718947 21.649396
F 18.927152 50.266047 21.585496
F 18.682752 42.499347 21.511596
F 28.033952 50.637347 19.004296
F 27.862552 42.738247 18.847296
F 18.907752 50.311847 18.872996
F 18.869752 42.452347 18.762996
F 30.422552 39.031547 18.898996
F 30.243652 46.927747 18.786096
F 21.194852 38.760247 18.791796
F 21.245152 46.454547 18.565196
F 18.888052 39.950447 29.312096
F 30.431252 36.361347 18.217896
F 30.099652 44.163147 18.063796
F 20.900352 43.649447 32.293096
F 21.208752 36.045247 18.090996
F 21.150552 43.614447 17.952696
F 30.364852 39.016047 21.738796
F 30.144752 46.659147 21.566996
F 21.021252 38.762947 21.551696
F 20.923752 46.425447 21.349296
F 32.624652 48.277047 17.953296
F 32.520052 40.413747 17.975696
F 23.362152 48.000847 17.808896
F 23.656052 39.999947 18.076496
F 32.499752 50.776847 21.807796
F 32.627052 43.168747 21.954796
F 23.284152 50.278147 21.621796
F 23.318552 42.639647 21.494196
F 32.694852 50.791647 19.028596
F 32.507452 42.956947 19.188596
F 23.426652 50.491047 18.847796
F 23.442752 42.547947 18.791596
F 18.519952 47.705047 32.223696
F 21.066852 51.606347 17.880796
F 25.877852 38.737447 18.893596
F 25.421652 46.548347 18.940596
F 20.905652 51.575747 32.261196
F 20.993852 51.556047 25.116296
F 29.946252 51.644847 29.719396
F 25.768852 51.823247 17.790996
F 18.930252 34.952147 18.690996
F 18.824252 34.846647 28.469296
F 25.276252 36.109947 32.384596
F 34.602552 52.211147 22.834596
F 28.166352 34.921847 19.016496
F 32.479252 35.144647 26.488196
F 27.596752 39.957647 32.468896
F 20.877352 35.923247 32.146196
F 27.871352 34.735247 26.198096
F 29.603152 36.108447 32.591596
F 29.836452 43.872447 32.519596
F 29.911952 51.565347 32.552496
F 34.706652 52.255447 18.137396
F 32.779652 35.300447 21.699396
F 28.065452 34.962647 21.742896
F 23.299052 34.616547 28.858596
F 23.400352 34.983247 21.693396
F 34.408952 43.921147 32.879896
F 26.915652 47.287047 47.213096
F 26.842352 39.776347 47.259596
F 32.094052 42.512047 33.598396
F 29.822152 51.568447 37.180396
F 27.205052 49.912247 47.853396
F 26.970552 42.237647 48.029896
F 25.030252 51.524047 39.647096
F 18.100252 42.372947 47.833496
F 26.940052 47.477647 44.437196
F 27.045352 39.653347 44.481796
F 20.788552 38.482247 33.094296
F 18.258952 40.022247 36.746696
F 18.509852 42.437447 33.095596
F 29.145652 45.935147 47.946396
F 20.374852 38.539247 47.674796
F 20.240052 46.231947 47.883996
F 29.201252 35.803847 44.574096
F 23.268352 42.483247 33.232696
F 29.300952 43.414147 44.265796
F 34.154752 38.503647 33.569596
F 20.436852 36.223547 44.021196
F 20.411952 43.730147 44.116296
F 29.634552 51.045447 47.081996
F 29.899052 38.730447 33.406896
F 29.131152 43.477047 47.061296
F 33.666052 35.717247 39.787896
F 18.229152 50.027647 40.519896
F 20.293852 43.781847 46.873596
F 31.406752 47.185147 47.263496
F 31.244452 39.639147 47.260296
F 22.469752 47.423747 46.910096
F 22.562752 39.844447 47.086196
F 31.610752 49.700047 48.188296
F 24.911952 51.344447 44.120396
F 22.476852 49.872147 47.812796
F 22.416952 42.438647 47.892696
F 31.309352 47.247247 44.470096
F 31.355152 39.629347 44.538496
F 22.515652 47.733547 44.157496
F 22.637252 39.906847 44.422596
F 18.061152 50.239347 43.202896
F 18.187152 47.700947 46.766596
F 24.705252 38.447347 48.009996
F 24.602852 46.184647 48.103296
F 18.205352 47.651847 44.121096
F 18.675052 50.288547 35.877496
F 33.548452 43.473147 44.645096
F 18.459652 42.515347 40.406796
F 18.402152 39.985047 39.478496
F 24.792552 43.920747 44.359496
F 33.694852 51.124247 47.323196
F 20.347852 51.313347 46.954296
F 33.507152 43.271847 47.462396
F 27.525852 42.597647 33.322896
F 24.721852 35.908647 47.163896
F 24.750552 43.624547 47.229296
F 27.497252 50.302947 36.281696
F 27.384052 42.354047 36.042596
F 20.401552 51.417647 39.759196
F 24.879052 35.751547 44.298896
F 18.165652 47.563947 39.365496
F 28.916352 38.328747 48.228996
F 34.504052 46.441047 33.575596
F 18.225652 42.333247 43.129196
F 29.048052 35.902247 47.149896
F 24.915952 51.121847 46.816596
F 20.268252 51.647847 44.159596
F 18.528852 42.508947 35.812896
F 29.663252 38.489147 36.216296
F 29.409052 46.348647 36.117596
F 20.615252 38.731247 35.848296
F 20.558452 46.411947 36.017396
F 31.931752 50.072947 36.364796
F 31.913852 42.556047 36.295196
F 23.043352 50.321447 36.311996
F 22.921152 42.617647 35.966596
F 20.636252 51.569447 37.039796
F 25.359352 51.717247 36.969996
F 33.648352 46.020947 48.206096
F 24.754652 46.455247 43.318396
F 20.160652 35.920447 46.720296
F 29.686552 51.491047 39.808696
F 18.176652 39.860247 46.807196
F 34.222052 51.496347 37.168196
F 34.161152 38.471347 36.226896
F 34.123152 46.324947 36.293896
F 25.060452 38.598447 36.135396
F 25.071652 46.345047 36.131796
F 27.064252 47.430947 39.779996
F 27.259152 39.700747 39.717296
F 34.005052 51.267947 40.015596
F 31.226952 42.176847 48.358996
F 27.148352 49.958847 43.284496
F 27.097952 42.351647 43.291396
F 32.328252 50.542747 33.634896
F 29.731252 35.785147 37.281096
F 27.332852 50.221247 40.524696
F 27.201952 42.424847 40.562896
F 25.348052 38.712147 33.441996
F 29.245952 51.341647 44.218396
F 27.278252 47.790547 37.073496
F 27.425452 39.646647 36.947896
F 33.514052 35.502747 44.736296
F 33.666252 46.025847 43.687896
F 29.417752 38.417147 40.587496
F 29.243652 46.164347 40.781596
F 20.538652 38.576147 40.281196
F 20.412052 46.326647 40.408996
F 33.695952 51.068347 44.557996
F 18.569252 50.360247 33.221496
F 29.401752 43.664747 37.022096
F 18.258352 39.890147 43.995496
F 20.808752 36.146747 36.836496
F 20.795852 43.722147 36.893396
F 33.381552 38.260847 48.384196
F 29.403252 35.808047 39.891596
F 29.410452 43.677347 39.756396
F 24.720852 38.367747 43.429496
F 20.653152 46.125547 33.236096
F 20.784852 43.816247 39.544696
F 29.177052 38.391647 43.449496
F 29.172052 46.006947 43.584296
F 20.506952 38.815147 43.078796
F 20.423352 46.318847 43.091996
F 31.519652 47.434747 40.032996
F 31.694452 39.830047 39.861496
F 22.668052 47.778247 39.717296
F 22.948052 39.889647 39.769796
F 31.534652 49.849747 43.549296
F 31.558252 42.086547 43.442396
F 22.426052 50.290647 43.212196
F 22.580552 42.467847 43.303696
F 31.777152 50.037147 40.868696
F 31.512152 42.397947 40.758396
F 22.676652 50.355747 40.526496
F 22.808152 42.372847 40.455996
F 31.742452 47.469447 37.220096
F 31.854852 39.840447 36.965396
F 22.829952 47.668447 37.177496
F 22.803652 39.997947 37.102096
F 33.609952 38.197947 40.919296
F 33.882352 46.199247 40.939296
F 25.044252 38.376247 40.697796
F 24.820452 46.358647 40.662896
F 33.489352 35.713847 47.408896
F 34.244852 35.938247 37.036996
F 34.032352 43.835147 37.340996
F 18.308652 47.688847 36.639696
F 24.959352 35.870147 36.929196
F 25.118952 43.620147 36.726596
F 27.649252 50.361547 33.532096
F 20.480252 35.986147 39.612596
F 33.777552 43.616347 39.994696
F 29.870552 46.438547 33.395096
F 24.800052 35.760347 39.769996
F 24.885752 43.710147 39.582496
F 33.415752 38.223947 43.557096
F 25.249352 46.671347 33.231696
F 22.912852 50.267747 33.490196
F 18.006052 50.179547 47.748496
F 18.485752 34.580147 35.947696
F 18.341552 34.703147 43.265596
F 31.747652 34.703447 33.409596
F 18.192652 34.706547 40.441096
F 31.936052 34.517847 36.262096
F 34.559252 51.817147 32.738696
F 26.914252 49.929347 50.542696
F 27.076152 42.014747 50.690896
F 26.170352 41.594247 65.415596
F 33.502852 35.643147 52.005396
F 29.033852 38.124047 50.853096
F 28.918852 45.948747 50.585996
F 20.352352 38.379447 50.351096
F 20.319252 46.094247 50.736596
F 31.257752 49.710247 50.849196
F 31.171052 41.888847 51.045196
F 22.503152 49.897647 50.652996
F 22.596952 42.296947 50.641996
F 33.434052 38.149347 51.105896
F 33.364752 45.737747 50.871996
F 24.713452 38.370047 50.595396
F 24.764452 46.007347 50.733696
F 26.828252 47.381447 54.300796
F 26.678252 39.513147 54.548396
F 19.894852 35.467547 61.771896
F 24.129352 37.963147 62.515296
F 26.546852 49.651847 58.109696
F 26.787052 42.098047 58.282296
F 20.257252 51.186647 54.178996
F 24.148852 50.834047 61.726696
F 26.705352 49.862447 55.325096
F 26.586052 42.170847 55.495896
F 33.136252 35.333747 62.054596
F 28.671252 45.498247 65.717896
F 26.921052 47.408347 51.662996
F 26.790552 39.562247 51.682696
F 24.158352 35.456147 61.589196
F 33.273652 35.271547 59.288296
F 28.853052 38.199347 55.277296
F 28.871952 45.846647 55.375696
F 20.022252 38.404647 55.203896
F 20.340152 46.033247 55.177596
F 29.014952 51.018547 51.829196
F 17.867352 47.591247 58.888596
F 29.009952 43.354947 51.841096
F 18.246052 39.774047 51.392696
F 20.134552 35.876147 51.444596
F 20.135152 43.400847 51.659496
F 29.089452 51.040547 54.601596
F 19.213252 37.655447 65.455596
F 28.956452 43.293947 54.576196
F 24.585052 35.673047 59.011496
F 24.327552 35.698647 51.487196
F 20.302452 43.449947 54.385796
F 28.751152 38.060747 58.048096
F 28.695752 45.673747 58.181296
F 20.104052 38.170747 57.922096
F 20.111752 45.959547 58.132596
F 31.137052 46.943247 54.335596
F 31.330352 39.481247 54.615896
F 22.637152 47.466147 54.297596
F 22.318252 39.677647 54.195996
F 30.690552 49.495947 58.170796
F 31.439452 41.625347 58.279496
F 22.287152 49.636447 58.026496
F 22.384252 42.096947 58.169496
F 31.213452 49.489247 55.529396
F 31.278052 41.953147 55.533896
F 22.365452 49.963547 55.332996
F 22.379652 42.130647 55.537496
F 31.154752 47.045447 51.630696
F 31.135852 39.341847 51.927396
F 22.595152 47.348647 51.599496
F 22.570052 39.661247 51.521096
F 33.404752 38.018647 55.608096
F 33.211552 45.677147 55.454196
F 24.389052 38.333847 55.435996
F 24.741552 45.831947 55.208596
F 33.436352 51.020547 51.898196
F 24.695252 51.246547 51.495096
F 33.418152 43.214847 51.814596
F 17.993952 39.763247 54.147496
F 18.072352 34.693447 55.273596
F 24.853452 43.348647 51.561796
F 33.383152 50.745447 54.615596
F 18.082752 42.307447 50.460996
F 33.367352 43.127147 54.601196
F 24.562552 51.129247 54.215796
F 28.691752 35.534247 58.961296
F 24.503252 43.242747 54.319796
F 33.373352 37.827247 58.334396
F 33.175252 45.836047 58.242096
F 24.518252 38.318647 58.143396
F 24.297052 45.876047 57.978896
F 26.577352 46.726347 61.917096
F 26.452252 39.376647 61.809896
F 24.423352 35.872747 54.313596
F 33.167252 45.672747 63.114696
F 35.339052 39.138947 62.070896
F 24.196952 45.732147 62.869496
F 33.078952 37.932647 62.788596
F 22.255152 47.222247 58.938696
F 26.241052 49.377547 62.666296
F 26.393452 41.881447 62.668796
F 18.011852 47.271147 54.183196
F 33.434752 35.640747 54.601096
F 26.505752 46.967147 59.042096
F 26.770152 39.515247 59.103896
F 24.161252 43.015347 61.974296
F 33.037252 43.248047 61.995496
F 28.595552 37.908047 62.706696
F 29.042252 45.517147 62.916096
F 19.799352 37.999847 62.802396
F 19.623852 45.771747 62.596696
F 28.698952 50.943247 59.055096
F 20.156552 36.015047 54.159596
F 29.133152 43.054947 59.241296
F 20.066252 51.175047 58.784796
F 28.926352 35.633247 54.318996
F 20.035552 43.313547 58.921296
F 28.484652 50.865547 61.852796
F 31.003652 39.056447 59.249296
F 28.752252 42.984847 61.897096
F 19.882352 51.071647 61.536796
F 30.966452 46.931947 59.138096
F 19.894852 43.175547 61.652196
F 20.342552 51.474547 51.355296
F 22.241152 39.491247 58.968296
F 33.086052 50.906147 62.202696
F 24.517452 43.418247 59.252196
F 31.137052 47.092947 61.958996
F 30.830652 39.052247 61.901796
F 22.058452 47.020847 61.670496
F 21.962152 39.218647 61.664796
F 20.141452 35.684447 58.963796
F 33.291252 43.186247 59.251196
F 33.024652 50.626247 59.336396
F 24.510552 50.929847 58.994796
F 30.803252 49.596447 62.694096
F 30.935852 41.656447 63.070196
F 21.840552 49.554547 62.622496
F 21.899252 41.771447 62.814296
F 29.028152 35.435847 51.637496
F 28.793152 35.277047 61.666996
F 21.633652 41.701547 65.525496
F 17.835952 42.341347 55.055496
F 18.103852 47.320247 51.414996
F 35.210452 41.813547 62.874196
F 35.290152 46.994847 62.194896
F 35.502352 39.182047 59.310996
F 35.403952 49.531947 63.029796
F 17.898952 49.921347 54.942796
F 30.623552 41.519347 65.809696
F 19.195252 45.508447 65.253596
F 18.151452 49.936647 50.486596
F 17.838852 42.175747 57.766296
F 18.043652 39.677647 58.773396
F 35.338952 49.523847 58.471296
F 21.844852 49.235847 65.261096
F 28.504952 37.692247 65.442196
F 17.602752 47.334047 61.656996
F 33.011552 37.798147 65.445196
F 35.588752 41.855147 55.707296
F 35.590552 39.410347 54.700496
F 35.675552 41.844747 58.572996
F 23.967352 37.752747 65.166396
F 28.378452 55.772647 3.677216
F 28.352152 63.649147 3.685456
F 19.329852 55.575047 3.324756
F 19.199952 63.518747 3.287156
F 28.201252 58.502347 7.077456
F 28.108352 66.150647 7.269876
F 19.252552 58.019347 6.883696
F 19.177252 65.884347 6.842376
F 28.356552 58.458247 4.306146
F 28.510152 66.241047 4.555096
F 19.367652 58.228447 4.065926
F 19.174152 66.012147 4.183696
F 35.072352 54.625047 11.970696
F 34.775552 67.535247 15.683596
F 34.978052 59.592447 8.430306
F 21.830752 67.391447 0.810755
F 30.402352 54.471747 4.763546
F 30.476552 62.314647 4.533576
F 21.740352 54.423147 4.072986
F 21.540052 62.217247 4.340426
F 34.737352 59.864347 11.094496
F 30.771652 59.743047 0.798519
F 23.854752 63.459847 0.708485
F 35.092752 54.402347 4.792856
F 30.715252 59.606747 3.619746
F 30.687252 67.463147 3.691966
F 21.618452 59.673847 3.275186
F 21.644652 67.202347 3.518226
F 30.417652 54.769747 7.533016
F 30.315052 62.392747 7.320196
F 21.744252 54.405947 6.775536
F 21.379852 62.023247 7.054246
F 32.875752 55.728947 3.787306
F 32.863552 63.422547 3.702626
F 23.924052 55.830347 3.325346
F 23.820452 63.373747 3.452076
F 32.634952 58.550547 7.586346
F 32.570352 66.036847 7.419926
F 23.542752 58.331847 6.939936
F 23.612552 66.005347 6.831726
F 32.874452 58.314347 4.756416
F 32.759752 66.004447 4.715636
F 23.968652 58.517247 4.124876
F 23.964552 65.931347 4.243216
F 26.203452 67.452347 0.933570
F 35.020552 62.205447 4.563506
F 35.010352 67.447247 3.848996
F 32.601252 63.706247 15.764096
F 35.115052 59.581147 3.775546
F 28.341952 63.671447 1.056161
F 26.051852 54.531147 4.313746
F 26.028252 62.352347 4.506886
F 34.809552 54.550947 7.567326
F 25.681852 67.080547 15.302096
F 19.347252 63.232247 0.548506
F 34.939252 54.507947 14.528396
F 28.543552 55.783747 0.834580
F 34.771652 67.342347 8.449436
F 26.199252 59.789147 3.412416
F 26.110352 67.378547 3.629176
F 19.312252 55.820847 0.688611
F 32.932352 63.790947 0.939567
F 25.983052 54.482647 7.113696
F 25.812552 62.458047 7.236306
F 28.340252 55.663447 10.822696
F 28.216652 63.303047 10.816196
F 19.081452 55.595447 10.579796
F 19.030952 63.122047 10.555696
F 27.906852 58.400147 14.679396
F 27.991852 66.068047 14.428496
F 19.134452 58.083747 14.158196
F 18.974052 65.780147 14.083996
F 28.103052 58.215347 11.747196
F 28.139452 65.721547 11.710296
F 19.149652 58.261947 11.377996
F 19.165552 65.651247 11.459096
F 28.145752 55.951447 8.040686
F 28.096852 63.608647 8.094866
F 19.366652 55.494947 7.802316
F 19.097552 63.305947 7.841406
F 30.426852 54.451547 11.920296
F 30.499952 62.125047 11.753296
F 21.311952 54.360647 11.379596
F 21.380052 62.121747 11.626796
F 30.234752 59.874047 8.103236
F 30.389452 67.304947 8.333236
F 21.367452 59.363847 8.096606
F 21.368452 67.238247 7.906096
F 30.422052 59.490647 10.932796
F 30.329752 67.358647 11.012196
F 21.514952 59.418547 10.830196
F 21.389952 67.125147 10.515496
F 30.228752 54.506047 14.517896
F 30.748852 62.154347 14.393596
F 21.323552 54.059947 14.104196
F 21.470452 61.804447 14.339696
F 32.728552 55.766247 11.226096
F 32.744052 63.548447 11.156696
F 23.733452 55.563247 10.664296
F 23.596852 63.446947 10.597996
F 32.721052 58.373547 14.700596
F 32.556352 66.124247 14.713496
F 23.549452 57.874647 14.511896
F 23.592552 65.785247 14.346596
F 32.550852 58.368447 12.037996
F 32.540152 66.234647 11.900696
F 23.742452 58.065647 11.756496
F 23.729152 66.081047 11.592696
F 32.716252 55.925247 8.509626
F 32.621552 63.485947 8.248456
F 23.764252 55.718947 8.029836
F 23.428452 63.533447 7.901956
F 25.619652 59.511047 15.317296
F 34.815252 67.550447 11.282296
F 26.041952 54.397247 11.625196
F 25.780752 61.997947 11.660196
F 34.818852 59.832547 15.781196
F 30.244852 67.342047 15.556696
F 25.884552 59.689347 7.722686
F 25.886952 67.471547 7.792976
F 26.301852 59.871047 0.665979
F 35.242452 57.303947 0.410959
F 25.907752 59.411147 10.725696
F 26.020352 67.227747 10.644096
F 30.289552 59.712347 15.589696
F 32.951952 55.769347 1.031978
F 25.998052 54.307447 14.426796
F 25.941852 62.174447 14.458296
F 30.596852 67.295247 1.001141
F 28.206852 63.314047 15.206796
F 19.097152 55.513447 15.018496
F 19.236052 63.086047 14.967096
F 23.895452 56.007147 0.476121
F 21.615852 59.742447 0.486211
F 21.225252 59.296947 15.284796
F 21.191052 67.030447 15.001296
F 35.055952 62.180847 7.436896
F 28.071452 55.828147 15.481196
F 23.526552 55.182547 15.311496
F 23.553352 63.146647 15.232096
F 34.879652 62.383047 12.072996
F 32.438752 55.807647 15.533496
F 34.719352 62.371147 14.788796
F 35.074752 59.878147 1.133246
F 35.071352 67.417447 1.092186
F 35.290252 64.855147 0.202155
F 32.885952 68.850047 0.259014
F 32.949752 53.232247 -0.026860
F 32.933052 61.242547 0.060342
F 26.411852 52.018147 0.676964
F 26.378352 51.902847 3.446646
F 28.643852 53.276347 -0.108222
F 21.845652 51.927847 0.613120
F 30.823452 57.169147 0.073967
F 27.807352 55.781747 25.522196
F 27.758252 63.496947 25.597396
F 18.754752 55.335447 24.978496
F 18.568952 55.485847 29.557396
F 27.841952 57.992947 29.043096
F 27.705152 65.931747 28.926196
F 34.680352 54.740547 21.832796
F 18.634652 65.790947 28.622296
F 27.922952 58.349047 26.345096
F 27.875652 66.304247 26.227596
F 18.575552 57.960147 25.925296
F 18.721452 65.791147 26.029496
F 27.837752 55.566647 22.735296
F 27.789052 63.436647 22.804896
F 18.567752 55.411847 22.315396
F 18.830752 63.116247 22.172596
F 30.240352 54.437147 26.256696
F 29.918952 62.203247 26.502296
F 20.974852 54.166047 26.085996
F 20.848552 61.906747 25.937696
F 30.183652 59.675947 22.707596
F 30.034152 67.347547 22.673896
F 21.075252 59.226247 22.366996
F 21.051252 67.285747 22.436396
F 30.162452 59.664247 25.578896
F 30.054752 67.434447 25.405396
F 20.976852 59.329747 25.197496
F 21.069952 67.074847 25.282496
F 30.195352 54.162847 28.891596
F 29.996652 62.006147 29.217296
F 21.138452 54.345547 28.853896
F 20.925852 61.897847 28.644396
F 32.415152 55.651247 25.358196
F 32.313252 63.415247 25.620796
F 23.313552 55.744247 25.369296
F 23.060352 63.288547 25.082796
F 32.327452 58.224047 29.058296
F 32.172652 65.990547 28.970096
F 23.344052 58.267047 29.004496
F 23.213252 65.895347 28.774496
F 32.364052 58.214747 26.321396
F 32.197852 66.064647 26.279496
F 23.345552 58.309247 26.309696
F 23.288852 65.908447 26.114796
F 32.294152 55.792347 22.612796
F 32.489052 63.379647 22.891696
F 23.196852 55.492647 22.608296
F 23.298152 63.354747 22.352796
F 34.660452 62.124247 26.326196
F 27.565052 63.059747 32.413796
F 25.475552 54.367947 26.308196
F 25.295052 61.997647 26.044696
F 20.762452 59.429747 32.277396
F 34.598252 62.295947 19.301896
F 25.718752 59.356447 22.677896
F 25.428352 67.267747 22.553196
F 34.557252 59.485347 25.686196
F 27.714652 55.228447 32.580196
F 25.688952 59.451947 25.314196
F 25.516052 67.114247 25.141696
F 34.710652 54.398747 29.166896
F 34.714052 62.310547 22.065696
F 25.546452 54.352747 28.880896
F 25.492252 61.966547 28.675796
F 18.363352 58.131947 28.614496
F 34.674452 54.923847 19.028696
F 18.670752 63.119847 29.558596
F 34.662452 62.152447 29.113196
F 27.845452 55.368247 29.885096
F 27.668352 63.235747 29.715696
F 34.609452 54.453647 26.414296
F 34.835252 67.450247 18.389596
F 30.016252 59.322347 29.814396
F 29.934852 67.108747 29.846396
F 20.667652 59.320447 29.500696
F 20.892552 67.096247 29.554896
F 34.522052 67.342747 25.560396
F 34.803452 59.788847 22.947396
F 25.716552 61.938647 18.926696
F 25.613452 54.352347 18.997496
F 34.546952 67.381347 22.737796
F 25.594452 54.224747 21.696996
F 34.859252 59.725847 18.487696
F 25.730952 62.040747 21.823696
F 32.374752 55.611047 29.990596
F 32.232352 63.347647 29.869896
F 23.338852 55.756247 29.805396
F 23.298352 63.202247 29.386296
F 34.450552 59.680747 29.990496
F 23.356952 66.005747 18.714196
F 25.795952 59.498747 29.867496
F 25.434352 66.973547 29.790196
F 34.428252 67.322147 30.109296
F 18.694452 63.301247 24.922696
F 25.743552 67.353047 18.037696
F 25.839452 59.450947 18.023896
F 27.600652 55.664747 18.091596
F 27.978552 63.365447 17.936096
F 19.053152 55.474747 17.687796
F 18.893152 63.121047 17.648396
F 27.943652 58.101147 21.872296
F 27.716552 66.007247 21.759896
F 18.896252 57.891347 21.376796
F 18.991152 65.827647 21.481596
F 27.983452 58.236047 19.072996
F 27.788352 65.941547 18.894096
F 18.964752 57.999547 18.740596
F 18.999752 65.667347 18.722496
F 30.000752 54.565647 18.926696
F 30.160252 62.269047 19.115296
F 21.165952 54.277147 18.804596
F 21.207952 62.139647 18.751896
F 30.338052 59.610947 18.273496
F 30.167652 67.309947 18.263196
F 21.268252 59.567547 17.923096
F 21.036152 67.024047 17.771396
F 30.125552 54.452847 21.705396
F 30.128852 62.303447 21.924196
F 20.908652 54.209947 21.519896
F 21.252252 61.794447 21.334296
F 32.388252 55.955847 18.134496
F 32.426752 63.810547 18.360896
F 23.340652 55.648747 18.076896
F 23.582552 63.380647 18.043296
F 32.576852 58.405047 21.944096
F 32.348152 66.021247 21.941896
F 23.433952 58.085847 21.675596
F 23.250852 66.018847 21.436696
F 32.528652 58.504447 19.278796
F 32.549252 66.290047 19.298096
F 23.537152 58.271947 18.918596
F 18.439652 55.484847 32.224496
F 18.664852 63.217547 32.186196
F 25.520852 67.151447 32.488896
F 23.130352 55.610247 32.547996
F 20.652552 67.212747 32.228396
F 32.275152 55.592547 32.748896
F 23.194952 63.301947 32.207396
F 29.821652 67.028747 32.549796
F 25.392852 59.368947 32.475396
F 29.936852 59.313447 32.544796
F 32.246052 63.274147 32.586296
F 34.497452 59.539547 32.786996
F 26.915352 55.028447 47.153196
F 27.037652 62.659747 47.304596
F 18.182252 55.458947 44.194296
F 34.543652 62.106147 33.473096
F 27.130452 57.667647 48.089896
F 27.042352 65.267447 47.960396
F 29.281852 69.263147 43.615996
F 18.271752 58.118247 43.410296
F 27.168352 55.120347 44.377296
F 27.195652 62.894747 44.377596
F 33.808652 69.085747 43.610896
F 18.382252 63.216247 36.564396
F 18.200752 57.927747 47.912096
F 29.234352 61.373347 48.149896
F 20.255752 54.083947 47.709096
F 20.286952 61.970447 47.844396
F 29.545752 59.014147 44.475696
F 29.206052 66.600847 44.273396
F 20.555452 59.232147 44.366896
F 20.346052 66.801047 44.149896
F 29.386952 58.836147 47.281296
F 29.268452 66.451747 47.264196
F 20.470152 59.151347 47.071096
F 20.514952 67.153547 46.898796
F 31.561652 54.841347 47.322196
F 31.425752 62.716347 47.549496
F 22.538552 55.352947 46.799596
F 22.755552 62.963547 46.870496
F 25.061252 69.118247 43.491796
F 24.912752 69.296547 47.836896
F 22.751452 58.079747 47.875696
F 22.639652 65.623647 47.786096
F 31.694152 54.985347 44.649496
F 31.564552 62.723847 44.789696
F 22.676752 55.184347 44.212496
F 22.781552 62.908547 44.060196
F 25.332952 61.905647 33.387996
F 27.650252 57.922747 33.211696
F 24.537552 53.713147 47.742896
F 24.686952 61.292147 47.822596
F 33.831252 58.957847 44.635896
F 33.792652 66.446747 44.413496
F 25.152452 58.866947 44.103596
F 24.793952 66.535347 44.301196
F 33.870152 58.822447 47.342396
F 33.970752 66.280147 47.175496
F 25.160352 58.854047 46.831696
F 24.879752 66.668147 47.134196
F 27.645252 58.020347 36.104696
F 27.500452 65.585947 36.242796
F 33.596252 68.816647 48.400096
F 30.049752 54.137747 33.328796
F 22.979852 65.860747 33.058296
F 18.166652 63.270847 46.803096
F 29.631152 69.258647 41.004996
F 29.902452 61.994847 33.349296
F 20.829152 61.960947 33.050096
F 18.480452 63.266147 39.344896
F 31.552952 65.246347 48.254996
F 25.397252 54.177647 33.313096
F 29.854652 54.089247 36.040496
F 29.888252 61.783547 36.121696
F 20.744352 54.221247 35.894996
F 20.710052 61.853847 35.685296
F 32.249052 58.074447 36.324896
F 32.047852 65.819547 36.233896
F 22.937852 58.014747 35.880396
F 23.058652 65.728047 35.845396
F 32.334652 58.184847 33.732996
F 20.842752 54.138947 33.017096
F 31.651752 57.481947 48.214596
F 18.566852 65.954147 35.789496
F 34.437652 54.297847 33.589496
F 18.370452 55.466647 39.600896
F 33.584352 61.362347 48.278396
F 33.688452 53.604447 48.422696
F 34.388352 54.115647 36.262196
F 34.308252 61.925647 36.193396
F 25.253052 54.184247 35.926596
F 25.461452 61.842747 36.075596
F 27.460752 55.215047 39.694696
F 27.462352 62.976947 39.757396
F 32.044252 65.915547 33.546596
F 23.028352 58.187347 33.235696
F 27.425652 57.597847 43.254096
F 27.052252 65.347947 43.433796
F 18.520752 65.848647 33.032796
F 18.126052 65.506247 43.249896
F 27.238652 57.803547 40.532796
F 27.346252 65.487647 40.760296
F 18.364452 58.007047 40.638396
F 18.592952 58.017547 36.064196
F 27.407452 55.423747 36.804396
F 27.553452 63.056247 37.059296
F 18.287152 65.842547 40.482796
F 34.146952 69.359347 40.944496
F 29.677752 54.000447 40.797996
F 29.579252 61.660047 40.698696
F 20.509152 54.115047 40.470096
F 20.630252 61.952847 40.507196
F 29.791152 59.283447 37.096196
F 29.786152 66.900847 37.128696
F 20.730352 59.335947 36.799796
F 20.714152 66.986947 36.856296
F 29.510252 59.096047 39.774196
F 29.577652 66.657047 39.945096
F 20.724952 59.321847 39.625696
F 20.628452 66.792447 39.506796
F 29.459452 54.022547 43.453496
F 29.556752 61.515747 43.537596
F 20.380352 54.287347 43.286896
F 20.562652 61.713347 43.169496
F 31.856552 55.342947 39.990196
F 31.853252 62.889847 39.765796
F 22.832352 55.164847 39.457496
F 22.943452 63.116647 39.463496
F 31.700952 57.595747 43.608496
F 31.446552 65.152647 43.535096
F 22.771352 57.838347 43.378696
F 22.660652 65.519547 43.291596
F 31.739152 58.003347 40.869096
F 31.788852 65.568047 40.817896
F 23.009852 57.740147 40.510796
F 22.931352 65.666347 40.496596
F 32.113952 55.388547 37.136396
F 32.086652 63.015147 37.055696
F 22.996552 55.518947 36.787496
F 23.038252 63.082447 36.701296
F 34.151452 53.908447 40.703796
F 34.092452 61.734947 41.080096
F 25.162552 54.040347 40.470196
F 25.212652 61.836147 40.572096
F 34.387752 59.332147 37.461996
F 34.353952 66.851447 37.404296
F 25.271752 59.176247 36.734596
F 25.279552 66.850247 37.048296
F 34.229152 59.229147 40.129196
F 34.120752 66.830447 40.083696
F 25.183752 59.127147 39.568696
F 25.158352 66.983447 39.744396
F 33.830552 53.672347 43.544996
F 33.844452 61.505047 43.822796
F 25.061652 54.010847 43.217096
F 25.124952 61.602247 43.335996
F 18.631752 58.027547 33.238196
F 29.244952 53.761347 48.254496
F 18.438452 55.477747 36.905096
F 27.552052 65.580847 33.416996
F 18.401852 63.033747 44.146496
F 29.175752 69.055247 48.108196
F 18.296652 65.773947 47.839996
F 17.932052 55.454147 46.890196
F 29.891652 69.526047 36.373196
F 20.375752 69.650347 47.810496
F 34.398152 67.116147 32.803196
F 20.669652 69.599147 35.926396
F 25.090952 69.447347 40.671396
F 34.366652 69.352847 36.505496
F 25.284952 69.279547 36.238696
F 26.987052 57.427347 50.847096
F 26.940352 65.129947 50.591896
F 28.889752 68.813447 55.542996
F 19.986852 69.232647 57.967396
F 28.996352 53.651747 51.040396
F 29.086852 61.227447 50.988596
F 20.125152 54.198447 50.423196
F 20.178652 61.506847 50.518696
F 31.397852 57.369947 50.989996
F 31.454652 65.075847 50.980696
F 22.527552 57.671247 50.623096
F 22.355352 65.288447 50.373396
F 33.340752 53.798347 51.110396
F 33.613452 61.192947 51.034196
F 24.805352 53.675547 50.509496
F 24.584552 61.304647 50.566796
F 26.596152 54.869347 54.726796
F 26.772952 62.605247 54.414596
F 19.788352 68.937947 62.441596
F 17.886752 63.078047 51.362996
F 26.699752 57.552647 58.070696
F 26.359152 64.937747 58.091996
F 33.155152 68.634647 58.506996
F 19.638552 53.243147 65.365396
F 26.717552 57.551347 55.493796
F 26.585552 65.128147 55.382996
F 33.237552 53.256447 55.817496
F 28.688052 68.662847 58.210396
F 26.824952 54.880547 51.837996
F 26.693552 62.635347 51.608896
F 24.284052 68.784947 58.093296
F 17.895352 63.027247 58.781596
F 28.794052 53.554347 55.675996
F 28.970052 61.345447 55.370196
F 20.156852 53.808447 55.129896
F 20.123052 61.353347 55.219296
F 29.199252 58.718547 51.816296
F 29.194652 66.323547 51.621696
F 20.282052 58.955547 51.501396
F 20.233252 66.740347 51.471096
F 29.014152 58.755047 54.510496
F 28.867152 66.235747 54.452996
F 20.352952 58.829147 54.263296
F 20.269652 66.717947 54.129096
F 28.639552 53.687947 58.338196
F 29.081852 61.297647 58.067396
F 19.818552 53.723747 57.865796
F 19.991752 61.297647 57.998096
F 31.031152 54.517247 54.839196
F 31.406852 62.516947 54.778696
F 22.303152 55.032347 54.129796
F 22.252552 62.696047 54.160196
F 31.285752 57.035947 58.376296
F 30.967052 64.884947 58.425096
F 22.236352 57.548647 57.841496
F 22.249052 65.007847 57.968796
F 31.136852 57.219747 55.565396
F 30.952852 64.966547 55.766196
F 22.486052 57.577147 55.183796
F 22.125952 65.090747 55.224696
F 31.136052 54.892847 52.102696
F 31.382352 62.491247 51.909296
F 22.556552 55.012947 51.489096
F 22.414652 62.787847 51.376296
F 24.236652 68.886347 62.839496
F 33.466152 61.214647 55.729096
F 24.357552 53.636347 55.423296
F 24.523052 61.409747 55.483096
F 33.516552 58.655847 51.922996
F 33.370852 66.380447 51.996796
F 24.815152 58.816847 51.772396
F 24.675452 66.478847 51.512396
F 33.387152 58.576047 54.677396
F 33.199152 66.136247 54.826896
F 24.638552 58.964247 54.464996
F 24.541452 66.613847 54.343196
F 33.135652 53.313347 58.396096
F 33.290652 61.109347 58.434296
F 24.272752 53.680447 58.058296
F 24.413952 61.200547 58.257396
F 26.465052 54.741047 61.882696
F 26.505352 62.366247 61.602996
F 23.940352 60.812647 65.242696
F 28.936952 68.994747 50.837996
F 35.497352 57.144847 58.548596
F 33.219952 68.671247 55.742796
F 35.523352 64.873347 58.430196
F 32.932852 68.632947 63.043596
F 26.511352 57.486547 62.548296
F 26.527652 64.972947 62.643596
F 21.569152 64.882547 65.448596
F 18.111952 57.699047 55.173996
F 26.404452 55.014947 59.139396
F 26.746752 62.490747 58.922396
F 28.739352 68.833247 62.857796
F 33.322852 69.037047 51.063396
F 28.628352 53.300547 62.769296
F 28.666252 61.284847 62.920296
F 19.834652 53.563747 62.651696
F 19.778852 61.259247 62.501596
F 28.998952 58.775447 59.137096
F 28.612452 66.131347 59.238896
F 19.939552 58.693947 58.646896
F 19.987452 66.608947 58.673196
F 28.655652 58.798647 61.739396
F 28.769352 66.340247 62.064596
F 19.677152 58.770547 61.326796
F 19.882852 66.471847 61.359796
F 19.625052 68.638547 65.201396
F 17.985552 55.171147 54.188096
F 24.192252 58.702047 61.619096
F 24.006052 68.689547 65.548796
F 30.716052 54.788847 62.099896
F 31.049352 62.149647 61.996896
F 22.016652 54.777947 61.615996
F 22.040252 62.474047 61.704096
F 24.296952 66.266647 61.918196
F 35.332752 64.954947 63.081096
F 17.930452 65.532847 50.576796
F 17.977452 55.471247 51.478096
F 30.932452 57.489647 62.878296
F 30.822152 64.821847 62.888296
F 21.780552 57.382547 62.486696
F 21.927052 65.051547 62.666196
F 30.979152 54.542447 59.344296
F 31.151152 62.354247 59.346596
F 22.135652 54.868747 58.846196
F 22.146652 62.522947 59.008096
F 33.005452 53.574547 62.869796
F 33.318452 61.075947 63.109596
F 24.217152 53.494747 62.543496
F 24.271752 61.198347 62.608596
F 33.372052 58.557847 59.559396
F 33.218652 66.107847 59.342396
F 24.487452 58.565347 59.028696
F 24.210552 66.176447 59.293496
F 33.328352 58.593447 62.207896
F 33.069152 66.154147 62.045196
F 18.000352 62.872347 54.030596
F 24.345752 68.986847 55.497896
F 19.992952 69.421447 55.270996
F 21.627152 57.197547 65.181596
F 24.063352 53.202847 65.330296
F 26.180652 64.838847 65.444396
F 20.330852 69.492047 50.569196
F 24.671752 69.050347 50.560296
F 19.178152 60.749647 65.070996
F 35.432952 57.302647 63.122596
F 35.407952 62.244147 62.059196
F 18.032352 65.463547 54.875796
F 18.012052 57.923847 50.552796
F 35.344052 54.523047 59.528496
F 26.332652 57.341047 65.397496
F 28.503752 61.196047 65.551896
F 17.721752 57.542547 57.839696
F 35.439452 57.218247 55.790796
F 17.821452 65.465347 57.517296
F 35.735552 65.182947 51.133496
F 35.467252 54.761047 62.145796
F 35.478652 64.958147 55.781596
F 28.546552 68.685247 65.538996
F 30.591352 64.826747 65.696396
F 37.332652 1.628157 3.934596
F 37.533352 9.739547 3.967876
F 50.929452 2.194937 8.535056
F 46.505152 1.757437 4.289156
F 46.224352 9.561977 4.256356
F 48.692152 13.246947 1.440496
F 37.094952 4.535777 7.511956
F 37.298552 12.274147 7.688716
F 46.452452 4.371037 7.607076
F 46.260252 12.137747 7.762946
F 37.489252 4.446937 4.697766
F 37.523152 12.364347 4.903346
F 46.539352 4.420377 4.839316
F 46.206752 12.078447 5.078686
F 37.292852 1.749437 1.250126
F 37.575852 17.194147 1.277346
F 53.086852 13.729147 8.657836
F 44.302952 10.718047 0.267093
F 41.798052 17.149747 8.546876
F 52.976952 13.582147 4.280176
F 39.569652 8.282207 4.802226
F 39.671752 15.927247 4.914536
F 43.984652 13.465047 15.789296
F 48.547252 8.323687 4.991676
F 46.435452 9.445087 1.421956
F 50.809352 9.912927 8.777226
F 39.806552 5.651897 1.292846
F 39.643252 13.237147 1.086066
F 52.870052 6.098857 11.360796
F 52.970652 0.905351 7.377766
F 39.689052 5.604247 4.045436
F 39.557152 13.430047 3.821526
F 48.766352 5.837097 4.079086
F 48.469152 13.546247 4.397616
F 39.706352 8.527127 7.485766
F 39.500252 16.057047 7.549846
F 49.181952 2.794047 1.025293
F 37.487752 14.587947 0.408236
F 50.870152 12.272747 14.992796
F 52.878852 13.876447 16.060896
F 42.028052 1.790737 3.764036
F 41.952452 9.482467 3.878376
F 50.825852 4.795757 7.617886
F 41.510252 1.722487 15.985096
F 48.555752 16.143047 12.430996
F 50.930952 9.286677 1.503816
F 41.925552 4.475437 7.298406
F 41.834252 12.215647 7.501626
F 50.853452 2.216567 11.307296
F 50.791552 12.402447 5.136976
F 41.968552 4.269457 4.615546
F 41.850952 12.119847 4.734706
F 51.125352 4.822837 4.840536
F 50.712052 9.793937 4.202016
F 42.102152 1.554037 1.122326
F 41.983752 9.587847 1.151256
F 52.813352 8.400357 15.100896
F 53.069452 13.183047 1.666116
F 48.408552 16.147647 5.064526
F 41.954652 6.905307 0.311539
F 44.026152 8.039657 4.809816
F 43.991152 15.890747 4.975186
F 37.092552 1.607337 15.804396
F 44.240352 5.588717 0.987023
F 39.558852 10.608847 0.254390
F 44.327952 5.648517 3.730846
F 44.002052 13.378147 3.929916
F 44.130552 8.175067 7.565706
F 44.081352 15.995947 7.765746
F 48.489052 0.766686 12.074796
F 37.222452 2.007137 11.166496
F 37.389152 9.754827 11.233396
F 52.818952 16.331547 14.953196
F 46.104352 2.118847 11.393596
F 46.223652 9.640647 11.310696
F 44.139252 13.225647 1.190586
F 37.282352 4.345927 14.796796
F 37.175152 12.034647 14.724196
F 46.075152 4.630867 15.211296
F 46.439052 12.319647 14.971196
F 37.400952 4.571717 12.036596
F 37.279752 12.252847 12.049196
F 46.187452 4.599877 12.428596
F 46.342952 12.247447 12.076896
F 37.149652 1.917927 8.417636
F 37.359052 9.754957 8.419496
F 39.434952 13.360647 15.713596
F 46.291952 1.970667 8.748806
F 46.296652 9.583567 8.564896
F 44.303052 2.994777 0.402235
F 39.504352 8.485007 12.128296
F 39.458452 16.021947 12.061096
F 39.382252 0.350809 14.720496
F 48.511252 8.441247 12.375596
F 48.441852 5.826327 16.016396
F 41.928352 17.083247 3.961016
F 39.645052 5.874297 8.223726
F 39.466552 13.501047 8.520436
F 48.620452 8.609627 7.857986
F 48.481752 13.575647 8.673926
F 39.561452 5.857097 10.986096
F 39.463152 13.500047 11.129996
F 48.349352 5.954737 8.699086
F 48.522152 13.695647 11.472196
F 39.319552 8.226597 14.895796
F 52.901952 8.650467 7.780526
F 48.395152 16.109047 7.627556
F 48.394652 8.335787 15.153896
F 48.390952 16.344647 15.100396
F 48.761252 5.419897 1.426126
F 41.788752 1.908737 11.058296
F 41.860152 9.652367 11.217396
F 43.710052 5.849807 15.825096
F 48.617252 0.824946 7.841556
F 41.566852 9.536087 15.723196
F 50.618652 9.998167 11.529596
F 41.698152 4.273147 14.792996
F 41.803952 12.148447 14.875296
F 46.486852 6.888007 0.331845
F 37.424052 6.736247 0.404985
F 41.778552 4.376187 11.953296
F 41.860152 12.254847 12.099396
F 48.463452 5.929177 11.285796
F 52.858252 0.891758 14.977896
F 41.655652 1.996757 8.333576
F 41.968052 9.723857 8.484776
F 39.385852 5.614267 15.778696
F 39.355352 16.183547 14.707896
F 50.690852 4.739567 12.300796
F 50.776252 12.472047 7.859166
F 43.957952 8.254177 12.271296
F 42.051052 17.106147 1.202056
F 50.899952 14.493247 0.612876
F 44.096652 5.591907 8.570856
F 44.038752 13.395847 8.572386
F 43.951052 5.789327 11.458996
F 44.073152 13.468847 11.329896
F 44.012352 8.525357 15.096496
F 43.851852 16.116947 15.054996
F 51.088852 6.620877 0.556125
F 52.908852 8.696197 12.365396
F 43.959452 0.609026 14.932496
F 39.433652 0.604294 11.887696
F 50.860752 12.599147 12.319496
F 50.445652 2.360527 3.704426
F 48.870852 0.554404 5.167876
F 39.770652 3.078397 0.516136
F 41.896752 14.456147 0.187471
F 44.084952 0.726410 7.652416
F 53.106452 1.034453 12.299396
F 48.391852 0.825735 14.780896
F 46.590452 1.652117 1.464136
F 43.809952 16.064547 12.284196
F 44.140452 0.472746 4.969126
F 52.948452 5.832137 16.013196
F 48.695752 10.615847 0.566667
F 50.833652 4.718587 15.041496
F 53.030352 8.742367 5.128056
F 37.288652 9.604227 15.867196
F 53.196152 13.906247 11.451496
F 37.373152 9.370817 1.331056
F 52.685652 0.853088 4.611496
F 39.664552 0.567971 4.634886
F 50.621952 9.651877 16.070496
F 46.398552 17.305547 1.204076
F 50.467952 2.200127 15.873596
F 43.972352 0.581097 12.016296
F 53.163552 6.297237 4.096396
F 39.385252 0.666978 7.386796
F 46.166052 1.952817 15.839996
F 52.903352 6.127137 8.663936
F 53.046652 16.094747 5.101006
F 48.671352 13.615247 16.004496
F 53.029452 16.436847 12.319396
F 46.197352 9.747447 16.038296
F 46.502152 14.563347 0.477155
F 53.165652 10.600347 0.738187
F 37.241952 17.326247 8.460276
F 52.907452 16.274647 7.813476
F 37.310152 17.101547 4.028886
F 50.748252 17.252747 1.277646
F 37.167752 17.331947 15.824996
F 46.319352 17.315847 8.541036
F 41.747352 17.402347 11.122096
F 50.748352 17.299647 4.080436
F 37.289052 17.444047 11.327296
F 46.270752 17.208647 11.313096
F 41.507252 17.284847 15.945796
F 46.039352 17.287547 16.049696
F 36.819752 1.720097 25.608596
F 37.191352 9.357347 25.538996
F 52.778152 13.904447 26.195696
F 45.843252 1.923657 25.851296
F 45.987952 9.810657 25.901196
F 43.776752 16.149147 29.856996
F 36.793952 3.919397 29.499896
F 36.891152 11.820447 29.177796
F 46.065852 4.353227 29.501896
F 46.073052 12.249347 29.717596
F 36.836952 4.216607 26.535096
F 37.115152 11.938047 26.369796
F 45.829252 4.472997 26.673296
F 46.084852 12.329947 26.942296
F 36.891752 1.631067 22.907196
F 37.163752 9.562067 22.906296
F 52.813152 8.773087 29.469796
F 45.945852 1.931307 23.154296
F 45.749652 9.724167 23.058396
F 52.809852 1.135897 29.610696
F 39.472952 7.981107 26.731196
F 39.263652 16.094447 26.509496
F 36.833052 9.255927 30.228996
F 48.218952 8.599927 26.847896
F 36.880652 17.188347 25.651196
F 43.809352 0.430457 26.932796
F 39.016052 5.543617 23.013696
F 39.200052 13.465447 23.069996
F 47.984252 5.702627 23.309496
F 48.278752 13.519247 23.320196
F 39.180252 5.448337 25.868196
F 39.320352 13.354447 25.761496
F 48.081152 5.905067 26.089196
F 48.342752 13.641647 26.068596
F 39.136452 7.890397 29.454796
F 39.098552 15.626747 29.303096
F 39.293652 0.258354 22.212996
F 48.233452 8.421447 29.634396
F 48.272952 0.709973 22.303396
F 52.801852 13.761847 18.698996
F 41.393052 1.766127 25.879096
F 41.613652 9.480087 25.656096
F 50.699952 12.455847 27.024896
F 52.814152 8.674377 26.756496
F 52.905152 8.618007 19.641296
F 48.318852 0.885310 19.529196
F 41.417952 4.177797 29.464896
F 41.540552 11.904547 29.422496
F 50.623252 4.839267 29.484096
F 50.592352 12.428247 29.834596
F 41.516052 4.267577 26.803096
F 41.666252 12.022847 26.541996
F 50.599052 4.727607 26.728296
F 50.478652 9.908227 23.357696
F 41.356752 1.694137 23.163996
F 41.530852 9.578407 22.936396
F 52.642752 16.276447 19.729796
F 48.194752 0.849156 26.765296
F 50.535852 4.729557 19.701096
F 52.906152 0.889874 19.626896
F 43.835052 8.395507 26.895896
F 43.697652 16.063347 27.219096
F 52.815052 16.479547 27.049296
F 43.581352 5.853457 23.085896
F 43.769452 13.790747 23.268296
F 43.536552 5.869017 25.859396
F 43.872452 13.667147 25.931696
F 43.662352 8.269987 29.662096
F 52.911752 5.986157 23.110296
F 50.487552 2.100257 25.931796
F 52.995152 16.287347 22.433596
F 50.489152 4.765827 22.546396
F 52.917952 6.014447 18.775396
F 36.619552 1.328977 30.254896
F 48.237052 16.080047 19.733196
F 37.026652 17.356847 18.538796
F 45.970352 1.799507 30.387796
F 45.874452 9.655377 30.540496
F 52.835752 6.114477 30.412096
F 39.045752 5.331807 30.357596
F 39.190452 13.061047 30.119396
F 48.213552 5.768337 30.357596
F 48.217752 13.677347 30.628096
F 41.267952 1.628217 30.452896
F 41.170852 9.296217 30.525996
F 52.919252 16.589047 29.714696
F 37.181252 17.290047 22.942596
F 50.451852 9.644907 30.667996
F 43.837952 0.486067 22.265596
F 43.692452 5.420147 30.416396
F 43.681252 13.418447 30.435296
F 37.158252 1.813557 18.559296
F 36.991452 9.700787 18.564396
F 52.752152 1.165037 22.248796
F 45.982552 1.964897 18.516596
F 46.189552 9.790327 18.753996
F 50.608952 12.420947 22.563096
F 36.926452 4.174837 21.921296
F 37.238752 12.050847 22.083396
F 45.825352 4.496437 22.263496
F 45.998152 12.364747 22.247096
F 37.137652 4.360817 19.232796
F 37.065752 12.309447 19.315996
F 45.822252 4.425907 19.469396
F 46.203152 12.275347 19.570896
F 39.318152 8.197517 19.292996
F 39.252352 16.013047 19.444896
F 43.778152 0.615422 19.460896
F 48.346452 8.340557 19.801496
F 48.356652 16.068647 26.987096
F 48.373152 16.099947 22.427996
F 39.360152 5.599447 18.420396
F 39.496252 13.458247 18.334496
F 48.112952 5.798277 18.811396
F 48.315552 13.561247 18.692596
F 39.247052 8.171517 22.063196
F 39.495752 16.072647 22.060496
F 50.457452 9.938657 26.063296
F 48.121152 8.462977 22.515096
F 48.390752 0.659470 29.481796
F 50.411352 2.145437 23.281896
F 41.507352 1.742087 18.623996
F 41.476652 9.762107 18.494596
F 43.655852 0.511740 29.577896
F 52.914852 1.068657 26.905896
F 50.532852 2.192467 30.479696
F 52.812752 6.102237 25.958796
F 41.436252 4.223997 22.237796
F 41.556352 12.356047 22.247496
F 52.831152 14.059947 30.453096
F 50.689752 9.911167 18.808096
F 41.569152 4.249777 19.605696
F 41.629252 12.304647 19.441596
F 50.763752 2.123397 18.441196
F 52.789052 13.921247 23.565296
F 43.804452 8.384987 19.158496
F 43.847652 16.127547 19.488096
F 50.479252 12.468947 19.797496
F 43.638452 5.682017 18.547596
F 43.880152 13.439447 18.563696
F 43.610252 8.265177 21.992396
F 43.793952 16.205747 22.140896
F 48.335252 16.135147 29.719296
F 52.798952 8.761417 22.430496
F 39.363452 0.380020 19.376996
F 41.635652 17.186047 25.776996
F 38.989452 0.491156 26.669096
F 36.818952 17.013947 30.203796
F 45.993152 17.357247 23.218596
F 41.464552 17.306647 18.550196
F 41.270952 17.206147 30.256096
F 46.036552 17.238847 30.595396
F 41.522852 17.462547 23.029296
F 46.023352 17.262547 26.044696
F 36.735452 1.283367 32.908996
F 51.421452 3.597127 47.908096
F 40.677252 0.981571 40.263196
F 53.669652 2.289947 49.178096
F 40.863052 11.893247 33.875996
F 44.565852 7.998937 47.825096
F 44.906652 15.471847 47.748896
F 42.517452 14.562047 48.717096
F 36.216152 3.595327 41.247696
F 45.839052 4.166317 37.024096
F 45.861352 1.813277 33.157496
F 41.148152 9.237327 33.166396
F 53.080152 8.867777 36.744596
F 44.523052 10.520947 48.840596
F 52.806252 16.413747 34.311396
F 43.189352 5.198517 37.568796
F 36.110152 8.675077 37.347696
F 36.011652 8.341017 47.524296
F 38.278552 12.652147 40.126196
F 51.302352 13.678947 44.184296
F 42.318152 6.940907 48.961496
F 41.133352 1.345977 37.593096
F 47.219852 12.188947 38.741796
F 38.088652 4.539677 44.841696
F 37.927752 12.301647 44.805196
F 47.059052 3.800127 45.175396
F 43.008352 4.694357 40.196796
F 38.013252 4.380827 47.529296
F 37.918252 12.306347 47.643896
F 46.945852 3.803847 47.989296
F 48.832152 16.806447 36.744196
F 40.521352 16.537247 37.524696
F 40.345752 8.171387 47.683696
F 40.451752 15.911847 47.718496
F 49.319452 9.028037 41.211396
F 48.922252 6.504187 40.370496
F 49.069752 15.241247 47.918696
F 41.089752 3.850037 36.549796
F 45.847952 12.224847 34.282796
F 43.656752 0.209232 34.165596
F 44.568052 10.581047 43.988896
F 43.275152 15.907847 33.827496
F 40.356852 8.326817 44.972196
F 40.378852 16.018447 44.939296
F 50.603352 2.157077 37.859496
F 49.139652 7.211787 45.084896
F 49.228252 15.262447 45.207096
F 43.511752 8.011077 33.798896
F 49.505052 0.910016 42.061996
F 48.119752 16.464847 34.168296
F 46.319052 6.160247 41.494896
F 48.150252 8.483247 34.113996
F 51.106952 5.173257 41.470896
F 42.583952 7.207107 44.057596
F 42.374752 12.062747 44.948196
F 51.488852 3.391697 45.117396
F 47.412552 8.092397 36.773496
F 51.068052 2.625757 40.576096
F 42.338252 12.044347 47.870096
F 42.685052 12.902447 37.468896
F 50.940052 11.180047 47.758796
F 51.111452 11.102647 44.970596
F 40.180352 3.057967 48.735396
F 38.861952 15.822947 33.621296
F 35.917952 3.406587 43.896296
F 48.485352 0.940958 34.186696
F 43.521652 5.364507 33.093496
F 52.736152 8.826597 33.929196
F 35.848952 0.864655 44.873296
F 52.894852 1.082937 34.120796
F 40.237252 0.588507 47.566096
F 45.806652 1.519777 37.851096
F 38.113652 6.898667 48.490996
F 45.781152 9.608267 33.317596
F 38.372152 4.906027 40.320296
F 35.825952 11.063747 43.880496
F 36.636752 1.017082 37.462696
F 44.897152 15.583647 45.006696
F 48.065152 13.870247 33.349496
F 46.873852 13.966147 48.898196
F 48.437652 9.740517 38.707396
F 45.223652 1.079957 40.518396
F 40.795552 8.699217 37.581796
F 49.132752 2.527807 48.843596
F 40.496852 3.574137 41.345396
F 50.557052 4.786297 36.787696
F 38.463852 15.384647 36.275196
F 41.342652 1.438677 33.154596
F 35.826252 0.556276 47.540996
F 47.048552 13.965347 43.961596
F 48.715452 10.041047 48.819896
F 36.055452 11.130647 41.090596
F 51.260252 13.818147 48.683996
F 42.383152 14.724047 41.386196
F 38.468952 7.605807 36.404596
F 51.192252 6.107737 48.813296
F 50.404652 12.526147 34.056396
F 51.076652 12.939147 36.688996
F 44.532152 0.139852 47.931296
F 48.117852 5.896147 33.172696
F 50.348052 9.889547 33.396396
F 50.620252 2.286057 33.135696
F 48.425452 0.773921 36.994796
F 38.529852 12.715647 37.287996
F 46.554052 13.512647 41.338296
F 40.019452 10.716247 48.458296
F 35.874752 16.039247 44.726896
F 38.603452 4.852837 37.445996
F 48.992952 14.663847 40.675596
F 43.116852 7.816557 36.499696
F 38.202352 14.737747 48.519696
F 46.818552 11.516847 47.694696
F 42.697752 7.215027 41.397896
F 42.478252 14.630347 44.124996
F 41.061152 17.292347 32.899796
F 45.056352 9.015407 37.799696
F 40.307952 11.260747 41.256296
F 51.260552 5.786237 44.187696
F 44.897052 8.160817 45.122996
F 48.988052 9.735127 43.817696
F 42.383252 4.365657 48.027696
F 52.660152 6.114267 33.007996
F 45.957352 4.321427 34.090396
F 47.064852 11.392547 44.868396
F 36.190652 3.691317 36.667696
F 36.326452 16.753847 37.425196
F 44.716952 0.550979 45.244696
F 35.954552 15.982647 47.515396
F 46.607152 6.434027 48.624996
F 53.068352 1.191617 36.816796
F 42.994752 15.314547 36.397496
F 52.858052 6.271547 37.777496
F 49.020452 7.409127 47.918696
F 44.771452 11.101347 41.271396
F 45.075552 3.646817 41.561396
F 42.533052 12.395747 40.237996
F 52.741052 13.933247 33.358996
F 36.299052 11.262047 36.477496
F 44.742652 3.135657 44.178696
F 51.094852 10.651647 37.912496
F 39.032452 0.091239 36.440296
F 38.218952 15.236347 41.050596
F 36.016352 8.631377 40.204696
F 44.723252 2.827327 48.791496
F 38.180352 7.046787 43.860996
F 38.161552 14.836447 43.877096
F 40.361052 3.449127 43.962696
F 46.753852 6.455257 44.341696
F 49.144952 14.279547 37.898396
F 53.278152 6.745037 40.649296
F 40.466752 16.266747 40.239396
F 38.235952 7.507477 41.161696
F 51.206152 13.400747 41.496996
F 48.111552 5.753667 37.879096
F 38.831852 7.659857 33.767796
F 50.401752 4.806307 34.096496
F 42.492352 4.576497 45.231596
F 40.113352 10.938847 44.018296
F 49.113252 2.021957 44.523296
F 36.268752 1.045105 40.096896
F 53.400952 16.747547 37.056496
F 40.495052 8.592237 40.362296
F 36.484352 3.738967 33.999096
F 44.719252 15.666247 40.721096
F 45.175152 11.680947 36.989496
F 45.058452 8.427267 40.489196
F 40.317452 0.642065 44.783996
F 41.199752 4.059757 33.952096
F 40.759652 11.258847 36.624196
F 36.520652 11.753647 33.784996
F 51.293352 10.705047 40.581696
F 53.445452 7.419467 47.717296
F 53.418852 17.294847 44.117896
F 36.010152 8.542647 44.795196
F 36.004952 16.477247 40.134396
F 43.305952 13.300047 33.160596
F 38.786952 5.072217 33.010596
F 48.854952 17.353647 41.387396
F 44.485852 16.889647 38.111896
F 53.368852 14.185247 37.743696
F 35.886552 10.881547 48.445296
F 43.559352 0.194029 36.912296
F 53.401452 14.500647 40.500296
F 53.196552 9.907457 48.753096
F 38.685652 13.151847 32.846396
F 53.518052 14.778147 47.806096
F 36.544452 16.781447 32.881996
F 45.618552 17.459347 33.382196
F 53.660252 14.718347 45.117896
F 53.679752 1.850237 44.215296
F 53.585752 17.064047 41.498096
F 53.484352 9.589187 44.224896
F 53.480952 1.573317 41.385896
F 53.491052 6.953467 45.011896
F 53.335952 9.343747 41.522296
F 35.725452 3.119217 48.608196
F 36.535952 9.059477 33.007596
F 48.878752 0.113737 62.688396
F 39.784552 7.806087 62.388396
F 44.494152 2.829897 51.692296
F 44.454452 10.285747 51.453396
F 38.021052 6.881687 51.290396
F 37.999452 14.615447 51.361696
F 39.957652 0.251204 54.973396
F 46.640752 6.334097 51.463596
F 46.776752 14.173647 51.512396
F 41.951852 4.131077 62.446896
F 39.885152 2.889997 51.393296
F 39.803452 10.717747 51.293896
F 49.086052 2.420027 51.739696
F 48.826352 10.114247 51.582796
F 42.259452 6.499827 51.610396
F 42.391252 14.280547 51.455496
F 50.964152 11.300347 59.705696
F 51.069052 6.062867 51.728096
F 51.230252 13.796547 51.453196
F 44.398152 0.065937 59.793996
F 44.501652 0.099559 54.985096
F 51.222352 3.520777 60.072996
F 51.267652 6.260087 63.448996
F 51.466652 3.534187 62.886796
F 44.497852 7.606457 55.218796
F 44.515552 15.608947 55.296096
F 51.087152 14.321847 63.457096
F 48.872652 7.610617 59.667596
F 44.252652 2.588587 58.757496
F 44.465252 10.371947 58.585896
F 35.729952 15.969847 54.898796
F 39.602052 10.533247 63.071596
F 44.522452 2.630877 55.979296
F 44.376352 10.293947 55.850996
F 41.908352 6.700047 63.187696
F 39.865352 2.698427 63.324496
F 48.968852 15.259947 59.830196
F 46.420752 14.167747 63.383796
F 44.497252 7.774417 52.332296
F 44.609352 15.496247 52.512296
F 37.765252 6.659337 55.911496
F 37.828052 14.542347 56.000996
F 46.636952 6.663327 63.283596
F 46.650252 6.398747 56.086996
F 46.714652 14.122347 55.749896
F 51.260352 6.111577 58.874096
F 37.767452 4.405547 52.217796
F 37.762252 12.043247 52.348396
F 46.816752 3.852737 52.582096
F 46.709052 11.583247 52.366096
F 37.749252 4.237717 54.869496
F 37.920152 12.099047 55.075896
F 46.863652 3.832547 55.245696
F 46.655852 11.477947 54.980396
F 37.584152 6.588817 58.545296
F 37.862752 14.507947 58.827296
F 37.729152 3.943337 59.397796
F 46.563152 6.339747 58.784796
F 46.648752 14.382547 58.712896
F 42.239952 11.560647 59.624996
F 46.504352 11.930647 59.573896
F 40.059252 8.084997 54.952396
F 39.993552 15.623547 55.073596
F 46.462352 11.591547 62.446696
F 49.137852 7.513527 55.219196
F 49.128152 15.346947 55.074596
F 39.956852 2.595977 58.587796
F 40.015652 10.375747 58.868796
F 48.853052 2.402417 59.183896
F 48.566552 10.233047 58.901196
F 40.085652 2.779987 55.952396
F 40.004352 10.579847 56.095296
F 48.852052 2.272077 56.417096
F 48.837552 10.014037 56.165696
F 37.823152 11.778347 59.661796
F 40.193252 8.150177 52.288996
F 40.161352 15.725847 52.330996
F 46.538852 3.820477 59.835296
F 48.928752 7.412387 52.557696
F 49.115452 15.386447 52.285896
F 42.168552 6.567227 56.076396
F 42.174352 14.319447 56.198496
F 42.130252 3.995257 59.780696
F 51.361452 6.087907 56.114096
F 51.093352 13.760447 55.931496
F 40.054352 15.842947 59.679096
F 42.156752 3.954057 52.501696
F 42.346752 11.677947 52.293996
F 51.221452 3.661357 52.793996
F 51.157452 11.248047 52.544896
F 42.264352 3.998007 55.154896
F 42.224252 11.852547 55.042496
F 51.068652 3.418217 55.458896
F 51.113152 11.182347 55.325196
F 42.231452 6.602297 58.809796
F 42.196452 14.214947 58.946096
F 41.962352 11.773447 62.466496
F 40.130252 0.289816 52.234796
F 51.174452 14.053447 58.763796
F 48.656352 15.444347 62.495196
F 48.867052 2.722117 63.680796
F 39.908752 7.718337 59.563496
F 46.671152 4.062117 62.636796
F 51.067252 11.717847 62.597096
F 44.352152 7.651907 62.358196
F 44.330952 15.637047 62.382596
F 42.029652 14.494647 63.120696
F 37.330252 11.907947 62.374196
F 44.296752 2.765147 63.359396
F 44.179052 10.328847 63.201596
F 48.778652 10.376847 63.488896
F 49.072352 7.726707 62.418396
F 39.738252 15.828847 62.440696
F 37.772852 4.075057 62.214696
F 44.534352 7.784637 59.698696
F 44.544652 15.587047 59.670596
F 37.525352 6.600687 63.229896
F 37.531652 14.536447 63.269696
F 35.719452 8.129637 52.008296
F 39.831152 0.169017 59.500096
F 35.615452 0.531471 52.098396
F 39.967252 0.313883 62.215296
F 44.329152 0.172562 62.461196
F 53.283052 9.836257 58.984696
F 35.667552 15.965147 52.131896
F 53.232052 10.235947 63.557996
F 53.221352 2.025407 59.072596
F 35.660952 3.069147 51.333496
F 53.377652 9.973407 51.397096
F 44.612352 0.178536 52.218796
F 53.286052 15.397347 62.429296
F 53.309752 2.248487 56.269796
F 53.408352 7.558247 62.820496
F 35.679452 10.764947 51.335596
F 53.299552 2.131307 51.909396
F 53.519152 7.459907 52.324096
F 53.491552 7.267647 59.924696
F 53.320952 15.182447 59.717396
F 35.356152 0.467945 54.855196
F 35.438252 2.886897 55.758896
F 48.952652 -0.147587 59.895996
F 37.360352 24.808347 3.851946
F 37.379652 32.745147 3.826806
F 46.285852 24.874947 4.086036
F 46.497052 32.516747 4.169256
F 37.310652 27.564047 7.437696
F 50.776052 22.331447 0.317613
F 37.126352 19.785747 7.394216
F 46.341152 27.586447 7.823526
F 43.940352 21.225847 15.733496
F 46.224952 19.976047 7.685516
F 37.550152 27.433547 4.746096
F 50.705052 24.917947 1.628656
F 37.239452 19.806747 4.657996
F 46.379852 27.441647 5.200936
F 37.434152 22.272247 0.188195
F 46.180652 19.909947 4.890586
F 52.829852 20.916647 1.209816
F 52.944052 29.043147 11.561996
F 46.197352 24.804247 1.364086
F 53.110552 26.072047 0.695840
F 39.621152 31.258447 4.708026
F 39.616852 23.517747 4.769236
F 48.787052 31.186547 4.925886
F 51.015552 27.362947 5.195446
F 39.759252 28.615947 1.105736
F 39.677652 20.962247 1.021324
F 48.428352 28.608847 1.311556
F 41.528052 25.009047 15.851896
F 39.909652 28.718647 3.856156
F 39.619552 20.894347 3.827846
F 48.572652 28.593847 4.076876
F 53.096852 31.729847 8.039176
F 39.572652 31.276247 7.402806
F 39.564952 23.721747 7.530096
F 48.639152 31.328247 7.703566
F 48.596252 23.780047 5.067306
F 41.864652 24.931947 3.866956
F 42.003352 32.356847 3.904896
F 50.767852 19.934747 4.938556
F 50.524652 33.042247 15.994796
F 41.748552 27.653747 7.590366
F 52.671352 21.573847 15.916596
F 41.899052 19.786447 7.525956
F 50.908152 27.735947 7.937816
F 48.628852 21.083547 1.285546
F 48.456752 21.138047 4.061936
F 42.141952 27.306047 4.917386
F 37.579252 24.847847 1.209916
F 41.800252 19.603947 4.659286
F 50.963652 32.780647 4.189526
F 39.710852 25.978847 0.228891
F 37.108252 24.967447 15.829296
F 41.822252 24.568947 1.019405
F 46.363952 22.245147 0.380440
F 50.736052 32.545647 1.381556
F 41.644452 33.033947 15.806696
F 44.248752 31.242447 4.937276
F 44.006652 23.556947 4.792046
F 44.069052 28.488447 1.243016
F 43.998152 20.894947 1.189946
F 44.215752 28.627347 4.177406
F 43.927052 21.017947 3.780396
F 44.182252 31.314247 7.552286
F 44.002152 23.947747 7.700736
F 37.102352 24.806847 11.000896
F 37.207852 32.398247 10.937796
F 46.308652 25.179547 11.322196
F 46.278052 32.830347 11.336596
F 37.048352 27.392847 14.794596
F 41.880652 32.322947 1.220456
F 37.031952 19.993647 14.757696
F 46.190552 27.818047 14.953996
F 43.998252 25.988447 0.211628
F 46.035752 19.803447 14.925096
F 37.147752 27.351747 12.108796
F 53.028552 28.707547 1.546966
F 37.083652 20.027847 12.083496
F 46.221952 27.674747 12.312396
F 53.245152 23.763447 5.182876
F 46.102052 19.780147 12.244296
F 36.998652 24.954247 8.324266
F 37.231352 32.467847 8.136926
F 46.355552 24.991547 8.628786
F 46.290852 32.648447 8.533676
F 39.614752 31.288547 12.031396
F 39.379052 23.703047 12.079896
F 48.385852 31.517647 12.392096
F 48.493552 23.730947 12.218196
F 39.534052 28.797247 8.446816
F 39.425352 20.968247 8.428746
F 48.577652 28.821947 8.760656
F 48.463152 21.327447 8.513416
F 39.561552 28.670347 11.128696
F 39.369752 21.129247 11.196596
F 48.523852 28.957247 11.460996
F 48.118652 21.273647 11.215196
F 39.532352 31.390947 14.771096
F 39.327452 23.809347 14.751396
F 48.276852 31.838247 15.222096
F 48.356452 23.803247 15.032696
F 41.634052 24.991547 11.144396
F 41.791652 32.845947 11.244796
F 51.090952 25.254747 8.900056
F 50.639152 32.947847 11.409896
F 41.645352 27.557047 14.980296
F 53.074952 21.159447 3.936226
F 41.647352 19.855847 15.003396
F 52.776352 29.235747 15.950296
F 50.636852 32.837047 8.734646
F 50.650152 19.877247 7.677166
F 41.815652 27.549147 12.288696
F 46.287752 25.240647 15.959596
F 41.581652 19.884447 12.344096
F 50.746552 25.162747 11.552096
F 53.227552 33.608647 0.560915
F 45.982452 32.911447 15.955596
F 41.758652 25.103247 8.488756
F 41.894952 32.556947 8.547026
F 48.696952 23.913847 7.805766
F 50.735152 29.838847 0.618402
F 44.026152 31.471847 12.247196
F 44.176352 23.818247 12.002596
F 44.034252 28.895647 8.606526
F 43.852352 21.264647 8.504356
F 43.984052 29.023747 11.326496
F 43.859452 21.164747 11.312496
F 43.848852 31.576547 14.998796
F 52.769452 24.117947 15.083196
F 41.967652 22.060547 0.035372
F 48.531452 18.516247 0.152434
F 39.771452 33.870347 0.429872
F 43.987452 29.001247 15.825096
F 48.330452 29.331647 15.816996
F 36.966552 32.615647 15.484996
F 52.950252 23.965847 12.377696
F 50.513152 27.902147 15.026496
F 48.440652 26.054047 0.425235
F 50.840452 24.881347 4.301256
F 50.616452 20.104147 12.217096
F 50.797752 27.740347 12.360096
F 37.463952 32.683847 1.129456
F 50.526752 20.179147 14.845996
F 46.310552 32.327047 1.321316
F 44.050952 23.878947 14.817296
F 42.061252 29.787947 0.175831
F 39.418852 28.925147 15.644896
F 52.985152 31.847347 12.381496
F 53.191852 23.844347 7.946176
F 48.509152 33.792447 0.499317
F 39.667752 18.354247 0.283004
F 39.192452 21.257947 15.631096
F 52.870452 31.816647 15.151696
F 46.174452 29.834047 0.241024
F 52.977952 31.319947 5.299206
F 52.904352 18.428747 0.417387
F 44.132352 18.357747 0.167898
F 50.540752 25.368647 16.091296
F 53.083752 29.080147 8.813796
F 52.832252 21.437947 11.310696
F 52.801552 21.231947 8.566546
F 48.109952 21.196347 15.982896
F 44.140052 33.725547 0.345880
F 52.976452 28.842347 4.281126
F 50.502552 17.614847 15.981496
F 50.676252 17.513347 11.403096
F 50.598852 17.383047 8.690316
F 46.117952 17.286447 3.923266
F 37.006152 24.816247 25.549996
F 36.917452 32.648647 25.451696
F 46.043652 25.186347 25.810896
F 45.828752 32.924447 25.948496
F 36.796652 27.181247 29.191296
F 50.125452 33.315947 23.282096
F 37.165852 19.604247 29.232596
F 45.765752 27.687547 29.445796
F 50.561952 28.059547 22.339596
F 46.082852 19.855347 29.452196
F 37.076052 27.359547 26.476596
F 50.322452 33.311747 30.637896
F 37.144852 19.694447 26.603896
F 45.905052 27.861047 26.653696
F 52.686652 21.749847 30.439396
F 46.175852 19.874047 26.733796
F 36.847152 24.879547 22.845996
F 36.674852 32.782247 22.699896
F 46.209152 25.280647 23.113996
F 45.797052 32.721347 23.222996
F 39.177252 31.499547 26.610496
F 39.207852 23.564447 26.635496
F 47.992452 31.954247 27.103996
F 48.284252 24.046847 26.773196
F 39.259552 29.012447 22.907596
F 39.315652 21.288347 23.097496
F 48.219052 29.122747 23.330796
F 48.531752 21.330147 23.243596
F 39.149552 28.838547 25.539596
F 39.239752 21.124547 25.742596
F 48.219552 29.339847 26.029796
F 48.396252 21.452647 25.934196
F 38.913952 31.471347 29.425396
F 39.162252 23.482047 29.389996
F 48.064352 31.916547 29.811696
F 48.326652 23.935447 29.622296
F 41.418452 24.871847 25.942896
F 41.392052 32.953747 25.894096
F 50.361052 25.438347 25.858496
F 52.580152 32.133747 29.796496
F 41.070452 27.529747 29.349596
F 43.704352 29.070347 18.566896
F 41.562652 19.769147 29.368996
F 50.344052 28.235047 29.656496
F 50.484452 28.061147 26.869496
F 50.514452 20.229447 29.744196
F 41.312252 27.636547 26.661296
F 52.616252 31.749947 19.631996
F 41.688452 19.914147 26.612396
F 50.503352 20.003847 19.667296
F 52.623052 31.791747 26.977096
F 50.675652 20.140947 27.039396
F 41.657252 25.035747 23.110096
F 41.237852 32.781647 23.152996
F 50.463552 25.326747 23.283596
F 52.839652 21.615447 25.975896
F 43.568352 31.594447 26.760496
F 43.872552 23.891147 26.690996
F 43.683052 28.974947 23.284796
F 43.887852 21.294047 22.947396
F 43.654052 29.060647 25.971296
F 44.041552 21.271547 25.744796
F 43.460052 31.483047 29.617496
F 43.803152 23.739347 29.617896
F 44.109752 23.699147 19.260696
F 50.360052 25.512147 30.492596
F 36.822852 24.711147 30.198596
F 36.552352 32.281547 30.395696
F 45.977052 25.204647 30.394496
F 45.680052 32.949747 30.603896
F 38.809752 28.841847 30.212996
F 39.317052 20.863047 30.103896
F 47.854252 29.297347 30.280596
F 48.182152 21.331447 30.489896
F 41.374552 25.001247 30.235196
F 41.157552 32.749147 30.561496
F 52.598252 29.526747 30.465296
F 52.901052 24.373447 26.785696
F 43.369952 28.884847 30.144496
F 43.807552 21.158047 30.352096
F 37.038552 24.959747 18.447796
F 36.873352 32.813047 18.256696
F 46.229752 25.188347 18.733296
F 45.806052 32.997947 18.579196
F 37.099852 27.483847 21.998796
F 52.802552 29.475847 23.112296
F 37.180852 19.907747 21.915996
F 45.944252 27.861047 22.310896
F 52.606252 21.289147 18.582796
F 46.255452 19.991247 22.322396
F 37.128852 27.548647 19.200796
F 43.419552 31.491447 22.353396
F 37.173952 19.938847 19.207996
F 46.024152 27.743547 19.457796
F 43.781052 31.590547 19.556396
F 46.083252 20.131847 19.575596
F 39.093152 31.542447 19.204596
F 39.281952 23.923847 19.281196
F 48.153752 31.649547 19.423096
F 48.366652 24.007047 19.699796
F 39.380752 28.857647 18.408796
F 39.452352 21.235847 18.249796
F 48.118652 29.011347 18.700896
F 48.358352 21.483447 18.641996
F 39.068752 31.512747 21.982596
F 39.330152 23.886847 22.142596
F 48.176952 31.792347 22.159196
F 48.414552 23.873247 22.284796
F 41.779352 25.084647 18.486396
F 41.588852 32.981047 18.516296
F 50.591052 25.370247 18.720996
F 52.704452 24.041847 22.448696
F 41.570252 27.687247 22.249096
F 52.736352 23.857447 19.604196
F 41.575552 20.096347 22.138896
F 50.357252 33.075647 25.987896
F 43.910352 21.144247 18.429996
F 50.667552 19.953947 22.326496
F 41.552552 27.684047 19.463296
F 52.824952 29.287447 18.648996
F 41.661752 20.005247 19.340796
F 50.522852 28.022747 19.534396
F 43.872652 23.965747 22.119296
F 52.608452 29.307247 25.920196
F 52.487952 32.056847 22.353296
F 50.364152 33.037647 18.744596
F 52.753252 24.274547 29.487096
F 52.736352 21.529047 23.250796
F 50.656452 17.426147 23.215496
F 50.511052 17.671347 25.906196
F 50.653152 17.682947 30.580496
F 46.061852 17.439347 18.730196
F 50.399052 17.381647 18.745696
F 38.835852 20.848447 32.822196
F 50.535752 17.559747 33.380396
F 37.604952 29.996547 48.584896
F 44.747052 23.114647 47.631896
F 44.440752 31.173547 48.037296
F 50.900452 28.644747 41.385796
F 47.022852 34.812847 45.159096
F 36.753852 24.524047 32.809996
F 46.002752 28.099947 36.643096
F 44.427452 21.707647 37.745596
F 50.678952 20.382847 34.234896
F 43.718752 31.442547 34.133296
F 48.888452 33.241947 44.144796
F 44.686352 23.583947 45.030096
F 44.511552 31.229547 45.282596
F 35.950252 26.693747 40.930896
F 43.540452 24.145447 36.647796
F 36.038252 23.896347 44.535496
F 48.522052 24.440347 36.687496
F 38.137452 27.691047 44.626696
F 38.269952 20.040147 44.872096
F 46.913552 27.144847 45.091696
F 46.982352 19.156147 45.164496
F 37.949752 27.504247 47.361496
F 38.126752 19.657447 47.686196
F 46.975252 26.957947 47.839496
F 46.878652 19.250347 47.854896
F 40.269252 23.415747 47.664296
F 40.003852 31.351347 47.811696
F 49.190952 22.847247 47.625896
F 49.109552 30.700247 47.873196
F 53.691952 22.779047 47.616496
F 45.110452 26.943847 41.481996
F 52.881952 32.345647 36.802596
F 51.422052 20.999047 41.450196
F 51.058352 21.532147 44.084096
F 41.154552 27.341047 34.014396
F 40.436952 23.577347 45.016396
F 40.352652 31.266747 44.964796
F 48.865952 22.902147 44.845096
F 48.979252 30.751947 45.126596
F 48.061152 24.107047 34.015096
F 52.678652 29.565547 33.174896
F 41.011752 27.199147 36.723496
F 51.111352 18.015047 37.931096
F 42.489052 27.372747 44.873296
F 42.573052 19.730447 45.257296
F 51.326152 26.646947 45.049896
F 51.431652 18.901047 45.046896
F 42.465852 27.213247 47.840796
F 42.551352 19.674847 48.002996
F 51.390952 26.607847 47.907696
F 51.246752 18.948047 47.861896
F 50.794852 25.991147 37.615596
F 49.152952 17.841147 44.172696
F 35.773252 34.212047 43.934096
F 46.936852 18.878047 40.533496
F 35.548652 34.191247 48.528096
F 45.902952 25.493547 37.473196
F 50.974852 29.160647 44.093196
F 40.189352 33.932347 44.069396
F 43.628852 21.290747 33.173696
F 51.587352 21.642947 48.727696
F 49.093452 25.552347 48.776196
F 46.833152 21.770147 48.675496
F 42.528552 22.203247 44.037896
F 39.042152 23.329347 33.753296
F 35.844952 34.322347 41.046796
F 45.783652 25.503747 33.131996
F 44.993252 22.885747 40.183596
F 46.627452 20.727847 36.617296
F 50.543552 28.272647 33.976196
F 41.192652 19.823047 33.739196
F 38.604252 20.404047 37.476996
F 42.415952 30.207747 41.417096
F 38.537052 30.809747 36.655996
F 38.633552 23.074347 36.515096
F 48.268552 29.568647 37.631496
F 48.822052 33.292147 48.737596
F 36.189452 24.168647 40.021996
F 43.293552 28.865547 33.007696
F 53.383552 32.748547 43.926396
F 50.736352 33.831047 37.712996
F 46.881952 21.504547 41.423596
F 44.691552 31.352647 40.709796
F 53.244552 33.034747 48.691696
F 50.697452 28.639947 36.743996
F 46.249652 29.391847 41.537196
F 51.047252 20.478847 36.992496
F 52.847252 21.727347 33.252596
F 46.680352 34.813147 47.827696
F 51.247152 18.419747 40.613196
F 46.494752 25.078547 40.149296
F 35.741652 23.578447 47.507496
F 43.080752 30.882247 36.753896
F 48.280452 21.474647 33.229496
F 45.854252 33.155847 33.543096
F 48.356552 32.084047 34.234896
F 40.463252 18.595847 43.886796
F 46.770052 33.935847 37.958496
F 52.972152 24.501647 36.626996
F 42.501552 22.388947 41.264296
F 36.034552 19.046447 40.986396
F 40.241452 18.747147 41.213696
F 51.112752 33.967647 40.390996
F 52.623752 32.237047 34.186796
F 36.317052 32.060847 37.413896
F 44.627552 18.011547 48.753796
F 44.728552 26.147747 44.122496
F 51.121152 26.060447 40.296996
F 36.572952 19.310347 33.807096
F 44.378952 32.696947 38.288296
F 35.877752 31.733447 40.055396
F 44.715452 18.320447 44.318196
F 44.721852 25.735047 48.861296
F 36.296052 27.091747 36.376296
F 35.896752 18.455047 48.536196
F 40.313452 31.530147 40.451696
F 50.424152 33.352747 33.269096
F 36.270452 19.267047 36.567196
F 38.027352 22.326047 48.521596
F 37.975352 30.244247 41.118096
F 38.231252 22.791047 40.964996
F 48.578952 30.081647 40.487596
F 38.604852 28.097847 37.537296
F 42.782552 27.744947 40.213896
F 45.778452 28.213547 33.901696
F 48.585652 32.379847 36.915096
F 40.521152 24.024347 40.333396
F 38.294752 27.760547 40.193196
F 38.399052 20.348347 40.173296
F 53.293652 24.858347 41.230296
F 39.844952 33.738047 48.696596
F 37.793952 30.259747 43.860696
F 38.114952 22.542447 43.668496
F 46.785252 29.808147 44.279896
F 46.681352 21.673147 44.225696
F 38.943752 28.683747 33.008496
F 38.886952 31.136947 34.000396
F 48.843652 21.770347 37.845096
F 36.554852 27.151447 33.623296
F 40.281652 26.067647 43.968696
F 43.390252 28.343147 37.515196
F 53.040752 29.794647 37.619596
F 48.938352 25.580347 44.024396
F 42.500352 29.988447 44.106196
F 47.066852 34.575447 40.582896
F 40.557652 26.533047 41.207696
F 40.192852 34.091247 41.453796
F 44.823852 33.685047 41.709996
F 48.845352 24.983847 41.342296
F 40.846952 19.127047 36.488696
F 40.262452 18.481247 48.683096
F 40.791152 24.608647 37.624896
F 40.716452 32.160347 37.576896
F 52.955252 24.326247 34.007896
F 42.668252 19.707947 40.572496
F 46.059852 20.077447 33.988396
F 44.714552 33.999447 44.433796
F 46.784552 29.627147 48.720396
F 43.131152 19.333947 37.973196
F 48.881452 32.758447 41.438496
F 42.081052 29.934147 48.580896
F 43.785252 23.897847 33.957396
F 42.448352 22.165447 48.889196
F 40.136052 25.991347 48.573396
F 49.218152 22.238547 40.501096
F 36.431252 24.328647 37.204596
F 51.230352 29.307947 48.641096
F 49.002852 17.863447 48.841996
F 46.873952 18.358047 37.975496
F 44.656852 18.288847 41.697096
F 36.043752 18.622347 43.837596
F 50.473452 25.665347 33.268196
F 44.535552 33.690047 48.842996
F 53.629452 25.421147 48.690796
F 48.197752 29.496147 33.054296
F 51.140452 34.513947 47.792296
F 41.304252 24.820147 32.971596
F 35.632152 31.676247 44.838696
F 53.265152 29.707947 40.416096
F 35.732052 26.481047 43.597396
F 35.738452 31.712847 47.477996
F 53.298752 32.377647 41.206296
F 51.205952 34.218447 44.991996
F 53.288252 21.949547 37.594296
F 53.656952 22.225447 40.181596
F 53.465452 30.510547 47.667296
F 53.547752 30.258447 44.849296
F 53.414052 25.084047 44.034796
F 41.158052 32.454047 33.407796
F 36.507452 32.048047 33.002996
F 44.308252 18.035947 58.532196
F 48.932452 17.972547 51.506196
F 48.935652 18.065647 56.107496
F 44.631852 26.066147 51.488896
F 46.651352 22.096347 63.198196
F 39.584152 33.922547 63.194696
F 37.871752 30.023747 51.344396
F 37.870352 22.142647 51.321096
F 46.647752 29.710647 51.527996
F 46.719752 21.868847 51.385296
F 40.324452 25.826747 51.253396
F 48.965552 23.388947 59.749996
F 51.129752 21.928247 63.387996
F 49.095052 25.777547 51.560996
F 44.281952 33.789447 58.499196
F 40.004752 33.597647 51.411996
F 42.238952 29.732547 51.419196
F 42.371452 22.167047 51.628996
F 51.137452 29.565147 51.283896
F 51.109252 21.773347 51.606296
F 39.937552 18.315247 58.469296
F 48.646652 25.709447 63.278596
F 44.608652 23.190647 55.088296
F 44.423052 30.952047 54.796096
F 39.932852 33.601747 55.875196
F 42.111352 19.479147 62.011396
F 42.173652 19.485447 59.386996
F 44.208052 26.021547 58.743396
F 48.778952 31.104347 62.485396
F 39.706852 18.484047 63.120596
F 40.039152 23.249747 59.472596
F 42.059852 27.249247 62.116296
F 50.974652 19.422347 62.236296
F 44.530052 25.720047 56.011996
F 48.874852 33.328247 55.914196
F 48.595452 33.622147 63.364796
F 44.189352 33.779247 63.277396
F 51.099952 19.300947 59.608896
F 44.710752 23.448747 52.418496
F 44.416952 31.094947 52.139596
F 37.513652 29.989847 55.936096
F 37.731152 22.266947 55.853896
F 46.517452 29.656247 55.833896
F 46.764752 21.872647 56.180496
F 38.139152 27.306747 52.269296
F 37.889652 19.629547 52.253596
F 46.779152 27.101047 52.416296
F 46.710552 19.328547 52.359596
F 38.035252 27.468047 54.878196
F 37.749552 19.530747 54.951196
F 46.773652 26.962847 55.064896
F 46.860052 19.476047 55.078896
F 37.469652 30.218147 58.624296
F 37.710252 22.182447 58.573896
F 46.461052 29.830247 58.732696
F 46.658052 22.175347 58.912496
F 40.068952 23.476347 54.974796
F 39.931252 30.945747 55.125396
F 48.907052 23.219347 55.089996
F 48.938752 30.782047 55.124596
F 39.749252 26.056047 58.646296
F 48.859752 33.331047 51.589596
F 48.702152 18.138947 63.077696
F 51.232152 26.909247 59.698296
F 48.841252 33.477447 58.712896
F 53.270252 25.475047 63.509396
F 40.131652 26.003247 55.900496
F 39.930052 31.172247 59.672796
F 44.385352 33.743847 51.512496
F 48.894252 25.653547 55.953496
F 44.575452 33.677547 55.696196
F 46.747552 34.851447 52.256096
F 39.992052 23.286947 52.334696
F 40.123252 31.023347 52.341396
F 48.887152 23.155547 52.405896
F 49.004952 30.773447 52.403196
F 42.124452 29.813247 55.944596
F 42.314552 22.256147 55.937696
F 50.983252 29.421347 56.006096
F 51.110452 21.751247 56.048496
F 42.302352 27.155547 52.362796
F 42.467152 19.552947 52.412696
F 51.396252 26.966347 52.385896
F 51.274052 19.155947 52.467396
F 42.349052 27.195947 54.967396
F 42.184652 19.587747 55.098596
F 51.081552 26.943147 55.054196
F 51.255352 19.126347 55.179596
F 42.109952 29.973347 58.600096
F 42.182152 21.978447 58.511196
F 51.080652 29.393847 58.617296
F 51.092452 21.929047 58.854096
F 40.073752 33.741047 58.637196
F 48.897452 25.978147 58.654196
F 44.410252 23.299947 62.284096
F 44.434652 31.184047 62.227696
F 41.961052 27.261847 59.391096
F 51.135652 34.367547 52.251296
F 48.875252 30.954747 59.701196
F 44.272752 26.016947 63.113196
F 40.015152 18.241747 55.748196
F 40.200852 18.272847 51.396696
F 50.860852 29.470947 63.507396
F 42.168852 22.026447 63.024496
F 44.354752 23.499147 59.562696
F 44.359252 31.265447 59.529996
F 37.443152 29.894847 63.122396
F 37.644452 22.102447 63.120396
F 46.595752 29.808047 63.213196
F 46.524952 19.567247 62.229696
F 37.557552 27.621347 59.633896
F 37.693152 19.666147 59.533996
F 46.695852 27.074847 59.711296
F 46.560652 19.397147 59.388196
F 37.600552 27.335447 62.404696
F 37.514752 19.605847 62.264096
F 46.589552 27.277747 62.470096
F 44.503952 18.403047 55.858196
F 51.142052 26.751147 62.618896
F 42.071452 29.891147 62.998296
F 39.956352 23.404247 62.238696
F 39.741952 31.253247 62.355496
F 49.015652 23.201347 62.482296
F 53.520952 30.718347 52.217896
F 39.905052 25.985447 63.062296
F 44.499352 17.988347 51.547096
F 44.408752 18.228247 63.108996
F 48.785952 17.852147 58.941296
F 51.190552 34.479947 54.932396
F 53.349452 33.108047 55.956096
F 53.387052 23.036847 62.424996
F 53.476252 33.320447 58.776896
F 51.097152 34.646347 59.840396
F 53.237652 30.548947 55.045896
F 53.184152 33.463847 63.468196
F 53.307852 17.810847 58.825296
F 53.362052 25.394647 58.752996
F 53.173952 18.064947 63.331796
F 53.476052 17.719547 56.025296
F 53.332352 22.884547 52.401996
F 53.120752 30.807947 59.763296
F 35.958952 26.202447 51.232596
F 53.500952 22.774447 59.679896
F 53.254552 33.279047 51.233496
F 53.348452 25.501847 56.108696
F 53.111552 30.810247 62.594096
F 53.281552 17.736747 51.381796
F 37.571352 29.908547 65.872896
F 37.308752 47.914147 3.725336
F 37.223952 40.262147 3.778626
F 46.309152 48.245647 4.117006
F 46.168952 40.298047 4.054396
F 37.321752 50.790347 7.252956
F 37.285852 42.947747 7.451486
F 39.623852 44.169947 15.715696
F 46.092052 42.966847 7.734156
F 37.125452 50.625047 4.535026
F 37.419252 42.741647 4.804836
F 41.707852 35.125547 7.630916
F 46.242052 43.025047 4.906626
F 37.383152 48.076647 1.088856
F 37.355052 40.315147 1.138986
F 50.886252 47.859447 1.263566
F 53.052552 39.617547 7.764626
F 39.433652 38.895747 4.744286
F 39.621452 46.725547 4.560356
F 48.457352 39.315647 4.865916
F 48.753252 46.799547 4.750306
F 48.370352 39.137947 11.982496
F 39.612752 36.466947 1.295446
F 39.546852 44.244747 1.057776
F 50.411752 51.085347 14.957596
F 37.139852 35.252547 4.806516
F 48.601852 41.397347 0.414761
F 46.347152 37.588347 0.299426
F 39.406252 36.433547 3.931706
F 39.648352 44.062447 3.850506
F 51.139352 43.158447 4.614776
F 48.485552 36.784747 4.124046
F 48.437052 44.277147 3.984896
F 39.496252 39.067647 7.484886
F 39.572752 46.763447 7.308506
F 48.437252 39.296247 7.593786
F 48.400152 46.795947 7.449736
F 41.920252 48.040047 3.885916
F 41.758652 40.001247 3.829746
F 50.921252 48.048447 3.989106
F 50.872452 40.461947 3.938186
F 46.015952 48.474147 15.838696
F 41.687852 42.936847 7.573926
F 46.266552 40.194047 1.295476
F 48.715652 44.043847 1.359316
F 41.816352 50.536647 4.816306
F 41.911152 42.632247 4.847986
F 44.050952 51.984847 8.762436
F 37.179852 34.946847 11.869396
F 41.907252 48.133247 1.239546
F 44.156252 49.168147 0.321958
F 46.491552 48.102547 1.430116
F 39.097752 36.578047 15.612196
F 43.990552 38.807647 4.915456
F 44.133852 46.869947 5.041366
F 52.964452 44.650647 11.191896
F 43.965252 36.278447 4.000476
F 44.128452 44.324047 1.311616
F 41.515252 35.078147 5.000796
F 37.019252 40.527647 15.639796
F 43.997952 44.252647 4.006716
F 43.903852 39.113647 7.633626
F 43.887752 47.011247 7.785596
F 37.373752 48.211947 11.009896
F 37.198852 40.448847 11.050696
F 46.304652 48.358247 11.433596
F 46.179852 43.226547 12.024296
F 37.260752 50.741947 14.774196
F 37.153152 43.153547 14.934396
F 41.915752 50.790347 7.554956
F 46.346452 43.251047 14.762096
F 37.108452 50.767747 12.106296
F 37.138052 42.984947 12.111296
F 46.200452 50.819147 12.346596
F 43.827552 44.555747 11.120396
F 37.400452 48.166347 8.240276
F 37.250352 40.364047 8.314016
F 46.194752 48.185947 8.600306
F 46.142252 40.432247 8.544426
F 39.298552 39.054747 12.085496
F 41.726652 48.082747 11.235096
F 46.247152 40.558147 11.254996
F 48.539052 46.980847 12.284896
F 50.751052 43.396447 7.473516
F 39.451852 36.579947 8.451186
F 39.413652 44.257247 8.239366
F 46.036252 35.520447 15.013996
F 48.295152 36.515647 11.397796
F 48.310352 44.382847 8.608906
F 52.966052 47.366947 7.518946
F 39.209352 36.554447 11.106096
F 39.431652 46.820447 12.148896
F 46.056552 50.902847 15.008196
F 50.519752 40.643747 10.958796
F 48.400552 44.545047 11.320296
F 39.163752 39.140547 14.786196
F 53.206052 47.045947 4.783276
F 46.385052 50.781847 4.788976
F 52.929352 44.778347 8.408396
F 41.661452 50.782347 11.932596
F 41.737952 40.342247 11.158896
F 50.567552 48.553947 11.339396
F 52.618952 36.812147 8.707266
F 50.635052 51.029447 12.312796
F 41.669552 42.964547 14.625396
F 52.707752 47.284347 12.301496
F 48.427852 36.717247 8.704576
F 41.643152 50.737847 14.710196
F 39.358952 44.217447 10.984596
F 52.851452 49.436047 0.228023
F 50.778152 43.214547 12.128396
F 41.574052 48.113147 8.446286
F 41.608652 40.288547 8.368746
F 50.658852 48.207447 8.658386
F 50.698952 40.889347 8.322186
F 43.898252 39.199247 12.155896
F 44.068952 47.125447 12.248896
F 50.900152 50.637247 4.941316
F 43.897252 36.390447 8.357836
F 43.805852 44.328547 8.401706
F 52.880952 36.796647 11.439796
F 43.906052 36.658947 11.186196
F 41.665852 43.027347 11.866896
F 43.963552 39.341447 14.798996
F 43.902652 46.928247 14.850896
F 46.435852 35.387647 7.728566
F 46.062452 35.386547 12.228496
F 50.680352 48.393147 15.844696
F 46.535852 45.616047 0.445498
F 52.923152 39.578747 12.056296
F 41.817852 37.683047 0.321125
F 52.923952 36.240447 1.380156
F 50.913052 50.782247 7.725326
F 48.452152 47.073847 14.893496
F 39.587852 49.188147 0.238711
F 52.924152 39.576947 14.763696
F 41.479852 35.478647 12.074996
F 37.237952 35.156847 7.551446
F 50.654152 40.767847 15.784596
F 52.826352 36.787347 4.154176
F 41.554552 48.237647 15.758096
F 50.746152 43.264647 14.886496
F 50.588052 35.491847 4.949286
F 37.138652 35.203447 14.528296
F 37.124052 48.201347 15.583796
F 51.201852 45.136447 0.695738
F 41.923352 40.126547 1.146356
F 50.581152 35.558547 14.970796
F 39.595552 51.689147 3.818046
F 48.544152 51.886847 8.646826
F 52.826852 37.062547 15.743396
F 44.066552 41.667047 0.473007
F 39.573552 51.876447 8.389646
F 46.176352 40.705447 15.626296
F 46.337152 50.774947 7.658436
F 48.502852 36.385747 1.312306
F 41.497452 35.509447 14.792696
F 41.472852 40.316547 15.683396
F 39.435252 46.738747 15.048496
F 50.789352 40.109447 1.249886
F 52.851152 44.634547 15.910696
F 50.483852 35.348347 7.719276
F 48.506252 44.432547 15.723696
F 44.070352 36.264347 1.183556
F 50.567452 35.586747 12.220796
F 48.511152 39.335647 14.711496
F 46.266652 35.103147 4.976606
F 48.699852 49.192547 0.380726
F 43.849152 44.324647 15.607596
F 50.795252 37.493847 0.335039
F 43.736852 36.784047 15.896496
F 48.237552 36.890547 15.835096
F 48.507952 51.752347 1.213616
F 52.936552 51.937347 1.435866
F 41.870152 45.447847 0.336598
F 52.929652 47.080847 15.046296
F 37.416552 45.545547 0.124335
F 37.455552 37.734647 0.193753
F 39.648252 51.818647 1.126696
F 44.173552 51.810447 1.238986
F 53.021552 44.672947 3.032636
F 39.686052 41.521847 0.215093
F 53.062452 39.331547 5.107246
F 43.690152 52.182247 15.692896
F 39.386952 52.048347 15.660096
F 48.674052 51.989047 4.005296
F 43.967252 52.193747 11.607996
F 39.371952 52.038547 11.037296
F 36.869852 48.209447 25.605696
F 36.863252 40.467147 25.452096
F 45.638752 48.394847 25.983996
F 45.705952 40.885647 25.775896
F 37.033752 50.510747 29.323596
F 36.769352 42.810247 29.391696
F 45.955852 50.925347 29.357496
F 45.915152 43.440547 29.397996
F 37.268252 43.148447 19.236596
F 36.963752 43.186147 26.608896
F 45.802252 51.063247 26.725396
F 48.320852 44.566347 25.937496
F 36.741552 48.310647 23.000096
F 36.828052 40.698247 22.674496
F 45.743452 48.425047 23.270096
F 46.082352 43.383847 22.078096
F 39.155152 39.176347 26.503196
F 39.100952 46.926847 26.509796
F 45.958952 43.481047 26.615496
F 36.674152 35.104647 29.387196
F 36.732252 47.948547 30.112396
F 39.223852 36.751947 22.939596
F 39.189252 44.536147 22.944396
F 48.046252 39.359347 26.503496
F 50.226452 48.558647 23.166196
F 48.274552 44.537947 23.192796
F 52.806552 39.707447 19.559396
F 39.097852 36.416447 25.737396
F 39.390052 44.307447 25.681096
F 45.812952 35.539747 19.359796
F 50.273152 43.233447 19.509296
F 48.083152 47.164347 22.379896
F 39.053752 38.874447 29.357196
F 39.107152 47.004847 29.292996
F 48.067752 36.837847 22.829196
F 50.392452 40.702347 18.562796
F 41.340252 48.476647 25.676996
F 41.528052 40.492947 25.625096
F 50.455352 48.655947 25.827096
F 52.699652 44.745847 23.121796
F 41.590252 50.809247 29.377596
F 41.204352 42.900447 29.541896
F 48.252252 47.103047 29.623796
F 48.184152 39.447147 22.181396
F 41.447952 50.981347 26.552596
F 41.519952 43.013247 26.755496
F 50.448652 40.741147 23.052096
F 48.070452 44.457647 30.545496
F 41.216052 48.432347 22.947796
F 41.443352 40.741947 22.785096
F 52.608052 47.468247 22.363396
F 52.909152 39.633347 26.698596
F 43.670552 39.272747 26.578696
F 43.284652 47.161047 27.004196
F 52.738152 36.983947 18.592996
F 43.702452 36.810947 22.964896
F 43.941452 44.518447 22.970796
F 41.315952 35.523347 26.769496
F 43.620652 36.663247 25.742496
F 43.565952 44.622247 25.861596
F 43.553652 39.219547 29.353796
F 43.682852 47.081647 29.785696
F 50.325352 35.966847 29.458496
F 52.788652 39.932147 29.413796
F 50.676252 51.041247 29.874296
F 36.691852 40.146047 30.172396
F 45.905852 48.519747 30.445796
F 45.793252 40.776547 30.021896
F 50.378752 51.042747 27.111996
F 38.895252 36.140347 30.428396
F 38.931652 44.390847 30.573196
F 48.141052 36.780947 18.544396
F 47.862652 36.897247 30.445496
F 37.188352 35.234747 21.882296
F 41.293552 48.271347 30.254996
F 41.274452 40.314147 30.184296
F 50.486252 43.536347 29.680596
F 48.258952 39.491147 29.293296
F 52.781852 44.747447 18.611796
F 43.460352 36.711247 30.435496
F 43.510952 44.315447 30.414496
F 37.122452 48.095847 18.304696
F 36.893152 40.694647 18.304896
F 46.030852 48.418847 18.542396
F 46.206252 40.587147 18.335996
F 36.828852 50.908247 21.832096
F 36.996552 43.242047 21.965696
F 45.978752 50.966047 22.313696
F 50.531952 43.338747 26.905596
F 37.160252 50.931447 19.056996
F 41.539852 35.485447 22.169796
F 46.166052 50.915847 19.595896
F 46.181052 43.231047 19.281296
F 39.111152 39.323047 19.270096
F 39.322852 46.956147 19.471296
F 52.762752 37.042647 23.273496
F 48.291852 47.189747 19.605996
F 52.599252 44.722047 25.816096
F 39.164052 36.648247 18.360996
F 39.480652 44.400547 18.466096
F 45.764152 35.578647 29.540696
F 48.183852 39.358747 19.417196
F 48.244252 44.653347 18.538696
F 39.157752 39.209447 21.994596
F 39.040052 47.160747 22.027096
F 45.932152 40.836947 22.877596
F 48.189552 47.163347 26.880896
F 41.514252 48.290447 18.618396
F 41.476552 40.484847 18.452596
F 50.508952 40.818447 25.772196
F 52.854452 47.563147 29.510396
F 41.534152 51.003947 22.178196
F 41.647752 43.442047 22.114196
F 36.965052 35.339647 19.153096
F 50.469352 43.233047 22.275896
F 41.900052 50.893447 19.478496
F 41.720852 43.040647 19.289896
F 50.491952 48.447747 18.575296
F 50.453952 48.541047 30.755396
F 43.805952 39.300247 19.208596
F 43.860452 46.989947 19.450296
F 45.999052 35.536647 26.772296
F 43.692952 36.744247 18.417796
F 43.860152 44.419247 18.476096
F 43.755852 39.351847 21.966096
F 43.759452 47.175247 22.173396
F 50.468652 40.877647 30.377996
F 36.828152 35.083447 26.670796
F 52.464652 37.325847 30.299796
F 48.074152 36.848147 25.594696
F 45.801352 35.406147 22.163496
F 41.403252 35.445547 29.382496
F 53.003152 47.375847 19.500596
F 52.720552 39.548547 22.202796
F 50.422752 35.770147 19.623096
F 50.493252 35.866147 22.284596
F 41.382952 35.480347 19.385696
F 50.435452 35.659647 26.834596
F 36.873652 50.706347 26.623396
F 52.681352 37.066247 26.013596
F 50.772152 50.959547 19.706896
F 50.547452 51.183547 22.396296
F 52.673252 47.325947 26.784196
F 52.665452 44.876847 30.434896
F 39.063052 52.030347 25.792496
F 39.169552 51.743747 30.224196
F 39.484352 52.203647 18.303796
F 39.035952 52.291547 22.941396
F 36.618752 47.920347 32.720996
F 43.934652 52.194447 18.573096
F 38.781052 44.112747 33.313296
F 43.822452 52.273047 23.068996
F 36.437152 39.943147 32.997996
F 38.912652 38.843347 33.874196
F 36.063352 49.739247 43.834296
F 44.515952 46.525347 48.001596
F 44.500552 39.009947 47.871496
F 51.091152 44.856047 44.243696
F 48.549552 45.277447 37.791296
F 53.288052 48.469247 44.142296
F 46.970852 49.993147 40.756496
F 46.603052 37.577347 48.833296
F 36.738052 50.546247 33.883696
F 44.843652 46.399047 45.204196
F 44.488952 38.714247 45.020596
F 44.506852 41.395447 41.315296
F 36.555052 42.557647 33.894796
F 44.383552 48.205447 38.168496
F 38.963652 46.811747 34.044596
F 48.222452 40.014047 34.033196
F 42.172252 37.702747 44.165296
F 37.956852 43.259847 44.800296
F 35.828452 47.286647 44.832696
F 38.976552 51.654647 33.010896
F 46.682652 42.358147 45.069296
F 37.932852 50.931347 47.696496
F 35.700252 39.269647 44.600596
F 38.021952 43.230147 47.522296
F 44.550452 49.098747 48.879796
F 36.489352 50.281947 36.526896
F 46.980352 42.502447 47.778196
F 40.088852 46.975147 47.713696
F 40.007652 39.127247 47.825896
F 48.919752 46.214347 47.923596
F 48.839252 38.665747 47.822696
F 43.105352 50.680847 38.199196
F 48.747252 40.512947 36.793996
F 43.653852 51.858647 33.389096
F 40.657752 47.555347 37.791896
F 40.219152 46.937447 45.048896
F 40.073752 39.231347 45.179396
F 49.058352 46.287647 45.261196
F 49.039052 38.375347 44.969896
F 43.511652 36.696247 33.227596
F 35.620152 41.725047 48.458396
F 50.796052 36.369647 36.903096
F 38.693952 38.634747 36.538596
F 42.267652 50.612747 45.185496
F 42.897452 43.859747 37.887096
F 42.484352 42.752447 45.066096
F 35.748352 39.273847 47.451396
F 38.040452 35.401547 44.771596
F 51.267652 42.254247 45.099596
F 42.372552 50.590147 47.980696
F 44.672552 46.561147 40.619996
F 42.348252 42.822747 47.816396
F 51.134352 49.822247 47.903796
F 44.524352 49.056247 41.868596
F 51.372052 42.187547 47.751596
F 36.242152 42.475547 36.644096
F 36.212052 39.800147 37.343096
F 43.373752 39.920347 36.328796
F 36.086352 47.542147 40.147496
F 36.289052 47.656947 37.406996
F 53.059452 40.155747 36.686896
F 52.920052 40.063247 33.900696
F 49.083752 41.149147 48.850996
F 42.201252 37.822447 48.609396
F 46.426652 51.848247 36.944296
F 40.796852 50.175547 36.939496
F 42.354452 45.662447 41.466896
F 50.326752 43.785747 33.823296
F 37.902052 35.256547 47.528496
F 35.599852 49.723247 48.481896
F 43.268652 44.538647 33.171596
F 48.196952 37.383547 33.205796
F 48.935352 40.728647 41.588796
F 50.612952 41.187347 33.022596
F 46.668452 50.092047 47.687096
F 51.143252 52.115847 41.327796
F 42.274352 35.127747 45.190096
F 44.717052 38.779647 40.449796
F 46.773352 49.491647 37.978796
F 38.180552 50.942947 44.979796
F 46.558552 50.280647 45.054796
F 51.246152 49.764647 45.197896
F 49.029152 38.331147 40.509696
F 42.979252 35.237147 38.261096
F 38.397852 43.863847 37.624796
F 51.090752 36.752747 41.220496
F 46.631752 44.969347 48.783296
F 51.045352 37.190747 48.617696
F 43.028552 46.311347 36.824796
F 51.161652 42.024747 40.663596
F 52.710052 37.371247 33.039496
F 42.377052 45.558247 44.257096
F 44.192852 37.635847 37.865996
F 51.158152 36.873247 44.059996
F 38.537752 35.984847 37.515696
F 43.535852 39.345247 33.749296
F 48.226052 47.420647 34.170596
F 50.677852 49.193647 37.899796
F 46.518452 36.508247 36.837796
F 40.303052 49.591547 41.551896
F 46.704552 44.915047 41.732496
F 42.645452 43.164547 40.506696
F 45.977352 35.815647 34.062096
F 39.151052 36.156847 33.131396
F 44.278652 49.036747 44.479096
F 44.596052 41.218847 44.014796
F 38.380352 51.228947 40.488096
F 51.012452 44.762347 48.619896
F 46.121352 51.124747 34.259296
F 42.604452 50.735947 40.792496
F 47.798652 44.831447 33.277496
F 42.145452 45.417447 48.750596
F 43.637452 47.098247 34.189296
F 53.144752 37.520247 37.496296
F 38.152152 38.120747 41.238596
F 37.922952 46.007647 41.397396
F 40.688452 40.128047 37.665596
F 50.646852 51.613947 36.970696
F 50.567052 36.022847 34.188796
F 38.283752 35.557247 40.356596
F 38.445952 46.383147 36.744796
F 41.095052 42.870447 33.900996
F 45.788352 48.554347 33.256296
F 48.741352 37.995147 37.857696
F 42.621952 35.080647 40.999796
F 48.770952 48.681947 48.754296
F 38.123252 43.357147 40.340896
F 35.970552 39.586047 40.099596
F 42.076552 35.071747 47.898596
F 51.049452 41.586447 37.895996
F 38.058852 38.141847 43.989696
F 37.984052 45.927847 44.165896
F 46.612952 37.335247 44.166596
F 46.901952 44.846947 44.256696
F 40.241052 46.984547 40.460396
F 40.423352 39.352047 40.378396
F 49.005252 45.887047 40.574096
F 41.264652 50.518747 34.154796
F 40.226852 49.408347 44.120596
F 40.027152 41.855247 44.135196
F 48.859952 48.968447 44.406296
F 48.950352 41.055947 44.275196
F 48.369852 47.695947 36.810596
F 40.414952 41.825047 41.388896
F 48.903652 48.464847 41.757696
F 47.255152 42.631847 37.757996
F 50.544152 48.868947 33.422196
F 50.538252 51.380647 34.322096
F 53.379252 45.898647 45.158196
F 37.884052 45.788647 48.672696
F 42.327152 37.821947 41.470096
F 44.896052 42.532147 36.475496
F 46.747452 37.229347 41.379396
F 51.181352 44.503247 41.578296
F 50.821152 44.053447 36.641196
F 41.297452 47.956147 33.029496
F 46.973252 42.480247 40.575996
F 40.000752 49.577947 48.622396
F 45.492552 43.328447 33.973096
F 40.770552 42.695047 36.633396
F 51.005852 49.435547 40.595796
F 52.623452 45.188247 33.241196
F 39.867152 41.613147 48.779596
F 52.846252 47.702747 34.108496
F 44.665052 41.482847 48.792996
F 37.718452 37.823047 48.466096
F 38.583352 51.497147 37.680596
F 45.801652 40.786247 32.856596
F 41.003152 40.214447 32.957096
F 36.104852 49.934647 41.205896
F 35.860952 42.157347 41.026796
F 41.355352 35.027347 33.972996
F 53.383152 40.587947 44.241996
F 35.741952 42.000647 43.820896
F 36.658152 34.811347 33.647896
F 36.547052 34.631447 36.428096
F 53.136652 45.267447 37.609896
F 36.056052 47.190447 47.442196
F 52.867452 47.956947 36.794096
F 53.486752 40.712647 48.622096
F 53.178552 40.243047 41.426696
F 53.317552 48.245747 41.477296
F 40.832452 34.634847 36.679796
F 37.977052 35.141047 52.362196
F 53.269052 40.758347 51.517396
F 44.432152 49.278347 51.543696
F 44.421552 41.436947 51.543996
F 37.830652 37.861447 51.352596
F 37.877552 45.495447 51.373496
F 46.684852 37.556347 51.490796
F 46.531152 45.196047 51.416896
F 40.016752 49.367147 51.338296
F 39.987952 41.491247 51.520296
F 48.707452 48.569347 51.468196
F 48.856952 41.270847 51.594496
F 42.213452 37.649447 51.430296
F 42.257052 45.428547 51.477996
F 50.924152 37.013247 51.361196
F 51.003552 44.793847 51.387296
F 48.754952 38.720747 62.190596
F 50.930052 42.233247 62.261996
F 44.584252 46.617447 55.408896
F 44.408352 38.934747 55.032196
F 50.761152 37.221147 63.255496
F 42.233852 42.998647 59.602696
F 44.435152 49.128447 58.911496
F 44.421752 41.356747 58.695596
F 48.723752 49.013647 63.360696
F 41.971752 42.884647 62.271996
F 44.442752 49.131547 56.206996
F 44.265652 41.471847 56.055196
F 42.222452 50.548447 59.585196
F 48.498552 41.123247 63.132796
F 44.544252 46.690947 52.606696
F 44.515652 38.824147 52.438996
F 37.642852 37.947747 55.638896
F 37.741352 45.445047 55.922796
F 46.536752 37.401847 55.984496
F 46.724652 45.120547 56.001496
F 37.835552 50.632347 52.104696
F 37.555652 35.238547 62.020996
F 37.859752 42.951047 52.266196
F 46.693752 50.260047 52.483096
F 46.543252 50.281347 62.400796
F 46.793652 42.578847 52.373096
F 37.776152 50.963047 54.888396
F 50.804952 44.833547 63.440096
F 37.878152 42.915047 55.025296
F 46.862452 50.246247 55.204196
F 39.649252 49.345447 63.201296
F 46.695152 42.372547 55.075996
F 37.669652 37.969147 58.364996
F 37.610052 45.688247 58.560296
F 46.315152 37.491747 58.625696
F 46.617952 45.170147 58.895296
F 39.978252 46.965847 55.028496
F 40.096052 38.968147 54.957296
F 48.911552 46.300447 55.085096
F 48.873452 38.542347 55.089896
F 39.883552 49.670547 58.542396
F 39.958152 41.670947 58.665396
F 49.011152 48.856147 58.884796
F 48.707452 41.027947 58.695096
F 39.944252 49.526347 55.930896
F 39.984652 41.622347 55.933596
F 48.927452 48.851647 56.163596
F 48.928852 41.197747 56.019796
F 40.027252 46.844947 52.239196
F 40.067452 38.962147 52.162196
F 48.917852 46.066747 52.410296
F 48.937052 38.642047 52.382396
F 42.091452 37.522247 56.052096
F 42.179452 45.596547 55.976296
F 50.818152 37.020047 56.109096
F 51.141952 44.748047 56.054096
F 42.240152 50.723847 52.039696
F 48.746252 38.564147 59.556696
F 42.174552 42.901147 52.271396
F 51.023652 49.871747 52.318396
F 39.755452 41.774347 63.138896
F 51.135052 42.163347 52.499896
F 42.254852 50.512547 54.797496
F 39.905952 38.966047 59.609096
F 42.164652 42.910547 55.095596
F 51.057452 49.907747 55.086096
F 53.163752 45.891847 62.645196
F 51.150052 42.302347 55.078996
F 42.083852 37.589047 58.746996
F 42.163252 45.617247 58.769696
F 50.825752 37.135947 58.809996
F 51.042952 44.946047 58.739696
F 41.831652 37.462247 63.203396
F 51.040752 49.941447 62.645696
F 44.331352 46.449947 62.510896
F 44.191552 38.766647 62.469696
F 51.333752 50.004947 59.883096
F 41.880952 34.810847 62.303096
F 44.251252 49.143647 63.232096
F 43.886952 41.324147 63.419896
F 41.998852 50.481847 62.364296
F 50.973352 42.389847 59.602396
F 44.566052 46.523947 59.789596
F 44.303652 38.908447 59.670096
F 37.504152 37.769947 62.951896
F 37.394152 45.670747 63.028796
F 46.557352 34.878547 59.544796
F 46.546552 44.939747 63.220296
F 37.606352 50.717447 59.492396
F 49.045852 46.320147 59.690896
F 37.832052 43.098147 59.531896
F 46.700552 50.283547 59.739096
F 39.798752 39.137947 62.281696
F 46.548652 42.618747 59.655696
F 37.659852 50.888547 62.184996
F 39.754652 46.920747 62.244296
F 37.467752 43.143847 62.274896
F 48.715752 46.471347 62.443096
F 41.943752 45.475047 63.238196
F 46.235452 42.500047 62.343896
F 37.937952 35.383147 59.199896
F 39.909452 46.976647 59.554196
F 46.428852 37.527647 63.102896
F 53.052852 40.899247 63.371496
F 37.727252 35.219347 55.058096
F 42.069852 35.070247 52.179296
F 42.298252 35.016547 54.887796
F 53.253952 48.471647 63.364996
F 35.633952 41.820347 51.152396
F 35.481752 49.517547 51.198996
F 35.649052 46.956447 52.190096
F 35.757652 39.294947 51.990596
F 53.409952 45.993747 55.290696
F 53.212852 48.271147 58.713196
F 46.452752 35.042547 62.336096
F 53.096152 38.357747 62.384896
F 42.162252 34.978547 59.695896
F 53.238052 40.727447 56.037596
F 53.189652 38.260247 59.671296
F 53.240952 40.826447 58.820496
F 53.245652 48.396047 51.550396
F 53.346352 45.828147 52.498596
F 53.149852 38.084847 55.117796
F 53.230952 48.589247 56.086496
F 35.508852 46.871747 54.903996
F 35.377352 47.095447 59.296696
F 35.579552 49.555247 55.692696
F 46.789152 34.720347 54.949796
F 50.926052 34.726247 62.442896
F 37.475952 55.599447 3.968126
F 37.576152 63.464747 3.881796
F 44.111352 59.567347 1.268546
F 46.414052 63.383147 1.299836
F 37.145552 58.283247 7.501696
F 37.103252 66.268747 7.485186
F 46.248552 58.551847 7.739826
F 46.312052 66.246747 7.693646
F 41.918852 61.040647 0.364416
F 37.392752 66.226247 4.677296
F 46.172252 58.257647 5.011376
F 46.201052 66.236847 4.857416
F 39.314752 59.513847 15.738196
F 37.472952 63.611547 1.195366
F 48.381752 59.781047 4.037746
F 52.911052 55.025447 15.131996
F 39.614752 54.264747 4.823636
F 39.717752 62.182347 4.881276
F 48.541252 54.615247 4.883796
F 46.231952 63.435447 3.981586
F 39.665652 59.752947 1.310276
F 39.650552 67.430847 1.220736
F 44.076752 56.926847 0.062640
F 39.746552 57.153647 0.337920
F 39.389052 59.464247 4.022336
F 39.685552 67.438147 3.823176
F 48.569952 62.401247 4.865286
F 44.069452 54.493947 4.832226
F 39.549752 54.497447 7.554986
F 39.424052 62.297247 7.660136
F 48.577252 54.614247 7.680596
F 48.453752 59.893347 8.705146
F 41.768552 55.759347 3.918736
F 41.907452 63.427547 3.865646
F 50.807252 55.966647 3.849916
F 39.366952 67.382247 15.795596
F 41.640652 58.510447 7.510766
F 41.699952 66.160947 7.461116
F 50.737052 56.010847 8.608496
F 48.665852 67.501547 4.071526
F 41.875352 58.371347 4.834466
F 41.737652 66.094847 4.800696
F 52.790652 60.052847 8.583026
F 48.310552 62.590347 7.642786
F 41.801352 55.700547 1.187136
F 41.872352 63.580747 1.187076
F 37.488952 61.014347 0.306684
F 46.168752 55.791047 1.393066
F 46.348952 55.861647 4.080776
F 44.158352 62.141047 5.003136
F 36.990752 63.631047 15.692096
F 41.578152 55.870647 15.723396
F 44.099852 59.637947 3.965136
F 44.053952 67.489147 3.790486
F 43.844452 54.481447 7.489626
F 43.933852 62.349847 7.803796
F 37.172452 56.034247 11.092396
F 37.172152 63.500247 11.362096
F 46.186052 56.166447 11.128396
F 46.285452 63.791647 11.297296
F 37.026952 58.415747 14.692296
F 37.105852 66.313947 14.814696
F 48.543052 62.534647 15.152396
F 46.266652 66.291647 15.005696
F 37.133052 58.623947 12.010596
F 37.195952 66.195647 12.127896
F 46.131952 58.624347 12.233096
F 46.062852 66.351447 12.275796
F 37.138252 55.730847 8.418616
F 37.104152 63.708447 8.434006
F 46.055352 55.937347 8.501406
F 46.166652 63.763347 8.729906
F 39.475652 54.655247 11.961796
F 39.446452 62.151247 12.094196
F 51.718352 67.529847 1.218716
F 48.482152 62.453347 12.463696
F 39.339652 59.639647 8.410416
F 39.328552 67.595847 8.220946
F 50.616652 58.600947 7.648856
F 46.060152 63.741747 15.850496
F 39.365952 59.687447 11.182796
F 39.335652 67.660347 11.057496
F 50.759952 58.764047 12.351596
F 53.081952 55.002547 7.750916
F 39.465752 54.555647 14.701896
F 39.329252 62.188047 14.871596
F 52.953752 56.900447 0.389440
F 53.036452 65.068347 0.482823
F 41.736852 55.844347 11.102596
F 41.724052 63.780647 11.343396
F 50.983052 63.387847 1.323196
F 52.782152 68.037647 8.652166
F 41.589152 58.388747 14.737196
F 48.211752 67.771247 16.020796
F 50.539052 64.113147 11.486896
F 50.571152 63.928347 8.662106
F 41.738852 58.402547 12.006396
F 41.506252 66.405947 12.168896
F 50.760652 56.241847 11.355296
F 50.445252 66.707647 12.298196
F 41.696852 55.866547 8.482046
F 41.583752 63.706947 8.539666
F 52.852652 62.860847 12.283596
F 48.441152 59.934347 11.346296
F 43.926652 54.827947 12.211396
F 43.997052 62.616647 12.135796
F 43.765452 59.691147 8.516936
F 43.967352 67.663647 8.319646
F 44.003052 59.948047 11.290296
F 43.898852 67.702147 11.120396
F 43.895952 54.736647 14.964596
F 43.866652 62.468947 14.884096
F 53.106252 62.676347 5.111396
F 46.488752 60.834447 0.454553
F 50.574152 58.741247 15.015896
F 52.827052 59.886747 4.217686
F 53.019052 52.324247 8.720466
F 44.008152 59.831447 15.702696
F 46.289852 58.687947 14.886896
F 50.861752 66.267447 5.025206
F 39.506452 64.865247 0.349977
F 41.703052 66.210647 14.915596
F 50.772952 63.649347 4.149756
F 50.525152 55.929847 15.918396
F 48.944752 67.258447 1.220796
F 52.752552 68.125947 11.376396
F 52.926952 62.663347 7.876606
F 52.858552 67.794647 3.867526
F 52.837852 60.101747 11.367996
F 48.348052 54.765847 14.753596
F 52.879752 59.923747 15.859496
F 48.388152 54.941047 11.978696
F 48.230852 67.774947 11.287296
F 50.825352 53.090747 0.282190
F 50.680352 58.549547 4.902746
F 37.585752 55.757047 1.111116
F 41.923552 53.115847 0.359426
F 53.156352 59.459747 1.526326
F 50.642652 55.747847 1.138456
F 44.386452 67.138247 1.109816
F 50.400352 66.500147 14.953696
F 50.633752 66.467347 7.717856
F 41.458752 63.612747 15.615196
F 48.294152 56.936147 0.412552
F 52.923252 54.934247 12.463496
F 48.492852 67.834647 8.582676
F 37.502652 53.408347 0.077686
F 37.176752 55.848847 15.463496
F 48.677252 59.418847 1.354466
F 37.164552 58.199847 4.761106
F 48.678252 64.673747 0.529318
F 48.432752 60.007647 15.800096
F 44.130052 64.588947 0.220918
F 52.909952 62.516747 15.001496
F 52.567552 67.867147 16.069896
F 50.702952 63.930947 15.875996
F 44.029052 67.628247 15.773996
F 50.956952 60.717747 0.488074
F 46.547152 68.599747 0.518534
F 46.131152 56.139747 15.668896
F 37.320352 68.766447 0.151797
F 46.446252 53.115547 0.445074
F 42.073052 68.611547 0.226831
F 52.751952 52.322047 15.951296
F 53.146052 54.861747 5.054356
F 44.057352 51.987047 3.945066
F 48.432652 52.380447 11.470596
F 48.185052 52.243247 16.076596
F 52.920352 52.376147 11.386096
F 52.882952 52.261447 4.104276
F 52.825552 60.003147 18.598996
F 36.835952 63.612347 25.536096
F 45.807152 58.740747 26.842896
F 45.942252 63.637547 25.786396
F 36.786352 58.278947 29.204296
F 36.746452 66.216747 29.312896
F 46.180652 58.824247 29.536496
F 46.016152 66.231847 29.402196
F 37.272852 58.526947 26.420196
F 36.861452 66.172047 26.607596
F 48.182352 59.863147 25.962496
F 46.330552 66.227547 26.553596
F 36.983652 55.804647 22.929696
F 37.037652 63.572047 22.834096
F 46.063752 56.274547 23.202396
F 46.098352 63.799047 22.953896
F 39.134852 54.610747 26.720296
F 39.140852 62.595047 26.614196
F 39.320752 54.782147 19.217996
F 48.211152 62.604347 26.852496
F 39.233452 60.072947 22.913696
F 39.129752 67.171147 23.058596
F 46.019652 58.692047 22.085296
F 48.274052 67.930847 18.647796
F 39.439952 60.055147 25.708796
F 39.061452 67.475747 25.759796
F 52.761352 62.821847 26.804396
F 50.625252 66.610047 26.789796
F 39.160752 54.444247 29.476096
F 39.110652 62.132047 29.207396
F 50.485452 56.120447 30.547096
F 48.442352 62.640447 29.619596
F 41.385952 56.041347 25.818696
F 41.428052 63.842247 25.705896
F 50.420552 64.020647 30.706696
F 48.430752 67.900947 25.860796
F 41.363152 58.237047 29.347796
F 41.346552 66.120847 29.510996
F 52.453352 60.189647 30.295596
F 50.582852 66.691047 29.646296
F 41.420052 58.531747 26.461196
F 41.379452 66.245547 26.749396
F 50.375252 58.633347 29.435996
F 48.040552 54.863747 26.818496
F 41.410452 58.518147 22.329496
F 41.572152 63.568147 22.907396
F 52.821552 55.006747 26.790596
F 52.764052 62.879347 29.528496
F 43.562352 54.894147 26.715896
F 43.646852 62.560047 26.421596
F 43.729152 59.979047 22.841796
F 44.057152 67.527747 23.232396
F 43.564852 59.920047 25.711696
F 43.896952 67.407247 26.001696
F 43.865252 54.734447 29.521296
F 43.682752 62.493547 29.201096
F 52.716852 67.876747 18.755796
F 37.057852 55.909247 25.749696
F 36.950952 55.763047 30.275696
F 36.833652 63.458747 30.001596
F 46.143052 56.334147 30.345696
F 45.801152 63.690847 30.464096
F 38.876252 59.594647 30.189596
F 39.038252 67.430047 30.219296
F 48.402552 60.005847 30.675596
F 48.137452 67.707247 30.498296
F 41.391152 55.736247 30.326696
F 41.373952 63.454747 30.075296
F 50.380052 56.016847 25.769396
F 52.901152 54.896947 19.610596
F 43.597152 59.811047 30.213796
F 43.690452 67.419647 30.350696
F 37.078552 56.020647 18.137296
F 37.034952 63.404147 18.333996
F 48.179152 54.784747 19.572496
F 46.182052 63.741747 18.598996
F 37.076052 58.325347 22.002896
F 37.040152 66.117947 21.889396
F 46.011252 58.705047 19.284596
F 46.314152 66.471847 22.322396
F 37.092952 58.486547 19.345896
F 36.936052 65.965547 19.170496
F 46.151252 56.104347 18.389296
F 46.214952 66.367247 19.500696
F 39.220352 54.810247 22.002296
F 39.275352 62.356447 19.197196
F 48.240852 54.891447 22.305896
F 52.756652 62.481247 22.046696
F 39.254252 59.721847 18.422696
F 39.147152 67.372347 18.464196
F 50.501052 56.005747 23.116496
F 50.439752 66.578047 19.543596
F 41.671852 55.727947 23.208096
F 39.329052 62.483747 21.923796
F 52.707652 67.921747 23.188796
F 48.419652 62.550847 19.423496
F 41.595952 56.174747 18.384096
F 41.417052 63.806047 18.329396
F 48.439352 59.807247 23.216296
F 50.771452 63.943947 18.632896
F 43.901552 62.474547 22.002496
F 41.690152 66.352547 22.198696
F 50.682152 58.536847 22.107096
F 48.317952 62.530047 22.174596
F 41.489352 58.714247 19.462896
F 41.478052 66.302547 19.439196
F 52.921152 68.028647 25.912996
F 48.442652 67.865147 23.130596
F 43.908652 54.767547 19.193896
F 43.731452 59.974047 18.410596
F 48.241852 59.937447 18.465196
F 43.873852 67.532747 18.590896
F 43.955552 54.661847 22.082396
F 43.902252 62.622247 19.251796
F 45.874952 56.225047 25.927696
F 50.506852 58.612947 19.312496
F 52.576252 60.179747 25.961696
F 50.556852 66.539447 22.299396
F 52.725552 68.002847 30.591096
F 50.511152 63.919647 23.177896
F 52.978752 62.579747 19.345096
F 48.130352 54.601447 29.604996
F 50.490352 58.613647 26.818096
F 50.493352 64.021447 25.983196
F 50.534852 55.956647 18.646596
F 52.762752 55.134247 29.570196
F 52.836752 55.143147 22.265296
F 52.767852 60.026347 23.137696
F 52.586152 52.411047 26.102296
F 48.173652 52.087547 30.632896
F 52.439152 52.604947 23.402396
F 48.249052 52.263147 23.217996
F 52.871452 52.476747 30.664896
F 48.157152 52.233547 25.976196
F 52.938552 52.333647 18.752996
F 48.484452 52.060847 18.756596
F 38.937852 69.960547 29.353396
F 43.524652 52.353847 25.785196
F 43.836952 52.183647 30.529696
F 41.220752 55.839247 32.938296
F 47.233052 57.806447 40.354096
F 44.769952 54.260547 47.877896
F 51.076952 60.236247 48.792396
F 36.760652 55.704447 32.961296
F 48.402952 54.936947 34.000596
F 48.157652 67.582147 37.724696
F 42.687152 68.829647 44.002196
F 36.703252 65.817947 36.471096
F 44.759552 54.046647 40.366196
F 44.674552 54.340347 45.160296
F 45.198752 62.506747 40.081296
F 46.657652 52.844147 44.205796
F 44.647452 64.699747 48.695896
F 42.758652 60.917247 43.773996
F 36.278852 62.887847 39.918596
F 38.253752 58.804047 44.914796
F 38.445052 66.483247 44.741596
F 44.786552 56.772347 43.834996
F 46.955152 65.827147 44.821696
F 38.172552 58.627847 47.614396
F 38.192152 66.152147 47.446896
F 47.045952 57.964347 47.620296
F 46.926252 65.831447 47.632796
F 40.226152 54.578447 47.610096
F 40.399452 62.334747 47.288596
F 49.131452 54.118347 47.655996
F 38.428752 69.278147 41.229796
F 37.931152 53.531047 48.388396
F 47.142952 60.494247 41.111096
F 49.488252 65.795247 41.509896
F 42.374852 53.180247 41.672496
F 36.068352 62.764847 44.691996
F 40.606952 62.459247 44.601696
F 49.015252 53.914647 44.980596
F 49.286852 61.942547 44.637696
F 36.893552 65.933847 33.667296
F 41.225752 58.480147 33.611496
F 47.381052 57.828547 37.749496
F 53.333352 63.508247 41.491796
F 42.744352 58.384747 44.792696
F 42.726952 66.263347 44.927596
F 51.357652 57.446647 45.132696
F 51.588852 65.258947 45.296896
F 42.586152 58.249147 47.610496
F 42.537752 65.931947 47.560296
F 48.885952 64.251647 48.710496
F 51.383252 65.487347 48.038496
F 50.536352 64.127547 33.419096
F 50.715252 58.935947 34.070796
F 52.938852 60.477647 33.015796
F 38.138752 68.839947 48.481796
F 41.146552 63.204847 37.629796
F 36.544152 55.413647 37.176196
F 39.074852 67.240547 32.909596
F 49.270152 69.064947 45.546396
F 38.916852 59.667947 32.892396
F 46.108052 66.263847 34.276896
F 52.888352 52.489047 33.402896
F 36.025152 57.489547 43.685896
F 40.822352 62.758847 40.204296
F 40.269952 57.161047 48.498696
F 51.284352 56.874347 37.725096
F 43.539352 54.687247 33.968496
F 41.364452 65.867147 34.001096
F 52.785752 68.019047 33.247296
F 45.935752 66.077747 36.899996
F 43.433652 67.085947 37.610496
F 51.479652 67.864947 44.506496
F 36.803252 58.277547 33.817796
F 46.791052 52.582147 41.452196
F 42.298552 53.252547 44.459896
F 38.105052 61.261047 48.310696
F 43.558052 62.259547 33.975296
F 40.913552 58.120547 36.413896
F 35.791652 54.902347 44.924196
F 40.843852 55.585847 37.586196
F 50.421652 66.760147 34.220196
F 36.559352 63.177147 37.235196
F 46.738252 68.407647 44.305896
F 36.543752 58.000747 36.482496
F 53.582252 60.872947 37.791796
F 49.656152 61.154547 40.178096
F 38.876752 54.327447 33.813096
F 40.172352 54.794147 44.849696
F 42.359352 68.422847 48.617096
F 48.572052 53.419747 37.868196
F 35.970552 62.512247 47.384796
F 53.086952 52.668847 37.747996
F 38.491452 66.792247 40.138896
F 44.630652 64.600547 43.844596
F 44.725752 56.734047 41.008696
F 38.948952 62.216947 33.803596
F 38.739152 53.990447 36.554096
F 51.519652 59.327747 36.761896
F 44.904852 62.195547 44.875896
F 38.181152 53.849347 41.169296
F 43.701752 67.076847 33.125996
F 47.200152 66.700147 40.242096
F 51.178752 57.687547 47.777496
F 48.973652 56.629747 48.793296
F 49.039452 55.829147 36.668196
F 43.171852 59.314347 37.492496
F 46.770452 68.215447 48.646496
F 45.125452 65.100647 41.139696
F 38.496952 59.020947 40.270096
F 44.753352 62.082647 47.658196
F 53.224952 63.287047 36.772296
F 38.710652 59.471647 37.438696
F 44.287552 53.056347 37.858096
F 38.940852 67.063247 37.489196
F 48.149252 62.672647 34.026496
F 40.552452 57.489247 40.953996
F 52.922452 63.083247 34.081996
F 43.336352 55.261447 36.567696
F 50.906752 63.806547 40.094196
F 37.839552 53.436047 43.832496
F 38.210152 61.346347 43.907696
F 50.739252 64.060447 37.338996
F 46.945952 60.594847 43.859796
F 53.196452 55.103047 34.079496
F 39.023552 61.979847 36.491596
F 42.430952 60.887647 48.446096
F 51.666252 59.743047 41.278096
F 40.417252 57.329347 43.798596
F 40.549952 64.964047 43.755096
F 47.042152 58.095747 44.831996
F 49.256352 64.599747 44.035396
F 42.921552 58.524447 40.270096
F 45.793952 63.866447 33.143396
F 40.275352 64.787747 48.328296
F 50.747552 56.331047 33.270596
F 40.752752 65.345647 41.062896
F 48.257352 60.045847 33.484596
F 47.020452 52.626647 48.580896
F 50.672452 66.748247 36.957396
F 49.118652 61.751447 47.392896
F 41.200452 65.830847 36.667396
F 50.855152 52.455247 48.816496
F 51.419552 57.101047 40.333396
F 45.801152 63.313747 37.398296
F 49.045852 69.390647 48.223296
F 43.343452 61.964347 36.810796
F 49.177352 56.283047 41.519096
F 49.081452 56.442347 44.128696
F 48.333052 62.588047 36.712896
F 36.311652 65.371047 40.801996
F 42.921152 61.117247 41.157296
F 40.665052 54.781047 40.476096
F 51.257052 60.023047 44.040296
F 45.630152 58.562747 33.929996
F 45.020152 57.522947 36.399296
F 41.272452 63.296647 32.900496
F 36.349052 55.281747 39.895496
F 48.139452 67.883747 33.312596
F 48.902652 53.700947 40.595196
F 50.918452 68.141347 41.859296
F 36.032552 65.197947 43.494896
F 46.876652 60.477647 48.528596
F 38.551852 61.617147 41.124596
F 43.017652 66.664347 40.279296
F 48.938452 60.055747 37.522896
F 53.338452 68.589247 40.578996
F 51.250952 68.024347 49.146396
F 36.025652 54.993647 47.568796
F 38.065752 69.157747 43.849296
F 52.995252 68.164447 37.813796
F 36.232352 57.772347 41.027596
F 44.679352 56.916547 48.600696
F 42.334152 53.150047 48.655596
F 43.553052 59.802847 32.819796
F 47.175652 69.022247 41.616996
F 53.456252 53.144647 40.366396
F 45.740152 55.931347 32.954796
F 48.189752 52.366847 33.203796
F 42.849052 69.288347 41.171896
F 36.736152 63.416847 32.658796
F 50.883552 52.294847 43.976896
F 36.039152 64.924947 48.424996
F 35.896652 57.456247 48.388296
F 53.385952 61.401347 47.832996
F 53.497352 69.308847 47.976396
F 39.107152 69.729847 33.808296
F 53.074652 53.659847 48.021896
F 53.521652 55.385447 36.935696
F 53.376352 55.654747 41.540296
F 42.247552 53.035047 58.539796
F 46.365052 68.304147 63.418496
F 44.666252 57.062547 51.248296
F 44.293152 64.685747 51.497396
F 37.630152 68.647947 63.162196
F 37.914952 60.935847 51.116196
F 44.587252 54.270047 62.295996
F 46.812352 60.554147 51.209596
F 40.062152 57.150347 51.239396
F 39.904052 64.871047 50.987596
F 49.083952 56.511347 51.495196
F 48.918252 64.320147 51.447096
F 50.853952 67.999647 58.716596
F 42.459952 60.945547 51.095496
F 46.713852 52.823447 56.107596
F 51.269352 60.307047 51.564596
F 46.461852 68.189847 56.142796
F 35.569552 62.445347 54.659296
F 44.710152 54.508247 54.728796
F 44.424652 62.065747 54.765896
F 51.066852 67.926347 56.134296
F 42.354252 53.116847 63.312396
F 44.282152 56.678647 58.648296
F 44.381652 64.495247 58.618496
F 48.965852 69.291747 52.647496
F 46.573452 68.405447 59.054196
F 44.237952 56.887047 55.923496
F 44.441552 64.450847 55.716396
F 42.193152 68.551347 55.868496
F 42.238252 53.280247 51.321996
F 44.550252 54.458947 52.052496
F 44.721852 62.166947 52.158696
F 46.588552 52.834247 63.400496
F 37.652652 61.055547 55.552196
F 42.027152 68.395247 58.641896
F 46.483052 60.681247 55.938596
F 37.944852 58.490347 52.168396
F 37.796352 66.388447 52.116096
F 46.875552 57.941647 52.441196
F 46.723552 65.758147 52.432896
F 37.778652 58.178147 54.998096
F 37.735952 66.107747 54.772796
F 46.676652 57.955847 55.081796
F 46.695752 65.697847 55.109096
F 37.833752 68.929547 51.154196
F 37.732952 60.899947 58.237996
F 51.003852 65.637047 62.362796
F 46.523852 60.483747 58.733896
F 39.996452 54.372547 55.093996
F 39.974652 62.178247 54.840996
F 48.953352 54.000847 55.245996
F 49.011952 61.644547 55.216496
F 39.991352 56.981347 58.617096
F 39.848952 64.685947 58.437696
F 48.782152 56.582347 58.758496
F 48.848752 64.365647 58.947796
F 39.962252 56.875947 56.056196
F 40.008652 64.747847 55.576296
F 48.816152 56.528547 56.058596
F 48.803452 64.157947 56.166796
F 39.993652 54.433047 52.198196
F 40.072052 62.300447 52.056396
F 48.960852 54.023347 52.496796
F 49.105952 61.711247 52.344996
F 42.452052 53.184647 55.886596
F 42.097452 60.764947 55.740396
F 37.816552 53.207147 51.091896
F 51.135552 60.371647 56.173996
F 42.346252 58.325547 52.110496
F 42.059052 66.057747 52.139496
F 51.385752 57.768347 52.536396
F 51.233652 65.305247 52.441796
F 42.141052 58.166647 54.885396
F 42.251052 66.060647 54.904296
F 51.164752 57.727247 55.218796
F 51.057952 65.354847 55.147396
F 35.468752 54.572647 54.912996
F 42.101052 60.630547 58.385496
F 48.562752 64.474847 63.331896
F 50.956052 60.274747 58.887596
F 37.555252 68.671547 58.586296
F 48.791152 54.090347 62.493196
F 51.111652 52.661147 63.202196
F 44.394352 61.915347 62.293196
F 51.081352 67.935047 51.715396
F 44.181552 64.379447 63.038296
F 44.298652 57.028247 62.898896
F 37.570452 53.387347 62.969996
F 46.666552 68.266547 51.453396
F 46.660452 52.856247 51.320696
F 44.350852 54.191647 59.629896
F 44.298752 61.773747 59.560896
F 51.532852 68.574947 62.258396
F 37.667152 61.036647 63.199196
F 37.663852 53.355947 56.000496
F 46.640452 58.212647 62.387196
F 37.792652 58.332947 59.405996
F 37.676552 66.056247 59.428696
F 46.576752 57.890847 59.704196
F 46.648652 65.713047 59.678196
F 37.704252 58.585547 62.193396
F 37.579652 66.158447 62.176596
F 48.743852 56.655147 63.342296
F 46.379752 65.757347 62.408096
F 53.230452 69.202247 55.364596
F 46.594152 52.881047 58.842796
F 40.080752 54.290347 62.199596
F 39.882452 62.313447 62.179596
F 37.599252 53.345847 58.723196
F 48.824452 61.894147 62.482596
F 39.934752 57.030647 63.275296
F 39.562452 64.765647 63.245196
F 51.007052 57.845347 62.623296
F 42.102252 68.355347 63.224396
F 40.063852 54.254147 59.517696
F 39.939652 61.991747 59.391996
F 48.912452 53.948947 59.765496
F 48.792752 61.796047 59.822096
F 42.324052 68.672247 51.369296
F 42.038552 60.939147 63.230096
F 51.034352 60.373347 63.393996
F 50.947752 52.400847 51.480096
F 42.109352 58.131047 59.361596
F 42.176052 65.842947 59.521596
F 51.081952 57.655847 59.780896
F 51.159752 65.485947 59.610796
F 42.057452 58.290647 62.178296
F 41.899052 65.702147 62.188996
F 46.621852 60.677547 63.403696
F 51.099452 52.622347 58.799196
F 37.654852 68.667547 55.796096
F 51.011052 52.414547 56.015396
F 52.970052 69.177947 60.044996
F 53.263252 61.602547 62.570696
F 35.746352 57.287647 51.109796
F 53.226052 56.371647 63.331996
F 35.789952 62.608347 51.974296
F 48.864552 69.315847 55.425896
F 35.799852 54.773047 51.987796
F 53.337752 63.999947 58.758396
F 53.120352 64.375547 63.319796
F 53.509852 64.178347 51.442796
F 53.445252 61.655347 52.383096
F 53.246352 56.279547 58.686396
F 53.185752 61.580247 59.801996
F 53.288952 53.692747 52.500996
F 53.362152 56.348947 55.973896
F 53.405952 61.486847 55.157496
F 53.423752 69.042647 52.726996
F 53.327252 53.871847 62.352896
F 53.390152 53.684647 55.227596
F 35.545252 62.273847 59.245196
F 62.303252 14.349047 1.504596
F 62.001152 6.391927 4.037296
F 57.129752 1.258487 4.580336
F 57.080152 8.535057 15.045396
F 61.971252 6.387207 15.869296
F 54.860652 9.927047 16.098696
F 61.853452 1.059425 7.791676
F 62.244352 8.887537 8.022486
F 68.653152 2.775477 15.849496
F 62.002152 1.150207 14.994896
F 54.995552 2.597137 1.177706
F 62.259352 8.931687 5.081916
F 54.793052 2.404037 4.010926
F 57.549052 6.569007 1.342806
F 55.164252 17.085947 1.578506
F 64.351752 12.956947 0.421162
F 59.581852 12.542847 15.141096
F 57.627952 14.340447 1.186616
F 53.633452 6.877117 1.467726
F 55.029952 2.175887 15.815096
F 68.656252 5.346427 0.441636
F 55.374252 12.683247 5.019366
F 57.500252 13.804547 11.430496
F 64.221952 5.049047 4.891006
F 64.277652 13.035247 5.371976
F 55.212252 12.505247 15.173296
F 70.902452 9.176467 15.063896
F 70.860852 1.421887 14.974296
F 68.660852 5.266207 14.976696
F 62.215452 6.574937 1.358966
F 59.725752 12.737747 12.468596
F 55.496452 9.982267 4.305816
F 64.144052 2.510757 3.981476
F 64.321752 10.490647 4.295856
F 55.274452 5.051377 7.746916
F 55.220952 12.453547 7.666596
F 59.998052 5.168747 0.371223
F 64.270752 4.710937 7.791806
F 64.222552 12.866647 8.005946
F 61.937752 16.657247 12.240996
F 62.299752 16.757947 5.073226
F 57.504252 6.104587 4.013666
F 57.404952 5.956017 16.082096
F 59.549352 2.580907 1.350296
F 66.327952 6.403257 3.985456
F 66.561552 14.362547 4.249686
F 66.487052 9.245927 0.512568
F 57.587252 8.871317 7.778896
F 66.547152 1.301377 7.626086
F 66.528852 8.862947 7.781036
F 57.277452 1.177037 11.980996
F 57.777352 8.825427 5.043586
F 66.448952 1.453457 4.930936
F 66.445052 8.822727 5.066826
F 68.657552 10.185547 8.684086
F 57.662952 16.455647 8.155416
F 68.749452 12.902547 0.601209
F 55.189052 4.788717 14.829896
F 66.422652 6.638707 1.298916
F 66.620052 14.295747 1.518426
F 59.864052 5.151567 5.044196
F 59.803152 12.920447 4.989476
F 57.500252 16.514447 5.488696
F 68.588352 5.268787 5.140056
F 68.706952 13.013247 5.052416
F 66.502352 16.766147 7.828696
F 55.215952 4.838337 5.002136
F 64.334352 5.399547 0.463081
F 68.764952 2.761287 1.469826
F 68.672852 10.312047 1.613716
F 59.543352 2.440337 4.115166
F 60.040352 10.315947 4.210966
F 68.783652 2.694077 4.175366
F 68.709452 10.258847 4.302146
F 59.933752 4.920207 7.834386
F 59.792252 12.757947 7.731746
F 57.494352 14.075747 4.109016
F 68.664152 5.296997 7.846536
F 68.713352 12.891547 7.812396
F 64.247652 10.406547 1.458296
F 66.734352 16.937547 0.516472
F 61.901852 6.257077 11.510196
F 59.666752 4.765737 12.222896
F 66.397352 14.259947 8.879266
F 64.205552 2.602597 15.930896
F 59.417952 9.839807 15.838396
F 68.554852 10.243847 11.539296
F 57.573352 9.157467 0.323914
F 66.323252 6.194797 8.650816
F 55.363252 5.186307 0.444355
F 61.836152 1.219547 12.284096
F 61.768452 8.954187 12.284496
F 68.777752 12.883947 12.430696
F 55.223552 9.899597 8.476336
F 59.813052 10.154847 8.694956
F 62.241552 6.242077 8.725816
F 59.606052 10.236047 11.392396
F 68.790652 12.875547 15.197396
F 62.113552 14.150547 4.235816
F 66.234552 6.425097 15.882096
F 55.191152 4.698927 12.022296
F 55.253352 9.923867 11.355896
F 61.847752 14.128547 8.866336
F 64.185852 5.081797 12.178596
F 64.072452 12.943747 12.379696
F 61.837952 14.115247 11.429996
F 55.041452 2.337557 8.222826
F 59.596652 4.875307 14.935096
F 64.145752 2.143167 8.754606
F 64.414352 10.241647 8.673616
F 55.095152 2.315617 10.953296
F 68.530952 10.180947 15.986996
F 64.011452 2.573727 11.367596
F 64.177952 10.300447 11.612396
F 68.633352 2.743017 11.398896
F 66.434952 16.951647 5.139256
F 55.328952 12.441847 12.473896
F 64.148752 5.017167 14.868196
F 61.840152 1.299547 5.129256
F 57.281252 1.076827 14.899296
F 57.291652 1.008357 7.422456
F 57.434752 6.018237 11.469696
F 57.526652 13.877247 8.619766
F 59.544752 2.328167 11.247596
F 66.264452 6.384797 11.319996
F 61.879352 1.367267 0.465673
F 66.506152 1.476077 0.386726
F 68.584652 5.323667 12.187296
F 66.418552 14.128347 11.634496
F 66.290352 9.017477 15.117496
F 64.309752 2.730617 1.222596
F 57.474852 8.693787 12.349796
F 66.203552 1.228557 12.413996
F 66.282852 8.856077 12.509396
F 59.572452 2.203117 8.595986
F 57.491052 6.235137 8.650756
F 68.618552 2.723657 8.586956
F 57.280652 16.219447 15.043896
F 59.941052 13.179347 0.437709
F 71.299852 14.053147 8.750006
F 62.129352 16.911147 0.487412
F 71.041852 14.079747 4.079426
F 64.279452 13.018947 15.043496
F 71.064252 6.407947 15.853996
F 66.400152 16.829447 15.320296
F 54.932652 14.530347 0.423887
F 66.477652 14.280247 15.892496
F 70.771852 6.487827 3.966666
F 66.523152 16.864547 12.617496
F 61.938952 8.882877 14.936696
F 62.020752 16.529747 15.127596
F 55.194052 9.355397 1.800066
F 59.801152 10.477647 1.355036
F 71.003852 16.726547 12.206296
F 66.443552 1.313267 15.120096
F 62.203652 16.658247 7.826856
F 57.297352 16.486447 12.200496
F 61.928952 13.930747 15.956096
F 71.126952 16.684547 4.984016
F 71.098552 16.667347 7.622246
F 57.349752 1.203717 0.380385
F 70.912552 14.417847 1.438696
F 59.597952 2.426537 15.980396
F 62.010552 9.189567 0.439912
F 57.768152 17.025747 0.599772
F 70.998752 6.656937 1.389346
F 71.134452 9.245727 7.751216
F 64.153752 10.227747 15.953896
F 70.869052 6.520997 11.328896
F 70.955152 14.246447 11.353996
F 71.100152 9.094127 12.261696
F 70.813652 6.648157 8.580296
F 57.430852 13.800347 16.075596
F 71.066552 9.059647 5.106676
F 70.924652 1.456527 12.216396
F 70.891452 14.274347 16.018796
F 71.029452 16.767847 15.013596
F 71.129852 17.174947 0.713799
F 71.017252 1.588417 7.877366
F 71.069752 1.454187 0.648553
F 70.953052 9.247577 0.592075
F 57.223552 14.083047 26.254296
F 61.804752 6.336337 25.944596
F 57.262052 13.686047 23.246496
F 61.911852 1.081367 19.549396
F 55.124452 2.291137 18.579696
F 66.515752 14.001347 23.087696
F 61.966152 1.273947 29.538896
F 61.864152 8.848897 29.609596
F 59.582252 4.812687 19.589496
F 54.967152 12.696547 29.664196
F 66.473352 16.581247 26.879496
F 61.747952 8.912887 26.821196
F 70.956252 6.536237 23.081796
F 66.269052 8.944747 19.676896
F 55.038352 12.577147 26.938096
F 61.618952 6.211417 23.290096
F 66.581352 16.638847 22.224596
F 66.346952 1.445777 19.635796
F 66.660252 16.672847 19.586996
F 66.454252 14.157047 18.661596
F 55.054552 4.942127 26.902496
F 55.073152 10.078047 25.987896
F 57.389652 8.792187 19.687396
F 64.000652 4.851477 26.874796
F 64.248552 12.653447 26.947196
F 68.785852 12.843347 22.439496
F 54.973752 2.265447 23.207896
F 54.979252 9.988077 23.335396
F 64.118952 2.438347 23.290496
F 64.147552 10.181147 23.153496
F 55.017752 2.427527 25.926096
F 57.369152 13.934647 30.440396
F 64.092752 2.238287 25.862796
F 64.190352 10.105347 25.911196
F 55.125452 4.956987 29.613496
F 70.962652 1.438957 19.364296
F 68.781052 5.088107 22.312996
F 63.948752 5.051957 29.524896
F 64.158152 12.723747 29.820996
F 59.674152 12.532647 22.248296
F 57.339452 5.976027 18.758496
F 57.370452 6.254537 26.073196
F 55.212552 9.855627 18.739596
F 66.351452 16.565447 29.584096
F 66.295752 6.166297 25.930696
F 70.866152 1.102007 29.585796
F 57.336852 1.215927 29.391096
F 57.422752 8.852257 29.607196
F 66.394452 1.190087 29.670396
F 66.454052 9.019947 29.452696
F 57.315252 1.156397 26.779696
F 57.279252 8.859637 26.951896
F 66.376852 1.174227 27.032796
F 66.494852 8.818187 26.695296
F 66.242052 6.299397 18.541196
F 57.273952 6.215387 23.357196
F 66.462252 13.960747 25.871096
F 61.957452 1.112377 26.884596
F 66.374252 6.165527 23.257696
F 62.050952 13.990147 30.696496
F 59.504052 4.892607 26.814796
F 59.485552 10.127747 26.032396
F 59.504452 4.782747 22.399596
F 68.655652 5.166977 26.707796
F 68.775652 12.679547 26.717196
F 61.787652 13.856547 23.189396
F 59.437252 2.187547 23.206796
F 59.615352 9.990877 23.362896
F 68.820352 2.440727 23.264096
F 68.588052 10.234747 23.231396
F 59.584952 2.316247 25.855296
F 59.531652 12.794047 26.914196
F 68.647452 2.367577 25.917796
F 68.789652 10.059237 25.970296
F 59.459852 5.124967 29.575396
F 59.822952 12.675447 29.594896
F 68.605952 10.253347 18.687096
F 68.699152 5.030067 29.383496
F 68.761352 12.787147 29.510596
F 61.946852 16.423947 19.722196
F 70.885652 14.132247 26.000796
F 61.695352 6.343317 30.532496
F 57.247452 13.835647 18.870296
F 57.373252 0.954019 19.512396
F 68.653452 5.174947 19.643496
F 66.348552 8.809827 22.381096
F 61.906752 1.218217 22.321296
F 59.604952 12.662647 19.566996
F 64.107052 2.412627 30.492296
F 64.160252 10.041077 30.350596
F 55.195152 2.392697 30.677296
F 57.244952 6.211177 30.593996
F 57.393952 16.438147 22.296296
F 57.431552 16.693547 26.994596
F 66.476952 6.322327 30.451496
F 70.839952 16.755547 29.581396
F 59.573952 2.356437 30.452296
F 59.525252 10.195347 30.559196
F 68.754752 2.459157 30.620396
F 68.662152 10.322547 30.497796
F 70.959952 1.304497 22.045396
F 61.753252 6.272287 18.607296
F 55.137952 9.941417 30.622496
F 66.474152 1.371717 22.300996
F 57.296152 8.753957 22.451096
F 64.219152 12.815647 22.300996
F 57.184252 0.893261 22.308196
F 61.773152 8.788567 22.331596
F 61.868852 13.792947 25.941796
F 68.705052 12.933047 19.444096
F 62.009852 16.446447 26.950696
F 61.775552 9.013457 19.593096
F 66.624452 14.030047 30.643896
F 61.932452 14.007647 18.619496
F 71.078752 9.007567 19.489896
F 55.014152 12.632747 19.731596
F 68.700352 2.586117 18.529096
F 63.953852 5.077617 19.575696
F 64.220852 12.799847 19.635696
F 59.431652 10.168247 18.538696
F 55.246952 4.826947 19.650396
F 57.319852 16.469947 19.596796
F 64.031552 2.562317 18.683696
F 64.132452 10.213247 18.666896
F 55.119452 4.883727 22.425496
F 55.057452 12.477547 22.522496
F 59.667952 2.222687 18.584696
F 64.155452 5.021017 22.263696
F 70.896652 14.156047 18.665696
F 62.082952 16.447847 22.416896
F 62.077652 16.709447 29.611396
F 57.378252 16.513247 29.660796
F 71.124452 1.259957 26.823696
F 70.865252 6.467047 18.686796
F 70.858052 8.960107 29.440896
F 70.832452 14.226547 30.496396
F 70.919152 6.394117 25.767296
F 70.842652 14.207747 23.259196
F 70.989352 16.840847 22.369396
F 70.945452 9.067927 22.191496
F 70.970652 16.666047 26.830696
F 71.027252 8.903597 26.662796
F 71.069352 16.724847 19.684496
F 60.141552 5.399097 44.305596
F 59.651752 2.577917 33.331396
F 62.362952 14.444247 47.781396
F 55.603852 5.638087 44.199696
F 55.657452 5.884317 48.704996
F 61.937852 6.312887 33.215896
F 57.742852 6.619027 40.511696
F 60.160352 5.584097 48.748396
F 57.325952 6.199627 33.277596
F 66.942252 6.885487 47.990396
F 61.848552 16.575147 34.115396
F 62.357452 6.778727 45.149096
F 62.394352 14.550647 45.078096
F 55.337652 10.357147 37.568696
F 55.086652 10.162847 33.242296
F 66.917552 14.651247 47.792196
F 57.850452 1.495777 41.443496
F 60.154452 13.066647 48.641896
F 66.889152 9.585887 48.720496
F 64.708152 10.671047 47.672296
F 66.511952 16.800747 41.286996
F 68.968252 5.216947 48.704496
F 55.879252 3.052167 45.128896
F 55.664552 10.822447 45.131496
F 64.433552 2.717707 45.290696
F 64.609552 10.532747 45.079696
F 55.789752 3.171407 47.860196
F 62.355052 1.530977 48.864496
F 64.508452 2.980457 47.875896
F 64.262452 10.022927 33.088796
F 59.788052 10.167947 33.400196
F 64.076352 2.595747 33.144696
F 57.994852 14.751147 47.880096
F 55.574552 12.988547 36.683096
F 64.631752 5.366017 44.432296
F 57.441352 16.674547 34.123896
F 68.972152 13.090547 48.722596
F 62.197152 16.819247 41.274296
F 68.844152 2.605657 37.709296
F 59.683352 5.035797 34.306196
F 57.759052 16.747047 36.921796
F 57.955652 6.679707 45.006596
F 58.168552 14.740747 45.009396
F 57.551852 13.924947 33.205396
F 66.879952 6.523397 45.307496
F 66.602852 14.161347 37.853096
F 66.481952 16.653347 34.222096
F 55.678752 13.342447 48.659796
F 69.031752 12.878947 44.244696
F 71.124352 9.206807 41.417496
F 57.858852 1.406567 44.243896
F 57.980552 6.790567 47.791296
F 60.326252 2.826117 45.162996
F 60.216252 10.812447 45.102496
F 68.985452 2.574537 45.014896
F 69.012452 10.285747 44.899996
F 60.387552 3.004287 47.797796
F 62.484452 16.992047 48.688796
F 71.202152 17.065047 48.830296
F 69.176952 10.522347 47.718296
F 55.847352 13.388547 44.235696
F 55.197552 5.143127 36.895696
F 58.025152 14.343147 40.588196
F 68.653152 2.601897 33.232396
F 66.704852 16.656447 36.888896
F 66.798652 17.117947 48.810996
F 64.241352 2.680967 37.774196
F 62.019852 9.210357 36.995996
F 66.747252 1.407957 48.536196
F 59.724652 10.573247 37.640996
F 61.971552 1.144387 33.972096
F 62.197152 8.927237 34.265096
F 59.938052 2.614957 37.625896
F 66.641752 8.952677 44.312296
F 71.209752 1.434697 41.154196
F 64.529752 5.518387 48.887196
F 68.895952 5.199907 44.290096
F 64.234252 5.193557 34.069396
F 64.274352 12.652147 34.052096
F 60.212852 13.363747 44.235696
F 57.936652 14.205747 37.844096
F 55.790652 10.755747 47.847696
F 62.346752 6.922937 47.883696
F 60.315552 13.041547 41.541096
F 55.592152 2.811217 40.447696
F 61.984752 14.023647 33.512896
F 59.899852 5.388377 41.572296
F 64.413652 5.320137 36.899896
F 64.615452 12.763847 36.781696
F 68.999952 10.549347 40.477196
F 66.351752 13.998647 33.300896
F 64.616452 2.586177 40.327196
F 66.710852 1.387047 44.076896
F 64.275852 10.274247 38.092596
F 64.573952 13.155247 44.193596
F 66.957052 14.288147 40.535696
F 57.623652 1.296797 37.065696
F 57.548952 9.117607 36.731696
F 66.507352 1.422847 36.782896
F 66.559852 8.850487 37.091396
F 55.123252 2.552017 33.333796
F 57.571552 8.927447 33.881796
F 66.419152 1.307857 34.200696
F 66.499652 8.851087 34.129396
F 64.666052 13.246747 48.825596
F 59.840152 12.759547 34.170596
F 68.804052 2.739927 40.423896
F 68.584052 5.310977 34.101296
F 68.621152 12.709147 34.137896
F 62.253152 14.328147 40.458796
F 57.497452 6.594557 37.740796
F 66.663752 6.567357 40.803096
F 55.536952 10.582747 40.469296
F 68.833752 10.174047 37.752996
F 59.816252 5.287127 36.999196
F 60.127452 13.077247 36.884296
F 60.024552 10.421047 40.287496
F 68.783652 5.224257 36.874096
F 68.792852 12.784947 36.980796
F 57.757052 9.205287 41.369996
F 64.306152 10.562947 40.669396
F 62.317252 6.525197 40.494696
F 68.763452 10.118147 33.276296
F 62.317252 17.065847 44.046096
F 70.964452 16.815247 36.732196
F 66.676452 9.257207 41.524796
F 62.416652 1.547197 44.085796
F 62.303552 9.289647 44.137696
F 71.155052 16.995147 41.358596
F 66.779452 1.317557 41.382596
F 62.336752 1.537297 41.320696
F 62.154552 9.207777 41.496796
F 66.838952 14.435847 45.112196
F 69.061752 13.091947 41.560196
F 71.083652 6.651727 40.515296
F 62.275852 6.649957 37.715896
F 62.455752 14.163647 37.643796
F 66.725752 6.372297 38.072596
F 57.879052 9.353167 44.149896
F 59.884352 2.848897 40.476996
F 55.560352 5.485367 41.495296
F 55.624952 13.027147 41.488296
F 68.991352 5.235527 41.610996
F 64.397752 5.194717 41.666996
F 64.523652 13.372047 41.526396
F 62.092352 1.305677 36.734796
F 55.310052 2.583007 37.850696
F 54.864552 5.114337 34.284496
F 69.005252 2.792957 47.682496
F 55.167252 12.828947 33.968196
F 57.270152 1.317187 34.331296
F 60.080052 10.552447 47.721996
F 71.274352 16.847247 44.163796
F 70.870352 1.459727 34.180896
F 57.871952 17.035547 41.450996
F 70.991652 14.360247 37.850796
F 66.419352 6.500367 33.051396
F 62.077552 16.739747 36.821096
F 66.648552 16.924847 44.051896
F 58.087152 2.106527 48.830596
F 71.159052 14.484747 47.779096
F 62.404552 9.494317 48.750296
F 71.078252 6.318437 33.234096
F 71.158252 8.989657 33.812996
F 70.987052 6.545027 37.744296
F 71.154152 14.389747 40.605196
F 71.076852 14.352747 45.120396
F 70.999452 16.880947 34.038896
F 71.125052 1.482657 36.874396
F 71.087652 9.035777 36.780296
F 70.841652 14.136747 33.215096
F 57.980752 17.331547 44.195896
F 71.172252 1.400037 48.834896
F 71.187452 6.660847 44.988396
F 71.200452 6.818047 47.888296
F 71.314052 1.589757 43.953396
F 62.343952 1.693437 51.419096
F 62.412752 9.493967 51.449596
F 55.454352 3.309277 62.663396
F 66.708652 17.118347 63.400596
F 55.612852 6.065907 51.358296
F 55.623052 13.769047 51.463796
F 66.672652 17.088547 55.991796
F 64.423052 5.619157 51.553896
F 64.514952 13.233047 51.493696
F 68.577252 10.617247 62.427996
F 57.950752 2.124387 51.562996
F 57.752952 9.881427 51.263696
F 66.798452 1.567887 51.168296
F 66.769552 9.323437 51.679996
F 59.891552 5.662937 51.498896
F 60.155952 13.322347 51.391396
F 68.813752 2.806997 62.446096
F 68.974152 5.361747 51.433296
F 69.008952 13.017647 51.412096
F 66.733852 17.038547 51.518696
F 71.055452 6.897847 62.622996
F 62.074352 6.876787 55.078796
F 64.337652 10.592247 62.378596
F 66.520252 14.692947 62.588696
F 66.431152 6.884537 62.324796
F 57.660952 9.543707 63.196096
F 62.127552 1.889947 58.791596
F 62.000852 9.567497 58.711196
F 57.899552 14.838447 52.275296
F 53.267652 15.135347 55.117996
F 62.299852 1.824517 56.047996
F 62.112852 9.429997 56.019596
F 64.373152 10.652147 59.507596
F 55.570952 11.171247 59.548796
F 55.437952 3.216667 59.955096
F 62.134052 6.899247 52.407496
F 62.386152 14.641847 52.353696
F 59.840652 13.259447 63.286496
F 59.844852 5.392047 63.308396
F 62.176852 14.412547 62.263596
F 55.593652 6.068747 56.037096
F 55.579752 13.771347 56.009496
F 57.841752 6.895037 62.341796
F 64.390652 5.561487 56.073596
F 64.572252 13.408547 56.040096
F 59.912052 10.639547 62.344996
F 55.644052 3.471837 52.560496
F 55.441252 11.221947 52.515096
F 64.602152 2.979377 52.202696
F 64.442152 10.758147 52.452896
F 55.603852 3.465347 55.199496
F 55.510652 11.172347 55.184296
F 64.679152 2.971437 55.101096
F 64.381552 10.835447 55.244196
F 55.587452 5.778117 58.798096
F 55.504352 13.742047 58.751396
F 66.565552 14.578147 59.803396
F 64.438252 5.617347 58.808996
F 64.386152 13.252347 58.810696
F 60.057952 2.717877 62.278996
F 64.287252 5.521837 63.239296
F 57.770052 7.023687 54.966596
F 57.965152 14.818147 54.946196
F 55.529252 11.141947 62.387596
F 66.702352 6.853157 55.225696
F 62.400352 14.648547 55.153596
F 57.613352 1.757957 58.941296
F 57.726552 9.696667 58.743696
F 66.618752 1.912017 58.837196
F 66.535952 9.244597 58.738096
F 57.742652 2.051327 56.227696
F 57.764952 9.629747 56.031996
F 66.909752 1.622147 55.991596
F 66.509952 9.529077 56.047096
F 64.337952 13.213747 63.251996
F 57.763552 7.389507 52.300696
F 66.720152 14.464047 52.254696
F 59.857552 10.853347 59.778696
F 66.747152 6.768907 52.469396
F 57.765452 14.819047 62.527596
F 59.883152 5.689287 56.076096
F 59.948852 13.498547 55.974796
F 68.697552 10.546147 59.615996
F 68.878352 5.484917 56.033596
F 68.826252 13.090947 56.001096
F 66.825952 6.567367 59.624496
F 60.223352 3.139587 52.359496
F 60.140152 10.706447 52.321396
F 69.110152 2.682247 52.224296
F 69.031952 10.543647 52.560196
F 60.054552 2.856507 55.095896
F 59.956452 10.898947 55.133396
F 69.198652 2.927017 55.070796
F 68.882852 10.559747 55.113296
F 60.064752 5.663637 58.880396
F 59.819652 13.286747 58.755796
F 69.015252 2.808527 59.774696
F 69.011452 5.364137 58.865896
F 68.767552 13.022947 58.703096
F 55.592152 6.024487 63.312296
F 64.414852 3.096887 59.755496
F 62.108052 6.685867 62.468496
F 62.169652 14.538147 59.588696
F 64.525052 3.046087 62.426896
F 68.771652 13.237847 63.400996
F 66.426252 9.359167 63.385296
F 62.359652 1.562277 63.256896
F 62.082152 9.307117 63.159696
F 68.665652 5.437827 63.381996
F 66.624952 1.548177 63.282396
F 55.508952 13.836647 63.375096
F 62.194352 6.994617 59.751296
F 66.772152 14.604747 55.103296
F 57.784052 14.951847 59.640196
F 59.905252 3.046977 59.537796
F 57.696952 7.021237 59.609996
F 57.696652 1.784647 63.414196
F 71.314552 6.714727 55.107796
F 71.074452 9.215687 58.876696
F 62.216852 17.060247 63.502296
F 66.506852 17.138947 58.784796
F 70.905552 14.326247 59.734396
F 71.027352 9.540857 63.450996
F 57.741952 17.449747 51.494396
F 53.381552 2.268897 64.291596
F 62.364152 17.140647 51.382496
F 53.341652 9.965227 56.174596
F 71.111052 17.029347 58.853196
F 53.526352 7.461667 55.022596
F 71.072652 1.416107 63.441396
F 71.251452 6.569877 59.818496
F 71.376652 6.645447 52.362496
F 71.006052 16.878747 56.157196
F 53.449152 15.080047 52.408996
F 71.018952 9.219387 56.218896
F 71.214852 1.443847 51.454996
F 71.191652 14.315647 62.531296
F 71.150752 16.942547 63.502596
F 71.191752 9.257527 51.569496
F 71.030652 14.305347 55.102396
F 71.237052 1.633577 58.810996
F 71.312052 1.838647 56.079296
F 58.010652 17.471747 55.819196
F 57.923052 9.331467 48.621696
F 62.103552 21.914147 4.173626
F 61.882552 29.648247 4.296296
F 70.804452 21.995447 11.477896
F 55.016952 17.615447 15.992596
F 62.125552 24.302647 7.977156
F 61.879552 32.094047 15.105196
F 61.919352 24.339547 15.301096
F 70.956052 32.268947 15.099896
F 59.700252 33.272547 11.380596
F 61.954752 32.172547 5.210836
F 62.059952 24.358147 5.174846
F 71.084652 29.907847 4.229716
F 59.872552 33.487847 4.072916
F 66.419052 32.078247 12.384596
F 55.216752 29.979847 0.258209
F 64.267552 33.504947 11.426896
F 62.198652 22.004147 1.463896
F 61.905652 29.903847 1.441966
F 62.160652 24.712147 0.525432
F 55.248752 33.026347 4.311096
F 55.455752 27.727847 5.072416
F 55.244552 20.443447 7.813276
F 64.325352 28.441747 5.147266
F 64.470052 20.739447 5.031096
F 57.513152 31.962247 15.151596
F 57.611052 21.860947 1.426496
F 64.253752 25.983247 1.446676
F 57.375452 29.417247 15.968596
F 55.421552 25.076147 4.293966
F 64.355152 18.108547 8.749626
F 64.227652 25.896947 4.212216
F 68.696352 17.966347 11.382296
F 55.304352 27.948647 7.740286
F 57.758452 24.545547 0.310721
F 64.204452 28.278947 7.812566
F 64.209952 20.487247 7.812356
F 57.735652 21.521147 4.174246
F 57.604452 29.331747 4.186056
F 66.538252 22.020347 4.109296
F 66.611152 29.641247 4.183756
F 57.476252 24.294547 7.966866
F 62.002052 32.102147 12.328096
F 64.188352 25.780847 15.914996
F 66.605552 24.576847 7.844526
F 55.104152 22.134147 0.459085
F 55.148752 17.776047 8.683276
F 57.766052 23.952447 5.142246
F 62.017252 32.119147 7.884896
F 59.836252 17.746947 4.244606
F 66.502652 24.622947 5.038066
F 66.491452 32.156647 7.852006
F 68.919252 17.995647 8.717456
F 70.953052 29.738347 16.200896
F 57.847952 29.959647 1.572666
F 66.451952 22.221847 1.369516
F 66.613352 30.038347 1.436396
F 59.843552 28.149347 5.139676
F 59.908652 20.443947 5.072806
F 68.850652 28.543647 5.077826
F 68.716952 20.795547 5.042106
F 59.764552 25.758147 1.506436
F 70.946352 29.746547 11.373796
F 68.906052 26.091447 1.191946
F 55.089452 33.151547 11.291996
F 59.821752 25.639947 4.229816
F 64.372852 18.265847 1.296716
F 68.748452 26.017447 4.099476
F 68.794252 33.607447 1.375876
F 59.722552 28.096947 7.813236
F 59.790852 20.516847 7.950726
F 68.961052 28.473747 7.875496
F 68.751852 20.654147 7.923156
F 61.947552 21.676547 11.770596
F 62.184452 29.476247 11.554896
F 64.452852 28.712247 0.489972
F 57.534652 31.960347 5.184526
F 59.477952 25.479947 15.967996
F 68.603752 33.619047 8.820286
F 59.637052 17.762447 11.435796
F 66.582352 29.694247 15.951296
F 68.880352 18.307847 1.570726
F 57.329952 31.812347 7.845146
F 61.926552 24.349447 12.470696
F 55.229352 24.680347 1.584216
F 59.661152 33.257447 16.166896
F 57.500652 31.981747 12.323896
F 70.897252 32.495247 5.034216
F 55.372352 32.552747 1.693116
F 62.086652 21.754047 8.942566
F 61.825452 29.374447 8.686896
F 64.241852 20.841747 0.389779
F 64.101952 18.015547 16.104196
F 55.297552 27.916147 12.365396
F 55.093752 20.331447 15.161796
F 64.454652 28.199647 12.277296
F 64.311852 20.645747 12.615396
F 55.222352 25.399147 8.822756
F 62.049352 32.537647 0.475532
F 64.202352 25.764947 8.682426
F 59.893852 33.799547 1.380506
F 55.124052 25.443047 11.504396
F 64.157652 18.002847 11.444696
F 64.123752 25.577347 11.373796
F 68.806752 28.705347 0.394056
F 55.203152 28.008947 15.102596
F 68.580752 33.626447 4.171786
F 64.219552 28.410147 15.105596
F 70.922552 21.998647 8.653156
F 57.489652 21.377347 11.495396
F 57.523352 29.290947 11.585396
F 66.403352 21.772647 11.314696
F 66.683852 29.501847 11.334596
F 57.319252 24.161947 15.151196
F 68.677752 18.177547 16.069796
F 68.645552 20.863447 15.198196
F 66.604652 24.633347 15.130996
F 66.293952 32.240247 15.017196
F 64.284052 33.329047 8.732386
F 57.431152 24.078947 12.342496
F 68.433552 33.604347 11.491796
F 64.305352 33.856247 1.429346
F 66.559952 24.369747 12.422596
F 64.350852 18.235747 4.052336
F 64.215652 33.573047 4.308446
F 57.464052 21.713147 8.734696
F 57.498052 29.221347 8.813696
F 66.487652 21.911947 8.494196
F 66.515952 29.611547 8.606576
F 59.782052 27.982947 12.242696
F 59.749652 20.353347 12.514996
F 68.807052 28.267747 12.278296
F 68.803352 20.628247 12.354196
F 59.630552 25.476247 8.651046
F 55.041252 25.300347 16.049996
F 68.885652 25.901447 8.686306
F 59.914752 20.869947 0.482281
F 59.652152 25.367847 11.364696
F 66.590952 24.811847 0.533304
F 68.781452 25.815447 11.412396
F 68.747652 20.764547 0.454550
F 59.755652 28.016547 15.069996
F 59.595152 20.331447 15.252696
F 55.040552 20.238847 12.401896
F 61.732352 29.514447 16.036696
F 66.443452 32.234547 5.104176
F 55.216752 33.189647 8.664536
F 64.168952 20.557247 15.351996
F 68.850452 28.478847 14.989796
F 59.585152 33.276747 8.582836
F 68.707352 18.083047 4.335696
F 55.419752 20.161647 5.110036
F 60.016052 18.200147 1.590426
F 57.357652 21.482947 16.068796
F 66.410552 22.006747 16.024196
F 59.816252 28.574747 0.387849
F 64.088452 33.449247 16.073796
F 70.993852 32.483947 0.427650
F 55.066052 17.687647 11.377596
F 55.155552 33.072947 16.094396
F 66.562352 32.479747 0.473936
F 68.655352 33.507547 15.957296
F 70.894152 24.679747 0.436082
F 59.577452 17.702247 15.961196
F 57.796752 32.418947 0.410428
F 59.900452 17.987547 8.758806
F 68.835452 25.832647 16.008996
F 61.815652 21.596647 16.265196
F 71.056152 24.443847 15.091796
F 71.027652 24.668747 4.948926
F 70.987752 24.617647 12.360796
F 70.823952 32.235947 7.914926
F 70.949452 22.006047 4.121356
F 71.118152 29.650547 8.784616
F 71.002452 21.744147 16.006196
F 71.012952 29.943747 1.325326
F 70.932452 22.018647 1.432726
F 70.990052 24.582547 7.722376
F 55.258352 17.576647 4.217746
F 61.905752 21.773347 26.083396
F 62.015952 29.428847 25.908796
F 68.515652 25.617747 18.733496
F 55.053352 28.033147 19.680896
F 61.922252 24.256147 29.681296
F 66.277652 32.276047 22.315496
F 54.941652 33.426647 30.414296
F 66.080252 24.406847 22.464396
F 70.806952 21.833447 30.295896
F 55.199552 17.616447 23.245896
F 61.981852 24.455747 26.987096
F 71.127652 21.984947 18.657296
F 68.728952 17.874047 26.021596
F 57.175752 24.203447 19.663496
F 59.524852 33.440647 25.996796
F 64.090752 33.587747 18.833996
F 61.677052 21.634447 23.255596
F 61.804652 29.465447 23.348096
F 64.341452 17.877247 25.936596
F 57.152552 32.087247 22.484296
F 54.947452 28.235647 26.845596
F 55.044452 20.473647 29.826696
F 64.200152 28.237547 27.014696
F 64.108652 20.489247 26.828396
F 54.773352 25.568747 23.177096
F 55.188152 20.348147 27.078696
F 63.732252 25.718347 23.482596
F 68.448652 17.911247 30.448596
F 55.150152 25.514447 25.854096
F 68.590252 33.347947 30.278696
F 64.221752 25.693947 26.364896
F 55.182852 17.872447 30.711596
F 54.895852 28.529547 29.618096
F 61.938852 32.086647 19.597496
F 64.125152 28.066047 29.687696
F 64.275652 20.690147 29.580296
F 57.475952 21.701247 26.071296
F 57.295152 29.597847 26.142396
F 66.426952 21.677647 26.069196
F 66.498052 29.734847 25.921796
F 57.391552 24.430447 29.650496
F 68.603152 20.696047 22.400996
F 59.355352 33.327647 23.247196
F 66.730352 24.804547 29.702996
F 68.506252 28.295347 19.464996
F 71.117152 29.878947 30.455496
F 57.293552 24.323747 26.939896
F 68.509552 28.379347 22.170896
F 59.297152 33.294547 18.898796
F 66.446652 24.224547 26.982096
F 59.496752 20.323747 19.680096
F 64.031552 33.511047 23.240996
F 57.210352 21.708847 23.201196
F 57.346952 29.652247 23.413396
F 66.329452 21.808747 23.376896
F 66.329752 29.733247 23.231496
F 59.680552 28.242547 26.842496
F 59.660152 20.373347 26.812296
F 68.607852 28.384247 27.059096
F 68.721052 20.499847 26.812396
F 59.255152 25.554947 23.240596
F 70.801152 29.622247 26.077396
F 68.356652 25.725047 23.461296
F 64.107852 17.691547 18.832096
F 59.534152 25.648247 26.172196
F 54.970352 33.202747 18.802196
F 68.616852 25.544447 26.297096
F 66.136052 32.065647 29.487196
F 59.693852 28.541347 29.608896
F 59.586052 20.335547 29.649396
F 68.830952 28.527447 29.622696
F 68.701252 20.534647 29.536996
F 61.923252 21.708247 30.527796
F 61.972552 29.631147 30.503596
F 59.535952 20.131347 22.529496
F 66.368652 24.246347 19.637596
F 55.026652 25.558647 30.410696
F 57.216952 31.869247 19.692396
F 64.217352 25.525447 30.533996
F 71.012552 22.065347 26.037096
F 57.311252 21.876147 30.502796
F 57.305152 29.738747 30.325996
F 66.534052 21.968347 30.234396
F 66.220752 29.538547 30.445796
F 59.731852 25.743847 30.348896
F 54.832852 17.518147 18.731896
F 68.687352 26.179847 30.846796
F 59.598152 17.536847 30.521996
F 61.874852 21.658447 18.996996
F 61.839552 29.322947 18.702596
F 59.387252 25.638047 18.656096
F 64.057852 33.349547 25.783196
F 61.666552 24.168347 22.526096
F 59.729752 28.211847 19.765996
F 66.455352 32.240847 19.582996
F 68.662352 33.631847 18.751996
F 68.643452 33.483747 25.741296
F 70.823652 24.641847 22.516496
F 61.710852 24.366247 19.620596
F 70.930852 21.897047 23.416496
F 54.696952 33.309347 23.377096
F 66.394652 32.269747 26.633296
F 68.867252 20.667847 19.654796
F 59.559352 28.210647 22.425696
F 55.319352 28.322647 22.368096
F 54.897952 19.984147 19.495596
F 64.282752 28.224947 19.649096
F 64.130352 20.289847 19.643196
F 54.966452 25.386047 18.752996
F 61.922552 32.028847 22.480496
F 64.129552 25.520847 18.802896
F 64.387852 18.145347 30.495396
F 61.905852 32.199647 26.731496
F 55.082252 20.177047 22.331996
F 64.051652 28.240847 22.455296
F 64.203752 20.447047 22.251796
F 57.072352 21.518047 18.798996
F 57.425052 29.238947 18.736496
F 66.501052 21.675747 18.934796
F 66.363252 29.692147 18.727796
F 56.979552 24.185647 22.357096
F 54.793452 33.334247 26.201496
F 57.229952 32.272747 26.930496
F 61.787552 32.204147 29.536496
F 64.137852 33.594847 30.312196
F 57.307052 32.279947 29.546696
F 59.720452 33.535847 30.290096
F 68.647552 33.491947 23.182796
F 68.636552 18.062047 23.159196
F 68.897952 17.891747 18.876296
F 59.785152 17.764447 18.876696
F 59.682352 17.813247 26.062796
F 64.322652 17.884447 23.254096
F 70.905852 24.510447 19.648196
F 70.755452 29.772547 23.147696
F 70.985552 32.430447 22.536696
F 55.152352 17.760647 26.044896
F 59.695052 17.498247 23.284596
F 70.830552 32.290247 19.835596
F 70.800352 24.546347 30.064196
F 70.991952 32.287247 26.774896
F 70.788552 29.717347 18.803596
F 70.922552 24.546847 27.310996
F 62.417652 22.484247 47.681996
F 62.200352 30.153547 47.740096
F 57.659152 32.517047 41.292796
F 62.245452 25.044347 48.480496
F 55.119852 33.659747 37.628596
F 54.958652 17.851547 33.395996
F 66.700152 24.754947 48.666796
F 57.355252 29.772147 37.706196
F 57.658652 22.071547 37.670596
F 59.968952 18.325947 40.536896
F 62.095952 22.320247 45.025596
F 62.313752 29.926547 44.875696
F 60.048452 28.569547 41.270296
F 66.540152 29.801747 37.784596
F 64.308452 17.928147 33.240196
F 55.650452 18.118947 37.789296
F 57.858352 32.744947 43.978996
F 62.195852 32.444047 41.344396
F 55.687552 26.342847 45.045396
F 55.776852 18.540547 44.958996
F 64.399252 26.245747 44.880196
F 55.832552 21.337847 48.774696
F 64.408852 18.334547 45.055196
F 68.598052 26.005947 33.581096
F 64.599652 26.232547 47.715296
F 66.548052 21.597847 33.021596
F 58.075952 22.427947 47.854896
F 58.023052 30.383447 47.693096
F 66.798452 22.239847 47.658196
F 66.684952 29.968647 47.775596
F 66.373852 32.403047 36.842196
F 60.023652 18.057647 37.798996
F 68.668152 18.135847 33.112696
F 55.707052 26.821247 47.784096
F 68.366052 33.477547 33.006996
F 64.342452 33.818447 40.563196
F 57.786652 22.332047 45.013696
F 57.825952 30.051447 45.022996
F 66.646152 22.212347 44.969596
F 66.756552 29.932147 44.850996
F 68.762052 18.059547 40.719496
F 62.279452 32.457947 44.089096
F 55.836952 18.790247 47.722396
F 57.803552 25.040947 48.495796
F 59.968852 26.190847 44.885496
F 60.324552 20.973847 48.805296
F 68.906452 26.028647 45.012796
F 60.140452 34.118247 47.768096
F 55.730252 34.016847 44.966796
F 70.927952 24.406947 34.136696
F 68.762652 26.040247 47.785296
F 66.679652 32.573347 48.617096
F 59.733652 25.687447 33.055396
F 60.073852 29.000847 48.584096
F 66.694852 32.435847 43.970396
F 55.481152 20.649047 36.794996
F 62.066852 24.518947 36.693796
F 68.969552 25.874147 40.485796
F 62.137152 22.007447 33.246896
F 68.955852 28.535647 41.140396
F 64.288552 25.612747 33.278196
F 66.213252 32.319847 34.091896
F 62.030452 24.442647 33.888296
F 68.885052 33.955147 47.489396
F 68.820952 20.844647 48.806696
F 55.708052 29.300747 48.669196
F 62.123752 32.583047 48.759396
F 64.315052 18.141647 40.278096
F 55.054352 28.286347 34.057596
F 60.072252 33.951947 44.976296
F 64.390452 28.255747 34.056196
F 64.224552 20.544847 34.102696
F 60.268852 18.418547 45.095196
F 57.810052 24.749347 41.371096
F 64.572352 20.979747 48.419396
F 68.886752 18.078247 38.015696
F 55.250152 28.585047 36.678796
F 68.826952 28.593947 48.641596
F 64.436852 28.409747 36.732796
F 64.457552 20.733647 36.813196
F 60.135452 26.423147 47.645596
F 57.539152 21.970547 33.188096
F 64.094352 33.567147 33.072896
F 61.746852 32.328747 34.035496
F 57.705152 24.660247 36.803496
F 66.572152 24.838847 44.092296
F 68.891052 33.743947 40.384196
F 66.834052 24.528647 36.671796
F 68.764052 33.703447 37.615396
F 59.633852 28.297147 33.978496
F 57.206852 24.587547 34.031696
F 57.443852 32.393147 36.883596
F 59.701452 18.130647 33.142996
F 66.478552 24.235547 33.867596
F 60.293352 18.354847 47.934996
F 57.464752 32.022347 34.180096
F 55.719052 18.277947 40.499096
F 59.839052 20.732847 34.131696
F 68.636152 28.744147 34.160196
F 68.917852 20.723247 34.009796
F 66.587452 24.685947 41.381296
F 66.364952 29.826947 33.223796
F 64.441752 33.948847 47.982796
F 57.691652 24.917647 44.088296
F 59.717552 28.398847 36.724696
F 59.686152 20.506347 36.792196
F 68.574052 28.378647 36.967696
F 68.905152 20.596247 36.919496
F 62.207352 22.228547 40.512396
F 62.168452 29.773347 40.235896
F 59.396552 33.478747 33.117896
F 68.791252 20.834547 44.194596
F 62.211652 24.821947 44.089296
F 60.039052 25.932747 40.490196
F 59.754752 33.530647 37.594096
F 68.840652 28.534547 43.819396
F 59.939852 25.884547 37.871696
F 66.546952 32.592147 41.273996
F 62.286052 24.712747 41.369796
F 60.025452 20.902547 41.381396
F 64.358852 33.750647 45.128596
F 59.896852 21.058647 44.023796
F 66.707852 22.152447 37.658296
F 68.795652 20.815747 41.522096
F 62.218252 21.889547 37.696096
F 62.142052 29.640847 37.521296
F 59.839652 28.671347 43.940896
F 68.907452 25.902047 37.788996
F 55.506552 28.669147 41.402896
F 55.791952 20.830247 41.372996
F 64.555052 28.694347 41.179096
F 64.371052 20.849847 41.332496
F 55.364852 25.784947 37.566596
F 59.898452 33.894647 40.336496
F 64.524752 25.750247 37.539396
F 55.418252 33.791447 40.477796
F 55.518452 26.132147 40.201196
F 64.587552 18.303647 47.776396
F 64.418452 25.964947 40.253296
F 57.901452 32.986247 48.741396
F 55.720852 28.772647 43.999296
F 55.620552 21.040847 44.014896
F 64.555052 28.646947 43.854596
F 64.340452 21.005047 44.080496
F 57.914252 22.224947 40.370496
F 57.847952 29.974147 40.476596
F 66.709552 22.112347 40.361396
F 66.650152 30.035447 40.283996
F 64.230952 33.811647 37.791196
F 68.835352 34.021647 44.653996
F 54.934152 25.835047 33.057296
F 62.049652 32.229647 36.893096
F 55.216252 20.566747 34.153096
F 55.578452 34.152547 47.722996
F 68.969552 18.281847 44.925196
F 71.108352 29.827647 33.251596
F 64.480452 28.703947 48.680496
F 53.426152 17.506347 48.618496
F 64.420952 18.020247 37.516296
F 68.974552 18.395647 47.778396
F 55.220552 33.318247 33.224396
F 71.020852 29.905447 37.641196
F 53.508152 22.546847 44.918496
F 61.943552 29.589547 33.321996
F 57.334552 29.442447 33.037396
F 71.063252 24.449547 36.789896
F 71.013552 22.094447 38.014596
F 71.090252 32.377947 36.645796
F 71.124752 24.829347 44.202596
F 70.692752 32.448047 33.926896
F 70.929752 29.868247 44.934396
F 71.027452 29.991547 40.235596
F 71.095752 21.917347 32.972696
F 70.876652 32.581947 48.684996
F 71.177752 24.485747 41.377796
F 71.047852 24.788547 48.674096
F 70.993752 21.983547 40.661996
F 57.770352 17.302147 48.745496
F 62.399452 25.117547 51.096996
F 62.299652 32.557747 58.608596
F 68.983352 18.314147 62.541896
F 62.082452 32.437547 63.298496
F 60.283352 18.719247 55.198196
F 53.416852 22.954747 55.045196
F 55.587052 29.024547 51.329296
F 55.530852 21.435447 51.516496
F 64.551852 28.799547 51.237796
F 64.548552 21.069147 51.159296
F 57.888552 24.920047 51.223796
F 57.736252 32.944247 51.455596
F 60.006952 18.524447 59.478196
F 66.686152 24.813447 51.384596
F 62.420052 32.767247 56.021896
F 59.965352 18.397947 62.323096
F 60.047852 28.902347 51.278796
F 60.153952 21.257547 51.555496
F 68.755852 28.741647 51.343896
F 68.957352 20.797847 51.625496
F 62.406552 22.323547 54.919596
F 62.318652 30.210347 54.915896
F 66.747752 32.532347 58.869696
F 62.188152 32.644747 51.397796
F 62.242952 24.655147 58.699496
F 64.672152 18.492847 55.000196
F 68.867852 18.314247 59.795996
F 66.631852 32.475947 63.327896
F 60.013352 20.974347 63.263396
F 64.453952 18.375347 62.632696
F 62.551952 24.780847 55.875596
F 64.363152 18.363747 59.958296
F 55.540952 21.578047 63.357196
F 55.747352 34.265147 59.647296
F 66.804152 24.724547 63.464996
F 66.710152 22.311047 59.620796
F 62.509452 22.622047 52.275596
F 62.270852 30.032547 52.159496
F 59.803252 28.747047 63.372796
F 57.849652 30.077847 59.732496
F 55.466452 29.169447 56.147196
F 55.627052 21.372447 55.744196
F 64.375552 28.838547 56.032196
F 64.610952 21.008047 55.989396
F 55.855352 26.388647 52.399396
F 55.715352 18.836247 52.365396
F 64.554252 26.141647 52.355596
F 64.545952 33.960747 59.758096
F 55.643752 26.563247 55.274596
F 55.762852 18.775847 55.002596
F 64.554752 26.261247 55.059396
F 55.517452 34.270647 52.438596
F 55.268852 29.119947 58.864596
F 55.607052 21.457547 58.589996
F 64.452052 28.717747 58.674896
F 64.528352 20.861047 58.904096
F 57.908452 22.603847 55.192196
F 57.872252 30.061447 54.986996
F 66.743252 22.230947 54.965096
F 66.521252 30.079847 55.069896
F 57.709452 25.201547 58.716396
F 60.132652 18.563947 52.383596
F 68.854952 18.360647 55.241596
F 66.685552 24.863047 58.575796
F 68.814552 25.987847 62.313196
F 68.938052 33.927847 62.406996
F 57.941352 25.267547 55.955696
F 64.530352 34.066047 54.958396
F 55.630452 18.958647 62.236796
F 66.708052 24.778647 55.878896
F 60.207152 26.285847 62.474396
F 68.684652 33.938247 52.299396
F 57.850452 22.443847 52.332996
F 57.930352 30.208147 52.169996
F 66.643052 22.338147 52.297796
F 66.666752 29.972447 52.378296
F 60.237952 28.785347 55.977296
F 60.110252 21.361047 56.004396
F 68.822752 28.728947 55.984496
F 68.938352 20.945747 56.089596
F 60.120152 26.269847 52.113396
F 60.027952 33.954647 59.601196
F 68.846052 26.207947 52.353896
F 68.891352 33.817447 59.772696
F 60.329752 26.253747 55.022396
F 68.827852 33.807747 55.066196
F 68.836952 26.152747 55.018696
F 60.042952 33.882947 62.327396
F 59.926752 28.748447 58.678996
F 59.988652 21.137947 58.736396
F 68.803752 28.639047 58.741896
F 68.906552 20.909347 58.751296
F 62.140552 22.286347 62.476296
F 62.143952 29.982647 62.444796
F 66.650052 29.861547 59.755396
F 68.776052 26.145247 59.619696
F 62.316152 24.699847 63.413296
F 60.049052 33.903347 55.010496
F 64.519452 34.049947 52.259496
F 66.624352 32.678247 56.244196
F 57.930052 22.594247 59.480696
F 68.956252 18.224247 52.517896
F 62.267252 22.192147 59.703196
F 62.173952 29.997047 59.605496
F 60.102152 26.124947 59.576196
F 68.905052 20.918347 63.192596
F 55.419452 29.398847 63.285996
F 59.989052 34.177447 52.229196
F 64.477252 28.648047 63.353296
F 64.405952 20.989047 63.263996
F 55.608352 26.592647 59.817796
F 55.600152 18.890147 59.459796
F 64.372152 26.098947 59.662496
F 55.650152 34.189047 55.168896
F 55.597052 26.658947 62.616496
F 64.500952 33.873447 62.548696
F 64.672552 26.046747 62.451296
F 64.583652 18.610447 52.323696
F 57.823752 22.472547 62.170796
F 57.721352 30.182047 62.283296
F 66.621852 22.226547 62.326396
F 66.645052 30.007247 62.391496
F 57.701652 25.016547 63.258296
F 68.774652 28.564447 63.357096
F 57.774652 32.657747 58.703096
F 57.770652 32.700247 55.980196
F 66.507952 32.628147 51.335396
F 57.752352 32.682047 63.324796
F 55.752452 34.489947 62.460496
F 71.169952 24.858447 63.297696
F 57.708752 17.352747 58.529496
F 71.077652 22.282047 62.285896
F 70.958152 29.764247 62.329696
F 70.921452 30.094547 52.234996
F 71.147752 32.656747 56.083596
F 71.006352 22.362047 59.621096
F 71.255052 22.237847 55.214996
F 71.043552 32.388347 58.761296
F 53.455152 25.358547 51.495596
F 62.321052 17.115147 58.704796
F 57.677752 17.291047 63.455196
F 62.406952 17.264747 56.000596
F 62.178752 45.069647 4.338606
F 61.873952 37.567447 4.162546
F 55.422052 41.679547 1.646146
F 57.590152 45.423647 1.365186
F 61.819452 47.647547 7.543356
F 61.946852 39.912847 7.717726
F 55.281052 35.596047 5.073856
F 66.473052 40.141047 0.469292
F 62.261252 47.759847 4.898846
F 61.756552 39.997847 5.146636
F 68.766152 49.201447 15.922896
F 59.544852 51.306547 14.979696
F 70.859552 37.621647 1.420256
F 62.013152 37.731647 1.486216
F 55.114252 40.880247 15.887796
F 57.559152 37.740847 1.527606
F 68.697652 41.247747 16.181296
F 54.998952 43.518847 4.943516
F 64.118152 36.345647 5.135656
F 64.510452 43.846947 5.033746
F 59.870252 41.638847 1.459266
F 57.532352 39.653447 15.020396
F 55.057752 40.767247 4.210536
F 55.072252 35.581247 15.153796
F 53.612652 40.050947 0.447983
F 70.968352 47.779947 14.967296
F 66.597052 47.597547 14.884596
F 64.186952 36.410247 0.506121
F 59.870752 51.353947 4.809186
F 57.356152 36.899747 11.354696
F 57.398052 36.968047 15.979896
F 64.198252 41.326747 4.228086
F 54.914852 35.846547 7.669546
F 55.095352 43.564547 7.752196
F 64.209352 36.010447 7.884716
F 64.181052 44.036447 7.781726
F 57.423152 44.767047 4.091756
F 57.242552 37.194947 4.125656
F 66.660252 45.243647 4.058226
F 66.258552 37.688947 4.228056
F 57.386452 47.514847 7.706016
F 57.545252 39.831447 7.694956
F 66.429952 47.871347 7.560316
F 66.629052 40.094747 8.041906
F 57.606752 47.388147 4.928846
F 57.426452 39.793847 5.048096
F 66.623852 47.820047 4.867476
F 66.402452 40.187347 5.254306
F 64.385252 51.836147 0.302016
F 59.825652 51.454147 7.611316
F 66.742352 45.437347 1.479776
F 66.363252 37.578447 1.491726
F 59.715552 35.994347 4.893726
F 59.806552 43.961747 5.096836
F 68.600452 36.396347 5.033816
F 68.804752 43.981547 5.078666
F 55.621252 52.000847 0.271788
F 55.139752 43.486947 15.074496
F 68.461552 51.768847 15.142096
F 68.961052 49.174447 1.224906
F 68.729052 49.185547 3.962956
F 68.622952 41.434947 1.339376
F 59.911852 49.190147 1.255556
F 64.221852 41.107847 15.980896
F 59.413352 41.422947 4.127506
F 64.045152 41.510347 1.366446
F 55.391752 49.382147 1.343126
F 68.711852 41.345447 4.130586
F 59.434252 35.992047 7.557906
F 59.582052 43.631247 7.815236
F 68.455152 36.305047 7.737636
F 68.657752 44.016647 7.693776
F 62.151852 45.023947 11.327296
F 61.829752 37.177747 11.494396
F 64.029452 51.508647 15.079096
F 70.960452 40.001947 15.195296
F 62.109552 47.633147 15.039796
F 62.142452 39.680347 14.994696
F 59.819852 36.401047 0.580300
F 62.044452 40.208747 0.367634
F 62.049552 47.808147 12.187096
F 61.824252 39.904847 12.339896
F 55.021852 48.480647 11.389996
F 55.192752 48.579947 3.858776
F 61.928152 45.018847 8.700986
F 61.765952 37.284147 8.752196
F 64.154952 49.106947 8.480596
F 64.482952 49.281847 1.343716
F 64.182052 35.987847 15.224396
F 55.144052 43.474147 12.348596
F 64.155252 35.950347 12.608396
F 64.388952 43.739747 12.259396
F 59.788052 48.802147 3.929146
F 70.990952 37.458447 16.012996
F 62.189652 45.502747 1.384946
F 64.387552 48.963247 11.134896
F 68.809252 49.093147 8.576416
F 64.292952 41.429647 8.748406
F 59.761152 48.650447 15.844096
F 55.119852 35.610447 12.389596
F 55.130252 41.032847 11.435396
F 70.918652 40.059147 12.475996
F 59.551852 48.883247 8.442636
F 64.035552 41.215247 11.510796
F 68.537752 51.515647 12.364096
F 54.885552 37.702647 0.365385
F 64.402852 51.798947 5.007086
F 70.792352 37.665447 4.025976
F 57.388552 44.763947 11.345496
F 57.177852 37.142647 8.392956
F 66.523652 45.110747 11.362396
F 66.376752 37.407347 11.684896
F 55.061152 44.454847 0.865022
F 71.005652 47.893447 4.703546
F 68.934352 44.058547 0.341750
F 66.669052 39.950647 15.123096
F 57.465252 47.349047 12.218796
F 57.425252 39.615947 12.264996
F 66.441352 47.622747 12.188796
F 66.280552 39.995947 12.527796
F 57.362252 44.909147 8.634966
F 55.315252 41.021647 8.661936
F 66.436752 45.347147 8.576966
F 66.237052 37.489647 8.885456
F 59.652552 35.829047 12.346996
F 59.838652 43.489547 12.189396
F 68.592552 36.180347 12.437096
F 68.680552 43.825947 12.389696
F 55.300252 51.218347 7.721676
F 60.038152 51.903547 0.253603
F 59.737752 41.142047 8.583726
F 57.611552 47.292447 14.886896
F 64.418352 43.948347 0.484592
F 68.792352 41.494847 8.985916
F 59.731552 48.751647 11.138796
F 64.304452 49.299447 4.068476
F 59.669752 41.018647 11.350596
F 55.098852 48.643947 8.607536
F 68.779852 48.958047 11.330696
F 68.544152 41.235047 11.627896
F 59.635652 35.776847 15.155596
F 59.844052 43.505147 14.985396
F 68.628252 36.161547 15.148796
F 68.639552 43.848247 15.177996
F 55.066452 51.182047 15.092296
F 55.184952 51.116247 12.176496
F 55.250752 51.139147 4.934946
F 64.592352 51.670047 7.735596
F 68.705752 36.267947 0.636203
F 59.580552 51.287447 12.267896
F 66.358552 45.132947 15.949596
F 62.209252 48.027347 0.532028
F 66.709752 47.880647 0.412881
F 64.059052 51.566947 12.430596
F 64.244552 43.705747 14.986696
F 70.764152 45.217247 11.429696
F 68.824552 51.671447 7.730366
F 66.408552 37.394347 15.835296
F 57.684652 47.985847 0.280746
F 62.084952 44.917647 15.936196
F 68.837352 51.664747 5.064416
F 57.663452 40.335247 0.566372
F 55.218752 48.481747 15.839896
F 68.827352 51.766347 0.268304
F 59.848452 41.031547 15.842596
F 57.389852 44.842247 15.768596
F 59.828452 44.321747 0.441216
F 64.382052 48.858447 15.981296
F 61.865052 37.205747 16.035196
F 70.797152 37.422647 8.649816
F 70.899152 45.150947 15.901596
F 71.099752 47.831047 0.427091
F 70.878852 39.966147 7.708366
F 70.958652 47.697347 12.258796
F 71.057252 45.238347 1.252736
F 70.955852 37.455047 11.569696
F 71.061252 40.306747 5.105126
F 71.044652 45.267147 3.964196
F 70.857852 45.161947 8.647566
F 70.926752 47.836847 7.605146
F 70.964952 40.216347 0.632700
F 61.739552 44.996047 25.774496
F 61.746052 37.365047 25.911596
F 63.966452 48.941347 23.183596
F 68.588552 51.653547 19.462996
F 61.812652 47.710447 29.437496
F 61.848052 39.787047 29.560996
F 54.877152 48.650647 23.267096
F 59.531452 35.898147 19.835296
F 61.715952 47.545947 26.790896
F 61.954552 39.843147 26.940096
F 63.941652 49.022347 18.898796
F 70.959652 37.560947 18.737896
F 61.635452 45.102947 23.135796
F 61.822852 37.510047 22.963696
F 68.713852 41.278347 18.846796
F 57.194052 47.267747 19.454396
F 71.006552 47.581447 29.505996
F 55.094452 43.653947 26.562896
F 64.072652 36.028147 26.675596
F 64.000052 43.814847 26.927196
F 54.720852 48.484547 25.931596
F 59.548552 51.460447 19.551396
F 59.420352 51.304147 26.545896
F 59.352052 51.543347 22.265396
F 70.712252 44.851747 30.374196
F 64.054352 41.277947 23.310596
F 55.008252 41.083547 25.768696
F 66.465052 40.105547 19.627796
F 54.911952 35.836947 22.295296
F 55.061252 48.703247 30.356696
F 55.049752 41.032347 23.101896
F 64.086852 41.190047 25.974896
F 54.769752 36.130447 29.611096
F 55.085552 43.749547 29.350196
F 64.054452 36.121147 29.401196
F 64.097052 43.668947 29.700796
F 57.354252 44.994047 25.846596
F 57.134952 37.435247 25.881296
F 66.237652 45.052347 25.961596
F 66.373952 37.343247 26.021096
F 57.406452 47.696847 29.479996
F 57.349952 39.761347 29.420096
F 66.395952 47.565247 29.526496
F 66.301552 39.913247 29.744596
F 57.168152 47.622347 26.703796
F 57.169452 39.982247 26.649396
F 66.358452 47.639347 26.793896
F 66.407552 40.047647 27.005996
F 57.409752 44.985347 23.147496
F 57.248152 37.396147 23.115296
F 66.100952 45.194647 23.264996
F 66.398952 37.368147 23.253296
F 59.345252 36.180047 26.843496
F 59.487152 43.707147 26.671596
F 68.687652 36.086147 26.605696
F 68.667752 44.005147 26.812796
F 59.325952 48.996447 22.956896
F 54.946752 43.401547 19.460196
F 59.508352 41.473147 23.265796
F 68.473252 49.082647 23.076396
F 66.285852 47.662747 19.584996
F 68.758752 41.217047 23.365896
F 59.414952 48.789847 25.695596
F 64.095352 51.405847 29.534596
F 59.686152 41.090547 25.964596
F 59.424452 35.987747 22.449796
F 57.415452 39.686147 19.507596
F 68.723052 41.367947 26.066496
F 59.386852 36.120547 29.577996
F 59.601352 43.822747 29.436996
F 68.646152 36.087747 29.463896
F 68.408352 43.721847 29.663296
F 61.701752 45.047847 30.542596
F 61.858252 37.235147 30.451096
F 68.482052 51.599547 26.781796
F 55.162452 48.853447 18.561196
F 68.793352 36.352747 19.645896
F 68.640952 51.488147 29.545196
F 55.114352 41.109947 30.380396
F 68.498952 48.950647 18.655896
F 64.082652 51.620647 19.498596
F 64.054652 41.109647 30.595396
F 57.363252 45.100647 30.225996
F 57.169652 37.375147 30.534696
F 66.360152 45.056747 30.523296
F 66.325052 37.247147 30.364496
F 59.542952 49.038247 30.289096
F 54.933552 51.092347 26.718896
F 59.580752 41.173547 30.408196
F 68.607152 48.908247 30.369096
F 59.535552 43.652447 19.460996
F 68.519452 41.147747 30.436996
F 61.830652 45.047547 18.782196
F 61.904852 37.237047 18.908996
F 68.624752 51.636147 22.176296
F 68.328452 43.932347 22.475696
F 61.689852 47.720947 22.275796
F 61.788152 40.173547 22.312796
F 68.575752 36.075547 22.333796
F 59.580452 41.002847 18.502396
F 61.745752 47.801547 19.616096
F 62.015452 39.977147 19.452696
F 59.564352 43.839347 22.069696
F 64.145552 48.884347 26.014396
F 54.897952 51.271447 22.502296
F 68.510752 43.950747 19.695996
F 64.419252 36.193547 19.808196
F 63.975852 43.766547 19.694196
F 68.732152 48.942447 25.991596
F 54.995452 36.053547 26.905696
F 55.004052 40.865447 18.618596
F 63.979752 48.787847 30.445896
F 54.985152 35.795247 19.594296
F 64.183952 41.343847 18.652396
F 59.411652 48.891747 18.653696
F 55.095152 51.179247 19.666496
F 64.125252 36.210247 22.527196
F 63.772552 43.785647 22.354296
F 54.966052 43.670547 22.266296
F 57.423652 37.027047 18.726696
F 66.217952 45.024047 18.709396
F 66.501152 37.541747 18.567796
F 57.291152 47.553747 22.237096
F 57.312952 40.018647 22.214496
F 66.167852 47.752547 22.241196
F 66.444052 39.996547 22.424996
F 57.175152 44.598647 18.586496
F 59.548052 51.486547 29.202696
F 55.107952 51.263847 29.456396
F 64.012952 51.482847 22.386796
F 63.938652 51.685647 26.743596
F 71.041452 45.331247 26.037896
F 71.040452 39.783047 26.999096
F 70.991952 37.376147 30.348796
F 71.023552 39.966347 29.620296
F 70.942452 37.256347 25.891296
F 71.037652 40.001847 19.680796
F 70.826552 45.201847 23.203096
F 70.795652 47.734947 22.214196
F 71.166052 47.816047 26.921096
F 71.012552 39.952447 22.404096
F 70.717952 47.531847 19.448796
F 70.892752 44.987147 18.593396
F 71.033352 37.427047 23.262196
F 62.061152 45.358347 47.663296
F 62.196252 37.972347 47.795596
F 57.747252 48.284147 48.591296
F 55.100052 48.932247 33.041496
F 55.077952 43.843247 34.204296
F 71.057752 45.238047 47.717396
F 64.208652 51.518047 41.456896
F 55.398652 44.430047 48.671096
F 62.143752 45.376147 44.888696
F 62.028652 37.770147 45.147296
F 59.936552 51.598847 36.721496
F 62.060752 45.119047 33.145896
F 55.298752 51.510647 36.878196
F 64.394952 49.374647 45.020096
F 55.345352 43.897947 36.781896
F 64.355452 51.945347 48.754196
F 68.713152 49.107847 33.195796
F 66.785052 48.109047 48.647396
F 55.585052 41.906747 45.069796
F 68.815252 44.102947 48.568296
F 62.259152 48.082047 48.502396
F 64.254052 41.599147 44.869296
F 66.281052 45.127247 33.172496
F 55.320452 41.332947 33.005496
F 55.733552 41.921447 47.703996
F 64.584652 49.333747 47.816396
F 64.389352 44.294747 48.577996
F 64.250552 41.488047 47.537996
F 57.675052 45.702247 47.776696
F 57.645252 38.082947 47.857596
F 66.693452 45.625447 47.730696
F 66.453652 37.694947 47.688096
F 57.822752 48.238747 44.084096
F 55.544652 49.484447 45.096796
F 70.894652 47.732947 34.088296
F 57.509752 40.198547 41.401896
F 57.878752 45.551447 44.931796
F 59.855452 36.542847 44.200396
F 66.553752 45.301647 45.007996
F 66.395252 37.756247 44.959596
F 59.868552 41.324547 37.750796
F 57.260452 45.132847 32.973796
F 68.785552 48.836847 37.767096
F 64.393552 51.527247 36.793596
F 59.892152 49.357047 45.154496
F 55.528952 36.678947 48.811596
F 59.994652 41.726247 44.985796
F 66.672152 40.323947 41.323796
F 60.077052 36.633147 48.758696
F 68.780952 41.434347 44.808396
F 59.997652 49.500947 47.772996
F 66.357352 37.262547 33.006196
F 60.025852 41.630747 47.708396
F 69.215452 49.190847 47.839796
F 57.510052 45.263347 37.761096
F 66.408552 47.812647 33.965396
F 66.499252 40.254147 43.950496
F 55.306052 49.019947 37.763096
F 64.157852 49.195447 33.243896
F 64.313552 36.481847 48.761096
F 62.145552 47.821547 36.727496
F 62.129252 40.057147 36.780896
F 68.839552 41.569547 40.336396
F 55.418352 49.626747 47.768996
F 61.880252 47.837947 33.929996
F 68.803752 51.965547 44.256696
F 68.872152 41.266147 33.179796
F 68.754452 49.352947 45.145596
F 68.668752 36.400047 48.798696
F 68.794452 51.621947 41.403696
F 64.143452 36.059347 34.145196
F 64.169252 43.697347 34.236896
F 59.843852 49.040847 40.463996
F 54.965652 36.056847 33.950996
F 68.904452 41.524447 37.539696
F 66.454252 45.127447 37.479596
F 55.603552 49.290347 40.493596
F 64.357352 49.053747 37.825896
F 55.393352 36.243347 36.670396
F 64.205852 52.060547 44.122096
F 64.186652 36.420747 36.948196
F 64.079152 43.818147 36.819896
F 68.829352 44.014447 44.060896
F 60.015352 43.931347 41.210896
F 62.134652 37.381047 40.637496
F 68.617852 36.239347 41.290696
F 57.439452 47.768847 36.964796
F 57.677652 40.130847 36.740996
F 66.509252 47.776547 36.704896
F 66.710052 40.054747 36.814996
F 70.942552 37.558147 37.971096
F 57.595052 40.181147 34.035096
F 57.793352 40.664547 48.808796
F 66.463652 39.875847 34.030396
F 59.586652 36.089247 34.081796
F 59.635052 44.064247 34.252996
F 68.565052 36.142647 33.968196
F 68.685052 43.913547 34.078396
F 66.462052 37.422547 37.625596
F 59.903052 41.272647 40.588896
F 68.730652 48.999947 40.440296
F 62.082152 40.455247 48.882696
F 64.065352 51.831047 33.871696
F 66.577352 47.744947 41.546396
F 59.600952 36.153647 36.932896
F 59.776052 44.040847 36.902696
F 68.862152 36.279447 36.666996
F 68.882952 44.015847 36.737196
F 62.200652 45.266047 40.462696
F 64.425752 36.319147 41.409696
F 57.440652 47.763147 34.197296
F 66.504052 40.305247 48.439296
F 62.134952 48.168247 44.320196
F 62.041252 40.240247 44.090096
F 68.715852 36.694147 44.024396
F 68.840352 44.049047 41.359596
F 62.140152 47.903547 41.544196
F 62.152052 39.978247 41.265096
F 66.553952 47.951347 44.300096
F 55.280252 36.385547 41.301796
F 62.002052 45.247247 37.834496
F 61.942552 37.614747 37.842796
F 59.999652 44.122147 44.045596
F 59.753452 36.506047 41.425896
F 55.690352 36.614347 44.131496
F 55.580452 44.054547 41.396896
F 66.563452 37.683147 40.315096
F 64.476952 44.042647 41.330996
F 57.290252 37.413147 33.284096
F 66.602152 45.466047 40.252296
F 55.358052 41.264547 37.667396
F 59.788552 48.973247 37.630896
F 57.528952 37.624447 37.641596
F 64.351752 41.177947 37.731196
F 68.839252 41.551447 47.484596
F 57.644652 47.940347 41.450596
F 55.356952 41.350647 40.346596
F 64.413452 48.956247 40.523896
F 57.656152 40.357547 44.096596
F 64.341852 41.423347 40.433496
F 57.782552 37.965447 45.239496
F 55.486152 44.525347 44.256696
F 64.108452 36.340047 44.150096
F 64.362352 44.124847 44.020596
F 57.807152 45.376247 40.478896
F 57.526352 37.704847 40.408596
F 61.931852 39.846947 34.089996
F 59.989852 51.906447 41.453796
F 55.378152 51.541547 34.231796
F 68.718252 51.628147 34.063296
F 71.113752 47.807447 36.821896
F 61.854752 37.343547 33.106596
F 59.754252 51.616247 33.966996
F 59.783452 44.240847 48.684196
F 53.304452 48.527847 48.907696
F 59.850952 41.520347 33.077296
F 64.063652 41.101147 33.376396
F 68.920552 51.582747 36.836596
F 55.502652 51.839247 41.565796
F 59.823852 51.971847 48.715696
F 69.037452 51.851547 48.687396
F 59.743452 51.929347 44.163696
F 59.574352 48.998747 33.028396
F 71.159052 40.072247 33.969596
F 71.060252 45.219547 37.891696
F 70.951352 45.189147 33.033396
F 70.968552 39.999947 36.753996
F 71.190052 40.138947 41.344596
F 71.356652 47.759647 48.518796
F 70.954452 37.512847 33.080696
F 70.932952 47.921747 41.316496
F 71.207352 45.350747 40.509796
F 53.355452 46.050847 47.892096
F 53.530452 38.040147 47.866496
F 53.446152 45.632547 40.425896
F 53.537552 38.039547 45.053696
F 53.295852 37.791647 40.183796
F 62.383952 48.197247 51.256696
F 62.008952 40.617747 51.534096
F 59.811852 52.192647 63.265896
F 68.799052 41.689547 59.606596
F 55.378452 36.700347 51.451396
F 55.514752 44.473547 51.448496
F 64.340852 36.727847 51.602596
F 64.267152 44.403647 51.236796
F 57.974352 48.377647 51.308096
F 57.727552 40.555047 51.451696
F 66.791552 48.192247 51.457896
F 66.485252 40.367947 51.284096
F 59.941852 36.716747 51.628596
F 59.843452 44.344847 51.475196
F 68.776552 36.475147 51.472996
F 68.750052 44.201747 51.297996
F 62.181152 45.319047 55.168896
F 62.106952 37.920147 55.086596
F 59.923152 44.423247 63.279996
F 64.549752 52.055647 51.467396
F 62.215352 48.120647 58.668896
F 62.147752 40.531447 58.634396
F 59.912152 49.437247 55.292796
F 55.492852 49.640047 59.510896
F 62.006952 47.970847 55.907296
F 62.143352 40.485647 55.964896
F 66.642852 45.633147 59.829696
F 57.572652 40.476347 63.453796
F 62.177552 45.535747 52.376096
F 62.132852 38.078147 52.410696
F 68.878052 41.329047 62.301396
F 59.925252 41.765047 59.618896
F 55.380652 36.811547 55.981096
F 55.559152 44.462547 56.024896
F 64.319852 36.540147 55.929696
F 64.539852 44.282847 56.132396
F 55.651652 49.724447 52.349896
F 55.315652 44.427747 63.526596
F 55.568852 41.838747 52.313096
F 64.505752 49.498647 52.234896
F 68.978352 51.720647 55.739296
F 64.362052 41.815547 52.183996
F 55.432052 49.618647 54.979996
F 66.657452 37.742547 62.296096
F 55.390152 41.969047 55.018096
F 62.112952 40.479747 63.203096
F 57.602952 45.601047 59.816296
F 64.452552 41.770247 54.931296
F 55.368752 36.976147 58.755496
F 55.371652 44.574847 58.787496
F 64.369152 36.594547 58.786396
F 64.384752 44.151547 58.867796
F 57.769952 45.632147 55.223096
F 57.543852 38.204947 55.131096
F 66.406152 48.118247 56.043496
F 66.577752 37.833947 54.985196
F 57.600052 48.061147 58.745796
F 57.595952 40.717847 58.633496
F 66.566452 48.090747 58.770096
F 66.662852 40.295147 58.658596
F 57.640952 48.210747 56.055796
F 57.644952 40.739447 55.974696
F 68.916052 49.188847 54.938296
F 66.551852 40.339747 55.888996
F 57.719452 45.817847 52.446996
F 57.580552 38.009547 52.398196
F 66.511452 45.582147 52.399996
F 66.587152 37.989747 52.302696
F 59.724652 36.558747 55.795696
F 59.856952 44.298547 56.194396
F 68.515752 36.361347 56.024796
F 66.615652 45.677147 55.259796
F 60.078052 49.480047 52.607096
F 68.882452 36.431147 63.438296
F 59.790552 41.988347 52.651396
F 69.236352 49.081847 52.281596
F 59.757952 41.804747 62.425496
F 68.687552 41.526747 52.299296
F 64.088952 49.412647 55.042896
F 66.604752 40.135847 63.270696
F 60.029152 41.893647 55.256696
F 53.143152 45.926847 60.035596
F 57.852252 38.013947 59.768996
F 68.653952 41.773547 55.004496
F 60.018652 36.543747 58.649596
F 59.934352 44.346347 58.963896
F 69.013752 36.434647 58.867296
F 68.827052 44.245847 58.825496
F 62.296652 45.453847 62.488996
F 62.319352 37.852547 62.275796
F 66.761352 45.422347 62.555496
F 68.843752 43.986247 63.283796
F 62.156652 47.993647 63.374696
F 64.186552 52.006447 55.986596
F 66.837652 47.961547 63.331496
F 60.064552 49.492847 62.383396
F 62.268352 45.648147 59.771496
F 62.297652 37.992847 59.535996
F 68.919252 49.343647 62.444396
F 55.325252 41.905447 62.441596
F 68.718552 44.264147 56.031196
F 57.729552 48.369547 63.223996
F 64.387452 36.424647 63.415496
F 64.473352 44.200347 63.413196
F 59.871152 49.307947 59.766996
F 60.085552 36.492547 63.405196
F 55.475652 41.982847 59.752496
F 64.485652 49.165547 62.570596
F 57.887352 37.987947 62.517696
F 64.462352 41.569547 59.595196
F 55.554652 49.622647 62.230296
F 68.711452 51.924547 63.240896
F 68.881352 49.166947 59.754696
F 64.373452 49.374547 59.790096
F 66.852252 37.770447 59.595796
F 64.411752 41.686347 62.236796
F 57.552252 45.621347 62.591596
F 55.368852 37.074347 63.315796
F 64.367952 51.863147 58.810196
F 68.535052 51.778147 58.507196
F 59.915552 52.016647 56.062596
F 69.235252 51.778947 51.487296
F 53.235252 38.217847 52.362196
F 64.310052 51.891947 63.207496
F 71.092452 45.273447 55.061896
F 71.061252 47.953647 58.680196
F 70.837552 37.778647 52.578896
F 70.816052 40.608447 55.965896
F 71.068352 40.259647 51.486796
F 70.953252 45.264247 62.439496
F 71.071952 45.420847 59.609996
F 70.933152 47.836247 56.015096
F 71.412252 47.706047 51.295096
F 70.863752 37.884447 55.278196
F 70.798352 40.209647 58.617696
F 71.303052 47.803547 63.247896
F 71.137452 40.241547 63.410296
F 55.215852 64.467947 1.739706
F 61.734952 52.773847 15.810996
F 68.730052 67.279547 7.533166
F 64.193552 66.919547 7.623726
F 62.094252 55.212547 7.718796
F 61.872052 62.910247 7.733116
F 57.393252 52.508447 11.121796
F 62.155652 55.884247 0.570670
F 59.857452 56.619347 4.154756
F 61.986252 60.731647 1.350876
F 68.579152 67.117547 12.119696
F 59.777552 58.963047 14.798996
F 70.946252 60.600847 11.548896
F 68.923452 67.278547 0.627564
F 66.675152 63.342747 0.527085
F 68.725252 64.560947 15.810896
F 59.493852 67.100547 15.084596
F 55.193052 58.848047 5.206906
F 64.276652 56.562647 4.093956
F 64.223052 59.298547 4.948246
F 70.989752 55.640947 5.131006
F 57.439252 63.206247 0.348017
F 55.250852 66.709847 5.013736
F 66.582052 60.521147 15.727696
F 55.264952 56.288747 4.008336
F 66.667552 53.046547 1.481846
F 62.081052 55.231147 4.944546
F 64.262152 64.498247 4.270096
F 59.725552 64.210047 4.092526
F 55.227752 58.857147 7.902536
F 59.812552 64.335647 1.322916
F 64.172652 59.221247 7.670326
F 66.593652 55.596147 0.510296
F 59.685052 59.272647 5.046766
F 59.398052 66.828147 4.908486
F 66.416152 60.738447 4.245046
F 57.572352 55.108847 7.778686
F 57.510652 62.810147 7.918836
F 66.714252 55.384447 7.736416
F 66.496752 63.150747 7.744306
F 64.074952 67.115147 0.365420
F 57.523852 62.875847 5.156866
F 66.678152 55.509147 4.931736
F 66.568252 63.296647 4.998606
F 70.976652 55.554747 12.482896
F 57.617952 60.598747 1.360916
F 64.512952 64.724647 1.574856
F 66.560452 60.801247 1.477996
F 70.969552 55.556447 0.599674
F 57.605252 55.296047 4.944596
F 55.122952 64.163847 15.646196
F 68.669952 59.427147 5.302736
F 71.005952 63.366947 7.644526
F 61.800352 52.645147 11.303896
F 68.701552 56.854647 1.475366
F 69.034852 64.649347 1.377906
F 64.429052 56.946247 1.451796
F 62.046052 63.083147 5.009756
F 68.714652 56.991747 4.143886
F 68.905652 64.540847 4.121036
F 55.015352 66.865347 14.965196
F 59.563952 58.837347 7.771966
F 55.595452 59.265647 0.075408
F 68.836952 59.460647 7.977676
F 57.616552 52.613647 4.106376
F 61.946752 60.569147 11.359896
F 63.979652 64.306747 15.881996
F 57.305952 68.235347 15.970196
F 55.180052 64.152747 4.414946
F 61.727052 63.177347 14.887596
F 59.680552 56.413547 15.932896
F 57.247952 60.373547 4.192856
F 62.156752 55.208947 12.350096
F 61.868652 63.119447 12.107096
F 63.959152 56.482447 16.002196
F 66.516452 63.234447 14.857796
F 64.289352 59.535947 0.612631
F 61.855052 60.325547 8.637816
F 55.536252 56.922347 1.353086
F 61.924552 68.174447 11.439196
F 66.377952 68.238747 8.595146
F 55.219552 58.928347 12.271196
F 55.018752 66.680847 7.696206
F 64.106452 59.060247 12.123296
F 55.245452 56.275647 8.723866
F 55.088952 64.071547 8.644566
F 64.258652 56.663147 8.442856
F 64.026252 64.230747 8.590226
F 55.040552 56.275547 11.445996
F 55.235452 64.293747 11.377896
F 64.178152 56.500347 11.246596
F 64.126652 64.373947 11.397896
F 66.326552 52.823147 11.624096
F 61.676552 68.174747 4.084266
F 71.102952 68.679647 4.143926
F 55.256752 56.233747 15.961796
F 70.852152 68.406247 11.313596
F 57.322452 60.329047 11.450096
F 61.887452 60.520447 3.989856
F 66.342352 60.395047 11.140896
F 62.319952 63.510847 0.581358
F 57.352252 62.907747 14.945596
F 66.399852 55.491447 15.116496
F 63.813252 66.874647 15.028896
F 57.305252 55.055247 12.109896
F 57.423552 63.026147 12.123896
F 66.344652 55.423247 12.459696
F 66.270352 62.988147 11.989196
F 57.124452 68.099147 0.968358
F 57.401252 60.234647 8.707296
F 57.215552 68.302247 3.833296
F 66.494852 60.599047 8.534576
F 62.100852 52.762647 3.914946
F 59.656652 59.033647 12.101896
F 61.824352 68.347347 1.338246
F 68.743152 59.273247 12.347696
F 59.843852 56.133747 8.767226
F 59.621852 64.283547 8.572276
F 68.665352 56.891047 8.900586
F 68.747952 64.647447 8.482496
F 59.614852 56.458247 11.442096
F 59.548552 64.328847 11.233196
F 68.665852 56.646247 11.779696
F 68.494452 64.387247 11.240596
F 62.066752 52.646147 8.710326
F 62.177752 53.125047 1.259926
F 68.715152 59.215847 15.018096
F 71.022552 55.396547 15.242096
F 55.019152 67.009147 12.234196
F 68.830952 67.152847 4.861766
F 64.263952 59.208947 14.837496
F 66.387152 68.400347 1.159376
F 66.371152 68.278247 11.201896
F 57.303552 68.004947 8.460156
F 64.154952 66.990347 12.245696
F 68.582952 67.213847 14.795196
F 61.865452 68.007747 8.625126
F 57.816352 55.725247 0.442205
F 70.773752 52.888747 15.981396
F 59.862352 59.467547 0.540235
F 61.751052 68.249147 16.110896
F 55.073752 58.810047 14.933796
F 59.451152 64.385247 15.855696
F 57.520352 55.067547 14.812996
F 59.670952 66.915247 12.285596
F 70.861752 60.595347 15.723696
F 59.949052 57.067047 1.580076
F 61.838352 55.168447 14.996796
F 59.564352 66.835247 7.660766
F 57.485952 52.510247 8.471416
F 64.211352 67.106847 4.897666
F 66.491552 68.544147 3.767946
F 57.339152 68.072947 11.308896
F 68.680752 56.624647 15.800996
F 57.839652 53.099347 1.452026
F 66.703252 52.864647 4.160426
F 70.945352 60.824447 8.696206
F 59.506652 66.926247 0.428172
F 66.782152 52.923147 8.870336
F 61.916352 60.569447 15.688696
F 66.206352 52.934447 16.004296
F 70.858052 52.975847 9.006276
F 66.240352 68.243647 15.874696
F 70.920452 68.324747 15.781796
F 68.813152 59.306247 0.487227
F 57.396352 60.221147 15.764796
F 57.410252 52.520647 15.952296
F 70.899452 63.300347 12.136496
F 71.011252 53.009647 4.181586
F 70.880952 52.838347 11.702396
F 70.931752 60.652047 4.263116
F 70.870952 63.186647 14.818096
F 71.074752 52.941247 1.457756
F 71.300752 68.420747 1.287526
F 70.966352 60.646947 1.477726
F 70.923752 68.435147 8.523576
F 71.092752 63.204547 4.918956
F 71.136352 63.284747 0.443973
F 70.863852 55.582747 7.956036
F 57.107452 52.570347 23.278296
F 61.761152 60.646147 25.889396
F 54.794352 59.020447 29.489296
F 66.459452 52.696547 30.381196
F 62.055152 55.522247 29.378796
F 61.573052 63.068047 29.580696
F 55.149252 66.995947 29.633896
F 66.510652 68.438047 23.118396
F 61.761952 55.265147 26.754996
F 61.838852 63.194847 26.886896
F 66.282752 52.844347 18.675196
F 61.621952 52.650547 25.963696
F 66.274552 68.304547 25.854396
F 61.934752 60.414247 23.024796
F 68.695252 59.557947 19.417496
F 59.747752 59.045647 22.033996
F 61.821752 52.810947 30.209196
F 54.882552 58.928547 26.794496
F 70.977952 68.282547 25.743496
F 63.983452 59.377347 26.719996
F 57.249952 68.441147 30.602896
F 70.819252 55.512447 22.264896
F 64.002352 56.729247 23.016296
F 64.004352 64.362747 23.100996
F 61.835352 68.178147 23.291396
F 61.657552 68.220847 30.391196
F 63.802952 56.782647 25.809396
F 64.028452 64.295947 25.818296
F 66.324652 68.399947 18.666896
F 55.211952 56.426447 23.357496
F 70.793452 55.222247 29.397096
F 64.143752 59.254747 29.391496
F 66.250252 52.987847 23.422696
F 57.152452 60.269447 25.813196
F 70.974052 60.375747 26.158296
F 66.479952 60.644247 25.899896
F 57.428852 55.337447 29.614196
F 57.047752 62.987747 29.461096
F 66.461252 55.094247 29.484196
F 66.075352 63.364847 29.450796
F 57.350752 55.240047 26.735196
F 57.342052 62.904747 26.752496
F 66.115452 55.573347 26.745296
F 66.299552 63.196847 26.772696
F 64.301752 66.904647 22.336996
F 57.518052 60.303747 23.047996
F 59.506552 66.720347 27.023996
F 66.429152 60.514047 23.313896
F 61.591252 52.676747 23.199296
F 59.475652 59.317447 26.907096
F 54.950952 63.888647 25.891296
F 68.620452 59.231847 26.666796
F 59.547152 56.603347 23.296496
F 59.546252 64.075847 23.067196
F 68.428952 56.815447 23.045496
F 68.718352 64.351947 23.165196
F 59.572452 56.609347 26.153896
F 59.554252 64.263447 25.849396
F 68.447052 56.727647 25.708496
F 68.779552 64.487047 25.971596
F 57.274252 67.777847 23.088296
F 59.466152 59.416847 29.674196
F 55.080352 56.590447 30.585496
F 68.542452 59.228547 29.545096
F 64.143352 67.134147 19.570796
F 61.790952 60.489847 30.315896
F 70.915352 53.057947 18.574696
F 61.838252 68.042547 25.979596
F 57.435952 52.663747 30.397496
F 54.872752 64.313047 30.414596
F 64.287352 56.524447 30.352296
F 63.835052 64.420947 30.321596
F 55.079252 56.305547 25.975596
F 57.084152 60.296447 30.407896
F 63.980152 67.095947 29.620396
F 66.305652 60.684247 30.267196
F 59.635052 56.713347 30.416496
F 59.199252 64.341247 30.387996
F 68.637352 56.470047 30.285296
F 68.454252 64.750947 30.259096
F 68.769652 67.253647 29.446696
F 61.838152 60.431547 18.422296
F 68.655952 64.567247 18.533996
F 68.772052 59.384747 22.213296
F 61.787252 55.394147 22.315396
F 61.879152 63.040947 22.050696
F 68.543952 56.772447 18.588396
F 59.619452 64.276047 18.576896
F 61.858052 55.373447 19.649696
F 61.958152 63.122947 19.349596
F 57.149552 67.915547 18.551896
F 59.739552 56.457447 18.695396
F 59.582352 66.724347 22.287796
F 55.228252 58.958947 19.572096
F 54.760952 64.073047 23.153996
F 64.084652 59.204747 19.434696
F 55.038452 56.351347 18.688696
F 55.166452 63.959347 18.311896
F 64.086152 56.632347 18.740096
F 64.238252 64.596447 18.668996
F 68.631852 67.037047 19.520396
F 55.150652 59.018247 22.363196
F 61.809452 68.099947 18.817996
F 64.235152 59.276447 22.126496
F 57.215852 52.670747 18.720196
F 57.413352 60.192947 18.413896
F 70.663752 63.249747 29.433996
F 66.440852 60.632747 18.466496
F 57.462752 55.171947 22.070996
F 57.187152 62.897347 22.229896
F 66.344152 55.468147 22.223996
F 66.404052 63.095047 22.370496
F 57.486152 55.264847 19.398696
F 57.389252 62.899247 19.465196
F 66.463952 55.387347 19.630496
F 66.604052 63.280447 19.667796
F 57.261052 68.020447 25.902096
F 59.626552 59.013147 19.314096
F 68.663352 67.021347 22.365296
F 55.165052 66.554347 26.753696
F 64.205652 66.945647 26.825996
F 54.996652 66.571447 19.449796
F 59.365152 66.997047 29.741496
F 68.675952 67.056647 26.734396
F 55.029852 66.609047 22.084496
F 59.621252 66.837247 19.429896
F 66.381852 68.197347 30.410796
F 70.792052 60.745147 18.372796
F 70.898952 60.599747 23.268296
F 57.200052 52.570347 26.075996
F 70.934652 63.258847 22.278296
F 61.774952 52.797947 18.591196
F 66.308452 52.891547 26.023996
F 70.749852 52.828447 25.982196
F 70.905052 68.306847 30.563796
F 70.841452 68.314947 18.682896
F 70.997452 68.292047 23.124296
F 70.969552 63.101747 26.781096
F 70.686952 55.466247 26.720996
F 70.744652 60.585647 30.424296
F 70.753852 52.918747 23.190196
F 70.947352 52.678147 30.280496
F 70.875552 55.579647 19.569596
F 70.910952 63.317747 19.605896
F 66.818152 63.245547 48.653796
F 62.314052 60.830547 47.823196
F 57.602252 55.467847 34.225696
F 62.216152 52.900647 37.589796
F 55.336152 56.701747 33.360096
F 66.422752 68.355347 33.140496
F 64.651552 59.581847 48.871696
F 55.653752 56.884147 37.849096
F 57.598752 52.950147 33.101296
F 62.205452 61.016347 45.094096
F 60.018952 67.345447 44.069396
F 64.664952 67.130247 48.710796
F 60.173552 67.461247 48.704996
F 68.752452 67.146947 34.050696
F 71.228052 55.645847 48.846296
F 68.845552 64.565147 37.712096
F 62.221852 53.273647 47.834696
F 66.625852 52.841347 40.398296
F 64.389952 56.984047 45.029696
F 64.519152 64.683047 45.116096
F 55.531152 57.200247 47.878496
F 55.781452 65.271347 47.699996
F 61.864952 52.939547 32.993896
F 64.380952 64.569147 47.728196
F 57.564152 53.371047 47.791196
F 66.561652 52.932647 37.712096
F 57.635452 52.612447 37.806096
F 64.745552 57.038447 47.797896
F 71.225552 60.941347 44.996096
F 55.278452 66.874547 36.957796
F 57.251952 60.563047 33.037296
F 70.845752 60.565847 33.160396
F 66.378052 52.947247 33.096596
F 57.947452 60.860047 45.245696
F 57.587852 53.339347 45.051996
F 66.782552 60.790047 44.892496
F 57.703552 53.020347 40.634896
F 68.379252 64.517447 33.089296
F 68.874552 56.877947 37.673996
F 55.062752 59.249447 34.232396
F 60.009652 57.115847 45.192096
F 60.199452 64.803747 45.220596
F 68.947252 57.078047 45.066896
F 69.011852 64.662147 45.215496
F 55.626452 57.207947 45.016896
F 60.016752 64.911447 47.937696
F 70.911952 60.650647 37.706296
F 69.002952 64.727447 47.899896
F 66.791852 55.569047 48.753196
F 69.059552 67.222247 48.741696
F 59.752152 56.864947 33.140696
F 57.505552 68.276947 37.843396
F 57.879352 55.461847 41.480696
F 62.124852 63.266747 36.898096
F 57.361152 63.110547 34.144596
F 68.650252 59.259447 34.054596
F 68.921252 67.251547 44.100496
F 61.888352 63.062347 34.160296
F 69.012452 56.796047 47.815196
F 66.749952 68.427047 45.039096
F 58.037652 63.464147 44.354596
F 66.573952 68.425447 37.819796
F 64.601052 67.287747 41.489596
F 64.136252 59.451247 34.234296
F 66.345452 60.462547 32.984896
F 68.813652 59.418847 41.407396
F 59.868552 64.547447 37.830296
F 61.798052 60.499347 33.111196
F 57.708252 68.449247 40.614896
F 62.078552 68.257547 37.768196
F 70.599852 63.202247 33.736196
F 64.302252 59.319247 36.997096
F 66.569852 53.052947 47.919096
F 70.977452 68.343347 33.205096
F 64.430052 67.032547 36.940796
F 59.972352 56.747647 37.728996
F 57.810852 55.223447 37.026896
F 57.736252 63.317047 36.926896
F 66.441752 55.538147 36.962196
F 66.518952 63.211747 36.741996
F 55.497852 67.140847 41.433196
F 68.800252 67.150647 36.812696
F 66.391552 55.482047 34.214296
F 66.887152 68.315647 47.632096
F 62.355952 55.881047 48.547396
F 59.519452 59.320147 34.186396
F 57.717452 55.903147 48.743796
F 59.575952 66.925447 34.013596
F 64.584452 67.302847 44.166396
F 64.072052 64.455347 33.243896
F 60.163852 59.551147 44.227496
F 55.003952 64.332847 33.178396
F 62.525152 68.599247 47.821596
F 60.113652 59.278547 36.831096
F 55.517552 64.471547 37.881196
F 68.697952 59.375047 36.675696
F 62.264952 68.437047 40.513096
F 61.968852 60.816147 40.557796
F 59.587652 67.098147 36.846296
F 61.984552 68.206347 33.060996
F 62.125552 55.803247 44.301596
F 62.404152 63.566147 44.166396
F 68.851852 56.947147 40.433296
F 68.808852 64.518347 40.351596
F 62.199452 55.512647 41.500096
F 62.155852 63.416947 41.480796
F 59.909452 56.849447 40.534296
F 69.026652 59.651447 44.122496
F 58.145152 68.542047 45.409196
F 62.064152 60.810047 37.818096
F 55.891352 67.571347 44.124396
F 60.049952 64.695047 40.519596
F 55.704052 67.889647 48.876996
F 55.763152 59.516747 41.582796
F 66.269652 63.021147 34.068696
F 62.214052 55.461247 36.770696
F 55.850452 59.485747 36.852996
F 62.223952 63.380347 48.765496
F 64.207352 56.881547 37.940496
F 64.322352 64.394947 37.782796
F 55.665452 56.870247 40.669696
F 68.970652 59.349647 48.659796
F 64.348052 57.002047 40.716096
F 64.378552 64.657447 40.426096
F 55.247852 52.187847 48.904396
F 55.568352 59.777047 44.365796
F 55.581452 64.636647 40.455396
F 64.458252 59.536247 44.132796
F 59.988352 67.313647 41.296396
F 57.981552 60.759747 40.643096
F 55.152852 66.878247 34.214596
F 66.712352 60.895747 40.388496
F 57.836252 55.965647 44.223096
F 55.712252 64.950147 45.014296
F 66.680052 55.855947 44.035196
F 66.876452 63.398547 44.131996
F 53.828052 68.921847 45.212096
F 57.807252 63.327447 41.569296
F 66.651052 55.540147 41.247296
F 66.710052 63.350647 41.389796
F 60.123652 57.112947 47.873096
F 58.051652 60.751947 37.837396
F 57.821352 61.054547 48.056296
F 66.513152 60.594747 37.573996
F 66.778152 60.780247 47.657296
F 60.016452 59.417347 41.550796
F 66.486452 53.238047 44.957096
F 66.789652 68.389547 40.474896
F 55.341552 52.108847 44.220796
F 64.346052 59.568047 41.381496
F 53.118752 56.233447 48.832096
F 69.068752 67.053747 41.506196
F 62.269852 53.042747 40.448596
F 61.913052 53.177547 45.214296
F 62.426752 68.593447 45.008796
F 64.217952 67.088647 34.142396
F 61.982752 55.531347 34.096296
F 64.208152 56.898647 33.226596
F 55.496452 59.943847 48.754296
F 57.834752 63.704047 48.678796
F 57.310652 68.269047 33.331596
F 57.873452 69.063447 48.106496
F 68.650852 56.726347 32.988396
F 59.533952 64.341947 33.202196
F 53.462452 63.725647 44.169596
F 60.135252 59.609447 48.784296
F 53.401852 55.946747 44.363396
F 71.087452 60.674547 40.543796
F 71.342052 63.404047 43.893496
F 71.043352 53.027747 44.969296
F 70.977352 52.679547 32.934996
F 53.785752 61.111247 40.510196
F 70.921152 55.570747 36.675696
F 71.304652 53.024147 47.792496
F 71.190452 68.723647 44.998096
F 70.707352 55.146747 33.999396
F 70.889852 55.673147 44.134796
F 71.212952 63.340747 48.830396
F 71.240652 68.574347 47.783596
F 71.083552 63.290447 41.161796
F 71.085652 68.390247 37.753596
F 70.849152 63.144647 36.498396
F 53.571252 64.049347 48.709296
F 53.143652 53.303047 45.247696
F 53.484552 61.221547 45.070796
F 62.204552 55.814247 51.342596
F 62.143452 63.645147 51.477496
F 69.091452 67.274447 63.339796
F 62.079752 53.345747 62.355796
F 55.354552 52.267447 58.606796
F 55.580552 60.130347 51.591896
F 62.213552 68.736547 52.466196
F 64.552352 59.870047 51.646496
F 57.834252 56.001047 51.395596
F 57.788052 63.761247 51.484596
F 66.448452 55.749947 51.505396
F 66.620152 63.646947 51.329196
F 64.406852 67.436947 58.642996
F 60.073252 60.053247 51.390496
F 66.512752 53.140547 55.225496
F 68.929152 59.417447 51.284196
F 62.070052 68.785547 55.245996
F 62.079352 60.986747 55.268996
F 68.724152 67.353647 58.744396
F 66.857952 53.188147 52.469396
F 62.213452 56.094247 58.832296
F 62.097352 63.727047 58.831296
F 55.060052 67.774047 59.040096
F 68.815452 67.401047 51.474696
F 62.045152 56.112747 56.180396
F 62.204252 63.665447 56.129996
F 68.948852 67.457447 56.156696
F 55.510352 67.885947 56.111496
F 62.366752 53.251147 52.563296
F 62.167952 61.149647 52.564896
F 64.420852 67.512747 51.354296
F 55.595052 60.021247 62.918096
F 55.515052 67.833147 51.538796
F 55.509452 60.019547 55.981496
F 55.491752 67.625947 64.181096
F 64.451352 59.632047 56.020696
F 55.566752 57.404347 52.204196
F 55.688152 65.268347 52.547496
F 64.289452 57.253947 52.300596
F 64.380152 65.038047 52.424096
F 55.678752 57.405047 54.884996
F 55.560152 65.398447 55.316996
F 64.394252 57.018047 55.222296
F 64.454052 64.892147 55.120496
F 60.042152 67.577547 63.203596
F 55.443852 57.368947 59.556396
F 66.449052 53.111847 62.362096
F 64.503252 59.862447 58.828896
F 57.848052 53.376547 55.044696
F 57.696352 61.341647 55.154596
F 57.901652 63.787147 63.378696
F 66.597352 61.029747 55.038896
F 57.510752 56.103147 58.638196
F 57.611152 63.903847 58.669396
F 66.639352 55.925947 58.977596
F 66.800752 63.520447 58.763296
F 57.763052 56.003847 55.943396
F 57.723852 63.847347 55.964696
F 66.555452 55.735047 56.176396
F 66.721552 63.438447 56.056896
F 57.942952 53.473847 52.450096
F 57.879952 61.242747 52.569996
F 55.786952 65.297347 62.670996
F 66.911752 61.193747 52.352296
F 62.391852 68.713447 62.403196
F 59.656352 59.915847 56.112996
F 57.612352 53.591947 62.331696
F 68.706552 59.641547 55.986296
F 60.079652 57.407847 52.374596
F 60.006452 65.096547 52.294896
F 68.924252 56.997047 52.321496
F 68.983252 64.806747 52.398396
F 59.964352 57.317347 55.108796
F 60.041652 65.149347 55.147196
F 68.678652 57.102047 55.160096
F 68.835552 64.681747 55.157196
F 57.958252 69.070647 52.248296
F 59.837352 59.964247 58.839096
F 61.989652 53.405347 55.211296
F 68.811252 59.496247 58.824896
F 57.450652 68.831047 59.602796
F 59.891652 59.744147 63.357196
F 68.808052 64.677847 62.609496
F 59.997652 67.679447 51.409796
F 61.957852 55.825047 63.531696
F 62.419252 63.522747 63.240796
F 68.910452 64.773647 59.874696
F 68.875752 56.893247 62.464696
F 66.523952 53.229547 59.659396
F 62.146952 61.068747 59.678896
F 60.042652 64.980147 62.325696
F 59.869252 57.260647 62.369696
F 62.180952 53.408847 59.492296
F 66.647952 68.752547 52.432596
F 64.464552 67.666847 56.014296
F 64.254852 59.606947 63.511096
F 55.476952 57.393047 62.357896
F 55.508252 65.244547 59.891096
F 64.355752 57.340547 59.858696
F 64.501152 64.757747 59.569696
F 66.612052 68.758447 59.671196
F 57.757052 69.136447 55.224096
F 64.107252 57.121247 62.565296
F 64.678052 64.702347 62.319596
F 66.774152 68.691047 55.121496
F 57.484252 61.388147 59.593496
F 66.759452 68.531647 62.403096
F 66.615052 60.761747 62.523396
F 57.677252 55.975447 63.365696
F 59.770452 67.672247 58.816196
F 66.476352 55.720147 63.473696
F 66.676752 63.147747 63.385996
F 57.539952 53.361047 59.546696
F 55.234452 60.105747 58.804196
F 57.638352 68.877547 62.483396
F 66.802652 61.003847 59.804296
F 62.134352 68.840747 59.536596
F 57.881252 61.263047 62.320396
F 62.235452 61.020347 62.372296
F 68.799352 59.400647 63.416596
F 59.773152 57.316347 59.659496
F 59.775352 64.969447 59.544196
F 69.036352 56.988047 59.653596
F 64.487052 67.260047 63.262896
F 59.773252 67.745447 56.144196
F 71.339452 53.138147 52.454696
F 55.621752 52.150747 55.859496
F 55.415952 52.204347 63.101896
F 71.247652 55.699847 51.481996
F 71.382752 55.554247 58.802896
F 71.206552 68.389147 59.698196
F 71.194452 63.420547 63.385596
F 71.146352 55.965547 56.154796
F 71.100552 60.758447 52.445296
F 71.114252 55.618747 63.501296
F 71.123852 53.104947 62.409896
F 70.936652 60.845947 62.536496
F 71.041752 52.901147 59.544396
F 71.083152 60.923747 55.131496
F 71.173052 53.401147 55.110796
F 71.017452 63.481447 58.691996
F 71.073452 63.416247 55.991496
F 71.155352 68.633547 55.294096
F 71.082152 63.277747 51.466096
F 52.962652 68.930047 64.546996
F 53.242552 56.192347 51.542896
F 53.272252 64.041947 56.067696
F 53.393652 53.817547 59.636696
F 59.763452 51.923447 58.868696
F 55.523952 52.390447 51.659096
F 60.225552 51.976447 51.534596
F 86.696552 5.308017 0.535530
F 80.070852 6.769727 3.882046
F 84.612952 14.221747 15.885696
F 75.648152 9.152697 0.510559
F 87.034552 12.967547 15.211796
F 80.092752 16.927647 15.256296
F 79.962452 1.507537 7.643186
F 79.970852 9.342297 7.864126
F 75.380452 9.206247 12.349496
F 75.586052 14.260547 1.393536
F 79.796852 1.535987 5.017956
F 79.986852 9.304287 5.104376
F 82.361252 12.934547 0.426716
F 75.439652 14.562047 11.470696
F 86.620552 10.549947 16.254696
F 79.859752 6.537137 1.342136
F 80.026552 6.651357 15.940396
F 84.510252 6.586877 8.834456
F 75.527452 1.356367 0.517444
F 84.550652 16.859847 15.214396
F 82.219452 5.111937 5.033356
F 82.280652 12.812647 5.233266
F 77.848852 5.213557 0.457805
F 73.077852 5.370357 4.747556
F 73.318352 13.071247 5.128356
F 73.245652 13.161147 0.770538
F 82.315352 2.468297 1.381686
F 82.267452 10.397047 1.211236
F 73.297852 2.811917 1.471446
F 73.214152 10.542647 1.591596
F 82.174252 2.554827 4.069386
F 82.344552 10.342647 4.001946
F 73.302252 2.774907 4.154826
F 73.320852 10.462847 4.263086
F 82.213352 5.301067 7.849236
F 82.329952 13.263247 8.098176
F 86.717552 13.155147 0.509974
F 73.121352 5.295147 7.665106
F 73.581152 13.084447 7.883476
F 82.399252 2.812327 16.126296
F 80.155052 1.200567 0.418871
F 84.402752 6.467717 4.165046
F 77.881552 10.538547 8.875236
F 86.780952 5.279507 12.221496
F 75.447252 6.691307 4.026336
F 80.140452 14.208047 4.313356
F 84.362852 1.472017 7.847376
F 84.317352 9.057937 7.841246
F 75.464852 1.354077 7.727136
F 75.738652 9.116057 7.799646
F 84.458352 1.625137 5.090586
F 84.540952 9.131717 5.199096
F 75.536552 1.478237 4.932996
F 75.660052 9.185957 4.939206
F 80.122852 8.983767 0.300049
F 84.341152 6.477197 1.385456
F 84.498252 14.204547 1.586966
F 87.020752 13.150647 12.478596
F 75.710152 6.583357 1.327066
F 75.761652 14.368147 8.754796
F 86.769052 5.444287 5.133696
F 86.649252 12.922247 4.997486
F 77.646752 2.878917 8.394846
F 77.803252 5.460697 4.743326
F 77.818952 13.136147 4.973546
F 77.588152 5.417487 12.210996
F 86.819952 2.825937 1.531626
F 86.688552 10.489947 1.419236
F 77.744252 2.670707 1.271606
F 77.836752 10.382547 1.307346
F 86.796752 2.844937 4.241246
F 86.739452 10.415747 4.066766
F 77.578352 2.813647 4.032616
F 77.930052 10.524747 4.005096
F 86.744652 5.472847 7.896656
F 86.754852 13.077247 7.706026
F 84.677252 6.542957 15.873696
F 77.616752 5.409637 7.498046
F 78.050752 13.064847 7.864976
F 73.172752 10.439647 15.939196
F 77.823952 13.402547 12.371996
F 79.854352 6.641587 11.240496
F 80.054652 14.565047 11.463296
F 84.646152 14.312347 11.554496
F 84.683052 14.411747 8.894756
F 75.634952 9.325207 14.936496
F 84.404452 14.443547 4.194456
F 80.113252 9.187657 15.096596
F 80.191552 14.398847 1.463776
F 77.732152 2.772577 11.178496
F 79.998752 1.557907 12.269696
F 80.030252 9.264237 12.378096
F 86.918452 5.306977 14.927396
F 77.874252 13.234347 15.128596
F 77.853052 10.525947 16.028196
F 79.844252 6.698927 8.531416
F 80.077252 14.622447 8.808186
F 77.782352 5.520187 14.920596
F 75.644152 14.495047 4.109566
F 75.423752 6.655307 8.432996
F 82.129552 5.632367 12.419296
F 82.337852 13.095947 12.396596
F 75.705052 16.952947 0.528757
F 73.129452 5.386517 12.151296
F 73.277752 13.399347 12.497296
F 73.152252 2.754507 15.793096
F 82.259652 2.709897 8.783046
F 82.284752 10.572747 8.810896
F 73.365452 2.750197 8.725086
F 73.336152 10.510347 8.574656
F 82.188052 2.908067 11.484896
F 82.196152 10.504047 11.447496
F 73.295152 2.909277 11.419296
F 73.273352 10.713747 11.413596
F 82.375952 5.294087 15.156096
F 84.560752 16.946747 12.499796
F 86.658352 10.418847 8.715586
F 75.499252 6.724717 15.871096
F 73.299952 13.070347 15.097696
F 77.662952 10.681147 11.655496
F 86.612852 2.844587 8.674226
F 84.423252 6.641047 11.530596
F 86.661552 10.351347 11.518296
F 80.111052 1.481007 15.259996
F 75.436652 6.687857 11.320796
F 86.792852 2.730647 11.441296
F 84.575752 1.566537 15.111196
F 84.417752 9.189097 15.058396
F 75.430452 1.440767 14.917396
F 86.980452 2.718987 15.985796
F 84.569752 1.440057 12.366796
F 84.410652 9.204547 12.482896
F 75.573852 1.623027 12.168696
F 84.624352 1.459467 0.530398
F 84.416252 17.014547 5.235046
F 75.566252 14.380747 16.141096
F 80.023152 16.921447 4.987516
F 79.902852 16.922347 0.430820
F 82.379352 12.984147 15.085796
F 75.547152 17.092347 12.489596
F 80.040752 16.964547 12.550296
F 77.889952 13.028447 0.563020
F 73.286652 5.228207 14.823796
F 75.660952 17.061947 5.170206
F 73.370552 5.458417 0.719634
F 75.825852 17.044547 7.841576
F 84.659252 16.910947 7.971456
F 75.596552 16.839247 15.138996
F 82.193452 5.112037 0.597909
F 80.090352 14.368747 16.030196
F 80.162052 17.026147 7.656716
F 82.238452 10.473547 16.027796
F 84.576652 16.664147 0.590194
F 77.765752 2.670077 15.714896
F 88.758652 1.418887 7.679326
F 89.098052 1.460817 0.635061
F 89.160652 14.359047 11.282096
F 84.637552 9.059507 0.531540
F 89.117252 14.192347 8.557856
F 89.066452 1.208957 15.120796
F 89.115952 16.861047 15.138096
F 88.975452 1.408177 12.375796
F 88.936452 9.191597 4.997696
F 88.948352 9.307357 7.764196
F 88.835352 14.361747 4.286496
F 88.744252 16.768147 0.529439
F 89.218352 16.888447 5.130846
F 88.780952 9.150917 15.138696
F 89.168852 16.946347 12.410196
F 89.176452 6.728057 8.772526
F 88.921852 1.447907 4.972866
F 89.145752 6.643637 4.044096
F 88.968652 16.806347 7.853916
F 89.128952 6.530367 1.384026
F 88.959552 9.138227 0.311334
F 71.190752 1.480397 5.165846
F 79.899552 16.670047 29.573296
F 79.857352 6.501887 25.951496
F 79.745652 14.440447 25.864696
F 75.466352 9.016637 19.728596
F 75.511852 1.490857 19.642996
F 84.440052 9.071507 19.728896
F 79.988052 1.421897 29.596296
F 80.012752 9.082347 29.576096
F 84.653552 1.368837 19.604896
F 75.474452 9.191627 22.271496
F 79.965952 1.206537 26.735796
F 79.937852 8.984247 26.789496
F 75.498752 1.608637 22.402796
F 84.353352 9.163587 22.479896
F 79.793252 16.885847 22.366196
F 79.901252 6.450067 23.270196
F 84.339952 17.023847 26.761496
F 84.563752 1.307347 22.309196
F 84.541252 14.092547 30.303096
F 75.638152 6.576767 18.743696
F 82.053852 5.309667 27.084396
F 81.947252 13.144247 26.716496
F 77.592352 12.948047 22.271196
F 73.087652 5.249577 26.608796
F 73.160352 12.928047 26.745396
F 77.783252 5.201087 19.690096
F 82.213252 2.694567 23.176796
F 82.112152 10.379647 23.163696
F 72.965152 2.770367 23.195596
F 73.265852 10.396647 22.990496
F 82.185152 2.758157 25.928896
F 82.025852 10.569647 25.920796
F 73.150752 2.675547 25.867596
F 73.219952 10.323247 25.693996
F 82.191452 5.250827 29.788396
F 82.071652 13.068647 29.428996
F 77.634452 5.242707 22.385896
F 73.155652 5.208317 29.451196
F 73.118652 12.956047 29.500696
F 77.714552 13.187047 19.646296
F 73.382652 5.225287 19.538496
F 84.388652 6.532657 26.180296
F 79.871752 14.111647 30.353196
F 73.249052 10.373447 18.620396
F 75.381652 6.431067 26.096096
F 75.487352 14.308247 25.987296
F 84.400052 1.341327 29.678196
F 84.428452 9.103987 29.574496
F 75.417252 1.502227 29.635096
F 75.493052 9.153437 29.274796
F 84.414352 1.356517 26.859896
F 84.285052 9.260347 26.815296
F 75.410352 1.751097 26.910996
F 75.468752 9.088147 26.553496
F 86.539352 10.543747 18.977996
F 84.577252 6.615617 23.388396
F 84.263052 14.332547 23.219996
F 75.279952 16.758647 29.713396
F 75.544852 6.500567 23.296596
F 75.581552 14.439847 18.805596
F 86.653352 5.120727 27.011596
F 86.532652 13.012047 26.707396
F 86.625452 13.276047 22.467096
F 77.665352 5.412927 26.922196
F 77.756452 12.976047 26.827696
F 86.648252 5.053337 22.476596
F 86.763852 2.421407 23.300496
F 86.526152 10.659047 23.056796
F 77.799852 2.637907 23.345496
F 77.842952 10.441547 23.054496
F 86.791052 2.541537 26.029696
F 86.749952 10.295647 25.859196
F 77.760952 2.862297 26.044496
F 77.932652 10.509747 25.899396
F 86.859952 5.169567 29.831096
F 86.752252 12.851247 29.306096
F 77.679352 10.513647 18.828096
F 77.671052 5.182197 29.643696
F 77.480352 12.967147 29.477596
F 77.612052 2.675827 18.695096
F 73.316052 2.658177 18.541896
F 79.923152 6.697707 30.632196
F 75.321252 14.187747 30.549396
F 86.667252 13.200147 19.745596
F 75.546052 14.173547 23.176496
F 84.432752 6.504797 18.681896
F 82.143052 2.609897 30.487496
F 82.164652 10.641147 30.455096
F 73.085352 2.645957 30.379596
F 73.073352 10.155447 30.451396
F 82.366452 2.844067 18.803796
F 84.362152 6.699377 30.635496
F 79.881952 14.277947 23.203196
F 73.216852 12.883447 19.451396
F 75.447352 6.458847 30.334396
F 84.319852 14.467947 25.943396
F 86.728852 2.506347 30.607896
F 86.693852 10.409747 30.505296
F 77.855852 2.485617 30.572696
F 77.696752 10.343947 30.439296
F 84.507652 14.301247 18.530196
F 79.914352 6.639317 18.759896
F 79.970852 14.445247 18.745196
F 82.249352 10.239147 18.702596
F 86.641852 5.231427 19.583596
F 73.212052 12.939647 22.258696
F 79.972552 1.397967 22.287596
F 79.954352 8.906777 22.409396
F 73.188552 5.402457 22.424096
F 86.948352 2.555717 18.633096
F 79.989152 1.436277 19.595896
F 79.951152 9.221347 19.688196
F 82.121252 12.986047 22.348496
F 82.346052 5.380917 22.454996
F 82.118552 5.345277 19.800296
F 82.175152 13.023747 19.635296
F 75.459152 16.822447 26.914696
F 75.395952 16.811347 22.347896
F 75.360652 17.041347 19.725096
F 84.481252 17.001347 19.509296
F 79.948352 17.045247 19.559596
F 79.950752 16.893947 26.992796
F 84.282652 16.938447 22.336796
F 84.462152 16.837547 29.493496
F 89.086352 1.335957 29.733996
F 89.112452 1.269767 19.584496
F 89.000052 16.747847 22.444996
F 88.955652 16.805847 29.345596
F 88.979452 9.054657 29.656296
F 88.856152 6.498877 26.134196
F 88.947652 1.108527 22.473896
F 88.953052 9.138967 26.939796
F 88.708852 6.691007 23.466396
F 88.977052 9.243027 19.696096
F 70.952252 6.381237 30.350196
F 75.574352 8.997907 34.141496
F 80.269052 6.754387 47.900596
F 80.085552 14.556747 47.782396
F 89.057552 16.795547 41.440796
F 75.495952 6.640387 37.736496
F 86.731952 10.516447 33.167896
F 86.655952 2.643927 33.374796
F 80.065552 9.283127 48.732096
F 77.766352 12.986647 33.946296
F 84.581152 6.500887 37.786796
F 73.346852 10.400147 33.039096
F 80.106652 6.655117 44.988596
F 89.161652 6.669767 47.735996
F 75.602952 9.263017 48.689896
F 75.502752 9.159487 41.467896
F 75.758052 1.493477 41.329096
F 77.806352 10.241447 33.093196
F 75.465052 16.820047 33.952296
F 77.894452 13.120747 44.158096
F 80.018352 17.202047 48.716196
F 84.453252 1.268837 48.775396
F 77.771052 12.957147 41.474596
F 82.366152 2.601027 44.880696
F 82.467152 10.532447 45.132596
F 73.548452 2.658227 45.005496
F 73.268652 10.523547 45.021596
F 82.399152 2.614507 47.685796
F 82.246052 10.594747 47.700296
F 73.330452 2.871657 47.790396
F 73.451452 10.498647 47.691496
F 82.221452 12.937747 41.519296
F 75.581152 16.789847 44.305496
F 82.237152 5.152027 41.481596
F 82.460652 5.132377 48.735296
F 75.792152 6.696707 48.101096
F 86.685552 12.983847 41.360496
F 73.270852 13.009547 41.339596
F 75.536052 14.318047 47.974196
F 73.187252 5.242557 41.379396
F 73.512852 2.739977 40.618196
F 84.345752 6.559407 33.372996
F 84.627752 6.433097 45.014396
F 82.265952 10.405747 40.514096
F 77.649752 2.828057 37.596296
F 75.491752 6.794677 45.314296
F 82.351252 2.615707 40.508496
F 84.454252 9.216457 48.670496
F 75.572752 14.197647 45.043896
F 77.677552 5.349837 44.115496
F 73.188852 12.986847 48.814396
F 75.434252 16.935447 36.693096
F 86.644152 12.964647 44.073396
F 86.815452 2.606417 45.191096
F 86.960852 10.297347 45.065796
F 77.756752 2.716917 45.176896
F 77.776852 10.594147 45.040096
F 86.730452 2.680007 47.883796
F 86.887952 10.374547 47.856996
F 77.895452 2.682287 47.861896
F 77.988152 10.466647 47.736896
F 84.704652 14.454247 45.209496
F 79.912552 14.209847 40.523196
F 80.107452 9.205687 34.232396
F 84.477252 9.222827 41.477896
F 84.624952 1.395737 41.443996
F 75.588852 9.347327 44.167196
F 80.040752 1.521587 36.821696
F 80.144652 9.267397 36.937796
F 75.636552 1.342937 44.134996
F 84.573152 9.035147 44.255096
F 79.873552 1.400567 34.239996
F 80.158352 16.771747 41.355496
F 84.678652 1.270857 44.160696
F 73.294652 10.289747 37.751496
F 82.230952 5.025987 34.220696
F 82.142652 13.201947 34.189796
F 86.907452 5.285737 44.360796
F 73.409152 5.187957 34.154996
F 73.166052 12.886547 34.028796
F 77.691452 5.145027 41.344996
F 82.268752 10.572947 37.878696
F 82.187252 5.174317 44.105996
F 78.111052 5.300697 48.592496
F 75.516752 14.376547 40.597596
F 82.412852 5.190157 36.821496
F 82.293552 13.252647 36.908396
F 77.803052 10.316947 40.480496
F 73.234552 5.275257 36.936896
F 73.187852 12.909147 36.773396
F 86.832252 2.596747 37.803596
F 80.260352 1.539377 48.711196
F 77.873952 13.029047 48.601096
F 73.369552 10.526047 40.372796
F 80.170752 16.975947 36.873296
F 84.592252 9.076117 34.334296
F 84.550752 14.253447 37.774896
F 84.558552 1.350997 36.999296
F 84.539352 9.120577 37.212496
F 75.519152 1.401447 36.715996
F 75.670552 9.103367 36.860596
F 84.505452 1.137597 34.219796
F 73.177452 2.657247 33.244496
F 75.466852 1.281227 34.102996
F 73.311252 5.462567 48.625496
F 86.718052 5.256827 34.404696
F 86.714252 13.117447 34.049696
F 77.891152 2.695547 40.333296
F 75.434552 14.277047 33.254996
F 84.620452 16.866947 36.669796
F 86.589052 10.472847 40.586796
F 84.539252 14.548047 47.909396
F 82.414052 13.260147 44.131196
F 73.418052 5.215787 44.152396
F 79.999652 14.169347 37.884696
F 86.818052 5.185297 37.165096
F 86.756152 13.042847 36.833596
F 86.864652 2.774397 40.548396
F 77.813852 5.434017 36.637496
F 77.656652 13.158747 36.779096
F 77.830352 10.404147 37.673796
F 82.438552 10.575947 33.356596
F 80.046152 6.471067 40.615996
F 80.099252 14.278847 45.092696
F 75.392852 6.628927 40.503796
F 86.922352 10.559247 37.852996
F 84.461452 14.180447 40.438496
F 79.995852 1.274187 44.005996
F 80.115152 9.128807 44.198496
F 84.571052 6.602257 40.642296
F 73.386852 2.684197 37.853796
F 80.122152 1.538457 41.195596
F 80.007752 8.990907 41.467396
F 86.785652 5.237707 41.614096
F 73.285852 13.109447 44.063096
F 82.190752 2.600647 37.847096
F 80.307952 6.558857 37.776196
F 75.304852 14.201747 37.607596
F 84.456352 16.930947 44.178496
F 82.285552 13.206447 48.680896
F 84.580152 6.686487 47.724796
F 82.325152 2.331307 33.195296
F 75.475352 17.047047 41.492896
F 77.729852 5.193317 33.943896
F 79.931352 14.103647 33.007696
F 84.482552 16.972947 33.963296
F 77.567452 2.557557 33.106396
F 84.476152 17.089147 48.788596
F 79.930452 16.752847 34.115596
F 75.599652 16.998647 48.734296
F 84.614552 16.747047 41.471896
F 86.873552 5.349717 48.748996
F 84.379552 14.246147 32.968796
F 80.103352 6.500157 33.362496
F 80.013852 17.012447 44.230896
F 75.371952 6.475267 33.052896
F 75.636852 1.509697 48.674396
F 86.815152 13.127747 48.855996
F 88.984752 14.332847 40.425596
F 88.848652 14.369347 45.077296
F 88.992252 1.347087 36.814896
F 89.064852 9.253027 48.804296
F 88.788552 16.848147 34.185196
F 89.118452 1.418197 41.639096
F 89.301352 6.514347 45.111296
F 89.087552 9.057847 44.002396
F 89.034252 17.003847 36.948596
F 88.937752 9.215297 34.245896
F 89.043652 6.663147 33.517596
F 89.053252 1.248317 44.368696
F 89.101852 9.051677 37.070496
F 88.993252 6.600837 37.904596
F 89.043252 14.311047 37.750596
F 89.015052 1.310707 34.033896
F 89.031952 1.503577 48.644696
F 71.312352 9.374457 48.772696
F 71.204452 9.088017 43.935496
F 80.254052 1.502967 51.335096
F 80.049252 9.139697 51.372796
F 75.475852 16.933747 63.524696
F 84.674352 14.309647 59.602596
F 82.291152 5.360277 51.461696
F 82.321352 12.982147 51.624296
F 77.831552 10.516047 62.386396
F 73.580452 5.476507 51.264996
F 73.301052 13.088847 51.670496
F 86.834152 13.044847 63.308796
F 84.471452 1.302637 51.465796
F 84.539452 9.345037 51.256896
F 75.710352 1.570757 51.380096
F 75.625452 9.367527 51.478996
F 86.707952 5.359977 51.416196
F 86.699352 13.121047 51.635196
F 77.644752 2.767827 62.466796
F 77.790052 5.383787 51.419096
F 77.837152 13.059547 51.374996
F 86.774952 10.458947 62.517296
F 88.991052 14.150147 62.272296
F 80.098352 6.748007 55.150896
F 80.025952 14.162447 55.193696
F 84.563752 6.302067 59.672196
F 79.814652 16.960547 58.786096
F 75.734852 9.028767 63.448096
F 79.992152 1.534997 58.754796
F 79.910652 9.537127 58.542796
F 75.482452 1.456907 63.410496
F 84.489152 9.076707 63.363196
F 80.059752 1.332437 56.002996
F 80.000252 9.496067 55.824196
F 84.556352 1.553787 63.403396
F 75.415052 14.313547 62.497096
F 75.407852 16.914947 58.823096
F 79.954052 6.551457 52.484596
F 75.619452 17.075347 51.412096
F 75.469052 6.529207 62.507696
F 73.432652 13.024647 63.688596
F 82.303952 12.940347 63.313796
F 82.196852 5.276257 56.143796
F 82.332752 13.155447 56.355396
F 86.918052 2.724017 62.390096
F 73.533952 5.540447 56.091796
F 73.167152 13.159547 56.020496
F 86.837152 5.352327 63.247296
F 82.314052 2.878237 52.249396
F 82.368552 10.447447 52.302196
F 73.499652 2.918217 52.261696
F 73.383752 10.588747 52.414696
F 82.375652 2.657387 55.039096
F 82.292152 10.643447 55.183696
F 73.544052 2.869817 54.937596
F 73.100352 10.464147 55.082696
F 82.127052 5.386947 58.894596
F 82.280952 13.219647 58.958896
F 77.800652 10.727747 59.642096
F 73.627352 5.486787 58.770196
F 73.190252 13.093347 58.784196
F 82.151852 10.603547 59.530896
F 77.834452 5.388237 63.270496
F 84.374452 6.575117 55.097996
F 79.963352 14.382847 59.859896
F 75.754752 6.909077 59.823296
F 75.734552 6.701427 54.900196
F 75.285052 14.403447 54.852296
F 84.561252 1.363687 58.868496
F 84.431252 9.056357 59.007596
F 75.628952 1.609477 58.677396
F 75.567852 9.359277 58.661096
F 84.670152 1.390867 55.964196
F 84.556552 9.135027 56.306596
F 75.574852 1.483757 56.025996
F 75.575152 9.279497 55.930896
F 73.126752 5.373097 63.502496
F 84.570252 6.669857 52.244496
F 75.451152 14.468747 59.863596
F 82.197152 2.701487 59.741196
F 75.744952 6.750927 52.146896
F 75.567752 14.371147 52.092996
F 86.527852 5.089757 56.006796
F 86.808252 13.006147 55.888496
F 77.829052 2.823117 59.686596
F 77.865852 5.217497 55.807396
F 77.516952 13.216147 56.125896
F 86.638352 10.436447 59.732096
F 86.674552 2.719277 52.433096
F 86.773152 10.475347 52.417496
F 77.968952 2.842347 52.320296
F 77.919552 10.480847 52.348696
F 86.847652 2.612687 55.133596
F 86.781652 10.364247 55.115996
F 77.885752 2.567527 55.088296
F 77.749952 10.681147 55.064796
F 86.805952 5.116307 58.738096
F 86.831852 12.939347 58.538596
F 86.847252 2.511537 59.633396
F 77.996452 5.561747 58.682896
F 77.756652 13.284947 58.958896
F 77.760552 13.109547 63.163596
F 84.489852 14.409347 55.231396
F 80.032452 6.612007 62.343196
F 84.462952 14.471047 52.403596
F 84.596552 6.530817 62.421796
F 80.172952 14.395747 52.395196
F 73.446852 10.332947 62.453896
F 80.001152 1.567887 63.274696
F 80.106952 9.151957 63.219096
F 73.151452 2.839157 62.338796
F 82.325652 10.434447 62.396696
F 84.611952 14.306047 62.399596
F 80.035552 6.927687 59.699496
F 80.122552 14.389747 62.486196
F 82.345252 2.912107 62.409096
F 73.238352 10.523547 59.805796
F 73.428752 2.804967 59.719796
F 82.330552 5.452137 63.464596
F 80.032952 16.898147 51.572096
F 84.400952 17.056147 56.064296
F 84.346752 16.870347 58.756796
F 79.958652 16.857247 56.072896
F 84.391552 17.140747 51.451896
F 84.373252 16.684147 63.520596
F 80.125952 16.976947 63.343096
F 71.149452 17.068347 51.553296
F 75.455852 16.779647 56.172896
F 88.982052 16.886647 55.929396
F 88.955152 14.303147 59.614996
F 88.999052 1.294937 63.448396
F 89.032852 8.989797 56.045196
F 88.732952 16.726647 63.379196
F 89.113652 14.354247 55.216296
F 88.868452 6.382467 55.302396
F 89.064052 6.553467 62.431996
F 88.929552 9.106057 58.785696
F 89.068052 9.233677 51.466496
F 88.959852 16.791147 58.718096
F 89.134852 14.286147 52.436796
F 88.908852 9.002617 63.245996
F 88.847052 1.440107 51.437296
F 71.055852 14.498147 52.516496
F 79.734052 22.139447 3.943986
F 79.782852 29.749847 4.264016
F 73.353652 18.192947 8.830446
F 77.805052 20.980847 0.577072
F 80.061752 24.748847 7.850216
F 86.909452 20.601947 0.553398
F 73.200952 28.646447 0.422635
F 75.425752 32.453547 4.969926
F 82.465152 18.212447 11.517596
F 79.949152 32.389547 5.081866
F 79.811352 24.628947 5.127936
F 79.869152 32.445247 7.858346
F 75.402252 22.110847 16.127496
F 86.872752 18.185547 11.680396
F 84.453652 32.158347 15.067796
F 77.805652 18.218847 16.063696
F 80.236552 22.206447 1.375486
F 79.631452 29.682547 1.378876
F 84.560352 32.388947 12.272996
F 75.156352 32.393447 12.312296
F 82.186952 28.497647 5.030776
F 82.051152 20.948347 4.951676
F 73.462052 28.640147 5.101796
F 73.286152 20.716147 5.083126
F 82.139452 26.043147 1.270136
F 86.937852 18.216347 8.887926
F 73.080652 25.986847 1.267406
F 82.441352 18.315347 8.649986
F 81.987652 25.650847 4.015506
F 77.531152 28.508047 0.333817
F 73.153552 26.243947 3.960366
F 73.245252 18.162647 4.153936
F 82.139752 28.556147 7.669526
F 82.251552 20.897147 7.801896
F 73.319552 28.472347 7.792666
F 73.106752 20.574347 7.900486
F 84.430652 21.895447 3.915286
F 84.423352 29.703747 4.315506
F 75.413052 22.149947 4.320406
F 75.465352 29.981247 4.150406
F 84.596552 24.643047 7.784786
F 86.606652 33.572147 15.898496
F 82.080552 33.636047 11.662296
F 75.544552 24.560247 7.891686
F 86.987552 18.194247 15.889796
F 77.400152 33.704247 11.519396
F 84.275152 24.425247 5.008526
F 75.312052 24.669447 0.412670
F 73.150752 33.771147 8.532006
F 75.405352 24.840047 5.121816
F 79.670752 32.492447 12.398796
F 72.944852 33.660747 11.411296
F 84.636952 21.870547 1.158606
F 84.476552 29.788347 1.499786
F 75.645652 22.200747 1.607336
F 75.411052 30.024347 1.394676
F 86.635152 28.572347 5.073566
F 86.822752 20.742447 4.968306
F 77.436552 28.535047 5.077986
F 77.651952 20.849147 5.224976
F 86.569652 25.670147 1.530076
F 84.480152 32.246947 0.366340
F 77.527452 25.923147 1.172796
F 82.262752 20.549347 0.427626
F 86.507452 25.948147 4.171416
F 86.716552 18.100247 1.636266
F 77.711152 25.933847 4.045796
F 73.296852 33.675247 1.343476
F 86.767652 28.533947 7.773936
F 86.749752 20.744647 7.865246
F 77.708652 28.610047 7.786146
F 77.645552 20.960247 7.869426
F 80.178252 22.105847 11.673996
F 80.069252 29.866147 11.255396
F 77.637552 33.800947 4.097716
F 73.243352 28.424547 15.359296
F 80.091252 24.673547 15.045496
F 75.377752 32.326847 14.969096
F 84.604852 32.352647 5.092076
F 82.228652 18.314747 4.028556
F 88.976152 29.720247 15.932196
F 86.677752 28.375847 0.673984
F 80.128252 24.733747 12.379096
F 77.729452 18.441747 1.538876
F 86.930752 33.592447 4.296186
F 77.653152 20.776447 15.252696
F 73.249152 20.913247 0.550714
F 82.287052 33.502247 1.549746
F 80.034452 22.092147 8.839116
F 79.929052 29.855947 8.518386
F 84.538952 22.102847 15.907096
F 77.562952 28.643847 14.959996
F 82.092852 28.518047 12.350396
F 82.596652 20.811247 12.383396
F 73.142852 28.529847 12.478096
F 73.135252 20.707047 12.232296
F 82.409352 25.913547 8.627496
F 77.758452 18.332147 4.253906
F 73.149652 25.880747 8.622766
F 77.823352 26.092047 15.823696
F 82.265652 25.991747 11.321296
F 73.244052 18.019247 11.496896
F 73.172852 25.973147 11.476196
F 82.093652 33.566747 15.824296
F 82.037952 28.483647 15.037796
F 82.184452 20.890547 15.219396
F 73.436952 18.431647 1.412266
F 86.571352 33.613947 1.442816
F 84.601252 22.169947 11.551696
F 84.261352 29.751747 11.476796
F 75.393552 22.054847 11.533296
F 75.470352 29.748847 11.634996
F 84.543552 24.617047 15.195496
F 86.678352 20.815847 15.046096
F 77.939352 33.704047 1.387906
F 75.527652 24.691147 15.199896
F 82.035352 28.668047 0.460800
F 82.370752 33.684947 4.298466
F 84.496852 24.871547 12.519196
F 86.568352 28.353647 15.078496
F 86.782552 33.464647 11.293596
F 75.463152 24.684547 12.577396
F 79.971452 24.660547 0.341563
F 82.195352 33.601747 8.858186
F 84.428752 22.170547 8.791986
F 84.404652 29.861247 8.604386
F 75.362752 21.943647 8.798926
F 75.439652 29.747247 8.785736
F 86.557552 28.500447 12.358596
F 86.808752 20.799647 12.382396
F 77.853552 28.512247 12.192296
F 77.752652 20.997847 12.486296
F 86.970452 25.840147 8.705296
F 82.234152 18.059547 1.333766
F 77.821852 26.014847 8.757146
F 84.362352 29.642947 15.882196
F 86.798252 25.945147 11.487696
F 86.630552 33.741547 8.615816
F 77.757052 25.951247 11.454096
F 79.731652 32.360647 15.211096
F 84.424852 32.487147 7.827086
F 73.200652 33.763947 4.189216
F 79.761952 29.752147 16.035196
F 73.378252 20.582147 15.109296
F 73.210552 33.608047 15.983196
F 73.243952 25.770347 16.126896
F 82.181952 18.272047 16.098596
F 75.268652 32.284347 7.674586
F 77.514252 33.507747 8.669806
F 86.764652 18.102647 4.430266
F 78.015852 18.306347 11.588996
F 80.033152 32.188347 0.487212
F 77.551252 33.482147 16.166696
F 78.042152 18.334847 8.905926
F 84.347052 24.576547 0.567720
F 82.278852 25.887447 16.102496
F 79.787152 22.181447 15.973896
F 73.263252 18.069847 16.009696
F 86.826252 25.887747 16.134996
F 75.369352 29.932147 16.137196
F 75.665652 32.527647 0.424294
F 88.775152 32.308147 0.404873
F 89.055952 22.087247 8.701966
F 89.019652 29.743547 4.250656
F 88.846852 32.325847 7.783426
F 88.899852 22.177947 4.014256
F 88.939152 32.312947 15.136196
F 89.029152 22.086547 1.275806
F 88.838752 24.480047 15.067096
F 89.111052 32.268447 5.001546
F 89.046852 29.564247 1.483626
F 88.891952 24.558347 12.305796
F 88.934252 29.739647 8.830416
F 89.013552 22.006747 11.454696
F 70.704752 32.197847 12.404996
F 79.957152 21.915947 25.742096
F 79.955952 29.820347 25.893896
F 77.667952 20.641347 22.549096
F 77.547852 28.478547 22.290896
F 80.019252 24.469647 29.521596
F 84.475652 32.401547 22.011596
F 77.776152 18.211147 25.947996
F 86.647652 20.639747 22.397696
F 86.648152 28.282047 22.326196
F 86.635952 18.024247 23.097696
F 80.014452 24.529247 26.881096
F 86.700652 33.664647 30.420596
F 72.934552 33.644847 18.717496
F 77.498452 26.132147 18.536896
F 77.607552 18.147047 23.317696
F 86.756852 25.896147 18.931196
F 79.971352 22.122647 22.948696
F 79.914152 29.677947 23.228296
F 77.696452 20.760147 19.813496
F 77.592452 28.625747 19.572996
F 82.231452 28.432047 26.634196
F 82.103052 20.802847 26.860396
F 73.176052 28.426347 26.637796
F 73.203752 20.502147 26.823896
F 82.181952 25.957247 23.262496
F 77.794052 33.503447 26.071196
F 73.280052 25.699347 23.238796
F 77.713652 33.441247 30.479696
F 82.236752 25.767147 26.010496
F 73.193852 18.085147 23.327496
F 73.280052 25.935947 25.905596
F 82.005852 18.380547 23.095396
F 82.245152 28.538147 29.526796
F 82.118252 20.657147 29.534996
F 73.195152 28.443747 29.348996
F 73.103852 20.469347 29.457996
F 84.474752 22.048247 26.152996
F 84.531752 29.718247 25.792396
F 75.286252 22.029447 25.883896
F 75.496552 29.713447 25.834296
F 84.376152 24.685347 29.619096
F 73.209052 18.117947 18.683496
F 86.741352 33.428347 25.792296
F 75.262352 24.538647 29.511296
F 75.236552 29.851147 18.997196
F 82.167252 33.774747 23.214496
F 84.432552 24.656747 26.871796
F 79.972552 32.217347 29.628996
F 82.113852 33.606547 18.548796
F 75.478552 24.546347 26.787996
F 75.541952 32.226847 26.946296
F 82.086852 33.697347 25.918196
F 84.465452 21.986247 23.436296
F 84.539852 29.881747 23.113496
F 75.360752 21.915247 23.187696
F 75.367452 29.713847 23.177996
F 86.768952 28.471147 26.699796
F 86.645152 20.775747 26.896096
F 77.746552 28.428247 26.920096
F 77.602152 20.720447 26.736296
F 86.696952 25.802347 23.360596
F 86.802152 33.488447 18.654096
F 77.749052 25.862247 23.152696
F 82.181452 18.311547 18.737896
F 86.639352 25.806047 26.103596
F 82.159452 18.313047 25.968496
F 77.918452 25.731347 25.850496
F 73.008752 18.071347 30.591696
F 86.597752 28.272847 29.524696
F 86.760652 20.602847 29.524096
F 77.764852 28.515747 29.643196
F 77.691852 20.531747 29.572196
F 79.920052 21.859147 30.447096
F 79.992352 29.629847 30.540896
F 86.969652 20.691547 19.548096
F 86.726052 28.467147 19.641196
F 82.093852 25.985347 30.556596
F 86.874452 18.095747 18.680896
F 73.110552 25.776747 30.500996
F 86.580352 18.228447 25.854296
F 84.450052 21.883747 30.404296
F 84.448452 29.968447 30.380096
F 75.394052 21.952747 30.393396
F 75.405552 29.579947 30.543696
F 86.752852 25.713447 30.464896
F 86.713452 18.036247 30.338496
F 77.603352 25.865747 30.251196
F 77.663852 17.960347 30.405396
F 79.931152 22.099847 18.637796
F 80.114552 29.762747 18.720796
F 77.684852 18.243947 18.734096
F 75.671052 24.536847 22.318796
F 80.150852 24.668347 22.100096
F 73.162252 33.733447 23.083396
F 77.558252 33.539947 23.368796
F 75.612152 24.444247 19.510296
F 73.227952 17.937047 25.967296
F 84.432752 32.411047 29.479496
F 79.817752 24.739347 19.473396
F 84.505652 24.510747 22.442696
F 73.370952 33.495747 26.016496
F 84.516052 24.409247 19.558396
F 77.591252 33.735947 18.906396
F 84.285452 32.326147 26.734196
F 82.318852 28.358647 19.672696
F 82.316452 20.961547 19.403596
F 73.024552 28.311947 19.597196
F 73.214452 20.588647 19.706296
F 82.259252 25.755647 18.649396
F 73.166452 33.417847 30.436296
F 73.285752 25.647147 18.876496
F 86.778552 33.493447 23.100096
F 82.256852 28.487247 22.411396
F 82.277552 21.086447 22.042996
F 73.103752 28.437247 22.551796
F 73.207552 20.646447 22.424896
F 84.753552 21.909347 18.662096
F 84.406652 29.623047 18.517496
F 75.357752 21.912347 18.743796
F 84.396652 32.290447 19.261296
F 75.177452 32.424947 19.592596
F 75.418952 32.229547 22.196396
F 79.789652 32.380747 22.498496
F 80.018052 32.333647 26.892496
F 75.408052 32.207647 29.710796
F 82.188752 33.518547 30.627196
F 79.850552 32.269647 19.727496
F 82.241752 18.032147 30.491996
F 88.961652 32.287347 27.019296
F 88.812252 22.097347 26.026296
F 88.961452 32.263747 22.189496
F 88.937952 22.055347 23.315596
F 89.039652 22.332547 18.987396
F 88.904252 29.753847 25.784296
F 89.132552 24.970147 19.905496
F 89.092152 32.344047 19.589896
F 89.048652 24.619247 22.579496
F 88.844652 32.378947 29.694696
F 89.056852 29.727947 23.102496
F 70.882952 32.308747 29.596696
F 80.095352 22.258347 47.707596
F 79.938052 29.860047 47.702896
F 77.694152 20.819047 44.147096
F 77.827652 28.608447 43.951696
F 82.331752 18.446447 47.846196
F 84.578452 32.224547 36.645696
F 77.893252 18.278247 37.740396
F 86.657952 20.911047 44.076796
F 86.703652 28.619747 44.391196
F 79.906352 32.411647 48.567696
F 80.036952 22.072347 44.988796
F 79.946452 29.919247 44.964796
F 77.865152 25.701647 40.358096
F 75.582552 21.986647 33.187696
F 75.393652 29.724247 33.392196
F 82.275352 18.246147 45.108296
F 82.183552 33.503047 37.573396
F 86.748552 20.763247 48.900196
F 82.314652 25.957447 45.200096
F 77.734352 25.792247 32.994896
F 73.299352 26.070847 44.856696
F 80.066552 22.023947 33.244196
F 82.159152 26.092047 47.830796
F 73.263952 18.170947 33.257696
F 73.249252 26.115647 47.651696
F 73.233452 20.805147 33.982196
F 84.610352 22.115747 47.777796
F 84.627352 29.916347 47.851296
F 75.578652 22.126947 47.926196
F 75.320752 29.900947 47.804596
F 75.564352 32.440447 41.226696
F 86.770952 33.717247 33.127196
F 84.450252 32.480247 33.967196
F 73.366152 18.267547 40.532196
F 82.149252 33.677547 47.791796
F 77.812352 18.299847 47.794096
F 84.366952 22.118047 45.077896
F 84.337252 29.798747 45.126796
F 75.436952 22.201247 45.113896
F 75.716552 29.945747 45.111096
F 75.569052 32.325147 36.839896
F 84.306352 32.412447 48.787096
F 77.707652 28.686347 48.512396
F 80.009352 32.224747 41.320396
F 86.755352 25.916747 44.999296
F 73.299352 20.918747 48.799796
F 77.773152 26.069547 44.949296
F 86.895552 18.113047 40.536296
F 86.580152 26.046247 47.753796
F 86.808852 33.557647 45.312696
F 77.735352 26.063547 47.722496
F 82.333752 17.950347 40.553796
F 77.537552 33.526547 33.101796
F 77.820652 18.235147 40.524896
F 86.765452 25.962047 40.635996
F 84.466852 21.899747 33.330296
F 79.935052 24.453547 36.789696
F 84.447652 32.333847 41.369896
F 86.759352 18.353447 33.102596
F 77.710952 25.773147 37.645096
F 77.851652 33.681947 37.797596
F 86.633552 25.985847 37.865696
F 79.976552 24.482047 33.973296
F 75.453852 29.856847 40.405896
F 86.618352 18.328447 47.765496
F 77.771152 20.818347 41.279496
F 77.756852 28.369347 41.135796
F 86.819552 20.800847 41.369496
F 82.201752 28.514847 34.266896
F 82.220652 20.732047 34.296696
F 73.272552 28.377647 34.183696
F 73.318952 18.286747 47.970196
F 86.728052 28.418847 48.881696
F 75.515252 22.060147 40.347996
F 75.348552 32.537047 48.660496
F 79.878252 32.531447 44.022596
F 82.218352 28.431147 36.969696
F 82.504552 20.577547 37.071296
F 73.163352 28.383347 36.897596
F 73.249752 20.730947 36.799596
F 86.638352 33.526947 48.066996
F 84.320152 29.885047 33.048096
F 75.486752 32.312247 44.014396
F 73.220552 33.965847 47.793496
F 84.508052 24.613247 36.887996
F 73.213552 20.834147 44.305496
F 82.241152 25.864847 33.328096
F 75.442352 24.641747 36.685096
F 73.270552 33.646247 37.459796
F 77.799452 18.173947 45.076996
F 84.557952 24.529947 34.185496
F 84.423852 24.653647 44.170696
F 75.377152 24.801447 48.642496
F 75.531352 24.567947 33.978196
F 84.495952 24.645247 41.494696
F 79.842352 24.846347 48.825196
F 86.532752 28.536147 34.137596
F 86.788152 20.747747 34.167096
F 77.659252 28.277547 34.191196
F 77.798152 20.618547 34.004696
F 84.481852 29.734447 40.627196
F 77.755752 33.787847 40.558396
F 84.428452 22.046147 40.601296
F 75.494152 32.380647 34.071796
F 86.516852 28.456347 36.979796
F 86.923452 20.790847 36.934696
F 77.599152 28.407947 36.814496
F 77.846452 20.758047 36.746596
F 80.254552 21.811247 40.565196
F 79.955852 29.686147 40.313296
F 86.661352 28.517847 41.669796
F 75.379252 29.777247 37.721796
F 80.068152 24.634647 44.149696
F 73.404352 33.695947 44.965696
F 73.295952 33.602747 40.322396
F 75.509152 21.959147 37.708996
F 84.380052 29.800847 37.842696
F 84.735852 22.102147 37.807196
F 80.060252 24.456347 41.446196
F 84.443852 32.413547 44.195196
F 82.088852 33.666247 45.010896
F 86.698452 33.817047 37.814096
F 86.900552 25.936047 33.286796
F 75.634652 24.452747 41.279996
F 80.174752 22.036547 37.767296
F 79.786952 29.763347 37.618696
F 82.099052 28.596047 48.823596
F 75.449452 24.691947 43.997296
F 82.175352 28.380947 41.381596
F 82.428952 20.542647 41.402496
F 73.370352 28.611347 41.361096
F 73.406252 20.829147 41.608096
F 82.131652 25.767447 37.667096
F 77.604452 33.600847 45.112096
F 73.239152 25.834847 37.839096
F 73.211552 18.092747 37.596196
F 82.197152 25.715547 40.435296
F 88.879852 29.706647 33.179396
F 73.304152 25.922747 40.668396
F 73.215752 25.756947 33.194396
F 82.268652 28.500547 44.266796
F 82.265152 20.876747 44.069096
F 73.266352 28.780147 44.042496
F 79.867452 32.254747 36.656196
F 86.788552 33.502047 40.526096
F 79.841752 29.683147 33.333796
F 79.792152 32.393047 33.891596
F 73.484152 18.083847 45.266996
F 77.626752 33.622547 47.748696
F 86.629052 18.260547 45.144296
F 86.844252 18.182247 37.839596
F 77.942052 20.865647 48.783796
F 82.426252 18.056147 37.900196
F 82.294852 33.499147 40.284396
F 77.688852 18.055747 33.181796
F 82.315552 21.001647 48.791196
F 82.174552 18.196147 33.332896
F 82.086552 33.794847 33.307096
F 73.014952 28.566847 48.594996
F 73.240652 33.530447 33.162996
F 84.313752 24.725047 48.833296
F 89.083552 22.020647 37.888396
F 70.917652 30.005447 47.560496
F 88.951752 32.473347 36.834896
F 88.920652 32.128147 41.456796
F 71.060652 22.067247 45.014396
F 88.856552 32.418047 48.862696
F 88.878552 29.779647 47.960696
F 88.921852 24.542947 34.281596
F 89.058352 24.661047 44.120496
F 88.859852 24.629347 37.099896
F 89.009952 22.044447 33.337796
F 89.050352 32.426547 34.120696
F 89.006852 29.811747 45.297396
F 88.898952 32.564347 44.150696
F 71.055552 32.504147 41.477296
F 71.124352 32.581647 44.152796
F 71.066352 22.203047 47.802596
F 79.871352 24.975647 51.600096
F 80.215252 32.176547 63.426496
F 73.334052 18.351247 62.645796
F 86.865652 33.561947 55.235796
F 77.897752 25.940547 62.226496
F 73.448252 18.324347 52.516596
F 82.203952 28.757347 51.708596
F 82.099652 21.083547 51.626596
F 72.941052 28.591447 51.266296
F 73.178152 20.831047 51.545896
F 84.470752 24.964347 51.482096
F 75.438852 32.453847 51.301596
F 82.134852 33.736047 52.335096
F 75.324052 24.761947 51.337596
F 84.572252 32.302247 58.851696
F 82.329152 33.633447 62.476296
F 86.799152 28.615947 51.624096
F 86.714552 20.916847 51.595796
F 77.660852 28.568147 51.194196
F 77.884752 21.112847 51.541996
F 79.796652 22.252647 55.183396
F 79.953252 29.712447 54.973796
F 86.771052 25.820847 62.620896
F 82.141452 33.556647 59.733796
F 79.994252 24.688247 58.876296
F 75.578752 32.552147 63.354596
F 77.682952 18.165547 62.542496
F 77.728952 26.004547 59.617596
F 82.055552 18.299747 59.634296
F 86.798952 25.992547 59.895396
F 80.041052 24.930847 56.128296
F 75.384552 29.892947 62.465596
F 82.273552 33.529547 55.087096
F 77.773352 20.946847 63.437896
F 77.582252 28.562947 63.124096
F 86.764352 20.511447 63.385996
F 79.990052 22.440647 52.441496
F 79.777552 29.927547 52.267696
F 86.550552 28.351547 63.515196
F 75.637552 30.013147 59.703096
F 82.165152 28.602847 56.000896
F 82.120352 20.967847 55.911796
F 73.261852 28.635147 56.071096
F 73.606052 20.819847 56.017896
F 82.276452 26.111147 52.518096
F 86.706352 18.260647 59.575896
F 73.088752 26.199647 52.317396
F 82.061252 18.483347 52.576096
F 82.234152 25.974147 55.187496
F 73.255952 18.383347 59.849896
F 73.388252 26.159147 55.126496
F 86.623952 18.226047 55.125996
F 82.157952 28.557347 58.842896
F 82.220852 20.994747 58.745496
F 73.341952 28.627147 58.645096
F 73.254752 20.971147 58.772096
F 84.377452 22.199947 55.203096
F 84.372252 29.793347 55.156096
F 75.650852 22.212947 54.853396
F 75.466352 29.908247 54.992596
F 84.446052 24.727247 58.969496
F 80.009552 32.493247 51.360296
F 77.823252 33.528147 52.273596
F 75.513952 24.640047 58.788496
F 75.631152 32.690047 58.936596
F 77.567952 18.257747 55.200696
F 84.497752 24.825047 56.254896
F 84.417352 29.743447 62.453496
F 77.659552 18.379847 59.805796
F 75.653952 24.679747 55.922096
F 75.617252 22.157547 62.266296
F 77.996252 33.716147 59.917696
F 84.275752 22.287147 52.472496
F 84.599452 29.930347 52.387596
F 75.482552 22.211047 52.135096
F 75.417252 29.753747 52.148096
F 86.557552 28.557747 56.077296
F 86.494852 20.810947 55.990396
F 77.703752 28.716647 55.879196
F 77.645052 20.871247 55.918496
F 86.819752 26.028547 52.309296
F 73.223452 18.191647 55.205796
F 77.540752 26.157047 52.344196
F 77.801352 33.708447 55.112096
F 86.747752 26.009747 55.133396
F 86.763152 33.693047 62.503696
F 77.837452 26.136247 55.098696
F 73.266252 33.751147 52.130096
F 86.556552 28.562447 58.707596
F 86.622352 20.796947 58.674596
F 77.719852 28.436947 58.686296
F 77.760652 20.882347 58.590596
F 79.967852 22.210647 62.469096
F 80.039852 29.796047 62.319096
F 75.648052 22.141547 59.551096
F 84.445352 29.777447 59.700596
F 80.053352 24.734547 63.184596
F 84.528952 24.421747 63.444796
F 82.245252 18.098347 62.343896
F 84.448452 22.151947 59.749496
F 86.625152 18.029547 62.341996
F 79.995552 32.254447 55.885996
F 79.865052 22.209847 59.798196
F 79.997652 29.772347 59.597196
F 75.611052 24.655147 63.208096
F 82.110852 18.352847 55.254996
F 82.096552 28.449947 63.262896
F 82.007752 20.673347 63.226396
F 73.219852 28.488447 63.340296
F 73.314152 20.940047 63.364796
F 82.230752 26.041947 59.585096
F 73.378252 33.886247 55.067296
F 73.250252 25.993647 59.548396
F 86.935452 33.510847 59.732396
F 82.358652 25.811547 62.359696
F 86.710052 18.365547 52.373996
F 73.270752 25.938947 62.335696
F 77.846952 18.343947 52.489296
F 84.500852 21.903847 62.579296
F 73.288752 33.756347 59.718696
F 84.550552 32.396647 56.070796
F 78.023752 33.587747 62.600296
F 80.009352 32.211747 58.706196
F 84.286152 32.480847 51.539796
F 73.292152 33.666347 62.410596
F 75.544352 32.365747 56.051696
F 84.572752 32.329447 63.232296
F 86.718052 33.465347 52.468296
F 70.988752 24.889147 58.741796
F 88.710152 22.054247 59.789896
F 88.882052 29.659547 59.750596
F 88.883452 24.653547 63.556796
F 89.012552 29.824247 52.564996
F 88.895752 29.856247 55.279896
F 88.888552 32.261047 51.534196
F 89.109152 32.287047 56.114996
F 89.154252 32.244547 58.867996
F 88.963552 22.124547 62.470696
F 70.903352 24.745547 51.478096
F 88.874052 24.674147 56.112396
F 88.898452 24.576347 58.889796
F 71.154552 30.147747 55.177796
F 71.145052 29.993447 59.657296
F 71.018652 32.600347 51.358696
F 71.149052 24.877847 56.010596
F 71.191052 32.433547 63.380396
F 71.049652 22.327447 52.631496
F 79.931752 45.247547 4.081636
F 80.016652 37.551647 4.423006
F 88.815152 37.516047 11.343696
F 77.792152 49.066947 4.216246
F 80.137652 47.839347 7.880856
F 79.931452 40.116447 8.075676
F 82.372652 51.708447 0.333687
F 73.364552 43.792647 0.385006
F 80.111652 47.759047 4.971456
F 79.881652 40.178247 5.213136
F 82.276452 49.202547 1.457296
F 77.648352 48.846847 16.021596
F 73.144152 36.353847 0.669756
F 80.027252 45.229047 15.918596
F 75.463952 47.895447 0.613934
F 79.865552 45.223047 1.323806
F 82.197552 36.202147 5.251936
F 82.169552 43.750447 4.909186
F 73.007152 36.397347 4.944746
F 73.318652 44.165447 5.095416
F 82.273752 49.247747 8.809206
F 73.236752 49.122047 15.872196
F 82.193252 41.308547 1.416776
F 86.642952 36.020247 15.011096
F 80.045752 37.816947 1.635516
F 73.295352 41.273747 1.473866
F 86.750352 49.117047 1.302526
F 73.201152 51.506147 12.307596
F 82.221752 41.266647 4.161146
F 73.332852 49.208247 3.967946
F 86.686852 51.592947 15.233496
F 73.311652 41.593247 4.138996
F 81.965352 36.165647 7.984796
F 82.246952 44.061047 7.519366
F 73.034652 36.390447 7.634846
F 73.122152 43.862647 7.816966
F 84.308852 44.997047 4.021406
F 84.424052 37.390247 4.283276
F 75.626952 45.317847 4.145006
F 75.393452 37.443247 4.350766
F 84.343452 47.775747 7.724816
F 84.305752 40.116647 7.794586
F 75.531452 47.781747 7.917376
F 75.481352 40.256747 7.703496
F 84.182752 47.520847 4.823526
F 84.513452 39.989047 5.117346
F 75.455352 47.848147 5.034786
F 75.433452 40.351847 4.999506
F 86.627352 41.301847 16.026496
F 84.445052 37.514947 1.528286
F 75.430752 45.195547 1.543476
F 75.369252 37.523147 1.521686
F 86.626552 36.205947 5.125356
F 86.453652 43.753747 4.994716
F 77.647552 36.369347 5.238356
F 77.747952 43.970247 5.106416
F 86.642852 36.258447 0.593463
F 73.166752 49.218447 1.294166
F 86.686252 41.247547 1.345876
F 77.866452 51.600447 12.185096
F 75.542152 37.654747 15.880496
F 77.650852 41.435847 1.557356
F 82.232052 49.224547 4.118156
F 84.552952 39.865447 14.969196
F 86.764252 41.188147 4.061046
F 73.212352 48.938047 8.605576
F 73.123052 51.599247 7.824146
F 77.746252 41.431347 4.289046
F 86.591552 36.345147 7.972276
F 86.510452 43.870247 7.783766
F 77.368252 36.102147 7.934666
F 77.806652 43.998747 7.725066
F 80.110152 45.344747 11.533996
F 79.829052 37.433047 11.491796
F 73.124152 48.972647 11.421996
F 77.823252 41.426147 15.990096
F 80.046852 47.844747 15.090696
F 79.964552 40.027047 15.080796
F 77.901852 49.075347 8.874856
F 79.856852 40.120847 0.441482
F 80.183152 47.816547 12.357196
F 80.013252 39.952047 12.195696
F 86.470052 49.002347 4.111756
F 77.986852 48.957047 11.491996
F 80.125652 45.253547 8.659076
F 79.612552 37.484847 8.692496
F 77.703952 36.333647 0.591935
F 77.827852 51.581347 0.452957
F 81.973552 36.122347 12.397496
F 82.329252 43.914047 12.415696
F 73.216852 36.152347 12.317396
F 73.099352 43.836247 12.213896
F 77.983452 41.503447 11.413096
F 86.674252 41.215547 11.316796
F 82.124752 41.443647 8.576286
F 84.472652 45.061747 16.111296
F 82.266052 51.698647 4.980926
F 73.136552 41.274447 8.825556
F 86.761452 43.950247 0.469412
F 75.583952 40.059747 0.557088
F 82.255452 41.506947 11.403296
F 82.435852 49.127647 11.490496
F 77.716252 35.995847 15.133996
F 73.421952 41.276847 11.581596
F 82.050252 36.289847 15.145696
F 82.179552 43.836647 15.022496
F 73.335852 36.262547 15.088896
F 86.719552 48.878847 15.895496
F 84.373752 45.190647 11.499496
F 84.329752 37.351947 11.533996
F 75.447052 45.212647 11.441096
F 75.366952 37.597947 11.397496
F 84.471052 47.619247 15.233196
F 77.609052 43.975047 15.231296
F 75.291952 47.807347 14.957596
F 75.557752 40.093347 15.079796
F 84.522152 47.726747 12.438796
F 84.486652 39.952447 12.346296
F 75.448152 47.876447 12.226496
F 75.832352 40.275547 12.242396
F 84.364652 45.253747 8.705216
F 84.292652 37.371947 8.825796
F 75.408052 45.232347 8.825026
F 75.269252 37.675447 8.696216
F 86.598552 36.063047 12.130496
F 86.607552 43.761347 12.430196
F 77.543152 36.233547 12.273296
F 77.768352 44.115047 12.537396
F 86.568852 49.091547 8.560026
F 79.922552 37.480447 16.015496
F 86.652152 41.277747 8.556596
F 77.698152 49.105847 1.524256
F 86.654952 43.901147 15.085196
F 77.702452 41.476947 8.704316
F 86.850752 49.047647 11.542096
F 77.645352 43.848947 0.540532
F 81.975152 51.770647 7.769356
F 82.167252 51.362347 15.196696
F 84.426352 45.257747 1.350976
F 73.168452 43.955047 14.888096
F 86.836452 51.630047 7.827286
F 77.856052 51.782547 4.942246
F 82.168852 36.172847 0.723217
F 82.141852 51.693147 12.412896
F 73.150052 51.633747 15.004096
F 86.951752 51.656347 0.419389
F 82.249652 41.288147 15.861696
F 82.228152 48.919447 16.174696
F 84.380552 37.433947 16.092296
F 82.251052 44.048747 0.458794
F 75.319852 45.273247 15.857496
F 79.920252 47.763647 0.624220
F 86.695152 51.613947 12.411696
F 86.755552 51.515847 5.101606
F 73.222352 51.727447 5.087156
F 73.185752 51.793147 0.521342
F 84.381452 40.056347 0.331626
F 77.770552 51.390347 14.905996
F 77.605752 51.664147 7.797546
F 84.455852 47.767147 0.624843
F 88.795452 37.422047 4.026846
F 73.214452 41.394347 15.892096
F 88.897352 37.597347 1.404786
F 88.876552 40.096947 0.389158
F 88.974852 40.227847 12.346896
F 88.789452 45.068847 11.472796
F 89.022752 44.924347 16.076296
F 89.000152 47.683247 12.369496
F 88.914052 39.958447 15.134696
F 88.797652 47.660147 0.392421
F 88.838452 45.112047 8.623316
F 88.851352 45.062747 4.184326
F 79.873752 45.247847 25.978896
F 79.875952 37.485547 25.757196
F 77.621952 43.807147 22.376696
F 77.568352 36.134847 22.302396
F 79.769852 47.819047 29.602796
F 79.748752 39.830547 29.521796
F 86.687752 43.871947 22.397396
F 86.516352 36.164847 22.437696
F 79.999452 47.723147 26.888596
F 79.921652 39.909247 26.894896
F 77.632952 41.450747 18.719896
F 82.370752 51.545447 26.969396
F 79.935752 45.199847 23.218096
F 79.723252 37.418247 23.164296
F 77.466452 48.822447 18.740396
F 86.449452 41.281347 18.786296
F 82.137552 36.314047 26.872996
F 82.024652 44.011647 26.927396
F 73.162852 36.102547 26.705896
F 73.254652 43.892147 26.784296
F 82.049452 49.037947 23.454596
F 77.868252 51.368247 26.724296
F 82.185752 41.229947 23.339096
F 86.496652 51.779347 29.586196
F 73.258252 36.229847 22.379296
F 73.086652 41.438247 23.291796
F 75.320852 37.493947 18.657796
F 75.354652 45.058247 18.408196
F 82.152052 41.264247 26.155196
F 86.592052 51.601747 19.774396
F 84.409252 37.349547 18.667296
F 73.208552 41.159547 26.096496
F 82.131152 36.164647 29.727596
F 82.102152 43.948647 29.698196
F 73.242252 36.006447 29.421796
F 73.060052 43.887547 29.494396
F 84.217452 45.057047 26.063896
F 84.368852 37.474147 26.115696
F 75.499152 45.023547 25.887296
F 75.406952 37.450547 25.955196
F 84.287252 47.890047 29.622496
F 84.466552 40.202947 29.674096
F 75.505452 47.814347 29.531896
F 75.340552 40.038847 29.678296
F 84.566652 47.625447 26.965596
F 84.438852 40.076147 27.039996
F 75.497852 47.614447 26.867696
F 75.567752 40.022547 27.044096
F 84.292352 45.057347 23.213996
F 84.382352 37.519847 23.332496
F 75.399852 45.031947 23.156196
F 75.357352 37.677447 23.314096
F 86.691252 36.034847 26.663796
F 86.576452 43.987647 26.882096
F 77.604752 36.171547 26.794196
F 77.731552 43.869147 27.045996
F 73.000952 49.031947 23.017996
F 84.445452 45.213247 18.837896
F 86.752152 41.291247 23.346096
F 72.914052 48.948447 18.701396
F 84.505552 40.040747 22.355896
F 77.785752 41.374347 23.531396
F 86.640452 49.079347 26.089396
F 75.455152 40.266747 22.624796
F 86.569352 41.557347 26.029296
F 84.532352 47.812547 19.839096
F 82.278752 48.924147 26.130296
F 77.736152 41.416847 26.170096
F 86.615852 36.250347 29.428596
F 86.450652 44.171947 29.564596
F 77.689352 36.043847 29.561196
F 77.590952 43.855847 29.711396
F 79.708552 45.155747 30.577296
F 79.842152 37.249747 30.439696
F 77.698752 51.431547 19.318396
F 86.466752 48.987347 23.413496
F 81.991152 48.953047 30.463996
F 77.640652 49.092247 23.191396
F 82.112352 41.405347 30.541396
F 73.087252 48.861847 30.546796
F 73.078552 43.876747 22.375396
F 73.019652 41.355647 30.549396
F 84.419852 45.412147 30.623796
F 84.420452 37.555447 30.415996
F 75.218652 45.202547 30.477696
F 75.425452 37.353347 30.405096
F 86.546252 49.193647 30.471996
F 77.759752 48.874047 25.917896
F 86.676552 41.564147 30.523796
F 77.504052 49.068947 30.658396
F 84.086152 39.984147 19.543596
F 77.582552 41.213347 30.546096
F 79.941352 44.935047 18.644496
F 79.836152 37.584447 18.766496
F 77.651452 43.911547 19.628296
F 77.611252 36.339147 19.588696
F 79.813452 47.840847 22.357396
F 79.912352 40.124947 22.467096
F 86.763152 43.877347 19.732796
F 86.631052 36.076147 19.742196
F 79.775452 47.588747 19.740096
F 79.737252 40.098347 19.640996
F 75.363052 40.007947 19.816196
F 75.081952 47.506747 19.391896
F 82.109752 36.153947 19.594796
F 82.185652 43.840947 19.640596
F 73.215352 51.422147 29.439796
F 73.131052 43.838547 19.720596
F 73.335752 48.995447 25.833996
F 84.293352 47.774047 22.573296
F 81.921752 41.290447 18.555596
F 86.564252 49.151147 18.528596
F 75.423852 47.861447 22.153896
F 73.318952 41.423347 18.551796
F 82.143752 36.296447 22.269696
F 82.082552 43.823447 22.443496
F 86.528052 51.671847 22.619396
F 86.874552 51.726047 26.751996
F 73.207152 36.310147 19.556896
F 77.650552 51.608347 22.032196
F 82.129952 48.936247 18.985496
F 77.533152 51.443147 29.581096
F 73.062052 51.800547 22.080396
F 73.129052 51.618547 26.767196
F 82.107852 51.550547 22.426696
F 73.243552 51.635447 19.319196
F 82.171852 51.521947 19.663896
F 81.956852 51.506247 29.587196
F 88.844652 37.611447 23.190996
F 88.827152 37.778547 30.344196
F 88.829152 37.495647 18.539396
F 88.764752 40.155347 27.007596
F 88.740652 45.442147 30.282696
F 88.922252 40.447247 29.773596
F 88.876752 45.313447 23.424496
F 88.907252 37.505447 26.051796
F 88.735652 47.871247 19.691596
F 88.862952 45.328647 26.089596
F 88.849252 47.940147 22.440796
F 89.030752 47.915547 26.850496
F 88.887752 48.013347 29.572996
F 80.128852 45.185047 47.798596
F 79.887052 37.505447 47.627296
F 77.740552 43.951247 44.254496
F 77.831152 36.138747 44.242396
F 75.711252 45.227147 47.985196
F 77.753752 41.343347 33.137196
F 86.904052 43.726547 44.204896
F 86.845652 36.066047 44.215796
F 80.231952 45.052247 45.017696
F 79.923752 37.487147 44.907896
F 77.699652 41.320047 40.401896
F 75.782352 47.814847 48.610796
F 78.027652 49.148447 47.709696
F 89.005252 39.763347 48.868996
F 84.296752 37.656747 33.244296
F 77.726052 36.212747 48.737396
F 73.265552 36.467347 48.842596
F 82.185952 49.107047 33.287596
F 82.250852 41.055047 45.016996
F 86.743152 43.675747 48.759996
F 79.720052 37.467247 33.099996
F 73.472852 41.466247 45.243696
F 82.258852 49.105647 47.821396
F 73.348452 44.141747 48.688196
F 82.334652 41.225147 47.888396
F 73.094452 36.119747 34.044096
F 73.227352 49.052047 40.280596
F 86.470452 49.220747 33.220496
F 84.615652 45.166847 47.882696
F 84.444152 37.388447 47.857596
F 82.277152 51.842047 36.800396
F 75.596352 40.003647 34.120196
F 70.899752 37.542547 47.762096
F 73.472352 48.986147 47.652396
F 73.388452 41.473747 47.981096
F 86.893552 51.531347 48.877596
F 84.705452 45.092847 45.001796
F 84.478452 37.146847 45.181796
F 75.611852 45.219347 45.199796
F 75.539952 37.260947 45.178896
F 82.065052 36.125547 43.840696
F 86.694752 49.066347 47.736196
F 73.344952 41.369747 40.418596
F 84.607152 47.766947 48.846796
F 86.925752 49.107947 45.002996
F 77.893852 51.716247 34.168196
F 86.714152 41.198747 45.160996
F 82.269152 49.003547 45.132296
F 84.540952 39.891047 41.247696
F 77.993652 41.457547 45.144996
F 84.601052 39.773047 44.125696
F 84.390852 45.104847 40.431796
F 80.070552 45.261447 33.203596
F 73.371852 51.499947 41.399896
F 75.596952 47.790847 44.109596
F 77.923852 41.452547 47.925196
F 86.749952 41.029347 47.885496
F 79.808352 40.082047 34.204596
F 77.423952 49.123347 40.679796
F 86.953552 41.387147 40.585996
F 80.012252 47.928447 37.059996
F 79.650752 40.050547 36.919096
F 73.150952 36.279947 44.165096
F 73.404152 49.047247 44.996596
F 79.898452 47.862147 34.271896
F 73.435252 41.360947 33.264896
F 77.539552 41.529747 37.702996
F 73.321352 44.008147 44.281696
F 82.098252 36.428047 34.201296
F 82.085952 43.820147 34.365096
F 77.554952 51.851547 41.241296
F 73.204652 43.982847 34.104296
F 75.330252 47.636347 41.361996
F 84.327752 37.528647 37.685096
F 77.797352 49.252747 37.939996
F 84.504152 47.800847 44.392596
F 75.362952 37.541347 37.910596
F 75.817652 40.031847 44.401496
F 82.150752 36.166847 36.825596
F 82.224552 43.927247 37.168196
F 73.170352 36.262047 36.829296
F 73.154252 43.912147 36.833296
F 84.476552 45.333847 37.771396
F 82.467852 43.619447 44.183096
F 75.547452 40.055447 41.602996
F 73.414252 51.664847 34.008896
F 84.528852 48.003347 37.092296
F 84.476152 40.153747 36.947296
F 75.522952 47.732147 37.088596
F 75.500952 40.012147 36.806296
F 84.400952 47.757247 34.361396
F 84.532552 40.235647 34.172196
F 75.456152 47.794847 34.139896
F 75.687052 40.125547 48.749996
F 86.485052 36.352547 34.123896
F 86.686152 44.069747 34.139296
F 77.580652 36.085447 33.970396
F 77.822952 43.823347 34.176096
F 75.428652 45.170147 37.763096
F 77.926552 49.188947 44.899996
F 75.546252 45.239447 33.341096
F 75.616252 37.536747 47.953696
F 75.447852 37.521647 40.591496
F 84.308352 45.260347 33.492596
F 86.678252 36.233047 36.904096
F 86.784752 43.870747 36.818296
F 77.718652 36.230047 36.928296
F 77.763752 44.076547 36.842396
F 79.954952 45.176747 40.785396
F 80.024152 37.533147 40.363296
F 86.730852 49.001647 40.704796
F 86.765852 41.245947 37.726096
F 79.967652 47.639247 44.134796
F 79.992952 40.045347 44.109596
F 84.485052 47.709347 41.646096
F 86.705452 49.215147 37.987496
F 79.820252 47.849747 41.360896
F 79.944552 40.023047 41.435696
F 77.680952 43.843547 41.542896
F 77.698652 36.321747 41.507096
F 79.926052 45.303347 37.928696
F 79.888552 37.487047 37.581396
F 86.827052 44.105947 41.510796
F 86.801352 36.073547 41.469396
F 82.249752 36.107447 41.020396
F 82.203452 43.815147 41.449296
F 73.284552 36.249447 41.418796
F 73.345652 43.842947 41.660696
F 82.134452 49.279747 37.873196
F 82.202252 51.645247 41.468096
F 82.098352 41.339047 37.901796
F 73.319852 49.185447 37.656196
F 75.381352 45.118347 40.564796
F 73.159252 41.334347 37.459696
F 82.312052 49.176347 40.466296
F 84.569352 37.408547 40.335596
F 82.162752 41.237347 40.600596
F 86.699952 51.834847 41.379196
F 77.787252 51.757147 43.983296
F 80.149952 47.731047 48.852396
F 73.330752 51.613747 48.749096
F 80.017352 39.971847 48.733496
F 73.332752 51.743347 44.131896
F 86.781152 51.713347 44.157696
F 86.758352 41.561347 33.358896
F 86.510652 36.021447 48.959396
F 82.432052 51.708447 44.222696
F 82.172552 41.202947 33.380696
F 73.376152 51.769347 36.822596
F 82.040452 51.679447 34.181996
F 86.688352 51.851047 37.093596
F 82.209252 51.789847 48.745696
F 77.728152 49.127547 33.437896
F 77.830652 51.790647 36.854096
F 82.393552 43.924147 48.926196
F 75.326952 37.358447 33.117996
F 73.185552 48.968547 33.218496
F 84.527652 39.995747 48.866396
F 86.680952 51.729647 34.309996
F 77.887452 44.022847 48.832496
F 78.075552 51.715347 48.611996
F 82.118252 36.192547 48.612096
F 88.940152 45.094047 47.800096
F 88.959952 40.100647 34.027296
F 88.973452 45.522847 33.123496
F 89.063452 45.193847 37.569396
F 88.704552 47.932947 34.322996
F 89.074952 45.090447 45.065996
F 89.016552 47.687747 44.003596
F 70.825852 47.911447 44.100496
F 88.914152 47.692947 48.774696
F 89.006652 47.690347 41.387896
F 88.947952 37.498347 40.518096
F 88.932352 47.947447 36.993296
F 89.082452 39.896847 36.732996
F 88.910652 37.081247 48.086396
F 88.998452 39.954047 44.376696
F 70.961952 40.268247 48.681096
F 71.038052 45.314347 44.929696
F 71.169152 40.521847 43.986996
F 70.963252 37.425047 40.710596
F 70.983752 37.790947 45.029596
F 80.014252 47.863847 51.514796
F 80.031152 39.998847 51.513796
F 77.651252 41.486447 62.553296
F 86.755052 51.470647 56.086196
F 82.089952 36.192947 51.309496
F 82.210052 43.790547 51.683496
F 73.056652 36.453147 51.491996
F 73.486752 51.905847 58.733596
F 84.424252 47.758347 51.490896
F 84.263952 39.955447 51.659496
F 75.629252 47.680047 51.474196
F 75.511552 40.142947 51.550696
F 86.732252 36.132647 51.741096
F 86.569452 43.854747 51.574196
F 77.767852 36.172847 51.446696
F 78.064752 43.975347 51.504296
F 79.996652 45.248647 55.284596
F 80.035652 37.426747 55.137096
F 82.001352 51.727447 56.106496
F 86.633252 41.379147 62.272796
F 79.970152 45.348447 59.591496
F 79.826252 39.907047 58.826696
F 86.676852 51.599947 58.939596
F 77.757752 49.027747 52.491096
F 79.905852 47.807147 56.255696
F 79.760652 40.049247 56.083096
F 77.693652 41.219947 59.860196
F 75.638952 37.481147 62.624296
F 80.186952 45.280847 52.584096
F 79.944152 37.463547 52.513896
F 84.332052 37.611347 62.609096
F 86.712152 41.312147 59.467596
F 82.354552 36.167947 55.952096
F 84.335152 45.157647 55.041196
F 73.244552 36.549347 56.086596
F 77.804852 51.559747 51.304196
F 84.612552 45.013647 62.590196
F 75.522952 45.188947 62.413696
F 82.160052 41.282347 52.662896
F 75.650752 37.566247 59.756096
F 73.373052 44.039047 59.133196
F 73.345952 41.596847 52.543596
F 86.610152 48.953447 62.412896
F 75.558652 47.861547 63.501396
F 82.062752 41.411447 55.422596
F 73.412552 49.067747 52.546796
F 84.427552 37.361047 59.791296
F 73.243052 41.541447 55.359896
F 82.133752 36.056047 58.675696
F 82.123452 41.094447 59.601796
F 73.355352 36.414047 58.931496
F 73.402952 49.231747 59.704996
F 84.180652 47.754147 56.219296
F 84.546452 37.521147 55.229796
F 75.534852 45.134747 55.336996
F 75.507152 37.484647 55.078896
F 84.467652 45.118247 59.861896
F 84.414752 39.984247 58.883896
F 77.586252 49.287347 59.930896
F 75.476652 40.013847 58.823496
F 84.374752 47.666747 58.855196
F 84.446752 40.045947 56.105896
F 75.530352 47.625147 56.060696
F 75.473552 39.999547 56.059396
F 84.389552 45.245447 52.410196
F 84.401152 37.318047 52.331996
F 75.463752 45.108647 52.482796
F 75.472052 37.528147 52.450796
F 86.671152 36.108847 56.011496
F 86.524152 43.943047 55.974896
F 77.679452 36.248047 56.061696
F 77.689552 43.815147 56.027896
F 86.711652 49.068747 52.463296
F 82.197552 44.102147 56.323496
F 86.513752 41.208647 52.420196
F 73.263252 49.225047 55.286196
F 84.392752 40.130047 63.185796
F 77.968752 41.349047 52.255196
F 86.429352 49.013347 55.084496
F 79.797952 48.045047 58.921496
F 86.662252 41.259247 55.162696
F 77.580452 49.237947 55.142196
F 82.250752 49.181947 52.406496
F 77.613552 41.377847 54.914396
F 86.627052 36.139247 58.780896
F 86.682152 43.914447 58.678096
F 77.787552 36.187747 58.864796
F 77.835852 43.814147 58.779096
F 80.019752 45.180447 62.277996
F 79.943552 37.312447 62.487296
F 82.073452 49.089647 55.150696
F 86.679552 49.039047 59.607896
F 80.039452 47.722747 63.488296
F 79.753552 39.929447 63.376696
F 77.794952 44.085347 63.363296
F 77.808852 36.154847 63.544596
F 82.214052 43.885947 59.074596
F 79.911752 37.456347 59.683296
F 86.867452 43.739047 63.399896
F 86.700652 36.330047 63.342596
F 82.187352 36.089447 63.567196
F 86.730452 51.586347 51.509296
F 73.311252 36.171947 63.548996
F 73.227252 44.021647 63.232596
F 77.717452 49.115947 62.611896
F 84.479852 47.554647 63.300396
F 82.069752 41.240847 62.233296
F 75.698252 45.346747 59.631096
F 73.305652 41.445247 62.364696
F 73.230652 41.316747 59.643996
F 82.280852 49.032447 59.691196
F 82.116452 48.966547 62.420796
F 82.314352 43.913147 63.378696
F 73.565352 49.200647 62.420796
F 75.369752 40.169847 63.415696
F 77.686652 51.771147 56.066696
F 73.225052 44.083547 56.256496
F 82.287752 51.669047 63.261996
F 77.822152 51.823247 63.359096
F 73.261652 44.006547 51.446896
F 82.350952 51.625847 58.844696
F 75.493852 48.048547 58.704396
F 86.820552 51.475747 63.282096
F 73.538652 51.563847 51.551596
F 88.911952 47.794847 58.625696
F 73.320152 51.905747 56.113296
F 73.300952 51.726647 63.370696
F 82.009452 51.690047 51.499796
F 77.888452 51.770747 58.947496
F 71.022252 45.244247 52.395396
F 89.029752 47.717147 51.617396
F 88.988652 37.364647 55.239996
F 88.875852 39.909447 51.650896
F 88.874652 37.360947 59.640896
F 88.902652 40.068647 55.974496
F 88.822452 40.008547 63.276296
F 88.923352 44.929947 62.383896
F 88.976452 37.484947 62.321996
F 88.912352 47.616347 63.169996
F 71.157152 37.573247 62.602496
F 71.230952 37.756147 59.952696
F 80.056152 63.410947 0.498792
F 79.888652 60.718047 4.187136
F 86.621652 64.359547 16.378696
F 73.279652 67.237247 5.037986
F 80.066952 55.390847 7.759656
F 80.148052 63.256447 8.017096
F 86.878852 67.220147 0.604977
F 82.115252 64.668147 16.037296
F 80.024052 55.584847 4.989356
F 80.111452 63.199247 5.225986
F 79.949252 52.953247 11.299596
F 82.305352 59.559347 0.637465
F 75.536052 60.549947 15.868996
F 80.072652 60.795647 1.279356
F 84.705152 52.911247 1.451146
F 80.087452 55.447247 15.109196
F 79.993952 60.610047 15.959896
F 82.193652 59.385547 5.081306
F 77.808852 56.683447 16.033096
F 73.220052 59.470847 5.018906
F 82.395852 56.917547 1.346586
F 82.226252 64.750447 1.448806
F 73.341652 56.787747 1.479606
F 73.403052 64.377547 1.184756
F 82.418052 56.661647 4.089966
F 82.270052 64.717247 4.208076
F 73.247752 57.002147 4.138476
F 73.343052 64.642047 4.041726
F 84.704352 68.483847 11.316796
F 82.175252 59.264847 7.881316
F 73.425252 67.145547 0.436876
F 73.106752 59.415947 7.815526
F 73.208252 56.725947 15.904896
F 84.473252 60.916147 4.168826
F 82.296052 67.290747 0.488936
F 75.498852 60.784947 4.132596
F 84.451552 55.461447 7.762066
F 84.583952 63.383247 7.839646
F 75.536552 55.595047 7.725046
F 75.414552 63.255147 7.873646
F 84.412552 55.399747 5.128086
F 84.587052 63.488947 5.102556
F 75.401652 55.600347 5.175286
F 75.608852 63.463847 4.978836
F 84.610952 52.902147 4.154166
F 84.538452 60.812647 1.437006
F 86.627352 56.842647 15.893196
F 75.591652 60.684247 1.439476
F 77.715652 67.041847 0.469572
F 86.899252 59.332947 5.052326
F 80.138152 53.059247 3.905756
F 77.794252 59.378847 5.032526
F 86.816552 56.800547 1.455176
F 86.855052 64.632547 1.385556
F 77.848852 56.814647 1.286646
F 77.981452 64.506847 1.541056
F 86.730152 56.793047 4.074706
F 86.815552 64.611047 4.174296
F 77.699252 56.762947 4.094976
F 78.045752 64.689347 4.176666
F 84.515852 68.496947 8.528026
F 86.782652 59.423347 7.754696
F 75.513452 63.340247 15.171396
F 77.706452 59.307447 8.011966
F 75.468452 52.750247 11.500696
F 80.169152 60.848547 11.592996
F 86.702252 67.086247 7.853266
F 84.494252 68.573547 1.466516
F 79.934152 52.839947 15.873696
F 79.944652 63.252847 15.139996
F 77.711152 67.253647 7.905576
F 80.045452 68.588647 8.651406
F 80.183252 55.456247 12.451996
F 80.216952 63.357447 12.440696
F 84.519452 55.402647 15.089196
F 75.607052 55.551747 0.440170
F 80.109252 53.021247 1.137956
F 79.872952 60.633347 8.804216
F 75.891652 63.240647 0.333686
F 75.592952 68.437747 15.762996
F 73.361652 67.147247 12.083096
F 82.266152 59.464147 12.372896
F 75.579652 68.466247 11.240096
F 73.266052 59.288647 12.194696
F 82.183552 56.772947 8.799746
F 82.416252 64.763047 8.754796
F 73.263052 56.796847 8.700146
F 73.140552 64.613847 8.533126
F 82.372852 56.880547 11.390296
F 82.484352 64.566347 11.457596
F 73.140452 56.654247 11.512496
F 73.205152 64.618547 11.422596
F 84.547452 53.011547 11.415496
F 82.212252 59.564847 15.050196
F 73.291952 67.231947 14.956096
F 73.327152 59.369847 14.945796
F 88.928152 60.757347 8.817356
F 84.463952 60.774247 11.213896
F 73.281552 59.374847 0.369383
F 75.464252 60.685747 11.411496
F 77.906952 67.063347 15.035196
F 86.706452 67.224047 5.260496
F 75.474252 55.351047 14.976396
F 84.530352 68.587247 4.168816
F 84.367052 55.553847 12.398296
F 84.610052 63.214047 12.476296
F 75.513952 55.416047 12.375496
F 75.542652 63.236147 12.467996
F 75.437552 52.943947 4.275306
F 84.333552 60.715247 8.608246
F 75.408852 52.991747 8.764516
F 75.346952 60.622247 8.647976
F 75.449552 68.343947 8.514876
F 86.850452 59.498847 12.257096
F 80.060652 68.275447 1.512856
F 77.773952 59.320347 12.148096
F 86.682152 56.813347 8.779766
F 86.824452 64.524447 8.894536
F 77.801652 56.664847 8.690656
F 77.844052 64.594247 8.753396
F 86.783252 56.890147 11.474296
F 86.748152 64.598047 11.604496
F 77.767752 56.753047 11.467996
F 77.848952 64.479847 11.448896
F 75.646352 52.963947 1.469446
F 86.634452 59.610547 14.914096
F 75.619552 68.198747 1.357096
F 77.814252 59.366547 14.938496
F 82.223252 67.224547 15.172196
F 75.421552 68.476847 4.015626
F 79.992952 68.489047 4.135116
F 73.333652 67.186747 7.716356
F 82.457752 67.212947 12.374196
F 84.489052 63.577647 0.515022
F 80.148152 68.550947 11.501196
F 86.812152 67.205147 12.496196
F 82.293652 67.273247 5.006096
F 79.967052 68.469947 16.032596
F 84.335652 63.393647 15.298296
F 82.328052 67.187547 7.715056
F 77.669152 67.209147 5.062306
F 86.688452 59.344147 0.493859
F 77.882452 67.189847 12.284496
F 86.698352 66.891647 15.191696
F 88.801952 55.333947 5.167206
F 84.503752 60.841647 15.983796
F 84.711452 68.617247 15.868996
F 84.463852 52.735447 8.578276
F 84.341852 52.864147 15.952196
F 77.763052 59.397347 0.370395
F 77.842952 64.485047 16.094096
F 79.875252 52.873747 8.722596
F 84.585552 55.480347 0.588217
F 80.146152 55.809247 0.439295
F 82.282152 56.868847 15.976696
F 73.076852 64.559247 15.697296
F 75.390852 52.833747 15.851296
F 89.052752 55.440847 0.621968
F 88.977952 68.424747 8.563616
F 88.912752 60.705747 15.855796
F 88.941452 68.532347 4.095336
F 88.936552 68.235647 16.110596
F 89.081852 63.305647 0.442004
F 88.922852 55.421347 15.232996
F 88.920452 60.747547 1.320136
F 89.104952 52.734847 4.161786
F 89.166152 52.922447 1.550256
F 88.869752 63.257047 15.042696
F 89.021852 68.518547 1.337906
F 89.049652 53.061147 8.741266
F 88.847752 68.583547 11.334496
F 88.895852 55.653547 7.882046
F 89.160552 60.556547 4.197856
F 89.189752 60.820647 11.540596
F 79.972752 52.901947 23.228596
F 80.006152 60.639247 26.028696
F 77.723952 59.405447 22.243796
F 75.670752 52.738747 25.825996
F 79.995652 55.438947 29.486296
F 79.750452 63.211847 29.504196
F 86.995352 59.398247 22.375596
F 86.520752 66.977247 19.621496
F 79.843852 55.391347 26.807996
F 79.939552 63.333247 26.825796
F 72.992752 64.500347 30.219796
F 73.091152 67.078847 19.435196
F 84.529652 52.914747 26.160196
F 80.027952 60.519847 23.311096
F 82.269352 66.867647 26.753096
F 77.794352 67.103847 19.620696
F 77.664652 67.318547 26.913896
F 82.264852 59.260947 26.812196
F 73.124052 64.587547 23.170196
F 73.377752 59.206047 26.927096
F 82.124952 56.834647 23.328396
F 82.129352 64.436547 23.252996
F 84.157752 52.918747 30.592296
F 75.305352 52.936847 30.235496
F 82.114652 56.700247 25.965296
F 82.272052 64.319847 25.837796
F 72.992252 56.695747 25.867796
F 75.480052 63.251247 26.856396
F 79.939852 68.488047 30.625796
F 80.034852 52.804547 18.558796
F 84.505652 68.418847 18.552896
F 72.891352 59.258047 29.653596
F 84.394052 52.802347 18.597796
F 84.424152 60.560847 25.988196
F 80.207452 55.393247 19.615496
F 75.556752 60.696947 25.905296
F 84.450052 55.581947 29.622396
F 84.239452 63.110247 29.572096
F 75.296552 55.696847 29.584096
F 80.046452 52.728147 26.011496
F 84.472952 55.631447 26.950096
F 84.491352 63.211347 26.903096
F 75.178552 55.287047 26.871396
F 77.622552 59.408547 29.434196
F 75.251852 55.641247 22.211696
F 84.634452 60.594947 23.156696
F 73.146252 67.061647 29.701696
F 75.468452 60.807447 23.203396
F 84.535152 68.333847 23.363896
F 86.832052 59.309147 26.957296
F 75.328152 68.595347 30.440996
F 77.710252 59.300047 26.726396
F 86.880952 56.644147 23.284796
F 86.911652 64.435947 23.427196
F 77.684552 56.825847 23.250196
F 77.812552 64.551847 23.308896
F 86.794252 56.746047 26.146596
F 86.756452 64.445147 26.117596
F 77.516952 56.668947 25.923196
F 77.679952 64.636347 25.965596
F 75.663952 68.477647 23.206696
F 86.731752 59.556747 29.667996
F 82.301852 67.003147 22.341296
F 82.211552 59.182147 29.682496
F 75.453652 53.025647 18.602896
F 79.925252 60.747147 30.434696
F 77.805352 67.106947 22.383996
F 86.648552 56.777647 18.571496
F 82.076652 56.669447 30.573096
F 82.110852 64.552647 30.406796
F 72.924452 56.743247 30.433496
F 75.345752 63.217947 29.616996
F 75.481252 53.059247 23.037196
F 84.347552 60.401147 30.685096
F 73.215752 64.490147 25.959896
F 75.143452 60.633047 30.516096
F 86.653052 56.965647 30.620796
F 86.543352 64.467047 30.463096
F 77.774452 56.889547 30.414696
F 77.678652 64.670547 30.363796
F 73.409152 67.037547 26.799096
F 80.066152 60.679247 18.619396
F 77.659852 59.436447 19.471096
F 77.943852 64.442047 18.951996
F 79.931952 55.550447 22.354596
F 80.011052 63.165747 22.583596
F 75.526152 68.645547 26.021896
F 86.537052 67.062547 22.383696
F 77.935452 56.811347 18.797796
F 80.009152 63.072547 19.951196
F 75.458452 55.686747 19.463496
F 86.612652 64.382447 18.984496
F 79.991352 68.212047 25.952896
F 82.201952 59.436147 19.675596
F 75.438952 68.418047 18.691396
F 73.143552 59.608447 19.401596
F 82.297452 56.920647 18.656896
F 82.161452 64.369047 18.806896
F 72.945152 56.923047 18.601496
F 73.184452 64.590947 18.417796
F 80.120552 68.422047 23.293096
F 82.344352 59.305947 22.451196
F 84.382052 68.245047 30.300096
F 73.196752 59.459347 22.146696
F 79.762852 52.874247 30.407996
F 84.408852 60.620647 18.657796
F 82.417652 66.984647 19.679896
F 75.377452 60.805047 18.532696
F 84.438752 55.453947 22.406296
F 84.624852 63.388447 22.496696
F 72.950452 56.925347 23.190296
F 75.404752 63.349147 22.336096
F 84.384152 55.495347 19.526996
F 84.407252 63.153447 19.769396
F 84.199752 52.830147 23.387396
F 75.411252 63.427947 19.516696
F 77.718352 67.316447 29.713196
F 86.590352 59.423347 19.604396
F 80.152852 68.338647 18.718296
F 73.351452 67.196447 22.223596
F 86.726252 67.079847 29.756396
F 84.582752 68.293847 26.055596
F 82.083652 67.154947 29.518896
F 86.742452 66.955647 26.978996
F 88.866852 55.558047 29.824396
F 88.932052 52.862147 23.235896
F 88.862252 68.206847 18.819996
F 89.024952 68.455347 25.991696
F 89.057452 60.598647 26.115996
F 88.860352 60.540047 18.623796
F 89.167752 60.593647 23.411896
F 88.825552 52.917447 18.842096
F 89.133452 63.101947 22.211196
F 89.099552 55.364547 22.374296
F 88.963552 68.212047 23.348696
F 89.000252 63.131447 19.630196
F 77.560252 64.400247 33.176796
F 73.012352 64.505847 33.124996
F 86.700652 67.009847 34.112196
F 84.292352 60.539147 37.863396
F 82.207152 56.836147 33.221296
F 79.956752 53.139747 33.060396
F 73.374952 67.203747 41.404196
F 80.188752 55.666247 48.797296
F 82.271352 64.469347 33.135096
F 80.119652 60.599647 45.051796
[truncated: 86,454 more chars]
