# Supplementary material for: Molecular-resolution imaging of ice crystallized from liquid water by cryogenic liquid-cell TEM
Source: Nat Commun. 2025 Sep 25;16:8342. doi: 10.1038/s41467-025-62451-0 (PMC12462463; doi:10.1038/s41467-025-62451-0)
Supplement: Supplementary file 9 — Supplementary Data 1 [file 41467_2025_62451_MOESM9_ESM.zip › supercell_4_3_3/1.4/input.xyz]

15363
F15363
F 1.511123 1.286291 2.727825
F 0.977790 1.286291 24.550416
F 0.444458 1.286291 46.373006
F 1.511123 24.439548 2.727825
F 0.977790 24.439548 24.550416
F 0.444458 24.439548 46.373006
F 1.511123 47.592806 2.727825
F 0.977790 47.592806 24.550416
F 0.444458 47.592806 46.373006
F 28.238245 1.286291 3.381022
F 27.704913 1.286291 25.203612
F 27.171580 1.286291 47.026203
F 28.238245 24.439548 3.381022
F 27.704913 24.439548 25.203612
F 27.171580 24.439548 47.026203
F 28.238245 47.592806 3.381022
F 27.704913 47.592806 25.203612
F 27.171580 47.592806 47.026203
F 1.511123 9.004040 2.727825
F 0.977790 9.004040 24.550416
F 0.444458 9.004040 46.373006
F 1.511123 32.157298 2.727825
F 0.977790 32.157298 24.550416
F 0.444458 32.157298 46.373006
F 1.511123 55.310555 2.727825
F 0.977790 55.310555 24.550416
F 0.444458 55.310555 46.373006
F 28.238245 9.004040 3.381022
F 27.704913 9.004040 25.203612
F 27.171580 9.004040 47.026203
F 28.238245 32.157298 3.381022
F 27.704913 32.157298 25.203612
F 27.171580 32.157298 47.026203
F 28.238245 55.310555 3.381022
F 27.704913 55.310555 25.203612
F 27.171580 55.310555 47.026203
F 1.511123 16.721795 2.727825
F 0.977790 16.721795 24.550417
F 0.444458 16.721795 46.373007
F 1.511123 39.875053 2.727825
F 0.977790 39.875053 24.550417
F 0.444458 39.875053 46.373007
F 1.511123 63.028310 2.727825
F 0.977790 63.028310 24.550417
F 0.444458 63.028310 46.373007
F 28.238245 16.721795 3.381022
F 27.704913 16.721795 25.203613
F 27.171580 16.721795 47.026204
F 28.238245 39.875053 3.381022
F 27.704913 39.875053 25.203613
F 27.171580 39.875053 47.026204
F 28.238245 63.028310 3.381022
F 27.704913 63.028310 25.203613
F 27.171580 63.028310 47.026204
F 10.420160 1.286291 2.945557
F 9.886827 1.286291 24.768148
F 9.353495 1.286291 46.590740
F 10.420160 24.439548 2.945557
F 9.886827 24.439548 24.768148
F 9.353495 24.439548 46.590740
F 10.420160 47.592806 2.945557
F 9.886827 47.592806 24.768148
F 9.353495 47.592806 46.590740
F 37.147282 1.286291 3.598754
F 36.613950 1.286291 25.421345
F 36.080617 1.286291 47.243936
F 37.147282 24.439548 3.598754
F 36.613950 24.439548 25.421345
F 36.080617 24.439548 47.243936
F 37.147282 47.592806 3.598754
F 36.613950 47.592806 25.421345
F 36.080617 47.592806 47.243936
F 10.420160 9.004040 2.945557
F 9.886827 9.004040 24.768148
F 9.353495 9.004040 46.590740
F 10.420160 32.157298 2.945557
F 9.886827 32.157298 24.768148
F 9.353495 32.157298 46.590740
F 10.420160 55.310555 2.945557
F 9.886827 55.310555 24.768148
F 9.353495 55.310555 46.590740
F 37.147282 9.004040 3.598754
F 36.613950 9.004040 25.421345
F 36.080617 9.004040 47.243936
F 37.147282 32.157298 3.598754
F 36.613950 32.157298 25.421345
F 36.080617 32.157298 47.243936
F 37.147282 55.310555 3.598754
F 36.613950 55.310555 25.421345
F 36.080617 55.310555 47.243936
F 10.420160 16.721795 2.945558
F 9.886827 16.721795 24.768149
F 9.353495 16.721795 46.590740
F 10.420160 39.875053 2.945558
F 9.886827 39.875053 24.768149
F 9.353495 39.875053 46.590740
F 10.420160 63.028310 2.945558
F 9.886827 63.028310 24.768149
F 9.353495 63.028310 46.590740
F 37.147282 16.721795 3.598755
F 36.613950 16.721795 25.421346
F 36.080617 16.721795 47.243936
F 37.147282 39.875053 3.598755
F 36.613950 39.875053 25.421346
F 36.080617 39.875053 47.243936
F 37.147282 63.028310 3.598755
F 36.613950 63.028310 25.421346
F 36.080617 63.028310 47.243936
F 19.329203 1.286290 3.163290
F 18.795870 1.286290 24.985881
F 18.262537 1.286290 46.808473
F 19.329203 24.439547 3.163290
F 18.795870 24.439547 24.985881
F 18.262537 24.439547 46.808473
F 19.329203 47.592805 3.163290
F 18.795870 47.592805 24.985881
F 18.262537 47.592805 46.808473
F 46.056326 1.286290 3.816487
F 45.522993 1.286290 25.639078
F 44.989661 1.286290 47.461670
F 46.056326 24.439547 3.816487
F 45.522993 24.439547 25.639078
F 44.989661 24.439547 47.461670
F 46.056326 47.592805 3.816487
F 45.522993 47.592805 25.639078
F 44.989661 47.592805 47.461670
F 19.329203 9.004039 3.163290
F 18.795870 9.004039 24.985881
F 18.262537 9.004039 46.808473
F 19.329203 32.157297 3.163290
F 18.795870 32.157297 24.985881
F 18.262537 32.157297 46.808473
F 19.329203 55.310554 3.163290
F 18.795870 55.310554 24.985881
F 18.262537 55.310554 46.808473
F 46.056326 9.004039 3.816487
F 45.522993 9.004039 25.639078
F 44.989661 9.004039 47.461670
F 46.056326 32.157297 3.816487
F 45.522993 32.157297 25.639078
F 44.989661 32.157297 47.461670
F 46.056326 55.310554 3.816487
F 45.522993 55.310554 25.639078
F 44.989661 55.310554 47.461670
F 19.329203 16.721795 3.163291
F 18.795870 16.721795 24.985882
F 18.262537 16.721795 46.808473
F 19.329203 39.875052 3.163291
F 18.795870 39.875052 24.985882
F 18.262537 39.875052 46.808473
F 19.329203 63.028310 3.163291
F 18.795870 63.028310 24.985882
F 18.262537 63.028310 46.808473
F 46.056326 16.721795 3.816488
F 45.522993 16.721795 25.639079
F 44.989661 16.721795 47.461670
F 46.056326 39.875052 3.816488
F 45.522993 39.875052 25.639079
F 44.989661 39.875052 47.461670
F 46.056326 63.028310 3.816488
F 45.522993 63.028310 25.639079
F 44.989661 63.028310 47.461670
F 1.422220 3.858875 6.364922
F 0.888888 3.858875 28.187514
F 0.355555 3.858875 50.010105
F 1.422220 27.012132 6.364922
F 0.888888 27.012132 28.187514
F 0.355555 27.012132 50.010105
F 1.422220 50.165390 6.364922
F 0.888888 50.165390 28.187514
F 0.355555 50.165390 50.010105
F 28.149343 3.858875 7.018119
F 27.616010 3.858875 28.840711
F 27.082677 3.858875 50.663302
F 28.149343 27.012132 7.018119
F 27.616010 27.012132 28.840711
F 27.082677 27.012132 50.663302
F 28.149343 50.165390 7.018119
F 27.616010 50.165390 28.840711
F 27.082677 50.165390 50.663302
F 1.422220 11.576625 6.364922
F 0.888888 11.576625 28.187514
F 0.355555 11.576625 50.010105
F 1.422220 34.729882 6.364922
F 0.888888 34.729882 28.187514
F 0.355555 34.729882 50.010105
F 1.422220 57.883140 6.364922
F 0.888888 57.883140 28.187514
F 0.355555 57.883140 50.010105
F 28.149343 11.576625 7.018119
F 27.616010 11.576625 28.840711
F 27.082677 11.576625 50.663302
F 28.149343 34.729882 7.018119
F 27.616010 34.729882 28.840711
F 27.082677 34.729882 50.663302
F 28.149343 57.883140 7.018119
F 27.616010 57.883140 28.840711
F 27.082677 57.883140 50.663302
F 1.422220 19.294380 6.364923
F 0.888888 19.294380 28.187514
F 0.355555 19.294380 50.010106
F 1.422220 42.447638 6.364923
F 0.888888 42.447638 28.187514
F 0.355555 42.447638 50.010106
F 1.422220 65.600895 6.364923
F 0.888888 65.600895 28.187514
F 0.355555 65.600895 50.010106
F 28.149343 19.294380 7.018120
F 27.616010 19.294380 28.840711
F 27.082677 19.294380 50.663303
F 28.149343 42.447638 7.018120
F 27.616010 42.447638 28.840711
F 27.082677 42.447638 50.663303
F 28.149343 65.600895 7.018120
F 27.616010 65.600895 28.840711
F 27.082677 65.600895 50.663303
F 10.331255 3.858875 6.582656
F 9.797922 3.858875 28.405246
F 9.264590 3.858875 50.227837
F 10.331255 27.012133 6.582656
F 9.797922 27.012133 28.405246
F 9.264590 27.012133 50.227837
F 10.331255 50.165390 6.582656
F 9.797922 50.165390 28.405246
F 9.264590 50.165390 50.227837
F 37.058378 3.858875 7.235852
F 36.525046 3.858875 29.058443
F 35.991713 3.858875 50.881034
F 37.058378 27.012133 7.235852
F 36.525046 27.012133 29.058443
F 35.991713 27.012133 50.881034
F 37.058378 50.165390 7.235852
F 36.525046 50.165390 29.058443
F 35.991713 50.165390 50.881034
F 10.331255 11.576625 6.582656
F 9.797922 11.576625 28.405246
F 9.264590 11.576625 50.227838
F 10.331255 34.729883 6.582656
F 9.797922 34.729883 28.405246
F 9.264590 34.729883 50.227838
F 10.331255 57.883140 6.582656
F 9.797922 57.883140 28.405246
F 9.264590 57.883140 50.227838
F 37.058378 11.576625 7.235852
F 36.525046 11.576625 29.058443
F 35.991713 11.576625 50.881035
F 37.058378 34.729883 7.235852
F 36.525046 34.729883 29.058443
F 35.991713 34.729883 50.881035
F 37.058378 57.883140 7.235852
F 36.525046 57.883140 29.058443
F 35.991713 57.883140 50.881035
F 10.331255 19.294380 6.582656
F 9.797922 19.294380 28.405247
F 9.264590 19.294380 50.227838
F 10.331255 42.447638 6.582656
F 9.797922 42.447638 28.405247
F 9.264590 42.447638 50.227838
F 10.331255 65.600896 6.582656
F 9.797922 65.600896 28.405247
F 9.264590 65.600896 50.227838
F 37.058378 19.294380 7.235852
F 36.525046 19.294380 29.058444
F 35.991713 19.294380 50.881035
F 37.058378 42.447638 7.235852
F 36.525046 42.447638 29.058444
F 35.991713 42.447638 50.881035
F 37.058378 65.600896 7.235852
F 36.525046 65.600896 29.058444
F 35.991713 65.600896 50.881035
F 19.240301 3.858876 6.800389
F 18.706968 3.858876 28.622980
F 18.173636 3.858876 50.445570
F 19.240301 27.012134 6.800389
F 18.706968 27.012134 28.622980
F 18.173636 27.012134 50.445570
F 19.240301 50.165391 6.800389
F 18.706968 50.165391 28.622980
F 18.173636 50.165391 50.445570
F 45.967423 3.858876 7.453586
F 45.434091 3.858876 29.276176
F 44.900758 3.858876 51.098767
F 45.967423 27.012134 7.453586
F 45.434091 27.012134 29.276176
F 44.900758 27.012134 51.098767
F 45.967423 50.165391 7.453586
F 45.434091 50.165391 29.276176
F 44.900758 50.165391 51.098767
F 19.240301 11.576626 6.800389
F 18.706968 11.576626 28.622980
F 18.173636 11.576626 50.445571
F 19.240301 34.729884 6.800389
F 18.706968 34.729884 28.622980
F 18.173636 34.729884 50.445571
F 19.240301 57.883141 6.800389
F 18.706968 57.883141 28.622980
F 18.173636 57.883141 50.445571
F 45.967423 11.576626 7.453586
F 45.434091 11.576626 29.276176
F 44.900758 11.576626 51.098768
F 45.967423 34.729884 7.453586
F 45.434091 34.729884 29.276176
F 44.900758 34.729884 51.098768
F 45.967423 57.883141 7.453586
F 45.434091 57.883141 29.276176
F 44.900758 57.883141 51.098768
F 19.240301 19.294382 6.800389
F 18.706968 19.294382 28.622981
F 18.173636 19.294382 50.445571
F 19.240301 42.447639 6.800389
F 18.706968 42.447639 28.622981
F 18.173636 42.447639 50.445571
F 19.240301 65.600897 6.800389
F 18.706968 65.600897 28.622981
F 18.173636 65.600897 50.445571
F 45.967423 19.294382 7.453586
F 45.434091 19.294382 29.276177
F 44.900758 19.294382 51.098768
F 45.967423 42.447639 7.453586
F 45.434091 42.447639 29.276177
F 44.900758 42.447639 51.098768
F 45.967423 65.600897 7.453586
F 45.434091 65.600897 29.276177
F 44.900758 65.600897 51.098768
F 1.488899 3.858875 3.637100
F 0.955566 3.858875 25.459691
F 0.422234 3.858875 47.282283
F 1.488899 27.012133 3.637100
F 0.955566 27.012133 25.459691
F 0.422234 27.012133 47.282283
F 1.488899 50.165390 3.637100
F 0.955566 50.165390 25.459691
F 0.422234 50.165390 47.282283
F 28.216021 3.858875 4.290297
F 27.682689 3.858875 26.112888
F 27.149356 3.858875 47.935480
F 28.216021 27.012133 4.290297
F 27.682689 27.012133 26.112888
F 27.149356 27.012133 47.935480
F 28.216021 50.165390 4.290297
F 27.682689 50.165390 26.112888
F 27.149356 50.165390 47.935480
F 1.488899 11.576625 3.637100
F 0.955566 11.576625 25.459691
F 0.422234 11.576625 47.282283
F 1.488899 34.729883 3.637100
F 0.955566 34.729883 25.459691
F 0.422234 34.729883 47.282283
F 1.488899 57.883140 3.637100
F 0.955566 57.883140 25.459691
F 0.422234 57.883140 47.282283
F 28.216021 11.576625 4.290297
F 27.682689 11.576625 26.112888
F 27.149356 11.576625 47.935480
F 28.216021 34.729883 4.290297
F 27.682689 34.729883 26.112888
F 27.149356 34.729883 47.935480
F 28.216021 57.883140 4.290297
F 27.682689 57.883140 26.112888
F 27.149356 57.883140 47.935480
F 1.488899 19.294381 3.637099
F 0.955566 19.294381 25.459691
F 0.422234 19.294381 47.282282
F 1.488899 42.447638 3.637099
F 0.955566 42.447638 25.459691
F 0.422234 42.447638 47.282282
F 1.488899 65.600896 3.637099
F 0.955566 65.600896 25.459691
F 0.422234 65.600896 47.282282
F 28.216021 19.294381 4.290296
F 27.682689 19.294381 26.112888
F 27.149356 19.294381 47.935479
F 28.216021 42.447638 4.290296
F 27.682689 42.447638 26.112888
F 27.149356 42.447638 47.935479
F 28.216021 65.600896 4.290296
F 27.682689 65.600896 26.112888
F 27.149356 65.600896 47.935479
F 10.397935 3.858875 3.854832
F 9.864602 3.858875 25.677423
F 9.331269 3.858875 47.500015
F 10.397935 27.012133 3.854832
F 9.864602 27.012133 25.677423
F 9.331269 27.012133 47.500015
F 10.397935 50.165390 3.854832
F 9.864602 50.165390 25.677423
F 9.331269 50.165390 47.500015
F 37.125058 3.858875 4.508029
F 36.591725 3.858875 26.330620
F 36.058393 3.858875 48.153212
F 37.125058 27.012133 4.508029
F 36.591725 27.012133 26.330620
F 36.058393 27.012133 48.153212
F 37.125058 50.165390 4.508029
F 36.591725 50.165390 26.330620
F 36.058393 50.165390 48.153212
F 10.397935 11.576625 3.854832
F 9.864602 11.576625 25.677423
F 9.331269 11.576625 47.500014
F 10.397935 34.729883 3.854832
F 9.864602 34.729883 25.677423
F 9.331269 34.729883 47.500014
F 10.397935 57.883140 3.854832
F 9.864602 57.883140 25.677423
F 9.331269 57.883140 47.500014
F 37.125058 11.576625 4.508029
F 36.591725 11.576625 26.330620
F 36.058393 11.576625 48.153211
F 37.125058 34.729883 4.508029
F 36.591725 34.729883 26.330620
F 36.058393 34.729883 48.153211
F 37.125058 57.883140 4.508029
F 36.591725 57.883140 26.330620
F 36.058393 57.883140 48.153211
F 10.397935 19.294381 3.854831
F 9.864602 19.294381 25.677423
F 9.331269 19.294381 47.500014
F 10.397935 42.447638 3.854831
F 9.864602 42.447638 25.677423
F 9.331269 42.447638 47.500014
F 10.397935 65.600896 3.854831
F 9.864602 65.600896 25.677423
F 9.331269 65.600896 47.500014
F 37.125058 19.294381 4.508028
F 36.591725 19.294381 26.330620
F 36.058393 19.294381 48.153211
F 37.125058 42.447638 4.508028
F 36.591725 42.447638 26.330620
F 36.058393 42.447638 48.153211
F 37.125058 65.600896 4.508028
F 36.591725 65.600896 26.330620
F 36.058393 65.600896 48.153211
F 19.306979 3.858876 4.072564
F 18.773647 3.858876 25.895155
F 18.240314 3.858876 47.717746
F 19.306979 27.012133 4.072564
F 18.773647 27.012133 25.895155
F 18.240314 27.012133 47.717746
F 19.306979 50.165391 4.072564
F 18.773647 50.165391 25.895155
F 18.240314 50.165391 47.717746
F 46.034102 3.858876 4.725761
F 45.500769 3.858876 26.548351
F 44.967436 3.858876 48.370943
F 46.034102 27.012133 4.725761
F 45.500769 27.012133 26.548351
F 44.967436 27.012133 48.370943
F 46.034102 50.165391 4.725761
F 45.500769 50.165391 26.548351
F 44.967436 50.165391 48.370943
F 19.306979 11.576626 4.072564
F 18.773647 11.576626 25.895155
F 18.240314 11.576626 47.717745
F 19.306979 34.729883 4.072564
F 18.773647 34.729883 25.895155
F 18.240314 34.729883 47.717745
F 19.306979 57.883141 4.072564
F 18.773647 57.883141 25.895155
F 18.240314 57.883141 47.717745
F 46.034102 11.576626 4.725761
F 45.500769 11.576626 26.548351
F 44.967437 11.576626 48.370942
F 46.034102 34.729883 4.725761
F 45.500769 34.729883 26.548351
F 44.967437 34.729883 48.370942
F 46.034102 57.883141 4.725761
F 45.500769 57.883141 26.548351
F 44.967437 57.883141 48.370942
F 19.306979 19.294381 4.072563
F 18.773647 19.294381 25.895155
F 18.240314 19.294381 47.717745
F 19.306979 42.447639 4.072563
F 18.773647 42.447639 25.895155
F 18.240314 42.447639 47.717745
F 19.306979 65.600896 4.072563
F 18.773647 65.600896 25.895155
F 18.240314 65.600896 47.717745
F 46.034102 19.294381 4.725760
F 45.500769 19.294381 26.548351
F 44.967437 19.294381 48.370942
F 46.034102 42.447639 4.725760
F 45.500769 42.447639 26.548351
F 44.967437 42.447639 48.370942
F 46.034102 65.600896 4.725760
F 45.500769 65.600896 26.548351
F 44.967437 65.600896 48.370942
F 1.577778 1.286291 0.000001
F 1.044445 1.286291 21.822593
F 0.511112 1.286291 43.645184
F 1.577778 24.439549 0.000001
F 1.044445 24.439549 21.822593
F 0.511112 24.439549 43.645184
F 1.577778 47.592806 0.000001
F 1.044445 47.592806 21.822593
F 0.511112 47.592806 43.645184
F 28.304900 1.286291 0.653198
F 27.771567 1.286291 22.475790
F 27.238235 1.286291 44.298380
F 28.304900 24.439549 0.653198
F 27.771567 24.439549 22.475790
F 27.238235 24.439549 44.298380
F 28.304900 47.592806 0.653198
F 27.771567 47.592806 22.475790
F 27.238235 47.592806 44.298380
F 1.577778 9.004040 0.000001
F 1.044445 9.004040 21.822593
F 0.511112 9.004040 43.645184
F 1.577778 32.157298 0.000001
F 1.044445 32.157298 21.822593
F 0.511112 32.157298 43.645184
F 1.577778 55.310555 0.000001
F 1.044445 55.310555 21.822593
F 0.511112 55.310555 43.645184
F 28.304900 9.004040 0.653198
F 27.771567 9.004040 22.475790
F 27.238235 9.004040 44.298380
F 28.304900 32.157298 0.653198
F 27.771567 32.157298 22.475790
F 27.238235 32.157298 44.298380
F 28.304900 55.310555 0.653198
F 27.771567 55.310555 22.475790
F 27.238235 55.310555 44.298380
F 1.577778 16.721796 0.000000
F 1.044445 16.721796 21.822592
F 0.511112 16.721796 43.645183
F 1.577778 39.875053 0.000000
F 1.044445 39.875053 21.822592
F 0.511112 39.875053 43.645183
F 1.577778 63.028311 0.000000
F 1.044445 63.028311 21.822592
F 0.511112 63.028311 43.645183
F 28.304900 16.721796 0.653197
F 27.771567 16.721796 22.475789
F 27.238235 16.721796 44.298379
F 28.304900 39.875053 0.653197
F 27.771567 39.875053 22.475789
F 27.238235 39.875053 44.298379
F 28.304900 63.028311 0.653197
F 27.771567 63.028311 22.475789
F 27.238235 63.028311 44.298379
F 10.486813 1.286291 0.217733
F 9.953481 1.286291 22.040325
F 9.420148 1.286291 43.862916
F 10.486813 24.439548 0.217733
F 9.953481 24.439548 22.040325
F 9.420148 24.439548 43.862916
F 10.486813 47.592806 0.217733
F 9.953481 47.592806 22.040325
F 9.420148 47.592806 43.862916
F 37.213936 1.286291 0.870930
F 36.680603 1.286291 22.693522
F 36.147270 1.286291 44.516113
F 37.213936 24.439548 0.870930
F 36.680603 24.439548 22.693522
F 36.147270 24.439548 44.516113
F 37.213936 47.592806 0.870930
F 36.680603 47.592806 22.693522
F 36.147270 47.592806 44.516113
F 10.486813 9.004040 0.217733
F 9.953481 9.004040 22.040325
F 9.420148 9.004040 43.862916
F 10.486813 32.157298 0.217733
F 9.953481 32.157298 22.040325
F 9.420148 32.157298 43.862916
F 10.486813 55.310555 0.217733
F 9.953481 55.310555 22.040325
F 9.420148 55.310555 43.862916
F 37.213936 9.004040 0.870930
F 36.680603 9.004040 22.693522
F 36.147270 9.004040 44.516113
F 37.213936 32.157298 0.870930
F 36.680603 32.157298 22.693522
F 36.147270 32.157298 44.516113
F 37.213936 55.310555 0.870930
F 36.680603 55.310555 22.693522
F 36.147270 55.310555 44.516113
F 10.486813 16.721795 0.217732
F 9.953481 16.721795 22.040324
F 9.420148 16.721795 43.862915
F 10.486813 39.875053 0.217732
F 9.953481 39.875053 22.040324
F 9.420148 39.875053 43.862915
F 10.486813 63.028310 0.217732
F 9.953481 63.028310 22.040324
F 9.420148 63.028310 43.862915
F 37.213936 16.721795 0.870929
F 36.680603 16.721795 22.693521
F 36.147271 16.721795 44.516112
F 37.213936 39.875053 0.870929
F 36.680603 39.875053 22.693521
F 36.147271 39.875053 44.516112
F 37.213936 63.028310 0.870929
F 36.680603 63.028310 22.693521
F 36.147271 63.028310 44.516112
F 19.395857 1.286290 0.435464
F 18.862525 1.286290 22.258055
F 18.329192 1.286290 44.080647
F 19.395857 24.439547 0.435464
F 18.862525 24.439547 22.258055
F 18.329192 24.439547 44.080647
F 19.395857 47.592805 0.435464
F 18.862525 47.592805 22.258055
F 18.329192 47.592805 44.080647
F 46.122981 1.286290 1.088661
F 45.589648 1.286290 22.911252
F 45.056315 1.286290 44.733844
F 46.122981 24.439547 1.088661
F 45.589648 24.439547 22.911252
F 45.056315 24.439547 44.733844
F 46.122981 47.592805 1.088661
F 45.589648 47.592805 22.911252
F 45.056315 47.592805 44.733844
F 19.395857 9.004039 0.435464
F 18.862525 9.004039 22.258055
F 18.329192 9.004039 44.080647
F 19.395857 32.157296 0.435464
F 18.862525 32.157296 22.258055
F 18.329192 32.157296 44.080647
F 19.395857 55.310554 0.435464
F 18.862525 55.310554 22.258055
F 18.329192 55.310554 44.080647
F 46.122981 9.004039 1.088661
F 45.589648 9.004039 22.911252
F 45.056315 9.004039 44.733844
F 46.122981 32.157296 1.088661
F 45.589648 32.157296 22.911252
F 45.056315 32.157296 44.733844
F 46.122981 55.310554 1.088661
F 45.589648 55.310554 22.911252
F 45.056315 55.310554 44.733844
F 19.395857 16.721794 0.435463
F 18.862525 16.721794 22.258055
F 18.329192 16.721794 44.080646
F 19.395857 39.875052 0.435463
F 18.862525 39.875052 22.258055
F 18.329192 39.875052 44.080646
F 19.395857 63.028309 0.435463
F 18.862525 63.028309 22.258055
F 18.329192 63.028309 44.080646
F 46.122981 16.721794 1.088660
F 45.589648 16.721794 22.911252
F 45.056315 16.721794 44.733843
F 46.122981 39.875052 1.088660
F 45.589648 39.875052 22.911252
F 45.056315 39.875052 44.733843
F 46.122981 63.028309 1.088660
F 45.589648 63.028309 22.911252
F 45.056315 63.028309 44.733843
F 3.716160 7.717750 3.691533
F 3.182827 7.717750 25.514124
F 2.649495 7.717750 47.336716
F 3.716160 30.871007 3.691533
F 3.182827 30.871007 25.514124
F 2.649495 30.871007 47.336716
F 3.716160 54.024265 3.691533
F 3.182827 54.024265 25.514124
F 2.649495 54.024265 47.336716
F 30.443282 7.717750 4.344730
F 29.909950 7.717750 26.167321
F 29.376617 7.717750 47.989913
F 30.443282 30.871007 4.344730
F 29.909950 30.871007 26.167321
F 29.376617 30.871007 47.989913
F 30.443282 54.024265 4.344730
F 29.909950 54.024265 26.167321
F 29.376617 54.024265 47.989913
F 3.716160 15.435503 3.691532
F 3.182827 15.435503 25.514123
F 2.649495 15.435503 47.336715
F 3.716160 38.588760 3.691532
F 3.182827 38.588760 25.514123
F 2.649495 38.588760 47.336715
F 3.716160 61.742018 3.691532
F 3.182827 61.742018 25.514123
F 2.649495 61.742018 47.336715
F 30.443282 15.435503 4.344729
F 29.909950 15.435503 26.167320
F 29.376617 15.435503 47.989912
F 30.443282 38.588760 4.344729
F 29.909950 38.588760 26.167320
F 29.376617 38.588760 47.989912
F 30.443282 61.742018 4.344729
F 29.909950 61.742018 26.167320
F 29.376617 61.742018 47.989912
F 3.716160 0.000000 3.691533
F 3.182827 0.000000 25.514124
F 2.649495 0.000000 47.336716
F 3.716160 23.153258 3.691533
F 3.182827 23.153258 25.514124
F 2.649495 23.153258 47.336716
F 3.716160 46.306515 3.691533
F 3.182827 46.306515 25.514124
F 2.649495 46.306515 47.336716
F 30.443282 0.000000 4.344730
F 29.909950 0.000000 26.167321
F 29.376617 0.000000 47.989913
F 30.443282 23.153258 4.344730
F 29.909950 23.153258 26.167321
F 29.376617 23.153258 47.989913
F 30.443282 46.306515 4.344730
F 29.909950 46.306515 26.167321
F 29.376617 46.306515 47.989913
F 12.625198 7.717750 3.909265
F 12.091865 7.717750 25.731856
F 11.558532 7.717750 47.554448
F 12.625198 30.871007 3.909265
F 12.091865 30.871007 25.731856
F 11.558532 30.871007 47.554448
F 12.625198 54.024265 3.909265
F 12.091865 54.024265 25.731856
F 11.558532 54.024265 47.554448
F 39.352320 7.717750 4.562462
F 38.818987 7.717750 26.385053
F 38.285655 7.717750 48.207645
F 39.352320 30.871007 4.562462
F 38.818987 30.871007 26.385053
F 38.285655 30.871007 48.207645
F 39.352320 54.024265 4.562462
F 38.818987 54.024265 26.385053
F 38.285655 54.024265 48.207645
F 12.625198 15.435502 3.909264
F 12.091865 15.435502 25.731855
F 11.558532 15.435502 47.554447
F 12.625198 38.588760 3.909264
F 12.091865 38.588760 25.731855
F 11.558532 38.588760 47.554447
F 12.625198 61.742017 3.909264
F 12.091865 61.742017 25.731855
F 11.558532 61.742017 47.554447
F 39.352320 15.435502 4.562461
F 38.818987 15.435502 26.385052
F 38.285655 15.435502 48.207644
F 39.352320 38.588760 4.562461
F 38.818987 38.588760 26.385052
F 38.285655 38.588760 48.207644
F 39.352320 61.742017 4.562461
F 38.818987 61.742017 26.385052
F 38.285655 61.742017 48.207644
F 12.625198 0.000000 3.909265
F 12.091865 0.000000 25.731856
F 11.558532 0.000000 47.554448
F 12.625198 23.153258 3.909265
F 12.091865 23.153258 25.731856
F 11.558532 23.153258 47.554448
F 12.625198 46.306515 3.909265
F 12.091865 46.306515 25.731856
F 11.558532 46.306515 47.554448
F 39.352320 0.000000 4.562462
F 38.818987 0.000000 26.385053
F 38.285655 0.000000 48.207645
F 39.352320 23.153258 4.562462
F 38.818987 23.153258 26.385053
F 38.285655 23.153258 48.207645
F 39.352320 46.306515 4.562462
F 38.818987 46.306515 26.385053
F 38.285655 46.306515 48.207645
F 21.534242 7.717750 4.126997
F 21.000910 7.717750 25.949588
F 20.467577 7.717750 47.772179
F 21.534242 30.871008 4.126997
F 21.000910 30.871008 25.949588
F 20.467577 30.871008 47.772179
F 21.534242 54.024265 4.126997
F 21.000910 54.024265 25.949588
F 20.467577 54.024265 47.772179
F 48.261365 7.717750 4.780194
F 47.728032 7.717750 26.602784
F 47.194699 7.717750 48.425376
F 48.261365 30.871008 4.780194
F 47.728032 30.871008 26.602784
F 47.194699 30.871008 48.425376
F 48.261365 54.024265 4.780194
F 47.728032 54.024265 26.602784
F 47.194699 54.024265 48.425376
F 21.534242 15.435503 4.126996
F 21.000910 15.435503 25.949587
F 20.467577 15.435503 47.772178
F 21.534242 38.588760 4.126996
F 21.000910 38.588760 25.949587
F 20.467577 38.588760 47.772178
F 21.534242 61.742018 4.126996
F 21.000910 61.742018 25.949587
F 20.467577 61.742018 47.772178
F 48.261365 15.435503 4.780193
F 47.728032 15.435503 26.602783
F 47.194699 15.435503 48.425375
F 48.261365 38.588760 4.780193
F 47.728032 38.588760 26.602783
F 47.194699 38.588760 48.425375
F 48.261365 61.742018 4.780193
F 47.728032 61.742018 26.602783
F 47.194699 61.742018 48.425375
F 21.534242 0.000001 4.126997
F 21.000910 0.000001 25.949588
F 20.467577 0.000001 47.772179
F 21.534242 23.153258 4.126997
F 21.000910 23.153258 25.949588
F 20.467577 23.153258 47.772179
F 21.534242 46.306516 4.126997
F 21.000910 46.306516 25.949588
F 20.467577 46.306516 47.772179
F 48.261365 0.000001 4.780194
F 47.728032 0.000001 26.602784
F 47.194699 0.000001 48.425376
F 48.261365 23.153258 4.780194
F 47.728032 23.153258 26.602784
F 47.194699 23.153258 48.425376
F 48.261365 46.306516 4.780194
F 47.728032 46.306516 26.602784
F 47.194699 46.306516 48.425376
F 3.805035 5.145166 0.054435
F 3.271702 5.145166 21.877026
F 2.738369 5.145166 43.699617
F 3.805035 28.298423 0.054435
F 3.271702 28.298423 21.877026
F 2.738369 28.298423 43.699617
F 3.805035 51.451681 0.054435
F 3.271702 51.451681 21.877026
F 2.738369 51.451681 43.699617
F 30.532157 5.145166 0.707632
F 29.998824 5.145166 22.530223
F 29.465492 5.145166 44.352813
F 30.532157 28.298423 0.707632
F 29.998824 28.298423 22.530223
F 29.465492 28.298423 44.352813
F 30.532157 51.451681 0.707632
F 29.998824 51.451681 22.530223
F 29.465492 51.451681 44.352813
F 3.805035 12.862918 0.054434
F 3.271702 12.862918 21.877025
F 2.738369 12.862918 43.699616
F 3.805035 36.016175 0.054434
F 3.271702 36.016175 21.877025
F 2.738369 36.016175 43.699616
F 3.805035 59.169433 0.054434
F 3.271702 59.169433 21.877025
F 2.738369 59.169433 43.699616
F 30.532157 12.862918 0.707631
F 29.998824 12.862918 22.530222
F 29.465492 12.862918 44.352812
F 30.532157 36.016175 0.707631
F 29.998824 36.016175 22.530222
F 29.465492 36.016175 44.352812
F 30.532157 59.169433 0.707631
F 29.998824 59.169433 22.530222
F 29.465492 59.169433 44.352812
F 3.805035 20.580673 0.054434
F 3.271702 20.580673 21.877026
F 2.738369 20.580673 43.699617
F 3.805035 43.733931 0.054434
F 3.271702 43.733931 21.877026
F 2.738369 43.733931 43.699617
F 3.805035 66.887188 0.054434
F 3.271702 66.887188 21.877026
F 2.738369 66.887188 43.699617
F 30.532157 20.580673 0.707631
F 29.998824 20.580673 22.530223
F 29.465492 20.580673 44.352813
F 30.532157 43.733931 0.707631
F 29.998824 43.733931 22.530223
F 29.465492 43.733931 44.352813
F 30.532157 66.887188 0.707631
F 29.998824 66.887188 22.530223
F 29.465492 66.887188 44.352813
F 12.714071 5.145165 0.272166
F 12.180739 5.145165 22.094757
F 11.647406 5.145165 43.917349
F 12.714071 28.298422 0.272166
F 12.180739 28.298422 22.094757
F 11.647406 28.298422 43.917349
F 12.714071 51.451680 0.272166
F 12.180739 51.451680 22.094757
F 11.647406 51.451680 43.917349
F 39.441194 5.145165 0.925363
F 38.907861 5.145165 22.747954
F 38.374528 5.145165 44.570546
F 39.441194 28.298422 0.925363
F 38.907861 28.298422 22.747954
F 38.374528 28.298422 44.570546
F 39.441194 51.451680 0.925363
F 38.907861 51.451680 22.747954
F 38.374528 51.451680 44.570546
F 12.714071 12.862917 0.272165
F 12.180739 12.862917 22.094756
F 11.647406 12.862917 43.917348
F 12.714071 36.016174 0.272165
F 12.180739 36.016174 22.094756
F 11.647406 36.016174 43.917348
F 12.714071 59.169432 0.272165
F 12.180739 59.169432 22.094756
F 11.647406 59.169432 43.917348
F 39.441194 12.862917 0.925362
F 38.907861 12.862917 22.747953
F 38.374528 12.862917 44.570545
F 39.441194 36.016174 0.925362
F 38.907861 36.016174 22.747953
F 38.374528 36.016174 44.570545
F 39.441194 59.169432 0.925362
F 38.907861 59.169432 22.747953
F 38.374528 59.169432 44.570545
F 12.714071 20.580672 0.272166
F 12.180739 20.580672 22.094757
F 11.647406 20.580672 43.917349
F 12.714071 43.733930 0.272166
F 12.180739 43.733930 22.094757
F 11.647406 43.733930 43.917349
F 12.714071 66.887187 0.272166
F 12.180739 66.887187 22.094757
F 11.647406 66.887187 43.917349
F 39.441194 20.580672 0.925363
F 38.907861 20.580672 22.747954
F 38.374528 20.580672 44.570546
F 39.441194 43.733930 0.925363
F 38.907861 43.733930 22.747954
F 38.374528 43.733930 44.570546
F 39.441194 66.887187 0.925363
F 38.907861 66.887187 22.747954
F 38.374528 66.887187 44.570546
F 21.623118 5.145164 0.489898
F 21.089786 5.145164 22.312489
F 20.556453 5.145164 44.135080
F 21.623118 28.298422 0.489898
F 21.089786 28.298422 22.312489
F 20.556453 28.298422 44.135080
F 21.623118 51.451679 0.489898
F 21.089786 51.451679 22.312489
F 20.556453 51.451679 44.135080
F 48.350241 5.145164 1.143094
F 47.816908 5.145164 22.965686
F 47.283575 5.145164 44.788277
F 48.350241 28.298422 1.143094
F 47.816908 28.298422 22.965686
F 47.283575 28.298422 44.788277
F 48.350241 51.451679 1.143094
F 47.816908 51.451679 22.965686
F 47.283575 51.451679 44.788277
F 21.623118 12.862916 0.489898
F 21.089786 12.862916 22.312488
F 20.556453 12.862916 44.135079
F 21.623118 36.016174 0.489898
F 21.089786 36.016174 22.312488
F 20.556453 36.016174 44.135079
F 21.623118 59.169431 0.489898
F 21.089786 59.169431 22.312488
F 20.556453 59.169431 44.135079
F 48.350241 12.862916 1.143094
F 47.816908 12.862916 22.965685
F 47.283575 12.862916 44.788276
F 48.350241 36.016174 1.143094
F 47.816908 36.016174 22.965685
F 47.283575 36.016174 44.788276
F 48.350241 59.169431 1.143094
F 47.816908 59.169431 22.965685
F 47.283575 59.169431 44.788276
F 21.623118 20.580672 0.489898
F 21.089786 20.580672 22.312489
F 20.556453 20.580672 44.135080
F 21.623118 43.733929 0.489898
F 21.089786 43.733929 22.312489
F 20.556453 43.733929 44.135080
F 21.623118 66.887187 0.489898
F 21.089786 66.887187 22.312489
F 20.556453 66.887187 44.135080
F 48.350241 20.580672 1.143094
F 47.816908 20.580672 22.965686
F 47.283575 20.580672 44.788277
F 48.350241 43.733929 1.143094
F 47.816908 43.733929 22.965686
F 47.283575 43.733929 44.788277
F 48.350241 66.887187 1.143094
F 47.816908 66.887187 22.965686
F 47.283575 66.887187 44.788277
F 3.738380 5.145165 2.782257
F 3.205047 5.145165 24.604849
F 2.671715 5.145165 46.427439
F 3.738380 28.298423 2.782257
F 3.205047 28.298423 24.604849
F 2.671715 28.298423 46.427439
F 3.738380 51.451680 2.782257
F 3.205047 51.451680 24.604849
F 2.671715 51.451680 46.427439
F 30.465502 5.145165 3.435454
F 29.932170 5.145165 25.258045
F 29.398837 5.145165 47.080636
F 30.465502 28.298423 3.435454
F 29.932170 28.298423 25.258045
F 29.398837 28.298423 47.080636
F 30.465502 51.451680 3.435454
F 29.932170 51.451680 25.258045
F 29.398837 51.451680 47.080636
F 3.738380 12.862917 2.782258
F 3.205047 12.862917 24.604850
F 2.671715 12.862917 46.427440
F 3.738380 36.016175 2.782258
F 3.205047 36.016175 24.604850
F 2.671715 36.016175 46.427440
F 3.738380 59.169432 2.782258
F 3.205047 59.169432 24.604850
F 2.671715 59.169432 46.427440
F 30.465502 12.862917 3.435455
F 29.932170 12.862917 25.258046
F 29.398837 12.862917 47.080637
F 30.465502 36.016175 3.435455
F 29.932170 36.016175 25.258046
F 29.398837 36.016175 47.080637
F 30.465502 59.169432 3.435455
F 29.932170 59.169432 25.258046
F 29.398837 59.169432 47.080637
F 3.738380 20.580673 2.782258
F 3.205047 20.580673 24.604849
F 2.671715 20.580673 46.427439
F 3.738380 43.733930 2.782258
F 3.205047 43.733930 24.604849
F 2.671715 43.733930 46.427439
F 3.738380 66.887188 2.782258
F 3.205047 66.887188 24.604849
F 2.671715 66.887188 46.427439
F 30.465502 20.580673 3.435455
F 29.932170 20.580673 25.258045
F 29.398837 20.580673 47.080636
F 30.465502 43.733930 3.435455
F 29.932170 43.733930 25.258045
F 29.398837 43.733930 47.080636
F 30.465502 66.887188 3.435455
F 29.932170 66.887188 25.258045
F 29.398837 66.887188 47.080636
F 12.647418 5.145165 2.999990
F 12.114085 5.145165 24.822581
F 11.580753 5.145165 46.645173
F 12.647418 28.298422 2.999990
F 12.114085 28.298422 24.822581
F 11.580753 28.298422 46.645173
F 12.647418 51.451680 2.999990
F 12.114085 51.451680 24.822581
F 11.580753 51.451680 46.645173
F 39.374540 5.145165 3.653187
F 38.841208 5.145165 25.475778
F 38.307875 5.145165 47.298369
F 39.374540 28.298422 3.653187
F 38.841208 28.298422 25.475778
F 38.307875 28.298422 47.298369
F 39.374540 51.451680 3.653187
F 38.841208 51.451680 25.475778
F 38.307875 51.451680 47.298369
F 12.647418 12.862917 2.999991
F 12.114085 12.862917 24.822582
F 11.580753 12.862917 46.645174
F 12.647418 36.016175 2.999991
F 12.114085 36.016175 24.822582
F 11.580753 36.016175 46.645174
F 12.647418 59.169432 2.999991
F 12.114085 59.169432 24.822582
F 11.580753 59.169432 46.645174
F 39.374540 12.862917 3.653188
F 38.841207 12.862917 25.475779
F 38.307875 12.862917 47.298370
F 39.374540 36.016175 3.653188
F 38.841207 36.016175 25.475779
F 38.307875 36.016175 47.298370
F 39.374540 59.169432 3.653188
F 38.841207 59.169432 25.475779
F 38.307875 59.169432 47.298370
F 12.647418 20.580672 2.999990
F 12.114085 20.580672 24.822582
F 11.580753 20.580672 46.645173
F 12.647418 43.733930 2.999990
F 12.114085 43.733930 24.822582
F 11.580753 43.733930 46.645173
F 12.647418 66.887187 2.999990
F 12.114085 66.887187 24.822582
F 11.580753 66.887187 46.645173
F 39.374540 20.580672 3.653187
F 38.841207 20.580672 25.475779
F 38.307875 20.580672 47.298369
F 39.374540 43.733930 3.653187
F 38.841207 43.733930 25.475779
F 38.307875 43.733930 47.298369
F 39.374540 66.887187 3.653187
F 38.841207 66.887187 25.475779
F 38.307875 66.887187 47.298369
F 21.556463 5.145164 3.217722
F 21.023130 5.145164 25.040314
F 20.489797 5.145164 46.862905
F 21.556463 28.298422 3.217722
F 21.023130 28.298422 25.040314
F 20.489797 28.298422 46.862905
F 21.556463 51.451679 3.217722
F 21.023130 51.451679 25.040314
F 20.489797 51.451679 46.862905
F 48.283586 5.145164 3.870919
F 47.750253 5.145164 25.693511
F 47.216921 5.145164 47.516102
F 48.283586 28.298422 3.870919
F 47.750253 28.298422 25.693511
F 47.216921 28.298422 47.516102
F 48.283586 51.451679 3.870919
F 47.750253 51.451679 25.693511
F 47.216921 51.451679 47.516102
F 21.556463 12.862917 3.217723
F 21.023130 12.862917 25.040315
F 20.489797 12.862917 46.862906
F 21.556463 36.016174 3.217723
F 21.023130 36.016174 25.040315
F 20.489797 36.016174 46.862906
F 21.556463 59.169432 3.217723
F 21.023130 59.169432 25.040315
F 20.489797 59.169432 46.862906
F 48.283586 12.862917 3.870920
F 47.750253 12.862917 25.693512
F 47.216921 12.862917 47.516103
F 48.283586 36.016174 3.870920
F 47.750253 36.016174 25.693512
F 47.216921 36.016174 47.516103
F 48.283586 59.169432 3.870920
F 47.750253 59.169432 25.693512
F 47.216921 59.169432 47.516103
F 21.556463 20.580672 3.217723
F 21.023130 20.580672 25.040314
F 20.489797 20.580672 46.862905
F 21.556463 43.733929 3.217723
F 21.023130 43.733929 25.040314
F 20.489797 43.733929 46.862905
F 21.556463 66.887187 3.217723
F 21.023130 66.887187 25.040314
F 20.489797 66.887187 46.862905
F 48.283586 20.580672 3.870920
F 47.750253 20.580672 25.693511
F 47.216921 20.580672 47.516102
F 48.283586 43.733929 3.870920
F 47.750253 43.733929 25.693511
F 47.216921 43.733929 47.516102
F 48.283586 66.887187 3.870920
F 47.750253 66.887187 25.693511
F 47.216921 66.887187 47.516102
F 3.649481 7.717749 6.419355
F 3.116149 7.717749 28.241947
F 2.582816 7.717749 50.064538
F 3.649481 30.871007 6.419355
F 3.116149 30.871007 28.241947
F 2.582816 30.871007 50.064538
F 3.649481 54.024264 6.419355
F 3.116149 54.024264 28.241947
F 2.582816 54.024264 50.064538
F 30.376604 7.717749 7.072552
F 29.843271 7.717749 28.895144
F 29.309938 7.717749 50.717735
F 30.376604 30.871007 7.072552
F 29.843271 30.871007 28.895144
F 29.309938 30.871007 50.717735
F 30.376604 54.024264 7.072552
F 29.843271 54.024264 28.895144
F 29.309938 54.024264 50.717735
F 3.649481 15.435502 6.419356
F 3.116149 15.435502 28.241948
F 2.582816 15.435502 50.064539
F 3.649481 38.588760 6.419356
F 3.116149 38.588760 28.241948
F 2.582816 38.588760 50.064539
F 3.649481 61.742017 6.419356
F 3.116149 61.742017 28.241948
F 2.582816 61.742017 50.064539
F 30.376604 15.435502 7.072553
F 29.843271 15.435502 28.895145
F 29.309938 15.435502 50.717736
F 30.376604 38.588760 7.072553
F 29.843271 38.588760 28.895145
F 29.309938 38.588760 50.717736
F 30.376604 61.742017 7.072553
F 29.843271 61.742017 28.895145
F 29.309938 61.742017 50.717736
F 3.649481 0.000000 6.419355
F 3.116149 0.000000 28.241947
F 2.582816 0.000000 50.064538
F 3.649481 23.153257 6.419355
F 3.116149 23.153257 28.241947
F 2.582816 23.153257 50.064538
F 3.649481 46.306515 6.419355
F 3.116149 46.306515 28.241947
F 2.582816 46.306515 50.064538
F 30.376604 0.000000 7.072552
F 29.843271 0.000000 28.895144
F 29.309938 0.000000 50.717735
F 30.376604 23.153257 7.072552
F 29.843271 23.153257 28.895144
F 29.309938 23.153257 50.717735
F 30.376604 46.306515 7.072552
F 29.843271 46.306515 28.895144
F 29.309938 46.306515 50.717735
F 12.558518 7.717750 6.637089
F 12.025185 7.717750 28.459679
F 11.491853 7.717750 50.282270
F 12.558518 30.871007 6.637089
F 12.025185 30.871007 28.459679
F 11.491853 30.871007 50.282270
F 12.558518 54.024265 6.637089
F 12.025185 54.024265 28.459679
F 11.491853 54.024265 50.282270
F 39.285640 7.717750 7.290285
F 38.752308 7.717750 29.112876
F 38.218975 7.717750 50.935467
F 39.285640 30.871007 7.290285
F 38.752308 30.871007 29.112876
F 38.218975 30.871007 50.935467
F 39.285640 54.024265 7.290285
F 38.752308 54.024265 29.112876
F 38.218975 54.024265 50.935467
F 12.558518 15.435503 6.637090
F 12.025185 15.435503 28.459680
F 11.491853 15.435503 50.282271
F 12.558518 38.588760 6.637090
F 12.025185 38.588760 28.459680
F 11.491853 38.588760 50.282271
F 12.558518 61.742018 6.637090
F 12.025185 61.742018 28.459680
F 11.491853 61.742018 50.282271
F 39.285640 15.435503 7.290286
F 38.752308 15.435503 29.112877
F 38.218975 15.435503 50.935468
F 39.285640 38.588760 7.290286
F 38.752308 38.588760 29.112877
F 38.218975 38.588760 50.935468
F 39.285640 61.742018 7.290286
F 38.752308 61.742018 29.112877
F 38.218975 61.742018 50.935468
F 12.558518 0.000000 6.637089
F 12.025185 0.000000 28.459679
F 11.491853 0.000000 50.282270
F 12.558518 23.153258 6.637089
F 12.025185 23.153258 28.459679
F 11.491853 23.153258 50.282270
F 12.558518 46.306515 6.637089
F 12.025185 46.306515 28.459679
F 11.491853 46.306515 50.282270
F 39.285640 0.000000 7.290285
F 38.752308 0.000000 29.112876
F 38.218975 0.000000 50.935467
F 39.285640 23.153258 7.290285
F 38.752308 23.153258 29.112876
F 38.218975 23.153258 50.935467
F 39.285640 46.306515 7.290285
F 38.752308 46.306515 29.112876
F 38.218975 46.306515 50.935467
F 21.467564 7.717751 6.854821
F 20.934231 7.717751 28.677413
F 20.400899 7.717751 50.500004
F 21.467564 30.871008 6.854821
F 20.934231 30.871008 28.677413
F 20.400899 30.871008 50.500004
F 21.467564 54.024266 6.854821
F 20.934231 54.024266 28.677413
F 20.400899 54.024266 50.500004
F 48.194686 7.717751 7.508018
F 47.661353 7.717751 29.330610
F 47.128021 7.717751 51.153200
F 48.194686 30.871008 7.508018
F 47.661353 30.871008 29.330610
F 47.128021 30.871008 51.153200
F 48.194686 54.024266 7.508018
F 47.661353 54.024266 29.330610
F 47.128021 54.024266 51.153200
F 21.467564 15.435503 6.854822
F 20.934231 15.435503 28.677414
F 20.400899 15.435503 50.500005
F 21.467564 38.588761 6.854822
F 20.934231 38.588761 28.677414
F 20.400899 38.588761 50.500005
F 21.467564 61.742018 6.854822
F 20.934231 61.742018 28.677414
F 20.400899 61.742018 50.500005
F 48.194686 15.435503 7.508019
F 47.661353 15.435503 29.330611
F 47.128021 15.435503 51.153201
F 48.194686 38.588761 7.508019
F 47.661353 38.588761 29.330611
F 47.128021 38.588761 51.153201
F 48.194686 61.742018 7.508019
F 47.661353 61.742018 29.330611
F 47.128021 61.742018 51.153201
F 21.467564 0.000001 6.854821
F 20.934231 0.000001 28.677413
F 20.400899 0.000001 50.500004
F 21.467564 23.153259 6.854821
F 20.934231 23.153259 28.677413
F 20.400899 23.153259 50.500004
F 21.467564 46.306516 6.854821
F 20.934231 46.306516 28.677413
F 20.400899 46.306516 50.500004
F 48.194686 0.000001 7.508018
F 47.661353 0.000001 29.330610
F 47.128021 0.000001 51.153200
F 48.194686 23.153259 7.508018
F 47.661353 23.153259 29.330610
F 47.128021 23.153259 51.153200
F 48.194686 46.306516 7.508018
F 47.661353 46.306516 29.330610
F 47.128021 46.306516 51.153200
F 5.965641 1.286291 2.836691
F 5.432308 1.286291 24.659282
F 4.898976 1.286291 46.481873
F 5.965641 24.439548 2.836691
F 5.432308 24.439548 24.659282
F 4.898976 24.439548 46.481873
F 5.965641 47.592806 2.836691
F 5.432308 47.592806 24.659282
F 4.898976 47.592806 46.481873
F 32.692764 1.286291 3.489888
F 32.159432 1.286291 25.312478
F 31.626099 1.286291 47.135070
F 32.692764 24.439548 3.489888
F 32.159432 24.439548 25.312478
F 31.626099 24.439548 47.135070
F 32.692764 47.592806 3.489888
F 32.159432 47.592806 25.312478
F 31.626099 47.592806 47.135070
F 5.965641 9.004040 2.836691
F 5.432308 9.004040 24.659282
F 4.898976 9.004040 46.481873
F 5.965641 32.157298 2.836691
F 5.432308 32.157298 24.659282
F 4.898976 32.157298 46.481873
F 5.965641 55.310555 2.836691
F 5.432308 55.310555 24.659282
F 4.898976 55.310555 46.481873
F 32.692764 9.004040 3.489888
F 32.159432 9.004040 25.312478
F 31.626099 9.004040 47.135070
F 32.692764 32.157298 3.489888
F 32.159432 32.157298 25.312478
F 31.626099 32.157298 47.135070
F 32.692764 55.310555 3.489888
F 32.159432 55.310555 25.312478
F 31.626099 55.310555 47.135070
F 5.965641 16.721795 2.836692
F 5.432308 16.721795 24.659283
F 4.898976 16.721795 46.481873
F 5.965641 39.875053 2.836692
F 5.432308 39.875053 24.659283
F 4.898976 39.875053 46.481873
F 5.965641 63.028310 2.836692
F 5.432308 63.028310 24.659283
F 4.898976 63.028310 46.481873
F 32.692764 16.721795 3.489889
F 32.159432 16.721795 25.312479
F 31.626099 16.721795 47.135070
F 32.692764 39.875053 3.489889
F 32.159432 39.875053 25.312479
F 31.626099 39.875053 47.135070
F 32.692764 63.028310 3.489889
F 32.159432 63.028310 25.312479
F 31.626099 63.028310 47.135070
F 14.874681 1.286290 3.054423
F 14.341348 1.286290 24.877015
F 13.808015 1.286290 46.699606
F 14.874681 24.439548 3.054423
F 14.341348 24.439548 24.877015
F 13.808015 24.439548 46.699606
F 14.874681 47.592806 3.054423
F 14.341348 47.592806 24.877015
F 13.808015 47.592806 46.699606
F 41.601803 1.286290 3.707620
F 41.068470 1.286290 25.530212
F 40.535138 1.286290 47.352802
F 41.601803 24.439548 3.707620
F 41.068470 24.439548 25.530212
F 40.535138 24.439548 47.352802
F 41.601803 47.592806 3.707620
F 41.068470 47.592806 25.530212
F 40.535138 47.592806 47.352802
F 14.874681 9.004040 3.054423
F 14.341348 9.004040 24.877015
F 13.808015 9.004040 46.699606
F 14.874681 32.157297 3.054423
F 14.341348 32.157297 24.877015
F 13.808015 32.157297 46.699606
F 14.874681 55.310555 3.054423
F 14.341348 55.310555 24.877015
F 13.808015 55.310555 46.699606
F 41.601803 9.004040 3.707620
F 41.068470 9.004040 25.530212
F 40.535138 9.004040 47.352802
F 41.601803 32.157297 3.707620
F 41.068470 32.157297 25.530212
F 40.535138 32.157297 47.352802
F 41.601803 55.310555 3.707620
F 41.068470 55.310555 25.530212
F 40.535138 55.310555 47.352802
F 14.874681 16.721795 3.054424
F 14.341348 16.721795 24.877015
F 13.808015 16.721795 46.699607
F 14.874681 39.875053 3.054424
F 14.341348 39.875053 24.877015
F 13.808015 39.875053 46.699607
F 14.874681 63.028310 3.054424
F 14.341348 63.028310 24.877015
F 13.808015 63.028310 46.699607
F 41.601803 16.721795 3.707621
F 41.068470 16.721795 25.530212
F 40.535138 16.721795 47.352803
F 41.601803 39.875053 3.707621
F 41.068470 39.875053 25.530212
F 40.535138 39.875053 47.352803
F 41.601803 63.028310 3.707621
F 41.068470 63.028310 25.530212
F 40.535138 63.028310 47.352803
F 23.783726 1.286290 3.272155
F 23.250393 1.286290 25.094747
F 22.717060 1.286290 46.917338
F 23.783726 24.439548 3.272155
F 23.250393 24.439548 25.094747
F 22.717060 24.439548 46.917338
F 23.783726 47.592805 3.272155
F 23.250393 47.592805 25.094747
F 22.717060 47.592805 46.917338
F 50.510848 1.286290 3.925352
F 49.977515 1.286290 25.747944
F 49.444183 1.286290 47.570535
F 50.510848 24.439548 3.925352
F 49.977515 24.439548 25.747944
F 49.444183 24.439548 47.570535
F 50.510848 47.592805 3.925352
F 49.977515 47.592805 25.747944
F 49.444183 47.592805 47.570535
F 23.783726 9.004040 3.272155
F 23.250393 9.004040 25.094747
F 22.717060 9.004040 46.917338
F 23.783726 32.157297 3.272155
F 23.250393 32.157297 25.094747
F 22.717060 32.157297 46.917338
F 23.783726 55.310555 3.272155
F 23.250393 55.310555 25.094747
F 22.717060 55.310555 46.917338
F 50.510848 9.004040 3.925352
F 49.977515 9.004040 25.747944
F 49.444183 9.004040 47.570535
F 50.510848 32.157297 3.925352
F 49.977515 32.157297 25.747944
F 49.444183 32.157297 47.570535
F 50.510848 55.310555 3.925352
F 49.977515 55.310555 25.747944
F 49.444183 55.310555 47.570535
F 23.783726 16.721795 3.272156
F 23.250393 16.721795 25.094747
F 22.717060 16.721795 46.917339
F 23.783726 39.875052 3.272156
F 23.250393 39.875052 25.094747
F 22.717060 39.875052 46.917339
F 23.783726 63.028310 3.272156
F 23.250393 63.028310 25.094747
F 22.717060 63.028310 46.917339
F 50.510848 16.721795 3.925353
F 49.977515 16.721795 25.747944
F 49.444183 16.721795 47.570536
F 50.510848 39.875052 3.925353
F 49.977515 39.875052 25.747944
F 49.444183 39.875052 47.570536
F 50.510848 63.028310 3.925353
F 49.977515 63.028310 25.747944
F 49.444183 63.028310 47.570536
F 5.876737 3.858875 6.473788
F 5.343405 3.858875 28.296380
F 4.810072 3.858875 50.118971
F 5.876737 27.012132 6.473788
F 5.343405 27.012132 28.296380
F 4.810072 27.012132 50.118971
F 5.876737 50.165390 6.473788
F 5.343405 50.165390 28.296380
F 4.810072 50.165390 50.118971
F 32.603861 3.858875 7.126985
F 32.070528 3.858875 28.949577
F 31.537195 3.858875 50.772168
F 32.603861 27.012132 7.126985
F 32.070528 27.012132 28.949577
F 31.537195 27.012132 50.772168
F 32.603861 50.165390 7.126985
F 32.070528 50.165390 28.949577
F 31.537195 50.165390 50.772168
F 5.876737 11.576625 6.473788
F 5.343405 11.576625 28.296380
F 4.810072 11.576625 50.118971
F 5.876737 34.729882 6.473788
F 5.343405 34.729882 28.296380
F 4.810072 34.729882 50.118971
F 5.876737 57.883140 6.473788
F 5.343405 57.883140 28.296380
F 4.810072 57.883140 50.118971
F 32.603861 11.576625 7.126985
F 32.070528 11.576625 28.949577
F 31.537195 11.576625 50.772168
F 32.603861 34.729882 7.126985
F 32.070528 34.729882 28.949577
F 31.537195 34.729882 50.772168
F 32.603861 57.883140 7.126985
F 32.070528 57.883140 28.949577
F 31.537195 57.883140 50.772168
F 5.876737 19.294380 6.473789
F 5.343405 19.294380 28.296380
F 4.810072 19.294380 50.118972
F 5.876737 42.447638 6.473789
F 5.343405 42.447638 28.296380
F 4.810072 42.447638 50.118972
F 5.876737 65.600895 6.473789
F 5.343405 65.600895 28.296380
F 4.810072 65.600895 50.118972
F 32.603861 19.294380 7.126986
F 32.070528 19.294380 28.949577
F 31.537195 19.294380 50.772169
F 32.603861 42.447638 7.126986
F 32.070528 42.447638 28.949577
F 31.537195 42.447638 50.772169
F 32.603861 65.600895 7.126986
F 32.070528 65.600895 28.949577
F 31.537195 65.600895 50.772169
F 14.785777 3.858876 6.691522
F 14.252444 3.858876 28.514113
F 13.719112 3.858876 50.336704
F 14.785777 27.012134 6.691522
F 14.252444 27.012134 28.514113
F 13.719112 27.012134 50.336704
F 14.785777 50.165391 6.691522
F 14.252444 50.165391 28.514113
F 13.719112 50.165391 50.336704
F 41.512899 3.858876 7.344718
F 40.979567 3.858876 29.167310
F 40.446234 3.858876 50.989901
F 41.512899 27.012134 7.344718
F 40.979567 27.012134 29.167310
F 40.446234 27.012134 50.989901
F 41.512899 50.165391 7.344718
F 40.979567 50.165391 29.167310
F 40.446234 50.165391 50.989901
F 14.785777 11.576626 6.691522
F 14.252444 11.576626 28.514113
F 13.719112 11.576626 50.336704
F 14.785777 34.729884 6.691522
F 14.252444 34.729884 28.514113
F 13.719112 34.729884 50.336704
F 14.785777 57.883141 6.691522
F 14.252444 57.883141 28.514113
F 13.719112 57.883141 50.336704
F 41.512899 11.576626 7.344718
F 40.979567 11.576626 29.167310
F 40.446234 11.576626 50.989901
F 41.512899 34.729884 7.344718
F 40.979567 34.729884 29.167310
F 40.446234 34.729884 50.989901
F 41.512899 57.883141 7.344718
F 40.979567 57.883141 29.167310
F 40.446234 57.883141 50.989901
F 14.785777 19.294382 6.691523
F 14.252444 19.294382 28.514113
F 13.719112 19.294382 50.336705
F 14.785777 42.447639 6.691523
F 14.252444 42.447639 28.514113
F 13.719112 42.447639 50.336705
F 14.785777 65.600897 6.691523
F 14.252444 65.600897 28.514113
F 13.719112 65.600897 50.336705
F 41.512899 19.294382 7.344719
F 40.979567 19.294382 29.167310
F 40.446234 19.294382 50.989902
F 41.512899 42.447639 7.344719
F 40.979567 42.447639 29.167310
F 40.446234 42.447639 50.989902
F 41.512899 65.600897 7.344719
F 40.979567 65.600897 29.167310
F 40.446234 65.600897 50.989902
F 23.694824 3.858875 6.909254
F 23.161491 3.858875 28.731845
F 22.628158 3.858875 50.554437
F 23.694824 27.012133 6.909254
F 23.161491 27.012133 28.731845
F 22.628158 27.012133 50.554437
F 23.694824 50.165390 6.909254
F 23.161491 50.165390 28.731845
F 22.628158 50.165390 50.554437
F 50.421946 3.858875 7.562451
F 49.888613 3.858875 29.385042
F 49.355281 3.858875 51.207633
F 50.421946 27.012133 7.562451
F 49.888613 27.012133 29.385042
F 49.355281 27.012133 51.207633
F 50.421946 50.165390 7.562451
F 49.888613 50.165390 29.385042
F 49.355281 50.165390 51.207633
F 23.694824 11.576625 6.909254
F 23.161491 11.576625 28.731845
F 22.628158 11.576625 50.554437
F 23.694824 34.729883 6.909254
F 23.161491 34.729883 28.731845
F 22.628158 34.729883 50.554437
F 23.694824 57.883140 6.909254
F 23.161491 57.883140 28.731845
F 22.628158 57.883140 50.554437
F 50.421946 11.576625 7.562451
F 49.888613 11.576625 29.385042
F 49.355281 11.576625 51.207633
F 50.421946 34.729883 7.562451
F 49.888613 34.729883 29.385042
F 49.355281 34.729883 51.207633
F 50.421946 57.883140 7.562451
F 49.888613 57.883140 29.385042
F 49.355281 57.883140 51.207633
F 23.694824 19.294381 6.909254
F 23.161491 19.294381 28.731846
F 22.628158 19.294381 50.554437
F 23.694824 42.447638 6.909254
F 23.161491 42.447638 28.731846
F 22.628158 42.447638 50.554437
F 23.694824 65.600896 6.909254
F 23.161491 65.600896 28.731846
F 22.628158 65.600896 50.554437
F 50.421946 19.294381 7.562451
F 49.888613 19.294381 29.385043
F 49.355281 19.294381 51.207633
F 50.421946 42.447638 7.562451
F 49.888613 42.447638 29.385043
F 49.355281 42.447638 51.207633
F 50.421946 65.600896 7.562451
F 49.888613 65.600896 29.385043
F 49.355281 65.600896 51.207633
F 5.943417 3.858875 3.745966
F 5.410084 3.858875 25.568557
F 4.876752 3.858875 47.391149
F 5.943417 27.012133 3.745966
F 5.410084 27.012133 25.568557
F 4.876752 27.012133 47.391149
F 5.943417 50.165390 3.745966
F 5.410084 50.165390 25.568557
F 4.876752 50.165390 47.391149
F 32.670539 3.858875 4.399163
F 32.137206 3.858875 26.221754
F 31.603874 3.858875 48.044346
F 32.670539 27.012133 4.399163
F 32.137206 27.012133 26.221754
F 31.603874 27.012133 48.044346
F 32.670539 50.165390 4.399163
F 32.137206 50.165390 26.221754
F 31.603874 50.165390 48.044346
F 5.943417 11.576625 3.745966
F 5.410084 11.576625 25.568557
F 4.876752 11.576625 47.391148
F 5.943417 34.729883 3.745966
F 5.410084 34.729883 25.568557
F 4.876752 34.729883 47.391148
F 5.943417 57.883140 3.745966
F 5.410084 57.883140 25.568557
F 4.876752 57.883140 47.391148
F 32.670539 11.576625 4.399163
F 32.137206 11.576625 26.221754
F 31.603874 11.576625 48.044345
F 32.670539 34.729883 4.399163
F 32.137206 34.729883 26.221754
F 31.603874 34.729883 48.044345
F 32.670539 57.883140 4.399163
F 32.137206 57.883140 26.221754
F 31.603874 57.883140 48.044345
F 5.943417 19.294381 3.745965
F 5.410084 19.294381 25.568557
F 4.876752 19.294381 47.391148
F 5.943417 42.447638 3.745965
F 5.410084 42.447638 25.568557
F 4.876752 42.447638 47.391148
F 5.943417 65.600896 3.745965
F 5.410084 65.600896 25.568557
F 4.876752 65.600896 47.391148
F 32.670539 19.294381 4.399162
F 32.137206 19.294381 26.221754
F 31.603874 19.294381 48.044345
F 32.670539 42.447638 4.399162
F 32.137206 42.447638 26.221754
F 31.603874 42.447638 48.044345
F 32.670539 65.600896 4.399162
F 32.137206 65.600896 26.221754
F 31.603874 65.600896 48.044345
F 14.852457 3.858876 3.963698
F 14.319124 3.858876 25.786289
F 13.785791 3.858876 47.608880
F 14.852457 27.012133 3.963698
F 14.319124 27.012133 25.786289
F 13.785791 27.012133 47.608880
F 14.852457 50.165391 3.963698
F 14.319124 50.165391 25.786289
F 13.785791 50.165391 47.608880
F 41.579579 3.858876 4.616894
F 41.046246 3.858876 26.439486
F 40.512914 3.858876 48.262077
F 41.579579 27.012133 4.616894
F 41.046246 27.012133 26.439486
F 40.512914 27.012133 48.262077
F 41.579579 50.165391 4.616894
F 41.046246 50.165391 26.439486
F 40.512914 50.165391 48.262077
F 14.852457 11.576626 3.963698
F 14.319124 11.576626 25.786288
F 13.785791 11.576626 47.608880
F 14.852457 34.729883 3.963698
F 14.319124 34.729883 25.786288
F 13.785791 34.729883 47.608880
F 14.852457 57.883141 3.963698
F 14.319124 57.883141 25.786288
F 13.785791 57.883141 47.608880
F 41.579579 11.576626 4.616894
F 41.046246 11.576626 26.439485
F 40.512914 11.576626 48.262077
F 41.579579 34.729883 4.616894
F 41.046246 34.729883 26.439485
F 40.512914 34.729883 48.262077
F 41.579579 57.883141 4.616894
F 41.046246 57.883141 26.439485
F 40.512914 57.883141 48.262077
F 14.852457 19.294381 3.963698
F 14.319124 19.294381 25.786288
F 13.785791 19.294381 47.608879
F 14.852457 42.447639 3.963698
F 14.319124 42.447639 25.786288
F 13.785791 42.447639 47.608879
F 14.852457 65.600896 3.963698
F 14.319124 65.600896 25.786288
F 13.785791 65.600896 47.608879
F 41.579579 19.294381 4.616894
F 41.046246 19.294381 26.439485
F 40.512914 19.294381 48.262076
F 41.579579 42.447639 4.616894
F 41.046246 42.447639 26.439485
F 40.512914 42.447639 48.262076
F 41.579579 65.600896 4.616894
F 41.046246 65.600896 26.439485
F 40.512914 65.600896 48.262076
F 23.761501 3.858875 4.181431
F 23.228169 3.858875 26.004022
F 22.694836 3.858875 47.826612
F 23.761501 27.012133 4.181431
F 23.228169 27.012133 26.004022
F 22.694836 27.012133 47.826612
F 23.761501 50.165390 4.181431
F 23.228169 50.165390 26.004022
F 22.694836 50.165390 47.826612
F 50.488624 3.858875 4.834628
F 49.955291 3.858875 26.657218
F 49.421958 3.858875 48.479809
F 50.488624 27.012133 4.834628
F 49.955291 27.012133 26.657218
F 49.421958 27.012133 48.479809
F 50.488624 50.165390 4.834628
F 49.955291 50.165390 26.657218
F 49.421958 50.165390 48.479809
F 23.761501 11.576625 4.181430
F 23.228169 11.576625 26.004022
F 22.694836 11.576625 47.826612
F 23.761501 34.729883 4.181430
F 23.228169 34.729883 26.004022
F 22.694836 34.729883 47.826612
F 23.761501 57.883140 4.181430
F 23.228169 57.883140 26.004022
F 22.694836 57.883140 47.826612
F 50.488624 11.576625 4.834627
F 49.955291 11.576625 26.657218
F 49.421958 11.576625 48.479809
F 50.488624 34.729883 4.834627
F 49.955291 34.729883 26.657218
F 49.421958 34.729883 48.479809
F 50.488624 57.883140 4.834627
F 49.955291 57.883140 26.657218
F 49.421958 57.883140 48.479809
F 23.761501 19.294381 4.181430
F 23.228169 19.294381 26.004021
F 22.694836 19.294381 47.826612
F 23.761501 42.447638 4.181430
F 23.228169 42.447638 26.004021
F 22.694836 42.447638 47.826612
F 23.761501 65.600896 4.181430
F 23.228169 65.600896 26.004021
F 22.694836 65.600896 47.826612
F 50.488624 19.294381 4.834627
F 49.955291 19.294381 26.657217
F 49.421958 19.294381 48.479809
F 50.488624 42.447638 4.834627
F 49.955291 42.447638 26.657217
F 49.421958 42.447638 48.479809
F 50.488624 65.600896 4.834627
F 49.955291 65.600896 26.657217
F 49.421958 65.600896 48.479809
F 6.032295 1.286291 0.108867
F 5.498962 1.286291 21.931459
F 4.965629 1.286291 43.754050
F 6.032295 24.439549 0.108867
F 5.498962 24.439549 21.931459
F 4.965629 24.439549 43.754050
F 6.032295 47.592806 0.108867
F 5.498962 47.592806 21.931459
F 4.965629 47.592806 43.754050
F 32.759418 1.286291 0.762064
F 32.226085 1.286291 22.584656
F 31.692753 1.286291 44.407246
F 32.759418 24.439549 0.762064
F 32.226085 24.439549 22.584656
F 31.692753 24.439549 44.407246
F 32.759418 47.592806 0.762064
F 32.226085 47.592806 22.584656
F 31.692753 47.592806 44.407246
F 6.032295 9.004041 0.108867
F 5.498962 9.004041 21.931459
F 4.965629 9.004041 43.754050
F 6.032295 32.157298 0.108867
F 5.498962 32.157298 21.931459
F 4.965629 32.157298 43.754050
F 6.032295 55.310556 0.108867
F 5.498962 55.310556 21.931459
F 4.965629 55.310556 43.754050
F 32.759418 9.004041 0.762064
F 32.226085 9.004041 22.584656
F 31.692753 9.004041 44.407246
F 32.759418 32.157298 0.762064
F 32.226085 32.157298 22.584656
F 31.692753 32.157298 44.407246
F 32.759418 55.310556 0.762064
F 32.226085 55.310556 22.584656
F 31.692753 55.310556 44.407246
F 6.032295 16.721796 0.108866
F 5.498962 16.721796 21.931458
F 4.965629 16.721796 43.754049
F 6.032295 39.875053 0.108866
F 5.498962 39.875053 21.931458
F 4.965629 39.875053 43.754049
F 6.032295 63.028311 0.108866
F 5.498962 63.028311 21.931458
F 4.965629 63.028311 43.754049
F 32.759418 16.721796 0.762063
F 32.226085 16.721796 22.584655
F 31.692753 16.721796 44.407245
F 32.759418 39.875053 0.762063
F 32.226085 39.875053 22.584655
F 31.692753 39.875053 44.407245
F 32.759418 63.028311 0.762063
F 32.226085 63.028311 22.584655
F 31.692753 63.028311 44.407245
F 14.941334 1.286290 0.326599
F 14.408002 1.286290 22.149190
F 13.874669 1.286290 43.971781
F 14.941334 24.439547 0.326599
F 14.408002 24.439547 22.149190
F 13.874669 24.439547 43.971781
F 14.941334 47.592805 0.326599
F 14.408002 47.592805 22.149190
F 13.874669 47.592805 43.971781
F 41.668457 1.286290 0.979796
F 41.135124 1.286290 22.802387
F 40.601791 1.286290 44.624978
F 41.668457 24.439547 0.979796
F 41.135124 24.439547 22.802387
F 40.601791 24.439547 44.624978
F 41.668457 47.592805 0.979796
F 41.135124 47.592805 22.802387
F 40.601791 47.592805 44.624978
F 14.941334 9.004039 0.326599
F 14.408002 9.004039 22.149190
F 13.874669 9.004039 43.971781
F 14.941334 32.157297 0.326599
F 14.408002 32.157297 22.149190
F 13.874669 32.157297 43.971781
F 14.941334 55.310554 0.326599
F 14.408002 55.310554 22.149190
F 13.874669 55.310554 43.971781
F 41.668457 9.004039 0.979796
F 41.135124 9.004039 22.802387
F 40.601791 9.004039 44.624978
F 41.668457 32.157297 0.979796
F 41.135124 32.157297 22.802387
F 40.601791 32.157297 44.624978
F 41.668457 55.310554 0.979796
F 41.135124 55.310554 22.802387
F 40.601791 55.310554 44.624978
F 14.941334 16.721795 0.326598
F 14.408002 16.721795 22.149189
F 13.874669 16.721795 43.971781
F 14.941334 39.875052 0.326598
F 14.408002 39.875052 22.149189
F 13.874669 39.875052 43.971781
F 14.941334 63.028310 0.326598
F 14.408002 63.028310 22.149189
F 13.874669 63.028310 43.971781
F 41.668457 16.721795 0.979795
F 41.135124 16.721795 22.802386
F 40.601791 16.721795 44.624978
F 41.668457 39.875052 0.979795
F 41.135124 39.875052 22.802386
F 40.601791 39.875052 44.624978
F 41.668457 63.028310 0.979795
F 41.135124 63.028310 22.802386
F 40.601791 63.028310 44.624978
F 23.850380 1.286290 0.544332
F 23.317047 1.286290 22.366922
F 22.783715 1.286290 44.189513
F 23.850380 24.439548 0.544332
F 23.317047 24.439548 22.366922
F 22.783715 24.439548 44.189513
F 23.850380 47.592805 0.544332
F 23.317047 47.592805 22.366922
F 22.783715 47.592805 44.189513
F 50.577503 1.286290 1.197529
F 50.044171 1.286290 23.020119
F 49.510838 1.286290 44.842710
F 50.577503 24.439548 1.197529
F 50.044171 24.439548 23.020119
F 49.510838 24.439548 44.842710
F 50.577503 47.592805 1.197529
F 50.044171 47.592805 23.020119
F 49.510838 47.592805 44.842710
F 23.850380 9.004039 0.544332
F 23.317047 9.004039 22.366922
F 22.783715 9.004039 44.189514
F 23.850380 32.157297 0.544332
F 23.317047 32.157297 22.366922
F 22.783715 32.157297 44.189514
F 23.850380 55.310555 0.544332
F 23.317047 55.310555 22.366922
F 22.783715 55.310555 44.189514
F 50.577503 9.004039 1.197529
F 50.044171 9.004039 23.020119
F 49.510838 9.004039 44.842711
F 50.577503 32.157297 1.197529
F 50.044171 32.157297 23.020119
F 49.510838 32.157297 44.842711
F 50.577503 55.310555 1.197529
F 50.044171 55.310555 23.020119
F 49.510838 55.310555 44.842711
F 23.850380 16.721795 0.544331
F 23.317048 16.721795 22.366921
F 22.783715 16.721795 44.189513
F 23.850380 39.875052 0.544331
F 23.317048 39.875052 22.366921
F 22.783715 39.875052 44.189513
F 23.850380 63.028310 0.544331
F 23.317048 63.028310 22.366921
F 22.783715 63.028310 44.189513
F 50.577503 16.721795 1.197528
F 50.044171 16.721795 23.020118
F 49.510838 16.721795 44.842710
F 50.577503 39.875052 1.197528
F 50.044171 39.875052 23.020118
F 49.510838 39.875052 44.842710
F 50.577503 63.028310 1.197528
F 50.044171 63.028310 23.020118
F 49.510838 63.028310 44.842710
F 8.170678 7.717750 3.800399
F 7.637345 7.717750 25.622990
F 7.104012 7.717750 47.445582
F 8.170678 30.871007 3.800399
F 7.637345 30.871007 25.622990
F 7.104012 30.871007 47.445582
F 8.170678 54.024265 3.800399
F 7.637345 54.024265 25.622990
F 7.104012 54.024265 47.445582
F 34.897801 7.717750 4.453596
F 34.364468 7.717750 26.276187
F 33.831136 7.717750 48.098779
F 34.897801 30.871007 4.453596
F 34.364468 30.871007 26.276187
F 33.831136 30.871007 48.098779
F 34.897801 54.024265 4.453596
F 34.364468 54.024265 26.276187
F 33.831136 54.024265 48.098779
F 8.170678 15.435502 3.800398
F 7.637345 15.435502 25.622989
F 7.104012 15.435502 47.445581
F 8.170678 38.588760 3.800398
F 7.637345 38.588760 25.622989
F 7.104012 38.588760 47.445581
F 8.170678 61.742018 3.800398
F 7.637345 61.742018 25.622989
F 7.104012 61.742018 47.445581
F 34.897801 15.435502 4.453595
F 34.364468 15.435502 26.276186
F 33.831136 15.435502 48.098778
F 34.897801 38.588760 4.453595
F 34.364468 38.588760 26.276186
F 33.831136 38.588760 48.098778
F 34.897801 61.742018 4.453595
F 34.364468 61.742018 26.276186
F 33.831136 61.742018 48.098778
F 8.170678 0.000000 3.800399
F 7.637345 0.000000 25.622990
F 7.104012 0.000000 47.445582
F 8.170678 23.153258 3.800399
F 7.637345 23.153258 25.622990
F 7.104012 23.153258 47.445582
F 8.170678 46.306515 3.800399
F 7.637345 46.306515 25.622990
F 7.104012 46.306515 47.445582
F 34.897801 0.000000 4.453596
F 34.364468 0.000000 26.276187
F 33.831136 0.000000 48.098779
F 34.897801 23.153258 4.453596
F 34.364468 23.153258 26.276187
F 33.831136 23.153258 48.098779
F 34.897801 46.306515 4.453596
F 34.364468 46.306515 26.276187
F 33.831136 46.306515 48.098779
F 17.079720 7.717750 4.018131
F 16.546387 7.717750 25.840722
F 16.013054 7.717750 47.663313
F 17.079720 30.871008 4.018131
F 16.546387 30.871008 25.840722
F 16.013054 30.871008 47.663313
F 17.079720 54.024265 4.018131
F 16.546387 54.024265 25.840722
F 16.013054 54.024265 47.663313
F 43.806842 7.717750 4.671327
F 43.273509 7.717750 26.493919
F 42.740177 7.717750 48.316510
F 43.806842 30.871008 4.671327
F 43.273509 30.871008 26.493919
F 42.740177 30.871008 48.316510
F 43.806842 54.024265 4.671327
F 43.273509 54.024265 26.493919
F 42.740177 54.024265 48.316510
F 17.079720 15.435503 4.018130
F 16.546387 15.435503 25.840720
F 16.013054 15.435503 47.663312
F 17.079720 38.588760 4.018130
F 16.546387 38.588760 25.840720
F 16.013054 38.588760 47.663312
F 17.079720 61.742018 4.018130
F 16.546387 61.742018 25.840720
F 16.013054 61.742018 47.663312
F 43.806842 15.435503 4.671326
F 43.273509 15.435503 26.493917
F 42.740177 15.435503 48.316509
F 43.806842 38.588760 4.671326
F 43.273509 38.588760 26.493917
F 42.740177 38.588760 48.316509
F 43.806842 61.742018 4.671326
F 43.273509 61.742018 26.493917
F 42.740177 61.742018 48.316509
F 17.079720 0.000001 4.018131
F 16.546387 0.000001 25.840721
F 16.013054 0.000001 47.663313
F 17.079720 23.153258 4.018131
F 16.546387 23.153258 25.840721
F 16.013054 23.153258 47.663313
F 17.079720 46.306516 4.018131
F 16.546387 46.306516 25.840721
F 16.013054 46.306516 47.663313
F 43.806842 0.000001 4.671327
F 43.273509 0.000001 26.493918
F 42.740177 0.000001 48.316510
F 43.806842 23.153258 4.671327
F 43.273509 23.153258 26.493918
F 42.740177 23.153258 48.316510
F 43.806842 46.306516 4.671327
F 43.273509 46.306516 26.493918
F 42.740177 46.306516 48.316510
F 25.988763 7.717750 4.235864
F 25.455431 7.717750 26.058455
F 24.922098 7.717750 47.881047
F 25.988763 30.871007 4.235864
F 25.455431 30.871007 26.058455
F 24.922098 30.871007 47.881047
F 25.988763 54.024265 4.235864
F 25.455431 54.024265 26.058455
F 24.922098 54.024265 47.881047
F 51.649221 7.717750 48.534243
F 51.649221 30.871007 48.534243
F 51.649221 54.024265 48.534243
F 25.988763 15.435502 4.235863
F 25.455431 15.435502 26.058454
F 24.922098 15.435502 47.881046
F 25.988763 38.588760 4.235863
F 25.455431 38.588760 26.058454
F 24.922098 38.588760 47.881046
F 25.988763 61.742018 4.235863
F 25.455431 61.742018 26.058454
F 24.922098 61.742018 47.881046
F 51.649221 15.435502 48.534242
F 51.649221 38.588760 48.534242
F 51.649221 61.742018 48.534242
F 25.988763 0.000000 4.235864
F 25.455431 0.000000 26.058455
F 24.922098 0.000000 47.881047
F 25.988763 23.153258 4.235864
F 25.455431 23.153258 26.058455
F 24.922098 23.153258 47.881047
F 25.988763 46.306515 4.235864
F 25.455431 46.306515 26.058455
F 24.922098 46.306515 47.881047
F 51.649221 0.000000 48.534243
F 51.649221 23.153258 48.534243
F 51.649221 46.306515 48.534243
F 8.259552 5.145165 0.163301
F 7.726219 5.145165 21.985892
F 7.192886 5.145165 43.808483
F 8.259552 28.298423 0.163301
F 7.726219 28.298423 21.985892
F 7.192886 28.298423 43.808483
F 8.259552 51.451680 0.163301
F 7.726219 51.451680 21.985892
F 7.192886 51.451680 43.808483
F 34.986674 5.145165 0.816498
F 34.453341 5.145165 22.639089
F 33.920009 5.145165 44.461679
F 34.986674 28.298423 0.816498
F 34.453341 28.298423 22.639089
F 33.920009 28.298423 44.461679
F 34.986674 51.451680 0.816498
F 34.453341 51.451680 22.639089
F 33.920009 51.451680 44.461679
F 8.259552 12.862918 0.163300
F 7.726219 12.862918 21.985891
F 7.192886 12.862918 43.808482
F 8.259552 36.016175 0.163300
F 7.726219 36.016175 21.985891
F 7.192886 36.016175 43.808482
F 8.259552 59.169433 0.163300
F 7.726219 59.169433 21.985891
F 7.192886 59.169433 43.808482
F 34.986674 12.862918 0.816497
F 34.453341 12.862918 22.639088
F 33.920009 12.862918 44.461678
F 34.986674 36.016175 0.816497
F 34.453341 36.016175 22.639088
F 33.920009 36.016175 44.461678
F 34.986674 59.169433 0.816497
F 34.453341 59.169433 22.639088
F 33.920009 59.169433 44.461678
F 8.259552 20.580673 0.163300
F 7.726219 20.580673 21.985892
F 7.192886 20.580673 43.808483
F 8.259552 43.733930 0.163300
F 7.726219 43.733930 21.985892
F 7.192886 43.733930 43.808483
F 8.259552 66.887188 0.163300
F 7.726219 66.887188 21.985892
F 7.192886 66.887188 43.808483
F 34.986674 20.580673 0.816497
F 34.453341 20.580673 22.639089
F 33.920009 20.580673 44.461679
F 34.986674 43.733930 0.816497
F 34.453341 43.733930 22.639089
F 33.920009 43.733930 44.461679
F 34.986674 66.887188 0.816497
F 34.453341 66.887188 22.639089
F 33.920009 66.887188 44.461679
F 17.168594 5.145164 0.381031
F 16.635262 5.145164 22.203623
F 16.101929 5.145164 44.026214
F 17.168594 28.298421 0.381031
F 16.635262 28.298421 22.203623
F 16.101929 28.298421 44.026214
F 17.168594 51.451679 0.381031
F 16.635262 51.451679 22.203623
F 16.101929 51.451679 44.026214
F 43.895717 5.145164 1.034228
F 43.362384 5.145164 22.856820
F 42.829051 5.145164 44.679411
F 43.895717 28.298421 1.034228
F 43.362384 28.298421 22.856820
F 42.829051 28.298421 44.679411
F 43.895717 51.451679 1.034228
F 43.362384 51.451679 22.856820
F 42.829051 51.451679 44.679411
F 17.168594 12.862916 0.381030
F 16.635262 12.862916 22.203622
F 16.101929 12.862916 44.026213
F 17.168594 36.016174 0.381030
F 16.635262 36.016174 22.203622
F 16.101929 36.016174 44.026213
F 17.168594 59.169431 0.381030
F 16.635262 59.169431 22.203622
F 16.101929 59.169431 44.026213
F 43.895717 12.862916 1.034227
F 43.362384 12.862916 22.856819
F 42.829051 12.862916 44.679410
F 43.895717 36.016174 1.034227
F 43.362384 36.016174 22.856819
F 42.829051 36.016174 44.679410
F 43.895717 59.169431 1.034227
F 43.362384 59.169431 22.856819
F 42.829051 59.169431 44.679410
F 17.168594 20.580671 0.381031
F 16.635262 20.580671 22.203622
F 16.101929 20.580671 44.026214
F 17.168594 43.733929 0.381031
F 16.635262 43.733929 22.203622
F 16.101929 43.733929 44.026214
F 17.168594 66.887186 0.381031
F 16.635262 66.887186 22.203622
F 16.101929 66.887186 44.026214
F 43.895717 20.580671 1.034228
F 43.362384 20.580671 22.856819
F 42.829051 20.580671 44.679411
F 43.895717 43.733929 1.034228
F 43.362384 43.733929 22.856819
F 42.829051 43.733929 44.679411
F 43.895717 66.887186 1.034228
F 43.362384 66.887186 22.856819
F 42.829051 66.887186 44.679411
F 26.077639 5.145165 0.598765
F 25.544306 5.145165 22.421357
F 25.010974 5.145165 44.243947
F 26.077639 28.298423 0.598765
F 25.544306 28.298423 22.421357
F 25.010974 28.298423 44.243947
F 26.077639 51.451680 0.598765
F 25.544306 51.451680 22.421357
F 25.010974 51.451680 44.243947
F 51.738096 5.145165 44.897144
F 51.738096 28.298423 44.897144
F 51.738096 51.451680 44.897144
F 26.077639 12.862917 0.598764
F 25.544306 12.862917 22.421356
F 25.010974 12.862917 44.243946
F 26.077639 36.016175 0.598764
F 25.544306 36.016175 22.421356
F 25.010974 36.016175 44.243946
F 26.077639 59.169432 0.598764
F 25.544306 59.169432 22.421356
F 25.010974 59.169432 44.243946
F 51.738096 12.862917 44.897143
F 51.738096 36.016175 44.897143
F 51.738096 59.169432 44.897143
F 26.077639 20.580673 0.598765
F 25.544306 20.580673 22.421357
F 25.010974 20.580673 44.243947
F 26.077639 43.733930 0.598765
F 25.544306 43.733930 22.421357
F 25.010974 43.733930 44.243947
F 26.077639 66.887188 0.598765
F 25.544306 66.887188 22.421357
F 25.010974 66.887188 44.243947
F 51.738096 20.580673 44.897144
F 51.738096 43.733930 44.897144
F 51.738096 66.887188 44.897144
F 8.192898 5.145165 2.891124
F 7.659565 5.145165 24.713715
F 7.126233 5.145165 46.536305
F 8.192898 28.298423 2.891124
F 7.659565 28.298423 24.713715
F 7.126233 28.298423 46.536305
F 8.192898 51.451680 2.891124
F 7.659565 51.451680 24.713715
F 7.126233 51.451680 46.536305
F 34.920020 5.145165 3.544321
F 34.386688 5.145165 25.366911
F 33.853355 5.145165 47.189502
F 34.920020 28.298423 3.544321
F 34.386688 28.298423 25.366911
F 33.853355 28.298423 47.189502
F 34.920020 51.451680 3.544321
F 34.386688 51.451680 25.366911
F 33.853355 51.451680 47.189502
F 8.192898 12.862917 2.891124
F 7.659565 12.862917 24.713716
F 7.126233 12.862917 46.536306
F 8.192898 36.016175 2.891124
F 7.659565 36.016175 24.713716
F 7.126233 36.016175 46.536306
F 8.192898 59.169432 2.891124
F 7.659565 59.169432 24.713716
F 7.126233 59.169432 46.536306
F 34.920020 12.862917 3.544321
F 34.386688 12.862917 25.366912
F 33.853355 12.862917 47.189503
F 34.920020 36.016175 3.544321
F 34.386688 36.016175 25.366912
F 33.853355 36.016175 47.189503
F 34.920020 59.169432 3.544321
F 34.386688 59.169432 25.366912
F 33.853355 59.169432 47.189503
F 8.192898 20.580673 2.891124
F 7.659565 20.580673 24.713715
F 7.126233 20.580673 46.536306
F 8.192898 43.733930 2.891124
F 7.659565 43.733930 24.713715
F 7.126233 43.733930 46.536306
F 8.192898 66.887188 2.891124
F 7.659565 66.887188 24.713715
F 7.126233 66.887188 46.536306
F 34.920020 20.580673 3.544321
F 34.386688 20.580673 25.366911
F 33.853355 20.580673 47.189503
F 34.920020 43.733930 3.544321
F 34.386688 43.733930 25.366911
F 33.853355 43.733930 47.189503
F 34.920020 66.887188 3.544321
F 34.386688 66.887188 25.366911
F 33.853355 66.887188 47.189503
F 17.101940 5.145164 3.108857
F 16.568607 5.145164 24.931448
F 16.035274 5.145164 46.754039
F 17.101940 28.298422 3.108857
F 16.568607 28.298422 24.931448
F 16.035274 28.298422 46.754039
F 17.101940 51.451679 3.108857
F 16.568607 51.451679 24.931448
F 16.035274 51.451679 46.754039
F 43.829062 5.145164 3.762054
F 43.295729 5.145164 25.584645
F 42.762397 5.145164 47.407235
F 43.829062 28.298422 3.762054
F 43.295729 28.298422 25.584645
F 42.762397 28.298422 47.407235
F 43.829062 51.451679 3.762054
F 43.295729 51.451679 25.584645
F 42.762397 51.451679 47.407235
F 17.101940 12.862917 3.108857
F 16.568607 12.862917 24.931449
F 16.035274 12.862917 46.754040
F 17.101940 36.016174 3.108857
F 16.568607 36.016174 24.931449
F 16.035274 36.016174 46.754040
F 17.101940 59.169432 3.108857
F 16.568607 59.169432 24.931449
F 16.035274 59.169432 46.754040
F 43.829062 12.862917 3.762054
F 43.295729 12.862917 25.584646
F 42.762397 12.862917 47.407236
F 43.829062 36.016174 3.762054
F 43.295729 36.016174 25.584646
F 42.762397 36.016174 47.407236
F 43.829062 59.169432 3.762054
F 43.295729 59.169432 25.584646
F 42.762397 59.169432 47.407236
F 17.101940 20.580672 3.108857
F 16.568607 20.580672 24.931448
F 16.035274 20.580672 46.754040
F 17.101940 43.733929 3.108857
F 16.568607 43.733929 24.931448
F 16.035274 43.733929 46.754040
F 17.101940 66.887187 3.108857
F 16.568607 66.887187 24.931448
F 16.035274 66.887187 46.754040
F 43.829062 20.580672 3.762054
F 43.295729 20.580672 25.584645
F 42.762397 20.580672 47.407236
F 43.829062 43.733929 3.762054
F 43.295729 43.733929 25.584645
F 42.762397 43.733929 47.407236
F 43.829062 66.887187 3.762054
F 43.295729 66.887187 25.584645
F 42.762397 66.887187 47.407236
F 26.010984 5.145165 3.326587
F 25.477651 5.145165 25.149179
F 24.944318 5.145165 46.971770
F 26.010984 28.298423 3.326587
F 25.477651 28.298423 25.149179
F 24.944318 28.298423 46.971770
F 26.010984 51.451680 3.326587
F 25.477651 51.451680 25.149179
F 24.944318 51.451680 46.971770
F 51.671442 5.145165 47.624967
F 51.671442 28.298423 47.624967
F 51.671442 51.451680 47.624967
F 26.010983 12.862917 3.326588
F 25.477651 12.862917 25.149180
F 24.944318 12.862917 46.971771
F 26.010983 36.016175 3.326588
F 25.477651 36.016175 25.149180
F 24.944318 36.016175 46.971771
F 26.010983 59.169432 3.326588
F 25.477651 59.169432 25.149180
F 24.944318 59.169432 46.971771
F 51.671441 12.862917 47.624968
F 51.671441 36.016175 47.624968
F 51.671441 59.169432 47.624968
F 26.010983 20.580672 3.326588
F 25.477651 20.580672 25.149179
F 24.944318 20.580672 46.971770
F 26.010983 43.733930 3.326588
F 25.477651 43.733930 25.149179
F 24.944318 43.733930 46.971770
F 26.010983 66.887188 3.326588
F 25.477651 66.887188 25.149179
F 24.944318 66.887188 46.971770
F 51.671442 20.580672 47.624967
F 51.671442 43.733930 47.624967
F 51.671442 66.887188 47.624967
F 8.103998 7.717749 6.528222
F 7.570666 7.717749 28.350813
F 7.037333 7.717749 50.173404
F 8.103998 30.871007 6.528222
F 7.570666 30.871007 28.350813
F 7.037333 30.871007 50.173404
F 8.103998 54.024264 6.528222
F 7.570666 54.024264 28.350813
F 7.037333 54.024264 50.173404
F 34.831121 7.717749 7.181418
F 34.297789 7.717749 29.004010
F 33.764456 7.717749 50.826601
F 34.831121 30.871007 7.181418
F 34.297789 30.871007 29.004010
F 33.764456 30.871007 50.826601
F 34.831121 54.024264 7.181418
F 34.297789 54.024264 29.004010
F 33.764456 54.024264 50.826601
F 8.103998 15.435502 6.528223
F 7.570666 15.435502 28.350814
F 7.037333 15.435502 50.173405
F 8.103998 38.588760 6.528223
F 7.570666 38.588760 28.350814
F 7.037333 38.588760 50.173405
F 8.103998 61.742017 6.528223
F 7.570666 61.742017 28.350814
F 7.037333 61.742017 50.173405
F 34.831121 15.435502 7.181419
F 34.297789 15.435502 29.004011
F 33.764456 15.435502 50.826602
F 34.831121 38.588760 7.181419
F 34.297789 38.588760 29.004011
F 33.764456 38.588760 50.826602
F 34.831121 61.742017 7.181419
F 34.297789 61.742017 29.004011
F 33.764456 61.742017 50.826602
F 8.103998 0.000000 6.528222
F 7.570666 0.000000 28.350813
F 7.037333 0.000000 50.173404
F 8.103998 23.153257 6.528222
F 7.570666 23.153257 28.350813
F 7.037333 23.153257 50.173404
F 8.103998 46.306515 6.528222
F 7.570666 46.306515 28.350813
F 7.037333 46.306515 50.173404
F 34.831121 0.000000 7.181418
F 34.297789 0.000000 29.004010
F 33.764456 0.000000 50.826601
F 34.831121 23.153257 7.181418
F 34.297789 23.153257 29.004010
F 33.764456 23.153257 50.826601
F 34.831121 46.306515 7.181418
F 34.297789 46.306515 29.004010
F 33.764456 46.306515 50.826601
F 17.013040 7.717751 6.745955
F 16.479707 7.717751 28.568547
F 15.946375 7.717751 50.391137
F 17.013040 30.871008 6.745955
F 16.479707 30.871008 28.568547
F 15.946375 30.871008 50.391137
F 17.013040 54.024266 6.745955
F 16.479707 54.024266 28.568547
F 15.946375 54.024266 50.391137
F 43.740162 7.717751 7.399152
F 43.206830 7.717751 29.221743
F 42.673497 7.717751 51.044334
F 43.740162 30.871008 7.399152
F 43.206830 30.871008 29.221743
F 42.673497 30.871008 51.044334
F 43.740162 54.024266 7.399152
F 43.206830 54.024266 29.221743
F 42.673497 54.024266 51.044334
F 17.013040 15.435503 6.745956
F 16.479707 15.435503 28.568548
F 15.946375 15.435503 50.391138
F 17.013040 38.588761 6.745956
F 16.479707 38.588761 28.568548
F 15.946375 38.588761 50.391138
F 17.013040 61.742018 6.745956
F 16.479707 61.742018 28.568548
F 15.946375 61.742018 50.391138
F 43.740162 15.435503 7.399153
F 43.206830 15.435503 29.221744
F 42.673497 15.435503 51.044335
F 43.740162 38.588761 7.399153
F 43.206830 38.588761 29.221744
F 42.673497 38.588761 51.044335
F 43.740162 61.742018 7.399153
F 43.206830 61.742018 29.221744
F 42.673497 61.742018 51.044335
F 17.013040 0.000001 6.745955
F 16.479707 0.000001 28.568547
F 15.946375 0.000001 50.391137
F 17.013040 23.153259 6.745955
F 16.479707 23.153259 28.568547
F 15.946375 23.153259 50.391137
F 17.013040 46.306516 6.745955
F 16.479707 46.306516 28.568547
F 15.946375 46.306516 50.391137
F 43.740162 0.000001 7.399152
F 43.206830 0.000001 29.221743
F 42.673497 0.000001 51.044334
F 43.740162 23.153259 7.399152
F 43.206830 23.153259 29.221743
F 42.673497 23.153259 51.044334
F 43.740162 46.306516 7.399152
F 43.206830 46.306516 29.221743
F 42.673497 46.306516 51.044334
F 25.922086 7.717750 6.963686
F 25.388753 7.717750 28.786278
F 24.855420 7.717750 50.608869
F 25.922086 30.871007 6.963686
F 25.388753 30.871007 28.786278
F 24.855420 30.871007 50.608869
F 25.922086 54.024265 6.963686
F 25.388753 54.024265 28.786278
F 24.855420 54.024265 50.608869
F 51.582543 7.717750 51.262066
F 51.582543 30.871007 51.262066
F 51.582543 54.024265 51.262066
F 25.922086 15.435502 6.963687
F 25.388753 15.435502 28.786279
F 24.855420 15.435502 50.608870
F 25.922086 38.588760 6.963687
F 25.388753 38.588760 28.786279
F 24.855420 38.588760 50.608870
F 25.922086 61.742017 6.963687
F 25.388753 61.742017 28.786279
F 24.855420 61.742017 50.608870
F 51.582543 15.435502 51.262067
F 51.582543 38.588760 51.262067
F 51.582543 61.742017 51.262067
F 25.922086 0.000000 6.963686
F 25.388753 0.000000 28.786278
F 24.855420 0.000000 50.608869
F 25.922086 23.153258 6.963686
F 25.388753 23.153258 28.786278
F 24.855420 23.153258 50.608869
F 25.922086 46.306515 6.963686
F 25.388753 46.306515 28.786278
F 24.855420 46.306515 50.608869
F 51.582543 0.000000 51.262066
F 51.582543 23.153258 51.262066
F 51.582543 46.306515 51.262066
F 1.333346 1.286291 10.002022
F 0.800013 1.286291 31.824612
F 0.266680 1.286291 53.647203
F 1.333346 24.439548 10.002022
F 0.800013 24.439548 31.824612
F 0.266680 24.439548 53.647203
F 1.333346 47.592806 10.002022
F 0.800013 47.592806 31.824612
F 0.266680 47.592806 53.647203
F 28.060468 1.286291 10.655218
F 27.527135 1.286291 32.477809
F 26.993803 1.286291 54.300400
F 28.060468 24.439548 10.655218
F 27.527135 24.439548 32.477809
F 26.993803 24.439548 54.300400
F 28.060468 47.592806 10.655218
F 27.527135 47.592806 32.477809
F 26.993803 47.592806 54.300400
F 1.333346 9.004040 10.002022
F 0.800013 9.004040 31.824612
F 0.266680 9.004040 53.647203
F 1.333346 32.157298 10.002022
F 0.800013 32.157298 31.824612
F 0.266680 32.157298 53.647203
F 1.333346 55.310555 10.002022
F 0.800013 55.310555 31.824612
F 0.266680 55.310555 53.647203
F 28.060468 9.004040 10.655218
F 27.527135 9.004040 32.477809
F 26.993803 9.004040 54.300400
F 28.060468 32.157298 10.655218
F 27.527135 32.157298 32.477809
F 26.993803 32.157298 54.300400
F 28.060468 55.310555 10.655218
F 27.527135 55.310555 32.477809
F 26.993803 55.310555 54.300400
F 1.333346 16.721795 10.002022
F 0.800013 16.721795 31.824613
F 0.266680 16.721795 53.647204
F 1.333346 39.875053 10.002022
F 0.800013 39.875053 31.824613
F 0.266680 39.875053 53.647204
F 1.333346 63.028310 10.002022
F 0.800013 63.028310 31.824613
F 0.266680 63.028310 53.647204
F 28.060468 16.721795 10.655218
F 27.527135 16.721795 32.477810
F 26.993803 16.721795 54.300401
F 28.060468 39.875053 10.655218
F 27.527135 39.875053 32.477810
F 26.993803 39.875053 54.300401
F 28.060468 63.028310 10.655218
F 27.527135 63.028310 32.477810
F 26.993803 63.028310 54.300401
F 10.242382 1.286291 10.219754
F 9.709050 1.286291 32.042345
F 9.175717 1.286291 53.864936
F 10.242382 24.439548 10.219754
F 9.709050 24.439548 32.042345
F 9.175717 24.439548 53.864936
F 10.242382 47.592806 10.219754
F 9.709050 47.592806 32.042345
F 9.175717 47.592806 53.864936
F 36.969505 1.286291 10.872951
F 36.436172 1.286291 32.695541
F 35.902839 1.286291 54.518133
F 36.969505 24.439548 10.872951
F 36.436172 24.439548 32.695541
F 35.902839 24.439548 54.518133
F 36.969505 47.592806 10.872951
F 36.436172 47.592806 32.695541
F 35.902839 47.592806 54.518133
F 10.242382 9.004040 10.219754
F 9.709050 9.004040 32.042345
F 9.175717 9.004040 53.864936
F 10.242382 32.157298 10.219754
F 9.709050 32.157298 32.042345
F 9.175717 32.157298 53.864936
F 10.242382 55.310555 10.219754
F 9.709050 55.310555 32.042345
F 9.175717 55.310555 53.864936
F 36.969505 9.004040 10.872951
F 36.436172 9.004040 32.695541
F 35.902839 9.004040 54.518133
F 36.969505 32.157298 10.872951
F 36.436172 32.157298 32.695541
F 35.902839 32.157298 54.518133
F 36.969505 55.310555 10.872951
F 36.436172 55.310555 32.695541
F 35.902839 55.310555 54.518133
F 10.242382 16.721795 10.219755
F 9.709050 16.721795 32.042346
F 9.175717 16.721795 53.864936
F 10.242382 39.875053 10.219755
F 9.709050 39.875053 32.042346
F 9.175717 39.875053 53.864936
F 10.242382 63.028310 10.219755
F 9.709050 63.028310 32.042346
F 9.175717 63.028310 53.864936
F 36.969505 16.721795 10.872952
F 36.436172 16.721795 32.695542
F 35.902839 16.721795 54.518133
F 36.969505 39.875053 10.872952
F 36.436172 39.875053 32.695542
F 35.902839 39.875053 54.518133
F 36.969505 63.028310 10.872952
F 36.436172 63.028310 32.695542
F 35.902839 63.028310 54.518133
F 19.151425 1.286290 10.437487
F 18.618092 1.286290 32.260078
F 18.084760 1.286290 54.082670
F 19.151425 24.439547 10.437487
F 18.618092 24.439547 32.260078
F 18.084760 24.439547 54.082670
F 19.151425 47.592805 10.437487
F 18.618092 47.592805 32.260078
F 18.084760 47.592805 54.082670
F 45.878548 1.286290 11.090684
F 45.345216 1.286290 32.913275
F 44.811883 1.286290 54.735867
F 45.878548 24.439547 11.090684
F 45.345216 24.439547 32.913275
F 44.811883 24.439547 54.735867
F 45.878548 47.592805 11.090684
F 45.345216 47.592805 32.913275
F 44.811883 47.592805 54.735867
F 19.151425 9.004039 10.437487
F 18.618092 9.004039 32.260078
F 18.084760 9.004039 54.082670
F 19.151425 32.157297 10.437487
F 18.618092 32.157297 32.260078
F 18.084760 32.157297 54.082670
F 19.151425 55.310554 10.437487
F 18.618092 55.310554 32.260078
F 18.084760 55.310554 54.082670
F 45.878548 9.004039 11.090684
F 45.345216 9.004039 32.913275
F 44.811883 9.004039 54.735867
F 45.878548 32.157297 11.090684
F 45.345216 32.157297 32.913275
F 44.811883 32.157297 54.735867
F 45.878548 55.310554 11.090684
F 45.345216 55.310554 32.913275
F 44.811883 55.310554 54.735867
F 19.151425 16.721795 10.437488
F 18.618092 16.721795 32.260079
F 18.084760 16.721795 54.082670
F 19.151425 39.875052 10.437488
F 18.618092 39.875052 32.260079
F 18.084760 39.875052 54.082670
F 19.151425 63.028310 10.437488
F 18.618092 63.028310 32.260079
F 18.084760 63.028310 54.082670
F 45.878548 16.721795 11.090685
F 45.345216 16.721795 32.913276
F 44.811883 16.721795 54.735867
F 45.878548 39.875052 11.090685
F 45.345216 39.875052 32.913276
F 44.811883 39.875052 54.735867
F 45.878548 63.028310 11.090685
F 45.345216 63.028310 32.913276
F 44.811883 63.028310 54.735867
F 1.244443 3.858875 13.639118
F 0.711110 3.858875 35.461710
F 0.177778 3.858875 57.284301
F 1.244443 27.012132 13.639118
F 0.711110 27.012132 35.461710
F 0.177778 27.012132 57.284301
F 1.244443 50.165390 13.639118
F 0.711110 50.165390 35.461710
F 0.177778 50.165390 57.284301
F 27.971565 3.858875 14.292315
F 27.438232 3.858875 36.114907
F 26.904900 3.858875 57.937498
F 27.971565 27.012132 14.292315
F 27.438232 27.012132 36.114907
F 26.904900 27.012132 57.937498
F 27.971565 50.165390 14.292315
F 27.438232 50.165390 36.114907
F 26.904900 50.165390 57.937498
F 1.244443 11.576625 13.639119
F 0.711110 11.576625 35.461710
F 0.177778 11.576625 57.284301
F 1.244443 34.729882 13.639119
F 0.711110 34.729882 35.461710
F 0.177778 34.729882 57.284301
F 1.244443 57.883140 13.639119
F 0.711110 57.883140 35.461710
F 0.177778 57.883140 57.284301
F 27.971565 11.576625 14.292316
F 27.438232 11.576625 36.114907
F 26.904900 11.576625 57.937498
F 27.971565 34.729882 14.292316
F 27.438232 34.729882 36.114907
F 26.904900 34.729882 57.937498
F 27.971565 57.883140 14.292316
F 27.438232 57.883140 36.114907
F 26.904900 57.883140 57.937498
F 1.244443 19.294380 13.639119
F 0.711110 19.294380 35.461711
F 0.177778 19.294380 57.284302
F 1.244443 42.447638 13.639119
F 0.711110 42.447638 35.461711
F 0.177778 42.447638 57.284302
F 1.244443 65.600895 13.639119
F 0.711110 65.600895 35.461711
F 0.177778 65.600895 57.284302
F 27.971565 19.294380 14.292316
F 27.438232 19.294380 36.114908
F 26.904900 19.294380 57.937499
F 27.971565 42.447638 14.292316
F 27.438232 42.447638 36.114908
F 26.904900 42.447638 57.937499
F 27.971565 65.600895 14.292316
F 27.438232 65.600895 36.114908
F 26.904900 65.600895 57.937499
F 10.153478 3.858875 13.856851
F 9.620145 3.858875 35.679442
F 9.086812 3.858875 57.502034
F 10.153478 27.012133 13.856851
F 9.620145 27.012133 35.679442
F 9.086812 27.012133 57.502034
F 10.153478 50.165390 13.856851
F 9.620145 50.165390 35.679442
F 9.086812 50.165390 57.502034
F 36.880601 3.858875 14.510048
F 36.347268 3.858875 36.332639
F 35.813936 3.858875 58.155231
F 36.880601 27.012133 14.510048
F 36.347268 27.012133 36.332639
F 35.813936 27.012133 58.155231
F 36.880601 50.165390 14.510048
F 36.347268 50.165390 36.332639
F 35.813936 50.165390 58.155231
F 10.153478 11.576625 13.856851
F 9.620145 11.576625 35.679442
F 9.086812 11.576625 57.502034
F 10.153478 34.729883 13.856851
F 9.620145 34.729883 35.679442
F 9.086812 34.729883 57.502034
F 10.153478 57.883140 13.856851
F 9.620145 57.883140 35.679442
F 9.086812 57.883140 57.502034
F 36.880601 11.576625 14.510048
F 36.347268 11.576625 36.332639
F 35.813936 11.576625 58.155231
F 36.880601 34.729883 14.510048
F 36.347268 34.729883 36.332639
F 35.813936 34.729883 58.155231
F 36.880601 57.883140 14.510048
F 36.347268 57.883140 36.332639
F 35.813936 57.883140 58.155231
F 10.153478 19.294380 13.856851
F 9.620145 19.294380 35.679443
F 9.086812 19.294380 57.502034
F 10.153478 42.447638 13.856851
F 9.620145 42.447638 35.679443
F 9.086812 42.447638 57.502034
F 10.153478 65.600896 13.856851
F 9.620145 65.600896 35.679443
F 9.086812 65.600896 57.502034
F 36.880601 19.294380 14.510048
F 36.347268 19.294380 36.332640
F 35.813936 19.294380 58.155231
F 36.880601 42.447638 14.510048
F 36.347268 42.447638 36.332640
F 35.813936 42.447638 58.155231
F 36.880601 65.600896 14.510048
F 36.347268 65.600896 36.332640
F 35.813936 65.600896 58.155231
F 19.062523 3.858876 14.074585
F 18.529191 3.858876 35.897176
F 17.995858 3.858876 57.719767
F 19.062523 27.012134 14.074585
F 18.529191 27.012134 35.897176
F 17.995858 27.012134 57.719767
F 19.062523 50.165391 14.074585
F 18.529191 50.165391 35.897176
F 17.995858 50.165391 57.719767
F 45.789646 3.858876 14.727782
F 45.256313 3.858876 36.550372
F 44.722980 3.858876 58.372964
F 45.789646 27.012134 14.727782
F 45.256313 27.012134 36.550372
F 44.722980 27.012134 58.372964
F 45.789646 50.165391 14.727782
F 45.256313 50.165391 36.550372
F 44.722980 50.165391 58.372964
F 19.062523 11.576626 14.074585
F 18.529191 11.576626 35.897177
F 17.995858 11.576626 57.719767
F 19.062523 34.729884 14.074585
F 18.529191 34.729884 35.897177
F 17.995858 34.729884 57.719767
F 19.062523 57.883141 14.074585
F 18.529191 57.883141 35.897177
F 17.995858 57.883141 57.719767
F 45.789646 11.576626 14.727782
F 45.256313 11.576626 36.550373
F 44.722980 11.576626 58.372964
F 45.789646 34.729884 14.727782
F 45.256313 34.729884 36.550373
F 44.722980 34.729884 58.372964
F 45.789646 57.883141 14.727782
F 45.256313 57.883141 36.550373
F 44.722980 57.883141 58.372964
F 19.062523 19.294382 14.074586
F 18.529191 19.294382 35.897177
F 17.995858 19.294382 57.719767
F 19.062523 42.447639 14.074586
F 18.529191 42.447639 35.897177
F 17.995858 42.447639 57.719767
F 19.062523 65.600897 14.074586
F 18.529191 65.600897 35.897177
F 17.995858 65.600897 57.719767
F 45.789646 19.294382 14.727783
F 45.256313 19.294382 36.550373
F 44.722980 19.294382 58.372964
F 45.789646 42.447639 14.727783
F 45.256313 42.447639 36.550373
F 44.722980 42.447639 58.372964
F 45.789646 65.600897 14.727783
F 45.256313 65.600897 36.550373
F 44.722980 65.600897 58.372964
F 1.311121 3.858875 10.911296
F 0.777789 3.858875 32.733888
F 0.244456 3.858875 54.556479
F 1.311121 27.012133 10.911296
F 0.777789 27.012133 32.733888
F 0.244456 27.012133 54.556479
F 1.311121 50.165390 10.911296
F 0.777789 50.165390 32.733888
F 0.244456 50.165390 54.556479
F 28.038244 3.858875 11.564493
F 27.504911 3.858875 33.387085
F 26.971578 3.858875 55.209676
F 28.038244 27.012133 11.564493
F 27.504911 27.012133 33.387085
F 26.971578 27.012133 55.209676
F 28.038244 50.165390 11.564493
F 27.504911 50.165390 33.387085
F 26.971578 50.165390 55.209676
F 1.311121 11.576625 10.911296
F 0.777789 11.576625 32.733887
F 0.244456 11.576625 54.556479
F 1.311121 34.729883 10.911296
F 0.777789 34.729883 32.733887
F 0.244456 34.729883 54.556479
F 1.311121 57.883140 10.911296
F 0.777789 57.883140 32.733887
F 0.244456 57.883140 54.556479
F 28.038244 11.576625 11.564493
F 27.504911 11.576625 33.387084
F 26.971578 11.576625 55.209676
F 28.038244 34.729883 11.564493
F 27.504911 34.729883 33.387084
F 26.971578 34.729883 55.209676
F 28.038244 57.883140 11.564493
F 27.504911 57.883140 33.387084
F 26.971578 57.883140 55.209676
F 1.311121 19.294381 10.911295
F 0.777789 19.294381 32.733887
F 0.244456 19.294381 54.556478
F 1.311121 42.447638 10.911295
F 0.777789 42.447638 32.733887
F 0.244456 42.447638 54.556478
F 1.311121 65.600896 10.911295
F 0.777789 65.600896 32.733887
F 0.244456 65.600896 54.556478
F 28.038244 19.294381 11.564492
F 27.504911 19.294381 33.387084
F 26.971578 19.294381 55.209675
F 28.038244 42.447638 11.564492
F 27.504911 42.447638 33.387084
F 26.971578 42.447638 55.209675
F 28.038244 65.600896 11.564492
F 27.504911 65.600896 33.387084
F 26.971578 65.600896 55.209675
F 10.220157 3.858875 11.129028
F 9.686825 3.858875 32.951619
F 9.153492 3.858875 54.774211
F 10.220157 27.012133 11.129028
F 9.686825 27.012133 32.951619
F 9.153492 27.012133 54.774211
F 10.220157 50.165390 11.129028
F 9.686825 50.165390 32.951619
F 9.153492 50.165390 54.774211
F 36.947280 3.858875 11.782225
F 36.413948 3.858875 33.604816
F 35.880615 3.858875 55.427408
F 36.947280 27.012133 11.782225
F 36.413948 27.012133 33.604816
F 35.880615 27.012133 55.427408
F 36.947280 50.165390 11.782225
F 36.413948 50.165390 33.604816
F 35.880615 50.165390 55.427408
F 10.220157 11.576625 11.129028
F 9.686825 11.576625 32.951619
F 9.153492 11.576625 54.774211
F 10.220157 34.729883 11.129028
F 9.686825 34.729883 32.951619
F 9.153492 34.729883 54.774211
F 10.220157 57.883140 11.129028
F 9.686825 57.883140 32.951619
F 9.153492 57.883140 54.774211
F 36.947280 11.576625 11.782225
F 36.413948 11.576625 33.604816
F 35.880615 11.576625 55.427408
F 36.947280 34.729883 11.782225
F 36.413948 34.729883 33.604816
F 35.880615 34.729883 55.427408
F 36.947280 57.883140 11.782225
F 36.413948 57.883140 33.604816
F 35.880615 57.883140 55.427408
F 10.220157 19.294381 11.129027
F 9.686825 19.294381 32.951619
F 9.153492 19.294381 54.774210
F 10.220157 42.447638 11.129027
F 9.686825 42.447638 32.951619
F 9.153492 42.447638 54.774210
F 10.220157 65.600896 11.129027
F 9.686825 65.600896 32.951619
F 9.153492 65.600896 54.774210
F 36.947280 19.294381 11.782224
F 36.413948 19.294381 33.604816
F 35.880615 19.294381 55.427407
F 36.947280 42.447638 11.782224
F 36.413948 42.447638 33.604816
F 35.880615 42.447638 55.427407
F 36.947280 65.600896 11.782224
F 36.413948 65.600896 33.604816
F 35.880615 65.600896 55.427407
F 19.129202 3.858876 11.346760
F 18.595869 3.858876 33.169350
F 18.062537 3.858876 54.991942
F 19.129202 27.012133 11.346760
F 18.595869 27.012133 33.169350
F 18.062537 27.012133 54.991942
F 19.129202 50.165391 11.346760
F 18.595869 50.165391 33.169350
F 18.062537 50.165391 54.991942
F 45.856324 3.858876 11.999956
F 45.322992 3.858876 33.822547
F 44.789659 3.858876 55.645139
F 45.856324 27.012133 11.999956
F 45.322992 27.012133 33.822547
F 44.789659 27.012133 55.645139
F 45.856324 50.165391 11.999956
F 45.322992 50.165391 33.822547
F 44.789659 50.165391 55.645139
F 19.129202 11.576626 11.346760
F 18.595869 11.576626 33.169350
F 18.062537 11.576626 54.991942
F 19.129202 34.729883 11.346760
F 18.595869 34.729883 33.169350
F 18.062537 34.729883 54.991942
F 19.129202 57.883141 11.346760
F 18.595869 57.883141 33.169350
F 18.062537 57.883141 54.991942
F 45.856324 11.576626 11.999956
F 45.322992 11.576626 33.822547
F 44.789659 11.576626 55.645139
F 45.856324 34.729883 11.999956
F 45.322992 34.729883 33.822547
F 44.789659 34.729883 55.645139
F 45.856324 57.883141 11.999956
F 45.322992 57.883141 33.822547
F 44.789659 57.883141 55.645139
F 19.129202 19.294381 11.346759
F 18.595869 19.294381 33.169350
F 18.062537 19.294381 54.991941
F 19.129202 42.447639 11.346759
F 18.595869 42.447639 33.169350
F 18.062537 42.447639 54.991941
F 19.129202 65.600896 11.346759
F 18.595869 65.600896 33.169350
F 18.062537 65.600896 54.991941
F 45.856324 19.294381 11.999955
F 45.322992 19.294381 33.822547
F 44.789659 19.294381 55.645138
F 45.856324 42.447639 11.999955
F 45.322992 42.447639 33.822547
F 44.789659 42.447639 55.645138
F 45.856324 65.600896 11.999955
F 45.322992 65.600896 33.822547
F 44.789659 65.600896 55.645138
F 1.400000 1.286291 7.274198
F 0.866668 1.286291 29.096789
F 0.333335 1.286291 50.919381
F 1.400000 24.439549 7.274198
F 0.866668 24.439549 29.096789
F 0.333335 24.439549 50.919381
F 1.400000 47.592806 7.274198
F 0.866668 47.592806 29.096789
F 0.333335 47.592806 50.919381
F 28.127122 1.286291 7.927395
F 27.593790 1.286291 29.749986
F 27.060457 1.286291 51.572577
F 28.127122 24.439549 7.927395
F 27.593790 24.439549 29.749986
F 27.060457 24.439549 51.572577
F 28.127122 47.592806 7.927395
F 27.593790 47.592806 29.749986
F 27.060457 47.592806 51.572577
F 1.400000 9.004040 7.274198
F 0.866668 9.004040 29.096790
F 0.333335 9.004040 50.919381
F 1.400000 32.157298 7.274198
F 0.866668 32.157298 29.096790
F 0.333335 32.157298 50.919381
F 1.400000 55.310555 7.274198
F 0.866668 55.310555 29.096790
F 0.333335 55.310555 50.919381
F 28.127122 9.004040 7.927395
F 27.593790 9.004040 29.749987
F 27.060457 9.004040 51.572577
F 28.127122 32.157298 7.927395
F 27.593790 32.157298 29.749987
F 27.060457 32.157298 51.572577
F 28.127122 55.310555 7.927395
F 27.593790 55.310555 29.749987
F 27.060457 55.310555 51.572577
F 1.400000 16.721796 7.274197
F 0.866668 16.721796 29.096789
F 0.333335 16.721796 50.919380
F 1.400000 39.875053 7.274197
F 0.866668 39.875053 29.096789
F 0.333335 39.875053 50.919380
F 1.400000 63.028311 7.274197
F 0.866668 63.028311 29.096789
F 0.333335 63.028311 50.919380
F 28.127122 16.721796 7.927394
F 27.593790 16.721796 29.749986
F 27.060457 16.721796 51.572576
F 28.127122 39.875053 7.927394
F 27.593790 39.875053 29.749986
F 27.060457 39.875053 51.572576
F 28.127122 63.028311 7.927394
F 27.593790 63.028311 29.749986
F 27.060457 63.028311 51.572576
F 10.309036 1.286291 7.491930
F 9.775703 1.286291 29.314521
F 9.242371 1.286291 51.137113
F 10.309036 24.439548 7.491930
F 9.775703 24.439548 29.314521
F 9.242371 24.439548 51.137113
F 10.309036 47.592806 7.491930
F 9.775703 47.592806 29.314521
F 9.242371 47.592806 51.137113
F 37.036158 1.286291 8.145127
F 36.502826 1.286291 29.967718
F 35.969493 1.286291 51.790309
F 37.036158 24.439548 8.145127
F 36.502826 24.439548 29.967718
F 35.969493 24.439548 51.790309
F 37.036158 47.592806 8.145127
F 36.502826 47.592806 29.967718
F 35.969493 47.592806 51.790309
F 10.309036 9.004040 7.491930
F 9.775703 9.004040 29.314521
F 9.242371 9.004040 51.137113
F 10.309036 32.157298 7.491930
F 9.775703 32.157298 29.314521
F 9.242371 32.157298 51.137113
F 10.309036 55.310555 7.491930
F 9.775703 55.310555 29.314521
F 9.242371 55.310555 51.137113
F 37.036158 9.004040 8.145127
F 36.502826 9.004040 29.967718
F 35.969493 9.004040 51.790309
F 37.036158 32.157298 8.145127
F 36.502826 32.157298 29.967718
F 35.969493 32.157298 51.790309
F 37.036158 55.310555 8.145127
F 36.502826 55.310555 29.967718
F 35.969493 55.310555 51.790309
F 10.309036 16.721795 7.491929
F 9.775703 16.721795 29.314521
F 9.242371 16.721795 51.137112
F 10.309036 39.875053 7.491929
F 9.775703 39.875053 29.314521
F 9.242371 39.875053 51.137112
F 10.309036 63.028310 7.491929
F 9.775703 63.028310 29.314521
F 9.242371 63.028310 51.137112
F 37.036158 16.721795 8.145126
F 36.502826 16.721795 29.967718
F 35.969493 16.721795 51.790308
F 37.036158 39.875053 8.145126
F 36.502826 39.875053 29.967718
F 35.969493 39.875053 51.790308
F 37.036158 63.028310 8.145126
F 36.502826 63.028310 29.967718
F 35.969493 63.028310 51.790308
F 19.218080 1.286290 7.709661
F 18.684747 1.286290 29.532252
F 18.151414 1.286290 51.354844
F 19.218080 24.439547 7.709661
F 18.684747 24.439547 29.532252
F 18.151414 24.439547 51.354844
F 19.218080 47.592805 7.709661
F 18.684747 47.592805 29.532252
F 18.151414 47.592805 51.354844
F 45.945203 1.286290 8.362858
F 45.411870 1.286290 30.185449
F 44.878538 1.286290 52.008041
F 45.945203 24.439547 8.362858
F 45.411870 24.439547 30.185449
F 44.878538 24.439547 52.008041
F 45.945203 47.592805 8.362858
F 45.411870 47.592805 30.185449
F 44.878538 47.592805 52.008041
F 19.218080 9.004039 7.709661
F 18.684747 9.004039 29.532252
F 18.151414 9.004039 51.354844
F 19.218080 32.157296 7.709661
F 18.684747 32.157296 29.532252
F 18.151414 32.157296 51.354844
F 19.218080 55.310554 7.709661
F 18.684747 55.310554 29.532252
F 18.151414 55.310554 51.354844
F 45.945203 9.004039 8.362858
F 45.411870 9.004039 30.185449
F 44.878538 9.004039 52.008041
F 45.945203 32.157296 8.362858
F 45.411870 32.157296 30.185449
F 44.878538 32.157296 52.008041
F 45.945203 55.310554 8.362858
F 45.411870 55.310554 30.185449
F 44.878538 55.310554 52.008041
F 19.218080 16.721794 7.709660
F 18.684747 16.721794 29.532251
F 18.151414 16.721794 51.354843
F 19.218080 39.875052 7.709660
F 18.684747 39.875052 29.532251
F 18.151414 39.875052 51.354843
F 19.218080 63.028309 7.709660
F 18.684747 63.028309 29.532251
F 18.151414 63.028309 51.354843
F 45.945203 16.721794 8.362857
F 45.411870 16.721794 30.185448
F 44.878538 16.721794 52.008040
F 45.945203 39.875052 8.362857
F 45.411870 39.875052 30.185448
F 44.878538 39.875052 52.008040
F 45.945203 63.028309 8.362857
F 45.411870 63.028309 30.185448
F 44.878538 63.028309 52.008040
F 3.538382 7.717750 10.965729
F 3.005050 7.717750 32.788321
F 2.471717 7.717750 54.610912
F 3.538382 30.871007 10.965729
F 3.005050 30.871007 32.788321
F 2.471717 30.871007 54.610912
F 3.538382 54.024265 10.965729
F 3.005050 54.024265 32.788321
F 2.471717 54.024265 54.610912
F 30.265505 7.717750 11.618926
F 29.732172 7.717750 33.441518
F 29.198839 7.717750 55.264109
F 30.265505 30.871007 11.618926
F 29.732172 30.871007 33.441518
F 29.198839 30.871007 55.264109
F 30.265505 54.024265 11.618926
F 29.732172 54.024265 33.441518
F 29.198839 54.024265 55.264109
F 3.538382 15.435503 10.965728
F 3.005050 15.435503 32.788320
F 2.471717 15.435503 54.610911
F 3.538382 38.588760 10.965728
F 3.005050 38.588760 32.788320
F 2.471717 38.588760 54.610911
F 3.538382 61.742018 10.965728
F 3.005050 61.742018 32.788320
F 2.471717 61.742018 54.610911
F 30.265505 15.435503 11.618925
F 29.732172 15.435503 33.441517
F 29.198839 15.435503 55.264108
F 30.265505 38.588760 11.618925
F 29.732172 38.588760 33.441517
F 29.198839 38.588760 55.264108
F 30.265505 61.742018 11.618925
F 29.732172 61.742018 33.441517
F 29.198839 61.742018 55.264108
F 3.538382 0.000000 10.965729
F 3.005050 0.000000 32.788320
F 2.471717 0.000000 54.610912
F 3.538382 23.153258 10.965729
F 3.005050 23.153258 32.788320
F 2.471717 23.153258 54.610912
F 3.538382 46.306515 10.965729
F 3.005050 46.306515 32.788320
F 2.471717 46.306515 54.610912
F 30.265505 0.000000 11.618926
F 29.732172 0.000000 33.441517
F 29.198839 0.000000 55.264109
F 30.265505 23.153258 11.618926
F 29.732172 23.153258 33.441517
F 29.198839 23.153258 55.264109
F 30.265505 46.306515 11.618926
F 29.732172 46.306515 33.441517
F 29.198839 46.306515 55.264109
F 12.447420 7.717750 11.183461
F 11.914087 7.717750 33.006052
F 11.380755 7.717750 54.828644
F 12.447420 30.871007 11.183461
F 11.914087 30.871007 33.006052
F 11.380755 30.871007 54.828644
F 12.447420 54.024265 11.183461
F 11.914087 54.024265 33.006052
F 11.380755 54.024265 54.828644
F 39.174542 7.717750 11.836658
F 38.641210 7.717750 33.659249
F 38.107877 7.717750 55.481841
F 39.174542 30.871007 11.836658
F 38.641210 30.871007 33.659249
F 38.107877 30.871007 55.481841
F 39.174542 54.024265 11.836658
F 38.641210 54.024265 33.659249
F 38.107877 54.024265 55.481841
F 12.447420 15.435502 11.183460
F 11.914087 15.435502 33.006051
F 11.380755 15.435502 54.828643
F 12.447420 38.588760 11.183460
F 11.914087 38.588760 33.006051
F 11.380755 38.588760 54.828643
F 12.447420 61.742017 11.183460
F 11.914087 61.742017 33.006051
F 11.380755 61.742017 54.828643
F 39.174542 15.435502 11.836657
F 38.641210 15.435502 33.659248
F 38.107877 15.435502 55.481840
F 39.174542 38.588760 11.836657
F 38.641210 38.588760 33.659248
F 38.107877 38.588760 55.481840
F 39.174542 61.742017 11.836657
F 38.641210 61.742017 33.659248
F 38.107877 61.742017 55.481840
F 12.447420 0.000000 11.183461
F 11.914087 0.000000 33.006052
F 11.380755 0.000000 54.828644
F 12.447420 23.153258 11.183461
F 11.914087 23.153258 33.006052
F 11.380755 23.153258 54.828644
F 12.447420 46.306515 11.183461
F 11.914087 46.306515 33.006052
F 11.380755 46.306515 54.828644
F 39.174542 0.000000 11.836658
F 38.641210 0.000000 33.659249
F 38.107877 0.000000 55.481841
F 39.174542 23.153258 11.836658
F 38.641210 23.153258 33.659249
F 38.107877 23.153258 55.481841
F 39.174542 46.306515 11.836658
F 38.641210 46.306515 33.659249
F 38.107877 46.306515 55.481841
F 21.356465 7.717750 11.401193
F 20.823132 7.717750 33.223785
F 20.289800 7.717750 55.046375
F 21.356465 30.871008 11.401193
F 20.823132 30.871008 33.223785
F 20.289800 30.871008 55.046375
F 21.356465 54.024265 11.401193
F 20.823132 54.024265 33.223785
F 20.289800 54.024265 55.046375
F 48.083587 7.717750 12.054390
F 47.550255 7.717750 33.876981
F 47.016922 7.717750 55.699572
F 48.083587 30.871008 12.054390
F 47.550255 30.871008 33.876981
F 47.016922 30.871008 55.699572
F 48.083587 54.024265 12.054390
F 47.550255 54.024265 33.876981
F 47.016922 54.024265 55.699572
F 21.356465 15.435503 11.401192
F 20.823132 15.435503 33.223784
F 20.289800 15.435503 55.046374
F 21.356465 38.588760 11.401192
F 20.823132 38.588760 33.223784
F 20.289800 38.588760 55.046374
F 21.356465 61.742018 11.401192
F 20.823132 61.742018 33.223784
F 20.289800 61.742018 55.046374
F 48.083587 15.435503 12.054389
F 47.550255 15.435503 33.876980
F 47.016922 15.435503 55.699571
F 48.083587 38.588760 12.054389
F 47.550255 38.588760 33.876980
F 47.016922 38.588760 55.699571
F 48.083587 61.742018 12.054389
F 47.550255 61.742018 33.876980
F 47.016922 61.742018 55.699571
F 21.356465 0.000001 11.401193
F 20.823132 0.000001 33.223785
F 20.289800 0.000001 55.046375
F 21.356465 23.153258 11.401193
F 20.823132 23.153258 33.223785
F 20.289800 23.153258 55.046375
F 21.356465 46.306516 11.401193
F 20.823132 46.306516 33.223785
F 20.289800 46.306516 55.046375
F 48.083587 0.000001 12.054390
F 47.550255 0.000001 33.876981
F 47.016922 0.000001 55.699572
F 48.083587 23.153258 12.054390
F 47.550255 23.153258 33.876981
F 47.016922 23.153258 55.699572
F 48.083587 46.306516 12.054390
F 47.550255 46.306516 33.876981
F 47.016922 46.306516 55.699572
F 3.627257 5.145166 7.328631
F 3.093924 5.145166 29.151223
F 2.560592 5.145166 50.973813
F 3.627257 28.298423 7.328631
F 3.093924 28.298423 29.151223
F 2.560592 28.298423 50.973813
F 3.627257 51.451681 7.328631
F 3.093924 51.451681 29.151223
F 2.560592 51.451681 50.973813
F 30.354379 5.145166 7.981828
F 29.821047 5.145166 29.804420
F 29.287714 5.145166 51.627010
F 30.354379 28.298423 7.981828
F 29.821047 28.298423 29.804420
F 29.287714 28.298423 51.627010
F 30.354379 51.451681 7.981828
F 29.821047 51.451681 29.804420
F 29.287714 51.451681 51.627010
F 3.627257 12.862918 7.328630
F 3.093924 12.862918 29.151222
F 2.560592 12.862918 50.973812
F 3.627257 36.016175 7.328630
F 3.093924 36.016175 29.151222
F 2.560592 36.016175 50.973812
F 3.627257 59.169433 7.328630
F 3.093924 59.169433 29.151222
F 2.560592 59.169433 50.973812
F 30.354379 12.862918 7.981827
F 29.821047 12.862918 29.804419
F 29.287714 12.862918 51.627009
F 30.354379 36.016175 7.981827
F 29.821047 36.016175 29.804419
F 29.287714 36.016175 51.627009
F 30.354379 59.169433 7.981827
F 29.821047 59.169433 29.804419
F 29.287714 59.169433 51.627009
F 3.627257 20.580673 7.328631
F 3.093924 20.580673 29.151222
F 2.560592 20.580673 50.973813
F 3.627257 43.733931 7.328631
F 3.093924 43.733931 29.151222
F 2.560592 43.733931 50.973813
F 3.627257 66.887188 7.328631
F 3.093924 66.887188 29.151222
F 2.560592 66.887188 50.973813
F 30.354379 20.580673 7.981828
F 29.821047 20.580673 29.804419
F 29.287714 20.580673 51.627010
F 30.354379 43.733931 7.981828
F 29.821047 43.733931 29.804419
F 29.287714 43.733931 51.627010
F 30.354379 66.887188 7.981828
F 29.821047 66.887188 29.804419
F 29.287714 66.887188 51.627010
F 12.536294 5.145165 7.546363
F 12.002961 5.145165 29.368954
F 11.469629 5.145165 51.191546
F 12.536294 28.298422 7.546363
F 12.002961 28.298422 29.368954
F 11.469629 28.298422 51.191546
F 12.536294 51.451680 7.546363
F 12.002961 51.451680 29.368954
F 11.469629 51.451680 51.191546
F 39.263416 5.145165 8.199560
F 38.730084 5.145165 30.022151
F 38.196751 5.145165 51.844742
F 39.263416 28.298422 8.199560
F 38.730084 28.298422 30.022151
F 38.196751 28.298422 51.844742
F 39.263416 51.451680 8.199560
F 38.730084 51.451680 30.022151
F 38.196751 51.451680 51.844742
F 12.536294 12.862917 7.546362
F 12.002961 12.862917 29.368953
F 11.469629 12.862917 51.191545
F 12.536294 36.016174 7.546362
F 12.002961 36.016174 29.368953
F 11.469629 36.016174 51.191545
F 12.536294 59.169432 7.546362
F 12.002961 59.169432 29.368953
F 11.469629 59.169432 51.191545
F 39.263416 12.862917 8.199559
F 38.730084 12.862917 30.022150
F 38.196751 12.862917 51.844741
F 39.263416 36.016174 8.199559
F 38.730084 36.016174 30.022150
F 38.196751 36.016174 51.844741
F 39.263416 59.169432 8.199559
F 38.730084 59.169432 30.022150
F 38.196751 59.169432 51.844741
F 12.536294 20.580672 7.546363
F 12.002961 20.580672 29.368954
F 11.469629 20.580672 51.191545
F 12.536294 43.733930 7.546363
F 12.002961 43.733930 29.368954
F 11.469629 43.733930 51.191545
F 12.536294 66.887187 7.546363
F 12.002961 66.887187 29.368954
F 11.469629 66.887187 51.191545
F 39.263416 20.580672 8.199560
F 38.730084 20.580672 30.022151
F 38.196751 20.580672 51.844741
F 39.263416 43.733930 8.199560
F 38.730084 43.733930 30.022151
F 38.196751 43.733930 51.844741
F 39.263416 66.887187 8.199560
F 38.730084 66.887187 30.022151
F 38.196751 66.887187 51.844741
F 21.445341 5.145164 7.764094
F 20.912008 5.145164 29.586686
F 20.378675 5.145164 51.409277
F 21.445341 28.298422 7.764094
F 20.912008 28.298422 29.586686
F 20.378675 28.298422 51.409277
F 21.445341 51.451679 7.764094
F 20.912008 51.451679 29.586686
F 20.378675 51.451679 51.409277
F 48.172463 5.145164 8.417291
F 47.639130 5.145164 30.239883
F 47.105798 5.145164 52.062474
F 48.172463 28.298422 8.417291
F 47.639130 28.298422 30.239883
F 47.105798 28.298422 52.062474
F 48.172463 51.451679 8.417291
F 47.639130 51.451679 30.239883
F 47.105798 51.451679 52.062474
F 21.445341 12.862916 7.764093
F 20.912008 12.862916 29.586685
F 20.378675 12.862916 51.409276
F 21.445341 36.016174 7.764093
F 20.912008 36.016174 29.586685
F 20.378675 36.016174 51.409276
F 21.445341 59.169431 7.764093
F 20.912008 59.169431 29.586685
F 20.378675 59.169431 51.409276
F 48.172463 12.862916 8.417290
F 47.639130 12.862916 30.239882
F 47.105798 12.862916 52.062473
F 48.172463 36.016174 8.417290
F 47.639130 36.016174 30.239882
F 47.105798 36.016174 52.062473
F 48.172463 59.169431 8.417290
F 47.639130 59.169431 30.239882
F 47.105798 59.169431 52.062473
F 21.445341 20.580672 7.764094
F 20.912008 20.580672 29.586685
F 20.378675 20.580672 51.409277
F 21.445341 43.733929 7.764094
F 20.912008 43.733929 29.586685
F 20.378675 43.733929 51.409277
F 21.445341 66.887187 7.764094
F 20.912008 66.887187 29.586685
F 20.378675 66.887187 51.409277
F 48.172463 20.580672 8.417291
F 47.639130 20.580672 30.239882
F 47.105798 20.580672 52.062474
F 48.172463 43.733929 8.417291
F 47.639130 43.733929 30.239882
F 47.105798 43.733929 52.062474
F 48.172463 66.887187 8.417291
F 47.639130 66.887187 30.239882
F 47.105798 66.887187 52.062474
F 3.560603 5.145165 10.056454
F 3.027270 5.145165 31.879045
F 2.493937 5.145165 53.701636
F 3.560603 28.298423 10.056454
F 3.027270 28.298423 31.879045
F 2.493937 28.298423 53.701636
F 3.560603 51.451680 10.056454
F 3.027270 51.451680 31.879045
F 2.493937 51.451680 53.701636
F 30.287725 5.145165 10.709650
F 29.754392 5.145165 32.532242
F 29.221060 5.145165 54.354833
F 30.287725 28.298423 10.709650
F 29.754392 28.298423 32.532242
F 29.221060 28.298423 54.354833
F 30.287725 51.451680 10.709650
F 29.754392 51.451680 32.532242
F 29.221060 51.451680 54.354833
F 3.560603 12.862917 10.056455
F 3.027270 12.862917 31.879046
F 2.493937 12.862917 53.701637
F 3.560603 36.016175 10.056455
F 3.027270 36.016175 31.879046
F 2.493937 36.016175 53.701637
F 3.560603 59.169432 10.056455
F 3.027270 59.169432 31.879046
F 2.493937 59.169432 53.701637
F 30.287725 12.862917 10.709651
F 29.754392 12.862917 32.532243
F 29.221060 12.862917 54.354834
F 30.287725 36.016175 10.709651
F 29.754392 36.016175 32.532243
F 29.221060 36.016175 54.354834
F 30.287725 59.169432 10.709651
F 29.754392 59.169432 32.532243
F 29.221060 59.169432 54.354834
F 3.560603 20.580673 10.056455
F 3.027270 20.580673 31.879045
F 2.493937 20.580673 53.701636
F 3.560603 43.733930 10.056455
F 3.027270 43.733930 31.879045
F 2.493937 43.733930 53.701636
F 3.560603 66.887188 10.056455
F 3.027270 66.887188 31.879045
F 2.493937 66.887188 53.701636
F 30.287725 20.580673 10.709651
F 29.754392 20.580673 32.532242
F 29.221060 20.580673 54.354833
F 30.287725 43.733930 10.709651
F 29.754392 43.733930 32.532242
F 29.221060 43.733930 54.354833
F 30.287725 66.887188 10.709651
F 29.754392 66.887188 32.532242
F 29.221060 66.887188 54.354833
F 12.469640 5.145165 10.274187
F 11.936308 5.145165 32.096778
F 11.402975 5.145165 53.919369
F 12.469640 28.298422 10.274187
F 11.936308 28.298422 32.096778
F 11.402975 28.298422 53.919369
F 12.469640 51.451680 10.274187
F 11.936308 51.451680 32.096778
F 11.402975 51.451680 53.919369
F 39.196763 5.145165 10.927384
F 38.663430 5.145165 32.749974
F 38.130097 5.145165 54.572566
F 39.196763 28.298422 10.927384
F 38.663430 28.298422 32.749974
F 38.130097 28.298422 54.572566
F 39.196763 51.451680 10.927384
F 38.663430 51.451680 32.749974
F 38.130097 51.451680 54.572566
F 12.469640 12.862917 10.274188
F 11.936308 12.862917 32.096779
F 11.402975 12.862917 53.919370
F 12.469640 36.016175 10.274188
F 11.936308 36.016175 32.096779
F 11.402975 36.016175 53.919370
F 12.469640 59.169432 10.274188
F 11.936308 59.169432 32.096779
F 11.402975 59.169432 53.919370
F 39.196763 12.862917 10.927385
F 38.663430 12.862917 32.749975
F 38.130097 12.862917 54.572567
F 39.196763 36.016175 10.927385
F 38.663430 36.016175 32.749975
F 38.130097 36.016175 54.572567
F 39.196763 59.169432 10.927385
F 38.663430 59.169432 32.749975
F 38.130097 59.169432 54.572567
F 12.469640 20.580672 10.274187
F 11.936308 20.580672 32.096779
F 11.402975 20.580672 53.919369
F 12.469640 43.733930 10.274187
F 11.936308 43.733930 32.096779
F 11.402975 43.733930 53.919369
F 12.469640 66.887187 10.274187
F 11.936308 66.887187 32.096779
F 11.402975 66.887187 53.919369
F 39.196763 20.580672 10.927384
F 38.663430 20.580672 32.749975
F 38.130097 20.580672 54.572566
F 39.196763 43.733930 10.927384
F 38.663430 43.733930 32.749975
F 38.130097 43.733930 54.572566
F 39.196763 66.887187 10.927384
F 38.663430 66.887187 32.749975
F 38.130097 66.887187 54.572566
F 21.378685 5.145164 10.491919
F 20.845352 5.145164 32.314511
F 20.312020 5.145164 54.137102
F 21.378685 28.298422 10.491919
F 20.845352 28.298422 32.314511
F 20.312020 28.298422 54.137102
F 21.378685 51.451679 10.491919
F 20.845352 51.451679 32.314511
F 20.312020 51.451679 54.137102
F 48.105808 5.145164 11.145116
F 47.572476 5.145164 32.967708
F 47.039143 5.145164 54.790299
F 48.105808 28.298422 11.145116
F 47.572476 28.298422 32.967708
F 47.039143 28.298422 54.790299
F 48.105808 51.451679 11.145116
F 47.572476 51.451679 32.967708
F 47.039143 51.451679 54.790299
F 21.378685 12.862917 10.491920
F 20.845352 12.862917 32.314512
F 20.312020 12.862917 54.137103
F 21.378685 36.016174 10.491920
F 20.845352 36.016174 32.314512
F 20.312020 36.016174 54.137103
F 21.378685 59.169432 10.491920
F 20.845352 59.169432 32.314512
F 20.312020 59.169432 54.137103
F 48.105808 12.862917 11.145117
F 47.572476 12.862917 32.967709
F 47.039143 12.862917 54.790300
F 48.105808 36.016174 11.145117
F 47.572476 36.016174 32.967709
F 47.039143 36.016174 54.790300
F 48.105808 59.169432 11.145117
F 47.572476 59.169432 32.967709
F 47.039143 59.169432 54.790300
F 21.378685 20.580672 10.491920
F 20.845352 20.580672 32.314511
F 20.312020 20.580672 54.137102
F 21.378685 43.733929 10.491920
F 20.845352 43.733929 32.314511
F 20.312020 43.733929 54.137102
F 21.378685 66.887187 10.491920
F 20.845352 66.887187 32.314511
F 20.312020 66.887187 54.137102
F 48.105808 20.580672 11.145117
F 47.572476 20.580672 32.967708
F 47.039143 20.580672 54.790299
F 48.105808 43.733929 11.145117
F 47.572476 43.733929 32.967708
F 47.039143 43.733929 54.790299
F 48.105808 66.887187 11.145117
F 47.572476 66.887187 32.967708
F 47.039143 66.887187 54.790299
F 3.471704 7.717749 13.693551
F 2.938371 7.717749 35.516143
F 2.405039 7.717749 57.338734
F 3.471704 30.871007 13.693551
F 2.938371 30.871007 35.516143
F 2.405039 30.871007 57.338734
F 3.471704 54.024264 13.693551
F 2.938371 54.024264 35.516143
F 2.405039 54.024264 57.338734
F 30.198826 7.717749 14.346748
F 29.665493 7.717749 36.169340
F 29.132161 7.717749 57.991931
F 30.198826 30.871007 14.346748
F 29.665493 30.871007 36.169340
F 29.132161 30.871007 57.991931
F 30.198826 54.024264 14.346748
F 29.665493 54.024264 36.169340
F 29.132161 54.024264 57.991931
F 3.471704 15.435502 13.693552
F 2.938371 15.435502 35.516144
F 2.405038 15.435502 57.338735
F 3.471704 38.588760 13.693552
F 2.938371 38.588760 35.516144
F 2.405038 38.588760 57.338735
F 3.471704 61.742017 13.693552
F 2.938371 61.742017 35.516144
F 2.405038 61.742017 57.338735
F 30.198826 15.435502 14.346749
F 29.665493 15.435502 36.169341
F 29.132161 15.435502 57.991932
F 30.198826 38.588760 14.346749
F 29.665493 38.588760 36.169341
F 29.132161 38.588760 57.991932
F 30.198826 61.742017 14.346749
F 29.665493 61.742017 36.169341
F 29.132161 61.742017 57.991932
F 3.471704 0.000000 13.693552
F 2.938371 0.000000 35.516143
F 2.405039 0.000000 57.338734
F 3.471704 23.153257 13.693552
F 2.938371 23.153257 35.516143
F 2.405039 23.153257 57.338734
F 3.471704 46.306515 13.693552
F 2.938371 46.306515 35.516143
F 2.405039 46.306515 57.338734
F 30.198826 0.000000 14.346749
F 29.665493 0.000000 36.169340
F 29.132161 0.000000 57.991931
F 30.198826 23.153257 14.346749
F 29.665493 23.153257 36.169340
F 29.132161 23.153257 57.991931
F 30.198826 46.306515 14.346749
F 29.665493 46.306515 36.169340
F 29.132161 46.306515 57.991931
F 12.380741 7.717750 13.911285
F 11.847408 7.717750 35.733875
F 11.314075 7.717750 57.556467
F 12.380741 30.871007 13.911285
F 11.847408 30.871007 35.733875
F 11.314075 30.871007 57.556467
F 12.380741 54.024265 13.911285
F 11.847408 54.024265 35.733875
F 11.314075 54.024265 57.556467
F 39.107863 7.717750 14.564481
F 38.574530 7.717750 36.387072
F 38.041198 7.717750 58.209664
F 39.107863 30.871007 14.564481
F 38.574530 30.871007 36.387072
F 38.041198 30.871007 58.209664
F 39.107863 54.024265 14.564481
F 38.574530 54.024265 36.387072
F 38.041198 54.024265 58.209664
F 12.380741 15.435503 13.911286
F 11.847408 15.435503 35.733876
F 11.314075 15.435503 57.556468
F 12.380741 38.588760 13.911286
F 11.847408 38.588760 35.733876
F 11.314075 38.588760 57.556468
F 12.380741 61.742018 13.911286
F 11.847408 61.742018 35.733876
F 11.314075 61.742018 57.556468
F 39.107863 15.435503 14.564482
F 38.574530 15.435503 36.387073
F 38.041198 15.435503 58.209665
F 39.107863 38.588760 14.564482
F 38.574530 38.588760 36.387073
F 38.041198 38.588760 58.209665
F 39.107863 61.742018 14.564482
F 38.574530 61.742018 36.387073
F 38.041198 61.742018 58.209665
F 12.380741 0.000000 13.911285
F 11.847408 0.000000 35.733875
F 11.314075 0.000000 57.556467
F 12.380741 23.153258 13.911285
F 11.847408 23.153258 35.733875
F 11.314075 23.153258 57.556467
F 12.380741 46.306515 13.911285
F 11.847408 46.306515 35.733875
F 11.314075 46.306515 57.556467
F 39.107863 0.000000 14.564481
F 38.574530 0.000000 36.387072
F 38.041198 0.000000 58.209664
F 39.107863 23.153258 14.564481
F 38.574530 23.153258 36.387072
F 38.041198 23.153258 58.209664
F 39.107863 46.306515 14.564481
F 38.574530 46.306515 36.387072
F 38.041198 46.306515 58.209664
F 21.289786 7.717751 14.129018
F 20.756454 7.717751 35.951609
F 20.223121 7.717751 57.774200
F 21.289786 30.871008 14.129018
F 20.756454 30.871008 35.951609
F 20.223121 30.871008 57.774200
F 21.289786 54.024266 14.129018
F 20.756454 54.024266 35.951609
F 20.223121 54.024266 57.774200
F 48.016909 7.717751 14.782215
F 47.483576 7.717751 36.604806
F 46.950243 7.717751 58.427396
F 48.016909 30.871008 14.782215
F 47.483576 30.871008 36.604806
F 46.950243 30.871008 58.427396
F 48.016909 54.024266 14.782215
F 47.483576 54.024266 36.604806
F 46.950243 54.024266 58.427396
F 21.289786 15.435503 14.129019
F 20.756454 15.435503 35.951610
F 20.223121 15.435503 57.774201
F 21.289786 38.588761 14.129019
F 20.756454 38.588761 35.951610
F 20.223121 38.588761 57.774201
F 21.289786 61.742018 14.129019
F 20.756454 61.742018 35.951610
F 20.223121 61.742018 57.774201
F 48.016909 15.435503 14.782216
F 47.483576 15.435503 36.604807
F 46.950243 15.435503 58.427397
F 48.016909 38.588761 14.782216
F 47.483576 38.588761 36.604807
F 46.950243 38.588761 58.427397
F 48.016909 61.742018 14.782216
F 47.483576 61.742018 36.604807
F 46.950243 61.742018 58.427397
F 21.289786 0.000001 14.129018
F 20.756454 0.000001 35.951609
F 20.223121 0.000001 57.774201
F 21.289786 23.153259 14.129018
F 20.756454 23.153259 35.951609
F 20.223121 23.153259 57.774201
F 21.289786 46.306516 14.129018
F 20.756454 46.306516 35.951609
F 20.223121 46.306516 57.774201
F 48.016909 0.000001 14.782215
F 47.483576 0.000001 36.604806
F 46.950243 0.000001 58.427397
F 48.016909 23.153259 14.782215
F 47.483576 23.153259 36.604806
F 46.950243 23.153259 58.427397
F 48.016909 46.306516 14.782215
F 47.483576 46.306516 36.604806
F 46.950243 46.306516 58.427397
F 5.787863 1.286291 10.110888
F 5.254531 1.286291 31.933479
F 4.721198 1.286291 53.756070
F 5.787863 24.439548 10.110888
F 5.254531 24.439548 31.933479
F 4.721198 24.439548 53.756070
F 5.787863 47.592806 10.110888
F 5.254531 47.592806 31.933479
F 4.721198 47.592806 53.756070
F 32.514987 1.286291 10.764085
F 31.981654 1.286291 32.586675
F 31.448321 1.286291 54.409267
F 32.514987 24.439548 10.764085
F 31.981654 24.439548 32.586675
F 31.448321 24.439548 54.409267
F 32.514987 47.592806 10.764085
F 31.981654 47.592806 32.586675
F 31.448321 47.592806 54.409267
F 5.787863 9.004040 10.110888
F 5.254531 9.004040 31.933479
F 4.721198 9.004040 53.756070
F 5.787863 32.157298 10.110888
F 5.254531 32.157298 31.933479
F 4.721198 32.157298 53.756070
F 5.787863 55.310555 10.110888
F 5.254531 55.310555 31.933479
F 4.721198 55.310555 53.756070
F 32.514987 9.004040 10.764085
F 31.981654 9.004040 32.586675
F 31.448321 9.004040 54.409267
F 32.514987 32.157298 10.764085
F 31.981654 32.157298 32.586675
F 31.448321 32.157298 54.409267
F 32.514987 55.310555 10.764085
F 31.981654 55.310555 32.586675
F 31.448321 55.310555 54.409267
F 5.787863 16.721795 10.110889
F 5.254531 16.721795 31.933480
F 4.721198 16.721795 53.756070
F 5.787863 39.875053 10.110889
F 5.254531 39.875053 31.933480
F 4.721198 39.875053 53.756070
F 5.787863 63.028310 10.110889
F 5.254531 63.028310 31.933480
F 4.721198 63.028310 53.756070
F 32.514987 16.721795 10.764086
F 31.981654 16.721795 32.586676
F 31.448321 16.721795 54.409267
F 32.514987 39.875053 10.764086
F 31.981654 39.875053 32.586676
F 31.448321 39.875053 54.409267
F 32.514987 63.028310 10.764086
F 31.981654 63.028310 32.586676
F 31.448321 63.028310 54.409267
F 14.696903 1.286290 10.328620
F 14.163571 1.286290 32.151212
F 13.630238 1.286290 53.973803
F 14.696903 24.439548 10.328620
F 14.163571 24.439548 32.151212
F 13.630238 24.439548 53.973803
F 14.696903 47.592806 10.328620
F 14.163571 47.592806 32.151212
F 13.630238 47.592806 53.973803
F 41.424026 1.286290 10.981817
F 40.890693 1.286290 32.804409
F 40.357360 1.286290 54.626999
F 41.424026 24.439548 10.981817
F 40.890693 24.439548 32.804409
F 40.357360 24.439548 54.626999
F 41.424026 47.592806 10.981817
F 40.890693 47.592806 32.804409
F 40.357360 47.592806 54.626999
F 14.696903 9.004040 10.328620
F 14.163571 9.004040 32.151212
F 13.630238 9.004040 53.973803
F 14.696903 32.157297 10.328620
F 14.163571 32.157297 32.151212
F 13.630238 32.157297 53.973803
F 14.696903 55.310555 10.328620
F 14.163571 55.310555 32.151212
F 13.630238 55.310555 53.973803
F 41.424026 9.004040 10.981817
F 40.890693 9.004040 32.804409
F 40.357360 9.004040 54.626999
F 41.424026 32.157297 10.981817
F 40.890693 32.157297 32.804409
F 40.357360 32.157297 54.626999
F 41.424026 55.310555 10.981817
F 40.890693 55.310555 32.804409
F 40.357360 55.310555 54.626999
F 14.696903 16.721795 10.328621
F 14.163571 16.721795 32.151212
F 13.630238 16.721795 53.973804
F 14.696903 39.875053 10.328621
F 14.163571 39.875053 32.151212
F 13.630238 39.875053 53.973804
F 14.696903 63.028310 10.328621
F 14.163571 63.028310 32.151212
F 13.630238 63.028310 53.973804
F 41.424026 16.721795 10.981818
F 40.890693 16.721795 32.804409
F 40.357360 16.721795 54.627000
F 41.424026 39.875053 10.981818
F 40.890693 39.875053 32.804409
F 40.357360 39.875053 54.627000
F 41.424026 63.028310 10.981818
F 40.890693 63.028310 32.804409
F 40.357360 63.028310 54.627000
F 23.605948 1.286290 10.546352
F 23.072615 1.286290 32.368944
F 22.539283 1.286290 54.191535
F 23.605948 24.439548 10.546352
F 23.072615 24.439548 32.368944
F 22.539283 24.439548 54.191535
F 23.605948 47.592805 10.546352
F 23.072615 47.592805 32.368944
F 22.539283 47.592805 54.191535
F 50.333070 1.286290 11.199549
F 49.799738 1.286290 33.022141
F 49.266405 1.286290 54.844732
F 50.333070 24.439548 11.199549
F 49.799738 24.439548 33.022141
F 49.266405 24.439548 54.844732
F 50.333070 47.592805 11.199549
F 49.799738 47.592805 33.022141
F 49.266405 47.592805 54.844732
F 23.605948 9.004040 10.546352
F 23.072615 9.004040 32.368944
F 22.539283 9.004040 54.191535
F 23.605948 32.157297 10.546352
F 23.072615 32.157297 32.368944
F 22.539283 32.157297 54.191535
F 23.605948 55.310555 10.546352
F 23.072615 55.310555 32.368944
F 22.539283 55.310555 54.191535
F 50.333070 9.004040 11.199549
F 49.799738 9.004040 33.022141
F 49.266405 9.004040 54.844732
F 50.333070 32.157297 11.199549
F 49.799738 32.157297 33.022141
F 49.266405 32.157297 54.844732
F 50.333070 55.310555 11.199549
F 49.799738 55.310555 33.022141
F 49.266405 55.310555 54.844732
F 23.605948 16.721795 10.546353
F 23.072615 16.721795 32.368944
F 22.539283 16.721795 54.191536
F 23.605948 39.875052 10.546353
F 23.072615 39.875052 32.368944
F 22.539283 39.875052 54.191536
F 23.605948 63.028310 10.546353
F 23.072615 63.028310 32.368944
F 22.539283 63.028310 54.191536
F 50.333070 16.721795 11.199550
F 49.799738 16.721795 33.022141
F 49.266405 16.721795 54.844733
F 50.333070 39.875052 11.199550
F 49.799738 39.875052 33.022141
F 49.266405 39.875052 54.844733
F 50.333070 63.028310 11.199550
F 49.799738 63.028310 33.022141
F 49.266405 63.028310 54.844733
F 5.698960 3.858875 13.747985
F 5.165627 3.858875 35.570576
F 4.632294 3.858875 57.393167
F 5.698960 27.012132 13.747985
F 5.165627 27.012132 35.570576
F 4.632294 27.012132 57.393167
F 5.698960 50.165390 13.747985
F 5.165627 50.165390 35.570576
F 4.632294 50.165390 57.393167
F 32.426083 3.858875 14.401182
F 31.892750 3.858875 36.223773
F 31.359418 3.858875 58.046364
F 32.426083 27.012132 14.401182
F 31.892750 27.012132 36.223773
F 31.359418 27.012132 58.046364
F 32.426083 50.165390 14.401182
F 31.892750 50.165390 36.223773
F 31.359418 50.165390 58.046364
F 5.698960 11.576625 13.747985
F 5.165627 11.576625 35.570576
F 4.632294 11.576625 57.393167
F 5.698960 34.729882 13.747985
F 5.165627 34.729882 35.570576
F 4.632294 34.729882 57.393167
F 5.698960 57.883140 13.747985
F 5.165627 57.883140 35.570576
F 4.632294 57.883140 57.393167
F 32.426083 11.576625 14.401182
F 31.892750 11.576625 36.223773
F 31.359418 11.576625 58.046364
F 32.426083 34.729882 14.401182
F 31.892750 34.729882 36.223773
F 31.359418 34.729882 58.046364
F 32.426083 57.883140 14.401182
F 31.892750 57.883140 36.223773
F 31.359418 57.883140 58.046364
F 5.698960 19.294380 13.747985
F 5.165627 19.294380 35.570577
F 4.632294 19.294380 57.393168
F 5.698960 42.447638 13.747985
F 5.165627 42.447638 35.570577
F 4.632294 42.447638 57.393168
F 5.698960 65.600895 13.747985
F 5.165627 65.600895 35.570577
F 4.632294 65.600895 57.393168
F 32.426083 19.294380 14.401182
F 31.892750 19.294380 36.223774
F 31.359418 19.294380 58.046365
F 32.426083 42.447638 14.401182
F 31.892750 42.447638 36.223774
F 31.359418 42.447638 58.046365
F 32.426083 65.600895 14.401182
F 31.892750 65.600895 36.223774
F 31.359418 65.600895 58.046365
F 14.607999 3.858876 13.965719
F 14.074667 3.858876 35.788309
F 13.541334 3.858876 57.610900
F 14.607999 27.012134 13.965719
F 14.074667 27.012134 35.788309
F 13.541334 27.012134 57.610900
F 14.607999 50.165391 13.965719
F 14.074667 50.165391 35.788309
F 13.541334 50.165391 57.610900
F 41.335122 3.858876 14.618915
F 40.801789 3.858876 36.441506
F 40.268456 3.858876 58.264097
F 41.335122 27.012134 14.618915
F 40.801789 27.012134 36.441506
F 40.268456 27.012134 58.264097
F 41.335122 50.165391 14.618915
F 40.801789 50.165391 36.441506
F 40.268456 50.165391 58.264097
F 14.607999 11.576626 13.965719
F 14.074667 11.576626 35.788309
F 13.541334 11.576626 57.610900
F 14.607999 34.729884 13.965719
F 14.074667 34.729884 35.788309
F 13.541334 34.729884 57.610900
F 14.607999 57.883141 13.965719
F 14.074667 57.883141 35.788309
F 13.541334 57.883141 57.610900
F 41.335122 11.576626 14.618915
F 40.801789 11.576626 36.441506
F 40.268456 11.576626 58.264097
F 41.335122 34.729884 14.618915
F 40.801789 34.729884 36.441506
F 40.268456 34.729884 58.264097
F 41.335122 57.883141 14.618915
F 40.801789 57.883141 36.441506
F 40.268456 57.883141 58.264097
F 14.607999 19.294382 13.965719
F 14.074667 19.294382 35.788310
F 13.541334 19.294382 57.610901
F 14.607999 42.447639 13.965719
F 14.074667 42.447639 35.788310
F 13.541334 42.447639 57.610901
F 14.607999 65.600897 13.965719
F 14.074667 65.600897 35.788310
F 13.541334 65.600897 57.610901
F 41.335122 19.294382 14.618915
F 40.801789 19.294382 36.441507
F 40.268456 19.294382 58.264098
F 41.335122 42.447639 14.618915
F 40.801789 42.447639 36.441507
F 40.268456 42.447639 58.264098
F 41.335122 65.600897 14.618915
F 40.801789 65.600897 36.441507
F 40.268456 65.600897 58.264098
F 23.517046 3.858875 14.183450
F 22.983714 3.858875 36.006041
F 22.450381 3.858875 57.828633
F 23.517046 27.012133 14.183450
F 22.983714 27.012133 36.006041
F 22.450381 27.012133 57.828633
F 23.517046 50.165390 14.183450
F 22.983714 50.165390 36.006041
F 22.450381 50.165390 57.828633
F 50.244169 3.858875 14.836647
F 49.710836 3.858875 36.659238
F 49.177503 3.858875 58.481829
F 50.244169 27.012133 14.836647
F 49.710836 27.012133 36.659238
F 49.177503 27.012133 58.481829
F 50.244169 50.165390 14.836647
F 49.710836 50.165390 36.659238
F 49.177503 50.165390 58.481829
F 23.517046 11.576625 14.183450
F 22.983714 11.576625 36.006042
F 22.450381 11.576625 57.828633
F 23.517046 34.729883 14.183450
F 22.983714 34.729883 36.006042
F 22.450381 34.729883 57.828633
F 23.517046 57.883140 14.183450
F 22.983714 57.883140 36.006042
F 22.450381 57.883140 57.828633
F 50.244169 11.576625 14.836647
F 49.710836 11.576625 36.659239
F 49.177503 11.576625 58.481829
F 50.244169 34.729883 14.836647
F 49.710836 34.729883 36.659239
F 49.177503 34.729883 58.481829
F 50.244169 57.883140 14.836647
F 49.710836 57.883140 36.659239
F 49.177503 57.883140 58.481829
F 23.517046 19.294381 14.183451
F 22.983714 19.294381 36.006042
F 22.450381 19.294381 57.828634
F 23.517046 42.447638 14.183451
F 22.983714 42.447638 36.006042
F 22.450381 42.447638 57.828634
F 23.517046 65.600896 14.183451
F 22.983714 65.600896 36.006042
F 22.450381 65.600896 57.828634
F 50.244169 19.294381 14.836648
F 49.710836 19.294381 36.659239
F 49.177503 19.294381 58.481830
F 50.244169 42.447638 14.836648
F 49.710836 42.447638 36.659239
F 49.177503 42.447638 58.481830
F 50.244169 65.600896 14.836648
F 49.710836 65.600896 36.659239
F 49.177503 65.600896 58.481830
F 5.765639 3.858875 11.020162
F 5.232307 3.858875 32.842753
F 4.698974 3.858875 54.665345
F 5.765639 27.012133 11.020162
F 5.232307 27.012133 32.842753
F 4.698974 27.012133 54.665345
F 5.765639 50.165390 11.020162
F 5.232307 50.165390 32.842753
F 4.698974 50.165390 54.665345
F 32.492762 3.858875 11.673359
F 31.959429 3.858875 33.495950
F 31.426096 3.858875 55.318542
F 32.492762 27.012133 11.673359
F 31.959429 27.012133 33.495950
F 31.426096 27.012133 55.318542
F 32.492762 50.165390 11.673359
F 31.959429 50.165390 33.495950
F 31.426096 50.165390 55.318542
F 5.765639 11.576625 11.020162
F 5.232307 11.576625 32.842753
F 4.698974 11.576625 54.665345
F 5.765639 34.729883 11.020162
F 5.232307 34.729883 32.842753
F 4.698974 34.729883 54.665345
F 5.765639 57.883140 11.020162
F 5.232307 57.883140 32.842753
F 4.698974 57.883140 54.665345
F 32.492762 11.576625 11.673359
F 31.959429 11.576625 33.495950
F 31.426096 11.576625 55.318542
F 32.492762 34.729883 11.673359
F 31.959429 34.729883 33.495950
F 31.426096 34.729883 55.318542
F 32.492762 57.883140 11.673359
F 31.959429 57.883140 33.495950
F 31.426096 57.883140 55.318542
F 5.765639 19.294381 11.020161
F 5.232307 19.294381 32.842753
F 4.698974 19.294381 54.665344
F 5.765639 42.447638 11.020161
F 5.232307 42.447638 32.842753
F 4.698974 42.447638 54.665344
F 5.765639 65.600896 11.020161
F 5.232307 65.600896 32.842753
F 4.698974 65.600896 54.665344
F 32.492762 19.294381 11.673358
F 31.959429 19.294381 33.495950
F 31.426096 19.294381 55.318541
F 32.492762 42.447638 11.673358
F 31.959429 42.447638 33.495950
F 31.426096 42.447638 55.318541
F 32.492762 65.600896 11.673358
F 31.959429 65.600896 33.495950
F 31.426096 65.600896 55.318541
F 14.674679 3.858876 11.237893
F 14.141346 3.858876 33.060485
F 13.608014 3.858876 54.883076
F 14.674679 27.012133 11.237893
F 14.141346 27.012133 33.060485
F 13.608014 27.012133 54.883076
F 14.674679 50.165391 11.237893
F 14.141346 50.165391 33.060485
F 13.608014 50.165391 54.883076
F 41.401801 3.858876 11.891090
F 40.868469 3.858876 33.713682
F 40.335136 3.858876 55.536273
F 41.401801 27.012133 11.891090
F 40.868469 27.012133 33.713682
F 40.335136 27.012133 55.536273
F 41.401801 50.165391 11.891090
F 40.868469 50.165391 33.713682
F 40.335136 50.165391 55.536273
F 14.674679 11.576626 11.237893
F 14.141346 11.576626 33.060485
F 13.608014 11.576626 54.883076
F 14.674679 34.729883 11.237893
F 14.141346 34.729883 33.060485
F 13.608014 34.729883 54.883076
F 14.674679 57.883141 11.237893
F 14.141346 57.883141 33.060485
F 13.608014 57.883141 54.883076
F 41.401801 11.576626 11.891090
F 40.868469 11.576626 33.713682
F 40.335136 11.576626 55.536273
F 41.401801 34.729883 11.891090
F 40.868469 34.729883 33.713682
F 40.335136 34.729883 55.536273
F 41.401801 57.883141 11.891090
F 40.868469 57.883141 33.713682
F 40.335136 57.883141 55.536273
F 14.674679 19.294381 11.237893
F 14.141346 19.294381 33.060484
F 13.608014 19.294381 54.883076
F 14.674679 42.447639 11.237893
F 14.141346 42.447639 33.060484
F 13.608014 42.447639 54.883076
F 14.674679 65.600896 11.237893
F 14.141346 65.600896 33.060484
F 13.608014 65.600896 54.883076
F 41.401801 19.294381 11.891090
F 40.868469 19.294381 33.713681
F 40.335136 19.294381 55.536273
F 41.401801 42.447639 11.891090
F 40.868469 42.447639 33.713681
F 40.335136 42.447639 55.536273
F 41.401801 65.600896 11.891090
F 40.868469 65.600896 33.713681
F 40.335136 65.600896 55.536273
F 23.583724 3.858875 11.455627
F 23.050391 3.858875 33.278218
F 22.517059 3.858875 55.100809
F 23.583724 27.012133 11.455627
F 23.050391 27.012133 33.278218
F 22.517059 27.012133 55.100809
F 23.583724 50.165390 11.455627
F 23.050391 50.165390 33.278218
F 22.517059 50.165390 55.100809
F 50.310846 3.858875 12.108824
F 49.777513 3.858875 33.931414
F 49.244181 3.858875 55.754006
F 50.310846 27.012133 12.108824
F 49.777513 27.012133 33.931414
F 49.244181 27.012133 55.754006
F 50.310846 50.165390 12.108824
F 49.777513 50.165390 33.931414
F 49.244181 50.165390 55.754006
F 23.583724 11.576625 11.455627
F 23.050391 11.576625 33.278218
F 22.517059 11.576625 55.100808
F 23.583724 34.729883 11.455627
F 23.050391 34.729883 33.278218
F 22.517059 34.729883 55.100808
F 23.583724 57.883140 11.455627
F 23.050391 57.883140 33.278218
F 22.517059 57.883140 55.100808
F 50.310846 11.576625 12.108824
F 49.777513 11.576625 33.931414
F 49.244181 11.576625 55.754005
F 50.310846 34.729883 12.108824
F 49.777513 34.729883 33.931414
F 49.244181 34.729883 55.754005
F 50.310846 57.883140 12.108824
F 49.777513 57.883140 33.931414
F 49.244181 57.883140 55.754005
F 23.583724 19.294381 11.455626
F 23.050391 19.294381 33.278218
F 22.517059 19.294381 55.100808
F 23.583724 42.447638 11.455626
F 23.050391 42.447638 33.278218
F 22.517059 42.447638 55.100808
F 23.583724 65.600896 11.455626
F 23.050391 65.600896 33.278218
F 22.517059 65.600896 55.100808
F 50.310846 19.294381 12.108823
F 49.777513 19.294381 33.931414
F 49.244181 19.294381 55.754005
F 50.310846 42.447638 12.108823
F 49.777513 42.447638 33.931414
F 49.244181 42.447638 55.754005
F 50.310846 65.600896 12.108823
F 49.777513 65.600896 33.931414
F 49.244181 65.600896 55.754005
F 5.854517 1.286291 7.383064
F 5.321184 1.286291 29.205655
F 4.787852 1.286291 51.028247
F 5.854517 24.439549 7.383064
F 5.321184 24.439549 29.205655
F 4.787852 24.439549 51.028247
F 5.854517 47.592806 7.383064
F 5.321184 47.592806 29.205655
F 4.787852 47.592806 51.028247
F 32.581640 1.286291 8.036261
F 32.048308 1.286291 29.858852
F 31.514975 1.286291 51.681443
F 32.581640 24.439549 8.036261
F 32.048308 24.439549 29.858852
F 31.514975 24.439549 51.681443
F 32.581640 47.592806 8.036261
F 32.048308 47.592806 29.858852
F 31.514975 47.592806 51.681443
F 5.854517 9.004041 7.383064
F 5.321184 9.004041 29.205655
F 4.787852 9.004041 51.028247
F 5.854517 32.157298 7.383064
F 5.321184 32.157298 29.205655
F 4.787852 32.157298 51.028247
F 5.854517 55.310556 7.383064
F 5.321184 55.310556 29.205655
F 4.787852 55.310556 51.028247
F 32.581640 9.004041 8.036261
F 32.048308 9.004041 29.858852
F 31.514975 9.004041 51.681443
F 32.581640 32.157298 8.036261
F 32.048308 32.157298 29.858852
F 31.514975 32.157298 51.681443
F 32.581640 55.310556 8.036261
F 32.048308 55.310556 29.858852
F 31.514975 55.310556 51.681443
F 5.854517 16.721796 7.383063
F 5.321184 16.721796 29.205655
F 4.787852 16.721796 51.028246
F 5.854517 39.875053 7.383063
F 5.321184 39.875053 29.205655
F 4.787852 39.875053 51.028246
F 5.854517 63.028311 7.383063
F 5.321184 63.028311 29.205655
F 4.787852 63.028311 51.028246
F 32.581640 16.721796 8.036260
F 32.048308 16.721796 29.858852
F 31.514975 16.721796 51.681442
F 32.581640 39.875053 8.036260
F 32.048308 39.875053 29.858852
F 31.514975 39.875053 51.681442
F 32.581640 63.028311 8.036260
F 32.048308 63.028311 29.858852
F 31.514975 63.028311 51.681442
F 14.763557 1.286290 7.600795
F 14.230224 1.286290 29.423387
F 13.696892 1.286290 51.245978
F 14.763557 24.439547 7.600795
F 14.230224 24.439547 29.423387
F 13.696892 24.439547 51.245978
F 14.763557 47.592805 7.600795
F 14.230224 47.592805 29.423387
F 13.696892 47.592805 51.245978
F 41.490679 1.286290 8.253992
F 40.957346 1.286290 30.076584
F 40.424014 1.286290 51.899175
F 41.490679 24.439547 8.253992
F 40.957346 24.439547 30.076584
F 40.424014 24.439547 51.899175
F 41.490679 47.592805 8.253992
F 40.957346 47.592805 30.076584
F 40.424014 47.592805 51.899175
F 14.763557 9.004039 7.600795
F 14.230224 9.004039 29.423387
F 13.696892 9.004039 51.245978
F 14.763557 32.157297 7.600795
F 14.230224 32.157297 29.423387
F 13.696892 32.157297 51.245978
F 14.763557 55.310554 7.600795
F 14.230224 55.310554 29.423387
F 13.696892 55.310554 51.245978
F 41.490679 9.004039 8.253992
F 40.957346 9.004039 30.076584
F 40.424014 9.004039 51.899175
F 41.490679 32.157297 8.253992
F 40.957346 32.157297 30.076584
F 40.424014 32.157297 51.899175
F 41.490679 55.310554 8.253992
F 40.957346 55.310554 30.076584
F 40.424014 55.310554 51.899175
F 14.763557 16.721795 7.600795
F 14.230224 16.721795 29.423386
F 13.696892 16.721795 51.245977
F 14.763557 39.875052 7.600795
F 14.230224 39.875052 29.423386
F 13.696892 39.875052 51.245977
F 14.763557 63.028310 7.600795
F 14.230224 63.028310 29.423386
F 13.696892 63.028310 51.245977
F 41.490679 16.721795 8.253992
F 40.957347 16.721795 30.076583
F 40.424014 16.721795 51.899174
F 41.490679 39.875052 8.253992
F 40.957347 39.875052 30.076583
F 40.424014 39.875052 51.899174
F 41.490679 63.028310 8.253992
F 40.957347 63.028310 30.076583
F 40.424014 63.028310 51.899174
F 23.672603 1.286290 7.818529
F 23.139270 1.286290 29.641119
F 22.605937 1.286290 51.463710
F 23.672603 24.439548 7.818529
F 23.139270 24.439548 29.641119
F 22.605937 24.439548 51.463710
F 23.672603 47.592805 7.818529
F 23.139270 47.592805 29.641119
F 22.605937 47.592805 51.463710
F 50.399726 1.286290 8.471725
F 49.866393 1.286290 30.294316
F 49.333061 1.286290 52.116907
F 50.399726 24.439548 8.471725
F 49.866393 24.439548 30.294316
F 49.333061 24.439548 52.116907
F 50.399726 47.592805 8.471725
F 49.866393 47.592805 30.294316
F 49.333061 47.592805 52.116907
F 23.672603 9.004039 7.818529
F 23.139270 9.004039 29.641119
F 22.605937 9.004039 51.463710
F 23.672603 32.157297 7.818529
F 23.139270 32.157297 29.641119
F 22.605937 32.157297 51.463710
F 23.672603 55.310555 7.818529
F 23.139270 55.310555 29.641119
F 22.605937 55.310555 51.463710
F 50.399726 9.004039 8.471725
F 49.866393 9.004039 30.294316
F 49.333061 9.004039 52.116907
F 50.399726 32.157297 8.471725
F 49.866393 32.157297 30.294316
F 49.333061 32.157297 52.116907
F 50.399726 55.310555 8.471725
F 49.866393 55.310555 30.294316
F 49.333061 55.310555 52.116907
F 23.672603 16.721795 7.818528
F 23.139270 16.721795 29.641118
F 22.605937 16.721795 51.463710
F 23.672603 39.875052 7.818528
F 23.139270 39.875052 29.641118
F 22.605937 39.875052 51.463710
F 23.672603 63.028310 7.818528
F 23.139270 63.028310 29.641118
F 22.605937 63.028310 51.463710
F 50.399726 16.721795 8.471724
F 49.866393 16.721795 30.294315
F 49.333061 16.721795 52.116907
F 50.399726 39.875052 8.471724
F 49.866393 39.875052 30.294315
F 49.333061 39.875052 52.116907
F 50.399726 63.028310 8.471724
F 49.866393 63.028310 30.294315
F 49.333061 63.028310 52.116907
F 7.992900 7.717750 11.074595
F 7.459568 7.717750 32.897187
F 6.926235 7.717750 54.719778
F 7.992900 30.871007 11.074595
F 7.459568 30.871007 32.897187
F 6.926235 30.871007 54.719778
F 7.992900 54.024265 11.074595
F 7.459568 54.024265 32.897187
F 6.926235 54.024265 54.719778
F 34.720024 7.717750 11.727792
F 34.186691 7.717750 33.550384
F 33.653358 7.717750 55.372975
F 34.720024 30.871007 11.727792
F 34.186691 30.871007 33.550384
F 33.653358 30.871007 55.372975
F 34.720024 54.024265 11.727792
F 34.186691 54.024265 33.550384
F 33.653358 54.024265 55.372975
F 7.992900 15.435502 11.074594
F 7.459568 15.435502 32.897186
F 6.926235 15.435502 54.719777
F 7.992900 38.588760 11.074594
F 7.459568 38.588760 32.897186
F 6.926235 38.588760 54.719777
F 7.992900 61.742018 11.074594
F 7.459568 61.742018 32.897186
F 6.926235 61.742018 54.719777
F 34.720024 15.435502 11.727791
F 34.186691 15.435502 33.550383
F 33.653358 15.435502 55.372974
F 34.720024 38.588760 11.727791
F 34.186691 38.588760 33.550383
F 33.653358 38.588760 55.372974
F 34.720024 61.742018 11.727791
F 34.186691 61.742018 33.550383
F 33.653358 61.742018 55.372974
F 7.992900 0.000000 11.074595
F 7.459568 0.000000 32.897186
F 6.926235 0.000000 54.719778
F 7.992900 23.153258 11.074595
F 7.459568 23.153258 32.897186
F 6.926235 23.153258 54.719778
F 7.992900 46.306515 11.074595
F 7.459568 46.306515 32.897186
F 6.926235 46.306515 54.719778
F 34.720024 0.000000 11.727792
F 34.186691 0.000000 33.550383
F 33.653358 0.000000 55.372975
F 34.720024 23.153258 11.727792
F 34.186691 23.153258 33.550383
F 33.653358 23.153258 55.372975
F 34.720024 46.306515 11.727792
F 34.186691 46.306515 33.550383
F 33.653358 46.306515 55.372975
F 16.901942 7.717750 11.292327
F 16.368609 7.717750 33.114918
F 15.835277 7.717750 54.937509
F 16.901942 30.871008 11.292327
F 16.368609 30.871008 33.114918
F 15.835277 30.871008 54.937509
F 16.901942 54.024265 11.292327
F 16.368609 54.024265 33.114918
F 15.835277 54.024265 54.937509
F 43.629064 7.717750 11.945523
F 43.095732 7.717750 33.768115
F 42.562399 7.717750 55.590706
F 43.629064 30.871008 11.945523
F 43.095732 30.871008 33.768115
F 42.562399 30.871008 55.590706
F 43.629064 54.024265 11.945523
F 43.095732 54.024265 33.768115
F 42.562399 54.024265 55.590706
F 16.901942 15.435503 11.292326
F 16.368609 15.435503 33.114917
F 15.835277 15.435503 54.937508
F 16.901942 38.588760 11.292326
F 16.368609 38.588760 33.114917
F 15.835277 38.588760 54.937508
F 16.901942 61.742018 11.292326
F 16.368609 61.742018 33.114917
F 15.835277 61.742018 54.937508
F 43.629064 15.435503 11.945522
F 43.095732 15.435503 33.768114
F 42.562399 15.435503 55.590705
F 43.629064 38.588760 11.945522
F 43.095732 38.588760 33.768114
F 42.562399 38.588760 55.590705
F 43.629064 61.742018 11.945522
F 43.095732 61.742018 33.768114
F 42.562399 61.742018 55.590705
F 16.901942 0.000001 11.292327
F 16.368609 0.000001 33.114918
F 15.835277 0.000001 54.937509
F 16.901942 23.153258 11.292327
F 16.368609 23.153258 33.114918
F 15.835277 23.153258 54.937509
F 16.901942 46.306516 11.292327
F 16.368609 46.306516 33.114918
F 15.835277 46.306516 54.937509
F 43.629064 0.000001 11.945523
F 43.095732 0.000001 33.768115
F 42.562399 0.000001 55.590706
F 43.629064 23.153258 11.945523
F 43.095732 23.153258 33.768115
F 42.562399 23.153258 55.590706
F 43.629064 46.306516 11.945523
F 43.095732 46.306516 33.768115
F 42.562399 46.306516 55.590706
F 25.810986 7.717750 11.510060
F 25.277653 7.717750 33.332652
F 24.744320 7.717750 55.155243
F 25.810986 30.871007 11.510060
F 25.277653 30.871007 33.332652
F 24.744320 30.871007 55.155243
F 25.810986 54.024265 11.510060
F 25.277653 54.024265 33.332652
F 24.744320 54.024265 55.155243
F 51.471444 7.717750 55.808439
F 51.471444 30.871007 55.808439
F 51.471444 54.024265 55.808439
F 25.810986 15.435502 11.510059
F 25.277653 15.435502 33.332650
F 24.744320 15.435502 55.155242
F 25.810986 38.588760 11.510059
F 25.277653 38.588760 33.332650
F 24.744320 38.588760 55.155242
F 25.810986 61.742018 11.510059
F 25.277653 61.742018 33.332650
F 24.744320 61.742018 55.155242
F 51.471444 15.435502 55.808438
F 51.471444 38.588760 55.808438
F 51.471444 61.742018 55.808438
F 25.810986 0.000000 11.510060
F 25.277653 0.000000 33.332651
F 24.744320 0.000000 55.155243
F 25.810986 23.153258 11.510060
F 25.277653 23.153258 33.332651
F 24.744320 23.153258 55.155243
F 25.810986 46.306515 11.510060
F 25.277653 46.306515 33.332651
F 24.744320 46.306515 55.155243
F 51.471444 0.000000 55.808439
F 51.471444 23.153258 55.808439
F 51.471444 46.306515 55.808439
F 8.081774 5.145165 7.437497
F 7.548441 5.145165 29.260089
F 7.015109 5.145165 51.082680
F 8.081774 28.298423 7.437497
F 7.548441 28.298423 29.260089
F 7.015109 28.298423 51.082680
F 8.081774 51.451680 7.437497
F 7.548441 51.451680 29.260089
F 7.015109 51.451680 51.082680
F 34.808896 5.145165 8.090694
F 34.275564 5.145165 29.913286
F 33.742231 5.145165 51.735876
F 34.808896 28.298423 8.090694
F 34.275564 28.298423 29.913286
F 33.742231 28.298423 51.735876
F 34.808896 51.451680 8.090694
F 34.275564 51.451680 29.913286
F 33.742231 51.451680 51.735876
F 8.081774 12.862918 7.437496
F 7.548441 12.862918 29.260088
F 7.015109 12.862918 51.082679
F 8.081774 36.016175 7.437496
F 7.548441 36.016175 29.260088
F 7.015109 36.016175 51.082679
F 8.081774 59.169433 7.437496
F 7.548441 59.169433 29.260088
F 7.015109 59.169433 51.082679
F 34.808896 12.862918 8.090693
F 34.275564 12.862918 29.913285
F 33.742231 12.862918 51.735875
F 34.808896 36.016175 8.090693
F 34.275564 36.016175 29.913285
F 33.742231 36.016175 51.735875
F 34.808896 59.169433 8.090693
F 34.275564 59.169433 29.913285
F 33.742231 59.169433 51.735875
F 8.081774 20.580673 7.437497
F 7.548441 20.580673 29.260088
F 7.015109 20.580673 51.082680
F 8.081774 43.733930 7.437497
F 7.548441 43.733930 29.260088
F 7.015109 43.733930 51.082680
F 8.081774 66.887188 7.437497
F 7.548441 66.887188 29.260088
F 7.015109 66.887188 51.082680
F 34.808896 20.580673 8.090694
F 34.275564 20.580673 29.913285
F 33.742231 20.580673 51.735876
F 34.808896 43.733930 8.090694
F 34.275564 43.733930 29.913285
F 33.742231 43.733930 51.735876
F 34.808896 66.887188 8.090694
F 34.275564 66.887188 29.913285
F 33.742231 66.887188 51.735876
F 16.990817 5.145164 7.655228
F 16.457484 5.145164 29.477819
F 15.924151 5.145164 51.300411
F 16.990817 28.298421 7.655228
F 16.457484 28.298421 29.477819
F 15.924151 28.298421 51.300411
F 16.990817 51.451679 7.655228
F 16.457484 51.451679 29.477819
F 15.924151 51.451679 51.300411
F 43.717939 5.145164 8.308425
F 43.184606 5.145164 30.131016
F 42.651274 5.145164 51.953608
F 43.717939 28.298421 8.308425
F 43.184606 28.298421 30.131016
F 42.651274 28.298421 51.953608
F 43.717939 51.451679 8.308425
F 43.184606 51.451679 30.131016
F 42.651274 51.451679 51.953608
F 16.990817 12.862916 7.655227
F 16.457484 12.862916 29.477818
F 15.924152 12.862916 51.300410
F 16.990817 36.016174 7.655227
F 16.457484 36.016174 29.477818
F 15.924152 36.016174 51.300410
F 16.990817 59.169431 7.655227
F 16.457484 59.169431 29.477818
F 15.924152 59.169431 51.300410
F 43.717939 12.862916 8.308424
F 43.184606 12.862916 30.131015
F 42.651274 12.862916 51.953607
F 43.717939 36.016174 8.308424
F 43.184606 36.016174 30.131015
F 42.651274 36.016174 51.953607
F 43.717939 59.169431 8.308424
F 43.184606 59.169431 30.131015
F 42.651274 59.169431 51.953607
F 16.990817 20.580671 7.655228
F 16.457484 20.580671 29.477819
F 15.924151 20.580671 51.300411
F 16.990817 43.733929 7.655228
F 16.457484 43.733929 29.477819
F 15.924151 43.733929 51.300411
F 16.990817 66.887186 7.655228
F 16.457484 66.887186 29.477819
F 15.924151 66.887186 51.300411
F 43.717939 20.580671 8.308425
F 43.184606 20.580671 30.131016
F 42.651274 20.580671 51.953608
F 43.717939 43.733929 8.308425
F 43.184606 43.733929 30.131016
F 42.651274 43.733929 51.953608
F 43.717939 66.887186 8.308425
F 43.184606 66.887186 30.131016
F 42.651274 66.887186 51.953608
F 25.899862 5.145165 7.872962
F 25.366529 5.145165 29.695553
F 24.833196 5.145165 51.518144
F 25.899862 28.298423 7.872962
F 25.366529 28.298423 29.695553
F 24.833196 28.298423 51.518144
F 25.899862 51.451680 7.872962
F 25.366529 51.451680 29.695553
F 24.833196 51.451680 51.518144
F 51.560319 5.145165 52.171341
F 51.560319 28.298423 52.171341
F 51.560319 51.451680 52.171341
F 25.899862 12.862917 7.872961
F 25.366529 12.862917 29.695552
F 24.833196 12.862917 51.518143
F 25.899862 36.016175 7.872961
F 25.366529 36.016175 29.695552
F 24.833196 36.016175 51.518143
F 25.899862 59.169432 7.872961
F 25.366529 59.169432 29.695552
F 24.833196 59.169432 51.518143
F 51.560319 12.862917 52.171340
F 51.560319 36.016175 52.171340
F 51.560319 59.169432 52.171340
F 25.899862 20.580673 7.872962
F 25.366529 20.580673 29.695552
F 24.833196 20.580673 51.518144
F 25.899862 43.733930 7.872962
F 25.366529 43.733930 29.695552
F 24.833196 43.733930 51.518144
F 25.899862 66.887188 7.872962
F 25.366529 66.887188 29.695552
F 24.833196 66.887188 51.518144
F 51.560319 20.580673 52.171341
F 51.560319 43.733930 52.171341
F 51.560319 66.887188 52.171341
F 8.015120 5.145165 10.165321
F 7.481788 5.145165 31.987912
F 6.948455 5.145165 53.810502
F 8.015120 28.298423 10.165321
F 7.481788 28.298423 31.987912
F 6.948455 28.298423 53.810502
F 8.015120 51.451680 10.165321
F 7.481788 51.451680 31.987912
F 6.948455 51.451680 53.810502
F 34.742243 5.145165 10.818518
F 34.208910 5.145165 32.641108
F 33.675577 5.145165 54.463699
F 34.742243 28.298423 10.818518
F 34.208910 28.298423 32.641108
F 33.675577 28.298423 54.463699
F 34.742243 51.451680 10.818518
F 34.208910 51.451680 32.641108
F 33.675577 51.451680 54.463699
F 8.015120 12.862917 10.165321
F 7.481788 12.862917 31.987913
F 6.948455 12.862917 53.810503
F 8.015120 36.016175 10.165321
F 7.481788 36.016175 31.987913
F 6.948455 36.016175 53.810503
F 8.015120 59.169432 10.165321
F 7.481788 59.169432 31.987913
F 6.948455 59.169432 53.810503
F 34.742243 12.862917 10.818518
F 34.208910 12.862917 32.641109
F 33.675577 12.862917 54.463700
F 34.742243 36.016175 10.818518
F 34.208910 36.016175 32.641109
F 33.675577 36.016175 54.463700
F 34.742243 59.169432 10.818518
F 34.208910 59.169432 32.641109
F 33.675577 59.169432 54.463700
F 8.015120 20.580673 10.165321
F 7.481788 20.580673 31.987912
F 6.948455 20.580673 53.810503
F 8.015120 43.733930 10.165321
F 7.481788 43.733930 31.987912
F 6.948455 43.733930 53.810503
F 8.015120 66.887188 10.165321
F 7.481788 66.887188 31.987912
F 6.948455 66.887188 53.810503
F 34.742243 20.580673 10.818518
F 34.208910 20.580673 32.641108
F 33.675577 20.580673 54.463700
F 34.742243 43.733930 10.818518
F 34.208910 43.733930 32.641108
F 33.675577 43.733930 54.463700
F 34.742243 66.887188 10.818518
F 34.208910 66.887188 32.641108
F 33.675577 66.887188 54.463700
F 16.924162 5.145164 10.383054
F 16.390830 5.145164 32.205645
F 15.857497 5.145164 54.028236
F 16.924162 28.298422 10.383054
F 16.390830 28.298422 32.205645
F 15.857497 28.298422 54.028236
F 16.924162 51.451679 10.383054
F 16.390830 51.451679 32.205645
F 15.857497 51.451679 54.028236
F 43.651284 5.145164 11.036251
F 43.117952 5.145164 32.858842
F 42.584619 5.145164 54.681432
F 43.651284 28.298422 11.036251
F 43.117952 28.298422 32.858842
F 42.584619 28.298422 54.681432
F 43.651284 51.451679 11.036251
F 43.117952 51.451679 32.858842
F 42.584619 51.451679 54.681432
F 16.924162 12.862917 10.383054
F 16.390829 12.862917 32.205646
F 15.857497 12.862917 54.028237
F 16.924162 36.016174 10.383054
F 16.390829 36.016174 32.205646
F 15.857497 36.016174 54.028237
F 16.924162 59.169432 10.383054
F 16.390829 59.169432 32.205646
F 15.857497 59.169432 54.028237
F 43.651284 12.862917 11.036251
F 43.117952 12.862917 32.858843
F 42.584619 12.862917 54.681433
F 43.651284 36.016174 11.036251
F 43.117952 36.016174 32.858843
F 42.584619 36.016174 54.681433
F 43.651284 59.169432 11.036251
F 43.117952 59.169432 32.858843
F 42.584619 59.169432 54.681433
F 16.924162 20.580672 10.383054
F 16.390830 20.580672 32.205645
F 15.857497 20.580672 54.028237
F 16.924162 43.733929 10.383054
F 16.390830 43.733929 32.205645
F 15.857497 43.733929 54.028237
F 16.924162 66.887187 10.383054
F 16.390830 66.887187 32.205645
F 15.857497 66.887187 54.028237
F 43.651284 20.580672 11.036251
F 43.117952 20.580672 32.858842
F 42.584619 20.580672 54.681433
F 43.651284 43.733929 11.036251
F 43.117952 43.733929 32.858842
F 42.584619 43.733929 54.681433
F 43.651284 66.887187 11.036251
F 43.117952 66.887187 32.858842
F 42.584619 66.887187 54.681433
F 25.833206 5.145165 10.600784
F 25.299873 5.145165 32.423376
F 24.766541 5.145165 54.245967
F 25.833206 28.298423 10.600784
F 25.299873 28.298423 32.423376
F 24.766541 28.298423 54.245967
F 25.833206 51.451680 10.600784
F 25.299873 51.451680 32.423376
F 24.766541 51.451680 54.245967
F 51.493664 5.145165 54.899164
F 51.493664 28.298423 54.899164
F 51.493664 51.451680 54.899164
F 25.833206 12.862917 10.600785
F 25.299873 12.862917 32.423377
F 24.766541 12.862917 54.245968
F 25.833206 36.016175 10.600785
F 25.299873 36.016175 32.423377
F 24.766541 36.016175 54.245968
F 25.833206 59.169432 10.600785
F 25.299873 59.169432 32.423377
F 24.766541 59.169432 54.245968
F 51.493664 12.862917 54.899165
F 51.493664 36.016175 54.899165
F 51.493664 59.169432 54.899165
F 25.833206 20.580672 10.600785
F 25.299873 20.580672 32.423376
F 24.766541 20.580672 54.245967
F 25.833206 43.733930 10.600785
F 25.299873 43.733930 32.423376
F 24.766541 43.733930 54.245967
F 25.833206 66.887188 10.600785
F 25.299873 66.887188 32.423376
F 24.766541 66.887188 54.245967
F 51.493664 20.580672 54.899164
F 51.493664 43.733930 54.899164
F 51.493664 66.887188 54.899164
F 7.926221 7.717749 13.802418
F 7.392888 7.717749 35.625009
F 6.859555 7.717749 57.447600
F 7.926221 30.871007 13.802418
F 7.392888 30.871007 35.625009
F 6.859555 30.871007 57.447600
F 7.926221 54.024264 13.802418
F 7.392888 54.024264 35.625009
F 6.859555 54.024264 57.447600
F 34.653344 7.717749 14.455615
F 34.120011 7.717749 36.278206
F 33.586679 7.717749 58.100797
F 34.653344 30.871007 14.455615
F 34.120011 30.871007 36.278206
F 33.586679 30.871007 58.100797
F 34.653344 54.024264 14.455615
F 34.120011 54.024264 36.278206
F 33.586679 54.024264 58.100797
F 7.926221 15.435502 13.802419
F 7.392888 15.435502 35.625010
F 6.859555 15.435502 57.447601
F 7.926221 38.588760 13.802419
F 7.392888 38.588760 35.625010
F 6.859555 38.588760 57.447601
F 7.926221 61.742017 13.802419
F 7.392888 61.742017 35.625010
F 6.859555 61.742017 57.447601
F 34.653344 15.435502 14.455616
F 34.120011 15.435502 36.278207
F 33.586679 15.435502 58.100798
F 34.653344 38.588760 14.455616
F 34.120011 38.588760 36.278207
F 33.586679 38.588760 58.100798
F 34.653344 61.742017 14.455616
F 34.120011 61.742017 36.278207
F 33.586679 61.742017 58.100798
F 7.926221 0.000000 13.802418
F 7.392888 0.000000 35.625009
F 6.859555 0.000000 57.447600
F 7.926221 23.153257 13.802418
F 7.392888 23.153257 35.625009
F 6.859555 23.153257 57.447600
F 7.926221 46.306515 13.802418
F 7.392888 46.306515 35.625009
F 6.859555 46.306515 57.447600
F 34.653344 0.000000 14.455615
F 34.120011 0.000000 36.278206
F 33.586679 0.000000 58.100797
F 34.653344 23.153257 14.455615
F 34.120011 23.153257 36.278206
F 33.586679 23.153257 58.100797
F 34.653344 46.306515 14.455615
F 34.120011 46.306515 36.278206
F 33.586679 46.306515 58.100797
F 16.835262 7.717751 14.020152
F 16.301930 7.717751 35.842743
F 15.768597 7.717751 57.665333
F 16.835262 30.871008 14.020152
F 16.301930 30.871008 35.842743
F 15.768597 30.871008 57.665333
F 16.835262 54.024266 14.020152
F 16.301930 54.024266 35.842743
F 15.768597 54.024266 57.665333
F 43.562385 7.717751 14.673349
F 43.029052 7.717751 36.495939
F 42.495719 7.717751 58.318530
F 43.562385 30.871008 14.673349
F 43.029052 30.871008 36.495939
F 42.495719 30.871008 58.318530
F 43.562385 54.024266 14.673349
F 43.029052 54.024266 36.495939
F 42.495719 54.024266 58.318530
F 16.835262 15.435503 14.020153
F 16.301930 15.435503 35.842744
F 15.768597 15.435503 57.665334
F 16.835262 38.588761 14.020153
F 16.301930 38.588761 35.842744
F 15.768597 38.588761 57.665334
F 16.835262 61.742018 14.020153
F 16.301930 61.742018 35.842744
F 15.768597 61.742018 57.665334
F 43.562385 15.435503 14.673350
F 43.029052 15.435503 36.495940
F 42.495719 15.435503 58.318531
F 43.562385 38.588761 14.673350
F 43.029052 38.588761 36.495940
F 42.495719 38.588761 58.318531
F 43.562385 61.742018 14.673350
F 43.029052 61.742018 36.495940
F 42.495719 61.742018 58.318531
F 16.835262 0.000001 14.020152
F 16.301930 0.000001 35.842743
F 15.768597 0.000001 57.665333
F 16.835262 23.153259 14.020152
F 16.301930 23.153259 35.842743
F 15.768597 23.153259 57.665333
F 16.835262 46.306516 14.020152
F 16.301930 46.306516 35.842743
F 15.768597 46.306516 57.665333
F 43.562385 0.000001 14.673349
F 43.029052 0.000001 36.495939
F 42.495719 0.000001 58.318530
F 43.562385 23.153259 14.673349
F 43.029052 23.153259 36.495939
F 42.495719 23.153259 58.318530
F 43.562385 46.306516 14.673349
F 43.029052 46.306516 36.495939
F 42.495719 46.306516 58.318530
F 25.744308 7.717750 14.237883
F 25.210976 7.717750 36.060474
F 24.677643 7.717750 57.883065
F 25.744308 30.871007 14.237883
F 25.210976 30.871007 36.060474
F 24.677643 30.871007 57.883065
F 25.744308 54.024265 14.237883
F 25.210976 54.024265 36.060474
F 24.677643 54.024265 57.883065
F 51.404765 7.717750 58.536262
F 51.404765 30.871007 58.536262
F 51.404765 54.024265 58.536262
F 25.744308 15.435502 14.237884
F 25.210976 15.435502 36.060475
F 24.677643 15.435502 57.883066
F 25.744308 38.588760 14.237884
F 25.210976 38.588760 36.060475
F 24.677643 38.588760 57.883066
F 25.744308 61.742017 14.237884
F 25.210976 61.742017 36.060475
F 24.677643 61.742017 57.883066
F 51.404765 15.435502 58.536263
F 51.404765 38.588760 58.536263
F 51.404765 61.742017 58.536263
F 25.744308 0.000000 14.237883
F 25.210976 0.000000 36.060474
F 24.677643 0.000000 57.883065
F 25.744308 23.153258 14.237883
F 25.210976 23.153258 36.060474
F 24.677643 23.153258 57.883065
F 25.744308 46.306515 14.237883
F 25.210976 46.306515 36.060474
F 24.677643 46.306515 57.883065
F 51.404765 0.000000 58.536262
F 51.404765 23.153258 58.536262
F 51.404765 46.306515 58.536262
F 1.155568 1.286291 17.276218
F 0.622235 1.286291 39.098809
F 0.088903 1.286291 60.921400
F 1.155568 24.439548 17.276218
F 0.622235 24.439548 39.098809
F 0.088903 24.439548 60.921400
F 1.155568 47.592806 17.276218
F 0.622235 47.592806 39.098809
F 0.088903 47.592806 60.921400
F 27.882690 1.286291 17.929414
F 27.349358 1.286291 39.752006
F 26.816025 1.286291 61.574597
F 27.882690 24.439548 17.929414
F 27.349358 24.439548 39.752006
F 26.816025 24.439548 61.574597
F 27.882690 47.592806 17.929414
F 27.349358 47.592806 39.752006
F 26.816025 47.592806 61.574597
F 1.155568 9.004040 17.276218
F 0.622235 9.004040 39.098808
F 0.088903 9.004040 60.921400
F 1.155568 32.157298 17.276218
F 0.622235 32.157298 39.098808
F 0.088903 32.157298 60.921400
F 1.155568 55.310555 17.276218
F 0.622235 55.310555 39.098808
F 0.088903 55.310555 60.921400
F 27.882690 9.004040 17.929414
F 27.349358 9.004040 39.752005
F 26.816025 9.004040 61.574597
F 27.882690 32.157298 17.929414
F 27.349358 32.157298 39.752005
F 26.816025 32.157298 61.574597
F 27.882690 55.310555 17.929414
F 27.349358 55.310555 39.752005
F 26.816025 55.310555 61.574597
F 1.155568 16.721795 17.276219
F 0.622235 16.721795 39.098809
F 0.088903 16.721795 60.921401
F 1.155568 39.875053 17.276219
F 0.622235 39.875053 39.098809
F 0.088903 39.875053 60.921401
F 1.155568 63.028310 17.276219
F 0.622235 63.028310 39.098809
F 0.088903 63.028310 60.921401
F 27.882690 16.721795 17.929415
F 27.349358 16.721795 39.752006
F 26.816025 16.721795 61.574598
F 27.882690 39.875053 17.929415
F 27.349358 39.875053 39.752006
F 26.816025 39.875053 61.574598
F 27.882690 63.028310 17.929415
F 27.349358 63.028310 39.752006
F 26.816025 63.028310 61.574598
F 10.064605 1.286291 17.493950
F 9.531272 1.286291 39.316542
F 8.997940 1.286291 61.139132
F 10.064605 24.439548 17.493950
F 9.531272 24.439548 39.316542
F 8.997940 24.439548 61.139132
F 10.064605 47.592806 17.493950
F 9.531272 47.592806 39.316542
F 8.997940 47.592806 61.139132
F 36.791727 1.286291 18.147147
F 36.258394 1.286291 39.969738
F 35.725062 1.286291 61.792329
F 36.791727 24.439548 18.147147
F 36.258394 24.439548 39.969738
F 35.725062 24.439548 61.792329
F 36.791727 47.592806 18.147147
F 36.258394 47.592806 39.969738
F 35.725062 47.592806 61.792329
F 10.064605 9.004040 17.493950
F 9.531272 9.004040 39.316542
F 8.997940 9.004040 61.139132
F 10.064605 32.157298 17.493950
F 9.531272 32.157298 39.316542
F 8.997940 32.157298 61.139132
F 10.064605 55.310555 17.493950
F 9.531272 55.310555 39.316542
F 8.997940 55.310555 61.139132
F 36.791727 9.004040 18.147147
F 36.258394 9.004040 39.969738
F 35.725062 9.004040 61.792329
F 36.791727 32.157298 18.147147
F 36.258394 32.157298 39.969738
F 35.725062 32.157298 61.792329
F 36.791727 55.310555 18.147147
F 36.258394 55.310555 39.969738
F 35.725062 55.310555 61.792329
F 10.064605 16.721795 17.493951
F 9.531272 16.721795 39.316542
F 8.997940 16.721795 61.139133
F 10.064605 39.875053 17.493951
F 9.531272 39.875053 39.316542
F 8.997940 39.875053 61.139133
F 10.064605 63.028310 17.493951
F 9.531272 63.028310 39.316542
F 8.997940 63.028310 61.139133
F 36.791727 16.721795 18.147148
F 36.258394 16.721795 39.969738
F 35.725062 16.721795 61.792330
F 36.791727 39.875053 18.147148
F 36.258394 39.875053 39.969738
F 35.725062 39.875053 61.792330
F 36.791727 63.028310 18.147148
F 36.258394 63.028310 39.969738
F 35.725062 63.028310 61.792330
F 18.973648 1.286290 17.711683
F 18.440315 1.286290 39.534275
F 17.906982 1.286290 61.356866
F 18.973648 24.439547 17.711683
F 18.440315 24.439547 39.534275
F 17.906982 24.439547 61.356866
F 18.973648 47.592805 17.711683
F 18.440315 47.592805 39.534275
F 17.906982 47.592805 61.356866
F 45.700771 1.286290 18.364880
F 45.167438 1.286290 40.187472
F 44.634106 1.286290 62.010063
F 45.700771 24.439547 18.364880
F 45.167438 24.439547 40.187472
F 44.634106 24.439547 62.010063
F 45.700771 47.592805 18.364880
F 45.167438 47.592805 40.187472
F 44.634106 47.592805 62.010063
F 18.973648 9.004039 17.711683
F 18.440315 9.004039 39.534275
F 17.906982 9.004039 61.356866
F 18.973648 32.157297 17.711683
F 18.440315 32.157297 39.534275
F 17.906982 32.157297 61.356866
F 18.973648 55.310554 17.711683
F 18.440315 55.310554 39.534275
F 17.906982 55.310554 61.356866
F 45.700771 9.004039 18.364880
F 45.167438 9.004039 40.187472
F 44.634106 9.004039 62.010063
F 45.700771 32.157297 18.364880
F 45.167438 32.157297 40.187472
F 44.634106 32.157297 62.010063
F 45.700771 55.310554 18.364880
F 45.167438 55.310554 40.187472
F 44.634106 55.310554 62.010063
F 18.973648 16.721795 17.711684
F 18.440315 16.721795 39.534275
F 17.906982 16.721795 61.356867
F 18.973648 39.875052 17.711684
F 18.440315 39.875052 39.534275
F 17.906982 39.875052 61.356867
F 18.973648 63.028310 17.711684
F 18.440315 63.028310 39.534275
F 17.906982 63.028310 61.356867
F 45.700771 16.721795 18.364881
F 45.167438 16.721795 40.187472
F 44.634106 16.721795 62.010064
F 45.700771 39.875052 18.364881
F 45.167438 39.875052 40.187472
F 44.634106 39.875052 62.010064
F 45.700771 63.028310 18.364881
F 45.167438 63.028310 40.187472
F 44.634106 63.028310 62.010064
F 1.066665 3.858875 20.913316
F 0.533333 3.858875 42.735907
F 0.000000 3.858875 64.558499
F 1.066665 27.012132 20.913316
F 0.533333 27.012132 42.735907
F 0.000000 27.012132 64.558499
F 1.066665 50.165390 20.913316
F 0.533333 50.165390 42.735907
F 0.000000 50.165390 64.558499
F 27.793788 3.858875 21.566513
F 27.260455 3.858875 43.389104
F 26.727122 3.858875 65.211696
F 27.793788 27.012132 21.566513
F 27.260455 27.012132 43.389104
F 26.727122 27.012132 65.211696
F 27.793788 50.165390 21.566513
F 27.260455 50.165390 43.389104
F 26.727122 50.165390 65.211696
F 1.066665 11.576625 20.913316
F 0.533333 11.576625 42.735907
F 0.000000 11.576625 64.558499
F 1.066665 34.729882 20.913316
F 0.533333 34.729882 42.735907
F 0.000000 34.729882 64.558499
F 1.066665 57.883140 20.913316
F 0.533333 57.883140 42.735907
F 0.000000 57.883140 64.558499
F 27.793788 11.576625 21.566513
F 27.260455 11.576625 43.389104
F 26.727122 11.576625 65.211696
F 27.793788 34.729882 21.566513
F 27.260455 34.729882 43.389104
F 26.727122 34.729882 65.211696
F 27.793788 57.883140 21.566513
F 27.260455 57.883140 43.389104
F 26.727122 57.883140 65.211696
F 1.066665 19.294380 20.913316
F 0.533333 19.294380 42.735908
F 0.000000 19.294380 64.558499
F 1.066665 42.447638 20.913316
F 0.533333 42.447638 42.735908
F 0.000000 42.447638 64.558499
F 1.066665 65.600895 20.913316
F 0.533333 65.600895 42.735908
F 0.000000 65.600895 64.558499
F 27.793788 19.294380 21.566513
F 27.260455 19.294380 43.389105
F 26.727122 19.294380 65.211696
F 27.793788 42.447638 21.566513
F 27.260455 42.447638 43.389105
F 26.727122 42.447638 65.211696
F 27.793788 65.600895 21.566513
F 27.260455 65.600895 43.389105
F 26.727122 65.600895 65.211696
F 9.975700 3.858875 21.131048
F 9.442367 3.858875 42.953640
F 8.909035 3.858875 64.776231
F 9.975700 27.012133 21.131048
F 9.442367 27.012133 42.953640
F 8.909035 27.012133 64.776231
F 9.975700 50.165390 21.131048
F 9.442367 50.165390 42.953640
F 8.909035 50.165390 64.776231
F 36.702823 3.858875 21.784245
F 36.169491 3.858875 43.606837
F 35.636158 3.858875 65.429428
F 36.702823 27.012133 21.784245
F 36.169491 27.012133 43.606837
F 35.636158 27.012133 65.429428
F 36.702823 50.165390 21.784245
F 36.169491 50.165390 43.606837
F 35.636158 50.165390 65.429428
F 9.975700 11.576625 21.131048
F 9.442367 11.576625 42.953640
F 8.909035 11.576625 64.776231
F 9.975700 34.729883 21.131048
F 9.442367 34.729883 42.953640
F 8.909035 34.729883 64.776231
F 9.975700 57.883140 21.131048
F 9.442367 57.883140 42.953640
F 8.909035 57.883140 64.776231
F 36.702823 11.576625 21.784245
F 36.169491 11.576625 43.606837
F 35.636158 11.576625 65.429428
F 36.702823 34.729883 21.784245
F 36.169491 34.729883 43.606837
F 35.636158 34.729883 65.429428
F 36.702823 57.883140 21.784245
F 36.169491 57.883140 43.606837
F 35.636158 57.883140 65.429428
F 9.975700 19.294380 21.131049
F 9.442367 19.294380 42.953640
F 8.909035 19.294380 64.776232
F 9.975700 42.447638 21.131049
F 9.442367 42.447638 42.953640
F 8.909035 42.447638 64.776232
F 9.975700 65.600896 21.131049
F 9.442367 65.600896 42.953640
F 8.909035 65.600896 64.776232
F 36.702823 19.294380 21.784246
F 36.169491 19.294380 43.606837
F 35.636158 19.294380 65.429429
F 36.702823 42.447638 21.784246
F 36.169491 42.447638 43.606837
F 35.636158 42.447638 65.429429
F 36.702823 65.600896 21.784246
F 36.169491 65.600896 43.606837
F 35.636158 65.600896 65.429429
F 18.884746 3.858876 21.348782
F 18.351413 3.858876 43.171374
F 17.818081 3.858876 64.993964
F 18.884746 27.012134 21.348782
F 18.351413 27.012134 43.171374
F 17.818081 27.012134 64.993964
F 18.884746 50.165391 21.348782
F 18.351413 50.165391 43.171374
F 17.818081 50.165391 64.993964
F 45.611868 3.858876 22.001979
F 45.078535 3.858876 43.824570
F 44.545203 3.858876 65.647161
F 45.611868 27.012134 22.001979
F 45.078535 27.012134 43.824570
F 44.545203 27.012134 65.647161
F 45.611868 50.165391 22.001979
F 45.078535 50.165391 43.824570
F 44.545203 50.165391 65.647161
F 18.884746 11.576626 21.348782
F 18.351413 11.576626 43.171374
F 17.818081 11.576626 64.993964
F 18.884746 34.729884 21.348782
F 18.351413 34.729884 43.171374
F 17.818081 34.729884 64.993964
F 18.884746 57.883141 21.348782
F 18.351413 57.883141 43.171374
F 17.818081 57.883141 64.993964
F 45.611868 11.576626 22.001979
F 45.078535 11.576626 43.824570
F 44.545203 11.576626 65.647161
F 45.611868 34.729884 22.001979
F 45.078535 34.729884 43.824570
F 44.545203 34.729884 65.647161
F 45.611868 57.883141 22.001979
F 45.078535 57.883141 43.824570
F 44.545203 57.883141 65.647161
F 18.884746 19.294382 21.348783
F 18.351413 19.294382 43.171374
F 17.818080 19.294382 64.993965
F 18.884746 42.447639 21.348783
F 18.351413 42.447639 43.171374
F 17.818080 42.447639 64.993965
F 18.884746 65.600897 21.348783
F 18.351413 65.600897 43.171374
F 17.818080 65.600897 64.993965
F 45.611868 19.294382 22.001980
F 45.078535 19.294382 43.824570
F 44.545203 19.294382 65.647162
F 45.611868 42.447639 22.001980
F 45.078535 42.447639 43.824570
F 44.545203 42.447639 65.647162
F 45.611868 65.600897 22.001980
F 45.078535 65.600897 43.824570
F 44.545203 65.600897 65.647162
F 1.133344 3.858875 18.185494
F 0.600011 3.858875 40.008085
F 0.066679 3.858875 61.830676
F 1.133344 27.012133 18.185494
F 0.600011 27.012133 40.008085
F 0.066679 27.012133 61.830676
F 1.133344 50.165390 18.185494
F 0.600011 50.165390 40.008085
F 0.066679 50.165390 61.830676
F 27.860466 3.858875 18.838691
F 27.327133 3.858875 40.661282
F 26.793801 3.858875 62.483872
F 27.860466 27.012133 18.838691
F 27.327133 27.012133 40.661282
F 26.793801 27.012133 62.483872
F 27.860466 50.165390 18.838691
F 27.327133 50.165390 40.661282
F 26.793801 50.165390 62.483872
F 1.133344 11.576625 18.185493
F 0.600011 11.576625 40.008085
F 0.066679 11.576625 61.830676
F 1.133344 34.729883 18.185493
F 0.600011 34.729883 40.008085
F 0.066679 34.729883 61.830676
F 1.133344 57.883140 18.185493
F 0.600011 57.883140 40.008085
F 0.066679 57.883140 61.830676
F 27.860466 11.576625 18.838690
F 27.327133 11.576625 40.661282
F 26.793801 11.576625 62.483872
F 27.860466 34.729883 18.838690
F 27.327133 34.729883 40.661282
F 26.793801 34.729883 62.483872
F 27.860466 57.883140 18.838690
F 27.327133 57.883140 40.661282
F 26.793801 57.883140 62.483872
F 1.133344 19.294381 18.185493
F 0.600011 19.294381 40.008084
F 0.066679 19.294381 61.830676
F 1.133344 42.447638 18.185493
F 0.600011 42.447638 40.008084
F 0.066679 42.447638 61.830676
F 1.133344 65.600896 18.185493
F 0.600011 65.600896 40.008084
F 0.066679 65.600896 61.830676
F 27.860466 19.294381 18.838690
F 27.327134 19.294381 40.661281
F 26.793801 19.294381 62.483872
F 27.860466 42.447638 18.838690
F 27.327134 42.447638 40.661281
F 26.793801 42.447638 62.483872
F 27.860466 65.600896 18.838690
F 27.327134 65.600896 40.661281
F 26.793801 65.600896 62.483872
F 10.042380 3.858875 18.403225
F 9.509047 3.858875 40.225817
F 8.975714 3.858875 62.048408
F 10.042380 27.012133 18.403225
F 9.509047 27.012133 40.225817
F 8.975714 27.012133 62.048408
F 10.042380 50.165390 18.403225
F 9.509047 50.165390 40.225817
F 8.975714 50.165390 62.048408
F 36.769503 3.858875 19.056422
F 36.236170 3.858875 40.879014
F 35.702838 3.858875 62.701605
F 36.769503 27.012133 19.056422
F 36.236170 27.012133 40.879014
F 35.702838 27.012133 62.701605
F 36.769503 50.165390 19.056422
F 36.236170 50.165390 40.879014
F 35.702838 50.165390 62.701605
F 10.042380 11.576625 18.403225
F 9.509047 11.576625 40.225817
F 8.975714 11.576625 62.048408
F 10.042380 34.729883 18.403225
F 9.509047 34.729883 40.225817
F 8.975714 34.729883 62.048408
F 10.042380 57.883140 18.403225
F 9.509047 57.883140 40.225817
F 8.975714 57.883140 62.048408
F 36.769503 11.576625 19.056422
F 36.236170 11.576625 40.879014
F 35.702838 11.576625 62.701605
F 36.769503 34.729883 19.056422
F 36.236170 34.729883 40.879014
F 35.702838 34.729883 62.701605
F 36.769503 57.883140 19.056422
F 36.236170 57.883140 40.879014
F 35.702838 57.883140 62.701605
F 10.042380 19.294381 18.403225
F 9.509047 19.294381 40.225816
F 8.975714 19.294381 62.048408
F 10.042380 42.447638 18.403225
F 9.509047 42.447638 40.225816
F 8.975714 42.447638 62.048408
F 10.042380 65.600896 18.403225
F 9.509047 65.600896 40.225816
F 8.975714 65.600896 62.048408
F 36.769503 19.294381 19.056422
F 36.236170 19.294381 40.879013
F 35.702838 19.294381 62.701605
F 36.769503 42.447638 19.056422
F 36.236170 42.447638 40.879013
F 35.702838 42.447638 62.701605
F 36.769503 65.600896 19.056422
F 36.236170 65.600896 40.879013
F 35.702838 65.600896 62.701605
F 18.951424 3.858876 18.620957
F 18.418092 3.858876 40.443548
F 17.884759 3.858876 62.266139
F 18.951424 27.012133 18.620957
F 18.418092 27.012133 40.443548
F 17.884759 27.012133 62.266139
F 18.951424 50.165391 18.620957
F 18.418092 50.165391 40.443548
F 17.884759 50.165391 62.266139
F 45.678547 3.858876 19.274153
F 45.145214 3.858876 41.096745
F 44.611881 3.858876 62.919336
F 45.678547 27.012133 19.274153
F 45.145214 27.012133 41.096745
F 44.611881 27.012133 62.919336
F 45.678547 50.165391 19.274153
F 45.145214 50.165391 41.096745
F 44.611881 50.165391 62.919336
F 18.951424 11.576626 18.620957
F 18.418092 11.576626 40.443548
F 17.884759 11.576626 62.266139
F 18.951424 34.729883 18.620957
F 18.418092 34.729883 40.443548
F 17.884759 34.729883 62.266139
F 18.951424 57.883141 18.620957
F 18.418092 57.883141 40.443548
F 17.884759 57.883141 62.266139
F 45.678547 11.576626 19.274153
F 45.145214 11.576626 41.096745
F 44.611881 11.576626 62.919336
F 45.678547 34.729883 19.274153
F 45.145214 34.729883 41.096745
F 44.611881 34.729883 62.919336
F 45.678547 57.883141 19.274153
F 45.145214 57.883141 41.096745
F 44.611881 57.883141 62.919336
F 18.951424 19.294381 18.620957
F 18.418092 19.294381 40.443547
F 17.884759 19.294381 62.266139
F 18.951424 42.447639 18.620957
F 18.418092 42.447639 40.443547
F 17.884759 42.447639 62.266139
F 18.951424 65.600896 18.620957
F 18.418092 65.600896 40.443547
F 17.884759 65.600896 62.266139
F 45.678547 19.294381 19.274153
F 45.145214 19.294381 41.096744
F 44.611881 19.294381 62.919336
F 45.678547 42.447639 19.274153
F 45.145214 42.447639 41.096744
F 44.611881 42.447639 62.919336
F 45.678547 65.600896 19.274153
F 45.145214 65.600896 41.096744
F 44.611881 65.600896 62.919336
F 1.222223 1.286291 14.548395
F 0.688890 1.286291 36.370986
F 0.155557 1.286291 58.193576
F 1.222223 24.439549 14.548395
F 0.688890 24.439549 36.370986
F 0.155557 24.439549 58.193576
F 1.222223 47.592806 14.548395
F 0.688890 47.592806 36.370986
F 0.155557 47.592806 58.193576
F 27.949345 1.286291 15.201592
F 27.416012 1.286291 37.024182
F 26.882680 1.286291 58.846773
F 27.949345 24.439549 15.201592
F 27.416012 24.439549 37.024182
F 26.882680 24.439549 58.846773
F 27.949345 47.592806 15.201592
F 27.416012 47.592806 37.024182
F 26.882680 47.592806 58.846773
F 1.222223 9.004040 14.548395
F 0.688890 9.004040 36.370986
F 0.155557 9.004040 58.193576
F 1.222223 32.157298 14.548395
F 0.688890 32.157298 36.370986
F 0.155557 32.157298 58.193576
F 1.222223 55.310555 14.548395
F 0.688890 55.310555 36.370986
F 0.155557 55.310555 58.193576
F 27.949345 9.004040 15.201592
F 27.416012 9.004040 37.024182
F 26.882680 9.004040 58.846773
F 27.949345 32.157298 15.201592
F 27.416012 32.157298 37.024182
F 26.882680 32.157298 58.846773
F 27.949345 55.310555 15.201592
F 27.416012 55.310555 37.024182
F 26.882680 55.310555 58.846773
F 1.222223 16.721796 14.548394
F 0.688890 16.721796 36.370985
F 0.155557 16.721796 58.193576
F 1.222223 39.875053 14.548394
F 0.688890 39.875053 36.370985
F 0.155557 39.875053 58.193576
F 1.222223 63.028311 14.548394
F 0.688890 63.028311 36.370985
F 0.155557 63.028311 58.193576
F 27.949345 16.721796 15.201591
F 27.416012 16.721796 37.024181
F 26.882680 16.721796 58.846773
F 27.949345 39.875053 15.201591
F 27.416012 39.875053 37.024181
F 26.882680 39.875053 58.846773
F 27.949345 63.028311 15.201591
F 27.416012 63.028311 37.024181
F 26.882680 63.028311 58.846773
F 10.131258 1.286291 14.766127
F 9.597926 1.286291 36.588718
F 9.064593 1.286291 58.411309
F 10.131258 24.439548 14.766127
F 9.597926 24.439548 36.588718
F 9.064593 24.439548 58.411309
F 10.131258 47.592806 14.766127
F 9.597926 47.592806 36.588718
F 9.064593 47.592806 58.411309
F 36.858381 1.286291 15.419324
F 36.325048 1.286291 37.241915
F 35.791715 1.286291 59.064505
F 36.858381 24.439548 15.419324
F 36.325048 24.439548 37.241915
F 35.791715 24.439548 59.064505
F 36.858381 47.592806 15.419324
F 36.325048 47.592806 37.241915
F 35.791715 47.592806 59.064505
F 10.131258 9.004040 14.766127
F 9.597926 9.004040 36.588718
F 9.064593 9.004040 58.411309
F 10.131258 32.157298 14.766127
F 9.597926 32.157298 36.588718
F 9.064593 32.157298 58.411309
F 10.131258 55.310555 14.766127
F 9.597926 55.310555 36.588718
F 9.064593 55.310555 58.411309
F 36.858381 9.004040 15.419324
F 36.325048 9.004040 37.241915
F 35.791715 9.004040 59.064505
F 36.858381 32.157298 15.419324
F 36.325048 32.157298 37.241915
F 35.791715 32.157298 59.064505
F 36.858381 55.310555 15.419324
F 36.325048 55.310555 37.241915
F 35.791715 55.310555 59.064505
F 10.131258 16.721795 14.766126
F 9.597926 16.721795 36.588717
F 9.064593 16.721795 58.411309
F 10.131258 39.875053 14.766126
F 9.597926 39.875053 36.588717
F 9.064593 39.875053 58.411309
F 10.131258 63.028310 14.766126
F 9.597926 63.028310 36.588717
F 9.064593 63.028310 58.411309
F 36.858381 16.721795 15.419323
F 36.325048 16.721795 37.241914
F 35.791715 16.721795 59.064505
F 36.858381 39.875053 15.419323
F 36.325048 39.875053 37.241914
F 35.791715 39.875053 59.064505
F 36.858381 63.028310 15.419323
F 36.325048 63.028310 37.241914
F 35.791715 63.028310 59.064505
F 19.040302 1.286290 14.983857
F 18.506970 1.286290 36.806449
F 17.973637 1.286290 58.629040
F 19.040302 24.439547 14.983857
F 18.506970 24.439547 36.806449
F 17.973637 24.439547 58.629040
F 19.040302 47.592805 14.983857
F 18.506970 47.592805 36.806449
F 17.973637 47.592805 58.629040
F 45.767425 1.286290 15.637054
F 45.234093 1.286290 37.459646
F 44.700760 1.286290 59.282237
F 45.767425 24.439547 15.637054
F 45.234093 24.439547 37.459646
F 44.700760 24.439547 59.282237
F 45.767425 47.592805 15.637054
F 45.234093 47.592805 37.459646
F 44.700760 47.592805 59.282237
F 19.040302 9.004039 14.983857
F 18.506970 9.004039 36.806449
F 17.973637 9.004039 58.629040
F 19.040302 32.157296 14.983857
F 18.506970 32.157296 36.806449
F 17.973637 32.157296 58.629040
F 19.040302 55.310554 14.983857
F 18.506970 55.310554 36.806449
F 17.973637 55.310554 58.629040
F 45.767425 9.004039 15.637054
F 45.234093 9.004039 37.459646
F 44.700760 9.004039 59.282237
F 45.767425 32.157296 15.637054
F 45.234093 32.157296 37.459646
F 44.700760 32.157296 59.282237
F 45.767425 55.310554 15.637054
F 45.234093 55.310554 37.459646
F 44.700760 55.310554 59.282237
F 19.040302 16.721794 14.983857
F 18.506970 16.721794 36.806448
F 17.973637 16.721794 58.629039
F 19.040302 39.875052 14.983857
F 18.506970 39.875052 36.806448
F 17.973637 39.875052 58.629039
F 19.040302 63.028309 14.983857
F 18.506970 63.028309 36.806448
F 17.973637 63.028309 58.629039
F 45.767425 16.721794 15.637054
F 45.234093 16.721794 37.459645
F 44.700760 16.721794 59.282236
F 45.767425 39.875052 15.637054
F 45.234093 39.875052 37.459645
F 44.700760 39.875052 59.282236
F 45.767425 63.028309 15.637054
F 45.234093 63.028309 37.459645
F 44.700760 63.028309 59.282236
F 3.360605 7.717750 18.239927
F 2.827272 7.717750 40.062518
F 2.293940 7.717750 61.885109
F 3.360605 30.871007 18.239927
F 2.827272 30.871007 40.062518
F 2.293940 30.871007 61.885109
F 3.360605 54.024265 18.239927
F 2.827272 54.024265 40.062518
F 2.293940 54.024265 61.885109
F 30.087727 7.717750 18.893124
F 29.554394 7.717750 40.715715
F 29.021062 7.717750 62.538306
F 30.087727 30.871007 18.893124
F 29.554394 30.871007 40.715715
F 29.021062 30.871007 62.538306
F 30.087727 54.024265 18.893124
F 29.554394 54.024265 40.715715
F 29.021062 54.024265 62.538306
F 3.360605 15.435503 18.239926
F 2.827272 15.435503 40.062517
F 2.293940 15.435503 61.885108
F 3.360605 38.588760 18.239926
F 2.827272 38.588760 40.062517
F 2.293940 38.588760 61.885108
F 3.360605 61.742018 18.239926
F 2.827272 61.742018 40.062517
F 2.293940 61.742018 61.885108
F 30.087727 15.435503 18.893123
F 29.554394 15.435503 40.715714
F 29.021062 15.435503 62.538305
F 30.087727 38.588760 18.893123
F 29.554394 38.588760 40.715714
F 29.021062 38.588760 62.538305
F 30.087727 61.742018 18.893123
F 29.554394 61.742018 40.715714
F 29.021062 61.742018 62.538305
F 3.360605 0.000000 18.239926
F 2.827272 0.000000 40.062518
F 2.293940 0.000000 61.885109
F 3.360605 23.153258 18.239926
F 2.827272 23.153258 40.062518
F 2.293940 23.153258 61.885109
F 3.360605 46.306515 18.239926
F 2.827272 46.306515 40.062518
F 2.293940 46.306515 61.885109
F 30.087727 0.000000 18.893123
F 29.554394 0.000000 40.715715
F 29.021062 0.000000 62.538306
F 30.087727 23.153258 18.893123
F 29.554394 23.153258 40.715715
F 29.021062 23.153258 62.538306
F 30.087727 46.306515 18.893123
F 29.554394 46.306515 40.715715
F 29.021062 46.306515 62.538306
F 12.269643 7.717750 18.457659
F 11.736310 7.717750 40.280250
F 11.202977 7.717750 62.102841
F 12.269643 30.871007 18.457659
F 11.736310 30.871007 40.280250
F 11.202977 30.871007 62.102841
F 12.269643 54.024265 18.457659
F 11.736310 54.024265 40.280250
F 11.202977 54.024265 62.102841
F 38.996765 7.717750 19.110856
F 38.463432 7.717750 40.933447
F 37.930100 7.717750 62.756038
F 38.996765 30.871007 19.110856
F 38.463432 30.871007 40.933447
F 37.930100 30.871007 62.756038
F 38.996765 54.024265 19.110856
F 38.463432 54.024265 40.933447
F 37.930100 54.024265 62.756038
F 12.269643 15.435502 18.457657
F 11.736310 15.435502 40.280249
F 11.202977 15.435502 62.102840
F 12.269643 38.588760 18.457657
F 11.736310 38.588760 40.280249
F 11.202977 38.588760 62.102840
F 12.269643 61.742017 18.457657
F 11.736310 61.742017 40.280249
F 11.202977 61.742017 62.102840
F 38.996765 15.435502 19.110854
F 38.463432 15.435502 40.933446
F 37.930100 15.435502 62.756037
F 38.996765 38.588760 19.110854
F 38.463432 38.588760 40.933446
F 37.930100 38.588760 62.756037
F 38.996765 61.742017 19.110854
F 38.463432 61.742017 40.933446
F 37.930100 61.742017 62.756037
F 12.269643 0.000000 18.457658
F 11.736310 0.000000 40.280250
F 11.202977 0.000000 62.102841
F 12.269643 23.153258 18.457658
F 11.736310 23.153258 40.280250
F 11.202977 23.153258 62.102841
F 12.269643 46.306515 18.457658
F 11.736310 46.306515 40.280250
F 11.202977 46.306515 62.102841
F 38.996765 0.000000 19.110855
F 38.463432 0.000000 40.933447
F 37.930100 0.000000 62.756038
F 38.996765 23.153258 19.110855
F 38.463432 23.153258 40.933447
F 37.930100 23.153258 62.756038
F 38.996765 46.306515 19.110855
F 38.463432 46.306515 40.933447
F 37.930100 46.306515 62.756038
F 21.178687 7.717750 18.675391
F 20.645355 7.717750 40.497981
F 20.112022 7.717750 62.320573
F 21.178687 30.871008 18.675391
F 20.645355 30.871008 40.497981
F 20.112022 30.871008 62.320573
F 21.178687 54.024265 18.675391
F 20.645355 54.024265 40.497981
F 20.112022 54.024265 62.320573
F 47.905810 7.717750 19.328588
F 47.372477 7.717750 41.151178
F 46.839144 7.717750 62.973770
F 47.905810 30.871008 19.328588
F 47.372477 30.871008 41.151178
F 46.839144 30.871008 62.973770
F 47.905810 54.024265 19.328588
F 47.372477 54.024265 41.151178
F 46.839144 54.024265 62.973770
F 21.178687 15.435503 18.675390
F 20.645355 15.435503 40.497980
F 20.112022 15.435503 62.320572
F 21.178687 38.588760 18.675390
F 20.645355 38.588760 40.497980
F 20.112022 38.588760 62.320572
F 21.178687 61.742018 18.675390
F 20.645355 61.742018 40.497980
F 20.112022 61.742018 62.320572
F 47.905810 15.435503 19.328587
F 47.372477 15.435503 41.151177
F 46.839144 15.435503 62.973769
F 47.905810 38.588760 19.328587
F 47.372477 38.588760 41.151177
F 46.839144 38.588760 62.973769
F 47.905810 61.742018 19.328587
F 47.372477 61.742018 41.151177
F 46.839144 61.742018 62.973769
F 21.178687 0.000001 18.675391
F 20.645355 0.000001 40.497981
F 20.112022 0.000001 62.320572
F 21.178687 23.153258 18.675391
F 20.645355 23.153258 40.497981
F 20.112022 23.153258 62.320572
F 21.178687 46.306516 18.675391
F 20.645355 46.306516 40.497981
F 20.112022 46.306516 62.320572
F 47.905810 0.000001 19.328588
F 47.372477 0.000001 41.151178
F 46.839144 0.000001 62.973769
F 47.905810 23.153258 19.328588
F 47.372477 23.153258 41.151178
F 46.839144 23.153258 62.973769
F 47.905810 46.306516 19.328588
F 47.372477 46.306516 41.151178
F 46.839144 46.306516 62.973769
F 3.449480 5.145166 14.602828
F 2.916147 5.145166 36.425419
F 2.382814 5.145166 58.248010
F 3.449480 28.298423 14.602828
F 2.916147 28.298423 36.425419
F 2.382814 28.298423 58.248010
F 3.449480 51.451681 14.602828
F 2.916147 51.451681 36.425419
F 2.382814 51.451681 58.248010
F 30.176602 5.145166 15.256025
F 29.643269 5.145166 37.078615
F 29.109937 5.145166 58.901207
F 30.176602 28.298423 15.256025
F 29.643269 28.298423 37.078615
F 29.109937 28.298423 58.901207
F 30.176602 51.451681 15.256025
F 29.643269 51.451681 37.078615
F 29.109937 51.451681 58.901207
F 3.449480 12.862918 14.602827
F 2.916147 12.862918 36.425418
F 2.382814 12.862918 58.248009
F 3.449480 36.016175 14.602827
F 2.916147 36.016175 36.425418
F 2.382814 36.016175 58.248009
F 3.449480 59.169433 14.602827
F 2.916147 59.169433 36.425418
F 2.382814 59.169433 58.248009
F 30.176602 12.862918 15.256024
F 29.643269 12.862918 37.078614
F 29.109937 12.862918 58.901206
F 30.176602 36.016175 15.256024
F 29.643269 36.016175 37.078614
F 29.109937 36.016175 58.901206
F 30.176602 59.169433 15.256024
F 29.643269 59.169433 37.078614
F 29.109937 59.169433 58.901206
F 3.449480 20.580673 14.602828
F 2.916147 20.580673 36.425419
F 2.382814 20.580673 58.248009
F 3.449480 43.733931 14.602828
F 2.916147 43.733931 36.425419
F 2.382814 43.733931 58.248009
F 3.449480 66.887188 14.602828
F 2.916147 66.887188 36.425419
F 2.382814 66.887188 58.248009
F 30.176602 20.580673 15.256025
F 29.643269 20.580673 37.078615
F 29.109937 20.580673 58.901206
F 30.176602 43.733931 15.256025
F 29.643269 43.733931 37.078615
F 29.109937 43.733931 58.901206
F 30.176602 66.887188 15.256025
F 29.643269 66.887188 37.078615
F 29.109937 66.887188 58.901206
F 12.358516 5.145165 14.820559
F 11.825184 5.145165 36.643151
F 11.291851 5.145165 58.465742
F 12.358516 28.298422 14.820559
F 11.825184 28.298422 36.643151
F 11.291851 28.298422 58.465742
F 12.358516 51.451680 14.820559
F 11.825184 51.451680 36.643151
F 11.291851 51.451680 58.465742
F 39.085639 5.145165 15.473756
F 38.552306 5.145165 37.296348
F 38.018973 5.145165 59.118938
F 39.085639 28.298422 15.473756
F 38.552306 28.298422 37.296348
F 38.018973 28.298422 59.118938
F 39.085639 51.451680 15.473756
F 38.552306 51.451680 37.296348
F 38.018973 51.451680 59.118938
F 12.358516 12.862917 14.820558
F 11.825184 12.862917 36.643150
F 11.291851 12.862917 58.465741
F 12.358516 36.016174 14.820558
F 11.825184 36.016174 36.643150
F 11.291851 36.016174 58.465741
F 12.358516 59.169432 14.820558
F 11.825184 59.169432 36.643150
F 11.291851 59.169432 58.465741
F 39.085639 12.862917 15.473755
F 38.552306 12.862917 37.296347
F 38.018973 12.862917 59.118937
F 39.085639 36.016174 15.473755
F 38.552306 36.016174 37.296347
F 38.018973 36.016174 59.118937
F 39.085639 59.169432 15.473755
F 38.552306 59.169432 37.296347
F 38.018973 59.169432 59.118937
F 12.358516 20.580672 14.820559
F 11.825184 20.580672 36.643151
F 11.291851 20.580672 58.465742
F 12.358516 43.733930 14.820559
F 11.825184 43.733930 36.643151
F 11.291851 43.733930 58.465742
F 12.358516 66.887187 14.820559
F 11.825184 66.887187 36.643151
F 11.291851 66.887187 58.465742
F 39.085639 20.580672 15.473756
F 38.552306 20.580672 37.296348
F 38.018973 20.580672 59.118938
F 39.085639 43.733930 15.473756
F 38.552306 43.733930 37.296348
F 38.018973 43.733930 59.118938
F 39.085639 66.887187 15.473756
F 38.552306 66.887187 37.296348
F 38.018973 66.887187 59.118938
F 21.267563 5.145164 15.038291
F 20.734230 5.145164 36.860882
F 20.200898 5.145164 58.683474
F 21.267563 28.298422 15.038291
F 20.734230 28.298422 36.860882
F 20.200898 28.298422 58.683474
F 21.267563 51.451679 15.038291
F 20.734230 51.451679 36.860882
F 20.200898 51.451679 58.683474
F 47.994685 5.145164 15.691488
F 47.461353 5.145164 37.514079
F 46.928020 5.145164 59.336671
F 47.994685 28.298422 15.691488
F 47.461353 28.298422 37.514079
F 46.928020 28.298422 59.336671
F 47.994685 51.451679 15.691488
F 47.461353 51.451679 37.514079
F 46.928020 51.451679 59.336671
F 21.267563 12.862916 15.038290
F 20.734231 12.862916 36.860881
F 20.200898 12.862916 58.683473
F 21.267563 36.016174 15.038290
F 20.734231 36.016174 36.860881
F 20.200898 36.016174 58.683473
F 21.267563 59.169431 15.038290
F 20.734231 59.169431 36.860881
F 20.200898 59.169431 58.683473
F 47.994685 12.862916 15.691487
F 47.461353 12.862916 37.514078
F 46.928020 12.862916 59.336670
F 47.994685 36.016174 15.691487
F 47.461353 36.016174 37.514078
F 46.928020 36.016174 59.336670
F 47.994685 59.169431 15.691487
F 47.461353 59.169431 37.514078
F 46.928020 59.169431 59.336670
F 21.267563 20.580672 15.038291
F 20.734230 20.580672 36.860882
F 20.200898 20.580672 58.683473
F 21.267563 43.733929 15.038291
F 20.734230 43.733929 36.860882
F 20.200898 43.733929 58.683473
F 21.267563 66.887187 15.038291
F 20.734230 66.887187 36.860882
F 20.200898 66.887187 58.683473
F 47.994685 20.580672 15.691488
F 47.461353 20.580672 37.514079
F 46.928020 20.580672 59.336670
F 47.994685 43.733929 15.691488
F 47.461353 43.733929 37.514079
F 46.928020 43.733929 59.336670
F 47.994685 66.887187 15.691488
F 47.461353 66.887187 37.514079
F 46.928020 66.887187 59.336670
F 3.382825 5.145165 17.330651
F 2.849492 5.145165 39.153241
F 2.316160 5.145165 60.975833
F 3.382825 28.298423 17.330651
F 2.849492 28.298423 39.153241
F 2.316160 28.298423 60.975833
F 3.382825 51.451680 17.330651
F 2.849492 51.451680 39.153241
F 2.316160 51.451680 60.975833
F 30.109947 5.145165 17.983847
F 29.576615 5.145165 39.806438
F 29.043282 5.145165 61.629030
F 30.109947 28.298423 17.983847
F 29.576615 28.298423 39.806438
F 29.043282 28.298423 61.629030
F 30.109947 51.451680 17.983847
F 29.576615 51.451680 39.806438
F 29.043282 51.451680 61.629030
F 3.382825 12.862917 17.330652
F 2.849492 12.862917 39.153242
F 2.316160 12.862917 60.975834
F 3.382825 36.016175 17.330652
F 2.849492 36.016175 39.153242
F 2.316160 36.016175 60.975834
F 3.382825 59.169432 17.330652
F 2.849492 59.169432 39.153242
F 2.316160 59.169432 60.975834
F 30.109947 12.862917 17.983848
F 29.576615 12.862917 39.806439
F 29.043282 12.862917 61.629031
F 30.109947 36.016175 17.983848
F 29.576615 36.016175 39.806439
F 29.043282 36.016175 61.629031
F 30.109947 59.169432 17.983848
F 29.576615 59.169432 39.806439
F 29.043282 59.169432 61.629031
F 3.382825 20.580673 17.330651
F 2.849492 20.580673 39.153242
F 2.316160 20.580673 60.975833
F 3.382825 43.733930 17.330651
F 2.849492 43.733930 39.153242
F 2.316160 43.733930 60.975833
F 3.382825 66.887188 17.330651
F 2.849492 66.887188 39.153242
F 2.316160 66.887188 60.975833
F 30.109947 20.580673 17.983847
F 29.576615 20.580673 39.806439
F 29.043282 20.580673 61.629030
F 30.109947 43.733930 17.983847
F 29.576615 43.733930 39.806439
F 29.043282 43.733930 61.629030
F 30.109947 66.887188 17.983847
F 29.576615 66.887188 39.806439
F 29.043282 66.887188 61.629030
F 12.291863 5.145165 17.548383
F 11.758530 5.145165 39.370975
F 11.225197 5.145165 61.193565
F 12.291863 28.298422 17.548383
F 11.758530 28.298422 39.370975
F 11.225197 28.298422 61.193565
F 12.291863 51.451680 17.548383
F 11.758530 51.451680 39.370975
F 11.225197 51.451680 61.193565
F 39.018985 5.145165 18.201580
F 38.485652 5.145165 40.024171
F 37.952320 5.145165 61.846762
F 39.018985 28.298422 18.201580
F 38.485652 28.298422 40.024171
F 37.952320 28.298422 61.846762
F 39.018985 51.451680 18.201580
F 38.485652 51.451680 40.024171
F 37.952320 51.451680 61.846762
F 12.291863 12.862917 17.548384
F 11.758530 12.862917 39.370976
F 11.225197 12.862917 61.193566
F 12.291863 36.016175 17.548384
F 11.758530 36.016175 39.370976
F 11.225197 36.016175 61.193566
F 12.291863 59.169432 17.548384
F 11.758530 59.169432 39.370976
F 11.225197 59.169432 61.193566
F 39.018985 12.862917 18.201581
F 38.485652 12.862917 40.024172
F 37.952320 12.862917 61.846763
F 39.018985 36.016175 18.201581
F 38.485652 36.016175 40.024172
F 37.952320 36.016175 61.846763
F 39.018985 59.169432 18.201581
F 38.485652 59.169432 40.024172
F 37.952320 59.169432 61.846763
F 12.291863 20.580672 17.548384
F 11.758530 20.580672 39.370975
F 11.225197 20.580672 61.193565
F 12.291863 43.733930 17.548384
F 11.758530 43.733930 39.370975
F 11.225197 43.733930 61.193565
F 12.291863 66.887187 17.548384
F 11.758530 66.887187 39.370975
F 11.225197 66.887187 61.193565
F 39.018985 20.580672 18.201581
F 38.485652 20.580672 40.024171
F 37.952320 20.580672 61.846762
F 39.018985 43.733930 18.201581
F 38.485652 43.733930 40.024171
F 37.952320 43.733930 61.846762
F 39.018985 66.887187 18.201581
F 38.485652 66.887187 40.024171
F 37.952320 66.887187 61.846762
F 21.200908 5.145164 17.766116
F 20.667575 5.145164 39.588707
F 20.134242 5.145164 61.411299
F 21.200908 28.298422 17.766116
F 20.667575 28.298422 39.588707
F 20.134242 28.298422 61.411299
F 21.200908 51.451679 17.766116
F 20.667575 51.451679 39.588707
F 20.134242 51.451679 61.411299
F 47.928031 5.145164 18.419313
F 47.394698 5.145164 40.241904
F 46.861366 5.145164 62.064496
F 47.928031 28.298422 18.419313
F 47.394698 28.298422 40.241904
F 46.861366 28.298422 62.064496
F 47.928031 51.451679 18.419313
F 47.394698 51.451679 40.241904
F 46.861366 51.451679 62.064496
F 21.200907 12.862917 17.766117
F 20.667575 12.862917 39.588708
F 20.134242 12.862917 61.411299
F 21.200907 36.016174 17.766117
F 20.667575 36.016174 39.588708
F 20.134242 36.016174 61.411299
F 21.200907 59.169432 17.766117
F 20.667575 59.169432 39.588708
F 20.134242 59.169432 61.411299
F 47.928031 12.862917 18.419314
F 47.394698 12.862917 40.241905
F 46.861366 12.862917 62.064496
F 47.928031 36.016174 18.419314
F 47.394698 36.016174 40.241905
F 46.861366 36.016174 62.064496
F 47.928031 59.169432 18.419314
F 47.394698 59.169432 40.241905
F 46.861366 59.169432 62.064496
F 21.200908 20.580672 17.766116
F 20.667575 20.580672 39.588707
F 20.134242 20.580672 61.411299
F 21.200908 43.733929 17.766116
F 20.667575 43.733929 39.588707
F 20.134242 43.733929 61.411299
F 21.200908 66.887187 17.766116
F 20.667575 66.887187 39.588707
F 20.134242 66.887187 61.411299
F 47.928031 20.580672 18.419313
F 47.394698 20.580672 40.241904
F 46.861366 20.580672 62.064496
F 47.928031 43.733929 18.419313
F 47.394698 43.733929 40.241904
F 46.861366 43.733929 62.064496
F 47.928031 66.887187 18.419313
F 47.394698 66.887187 40.241904
F 46.861366 66.887187 62.064496
F 3.293926 7.717749 20.967749
F 2.760594 7.717749 42.790340
F 2.227261 7.717749 64.612931
F 3.293926 30.871007 20.967749
F 2.760594 30.871007 42.790340
F 2.227261 30.871007 64.612931
F 3.293926 54.024264 20.967749
F 2.760594 54.024264 42.790340
F 2.227261 54.024264 64.612931
F 30.021049 7.717749 21.620946
F 29.487716 7.717749 43.443537
F 28.954383 7.717749 65.266128
F 30.021049 30.871007 21.620946
F 29.487716 30.871007 43.443537
F 28.954383 30.871007 65.266128
F 30.021049 54.024264 21.620946
F 29.487716 54.024264 43.443537
F 28.954383 54.024264 65.266128
F 3.293926 15.435502 20.967750
F 2.760594 15.435502 42.790341
F 2.227261 15.435502 64.612933
F 3.293926 38.588760 20.967750
F 2.760594 38.588760 42.790341
F 2.227261 38.588760 64.612933
F 3.293926 61.742017 20.967750
F 2.760594 61.742017 42.790341
F 2.227261 61.742017 64.612933
F 30.021049 15.435502 21.620947
F 29.487716 15.435502 43.443538
F 28.954383 15.435502 65.266130
F 30.021049 38.588760 21.620947
F 29.487716 38.588760 43.443538
F 28.954383 38.588760 65.266130
F 30.021049 61.742017 21.620947
F 29.487716 61.742017 43.443538
F 28.954383 61.742017 65.266130
F 3.293926 0.000000 20.967749
F 2.760594 0.000000 42.790340
F 2.227261 0.000000 64.612932
F 3.293926 23.153257 20.967749
F 2.760594 23.153257 42.790340
F 2.227261 23.153257 64.612932
F 3.293926 46.306515 20.967749
F 2.760594 46.306515 42.790340
F 2.227261 46.306515 64.612932
F 30.021049 0.000000 21.620946
F 29.487716 0.000000 43.443537
F 28.954383 0.000000 65.266129
F 30.021049 23.153257 21.620946
F 29.487716 23.153257 43.443537
F 28.954383 23.153257 65.266129
F 30.021049 46.306515 21.620946
F 29.487716 46.306515 43.443537
F 28.954383 46.306515 65.266129
F 12.202963 7.717750 21.185482
F 11.669630 7.717750 43.008073
F 11.136298 7.717750 64.830664
F 12.202963 30.871007 21.185482
F 11.669630 30.871007 43.008073
F 11.136298 30.871007 64.830664
F 12.202963 54.024265 21.185482
F 11.669630 54.024265 43.008073
F 11.136298 54.024265 64.830664
F 38.930085 7.717750 21.838678
F 38.396753 7.717750 43.661270
F 37.863420 7.717750 65.483861
F 38.930085 30.871007 21.838678
F 38.396753 30.871007 43.661270
F 37.863420 30.871007 65.483861
F 38.930085 54.024265 21.838678
F 38.396753 54.024265 43.661270
F 37.863420 54.024265 65.483861
F 12.202963 15.435503 21.185483
F 11.669630 15.435503 43.008074
F 11.136298 15.435503 64.830665
F 12.202963 38.588760 21.185483
F 11.669630 38.588760 43.008074
F 11.136298 38.588760 64.830665
F 12.202963 61.742018 21.185483
F 11.669630 61.742018 43.008074
F 11.136298 61.742018 64.830665
F 38.930085 15.435503 21.838679
F 38.396753 15.435503 43.661271
F 37.863420 15.435503 65.483862
F 38.930085 38.588760 21.838679
F 38.396753 38.588760 43.661271
F 37.863420 38.588760 65.483862
F 38.930085 61.742018 21.838679
F 38.396753 61.742018 43.661271
F 37.863420 61.742018 65.483862
F 12.202963 0.000000 21.185482
F 11.669630 0.000000 43.008073
F 11.136298 0.000000 64.830664
F 12.202963 23.153258 21.185482
F 11.669630 23.153258 43.008073
F 11.136298 23.153258 64.830664
F 12.202963 46.306515 21.185482
F 11.669630 46.306515 43.008073
F 11.136298 46.306515 64.830664
F 38.930085 0.000000 21.838678
F 38.396753 0.000000 43.661270
F 37.863420 0.000000 65.483861
F 38.930085 23.153258 21.838678
F 38.396753 23.153258 43.661270
F 37.863420 23.153258 65.483861
F 38.930085 46.306515 21.838678
F 38.396753 46.306515 43.661270
F 37.863420 46.306515 65.483861
F 21.112009 7.717751 21.403215
F 20.578676 7.717751 43.225806
F 20.045343 7.717751 65.048397
F 21.112009 30.871008 21.403215
F 20.578676 30.871008 43.225806
F 20.045343 30.871008 65.048397
F 21.112009 54.024266 21.403215
F 20.578676 54.024266 43.225806
F 20.045343 54.024266 65.048397
F 47.839131 7.717751 22.056412
F 47.305798 7.717751 43.879002
F 46.772466 7.717751 65.701594
F 47.839131 30.871008 22.056412
F 47.305798 30.871008 43.879002
F 46.772466 30.871008 65.701594
F 47.839131 54.024266 22.056412
F 47.305798 54.024266 43.879002
F 46.772466 54.024266 65.701594
F 21.112009 15.435503 21.403216
F 20.578676 15.435503 43.225807
F 20.045343 15.435503 65.048398
F 21.112009 38.588761 21.403216
F 20.578676 38.588761 43.225807
F 20.045343 38.588761 65.048398
F 21.112009 61.742018 21.403216
F 20.578676 61.742018 43.225807
F 20.045343 61.742018 65.048398
F 47.839131 15.435503 22.056413
F 47.305798 15.435503 43.879003
F 46.772466 15.435503 65.701595
F 47.839131 38.588761 22.056413
F 47.305798 38.588761 43.879003
F 46.772466 38.588761 65.701595
F 47.839131 61.742018 22.056413
F 47.305798 61.742018 43.879003
F 46.772466 61.742018 65.701595
F 21.112009 0.000001 21.403215
F 20.578676 0.000001 43.225806
F 20.045343 0.000001 65.048397
F 21.112009 23.153259 21.403215
F 20.578676 23.153259 43.225806
F 20.045343 23.153259 65.048397
F 21.112009 46.306516 21.403215
F 20.578676 46.306516 43.225806
F 20.045343 46.306516 65.048397
F 47.839131 0.000001 22.056412
F 47.305798 0.000001 43.879002
F 46.772466 0.000001 65.701594
F 47.839131 23.153259 22.056412
F 47.305798 23.153259 43.879002
F 46.772466 23.153259 65.701594
F 47.839131 46.306516 22.056412
F 47.305798 46.306516 43.879002
F 46.772466 46.306516 65.701594
F 5.610086 1.286291 17.385084
F 5.076753 1.286291 39.207675
F 4.543421 1.286291 61.030266
F 5.610086 24.439548 17.385084
F 5.076753 24.439548 39.207675
F 4.543421 24.439548 61.030266
F 5.610086 47.592806 17.385084
F 5.076753 47.592806 39.207675
F 4.543421 47.592806 61.030266
F 32.337209 1.286291 18.038281
F 31.803877 1.286291 39.860872
F 31.270544 1.286291 61.683463
F 32.337209 24.439548 18.038281
F 31.803877 24.439548 39.860872
F 31.270544 24.439548 61.683463
F 32.337209 47.592806 18.038281
F 31.803877 47.592806 39.860872
F 31.270544 47.592806 61.683463
F 5.610086 9.004040 17.385084
F 5.076753 9.004040 39.207675
F 4.543421 9.004040 61.030266
F 5.610086 32.157298 17.385084
F 5.076753 32.157298 39.207675
F 4.543421 32.157298 61.030266
F 5.610086 55.310555 17.385084
F 5.076753 55.310555 39.207675
F 4.543421 55.310555 61.030266
F 32.337209 9.004040 18.038281
F 31.803877 9.004040 39.860872
F 31.270544 9.004040 61.683463
F 32.337209 32.157298 18.038281
F 31.803877 32.157298 39.860872
F 31.270544 32.157298 61.683463
F 32.337209 55.310555 18.038281
F 31.803877 55.310555 39.860872
F 31.270544 55.310555 61.683463
F 5.610086 16.721795 17.385085
F 5.076753 16.721795 39.207675
F 4.543421 16.721795 61.030267
F 5.610086 39.875053 17.385085
F 5.076753 39.875053 39.207675
F 4.543421 39.875053 61.030267
F 5.610086 63.028310 17.385085
F 5.076753 63.028310 39.207675
F 4.543421 63.028310 61.030267
F 32.337209 16.721795 18.038282
F 31.803877 16.721795 39.860872
F 31.270544 16.721795 61.683464
F 32.337209 39.875053 18.038282
F 31.803877 39.875053 39.860872
F 31.270544 39.875053 61.683464
F 32.337209 63.028310 18.038282
F 31.803877 63.028310 39.860872
F 31.270544 63.028310 61.683464
F 14.519126 1.286290 17.602817
F 13.985793 1.286290 39.425408
F 13.452460 1.286290 61.247999
F 14.519126 24.439548 17.602817
F 13.985793 24.439548 39.425408
F 13.452460 24.439548 61.247999
F 14.519126 47.592806 17.602817
F 13.985793 47.592806 39.425408
F 13.452460 47.592806 61.247999
F 41.246248 1.286290 18.256014
F 40.712915 1.286290 40.078605
F 40.179583 1.286290 61.901195
F 41.246248 24.439548 18.256014
F 40.712915 24.439548 40.078605
F 40.179583 24.439548 61.901195
F 41.246248 47.592806 18.256014
F 40.712915 47.592806 40.078605
F 40.179583 47.592806 61.901195
F 14.519126 9.004040 17.602817
F 13.985793 9.004040 39.425408
F 13.452460 9.004040 61.247999
F 14.519126 32.157297 17.602817
F 13.985793 32.157297 39.425408
F 13.452460 32.157297 61.247999
F 14.519126 55.310555 17.602817
F 13.985793 55.310555 39.425408
F 13.452460 55.310555 61.247999
F 41.246248 9.004040 18.256014
F 40.712915 9.004040 40.078605
F 40.179583 9.004040 61.901195
F 41.246248 32.157297 18.256014
F 40.712915 32.157297 40.078605
F 40.179583 32.157297 61.901195
F 41.246248 55.310555 18.256014
F 40.712915 55.310555 40.078605
F 40.179583 55.310555 61.901195
F 14.519126 16.721795 17.602817
F 13.985793 16.721795 39.425409
F 13.452460 16.721795 61.248000
F 14.519126 39.875053 17.602817
F 13.985793 39.875053 39.425409
F 13.452460 39.875053 61.248000
F 14.519126 63.028310 17.602817
F 13.985793 63.028310 39.425409
F 13.452460 63.028310 61.248000
F 41.246248 16.721795 18.256014
F 40.712915 16.721795 40.078606
F 40.179583 16.721795 61.901196
F 41.246248 39.875053 18.256014
F 40.712915 39.875053 40.078606
F 40.179583 39.875053 61.901196
F 41.246248 63.028310 18.256014
F 40.712915 63.028310 40.078606
F 40.179583 63.028310 61.901196
F 23.428170 1.286290 17.820549
F 22.894838 1.286290 39.643140
F 22.361505 1.286290 61.465731
F 23.428170 24.439548 17.820549
F 22.894838 24.439548 39.643140
F 22.361505 24.439548 61.465731
F 23.428170 47.592805 17.820549
F 22.894838 47.592805 39.643140
F 22.361505 47.592805 61.465731
F 50.155293 1.286290 18.473746
F 49.621960 1.286290 40.296337
F 49.088627 1.286290 62.118928
F 50.155293 24.439548 18.473746
F 49.621960 24.439548 40.296337
F 49.088627 24.439548 62.118928
F 50.155293 47.592805 18.473746
F 49.621960 47.592805 40.296337
F 49.088627 47.592805 62.118928
F 23.428170 9.004040 17.820549
F 22.894838 9.004040 39.643140
F 22.361505 9.004040 61.465731
F 23.428170 32.157297 17.820549
F 22.894838 32.157297 39.643140
F 22.361505 32.157297 61.465731
F 23.428170 55.310555 17.820549
F 22.894838 55.310555 39.643140
F 22.361505 55.310555 61.465731
F 50.155293 9.004040 18.473746
F 49.621960 9.004040 40.296337
F 49.088627 9.004040 62.118928
F 50.155293 32.157297 18.473746
F 49.621960 32.157297 40.296337
F 49.088627 32.157297 62.118928
F 50.155293 55.310555 18.473746
F 49.621960 55.310555 40.296337
F 49.088627 55.310555 62.118928
F 23.428170 16.721795 17.820549
F 22.894838 16.721795 39.643141
F 22.361505 16.721795 61.465732
F 23.428170 39.875052 17.820549
F 22.894838 39.875052 39.643141
F 22.361505 39.875052 61.465732
F 23.428170 63.028310 17.820549
F 22.894838 63.028310 39.643141
F 22.361505 63.028310 61.465732
F 50.155293 16.721795 18.473746
F 49.621960 16.721795 40.296338
F 49.088627 16.721795 62.118929
F 50.155293 39.875052 18.473746
F 49.621960 39.875052 40.296338
F 49.088627 39.875052 62.118929
F 50.155293 63.028310 18.473746
F 49.621960 63.028310 40.296338
F 49.088627 63.028310 62.118929
F 5.521182 3.858875 21.022182
F 4.987850 3.858875 42.844773
F 4.454517 3.858875 64.667365
F 5.521182 27.012132 21.022182
F 4.987850 27.012132 42.844773
F 4.454517 27.012132 64.667365
F 5.521182 50.165390 21.022182
F 4.987850 50.165390 42.844773
F 4.454517 50.165390 64.667365
F 32.248305 3.858875 21.675379
F 31.714973 3.858875 43.497970
F 31.181640 3.858875 65.320562
F 32.248305 27.012132 21.675379
F 31.714973 27.012132 43.497970
F 31.181640 27.012132 65.320562
F 32.248305 50.165390 21.675379
F 31.714973 50.165390 43.497970
F 31.181640 50.165390 65.320562
F 5.521182 11.576625 21.022182
F 4.987850 11.576625 42.844773
F 4.454517 11.576625 64.667365
F 5.521182 34.729882 21.022182
F 4.987850 34.729882 42.844773
F 4.454517 34.729882 64.667365
F 5.521182 57.883140 21.022182
F 4.987850 57.883140 42.844773
F 4.454517 57.883140 64.667365
F 32.248305 11.576625 21.675379
F 31.714973 11.576625 43.497970
F 31.181640 11.576625 65.320562
F 32.248305 34.729882 21.675379
F 31.714973 34.729882 43.497970
F 31.181640 34.729882 65.320562
F 32.248305 57.883140 21.675379
F 31.714973 57.883140 43.497970
F 31.181640 57.883140 65.320562
F 5.521182 19.294380 21.022182
F 4.987850 19.294380 42.844774
F 4.454517 19.294380 64.667365
F 5.521182 42.447638 21.022182
F 4.987850 42.447638 42.844774
F 4.454517 42.447638 64.667365
F 5.521182 65.600895 21.022182
F 4.987850 65.600895 42.844774
F 4.454517 65.600895 64.667365
F 32.248305 19.294380 21.675379
F 31.714973 19.294380 43.497971
F 31.181640 19.294380 65.320562
F 32.248305 42.447638 21.675379
F 31.714973 42.447638 43.497971
F 31.181640 42.447638 65.320562
F 32.248305 65.600895 21.675379
F 31.714973 65.600895 43.497971
F 31.181640 65.600895 65.320562
F 14.430222 3.858876 21.239916
F 13.896889 3.858876 43.062506
F 13.363557 3.858876 64.885098
F 14.430222 27.012134 21.239916
F 13.896889 27.012134 43.062506
F 13.363557 27.012134 64.885098
F 14.430222 50.165391 21.239916
F 13.896889 50.165391 43.062506
F 13.363557 50.165391 64.885098
F 41.157344 3.858876 21.893112
F 40.624012 3.858876 43.715703
F 40.090679 3.858876 65.538295
F 41.157344 27.012134 21.893112
F 40.624012 27.012134 43.715703
F 40.090679 27.012134 65.538295
F 41.157344 50.165391 21.893112
F 40.624012 50.165391 43.715703
F 40.090679 50.165391 65.538295
F 14.430222 11.576626 21.239916
F 13.896889 11.576626 43.062506
F 13.363557 11.576626 64.885098
F 14.430222 34.729884 21.239916
F 13.896889 34.729884 43.062506
F 13.363557 34.729884 64.885098
F 14.430222 57.883141 21.239916
F 13.896889 57.883141 43.062506
F 13.363557 57.883141 64.885098
F 41.157344 11.576626 21.893112
F 40.624012 11.576626 43.715703
F 40.090679 11.576626 65.538295
F 41.157344 34.729884 21.893112
F 40.624012 34.729884 43.715703
F 40.090679 34.729884 65.538295
F 41.157344 57.883141 21.893112
F 40.624012 57.883141 43.715703
F 40.090679 57.883141 65.538295
F 14.430222 19.294382 21.239916
F 13.896889 19.294382 43.062507
F 13.363557 19.294382 64.885098
F 14.430222 42.447639 21.239916
F 13.896889 42.447639 43.062507
F 13.363557 42.447639 64.885098
F 14.430222 65.600897 21.239916
F 13.896889 65.600897 43.062507
F 13.363557 65.600897 64.885098
F 41.157344 19.294382 21.893112
F 40.624012 19.294382 43.715704
F 40.090679 19.294382 65.538295
F 41.157344 42.447639 21.893112
F 40.624012 42.447639 43.715704
F 40.090679 42.447639 65.538295
F 41.157344 65.600897 21.893112
F 40.624012 65.600897 43.715704
F 40.090679 65.600897 65.538295
F 23.339269 3.858875 21.457647
F 22.805936 3.858875 43.280239
F 22.272603 3.858875 65.102830
F 23.339269 27.012133 21.457647
F 22.805936 27.012133 43.280239
F 22.272603 27.012133 65.102830
F 23.339269 50.165390 21.457647
F 22.805936 50.165390 43.280239
F 22.272603 50.165390 65.102830
F 50.066391 3.858875 22.110844
F 49.533058 3.858875 43.933436
F 48.999726 3.858875 65.756026
F 50.066391 27.012133 22.110844
F 49.533058 27.012133 43.933436
F 48.999726 27.012133 65.756026
F 50.066391 50.165390 22.110844
F 49.533058 50.165390 43.933436
F 48.999726 50.165390 65.756026
F 23.339269 11.576625 21.457648
F 22.805936 11.576625 43.280239
F 22.272603 11.576625 65.102830
F 23.339269 34.729883 21.457648
F 22.805936 34.729883 43.280239
F 22.272603 34.729883 65.102830
F 23.339269 57.883140 21.457648
F 22.805936 57.883140 43.280239
F 22.272603 57.883140 65.102830
F 50.066391 11.576625 22.110845
F 49.533058 11.576625 43.933436
F 48.999726 11.576625 65.756026
F 50.066391 34.729883 22.110845
F 49.533058 34.729883 43.933436
F 48.999726 34.729883 65.756026
F 50.066391 57.883140 22.110845
F 49.533058 57.883140 43.933436
F 48.999726 57.883140 65.756026
F 23.339269 19.294381 21.457648
F 22.805936 19.294381 43.280239
F 22.272603 19.294381 65.102831
F 23.339269 42.447638 21.457648
F 22.805936 42.447638 43.280239
F 22.272603 42.447638 65.102831
F 23.339269 65.600896 21.457648
F 22.805936 65.600896 43.280239
F 22.272603 65.600896 65.102831
F 50.066391 19.294381 22.110845
F 49.533058 19.294381 43.933436
F 48.999726 19.294381 65.756027
F 50.066391 42.447638 22.110845
F 49.533058 42.447638 43.933436
F 48.999726 42.447638 65.756027
F 50.066391 65.600896 22.110845
F 49.533058 65.600896 43.933436
F 48.999726 65.600896 65.756027
F 5.587862 3.858875 18.294360
F 5.054529 3.858875 40.116951
F 4.521196 3.858875 61.939542
F 5.587862 27.012133 18.294360
F 5.054529 27.012133 40.116951
F 4.521196 27.012133 61.939542
F 5.587862 50.165390 18.294360
F 5.054529 50.165390 40.116951
F 4.521196 50.165390 61.939542
F 32.314984 3.858875 18.947557
F 31.781651 3.858875 40.770148
F 31.248319 3.858875 62.592739
F 32.314984 27.012133 18.947557
F 31.781651 27.012133 40.770148
F 31.248319 27.012133 62.592739
F 32.314984 50.165390 18.947557
F 31.781651 50.165390 40.770148
F 31.248319 50.165390 62.592739
F 5.587862 11.576625 18.294359
F 5.054529 11.576625 40.116951
F 4.521196 11.576625 61.939542
F 5.587862 34.729883 18.294359
F 5.054529 34.729883 40.116951
F 4.521196 34.729883 61.939542
F 5.587862 57.883140 18.294359
F 5.054529 57.883140 40.116951
F 4.521196 57.883140 61.939542
F 32.314984 11.576625 18.947556
F 31.781651 11.576625 40.770148
F 31.248319 11.576625 62.592739
F 32.314984 34.729883 18.947556
F 31.781651 34.729883 40.770148
F 31.248319 34.729883 62.592739
F 32.314984 57.883140 18.947556
F 31.781651 57.883140 40.770148
F 31.248319 57.883140 62.592739
F 5.587862 19.294381 18.294359
F 5.054529 19.294381 40.116950
F 4.521196 19.294381 61.939542
F 5.587862 42.447638 18.294359
F 5.054529 42.447638 40.116950
F 4.521196 42.447638 61.939542
F 5.587862 65.600896 18.294359
F 5.054529 65.600896 40.116950
F 4.521196 65.600896 61.939542
F 32.314984 19.294381 18.947556
F 31.781651 19.294381 40.770147
F 31.248319 19.294381 62.592739
F 32.314984 42.447638 18.947556
F 31.781651 42.447638 40.770147
F 31.248319 42.447638 62.592739
F 32.314984 65.600896 18.947556
F 31.781651 65.600896 40.770147
F 31.248319 65.600896 62.592739
F 14.496902 3.858876 18.512091
F 13.963569 3.858876 40.334682
F 13.430236 3.858876 62.157274
F 14.496902 27.012133 18.512091
F 13.963569 27.012133 40.334682
F 13.430236 27.012133 62.157274
F 14.496902 50.165391 18.512091
F 13.963569 50.165391 40.334682
F 13.430236 50.165391 62.157274
F 41.224024 3.858876 19.165288
F 40.690691 3.858876 40.987879
F 40.157359 3.858876 62.810471
F 41.224024 27.012133 19.165288
F 40.690691 27.012133 40.987879
F 40.157359 27.012133 62.810471
F 41.224024 50.165391 19.165288
F 40.690691 50.165391 40.987879
F 40.157359 50.165391 62.810471
F 14.496902 11.576626 18.512091
F 13.963569 11.576626 40.334682
F 13.430236 11.576626 62.157273
F 14.496902 34.729883 18.512091
F 13.963569 34.729883 40.334682
F 13.430236 34.729883 62.157273
F 14.496902 57.883141 18.512091
F 13.963569 57.883141 40.334682
F 13.430236 57.883141 62.157273
F 41.224024 11.576626 19.165288
F 40.690691 11.576626 40.987879
F 40.157359 11.576626 62.810470
F 41.224024 34.729883 19.165288
F 40.690691 34.729883 40.987879
F 40.157359 34.729883 62.810470
F 41.224024 57.883141 19.165288
F 40.690691 57.883141 40.987879
F 40.157359 57.883141 62.810470
F 14.496902 19.294381 18.512090
F 13.963569 19.294381 40.334682
F 13.430236 19.294381 62.157273
F 14.496902 42.447639 18.512090
F 13.963569 42.447639 40.334682
F 13.430236 42.447639 62.157273
F 14.496902 65.600896 18.512090
F 13.963569 65.600896 40.334682
F 13.430236 65.600896 62.157273
F 41.224024 19.294381 19.165287
F 40.690691 19.294381 40.987879
F 40.157359 19.294381 62.810470
F 41.224024 42.447639 19.165287
F 40.690691 42.447639 40.987879
F 40.157359 42.447639 62.810470
F 41.224024 65.600896 19.165287
F 40.690691 65.600896 40.987879
F 40.157359 65.600896 62.810470
F 23.405946 3.858875 18.729824
F 22.872614 3.858875 40.552416
F 22.339281 3.858875 62.375006
F 23.405946 27.012133 18.729824
F 22.872614 27.012133 40.552416
F 22.339281 27.012133 62.375006
F 23.405946 50.165390 18.729824
F 22.872614 50.165390 40.552416
F 22.339281 50.165390 62.375006
F 50.133069 3.858875 19.383021
F 49.599736 3.858875 41.205612
F 49.066403 3.858875 63.028203
F 50.133069 27.012133 19.383021
F 49.599736 27.012133 41.205612
F 49.066403 27.012133 63.028203
F 50.133069 50.165390 19.383021
F 49.599736 50.165390 41.205612
F 49.066403 50.165390 63.028203
F 23.405946 11.576625 18.729824
F 22.872614 11.576625 40.552415
F 22.339281 11.576625 62.375006
F 23.405946 34.729883 18.729824
F 22.872614 34.729883 40.552415
F 22.339281 34.729883 62.375006
F 23.405946 57.883140 18.729824
F 22.872614 57.883140 40.552415
F 22.339281 57.883140 62.375006
F 50.133069 11.576625 19.383021
F 49.599736 11.576625 41.205611
F 49.066403 11.576625 63.028203
F 50.133069 34.729883 19.383021
F 49.599736 34.729883 41.205611
F 49.066403 34.729883 63.028203
F 50.133069 57.883140 19.383021
F 49.599736 57.883140 41.205611
F 49.066403 57.883140 63.028203
F 23.405946 19.294381 18.729824
F 22.872614 19.294381 40.552415
F 22.339281 19.294381 62.375005
F 23.405946 42.447638 18.729824
F 22.872614 42.447638 40.552415
F 22.339281 42.447638 62.375005
F 23.405946 65.600896 18.729824
F 22.872614 65.600896 40.552415
F 22.339281 65.600896 62.375005
F 50.133069 19.294381 19.383021
F 49.599736 19.294381 41.205611
F 49.066403 19.294381 63.028202
F 50.133069 42.447638 19.383021
F 49.599736 42.447638 41.205611
F 49.066403 42.447638 63.028202
F 50.133069 65.600896 19.383021
F 49.599736 65.600896 41.205611
F 49.066403 65.600896 63.028202
F 5.676739 1.286291 14.657261
F 5.143407 1.286291 36.479852
F 4.610074 1.286291 58.302442
F 5.676739 24.439549 14.657261
F 5.143407 24.439549 36.479852
F 4.610074 24.439549 58.302442
F 5.676739 47.592806 14.657261
F 5.143407 47.592806 36.479852
F 4.610074 47.592806 58.302442
F 32.403863 1.286291 15.310458
F 31.870530 1.286291 37.133049
F 31.337198 1.286291 58.955639
F 32.403863 24.439549 15.310458
F 31.870530 24.439549 37.133049
F 31.337198 24.439549 58.955639
F 32.403863 47.592806 15.310458
F 31.870530 47.592806 37.133049
F 31.337198 47.592806 58.955639
F 5.676739 9.004041 14.657261
F 5.143407 9.004041 36.479852
F 4.610074 9.004041 58.302442
F 5.676739 32.157298 14.657261
F 5.143407 32.157298 36.479852
F 4.610074 32.157298 58.302442
F 5.676739 55.310556 14.657261
F 5.143407 55.310556 36.479852
F 4.610074 55.310556 58.302442
F 32.403863 9.004041 15.310458
F 31.870530 9.004041 37.133049
F 31.337198 9.004041 58.955639
F 32.403863 32.157298 15.310458
F 31.870530 32.157298 37.133049
F 31.337198 32.157298 58.955639
F 32.403863 55.310556 15.310458
F 31.870530 55.310556 37.133049
F 31.337198 55.310556 58.955639
F 5.676740 16.721796 14.657260
F 5.143407 16.721796 36.479851
F 4.610074 16.721796 58.302442
F 5.676740 39.875053 14.657260
F 5.143407 39.875053 36.479851
F 4.610074 39.875053 58.302442
F 5.676740 63.028311 14.657260
F 5.143407 63.028311 36.479851
F 4.610074 63.028311 58.302442
F 32.403863 16.721796 15.310457
F 31.870530 16.721796 37.133048
F 31.337198 16.721796 58.955639
F 32.403863 39.875053 15.310457
F 31.870530 39.875053 37.133048
F 31.337198 39.875053 58.955639
F 32.403863 63.028311 15.310457
F 31.870530 63.028311 37.133048
F 31.337198 63.028311 58.955639
F 14.585779 1.286290 14.874992
F 14.052447 1.286290 36.697583
F 13.519114 1.286290 58.520175
F 14.585779 24.439547 14.874992
F 14.052447 24.439547 36.697583
F 13.519114 24.439547 58.520175
F 14.585779 47.592805 14.874992
F 14.052447 47.592805 36.697583
F 13.519114 47.592805 58.520175
F 41.312902 1.286290 15.528189
F 40.779569 1.286290 37.350780
F 40.246236 1.286290 59.173372
F 41.312902 24.439547 15.528189
F 40.779569 24.439547 37.350780
F 40.246236 24.439547 59.173372
F 41.312902 47.592805 15.528189
F 40.779569 47.592805 37.350780
F 40.246236 47.592805 59.173372
F 14.585779 9.004039 14.874992
F 14.052447 9.004039 36.697583
F 13.519114 9.004039 58.520175
F 14.585779 32.157297 14.874992
F 14.052447 32.157297 36.697583
F 13.519114 32.157297 58.520175
F 14.585779 55.310554 14.874992
F 14.052447 55.310554 36.697583
F 13.519114 55.310554 58.520175
F 41.312902 9.004039 15.528189
F 40.779569 9.004039 37.350780
F 40.246236 9.004039 59.173372
F 41.312902 32.157297 15.528189
F 40.779569 32.157297 37.350780
F 40.246236 32.157297 59.173372
F 41.312902 55.310554 15.528189
F 40.779569 55.310554 37.350780
F 40.246236 55.310554 59.173372
F 14.585779 16.721795 14.874991
F 14.052447 16.721795 36.697583
F 13.519114 16.721795 58.520174
F 14.585779 39.875052 14.874991
F 14.052447 39.875052 36.697583
F 13.519114 39.875052 58.520174
F 14.585779 63.028310 14.874991
F 14.052447 63.028310 36.697583
F 13.519114 63.028310 58.520174
F 41.312902 16.721795 15.528188
F 40.779569 16.721795 37.350780
F 40.246236 16.721795 59.173371
F 41.312902 39.875052 15.528188
F 40.779569 39.875052 37.350780
F 40.246236 39.875052 59.173371
F 41.312902 63.028310 15.528188
F 40.779569 63.028310 37.350780
F 40.246236 63.028310 59.173371
F 23.494825 1.286290 15.092725
F 22.961492 1.286290 36.915315
F 22.428160 1.286290 58.737907
F 23.494825 24.439548 15.092725
F 22.961492 24.439548 36.915315
F 22.428160 24.439548 58.737907
F 23.494825 47.592805 15.092725
F 22.961492 47.592805 36.915315
F 22.428160 47.592805 58.737907
F 50.221948 1.286290 15.745921
F 49.688616 1.286290 37.568512
F 49.155283 1.286290 59.391104
F 50.221948 24.439548 15.745921
F 49.688616 24.439548 37.568512
F 49.155283 24.439548 59.391104
F 50.221948 47.592805 15.745921
F 49.688616 47.592805 37.568512
F 49.155283 47.592805 59.391104
F 23.494825 9.004039 15.092725
F 22.961492 9.004039 36.915316
F 22.428160 9.004039 58.737907
F 23.494825 32.157297 15.092725
F 22.961492 32.157297 36.915316
F 22.428160 32.157297 58.737907
F 23.494825 55.310555 15.092725
F 22.961492 55.310555 36.915316
F 22.428160 55.310555 58.737907
F 50.221948 9.004039 15.745921
F 49.688616 9.004039 37.568513
F 49.155283 9.004039 59.391104
F 50.221948 32.157297 15.745921
F 49.688616 32.157297 37.568513
F 49.155283 32.157297 59.391104
F 50.221948 55.310555 15.745921
F 49.688616 55.310555 37.568513
F 49.155283 55.310555 59.391104
F 23.494825 16.721795 15.092724
F 22.961492 16.721795 36.915315
F 22.428160 16.721795 58.737906
F 23.494825 39.875052 15.092724
F 22.961492 39.875052 36.915315
F 22.428160 39.875052 58.737906
F 23.494825 63.028310 15.092724
F 22.961492 63.028310 36.915315
F 22.428160 63.028310 58.737906
F 50.221948 16.721795 15.745920
F 49.688616 16.721795 37.568512
F 49.155283 16.721795 59.391103
F 50.221948 39.875052 15.745920
F 49.688616 39.875052 37.568512
F 49.155283 39.875052 59.391103
F 50.221948 63.028310 15.745920
F 49.688616 63.028310 37.568512
F 49.155283 63.028310 59.391103
F 7.815123 7.717750 18.348793
F 7.281790 7.717750 40.171384
F 6.748457 7.717750 61.993975
F 7.815123 30.871007 18.348793
F 7.281790 30.871007 40.171384
F 6.748457 30.871007 61.993975
F 7.815123 54.024265 18.348793
F 7.281790 54.024265 40.171384
F 6.748457 54.024265 61.993975
F 34.542246 7.717750 19.001990
F 34.008913 7.717750 40.824581
F 33.475581 7.717750 62.647172
F 34.542246 30.871007 19.001990
F 34.008913 30.871007 40.824581
F 33.475581 30.871007 62.647172
F 34.542246 54.024265 19.001990
F 34.008913 54.024265 40.824581
F 33.475581 54.024265 62.647172
F 7.815123 15.435502 18.348792
F 7.281790 15.435502 40.171383
F 6.748457 15.435502 61.993974
F 7.815123 38.588760 18.348792
F 7.281790 38.588760 40.171383
F 6.748457 38.588760 61.993974
F 7.815123 61.742018 18.348792
F 7.281790 61.742018 40.171383
F 6.748457 61.742018 61.993974
F 34.542246 15.435502 19.001989
F 34.008913 15.435502 40.824580
F 33.475581 15.435502 62.647171
F 34.542246 38.588760 19.001989
F 34.008913 38.588760 40.824580
F 33.475581 38.588760 62.647171
F 34.542246 61.742018 19.001989
F 34.008913 61.742018 40.824580
F 33.475581 61.742018 62.647171
F 7.815123 0.000000 18.348793
F 7.281790 0.000000 40.171384
F 6.748457 0.000000 61.993975
F 7.815123 23.153258 18.348793
F 7.281790 23.153258 40.171384
F 6.748457 23.153258 61.993975
F 7.815123 46.306515 18.348793
F 7.281790 46.306515 40.171384
F 6.748457 46.306515 61.993975
F 34.542246 0.000000 19.001990
F 34.008913 0.000000 40.824581
F 33.475581 0.000000 62.647172
F 34.542246 23.153258 19.001990
F 34.008913 23.153258 40.824581
F 33.475581 23.153258 62.647172
F 34.542246 46.306515 19.001990
F 34.008913 46.306515 40.824581
F 33.475581 46.306515 62.647172
F 16.724164 7.717750 18.566525
F 16.190832 7.717750 40.389115
F 15.657499 7.717750 62.211707
F 16.724164 30.871008 18.566525
F 16.190832 30.871008 40.389115
F 15.657499 30.871008 62.211707
F 16.724164 54.024265 18.566525
F 16.190832 54.024265 40.389115
F 15.657499 54.024265 62.211707
F 43.451287 7.717750 19.219721
F 42.917954 7.717750 41.042312
F 42.384621 7.717750 62.864904
F 43.451287 30.871008 19.219721
F 42.917954 30.871008 41.042312
F 42.384621 30.871008 62.864904
F 43.451287 54.024265 19.219721
F 42.917954 54.024265 41.042312
F 42.384621 54.024265 62.864904
F 16.724164 15.435503 18.566524
F 16.190832 15.435503 40.389114
F 15.657499 15.435503 62.211706
F 16.724164 38.588760 18.566524
F 16.190832 38.588760 40.389114
F 15.657499 38.588760 62.211706
F 16.724164 61.742018 18.566524
F 16.190832 61.742018 40.389114
F 15.657499 61.742018 62.211706
F 43.451287 15.435503 19.219720
F 42.917954 15.435503 41.042311
F 42.384621 15.435503 62.864903
F 43.451287 38.588760 19.219720
F 42.917954 38.588760 41.042311
F 42.384621 38.588760 62.864903
F 43.451287 61.742018 19.219720
F 42.917954 61.742018 41.042311
F 42.384621 61.742018 62.864903
F 16.724164 0.000001 18.566525
F 16.190832 0.000001 40.389115
F 15.657499 0.000001 62.211706
F 16.724164 23.153258 18.566525
F 16.190832 23.153258 40.389115
F 15.657499 23.153258 62.211706
F 16.724164 46.306516 18.566525
F 16.190832 46.306516 40.389115
F 15.657499 46.306516 62.211706
F 43.451287 0.000001 19.219721
F 42.917954 0.000001 41.042312
F 42.384621 0.000001 62.864903
F 43.451287 23.153258 19.219721
F 42.917954 23.153258 41.042312
F 42.384621 23.153258 62.864903
F 43.451287 46.306516 19.219721
F 42.917954 46.306516 41.042312
F 42.384621 46.306516 62.864903
F 25.633208 7.717750 18.784258
F 25.099876 7.717750 40.606849
F 24.566543 7.717750 62.429439
F 25.633208 30.871007 18.784258
F 25.099876 30.871007 40.606849
F 24.566543 30.871007 62.429439
F 25.633208 54.024265 18.784258
F 25.099876 54.024265 40.606849
F 24.566543 54.024265 62.429439
F 51.826999 7.717750 41.260045
F 51.293666 7.717750 63.082636
F 51.826999 30.871007 41.260045
F 51.293666 30.871007 63.082636
F 51.826999 54.024265 41.260045
F 51.293666 54.024265 63.082636
F 25.633208 15.435502 18.784257
F 25.099876 15.435502 40.606848
F 24.566543 15.435502 62.429438
F 25.633208 38.588760 18.784257
F 25.099876 38.588760 40.606848
F 24.566543 38.588760 62.429438
F 25.633208 61.742018 18.784257
F 25.099876 61.742018 40.606848
F 24.566543 61.742018 62.429438
F 51.826999 15.435502 41.260044
F 51.293666 15.435502 63.082635
F 51.826999 38.588760 41.260044
F 51.293666 38.588760 63.082635
F 51.826999 61.742018 41.260044
F 51.293666 61.742018 63.082635
F 25.633208 0.000000 18.784257
F 25.099876 0.000000 40.606849
F 24.566543 0.000000 62.429439
F 25.633208 23.153258 18.784257
F 25.099876 23.153258 40.606849
F 24.566543 23.153258 62.429439
F 25.633208 46.306515 18.784257
F 25.099876 46.306515 40.606849
F 24.566543 46.306515 62.429439
F 51.826999 0.000000 41.260045
F 51.293666 0.000000 63.082636
F 51.826999 23.153258 41.260045
F 51.293666 23.153258 63.082636
F 51.826999 46.306515 41.260045
F 51.293666 46.306515 63.082636
F 7.903996 5.145165 14.711694
F 7.370664 5.145165 36.534285
F 6.837331 5.145165 58.356876
F 7.903996 28.298423 14.711694
F 7.370664 28.298423 36.534285
F 6.837331 28.298423 58.356876
F 7.903996 51.451680 14.711694
F 7.370664 51.451680 36.534285
F 6.837331 51.451680 58.356876
F 34.631119 5.145165 15.364891
F 34.097786 5.145165 37.187481
F 33.564453 5.145165 59.010073
F 34.631119 28.298423 15.364891
F 34.097786 28.298423 37.187481
F 33.564453 28.298423 59.010073
F 34.631119 51.451680 15.364891
F 34.097786 51.451680 37.187481
F 33.564453 51.451680 59.010073
F 7.903996 12.862918 14.711693
F 7.370664 12.862918 36.534284
F 6.837331 12.862918 58.356875
F 7.903996 36.016175 14.711693
F 7.370664 36.016175 36.534284
F 6.837331 36.016175 58.356875
F 7.903996 59.169433 14.711693
F 7.370664 59.169433 36.534284
F 6.837331 59.169433 58.356875
F 34.631119 12.862918 15.364890
F 34.097786 12.862918 37.187480
F 33.564453 12.862918 59.010072
F 34.631119 36.016175 15.364890
F 34.097786 36.016175 37.187480
F 33.564453 36.016175 59.010072
F 34.631119 59.169433 15.364890
F 34.097786 59.169433 37.187480
F 33.564453 59.169433 59.010072
F 7.903996 20.580673 14.711694
F 7.370664 20.580673 36.534285
F 6.837331 20.580673 58.356875
F 7.903996 43.733930 14.711694
F 7.370664 43.733930 36.534285
F 6.837331 43.733930 58.356875
F 7.903996 66.887188 14.711694
F 7.370664 66.887188 36.534285
F 6.837331 66.887188 58.356875
F 34.631119 20.580673 15.364891
F 34.097786 20.580673 37.187481
F 33.564453 20.580673 59.010072
F 34.631119 43.733930 15.364891
F 34.097786 43.733930 37.187481
F 33.564453 43.733930 59.010072
F 34.631119 66.887188 15.364891
F 34.097786 66.887188 37.187481
F 33.564453 66.887188 59.010072
F 16.813039 5.145164 14.929425
F 16.279707 5.145164 36.752016
F 15.746374 5.145164 58.574607
F 16.813039 28.298421 14.929425
F 16.279707 28.298421 36.752016
F 15.746374 28.298421 58.574607
F 16.813039 51.451679 14.929425
F 16.279707 51.451679 36.752016
F 15.746374 51.451679 58.574607
F 43.540162 5.145164 15.582622
F 43.006829 5.145164 37.405213
F 42.473496 5.145164 59.227804
F 43.540162 28.298421 15.582622
F 43.006829 28.298421 37.405213
F 42.473496 28.298421 59.227804
F 43.540162 51.451679 15.582622
F 43.006829 51.451679 37.405213
F 42.473496 51.451679 59.227804
F 16.813039 12.862916 14.929424
F 16.279707 12.862916 36.752015
F 15.746374 12.862916 58.574606
F 16.813039 36.016174 14.929424
F 16.279707 36.016174 36.752015
F 15.746374 36.016174 58.574606
F 16.813039 59.169431 14.929424
F 16.279707 59.169431 36.752015
F 15.746374 59.169431 58.574606
F 43.540162 12.862916 15.582621
F 43.006829 12.862916 37.405212
F 42.473496 12.862916 59.227803
F 43.540162 36.016174 15.582621
F 43.006829 36.016174 37.405212
F 42.473496 36.016174 59.227803
F 43.540162 59.169431 15.582621
F 43.006829 59.169431 37.405212
F 42.473496 59.169431 59.227803
F 16.813039 20.580671 14.929424
F 16.279707 20.580671 36.752016
F 15.746374 20.580671 58.574607
F 16.813039 43.733929 14.929424
F 16.279707 43.733929 36.752016
F 15.746374 43.733929 58.574607
F 16.813039 66.887186 14.929424
F 16.279707 66.887186 36.752016
F 15.746374 66.887186 58.574607
F 43.540162 20.580671 15.582621
F 43.006829 20.580671 37.405213
F 42.473496 20.580671 59.227804
F 43.540162 43.733929 15.582621
F 43.006829 43.733929 37.405213
F 42.473496 43.733929 59.227804
F 43.540162 66.887186 15.582621
F 43.006829 66.887186 37.405213
F 42.473496 66.887186 59.227804
F 25.722084 5.145165 15.147159
F 25.188751 5.145165 36.969749
F 24.655419 5.145165 58.792341
F 25.722084 28.298423 15.147159
F 25.188751 28.298423 36.969749
F 24.655419 28.298423 58.792341
F 25.722084 51.451680 15.147159
F 25.188751 51.451680 36.969749
F 24.655419 51.451680 58.792341
F 51.382541 5.145165 59.445538
F 51.382541 28.298423 59.445538
F 51.382541 51.451680 59.445538
F 25.722084 12.862917 15.147158
F 25.188751 12.862917 36.969748
F 24.655419 12.862917 58.792340
F 25.722084 36.016175 15.147158
F 25.188751 36.016175 36.969748
F 24.655419 36.016175 58.792340
F 25.722084 59.169432 15.147158
F 25.188751 59.169432 36.969748
F 24.655419 59.169432 58.792340
F 51.382541 12.862917 59.445537
F 51.382541 36.016175 59.445537
F 51.382541 59.169432 59.445537
F 25.722084 20.580673 15.147159
F 25.188751 20.580673 36.969749
F 24.655419 20.580673 58.792340
F 25.722084 43.733930 15.147159
F 25.188751 43.733930 36.969749
F 24.655419 43.733930 58.792340
F 25.722084 66.887188 15.147159
F 25.188751 66.887188 36.969749
F 24.655419 66.887188 58.792340
F 51.382541 20.580673 59.445537
F 51.382541 43.733930 59.445537
F 51.382541 66.887188 59.445537
F 7.837343 5.145165 17.439517
F 7.304010 5.145165 39.262107
F 6.770678 5.145165 61.084699
F 7.837343 28.298423 17.439517
F 7.304010 28.298423 39.262107
F 6.770678 28.298423 61.084699
F 7.837343 51.451680 17.439517
F 7.304010 51.451680 39.262107
F 6.770678 51.451680 61.084699
F 34.564465 5.145165 18.092713
F 34.031133 5.145165 39.915304
F 33.497800 5.145165 61.737896
F 34.564465 28.298423 18.092713
F 34.031133 28.298423 39.915304
F 33.497800 28.298423 61.737896
F 34.564465 51.451680 18.092713
F 34.031133 51.451680 39.915304
F 33.497800 51.451680 61.737896
F 7.837343 12.862917 17.439518
F 7.304010 12.862917 39.262108
F 6.770678 12.862917 61.084700
F 7.837343 36.016175 17.439518
F 7.304010 36.016175 39.262108
F 6.770678 36.016175 61.084700
F 7.837343 59.169432 17.439518
F 7.304010 59.169432 39.262108
F 6.770678 59.169432 61.084700
F 34.564465 12.862917 18.092714
F 34.031133 12.862917 39.915305
F 33.497800 12.862917 61.737897
F 34.564465 36.016175 18.092714
F 34.031133 36.016175 39.915305
F 33.497800 36.016175 61.737897
F 34.564465 59.169432 18.092714
F 34.031133 59.169432 39.915305
F 33.497800 59.169432 61.737897
F 7.837343 20.580673 17.439517
F 7.304010 20.580673 39.262108
F 6.770678 20.580673 61.084699
F 7.837343 43.733930 17.439517
F 7.304010 43.733930 39.262108
F 6.770678 43.733930 61.084699
F 7.837343 66.887188 17.439517
F 7.304010 66.887188 39.262108
F 6.770678 66.887188 61.084699
F 34.564465 20.580673 18.092713
F 34.031133 20.580673 39.915305
F 33.497800 20.580673 61.737896
F 34.564465 43.733930 18.092713
F 34.031133 43.733930 39.915305
F 33.497800 43.733930 61.737896
F 34.564465 66.887188 18.092713
F 34.031133 66.887188 39.915305
F 33.497800 66.887188 61.737896
F 16.746385 5.145164 17.657250
F 16.213052 5.145164 39.479841
F 15.679719 5.145164 61.302433
F 16.746385 28.298422 17.657250
F 16.213052 28.298422 39.479841
F 15.679719 28.298422 61.302433
F 16.746385 51.451679 17.657250
F 16.213052 51.451679 39.479841
F 15.679719 51.451679 61.302433
F 43.473507 5.145164 18.310447
F 42.940174 5.145164 40.133038
F 42.406842 5.145164 61.955629
F 43.473507 28.298422 18.310447
F 42.940174 28.298422 40.133038
F 42.406842 28.298422 61.955629
F 43.473507 51.451679 18.310447
F 42.940174 51.451679 40.133038
F 42.406842 51.451679 61.955629
F 16.746385 12.862917 17.657251
F 16.213052 12.862917 39.479842
F 15.679719 12.862917 61.302434
F 16.746385 36.016174 17.657251
F 16.213052 36.016174 39.479842
F 15.679719 36.016174 61.302434
F 16.746385 59.169432 17.657251
F 16.213052 59.169432 39.479842
F 15.679719 59.169432 61.302434
F 43.473507 12.862917 18.310448
F 42.940174 12.862917 40.133039
F 42.406842 12.862917 61.955630
F 43.473507 36.016174 18.310448
F 42.940174 36.016174 40.133039
F 42.406842 36.016174 61.955630
F 43.473507 59.169432 18.310448
F 42.940174 59.169432 40.133039
F 42.406842 59.169432 61.955630
F 16.746385 20.580672 17.657250
F 16.213052 20.580672 39.479842
F 15.679719 20.580672 61.302433
F 16.746385 43.733929 17.657250
F 16.213052 43.733929 39.479842
F 15.679719 43.733929 61.302433
F 16.746385 66.887187 17.657250
F 16.213052 66.887187 39.479842
F 15.679719 66.887187 61.302433
F 43.473507 20.580672 18.310447
F 42.940174 20.580672 40.133039
F 42.406842 20.580672 61.955629
F 43.473507 43.733929 18.310447
F 42.940174 43.733929 40.133039
F 42.406842 43.733929 61.955629
F 43.473507 66.887187 18.310447
F 42.940174 66.887187 40.133039
F 42.406842 66.887187 61.955629
F 25.655428 5.145165 17.874981
F 25.122096 5.145165 39.697572
F 24.588763 5.145165 61.520164
F 25.655428 28.298423 17.874981
F 25.122096 28.298423 39.697572
F 24.588763 28.298423 61.520164
F 25.655428 51.451680 17.874981
F 25.122096 51.451680 39.697572
F 24.588763 51.451680 61.520164
F 51.849219 5.145165 40.350769
F 51.315886 5.145165 62.173361
F 51.849219 28.298423 40.350769
F 51.315886 28.298423 62.173361
F 51.849219 51.451680 40.350769
F 51.315886 51.451680 62.173361
F 25.655428 12.862917 17.874982
F 25.122096 12.862917 39.697573
F 24.588763 12.862917 61.520165
F 25.655428 36.016175 17.874982
F 25.122096 36.016175 39.697573
F 24.588763 36.016175 61.520165
F 25.655428 59.169432 17.874982
F 25.122096 59.169432 39.697573
F 24.588763 59.169432 61.520165
F 51.849219 12.862917 40.350770
F 51.315886 12.862917 62.173362
F 51.849219 36.016175 40.350770
F 51.315886 36.016175 62.173362
F 51.849219 59.169432 40.350770
F 51.315886 59.169432 62.173362
F 25.655428 20.580672 17.874981
F 25.122096 20.580672 39.697573
F 24.588763 20.580672 61.520164
F 25.655428 43.733930 17.874981
F 25.122096 43.733930 39.697573
F 24.588763 43.733930 61.520164
F 25.655428 66.887188 17.874981
F 25.122096 66.887188 39.697573
F 24.588763 66.887188 61.520164
F 51.849219 20.580672 40.350770
F 51.315886 20.580672 62.173361
F 51.849219 43.733930 40.350770
F 51.315886 43.733930 62.173361
F 51.849219 66.887188 40.350770
F 51.315886 66.887188 62.173361
F 7.748443 7.717749 21.076615
F 7.215110 7.717749 42.899206
F 6.681778 7.717749 64.721798
F 7.748443 30.871007 21.076615
F 7.215110 30.871007 42.899206
F 6.681778 30.871007 64.721798
F 7.748443 54.024264 21.076615
F 7.215110 54.024264 42.899206
F 6.681778 54.024264 64.721798
F 34.475566 7.717749 21.729812
F 33.942234 7.717749 43.552403
F 33.408901 7.717749 65.374995
F 34.475566 30.871007 21.729812
F 33.942234 30.871007 43.552403
F 33.408901 30.871007 65.374995
F 34.475566 54.024264 21.729812
F 33.942234 54.024264 43.552403
F 33.408901 54.024264 65.374995
F 7.748443 15.435502 21.076616
F 7.215110 15.435502 42.899207
F 6.681778 15.435502 64.721799
F 7.748443 38.588760 21.076616
F 7.215110 38.588760 42.899207
F 6.681778 38.588760 64.721799
F 7.748443 61.742017 21.076616
F 7.215110 61.742017 42.899207
F 6.681778 61.742017 64.721799
F 34.475566 15.435502 21.729813
F 33.942234 15.435502 43.552404
F 33.408901 15.435502 65.374996
F 34.475566 38.588760 21.729813
F 33.942234 38.588760 43.552404
F 33.408901 38.588760 65.374996
F 34.475566 61.742017 21.729813
F 33.942234 61.742017 43.552404
F 33.408901 61.742017 65.374996
F 7.748443 0.000000 21.076615
F 7.215110 0.000000 42.899206
F 6.681778 0.000000 64.721798
F 7.748443 23.153257 21.076615
F 7.215110 23.153257 42.899206
F 6.681778 23.153257 64.721798
F 7.748443 46.306515 21.076615
F 7.215110 46.306515 42.899206
F 6.681778 46.306515 64.721798
F 34.475566 0.000000 21.729812
F 33.942234 0.000000 43.552403
F 33.408901 0.000000 65.374995
F 34.475566 23.153257 21.729812
F 33.942234 23.153257 43.552403
F 33.408901 23.153257 65.374995
F 34.475566 46.306515 21.729812
F 33.942234 46.306515 43.552403
F 33.408901 46.306515 65.374995
F 16.657485 7.717751 21.294349
F 16.124152 7.717751 43.116939
F 15.590820 7.717751 64.939531
F 16.657485 30.871008 21.294349
F 16.124152 30.871008 43.116939
F 15.590820 30.871008 64.939531
F 16.657485 54.024266 21.294349
F 16.124152 54.024266 43.116939
F 15.590820 54.024266 64.939531
F 43.384607 7.717751 21.947545
F 42.851275 7.717751 43.770136
F 42.317942 7.717751 65.592728
F 43.384607 30.871008 21.947545
F 42.851275 30.871008 43.770136
F 42.317942 30.871008 65.592728
F 43.384607 54.024266 21.947545
F 42.851275 54.024266 43.770136
F 42.317942 54.024266 65.592728
F 16.657485 15.435503 21.294350
F 16.124152 15.435503 43.116940
F 15.590820 15.435503 64.939532
F 16.657485 38.588761 21.294350
F 16.124152 38.588761 43.116940
F 15.590820 38.588761 64.939532
F 16.657485 61.742018 21.294350
F 16.124152 61.742018 43.116940
F 15.590820 61.742018 64.939532
F 43.384607 15.435503 21.947546
F 42.851274 15.435503 43.770137
F 42.317942 15.435503 65.592729
F 43.384607 38.588761 21.947546
F 42.851274 38.588761 43.770137
F 42.317942 38.588761 65.592729
F 43.384607 61.742018 21.947546
F 42.851274 61.742018 43.770137
F 42.317942 61.742018 65.592729
F 16.657485 0.000001 21.294349
F 16.124152 0.000001 43.116939
F 15.590820 0.000001 64.939531
F 16.657485 23.153259 21.294349
F 16.124152 23.153259 43.116939
F 15.590820 23.153259 64.939531
F 16.657485 46.306516 21.294349
F 16.124152 46.306516 43.116939
F 15.590820 46.306516 64.939531
F 43.384607 0.000001 21.947545
F 42.851275 0.000001 43.770136
F 42.317942 0.000001 65.592728
F 43.384607 23.153259 21.947545
F 42.851275 23.153259 43.770136
F 42.317942 23.153259 65.592728
F 43.384607 46.306516 21.947545
F 42.851275 46.306516 43.770136
F 42.317942 46.306516 65.592728
F 25.566531 7.717750 21.512080
F 25.033198 7.717750 43.334671
F 24.499865 7.717750 65.157263
F 25.566531 30.871007 21.512080
F 25.033198 30.871007 43.334671
F 24.499865 30.871007 65.157263
F 25.566531 54.024265 21.512080
F 25.033198 54.024265 43.334671
F 24.499865 54.024265 65.157263
F 51.760320 7.717750 43.987868
F 51.226988 7.717750 65.810459
F 51.760320 30.871007 43.987868
F 51.226988 30.871007 65.810459
F 51.760320 54.024265 43.987868
F 51.226988 54.024265 65.810459
F 25.566531 15.435502 21.512081
F 25.033198 15.435502 43.334672
F 24.499865 15.435502 65.157264
F 25.566531 38.588760 21.512081
F 25.033198 38.588760 43.334672
F 24.499865 38.588760 65.157264
F 25.566531 61.742017 21.512081
F 25.033198 61.742017 43.334672
F 24.499865 61.742017 65.157264
F 51.760320 15.435502 43.987869
F 51.226988 15.435502 65.810460
F 51.760320 38.588760 43.987869
F 51.226988 38.588760 65.810460
F 51.760320 61.742017 43.987869
F 51.226988 61.742017 65.810460
F 25.566531 0.000000 21.512080
F 25.033198 0.000000 43.334671
F 24.499865 0.000000 65.157263
F 25.566531 23.153258 21.512080
F 25.033198 23.153258 43.334671
F 24.499865 23.153258 65.157263
F 25.566531 46.306515 21.512080
F 25.033198 46.306515 43.334671
F 24.499865 46.306515 65.157263
F 51.760320 0.000000 43.987868
F 51.226988 0.000000 65.810459
F 51.760320 23.153258 43.987868
F 51.226988 23.153258 65.810459
F 51.760320 46.306515 43.987868
F 51.226988 46.306515 65.810459
F 53.454591 1.286291 3.988539
F 53.454591 1.286291 25.817646
F 53.454591 1.286291 47.646753
F 53.454591 24.439548 3.988539
F 53.454591 24.439548 25.817646
F 53.454591 24.439548 47.646753
F 53.454591 47.592806 3.988539
F 53.454591 47.592806 25.817646
F 53.454591 47.592806 47.646753
F 80.189695 1.286291 3.988539
F 80.189695 1.286291 25.817646
F 80.189695 1.286291 47.646753
F 80.189695 24.439548 3.988539
F 80.189695 24.439548 25.817646
F 80.189695 24.439548 47.646753
F 80.189695 47.592806 3.988539
F 80.189695 47.592806 25.817646
F 80.189695 47.592806 47.646753
F 53.454591 9.004040 3.988539
F 53.454591 9.004040 25.817646
F 53.454591 9.004040 47.646753
F 53.454591 32.157298 3.988539
F 53.454591 32.157298 25.817646
F 53.454591 32.157298 47.646753
F 53.454591 55.310555 3.988539
F 53.454591 55.310555 25.817646
F 53.454591 55.310555 47.646753
F 80.189695 9.004040 3.988539
F 80.189695 9.004040 25.817646
F 80.189695 9.004040 47.646753
F 80.189695 32.157298 3.988539
F 80.189695 32.157298 25.817646
F 80.189695 32.157298 47.646753
F 80.189695 55.310555 3.988539
F 80.189695 55.310555 25.817646
F 80.189695 55.310555 47.646753
F 53.454591 16.721795 3.988539
F 53.454591 16.721795 25.817647
F 53.454591 16.721795 47.646754
F 53.454591 39.875053 3.988539
F 53.454591 39.875053 25.817647
F 53.454591 39.875053 47.646754
F 53.454591 63.028310 3.988539
F 53.454591 63.028310 25.817647
F 53.454591 63.028310 47.646754
F 80.189695 16.721795 3.988539
F 80.189695 16.721795 25.817647
F 80.189695 16.721795 47.646754
F 80.189695 39.875053 3.988539
F 80.189695 39.875053 25.817647
F 80.189695 39.875053 47.646754
F 80.189695 63.028310 3.988539
F 80.189695 63.028310 25.817647
F 80.189695 63.028310 47.646754
F 62.366289 1.286291 3.988539
F 62.366289 1.286291 25.817646
F 62.366289 1.286291 47.646754
F 62.366289 24.439548 3.988539
F 62.366289 24.439548 25.817646
F 62.366289 24.439548 47.646754
F 62.366289 47.592806 3.988539
F 62.366289 47.592806 25.817646
F 62.366289 47.592806 47.646754
F 89.101392 1.286291 3.988539
F 89.101392 1.286291 25.817646
F 89.101392 1.286291 47.646754
F 89.101392 24.439548 3.988539
F 89.101392 24.439548 25.817646
F 89.101392 24.439548 47.646754
F 89.101392 47.592806 3.988539
F 89.101392 47.592806 25.817646
F 89.101392 47.592806 47.646754
F 62.366289 9.004040 3.988539
F 62.366289 9.004040 25.817646
F 62.366289 9.004040 47.646754
F 62.366289 32.157298 3.988539
F 62.366289 32.157298 25.817646
F 62.366289 32.157298 47.646754
F 62.366289 55.310555 3.988539
F 62.366289 55.310555 25.817646
F 62.366289 55.310555 47.646754
F 89.101392 9.004040 3.988539
F 89.101392 9.004040 25.817646
F 89.101392 9.004040 47.646754
F 89.101392 32.157298 3.988539
F 89.101392 32.157298 25.817646
F 89.101392 32.157298 47.646754
F 89.101392 55.310555 3.988539
F 89.101392 55.310555 25.817646
F 89.101392 55.310555 47.646754
F 62.366289 16.721795 3.988540
F 62.366289 16.721795 25.817647
F 62.366289 16.721795 47.646754
F 62.366289 39.875053 3.988540
F 62.366289 39.875053 25.817647
F 62.366289 39.875053 47.646754
F 62.366289 63.028310 3.988540
F 62.366289 63.028310 25.817647
F 62.366289 63.028310 47.646754
F 89.101392 16.721795 3.988540
F 89.101392 16.721795 25.817647
F 89.101392 16.721795 47.646754
F 89.101392 39.875053 3.988540
F 89.101392 39.875053 25.817647
F 89.101392 39.875053 47.646754
F 89.101392 63.028310 3.988540
F 89.101392 63.028310 25.817647
F 89.101392 63.028310 47.646754
F 71.277992 1.286290 3.988540
F 71.277992 1.286290 25.817647
F 71.277992 1.286290 47.646755
F 71.277992 24.439547 3.988540
F 71.277992 24.439547 25.817647
F 71.277992 24.439547 47.646755
F 71.277992 47.592805 3.988540
F 71.277992 47.592805 25.817647
F 71.277992 47.592805 47.646755
F 98.013095 1.286290 3.988540
F 98.013095 1.286290 25.817647
F 98.013095 1.286290 47.646755
F 98.013095 24.439547 3.988540
F 98.013095 24.439547 25.817647
F 98.013095 24.439547 47.646755
F 98.013095 47.592805 3.988540
F 98.013095 47.592805 25.817647
F 98.013095 47.592805 47.646755
F 71.277992 9.004039 3.988540
F 71.277992 9.004039 25.817647
F 71.277992 9.004039 47.646755
F 71.277992 32.157297 3.988540
F 71.277992 32.157297 25.817647
F 71.277992 32.157297 47.646755
F 71.277992 55.310554 3.988540
F 71.277992 55.310554 25.817647
F 71.277992 55.310554 47.646755
F 98.013095 9.004039 3.988540
F 98.013095 9.004039 25.817647
F 98.013095 9.004039 47.646755
F 98.013095 32.157297 3.988540
F 98.013095 32.157297 25.817647
F 98.013095 32.157297 47.646755
F 98.013095 55.310554 3.988540
F 98.013095 55.310554 25.817647
F 98.013095 55.310554 47.646755
F 71.277992 16.721795 3.988541
F 71.277992 16.721795 25.817648
F 71.277992 16.721795 47.646755
F 71.277992 39.875052 3.988541
F 71.277992 39.875052 25.817648
F 71.277992 39.875052 47.646755
F 71.277992 63.028310 3.988541
F 71.277992 63.028310 25.817648
F 71.277992 63.028310 47.646755
F 98.013095 16.721795 3.988541
F 98.013095 16.721795 25.817648
F 98.013095 16.721795 47.646755
F 98.013095 39.875052 3.988541
F 98.013095 39.875052 25.817648
F 98.013095 39.875052 47.646755
F 98.013095 63.028310 3.988541
F 98.013095 63.028310 25.817648
F 98.013095 63.028310 47.646755
F 53.454578 3.858875 7.626723
F 53.454578 3.858875 29.455831
F 53.454578 3.858875 51.284938
F 53.454578 27.012132 7.626723
F 53.454578 27.012132 29.455831
F 53.454578 27.012132 51.284938
F 53.454578 50.165390 7.626723
F 53.454578 50.165390 29.455831
F 53.454578 50.165390 51.284938
F 80.189681 3.858875 7.626723
F 80.189681 3.858875 29.455831
F 80.189681 3.858875 51.284938
F 80.189681 27.012132 7.626723
F 80.189681 27.012132 29.455831
F 80.189681 27.012132 51.284938
F 80.189681 50.165390 7.626723
F 80.189681 50.165390 29.455831
F 80.189681 50.165390 51.284938
F 53.454578 11.576625 7.626723
F 53.454578 11.576625 29.455831
F 53.454578 11.576625 51.284938
F 53.454578 34.729882 7.626723
F 53.454578 34.729882 29.455831
F 53.454578 34.729882 51.284938
F 53.454578 57.883140 7.626723
F 53.454578 57.883140 29.455831
F 53.454578 57.883140 51.284938
F 80.189681 11.576625 7.626723
F 80.189681 11.576625 29.455831
F 80.189681 11.576625 51.284938
F 80.189681 34.729882 7.626723
F 80.189681 34.729882 29.455831
F 80.189681 34.729882 51.284938
F 80.189681 57.883140 7.626723
F 80.189681 57.883140 29.455831
F 80.189681 57.883140 51.284938
F 53.454578 19.294380 7.626724
F 53.454578 19.294380 29.455831
F 53.454578 19.294380 51.284939
F 53.454578 42.447638 7.626724
F 53.454578 42.447638 29.455831
F 53.454578 42.447638 51.284939
F 53.454578 65.600895 7.626724
F 53.454578 65.600895 29.455831
F 53.454578 65.600895 51.284939
F 80.189681 19.294380 7.626724
F 80.189681 19.294380 29.455831
F 80.189681 19.294380 51.284939
F 80.189681 42.447638 7.626724
F 80.189681 42.447638 29.455831
F 80.189681 42.447638 51.284939
F 80.189681 65.600895 7.626724
F 80.189681 65.600895 29.455831
F 80.189681 65.600895 51.284939
F 62.366273 3.858875 7.626724
F 62.366273 3.858875 29.455831
F 62.366273 3.858875 51.284938
F 62.366273 27.012133 7.626724
F 62.366273 27.012133 29.455831
F 62.366273 27.012133 51.284938
F 62.366273 50.165390 7.626724
F 62.366273 50.165390 29.455831
F 62.366273 50.165390 51.284938
F 89.101376 3.858875 7.626724
F 89.101376 3.858875 29.455831
F 89.101376 3.858875 51.284938
F 89.101376 27.012133 7.626724
F 89.101376 27.012133 29.455831
F 89.101376 27.012133 51.284938
F 89.101376 50.165390 7.626724
F 89.101376 50.165390 29.455831
F 89.101376 50.165390 51.284938
F 62.366273 11.576625 7.626724
F 62.366273 11.576625 29.455831
F 62.366273 11.576625 51.284939
F 62.366273 34.729883 7.626724
F 62.366273 34.729883 29.455831
F 62.366273 34.729883 51.284939
F 62.366273 57.883140 7.626724
F 62.366273 57.883140 29.455831
F 62.366273 57.883140 51.284939
F 89.101376 11.576625 7.626724
F 89.101376 11.576625 29.455831
F 89.101376 11.576625 51.284939
F 89.101376 34.729883 7.626724
F 89.101376 34.729883 29.455831
F 89.101376 34.729883 51.284939
F 89.101376 57.883140 7.626724
F 89.101376 57.883140 29.455831
F 89.101376 57.883140 51.284939
F 62.366273 19.294380 7.626724
F 62.366273 19.294380 29.455832
F 62.366273 19.294380 51.284939
F 62.366273 42.447638 7.626724
F 62.366273 42.447638 29.455832
F 62.366273 42.447638 51.284939
F 62.366273 65.600896 7.626724
F 62.366273 65.600896 29.455832
F 62.366273 65.600896 51.284939
F 89.101376 19.294380 7.626724
F 89.101376 19.294380 29.455832
F 89.101376 19.294380 51.284939
F 89.101376 42.447638 7.626724
F 89.101376 42.447638 29.455832
F 89.101376 42.447638 51.284939
F 89.101376 65.600896 7.626724
F 89.101376 65.600896 29.455832
F 89.101376 65.600896 51.284939
F 71.277978 3.858876 7.626725
F 71.277978 3.858876 29.455832
F 71.277978 3.858876 51.284939
F 71.277978 27.012134 7.626725
F 71.277978 27.012134 29.455832
F 71.277978 27.012134 51.284939
F 71.277978 50.165391 7.626725
F 71.277978 50.165391 29.455832
F 71.277978 50.165391 51.284939
F 98.013082 3.858876 7.626725
F 98.013082 3.858876 29.455832
F 98.013082 3.858876 51.284939
F 98.013082 27.012134 7.626725
F 98.013082 27.012134 29.455832
F 98.013082 27.012134 51.284939
F 98.013082 50.165391 7.626725
F 98.013082 50.165391 29.455832
F 98.013082 50.165391 51.284939
F 71.277978 11.576626 7.626725
F 71.277978 11.576626 29.455832
F 71.277978 11.576626 51.284940
F 71.277978 34.729884 7.626725
F 71.277978 34.729884 29.455832
F 71.277978 34.729884 51.284940
F 71.277978 57.883141 7.626725
F 71.277978 57.883141 29.455832
F 71.277978 57.883141 51.284940
F 98.013082 11.576626 7.626725
F 98.013082 11.576626 29.455832
F 98.013082 11.576626 51.284940
F 98.013082 34.729884 7.626725
F 98.013082 34.729884 29.455832
F 98.013082 34.729884 51.284940
F 98.013082 57.883141 7.626725
F 98.013082 57.883141 29.455832
F 98.013082 57.883141 51.284940
F 71.277978 19.294382 7.626725
F 71.277978 19.294382 29.455833
F 71.277978 19.294382 51.284940
F 71.277978 42.447639 7.626725
F 71.277978 42.447639 29.455833
F 71.277978 42.447639 51.284940
F 71.277978 65.600897 7.626725
F 71.277978 65.600897 29.455833
F 71.277978 65.600897 51.284940
F 98.013082 19.294382 7.626725
F 98.013082 19.294382 29.455833
F 98.013082 19.294382 51.284940
F 98.013082 42.447639 7.626725
F 98.013082 42.447639 29.455833
F 98.013082 42.447639 51.284940
F 98.013082 65.600897 7.626725
F 98.013082 65.600897 29.455833
F 98.013082 65.600897 51.284940
F 53.454589 3.858875 4.898086
F 53.454589 3.858875 26.727193
F 53.454589 3.858875 48.556301
F 53.454589 27.012133 4.898086
F 53.454589 27.012133 26.727193
F 53.454589 27.012133 48.556301
F 53.454589 50.165390 4.898086
F 53.454589 50.165390 26.727193
F 53.454589 50.165390 48.556301
F 80.189693 3.858875 4.898086
F 80.189693 3.858875 26.727193
F 80.189693 3.858875 48.556301
F 80.189693 27.012133 4.898086
F 80.189693 27.012133 26.727193
F 80.189693 27.012133 48.556301
F 80.189693 50.165390 4.898086
F 80.189693 50.165390 26.727193
F 80.189693 50.165390 48.556301
F 53.454589 11.576625 4.898086
F 53.454589 11.576625 26.727193
F 53.454589 11.576625 48.556301
F 53.454589 34.729883 4.898086
F 53.454589 34.729883 26.727193
F 53.454589 34.729883 48.556301
F 53.454589 57.883140 4.898086
F 53.454589 57.883140 26.727193
F 53.454589 57.883140 48.556301
F 80.189693 11.576625 4.898086
F 80.189693 11.576625 26.727193
F 80.189693 11.576625 48.556301
F 80.189693 34.729883 4.898086
F 80.189693 34.729883 26.727193
F 80.189693 34.729883 48.556301
F 80.189693 57.883140 4.898086
F 80.189693 57.883140 26.727193
F 80.189693 57.883140 48.556301
F 53.454589 19.294381 4.898085
F 53.454589 19.294381 26.727193
F 53.454589 19.294381 48.556300
F 53.454589 42.447638 4.898085
F 53.454589 42.447638 26.727193
F 53.454589 42.447638 48.556300
F 53.454589 65.600896 4.898085
F 53.454589 65.600896 26.727193
F 53.454589 65.600896 48.556300
F 80.189693 19.294381 4.898085
F 80.189693 19.294381 26.727193
F 80.189693 19.294381 48.556300
F 80.189693 42.447638 4.898085
F 80.189693 42.447638 26.727193
F 80.189693 42.447638 48.556300
F 80.189693 65.600896 4.898085
F 80.189693 65.600896 26.727193
F 80.189693 65.600896 48.556300
F 62.366286 3.858875 4.898086
F 62.366286 3.858875 26.727193
F 62.366286 3.858875 48.556301
F 62.366286 27.012133 4.898086
F 62.366286 27.012133 26.727193
F 62.366286 27.012133 48.556301
F 62.366286 50.165390 4.898086
F 62.366286 50.165390 26.727193
F 62.366286 50.165390 48.556301
F 89.101389 3.858875 4.898086
F 89.101389 3.858875 26.727193
F 89.101389 3.858875 48.556301
F 89.101389 27.012133 4.898086
F 89.101389 27.012133 26.727193
F 89.101389 27.012133 48.556301
F 89.101389 50.165390 4.898086
F 89.101389 50.165390 26.727193
F 89.101389 50.165390 48.556301
F 62.366286 11.576625 4.898086
F 62.366286 11.576625 26.727193
F 62.366286 11.576625 48.556300
F 62.366286 34.729883 4.898086
F 62.366286 34.729883 26.727193
F 62.366286 34.729883 48.556300
F 62.366286 57.883140 4.898086
F 62.366286 57.883140 26.727193
F 62.366286 57.883140 48.556300
F 89.101389 11.576625 4.898086
F 89.101389 11.576625 26.727193
F 89.101389 11.576625 48.556300
F 89.101389 34.729883 4.898086
F 89.101389 34.729883 26.727193
F 89.101389 34.729883 48.556300
F 89.101389 57.883140 4.898086
F 89.101389 57.883140 26.727193
F 89.101389 57.883140 48.556300
F 62.366286 19.294381 4.898085
F 62.366286 19.294381 26.727193
F 62.366286 19.294381 48.556300
F 62.366286 42.447638 4.898085
F 62.366286 42.447638 26.727193
F 62.366286 42.447638 48.556300
F 62.366286 65.600896 4.898085
F 62.366286 65.600896 26.727193
F 62.366286 65.600896 48.556300
F 89.101389 19.294381 4.898085
F 89.101389 19.294381 26.727193
F 89.101389 19.294381 48.556300
F 89.101389 42.447638 4.898085
F 89.101389 42.447638 26.727193
F 89.101389 42.447638 48.556300
F 89.101389 65.600896 4.898085
F 89.101389 65.600896 26.727193
F 89.101389 65.600896 48.556300
F 71.277990 3.858876 4.898085
F 71.277990 3.858876 26.727192
F 71.277990 3.858876 48.556300
F 71.277990 27.012133 4.898085
F 71.277990 27.012133 26.727192
F 71.277990 27.012133 48.556300
F 71.277990 50.165391 4.898085
F 71.277990 50.165391 26.727192
F 71.277990 50.165391 48.556300
F 98.013094 3.858876 4.898085
F 98.013094 3.858876 26.727192
F 98.013094 3.858876 48.556300
F 98.013094 27.012133 4.898085
F 98.013094 27.012133 26.727192
F 98.013094 27.012133 48.556300
F 98.013094 50.165391 4.898085
F 98.013094 50.165391 26.727192
F 98.013094 50.165391 48.556300
F 71.277990 11.576626 4.898085
F 71.277990 11.576626 26.727192
F 71.277990 11.576626 48.556299
F 71.277990 34.729883 4.898085
F 71.277990 34.729883 26.727192
F 71.277990 34.729883 48.556299
F 71.277990 57.883141 4.898085
F 71.277990 57.883141 26.727192
F 71.277990 57.883141 48.556299
F 98.013094 11.576626 4.898085
F 98.013094 11.576626 26.727192
F 98.013094 11.576626 48.556299
F 98.013094 34.729883 4.898085
F 98.013094 34.729883 26.727192
F 98.013094 34.729883 48.556299
F 98.013094 57.883141 4.898085
F 98.013094 57.883141 26.727192
F 98.013094 57.883141 48.556299
F 71.277990 19.294381 4.898084
F 71.277990 19.294381 26.727192
F 71.277990 19.294381 48.556299
F 71.277990 42.447639 4.898084
F 71.277990 42.447639 26.727192
F 71.277990 42.447639 48.556299
F 71.277990 65.600896 4.898084
F 71.277990 65.600896 26.727192
F 71.277990 65.600896 48.556299
F 98.013094 19.294381 4.898084
F 98.013094 19.294381 26.727192
F 98.013094 19.294381 48.556299
F 98.013094 42.447639 4.898084
F 98.013094 42.447639 26.727192
F 98.013094 42.447639 48.556299
F 98.013094 65.600896 4.898084
F 98.013094 65.600896 26.727192
F 98.013094 65.600896 48.556299
F 53.454579 1.286291 1.259901
F 53.454579 1.286291 23.089009
F 53.454579 1.286291 44.918116
F 53.454579 24.439549 1.259901
F 53.454579 24.439549 23.089009
F 53.454579 24.439549 44.918116
F 53.454579 47.592806 1.259901
F 53.454579 47.592806 23.089009
F 53.454579 47.592806 44.918116
F 80.189683 1.286291 1.259901
F 80.189683 1.286291 23.089009
F 80.189683 1.286291 44.918116
F 80.189683 24.439549 1.259901
F 80.189683 24.439549 23.089009
F 80.189683 24.439549 44.918116
F 80.189683 47.592806 1.259901
F 80.189683 47.592806 23.089009
F 80.189683 47.592806 44.918116
F 53.454579 9.004040 1.259901
F 53.454579 9.004040 23.089009
F 53.454579 9.004040 44.918116
F 53.454579 32.157298 1.259901
F 53.454579 32.157298 23.089009
F 53.454579 32.157298 44.918116
F 53.454579 55.310555 1.259901
F 53.454579 55.310555 23.089009
F 53.454579 55.310555 44.918116
F 80.189683 9.004040 1.259901
F 80.189683 9.004040 23.089009
F 80.189683 9.004040 44.918116
F 80.189683 32.157298 1.259901
F 80.189683 32.157298 23.089009
F 80.189683 32.157298 44.918116
F 80.189683 55.310555 1.259901
F 80.189683 55.310555 23.089009
F 80.189683 55.310555 44.918116
F 53.454579 16.721796 1.259900
F 53.454579 16.721796 23.089008
F 53.454579 16.721796 44.918115
F 53.454579 39.875053 1.259900
F 53.454579 39.875053 23.089008
F 53.454579 39.875053 44.918115
F 53.454579 63.028311 1.259900
F 53.454579 63.028311 23.089008
F 53.454579 63.028311 44.918115
F 80.189683 16.721796 1.259900
F 80.189683 16.721796 23.089008
F 80.189683 16.721796 44.918115
F 80.189683 39.875053 1.259900
F 80.189683 39.875053 23.089008
F 80.189683 39.875053 44.918115
F 80.189683 63.028311 1.259900
F 80.189683 63.028311 23.089008
F 80.189683 63.028311 44.918115
F 62.366275 1.286291 1.259901
F 62.366275 1.286291 23.089009
F 62.366275 1.286291 44.918116
F 62.366275 24.439548 1.259901
F 62.366275 24.439548 23.089009
F 62.366275 24.439548 44.918116
F 62.366275 47.592806 1.259901
F 62.366275 47.592806 23.089009
F 62.366275 47.592806 44.918116
F 89.101379 1.286291 1.259901
F 89.101379 1.286291 23.089009
F 89.101379 1.286291 44.918116
F 89.101379 24.439548 1.259901
F 89.101379 24.439548 23.089009
F 89.101379 24.439548 44.918116
F 89.101379 47.592806 1.259901
F 89.101379 47.592806 23.089009
F 89.101379 47.592806 44.918116
F 62.366275 9.004040 1.259901
F 62.366275 9.004040 23.089009
F 62.366275 9.004040 44.918116
F 62.366275 32.157298 1.259901
F 62.366275 32.157298 23.089009
F 62.366275 32.157298 44.918116
F 62.366275 55.310555 1.259901
F 62.366275 55.310555 23.089009
F 62.366275 55.310555 44.918116
F 89.101379 9.004040 1.259901
F 89.101379 9.004040 23.089009
F 89.101379 9.004040 44.918116
F 89.101379 32.157298 1.259901
F 89.101379 32.157298 23.089009
F 89.101379 32.157298 44.918116
F 89.101379 55.310555 1.259901
F 89.101379 55.310555 23.089009
F 89.101379 55.310555 44.918116
F 62.366275 16.721795 1.259900
F 62.366275 16.721795 23.089008
F 62.366275 16.721795 44.918115
F 62.366275 39.875053 1.259900
F 62.366275 39.875053 23.089008
F 62.366275 39.875053 44.918115
F 62.366275 63.028310 1.259900
F 62.366275 63.028310 23.089008
F 62.366275 63.028310 44.918115
F 89.101379 16.721795 1.259900
F 89.101379 16.721795 23.089008
F 89.101379 16.721795 44.918115
F 89.101379 39.875053 1.259900
F 89.101379 39.875053 23.089008
F 89.101379 39.875053 44.918115
F 89.101379 63.028310 1.259900
F 89.101379 63.028310 23.089008
F 89.101379 63.028310 44.918115
F 71.277980 1.286290 1.259900
F 71.277980 1.286290 23.089007
F 71.277980 1.286290 44.918115
F 71.277980 24.439547 1.259900
F 71.277980 24.439547 23.089007
F 71.277980 24.439547 44.918115
F 71.277980 47.592805 1.259900
F 71.277980 47.592805 23.089007
F 71.277980 47.592805 44.918115
F 98.013083 1.286290 1.259900
F 98.013083 1.286290 23.089007
F 98.013083 1.286290 44.918115
F 98.013083 24.439547 1.259900
F 98.013083 24.439547 23.089007
F 98.013083 24.439547 44.918115
F 98.013083 47.592805 1.259900
F 98.013083 47.592805 23.089007
F 98.013083 47.592805 44.918115
F 71.277980 9.004039 1.259900
F 71.277980 9.004039 23.089007
F 71.277980 9.004039 44.918115
F 71.277980 32.157296 1.259900
F 71.277980 32.157296 23.089007
F 71.277980 32.157296 44.918115
F 71.277980 55.310554 1.259900
F 71.277980 55.310554 23.089007
F 71.277980 55.310554 44.918115
F 98.013083 9.004039 1.259900
F 98.013083 9.004039 23.089007
F 98.013083 9.004039 44.918115
F 98.013083 32.157296 1.259900
F 98.013083 32.157296 23.089007
F 98.013083 32.157296 44.918115
F 98.013083 55.310554 1.259900
F 98.013083 55.310554 23.089007
F 98.013083 55.310554 44.918115
F 71.277980 16.721794 1.259899
F 71.277980 16.721794 23.089007
F 71.277980 16.721794 44.918114
F 71.277980 39.875052 1.259899
F 71.277980 39.875052 23.089007
F 71.277980 39.875052 44.918114
F 71.277980 63.028309 1.259899
F 71.277980 63.028309 23.089007
F 71.277980 63.028309 44.918114
F 98.013083 16.721794 1.259899
F 98.013083 16.721794 23.089007
F 98.013083 16.721794 44.918114
F 98.013083 39.875052 1.259899
F 98.013083 39.875052 23.089007
F 98.013083 39.875052 44.918114
F 98.013083 63.028309 1.259899
F 98.013083 63.028309 23.089007
F 98.013083 63.028309 44.918114
F 55.682516 7.717750 4.898086
F 55.682516 7.717750 26.727193
F 55.682516 7.717750 48.556301
F 55.682516 30.871007 4.898086
F 55.682516 30.871007 26.727193
F 55.682516 30.871007 48.556301
F 55.682516 54.024265 4.898086
F 55.682516 54.024265 26.727193
F 55.682516 54.024265 48.556301
F 82.417619 7.717750 4.898086
F 82.417619 7.717750 26.727193
F 82.417619 7.717750 48.556301
F 82.417619 30.871007 4.898086
F 82.417619 30.871007 26.727193
F 82.417619 30.871007 48.556301
F 82.417619 54.024265 4.898086
F 82.417619 54.024265 26.727193
F 82.417619 54.024265 48.556301
F 55.682516 15.435503 4.898085
F 55.682516 15.435503 26.727192
F 55.682516 15.435503 48.556300
F 55.682516 38.588760 4.898085
F 55.682516 38.588760 26.727192
F 55.682516 38.588760 48.556300
F 55.682516 61.742018 4.898085
F 55.682516 61.742018 26.727192
F 55.682516 61.742018 48.556300
F 82.417619 15.435503 4.898085
F 82.417619 15.435503 26.727192
F 82.417619 15.435503 48.556300
F 82.417619 38.588760 4.898085
F 82.417619 38.588760 26.727192
F 82.417619 38.588760 48.556300
F 82.417619 61.742018 4.898085
F 82.417619 61.742018 26.727192
F 82.417619 61.742018 48.556300
F 55.682516 0.000000 4.898086
F 55.682516 0.000000 26.727193
F 55.682516 0.000000 48.556301
F 55.682516 23.153258 4.898086
F 55.682516 23.153258 26.727193
F 55.682516 23.153258 48.556301
F 55.682516 46.306515 4.898086
F 55.682516 46.306515 26.727193
F 55.682516 46.306515 48.556301
F 82.417619 0.000000 4.898086
F 82.417619 0.000000 26.727193
F 82.417619 0.000000 48.556301
F 82.417619 23.153258 4.898086
F 82.417619 23.153258 26.727193
F 82.417619 23.153258 48.556301
F 82.417619 46.306515 4.898086
F 82.417619 46.306515 26.727193
F 82.417619 46.306515 48.556301
F 64.594214 7.717750 4.898086
F 64.594214 7.717750 26.727193
F 64.594214 7.717750 48.556301
F 64.594214 30.871007 4.898086
F 64.594214 30.871007 26.727193
F 64.594214 30.871007 48.556301
F 64.594214 54.024265 4.898086
F 64.594214 54.024265 26.727193
F 64.594214 54.024265 48.556301
F 91.329317 7.717750 4.898086
F 91.329317 7.717750 26.727193
F 91.329317 7.717750 48.556301
F 91.329317 30.871007 4.898086
F 91.329317 30.871007 26.727193
F 91.329317 30.871007 48.556301
F 91.329317 54.024265 4.898086
F 91.329317 54.024265 26.727193
F 91.329317 54.024265 48.556301
F 64.594214 15.435502 4.898085
F 64.594214 15.435502 26.727192
F 64.594214 15.435502 48.556300
F 64.594214 38.588760 4.898085
F 64.594214 38.588760 26.727192
F 64.594214 38.588760 48.556300
F 64.594214 61.742017 4.898085
F 64.594214 61.742017 26.727192
F 64.594214 61.742017 48.556300
F 91.329317 15.435502 4.898085
F 91.329317 15.435502 26.727192
F 91.329317 15.435502 48.556300
F 91.329317 38.588760 4.898085
F 91.329317 38.588760 26.727192
F 91.329317 38.588760 48.556300
F 91.329317 61.742017 4.898085
F 91.329317 61.742017 26.727192
F 91.329317 61.742017 48.556300
F 64.594214 0.000000 4.898086
F 64.594214 0.000000 26.727193
F 64.594214 0.000000 48.556301
F 64.594214 23.153258 4.898086
F 64.594214 23.153258 26.727193
F 64.594214 23.153258 48.556301
F 64.594214 46.306515 4.898086
F 64.594214 46.306515 26.727193
F 64.594214 46.306515 48.556301
F 91.329317 0.000000 4.898086
F 91.329317 0.000000 26.727193
F 91.329317 0.000000 48.556301
F 91.329317 23.153258 4.898086
F 91.329317 23.153258 26.727193
F 91.329317 23.153258 48.556301
F 91.329317 46.306515 4.898086
F 91.329317 46.306515 26.727193
F 91.329317 46.306515 48.556301
F 73.505918 7.717750 4.898085
F 73.505918 7.717750 26.727192
F 73.505918 7.717750 48.556300
F 73.505918 30.871008 4.898085
F 73.505918 30.871008 26.727192
F 73.505918 30.871008 48.556300
F 73.505918 54.024265 4.898085
F 73.505918 54.024265 26.727192
F 73.505918 54.024265 48.556300
F 100.241022 7.717750 4.898085
F 100.241022 7.717750 26.727192
F 100.241022 7.717750 48.556300
F 100.241022 30.871008 4.898085
F 100.241022 30.871008 26.727192
F 100.241022 30.871008 48.556300
F 100.241022 54.024265 4.898085
F 100.241022 54.024265 26.727192
F 100.241022 54.024265 48.556300
F 73.505918 15.435503 4.898084
F 73.505918 15.435503 26.727191
F 73.505918 15.435503 48.556299
F 73.505918 38.588760 4.898084
F 73.505918 38.588760 26.727191
F 73.505918 38.588760 48.556299
F 73.505918 61.742018 4.898084
F 73.505918 61.742018 26.727191
F 73.505918 61.742018 48.556299
F 100.241022 15.435503 4.898084
F 100.241022 15.435503 26.727191
F 100.241022 15.435503 48.556299
F 100.241022 38.588760 4.898084
F 100.241022 38.588760 26.727191
F 100.241022 38.588760 48.556299
F 100.241022 61.742018 4.898084
F 100.241022 61.742018 26.727191
F 100.241022 61.742018 48.556299
F 73.505918 0.000001 4.898085
F 73.505918 0.000001 26.727192
F 73.505918 0.000001 48.556300
F 73.505918 23.153258 4.898085
F 73.505918 23.153258 26.727192
F 73.505918 23.153258 48.556300
F 73.505918 46.306516 4.898085
F 73.505918 46.306516 26.727192
F 73.505918 46.306516 48.556300
F 100.241022 0.000001 4.898085
F 100.241022 0.000001 26.727192
F 100.241022 0.000001 48.556300
F 100.241022 23.153258 4.898085
F 100.241022 23.153258 26.727192
F 100.241022 23.153258 48.556300
F 100.241022 46.306516 4.898085
F 100.241022 46.306516 26.727192
F 100.241022 46.306516 48.556300
F 55.682501 5.145166 1.259902
F 55.682501 5.145166 23.089009
F 55.682501 5.145166 44.918116
F 55.682501 28.298423 1.259902
F 55.682501 28.298423 23.089009
F 55.682501 28.298423 44.918116
F 55.682501 51.451681 1.259902
F 55.682501 51.451681 23.089009
F 55.682501 51.451681 44.918116
F 82.417605 5.145166 1.259902
F 82.417605 5.145166 23.089009
F 82.417605 5.145166 44.918116
F 82.417605 28.298423 1.259902
F 82.417605 28.298423 23.089009
F 82.417605 28.298423 44.918116
F 82.417605 51.451681 1.259902
F 82.417605 51.451681 23.089009
F 82.417605 51.451681 44.918116
F 55.682501 12.862918 1.259901
F 55.682501 12.862918 23.089008
F 55.682501 12.862918 44.918115
F 55.682501 36.016175 1.259901
F 55.682501 36.016175 23.089008
F 55.682501 36.016175 44.918115
F 55.682501 59.169433 1.259901
F 55.682501 59.169433 23.089008
F 55.682501 59.169433 44.918115
F 82.417605 12.862918 1.259901
F 82.417605 12.862918 23.089008
F 82.417605 12.862918 44.918115
F 82.417605 36.016175 1.259901
F 82.417605 36.016175 23.089008
F 82.417605 36.016175 44.918115
F 82.417605 59.169433 1.259901
F 82.417605 59.169433 23.089008
F 82.417605 59.169433 44.918115
F 55.682501 20.580673 1.259901
F 55.682501 20.580673 23.089009
F 55.682501 20.580673 44.918116
F 55.682501 43.733931 1.259901
F 55.682501 43.733931 23.089009
F 55.682501 43.733931 44.918116
F 55.682501 66.887188 1.259901
F 55.682501 66.887188 23.089009
F 55.682501 66.887188 44.918116
F 82.417605 20.580673 1.259901
F 82.417605 20.580673 23.089009
F 82.417605 20.580673 44.918116
F 82.417605 43.733931 1.259901
F 82.417605 43.733931 23.089009
F 82.417605 43.733931 44.918116
F 82.417605 66.887188 1.259901
F 82.417605 66.887188 23.089009
F 82.417605 66.887188 44.918116
F 64.594198 5.145165 1.259901
F 64.594198 5.145165 23.089008
F 64.594198 5.145165 44.918116
F 64.594198 28.298422 1.259901
F 64.594198 28.298422 23.089008
F 64.594198 28.298422 44.918116
F 64.594198 51.451680 1.259901
F 64.594198 51.451680 23.089008
F 64.594198 51.451680 44.918116
F 91.329301 5.145165 1.259901
F 91.329301 5.145165 23.089008
F 91.329301 5.145165 44.918116
F 91.329301 28.298422 1.259901
F 91.329301 28.298422 23.089008
F 91.329301 28.298422 44.918116
F 91.329301 51.451680 1.259901
F 91.329301 51.451680 23.089008
F 91.329301 51.451680 44.918116
F 64.594198 12.862917 1.259900
F 64.594198 12.862917 23.089007
F 64.594198 12.862917 44.918115
F 64.594198 36.016174 1.259900
F 64.594198 36.016174 23.089007
F 64.594198 36.016174 44.918115
F 64.594198 59.169432 1.259900
F 64.594198 59.169432 23.089007
F 64.594198 59.169432 44.918115
F 91.329301 12.862917 1.259900
F 91.329301 12.862917 23.089007
F 91.329301 12.862917 44.918115
F 91.329301 36.016174 1.259900
F 91.329301 36.016174 23.089007
F 91.329301 36.016174 44.918115
F 91.329301 59.169432 1.259900
F 91.329301 59.169432 23.089007
F 91.329301 59.169432 44.918115
F 64.594198 20.580672 1.259901
F 64.594198 20.580672 23.089008
F 64.594198 20.580672 44.918116
F 64.594198 43.733930 1.259901
F 64.594198 43.733930 23.089008
F 64.594198 43.733930 44.918116
F 64.594198 66.887187 1.259901
F 64.594198 66.887187 23.089008
F 64.594198 66.887187 44.918116
F 91.329301 20.580672 1.259901
F 91.329301 20.580672 23.089008
F 91.329301 20.580672 44.918116
F 91.329301 43.733930 1.259901
F 91.329301 43.733930 23.089008
F 91.329301 43.733930 44.918116
F 91.329301 66.887187 1.259901
F 91.329301 66.887187 23.089008
F 91.329301 66.887187 44.918116
F 73.505905 5.145164 1.259900
F 73.505905 5.145164 23.089008
F 73.505905 5.145164 44.918115
F 73.505905 28.298422 1.259900
F 73.505905 28.298422 23.089008
F 73.505905 28.298422 44.918115
F 73.505905 51.451679 1.259900
F 73.505905 51.451679 23.089008
F 73.505905 51.451679 44.918115
F 100.241009 5.145164 1.259900
F 100.241009 5.145164 23.089008
F 100.241009 5.145164 44.918115
F 100.241009 28.298422 1.259900
F 100.241009 28.298422 23.089008
F 100.241009 28.298422 44.918115
F 100.241009 51.451679 1.259900
F 100.241009 51.451679 23.089008
F 100.241009 51.451679 44.918115
F 73.505905 12.862916 1.259900
F 73.505905 12.862916 23.089007
F 73.505905 12.862916 44.918114
F 73.505905 36.016174 1.259900
F 73.505905 36.016174 23.089007
F 73.505905 36.016174 44.918114
F 73.505905 59.169431 1.259900
F 73.505905 59.169431 23.089007
F 73.505905 59.169431 44.918114
F 100.241009 12.862916 1.259900
F 100.241009 12.862916 23.089007
F 100.241009 12.862916 44.918114
F 100.241009 36.016174 1.259900
F 100.241009 36.016174 23.089007
F 100.241009 36.016174 44.918114
F 100.241009 59.169431 1.259900
F 100.241009 59.169431 23.089007
F 100.241009 59.169431 44.918114
F 73.505905 20.580672 1.259900
F 73.505905 20.580672 23.089008
F 73.505905 20.580672 44.918115
F 73.505905 43.733929 1.259900
F 73.505905 43.733929 23.089008
F 73.505905 43.733929 44.918115
F 73.505905 66.887187 1.259900
F 73.505905 66.887187 23.089008
F 73.505905 66.887187 44.918115
F 100.241009 20.580672 1.259900
F 100.241009 20.580672 23.089008
F 100.241009 20.580672 44.918115
F 100.241009 43.733929 1.259900
F 100.241009 43.733929 23.089008
F 100.241009 43.733929 44.918115
F 100.241009 66.887187 1.259900
F 100.241009 66.887187 23.089008
F 100.241009 66.887187 44.918115
F 55.682513 5.145165 3.988538
F 55.682513 5.145165 25.817646
F 55.682513 5.145165 47.646753
F 55.682513 28.298423 3.988538
F 55.682513 28.298423 25.817646
F 55.682513 28.298423 47.646753
F 55.682513 51.451680 3.988538
F 55.682513 51.451680 25.817646
F 55.682513 51.451680 47.646753
F 82.417617 5.145165 3.988538
F 82.417617 5.145165 25.817646
F 82.417617 5.145165 47.646753
F 82.417617 28.298423 3.988538
F 82.417617 28.298423 25.817646
F 82.417617 28.298423 47.646753
F 82.417617 51.451680 3.988538
F 82.417617 51.451680 25.817646
F 82.417617 51.451680 47.646753
F 55.682513 12.862917 3.988539
F 55.682513 12.862917 25.817647
F 55.682513 12.862917 47.646754
F 55.682513 36.016175 3.988539
F 55.682513 36.016175 25.817647
F 55.682513 36.016175 47.646754
F 55.682513 59.169432 3.988539
F 55.682513 59.169432 25.817647
F 55.682513 59.169432 47.646754
F 82.417617 12.862917 3.988539
F 82.417617 12.862917 25.817647
F 82.417617 12.862917 47.646754
F 82.417617 36.016175 3.988539
F 82.417617 36.016175 25.817647
F 82.417617 36.016175 47.646754
F 82.417617 59.169432 3.988539
F 82.417617 59.169432 25.817647
F 82.417617 59.169432 47.646754
F 55.682513 20.580673 3.988539
F 55.682513 20.580673 25.817646
F 55.682513 20.580673 47.646753
F 55.682513 43.733930 3.988539
F 55.682513 43.733930 25.817646
F 55.682513 43.733930 47.646753
F 55.682513 66.887188 3.988539
F 55.682513 66.887188 25.817646
F 55.682513 66.887188 47.646753
F 82.417617 20.580673 3.988539
F 82.417617 20.580673 25.817646
F 82.417617 20.580673 47.646753
F 82.417617 43.733930 3.988539
F 82.417617 43.733930 25.817646
F 82.417617 43.733930 47.646753
F 82.417617 66.887188 3.988539
F 82.417617 66.887188 25.817646
F 82.417617 66.887188 47.646753
F 64.594211 5.145165 3.988539
F 64.594211 5.145165 25.817646
F 64.594211 5.145165 47.646754
F 64.594211 28.298422 3.988539
F 64.594211 28.298422 25.817646
F 64.594211 28.298422 47.646754
F 64.594211 51.451680 3.988539
F 64.594211 51.451680 25.817646
F 64.594211 51.451680 47.646754
F 91.329314 5.145165 3.988539
F 91.329314 5.145165 25.817646
F 91.329314 5.145165 47.646754
F 91.329314 28.298422 3.988539
F 91.329314 28.298422 25.817646
F 91.329314 28.298422 47.646754
F 91.329314 51.451680 3.988539
F 91.329314 51.451680 25.817646
F 91.329314 51.451680 47.646754
F 64.594211 12.862917 3.988540
F 64.594211 12.862917 25.817647
F 64.594211 12.862917 47.646755
F 64.594211 36.016175 3.988540
F 64.594211 36.016175 25.817647
F 64.594211 36.016175 47.646755
F 64.594211 59.169432 3.988540
F 64.594211 59.169432 25.817647
F 64.594211 59.169432 47.646755
F 91.329314 12.862917 3.988540
F 91.329314 12.862917 25.817647
F 91.329314 12.862917 47.646755
F 91.329314 36.016175 3.988540
F 91.329314 36.016175 25.817647
F 91.329314 36.016175 47.646755
F 91.329314 59.169432 3.988540
F 91.329314 59.169432 25.817647
F 91.329314 59.169432 47.646755
F 64.594211 20.580672 3.988539
F 64.594211 20.580672 25.817647
F 64.594211 20.580672 47.646754
F 64.594211 43.733930 3.988539
F 64.594211 43.733930 25.817647
F 64.594211 43.733930 47.646754
F 64.594211 66.887187 3.988539
F 64.594211 66.887187 25.817647
F 64.594211 66.887187 47.646754
F 91.329314 20.580672 3.988539
F 91.329314 20.580672 25.817647
F 91.329314 20.580672 47.646754
F 91.329314 43.733930 3.988539
F 91.329314 43.733930 25.817647
F 91.329314 43.733930 47.646754
F 91.329314 66.887187 3.988539
F 91.329314 66.887187 25.817647
F 91.329314 66.887187 47.646754
F 73.505917 5.145164 3.988539
F 73.505917 5.145164 25.817647
F 73.505917 5.145164 47.646754
F 73.505917 28.298422 3.988539
F 73.505917 28.298422 25.817647
F 73.505917 28.298422 47.646754
F 73.505917 51.451679 3.988539
F 73.505917 51.451679 25.817647
F 73.505917 51.451679 47.646754
F 100.241020 5.145164 3.988539
F 100.241020 5.145164 25.817647
F 100.241020 5.145164 47.646754
F 100.241020 28.298422 3.988539
F 100.241020 28.298422 25.817647
F 100.241020 28.298422 47.646754
F 100.241020 51.451679 3.988539
F 100.241020 51.451679 25.817647
F 100.241020 51.451679 47.646754
F 73.505917 12.862917 3.988540
F 73.505917 12.862917 25.817648
F 73.505917 12.862917 47.646755
F 73.505917 36.016174 3.988540
F 73.505917 36.016174 25.817648
F 73.505917 36.016174 47.646755
F 73.505917 59.169432 3.988540
F 73.505917 59.169432 25.817648
F 73.505917 59.169432 47.646755
F 100.241020 12.862917 3.988540
F 100.241020 12.862917 25.817648
F 100.241020 12.862917 47.646755
F 100.241020 36.016174 3.988540
F 100.241020 36.016174 25.817648
F 100.241020 36.016174 47.646755
F 100.241020 59.169432 3.988540
F 100.241020 59.169432 25.817648
F 100.241020 59.169432 47.646755
F 73.505917 20.580672 3.988540
F 73.505917 20.580672 25.817647
F 73.505917 20.580672 47.646754
F 73.505917 43.733929 3.988540
F 73.505917 43.733929 25.817647
F 73.505917 43.733929 47.646754
F 73.505917 66.887187 3.988540
F 73.505917 66.887187 25.817647
F 73.505917 66.887187 47.646754
F 100.241020 20.580672 3.988540
F 100.241020 20.580672 25.817647
F 100.241020 20.580672 47.646754
F 100.241020 43.733929 3.988540
F 100.241020 43.733929 25.817647
F 100.241020 43.733929 47.646754
F 100.241020 66.887187 3.988540
F 100.241020 66.887187 25.817647
F 100.241020 66.887187 47.646754
F 55.682503 7.717749 7.626723
F 55.682503 7.717749 29.455831
F 55.682503 7.717749 51.284938
F 55.682503 30.871007 7.626723
F 55.682503 30.871007 29.455831
F 55.682503 30.871007 51.284938
F 55.682503 54.024264 7.626723
F 55.682503 54.024264 29.455831
F 55.682503 54.024264 51.284938
F 82.417607 7.717749 7.626723
F 82.417607 7.717749 29.455831
F 82.417607 7.717749 51.284938
F 82.417607 30.871007 7.626723
F 82.417607 30.871007 29.455831
F 82.417607 30.871007 51.284938
F 82.417607 54.024264 7.626723
F 82.417607 54.024264 29.455831
F 82.417607 54.024264 51.284938
F 55.682503 15.435502 7.626724
F 55.682503 15.435502 29.455832
F 55.682503 15.435502 51.284939
F 55.682503 38.588760 7.626724
F 55.682503 38.588760 29.455832
F 55.682503 38.588760 51.284939
F 55.682503 61.742017 7.626724
F 55.682503 61.742017 29.455832
F 55.682503 61.742017 51.284939
F 82.417607 15.435502 7.626724
F 82.417607 15.435502 29.455832
F 82.417607 15.435502 51.284939
F 82.417607 38.588760 7.626724
F 82.417607 38.588760 29.455832
F 82.417607 38.588760 51.284939
F 82.417607 61.742017 7.626724
F 82.417607 61.742017 29.455832
F 82.417607 61.742017 51.284939
F 55.682503 0.000000 7.626723
F 55.682503 0.000000 29.455831
F 55.682503 0.000000 51.284938
F 55.682503 23.153257 7.626723
F 55.682503 23.153257 29.455831
F 55.682503 23.153257 51.284938
F 55.682503 46.306515 7.626723
F 55.682503 46.306515 29.455831
F 55.682503 46.306515 51.284938
F 82.417607 0.000000 7.626723
F 82.417607 0.000000 29.455831
F 82.417607 0.000000 51.284938
F 82.417607 23.153257 7.626723
F 82.417607 23.153257 29.455831
F 82.417607 23.153257 51.284938
F 82.417607 46.306515 7.626723
F 82.417607 46.306515 29.455831
F 82.417607 46.306515 51.284938
F 64.594200 7.717750 7.626724
F 64.594200 7.717750 29.455831
F 64.594200 7.717750 51.284938
F 64.594200 30.871007 7.626724
F 64.594200 30.871007 29.455831
F 64.594200 30.871007 51.284938
F 64.594200 54.024265 7.626724
F 64.594200 54.024265 29.455831
F 64.594200 54.024265 51.284938
F 91.329304 7.717750 7.626724
F 91.329304 7.717750 29.455831
F 91.329304 7.717750 51.284938
F 91.329304 30.871007 7.626724
F 91.329304 30.871007 29.455831
F 91.329304 30.871007 51.284938
F 91.329304 54.024265 7.626724
F 91.329304 54.024265 29.455831
F 91.329304 54.024265 51.284938
F 64.594200 15.435503 7.626725
F 64.594200 15.435503 29.455832
F 64.594200 15.435503 51.284939
F 64.594200 38.588760 7.626725
F 64.594200 38.588760 29.455832
F 64.594200 38.588760 51.284939
F 64.594200 61.742018 7.626725
F 64.594200 61.742018 29.455832
F 64.594200 61.742018 51.284939
F 91.329304 15.435503 7.626725
F 91.329304 15.435503 29.455832
F 91.329304 15.435503 51.284939
F 91.329304 38.588760 7.626725
F 91.329304 38.588760 29.455832
F 91.329304 38.588760 51.284939
F 91.329304 61.742018 7.626725
F 91.329304 61.742018 29.455832
F 91.329304 61.742018 51.284939
F 64.594200 0.000000 7.626724
F 64.594200 0.000000 29.455831
F 64.594200 0.000000 51.284938
F 64.594200 23.153258 7.626724
F 64.594200 23.153258 29.455831
F 64.594200 23.153258 51.284938
F 64.594200 46.306515 7.626724
F 64.594200 46.306515 29.455831
F 64.594200 46.306515 51.284938
F 91.329304 0.000000 7.626724
F 91.329304 0.000000 29.455831
F 91.329304 0.000000 51.284938
F 91.329304 23.153258 7.626724
F 91.329304 23.153258 29.455831
F 91.329304 23.153258 51.284938
F 91.329304 46.306515 7.626724
F 91.329304 46.306515 29.455831
F 91.329304 46.306515 51.284938
F 73.505907 7.717751 7.626724
F 73.505907 7.717751 29.455832
F 73.505907 7.717751 51.284939
F 73.505907 30.871008 7.626724
F 73.505907 30.871008 29.455832
F 73.505907 30.871008 51.284939
F 73.505907 54.024266 7.626724
F 73.505907 54.024266 29.455832
F 73.505907 54.024266 51.284939
F 100.241010 7.717751 7.626724
F 100.241010 7.717751 29.455832
F 100.241010 7.717751 51.284939
F 100.241010 30.871008 7.626724
F 100.241010 30.871008 29.455832
F 100.241010 30.871008 51.284939
F 100.241010 54.024266 7.626724
F 100.241010 54.024266 29.455832
F 100.241010 54.024266 51.284939
F 73.505907 15.435503 7.626725
F 73.505907 15.435503 29.455833
F 73.505907 15.435503 51.284940
F 73.505907 38.588761 7.626725
F 73.505907 38.588761 29.455833
F 73.505907 38.588761 51.284940
F 73.505907 61.742018 7.626725
F 73.505907 61.742018 29.455833
F 73.505907 61.742018 51.284940
F 100.241010 15.435503 7.626725
F 100.241010 15.435503 29.455833
F 100.241010 15.435503 51.284940
F 100.241010 38.588761 7.626725
F 100.241010 38.588761 29.455833
F 100.241010 38.588761 51.284940
F 100.241010 61.742018 7.626725
F 100.241010 61.742018 29.455833
F 100.241010 61.742018 51.284940
F 73.505907 0.000001 7.626724
F 73.505907 0.000001 29.455832
F 73.505907 0.000001 51.284939
F 73.505907 23.153259 7.626724
F 73.505907 23.153259 29.455832
F 73.505907 23.153259 51.284939
F 73.505907 46.306516 7.626724
F 73.505907 46.306516 29.455832
F 73.505907 46.306516 51.284939
F 100.241010 0.000001 7.626724
F 100.241010 0.000001 29.455832
F 100.241010 0.000001 51.284939
F 100.241010 23.153259 7.626724
F 100.241010 23.153259 29.455832
F 100.241010 23.153259 51.284939
F 100.241010 46.306516 7.626724
F 100.241010 46.306516 29.455832
F 100.241010 46.306516 51.284939
F 57.910440 1.286291 3.988539
F 57.910440 1.286291 25.817646
F 57.910440 1.286291 47.646754
F 57.910440 24.439548 3.988539
F 57.910440 24.439548 25.817646
F 57.910440 24.439548 47.646754
F 57.910440 47.592806 3.988539
F 57.910440 47.592806 25.817646
F 57.910440 47.592806 47.646754
F 84.645543 1.286291 3.988539
F 84.645543 1.286291 25.817646
F 84.645543 1.286291 47.646754
F 84.645543 24.439548 3.988539
F 84.645543 24.439548 25.817646
F 84.645543 24.439548 47.646754
F 84.645543 47.592806 3.988539
F 84.645543 47.592806 25.817646
F 84.645543 47.592806 47.646754
F 57.910440 9.004040 3.988539
F 57.910440 9.004040 25.817646
F 57.910440 9.004040 47.646754
F 57.910440 32.157298 3.988539
F 57.910440 32.157298 25.817646
F 57.910440 32.157298 47.646754
F 57.910440 55.310555 3.988539
F 57.910440 55.310555 25.817646
F 57.910440 55.310555 47.646754
F 84.645543 9.004040 3.988539
F 84.645543 9.004040 25.817646
F 84.645543 9.004040 47.646754
F 84.645543 32.157298 3.988539
F 84.645543 32.157298 25.817646
F 84.645543 32.157298 47.646754
F 84.645543 55.310555 3.988539
F 84.645543 55.310555 25.817646
F 84.645543 55.310555 47.646754
F 57.910440 16.721795 3.988540
F 57.910440 16.721795 25.817647
F 57.910440 16.721795 47.646754
F 57.910440 39.875053 3.988540
F 57.910440 39.875053 25.817647
F 57.910440 39.875053 47.646754
F 57.910440 63.028310 3.988540
F 57.910440 63.028310 25.817647
F 57.910440 63.028310 47.646754
F 84.645543 16.721795 3.988540
F 84.645543 16.721795 25.817647
F 84.645543 16.721795 47.646754
F 84.645543 39.875053 3.988540
F 84.645543 39.875053 25.817647
F 84.645543 39.875053 47.646754
F 84.645543 63.028310 3.988540
F 84.645543 63.028310 25.817647
F 84.645543 63.028310 47.646754
F 66.822139 1.286290 3.988539
F 66.822139 1.286290 25.817647
F 66.822139 1.286290 47.646754
F 66.822139 24.439548 3.988539
F 66.822139 24.439548 25.817647
F 66.822139 24.439548 47.646754
F 66.822139 47.592806 3.988539
F 66.822139 47.592806 25.817647
F 66.822139 47.592806 47.646754
F 93.557242 1.286290 3.988539
F 93.557242 1.286290 25.817647
F 93.557242 1.286290 47.646754
F 93.557242 24.439548 3.988539
F 93.557242 24.439548 25.817647
F 93.557242 24.439548 47.646754
F 93.557242 47.592806 3.988539
F 93.557242 47.592806 25.817647
F 93.557242 47.592806 47.646754
F 66.822139 9.004040 3.988539
F 66.822139 9.004040 25.817647
F 66.822139 9.004040 47.646754
F 66.822139 32.157297 3.988539
F 66.822139 32.157297 25.817647
F 66.822139 32.157297 47.646754
F 66.822139 55.310555 3.988539
F 66.822139 55.310555 25.817647
F 66.822139 55.310555 47.646754
F 93.557242 9.004040 3.988539
F 93.557242 9.004040 25.817647
F 93.557242 9.004040 47.646754
F 93.557242 32.157297 3.988539
F 93.557242 32.157297 25.817647
F 93.557242 32.157297 47.646754
F 93.557242 55.310555 3.988539
F 93.557242 55.310555 25.817647
F 93.557242 55.310555 47.646754
F 66.822139 16.721795 3.988540
F 66.822139 16.721795 25.817647
F 66.822139 16.721795 47.646755
F 66.822139 39.875053 3.988540
F 66.822139 39.875053 25.817647
F 66.822139 39.875053 47.646755
F 66.822139 63.028310 3.988540
F 66.822139 63.028310 25.817647
F 66.822139 63.028310 47.646755
F 93.557242 16.721795 3.988540
F 93.557242 16.721795 25.817647
F 93.557242 16.721795 47.646755
F 93.557242 39.875053 3.988540
F 93.557242 39.875053 25.817647
F 93.557242 39.875053 47.646755
F 93.557242 63.028310 3.988540
F 93.557242 63.028310 25.817647
F 93.557242 63.028310 47.646755
F 75.733844 1.286290 3.988539
F 75.733844 1.286290 25.817647
F 75.733844 1.286290 47.646754
F 75.733844 24.439548 3.988539
F 75.733844 24.439548 25.817647
F 75.733844 24.439548 47.646754
F 75.733844 47.592805 3.988539
F 75.733844 47.592805 25.817647
F 75.733844 47.592805 47.646754
F 102.468948 1.286290 3.988539
F 102.468948 1.286290 25.817647
F 102.468948 1.286290 47.646754
F 102.468948 24.439548 3.988539
F 102.468948 24.439548 25.817647
F 102.468948 24.439548 47.646754
F 102.468948 47.592805 3.988539
F 102.468948 47.592805 25.817647
F 102.468948 47.592805 47.646754
F 75.733844 9.004040 3.988539
F 75.733844 9.004040 25.817647
F 75.733844 9.004040 47.646754
F 75.733844 32.157297 3.988539
F 75.733844 32.157297 25.817647
F 75.733844 32.157297 47.646754
F 75.733844 55.310555 3.988539
F 75.733844 55.310555 25.817647
F 75.733844 55.310555 47.646754
F 102.468948 9.004040 3.988539
F 102.468948 9.004040 25.817647
F 102.468948 9.004040 47.646754
F 102.468948 32.157297 3.988539
F 102.468948 32.157297 25.817647
F 102.468948 32.157297 47.646754
F 102.468948 55.310555 3.988539
F 102.468948 55.310555 25.817647
F 102.468948 55.310555 47.646754
F 75.733844 16.721795 3.988540
F 75.733844 16.721795 25.817647
F 75.733844 16.721795 47.646755
F 75.733844 39.875052 3.988540
F 75.733844 39.875052 25.817647
F 75.733844 39.875052 47.646755
F 75.733844 63.028310 3.988540
F 75.733844 63.028310 25.817647
F 75.733844 63.028310 47.646755
F 102.468948 16.721795 3.988540
F 102.468948 16.721795 25.817647
F 102.468948 16.721795 47.646755
F 102.468948 39.875052 3.988540
F 102.468948 39.875052 25.817647
F 102.468948 39.875052 47.646755
F 102.468948 63.028310 3.988540
F 102.468948 63.028310 25.817647
F 102.468948 63.028310 47.646755
F 57.910425 3.858875 7.626723
F 57.910425 3.858875 29.455831
F 57.910425 3.858875 51.284938
F 57.910425 27.012132 7.626723
F 57.910425 27.012132 29.455831
F 57.910425 27.012132 51.284938
F 57.910425 50.165390 7.626723
F 57.910425 50.165390 29.455831
F 57.910425 50.165390 51.284938
F 84.645528 3.858875 7.626723
F 84.645528 3.858875 29.455831
F 84.645528 3.858875 51.284938
F 84.645528 27.012132 7.626723
F 84.645528 27.012132 29.455831
F 84.645528 27.012132 51.284938
F 84.645528 50.165390 7.626723
F 84.645528 50.165390 29.455831
F 84.645528 50.165390 51.284938
F 57.910425 11.576625 7.626723
F 57.910425 11.576625 29.455831
F 57.910425 11.576625 51.284938
F 57.910425 34.729882 7.626723
F 57.910425 34.729882 29.455831
F 57.910425 34.729882 51.284938
F 57.910425 57.883140 7.626723
F 57.910425 57.883140 29.455831
F 57.910425 57.883140 51.284938
F 84.645528 11.576625 7.626723
F 84.645528 11.576625 29.455831
F 84.645528 11.576625 51.284938
F 84.645528 34.729882 7.626723
F 84.645528 34.729882 29.455831
F 84.645528 34.729882 51.284938
F 84.645528 57.883140 7.626723
F 84.645528 57.883140 29.455831
F 84.645528 57.883140 51.284938
F 57.910425 19.294380 7.626724
F 57.910425 19.294380 29.455831
F 57.910425 19.294380 51.284939
F 57.910425 42.447638 7.626724
F 57.910425 42.447638 29.455831
F 57.910425 42.447638 51.284939
F 57.910425 65.600895 7.626724
F 57.910425 65.600895 29.455831
F 57.910425 65.600895 51.284939
F 84.645528 19.294380 7.626724
F 84.645528 19.294380 29.455831
F 84.645528 19.294380 51.284939
F 84.645528 42.447638 7.626724
F 84.645528 42.447638 29.455831
F 84.645528 42.447638 51.284939
F 84.645528 65.600895 7.626724
F 84.645528 65.600895 29.455831
F 84.645528 65.600895 51.284939
F 66.822124 3.858876 7.626724
F 66.822124 3.858876 29.455832
F 66.822124 3.858876 51.284939
F 66.822124 27.012134 7.626724
F 66.822124 27.012134 29.455832
F 66.822124 27.012134 51.284939
F 66.822124 50.165391 7.626724
F 66.822124 50.165391 29.455832
F 66.822124 50.165391 51.284939
F 93.557228 3.858876 7.626724
F 93.557228 3.858876 29.455832
F 93.557228 3.858876 51.284939
F 93.557228 27.012134 7.626724
F 93.557228 27.012134 29.455832
F 93.557228 27.012134 51.284939
F 93.557228 50.165391 7.626724
F 93.557228 50.165391 29.455832
F 93.557228 50.165391 51.284939
F 66.822124 11.576626 7.626724
F 66.822124 11.576626 29.455832
F 66.822124 11.576626 51.284939
F 66.822124 34.729884 7.626724
F 66.822124 34.729884 29.455832
F 66.822124 34.729884 51.284939
F 66.822124 57.883141 7.626724
F 66.822124 57.883141 29.455832
F 66.822124 57.883141 51.284939
F 93.557228 11.576626 7.626724
F 93.557228 11.576626 29.455832
F 93.557228 11.576626 51.284939
F 93.557228 34.729884 7.626724
F 93.557228 34.729884 29.455832
F 93.557228 34.729884 51.284939
F 93.557228 57.883141 7.626724
F 93.557228 57.883141 29.455832
F 93.557228 57.883141 51.284939
F 66.822124 19.294382 7.626725
F 66.822124 19.294382 29.455832
F 66.822124 19.294382 51.284940
F 66.822124 42.447639 7.626725
F 66.822124 42.447639 29.455832
F 66.822124 42.447639 51.284940
F 66.822124 65.600897 7.626725
F 66.822124 65.600897 29.455832
F 66.822124 65.600897 51.284940
F 93.557228 19.294382 7.626725
F 93.557228 19.294382 29.455832
F 93.557228 19.294382 51.284940
F 93.557228 42.447639 7.626725
F 93.557228 42.447639 29.455832
F 93.557228 42.447639 51.284940
F 93.557228 65.600897 7.626725
F 93.557228 65.600897 29.455832
F 93.557228 65.600897 51.284940
F 75.733831 3.858875 7.626724
F 75.733831 3.858875 29.455831
F 75.733831 3.858875 51.284939
F 75.733831 27.012133 7.626724
F 75.733831 27.012133 29.455831
F 75.733831 27.012133 51.284939
F 75.733831 50.165390 7.626724
F 75.733831 50.165390 29.455831
F 75.733831 50.165390 51.284939
F 102.468935 3.858875 7.626724
F 102.468935 3.858875 29.455831
F 102.468935 3.858875 51.284939
F 102.468935 27.012133 7.626724
F 102.468935 27.012133 29.455831
F 102.468935 27.012133 51.284939
F 102.468935 50.165390 7.626724
F 102.468935 50.165390 29.455831
F 102.468935 50.165390 51.284939
F 75.733831 11.576625 7.626724
F 75.733831 11.576625 29.455831
F 75.733831 11.576625 51.284939
F 75.733831 34.729883 7.626724
F 75.733831 34.729883 29.455831
F 75.733831 34.729883 51.284939
F 75.733831 57.883140 7.626724
F 75.733831 57.883140 29.455831
F 75.733831 57.883140 51.284939
F 102.468935 11.576625 7.626724
F 102.468935 11.576625 29.455831
F 102.468935 11.576625 51.284939
F 102.468935 34.729883 7.626724
F 102.468935 34.729883 29.455831
F 102.468935 34.729883 51.284939
F 102.468935 57.883140 7.626724
F 102.468935 57.883140 29.455831
F 102.468935 57.883140 51.284939
F 75.733831 19.294381 7.626724
F 75.733831 19.294381 29.455832
F 75.733831 19.294381 51.284939
F 75.733831 42.447638 7.626724
F 75.733831 42.447638 29.455832
F 75.733831 42.447638 51.284939
F 75.733831 65.600896 7.626724
F 75.733831 65.600896 29.455832
F 75.733831 65.600896 51.284939
F 102.468935 19.294381 7.626724
F 102.468935 19.294381 29.455832
F 102.468935 19.294381 51.284939
F 102.468935 42.447638 7.626724
F 102.468935 42.447638 29.455832
F 102.468935 42.447638 51.284939
F 102.468935 65.600896 7.626724
F 102.468935 65.600896 29.455832
F 102.468935 65.600896 51.284939
F 57.910437 3.858875 4.898086
F 57.910437 3.858875 26.727193
F 57.910437 3.858875 48.556301
F 57.910437 27.012133 4.898086
F 57.910437 27.012133 26.727193
F 57.910437 27.012133 48.556301
F 57.910437 50.165390 4.898086
F 57.910437 50.165390 26.727193
F 57.910437 50.165390 48.556301
F 84.645540 3.858875 4.898086
F 84.645540 3.858875 26.727193
F 84.645540 3.858875 48.556301
F 84.645540 27.012133 4.898086
F 84.645540 27.012133 26.727193
F 84.645540 27.012133 48.556301
F 84.645540 50.165390 4.898086
F 84.645540 50.165390 26.727193
F 84.645540 50.165390 48.556301
F 57.910437 11.576625 4.898086
F 57.910437 11.576625 26.727193
F 57.910437 11.576625 48.556300
F 57.910437 34.729883 4.898086
F 57.910437 34.729883 26.727193
F 57.910437 34.729883 48.556300
F 57.910437 57.883140 4.898086
F 57.910437 57.883140 26.727193
F 57.910437 57.883140 48.556300
F 84.645540 11.576625 4.898086
F 84.645540 11.576625 26.727193
F 84.645540 11.576625 48.556300
F 84.645540 34.729883 4.898086
F 84.645540 34.729883 26.727193
F 84.645540 34.729883 48.556300
F 84.645540 57.883140 4.898086
F 84.645540 57.883140 26.727193
F 84.645540 57.883140 48.556300
F 57.910437 19.294381 4.898085
F 57.910437 19.294381 26.727193
F 57.910437 19.294381 48.556300
F 57.910437 42.447638 4.898085
F 57.910437 42.447638 26.727193
F 57.910437 42.447638 48.556300
F 57.910437 65.600896 4.898085
F 57.910437 65.600896 26.727193
F 57.910437 65.600896 48.556300
F 84.645540 19.294381 4.898085
F 84.645540 19.294381 26.727193
F 84.645540 19.294381 48.556300
F 84.645540 42.447638 4.898085
F 84.645540 42.447638 26.727193
F 84.645540 42.447638 48.556300
F 84.645540 65.600896 4.898085
F 84.645540 65.600896 26.727193
F 84.645540 65.600896 48.556300
F 66.822137 3.858876 4.898085
F 66.822137 3.858876 26.727193
F 66.822137 3.858876 48.556300
F 66.822137 27.012133 4.898085
F 66.822137 27.012133 26.727193
F 66.822137 27.012133 48.556300
F 66.822137 50.165391 4.898085
F 66.822137 50.165391 26.727193
F 66.822137 50.165391 48.556300
F 93.557240 3.858876 4.898085
F 93.557240 3.858876 26.727193
F 93.557240 3.858876 48.556300
F 93.557240 27.012133 4.898085
F 93.557240 27.012133 26.727193
F 93.557240 27.012133 48.556300
F 93.557240 50.165391 4.898085
F 93.557240 50.165391 26.727193
F 93.557240 50.165391 48.556300
F 66.822137 11.576626 4.898085
F 66.822137 11.576626 26.727192
F 66.822137 11.576626 48.556300
F 66.822137 34.729883 4.898085
F 66.822137 34.729883 26.727192
F 66.822137 34.729883 48.556300
F 66.822137 57.883141 4.898085
F 66.822137 57.883141 26.727192
F 66.822137 57.883141 48.556300
F 93.557240 11.576626 4.898085
F 93.557240 11.576626 26.727192
F 93.557240 11.576626 48.556300
F 93.557240 34.729883 4.898085
F 93.557240 34.729883 26.727192
F 93.557240 34.729883 48.556300
F 93.557240 57.883141 4.898085
F 93.557240 57.883141 26.727192
F 93.557240 57.883141 48.556300
F 66.822137 19.294381 4.898085
F 66.822137 19.294381 26.727192
F 66.822137 19.294381 48.556299
F 66.822137 42.447639 4.898085
F 66.822137 42.447639 26.727192
F 66.822137 42.447639 48.556299
F 66.822137 65.600896 4.898085
F 66.822137 65.600896 26.727192
F 66.822137 65.600896 48.556299
F 93.557240 19.294381 4.898085
F 93.557240 19.294381 26.727192
F 93.557240 19.294381 48.556299
F 93.557240 42.447639 4.898085
F 93.557240 42.447639 26.727192
F 93.557240 42.447639 48.556299
F 93.557240 65.600896 4.898085
F 93.557240 65.600896 26.727192
F 93.557240 65.600896 48.556299
F 75.733843 3.858875 4.898086
F 75.733843 3.858875 26.727193
F 75.733843 3.858875 48.556300
F 75.733843 27.012133 4.898086
F 75.733843 27.012133 26.727193
F 75.733843 27.012133 48.556300
F 75.733843 50.165390 4.898086
F 75.733843 50.165390 26.727193
F 75.733843 50.165390 48.556300
F 102.468946 3.858875 4.898086
F 102.468946 3.858875 26.727193
F 102.468946 3.858875 48.556300
F 102.468946 27.012133 4.898086
F 102.468946 27.012133 26.727193
F 102.468946 27.012133 48.556300
F 102.468946 50.165390 4.898086
F 102.468946 50.165390 26.727193
F 102.468946 50.165390 48.556300
F 75.733843 11.576625 4.898085
F 75.733843 11.576625 26.727193
F 75.733843 11.576625 48.556300
F 75.733843 34.729883 4.898085
F 75.733843 34.729883 26.727193
F 75.733843 34.729883 48.556300
F 75.733843 57.883140 4.898085
F 75.733843 57.883140 26.727193
F 75.733843 57.883140 48.556300
F 102.468946 11.576625 4.898085
F 102.468946 11.576625 26.727193
F 102.468946 11.576625 48.556300
F 102.468946 34.729883 4.898085
F 102.468946 34.729883 26.727193
F 102.468946 34.729883 48.556300
F 102.468946 57.883140 4.898085
F 102.468946 57.883140 26.727193
F 102.468946 57.883140 48.556300
F 75.733843 19.294381 4.898085
F 75.733843 19.294381 26.727192
F 75.733843 19.294381 48.556300
F 75.733843 42.447638 4.898085
F 75.733843 42.447638 26.727192
F 75.733843 42.447638 48.556300
F 75.733843 65.600896 4.898085
F 75.733843 65.600896 26.727192
F 75.733843 65.600896 48.556300
F 102.468946 19.294381 4.898085
F 102.468946 19.294381 26.727192
F 102.468946 19.294381 48.556300
F 102.468946 42.447638 4.898085
F 102.468946 42.447638 26.727192
F 102.468946 42.447638 48.556300
F 102.468946 65.600896 4.898085
F 102.468946 65.600896 26.727192
F 102.468946 65.600896 48.556300
F 57.910427 1.286291 1.259901
F 57.910427 1.286291 23.089009
F 57.910427 1.286291 44.918116
F 57.910427 24.439549 1.259901
F 57.910427 24.439549 23.089009
F 57.910427 24.439549 44.918116
F 57.910427 47.592806 1.259901
F 57.910427 47.592806 23.089009
F 57.910427 47.592806 44.918116
F 84.645530 1.286291 1.259901
F 84.645530 1.286291 23.089009
F 84.645530 1.286291 44.918116
F 84.645530 24.439549 1.259901
F 84.645530 24.439549 23.089009
F 84.645530 24.439549 44.918116
F 84.645530 47.592806 1.259901
F 84.645530 47.592806 23.089009
F 84.645530 47.592806 44.918116
F 57.910427 9.004041 1.259901
F 57.910427 9.004041 23.089009
F 57.910427 9.004041 44.918116
F 57.910427 32.157298 1.259901
F 57.910427 32.157298 23.089009
F 57.910427 32.157298 44.918116
F 57.910427 55.310556 1.259901
F 57.910427 55.310556 23.089009
F 57.910427 55.310556 44.918116
F 84.645530 9.004041 1.259901
F 84.645530 9.004041 23.089009
F 84.645530 9.004041 44.918116
F 84.645530 32.157298 1.259901
F 84.645530 32.157298 23.089009
F 84.645530 32.157298 44.918116
F 84.645530 55.310556 1.259901
F 84.645530 55.310556 23.089009
F 84.645530 55.310556 44.918116
F 57.910427 16.721796 1.259900
F 57.910427 16.721796 23.089008
F 57.910427 16.721796 44.918115
F 57.910427 39.875053 1.259900
F 57.910427 39.875053 23.089008
F 57.910427 39.875053 44.918115
F 57.910427 63.028311 1.259900
F 57.910427 63.028311 23.089008
F 57.910427 63.028311 44.918115
F 84.645530 16.721796 1.259900
F 84.645530 16.721796 23.089008
F 84.645530 16.721796 44.918115
F 84.645530 39.875053 1.259900
F 84.645530 39.875053 23.089008
F 84.645530 39.875053 44.918115
F 84.645530 63.028311 1.259900
F 84.645530 63.028311 23.089008
F 84.645530 63.028311 44.918115
F 66.822126 1.286290 1.259901
F 66.822126 1.286290 23.089008
F 66.822126 1.286290 44.918115
F 66.822126 24.439547 1.259901
F 66.822126 24.439547 23.089008
F 66.822126 24.439547 44.918115
F 66.822126 47.592805 1.259901
F 66.822126 47.592805 23.089008
F 66.822126 47.592805 44.918115
F 93.557229 1.286290 1.259901
F 93.557229 1.286290 23.089008
F 93.557229 1.286290 44.918115
F 93.557229 24.439547 1.259901
F 93.557229 24.439547 23.089008
F 93.557229 24.439547 44.918115
F 93.557229 47.592805 1.259901
F 93.557229 47.592805 23.089008
F 93.557229 47.592805 44.918115
F 66.822126 9.004039 1.259901
F 66.822126 9.004039 23.089008
F 66.822126 9.004039 44.918115
F 66.822126 32.157297 1.259901
F 66.822126 32.157297 23.089008
F 66.822126 32.157297 44.918115
F 66.822126 55.310554 1.259901
F 66.822126 55.310554 23.089008
F 66.822126 55.310554 44.918115
F 93.557229 9.004039 1.259901
F 93.557229 9.004039 23.089008
F 93.557229 9.004039 44.918115
F 93.557229 32.157297 1.259901
F 93.557229 32.157297 23.089008
F 93.557229 32.157297 44.918115
F 93.557229 55.310554 1.259901
F 93.557229 55.310554 23.089008
F 93.557229 55.310554 44.918115
F 66.822126 16.721795 1.259900
F 66.822126 16.721795 23.089007
F 66.822126 16.721795 44.918115
F 66.822126 39.875052 1.259900
F 66.822126 39.875052 23.089007
F 66.822126 39.875052 44.918115
F 66.822126 63.028310 1.259900
F 66.822126 63.028310 23.089007
F 66.822126 63.028310 44.918115
F 93.557229 16.721795 1.259900
F 93.557229 16.721795 23.089007
F 93.557229 16.721795 44.918115
F 93.557229 39.875052 1.259900
F 93.557229 39.875052 23.089007
F 93.557229 39.875052 44.918115
F 93.557229 63.028310 1.259900
F 93.557229 63.028310 23.089007
F 93.557229 63.028310 44.918115
F 75.733833 1.286290 1.259901
F 75.733833 1.286290 23.089008
F 75.733833 1.286290 44.918115
F 75.733833 24.439548 1.259901
F 75.733833 24.439548 23.089008
F 75.733833 24.439548 44.918115
F 75.733833 47.592805 1.259901
F 75.733833 47.592805 23.089008
F 75.733833 47.592805 44.918115
F 102.468936 1.286290 1.259901
F 102.468936 1.286290 23.089008
F 102.468936 1.286290 44.918115
F 102.468936 24.439548 1.259901
F 102.468936 24.439548 23.089008
F 102.468936 24.439548 44.918115
F 102.468936 47.592805 1.259901
F 102.468936 47.592805 23.089008
F 102.468936 47.592805 44.918115
F 75.733833 9.004039 1.259901
F 75.733833 9.004039 23.089008
F 75.733833 9.004039 44.918116
F 75.733833 32.157297 1.259901
F 75.733833 32.157297 23.089008
F 75.733833 32.157297 44.918116
F 75.733833 55.310555 1.259901
F 75.733833 55.310555 23.089008
F 75.733833 55.310555 44.918116
F 102.468936 9.004039 1.259901
F 102.468936 9.004039 23.089008
F 102.468936 9.004039 44.918116
F 102.468936 32.157297 1.259901
F 102.468936 32.157297 23.089008
F 102.468936 32.157297 44.918116
F 102.468936 55.310555 1.259901
F 102.468936 55.310555 23.089008
F 102.468936 55.310555 44.918116
F 75.733833 16.721795 1.259900
F 75.733833 16.721795 23.089007
F 75.733833 16.721795 44.918115
F 75.733833 39.875052 1.259900
F 75.733833 39.875052 23.089007
F 75.733833 39.875052 44.918115
F 75.733833 63.028310 1.259900
F 75.733833 63.028310 23.089007
F 75.733833 63.028310 44.918115
F 102.468936 16.721795 1.259900
F 102.468936 16.721795 23.089007
F 102.468936 16.721795 44.918115
F 102.468936 39.875052 1.259900
F 102.468936 39.875052 23.089007
F 102.468936 39.875052 44.918115
F 102.468936 63.028310 1.259900
F 102.468936 63.028310 23.089007
F 102.468936 63.028310 44.918115
F 60.138364 7.717750 4.898086
F 60.138364 7.717750 26.727193
F 60.138364 7.717750 48.556301
F 60.138364 30.871007 4.898086
F 60.138364 30.871007 26.727193
F 60.138364 30.871007 48.556301
F 60.138364 54.024265 4.898086
F 60.138364 54.024265 26.727193
F 60.138364 54.024265 48.556301
F 86.873467 7.717750 4.898086
F 86.873467 7.717750 26.727193
F 86.873467 7.717750 48.556301
F 86.873467 30.871007 4.898086
F 86.873467 30.871007 26.727193
F 86.873467 30.871007 48.556301
F 86.873467 54.024265 4.898086
F 86.873467 54.024265 26.727193
F 86.873467 54.024265 48.556301
F 60.138364 15.435502 4.898085
F 60.138364 15.435502 26.727192
F 60.138364 15.435502 48.556300
F 60.138364 38.588760 4.898085
F 60.138364 38.588760 26.727192
F 60.138364 38.588760 48.556300
F 60.138364 61.742018 4.898085
F 60.138364 61.742018 26.727192
F 60.138364 61.742018 48.556300
F 86.873467 15.435502 4.898085
F 86.873467 15.435502 26.727192
F 86.873467 15.435502 48.556300
F 86.873467 38.588760 4.898085
F 86.873467 38.588760 26.727192
F 86.873467 38.588760 48.556300
F 86.873467 61.742018 4.898085
F 86.873467 61.742018 26.727192
F 86.873467 61.742018 48.556300
F 60.138364 0.000000 4.898086
F 60.138364 0.000000 26.727193
F 60.138364 0.000000 48.556301
F 60.138364 23.153258 4.898086
F 60.138364 23.153258 26.727193
F 60.138364 23.153258 48.556301
F 60.138364 46.306515 4.898086
F 60.138364 46.306515 26.727193
F 60.138364 46.306515 48.556301
F 86.873467 0.000000 4.898086
F 86.873467 0.000000 26.727193
F 86.873467 0.000000 48.556301
F 86.873467 23.153258 4.898086
F 86.873467 23.153258 26.727193
F 86.873467 23.153258 48.556301
F 86.873467 46.306515 4.898086
F 86.873467 46.306515 26.727193
F 86.873467 46.306515 48.556301
F 69.050065 7.717750 4.898085
F 69.050065 7.717750 26.727193
F 69.050065 7.717750 48.556300
F 69.050065 30.871008 4.898085
F 69.050065 30.871008 26.727193
F 69.050065 30.871008 48.556300
F 69.050065 54.024265 4.898085
F 69.050065 54.024265 26.727193
F 69.050065 54.024265 48.556300
F 95.785169 7.717750 4.898085
F 95.785169 7.717750 26.727193
F 95.785169 7.717750 48.556300
F 95.785169 30.871008 4.898085
F 95.785169 30.871008 26.727193
F 95.785169 30.871008 48.556300
F 95.785169 54.024265 4.898085
F 95.785169 54.024265 26.727193
F 95.785169 54.024265 48.556300
F 69.050065 15.435503 4.898084
F 69.050065 15.435503 26.727191
F 69.050065 15.435503 48.556299
F 69.050065 38.588760 4.898084
F 69.050065 38.588760 26.727191
F 69.050065 38.588760 48.556299
F 69.050065 61.742018 4.898084
F 69.050065 61.742018 26.727191
F 69.050065 61.742018 48.556299
F 95.785169 15.435503 4.898084
F 95.785169 15.435503 26.727191
F 95.785169 15.435503 48.556299
F 95.785169 38.588760 4.898084
F 95.785169 38.588760 26.727191
F 95.785169 38.588760 48.556299
F 95.785169 61.742018 4.898084
F 95.785169 61.742018 26.727191
F 95.785169 61.742018 48.556299
F 69.050065 0.000001 4.898085
F 69.050065 0.000001 26.727192
F 69.050065 0.000001 48.556300
F 69.050065 23.153258 4.898085
F 69.050065 23.153258 26.727192
F 69.050065 23.153258 48.556300
F 69.050065 46.306516 4.898085
F 69.050065 46.306516 26.727192
F 69.050065 46.306516 48.556300
F 95.785169 0.000001 4.898085
F 95.785169 0.000001 26.727192
F 95.785169 0.000001 48.556300
F 95.785169 23.153258 4.898085
F 95.785169 23.153258 26.727192
F 95.785169 23.153258 48.556300
F 95.785169 46.306516 4.898085
F 95.785169 46.306516 26.727192
F 95.785169 46.306516 48.556300
F 77.961770 7.717750 4.898086
F 77.961770 7.717750 26.727193
F 77.961770 7.717750 48.556301
F 77.961770 30.871007 4.898086
F 77.961770 30.871007 26.727193
F 77.961770 30.871007 48.556301
F 77.961770 54.024265 4.898086
F 77.961770 54.024265 26.727193
F 77.961770 54.024265 48.556301
F 104.696873 7.717750 4.898086
F 104.696873 7.717750 26.727193
F 104.696873 7.717750 48.556301
F 104.696873 30.871007 4.898086
F 104.696873 30.871007 26.727193
F 104.696873 30.871007 48.556301
F 104.696873 54.024265 4.898086
F 104.696873 54.024265 26.727193
F 104.696873 54.024265 48.556301
F 77.961770 15.435502 4.898085
F 77.961770 15.435502 26.727192
F 77.961770 15.435502 48.556300
F 77.961770 38.588760 4.898085
F 77.961770 38.588760 26.727192
F 77.961770 38.588760 48.556300
F 77.961770 61.742018 4.898085
F 77.961770 61.742018 26.727192
F 77.961770 61.742018 48.556300
F 104.696873 15.435502 4.898085
F 104.696873 15.435502 26.727192
F 104.696873 15.435502 48.556300
F 104.696873 38.588760 4.898085
F 104.696873 38.588760 26.727192
F 104.696873 38.588760 48.556300
F 104.696873 61.742018 4.898085
F 104.696873 61.742018 26.727192
F 104.696873 61.742018 48.556300
F 77.961770 0.000000 4.898086
F 77.961770 0.000000 26.727193
F 77.961770 0.000000 48.556301
F 77.961770 23.153258 4.898086
F 77.961770 23.153258 26.727193
F 77.961770 23.153258 48.556301
F 77.961770 46.306515 4.898086
F 77.961770 46.306515 26.727193
F 77.961770 46.306515 48.556301
F 104.696873 0.000000 4.898086
F 104.696873 0.000000 26.727193
F 104.696873 0.000000 48.556301
F 104.696873 23.153258 4.898086
F 104.696873 23.153258 26.727193
F 104.696873 23.153258 48.556301
F 104.696873 46.306515 4.898086
F 104.696873 46.306515 26.727193
F 104.696873 46.306515 48.556301
F 60.138349 5.145165 1.259902
F 60.138349 5.145165 23.089009
F 60.138349 5.145165 44.918116
F 60.138349 28.298423 1.259902
F 60.138349 28.298423 23.089009
F 60.138349 28.298423 44.918116
F 60.138349 51.451680 1.259902
F 60.138349 51.451680 23.089009
F 60.138349 51.451680 44.918116
F 86.873452 5.145165 1.259902
F 86.873452 5.145165 23.089009
F 86.873452 5.145165 44.918116
F 86.873452 28.298423 1.259902
F 86.873452 28.298423 23.089009
F 86.873452 28.298423 44.918116
F 86.873452 51.451680 1.259902
F 86.873452 51.451680 23.089009
F 86.873452 51.451680 44.918116
F 60.138349 12.862918 1.259901
F 60.138349 12.862918 23.089008
F 60.138349 12.862918 44.918115
F 60.138349 36.016175 1.259901
F 60.138349 36.016175 23.089008
F 60.138349 36.016175 44.918115
F 60.138349 59.169433 1.259901
F 60.138349 59.169433 23.089008
F 60.138349 59.169433 44.918115
F 86.873452 12.862918 1.259901
F 86.873452 12.862918 23.089008
F 86.873452 12.862918 44.918115
F 86.873452 36.016175 1.259901
F 86.873452 36.016175 23.089008
F 86.873452 36.016175 44.918115
F 86.873452 59.169433 1.259901
F 86.873452 59.169433 23.089008
F 86.873452 59.169433 44.918115
F 60.138349 20.580673 1.259901
F 60.138349 20.580673 23.089009
F 60.138349 20.580673 44.918116
F 60.138349 43.733930 1.259901
F 60.138349 43.733930 23.089009
F 60.138349 43.733930 44.918116
F 60.138349 66.887188 1.259901
F 60.138349 66.887188 23.089009
F 60.138349 66.887188 44.918116
F 86.873452 20.580673 1.259901
F 86.873452 20.580673 23.089009
F 86.873452 20.580673 44.918116
F 86.873452 43.733930 1.259901
F 86.873452 43.733930 23.089009
F 86.873452 43.733930 44.918116
F 86.873452 66.887188 1.259901
F 86.873452 66.887188 23.089009
F 86.873452 66.887188 44.918116
F 69.050051 5.145164 1.259900
F 69.050051 5.145164 23.089008
F 69.050051 5.145164 44.918115
F 69.050051 28.298421 1.259900
F 69.050051 28.298421 23.089008
F 69.050051 28.298421 44.918115
F 69.050051 51.451679 1.259900
F 69.050051 51.451679 23.089008
F 69.050051 51.451679 44.918115
F 95.785155 5.145164 1.259900
F 95.785155 5.145164 23.089008
F 95.785155 5.145164 44.918115
F 95.785155 28.298421 1.259900
F 95.785155 28.298421 23.089008
F 95.785155 28.298421 44.918115
F 95.785155 51.451679 1.259900
F 95.785155 51.451679 23.089008
F 95.785155 51.451679 44.918115
F 69.050051 12.862916 1.259899
F 69.050051 12.862916 23.089007
F 69.050051 12.862916 44.918114
F 69.050051 36.016174 1.259899
F 69.050051 36.016174 23.089007
F 69.050051 36.016174 44.918114
F 69.050051 59.169431 1.259899
F 69.050051 59.169431 23.089007
F 69.050051 59.169431 44.918114
F 95.785155 12.862916 1.259899
F 95.785155 12.862916 23.089007
F 95.785155 12.862916 44.918114
F 95.785155 36.016174 1.259899
F 95.785155 36.016174 23.089007
F 95.785155 36.016174 44.918114
F 95.785155 59.169431 1.259899
F 95.785155 59.169431 23.089007
F 95.785155 59.169431 44.918114
F 69.050051 20.580671 1.259900
F 69.050051 20.580671 23.089007
F 69.050051 20.580671 44.918115
F 69.050051 43.733929 1.259900
F 69.050051 43.733929 23.089007
F 69.050051 43.733929 44.918115
F 69.050051 66.887186 1.259900
F 69.050051 66.887186 23.089007
F 69.050051 66.887186 44.918115
F 95.785155 20.580671 1.259900
F 95.785155 20.580671 23.089007
F 95.785155 20.580671 44.918115
F 95.785155 43.733929 1.259900
F 95.785155 43.733929 23.089007
F 95.785155 43.733929 44.918115
F 95.785155 66.887186 1.259900
F 95.785155 66.887186 23.089007
F 95.785155 66.887186 44.918115
F 77.961757 5.145165 1.259901
F 77.961757 5.145165 23.089009
F 77.961757 5.145165 44.918116
F 77.961757 28.298423 1.259901
F 77.961757 28.298423 23.089009
F 77.961757 28.298423 44.918116
F 77.961757 51.451680 1.259901
F 77.961757 51.451680 23.089009
F 77.961757 51.451680 44.918116
F 104.696860 5.145165 1.259901
F 104.696860 5.145165 23.089009
F 104.696860 5.145165 44.918116
F 104.696860 28.298423 1.259901
F 104.696860 28.298423 23.089009
F 104.696860 28.298423 44.918116
F 104.696860 51.451680 1.259901
F 104.696860 51.451680 23.089009
F 104.696860 51.451680 44.918116
F 77.961757 12.862917 1.259900
F 77.961757 12.862917 23.089008
F 77.961757 12.862917 44.918115
F 77.961757 36.016175 1.259900
F 77.961757 36.016175 23.089008
F 77.961757 36.016175 44.918115
F 77.961757 59.169432 1.259900
F 77.961757 59.169432 23.089008
F 77.961757 59.169432 44.918115
F 104.696860 12.862917 1.259900
F 104.696860 12.862917 23.089008
F 104.696860 12.862917 44.918115
F 104.696860 36.016175 1.259900
F 104.696860 36.016175 23.089008
F 104.696860 36.016175 44.918115
F 104.696860 59.169432 1.259900
F 104.696860 59.169432 23.089008
F 104.696860 59.169432 44.918115
F 77.961757 20.580673 1.259901
F 77.961757 20.580673 23.089009
F 77.961757 20.580673 44.918116
F 77.961757 43.733930 1.259901
F 77.961757 43.733930 23.089009
F 77.961757 43.733930 44.918116
F 77.961757 66.887188 1.259901
F 77.961757 66.887188 23.089009
F 77.961757 66.887188 44.918116
F 104.696860 20.580673 1.259901
F 104.696860 20.580673 23.089009
F 104.696860 20.580673 44.918116
F 104.696860 43.733930 1.259901
F 104.696860 43.733930 23.089009
F 104.696860 43.733930 44.918116
F 104.696860 66.887188 1.259901
F 104.696860 66.887188 23.089009
F 104.696860 66.887188 44.918116
F 60.138361 5.145165 3.988539
F 60.138361 5.145165 25.817646
F 60.138361 5.145165 47.646753
F 60.138361 28.298423 3.988539
F 60.138361 28.298423 25.817646
F 60.138361 28.298423 47.646753
F 60.138361 51.451680 3.988539
F 60.138361 51.451680 25.817646
F 60.138361 51.451680 47.646753
F 86.873465 5.145165 3.988539
F 86.873465 5.145165 25.817646
F 86.873465 5.145165 47.646753
F 86.873465 28.298423 3.988539
F 86.873465 28.298423 25.817646
F 86.873465 28.298423 47.646753
F 86.873465 51.451680 3.988539
F 86.873465 51.451680 25.817646
F 86.873465 51.451680 47.646753
F 60.138361 12.862917 3.988539
F 60.138361 12.862917 25.817647
F 60.138361 12.862917 47.646754
F 60.138361 36.016175 3.988539
F 60.138361 36.016175 25.817647
F 60.138361 36.016175 47.646754
F 60.138361 59.169432 3.988539
F 60.138361 59.169432 25.817647
F 60.138361 59.169432 47.646754
F 86.873465 12.862917 3.988539
F 86.873465 12.862917 25.817647
F 86.873465 12.862917 47.646754
F 86.873465 36.016175 3.988539
F 86.873465 36.016175 25.817647
F 86.873465 36.016175 47.646754
F 86.873465 59.169432 3.988539
F 86.873465 59.169432 25.817647
F 86.873465 59.169432 47.646754
F 60.138361 20.580673 3.988539
F 60.138361 20.580673 25.817646
F 60.138361 20.580673 47.646754
F 60.138361 43.733930 3.988539
F 60.138361 43.733930 25.817646
F 60.138361 43.733930 47.646754
F 60.138361 66.887188 3.988539
F 60.138361 66.887188 25.817646
F 60.138361 66.887188 47.646754
F 86.873465 20.580673 3.988539
F 86.873465 20.580673 25.817646
F 86.873465 20.580673 47.646754
F 86.873465 43.733930 3.988539
F 86.873465 43.733930 25.817646
F 86.873465 43.733930 47.646754
F 86.873465 66.887188 3.988539
F 86.873465 66.887188 25.817646
F 86.873465 66.887188 47.646754
F 69.050064 5.145164 3.988540
F 69.050064 5.145164 25.817647
F 69.050064 5.145164 47.646754
F 69.050064 28.298422 3.988540
F 69.050064 28.298422 25.817647
F 69.050064 28.298422 47.646754
F 69.050064 51.451679 3.988540
F 69.050064 51.451679 25.817647
F 69.050064 51.451679 47.646754
F 95.785167 5.145164 3.988540
F 95.785167 5.145164 25.817647
F 95.785167 5.145164 47.646754
F 95.785167 28.298422 3.988540
F 95.785167 28.298422 25.817647
F 95.785167 28.298422 47.646754
F 95.785167 51.451679 3.988540
F 95.785167 51.451679 25.817647
F 95.785167 51.451679 47.646754
F 69.050064 12.862917 3.988540
F 69.050064 12.862917 25.817648
F 69.050064 12.862917 47.646755
F 69.050064 36.016174 3.988540
F 69.050064 36.016174 25.817648
F 69.050064 36.016174 47.646755
F 69.050064 59.169432 3.988540
F 69.050064 59.169432 25.817648
F 69.050064 59.169432 47.646755
F 95.785167 12.862917 3.988540
F 95.785167 12.862917 25.817648
F 95.785167 12.862917 47.646755
F 95.785167 36.016174 3.988540
F 95.785167 36.016174 25.817648
F 95.785167 36.016174 47.646755
F 95.785167 59.169432 3.988540
F 95.785167 59.169432 25.817648
F 95.785167 59.169432 47.646755
F 69.050064 20.580672 3.988540
F 69.050064 20.580672 25.817647
F 69.050064 20.580672 47.646755
F 69.050064 43.733929 3.988540
F 69.050064 43.733929 25.817647
F 69.050064 43.733929 47.646755
F 69.050064 66.887187 3.988540
F 69.050064 66.887187 25.817647
F 69.050064 66.887187 47.646755
F 95.785167 20.580672 3.988540
F 95.785167 20.580672 25.817647
F 95.785167 20.580672 47.646755
F 95.785167 43.733929 3.988540
F 95.785167 43.733929 25.817647
F 95.785167 43.733929 47.646755
F 95.785167 66.887187 3.988540
F 95.785167 66.887187 25.817647
F 95.785167 66.887187 47.646755
F 77.961768 5.145165 3.988538
F 77.961768 5.145165 25.817646
F 77.961768 5.145165 47.646753
F 77.961768 28.298423 3.988538
F 77.961768 28.298423 25.817646
F 77.961768 28.298423 47.646753
F 77.961768 51.451680 3.988538
F 77.961768 51.451680 25.817646
F 77.961768 51.451680 47.646753
F 104.696871 5.145165 3.988538
F 104.696871 5.145165 25.817646
F 104.696871 5.145165 47.646753
F 104.696871 28.298423 3.988538
F 104.696871 28.298423 25.817646
F 104.696871 28.298423 47.646753
F 104.696871 51.451680 3.988538
F 104.696871 51.451680 25.817646
F 104.696871 51.451680 47.646753
F 77.961768 12.862917 3.988539
F 77.961768 12.862917 25.817647
F 77.961768 12.862917 47.646754
F 77.961768 36.016175 3.988539
F 77.961768 36.016175 25.817647
F 77.961768 36.016175 47.646754
F 77.961768 59.169432 3.988539
F 77.961768 59.169432 25.817647
F 77.961768 59.169432 47.646754
F 104.696871 12.862917 3.988539
F 104.696871 12.862917 25.817647
F 104.696871 12.862917 47.646754
F 104.696871 36.016175 3.988539
F 104.696871 36.016175 25.817647
F 104.696871 36.016175 47.646754
F 104.696871 59.169432 3.988539
F 104.696871 59.169432 25.817647
F 104.696871 59.169432 47.646754
F 77.961768 20.580672 3.988539
F 77.961768 20.580672 25.817646
F 77.961768 20.580672 47.646753
F 77.961768 43.733930 3.988539
F 77.961768 43.733930 25.817646
F 77.961768 43.733930 47.646753
F 77.961768 66.887188 3.988539
F 77.961768 66.887188 25.817646
F 77.961768 66.887188 47.646753
F 104.696871 20.580672 3.988539
F 104.696871 20.580672 25.817646
F 104.696871 20.580672 47.646753
F 104.696871 43.733930 3.988539
F 104.696871 43.733930 25.817646
F 104.696871 43.733930 47.646753
F 104.696871 66.887188 3.988539
F 104.696871 66.887188 25.817646
F 104.696871 66.887188 47.646753
F 60.138351 7.717749 7.626723
F 60.138351 7.717749 29.455831
F 60.138351 7.717749 51.284938
F 60.138351 30.871007 7.626723
F 60.138351 30.871007 29.455831
F 60.138351 30.871007 51.284938
F 60.138351 54.024264 7.626723
F 60.138351 54.024264 29.455831
F 60.138351 54.024264 51.284938
F 86.873454 7.717749 7.626723
F 86.873454 7.717749 29.455831
F 86.873454 7.717749 51.284938
F 86.873454 30.871007 7.626723
F 86.873454 30.871007 29.455831
F 86.873454 30.871007 51.284938
F 86.873454 54.024264 7.626723
F 86.873454 54.024264 29.455831
F 86.873454 54.024264 51.284938
F 60.138351 15.435502 7.626724
F 60.138351 15.435502 29.455832
F 60.138351 15.435502 51.284939
F 60.138351 38.588760 7.626724
F 60.138351 38.588760 29.455832
F 60.138351 38.588760 51.284939
F 60.138351 61.742017 7.626724
F 60.138351 61.742017 29.455832
F 60.138351 61.742017 51.284939
F 86.873454 15.435502 7.626724
F 86.873454 15.435502 29.455832
F 86.873454 15.435502 51.284939
F 86.873454 38.588760 7.626724
F 86.873454 38.588760 29.455832
F 86.873454 38.588760 51.284939
F 86.873454 61.742017 7.626724
F 86.873454 61.742017 29.455832
F 86.873454 61.742017 51.284939
F 60.138351 0.000000 7.626723
F 60.138351 0.000000 29.455831
F 60.138351 0.000000 51.284938
F 60.138351 23.153257 7.626723
F 60.138351 23.153257 29.455831
F 60.138351 23.153257 51.284938
F 60.138351 46.306515 7.626723
F 60.138351 46.306515 29.455831
F 60.138351 46.306515 51.284938
F 86.873454 0.000000 7.626723
F 86.873454 0.000000 29.455831
F 86.873454 0.000000 51.284938
F 86.873454 23.153257 7.626723
F 86.873454 23.153257 29.455831
F 86.873454 23.153257 51.284938
F 86.873454 46.306515 7.626723
F 86.873454 46.306515 29.455831
F 86.873454 46.306515 51.284938
F 69.050053 7.717751 7.626724
F 69.050053 7.717751 29.455832
F 69.050053 7.717751 51.284939
F 69.050053 30.871008 7.626724
F 69.050053 30.871008 29.455832
F 69.050053 30.871008 51.284939
F 69.050053 54.024266 7.626724
F 69.050053 54.024266 29.455832
F 69.050053 54.024266 51.284939
F 95.785156 7.717751 7.626724
F 95.785156 7.717751 29.455832
F 95.785156 7.717751 51.284939
F 95.785156 30.871008 7.626724
F 95.785156 30.871008 29.455832
F 95.785156 30.871008 51.284939
F 95.785156 54.024266 7.626724
F 95.785156 54.024266 29.455832
F 95.785156 54.024266 51.284939
F 69.050053 15.435503 7.626725
F 69.050053 15.435503 29.455833
F 69.050053 15.435503 51.284940
F 69.050053 38.588761 7.626725
F 69.050053 38.588761 29.455833
F 69.050053 38.588761 51.284940
F 69.050053 61.742018 7.626725
F 69.050053 61.742018 29.455833
F 69.050053 61.742018 51.284940
F 95.785156 15.435503 7.626725
F 95.785156 15.435503 29.455833
F 95.785156 15.435503 51.284940
F 95.785156 38.588761 7.626725
F 95.785156 38.588761 29.455833
F 95.785156 38.588761 51.284940
F 95.785156 61.742018 7.626725
F 95.785156 61.742018 29.455833
F 95.785156 61.742018 51.284940
F 69.050053 0.000001 7.626724
F 69.050053 0.000001 29.455832
F 69.050053 0.000001 51.284939
F 69.050053 23.153259 7.626724
F 69.050053 23.153259 29.455832
F 69.050053 23.153259 51.284939
F 69.050053 46.306516 7.626724
F 69.050053 46.306516 29.455832
F 69.050053 46.306516 51.284939
F 95.785156 0.000001 7.626724
F 95.785156 0.000001 29.455832
F 95.785156 0.000001 51.284939
F 95.785156 23.153259 7.626724
F 95.785156 23.153259 29.455832
F 95.785156 23.153259 51.284939
F 95.785156 46.306516 7.626724
F 95.785156 46.306516 29.455832
F 95.785156 46.306516 51.284939
F 77.961758 7.717750 7.626723
F 77.961758 7.717750 29.455831
F 77.961758 7.717750 51.284938
F 77.961758 30.871007 7.626723
F 77.961758 30.871007 29.455831
F 77.961758 30.871007 51.284938
F 77.961758 54.024265 7.626723
F 77.961758 54.024265 29.455831
F 77.961758 54.024265 51.284938
F 104.696862 7.717750 7.626723
F 104.696862 7.717750 29.455831
F 104.696862 7.717750 51.284938
F 104.696862 30.871007 7.626723
F 104.696862 30.871007 29.455831
F 104.696862 30.871007 51.284938
F 104.696862 54.024265 7.626723
F 104.696862 54.024265 29.455831
F 104.696862 54.024265 51.284938
F 77.961758 15.435502 7.626724
F 77.961758 15.435502 29.455832
F 77.961758 15.435502 51.284939
F 77.961758 38.588760 7.626724
F 77.961758 38.588760 29.455832
F 77.961758 38.588760 51.284939
F 77.961758 61.742017 7.626724
F 77.961758 61.742017 29.455832
F 77.961758 61.742017 51.284939
F 104.696862 15.435502 7.626724
F 104.696862 15.435502 29.455832
F 104.696862 15.435502 51.284939
F 104.696862 38.588760 7.626724
F 104.696862 38.588760 29.455832
F 104.696862 38.588760 51.284939
F 104.696862 61.742017 7.626724
F 104.696862 61.742017 29.455832
F 104.696862 61.742017 51.284939
F 77.961758 0.000000 7.626723
F 77.961758 0.000000 29.455831
F 77.961758 0.000000 51.284938
F 77.961758 23.153258 7.626723
F 77.961758 23.153258 29.455831
F 77.961758 23.153258 51.284938
F 77.961758 46.306515 7.626723
F 77.961758 46.306515 29.455831
F 77.961758 46.306515 51.284938
F 104.696862 0.000000 7.626723
F 104.696862 0.000000 29.455831
F 104.696862 0.000000 51.284938
F 104.696862 23.153258 7.626723
F 104.696862 23.153258 29.455831
F 104.696862 23.153258 51.284938
F 104.696862 46.306515 7.626723
F 104.696862 46.306515 29.455831
F 104.696862 46.306515 51.284938
F 53.454591 1.286291 11.264908
F 53.454591 1.286291 33.094015
F 53.454591 1.286291 54.923122
F 53.454591 24.439548 11.264908
F 53.454591 24.439548 33.094015
F 53.454591 24.439548 54.923122
F 53.454591 47.592806 11.264908
F 53.454591 47.592806 33.094015
F 53.454591 47.592806 54.923122
F 80.189695 1.286291 11.264908
F 80.189695 1.286291 33.094015
F 80.189695 1.286291 54.923122
F 80.189695 24.439548 11.264908
F 80.189695 24.439548 33.094015
F 80.189695 24.439548 54.923122
F 80.189695 47.592806 11.264908
F 80.189695 47.592806 33.094015
F 80.189695 47.592806 54.923122
F 53.454591 9.004040 11.264908
F 53.454591 9.004040 33.094015
F 53.454591 9.004040 54.923122
F 53.454591 32.157298 11.264908
F 53.454591 32.157298 33.094015
F 53.454591 32.157298 54.923122
F 53.454591 55.310555 11.264908
F 53.454591 55.310555 33.094015
F 53.454591 55.310555 54.923122
F 80.189695 9.004040 11.264908
F 80.189695 9.004040 33.094015
F 80.189695 9.004040 54.923122
F 80.189695 32.157298 11.264908
F 80.189695 32.157298 33.094015
F 80.189695 32.157298 54.923122
F 80.189695 55.310555 11.264908
F 80.189695 55.310555 33.094015
F 80.189695 55.310555 54.923122
F 53.454591 16.721795 11.264908
F 53.454591 16.721795 33.094016
F 53.454591 16.721795 54.923123
F 53.454591 39.875053 11.264908
F 53.454591 39.875053 33.094016
F 53.454591 39.875053 54.923123
F 53.454591 63.028310 11.264908
F 53.454591 63.028310 33.094016
F 53.454591 63.028310 54.923123
F 80.189695 16.721795 11.264908
F 80.189695 16.721795 33.094016
F 80.189695 16.721795 54.923123
F 80.189695 39.875053 11.264908
F 80.189695 39.875053 33.094016
F 80.189695 39.875053 54.923123
F 80.189695 63.028310 11.264908
F 80.189695 63.028310 33.094016
F 80.189695 63.028310 54.923123
F 62.366289 1.286291 11.264908
F 62.366289 1.286291 33.094015
F 62.366289 1.286291 54.923123
F 62.366289 24.439548 11.264908
F 62.366289 24.439548 33.094015
F 62.366289 24.439548 54.923123
F 62.366289 47.592806 11.264908
F 62.366289 47.592806 33.094015
F 62.366289 47.592806 54.923123
F 89.101392 1.286291 11.264908
F 89.101392 1.286291 33.094015
F 89.101392 1.286291 54.923123
F 89.101392 24.439548 11.264908
F 89.101392 24.439548 33.094015
F 89.101392 24.439548 54.923123
F 89.101392 47.592806 11.264908
F 89.101392 47.592806 33.094015
F 89.101392 47.592806 54.923123
F 62.366289 9.004040 11.264908
F 62.366289 9.004040 33.094015
F 62.366289 9.004040 54.923123
F 62.366289 32.157298 11.264908
F 62.366289 32.157298 33.094015
F 62.366289 32.157298 54.923123
F 62.366289 55.310555 11.264908
F 62.366289 55.310555 33.094015
F 62.366289 55.310555 54.923123
F 89.101392 9.004040 11.264908
F 89.101392 9.004040 33.094015
F 89.101392 9.004040 54.923123
F 89.101392 32.157298 11.264908
F 89.101392 32.157298 33.094015
F 89.101392 32.157298 54.923123
F 89.101392 55.310555 11.264908
F 89.101392 55.310555 33.094015
F 89.101392 55.310555 54.923123
F 62.366289 16.721795 11.264909
F 62.366289 16.721795 33.094016
F 62.366289 16.721795 54.923123
F 62.366289 39.875053 11.264909
F 62.366289 39.875053 33.094016
F 62.366289 39.875053 54.923123
F 62.366289 63.028310 11.264909
F 62.366289 63.028310 33.094016
F 62.366289 63.028310 54.923123
F 89.101392 16.721795 11.264909
F 89.101392 16.721795 33.094016
F 89.101392 16.721795 54.923123
F 89.101392 39.875053 11.264909
F 89.101392 39.875053 33.094016
F 89.101392 39.875053 54.923123
F 89.101392 63.028310 11.264909
F 89.101392 63.028310 33.094016
F 89.101392 63.028310 54.923123
F 71.277992 1.286290 11.264909
F 71.277992 1.286290 33.094016
F 71.277992 1.286290 54.923124
F 71.277992 24.439547 11.264909
F 71.277992 24.439547 33.094016
F 71.277992 24.439547 54.923124
F 71.277992 47.592805 11.264909
F 71.277992 47.592805 33.094016
F 71.277992 47.592805 54.923124
F 98.013095 1.286290 11.264909
F 98.013095 1.286290 33.094016
F 98.013095 1.286290 54.923124
F 98.013095 24.439547 11.264909
F 98.013095 24.439547 33.094016
F 98.013095 24.439547 54.923124
F 98.013095 47.592805 11.264909
F 98.013095 47.592805 33.094016
F 98.013095 47.592805 54.923124
F 71.277992 9.004039 11.264909
F 71.277992 9.004039 33.094016
F 71.277992 9.004039 54.923124
F 71.277992 32.157297 11.264909
F 71.277992 32.157297 33.094016
F 71.277992 32.157297 54.923124
F 71.277992 55.310554 11.264909
F 71.277992 55.310554 33.094016
F 71.277992 55.310554 54.923124
F 98.013095 9.004039 11.264909
F 98.013095 9.004039 33.094016
F 98.013095 9.004039 54.923124
F 98.013095 32.157297 11.264909
F 98.013095 32.157297 33.094016
F 98.013095 32.157297 54.923124
F 98.013095 55.310554 11.264909
F 98.013095 55.310554 33.094016
F 98.013095 55.310554 54.923124
F 71.277992 16.721795 11.264910
F 71.277992 16.721795 33.094017
F 71.277992 16.721795 54.923124
F 71.277992 39.875052 11.264910
F 71.277992 39.875052 33.094017
F 71.277992 39.875052 54.923124
F 71.277992 63.028310 11.264910
F 71.277992 63.028310 33.094017
F 71.277992 63.028310 54.923124
F 98.013095 16.721795 11.264910
F 98.013095 16.721795 33.094017
F 98.013095 16.721795 54.923124
F 98.013095 39.875052 11.264910
F 98.013095 39.875052 33.094017
F 98.013095 39.875052 54.923124
F 98.013095 63.028310 11.264910
F 98.013095 63.028310 33.094017
F 98.013095 63.028310 54.923124
F 53.454578 3.858875 14.903091
F 53.454578 3.858875 36.732199
F 53.454578 3.858875 58.561306
F 53.454578 27.012132 14.903091
F 53.454578 27.012132 36.732199
F 53.454578 27.012132 58.561306
F 53.454578 50.165390 14.903091
F 53.454578 50.165390 36.732199
F 53.454578 50.165390 58.561306
F 80.189681 3.858875 14.903091
F 80.189681 3.858875 36.732199
F 80.189681 3.858875 58.561306
F 80.189681 27.012132 14.903091
F 80.189681 27.012132 36.732199
F 80.189681 27.012132 58.561306
F 80.189681 50.165390 14.903091
F 80.189681 50.165390 36.732199
F 80.189681 50.165390 58.561306
F 53.454578 11.576625 14.903092
F 53.454578 11.576625 36.732199
F 53.454578 11.576625 58.561306
F 53.454578 34.729882 14.903092
F 53.454578 34.729882 36.732199
F 53.454578 34.729882 58.561306
F 53.454578 57.883140 14.903092
F 53.454578 57.883140 36.732199
F 53.454578 57.883140 58.561306
F 80.189681 11.576625 14.903092
F 80.189681 11.576625 36.732199
F 80.189681 11.576625 58.561306
F 80.189681 34.729882 14.903092
F 80.189681 34.729882 36.732199
F 80.189681 34.729882 58.561306
F 80.189681 57.883140 14.903092
F 80.189681 57.883140 36.732199
F 80.189681 57.883140 58.561306
F 53.454578 19.294380 14.903092
F 53.454578 19.294380 36.732200
F 53.454578 19.294380 58.561307
F 53.454578 42.447638 14.903092
F 53.454578 42.447638 36.732200
F 53.454578 42.447638 58.561307
F 53.454578 65.600895 14.903092
F 53.454578 65.600895 36.732200
F 53.454578 65.600895 58.561307
F 80.189681 19.294380 14.903092
F 80.189681 19.294380 36.732200
F 80.189681 19.294380 58.561307
F 80.189681 42.447638 14.903092
F 80.189681 42.447638 36.732200
F 80.189681 42.447638 58.561307
F 80.189681 65.600895 14.903092
F 80.189681 65.600895 36.732200
F 80.189681 65.600895 58.561307
F 62.366273 3.858875 14.903092
F 62.366273 3.858875 36.732199
F 62.366273 3.858875 58.561307
F 62.366273 27.012133 14.903092
F 62.366273 27.012133 36.732199
F 62.366273 27.012133 58.561307
F 62.366273 50.165390 14.903092
F 62.366273 50.165390 36.732199
F 62.366273 50.165390 58.561307
F 89.101376 3.858875 14.903092
F 89.101376 3.858875 36.732199
F 89.101376 3.858875 58.561307
F 89.101376 27.012133 14.903092
F 89.101376 27.012133 36.732199
F 89.101376 27.012133 58.561307
F 89.101376 50.165390 14.903092
F 89.101376 50.165390 36.732199
F 89.101376 50.165390 58.561307
F 62.366273 11.576625 14.903092
F 62.366273 11.576625 36.732199
F 62.366273 11.576625 58.561307
F 62.366273 34.729883 14.903092
F 62.366273 34.729883 36.732199
F 62.366273 34.729883 58.561307
F 62.366273 57.883140 14.903092
F 62.366273 57.883140 36.732199
F 62.366273 57.883140 58.561307
F 89.101376 11.576625 14.903092
F 89.101376 11.576625 36.732199
F 89.101376 11.576625 58.561307
F 89.101376 34.729883 14.903092
F 89.101376 34.729883 36.732199
F 89.101376 34.729883 58.561307
F 89.101376 57.883140 14.903092
F 89.101376 57.883140 36.732199
F 89.101376 57.883140 58.561307
F 62.366273 19.294380 14.903092
F 62.366273 19.294380 36.732200
F 62.366273 19.294380 58.561307
F 62.366273 42.447638 14.903092
F 62.366273 42.447638 36.732200
F 62.366273 42.447638 58.561307
F 62.366273 65.600896 14.903092
F 62.366273 65.600896 36.732200
F 62.366273 65.600896 58.561307
F 89.101376 19.294380 14.903092
F 89.101376 19.294380 36.732200
F 89.101376 19.294380 58.561307
F 89.101376 42.447638 14.903092
F 89.101376 42.447638 36.732200
F 89.101376 42.447638 58.561307
F 89.101376 65.600896 14.903092
F 89.101376 65.600896 36.732200
F 89.101376 65.600896 58.561307
F 71.277978 3.858876 14.903093
F 71.277978 3.858876 36.732200
F 71.277978 3.858876 58.561308
F 71.277978 27.012134 14.903093
F 71.277978 27.012134 36.732200
F 71.277978 27.012134 58.561308
F 71.277978 50.165391 14.903093
F 71.277978 50.165391 36.732200
F 71.277978 50.165391 58.561308
F 98.013082 3.858876 14.903093
F 98.013082 3.858876 36.732200
F 98.013082 3.858876 58.561308
F 98.013082 27.012134 14.903093
F 98.013082 27.012134 36.732200
F 98.013082 27.012134 58.561308
F 98.013082 50.165391 14.903093
F 98.013082 50.165391 36.732200
F 98.013082 50.165391 58.561308
F 71.277978 11.576626 14.903093
F 71.277978 11.576626 36.732201
F 71.277978 11.576626 58.561308
F 71.277978 34.729884 14.903093
F 71.277978 34.729884 36.732201
F 71.277978 34.729884 58.561308
F 71.277978 57.883141 14.903093
F 71.277978 57.883141 36.732201
F 71.277978 57.883141 58.561308
F 98.013082 11.576626 14.903093
F 98.013082 11.576626 36.732201
F 98.013082 11.576626 58.561308
F 98.013082 34.729884 14.903093
F 98.013082 34.729884 36.732201
F 98.013082 34.729884 58.561308
F 98.013082 57.883141 14.903093
F 98.013082 57.883141 36.732201
F 98.013082 57.883141 58.561308
F 71.277978 19.294382 14.903094
F 71.277978 19.294382 36.732201
F 71.277978 19.294382 58.561308
F 71.277978 42.447639 14.903094
F 71.277978 42.447639 36.732201
F 71.277978 42.447639 58.561308
F 71.277978 65.600897 14.903094
F 71.277978 65.600897 36.732201
F 71.277978 65.600897 58.561308
F 98.013082 19.294382 14.903094
F 98.013082 19.294382 36.732201
F 98.013082 19.294382 58.561308
F 98.013082 42.447639 14.903094
F 98.013082 42.447639 36.732201
F 98.013082 42.447639 58.561308
F 98.013082 65.600897 14.903094
F 98.013082 65.600897 36.732201
F 98.013082 65.600897 58.561308
F 53.454589 3.858875 12.174454
F 53.454589 3.858875 34.003562
F 53.454589 3.858875 55.832669
F 53.454589 27.012133 12.174454
F 53.454589 27.012133 34.003562
F 53.454589 27.012133 55.832669
F 53.454589 50.165390 12.174454
F 53.454589 50.165390 34.003562
F 53.454589 50.165390 55.832669
F 80.189693 3.858875 12.174454
F 80.189693 3.858875 34.003562
F 80.189693 3.858875 55.832669
F 80.189693 27.012133 12.174454
F 80.189693 27.012133 34.003562
F 80.189693 27.012133 55.832669
F 80.189693 50.165390 12.174454
F 80.189693 50.165390 34.003562
F 80.189693 50.165390 55.832669
F 53.454589 11.576625 12.174454
F 53.454589 11.576625 34.003561
F 53.454589 11.576625 55.832669
F 53.454589 34.729883 12.174454
F 53.454589 34.729883 34.003561
F 53.454589 34.729883 55.832669
F 53.454589 57.883140 12.174454
F 53.454589 57.883140 34.003561
F 53.454589 57.883140 55.832669
F 80.189693 11.576625 12.174454
F 80.189693 11.576625 34.003561
F 80.189693 11.576625 55.832669
F 80.189693 34.729883 12.174454
F 80.189693 34.729883 34.003561
F 80.189693 34.729883 55.832669
F 80.189693 57.883140 12.174454
F 80.189693 57.883140 34.003561
F 80.189693 57.883140 55.832669
F 53.454589 19.294381 12.174453
F 53.454589 19.294381 34.003561
F 53.454589 19.294381 55.832668
F 53.454589 42.447638 12.174453
F 53.454589 42.447638 34.003561
F 53.454589 42.447638 55.832668
F 53.454589 65.600896 12.174453
F 53.454589 65.600896 34.003561
F 53.454589 65.600896 55.832668
F 80.189693 19.294381 12.174453
F 80.189693 19.294381 34.003561
F 80.189693 19.294381 55.832668
F 80.189693 42.447638 12.174453
F 80.189693 42.447638 34.003561
F 80.189693 42.447638 55.832668
F 80.189693 65.600896 12.174453
F 80.189693 65.600896 34.003561
F 80.189693 65.600896 55.832668
F 62.366286 3.858875 12.174454
F 62.366286 3.858875 34.003561
F 62.366286 3.858875 55.832669
F 62.366286 27.012133 12.174454
F 62.366286 27.012133 34.003561
F 62.366286 27.012133 55.832669
F 62.366286 50.165390 12.174454
F 62.366286 50.165390 34.003561
F 62.366286 50.165390 55.832669
F 89.101389 3.858875 12.174454
F 89.101389 3.858875 34.003561
F 89.101389 3.858875 55.832669
F 89.101389 27.012133 12.174454
F 89.101389 27.012133 34.003561
F 89.101389 27.012133 55.832669
F 89.101389 50.165390 12.174454
F 89.101389 50.165390 34.003561
F 89.101389 50.165390 55.832669
F 62.366286 11.576625 12.174454
F 62.366286 11.576625 34.003561
F 62.366286 11.576625 55.832669
F 62.366286 34.729883 12.174454
F 62.366286 34.729883 34.003561
F 62.366286 34.729883 55.832669
F 62.366286 57.883140 12.174454
F 62.366286 57.883140 34.003561
F 62.366286 57.883140 55.832669
F 89.101389 11.576625 12.174454
F 89.101389 11.576625 34.003561
F 89.101389 11.576625 55.832669
F 89.101389 34.729883 12.174454
F 89.101389 34.729883 34.003561
F 89.101389 34.729883 55.832669
F 89.101389 57.883140 12.174454
F 89.101389 57.883140 34.003561
F 89.101389 57.883140 55.832669
F 62.366286 19.294381 12.174453
F 62.366286 19.294381 34.003561
F 62.366286 19.294381 55.832668
F 62.366286 42.447638 12.174453
F 62.366286 42.447638 34.003561
F 62.366286 42.447638 55.832668
F 62.366286 65.600896 12.174453
F 62.366286 65.600896 34.003561
F 62.366286 65.600896 55.832668
F 89.101389 19.294381 12.174453
F 89.101389 19.294381 34.003561
F 89.101389 19.294381 55.832668
F 89.101389 42.447638 12.174453
F 89.101389 42.447638 34.003561
F 89.101389 42.447638 55.832668
F 89.101389 65.600896 12.174453
F 89.101389 65.600896 34.003561
F 89.101389 65.600896 55.832668
F 71.277990 3.858876 12.174453
F 71.277990 3.858876 34.003560
F 71.277990 3.858876 55.832668
F 71.277990 27.012133 12.174453
F 71.277990 27.012133 34.003560
F 71.277990 27.012133 55.832668
F 71.277990 50.165391 12.174453
F 71.277990 50.165391 34.003560
F 71.277990 50.165391 55.832668
F 98.013094 3.858876 12.174453
F 98.013094 3.858876 34.003560
F 98.013094 3.858876 55.832668
F 98.013094 27.012133 12.174453
F 98.013094 27.012133 34.003560
F 98.013094 27.012133 55.832668
F 98.013094 50.165391 12.174453
F 98.013094 50.165391 34.003560
F 98.013094 50.165391 55.832668
F 71.277990 11.576626 12.174453
F 71.277990 11.576626 34.003560
F 71.277990 11.576626 55.832668
F 71.277990 34.729883 12.174453
F 71.277990 34.729883 34.003560
F 71.277990 34.729883 55.832668
F 71.277990 57.883141 12.174453
F 71.277990 57.883141 34.003560
F 71.277990 57.883141 55.832668
F 98.013094 11.576626 12.174453
F 98.013094 11.576626 34.003560
F 98.013094 11.576626 55.832668
F 98.013094 34.729883 12.174453
F 98.013094 34.729883 34.003560
F 98.013094 34.729883 55.832668
F 98.013094 57.883141 12.174453
F 98.013094 57.883141 34.003560
F 98.013094 57.883141 55.832668
F 71.277990 19.294381 12.174452
F 71.277990 19.294381 34.003560
F 71.277990 19.294381 55.832667
F 71.277990 42.447639 12.174452
F 71.277990 42.447639 34.003560
F 71.277990 42.447639 55.832667
F 71.277990 65.600896 12.174452
F 71.277990 65.600896 34.003560
F 71.277990 65.600896 55.832667
F 98.013094 19.294381 12.174452
F 98.013094 19.294381 34.003560
F 98.013094 19.294381 55.832667
F 98.013094 42.447639 12.174452
F 98.013094 42.447639 34.003560
F 98.013094 42.447639 55.832667
F 98.013094 65.600896 12.174452
F 98.013094 65.600896 34.003560
F 98.013094 65.600896 55.832667
F 53.454579 1.286291 8.536270
F 53.454579 1.286291 30.365377
F 53.454579 1.286291 52.194485
F 53.454579 24.439549 8.536270
F 53.454579 24.439549 30.365377
F 53.454579 24.439549 52.194485
F 53.454579 47.592806 8.536270
F 53.454579 47.592806 30.365377
F 53.454579 47.592806 52.194485
F 80.189683 1.286291 8.536270
F 80.189683 1.286291 30.365377
F 80.189683 1.286291 52.194485
F 80.189683 24.439549 8.536270
F 80.189683 24.439549 30.365377
F 80.189683 24.439549 52.194485
F 80.189683 47.592806 8.536270
F 80.189683 47.592806 30.365377
F 80.189683 47.592806 52.194485
F 53.454579 9.004040 8.536270
F 53.454579 9.004040 30.365378
F 53.454579 9.004040 52.194485
F 53.454579 32.157298 8.536270
F 53.454579 32.157298 30.365378
F 53.454579 32.157298 52.194485
F 53.454579 55.310555 8.536270
F 53.454579 55.310555 30.365378
F 53.454579 55.310555 52.194485
F 80.189683 9.004040 8.536270
F 80.189683 9.004040 30.365378
F 80.189683 9.004040 52.194485
F 80.189683 32.157298 8.536270
F 80.189683 32.157298 30.365378
F 80.189683 32.157298 52.194485
F 80.189683 55.310555 8.536270
F 80.189683 55.310555 30.365378
F 80.189683 55.310555 52.194485
F 53.454579 16.721796 8.536269
F 53.454579 16.721796 30.365377
F 53.454579 16.721796 52.194484
F 53.454579 39.875053 8.536269
F 53.454579 39.875053 30.365377
F 53.454579 39.875053 52.194484
F 53.454579 63.028311 8.536269
F 53.454579 63.028311 30.365377
F 53.454579 63.028311 52.194484
F 80.189683 16.721796 8.536269
F 80.189683 16.721796 30.365377
F 80.189683 16.721796 52.194484
F 80.189683 39.875053 8.536269
F 80.189683 39.875053 30.365377
F 80.189683 39.875053 52.194484
F 80.189683 63.028311 8.536269
F 80.189683 63.028311 30.365377
F 80.189683 63.028311 52.194484
F 62.366275 1.286291 8.536270
F 62.366275 1.286291 30.365377
F 62.366275 1.286291 52.194485
F 62.366275 24.439548 8.536270
F 62.366275 24.439548 30.365377
F 62.366275 24.439548 52.194485
F 62.366275 47.592806 8.536270
F 62.366275 47.592806 30.365377
F 62.366275 47.592806 52.194485
F 89.101379 1.286291 8.536270
F 89.101379 1.286291 30.365377
F 89.101379 1.286291 52.194485
F 89.101379 24.439548 8.536270
F 89.101379 24.439548 30.365377
F 89.101379 24.439548 52.194485
F 89.101379 47.592806 8.536270
F 89.101379 47.592806 30.365377
F 89.101379 47.592806 52.194485
F 62.366275 9.004040 8.536270
F 62.366275 9.004040 30.365377
F 62.366275 9.004040 52.194485
F 62.366275 32.157298 8.536270
F 62.366275 32.157298 30.365377
F 62.366275 32.157298 52.194485
F 62.366275 55.310555 8.536270
F 62.366275 55.310555 30.365377
F 62.366275 55.310555 52.194485
F 89.101379 9.004040 8.536270
F 89.101379 9.004040 30.365377
F 89.101379 9.004040 52.194485
F 89.101379 32.157298 8.536270
F 89.101379 32.157298 30.365377
F 89.101379 32.157298 52.194485
F 89.101379 55.310555 8.536270
F 89.101379 55.310555 30.365377
F 89.101379 55.310555 52.194485
F 62.366275 16.721795 8.536269
F 62.366275 16.721795 30.365377
F 62.366275 16.721795 52.194484
F 62.366275 39.875053 8.536269
F 62.366275 39.875053 30.365377
F 62.366275 39.875053 52.194484
F 62.366275 63.028310 8.536269
F 62.366275 63.028310 30.365377
F 62.366275 63.028310 52.194484
F 89.101379 16.721795 8.536269
F 89.101379 16.721795 30.365377
F 89.101379 16.721795 52.194484
F 89.101379 39.875053 8.536269
F 89.101379 39.875053 30.365377
F 89.101379 39.875053 52.194484
F 89.101379 63.028310 8.536269
F 89.101379 63.028310 30.365377
F 89.101379 63.028310 52.194484
F 71.277980 1.286290 8.536269
F 71.277980 1.286290 30.365376
F 71.277980 1.286290 52.194484
F 71.277980 24.439547 8.536269
F 71.277980 24.439547 30.365376
F 71.277980 24.439547 52.194484
F 71.277980 47.592805 8.536269
F 71.277980 47.592805 30.365376
F 71.277980 47.592805 52.194484
F 98.013083 1.286290 8.536269
F 98.013083 1.286290 30.365376
F 98.013083 1.286290 52.194484
F 98.013083 24.439547 8.536269
F 98.013083 24.439547 30.365376
F 98.013083 24.439547 52.194484
F 98.013083 47.592805 8.536269
F 98.013083 47.592805 30.365376
F 98.013083 47.592805 52.194484
F 71.277980 9.004039 8.536269
F 71.277980 9.004039 30.365376
F 71.277980 9.004039 52.194484
F 71.277980 32.157296 8.536269
F 71.277980 32.157296 30.365376
F 71.277980 32.157296 52.194484
F 71.277980 55.310554 8.536269
F 71.277980 55.310554 30.365376
F 71.277980 55.310554 52.194484
F 98.013083 9.004039 8.536269
F 98.013083 9.004039 30.365376
F 98.013083 9.004039 52.194484
F 98.013083 32.157296 8.536269
F 98.013083 32.157296 30.365376
F 98.013083 32.157296 52.194484
F 98.013083 55.310554 8.536269
F 98.013083 55.310554 30.365376
F 98.013083 55.310554 52.194484
F 71.277980 16.721794 8.536268
F 71.277980 16.721794 30.365375
F 71.277980 16.721794 52.194483
F 71.277980 39.875052 8.536268
F 71.277980 39.875052 30.365375
F 71.277980 39.875052 52.194483
F 71.277980 63.028309 8.536268
F 71.277980 63.028309 30.365375
F 71.277980 63.028309 52.194483
F 98.013083 16.721794 8.536268
F 98.013083 16.721794 30.365375
F 98.013083 16.721794 52.194483
F 98.013083 39.875052 8.536268
F 98.013083 39.875052 30.365375
F 98.013083 39.875052 52.194483
F 98.013083 63.028309 8.536268
F 98.013083 63.028309 30.365375
F 98.013083 63.028309 52.194483
F 55.682516 7.717750 12.174454
F 55.682516 7.717750 34.003562
F 55.682516 7.717750 55.832669
F 55.682516 30.871007 12.174454
F 55.682516 30.871007 34.003562
F 55.682516 30.871007 55.832669
F 55.682516 54.024265 12.174454
F 55.682516 54.024265 34.003562
F 55.682516 54.024265 55.832669
F 82.417619 7.717750 12.174454
F 82.417619 7.717750 34.003562
F 82.417619 7.717750 55.832669
F 82.417619 30.871007 12.174454
F 82.417619 30.871007 34.003562
F 82.417619 30.871007 55.832669
F 82.417619 54.024265 12.174454
F 82.417619 54.024265 34.003562
F 82.417619 54.024265 55.832669
F 55.682516 15.435503 12.174453
F 55.682516 15.435503 34.003561
F 55.682516 15.435503 55.832668
F 55.682516 38.588760 12.174453
F 55.682516 38.588760 34.003561
F 55.682516 38.588760 55.832668
F 55.682516 61.742018 12.174453
F 55.682516 61.742018 34.003561
F 55.682516 61.742018 55.832668
F 82.417619 15.435503 12.174453
F 82.417619 15.435503 34.003561
F 82.417619 15.435503 55.832668
F 82.417619 38.588760 12.174453
F 82.417619 38.588760 34.003561
F 82.417619 38.588760 55.832668
F 82.417619 61.742018 12.174453
F 82.417619 61.742018 34.003561
F 82.417619 61.742018 55.832668
F 55.682516 0.000000 12.174454
F 55.682516 0.000000 34.003561
F 55.682516 0.000000 55.832669
F 55.682516 23.153258 12.174454
F 55.682516 23.153258 34.003561
F 55.682516 23.153258 55.832669
F 55.682516 46.306515 12.174454
F 55.682516 46.306515 34.003561
F 55.682516 46.306515 55.832669
F 82.417619 0.000000 12.174454
F 82.417619 0.000000 34.003561
F 82.417619 0.000000 55.832669
F 82.417619 23.153258 12.174454
F 82.417619 23.153258 34.003561
F 82.417619 23.153258 55.832669
F 82.417619 46.306515 12.174454
F 82.417619 46.306515 34.003561
F 82.417619 46.306515 55.832669
F 64.594214 7.717750 12.174454
F 64.594214 7.717750 34.003561
F 64.594214 7.717750 55.832669
F 64.594214 30.871007 12.174454
F 64.594214 30.871007 34.003561
F 64.594214 30.871007 55.832669
F 64.594214 54.024265 12.174454
F 64.594214 54.024265 34.003561
F 64.594214 54.024265 55.832669
F 91.329317 7.717750 12.174454
F 91.329317 7.717750 34.003561
F 91.329317 7.717750 55.832669
F 91.329317 30.871007 12.174454
F 91.329317 30.871007 34.003561
F 91.329317 30.871007 55.832669
F 91.329317 54.024265 12.174454
F 91.329317 54.024265 34.003561
F 91.329317 54.024265 55.832669
F 64.594214 15.435502 12.174453
F 64.594214 15.435502 34.003560
F 64.594214 15.435502 55.832668
F 64.594214 38.588760 12.174453
F 64.594214 38.588760 34.003560
F 64.594214 38.588760 55.832668
F 64.594214 61.742017 12.174453
F 64.594214 61.742017 34.003560
F 64.594214 61.742017 55.832668
F 91.329317 15.435502 12.174453
F 91.329317 15.435502 34.003560
F 91.329317 15.435502 55.832668
F 91.329317 38.588760 12.174453
F 91.329317 38.588760 34.003560
F 91.329317 38.588760 55.832668
F 91.329317 61.742017 12.174453
F 91.329317 61.742017 34.003560
F 91.329317 61.742017 55.832668
F 64.594214 0.000000 12.174454
F 64.594214 0.000000 34.003561
F 64.594214 0.000000 55.832669
F 64.594214 23.153258 12.174454
F 64.594214 23.153258 34.003561
F 64.594214 23.153258 55.832669
F 64.594214 46.306515 12.174454
F 64.594214 46.306515 34.003561
F 64.594214 46.306515 55.832669
F 91.329317 0.000000 12.174454
F 91.329317 0.000000 34.003561
F 91.329317 0.000000 55.832669
F 91.329317 23.153258 12.174454
F 91.329317 23.153258 34.003561
F 91.329317 23.153258 55.832669
F 91.329317 46.306515 12.174454
F 91.329317 46.306515 34.003561
F 91.329317 46.306515 55.832669
F 73.505918 7.717750 12.174453
F 73.505918 7.717750 34.003561
F 73.505918 7.717750 55.832668
F 73.505918 30.871008 12.174453
F 73.505918 30.871008 34.003561
F 73.505918 30.871008 55.832668
F 73.505918 54.024265 12.174453
F 73.505918 54.024265 34.003561
F 73.505918 54.024265 55.832668
F 100.241022 7.717750 12.174453
F 100.241022 7.717750 34.003561
F 100.241022 7.717750 55.832668
F 100.241022 30.871008 12.174453
F 100.241022 30.871008 34.003561
F 100.241022 30.871008 55.832668
F 100.241022 54.024265 12.174453
F 100.241022 54.024265 34.003561
F 100.241022 54.024265 55.832668
F 73.505918 15.435503 12.174452
F 73.505918 15.435503 34.003560
F 73.505918 15.435503 55.832667
F 73.505918 38.588760 12.174452
F 73.505918 38.588760 34.003560
F 73.505918 38.588760 55.832667
F 73.505918 61.742018 12.174452
F 73.505918 61.742018 34.003560
F 73.505918 61.742018 55.832667
F 100.241022 15.435503 12.174452
F 100.241022 15.435503 34.003560
F 100.241022 15.435503 55.832667
F 100.241022 38.588760 12.174452
F 100.241022 38.588760 34.003560
F 100.241022 38.588760 55.832667
F 100.241022 61.742018 12.174452
F 100.241022 61.742018 34.003560
F 100.241022 61.742018 55.832667
F 73.505918 0.000001 12.174453
F 73.505918 0.000001 34.003561
F 73.505918 0.000001 55.832668
F 73.505918 23.153258 12.174453
F 73.505918 23.153258 34.003561
F 73.505918 23.153258 55.832668
F 73.505918 46.306516 12.174453
F 73.505918 46.306516 34.003561
F 73.505918 46.306516 55.832668
F 100.241022 0.000001 12.174453
F 100.241022 0.000001 34.003561
F 100.241022 0.000001 55.832668
F 100.241022 23.153258 12.174453
F 100.241022 23.153258 34.003561
F 100.241022 23.153258 55.832668
F 100.241022 46.306516 12.174453
F 100.241022 46.306516 34.003561
F 100.241022 46.306516 55.832668
F 55.682501 5.145166 8.536270
F 55.682501 5.145166 30.365378
F 55.682501 5.145166 52.194485
F 55.682501 28.298423 8.536270
F 55.682501 28.298423 30.365378
F 55.682501 28.298423 52.194485
F 55.682501 51.451681 8.536270
F 55.682501 51.451681 30.365378
F 55.682501 51.451681 52.194485
F 82.417605 5.145166 8.536270
F 82.417605 5.145166 30.365378
F 82.417605 5.145166 52.194485
F 82.417605 28.298423 8.536270
F 82.417605 28.298423 30.365378
F 82.417605 28.298423 52.194485
F 82.417605 51.451681 8.536270
F 82.417605 51.451681 30.365378
F 82.417605 51.451681 52.194485
F 55.682501 12.862918 8.536269
F 55.682501 12.862918 30.365377
F 55.682501 12.862918 52.194484
F 55.682501 36.016175 8.536269
F 55.682501 36.016175 30.365377
F 55.682501 36.016175 52.194484
F 55.682501 59.169433 8.536269
F 55.682501 59.169433 30.365377
F 55.682501 59.169433 52.194484
F 82.417605 12.862918 8.536269
F 82.417605 12.862918 30.365377
F 82.417605 12.862918 52.194484
F 82.417605 36.016175 8.536269
F 82.417605 36.016175 30.365377
F 82.417605 36.016175 52.194484
F 82.417605 59.169433 8.536269
F 82.417605 59.169433 30.365377
F 82.417605 59.169433 52.194484
F 55.682501 20.580673 8.536270
F 55.682501 20.580673 30.365377
F 55.682501 20.580673 52.194485
F 55.682501 43.733931 8.536270
F 55.682501 43.733931 30.365377
F 55.682501 43.733931 52.194485
F 55.682501 66.887188 8.536270
F 55.682501 66.887188 30.365377
F 55.682501 66.887188 52.194485
F 82.417605 20.580673 8.536270
F 82.417605 20.580673 30.365377
F 82.417605 20.580673 52.194485
F 82.417605 43.733931 8.536270
F 82.417605 43.733931 30.365377
F 82.417605 43.733931 52.194485
F 82.417605 66.887188 8.536270
F 82.417605 66.887188 30.365377
F 82.417605 66.887188 52.194485
F 64.594198 5.145165 8.536270
F 64.594198 5.145165 30.365377
F 64.594198 5.145165 52.194485
F 64.594198 28.298422 8.536270
F 64.594198 28.298422 30.365377
F 64.594198 28.298422 52.194485
F 64.594198 51.451680 8.536270
F 64.594198 51.451680 30.365377
F 64.594198 51.451680 52.194485
F 91.329301 5.145165 8.536270
F 91.329301 5.145165 30.365377
F 91.329301 5.145165 52.194485
F 91.329301 28.298422 8.536270
F 91.329301 28.298422 30.365377
F 91.329301 28.298422 52.194485
F 91.329301 51.451680 8.536270
F 91.329301 51.451680 30.365377
F 91.329301 51.451680 52.194485
F 64.594198 12.862917 8.536269
F 64.594198 12.862917 30.365376
F 64.594198 12.862917 52.194484
F 64.594198 36.016174 8.536269
F 64.594198 36.016174 30.365376
F 64.594198 36.016174 52.194484
F 64.594198 59.169432 8.536269
F 64.594198 59.169432 30.365376
F 64.594198 59.169432 52.194484
F 91.329301 12.862917 8.536269
F 91.329301 12.862917 30.365376
F 91.329301 12.862917 52.194484
F 91.329301 36.016174 8.536269
F 91.329301 36.016174 30.365376
F 91.329301 36.016174 52.194484
F 91.329301 59.169432 8.536269
F 91.329301 59.169432 30.365376
F 91.329301 59.169432 52.194484
F 64.594198 20.580672 8.536270
F 64.594198 20.580672 30.365377
F 64.594198 20.580672 52.194484
F 64.594198 43.733930 8.536270
F 64.594198 43.733930 30.365377
F 64.594198 43.733930 52.194484
F 64.594198 66.887187 8.536270
F 64.594198 66.887187 30.365377
F 64.594198 66.887187 52.194484
F 91.329301 20.580672 8.536270
F 91.329301 20.580672 30.365377
F 91.329301 20.580672 52.194484
F 91.329301 43.733930 8.536270
F 91.329301 43.733930 30.365377
F 91.329301 43.733930 52.194484
F 91.329301 66.887187 8.536270
F 91.329301 66.887187 30.365377
F 91.329301 66.887187 52.194484
F 73.505905 5.145164 8.536269
F 73.505905 5.145164 30.365377
F 73.505905 5.145164 52.194484
F 73.505905 28.298422 8.536269
F 73.505905 28.298422 30.365377
F 73.505905 28.298422 52.194484
F 73.505905 51.451679 8.536269
F 73.505905 51.451679 30.365377
F 73.505905 51.451679 52.194484
F 100.241009 5.145164 8.536269
F 100.241009 5.145164 30.365377
F 100.241009 5.145164 52.194484
F 100.241009 28.298422 8.536269
F 100.241009 28.298422 30.365377
F 100.241009 28.298422 52.194484
F 100.241009 51.451679 8.536269
F 100.241009 51.451679 30.365377
F 100.241009 51.451679 52.194484
F 73.505905 12.862916 8.536268
F 73.505905 12.862916 30.365376
F 73.505905 12.862916 52.194483
F 73.505905 36.016174 8.536268
F 73.505905 36.016174 30.365376
F 73.505905 36.016174 52.194483
F 73.505905 59.169431 8.536268
F 73.505905 59.169431 30.365376
F 73.505905 59.169431 52.194483
F 100.241009 12.862916 8.536268
F 100.241009 12.862916 30.365376
F 100.241009 12.862916 52.194483
F 100.241009 36.016174 8.536268
F 100.241009 36.016174 30.365376
F 100.241009 36.016174 52.194483
F 100.241009 59.169431 8.536268
F 100.241009 59.169431 30.365376
F 100.241009 59.169431 52.194483
F 73.505905 20.580672 8.536269
F 73.505905 20.580672 30.365376
F 73.505905 20.580672 52.194484
F 73.505905 43.733929 8.536269
F 73.505905 43.733929 30.365376
F 73.505905 43.733929 52.194484
F 73.505905 66.887187 8.536269
F 73.505905 66.887187 30.365376
F 73.505905 66.887187 52.194484
F 100.241009 20.580672 8.536269
F 100.241009 20.580672 30.365376
F 100.241009 20.580672 52.194484
F 100.241009 43.733929 8.536269
F 100.241009 43.733929 30.365376
F 100.241009 43.733929 52.194484
F 100.241009 66.887187 8.536269
F 100.241009 66.887187 30.365376
F 100.241009 66.887187 52.194484
F 55.682513 5.145165 11.264907
F 55.682513 5.145165 33.094015
F 55.682513 5.145165 54.923122
F 55.682513 28.298423 11.264907
F 55.682513 28.298423 33.094015
F 55.682513 28.298423 54.923122
F 55.682513 51.451680 11.264907
F 55.682513 51.451680 33.094015
F 55.682513 51.451680 54.923122
F 82.417617 5.145165 11.264907
F 82.417617 5.145165 33.094015
F 82.417617 5.145165 54.923122
F 82.417617 28.298423 11.264907
F 82.417617 28.298423 33.094015
F 82.417617 28.298423 54.923122
F 82.417617 51.451680 11.264907
F 82.417617 51.451680 33.094015
F 82.417617 51.451680 54.923122
F 55.682513 12.862917 11.264908
F 55.682513 12.862917 33.094016
F 55.682513 12.862917 54.923123
F 55.682513 36.016175 11.264908
F 55.682513 36.016175 33.094016
F 55.682513 36.016175 54.923123
F 55.682513 59.169432 11.264908
F 55.682513 59.169432 33.094016
F 55.682513 59.169432 54.923123
F 82.417617 12.862917 11.264908
F 82.417617 12.862917 33.094016
F 82.417617 12.862917 54.923123
F 82.417617 36.016175 11.264908
F 82.417617 36.016175 33.094016
F 82.417617 36.016175 54.923123
F 82.417617 59.169432 11.264908
F 82.417617 59.169432 33.094016
F 82.417617 59.169432 54.923123
F 55.682513 20.580673 11.264908
F 55.682513 20.580673 33.094015
F 55.682513 20.580673 54.923122
F 55.682513 43.733930 11.264908
F 55.682513 43.733930 33.094015
F 55.682513 43.733930 54.923122
F 55.682513 66.887188 11.264908
F 55.682513 66.887188 33.094015
F 55.682513 66.887188 54.923122
F 82.417617 20.580673 11.264908
F 82.417617 20.580673 33.094015
F 82.417617 20.580673 54.923122
F 82.417617 43.733930 11.264908
F 82.417617 43.733930 33.094015
F 82.417617 43.733930 54.923122
F 82.417617 66.887188 11.264908
F 82.417617 66.887188 33.094015
F 82.417617 66.887188 54.923122
F 64.594211 5.145165 11.264908
F 64.594211 5.145165 33.094015
F 64.594211 5.145165 54.923123
F 64.594211 28.298422 11.264908
F 64.594211 28.298422 33.094015
F 64.594211 28.298422 54.923123
F 64.594211 51.451680 11.264908
F 64.594211 51.451680 33.094015
F 64.594211 51.451680 54.923123
F 91.329314 5.145165 11.264908
F 91.329314 5.145165 33.094015
F 91.329314 5.145165 54.923123
F 91.329314 28.298422 11.264908
F 91.329314 28.298422 33.094015
F 91.329314 28.298422 54.923123
F 91.329314 51.451680 11.264908
F 91.329314 51.451680 33.094015
F 91.329314 51.451680 54.923123
F 64.594211 12.862917 11.264909
F 64.594211 12.862917 33.094016
F 64.594211 12.862917 54.923124
F 64.594211 36.016175 11.264909
F 64.594211 36.016175 33.094016
F 64.594211 36.016175 54.923124
F 64.594211 59.169432 11.264909
F 64.594211 59.169432 33.094016
F 64.594211 59.169432 54.923124
F 91.329314 12.862917 11.264909
F 91.329314 12.862917 33.094016
F 91.329314 12.862917 54.923124
F 91.329314 36.016175 11.264909
F 91.329314 36.016175 33.094016
F 91.329314 36.016175 54.923124
F 91.329314 59.169432 11.264909
F 91.329314 59.169432 33.094016
F 91.329314 59.169432 54.923124
F 64.594211 20.580672 11.264908
F 64.594211 20.580672 33.094016
F 64.594211 20.580672 54.923123
F 64.594211 43.733930 11.264908
F 64.594211 43.733930 33.094016
F 64.594211 43.733930 54.923123
F 64.594211 66.887187 11.264908
F 64.594211 66.887187 33.094016
F 64.594211 66.887187 54.923123
F 91.329314 20.580672 11.264908
F 91.329314 20.580672 33.094016
F 91.329314 20.580672 54.923123
F 91.329314 43.733930 11.264908
F 91.329314 43.733930 33.094016
F 91.329314 43.733930 54.923123
F 91.329314 66.887187 11.264908
F 91.329314 66.887187 33.094016
F 91.329314 66.887187 54.923123
F 73.505917 5.145164 11.264908
F 73.505917 5.145164 33.094016
F 73.505917 5.145164 54.923123
F 73.505917 28.298422 11.264908
F 73.505917 28.298422 33.094016
F 73.505917 28.298422 54.923123
F 73.505917 51.451679 11.264908
F 73.505917 51.451679 33.094016
F 73.505917 51.451679 54.923123
F 100.241020 5.145164 11.264908
F 100.241020 5.145164 33.094016
F 100.241020 5.145164 54.923123
F 100.241020 28.298422 11.264908
F 100.241020 28.298422 33.094016
F 100.241020 28.298422 54.923123
F 100.241020 51.451679 11.264908
F 100.241020 51.451679 33.094016
F 100.241020 51.451679 54.923123
F 73.505917 12.862917 11.264909
F 73.505917 12.862917 33.094017
F 73.505917 12.862917 54.923124
F 73.505917 36.016174 11.264909
F 73.505917 36.016174 33.094017
F 73.505917 36.016174 54.923124
F 73.505917 59.169432 11.264909
F 73.505917 59.169432 33.094017
F 73.505917 59.169432 54.923124
F 100.241020 12.862917 11.264909
F 100.241020 12.862917 33.094017
F 100.241020 12.862917 54.923124
F 100.241020 36.016174 11.264909
F 100.241020 36.016174 33.094017
F 100.241020 36.016174 54.923124
F 100.241020 59.169432 11.264909
F 100.241020 59.169432 33.094017
F 100.241020 59.169432 54.923124
F 73.505917 20.580672 11.264909
F 73.505917 20.580672 33.094016
F 73.505917 20.580672 54.923123
F 73.505917 43.733929 11.264909
F 73.505917 43.733929 33.094016
F 73.505917 43.733929 54.923123
F 73.505917 66.887187 11.264909
F 73.505917 66.887187 33.094016
F 73.505917 66.887187 54.923123
F 100.241020 20.580672 11.264909
F 100.241020 20.580672 33.094016
F 100.241020 20.580672 54.923123
F 100.241020 43.733929 11.264909
F 100.241020 43.733929 33.094016
F 100.241020 43.733929 54.923123
F 100.241020 66.887187 11.264909
F 100.241020 66.887187 33.094016
F 100.241020 66.887187 54.923123
F 55.682503 7.717749 14.903091
F 55.682503 7.717749 36.732199
F 55.682503 7.717749 58.561306
F 55.682503 30.871007 14.903091
F 55.682503 30.871007 36.732199
F 55.682503 30.871007 58.561306
F 55.682503 54.024264 14.903091
F 55.682503 54.024264 36.732199
F 55.682503 54.024264 58.561306
F 82.417607 7.717749 14.903091
F 82.417607 7.717749 36.732199
F 82.417607 7.717749 58.561306
F 82.417607 30.871007 14.903091
F 82.417607 30.871007 36.732199
F 82.417607 30.871007 58.561306
F 82.417607 54.024264 14.903091
F 82.417607 54.024264 36.732199
F 82.417607 54.024264 58.561306
F 55.682503 15.435502 14.903092
F 55.682503 15.435502 36.732200
F 55.682503 15.435502 58.561307
F 55.682503 38.588760 14.903092
F 55.682503 38.588760 36.732200
F 55.682503 38.588760 58.561307
F 55.682503 61.742017 14.903092
F 55.682503 61.742017 36.732200
F 55.682503 61.742017 58.561307
F 82.417607 15.435502 14.903092
F 82.417607 15.435502 36.732200
F 82.417607 15.435502 58.561307
F 82.417607 38.588760 14.903092
F 82.417607 38.588760 36.732200
F 82.417607 38.588760 58.561307
F 82.417607 61.742017 14.903092
F 82.417607 61.742017 36.732200
F 82.417607 61.742017 58.561307
F 55.682503 0.000000 14.903092
F 55.682503 0.000000 36.732199
F 55.682503 0.000000 58.561306
F 55.682503 23.153257 14.903092
F 55.682503 23.153257 36.732199
F 55.682503 23.153257 58.561306
F 55.682503 46.306515 14.903092
F 55.682503 46.306515 36.732199
F 55.682503 46.306515 58.561306
F 82.417607 0.000000 14.903092
F 82.417607 0.000000 36.732199
F 82.417607 0.000000 58.561306
F 82.417607 23.153257 14.903092
F 82.417607 23.153257 36.732199
F 82.417607 23.153257 58.561306
F 82.417607 46.306515 14.903092
F 82.417607 46.306515 36.732199
F 82.417607 46.306515 58.561306
F 64.594200 7.717750 14.903092
F 64.594200 7.717750 36.732199
F 64.594200 7.717750 58.561307
F 64.594200 30.871007 14.903092
F 64.594200 30.871007 36.732199
F 64.594200 30.871007 58.561307
F 64.594200 54.024265 14.903092
F 64.594200 54.024265 36.732199
F 64.594200 54.024265 58.561307
F 91.329304 7.717750 14.903092
F 91.329304 7.717750 36.732199
F 91.329304 7.717750 58.561307
F 91.329304 30.871007 14.903092
F 91.329304 30.871007 36.732199
F 91.329304 30.871007 58.561307
F 91.329304 54.024265 14.903092
F 91.329304 54.024265 36.732199
F 91.329304 54.024265 58.561307
F 64.594200 15.435503 14.903093
F 64.594200 15.435503 36.732200
F 64.594200 15.435503 58.561308
F 64.594200 38.588760 14.903093
F 64.594200 38.588760 36.732200
F 64.594200 38.588760 58.561308
F 64.594200 61.742018 14.903093
F 64.594200 61.742018 36.732200
F 64.594200 61.742018 58.561308
F 91.329304 15.435503 14.903093
F 91.329304 15.435503 36.732200
F 91.329304 15.435503 58.561308
F 91.329304 38.588760 14.903093
F 91.329304 38.588760 36.732200
F 91.329304 38.588760 58.561308
F 91.329304 61.742018 14.903093
F 91.329304 61.742018 36.732200
F 91.329304 61.742018 58.561308
F 64.594200 0.000000 14.903092
F 64.594200 0.000000 36.732199
F 64.594200 0.000000 58.561307
F 64.594200 23.153258 14.903092
F 64.594200 23.153258 36.732199
F 64.594200 23.153258 58.561307
F 64.594200 46.306515 14.903092
F 64.594200 46.306515 36.732199
F 64.594200 46.306515 58.561307
F 91.329304 0.000000 14.903092
F 91.329304 0.000000 36.732199
F 91.329304 0.000000 58.561307
F 91.329304 23.153258 14.903092
F 91.329304 23.153258 36.732199
F 91.329304 23.153258 58.561307
F 91.329304 46.306515 14.903092
F 91.329304 46.306515 36.732199
F 91.329304 46.306515 58.561307
F 73.505907 7.717751 14.903093
F 73.505907 7.717751 36.732200
F 73.505907 7.717751 58.561307
F 73.505907 30.871008 14.903093
F 73.505907 30.871008 36.732200
F 73.505907 30.871008 58.561307
F 73.505907 54.024266 14.903093
F 73.505907 54.024266 36.732200
F 73.505907 54.024266 58.561307
F 100.241010 7.717751 14.903093
F 100.241010 7.717751 36.732200
F 100.241010 7.717751 58.561307
F 100.241010 30.871008 14.903093
F 100.241010 30.871008 36.732200
F 100.241010 30.871008 58.561307
F 100.241010 54.024266 14.903093
F 100.241010 54.024266 36.732200
F 100.241010 54.024266 58.561307
F 73.505907 15.435503 14.903094
F 73.505907 15.435503 36.732201
F 73.505907 15.435503 58.561308
F 73.505907 38.588761 14.903094
F 73.505907 38.588761 36.732201
F 73.505907 38.588761 58.561308
F 73.505907 61.742018 14.903094
F 73.505907 61.742018 36.732201
F 73.505907 61.742018 58.561308
F 100.241010 15.435503 14.903094
F 100.241010 15.435503 36.732201
F 100.241010 15.435503 58.561308
F 100.241010 38.588761 14.903094
F 100.241010 38.588761 36.732201
F 100.241010 38.588761 58.561308
F 100.241010 61.742018 14.903094
F 100.241010 61.742018 36.732201
F 100.241010 61.742018 58.561308
F 73.505907 0.000001 14.903093
F 73.505907 0.000001 36.732200
F 73.505907 0.000001 58.561308
F 73.505907 23.153259 14.903093
F 73.505907 23.153259 36.732200
F 73.505907 23.153259 58.561308
F 73.505907 46.306516 14.903093
F 73.505907 46.306516 36.732200
F 73.505907 46.306516 58.561308
F 100.241010 0.000001 14.903093
F 100.241010 0.000001 36.732200
F 100.241010 0.000001 58.561308
F 100.241010 23.153259 14.903093
F 100.241010 23.153259 36.732200
F 100.241010 23.153259 58.561308
F 100.241010 46.306516 14.903093
F 100.241010 46.306516 36.732200
F 100.241010 46.306516 58.561308
F 57.910440 1.286291 11.264908
F 57.910440 1.286291 33.094015
F 57.910440 1.286291 54.923123
F 57.910440 24.439548 11.264908
F 57.910440 24.439548 33.094015
F 57.910440 24.439548 54.923123
F 57.910440 47.592806 11.264908
F 57.910440 47.592806 33.094015
F 57.910440 47.592806 54.923123
F 84.645543 1.286291 11.264908
F 84.645543 1.286291 33.094015
F 84.645543 1.286291 54.923123
F 84.645543 24.439548 11.264908
F 84.645543 24.439548 33.094015
F 84.645543 24.439548 54.923123
F 84.645543 47.592806 11.264908
F 84.645543 47.592806 33.094015
F 84.645543 47.592806 54.923123
F 57.910440 9.004040 11.264908
F 57.910440 9.004040 33.094015
F 57.910440 9.004040 54.923123
F 57.910440 32.157298 11.264908
F 57.910440 32.157298 33.094015
F 57.910440 32.157298 54.923123
F 57.910440 55.310555 11.264908
F 57.910440 55.310555 33.094015
F 57.910440 55.310555 54.923123
F 84.645543 9.004040 11.264908
F 84.645543 9.004040 33.094015
F 84.645543 9.004040 54.923123
F 84.645543 32.157298 11.264908
F 84.645543 32.157298 33.094015
F 84.645543 32.157298 54.923123
F 84.645543 55.310555 11.264908
F 84.645543 55.310555 33.094015
F 84.645543 55.310555 54.923123
F 57.910440 16.721795 11.264909
F 57.910440 16.721795 33.094016
F 57.910440 16.721795 54.923123
F 57.910440 39.875053 11.264909
F 57.910440 39.875053 33.094016
F 57.910440 39.875053 54.923123
F 57.910440 63.028310 11.264909
F 57.910440 63.028310 33.094016
F 57.910440 63.028310 54.923123
F 84.645543 16.721795 11.264909
F 84.645543 16.721795 33.094016
F 84.645543 16.721795 54.923123
F 84.645543 39.875053 11.264909
F 84.645543 39.875053 33.094016
F 84.645543 39.875053 54.923123
F 84.645543 63.028310 11.264909
F 84.645543 63.028310 33.094016
F 84.645543 63.028310 54.923123
F 66.822139 1.286290 11.264908
F 66.822139 1.286290 33.094016
F 66.822139 1.286290 54.923123
F 66.822139 24.439548 11.264908
F 66.822139 24.439548 33.094016
F 66.822139 24.439548 54.923123
F 66.822139 47.592806 11.264908
F 66.822139 47.592806 33.094016
F 66.822139 47.592806 54.923123
F 93.557242 1.286290 11.264908
F 93.557242 1.286290 33.094016
F 93.557242 1.286290 54.923123
F 93.557242 24.439548 11.264908
F 93.557242 24.439548 33.094016
F 93.557242 24.439548 54.923123
F 93.557242 47.592806 11.264908
F 93.557242 47.592806 33.094016
F 93.557242 47.592806 54.923123
F 66.822139 9.004040 11.264908
F 66.822139 9.004040 33.094016
F 66.822139 9.004040 54.923123
F 66.822139 32.157297 11.264908
F 66.822139 32.157297 33.094016
F 66.822139 32.157297 54.923123
F 66.822139 55.310555 11.264908
F 66.822139 55.310555 33.094016
F 66.822139 55.310555 54.923123
F 93.557242 9.004040 11.264908
F 93.557242 9.004040 33.094016
F 93.557242 9.004040 54.923123
F 93.557242 32.157297 11.264908
F 93.557242 32.157297 33.094016
F 93.557242 32.157297 54.923123
F 93.557242 55.310555 11.264908
F 93.557242 55.310555 33.094016
F 93.557242 55.310555 54.923123
F 66.822139 16.721795 11.264909
F 66.822139 16.721795 33.094016
F 66.822139 16.721795 54.923124
F 66.822139 39.875053 11.264909
F 66.822139 39.875053 33.094016
F 66.822139 39.875053 54.923124
F 66.822139 63.028310 11.264909
F 66.822139 63.028310 33.094016
F 66.822139 63.028310 54.923124
F 93.557242 16.721795 11.264909
F 93.557242 16.721795 33.094016
F 93.557242 16.721795 54.923124
F 93.557242 39.875053 11.264909
F 93.557242 39.875053 33.094016
F 93.557242 39.875053 54.923124
F 93.557242 63.028310 11.264909
F 93.557242 63.028310 33.094016
F 93.557242 63.028310 54.923124
F 75.733844 1.286290 11.264908
F 75.733844 1.286290 33.094016
F 75.733844 1.286290 54.923123
F 75.733844 24.439548 11.264908
F 75.733844 24.439548 33.094016
F 75.733844 24.439548 54.923123
F 75.733844 47.592805 11.264908
F 75.733844 47.592805 33.094016
F 75.733844 47.592805 54.923123
F 102.468948 1.286290 11.264908
F 102.468948 1.286290 33.094016
F 102.468948 1.286290 54.923123
F 102.468948 24.439548 11.264908
F 102.468948 24.439548 33.094016
F 102.468948 24.439548 54.923123
F 102.468948 47.592805 11.264908
F 102.468948 47.592805 33.094016
F 102.468948 47.592805 54.923123
F 75.733844 9.004040 11.264908
F 75.733844 9.004040 33.094016
F 75.733844 9.004040 54.923123
F 75.733844 32.157297 11.264908
F 75.733844 32.157297 33.094016
F 75.733844 32.157297 54.923123
F 75.733844 55.310555 11.264908
F 75.733844 55.310555 33.094016
F 75.733844 55.310555 54.923123
F 102.468948 9.004040 11.264908
F 102.468948 9.004040 33.094016
F 102.468948 9.004040 54.923123
F 102.468948 32.157297 11.264908
F 102.468948 32.157297 33.094016
F 102.468948 32.157297 54.923123
F 102.468948 55.310555 11.264908
F 102.468948 55.310555 33.094016
F 102.468948 55.310555 54.923123
F 75.733844 16.721795 11.264909
F 75.733844 16.721795 33.094016
F 75.733844 16.721795 54.923124
F 75.733844 39.875052 11.264909
F 75.733844 39.875052 33.094016
F 75.733844 39.875052 54.923124
F 75.733844 63.028310 11.264909
F 75.733844 63.028310 33.094016
F 75.733844 63.028310 54.923124
F 102.468948 16.721795 11.264909
F 102.468948 16.721795 33.094016
F 102.468948 16.721795 54.923124
F 102.468948 39.875052 11.264909
F 102.468948 39.875052 33.094016
F 102.468948 39.875052 54.923124
F 102.468948 63.028310 11.264909
F 102.468948 63.028310 33.094016
F 102.468948 63.028310 54.923124
F 57.910425 3.858875 14.903092
F 57.910425 3.858875 36.732199
F 57.910425 3.858875 58.561306
F 57.910425 27.012132 14.903092
F 57.910425 27.012132 36.732199
F 57.910425 27.012132 58.561306
F 57.910425 50.165390 14.903092
F 57.910425 50.165390 36.732199
F 57.910425 50.165390 58.561306
F 84.645528 3.858875 14.903092
F 84.645528 3.858875 36.732199
F 84.645528 3.858875 58.561306
F 84.645528 27.012132 14.903092
F 84.645528 27.012132 36.732199
F 84.645528 27.012132 58.561306
F 84.645528 50.165390 14.903092
F 84.645528 50.165390 36.732199
F 84.645528 50.165390 58.561306
F 57.910425 11.576625 14.903092
F 57.910425 11.576625 36.732199
F 57.910425 11.576625 58.561306
F 57.910425 34.729882 14.903092
F 57.910425 34.729882 36.732199
F 57.910425 34.729882 58.561306
F 57.910425 57.883140 14.903092
F 57.910425 57.883140 36.732199
F 57.910425 57.883140 58.561306
F 84.645528 11.576625 14.903092
F 84.645528 11.576625 36.732199
F 84.645528 11.576625 58.561306
F 84.645528 34.729882 14.903092
F 84.645528 34.729882 36.732199
F 84.645528 34.729882 58.561306
F 84.645528 57.883140 14.903092
F 84.645528 57.883140 36.732199
F 84.645528 57.883140 58.561306
F 57.910425 19.294380 14.903092
F 57.910425 19.294380 36.732200
F 57.910425 19.294380 58.561307
F 57.910425 42.447638 14.903092
F 57.910425 42.447638 36.732200
F 57.910425 42.447638 58.561307
F 57.910425 65.600895 14.903092
F 57.910425 65.600895 36.732200
F 57.910425 65.600895 58.561307
F 84.645528 19.294380 14.903092
F 84.645528 19.294380 36.732200
F 84.645528 19.294380 58.561307
F 84.645528 42.447638 14.903092
F 84.645528 42.447638 36.732200
F 84.645528 42.447638 58.561307
F 84.645528 65.600895 14.903092
F 84.645528 65.600895 36.732200
F 84.645528 65.600895 58.561307
F 66.822124 3.858876 14.903093
F 66.822124 3.858876 36.732200
F 66.822124 3.858876 58.561307
F 66.822124 27.012134 14.903093
F 66.822124 27.012134 36.732200
F 66.822124 27.012134 58.561307
F 66.822124 50.165391 14.903093
F 66.822124 50.165391 36.732200
F 66.822124 50.165391 58.561307
F 93.557228 3.858876 14.903093
F 93.557228 3.858876 36.732200
F 93.557228 3.858876 58.561307
F 93.557228 27.012134 14.903093
F 93.557228 27.012134 36.732200
F 93.557228 27.012134 58.561307
F 93.557228 50.165391 14.903093
F 93.557228 50.165391 36.732200
F 93.557228 50.165391 58.561307
F 66.822124 11.576626 14.903093
F 66.822124 11.576626 36.732200
F 66.822124 11.576626 58.561307
F 66.822124 34.729884 14.903093
F 66.822124 34.729884 36.732200
F 66.822124 34.729884 58.561307
F 66.822124 57.883141 14.903093
F 66.822124 57.883141 36.732200
F 66.822124 57.883141 58.561307
F 93.557228 11.576626 14.903093
F 93.557228 11.576626 36.732200
F 93.557228 11.576626 58.561307
F 93.557228 34.729884 14.903093
F 93.557228 34.729884 36.732200
F 93.557228 34.729884 58.561307
F 93.557228 57.883141 14.903093
F 93.557228 57.883141 36.732200
F 93.557228 57.883141 58.561307
F 66.822124 19.294382 14.903093
F 66.822124 19.294382 36.732201
F 66.822124 19.294382 58.561308
F 66.822124 42.447639 14.903093
F 66.822124 42.447639 36.732201
F 66.822124 42.447639 58.561308
F 66.822124 65.600897 14.903093
F 66.822124 65.600897 36.732201
F 66.822124 65.600897 58.561308
F 93.557228 19.294382 14.903093
F 93.557228 19.294382 36.732201
F 93.557228 19.294382 58.561308
F 93.557228 42.447639 14.903093
F 93.557228 42.447639 36.732201
F 93.557228 42.447639 58.561308
F 93.557228 65.600897 14.903093
F 93.557228 65.600897 36.732201
F 93.557228 65.600897 58.561308
F 75.733831 3.858875 14.903092
F 75.733831 3.858875 36.732199
F 75.733831 3.858875 58.561307
F 75.733831 27.012133 14.903092
F 75.733831 27.012133 36.732199
F 75.733831 27.012133 58.561307
F 75.733831 50.165390 14.903092
F 75.733831 50.165390 36.732199
F 75.733831 50.165390 58.561307
F 102.468935 3.858875 14.903092
F 102.468935 3.858875 36.732199
F 102.468935 3.858875 58.561307
F 102.468935 27.012133 14.903092
F 102.468935 27.012133 36.732199
F 102.468935 27.012133 58.561307
F 102.468935 50.165390 14.903092
F 102.468935 50.165390 36.732199
F 102.468935 50.165390 58.561307
F 75.733831 11.576625 14.903092
F 75.733831 11.576625 36.732200
F 75.733831 11.576625 58.561307
F 75.733831 34.729883 14.903092
F 75.733831 34.729883 36.732200
F 75.733831 34.729883 58.561307
F 75.733831 57.883140 14.903092
F 75.733831 57.883140 36.732200
F 75.733831 57.883140 58.561307
F 102.468935 11.576625 14.903092
F 102.468935 11.576625 36.732200
F 102.468935 11.576625 58.561307
F 102.468935 34.729883 14.903092
F 102.468935 34.729883 36.732200
F 102.468935 34.729883 58.561307
F 102.468935 57.883140 14.903092
F 102.468935 57.883140 36.732200
F 102.468935 57.883140 58.561307
F 75.733831 19.294381 14.903093
F 75.733831 19.294381 36.732200
F 75.733831 19.294381 58.561308
F 75.733831 42.447638 14.903093
F 75.733831 42.447638 36.732200
F 75.733831 42.447638 58.561308
F 75.733831 65.600896 14.903093
F 75.733831 65.600896 36.732200
F 75.733831 65.600896 58.561308
F 102.468935 19.294381 14.903093
F 102.468935 19.294381 36.732200
F 102.468935 19.294381 58.561308
F 102.468935 42.447638 14.903093
F 102.468935 42.447638 36.732200
F 102.468935 42.447638 58.561308
F 102.468935 65.600896 14.903093
F 102.468935 65.600896 36.732200
F 102.468935 65.600896 58.561308
F 57.910437 3.858875 12.174454
F 57.910437 3.858875 34.003561
F 57.910437 3.858875 55.832669
F 57.910437 27.012133 12.174454
F 57.910437 27.012133 34.003561
F 57.910437 27.012133 55.832669
F 57.910437 50.165390 12.174454
F 57.910437 50.165390 34.003561
F 57.910437 50.165390 55.832669
F 84.645540 3.858875 12.174454
F 84.645540 3.858875 34.003561
F 84.645540 3.858875 55.832669
F 84.645540 27.012133 12.174454
F 84.645540 27.012133 34.003561
F 84.645540 27.012133 55.832669
F 84.645540 50.165390 12.174454
F 84.645540 50.165390 34.003561
F 84.645540 50.165390 55.832669
F 57.910437 11.576625 12.174454
F 57.910437 11.576625 34.003561
F 57.910437 11.576625 55.832669
F 57.910437 34.729883 12.174454
F 57.910437 34.729883 34.003561
F 57.910437 34.729883 55.832669
F 57.910437 57.883140 12.174454
F 57.910437 57.883140 34.003561
F 57.910437 57.883140 55.832669
F 84.645540 11.576625 12.174454
F 84.645540 11.576625 34.003561
F 84.645540 11.576625 55.832669
F 84.645540 34.729883 12.174454
F 84.645540 34.729883 34.003561
F 84.645540 34.729883 55.832669
F 84.645540 57.883140 12.174454
F 84.645540 57.883140 34.003561
F 84.645540 57.883140 55.832669
F 57.910437 19.294381 12.174453
F 57.910437 19.294381 34.003561
F 57.910437 19.294381 55.832668
F 57.910437 42.447638 12.174453
F 57.910437 42.447638 34.003561
F 57.910437 42.447638 55.832668
F 57.910437 65.600896 12.174453
F 57.910437 65.600896 34.003561
F 57.910437 65.600896 55.832668
F 84.645540 19.294381 12.174453
F 84.645540 19.294381 34.003561
F 84.645540 19.294381 55.832668
F 84.645540 42.447638 12.174453
F 84.645540 42.447638 34.003561
F 84.645540 42.447638 55.832668
F 84.645540 65.600896 12.174453
F 84.645540 65.600896 34.003561
F 84.645540 65.600896 55.832668
F 66.822137 3.858876 12.174453
F 66.822137 3.858876 34.003561
F 66.822137 3.858876 55.832668
F 66.822137 27.012133 12.174453
F 66.822137 27.012133 34.003561
F 66.822137 27.012133 55.832668
F 66.822137 50.165391 12.174453
F 66.822137 50.165391 34.003561
F 66.822137 50.165391 55.832668
F 93.557240 3.858876 12.174453
F 93.557240 3.858876 34.003561
F 93.557240 3.858876 55.832668
F 93.557240 27.012133 12.174453
F 93.557240 27.012133 34.003561
F 93.557240 27.012133 55.832668
F 93.557240 50.165391 12.174453
F 93.557240 50.165391 34.003561
F 93.557240 50.165391 55.832668
F 66.822137 11.576626 12.174453
F 66.822137 11.576626 34.003561
F 66.822137 11.576626 55.832668
F 66.822137 34.729883 12.174453
F 66.822137 34.729883 34.003561
F 66.822137 34.729883 55.832668
F 66.822137 57.883141 12.174453
F 66.822137 57.883141 34.003561
F 66.822137 57.883141 55.832668
F 93.557240 11.576626 12.174453
F 93.557240 11.576626 34.003561
F 93.557240 11.576626 55.832668
F 93.557240 34.729883 12.174453
F 93.557240 34.729883 34.003561
F 93.557240 34.729883 55.832668
F 93.557240 57.883141 12.174453
F 93.557240 57.883141 34.003561
F 93.557240 57.883141 55.832668
F 66.822137 19.294381 12.174453
F 66.822137 19.294381 34.003560
F 66.822137 19.294381 55.832668
F 66.822137 42.447639 12.174453
F 66.822137 42.447639 34.003560
F 66.822137 42.447639 55.832668
F 66.822137 65.600896 12.174453
F 66.822137 65.600896 34.003560
F 66.822137 65.600896 55.832668
F 93.557240 19.294381 12.174453
F 93.557240 19.294381 34.003560
F 93.557240 19.294381 55.832668
F 93.557240 42.447639 12.174453
F 93.557240 42.447639 34.003560
F 93.557240 42.447639 55.832668
F 93.557240 65.600896 12.174453
F 93.557240 65.600896 34.003560
F 93.557240 65.600896 55.832668
F 75.733843 3.858875 12.174454
F 75.733843 3.858875 34.003561
F 75.733843 3.858875 55.832669
F 75.733843 27.012133 12.174454
F 75.733843 27.012133 34.003561
F 75.733843 27.012133 55.832669
F 75.733843 50.165390 12.174454
F 75.733843 50.165390 34.003561
F 75.733843 50.165390 55.832669
F 102.468946 3.858875 12.174454
F 102.468946 3.858875 34.003561
F 102.468946 3.858875 55.832669
F 102.468946 27.012133 12.174454
F 102.468946 27.012133 34.003561
F 102.468946 27.012133 55.832669
F 102.468946 50.165390 12.174454
F 102.468946 50.165390 34.003561
F 102.468946 50.165390 55.832669
F 75.733843 11.576625 12.174454
F 75.733843 11.576625 34.003561
F 75.733843 11.576625 55.832668
F 75.733843 34.729883 12.174454
F 75.733843 34.729883 34.003561
F 75.733843 34.729883 55.832668
F 75.733843 57.883140 12.174454
F 75.733843 57.883140 34.003561
F 75.733843 57.883140 55.832668
F 102.468946 11.576625 12.174454
F 102.468946 11.576625 34.003561
F 102.468946 11.576625 55.832668
F 102.468946 34.729883 12.174454
F 102.468946 34.729883 34.003561
F 102.468946 34.729883 55.832668
F 102.468946 57.883140 12.174454
F 102.468946 57.883140 34.003561
F 102.468946 57.883140 55.832668
F 75.733843 19.294381 12.174453
F 75.733843 19.294381 34.003561
F 75.733843 19.294381 55.832668
F 75.733843 42.447638 12.174453
F 75.733843 42.447638 34.003561
F 75.733843 42.447638 55.832668
F 75.733843 65.600896 12.174453
F 75.733843 65.600896 34.003561
F 75.733843 65.600896 55.832668
F 102.468946 19.294381 12.174453
F 102.468946 19.294381 34.003561
F 102.468946 19.294381 55.832668
F 102.468946 42.447638 12.174453
F 102.468946 42.447638 34.003561
F 102.468946 42.447638 55.832668
F 102.468946 65.600896 12.174453
F 102.468946 65.600896 34.003561
F 102.468946 65.600896 55.832668
F 57.910427 1.286291 8.536270
F 57.910427 1.286291 30.365377
F 57.910427 1.286291 52.194485
F 57.910427 24.439549 8.536270
F 57.910427 24.439549 30.365377
F 57.910427 24.439549 52.194485
F 57.910427 47.592806 8.536270
F 57.910427 47.592806 30.365377
F 57.910427 47.592806 52.194485
F 84.645530 1.286291 8.536270
F 84.645530 1.286291 30.365377
F 84.645530 1.286291 52.194485
F 84.645530 24.439549 8.536270
F 84.645530 24.439549 30.365377
F 84.645530 24.439549 52.194485
F 84.645530 47.592806 8.536270
F 84.645530 47.592806 30.365377
F 84.645530 47.592806 52.194485
F 57.910427 9.004041 8.536270
F 57.910427 9.004041 30.365377
F 57.910427 9.004041 52.194485
F 57.910427 32.157298 8.536270
F 57.910427 32.157298 30.365377
F 57.910427 32.157298 52.194485
F 57.910427 55.310556 8.536270
F 57.910427 55.310556 30.365377
F 57.910427 55.310556 52.194485
F 84.645530 9.004041 8.536270
F 84.645530 9.004041 30.365377
F 84.645530 9.004041 52.194485
F 84.645530 32.157298 8.536270
F 84.645530 32.157298 30.365377
F 84.645530 32.157298 52.194485
F 84.645530 55.310556 8.536270
F 84.645530 55.310556 30.365377
F 84.645530 55.310556 52.194485
F 57.910427 16.721796 8.536269
F 57.910427 16.721796 30.365377
F 57.910427 16.721796 52.194484
F 57.910427 39.875053 8.536269
F 57.910427 39.875053 30.365377
F 57.910427 39.875053 52.194484
F 57.910427 63.028311 8.536269
F 57.910427 63.028311 30.365377
F 57.910427 63.028311 52.194484
F 84.645530 16.721796 8.536269
F 84.645530 16.721796 30.365377
F 84.645530 16.721796 52.194484
F 84.645530 39.875053 8.536269
F 84.645530 39.875053 30.365377
F 84.645530 39.875053 52.194484
F 84.645530 63.028311 8.536269
F 84.645530 63.028311 30.365377
F 84.645530 63.028311 52.194484
F 66.822126 1.286290 8.536269
F 66.822126 1.286290 30.365377
F 66.822126 1.286290 52.194484
F 66.822126 24.439547 8.536269
F 66.822126 24.439547 30.365377
F 66.822126 24.439547 52.194484
F 66.822126 47.592805 8.536269
F 66.822126 47.592805 30.365377
F 66.822126 47.592805 52.194484
F 93.557229 1.286290 8.536269
F 93.557229 1.286290 30.365377
F 93.557229 1.286290 52.194484
F 93.557229 24.439547 8.536269
F 93.557229 24.439547 30.365377
F 93.557229 24.439547 52.194484
F 93.557229 47.592805 8.536269
F 93.557229 47.592805 30.365377
F 93.557229 47.592805 52.194484
F 66.822126 9.004039 8.536269
F 66.822126 9.004039 30.365377
F 66.822126 9.004039 52.194484
F 66.822126 32.157297 8.536269
F 66.822126 32.157297 30.365377
F 66.822126 32.157297 52.194484
F 66.822126 55.310554 8.536269
F 66.822126 55.310554 30.365377
F 66.822126 55.310554 52.194484
F 93.557229 9.004039 8.536269
F 93.557229 9.004039 30.365377
F 93.557229 9.004039 52.194484
F 93.557229 32.157297 8.536269
F 93.557229 32.157297 30.365377
F 93.557229 32.157297 52.194484
F 93.557229 55.310554 8.536269
F 93.557229 55.310554 30.365377
F 93.557229 55.310554 52.194484
F 66.822126 16.721795 8.536269
F 66.822126 16.721795 30.365376
F 66.822126 16.721795 52.194483
F 66.822126 39.875052 8.536269
F 66.822126 39.875052 30.365376
F 66.822126 39.875052 52.194483
F 66.822126 63.028310 8.536269
F 66.822126 63.028310 30.365376
F 66.822126 63.028310 52.194483
F 93.557229 16.721795 8.536269
F 93.557229 16.721795 30.365376
F 93.557229 16.721795 52.194483
F 93.557229 39.875052 8.536269
F 93.557229 39.875052 30.365376
F 93.557229 39.875052 52.194483
F 93.557229 63.028310 8.536269
F 93.557229 63.028310 30.365376
F 93.557229 63.028310 52.194483
F 75.733833 1.286290 8.536270
F 75.733833 1.286290 30.365377
F 75.733833 1.286290 52.194484
F 75.733833 24.439548 8.536270
F 75.733833 24.439548 30.365377
F 75.733833 24.439548 52.194484
F 75.733833 47.592805 8.536270
F 75.733833 47.592805 30.365377
F 75.733833 47.592805 52.194484
F 102.468936 1.286290 8.536270
F 102.468936 1.286290 30.365377
F 102.468936 1.286290 52.194484
F 102.468936 24.439548 8.536270
F 102.468936 24.439548 30.365377
F 102.468936 24.439548 52.194484
F 102.468936 47.592805 8.536270
F 102.468936 47.592805 30.365377
F 102.468936 47.592805 52.194484
F 75.733833 9.004039 8.536270
F 75.733833 9.004039 30.365377
F 75.733833 9.004039 52.194484
F 75.733833 32.157297 8.536270
F 75.733833 32.157297 30.365377
F 75.733833 32.157297 52.194484
F 75.733833 55.310555 8.536270
F 75.733833 55.310555 30.365377
F 75.733833 55.310555 52.194484
F 102.468936 9.004039 8.536270
F 102.468936 9.004039 30.365377
F 102.468936 9.004039 52.194484
F 102.468936 32.157297 8.536270
F 102.468936 32.157297 30.365377
F 102.468936 32.157297 52.194484
F 102.468936 55.310555 8.536270
F 102.468936 55.310555 30.365377
F 102.468936 55.310555 52.194484
F 75.733833 16.721795 8.536269
F 75.733833 16.721795 30.365376
F 75.733833 16.721795 52.194484
F 75.733833 39.875052 8.536269
F 75.733833 39.875052 30.365376
F 75.733833 39.875052 52.194484
F 75.733833 63.028310 8.536269
F 75.733833 63.028310 30.365376
F 75.733833 63.028310 52.194484
F 102.468936 16.721795 8.536269
F 102.468936 16.721795 30.365376
F 102.468936 16.721795 52.194484
F 102.468936 39.875052 8.536269
F 102.468936 39.875052 30.365376
F 102.468936 39.875052 52.194484
F 102.468936 63.028310 8.536269
F 102.468936 63.028310 30.365376
F 102.468936 63.028310 52.194484
F 60.138364 7.717750 12.174454
F 60.138364 7.717750 34.003562
F 60.138364 7.717750 55.832669
F 60.138364 30.871007 12.174454
F 60.138364 30.871007 34.003562
F 60.138364 30.871007 55.832669
F 60.138364 54.024265 12.174454
F 60.138364 54.024265 34.003562
F 60.138364 54.024265 55.832669
F 86.873467 7.717750 12.174454
F 86.873467 7.717750 34.003562
F 86.873467 7.717750 55.832669
F 86.873467 30.871007 12.174454
F 86.873467 30.871007 34.003562
F 86.873467 30.871007 55.832669
F 86.873467 54.024265 12.174454
F 86.873467 54.024265 34.003562
F 86.873467 54.024265 55.832669
F 60.138364 15.435502 12.174453
F 60.138364 15.435502 34.003561
F 60.138364 15.435502 55.832668
F 60.138364 38.588760 12.174453
F 60.138364 38.588760 34.003561
F 60.138364 38.588760 55.832668
F 60.138364 61.742018 12.174453
F 60.138364 61.742018 34.003561
F 60.138364 61.742018 55.832668
F 86.873467 15.435502 12.174453
F 86.873467 15.435502 34.003561
F 86.873467 15.435502 55.832668
F 86.873467 38.588760 12.174453
F 86.873467 38.588760 34.003561
F 86.873467 38.588760 55.832668
F 86.873467 61.742018 12.174453
F 86.873467 61.742018 34.003561
F 86.873467 61.742018 55.832668
F 60.138364 0.000000 12.174454
F 60.138364 0.000000 34.003561
F 60.138364 0.000000 55.832669
F 60.138364 23.153258 12.174454
F 60.138364 23.153258 34.003561
F 60.138364 23.153258 55.832669
F 60.138364 46.306515 12.174454
F 60.138364 46.306515 34.003561
F 60.138364 46.306515 55.832669
F 86.873467 0.000000 12.174454
F 86.873467 0.000000 34.003561
F 86.873467 0.000000 55.832669
F 86.873467 23.153258 12.174454
F 86.873467 23.153258 34.003561
F 86.873467 23.153258 55.832669
F 86.873467 46.306515 12.174454
F 86.873467 46.306515 34.003561
F 86.873467 46.306515 55.832669
F 69.050065 7.717750 12.174453
F 69.050065 7.717750 34.003561
F 69.050065 7.717750 55.832668
F 69.050065 30.871008 12.174453
F 69.050065 30.871008 34.003561
F 69.050065 30.871008 55.832668
F 69.050065 54.024265 12.174453
F 69.050065 54.024265 34.003561
F 69.050065 54.024265 55.832668
F 95.785169 7.717750 12.174453
F 95.785169 7.717750 34.003561
F 95.785169 7.717750 55.832668
F 95.785169 30.871008 12.174453
F 95.785169 30.871008 34.003561
F 95.785169 30.871008 55.832668
F 95.785169 54.024265 12.174453
F 95.785169 54.024265 34.003561
F 95.785169 54.024265 55.832668
F 69.050065 15.435503 12.174452
F 69.050065 15.435503 34.003560
F 69.050065 15.435503 55.832667
F 69.050065 38.588760 12.174452
F 69.050065 38.588760 34.003560
F 69.050065 38.588760 55.832667
F 69.050065 61.742018 12.174452
F 69.050065 61.742018 34.003560
F 69.050065 61.742018 55.832667
F 95.785169 15.435503 12.174452
F 95.785169 15.435503 34.003560
F 95.785169 15.435503 55.832667
F 95.785169 38.588760 12.174452
F 95.785169 38.588760 34.003560
F 95.785169 38.588760 55.832667
F 95.785169 61.742018 12.174452
F 95.785169 61.742018 34.003560
F 95.785169 61.742018 55.832667
F 69.050065 0.000001 12.174453
F 69.050065 0.000001 34.003561
F 69.050065 0.000001 55.832668
F 69.050065 23.153258 12.174453
F 69.050065 23.153258 34.003561
F 69.050065 23.153258 55.832668
F 69.050065 46.306516 12.174453
F 69.050065 46.306516 34.003561
F 69.050065 46.306516 55.832668
F 95.785169 0.000001 12.174453
F 95.785169 0.000001 34.003561
F 95.785169 0.000001 55.832668
F 95.785169 23.153258 12.174453
F 95.785169 23.153258 34.003561
F 95.785169 23.153258 55.832668
F 95.785169 46.306516 12.174453
F 95.785169 46.306516 34.003561
F 95.785169 46.306516 55.832668
F 77.961770 7.717750 12.174454
F 77.961770 7.717750 34.003562
F 77.961770 7.717750 55.832669
F 77.961770 30.871007 12.174454
F 77.961770 30.871007 34.003562
F 77.961770 30.871007 55.832669
F 77.961770 54.024265 12.174454
F 77.961770 54.024265 34.003562
F 77.961770 54.024265 55.832669
F 104.696873 7.717750 12.174454
F 104.696873 7.717750 34.003562
F 104.696873 7.717750 55.832669
F 104.696873 30.871007 12.174454
F 104.696873 30.871007 34.003562
F 104.696873 30.871007 55.832669
F 104.696873 54.024265 12.174454
F 104.696873 54.024265 34.003562
F 104.696873 54.024265 55.832669
F 77.961770 15.435502 12.174453
F 77.961770 15.435502 34.003560
F 77.961770 15.435502 55.832668
F 77.961770 38.588760 12.174453
F 77.961770 38.588760 34.003560
F 77.961770 38.588760 55.832668
F 77.961770 61.742018 12.174453
F 77.961770 61.742018 34.003560
F 77.961770 61.742018 55.832668
F 104.696873 15.435502 12.174453
F 104.696873 15.435502 34.003560
F 104.696873 15.435502 55.832668
F 104.696873 38.588760 12.174453
F 104.696873 38.588760 34.003560
F 104.696873 38.588760 55.832668
F 104.696873 61.742018 12.174453
F 104.696873 61.742018 34.003560
F 104.696873 61.742018 55.832668
F 77.961770 0.000000 12.174454
F 77.961770 0.000000 34.003561
F 77.961770 0.000000 55.832669
F 77.961770 23.153258 12.174454
F 77.961770 23.153258 34.003561
F 77.961770 23.153258 55.832669
F 77.961770 46.306515 12.174454
F 77.961770 46.306515 34.003561
F 77.961770 46.306515 55.832669
F 104.696873 0.000000 12.174454
F 104.696873 0.000000 34.003561
F 104.696873 0.000000 55.832669
F 104.696873 23.153258 12.174454
F 104.696873 23.153258 34.003561
F 104.696873 23.153258 55.832669
F 104.696873 46.306515 12.174454
F 104.696873 46.306515 34.003561
F 104.696873 46.306515 55.832669
F 60.138349 5.145165 8.536270
F 60.138349 5.145165 30.365378
F 60.138349 5.145165 52.194485
F 60.138349 28.298423 8.536270
F 60.138349 28.298423 30.365378
F 60.138349 28.298423 52.194485
F 60.138349 51.451680 8.536270
F 60.138349 51.451680 30.365378
F 60.138349 51.451680 52.194485
F 86.873452 5.145165 8.536270
F 86.873452 5.145165 30.365378
F 86.873452 5.145165 52.194485
F 86.873452 28.298423 8.536270
F 86.873452 28.298423 30.365378
F 86.873452 28.298423 52.194485
F 86.873452 51.451680 8.536270
F 86.873452 51.451680 30.365378
F 86.873452 51.451680 52.194485
F 60.138349 12.862918 8.536269
F 60.138349 12.862918 30.365377
F 60.138349 12.862918 52.194484
F 60.138349 36.016175 8.536269
F 60.138349 36.016175 30.365377
F 60.138349 36.016175 52.194484
F 60.138349 59.169433 8.536269
F 60.138349 59.169433 30.365377
F 60.138349 59.169433 52.194484
F 86.873452 12.862918 8.536269
F 86.873452 12.862918 30.365377
F 86.873452 12.862918 52.194484
F 86.873452 36.016175 8.536269
F 86.873452 36.016175 30.365377
F 86.873452 36.016175 52.194484
F 86.873452 59.169433 8.536269
F 86.873452 59.169433 30.365377
F 86.873452 59.169433 52.194484
F 60.138349 20.580673 8.536270
F 60.138349 20.580673 30.365377
F 60.138349 20.580673 52.194485
F 60.138349 43.733930 8.536270
F 60.138349 43.733930 30.365377
F 60.138349 43.733930 52.194485
F 60.138349 66.887188 8.536270
F 60.138349 66.887188 30.365377
F 60.138349 66.887188 52.194485
F 86.873452 20.580673 8.536270
F 86.873452 20.580673 30.365377
F 86.873452 20.580673 52.194485
F 86.873452 43.733930 8.536270
F 86.873452 43.733930 30.365377
F 86.873452 43.733930 52.194485
F 86.873452 66.887188 8.536270
F 86.873452 66.887188 30.365377
F 86.873452 66.887188 52.194485
F 69.050051 5.145164 8.536269
F 69.050051 5.145164 30.365376
F 69.050051 5.145164 52.194484
F 69.050051 28.298421 8.536269
F 69.050051 28.298421 30.365376
F 69.050051 28.298421 52.194484
F 69.050051 51.451679 8.536269
F 69.050051 51.451679 30.365376
F 69.050051 51.451679 52.194484
F 95.785155 5.145164 8.536269
F 95.785155 5.145164 30.365376
F 95.785155 5.145164 52.194484
F 95.785155 28.298421 8.536269
F 95.785155 28.298421 30.365376
F 95.785155 28.298421 52.194484
F 95.785155 51.451679 8.536269
F 95.785155 51.451679 30.365376
F 95.785155 51.451679 52.194484
F 69.050051 12.862916 8.536268
F 69.050051 12.862916 30.365375
F 69.050051 12.862916 52.194483
F 69.050051 36.016174 8.536268
F 69.050051 36.016174 30.365375
F 69.050051 36.016174 52.194483
F 69.050051 59.169431 8.536268
F 69.050051 59.169431 30.365375
F 69.050051 59.169431 52.194483
F 95.785155 12.862916 8.536268
F 95.785155 12.862916 30.365375
F 95.785155 12.862916 52.194483
F 95.785155 36.016174 8.536268
F 95.785155 36.016174 30.365375
F 95.785155 36.016174 52.194483
F 95.785155 59.169431 8.536268
F 95.785155 59.169431 30.365375
F 95.785155 59.169431 52.194483
F 69.050051 20.580671 8.536269
F 69.050051 20.580671 30.365376
F 69.050051 20.580671 52.194484
F 69.050051 43.733929 8.536269
F 69.050051 43.733929 30.365376
F 69.050051 43.733929 52.194484
F 69.050051 66.887186 8.536269
F 69.050051 66.887186 30.365376
F 69.050051 66.887186 52.194484
F 95.785155 20.580671 8.536269
F 95.785155 20.580671 30.365376
F 95.785155 20.580671 52.194484
F 95.785155 43.733929 8.536269
F 95.785155 43.733929 30.365376
F 95.785155 43.733929 52.194484
F 95.785155 66.887186 8.536269
F 95.785155 66.887186 30.365376
F 95.785155 66.887186 52.194484
F 77.961757 5.145165 8.536270
F 77.961757 5.145165 30.365378
F 77.961757 5.145165 52.194485
F 77.961757 28.298423 8.536270
F 77.961757 28.298423 30.365378
F 77.961757 28.298423 52.194485
F 77.961757 51.451680 8.536270
F 77.961757 51.451680 30.365378
F 77.961757 51.451680 52.194485
F 104.696860 5.145165 8.536270
F 104.696860 5.145165 30.365378
F 104.696860 5.145165 52.194485
F 104.696860 28.298423 8.536270
F 104.696860 28.298423 30.365378
F 104.696860 28.298423 52.194485
F 104.696860 51.451680 8.536270
F 104.696860 51.451680 30.365378
F 104.696860 51.451680 52.194485
F 77.961757 12.862917 8.536269
F 77.961757 12.862917 30.365377
F 77.961757 12.862917 52.194484
F 77.961757 36.016175 8.536269
F 77.961757 36.016175 30.365377
F 77.961757 36.016175 52.194484
F 77.961757 59.169432 8.536269
F 77.961757 59.169432 30.365377
F 77.961757 59.169432 52.194484
F 104.696860 12.862917 8.536269
F 104.696860 12.862917 30.365377
F 104.696860 12.862917 52.194484
F 104.696860 36.016175 8.536269
F 104.696860 36.016175 30.365377
F 104.696860 36.016175 52.194484
F 104.696860 59.169432 8.536269
F 104.696860 59.169432 30.365377
F 104.696860 59.169432 52.194484
F 77.961757 20.580673 8.536270
F 77.961757 20.580673 30.365377
F 77.961757 20.580673 52.194485
F 77.961757 43.733930 8.536270
F 77.961757 43.733930 30.365377
F 77.961757 43.733930 52.194485
F 77.961757 66.887188 8.536270
F 77.961757 66.887188 30.365377
F 77.961757 66.887188 52.194485
F 104.696860 20.580673 8.536270
F 104.696860 20.580673 30.365377
F 104.696860 20.580673 52.194485
F 104.696860 43.733930 8.536270
F 104.696860 43.733930 30.365377
F 104.696860 43.733930 52.194485
F 104.696860 66.887188 8.536270
F 104.696860 66.887188 30.365377
F 104.696860 66.887188 52.194485
F 60.138361 5.145165 11.264908
F 60.138361 5.145165 33.094015
F 60.138361 5.145165 54.923122
F 60.138361 28.298423 11.264908
F 60.138361 28.298423 33.094015
F 60.138361 28.298423 54.923122
F 60.138361 51.451680 11.264908
F 60.138361 51.451680 33.094015
F 60.138361 51.451680 54.923122
F 86.873465 5.145165 11.264908
F 86.873465 5.145165 33.094015
F 86.873465 5.145165 54.923122
F 86.873465 28.298423 11.264908
F 86.873465 28.298423 33.094015
F 86.873465 28.298423 54.923122
F 86.873465 51.451680 11.264908
F 86.873465 51.451680 33.094015
F 86.873465 51.451680 54.923122
F 60.138361 12.862917 11.264908
F 60.138361 12.862917 33.094016
F 60.138361 12.862917 54.923123
F 60.138361 36.016175 11.264908
F 60.138361 36.016175 33.094016
F 60.138361 36.016175 54.923123
F 60.138361 59.169432 11.264908
F 60.138361 59.169432 33.094016
F 60.138361 59.169432 54.923123
F 86.873465 12.862917 11.264908
F 86.873465 12.862917 33.094016
F 86.873465 12.862917 54.923123
F 86.873465 36.016175 11.264908
F 86.873465 36.016175 33.094016
F 86.873465 36.016175 54.923123
F 86.873465 59.169432 11.264908
F 86.873465 59.169432 33.094016
F 86.873465 59.169432 54.923123
F 60.138361 20.580673 11.264908
F 60.138361 20.580673 33.094015
F 60.138361 20.580673 54.923123
F 60.138361 43.733930 11.264908
F 60.138361 43.733930 33.094015
F 60.138361 43.733930 54.923123
F 60.138361 66.887188 11.264908
F 60.138361 66.887188 33.094015
F 60.138361 66.887188 54.923123
F 86.873465 20.580673 11.264908
F 86.873465 20.580673 33.094015
F 86.873465 20.580673 54.923123
F 86.873465 43.733930 11.264908
F 86.873465 43.733930 33.094015
F 86.873465 43.733930 54.923123
F 86.873465 66.887188 11.264908
F 86.873465 66.887188 33.094015
F 86.873465 66.887188 54.923123
F 69.050064 5.145164 11.264909
F 69.050064 5.145164 33.094016
F 69.050064 5.145164 54.923123
F 69.050064 28.298422 11.264909
F 69.050064 28.298422 33.094016
F 69.050064 28.298422 54.923123
F 69.050064 51.451679 11.264909
F 69.050064 51.451679 33.094016
F 69.050064 51.451679 54.923123
F 95.785167 5.145164 11.264909
F 95.785167 5.145164 33.094016
F 95.785167 5.145164 54.923123
F 95.785167 28.298422 11.264909
F 95.785167 28.298422 33.094016
F 95.785167 28.298422 54.923123
F 95.785167 51.451679 11.264909
F 95.785167 51.451679 33.094016
F 95.785167 51.451679 54.923123
F 69.050064 12.862917 11.264909
F 69.050064 12.862917 33.094017
F 69.050064 12.862917 54.923124
F 69.050064 36.016174 11.264909
F 69.050064 36.016174 33.094017
F 69.050064 36.016174 54.923124
F 69.050064 59.169432 11.264909
F 69.050064 59.169432 33.094017
F 69.050064 59.169432 54.923124
F 95.785167 12.862917 11.264909
F 95.785167 12.862917 33.094017
F 95.785167 12.862917 54.923124
F 95.785167 36.016174 11.264909
F 95.785167 36.016174 33.094017
F 95.785167 36.016174 54.923124
F 95.785167 59.169432 11.264909
F 95.785167 59.169432 33.094017
F 95.785167 59.169432 54.923124
F 69.050064 20.580672 11.264909
F 69.050064 20.580672 33.094016
F 69.050064 20.580672 54.923124
F 69.050064 43.733929 11.264909
F 69.050064 43.733929 33.094016
F 69.050064 43.733929 54.923124
F 69.050064 66.887187 11.264909
F 69.050064 66.887187 33.094016
F 69.050064 66.887187 54.923124
F 95.785167 20.580672 11.264909
F 95.785167 20.580672 33.094016
F 95.785167 20.580672 54.923124
F 95.785167 43.733929 11.264909
F 95.785167 43.733929 33.094016
F 95.785167 43.733929 54.923124
F 95.785167 66.887187 11.264909
F 95.785167 66.887187 33.094016
F 95.785167 66.887187 54.923124
F 77.961768 5.145165 11.264907
F 77.961768 5.145165 33.094015
F 77.961768 5.145165 54.923122
F 77.961768 28.298423 11.264907
F 77.961768 28.298423 33.094015
F 77.961768 28.298423 54.923122
F 77.961768 51.451680 11.264907
F 77.961768 51.451680 33.094015
F 77.961768 51.451680 54.923122
F 104.696871 5.145165 11.264907
F 104.696871 5.145165 33.094015
F 104.696871 5.145165 54.923122
F 104.696871 28.298423 11.264907
F 104.696871 28.298423 33.094015
F 104.696871 28.298423 54.923122
F 104.696871 51.451680 11.264907
F 104.696871 51.451680 33.094015
F 104.696871 51.451680 54.923122
F 77.961768 12.862917 11.264908
F 77.961768 12.862917 33.094016
F 77.961768 12.862917 54.923123
F 77.961768 36.016175 11.264908
F 77.961768 36.016175 33.094016
F 77.961768 36.016175 54.923123
F 77.961768 59.169432 11.264908
F 77.961768 59.169432 33.094016
F 77.961768 59.169432 54.923123
F 104.696871 12.862917 11.264908
F 104.696871 12.862917 33.094016
F 104.696871 12.862917 54.923123
F 104.696871 36.016175 11.264908
F 104.696871 36.016175 33.094016
F 104.696871 36.016175 54.923123
F 104.696871 59.169432 11.264908
F 104.696871 59.169432 33.094016
F 104.696871 59.169432 54.923123
F 77.961768 20.580672 11.264908
F 77.961768 20.580672 33.094015
F 77.961768 20.580672 54.923122
F 77.961768 43.733930 11.264908
F 77.961768 43.733930 33.094015
F 77.961768 43.733930 54.923122
F 77.961768 66.887188 11.264908
F 77.961768 66.887188 33.094015
F 77.961768 66.887188 54.923122
F 104.696871 20.580672 11.264908
F 104.696871 20.580672 33.094015
F 104.696871 20.580672 54.923122
F 104.696871 43.733930 11.264908
F 104.696871 43.733930 33.094015
F 104.696871 43.733930 54.923122
F 104.696871 66.887188 11.264908
F 104.696871 66.887188 33.094015
F 104.696871 66.887188 54.923122
F 60.138351 7.717749 14.903092
F 60.138351 7.717749 36.732199
F 60.138351 7.717749 58.561306
F 60.138351 30.871007 14.903092
F 60.138351 30.871007 36.732199
F 60.138351 30.871007 58.561306
F 60.138351 54.024264 14.903092
F 60.138351 54.024264 36.732199
F 60.138351 54.024264 58.561306
F 86.873454 7.717749 14.903092
F 86.873454 7.717749 36.732199
F 86.873454 7.717749 58.561306
F 86.873454 30.871007 14.903092
F 86.873454 30.871007 36.732199
F 86.873454 30.871007 58.561306
F 86.873454 54.024264 14.903092
F 86.873454 54.024264 36.732199
F 86.873454 54.024264 58.561306
F 60.138351 15.435502 14.903093
F 60.138351 15.435502 36.732200
F 60.138351 15.435502 58.561307
F 60.138351 38.588760 14.903093
F 60.138351 38.588760 36.732200
F 60.138351 38.588760 58.561307
F 60.138351 61.742017 14.903093
F 60.138351 61.742017 36.732200
F 60.138351 61.742017 58.561307
F 86.873454 15.435502 14.903093
F 86.873454 15.435502 36.732200
F 86.873454 15.435502 58.561307
F 86.873454 38.588760 14.903093
F 86.873454 38.588760 36.732200
F 86.873454 38.588760 58.561307
F 86.873454 61.742017 14.903093
F 86.873454 61.742017 36.732200
F 86.873454 61.742017 58.561307
F 60.138351 0.000000 14.903092
F 60.138351 0.000000 36.732199
F 60.138351 0.000000 58.561306
F 60.138351 23.153257 14.903092
F 60.138351 23.153257 36.732199
F 60.138351 23.153257 58.561306
F 60.138351 46.306515 14.903092
F 60.138351 46.306515 36.732199
F 60.138351 46.306515 58.561306
F 86.873454 0.000000 14.903092
F 86.873454 0.000000 36.732199
F 86.873454 0.000000 58.561306
F 86.873454 23.153257 14.903092
F 86.873454 23.153257 36.732199
[truncated: 86,423 more chars]
