# Supplementary material for: Molecular-resolution imaging of ice crystallized from liquid water by cryogenic liquid-cell TEM
Source: Nat Commun. 2025 Sep 25;16:8342. doi: 10.1038/s41467-025-62451-0 (PMC12462463; doi:10.1038/s41467-025-62451-0)
Supplement: Supplementary file 9 — Supplementary Data 1 [file 41467_2025_62451_MOESM9_ESM.zip › supercell_4_3_3/1.4/minimized.xyz]

15363
F15363
F 1.509464 1.321881 2.852101
F 1.509464 9.053041 2.852101
F 1.509465 16.784207 2.852101
F 10.419751 1.309477 3.117948
F 10.419751 9.040637 3.117948
F 10.419751 16.771802 3.117948
F 1.443525 3.850201 6.383719
F 1.443526 11.581362 6.383719
F 10.348406 3.866009 6.614928
F 10.348406 11.597171 6.614928
F 1.488854 3.873023 3.704595
F 1.488855 11.604183 3.704595
F 10.404309 3.883271 3.915994
F 10.404309 11.614432 3.915994
F 1.306056 1.784623 0.220930
F 1.306056 9.515783 0.220930
F 1.306057 17.246948 0.220929
F 10.354753 1.665697 0.468183
F 10.354752 9.396857 0.468183
F 10.354753 17.128022 0.468183
F 3.705217 7.743986 3.750256
F 3.705217 15.475149 3.750255
F 16.842255 12.885268 14.955367
F 12.635529 7.748861 3.970517
F 12.635529 15.480025 3.970517
F 16.842255 5.154105 14.955367
F 3.652263 5.543476 0.300144
F 3.652263 13.274639 0.300144
F 12.585881 5.531275 0.522715
F 12.585881 13.262437 0.522715
F 3.719385 5.177459 2.947583
F 3.719385 12.908622 2.947583
F 12.650949 5.175049 3.172487
F 12.650949 12.906211 3.172487
F 3.646693 7.727008 6.447424
F 3.646693 15.458172 6.447424
F 7.917274 12.885154 14.737178
F 12.579618 7.731595 6.669460
F 12.579618 15.462758 6.669460
F 7.917274 5.153992 14.737178
F 5.954639 1.307736 3.010594
F 5.954639 9.038896 3.010593
F 5.954639 16.770061 3.010593
F 14.882095 1.309473 3.227011
F 14.882095 9.040634 3.227011
F 14.882095 16.771799 3.227011
F 5.882104 3.868218 6.507190
F 5.882104 11.599380 6.507190
F 14.810758 3.866011 6.723986
F 14.810757 11.597173 6.723986
F 5.938287 3.885129 3.805456
F 5.938287 11.616290 3.805456
F 14.866669 3.883277 4.025047
F 14.866669 11.614439 4.025047
F 5.892147 1.665961 0.359882
F 5.892147 9.397122 0.359882
F 5.892148 17.128287 0.359882
F 14.817014 1.665695 0.577242
F 14.817013 9.396856 0.577242
F 14.817014 17.128021 0.577242
F 8.172915 7.748958 3.861422
F 8.172915 15.480122 3.861421
F 14.611125 16.750851 14.900839
F 17.097803 7.748857 4.079575
F 17.097803 15.480021 4.079574
F 3.446770 12.890003 14.630986
F 8.123641 5.531291 0.413662
F 8.123642 13.262454 0.413661
F 17.048143 5.531274 0.631770
F 17.048143 13.262436 0.631769
F 8.188153 5.174888 3.063532
F 8.188153 12.906051 3.063532
F 17.113226 5.175054 3.281539
F 17.113226 12.906216 3.281539
F 8.116902 7.731709 6.560469
F 8.116902 15.462873 6.560469
F 14.611125 9.019686 14.900840
F 17.041891 7.731591 6.778513
F 17.041891 15.462755 6.778513
F 17.041891 0.000430 6.778513
F 1.358460 1.306201 10.005252
F 1.358460 9.037361 10.005252
F 1.358460 16.768527 10.005252
F 10.260077 1.288528 10.237960
F 10.260077 9.019688 10.237960
F 10.260077 16.750853 10.237961
F 1.269524 3.847811 13.648342
F 1.269525 11.578971 13.648343
F 10.171034 3.865579 13.880929
F 10.171034 11.596740 13.880929
F 1.335576 3.847805 10.945851
F 1.335577 11.578966 10.945851
F 10.237825 3.865579 11.148397
F 10.237825 11.596740 11.148397
F 1.423673 1.305936 7.304062
F 1.423673 9.037097 7.304062
F 1.423674 16.768262 7.304062
F 10.326763 1.288625 7.507749
F 10.326763 9.019786 7.507749
F 10.326763 16.750950 7.507749
F 3.535819 7.726430 10.987595
F 3.535819 15.457593 10.987595
F 14.611125 1.288525 14.900840
F 12.469036 7.731164 11.202923
F 12.469036 15.462327 11.202923
F 5.682632 16.748648 14.681111
F 3.624688 5.158824 7.346919
F 3.624688 12.889986 7.346919
F 12.557971 5.154200 7.562275
F 12.557971 12.885362 7.562274
F 3.558238 5.158850 10.071197
F 3.558238 12.890012 10.071197
F 12.491284 5.154103 10.292494
F 12.491284 12.885265 10.292494
F 3.469179 7.726426 13.714142
F 3.469179 15.457589 13.714142
F 5.682632 9.017484 14.681111
F 12.402244 7.731164 13.935462
F 12.402245 15.462327 13.935463
F 5.682632 1.286323 14.681111
F 5.793855 1.286322 10.130327
F 5.793855 9.017483 10.130327
F 5.793855 16.748648 10.130327
F 14.722427 1.288526 10.347019
F 14.722427 9.019687 10.347019
F 14.722427 16.750851 10.347019
F 5.704817 3.867783 13.773299
F 5.704817 11.598944 13.773299
F 14.633384 3.865581 13.989988
F 14.633384 11.596742 13.989988
F 5.771683 3.867782 11.037726
F 5.771683 11.598943 11.037725
F 14.700175 3.865580 11.257453
F 14.700175 11.596742 11.257453
F 5.860599 1.286419 7.397091
F 5.860599 9.017580 7.397091
F 5.860599 16.748745 7.397091
F 14.789113 1.288623 7.616805
F 14.789113 9.019784 7.616805
F 14.789113 16.750949 7.616805
F 8.006326 7.731274 11.093791
F 8.006326 15.462438 11.093791
F 12.379982 12.885264 14.846309
F 16.931308 7.731161 11.311981
F 16.931308 15.462324 11.311981
F 3.446770 5.158841 14.630987
F 8.095250 5.154084 7.453137
F 8.095250 12.885247 7.453136
F 17.020244 5.154203 7.671333
F 17.020244 12.885366 7.671332
F 8.028572 5.153992 10.183492
F 8.028572 12.885155 10.183492
F 16.953557 5.154106 10.401547
F 16.953558 12.885269 10.401547
F 7.939533 7.731274 13.826461
F 7.939533 15.462437 13.826462
F 12.379982 5.154102 14.846309
F 16.864517 7.731161 14.044516
F 16.864517 15.462324 14.044516
F 10.148775 16.750852 14.791783
F 1.246532 1.306296 14.589255
F 1.246532 9.037456 14.589255
F 1.246533 16.768622 14.589255
F 10.148775 1.288527 14.791783
F 10.148775 9.019688 14.791783
F 3.705217 0.012825 3.750256
F 17.097803 0.017696 4.079575
F 7.939533 0.000113 13.826461
F 8.006326 0.000114 11.093791
F 12.402244 0.000003 13.935463
F 12.635529 0.017700 3.970517
F 12.469036 0.000003 11.202923
F 12.579618 0.000434 6.669460
F 8.116903 0.000549 6.560469
F 8.172915 0.017798 3.861422
F 1.001553 1.315472 24.581855
F 1.001553 9.046632 24.581855
F 1.001553 16.777797 24.581855
F 9.903912 1.288525 24.811186
F 9.903912 9.019686 24.811186
F 9.903912 16.750851 24.811187
F 0.910711 3.808237 28.240013
F 0.910711 11.539398 28.240013
F 9.814857 3.865585 28.454607
F 9.814857 11.596746 28.454607
F 0.889313 3.883182 25.523621
F 0.889317 11.614341 25.523621
F 9.881625 3.865584 25.722035
F 9.881625 11.596745 25.722035
F 1.068455 1.306490 21.877084
F 1.068455 9.037650 21.877084
F 1.068456 16.768816 21.877084
F 9.970689 1.288527 22.078621
F 9.970689 9.019688 22.078621
F 9.970689 16.750852 22.078621
F 3.177541 7.727981 25.565841
F 3.177541 15.459145 25.565841
F 16.753223 7.731160 18.598786
F 12.112864 7.731164 25.776565
F 12.112863 15.462327 25.776565
F 16.686431 15.462324 21.331350
F 3.268320 5.158721 21.919144
F 3.268320 12.889884 21.919143
F 12.201896 5.154102 22.133146
F 12.201896 12.885264 22.133146
F 3.188782 5.154439 24.650182
F 3.188782 12.885601 24.650182
F 12.135120 5.154102 24.865715
F 12.135120 12.885264 24.865715
F 3.063041 7.740582 28.305763
F 3.063042 15.471745 28.305763
F 16.686431 7.731161 21.331350
F 12.046063 7.731164 28.509133
F 12.046063 15.462327 28.509133
F 7.761444 15.462438 21.113298
F 5.437469 1.286096 24.703986
F 5.437469 9.017257 24.703986
F 5.437470 16.748422 24.703987
F 14.366265 1.288525 24.920241
F 14.366265 9.019686 24.920241
F 14.366265 16.750851 24.920241
F 5.348487 3.868286 28.347563
F 5.348487 11.599447 28.347563
F 14.277211 3.865580 28.563659
F 14.277211 11.596742 28.563659
F 5.413541 3.867819 25.611471
F 5.413541 11.598980 25.611471
F 14.344003 3.865580 25.831095
F 14.344003 11.596742 25.831095
F 5.504527 1.286306 21.968008
F 5.504527 9.017467 21.968008
F 5.504527 16.748632 21.968008
F 14.433038 1.288525 22.187677
F 14.433038 9.019686 22.187677
F 14.433039 16.750851 22.187676
F 7.650138 7.731272 25.667462
F 7.650138 15.462435 25.667462
F 7.761444 7.731275 21.113297
F 16.575136 7.731160 25.885623
F 16.575136 15.462324 25.885623
F 16.753223 15.462324 18.598786
F 7.739183 5.153991 22.024021
F 7.739183 12.885154 22.024020
F 16.664169 5.154105 22.242204
F 16.664169 12.885268 22.242204
F 7.672085 5.153926 24.756755
F 7.672085 12.885089 24.756756
F 16.597396 5.154105 24.974769
F 16.597396 12.885268 24.974769
F 7.582083 7.731539 28.400296
F 7.582083 15.462703 28.400296
F 16.775482 12.885268 17.687932
F 16.508344 7.731161 28.618187
F 16.508344 15.462324 28.618187
F 7.828241 15.462438 18.380596
F 0.832158 1.359902 31.901741
F 0.832158 9.091062 31.901742
F 0.832158 16.822228 31.901742
F 9.725829 1.288518 32.098025
F 9.725829 9.019679 32.098025
F 9.725829 16.750844 32.098026
F 7.761445 0.000114 21.113297
F 7.650138 0.000111 25.667462
F 0.639017 1.211313 29.180701
F 0.639016 8.942473 29.180701
F 0.639018 16.673639 29.180701
F 9.792492 1.288507 29.365440
F 9.792492 9.019667 29.365440
F 9.792492 16.750832 29.365440
F 3.086733 5.153689 29.211964
F 3.086733 12.884851 29.211964
F 12.023809 5.154102 29.419983
F 12.023809 12.885264 29.419983
F 2.963729 5.142794 31.952878
F 2.963729 12.873956 31.952878
F 11.957020 5.154102 32.152551
F 11.957020 12.885264 32.152551
F 5.259829 1.285815 31.991049
F 5.259829 9.016976 31.991049
F 5.259829 16.748141 31.991050
F 14.188179 1.288525 32.207078
F 14.188179 9.019686 32.207078
F 14.188179 16.750851 32.207078
F 5.318690 1.286043 29.254805
F 5.318690 9.017203 29.254805
F 5.318690 16.748368 29.254805
F 14.254951 1.288525 29.474513
F 14.254951 9.019686 29.474513
F 14.254951 16.750851 29.474513
F 7.561087 5.154004 29.310910
F 7.561087 12.885167 29.310910
F 16.486083 5.154105 29.529041
F 16.486082 12.885268 29.529041
F 7.492306 5.153559 32.043822
F 7.492306 12.884721 32.043822
F 16.419309 5.154105 32.261605
F 16.419309 12.885268 32.261605
F 1.180494 1.306296 17.291759
F 1.180494 9.037456 17.291759
F 1.180495 16.768622 17.291759
F 10.082002 1.288527 17.524345
F 10.082002 9.019688 17.524345
F 10.082002 16.750852 17.524345
F 1.091449 3.847783 20.935086
F 1.091450 11.578944 20.935086
F 9.992947 3.865579 21.167764
F 9.992947 11.596740 21.167764
F 1.157503 3.847807 18.232667
F 1.157504 11.578967 18.232666
F 10.059740 3.865579 18.435202
F 10.059740 11.596740 18.435202
F 3.357732 7.726421 18.274430
F 3.357732 15.457584 18.274429
F 16.775482 5.154105 17.687931
F 12.290950 7.731164 18.489728
F 12.290950 15.462327 18.489727
F 7.850497 12.885154 17.469878
F 3.380143 5.158841 17.357559
F 3.380143 12.890004 17.357559
F 12.313209 5.154102 17.578878
F 12.313209 12.885264 17.578878
F 3.291039 7.726376 21.001157
F 3.291039 15.457540 21.001157
F 7.850497 5.153992 17.469878
F 12.224158 7.731164 21.222297
F 12.224158 15.462327 21.222297
F 7.828241 7.731274 18.380597
F 5.615783 1.286323 17.416716
F 5.615783 9.017483 17.416716
F 5.615783 16.748648 17.416716
F 14.544352 1.288525 17.633404
F 14.544352 9.019686 17.633404
F 14.544352 16.750851 17.633404
F 5.526659 3.867817 21.060261
F 5.526659 11.598978 21.060261
F 14.455298 3.865581 21.276822
F 14.455298 11.596742 21.276822
F 5.593589 3.867786 18.324547
F 5.593589 11.598948 18.324547
F 14.522090 3.865580 18.544258
F 14.522090 11.596742 18.544258
F 12.112863 0.000003 25.776565
F 7.828241 0.000113 18.380597
F 12.224158 0.000003 21.222297
F 3.063041 0.009421 28.305763
F 12.290950 0.000003 18.489728
F 12.046063 0.000003 28.509133
F 7.582083 0.000378 28.400296
F 0.492210 1.341354 46.482838
F 0.492210 9.072514 46.482838
F 0.492210 16.803679 46.482838
F 9.369681 1.288529 46.671690
F 9.369681 9.019690 46.671690
F 9.369681 16.750855 46.671690
F 0.340594 3.896226 47.413779
F 0.340594 11.627387 47.413779
F 9.347284 3.865597 47.582534
F 9.347284 11.596758 47.582534
F 0.400874 1.247425 43.768088
F 0.400874 8.978585 43.768088
F 0.400874 16.709750 43.768088
F 9.436272 1.288498 43.939106
F 9.436272 9.019659 43.939106
F 9.436272 16.750824 43.939106
F 2.652590 7.725994 47.430559
F 2.652590 15.457158 47.430559
F 16.218963 15.462324 40.459296
F 11.578606 7.731164 47.637075
F 11.578606 15.462327 47.637075
F 16.152171 15.462324 43.191860
F 2.740290 5.158488 43.786868
F 2.740289 12.889650 43.786868
F 11.667638 5.154102 43.993657
F 11.667638 12.885264 43.993656
F 2.638522 5.152346 46.519093
F 2.638522 12.883508 46.519093
F 11.600853 5.154101 46.726226
F 11.600853 12.885264 46.726226
F 4.904693 1.286484 46.564288
F 4.904693 9.017644 46.564288
F 4.904693 16.748809 46.564288
F 13.832006 1.288525 46.780751
F 13.832006 9.019686 46.780751
F 13.832006 16.750851 46.780752
F 4.875675 3.868627 47.471586
F 4.875675 11.599788 47.471586
F 13.809743 3.865580 47.691606
F 13.809743 11.596742 47.691606
F 4.963175 1.285287 43.828027
F 4.963175 9.016448 43.828027
F 4.963175 16.747612 43.828027
F 13.898778 1.288525 44.048187
F 13.898778 9.019686 44.048187
F 13.898778 16.750851 44.048187
F 7.116122 7.731268 47.527953
F 7.116122 15.462432 47.527953
F 16.152172 7.731161 43.191860
F 16.040876 7.731160 47.746133
F 16.040877 15.462324 47.746133
F 16.218963 7.731160 40.459296
F 7.205133 5.154004 43.884532
F 7.205133 12.885167 43.884532
F 16.129910 5.154105 44.102714
F 16.129910 12.885268 44.102714
F 7.137125 5.153790 46.617351
F 7.137125 12.884953 46.617351
F 16.063136 5.154105 46.835279
F 16.063136 12.885268 46.835279
F 0.749632 3.794857 35.550006
F 0.749633 11.526018 35.550006
F 9.636782 3.865587 35.741440
F 9.636782 11.596748 35.741441
F 9.703372 3.865615 33.008845
F 9.703372 11.596776 33.008845
F 2.999340 7.731388 32.856055
F 2.999339 15.462552 32.856055
F 7.225813 15.462725 42.973987
F 11.934778 7.731164 33.063401
F 11.934778 15.462328 33.063401
F 7.225813 7.731562 42.973987
F 2.878666 7.740841 35.595730
F 2.878665 15.472005 35.595730
F 16.241223 12.885268 39.548442
F 11.867965 7.731164 35.795970
F 11.867965 15.462328 35.795970
F 16.241223 5.154105 39.548441
F 5.171170 3.868116 35.634377
F 5.171170 11.599277 35.634377
F 14.099125 3.865581 35.850495
F 14.099125 11.596742 35.850496
F 5.226398 3.868895 32.897677
F 5.226398 11.600056 32.897677
F 14.165915 3.865581 33.117932
F 14.165915 11.596742 33.117931
F 7.472108 7.731251 32.954331
F 7.472108 15.462415 32.954331
F 7.314350 12.884746 39.330644
F 16.397050 7.731160 33.172459
F 16.397049 15.462324 33.172459
F 7.294147 15.462415 40.241127
F 7.403088 7.731749 35.687267
F 7.403088 15.462912 35.687267
F 7.314350 5.153584 39.330644
F 16.330258 7.731161 35.905023
F 16.330258 15.462324 35.905024
F 7.294147 7.731252 40.241128
F 0.664817 1.353124 39.194733
F 0.664817 9.084284 39.194733
F 0.664818 16.815450 39.194733
F 9.547758 1.288522 39.384856
F 9.547758 9.019682 39.384856
F 9.547758 16.750847 39.384856
F 0.579117 3.808621 42.838552
F 0.579118 11.539782 42.838552
F 9.458710 3.865580 43.028272
F 9.458710 11.596741 43.028272
F 0.456956 3.918423 40.123101
F 0.456956 11.649583 40.123101
F 9.525268 3.865619 40.295678
F 9.525268 11.596780 40.295678
F 0.512551 1.224927 36.478031
F 0.512551 8.956088 36.478031
F 0.512551 16.687252 36.478031
F 9.614285 1.288484 36.652257
F 9.614285 9.019644 36.652257
F 9.614285 16.750809 36.652256
F 2.826784 7.728264 40.143039
F 2.826784 15.459427 40.143039
F 16.307997 12.885268 36.815877
F 11.756692 7.731164 40.350238
F 11.756692 15.462328 40.350238
F 16.307997 5.154105 36.815877
F 2.912973 5.155383 36.499732
F 2.912973 12.886546 36.499731
F 11.845724 5.154102 36.706819
F 11.845724 12.885264 36.706819
F 2.799075 5.147238 39.236754
F 2.799075 12.878400 39.236754
F 11.778930 5.154101 39.439389
F 11.778930 12.885263 39.439389
F 2.720838 7.734942 42.877295
F 2.720838 15.466105 42.877295
F 7.383122 12.885181 36.597731
F 11.689884 7.731165 43.082807
F 11.689884 15.462328 43.082808
F 7.383122 5.154018 36.597731
F 5.082441 1.286219 39.277631
F 5.082441 9.017380 39.277631
F 5.082441 16.748545 39.277631
F 14.010092 1.288525 39.493914
F 14.010092 9.019686 39.493914
F 14.010092 16.750851 39.493914
F 4.993598 3.867695 42.920943
F 4.993598 11.598857 42.920943
F 13.921038 3.865581 43.137332
F 13.921038 11.596742 43.137333
F 5.049778 3.869135 40.184366
F 5.049778 11.600296 40.184366
F 13.987829 3.865581 40.404768
F 13.987829 11.596742 40.404768
F 5.137109 1.284853 36.540851
F 5.137109 9.016014 36.540852
F 5.137109 16.747179 36.540851
F 14.076864 1.288525 36.761349
F 14.076864 9.019686 36.761349
F 14.076864 16.750851 36.761349
F 11.578606 0.000003 47.637075
F 7.294148 0.000091 40.241128
F 11.689884 0.000004 43.082807
F 2.720838 0.003781 42.877295
F 11.756692 0.000003 40.350238
F 7.116122 0.000108 47.527953
F 7.403088 0.000588 35.687267
F 7.472108 0.000090 32.954331
F 11.867965 0.000003 35.795970
F 2.878665 0.009680 35.595730
F 11.934778 0.000003 33.063401
F 7.225814 0.000401 42.973987
F 2.999339 0.000227 32.856055
F 0.564690 3.939575 32.831507
F 0.564690 11.670736 32.831506
F 0.405261 3.817039 50.126999
F 0.405261 11.548199 50.126999
F 9.280629 3.865575 50.315107
F 9.280629 11.596736 50.315107
F 2.556388 7.730710 50.160736
F 2.556387 15.461873 50.160737
F 15.768193 15.085154 64.802295
F 11.511805 7.731164 50.369644
F 11.511805 15.462328 50.369644
F 15.768194 7.353991 64.802295
F 4.815703 3.867560 50.207651
F 4.815703 11.598721 50.207651
F 13.742952 3.865580 50.424169
F 13.742952 11.596742 50.424170
F 7.048302 7.731423 50.260737
F 7.048302 15.462587 50.260737
F 6.843609 15.085320 64.584252
F 15.974085 7.731161 50.478697
F 15.974085 15.462324 50.478697
F 4.614369 9.016653 58.381146
F 0.318339 1.331635 53.771095
F 0.318339 9.062796 53.771096
F 0.318340 16.793961 53.771096
F 9.191599 1.288533 53.958492
F 9.191599 9.019693 53.958492
F 9.191599 16.750858 53.958492
F 0.213529 3.836027 57.426080
F 0.213530 11.567188 57.426079
F 9.102633 3.865473 57.599138
F 9.102633 11.596634 57.599138
F 0.225802 3.871777 54.711059
F 0.225802 11.602938 54.711059
F 9.169263 3.865586 54.868926
F 9.169263 11.596747 54.868926
F 0.282320 1.269353 51.059697
F 0.282320 9.000513 51.059697
F 0.282320 16.731678 51.059697
F 9.258256 1.288513 51.225952
F 9.258256 9.019674 51.225952
F 9.258256 16.750838 51.225952
F 2.476724 7.724287 54.717060
F 2.476724 15.455450 54.717060
F 6.843610 7.354157 64.584251
F 11.400531 7.731163 54.923460
F 11.400531 15.462327 54.923460
F 15.718558 12.867572 61.354490
F 2.564594 5.160054 51.073839
F 2.564594 12.891217 51.073839
F 11.489552 5.154102 51.280490
F 11.489552 12.885264 51.280490
F 2.475567 5.156965 53.802106
F 2.475567 12.888127 53.802106
F 11.422772 5.154102 54.013031
F 11.422772 12.885264 54.013031
F 2.393029 7.726750 57.444093
F 2.393029 15.457914 57.444094
F 15.718558 5.136409 61.354489
F 11.333823 7.731067 57.653679
F 11.333823 15.462230 57.653679
F 6.793811 12.867905 61.136145
F 4.726734 1.286630 53.850970
F 4.726734 9.017791 53.850970
F 4.726734 16.748956 53.850970
F 13.653920 1.288525 54.067556
F 13.653920 9.019686 54.067556
F 13.653920 16.750851 54.067556
F 4.636724 3.867480 57.491934
F 4.636724 11.598642 57.491934
F 13.564964 3.865483 57.708204
F 13.564964 11.596644 57.708204
F 4.700516 3.868404 54.758187
F 4.700516 11.599565 54.758187
F 13.631668 3.865580 54.977990
F 13.631668 11.596741 54.977990
F 4.787884 1.285564 51.115064
F 4.787884 9.016725 51.115063
F 4.787884 16.747889 51.115063
F 13.720692 1.288525 51.335021
F 13.720692 9.019686 51.335021
F 13.720692 16.750851 51.335020
F 6.938074 7.731272 54.814328
F 6.938074 15.462435 54.814328
F 6.793811 5.136743 61.136145
F 15.862801 7.731160 55.032518
F 15.862801 15.462323 55.032517
F 4.614369 1.285493 58.381146
F 7.027080 5.153996 51.171368
F 7.027080 12.885159 51.171368
F 15.951824 5.154105 51.389548
F 15.951824 12.885268 51.389548
F 6.959580 5.153916 53.904084
F 6.959580 12.885079 53.904084
F 15.885051 5.154105 54.122083
F 15.885051 12.885268 54.122084
F 6.871038 7.731140 57.544658
F 6.871038 15.462303 57.544658
F 15.774450 12.884837 58.655551
F 15.796097 7.731063 57.762732
F 15.796097 15.462226 57.762732
F 13.472002 11.575794 62.097998
F 6.777935 7.710655 61.934172
F 13.543319 16.750420 58.601023
F 13.543319 9.019255 58.601023
F 9.025085 1.270844 61.190898
F 9.025085 9.002004 61.190898
F 9.025085 16.733169 61.190899
F 13.543319 1.288094 58.601023
F 4.614368 16.747818 58.381147
F 9.074796 3.488407 64.638713
F 9.074795 11.219569 64.638713
F 6.849607 5.153526 58.437285
F 15.703135 15.441376 62.152526
F 0.113571 3.838898 62.089382
F 0.113571 11.570059 62.089381
F 9.009669 3.844641 61.988942
F 9.009669 11.575802 61.988942
F 0.166836 1.299416 58.392823
F 0.166836 9.030577 58.392823
F 0.166836 16.761741 58.392823
F 9.080958 1.288095 58.491965
F 9.080957 9.019256 58.491965
F 9.080957 16.750420 58.491965
F 2.311258 7.706965 61.838150
F 2.311258 15.438128 61.838151
F 15.703135 7.710213 62.152526
F 11.240860 7.710216 62.043468
F 11.240860 15.441379 62.043468
F 6.777935 15.441818 61.934173
F 2.384940 5.159118 58.346004
F 2.384940 12.890281 58.346004
F 11.312178 5.153671 58.546493
F 11.312178 12.884833 58.546493
F 2.301814 5.128361 61.052123
F 2.301814 12.859524 61.052124
F 11.256289 5.136404 61.245437
F 11.256289 12.867567 61.245437
F 2.345735 7.431422 64.503355
F 2.345735 15.162585 64.503355
F 15.774450 5.153674 58.655551
F 11.305931 7.353990 64.693239
F 11.305930 15.085154 64.693240
F 6.849607 12.884689 58.437285
F 4.558559 1.270883 61.081541
F 4.558559 9.002044 61.081541
F 4.558559 16.733208 61.081542
F 13.487427 1.270829 61.299962
F 13.487427 9.001990 61.299962
F 13.487427 16.733154 61.299962
F 4.610599 3.492697 64.529566
F 4.610598 11.223858 64.529567
F 13.537061 3.488410 64.747767
F 13.537060 11.219571 64.747767
F 4.544468 3.847219 61.877674
F 4.544468 11.578380 61.877674
F 13.472002 3.844633 62.097999
F 11.511805 0.000003 50.369644
F 7.048302 0.000263 50.260737
F 6.938074 0.000111 54.814328
F 11.400531 0.000002 54.923460
F 1.509464 24.515370 2.852101
F 1.509464 32.246530 2.852101
F 10.419751 24.502966 3.117948
F 10.419751 32.234127 3.117948
F 1.443525 27.043690 6.383719
F 1.443526 34.774850 6.383719
F 1.443526 19.312527 6.383719
F 10.348406 27.059498 6.614928
F 14.611125 32.213175 14.900840
F 10.348406 19.328336 6.614928
F 1.488854 27.066511 3.704595
F 14.611125 24.482014 14.900840
F 1.488855 19.335349 3.704595
F 10.404309 27.076759 3.915994
F 5.682632 32.210972 14.681111
F 10.404309 19.345597 3.915993
F 1.306056 24.978112 0.220930
F 1.306056 32.709272 0.220930
F 10.354753 24.859186 0.468183
F 10.354753 32.590346 0.468183
F 3.705217 30.937475 3.750256
F 3.705217 23.206314 3.750256
F 12.635529 30.942350 3.970517
F 12.635529 23.211189 3.970517
F 3.652263 28.736965 0.300144
F 3.652263 21.005804 0.300143
F 12.585880 28.724763 0.522715
F 12.585881 20.993602 0.522715
F 3.719385 28.370948 2.947583
F 3.719385 20.639787 2.947583
F 12.650949 28.368538 3.172487
F 12.650949 20.637377 3.172487
F 3.646693 30.920497 6.447424
F 3.646693 23.189336 6.447424
F 12.579618 30.925084 6.669460
F 12.579617 23.193923 6.669460
F 5.954639 24.501225 3.010594
F 5.954639 32.232385 3.010594
F 14.882095 24.502962 3.227011
F 14.882095 32.234123 3.227011
F 5.882104 27.061707 6.507190
F 16.842256 20.616433 14.955367
F 5.882104 19.330545 6.507190
F 14.810758 27.059500 6.723986
F 5.682632 24.479812 14.681111
F 14.810758 19.328338 6.723986
F 5.938287 27.078618 3.805456
F 16.842255 28.347594 14.955367
F 5.938287 19.347456 3.805455
F 14.866669 27.076766 4.025047
F 12.379982 20.616430 14.846309
F 14.866669 19.345603 4.025047
F 5.892148 24.859450 0.359882
F 5.892147 32.590611 0.359882
F 14.817013 24.859184 0.577242
F 14.817013 32.590345 0.577242
F 8.172915 30.942447 3.861422
F 8.172915 23.211287 3.861422
F 17.097803 30.942346 4.079575
F 17.097803 23.211185 4.079575
F 8.123641 28.724780 0.413662
F 8.123642 20.993619 0.413661
F 17.048143 28.724762 0.631770
F 17.048144 20.993602 0.631770
F 8.188153 28.368377 3.063532
F 8.188153 20.637216 3.063532
F 17.113226 28.368542 3.281539
F 17.113225 20.637381 3.281539
F 8.116903 30.925198 6.560469
F 8.116902 23.194038 6.560469
F 17.041891 30.925080 6.778513
F 17.041891 23.193920 6.778513
F 1.358460 24.499690 10.005252
F 1.358460 32.230851 10.005252
F 10.260077 24.482017 10.237960
F 10.260077 32.213177 10.237960
F 1.269524 27.041299 13.648342
F 1.269525 34.772460 13.648343
F 1.269525 19.310136 13.648342
F 10.171034 27.059067 13.880929
F 10.171034 34.790229 13.880929
F 10.171034 19.327905 13.880929
F 1.335576 27.041294 10.945851
F 1.335577 34.772455 10.945851
F 1.335577 19.310131 10.945851
F 10.237825 27.059068 11.148397
F 10.237825 34.790229 11.148397
F 10.237825 19.327905 11.148397
F 1.423674 24.499425 7.304062
F 1.423673 32.230586 7.304062
F 10.326763 24.482114 7.507749
F 10.326763 32.213275 7.507749
F 3.535819 30.919919 10.987595
F 3.535819 23.188758 10.987595
F 12.469036 30.924653 11.202923
F 12.469036 23.193492 11.202923
F 3.624688 28.352313 7.346919
F 3.624688 20.621152 7.346919
F 12.557971 28.347688 7.562275
F 12.557970 20.616527 7.562274
F 3.558238 28.352339 10.071197
F 3.558238 20.621178 10.071197
F 12.491284 28.347591 10.292494
F 12.491284 20.616430 10.292494
F 3.469179 30.919914 13.714142
F 3.469179 23.188754 13.714143
F 12.402244 30.924653 13.935463
F 12.402244 23.193492 13.935463
F 5.793855 24.479811 10.130327
F 5.793855 32.210972 10.130327
F 14.722427 24.482015 10.347019
F 14.722427 32.213175 10.347019
F 5.704817 27.061272 13.773299
F 7.917274 20.616320 14.737177
F 5.704817 19.330109 13.773299
F 14.633384 27.059069 13.989988
F 14.633384 34.790231 13.989988
F 14.633384 19.327907 13.989988
F 5.771683 27.061271 11.037726
F 7.917274 28.347481 14.737178
F 5.771683 19.330108 11.037725
F 14.700175 27.059069 11.257453
F 14.700175 34.790230 11.257453
F 14.700175 19.327907 11.257453
F 5.860599 24.479908 7.397091
F 5.860599 32.211069 7.397091
F 14.789113 24.482112 7.616805
F 14.789113 32.213273 7.616805
F 8.006326 30.924763 11.093791
F 8.006326 23.193603 11.093791
F 16.931308 30.924649 11.311981
F 16.931308 23.193489 11.311981
F 8.095250 28.347573 7.453137
F 8.095250 20.616412 7.453136
F 17.020244 28.347692 7.671333
F 17.020244 20.616531 7.671332
F 8.028572 28.347481 10.183492
F 8.028572 20.616320 10.183492
F 16.953558 28.347595 10.401547
F 16.953557 20.616434 10.401547
F 7.939533 30.924763 13.826461
F 7.939533 23.193602 13.826461
F 16.864517 30.924649 14.044516
F 16.864517 23.193489 14.044516
F 1.246532 24.499785 14.589255
F 1.246532 32.230945 14.589255
F 10.148775 24.482016 14.791783
F 10.148775 32.213177 14.791783
F 3.446770 28.352330 14.630987
F 3.446770 20.621168 14.630986
F 12.379982 28.347591 14.846309
F 1.001553 24.508961 24.581855
F 1.001553 32.240121 24.581855
F 9.903912 24.482014 24.811186
F 9.903912 32.213175 24.811186
F 0.910711 27.001726 28.240013
F 0.910711 34.732887 28.240013
F 0.910711 19.270564 28.240013
F 9.814857 27.059073 28.454607
F 16.775482 28.347594 17.687931
F 9.814857 19.327911 28.454607
F 0.889313 27.076671 25.523621
F 7.850497 20.616320 17.469878
F 0.889316 19.345507 25.523621
F 9.881625 27.059073 25.722035
F 7.850497 28.347481 17.469878
F 9.881625 19.327911 25.722035
F 1.068455 24.499979 21.877084
F 1.068455 32.231139 21.877084
F 9.970689 24.482016 22.078621
F 9.970689 32.213177 22.078621
F 3.177541 30.921470 25.565841
F 3.177541 23.190309 25.565841
F 12.112863 30.924653 25.776565
F 12.112863 23.193492 25.776565
F 3.268320 28.352210 21.919144
F 3.268320 20.621049 21.919143
F 12.201896 28.347591 22.133146
F 12.201896 20.616429 22.133146
F 3.188782 28.347928 24.650182
F 3.188782 20.616767 24.650182
F 12.135120 28.347591 24.865715
F 12.135120 20.616430 24.865716
F 3.063041 30.934071 28.305763
F 3.063041 23.202910 28.305763
F 12.046063 30.924653 28.509133
F 12.046063 23.193492 28.509133
F 5.437469 24.479585 24.703986
F 5.437469 32.210746 24.703987
F 14.366265 24.482014 24.920241
F 14.366265 32.213175 24.920241
F 5.348487 27.061775 28.347563
F 16.686431 30.924649 21.331350
F 5.348487 19.330612 28.347563
F 14.277211 27.059069 28.563659
F 14.277211 34.790231 28.563659
F 14.277211 19.327907 28.563659
F 5.413541 27.061308 25.611471
F 7.761445 23.193603 21.113297
F 5.413542 19.330146 25.611471
F 14.344003 27.059069 25.831095
F 14.344003 34.790230 25.831095
F 14.344003 19.327907 25.831095
F 5.504527 24.479795 21.968008
F 5.504527 32.210956 21.968008
F 14.433038 24.482014 22.187677
F 14.433038 32.213175 22.187677
F 7.650138 30.924761 25.667462
F 7.650138 23.193600 25.667462
F 16.575136 30.924649 25.885623
F 16.575136 23.193489 25.885623
F 7.739183 28.347480 22.024021
F 7.739183 20.616319 22.024021
F 16.664169 28.347594 22.242204
F 16.664169 20.616433 22.242204
F 7.672085 28.347415 24.756755
F 7.672085 20.616254 24.756756
F 16.597396 28.347594 24.974769
F 16.597396 20.616433 24.974769
F 7.582084 30.925028 28.400296
F 7.582083 23.193867 28.400296
F 16.508344 30.924649 28.618187
F 16.508344 23.193489 28.618187
F 0.832158 24.553391 31.901742
F 0.832158 32.284551 31.901742
F 9.725829 24.482007 32.098025
F 9.725829 32.213168 32.098025
F 16.753223 23.193489 18.598786
F 16.686431 23.193489 21.331350
F 16.753223 30.924649 18.598786
F 0.639017 24.404802 29.180701
F 0.639017 32.135962 29.180701
F 9.792492 24.481995 29.365440
F 9.792492 32.213156 29.365440
F 3.086733 28.347177 29.211964
F 3.086733 20.616016 29.211964
F 12.023809 28.347590 29.419983
F 12.023809 20.616429 29.419983
F 2.963729 28.336283 31.952878
F 2.963729 20.605121 31.952878
F 11.957020 28.347591 32.152551
F 11.957020 20.616429 32.152552
F 5.259829 24.479304 31.991049
F 5.259829 32.210465 31.991049
F 14.188179 24.482014 32.207078
F 14.188179 32.213175 32.207078
F 5.318690 24.479531 29.254805
F 5.318690 32.210692 29.254805
F 14.254951 24.482014 29.474513
F 14.254951 32.213175 29.474513
F 7.561087 28.347493 29.310910
F 7.561087 20.616332 29.310909
F 16.486083 28.347594 29.529041
F 16.486083 20.616433 29.529041
F 7.492306 28.347048 32.043822
F 7.492306 20.615887 32.043822
F 16.419309 28.347594 32.261605
F 16.419309 20.616433 32.261605
F 1.180494 24.499785 17.291759
F 1.180494 32.230945 17.291759
F 10.082002 24.482016 17.524345
F 10.082002 32.213177 17.524345
F 1.091449 27.041272 20.935086
F 1.091450 34.772433 20.935086
F 1.091450 19.310109 20.935086
F 9.992947 27.059067 21.167764
F 9.992947 34.790229 21.167764
F 9.992947 19.327905 21.167765
F 1.157503 27.041296 18.232667
F 1.157503 34.772457 18.232666
F 1.157504 19.310133 18.232666
F 10.059740 27.059068 18.435202
F 10.059740 34.790229 18.435202
F 10.059740 19.327905 18.435202
F 3.357732 30.919910 18.274430
F 3.357732 23.188749 18.274429
F 12.290950 30.924653 18.489728
F 12.290950 23.193492 18.489728
F 3.380143 28.352330 17.357558
F 3.380143 20.621169 17.357558
F 12.313209 28.347591 17.578878
F 12.313209 20.616430 17.578878
F 3.291039 30.919865 21.001157
F 3.291039 23.188704 21.001157
F 12.224158 30.924653 21.222297
F 12.224158 23.193492 21.222297
F 5.615783 24.479812 17.416716
F 5.615783 32.210973 17.416716
F 14.544352 24.482014 17.633404
F 14.544352 32.213175 17.633404
F 5.526659 27.061306 21.060261
F 7.761445 30.924764 21.113297
F 5.526659 19.330143 21.060261
F 14.455298 27.059069 21.276822
F 14.455298 34.790231 21.276822
F 14.455298 19.327907 21.276822
F 5.593589 27.061275 18.324547
F 16.775482 20.616433 17.687931
F 5.593590 19.330113 18.324546
F 14.522090 27.059069 18.544258
F 14.522090 34.790230 18.544258
F 14.522090 19.327907 18.544258
F 7.828241 30.924763 18.380597
F 7.828241 23.193603 18.380597
F 0.492210 24.534843 46.482838
F 0.492210 32.266003 46.482838
F 9.369681 24.482018 46.671690
F 9.369681 32.213179 46.671690
F 0.340594 27.089715 47.413779
F 16.152172 23.193489 43.191860
F 0.340594 19.358552 47.413779
F 9.347284 27.059086 47.582534
F 7.314350 28.347073 39.330644
F 9.347284 19.327923 47.582533
F 0.400874 24.440914 43.768089
F 0.400874 32.172074 43.768089
F 9.436272 24.481987 43.939106
F 9.436272 32.213148 43.939106
F 2.652590 30.919484 47.430559
F 2.652590 23.188323 47.430559
F 11.578606 30.924653 47.637075
F 11.578606 23.193492 47.637075
F 2.740290 28.351976 43.786868
F 2.740290 20.620815 43.786868
F 11.667638 28.347590 43.993657
F 11.667638 20.616429 43.993656
F 2.638522 28.345835 46.519093
F 2.638522 20.614674 46.519093
F 11.600853 28.347590 46.726226
F 11.600853 20.616429 46.726226
F 4.904693 24.479973 46.564288
F 4.904693 32.211133 46.564288
F 13.832006 24.482014 46.780751
F 13.832006 32.213175 46.780751
F 4.875675 27.062116 47.471586
F 7.225814 23.193890 42.973987
F 4.875675 19.330953 47.471586
F 13.809743 27.059069 47.691606
F 13.809743 34.790230 47.691606
F 13.809743 19.327907 47.691606
F 4.963175 24.478776 43.828027
F 4.963175 32.209936 43.828027
F 13.898778 24.482014 44.048187
F 13.898778 32.213175 44.048187
F 7.116122 30.924757 47.527953
F 7.116122 23.193597 47.527953
F 16.040876 30.924649 47.746133
F 16.040876 23.193489 47.746133
F 7.205133 28.347493 43.884532
F 7.205133 20.616332 43.884532
F 16.129910 28.347594 44.102714
F 16.129910 20.616433 44.102714
F 7.137125 28.347279 46.617351
F 7.137125 20.616118 46.617351
F 16.063136 28.347594 46.835279
F 16.063136 20.616433 46.835279
F 0.749632 26.988346 35.550006
F 0.749633 34.719507 35.550006
F 0.749633 19.257184 35.550006
F 9.636782 27.059076 35.741440
F 16.307997 20.616433 36.815877
F 9.636782 19.327914 35.741441
F 9.703372 27.059104 33.008845
F 16.307997 28.347594 36.815877
F 9.703372 19.327941 33.008845
F 2.999339 30.924877 32.856055
F 2.999339 23.193716 32.856055
F 11.934777 30.924653 33.063401
F 11.934778 23.193492 33.063401
F 2.878665 30.934330 35.595730
F 2.878665 23.203169 35.595730
F 11.867965 30.924653 35.795970
F 11.867965 23.193492 35.795970
F 5.171170 27.061605 35.634376
F 7.225814 30.925051 42.973987
F 5.171170 19.330442 35.634377
F 14.099125 27.059069 35.850495
F 14.099125 34.790231 35.850496
F 14.099125 19.327907 35.850496
F 5.226398 27.062384 32.897677
F 16.241223 20.616433 39.548442
F 5.226398 19.331222 32.897677
F 14.165916 27.059069 33.117932
F 14.165915 34.790230 33.117931
F 14.165916 19.327907 33.117931
F 7.472108 30.924740 32.954331
F 7.472108 23.193580 32.954331
F 16.397050 30.924649 33.172459
F 16.397050 23.193488 33.172459
F 7.403088 30.925238 35.687267
F 7.403088 23.194077 35.687267
F 16.330258 30.924649 35.905023
F 16.330258 23.193489 35.905023
F 0.664817 24.546613 39.194733
F 0.664817 32.277773 39.194733
F 9.547758 24.482011 39.384856
F 9.547758 32.213171 39.384856
F 0.579117 27.002110 42.838552
F 0.579118 34.733270 42.838552
F 0.579118 19.270947 42.838552
F 9.458710 27.059068 43.028272
F 9.458710 34.790230 43.028272
F 9.458710 19.327906 43.028272
F 0.456956 27.111911 40.123101
F 16.152171 30.924649 43.191860
F 0.456956 19.380749 40.123101
F 9.525268 27.059107 40.295678
F 7.383122 20.616346 36.597731
F 9.525268 19.327945 40.295678
F 0.512551 24.418416 36.478031
F 0.512551 32.149576 36.478031
F 9.614285 24.481973 36.652257
F 9.614285 32.213133 36.652257
F 2.826784 30.921753 40.143039
F 2.826784 23.190592 40.143039
F 11.756692 30.924653 40.350238
F 11.756692 23.193492 40.350238
F 2.912973 28.348872 36.499732
F 2.912973 20.617711 36.499732
F 11.845724 28.347590 36.706819
F 11.845724 20.616429 36.706819
F 2.799075 28.340727 39.236753
F 2.799075 20.609566 39.236754
F 11.778930 28.347590 39.439389
F 11.778930 20.616429 39.439389
F 2.720838 30.928431 42.877295
F 2.720838 23.197270 42.877295
F 11.689884 30.924654 43.082807
F 11.689883 23.193493 43.082807
F 5.082441 24.479708 39.277631
F 5.082441 32.210869 39.277631
F 14.010092 24.482014 39.493914
F 14.010092 32.213175 39.493914
F 4.993598 27.061184 42.920943
F 16.241223 28.347594 39.548442
F 4.993598 19.330022 42.920943
F 13.921038 27.059069 43.137332
F 13.921038 34.790231 43.137332
F 13.921038 19.327907 43.137333
F 5.049778 27.062624 40.184366
F 7.314350 20.615911 39.330644
F 5.049778 19.331462 40.184366
F 13.987829 27.059069 40.404768
F 13.987829 34.790231 40.404768
F 13.987829 19.327907 40.404768
F 5.137109 24.478342 36.540852
F 5.137109 32.209503 36.540852
F 14.076864 24.482014 36.761349
F 14.076864 32.213175 36.761349
F 7.294148 30.924741 40.241128
F 7.294147 23.193581 40.241128
F 16.218963 30.924649 40.459296
F 16.218963 23.193489 40.459296
F 7.383122 28.347507 36.597731
F 0.564690 27.133064 32.831507
F 0.564690 19.401902 32.831507
F 0.405261 27.010527 50.126999
F 0.405261 34.741688 50.126999
F 0.405261 19.279364 50.126999
F 9.280629 27.059064 50.315107
F 9.280629 34.790225 50.315107
F 9.280629 19.327901 50.315107
F 2.556388 30.924199 50.160736
F 2.556387 23.193038 50.160737
F 11.511805 30.924653 50.369644
F 11.511804 23.193493 50.369644
F 4.815703 27.061049 50.207651
F 6.793811 20.599070 61.136145
F 4.815703 19.329886 50.207651
F 13.742952 27.059069 50.424169
F 13.742953 34.790231 50.424170
F 13.742952 19.327907 50.424170
F 7.048302 30.924912 50.260737
F 7.048302 23.193751 50.260737
F 15.974085 30.924649 50.478697
F 15.974085 23.193489 50.478697
F 0.318339 24.525124 53.771096
F 0.318339 32.256285 53.771096
F 9.191599 24.482022 53.958492
F 9.191599 32.213182 53.958492
F 0.213529 27.029516 57.426079
F 0.213531 34.760676 57.426079
F 0.213530 19.298353 57.426079
F 9.102633 27.058961 57.599138
F 9.102633 34.790123 57.599138
F 9.102633 19.327799 57.599138
F 0.225802 27.065266 54.711059
F 6.849607 28.347015 58.437285
F 0.225802 19.334104 54.711059
F 9.169263 27.059075 54.868926
F 15.703135 23.172541 62.152526
F 9.169263 19.327912 54.868926
F 0.282320 24.462842 51.059697
F 0.282320 32.194002 51.059697
F 9.258256 24.482002 51.225952
F 9.258256 32.213163 51.225952
F 2.476724 30.917776 54.717060
F 2.476724 23.186615 54.717060
F 11.400531 30.924652 54.923460
F 11.400531 23.193491 54.923460
F 2.564594 28.353543 51.073839
F 2.564594 20.622382 51.073839
F 11.489552 28.347591 51.280490
F 11.489552 20.616429 51.280490
F 2.475567 28.350454 53.802105
F 2.475567 20.619293 53.802106
F 11.422772 28.347590 54.013031
F 11.422773 20.616429 54.013031
F 2.393029 30.920239 57.444093
F 2.393029 23.189078 57.444093
F 11.333823 30.924555 57.653679
F 11.333823 23.193395 57.653679
F 4.726734 24.480119 53.850970
F 4.726734 32.211280 53.850970
F 13.653920 24.482014 54.067556
F 13.653920 32.213175 54.067556
F 4.636724 27.060969 57.491934
F 6.793811 28.330232 61.136145
F 4.636724 19.329806 57.491934
F 13.564964 27.058971 57.708204
F 13.564964 34.790133 57.708204
F 13.564964 19.327809 57.708204
F 4.700516 27.061893 54.758187
F 15.774450 20.616002 58.655551
F 4.700516 19.330730 54.758187
F 13.631668 27.059069 54.977990
F 13.631668 34.790230 54.977990
F 13.631668 19.327906 54.977990
F 4.787884 24.479053 51.115064
F 4.787884 32.210213 51.115064
F 13.720692 24.482014 51.335021
F 13.720692 32.213175 51.335021
F 6.938074 30.924761 54.814328
F 6.938074 23.193600 54.814328
F 15.862801 30.924649 55.032518
F 15.862801 23.193488 55.032518
F 7.027080 28.347485 51.171368
F 7.027080 20.616324 51.171368
F 15.951824 28.347594 51.389548
F 15.951824 20.616433 51.389548
F 6.959580 28.347405 53.904084
F 6.959580 20.616244 53.904084
F 15.885051 28.347594 54.122084
F 15.885051 20.616433 54.122084
F 6.871039 30.924629 57.544658
F 6.871038 23.193468 57.544658
F 15.796097 30.924551 57.762732
F 15.796097 23.193391 57.762732
F 4.544468 34.771869 61.877674
F 13.472002 34.769283 62.097998
F 9.025085 24.464333 61.190898
F 9.025085 32.195493 61.190898
F 9.009669 34.769291 61.988942
F 15.774450 28.347163 58.655551
F 6.849607 20.615854 58.437285
F 9.074796 26.681896 64.638713
F 9.074795 34.413058 64.638713
F 9.074795 18.950733 64.638713
F 15.768195 22.816319 64.802295
F 15.768194 30.547480 64.802295
F 6.843610 22.816485 64.584251
F 0.113571 27.032387 62.089381
F 0.113571 34.763549 62.089381
F 0.113571 19.301225 62.089381
F 9.009669 27.038129 61.988942
F 6.843610 30.547646 64.584251
F 9.009669 19.306967 61.988942
F 0.166836 24.492905 58.392823
F 0.166836 32.224065 58.392823
F 9.080957 24.481584 58.491965
F 9.080957 32.212745 58.491965
F 2.311258 30.900454 61.838151
F 2.311258 23.169293 61.838151
F 11.240860 30.903705 62.043468
F 11.240860 23.172544 62.043468
F 2.384941 28.352607 58.346004
F 2.384940 20.621446 58.346004
F 11.312178 28.347160 58.546493
F 11.312178 20.615999 58.546493
F 2.301814 28.321850 61.052123
F 2.301814 20.590689 61.052123
F 11.256289 28.329893 61.245437
F 11.256289 20.598732 61.245437
F 2.345736 30.624911 64.503355
F 2.345736 22.893750 64.503355
F 11.305930 30.547479 64.693239
F 11.305931 22.816318 64.693239
F 4.558559 24.464372 61.081541
F 4.558559 32.195533 61.081541
F 13.487427 24.464318 61.299962
F 13.487427 32.195478 61.299962
F 4.610599 26.686186 64.529566
F 4.610598 34.417347 64.529567
F 4.610599 18.955024 64.529566
F 13.537061 26.681899 64.747767
F 13.537061 34.413060 64.747767
F 13.537061 18.950736 64.747767
F 4.544468 27.040708 61.877674
F 15.718558 20.598736 61.354490
F 4.544468 19.309545 61.877674
F 13.472002 27.038122 62.097999
F 15.718558 28.329898 61.354490
F 13.472002 19.306959 62.097998
F 4.614369 24.478981 58.381146
F 4.614369 32.210142 58.381146
F 13.543319 24.481583 58.601023
F 13.543319 32.212744 58.601023
F 6.777935 30.904144 61.934172
F 6.777935 23.172983 61.934172
F 15.703135 30.903702 62.152526
F 1.509464 47.708858 2.852101
F 1.509465 39.977696 2.852101
F 10.419751 47.696454 3.117948
F 10.419751 39.965291 3.117948
F 1.443525 50.237179 6.383719
F 1.443526 42.506016 6.383719
F 10.348406 50.252987 6.614928
F 10.348406 42.521825 6.614928
F 1.488854 50.260000 3.704595
F 1.488855 42.528837 3.704595
F 10.404309 50.270248 3.915994
F 10.404309 42.539086 3.915993
F 1.306056 48.171601 0.220930
F 1.306056 40.440437 0.220929
F 10.354753 48.052675 0.468183
F 10.354753 40.321511 0.468183
F 3.705217 38.668638 3.750255
F 3.705217 46.399802 3.750256
F 12.635529 38.673514 3.970517
F 12.635529 46.404678 3.970517
F 3.652263 51.930454 0.300144
F 3.652263 36.468127 0.300144
F 3.652263 44.199293 0.300143
F 12.585881 51.918252 0.522715
F 12.585881 36.455925 0.522715
F 12.585882 44.187091 0.522715
F 3.719385 51.564437 2.947583
F 3.719385 36.102111 2.947583
F 3.719385 43.833276 2.947583
F 12.650949 51.562027 3.172487
F 12.650949 36.099701 3.172487
F 12.650949 43.830865 3.172487
F 3.646693 38.651660 6.447424
F 3.646693 46.382825 6.447424
F 12.579618 38.656247 6.669460
F 12.579618 46.387412 6.669460
F 5.954639 47.694713 3.010594
F 5.954639 39.963550 3.010593
F 14.882095 47.696451 3.227011
F 14.882095 39.965288 3.227011
F 5.882104 50.255196 6.507190
F 5.882104 42.524034 6.507190
F 14.810758 50.252989 6.723986
F 14.810758 42.521827 6.723986
F 5.938287 50.272107 3.805456
F 5.938287 42.540945 3.805456
F 14.866669 50.270255 4.025047
F 14.866669 42.539093 4.025047
F 5.892147 48.052939 0.359882
F 5.892147 40.321776 0.359882
F 14.817014 48.052673 0.577242
F 14.817014 40.321509 0.577242
F 8.172915 38.673611 3.861421
F 8.172915 46.404775 3.861422
F 17.097803 38.673510 4.079574
F 17.097803 46.404674 4.079575
F 8.123641 51.918269 0.413662
F 8.123641 36.455942 0.413661
F 8.123642 44.187107 0.413661
F 17.048143 51.918252 0.631770
F 17.048144 36.455925 0.631769
F 17.048144 44.187091 0.631770
F 8.188153 51.561866 3.063532
F 8.188153 36.099540 3.063532
F 8.188153 43.830705 3.063532
F 17.113226 51.562031 3.281539
F 17.113226 36.099705 3.281539
F 17.113225 43.830870 3.281539
F 8.116903 38.656362 6.560469
F 8.116903 46.387526 6.560469
F 17.041891 38.656244 6.778513
F 17.041891 46.387408 6.778513
F 1.358460 47.693179 10.005252
F 1.358460 39.962016 10.005252
F 10.260077 47.675505 10.237960
F 10.260077 39.944342 10.237960
F 1.269524 50.234788 13.648342
F 1.269525 42.503625 13.648342
F 10.171034 50.252556 13.880929
F 10.171034 42.521394 13.880929
F 1.335576 50.234783 10.945851
F 1.335577 42.503620 10.945851
F 10.237825 50.252556 11.148397
F 10.237825 42.521394 11.148397
F 1.423673 47.692914 7.304062
F 1.423674 39.961751 7.304062
F 10.326763 47.675603 7.507749
F 10.326763 39.944439 7.507749
F 3.535819 38.651082 10.987595
F 3.535819 46.382247 10.987595
F 12.469036 38.655816 11.202923
F 12.469036 46.386981 11.202923
F 3.624688 51.545802 7.346919
F 3.624688 36.083475 7.346919
F 3.624688 43.814641 7.346919
F 12.557971 51.541177 7.562275
F 12.557971 36.078851 7.562274
F 12.557970 43.810016 7.562274
F 3.558238 51.545827 10.071197
F 3.558238 36.083501 10.071197
F 3.558238 43.814666 10.071197
F 12.491284 51.541081 10.292494
F 12.491285 36.078754 10.292494
F 12.491284 43.809919 10.292494
F 3.469179 38.651078 13.714142
F 3.469179 46.382243 13.714143
F 12.402244 38.655816 13.935463
F 12.402245 46.386981 13.935463
F 5.793855 47.673300 10.130327
F 5.793855 39.942136 10.130327
F 14.722427 47.675504 10.347019
F 14.722427 39.944340 10.347019
F 5.704817 50.254760 13.773299
F 5.704817 42.523598 13.773299
F 14.633384 50.252558 13.989988
F 14.633384 42.521396 13.989988
F 5.771683 50.254760 11.037726
F 5.771683 42.523597 11.037725
F 14.700175 50.252558 11.257453
F 14.700175 42.521396 11.257453
F 5.860599 47.673397 7.397091
F 5.860599 39.942234 7.397091
F 14.789113 47.675601 7.616805
F 14.789113 39.944437 7.616805
F 8.006326 38.655927 11.093791
F 8.006326 46.387091 11.093791
F 16.931308 38.655813 11.311981
F 16.931308 46.386978 11.311981
F 8.095250 51.541062 7.453137
F 8.095250 36.078736 7.453136
F 8.095250 43.809901 7.453136
F 17.020244 51.541181 7.671333
F 17.020244 36.078855 7.671332
F 17.020244 43.810020 7.671332
F 8.028572 51.540970 10.183492
F 8.028572 36.078644 10.183492
F 8.028572 43.809809 10.183492
F 16.953558 51.541084 10.401547
F 16.953557 36.078757 10.401547
F 16.953558 43.809923 10.401547
F 7.939533 38.655926 13.826462
F 7.939533 46.387091 13.826461
F 16.864517 38.655813 14.044516
F 16.864517 46.386978 14.044516
F 1.246532 47.693274 14.589255
F 1.246533 39.962110 14.589254
F 10.148775 47.675505 14.791783
F 10.148775 39.944341 14.791783
F 3.446770 51.545818 14.630987
F 3.446770 36.083492 14.630986
F 3.446770 43.814657 14.630986
F 12.379982 51.541080 14.846309
F 12.379982 36.078753 14.846309
F 12.379982 43.809918 14.846309
F 5.682632 47.673300 14.681111
F 5.682632 39.942137 14.681111
F 14.611125 47.675503 14.900840
F 14.611125 39.944340 14.900839
F 7.917274 51.540970 14.737178
F 7.917274 36.078643 14.737178
F 7.917274 43.809808 14.737177
F 16.842255 51.541083 14.955367
F 16.842256 36.078757 14.955367
F 16.842255 43.809922 14.955367
F 5.882104 34.792868 6.507190
F 5.938287 34.809780 3.805456
F 5.704817 34.792433 13.773299
F 5.771683 34.792432 11.037725
F 10.348406 34.790660 6.614928
F 1.488855 34.797672 3.704595
F 10.404309 34.807921 3.915994
F 14.810758 34.790662 6.723986
F 14.866669 34.807927 4.025047
F 1.001553 47.702449 24.581855
F 1.001553 39.971286 24.581855
F 9.903912 47.675503 24.811186
F 9.903912 39.944340 24.811186
F 0.910711 50.195215 28.240013
F 0.910711 42.464052 28.240013
F 9.814857 50.252562 28.454607
F 9.814857 42.521400 28.454607
F 0.889313 50.270160 25.523621
F 0.889317 42.538996 25.523621
F 9.881625 50.252562 25.722035
F 9.881625 42.521400 25.722035
F 1.068455 47.693468 21.877084
F 1.068456 39.962305 21.877084
F 9.970689 47.675505 22.078621
F 9.970689 39.944341 22.078621
F 3.177541 38.652633 25.565841
F 3.177541 46.383798 25.565841
F 12.112864 38.655816 25.776565
F 12.112863 46.386981 25.776565
F 3.268320 51.545699 21.919144
F 3.268320 36.083372 21.919143
F 3.268320 43.814538 21.919143
F 12.201896 51.541080 22.133146
F 12.201896 36.078753 22.133146
F 12.201896 43.809918 22.133146
F 3.188782 51.541416 24.650182
F 3.188783 36.079090 24.650182
F 3.188783 43.810255 24.650182
F 12.135120 51.541080 24.865715
F 12.135120 36.078753 24.865715
F 12.135120 43.809918 24.865716
F 3.063042 38.665234 28.305763
F 3.063041 46.396399 28.305763
F 12.046063 38.655816 28.509133
F 12.046063 46.386981 28.509133
F 5.437469 47.673074 24.703986
F 5.437469 39.941910 24.703987
F 14.366265 47.675503 24.920241
F 14.366265 39.944340 24.920241
F 5.348487 50.255264 28.347563
F 5.348487 42.524101 28.347563
F 14.277211 50.252558 28.563659
F 14.277211 42.521396 28.563659
F 5.413541 50.254797 25.611471
F 5.413542 42.523634 25.611471
F 14.344003 50.252558 25.831095
F 14.344003 42.521396 25.831095
F 5.504527 47.673284 21.968008
F 5.504527 39.942120 21.968008
F 14.433038 47.675503 22.187677
F 14.433038 39.944340 22.187676
F 7.650138 38.655925 25.667462
F 7.650138 46.387089 25.667462
F 16.575136 38.655813 25.885623
F 16.575136 46.386978 25.885623
F 7.739183 51.540969 22.024021
F 7.739183 36.078643 22.024020
F 7.739183 43.809808 22.024021
F 16.664169 51.541083 22.242204
F 16.664170 36.078757 22.242204
F 16.664169 43.809922 22.242204
F 7.672085 51.540904 24.756755
F 7.672085 36.078578 24.756756
F 7.672085 43.809743 24.756756
F 16.597396 51.541083 24.974769
F 16.597396 36.078756 24.974769
F 16.597396 43.809922 24.974769
F 7.582083 38.656192 28.400297
F 7.582084 46.387356 28.400296
F 16.508344 38.655813 28.618187
F 16.508344 46.386978 28.618187
F 0.832158 47.746880 31.901741
F 0.832158 40.015716 31.901742
F 9.725829 47.675496 32.098025
F 9.725829 39.944333 32.098025
F 9.881625 34.790235 25.722035
F 0.889317 34.807831 25.523621
F 0.639017 47.598291 29.180701
F 0.639017 39.867128 29.180701
F 9.792492 47.675484 29.365440
F 9.792492 39.944321 29.365440
F 3.086733 51.540666 29.211964
F 3.086733 36.078340 29.211964
F 3.086733 43.809505 29.211964
F 12.023809 51.541079 29.419983
F 12.023809 36.078753 29.419983
F 12.023809 43.809918 29.419983
F 2.963729 51.529771 31.952878
F 2.963729 36.067445 31.952878
F 2.963729 43.798610 31.952878
F 11.957020 51.541080 32.152551
F 11.957020 36.078753 32.152551
F 11.957020 43.809918 32.152552
F 5.259829 47.672793 31.991049
F 5.259829 39.941630 31.991050
F 14.188179 47.675503 32.207078
F 14.188179 39.944340 32.207078
F 5.318690 47.673020 29.254805
F 5.318690 39.941857 29.254805
F 14.254951 47.675503 29.474513
F 14.254951 39.944340 29.474513
F 7.561087 51.540982 29.310910
F 7.561087 36.078656 29.310909
F 7.561087 43.809821 29.310909
F 16.486083 51.541083 29.529041
F 16.486083 36.078757 29.529041
F 16.486082 43.809922 29.529041
F 7.492306 51.540537 32.043822
F 7.492306 36.078210 32.043822
F 7.492306 43.809375 32.043822
F 16.419309 51.541083 32.261605
F 16.419309 36.078756 32.261605
F 16.419309 43.809922 32.261605
F 1.180494 47.693274 17.291759
F 1.180495 39.962110 17.291759
F 10.082002 47.675505 17.524345
F 10.082002 39.944341 17.524345
F 1.091449 50.234761 20.935086
F 1.091450 42.503598 20.935086
F 9.992947 50.252556 21.167764
F 9.992947 42.521394 21.167765
F 1.157503 50.234785 18.232667
F 1.157504 42.503622 18.232666
F 10.059740 50.252556 18.435202
F 10.059740 42.521394 18.435202
F 3.357732 38.651073 18.274429
F 3.357732 46.382238 18.274429
F 12.290950 38.655816 18.489727
F 12.290950 46.386981 18.489728
F 3.380143 51.545819 17.357559
F 3.380143 36.083493 17.357559
F 3.380143 43.814658 17.357558
F 12.313209 51.541080 17.578878
F 12.313210 36.078753 17.578878
F 12.313209 43.809918 17.578878
F 3.291039 38.651028 21.001157
F 3.291039 46.382193 21.001157
F 12.224158 38.655816 21.222297
F 12.224158 46.386981 21.222297
F 5.615783 47.673301 17.416716
F 5.615783 39.942137 17.416716
F 14.544352 47.675503 17.633404
F 14.544352 39.944340 17.633404
F 5.526659 50.254794 21.060261
F 5.526659 42.523632 21.060261
F 14.455298 50.252558 21.276822
F 14.455298 42.521396 21.276822
F 5.593589 50.254764 18.324547
F 5.593590 42.523602 18.324547
F 14.522090 50.252558 18.544258
F 14.522090 42.521396 18.544258
F 7.828241 38.655927 18.380596
F 7.828241 46.387091 18.380597
F 16.753223 38.655813 18.598786
F 16.753223 46.386978 18.598786
F 7.850497 51.540969 17.469878
F 7.850497 36.078643 17.469878
F 7.850497 43.809808 17.469878
F 16.775482 51.541083 17.687931
F 16.775482 36.078757 17.687932
F 16.775482 43.809922 17.687931
F 7.761445 38.655927 21.113298
F 7.761445 46.387092 21.113297
F 16.686431 38.655813 21.331350
F 16.686431 46.386978 21.331350
F 9.814857 34.790235 28.454607
F 5.348487 34.792936 28.347563
F 5.413542 34.792469 25.611471
F 5.526659 34.792467 21.060261
F 5.593590 34.792437 18.324547
F 0.492210 47.728331 46.482838
F 0.492210 39.997168 46.482838
F 9.369681 47.675507 46.671690
F 9.369681 39.944343 46.671690
F 0.340594 50.283204 47.413779
F 0.340594 42.552041 47.413779
F 9.347284 50.252575 47.582534
F 9.347284 42.521412 47.582533
F 0.400874 47.634403 43.768088
F 0.400874 39.903239 43.768088
F 9.436272 47.675476 43.939106
F 9.436272 39.944313 43.939106
F 2.652590 38.650647 47.430559
F 2.652590 46.381811 47.430559
F 11.578606 38.655816 47.637075
F 11.578606 46.386981 47.637075
F 2.740290 51.545465 43.786868
F 2.740289 36.083139 43.786868
F 2.740290 43.814304 43.786868
F 11.667638 51.541079 43.993657
F 11.667638 36.078753 43.993656
F 11.667638 43.809918 43.993656
F 2.638522 51.539324 46.519093
F 2.638522 36.076997 46.519093
F 2.638522 43.808162 46.519093
F 11.600853 51.541079 46.726226
F 11.600853 36.078753 46.726226
F 11.600853 43.809918 46.726226
F 4.904693 47.673461 46.564288
F 4.904693 39.942298 46.564288
F 13.832006 47.675503 46.780751
F 13.832006 39.944340 46.780752
F 4.875675 50.255605 47.471586
F 4.875675 42.524442 47.471586
F 13.809743 50.252558 47.691606
F 13.809743 42.521396 47.691606
F 4.963175 47.672265 43.828027
F 4.963175 39.941101 43.828027
F 13.898778 47.675503 44.048187
F 13.898778 39.944339 44.048187
F 7.116122 38.655921 47.527953
F 7.116122 46.387085 47.527953
F 16.040876 38.655813 47.746133
F 16.040876 46.386978 47.746133
F 7.205133 51.540982 43.884532
F 7.205133 36.078656 43.884532
F 7.205133 43.809821 43.884532
F 16.129910 51.541083 44.102714
F 16.129910 36.078757 44.102714
F 16.129910 43.809922 44.102714
F 7.137125 51.540768 46.617351
F 7.137125 36.078442 46.617351
F 7.137125 43.809607 46.617351
F 16.063136 51.541083 46.835279
F 16.063136 36.078756 46.835279
F 16.063136 43.809922 46.835279
F 0.749632 50.181835 35.550006
F 0.749633 42.450673 35.550006
F 9.636782 50.252565 35.741440
F 9.636782 42.521403 35.741441
F 9.703372 50.252593 33.008845
F 9.703372 42.521430 33.008845
F 2.999339 38.656041 32.856055
F 2.999339 46.387205 32.856055
F 11.934778 38.655817 33.063401
F 11.934778 46.386981 33.063401
F 2.878665 38.665494 35.595730
F 2.878665 46.396658 35.595730
F 11.867965 38.655817 35.795970
F 11.867965 46.386981 35.795970
F 5.171170 50.255094 35.634377
F 5.171170 42.523931 35.634377
F 14.099125 50.252558 35.850495
F 14.099125 42.521396 35.850496
F 5.226398 50.255873 32.897677
F 5.226398 42.524710 32.897677
F 14.165915 50.252558 33.117932
F 14.165916 42.521396 33.117931
F 7.472108 38.655904 32.954331
F 7.472108 46.387068 32.954331
F 16.397049 38.655813 33.172459
F 16.397050 46.386977 33.172459
F 7.403088 38.656401 35.687267
F 7.403088 46.387566 35.687267
F 16.330258 38.655813 35.905023
F 16.330258 46.386978 35.905023
F 0.664817 47.740101 39.194733
F 0.664818 40.008938 39.194733
F 9.547758 47.675499 39.384856
F 9.547758 39.944336 39.384856
F 0.579117 50.195599 42.838552
F 0.579118 42.464436 42.838552
F 9.458710 50.252557 43.028272
F 9.458710 42.521395 43.028272
F 0.456956 50.305400 40.123101
F 0.456956 42.574238 40.123101
F 9.525268 50.252596 40.295678
F 9.525268 42.521434 40.295678
F 0.512551 47.611905 36.478031
F 0.512551 39.880741 36.478031
F 9.614285 47.675461 36.652257
F 9.614285 39.944298 36.652256
F 2.826784 38.652916 40.143039
F 2.826784 46.384081 40.143039
F 11.756692 38.655817 40.350238
F 11.756692 46.386981 40.350238
F 2.912973 51.542361 36.499732
F 2.912973 36.080034 36.499731
F 2.912973 43.811200 36.499732
F 11.845724 51.541079 36.706819
F 11.845724 36.078753 36.706819
F 11.845724 43.809918 36.706819
F 2.799075 51.534216 39.236754
F 2.799075 36.071889 39.236754
F 2.799075 43.803054 39.236754
F 11.778930 51.541079 39.439389
F 11.778930 36.078753 39.439389
F 11.778930 43.809918 39.439389
F 2.720838 38.659594 42.877295
F 2.720838 46.390759 42.877295
F 11.689884 38.655817 43.082808
F 11.689884 46.386982 43.082807
F 5.082441 47.673197 39.277631
F 5.082441 39.942034 39.277631
F 14.010092 47.675503 39.493914
F 14.010092 39.944340 39.493914
F 4.993598 50.254673 42.920943
F 4.993598 42.523511 42.920943
F 13.921038 50.252558 43.137332
F 13.921038 42.521396 43.137333
F 5.049778 50.256113 40.184366
F 5.049778 42.524950 40.184366
F 13.987829 50.252558 40.404768
F 13.987829 42.521396 40.404768
F 5.137109 47.671831 36.540852
F 5.137109 39.940668 36.540851
F 14.076864 47.675503 36.761349
F 14.076864 39.944339 36.761349
F 7.294148 38.655905 40.241127
F 7.294148 46.387069 40.241128
F 16.218963 38.655813 40.459296
F 16.218963 46.386978 40.459296
F 7.383122 51.540996 36.597731
F 7.383122 36.078670 36.597731
F 7.383122 43.809835 36.597731
F 16.307997 51.541083 36.815877
F 16.307997 36.078757 36.815877
F 16.307996 43.809922 36.815877
F 7.314350 51.540561 39.330644
F 7.314350 36.078235 39.330644
F 7.314350 43.809400 39.330644
F 16.241223 51.541083 39.548441
F 16.241223 36.078756 39.548442
F 16.241223 43.809922 39.548442
F 7.225814 38.656214 42.973987
F 7.225814 46.387379 42.973987
F 16.152171 38.655813 43.191860
F 16.152172 46.386978 43.191860
F 0.340594 34.820876 47.413779
F 0.456956 34.843073 40.123101
F 4.875675 34.793277 47.471586
F 5.171170 34.792766 35.634377
F 5.226398 34.793545 32.897677
F 4.993598 34.792346 42.920943
F 5.049778 34.793785 40.184366
F 9.347284 34.790247 47.582533
F 9.636782 34.790237 35.741441
F 9.703372 34.790265 33.008845
F 9.525268 34.790269 40.295678
F 0.564690 50.326553 32.831507
F 0.564690 42.595391 32.831507
F 0.564690 34.864226 32.831506
F 0.405261 50.204016 50.126999
F 0.405261 42.472853 50.126999
F 9.280629 50.252553 50.315107
F 9.280629 42.521390 50.315107
F 2.556387 38.655362 50.160737
F 2.556387 46.386527 50.160736
F 11.511805 38.655817 50.369644
F 11.511805 46.386981 50.369644
F 4.815703 50.254537 50.207651
F 4.815703 42.523375 50.207651
F 13.742952 50.252558 50.424169
F 13.742952 42.521396 50.424170
F 7.048302 38.656076 50.260737
F 7.048302 46.387240 50.260737
F 15.974085 38.655813 50.478697
F 15.974085 46.386977 50.478697
F 0.318339 47.718613 53.771095
F 0.318340 39.987450 53.771096
F 9.191599 47.675510 53.958492
F 9.191599 39.944347 53.958492
F 0.213529 50.223005 57.426080
F 0.213529 42.491842 57.426080
F 9.102633 50.252450 57.599138
F 9.102633 42.521288 57.599138
F 0.225802 50.258755 54.711059
F 0.225802 42.527592 54.711059
F 9.169263 50.252564 54.868926
F 9.169263 42.521401 54.868926
F 0.282320 47.656331 51.059697
F 0.282320 39.925167 51.059697
F 9.258256 47.675491 51.225952
F 9.258256 39.944327 51.225952
F 2.476724 38.648939 54.717060
F 2.476724 46.380104 54.717060
F 11.400531 38.655816 54.923460
F 11.400531 46.386980 54.923460
F 2.564594 51.547032 51.073839
F 2.564594 36.084706 51.073839
F 2.564594 43.815871 51.073839
F 11.489552 51.541080 51.280490
F 11.489552 36.078753 51.280490
F 11.489552 43.809918 51.280490
F 2.475567 51.543942 53.802106
F 2.475567 36.081616 53.802106
F 2.475567 43.812781 53.802106
F 11.422772 51.541079 54.013031
F 11.422773 36.078753 54.013031
F 11.422772 43.809918 54.013031
F 2.393029 38.651402 57.444094
F 2.393029 46.382567 57.444093
F 11.333823 38.655719 57.653679
F 11.333823 46.386883 57.653679
F 4.726734 47.673608 53.850970
F 4.726734 39.942445 53.850970
F 13.653920 47.675503 54.067556
F 13.653920 39.944340 54.067556
F 4.636724 50.254458 57.491934
F 4.636724 42.523295 57.491934
F 13.564964 50.252460 57.708204
F 13.564964 42.521298 57.708204
F 4.700516 50.255381 54.758187
F 4.700516 42.524219 54.758187
F 13.631668 50.252558 54.977990
F 13.631668 42.521395 54.977990
F 4.787884 47.672541 51.115064
F 4.787884 39.941378 51.115063
F 13.720692 47.675503 51.335021
F 13.720692 39.944339 51.335020
F 6.938074 38.655924 54.814328
F 6.938074 46.387089 54.814328
F 15.862801 38.655812 55.032517
F 15.862801 46.386977 55.032518
F 7.027080 51.540974 51.171368
F 7.027080 36.078648 51.171368
F 7.027080 43.809813 51.171368
F 15.951824 51.541083 51.389548
F 15.951824 36.078757 51.389548
F 15.951824 43.809922 51.389548
F 6.959580 51.540894 53.904084
F 6.959580 36.078568 53.904084
F 6.959580 43.809733 53.904084
F 15.885051 51.541083 54.122083
F 15.885051 36.078756 54.122084
F 15.885051 43.809922 54.122084
F 6.871038 38.655792 57.544658
F 6.871039 46.386957 57.544658
F 15.796097 38.655715 57.762732
F 15.796097 46.386880 57.762732
F 4.700516 34.793054 54.758187
F 4.636724 34.792130 57.491934
F 9.025085 47.657821 61.190898
F 9.025085 39.926658 61.190899
F 4.815703 34.792210 50.207651
F 6.843610 46.009974 64.584251
F 9.074796 49.875385 64.638713
F 9.074796 42.144223 64.638713
F 15.768194 46.009808 64.802295
F 15.768193 38.278643 64.802295
F 0.113571 50.225876 62.089382
F 0.113571 42.494714 62.089381
F 9.009669 50.231618 61.988942
F 9.009669 42.500456 61.988942
F 0.166836 47.686394 58.392823
F 0.166836 39.955230 58.392823
F 9.080957 47.675073 58.491965
F 9.080957 39.943909 58.491965
F 2.311258 38.631617 61.838151
F 2.311258 46.362781 61.838151
F 11.240860 38.634868 62.043468
F 11.240860 46.366033 62.043468
F 2.384940 51.546096 58.346004
F 2.384940 36.083769 58.346004
F 2.384940 43.814935 58.346004
F 11.312178 51.540649 58.546493
F 11.312178 36.078322 58.546493
F 11.312178 43.809487 58.546493
F 2.301814 51.515339 61.052123
F 2.301814 36.053013 61.052124
F 2.301814 43.784178 61.052123
F 11.256289 51.523382 61.245437
F 11.256289 36.061056 61.245437
F 11.256289 43.792221 61.245437
F 2.345736 38.356074 64.503355
F 2.345736 46.087239 64.503355
F 11.305930 38.278642 64.693240
F 11.305931 46.009807 64.693239
F 4.558559 47.657861 61.081541
F 4.558559 39.926697 61.081542
F 13.487427 47.657807 61.299962
F 13.487427 39.926643 61.299962
F 4.610599 49.879675 64.529566
F 4.610599 42.148513 64.529567
F 13.537061 49.875387 64.747767
F 13.537061 42.144225 64.747767
F 4.544468 50.234196 61.877674
F 4.544468 42.503034 61.877674
F 13.472002 50.231611 62.097999
F 13.472002 42.500448 62.097998
F 4.614369 47.672470 58.381146
F 4.614368 39.941307 58.381147
F 13.543319 47.675072 58.601023
F 13.543319 39.943909 58.601023
F 6.777935 38.635308 61.934172
F 6.777935 46.366472 61.934172
F 15.703135 38.634865 62.152526
F 15.703135 46.366030 62.152526
F 6.849607 51.540504 58.437285
F 6.849607 36.078178 58.437285
F 6.849607 43.809342 58.437285
F 15.774450 51.540652 58.655551
F 15.774450 36.078326 58.655551
F 15.774450 43.809491 58.655551
F 6.793811 51.523720 61.136145
F 6.793811 36.061394 61.136145
F 6.793811 43.792559 61.136145
F 15.718558 51.523387 61.354489
F 15.718558 36.061060 61.354490
F 15.718558 43.792225 61.354490
F 6.843610 38.278809 64.584252
F 0.225802 34.796427 54.711059
F 9.169263 34.790236 54.868926
F 1.509464 55.440019 2.852101
F 1.509465 63.171184 2.852101
F 10.419751 55.427615 3.117948
F 10.419751 63.158780 3.117948
F 1.443526 57.968339 6.383719
F 1.443526 65.699505 6.383719
F 10.348406 57.984148 6.614928
F 10.348406 65.715314 6.614928
F 1.488855 57.991161 3.704595
F 1.488855 65.722326 3.704595
F 10.404309 58.001410 3.915994
F 10.404309 65.732575 3.915993
F 1.306056 55.902761 0.220930
F 1.306057 63.633926 0.220929
F 10.354752 55.783835 0.468183
F 10.354753 63.515000 0.468183
F 3.705217 54.130963 3.750256
F 3.705217 61.862127 3.750255
F 12.635529 54.135839 3.970517
F 12.635529 61.867002 3.970517
F 3.652263 59.661616 0.300144
F 3.652263 67.392781 0.300143
F 12.585881 59.649414 0.522715
F 12.585881 67.380580 0.522715
F 3.719385 59.295599 2.947583
F 3.719385 67.026765 2.947583
F 12.650949 59.293189 3.172487
F 12.650949 67.024354 3.172487
F 3.646693 54.113986 6.447424
F 3.646693 61.845149 6.447424
F 12.579618 54.118573 6.669460
F 12.579618 61.849736 6.669460
F 5.954639 55.425874 3.010593
F 5.954639 63.157039 3.010593
F 14.882095 55.427612 3.227011
F 14.882095 63.158777 3.227011
F 5.882104 57.986357 6.507190
F 5.882104 65.717523 6.507190
F 14.810757 57.984150 6.723986
F 14.810758 65.715316 6.723986
F 5.938287 58.003268 3.805456
F 5.938287 65.734434 3.805456
F 14.866669 58.001416 4.025047
F 14.866669 65.732581 4.025047
F 5.892147 55.784100 0.359882
F 5.892148 63.515265 0.359882
F 14.817013 55.783833 0.577242
F 14.817014 63.514998 0.577242
F 8.172915 54.135936 3.861422
F 8.172915 61.867100 3.861421
F 17.097803 54.135835 4.079575
F 17.097803 61.866999 4.079574
F 8.123642 59.649431 0.413661
F 8.123642 67.380597 0.413661
F 17.048143 59.649414 0.631769
F 17.048144 67.380579 0.631770
F 8.188153 59.293029 3.063532
F 8.188153 67.024194 3.063532
F 17.113226 59.293194 3.281539
F 17.113225 67.024359 3.281539
F 8.116902 54.118687 6.560469
F 8.116902 61.849851 6.560469
F 17.041891 54.118569 6.778513
F 17.041891 61.849733 6.778513
F 1.358460 55.424339 10.005252
F 1.358460 63.155505 10.005252
F 10.260077 55.406666 10.237960
F 10.260077 63.137831 10.237960
F 1.269525 57.965949 13.648343
F 1.269525 65.697114 13.648342
F 10.171034 57.983717 13.880929
F 10.171034 65.714883 13.880929
F 1.335577 57.965943 10.945851
F 1.335577 65.697109 10.945851
F 10.237825 57.983718 11.148397
F 10.237825 65.714883 11.148397
F 1.423673 55.424074 7.304062
F 1.423674 63.155240 7.304062
F 10.326763 55.406763 7.507749
F 10.326763 63.137928 7.507749
F 3.535819 54.113407 10.987595
F 3.535819 61.844571 10.987595
F 12.469036 54.118142 11.202923
F 12.469036 61.849305 11.202923
F 3.624688 59.276964 7.346919
F 3.624688 67.008129 7.346919
F 12.557971 59.272340 7.562274
F 12.557970 67.003505 7.562274
F 3.558238 59.276990 10.071197
F 3.558238 67.008155 10.071197
F 12.491284 59.272243 10.292494
F 12.491284 67.003408 10.292494
F 3.469179 54.113403 13.714142
F 3.469179 61.844567 13.714142
F 12.402244 54.118142 13.935462
F 12.402245 61.849305 13.935463
F 5.793855 55.404461 10.130327
F 5.793855 63.135625 10.130327
F 14.722427 55.406664 10.347019
F 14.722427 63.137829 10.347019
F 5.704817 57.985922 13.773299
F 5.704817 65.717087 13.773299
F 14.633384 57.983719 13.989988
F 14.633384 65.714885 13.989988
F 5.771683 57.985921 11.037725
F 5.771683 65.717086 11.037725
F 14.700175 57.983719 11.257453
F 14.700175 65.714885 11.257453
F 5.860599 55.404558 7.397091
F 5.860599 63.135723 7.397091
F 14.789113 55.406762 7.616805
F 14.789113 63.137926 7.616805
F 8.006326 54.118252 11.093791
F 8.006326 61.849415 11.093791
F 16.931308 54.118138 11.311981
F 16.931308 61.849302 11.311981
F 8.095250 59.272224 7.453136
F 8.095250 67.003390 7.453136
F 17.020244 59.272343 7.671332
F 17.020244 67.003509 7.671332
F 8.028572 59.272133 10.183492
F 8.028572 67.003298 10.183492
F 16.953558 59.272246 10.401547
F 16.953558 67.003412 10.401547
F 7.939533 54.118252 13.826461
F 7.939533 61.849415 13.826462
F 16.864517 54.118138 14.044516
F 16.864517 61.849302 14.044516
F 1.246532 55.424434 14.589255
F 1.246533 63.155599 14.589255
F 10.148775 55.406665 14.791783
F 10.148775 63.137830 14.791783
F 3.446770 59.276981 14.630986
F 3.446770 67.008146 14.630986
F 12.379982 59.272242 14.846309
F 12.379982 67.003407 14.846309
F 5.682632 55.404461 14.681111
F 5.682632 63.135626 14.681111
F 14.611125 55.406664 14.900840
F 14.611125 63.137829 14.900839
F 7.917274 59.272132 14.737178
F 7.917274 67.003298 14.737177
F 16.842255 59.272245 14.955367
F 16.842256 67.003411 14.955367
F 3.469179 69.575732 13.714143
F 3.535819 69.575736 10.987595
F 3.646693 69.576314 6.447424
F 16.931308 69.580467 11.311981
F 16.864517 69.580467 14.044516
F 1.001553 55.433609 24.581855
F 1.001553 63.164775 24.581855
F 9.903912 55.406664 24.811186
F 9.903912 63.137829 24.811187
F 0.910711 57.926376 28.240013
F 0.910711 65.657541 28.240013
F 9.814857 57.983723 28.454607
F 9.814857 65.714889 28.454607
F 0.889317 58.001319 25.523621
F 0.889317 65.732485 25.523621
F 9.881625 57.983723 25.722035
F 9.881625 65.714888 25.722035
F 1.068455 55.424628 21.877084
F 1.068456 63.155794 21.877084
F 9.970689 55.406665 22.078621
F 9.970689 63.137830 22.078621
F 3.177541 54.114959 25.565841
F 3.177541 61.846122 25.565841
F 12.112863 54.118142 25.776565
F 12.112863 61.849305 25.776565
F 3.268320 59.276861 21.919143
F 3.268320 67.008027 21.919143
F 12.201896 59.272242 22.133146
F 12.201896 67.003407 22.133146
F 3.188783 59.272579 24.650182
F 3.188783 67.003744 24.650182
F 12.135120 59.272242 24.865715
F 12.135120 67.003407 24.865716
F 3.063041 54.127560 28.305763
F 3.063042 61.858723 28.305763
F 12.046063 54.118142 28.509133
F 12.046063 61.849305 28.509133
F 5.437469 55.404235 24.703986
F 5.437469 63.135399 24.703987
F 14.366265 55.406664 24.920241
F 14.366265 63.137828 24.920241
F 5.348487 57.986425 28.347563
F 5.348487 65.717590 28.347563
F 14.277211 57.983719 28.563659
F 14.277211 65.714885 28.563659
F 5.413542 57.985958 25.611471
F 5.413542 65.717123 25.611471
F 14.344003 57.983719 25.831095
F 14.344003 65.714885 25.831095
F 5.504527 55.404445 21.968008
F 5.504527 63.135609 21.968008
F 14.433038 55.406664 22.187677
F 14.433039 63.137829 22.187676
F 7.650138 54.118250 25.667462
F 7.650138 61.849413 25.667462
F 16.575136 54.118138 25.885623
F 16.575136 61.849302 25.885623
F 7.739183 59.272132 22.024020
F 7.739183 67.003297 22.024020
F 16.664169 59.272245 22.242204
F 16.664169 67.003411 22.242204
F 7.672085 59.272066 24.756756
F 7.672085 67.003232 24.756756
F 16.597396 59.272245 24.974769
F 16.597396 67.003411 24.974769
F 7.582083 54.118517 28.400296
F 7.582083 61.849681 28.400297
F 16.508344 54.118138 28.618187
F 16.508344 61.849302 28.618187
F 0.832158 55.478040 31.901742
F 0.832158 63.209205 31.901742
F 9.725829 55.406656 32.098025
F 9.725829 63.137821 32.098025
F 16.753223 69.580467 18.598786
F 16.508344 69.580467 28.618187
F 0.639016 55.329451 29.180701
F 0.639018 63.060616 29.180701
F 9.792492 55.406645 29.365440
F 9.792492 63.137810 29.365440
F 3.086733 59.271829 29.211964
F 3.086733 67.002994 29.211964
F 12.023809 59.272242 29.419983
F 12.023809 67.003407 29.419983
F 2.963729 59.260934 31.952878
F 2.963729 66.992099 31.952878
F 11.957020 59.272242 32.152551
F 11.957020 67.003407 32.152552
F 5.259829 55.403954 31.991049
F 5.259829 63.135119 31.991050
F 14.188179 55.406664 32.207078
F 14.188179 63.137828 32.207078
F 5.318690 55.404181 29.254805
F 5.318690 63.135346 29.254805
F 14.254951 55.406664 29.474513
F 14.254951 63.137828 29.474513
F 7.561087 59.272144 29.310910
F 7.561087 67.003310 29.310909
F 16.486082 59.272245 29.529041
F 16.486083 67.003411 29.529041
F 7.492306 59.271699 32.043822
F 7.492306 67.002864 32.043822
F 16.419309 59.272246 32.261605
F 16.419309 67.003411 32.261605
F 1.180494 55.424434 17.291759
F 1.180495 63.155599 17.291759
F 10.082002 55.406665 17.524345
F 10.082002 63.137830 17.524345
F 1.091450 57.965921 20.935086
F 1.091450 65.697087 20.935086
F 9.992947 57.983718 21.167764
F 9.992947 65.714883 21.167765
F 1.157504 57.965945 18.232666
F 1.157504 65.697111 18.232666
F 10.059740 57.983717 18.435202
F 10.059740 65.714883 18.435202
F 3.357732 54.113398 18.274430
F 3.357732 61.844562 18.274429
F 12.290950 54.118142 18.489728
F 12.290950 61.849305 18.489727
F 3.380143 59.276981 17.357559
F 3.380143 67.008147 17.357558
F 12.313209 59.272242 17.578878
F 12.313209 67.003407 17.578878
F 3.291039 54.113354 21.001157
F 3.291039 61.844517 21.001157
F 12.224158 54.118142 21.222297
F 12.224158 61.849305 21.222297
F 5.615783 55.404461 17.416716
F 5.615783 63.135626 17.416716
F 14.544352 55.406664 17.633404
F 14.544352 63.137828 17.633404
F 5.526659 57.985956 21.060261
F 5.526659 65.717121 21.060261
F 14.455298 57.983719 21.276822
F 14.455298 65.714885 21.276822
F 5.593590 57.985925 18.324547
F 5.593590 65.717091 18.324546
F 14.522090 57.983719 18.544258
F 14.522090 65.714885 18.544258
F 7.828241 54.118252 18.380597
F 7.828241 61.849415 18.380596
F 16.753223 54.118138 18.598786
F 16.753223 61.849302 18.598786
F 7.850497 59.272132 17.469878
F 7.850497 67.003297 17.469878
F 16.775482 59.272246 17.687932
F 16.775482 67.003411 17.687931
F 7.761444 54.118252 21.113297
F 7.761445 61.849416 21.113298
F 16.686431 54.118138 21.331350
F 16.686431 61.849302 21.331350
F 3.177541 69.577287 25.565841
F 3.291039 69.575682 21.001157
F 3.357732 69.575727 18.274429
F 16.686431 69.580467 21.331350
F 16.575136 69.580467 25.885623
F 0.492210 55.459492 46.482838
F 0.492210 63.190657 46.482838
F 9.369681 55.406668 46.671690
F 9.369681 63.137832 46.671690
F 0.340594 58.014364 47.413779
F 0.340594 65.745530 47.413779
F 9.347284 57.983736 47.582534
F 9.347284 65.714901 47.582533
F 0.400874 55.365563 43.768088
F 0.400874 63.096728 43.768088
F 9.436272 55.406637 43.939106
F 9.436272 63.137802 43.939106
F 2.652590 54.112972 47.430559
F 2.652590 61.844136 47.430559
F 11.578606 54.118142 47.637075
F 11.578606 61.849305 47.637075
F 2.740289 59.276628 43.786868
F 2.740290 67.007793 43.786868
F 11.667638 59.272242 43.993656
F 11.667638 67.003407 43.993656
F 2.638522 59.270486 46.519093
F 2.638522 67.001652 46.519093
F 11.600853 59.272241 46.726226
F 11.600853 67.003407 46.726226
F 4.904693 55.404622 46.564288
F 4.904693 63.135787 46.564288
F 13.832006 55.406664 46.780751
F 13.832006 63.137828 46.780752
F 4.875675 57.986766 47.471586
F 4.875675 65.717931 47.471586
F 13.809743 57.983719 47.691606
F 13.809743 65.714885 47.691606
F 4.963175 55.403425 43.828027
F 4.963175 63.134590 43.828027
F 13.898778 55.406664 44.048187
F 13.898778 63.137828 44.048187
F 7.116122 54.118246 47.527953
F 7.116122 61.849409 47.527953
F 16.040876 54.118138 47.746133
F 16.040877 61.849302 47.746133
F 7.205133 59.272145 43.884532
F 7.205133 67.003310 43.884532
F 16.129910 59.272245 44.102714
F 16.129910 67.003411 44.102714
F 7.137125 59.271930 46.617351
F 7.137125 67.003096 46.617351
F 16.063136 59.272246 46.835279
F 16.063136 67.003411 46.835279
F 0.749633 57.912996 35.550006
F 0.749633 65.644161 35.550006
F 9.636782 57.983726 35.741441
F 9.636782 65.714891 35.741441
F 9.703372 57.983754 33.008845
F 9.703372 65.714919 33.008845
F 2.999340 54.118366 32.856055
F 2.999339 61.849529 32.856055
F 11.934778 54.118142 33.063401
F 11.934778 61.849305 33.063401
F 2.878666 54.127819 35.595730
F 2.878665 61.858982 35.595730
F 11.867965 54.118142 35.795970
F 11.867965 61.849306 35.795970
F 5.171170 57.986255 35.634377
F 5.171170 65.717420 35.634377
F 14.099125 57.983719 35.850496
F 14.099125 65.714885 35.850496
F 5.226398 57.987034 32.897677
F 5.226398 65.718199 32.897677
F 14.165915 57.983720 33.117931
F 14.165916 65.714885 33.117931
F 7.472108 54.118229 32.954331
F 7.472108 61.849392 32.954331
F 16.397050 54.118138 33.172459
F 16.397049 61.849302 33.172459
F 7.403088 54.118726 35.687267
F 7.403088 61.849890 35.687267
F 16.330258 54.118138 35.905023
F 16.330258 61.849302 35.905024
F 0.664817 55.471262 39.194733
F 0.664818 63.202427 39.194733
F 9.547758 55.406660 39.384856
F 9.547758 63.137825 39.384856
F 0.579118 57.926759 42.838552
F 0.579118 65.657925 42.838552
F 9.458710 57.983718 43.028272
F 9.458710 65.714884 43.028272
F 0.456956 58.036561 40.123101
F 0.456956 65.767727 40.123101
F 9.525268 57.983757 40.295678
F 9.525268 65.714923 40.295678
F 0.512551 55.343065 36.478031
F 0.512551 63.074230 36.478031
F 9.614285 55.406622 36.652257
F 9.614285 63.137787 36.652256
F 2.826784 54.115242 40.143039
F 2.826784 61.846405 40.143039
F 11.756692 54.118142 40.350238
F 11.756692 61.849305 40.350238
F 2.912973 59.273523 36.499731
F 2.912973 67.004689 36.499732
F 11.845724 59.272242 36.706819
F 11.845724 67.003407 36.706819
F 2.799075 59.265378 39.236754
F 2.799075 66.996544 39.236754
F 11.778930 59.272241 39.439389
F 11.778930 67.003407 39.439389
F 2.720838 54.121920 42.877295
F 2.720838 61.853083 42.877295
F 11.689884 54.118142 43.082807
F 11.689884 61.849306 43.082808
F 5.082441 55.404358 39.277631
F 5.082441 63.135523 39.277631
F 14.010092 55.406664 39.493914
F 14.010092 63.137828 39.493914
F 4.993598 57.985835 42.920943
F 4.993598 65.717000 42.920943
F 13.921038 57.983719 43.137333
F 13.921038 65.714885 43.137333
F 5.049778 57.987274 40.184366
F 5.049778 65.718439 40.184366
F 13.987829 57.983720 40.404768
F 13.987829 65.714885 40.404768
F 5.137109 55.402992 36.540852
F 5.137109 63.134157 36.540851
F 14.076864 55.406663 36.761349
F 14.076864 63.137828 36.761349
F 7.294147 54.118230 40.241128
F 7.294147 61.849393 40.241127
F 16.218963 54.118138 40.459296
F 16.218963 61.849302 40.459296
F 7.383122 59.272158 36.597731
F 7.383122 67.003324 36.597731
F 16.307997 59.272245 36.815877
F 16.307997 67.003411 36.815877
F 7.314350 59.271724 39.330644
F 7.314350 67.002889 39.330644
F 16.241223 59.272245 39.548442
F 16.241223 67.003411 39.548442
F 7.225813 54.118540 42.973987
F 7.225814 61.849703 42.973987
F 16.152172 54.118138 43.191860
F 16.152171 61.849302 43.191860
F 2.652590 69.575301 47.430559
F 2.826784 69.577570 40.143039
F 16.152172 69.580467 43.191860
F 16.040876 69.580467 47.746133
F 16.397050 69.580467 33.172459
F 16.218963 69.580467 40.459296
F 16.330258 69.580467 35.905023
F 0.564690 58.057714 32.831506
F 0.564690 65.788880 32.831507
F 0.405261 57.935177 50.126999
F 0.405261 65.666342 50.126999
F 9.280629 57.983714 50.315107
F 9.280629 65.714879 50.315107
F 2.556388 54.117688 50.160736
F 2.556387 61.848851 50.160737
F 11.511805 54.118142 50.369644
F 11.511805 61.849306 50.369644
F 4.815703 57.985699 50.207651
F 4.815703 65.716864 50.207651
F 13.742952 57.983719 50.424170
F 13.742952 65.714885 50.424170
F 7.048302 54.118401 50.260737
F 7.048302 61.849565 50.260737
F 15.974085 54.118138 50.478697
F 15.974085 61.849302 50.478697
F 0.318339 55.449773 53.771096
F 0.318340 63.180939 53.771096
F 9.191599 55.406671 53.958492
F 9.191599 63.137836 53.958492
F 0.213530 57.954165 57.426079
F 0.213530 65.685331 57.426079
F 9.102633 57.983611 57.599138
F 9.102633 65.714777 57.599138
F 0.225802 57.989916 54.711059
F 0.225802 65.721081 54.711059
F 9.169263 57.983725 54.868926
F 9.169263 65.714890 54.868926
F 0.282320 55.387491 51.059697
F 0.282320 63.118656 51.059697
F 9.258256 55.406651 51.225952
F 9.258256 63.137816 51.225952
F 2.476724 54.111265 54.717060
F 2.476724 61.842428 54.717060
F 11.400531 54.118141 54.923460
F 11.400531 61.849304 54.923460
F 2.564594 59.278194 51.073839
F 2.564594 67.009360 51.073839
F 11.489552 59.272242 51.280490
F 11.489552 67.003407 51.280490
F 2.475567 59.275105 53.802106
F 2.475567 67.006270 53.802106
F 11.422772 59.272241 54.013031
F 11.422773 67.003407 54.013031
F 2.393029 54.113728 57.444093
F 2.393029 61.844891 57.444094
F 11.333823 54.118044 57.653679
F 11.333823 61.849208 57.653679
F 4.726734 55.404769 53.850970
F 4.726734 63.135934 53.850970
F 13.653920 55.406664 54.067556
F 13.653920 63.137828 54.067556
F 4.636724 57.985619 57.491934
F 4.636724 65.716784 57.491934
F 13.564964 57.983621 57.708204
F 13.564964 65.714787 57.708204
F 4.700516 57.986542 54.758187
F 4.700516 65.717708 54.758187
F 13.631668 57.983719 54.977990
F 13.631668 65.714884 54.977990
F 4.787884 55.403702 51.115063
F 4.787884 63.134867 51.115063
F 13.720692 55.406664 51.335021
F 13.720692 63.137828 51.335020
F 6.938074 54.118249 54.814328
F 6.938074 61.849413 54.814327
F 15.862801 54.118137 55.032518
F 15.862801 61.849301 55.032517
F 7.027080 59.272137 51.171368
F 7.027080 67.003302 51.171368
F 15.951824 59.272245 51.389548
F 15.951824 67.003411 51.389548
F 6.959580 59.272057 53.904084
F 6.959580 67.003222 53.904084
F 15.885051 59.272245 54.122084
F 15.885051 67.003411 54.122084
F 6.871038 54.118117 57.544658
F 6.871038 61.849281 57.544658
F 15.796097 54.118040 57.762732
F 15.796097 61.849204 57.762732
F 6.777935 69.559961 61.934172
F 11.240860 69.559522 62.043468
F 9.025085 55.388982 61.190898
F 9.025085 63.120147 61.190899
F 2.311258 69.556271 61.838151
F 15.703135 69.559519 62.152526
F 9.074795 57.606546 64.638713
F 9.074796 65.337712 64.638713
F 11.305931 69.203296 64.693239
F 2.345736 69.280728 64.503355
F 0.113571 57.957037 62.089381
F 0.113571 65.688203 62.089381
F 9.009669 57.962779 61.988942
F 9.009669 65.693945 61.988942
F 0.166836 55.417554 58.392823
F 0.166836 63.148719 58.392824
F 9.080957 55.406233 58.491965
F 9.080957 63.137398 58.491965
F 2.311258 54.093942 61.838150
F 2.311258 61.825106 61.838151
F 11.240860 54.097194 62.043468
F 11.240860 61.828357 62.043468
F 2.384940 59.277258 58.346004
F 2.384940 67.008424 58.346004
F 11.312178 59.271811 58.546493
F 11.312178 67.002976 58.546493
F 2.301814 59.246502 61.052124
F 2.301814 66.977667 61.052123
F 11.256289 59.254544 61.245437
F 11.256289 66.985710 61.245437
F 2.345735 53.818400 64.503355
F 2.345735 61.549563 64.503355
F 11.305931 53.740968 64.693239
F 11.305930 61.472131 64.693240
F 4.558559 55.389021 61.081541
F 4.558559 63.120186 61.081542
F 13.487427 55.388967 61.299962
F 13.487427 63.120132 61.299962
F 4.610598 57.610836 64.529567
F 4.610599 65.342001 64.529566
F 13.537060 57.606549 64.747767
F 13.537061 65.337714 64.747767
F 4.544468 57.965357 61.877674
F 4.544468 65.696523 61.877674
F 13.472002 57.962772 62.097998
F 13.472002 65.693937 62.097998
F 4.614369 55.403631 58.381146
F 4.614368 63.134796 58.381147
F 13.543319 55.406233 58.601023
F 13.543319 63.137398 58.601023
F 6.777935 54.097633 61.934172
F 6.777935 61.828796 61.934172
F 15.703135 54.097190 62.152526
F 15.703135 61.828354 62.152526
F 6.849607 59.271666 58.437285
F 6.849607 67.002832 58.437285
F 15.774450 59.271814 58.655551
F 15.774450 67.002980 58.655551
F 6.793811 59.254883 61.136145
F 6.793811 66.986048 61.136145
F 15.718558 59.254549 61.354490
F 15.718558 66.985714 61.354490
F 6.843610 53.741134 64.584251
F 6.843609 61.472298 64.584252
F 15.768194 53.740969 64.802295
F 15.768193 61.472132 64.802295
F 2.556387 69.580016 50.160737
F 15.768194 69.203297 64.802295
F 6.871039 69.580446 57.544658
F 11.333823 69.580372 57.653679
F 6.843611 69.203463 64.584251
F 2.476724 69.573593 54.717060
F 2.393029 69.576056 57.444093
F 15.974085 69.580467 50.478697
F 15.862801 69.580466 55.032518
F 15.796097 69.580369 57.762732
F 28.268880 1.309474 3.554177
F 28.268880 9.040635 3.554177
F 28.268880 16.771799 3.554176
F 19.344358 1.309474 3.336066
F 19.344358 9.040634 3.336066
F 19.344358 16.771799 3.336066
F 28.197544 3.866011 7.051151
F 28.197544 11.597172 7.051151
F 19.273021 3.866011 6.833041
F 19.273022 11.597172 6.833041
F 28.253454 3.883277 4.352213
F 28.253454 11.614438 4.352213
F 19.328933 3.883277 4.134103
F 19.328932 11.614438 4.134102
F 28.203802 1.665697 0.904408
F 28.203802 9.396857 0.904408
F 28.203803 17.128023 0.904407
F 19.279277 1.665695 0.686297
F 19.279276 9.396855 0.686297
F 19.279277 17.128020 0.686297
F 30.484586 7.748857 4.406741
F 30.484585 15.480021 4.406741
F 25.766780 12.885268 15.173478
F 21.560065 7.748857 4.188630
F 21.560065 15.480021 4.188630
F 30.229039 12.885269 15.282533
F 30.434930 5.531276 0.958936
F 30.434930 13.262439 0.958936
F 21.510408 5.531275 0.740825
F 21.510408 13.262437 0.740825
F 30.500008 5.175054 3.608705
F 30.500008 12.906217 3.608705
F 21.575488 5.175053 3.390594
F 21.575488 12.906216 3.390594
F 30.428674 7.731591 7.105679
F 30.428674 15.462755 7.105679
F 25.766780 5.154106 15.173478
F 21.504154 7.731591 6.887568
F 21.504154 15.462755 6.887569
F 21.504154 0.000431 6.887569
F 32.731139 1.309474 3.663232
F 32.731139 9.040635 3.663232
F 32.731139 16.771799 3.663232
F 23.806620 1.309473 3.445122
F 23.806620 9.040634 3.445122
F 23.806620 16.771799 3.445121
F 32.659802 3.866011 7.160206
F 32.659802 11.597172 7.160206
F 23.735284 3.866011 6.942096
F 23.735284 11.597172 6.942096
F 32.715713 3.883277 4.461269
F 32.715713 11.614438 4.461268
F 23.791195 3.883277 4.243158
F 23.791194 11.614438 4.243158
F 32.666060 1.665697 1.013463
F 32.666060 9.396858 1.013463
F 32.666061 17.128023 1.013463
F 23.741541 1.665695 0.795353
F 23.741540 9.396856 0.795353
F 23.741541 17.128021 0.795352
F 34.946844 7.748857 4.515796
F 34.946844 15.480020 4.515796
F 34.691297 12.885268 15.391588
F 26.022326 7.748857 4.297686
F 26.022326 15.480020 4.297685
F 34.691297 5.154106 15.391589
F 34.897186 5.531275 1.067991
F 34.897187 13.262438 1.067991
F 25.972671 5.531276 0.849880
F 25.972671 13.262438 0.849880
F 34.962267 5.175054 3.717760
F 34.962267 12.906216 3.717760
F 26.037749 5.175054 3.499649
F 26.037749 12.906216 3.499649
F 34.890932 7.731591 7.214734
F 34.890932 15.462754 7.214734
F 23.535651 16.750851 15.118950
F 25.966415 7.731591 6.996624
F 25.966415 15.462754 6.996624
F 23.535651 9.019686 15.118950
F 28.109213 1.288526 10.674185
F 28.109213 9.019687 10.674185
F 28.109213 16.750852 10.674185
F 19.184690 1.288526 10.456074
F 19.184690 9.019687 10.456075
F 19.184690 16.750851 10.456075
F 28.020170 3.865580 14.317153
F 28.020171 11.596741 14.317154
F 19.095648 3.865581 14.099043
F 19.095648 11.596742 14.099044
F 28.086961 3.865580 11.584619
F 28.086961 11.596741 11.584619
F 19.162439 3.865581 11.366509
F 19.162438 11.596742 11.366508
F 28.175899 1.288623 7.943971
F 28.175899 9.019784 7.943971
F 28.175899 16.750949 7.943971
F 19.251377 1.288623 7.725860
F 19.251377 9.019784 7.725860
F 19.251377 16.750948 7.725860
F 30.318092 7.731160 11.639147
F 30.318092 15.462324 11.639147
F 23.535651 1.288525 15.118950
F 21.393571 7.731160 11.421036
F 21.393571 15.462324 11.421036
F 30.229039 5.154106 15.282533
F 30.407027 5.154204 7.998499
F 30.407027 12.885366 7.998498
F 21.482508 5.154203 7.780388
F 21.482508 12.885366 7.780387
F 30.340341 5.154107 10.728712
F 30.340341 12.885269 10.728712
F 21.415820 5.154106 10.510602
F 21.415820 12.885269 10.510602
F 30.251301 7.731160 14.371681
F 30.251301 15.462324 14.371681
F 32.460170 16.750851 15.337061
F 21.326781 7.731160 14.153571
F 21.326780 15.462324 14.153571
F 19.073388 16.750850 15.009895
F 32.571472 1.288526 10.783240
F 32.571472 9.019687 10.783240
F 32.571472 16.750852 10.783240
F 23.646952 1.288526 10.565130
F 23.646952 9.019687 10.565130
F 23.646953 16.750851 10.565130
F 32.482429 3.865580 14.426209
F 32.482429 11.596741 14.426209
F 23.557911 3.865580 14.208099
F 23.557911 11.596741 14.208099
F 32.549219 3.865580 11.693675
F 32.549219 11.596741 11.693675
F 23.624701 3.865580 11.475564
F 23.624701 11.596741 11.475564
F 32.638158 1.288624 8.053027
F 32.638158 9.019784 8.053026
F 32.638158 16.750949 8.053026
F 23.713639 1.288623 7.834916
F 23.713639 9.019784 7.834916
F 23.713639 16.750949 7.834915
F 34.780351 7.731160 11.748203
F 34.780351 15.462323 11.748202
F 32.460170 9.019686 15.337061
F 25.855832 7.731160 11.530092
F 25.855832 15.462324 11.530091
F 32.460170 1.288526 15.337061
F 34.869285 5.154204 8.107554
F 34.869285 12.885366 8.107554
F 25.944769 5.154204 7.889443
F 25.944769 12.885366 7.889443
F 34.802599 5.154107 10.837768
F 34.802599 12.885269 10.837768
F 25.878081 5.154106 10.619657
F 25.878081 12.885269 10.619657
F 34.713560 7.731160 14.480737
F 34.713560 15.462324 14.480737
F 21.304519 12.885268 15.064422
F 25.789042 7.731160 14.262626
F 25.789042 15.462324 14.262626
F 21.304519 5.154105 15.064422
F 27.997911 1.288526 15.228006
F 27.997911 9.019686 15.228006
F 27.997911 16.750851 15.228005
F 19.073388 1.288525 15.009895
F 19.073388 9.019686 15.009895
F 30.484586 0.017696 4.406741
F 21.560065 0.017696 4.188630
F 30.428674 0.000430 7.105679
F 34.946845 0.017696 4.515796
F 26.022326 0.017696 4.297686
F 34.890933 0.000430 7.214734
F 25.966415 0.000430 6.996624
F 27.753051 1.288526 25.247407
F 27.753051 9.019686 25.247407
F 27.753051 16.750851 25.247407
F 18.828528 1.288525 25.029296
F 18.828528 9.019686 25.029296
F 18.828528 16.750851 25.029297
F 27.663998 3.865580 28.890825
F 27.663998 11.596741 28.890825
F 18.739475 3.865581 28.672715
F 18.739475 11.596742 28.672715
F 27.730789 3.865580 26.158262
F 27.730789 11.596741 26.158262
F 18.806266 3.865580 25.940151
F 18.806266 11.596742 25.940151
F 27.819825 1.288526 22.514843
F 27.819825 9.019686 22.514843
F 27.819825 16.750851 22.514843
F 18.895302 1.288525 22.296732
F 18.895302 9.019686 22.296732
F 18.895302 16.750850 22.296732
F 29.961920 7.731160 26.212789
F 29.961920 15.462324 26.212789
F 25.610956 15.462323 21.549461
F 21.037399 7.731160 25.994678
F 21.037399 15.462324 25.994678
F 25.677746 7.731160 18.816897
F 30.050952 5.154106 22.569371
F 30.050952 12.885268 22.569370
F 21.126433 5.154105 22.351260
F 21.126433 12.885268 22.351260
F 29.984179 5.154106 25.301934
F 29.984179 12.885268 25.301935
F 21.059659 5.154105 25.083824
F 21.059658 12.885268 25.083824
F 29.895129 7.731160 28.945352
F 29.895128 15.462324 28.945353
F 25.610956 7.731160 21.549460
F 20.970608 7.731160 28.727242
F 20.970608 15.462324 28.727242
F 25.677746 15.462324 18.816896
F 32.215310 1.288526 25.356462
F 32.215310 9.019686 25.356462
F 32.215310 16.750851 25.356462
F 23.290791 1.288525 25.138352
F 23.290791 9.019686 25.138352
F 23.290791 16.750851 25.138352
F 32.126256 3.865580 28.999880
F 32.126256 11.596741 28.999880
F 23.201738 3.865580 28.781770
F 23.201738 11.596741 28.781770
F 32.193047 3.865580 26.267317
F 32.193047 11.596741 26.267317
F 23.268529 3.865580 26.049206
F 23.268528 11.596741 26.049206
F 32.282083 1.288526 22.623898
F 32.282083 9.019687 22.623898
F 32.282083 16.750851 22.623898
F 23.357565 1.288525 22.405787
F 23.357565 9.019686 22.405787
F 23.357565 16.750851 22.405787
F 34.424178 7.731160 26.321845
F 34.424178 15.462323 26.321844
F 34.535473 15.462324 21.767571
F 25.499660 7.731160 26.103734
F 25.499660 15.462324 26.103734
F 34.535473 7.731160 21.767571
F 34.513211 5.154106 22.678426
F 34.513211 12.885268 22.678426
F 25.588694 5.154106 22.460315
F 25.588694 12.885268 22.460315
F 34.446437 5.154106 25.410990
F 34.446437 12.885268 25.410990
F 25.521920 5.154106 25.192879
F 25.521920 12.885268 25.192880
F 34.357387 7.731160 29.054408
F 34.357387 15.462324 29.054408
F 25.700006 12.885268 17.906042
F 25.432869 7.731160 28.836297
F 25.432869 15.462324 28.836298
F 25.700006 5.154106 17.906042
F 27.574964 1.288526 32.534243
F 27.574964 9.019686 32.534244
F 27.574964 16.750851 32.534244
F 18.650442 1.288525 32.316133
F 18.650442 9.019686 32.316133
F 18.650442 16.750851 32.316133
F 27.641738 1.288526 29.801680
F 27.641738 9.019686 29.801680
F 27.641738 16.750851 29.801680
F 18.717215 1.288525 29.583569
F 18.717215 9.019686 29.583569
F 18.717215 16.750850 29.583568
F 29.872866 5.154106 29.856208
F 29.872866 12.885268 29.856207
F 20.948346 5.154105 29.638096
F 20.948346 12.885268 29.638096
F 29.806092 5.154106 32.588771
F 29.806092 12.885268 32.588771
F 20.881572 5.154105 32.370660
F 20.881572 12.885268 32.370661
F 32.037223 1.288526 32.643298
F 32.037223 9.019686 32.643298
F 32.037223 16.750851 32.643299
F 23.112704 1.288525 32.425188
F 23.112704 9.019686 32.425188
F 23.112704 16.750851 32.425188
F 32.103997 1.288526 29.910735
F 32.103997 9.019686 29.910735
F 32.103997 16.750851 29.910735
F 23.179478 1.288525 29.692624
F 23.179478 9.019686 29.692624
F 23.179478 16.750851 29.692624
F 34.335124 5.154106 29.965263
F 34.335125 12.885268 29.965262
F 25.410607 5.154106 29.747152
F 25.410607 12.885268 29.747152
F 34.268351 5.154106 32.697826
F 34.268351 12.885268 32.697826
F 25.343833 5.154106 32.479716
F 25.343833 12.885268 32.479716
F 27.931137 1.288526 17.960569
F 27.931137 9.019686 17.960570
F 27.931137 16.750851 17.960570
F 19.006615 1.288525 17.742459
F 19.006615 9.019686 17.742459
F 19.006615 16.750851 17.742459
F 27.842084 3.865580 21.603988
F 27.842084 11.596741 21.603988
F 18.917562 3.865581 21.385877
F 18.917562 11.596742 21.385878
F 27.908875 3.865580 18.871425
F 27.908875 11.596741 18.871424
F 18.984353 3.865580 18.653313
F 18.984353 11.596741 18.653313
F 30.140006 7.731160 18.925952
F 30.140006 15.462324 18.925952
F 34.624524 12.885268 18.124152
F 21.215485 7.731160 18.707841
F 21.215485 15.462324 18.707841
F 34.602265 15.462323 19.035007
F 30.162265 5.154106 18.015097
F 30.162265 12.885268 18.015097
F 21.237745 5.154105 17.796986
F 21.237745 12.885268 17.796987
F 30.073215 7.731160 21.658515
F 30.073215 15.462324 21.658516
F 34.624524 5.154106 18.124152
F 21.148694 7.731160 21.440405
F 21.148694 15.462324 21.440406
F 34.602265 7.731160 19.035007
F 32.393396 1.288526 18.069625
F 32.393396 9.019686 18.069625
F 32.393396 16.750851 18.069625
F 23.468877 1.288525 17.851514
F 23.468877 9.019686 17.851514
F 23.468877 16.750851 17.851514
F 32.304342 3.865580 21.713043
F 32.304342 11.596741 21.713043
F 23.379824 3.865580 21.494933
F 23.379824 11.596741 21.494933
F 32.371133 3.865580 18.980480
F 32.371133 11.596741 18.980479
F 23.446615 3.865580 18.762369
F 23.446614 11.596741 18.762369
F 27.218791 1.288526 47.107917
F 27.218791 9.019686 47.107917
F 27.218791 16.750851 47.107917
F 18.294269 1.288525 46.889807
F 18.294269 9.019686 46.889807
F 18.294269 16.750851 46.889807
F 27.196529 3.865580 48.018772
F 27.196529 11.596741 48.018772
F 18.272007 3.865580 47.800661
F 18.272007 11.596742 47.800661
F 27.285565 1.288526 44.375353
F 27.285565 9.019686 44.375353
F 27.285565 16.750851 44.375353
F 18.361042 1.288525 44.157242
F 18.361042 9.019686 44.157242
F 18.361042 16.750850 44.157242
F 29.427660 7.731160 48.073299
F 29.427660 15.462324 48.073299
F 25.076696 15.462324 43.409971
F 20.503139 7.731160 47.855189
F 20.503139 15.462324 47.855189
F 25.143487 15.462324 40.677407
F 29.516693 5.154106 44.429881
F 29.516693 12.885268 44.429881
F 20.592173 5.154105 44.211770
F 20.592173 12.885268 44.211770
F 29.449919 5.154106 47.162445
F 29.449919 12.885268 47.162445
F 20.525399 5.154105 46.944334
F 20.525399 12.885268 46.944334
F 31.681050 1.288526 47.216972
F 31.681050 9.019686 47.216972
F 31.681050 16.750851 47.216972
F 22.756531 1.288525 46.998862
F 22.756531 9.019686 46.998862
F 22.756531 16.750851 46.998862
F 31.658788 3.865580 48.127827
F 31.658788 11.596741 48.127827
F 22.734269 3.865580 47.909716
F 22.734269 11.596741 47.909716
F 31.747824 1.288526 44.484409
F 31.747824 9.019686 44.484408
F 31.747824 16.750851 44.484408
F 22.823305 1.288525 44.266298
F 22.823305 9.019686 44.266298
F 22.823305 16.750851 44.266297
F 33.889919 7.731160 48.182355
F 33.889919 15.462323 48.182354
F 25.076696 7.731160 43.409970
F 24.965401 7.731160 47.964244
F 24.965401 15.462324 47.964244
F 34.001214 15.462324 43.628081
F 33.978951 5.154106 44.538936
F 33.978952 12.885268 44.538936
F 25.054434 5.154106 44.320825
F 25.054434 12.885268 44.320825
F 33.912178 5.154106 47.271500
F 33.912178 12.885268 47.271500
F 24.987660 5.154106 47.053389
F 24.987660 12.885268 47.053390
F 27.485911 3.865580 36.177661
F 27.485911 11.596741 36.177661
F 18.561389 3.865580 35.959551
F 18.561389 11.596742 35.959551
F 27.552702 3.865580 33.445098
F 27.552702 11.596741 33.445098
F 18.628180 3.865580 33.226987
F 18.628180 11.596742 33.226987
F 29.783833 7.731160 33.499626
F 29.783833 15.462324 33.499625
F 34.001214 7.731160 43.628081
F 20.859312 7.731160 33.281515
F 20.859312 15.462324 33.281515
F 25.143487 7.731160 40.677407
F 29.717042 7.731160 36.232189
F 29.717042 15.462324 36.232189
F 25.165747 12.885268 39.766552
F 20.792521 7.731160 36.014079
F 20.792522 15.462324 36.014079
F 34.157038 5.154106 37.252099
F 31.948169 3.865580 36.286716
F 31.948169 11.596741 36.286716
F 23.023651 3.865580 36.068606
F 23.023651 11.596741 36.068606
F 32.014961 3.865580 33.554153
F 32.014961 11.596741 33.554153
F 23.090442 3.865580 33.336042
F 23.090442 11.596741 33.336042
F 34.246092 7.731160 33.608681
F 34.246092 15.462323 33.608681
F 25.165747 5.154106 39.766552
F 25.321573 7.731160 33.390570
F 25.321573 15.462324 33.390570
F 34.090264 12.885268 39.984662
F 34.179300 7.731160 36.341244
F 34.179300 15.462324 36.341244
F 34.090264 5.154106 39.984662
F 25.254783 7.731160 36.123134
F 25.254783 15.462324 36.123134
F 25.232521 12.885268 37.033988
F 27.396878 1.288526 39.821080
F 27.396878 9.019686 39.821080
F 27.396878 16.750851 39.821080
F 18.472356 1.288525 39.602969
F 18.472356 9.019686 39.602970
F 18.472356 16.750851 39.602969
F 27.307825 3.865580 43.464498
F 27.307825 11.596741 43.464498
F 18.383302 3.865580 43.246388
F 18.383302 11.596742 43.246388
F 27.374616 3.865580 40.731935
F 27.374616 11.596741 40.731934
F 18.450094 3.865580 40.513824
F 18.450094 11.596742 40.513824
F 27.463652 1.288526 37.088516
F 27.463652 9.019686 37.088516
F 27.463651 16.750851 37.088516
F 18.539129 1.288525 36.870405
F 18.539129 9.019686 36.870405
F 18.539129 16.750850 36.870405
F 29.605747 7.731160 40.786462
F 29.605747 15.462324 40.786462
F 25.232521 5.154106 37.033988
F 20.681226 7.731160 40.568351
F 20.681226 15.462324 40.568351
F 34.068005 15.462323 40.895517
F 29.694779 5.154106 37.143043
F 29.694779 12.885268 37.143043
F 20.770260 5.154105 36.924933
F 20.770260 12.885268 36.924932
F 29.628006 5.154106 39.875607
F 29.628006 12.885268 39.875607
F 20.703486 5.154105 39.657497
F 20.703486 12.885268 39.657497
F 29.538956 7.731160 43.519026
F 29.538956 15.462324 43.519026
F 34.157038 12.885268 37.252098
F 20.614435 7.731161 43.300915
F 20.614435 15.462324 43.300916
F 34.068005 7.731160 40.895518
F 31.859137 1.288526 39.930135
F 31.859137 9.019686 39.930135
F 31.859137 16.750851 39.930135
F 22.934618 1.288525 39.712024
F 22.934618 9.019686 39.712025
F 22.934618 16.750851 39.712025
F 31.770083 3.865580 43.573553
F 31.770083 11.596741 43.573553
F 22.845565 3.865580 43.355443
F 22.845565 11.596741 43.355443
F 31.836874 3.865580 40.840990
F 31.836874 11.596741 40.840990
F 22.912356 3.865580 40.622879
F 22.912356 11.596741 40.622879
F 31.925910 1.288526 37.197571
F 31.925910 9.019687 37.197571
F 31.925910 16.750851 37.197571
F 23.001392 1.288525 36.979460
F 23.001392 9.019686 36.979461
F 23.001392 16.750851 36.979460
F 27.129738 3.865580 50.751335
F 27.129738 11.596741 50.751335
F 18.205216 3.865580 50.533225
F 18.205216 11.596741 50.533225
F 29.360869 7.731160 50.805863
F 29.360869 15.462324 50.805863
F 24.692717 15.085153 65.020406
F 20.436348 7.731160 50.587752
F 20.436348 15.462324 50.587753
F 24.627659 7.710213 62.370637
F 31.591996 3.865580 50.860390
F 31.591996 11.596741 50.860390
F 22.667478 3.865580 50.642280
F 22.667478 11.596741 50.642280
F 33.823127 7.731160 50.914918
F 33.823127 15.462324 50.914918
F 24.692718 7.353990 65.020405
F 24.898610 7.731160 50.696808
F 24.898610 15.462324 50.696808
F 33.617233 15.085153 65.238517
F 27.040706 1.288526 54.394722
F 27.040706 9.019686 54.394722
F 27.040706 16.750851 54.394722
F 18.116183 1.288525 54.176611
F 18.116183 9.019686 54.176612
F 18.116183 16.750851 54.176611
F 26.951750 3.865482 58.035370
F 26.951750 11.596643 58.035370
F 18.027228 3.865483 57.817259
F 18.027228 11.596644 57.817259
F 27.018454 3.865579 55.305156
F 27.018454 11.596740 55.305156
F 18.093932 3.865580 55.087046
F 18.093932 11.596741 55.087045
F 27.107479 1.288526 51.662187
F 27.107479 9.019686 51.662187
F 27.107479 16.750851 51.662187
F 18.182956 1.288525 51.444076
F 18.182956 9.019686 51.444076
F 18.182956 16.750851 51.444076
F 29.249585 7.731159 55.359684
F 29.249585 15.462323 55.359684
F 33.617233 7.353989 65.238516
F 20.325064 7.731160 55.141573
F 20.325064 15.462323 55.141573
F 33.552177 15.441376 62.588748
F 29.338607 5.154106 51.716715
F 29.338607 12.885268 51.716714
F 20.414087 5.154105 51.498604
F 20.414087 12.885268 51.498603
F 29.271834 5.154106 54.449249
F 29.271834 12.885268 54.449249
F 20.347314 5.154105 54.231139
F 20.347314 12.885268 54.231139
F 29.182881 7.731062 58.089897
F 29.182881 15.462226 58.089897
F 24.643082 12.867572 61.572601
F 20.258360 7.731063 57.871787
F 20.258360 15.462226 57.871787
F 33.552177 7.710213 62.588748
F 31.502964 1.288526 54.503777
F 31.502964 9.019686 54.503777
F 31.502964 16.750851 54.503777
F 22.578446 1.288525 54.285667
F 22.578446 9.019686 54.285667
F 22.578446 16.750851 54.285667
F 31.414008 3.865482 58.144425
F 31.414008 11.596643 58.144425
F 22.489490 3.865482 57.926315
F 22.489490 11.596643 57.926315
F 31.480712 3.865579 55.414212
F 31.480712 11.596740 55.414211
F 22.556194 3.865579 55.196101
F 22.556194 11.596741 55.196101
F 31.569737 1.288526 51.771242
F 31.569737 9.019687 51.771242
F 31.569737 16.750851 51.771242
F 22.645219 1.288525 51.553131
F 22.645219 9.019686 51.553131
F 22.645219 16.750851 51.553131
F 33.711843 7.731159 55.468739
F 33.711843 15.462323 55.468739
F 24.643082 5.136409 61.572600
F 24.787325 7.731160 55.250629
F 24.787325 15.462323 55.250629
F 33.567600 12.867572 61.790711
F 33.800865 5.154106 51.825770
F 33.800865 12.885268 51.825770
F 24.876348 5.154106 51.607659
F 24.876348 12.885268 51.607659
F 33.734092 5.154106 54.558304
F 33.734092 12.885268 54.558305
F 24.809574 5.154106 54.340194
F 24.809575 12.885268 54.340194
F 33.645139 7.731062 58.198952
F 33.645139 15.462226 58.198953
F 33.567600 5.136409 61.790711
F 24.720622 7.731062 57.980842
F 24.720622 15.462226 57.980842
F 24.698975 12.884837 58.873662
F 26.874213 1.270829 61.627128
F 26.874213 9.001990 61.627127
F 26.874213 16.733155 61.627128
F 17.949690 1.270829 61.409017
F 17.949690 9.001989 61.409017
F 17.949690 16.733154 61.409018
F 26.923845 3.488408 65.074933
F 26.923844 11.219569 65.074934
F 33.623492 5.153675 59.091773
F 17.999325 11.219571 64.856822
F 26.858787 3.844632 62.425165
F 26.858787 11.575793 62.425165
F 17.934265 3.844633 62.207053
F 17.934265 11.575794 62.207053
F 26.930106 1.288095 58.928189
F 26.930106 9.019255 58.928189
F 26.930106 16.750420 58.928189
F 18.005583 1.288094 58.710078
F 18.005583 9.019255 58.710078
F 18.005583 16.750420 58.710078
F 29.089918 7.710213 62.479692
F 29.089919 15.441376 62.479693
F 17.999326 3.488410 64.856822
F 20.165397 7.710213 62.261581
F 20.165398 15.441376 62.261581
F 24.627659 15.441376 62.370637
F 29.161234 5.153675 58.982717
F 29.161234 12.884838 58.982717
F 20.236714 5.153674 58.764606
F 20.236714 12.884837 58.764606
F 29.105341 5.136410 61.681655
F 29.105341 12.867572 61.681656
F 20.180821 5.136409 61.463545
F 20.180821 12.867572 61.463545
F 29.154975 7.353989 65.129461
F 29.154975 15.085152 65.129461
F 24.698975 5.153675 58.873662
F 20.230457 7.353991 64.911350
F 20.230457 15.085154 64.911351
F 33.623492 12.884837 59.091772
F 31.336472 1.270829 61.736183
F 31.336472 9.001990 61.736183
F 31.336472 16.733155 61.736183
F 22.411953 1.270829 61.518072
F 22.411953 9.001990 61.518072
F 22.411953 16.733154 61.518073
F 31.386103 3.488408 65.183989
F 31.386102 11.219569 65.183989
F 22.461587 3.488409 64.965878
F 22.461586 11.219570 64.965878
F 31.321046 3.844632 62.534220
F 31.321046 11.575793 62.534220
F 22.396527 3.844632 62.316109
F 22.396527 11.575794 62.316109
F 31.392364 1.288095 59.037245
F 31.392364 9.019256 59.037245
F 31.392364 16.750420 59.037245
F 22.467846 1.288094 58.819134
F 22.467846 9.019255 58.819134
F 22.467846 16.750420 58.819134
F 28.268880 24.502963 3.554177
F 28.268880 32.234124 3.554177
F 19.344358 24.502962 3.336066
F 19.344358 32.234123 3.336066
F 28.197544 27.059500 7.051151
F 25.766780 20.616434 15.173478
F 28.197544 19.328337 7.051151
F 19.273022 27.059500 6.833041
F 25.766780 28.347595 15.173478
F 19.273022 19.328338 6.833041
F 28.253454 27.076766 4.352213
F 34.691297 20.616433 15.391588
F 28.253454 19.345603 4.352213
F 19.328933 27.076766 4.134103
F 34.691297 28.347595 15.391589
F 19.328933 19.345604 4.134102
F 28.203803 24.859186 0.904408
F 28.203802 32.590346 0.904408
F 19.279277 24.859183 0.686297
F 19.279276 32.590344 0.686297
F 30.484586 30.942346 4.406741
F 30.484586 23.211185 4.406741
F 21.560065 30.942346 4.188630
F 21.560065 23.211185 4.188630
F 30.434929 28.724765 0.958936
F 30.434930 20.993604 0.958935
F 21.510408 28.724764 0.740825
F 21.510409 20.993603 0.740825
F 30.500008 28.368543 3.608704
F 30.500008 20.637382 3.608704
F 21.575488 28.368542 3.390594
F 21.575488 20.637381 3.390594
F 30.428674 30.925080 7.105679
F 30.428674 23.193919 7.105679
F 21.504154 30.925080 6.887568
F 21.504154 23.193920 6.887569
F 32.731139 24.502963 3.663232
F 32.731139 32.234124 3.663232
F 23.806620 24.502963 3.445122
F 23.806620 32.234123 3.445122
F 32.659802 27.059500 7.160206
F 23.535651 32.213175 15.118950
F 32.659802 19.328337 7.160206
F 23.735284 27.059500 6.942096
F 23.535651 24.482014 15.118950
F 23.735284 19.328338 6.942096
F 32.715713 27.076765 4.461269
F 32.460170 32.213175 15.337061
F 32.715713 19.345603 4.461268
F 23.791195 27.076766 4.243158
F 32.460170 24.482015 15.337061
F 23.791194 19.345603 4.243158
F 32.666061 24.859186 1.013463
F 32.666060 32.590346 1.013463
F 23.741541 24.859185 0.795353
F 23.741540 32.590345 0.795353
F 34.946845 30.942346 4.515796
F 34.946845 23.211185 4.515796
F 26.022326 30.942346 4.297686
F 26.022326 23.211185 4.297686
F 34.897186 28.724764 1.067991
F 34.897187 20.993603 1.067991
F 25.972671 28.724765 0.849880
F 25.972672 20.993604 0.849880
F 34.962267 28.368543 3.717760
F 34.962267 20.637382 3.717760
F 26.037749 28.368543 3.499649
F 26.037749 20.637381 3.499649
F 34.890933 30.925080 7.214734
F 34.890933 23.193919 7.214734
F 25.966415 30.925080 6.996624
F 25.966415 23.193919 6.996624
F 28.109213 24.482015 10.674185
F 28.109213 32.213176 10.674185
F 19.184690 24.482015 10.456074
F 19.184690 32.213175 10.456074
F 28.020170 27.059069 14.317153
F 28.020170 34.790230 14.317154
F 28.020170 19.327906 14.317154
F 19.095648 27.059069 14.099043
F 19.095648 34.790231 14.099044
F 19.095648 19.327907 14.099044
F 28.086961 27.059069 11.584619
F 28.086961 34.790230 11.584619
F 28.086961 19.327906 11.584619
F 19.162439 27.059069 11.366509
F 19.162438 34.790231 11.366508
F 19.162438 19.327907 11.366508
F 28.175899 24.482112 7.943971
F 28.175899 32.213273 7.943971
F 19.251377 24.482112 7.725860
F 19.251377 32.213272 7.725860
F 30.318092 30.924649 11.639147
F 30.318092 23.193489 11.639147
F 21.393571 30.924649 11.421036
F 21.393571 23.193489 11.421036
F 30.407027 28.347693 7.998498
F 30.407027 20.616531 7.998498
F 21.482507 28.347692 7.780388
F 21.482507 20.616531 7.780388
F 30.340341 28.347596 10.728712
F 30.340341 20.616434 10.728712
F 21.415820 28.347595 10.510602
F 21.415820 20.616434 10.510602
F 30.251301 30.924649 14.371681
F 30.251301 23.193488 14.371682
F 21.326781 30.924649 14.153571
F 21.326781 23.193489 14.153571
F 32.571472 24.482015 10.783240
F 32.571472 32.213176 10.783240
F 23.646952 24.482015 10.565130
F 23.646953 32.213176 10.565130
F 32.482429 27.059069 14.426209
F 32.482429 34.790230 14.426209
F 32.482429 19.327906 14.426209
F 23.557911 27.059069 14.208099
F 23.557911 34.790230 14.208099
F 23.557911 19.327907 14.208099
F 32.549219 27.059069 11.693675
F 32.549219 34.790230 11.693675
F 32.549219 19.327906 11.693674
F 23.624701 27.059069 11.475564
F 23.624701 34.790230 11.475564
F 23.624701 19.327907 11.475564
F 32.638158 24.482112 8.053027
F 32.638158 32.213273 8.053027
F 23.713639 24.482112 7.834916
F 23.713639 32.213273 7.834916
F 34.780351 30.924649 11.748203
F 34.780351 23.193489 11.748203
F 25.855832 30.924649 11.530092
F 25.855832 23.193489 11.530092
F 34.869285 28.347693 8.107554
F 34.869285 20.616531 8.107554
F 25.944769 28.347693 7.889443
F 25.944769 20.616531 7.889443
F 34.802599 28.347596 10.837768
F 34.802599 20.616434 10.837768
F 25.878081 28.347595 10.619657
F 25.878081 20.616434 10.619657
F 34.713560 30.924649 14.480737
F 34.713560 23.193488 14.480737
F 25.789042 30.924649 14.262626
F 25.789042 23.193489 14.262626
F 27.997911 24.482015 15.228006
F 27.997911 32.213175 15.228006
F 19.073388 24.482014 15.009895
F 19.073388 32.213175 15.009895
F 30.229039 28.347595 15.282533
F 30.229039 20.616433 15.282533
F 21.304519 28.347594 15.064422
F 21.304519 20.616433 15.064422
F 27.753051 24.482015 25.247407
F 27.753051 32.213175 25.247407
F 18.828528 24.482014 25.029296
F 18.828528 32.213175 25.029296
F 27.663998 27.059069 28.890825
F 27.663998 34.790230 28.890825
F 27.663998 19.327906 28.890825
F 18.739475 27.059069 28.672715
F 18.739475 34.790231 28.672715
F 18.739475 19.327907 28.672715
F 27.730789 27.059069 26.158262
F 27.730789 34.790230 26.158262
F 27.730789 19.327906 26.158261
F 18.806266 27.059069 25.940151
F 18.806266 34.790230 25.940151
F 18.806266 19.327907 25.940151
F 27.819825 24.482015 22.514843
F 27.819825 32.213175 22.514843
F 18.895302 24.482014 22.296732
F 18.895302 32.213175 22.296732
F 29.961920 30.924649 26.212789
F 29.961920 23.193489 26.212789
F 21.037399 30.924649 25.994678
F 21.037399 23.193489 25.994678
F 30.050952 28.347595 22.569371
F 30.050952 20.616434 22.569370
F 21.126433 28.347594 22.351260
F 21.126433 20.616433 22.351260
F 29.984179 28.347595 25.301934
F 29.984179 20.616434 25.301934
F 21.059658 28.347594 25.083824
F 21.059658 20.616433 25.083824
F 29.895128 30.924649 28.945353
F 29.895128 23.193488 28.945352
F 20.970608 30.924649 28.727242
F 20.970608 23.193489 28.727242
F 32.215310 24.482015 25.356462
F 32.215310 32.213175 25.356462
F 23.290791 24.482014 25.138352
F 23.290791 32.213175 25.138352
F 32.126256 27.059069 28.999880
F 32.126256 34.790230 28.999880
F 32.126256 19.327906 28.999880
F 23.201738 27.059069 28.781770
F 23.201738 34.790230 28.781770
F 23.201738 19.327907 28.781770
F 32.193047 27.059069 26.267317
F 32.193047 34.790230 26.267317
F 32.193047 19.327906 26.267317
F 23.268529 27.059069 26.049206
F 23.268529 34.790230 26.049206
F 23.268529 19.327907 26.049206
F 32.282083 24.482015 22.623898
F 32.282083 32.213175 22.623898
F 23.357565 24.482014 22.405787
F 23.357565 32.213175 22.405787
F 34.424178 30.924649 26.321845
F 34.424178 23.193488 26.321844
F 25.499660 30.924649 26.103734
F 25.499660 23.193489 26.103734
F 34.513211 28.347595 22.678426
F 34.513211 20.616433 22.678426
F 25.588694 28.347595 22.460315
F 25.588694 20.616434 22.460315
F 34.446437 28.347595 25.410990
F 34.446437 20.616434 25.410990
F 25.521920 28.347595 25.192879
F 25.521920 20.616433 25.192879
F 34.357387 30.924649 29.054408
F 34.357387 23.193488 29.054408
F 25.432869 30.924649 28.836297
F 25.432869 23.193489 28.836297
F 27.574964 24.482015 32.534243
F 27.574964 32.213175 32.534244
F 18.650442 24.482014 32.316133
F 18.650442 32.213175 32.316133
F 27.641738 24.482015 29.801680
F 27.641738 32.213175 29.801680
F 18.717215 24.482014 29.583569
F 18.717215 32.213175 29.583569
F 29.872866 28.347595 29.856207
F 29.872866 20.616434 29.856207
F 20.948346 28.347594 29.638096
F 20.948346 20.616433 29.638096
F 29.806092 28.347595 32.588771
F 29.806092 20.616434 32.588771
F 20.881572 28.347594 32.370661
F 20.881572 20.616433 32.370661
F 32.037223 24.482015 32.643298
F 32.037223 32.213175 32.643299
F 23.112704 24.482014 32.425188
F 23.112704 32.213175 32.425188
F 32.103997 24.482015 29.910735
F 32.103997 32.213175 29.910735
F 23.179478 24.482014 29.692624
F 23.179478 32.213175 29.692624
F 34.335124 28.347595 29.965263
F 34.335124 20.616433 29.965262
F 25.410607 28.347595 29.747152
F 25.410607 20.616434 29.747152
F 34.268351 28.347595 32.697826
F 34.268351 20.616433 32.697826
F 25.343833 28.347595 32.479716
F 25.343833 20.616433 32.479716
F 27.931137 24.482015 17.960569
F 27.931137 32.213175 17.960570
F 19.006615 24.482014 17.742459
F 19.006615 32.213175 17.742459
F 27.842084 27.059069 21.603988
F 27.842084 34.790230 21.603988
F 27.842084 19.327906 21.603988
F 18.917562 27.059069 21.385877
F 18.917562 34.790231 21.385878
F 18.917562 19.327907 21.385878
F 27.908875 27.059069 18.871424
F 27.908875 34.790230 18.871424
F 27.908875 19.327906 18.871424
F 18.984353 27.059069 18.653313
F 18.984353 34.790230 18.653313
F 18.984353 19.327907 18.653313
F 30.140006 30.924649 18.925952
F 30.140006 23.193489 18.925952
F 21.215485 30.924649 18.707841
F 21.215485 23.193489 18.707841
F 30.162265 28.347595 18.015097
F 30.162265 20.616434 18.015097
F 21.237745 28.347594 17.796987
F 21.237745 20.616433 17.796987
F 30.073215 30.924649 21.658515
F 30.073215 23.193488 21.658515
F 21.148694 30.924649 21.440405
F 21.148694 23.193489 21.440405
F 32.393396 24.482015 18.069625
F 32.393396 32.213175 18.069625
F 23.468877 24.482014 17.851514
F 23.468877 32.213175 17.851514
F 32.304342 27.059069 21.713043
F 32.304342 34.790230 21.713043
F 32.304342 19.327906 21.713043
F 23.379824 27.059069 21.494933
F 23.379824 34.790230 21.494933
F 23.379825 19.327907 21.494933
F 32.371133 27.059069 18.980480
F 32.371133 34.790230 18.980479
F 32.371134 19.327906 18.980479
F 23.446615 27.059069 18.762369
F 23.446615 34.790230 18.762369
F 23.446615 19.327907 18.762369
F 34.602265 30.924649 19.035007
F 34.602265 23.193488 19.035007
F 25.677746 30.924649 18.816897
F 25.677746 23.193488 18.816897
F 34.624524 28.347595 18.124152
F 34.624524 20.616434 18.124152
F 25.700006 28.347595 17.906042
F 25.700006 20.616433 17.906042
F 34.535473 30.924649 21.767571
F 34.535473 23.193488 21.767571
F 25.610956 30.924649 21.549460
F 25.610956 23.193489 21.549460
F 27.218791 24.482015 47.107917
F 27.218791 32.213175 47.107917
F 18.294269 24.482014 46.889807
F 18.294269 32.213175 46.889807
F 27.196529 27.059069 48.018772
F 27.196529 34.790230 48.018772
F 27.196529 19.327906 48.018772
F 18.272007 27.059069 47.800661
F 18.272007 34.790230 47.800661
F 18.272007 19.327907 47.800661
F 27.285565 24.482015 44.375353
F 27.285565 32.213175 44.375353
F 18.361042 24.482014 44.157242
F 18.361042 32.213174 44.157242
F 29.427660 30.924649 48.073299
F 29.427660 23.193489 48.073299
F 20.503139 30.924649 47.855189
F 20.503139 23.193489 47.855189
F 29.516693 28.347595 44.429881
F 29.516693 20.616434 44.429881
F 20.592173 28.347594 44.211770
F 20.592173 20.616433 44.211770
F 29.449919 28.347595 47.162444
F 29.449919 20.616434 47.162445
F 20.525399 28.347594 46.944334
F 20.525399 20.616433 46.944334
F 31.681050 24.482015 47.216972
F 31.681050 32.213175 47.216972
F 22.756531 24.482014 46.998862
F 22.756531 32.213175 46.998862
F 31.658788 27.059069 48.127827
F 31.658788 34.790230 48.127827
F 31.658788 19.327906 48.127827
F 22.734269 27.059069 47.909716
F 22.734269 34.790230 47.909716
F 22.734269 19.327907 47.909716
F 31.747824 24.482015 44.484409
F 31.747824 32.213175 44.484409
F 22.823305 24.482014 44.266298
F 22.823305 32.213175 44.266298
F 33.889919 30.924649 48.182355
F 33.889919 23.193488 48.182355
F 24.965401 30.924649 47.964244
F 24.965401 23.193488 47.964244
F 33.978951 28.347595 44.538936
F 33.978952 20.616433 44.538936
F 25.054435 28.347595 44.320825
F 25.054434 20.616434 44.320825
F 33.912178 28.347595 47.271500
F 33.912178 20.616434 47.271500
F 24.987660 28.347595 47.053389
F 24.987660 20.616433 47.053390
F 27.485911 27.059069 36.177661
F 27.485911 34.790230 36.177661
F 27.485911 19.327907 36.177661
F 18.561389 27.059069 35.959551
F 18.561389 34.790230 35.959551
F 18.561389 19.327907 35.959551
F 27.552702 27.059069 33.445098
F 27.552702 34.790230 33.445098
F 27.552702 19.327907 33.445098
F 18.628180 27.059069 33.226987
F 18.628180 34.790230 33.226987
F 18.628180 19.327907 33.226987
F 29.783833 30.924649 33.499626
F 29.783833 23.193489 33.499625
F 20.859312 30.924650 33.281515
F 20.859312 23.193489 33.281515
F 29.717042 30.924649 36.232189
F 29.717042 23.193488 36.232189
F 20.792521 30.924649 36.014079
F 20.792521 23.193489 36.014079
F 31.948169 27.059069 36.286716
F 31.948169 34.790230 36.286716
F 31.948169 19.327906 36.286716
F 23.023651 27.059069 36.068606
F 23.023651 34.790230 36.068606
F 23.023651 19.327907 36.068606
F 32.014961 27.059069 33.554153
F 32.014961 34.790230 33.554153
F 32.014961 19.327906 33.554153
F 23.090442 27.059069 33.336042
F 23.090442 34.790230 33.336042
F 23.090442 19.327907 33.336042
F 34.246092 30.924649 33.608681
F 34.246092 23.193488 33.608681
F 25.321573 30.924649 33.390570
F 25.321573 23.193488 33.390570
F 34.179300 30.924649 36.341244
F 34.179300 23.193488 36.341244
F 25.254783 30.924649 36.123134
F 25.254783 23.193489 36.123133
F 27.396878 24.482015 39.821080
F 27.396878 32.213175 39.821080
F 18.472356 24.482014 39.602969
F 18.472356 32.213175 39.602969
F 27.307825 27.059069 43.464498
F 27.307825 34.790230 43.464498
F 27.307825 19.327906 43.464498
F 18.383302 27.059069 43.246388
F 18.383302 34.790230 43.246388
F 18.383302 19.327907 43.246388
F 27.374616 27.059069 40.731934
F 27.374616 34.790230 40.731934
F 27.374616 19.327906 40.731934
F 18.450094 27.059069 40.513824
F 18.450094 34.790230 40.513824
F 18.450094 19.327907 40.513824
F 27.463652 24.482015 37.088516
F 27.463652 32.213175 37.088516
F 18.539129 24.482014 36.870405
F 18.539129 32.213175 36.870405
F 29.605747 30.924649 40.786462
F 29.605747 23.193489 40.786462
F 20.681226 30.924649 40.568351
F 20.681226 23.193489 40.568351
F 29.694779 28.347595 37.143043
F 29.694779 20.616434 37.143043
F 20.770260 28.347594 36.924933
F 20.770260 20.616433 36.924932
F 29.628006 28.347595 39.875607
F 29.628006 20.616434 39.875607
F 20.703486 28.347594 39.657497
F 20.703486 20.616433 39.657497
F 29.538956 30.924649 43.519026
F 29.538956 23.193488 43.519026
F 20.614435 30.924650 43.300915
F 20.614435 23.193489 43.300915
F 31.859137 24.482015 39.930135
F 31.859137 32.213175 39.930135
F 22.934618 24.482014 39.712024
F 22.934618 32.213175 39.712025
F 31.770083 27.059069 43.573553
F 31.770083 34.790230 43.573553
F 31.770083 19.327906 43.573553
F 22.845565 27.059069 43.355443
F 22.845565 34.790230 43.355443
F 22.845565 19.327907 43.355443
F 31.836874 27.059069 40.840990
F 31.836874 34.790230 40.840990
F 31.836874 19.327906 40.840990
F 22.912356 27.059069 40.622879
F 22.912356 34.790230 40.622879
F 22.912356 19.327907 40.622879
F 31.925910 24.482014 37.197571
F 31.925910 32.213175 37.197571
F 23.001392 24.482014 36.979460
F 23.001392 32.213175 36.979461
F 34.068005 30.924649 40.895517
F 34.068005 23.193488 40.895518
F 25.143487 30.924649 40.677407
F 25.143487 23.193488 40.677407
F 34.157038 28.347595 37.252098
F 34.157038 20.616433 37.252099
F 25.232521 28.347595 37.033988
F 25.232521 20.616434 37.033988
F 34.090264 28.347595 39.984662
F 34.090264 20.616434 39.984663
F 25.165747 28.347595 39.766552
F 25.165747 20.616433 39.766552
F 34.001214 30.924649 43.628081
F 34.001214 23.193488 43.628081
F 25.076696 30.924649 43.409971
F 25.076696 23.193489 43.409971
F 27.129738 27.059069 50.751335
F 27.129738 34.790230 50.751335
F 27.129738 19.327906 50.751335
F 18.205216 27.059069 50.533225
F 18.205216 34.790230 50.533225
F 18.205216 19.327907 50.533225
F 29.360869 30.924649 50.805863
F 29.360869 23.193488 50.805863
F 20.436348 30.924650 50.587752
F 20.436348 23.193489 50.587752
F 31.591996 27.059069 50.860390
F 31.591996 34.790230 50.860390
F 31.591996 19.327906 50.860390
F 22.667478 27.059069 50.642280
F 22.667478 34.790230 50.642280
F 22.667478 19.327907 50.642280
F 33.823127 30.924649 50.914918
F 33.823127 23.193488 50.914918
F 24.898610 30.924649 50.696808
F 24.898610 23.193489 50.696808
F 27.040706 24.482015 54.394722
F 27.040706 32.213175 54.394722
F 18.116183 24.482014 54.176611
F 18.116183 32.213175 54.176611
F 26.951750 27.058971 58.035369
F 26.951750 34.790132 58.035370
F 26.951750 19.327808 58.035370
F 18.027228 27.058972 57.817259
F 18.027228 34.790133 57.817260
F 18.027228 19.327809 57.817259
F 27.018454 27.059068 55.305156
F 27.018454 34.790229 55.305156
F 27.018454 19.327906 55.305156
F 18.093932 27.059068 55.087046
F 18.093932 34.790230 55.087045
F 18.093932 19.327906 55.087045
F 27.107479 24.482015 51.662187
F 27.107479 32.213175 51.662187
F 18.182956 24.482014 51.444076
F 18.182956 32.213175 51.444076
F 29.249585 30.924648 55.359684
F 29.249585 23.193488 55.359684
F 20.325064 30.924649 55.141573
F 20.325064 23.193488 55.141573
F 29.338607 28.347595 51.716715
F 29.338607 20.616434 51.716714
F 20.414087 28.347594 51.498604
F 20.414087 20.616433 51.498603
F 29.271834 28.347595 54.449249
F 29.271834 20.616434 54.449249
F 20.347313 28.347594 54.231139
F 20.347314 20.616433 54.231139
F 29.182881 30.924551 58.089897
F 29.182881 23.193390 58.089897
F 20.258360 30.924552 57.871787
F 20.258360 23.193391 57.871787
F 31.502964 24.482015 54.503777
F 31.502964 32.213175 54.503777
F 22.578446 24.482014 54.285667
F 22.578446 32.213175 54.285666
F 31.414008 27.058971 58.144425
F 31.414008 34.790132 58.144425
F 31.414008 19.327808 58.144425
F 22.489490 27.058971 57.926315
F 22.489490 34.790132 57.926315
F 22.489490 19.327809 57.926315
F 31.480712 27.059068 55.414212
F 31.480712 34.790229 55.414211
F 31.480712 19.327906 55.414211
F 22.556194 27.059068 55.196101
F 22.556194 34.790229 55.196101
F 22.556194 19.327906 55.196101
F 31.569737 24.482015 51.771242
F 31.569737 32.213175 51.771242
F 22.645219 24.482014 51.553131
F 22.645219 32.213175 51.553131
F 33.711843 30.924648 55.468739
F 33.711843 23.193488 55.468739
F 24.787325 30.924649 55.250629
F 24.787325 23.193488 55.250629
F 33.800865 28.347595 51.825770
F 33.800865 20.616433 51.825770
F 24.876348 28.347595 51.607659
F 24.876348 20.616434 51.607659
F 33.734092 28.347595 54.558304
F 33.734092 20.616433 54.558305
F 24.809575 28.347595 54.340194
F 24.809575 20.616433 54.340194
F 33.645139 30.924551 58.198952
F 33.645139 23.193390 58.198952
F 24.720622 30.924551 57.980842
F 24.720622 23.193391 57.980842
F 26.874213 24.464318 61.627128
F 26.874213 32.195479 61.627128
F 17.949690 24.464317 61.409017
F 17.949690 32.195478 61.409017
F 26.923845 26.681896 65.074933
F 26.923844 34.413058 65.074934
F 26.923844 18.950734 65.074934
F 24.692719 22.816318 65.020406
F 24.692718 30.547479 65.020405
F 33.617234 22.816317 65.238516
F 26.858787 27.038121 62.425165
F 17.999325 18.950736 64.856823
F 26.858787 19.306959 62.425165
F 17.934265 27.038121 62.207053
F 17.999325 34.413060 64.856823
F 17.934265 19.306959 62.207054
F 26.930106 24.481584 58.928189
F 26.930106 32.212744 58.928189
F 18.005583 24.481583 58.710078
F 18.005583 32.212744 58.710078
F 29.089918 30.903702 62.479692
F 29.089918 23.172541 62.479692
F 20.165398 30.903702 62.261581
F 20.165398 23.172541 62.261581
F 29.161234 28.347164 58.982717
F 29.161234 20.616003 58.982717
F 20.236714 28.347163 58.764606
F 20.236714 20.616002 58.764606
F 29.105341 28.329898 61.681655
F 29.105341 20.598737 61.681655
F 20.180820 28.329898 61.463545
F 20.180820 20.598736 61.463545
F 29.154975 30.547478 65.129461
F 29.154975 22.816317 65.129461
F 20.230457 30.547479 64.911350
F 20.230458 22.816319 64.911350
F 31.336472 24.464318 61.736183
F 31.336472 32.195479 61.736183
F 22.411953 24.464318 61.518072
F 22.411953 32.195479 61.518072
F 31.386103 26.681896 65.183989
F 31.386102 34.413058 65.183989
F 31.386102 18.950734 65.183989
F 22.461587 26.681898 64.965878
F 22.461586 34.413059 64.965878
F 22.461587 18.950736 64.965878
F 31.321046 27.038121 62.534220
F 17.999326 26.681899 64.856822
F 31.321046 19.306959 62.534220
F 22.396527 27.038121 62.316109
F 33.617234 30.547478 65.238516
F 22.396527 19.306959 62.316109
F 31.392364 24.481584 59.037245
F 31.392364 32.212744 59.037245
F 22.467846 24.481583 58.819134
F 22.467846 32.212744 58.819134
F 33.552177 30.903702 62.588748
F 33.552177 23.172541 62.588748
F 24.627659 30.903702 62.370637
F 24.627659 23.172541 62.370637
F 33.623492 28.347164 59.091773
F 33.623492 20.616002 59.091772
F 24.698975 28.347164 58.873662
F 24.698975 20.616003 58.873662
F 33.567600 28.329898 61.790711
F 33.567600 20.598737 61.790711
F 24.643082 28.329898 61.572600
F 24.643082 20.598737 61.572600
F 26.858787 34.769283 62.425165
F 22.396527 34.769282 62.316109
F 31.321046 34.769282 62.534220
F 17.934265 34.769283 62.207053
F 28.268880 47.696451 3.554177
F 28.268880 39.965288 3.554176
F 19.344358 47.696451 3.336066
F 19.344358 39.965288 3.336066
F 28.197544 50.252989 7.051151
F 28.197544 42.521826 7.051151
F 19.273022 50.252989 6.833041
F 19.273022 42.521827 6.833041
F 28.253454 50.270254 4.352213
F 28.253454 42.539092 4.352213
F 19.328933 50.270255 4.134103
F 19.328933 42.539092 4.134102
F 28.203802 48.052675 0.904408
F 28.203802 40.321511 0.904407
F 19.279277 48.052672 0.686297
F 19.279277 40.321509 0.686297
F 30.484585 38.673509 4.406741
F 30.484586 46.404674 4.406741
F 21.560065 38.673509 4.188630
F 21.560065 46.404674 4.188630
F 30.434930 51.918254 0.958936
F 30.434930 36.455927 0.958935
F 30.434930 44.187093 0.958936
F 21.510408 51.918252 0.740825
F 21.510409 36.455926 0.740825
F 21.510409 44.187091 0.740825
F 30.500008 51.562032 3.608705
F 30.500008 36.099706 3.608704
F 30.500008 43.830871 3.608704
F 21.575488 51.562031 3.390594
F 21.575488 36.099705 3.390594
F 21.575488 43.830870 3.390594
F 30.428674 38.656243 7.105679
F 30.428674 46.387408 7.105679
F 21.504154 38.656244 6.887569
F 21.504154 46.387408 6.887569
F 32.731139 47.696451 3.663232
F 32.731139 39.965288 3.663232
F 23.806620 47.696451 3.445122
F 23.806620 39.965288 3.445121
F 32.659802 50.252988 7.160206
F 32.659802 42.521826 7.160207
F 23.735284 50.252989 6.942096
F 23.735284 42.521826 6.942096
F 32.715713 50.270254 4.461269
F 32.715713 42.539092 4.461269
F 23.791195 50.270254 4.243158
F 23.791194 42.539092 4.243158
F 32.666060 48.052675 1.013463
F 32.666061 40.321511 1.013463
F 23.741541 48.052673 0.795353
F 23.741541 40.321510 0.795352
F 34.946845 38.673509 4.515796
F 34.946845 46.404674 4.515796
F 26.022326 38.673509 4.297685
F 26.022326 46.404674 4.297686
F 34.897186 51.918253 1.067991
F 34.897186 36.455927 1.067991
F 34.897187 44.187092 1.067991
F 25.972671 51.918253 0.849880
F 25.972671 36.455927 0.849880
F 25.972671 44.187092 0.849880
F 34.962267 51.562032 3.717760
F 34.962267 36.099706 3.717760
F 34.962267 43.830870 3.717760
F 26.037749 51.562031 3.499649
F 26.037749 36.099705 3.499649
F 26.037749 43.830870 3.499649
F 34.890933 38.656243 7.214734
F 34.890933 46.387408 7.214734
F 25.966415 38.656243 6.996624
F 25.966415 46.387408 6.996624
F 28.109213 47.675504 10.674185
F 28.109213 39.944341 10.674185
F 19.184690 47.675504 10.456074
F 19.184690 39.944340 10.456075
F 28.020170 50.252558 14.317153
F 28.020171 42.521395 14.317154
F 19.095648 50.252558 14.099043
F 19.095648 42.521396 14.099044
F 28.086961 50.252558 11.584619
F 28.086961 42.521395 11.584619
F 19.162439 50.252558 11.366509
F 19.162438 42.521396 11.366508
F 28.175899 47.675601 7.943971
F 28.175899 39.944438 7.943971
F 19.251377 47.675601 7.725860
F 19.251377 39.944437 7.725860
F 30.318092 38.655813 11.639147
F 30.318092 46.386977 11.639147
F 21.393571 38.655813 11.421036
F 21.393571 46.386977 11.421036
F 30.407027 51.541182 7.998499
F 30.407027 36.078855 7.998498
F 30.407027 43.810020 7.998498
F 21.482508 51.541181 7.780388
F 21.482507 36.078855 7.780387
F 21.482508 43.810020 7.780388
F 30.340341 51.541084 10.728712
F 30.340341 36.078758 10.728712
F 30.340341 43.809923 10.728712
F 21.415820 51.541084 10.510602
F 21.415820 36.078757 10.510602
F 21.415820 43.809923 10.510602
F 30.251301 38.655812 14.371681
F 30.251301 46.386977 14.371681
F 21.326780 38.655813 14.153571
F 21.326780 46.386977 14.153571
F 32.571472 47.675504 10.783240
F 32.571472 39.944341 10.783240
F 23.646953 47.675504 10.565130
F 23.646952 39.944340 10.565130
F 32.482429 50.252558 14.426209
F 32.482429 42.521395 14.426209
F 23.557911 50.252558 14.208099
F 23.557911 42.521395 14.208099
F 32.549219 50.252558 11.693675
F 32.549219 42.521395 11.693674
F 23.624701 50.252558 11.475564
F 23.624701 42.521395 11.475564
F 32.638158 47.675601 8.053027
F 32.638158 39.944438 8.053026
F 23.713639 47.675601 7.834916
F 23.713639 39.944437 7.834915
F 34.780351 38.655813 11.748202
F 34.780351 46.386977 11.748202
F 25.855832 38.655813 11.530091
F 25.855832 46.386977 11.530092
F 34.869285 51.541181 8.107554
F 34.869285 36.078855 8.107554
F 34.869285 43.810020 8.107554
F 25.944769 51.541181 7.889443
F 25.944769 36.078855 7.889443
F 25.944769 43.810020 7.889443
F 34.802599 51.541084 10.837768
F 34.802599 36.078758 10.837768
F 34.802599 43.809923 10.837768
F 25.878081 51.541084 10.619657
F 25.878081 36.078758 10.619657
F 25.878081 43.809923 10.619657
F 34.713560 38.655813 14.480737
F 34.713560 46.386977 14.480737
F 25.789042 38.655813 14.262626
F 25.789042 46.386977 14.262626
F 27.997911 47.675503 15.228006
F 27.997911 39.944340 15.228005
F 19.073388 47.675503 15.009895
F 19.073388 39.944339 15.009895
F 30.229039 51.541084 15.282533
F 30.229039 36.078757 15.282533
F 30.229039 43.809922 15.282533
F 21.304519 51.541083 15.064422
F 21.304519 36.078757 15.064422
F 21.304519 43.809922 15.064422
F 32.460170 47.675503 15.337061
F 32.460170 39.944340 15.337061
F 23.535651 47.675503 15.118950
F 23.535651 39.944339 15.118950
F 34.691297 51.541083 15.391589
F 34.691297 36.078757 15.391588
F 34.691297 43.809922 15.391588
F 25.766780 51.541083 15.173478
F 25.766780 36.078757 15.173478
F 25.766780 43.809922 15.173478
F 28.197544 34.790661 7.051151
F 19.273022 34.790661 6.833041
F 28.253454 34.807927 4.352213
F 19.328932 34.807927 4.134103
F 32.659802 34.790661 7.160206
F 23.735284 34.790661 6.942096
F 32.715713 34.807927 4.461269
F 23.791195 34.807927 4.243158
F 27.753051 47.675503 25.247407
F 27.753051 39.944340 25.247407
F 18.828528 47.675503 25.029296
F 18.828528 39.944339 25.029297
F 27.663998 50.252558 28.890825
F 27.663998 42.521395 28.890825
F 18.739475 50.252558 28.672715
F 18.739475 42.521396 28.672715
F 27.730789 50.252558 26.158262
F 27.730789 42.521395 26.158261
F 18.806266 50.252558 25.940151
F 18.806266 42.521396 25.940151
F 27.819825 47.675503 22.514843
F 27.819825 39.944340 22.514843
F 18.895302 47.675503 22.296732
F 18.895302 39.944339 22.296732
F 29.961920 38.655813 26.212789
F 29.961920 46.386977 26.212789
F 21.037399 38.655813 25.994678
F 21.037399 46.386977 25.994678
F 30.050952 51.541084 22.569371
F 30.050952 36.078757 22.569370
F 30.050952 43.809923 22.569370
F 21.126433 51.541083 22.351260
F 21.126433 36.078757 22.351260
F 21.126433 43.809922 22.351260
F 29.984179 51.541084 25.301934
F 29.984179 36.078757 25.301934
F 29.984179 43.809922 25.301934
F 21.059659 51.541083 25.083824
F 21.059658 36.078756 25.083824
F 21.059659 43.809922 25.083824
F 29.895128 38.655812 28.945353
F 29.895128 46.386977 28.945352
F 20.970608 38.655813 28.727242
F 20.970608 46.386977 28.727242
F 32.215310 47.675503 25.356462
F 32.215310 39.944340 25.356462
F 23.290791 47.675503 25.138352
F 23.290791 39.944339 25.138352
F 32.126256 50.252558 28.999880
F 32.126256 42.521395 28.999880
F 23.201738 50.252558 28.781770
F 23.201738 42.521395 28.781770
F 32.193047 50.252558 26.267317
F 32.193047 42.521395 26.267317
F 23.268529 50.252558 26.049206
F 23.268529 42.521395 26.049206
F 32.282083 47.675503 22.623898
F 32.282083 39.944340 22.623898
F 23.357565 47.675503 22.405787
F 23.357565 39.944339 22.405787
F 34.424178 38.655812 26.321844
F 34.424178 46.386977 26.321844
F 25.499660 38.655813 26.103734
F 25.499660 46.386977 26.103734
F 34.513211 51.541083 22.678426
F 34.513210 36.078757 22.678426
F 34.513211 43.809922 22.678426
F 25.588694 51.541083 22.460315
F 25.588694 36.078757 22.460315
F 25.588694 43.809922 22.460315
F 34.446437 51.541083 25.410990
F 34.446437 36.078757 25.410990
F 34.446437 43.809922 25.410990
F 25.521920 51.541083 25.192879
F 25.521920 36.078757 25.192880
F 25.521920 43.809922 25.192879
F 34.357387 38.655812 29.054408
F 34.357387 46.386977 29.054408
F 25.432869 38.655813 28.836298
F 25.432869 46.386977 28.836297
F 27.574964 47.675503 32.534243
F 27.574964 39.944340 32.534244
F 18.650442 47.675503 32.316133
F 18.650442 39.944339 32.316133
F 27.641738 47.675503 29.801680
F 27.641738 39.944340 29.801680
F 18.717215 47.675503 29.583569
F 18.717215 39.944339 29.583568
F 29.872866 51.541084 29.856208
F 29.872866 36.078757 29.856207
F 29.872866 43.809923 29.856207
F 20.948346 51.541083 29.638096
F 20.948346 36.078757 29.638096
F 20.948346 43.809922 29.638096
F 29.806092 51.541084 32.588771
F 29.806092 36.078757 32.588771
F 29.806092 43.809922 32.588771
F 20.881572 51.541083 32.370660
F 20.881572 36.078757 32.370661
F 20.881572 43.809922 32.370661
F 32.037223 47.675503 32.643298
F 32.037223 39.944340 32.643299
F 23.112704 47.675503 32.425188
F 23.112704 39.944339 32.425188
F 32.103997 47.675503 29.910735
F 32.103997 39.944340 29.910735
F 23.179478 47.675503 29.692624
F 23.179478 39.944339 29.692624
F 34.335124 51.541083 29.965263
F 34.335124 36.078757 29.965262
F 34.335124 43.809922 29.965262
F 25.410607 51.541083 29.747152
F 25.410607 36.078757 29.747152
F 25.410607 43.809922 29.747152
F 34.268351 51.541083 32.697826
F 34.268351 36.078757 32.697826
F 34.268351 43.809922 32.697826
F 25.343833 51.541083 32.479716
F 25.343833 36.078757 32.479716
F 25.343833 43.809922 32.479716
F 27.931137 47.675503 17.960569
F 27.931137 39.944340 17.960570
F 19.006615 47.675503 17.742459
F 19.006615 39.944339 17.742459
F 27.842084 50.252558 21.603988
F 27.842084 42.521395 21.603988
F 18.917562 50.252558 21.385877
F 18.917562 42.521396 21.385878
F 27.908875 50.252558 18.871425
F 27.908875 42.521395 18.871424
F 18.984353 50.252558 18.653313
F 18.984353 42.521396 18.653313
F 30.140006 38.655813 18.925952
F 30.140006 46.386977 18.925952
F 21.215485 38.655813 18.707841
F 21.215485 46.386977 18.707841
F 30.162265 51.541084 18.015097
F 30.162265 36.078757 18.015097
F 30.162265 43.809922 18.015097
F 21.237745 51.541083 17.796986
F 21.237745 36.078757 17.796987
F 21.237745 43.809922 17.796987
F 30.073215 38.655812 21.658516
F 30.073215 46.386977 21.658515
F 21.148694 38.655813 21.440405
F 21.148694 46.386977 21.440405
F 32.393396 47.675503 18.069625
F 32.393396 39.944340 18.069625
F 23.468877 47.675503 17.851514
F 23.468877 39.944339 17.851514
F 32.304342 50.252558 21.713043
F 32.304342 42.521395 21.713043
F 23.379824 50.252558 21.494933
F 23.379824 42.521395 21.494933
F 32.371133 50.252558 18.980480
F 32.371133 42.521395 18.980479
F 23.446615 50.252558 18.762369
F 23.446615 42.521395 18.762369
F 34.602265 38.655813 19.035007
F 34.602265 46.386977 19.035007
F 25.677746 38.655813 18.816896
F 25.677746 46.386977 18.816897
F 34.624524 51.541083 18.124152
F 34.624524 36.078757 18.124152
F 34.624524 43.809922 18.124152
F 25.700006 51.541083 17.906042
F 25.700006 36.078757 17.906042
F 25.700006 43.809922 17.906042
F 34.535473 38.655812 21.767571
F 34.535473 46.386977 21.767571
F 25.610956 38.655812 21.549460
F 25.610956 46.386977 21.549460
F 27.218791 47.675503 47.107917
F 27.218791 39.944340 47.107917
F 18.294269 47.675503 46.889807
F 18.294269 39.944339 46.889807
F 27.196529 50.252558 48.018772
F 27.196529 42.521395 48.018772
F 18.272007 50.252558 47.800661
F 18.272007 42.521396 47.800661
F 27.285565 47.675503 44.375353
F 27.285565 39.944340 44.375353
F 18.361042 47.675503 44.157242
F 18.361042 39.944339 44.157242
F 29.427660 38.655813 48.073299
F 29.427660 46.386977 48.073299
F 20.503139 38.655813 47.855188
F 20.503139 46.386977 47.855189
F 29.516693 51.541084 44.429881
F 29.516693 36.078757 44.429880
F 29.516693 43.809923 44.429881
F 20.592173 51.541083 44.211770
F 20.592173 36.078757 44.211770
F 20.592173 43.809922 44.211770
F 29.449919 51.541084 47.162445
F 29.449919 36.078757 47.162445
F 29.449919 43.809922 47.162445
F 20.525399 51.541083 46.944334
F 20.525399 36.078757 46.944334
F 20.525399 43.809922 46.944334
F 31.681050 47.675503 47.216972
F 31.681050 39.944340 47.216972
F 22.756531 47.675503 46.998862
F 22.756531 39.944339 46.998862
F 31.658788 50.252558 48.127827
F 31.658788 42.521395 48.127827
F 22.734269 50.252558 47.909716
F 22.734269 42.521395 47.909716
F 31.747824 47.675503 44.484409
F 31.747824 39.944340 44.484408
F 22.823305 47.675503 44.266298
F 22.823305 39.944339 44.266298
F 33.889919 38.655813 48.182354
F 33.889919 46.386977 48.182355
F 24.965401 38.655813 47.964244
F 24.965401 46.386977 47.964244
F 33.978951 51.541083 44.538936
F 33.978951 36.078757 44.538936
F 33.978952 43.809922 44.538936
F 25.054434 51.541083 44.320825
F 25.054434 36.078757 44.320825
F 25.054434 43.809922 44.320825
F 33.912178 51.541083 47.271500
F 33.912178 36.078757 47.271500
F 33.912178 43.809922 47.271500
F 24.987660 51.541083 47.053389
F 24.987660 36.078757 47.053390
F 24.987660 43.809922 47.053390
F 27.485911 50.252558 36.177661
F 27.485911 42.521395 36.177661
F 18.561389 50.252558 35.959551
F 18.561389 42.521396 35.959551
F 27.552702 50.252558 33.445098
F 27.552702 42.521395 33.445098
F 18.628180 50.252558 33.226987
F 18.628180 42.521396 33.226987
F 29.783833 38.655813 33.499625
F 29.783833 46.386977 33.499625
F 20.859312 38.655813 33.281514
F 20.859312 46.386977 33.281515
F 29.717042 38.655812 36.232189
F 29.717042 46.386977 36.232189
F 20.792521 38.655813 36.014079
F 20.792521 46.386977 36.014079
F 31.948169 50.252557 36.286716
F 31.948169 42.521395 36.286716
F 23.023651 50.252558 36.068606
F 23.023651 42.521395 36.068606
F 32.014961 50.252558 33.554153
F 32.014961 42.521395 33.554153
F 23.090442 50.252558 33.336042
F 23.090442 42.521395 33.336042
F 34.246092 38.655813 33.608681
F 34.246092 46.386977 33.608681
F 25.321573 38.655813 33.390570
F 25.321574 46.386977 33.390570
F 34.179300 38.655813 36.341244
F 34.179300 46.386977 36.341244
F 25.254783 38.655813 36.123134
F 25.254783 46.386977 36.123133
F 27.396878 47.675503 39.821080
F 27.396878 39.944340 39.821080
F 18.472356 47.675503 39.602969
F 18.472356 39.944339 39.602969
F 27.307825 50.252558 43.464498
F 27.307825 42.521395 43.464498
F 18.383302 50.252558 43.246388
F 18.383302 42.521396 43.246388
F 27.374616 50.252558 40.731935
F 27.374616 42.521395 40.731934
F 18.450094 50.252558 40.513824
F 18.450094 42.521396 40.513824
F 27.463652 47.675503 37.088516
F 27.463652 39.944340 37.088516
F 18.539129 47.675503 36.870405
F 18.539129 39.944339 36.870405
F 29.605747 38.655813 40.786462
F 29.605747 46.386977 40.786462
F 20.681226 38.655813 40.568351
F 20.681226 46.386977 40.568351
F 29.694779 51.541084 37.143043
F 29.694779 36.078757 37.143043
F 29.694779 43.809923 37.143043
F 20.770260 51.541083 36.924933
F 20.770260 36.078757 36.924932
F 20.770260 43.809922 36.924932
F 29.628006 51.541084 39.875607
F 29.628006 36.078757 39.875607
F 29.628006 43.809922 39.875607
F 20.703486 51.541083 39.657497
F 20.703486 36.078756 39.657497
F 20.703486 43.809922 39.657497
F 29.538956 38.655812 43.519026
F 29.538956 46.386977 43.519026
F 20.614435 38.655813 43.300915
F 20.614435 46.386977 43.300915
F 31.859137 47.675503 39.930135
F 31.859137 39.944340 39.930135
F 22.934618 47.675503 39.712024
F 22.934618 39.944339 39.712025
F 31.770083 50.252558 43.573553
F 31.770083 42.521395 43.573553
F 22.845565 50.252558 43.355443
F 22.845565 42.521395 43.355443
F 31.836874 50.252558 40.840990
F 31.836874 42.521395 40.840990
F 22.912356 50.252558 40.622879
F 22.912356 42.521395 40.622879
F 31.925910 47.675503 37.197571
F 31.925910 39.944340 37.197571
F 23.001392 47.675503 36.979460
F 23.001392 39.944339 36.979460
F 34.068005 38.655812 40.895517
F 34.068005 46.386977 40.895518
F 25.143487 38.655813 40.677407
F 25.143487 46.386977 40.677407
F 34.157038 51.541083 37.252099
F 34.157038 36.078757 37.252098
F 34.157038 43.809922 37.252099
F 25.232521 51.541083 37.033988
F 25.232521 36.078757 37.033988
F 25.232521 43.809922 37.033988
F 34.090264 51.541083 39.984662
F 34.090264 36.078757 39.984662
F 34.090264 43.809922 39.984663
F 25.165747 51.541083 39.766552
F 25.165747 36.078757 39.766552
F 25.165747 43.809922 39.766552
F 34.001214 38.655813 43.628081
F 34.001214 46.386977 43.628081
F 25.076696 38.655813 43.409971
F 25.076697 46.386977 43.409971
F 27.129738 50.252558 50.751335
F 27.129738 42.521395 50.751335
F 18.205216 50.252558 50.533225
F 18.205216 42.521396 50.533225
F 29.360869 38.655812 50.805863
F 29.360869 46.386977 50.805863
F 20.436348 38.655813 50.587753
F 20.436348 46.386977 50.587752
F 31.591996 50.252558 50.860390
F 31.591996 42.521395 50.860390
F 22.667478 50.252558 50.642280
F 22.667478 42.521395 50.642280
F 33.823127 38.655812 50.914918
F 33.823127 46.386977 50.914918
F 24.898610 38.655813 50.696808
F 24.898610 46.386977 50.696808
F 27.040706 47.675503 54.394722
F 27.040706 39.944340 54.394722
F 18.116183 47.675503 54.176611
F 18.116183 39.944339 54.176611
F 26.951750 50.252460 58.035370
F 26.951750 42.521297 58.035370
F 18.027228 50.252460 57.817259
F 18.027228 42.521298 57.817259
F 27.018454 50.252557 55.305156
F 27.018454 42.521394 55.305156
F 18.093932 50.252557 55.087046
F 18.093932 42.521395 55.087045
F 27.107479 47.675503 51.662187
F 27.107479 39.944340 51.662187
F 18.182956 47.675503 51.444076
F 18.182956 39.944339 51.444076
F 29.249585 38.655812 55.359684
F 29.249585 46.386976 55.359684
F 20.325064 38.655812 55.141573
F 20.325064 46.386977 55.141573
F 29.338607 51.541084 51.716715
F 29.338607 36.078757 51.716714
F 29.338607 43.809923 51.716714
F 20.414087 51.541083 51.498604
F 20.414087 36.078757 51.498603
F 20.414087 43.809922 51.498603
F 29.271834 51.541084 54.449249
F 29.271834 36.078757 54.449249
F 29.271834 43.809922 54.449249
F 20.347314 51.541083 54.231139
F 20.347314 36.078756 54.231139
F 20.347314 43.809922 54.231139
F 29.182881 38.655715 58.089897
F 29.182881 46.386879 58.089897
F 20.258360 38.655715 57.871787
F 20.258360 46.386880 57.871787
F 31.502964 47.675503 54.503777
F 31.502964 39.944340 54.503777
F 22.578446 47.675503 54.285667
F 22.578446 39.944339 54.285667
F 31.414008 50.252460 58.144425
F 31.414008 42.521297 58.144425
F 22.489490 50.252460 57.926315
F 22.489490 42.521297 57.926315
F 31.480712 50.252557 55.414212
F 31.480712 42.521394 55.414211
F 22.556194 50.252557 55.196101
F 22.556194 42.521395 55.196101
F 31.569737 47.675503 51.771242
F 31.569737 39.944340 51.771242
F 22.645219 47.675503 51.553131
F 22.645219 39.944339 51.553131
F 33.711843 38.655812 55.468739
F 33.711843 46.386976 55.468739
F 24.787325 38.655812 55.250629
F 24.787325 46.386976 55.250629
F 33.800865 51.541083 51.825770
F 33.800865 36.078757 51.825770
F 33.800865 43.809922 51.825770
F 24.876348 51.541083 51.607659
F 24.876348 36.078757 51.607659
F 24.876348 43.809922 51.607659
F 33.734092 51.541083 54.558304
F 33.734092 36.078757 54.558305
F 33.734092 43.809922 54.558305
F 24.809574 51.541083 54.340194
F 24.809575 36.078757 54.340194
F 24.809574 43.809922 54.340194
F 33.645139 38.655715 58.198953
F 33.645139 46.386879 58.198952
F 24.720622 38.655715 57.980842
F 24.720622 46.386879 57.980842
F 26.874213 47.657807 61.627127
F 26.874213 39.926644 61.627128
F 17.949690 47.657806 61.409017
F 17.949690 39.926643 61.409018
F 26.923845 49.875386 65.074933
F 26.923845 42.144223 65.074934
F 24.692719 46.009807 65.020406
F 24.692718 38.278642 65.020406
F 26.858787 50.231610 62.425165
F 26.858787 42.500448 62.425165
F 17.934265 50.231610 62.207053
F 17.934265 42.500448 62.207054
F 26.930106 47.675073 58.928189
F 26.930106 39.943909 58.928189
F 18.005583 47.675072 58.710078
F 18.005583 39.943909 58.710078
F 29.089919 38.634865 62.479693
F 29.089918 46.366029 62.479692
F 20.165397 38.634865 62.261581
F 20.165397 46.366030 62.261581
F 29.161234 51.540653 58.982717
F 29.161234 36.078326 58.982717
F 29.161234 43.809492 58.982717
F 20.236714 51.540652 58.764606
F 20.236714 36.078326 58.764606
F 20.236714 43.809491 58.764606
F 29.105341 51.523387 61.681655
F 29.105341 36.061061 61.681656
F 29.105341 43.792226 61.681655
F 20.180821 51.523387 61.463545
F 20.180821 36.061060 61.463545
F 20.180821 43.792225 61.463545
F 29.154975 38.278641 65.129461
F 29.154976 46.009806 65.129461
F 20.230457 38.278643 64.911351
F 20.230458 46.009807 64.911350
F 31.336472 47.657807 61.736183
F 31.336472 39.926644 61.736183
F 22.411953 47.657806 61.518072
F 22.411953 39.926643 61.518073
F 31.386103 49.875386 65.183989
F 31.386103 42.144223 65.183989
F 22.461587 49.875386 64.965878
F 22.461586 42.144224 64.965878
F 31.321046 50.231610 62.534220
F 31.321046 42.500447 62.534220
F 22.396527 50.231610 62.316109
F 22.396527 42.500447 62.316109
F 31.392364 47.675073 59.037245
F 31.392364 39.943909 59.037245
F 22.467846 47.675072 58.819134
F 22.467846 39.943908 58.819134
F 33.552178 38.634865 62.588748
F 33.552177 46.366029 62.588747
F 24.627659 38.634865 62.370637
F 24.627659 46.366029 62.370637
F 33.623492 51.540653 59.091773
F 33.623492 36.078326 59.091772
F 33.623492 43.809491 59.091772
F 24.698975 51.540653 58.873662
F 24.698975 36.078326 58.873662
F 24.698975 43.809491 58.873662
F 33.567600 51.523387 61.790711
F 33.567600 36.061061 61.790711
F 33.567600 43.792226 61.790711
F 24.643082 51.523387 61.572600
F 24.643082 36.061061 61.572601
F 24.643082 43.792226 61.572600
F 33.617233 38.278642 65.238517
F 33.617234 46.009806 65.238516
F 17.999326 49.875388 64.856822
F 17.999324 42.144225 64.856823
F 28.268880 55.427612 3.554177
F 28.268880 63.158777 3.554176
F 19.344358 55.427612 3.336066
F 19.344358 63.158777 3.336066
F 28.197544 57.984150 7.051151
F 28.197544 65.715315 7.051151
F 19.273022 57.984150 6.833041
F 19.273022 65.715315 6.833041
F 28.253454 58.001416 4.352213
F 28.253454 65.732581 4.352213
F 19.328932 58.001416 4.134102
F 19.328933 65.732581 4.134102
F 28.203802 55.783835 0.904408
F 28.203803 63.515000 0.904407
F 19.279276 55.783833 0.686297
F 19.279277 63.514998 0.686297
F 30.484586 54.135835 4.406741
F 30.484585 61.866998 4.406741
F 21.560065 54.135835 4.188630
F 21.560065 61.866999 4.188630
F 30.434930 59.649416 0.958936
F 30.434930 67.380581 0.958935
F 21.510408 59.649415 0.740825
F 21.510409 67.380580 0.740825
F 30.500008 59.293194 3.608705
F 30.500008 67.024360 3.608704
F 21.575488 59.293194 3.390594
F 21.575488 67.024359 3.390594
F 30.428674 54.118569 7.105679
F 30.428674 61.849732 7.105679
F 21.504154 54.118569 6.887568
F 21.504154 61.849733 6.887569
F 32.731139 55.427612 3.663232
F 32.731139 63.158777 3.663232
F 23.806620 55.427612 3.445122
F 23.806620 63.158777 3.445121
F 32.659802 57.984150 7.160206
F 32.659802 65.715315 7.160207
F 23.735284 57.984150 6.942096
F 23.735284 65.715315 6.942096
F 32.715713 58.001416 4.461268
F 32.715713 65.732581 4.461268
F 23.791194 58.001416 4.243158
F 23.791194 65.732581 4.243158
F 32.666060 55.783836 1.013463
F 32.666061 63.515000 1.013463
F 23.741541 55.783834 0.795353
F 23.741541 63.514999 0.795352
F 34.946844 54.135835 4.515796
F 34.946844 61.866998 4.515796
F 26.022326 54.135835 4.297686
F 26.022326 61.866998 4.297685
F 34.897187 59.649416 1.067991
F 34.897187 67.380581 1.067991
F 25.972671 59.649416 0.849880
F 25.972672 67.380581 0.849880
F 34.962267 59.293194 3.717760
F 34.962267 67.024360 3.717760
F 26.037749 59.293194 3.499649
F 26.037749 67.024359 3.499649
F 34.890932 54.118569 7.214734
F 34.890933 61.849732 7.214734
F 25.966415 54.118569 6.996624
F 25.966415 61.849732 6.996624
F 28.109213 55.406665 10.674185
F 28.109213 63.137830 10.674185
F 19.184690 55.406664 10.456075
F 19.184690 63.137829 10.456075
F 28.020171 57.983719 14.317154
F 28.020170 65.714884 14.317154
F 19.095648 57.983719 14.099044
F 19.095648 65.714885 14.099044
F 28.086961 57.983719 11.584619
F 28.086961 65.714884 11.584619
F 19.162438 57.983719 11.366508
F 19.162438 65.714885 11.366508
F 28.175899 55.406762 7.943971
F 28.175899 63.137927 7.943971
F 19.251377 55.406761 7.725860
F 19.251377 63.137926 7.725860
F 30.318092 54.118138 11.639147
F 30.318092 61.849301 11.639147
F 21.393571 54.118138 11.421036
F 21.393571 61.849302 11.421036
F 30.407027 59.272344 7.998498
F 30.407027 67.003509 7.998498
F 21.482508 59.272343 7.780387
F 21.482507 67.003509 7.780388
F 30.340341 59.272247 10.728712
F 30.340341 67.003412 10.728712
F 21.415820 59.272246 10.510602
F 21.415820 67.003412 10.510602
F 30.251301 54.118138 14.371681
F 30.251301 61.849301 14.371681
F 21.326781 54.118138 14.153571
F 21.326780 61.849302 14.153571
F 32.571472 55.406665 10.783240
F 32.571472 63.137830 10.783240
F 23.646952 55.406664 10.565130
F 23.646952 63.137829 10.565130
F 32.482429 57.983719 14.426209
F 32.482429 65.714884 14.426209
F 23.557911 57.983719 14.208099
F 23.557911 65.714884 14.208099
F 32.549219 57.983719 11.693675
F 32.549219 65.714884 11.693674
F 23.624701 57.983719 11.475564
F 23.624701 65.714885 11.475564
F 32.638158 55.406762 8.053026
F 32.638158 63.137927 8.053026
F 23.713639 55.406762 7.834916
F 23.713639 63.137926 7.834915
F 34.780351 54.118138 11.748203
F 34.780351 61.849301 11.748202
F 25.855832 54.118138 11.530092
F 25.855832 61.849301 11.530091
F 34.869285 59.272344 8.107554
F 34.869285 67.003509 8.107554
F 25.944769 59.272344 7.889443
F 25.944769 67.003509 7.889443
F 34.802599 59.272247 10.837768
F 34.802599 67.003412 10.837768
F 25.878081 59.272247 10.619657
F 25.878081 67.003412 10.619657
F 34.713560 54.118138 14.480737
F 34.713560 61.849301 14.480737
F 25.789042 54.118138 14.262626
F 25.789042 61.849301 14.262626
F 27.997911 55.406664 15.228006
F 27.997911 63.137829 15.228005
F 19.073388 55.406663 15.009895
F 19.073388 63.137828 15.009895
F 30.229039 59.272246 15.282533
F 30.229039 67.003411 15.282533
F 21.304519 59.272245 15.064422
F 21.304519 67.003411 15.064422
F 32.460170 55.406664 15.337061
F 32.460170 63.137829 15.337061
F 23.535651 55.406664 15.118950
F 23.535651 63.137828 15.118950
F 34.691297 59.272246 15.391588
F 34.691297 67.003411 15.391588
F 25.766780 59.272246 15.173478
F 25.766780 67.003411 15.173478
F 25.789042 69.580466 14.262626
F 34.713560 69.580466 14.480737
F 25.855832 69.580467 11.530092
F 34.780351 69.580466 11.748202
F 30.251301 69.580466 14.371682
F 30.318092 69.580466 11.639147
F 21.393571 69.580467 11.421036
F 21.326780 69.580467 14.153571
F 27.753051 55.406664 25.247407
F 27.753051 63.137829 25.247407
F 18.828528 55.406663 25.029296
F 18.828528 63.137828 25.029297
F 27.663998 57.983719 28.890825
F 27.663998 65.714884 28.890825
F 18.739475 57.983719 28.672715
F 18.739475 65.714885 28.672715
F 27.730789 57.983719 26.158262
F 27.730789 65.714884 26.158261
F 18.806266 57.983719 25.940151
F 18.806266 65.714885 25.940151
F 27.819825 55.406664 22.514843
F 27.819825 63.137829 22.514843
F 18.895302 55.406663 22.296732
F 18.895302 63.137828 22.296732
F 29.961920 54.118138 26.212789
F 29.961920 61.849301 26.212789
F 21.037399 54.118138 25.994678
F 21.037399 61.849302 25.994678
F 30.050952 59.272246 22.569370
F 30.050952 67.003412 22.569370
F 21.126433 59.272245 22.351260
F 21.126433 67.003411 22.351260
F 29.984179 59.272246 25.301935
F 29.984179 67.003412 25.301934
F 21.059658 59.272246 25.083824
F 21.059658 67.003411 25.083824
F 29.895129 54.118138 28.945352
F 29.895128 61.849301 28.945353
F 20.970608 54.118138 28.727242
F 20.970608 61.849302 28.727242
F 32.215310 55.406664 25.356462
F 32.215310 63.137829 25.356462
F 23.290791 55.406664 25.138352
F 23.290791 63.137829 25.138352
F 32.126256 57.983719 28.999880
F 32.126256 65.714884 28.999880
F 23.201738 57.983719 28.781770
F 23.201738 65.714884 28.781770
F 32.193047 57.983719 26.267317
F 32.193047 65.714884 26.267317
F 23.268528 57.983719 26.049206
F 23.268529 65.714884 26.049206
F 32.282083 55.406664 22.623898
F 32.282083 63.137829 22.623898
F 23.357565 55.406664 22.405787
F 23.357565 63.137828 22.405787
F 34.424178 54.118138 26.321845
F 34.424178 61.849301 26.321844
F 25.499660 54.118138 26.103734
F 25.499660 61.849301 26.103734
F 34.513211 59.272246 22.678426
F 34.513210 67.003411 22.678426
F 25.588694 59.272246 22.460315
F 25.588694 67.003411 22.460315
F 34.446437 59.272246 25.410990
F 34.446437 67.003411 25.410990
F 25.521920 59.272246 25.192880
F 25.521920 67.003411 25.192879
F 34.357387 54.118138 29.054408
F 34.357387 61.849301 29.054408
F 25.432869 54.118138 28.836297
F 25.432869 61.849301 28.836298
F 27.574964 55.406664 32.534244
F 27.574964 63.137829 32.534244
F 18.650442 55.406663 32.316133
F 18.650442 63.137828 32.316133
F 27.641738 55.406664 29.801680
F 27.641738 63.137829 29.801680
F 18.717215 55.406663 29.583569
F 18.717215 63.137828 29.583568
F 29.872866 59.272246 29.856207
F 29.872866 67.003411 29.856207
F 20.948346 59.272245 29.638096
F 20.948346 67.003411 29.638096
F 29.806092 59.272246 32.588771
F 29.806092 67.003411 32.588771
F 20.881572 59.272246 32.370661
F 20.881572 67.003411 32.370661
F 32.037223 55.406664 32.643298
F 32.037223 63.137829 32.643299
F 23.112704 55.406664 32.425188
F 23.112704 63.137829 32.425188
F 32.103997 55.406664 29.910735
F 32.103997 63.137829 29.910735
F 23.179478 55.406664 29.692624
F 23.179478 63.137828 29.692624
F 34.335125 59.272246 29.965262
F 34.335124 67.003411 29.965262
F 25.410607 59.272246 29.747152
F 25.410607 67.003411 29.747152
F 34.268351 59.272246 32.697826
F 34.268351 67.003411 32.697826
F 25.343833 59.272246 32.479716
F 25.343833 67.003411 32.479716
F 27.931137 55.406664 17.960570
F 27.931137 63.137829 17.960570
F 19.006615 55.406663 17.742459
F 19.006615 63.137828 17.742459
F 27.842084 57.983719 21.603988
F 27.842084 65.714884 21.603988
F 18.917562 57.983719 21.385878
F 18.917562 65.714885 21.385878
F 27.908875 57.983719 18.871424
F 27.908875 65.714884 18.871424
F 18.984353 57.983719 18.653313
F 18.984353 65.714885 18.653313
F 30.140006 54.118138 18.925952
F 30.140006 61.849301 18.925952
F 21.215485 54.118138 18.707841
F 21.215485 61.849302 18.707841
F 30.162265 59.272246 18.015097
F 30.162265 67.003412 18.015097
F 21.237745 59.272246 17.796987
F 21.237745 67.003411 17.796987
F 30.073215 54.118138 21.658515
F 30.073215 61.849301 21.658516
F 21.148694 54.118138 21.440405
F 21.148694 61.849302 21.440406
F 32.393396 55.406664 18.069625
F 32.393396 63.137829 18.069625
F 23.468877 55.406664 17.851514
F 23.468877 63.137829 17.851514
F 32.304342 57.983719 21.713043
F 32.304342 65.714884 21.713043
F 23.379824 57.983719 21.494933
F 23.379825 65.714884 21.494933
F 32.371133 57.983719 18.980479
F 32.371133 65.714884 18.980479
F 23.446615 57.983719 18.762369
F 23.446615 65.714884 18.762369
F 34.602265 54.118138 19.035007
F 34.602265 61.849301 19.035007
F 25.677746 54.118138 18.816897
F 25.677746 61.849301 18.816896
F 34.624524 59.272246 18.124152
F 34.624524 67.003411 18.124152
F 25.700006 59.272246 17.906042
F 25.700006 67.003411 17.906042
F 34.535473 54.118138 21.767571
F 34.535473 61.849301 21.767571
F 25.610956 54.118138 21.549460
F 25.610956 61.849301 21.549461
F 29.961920 69.580466 26.212789
F 25.610956 69.580466 21.549460
F 29.895128 69.580466 28.945352
F 34.424178 69.580466 26.321844
F 34.535473 69.580466 21.767571
F 25.499660 69.580466 26.103734
F 34.357387 69.580466 29.054408
F 25.432869 69.580467 28.836297
F 30.140006 69.580466 18.925952
F 30.073215 69.580466 21.658515
F 34.602265 69.580466 19.035007
F 25.677746 69.580466 18.816897
F 21.037399 69.580467 25.994678
F 20.970608 69.580467 28.727242
F 21.215485 69.580467 18.707841
F 21.148694 69.580467 21.440405
F 27.218791 55.406664 47.107917
F 27.218791 63.137829 47.107917
F 18.294269 55.406663 46.889807
F 18.294269 63.137828 46.889807
F 27.196529 57.983719 48.018772
F 27.196529 65.714884 48.018772
F 18.272007 57.983719 47.800661
F 18.272007 65.714885 47.800661
F 27.285565 55.406664 44.375353
F 27.285565 63.137829 44.375353
F 18.361042 55.406663 44.157242
F 18.361042 63.137828 44.157242
F 29.427660 54.118138 48.073299
F 29.427660 61.849301 48.073299
F 20.503139 54.118138 47.855189
F 20.503139 61.849302 47.855189
F 29.516693 59.272246 44.429881
F 29.516693 67.003411 44.429881
F 20.592173 59.272245 44.211770
F 20.592173 67.003411 44.211770
F 29.449919 59.272246 47.162445
F 29.449919 67.003412 47.162445
F 20.525399 59.272246 46.944334
F 20.525399 67.003411 46.944334
F 31.681050 55.406664 47.216972
F 31.681050 63.137829 47.216972
F 22.756531 55.406664 46.998862
F 22.756531 63.137829 46.998862
F 31.658788 57.983719 48.127827
F 31.658788 65.714884 48.127827
F 22.734269 57.983719 47.909716
F 22.734269 65.714885 47.909716
F 31.747824 55.406664 44.484408
F 31.747824 63.137829 44.484408
F 22.823305 55.406664 44.266298
F 22.823305 63.137828 44.266297
F 33.889919 54.118138 48.182355
F 33.889919 61.849301 48.182354
F 24.965401 54.118138 47.964244
F 24.965401 61.849301 47.964244
F 33.978952 59.272246 44.538936
F 33.978952 67.003411 44.538936
F 25.054434 59.272246 44.320825
F 25.054434 67.003411 44.320825
F 33.912178 59.272246 47.271500
F 33.912178 67.003411 47.271500
F 24.987660 59.272246 47.053390
F 24.987660 67.003411 47.053390
F 27.485911 57.983719 36.177661
F 27.485911 65.714884 36.177661
F 18.561389 57.983719 35.959551
F 18.561389 65.714885 35.959551
F 27.552702 57.983719 33.445098
F 27.552702 65.714884 33.445098
F 18.628180 57.983719 33.226987
F 18.628180 65.714885 33.226987
F 29.783833 54.118138 33.499626
F 29.783833 61.849301 33.499625
F 20.859312 54.118138 33.281515
F 20.859312 61.849302 33.281515
F 29.717042 54.118138 36.232189
F 29.717042 61.849301 36.232189
F 20.792521 54.118138 36.014079
F 20.792522 61.849302 36.014079
F 31.948169 57.983719 36.286716
F 31.948169 65.714884 36.286716
F 23.023651 57.983719 36.068606
F 23.023651 65.714884 36.068606
F 32.014961 57.983719 33.554153
F 32.014961 65.714884 33.554153
F 23.090442 57.983719 33.336042
F 23.090442 65.714885 33.336042
F 34.246092 54.118138 33.608681
F 34.246092 61.849301 33.608681
F 25.321573 54.118138 33.390570
F 25.321573 61.849301 33.390570
F 34.179300 54.118138 36.341244
F 34.179300 61.849301 36.341244
F 25.254783 54.118138 36.123134
F 25.254783 61.849301 36.123134
F 27.396878 55.406664 39.821080
F 27.396878 63.137829 39.821080
F 18.472356 55.406664 39.602970
F 18.472356 63.137828 39.602969
F 27.307825 57.983719 43.464498
F 27.307825 65.714884 43.464498
F 18.383302 57.983719 43.246388
F 18.383302 65.714885 43.246388
F 27.374616 57.983719 40.731934
F 27.374616 65.714884 40.731934
F 18.450094 57.983719 40.513824
F 18.450094 65.714885 40.513824
F 27.463652 55.406664 37.088516
F 27.463652 63.137829 37.088516
F 18.539129 55.406663 36.870405
F 18.539129 63.137828 36.870405
F 29.605747 54.118138 40.786462
F 29.605747 61.849301 40.786462
F 20.681226 54.118138 40.568351
F 20.681226 61.849302 40.568351
F 29.694779 59.272246 37.143043
F 29.694779 67.003412 37.143043
F 20.770260 59.272245 36.924932
F 20.770260 67.003411 36.924932
F 29.628006 59.272246 39.875607
F 29.628006 67.003412 39.875607
F 20.703486 59.272245 39.657497
F 20.703486 67.003411 39.657497
F 29.538956 54.118138 43.519026
F 29.538956 61.849301 43.519026
F 20.614435 54.118138 43.300915
F 20.614435 61.849302 43.300916
F 31.859137 55.406664 39.930135
F 31.859137 63.137829 39.930135
F 22.934618 55.406664 39.712025
F 22.934618 63.137829 39.712025
F 31.770083 57.983719 43.573553
F 31.770083 65.714884 43.573553
F 22.845565 57.983719 43.355443
F 22.845565 65.714884 43.355443
F 31.836874 57.983719 40.840990
F 31.836874 65.714884 40.840990
F 22.912356 57.983719 40.622879
F 22.912356 65.714885 40.622879
F 31.925910 55.406664 37.197571
F 31.925910 63.137829 37.197571
F 23.001392 55.406664 36.979461
F 23.001392 63.137828 36.979460
F 34.068005 54.118138 40.895518
F 34.068005 61.849301 40.895517
F 25.143487 54.118138 40.677407
F 25.143487 61.849301 40.677407
F 34.157038 59.272246 37.252098
F 34.157038 67.003412 37.252099
F 25.232521 59.272246 37.033988
F 25.232521 67.003411 37.033988
F 34.090264 59.272246 39.984662
F 34.090264 67.003411 39.984663
F 25.165747 59.272246 39.766552
F 25.165747 67.003411 39.766552
F 34.001214 54.118138 43.628081
F 34.001214 61.849301 43.628081
F 25.076696 54.118138 43.409971
F 25.076696 61.849301 43.409971
F 29.427660 69.580466 48.073299
F 25.076697 69.580466 43.409971
F 33.889919 69.580466 48.182355
F 24.965401 69.580466 47.964244
F 34.001214 69.580466 43.628081
F 29.783833 69.580466 33.499625
F 29.717042 69.580466 36.232189
F 34.246092 69.580466 33.608681
F 25.321574 69.580466 33.390570
F 34.179300 69.580466 36.341244
F 25.254783 69.580466 36.123133
F 29.605747 69.580466 40.786462
F 29.538956 69.580466 43.519026
F 34.068005 69.580466 40.895518
F 25.143487 69.580466 40.677407
F 20.503139 69.580467 47.855189
F 20.859312 69.580467 33.281515
F 20.792521 69.580467 36.014079
F 20.681226 69.580467 40.568351
F 20.614435 69.580467 43.300915
F 27.129738 57.983719 50.751335
F 27.129738 65.714884 50.751335
F 18.205216 57.983719 50.533225
F 18.205216 65.714885 50.533225
F 29.360869 54.118138 50.805863
F 29.360869 61.849301 50.805863
F 20.436348 54.118138 50.587752
F 20.436348 61.849302 50.587753
F 31.591996 57.983719 50.860390
F 31.591996 65.714884 50.860390
F 22.667478 57.983719 50.642280
F 22.667478 65.714884 50.642280
F 33.823127 54.118138 50.914918
F 33.823127 61.849301 50.914918
F 24.898610 54.118138 50.696808
F 24.898610 61.849301 50.696808
F 27.040706 55.406664 54.394722
F 27.040706 63.137829 54.394722
F 18.116183 55.406663 54.176612
F 18.116183 63.137828 54.176611
F 26.951750 57.983621 58.035370
F 26.951750 65.714786 58.035370
F 18.027228 57.983621 57.817259
F 18.027228 65.714787 57.817259
F 27.018454 57.983718 55.305156
F 27.018454 65.714884 55.305156
F 18.093932 57.983719 55.087045
F 18.093932 65.714884 55.087045
F 27.107479 55.406664 51.662187
F 27.107479 63.137829 51.662187
F 18.182956 55.406663 51.444076
F 18.182956 63.137828 51.444076
F 29.249585 54.118137 55.359684
F 29.249585 61.849301 55.359684
F 20.325064 54.118137 55.141573
F 20.325064 61.849301 55.141573
F 29.338607 59.272246 51.716714
F 29.338607 67.003411 51.716714
F 20.414087 59.272245 51.498603
F 20.414087 67.003411 51.498603
F 29.271834 59.272246 54.449249
F 29.271834 67.003411 54.449249
F 20.347314 59.272246 54.231139
F 20.347314 67.003411 54.231139
F 29.182881 54.118040 58.089897
F 29.182881 61.849203 58.089897
F 20.258360 54.118040 57.871787
F 20.258360 61.849204 57.871787
F 31.502964 55.406664 54.503777
F 31.502964 63.137829 54.503777
F 22.578446 55.406664 54.285667
F 22.578446 63.137829 54.285667
F 31.414008 57.983621 58.144425
F 31.414008 65.714786 58.144425
F 22.489490 57.983621 57.926314
F 22.489490 65.714787 57.926315
F 31.480712 57.983718 55.414211
F 31.480712 65.714883 55.414211
F 22.556194 57.983718 55.196101
F 22.556194 65.714884 55.196101
F 31.569737 55.406664 51.771242
F 31.569737 63.137829 51.771242
F 22.645219 55.406664 51.553131
F 22.645219 63.137829 51.553131
F 33.711843 54.118137 55.468739
F 33.711843 61.849300 55.468739
F 24.787325 54.118137 55.250629
F 24.787325 61.849301 55.250629
F 33.800865 59.272246 51.825770
F 33.800865 67.003411 51.825770
F 24.876348 59.272246 51.607659
F 24.876348 67.003411 51.607659
F 33.734092 59.272246 54.558305
F 33.734092 67.003411 54.558305
F 24.809575 59.272246 54.340194
F 24.809575 67.003411 54.340194
F 33.645139 54.118040 58.198952
F 33.645139 61.849203 58.198953
F 24.720622 54.118040 57.980842
F 24.720622 61.849203 57.980842
F 26.874213 55.388968 61.627127
F 26.874213 63.120132 61.627128
F 17.949690 55.388967 61.409017
F 17.949690 63.120132 61.409018
F 26.923844 57.606547 65.074934
F 26.923844 65.337712 65.074934
F 20.230458 69.203297 64.911350
F 29.154976 69.203295 65.129461
F 26.858787 57.962771 62.425165
F 26.858787 65.693937 62.425165
F 17.934265 57.962772 62.207053
F 17.934265 65.693937 62.207054
F 26.930106 55.406233 58.928189
F 26.930106 63.137398 58.928189
F 18.005583 55.406233 58.710078
F 18.005583 63.137397 58.710078
F 29.089918 54.097190 62.479692
F 29.089919 61.828354 62.479693
F 20.165398 54.097190 62.261581
F 20.165398 61.828354 62.261581
F 29.161234 59.271815 58.982717
F 29.161234 67.002981 58.982717
F 20.236714 59.271814 58.764606
F 20.236714 67.002980 58.764606
F 29.105341 59.254550 61.681656
F 29.105341 66.985715 61.681655
F 20.180821 59.254549 61.463545
F 20.180820 66.985714 61.463545
F 29.154975 53.740967 65.129461
F 29.154975 61.472130 65.129461
F 20.230457 53.740968 64.911350
F 20.230457 61.472131 64.911351
F 31.336472 55.388968 61.736183
F 31.336472 63.120133 61.736183
F 22.411953 55.388967 61.518072
F 22.411953 63.120132 61.518073
F 31.386102 57.606547 65.183989
F 31.386102 65.337712 65.183989
F 22.461586 57.606548 64.965878
F 22.461587 65.337713 64.965878
F 31.321046 57.962771 62.534220
F 31.321046 65.693937 62.534220
F 22.396527 57.962771 62.316109
F 22.396527 65.693937 62.316109
F 31.392364 55.406233 59.037245
F 31.392364 63.137398 59.037245
F 22.467846 55.406233 58.819134
F 22.467846 63.137397 58.819134
F 33.552177 54.097190 62.588748
F 33.552178 61.828354 62.588748
F 24.627659 54.097190 62.370637
F 24.627659 61.828354 62.370637
F 33.623492 59.271815 59.091773
F 33.623492 67.002981 59.091772
F 24.698975 59.271815 58.873662
F 24.698975 67.002980 58.873662
F 33.567600 59.254550 61.790711
F 33.567600 66.985715 61.790711
F 24.643082 59.254549 61.572601
F 24.643082 66.985715 61.572600
F 33.617233 53.740967 65.238516
F 33.617233 61.472130 65.238517
F 24.692718 53.740968 65.020405
F 24.692717 61.472131 65.020406
F 29.360869 69.580466 50.805863
F 24.692719 69.203296 65.020406
F 33.823127 69.580466 50.914918
F 24.898610 69.580466 50.696808
F 33.617234 69.203296 65.238516
F 29.249585 69.580466 55.359684
F 29.182881 69.580368 58.089897
F 33.711843 69.580466 55.468739
F 24.787325 69.580466 55.250629
F 33.645139 69.580368 58.198952
F 24.720622 69.580369 57.980842
F 17.999325 57.606549 64.856822
F 17.999325 65.337714 64.856823
F 24.627659 69.559519 62.370637
F 29.089918 69.559519 62.479692
F 20.165397 69.559519 62.261581
F 33.552177 69.559519 62.588747
F 20.436348 69.580467 50.587752
F 20.325064 69.580466 55.141573
F 20.258360 69.580369 57.871787
F 37.193399 1.309474 3.772287
F 37.193399 9.040634 3.772287
F 37.193399 16.771799 3.772287
F 46.125370 1.307209 3.992792
F 46.125370 9.038370 3.992792
F 46.125370 16.769535 3.992792
F 37.122061 3.866011 7.269262
F 37.122061 11.597172 7.269262
F 46.055060 3.868764 7.489505
F 46.055060 11.599925 7.489505
F 37.177973 3.883277 4.570324
F 37.177973 11.614438 4.570324
F 46.110361 3.885312 4.787312
F 46.110361 11.616473 4.787311
F 37.128318 1.665696 1.122518
F 37.128317 9.396857 1.122518
F 37.128318 17.128021 1.122518
F 46.052538 1.666515 1.341938
F 46.052537 9.397675 1.341938
F 46.052538 17.128840 1.341938
F 39.409120 7.748860 4.624850
F 39.409120 15.480024 4.624850
F 53.376933 16.717388 15.815356
F 48.353114 7.744538 4.845623
F 48.353114 15.475702 4.845622
F 53.454393 1.263905 8.534401
F 39.359446 5.531275 1.177047
F 39.359446 13.262437 1.177046
F 48.279193 5.540894 1.394312
F 48.279194 13.272056 1.394312
F 39.424544 5.175050 3.826818
F 39.424544 12.906213 3.826818
F 48.369436 5.175081 4.041819
F 48.369435 12.906244 4.041819
F 39.353210 7.731595 7.323793
F 39.353210 15.462758 7.323793
F 53.376933 8.986223 15.815356
F 48.306383 7.732179 7.545074
F 48.306383 15.463342 7.545074
F 53.415681 11.626322 12.174037
F 41.655776 1.309484 3.881333
F 41.655776 9.040645 3.881333
F 41.655776 16.771810 3.881332
F 50.656155 1.274219 4.122642
F 50.656155 9.005380 4.122642
F 50.656154 16.736545 4.122641
F 41.584465 3.866012 7.378326
F 41.584465 11.597173 7.378326
F 50.595188 3.890179 7.603454
F 50.595188 11.621339 7.603454
F 41.640371 3.883268 4.679393
F 41.640371 11.614429 4.679392
F 50.650299 3.910621 4.860325
F 50.650299 11.641782 4.860325
F 41.590577 1.665697 1.231567
F 41.590576 9.396858 1.231567
F 41.590577 17.128023 1.231567
F 50.542060 1.644394 1.423874
F 50.542059 9.375554 1.423874
F 50.542061 17.106720 1.423873
F 43.872478 7.749258 4.733689
F 43.872478 15.480421 4.733689
F 53.415681 3.895162 12.174036
F 43.821692 5.531275 1.286172
F 43.821692 13.262437 1.286172
F 43.887988 5.174628 3.936215
F 43.887988 12.905791 3.936215
F 43.816797 7.732001 7.433149
F 43.816797 15.463164 7.433149
F 43.816797 0.000840 7.433149
F 37.033732 1.288526 10.892296
F 37.033732 9.019687 10.892296
F 37.033732 16.750852 10.892296
F 45.969414 1.285229 11.112964
F 45.969414 9.016389 11.112964
F 45.969414 16.747554 11.112964
F 36.944689 3.865580 14.535265
F 36.944689 11.596741 14.535265
F 45.881719 3.868988 14.755871
F 45.881719 11.600149 14.755872
F 37.011480 3.865580 11.802730
F 37.011480 11.596742 11.802730
F 45.947754 3.868673 12.019121
F 45.947754 11.599834 12.019121
F 37.100417 1.288623 8.162082
F 37.100417 9.019784 8.162081
F 37.100417 16.750949 8.162081
F 46.033773 1.286120 8.378744
F 46.033773 9.017281 8.378744
F 46.033773 16.748445 8.378743
F 39.242632 7.731164 11.857256
F 39.242632 15.462327 11.857255
F 53.376933 1.255062 15.815356
F 48.207656 7.735550 12.075533
F 48.207656 15.466714 12.075532
F 53.390791 11.628386 14.945568
F 39.331561 5.154200 8.216607
F 39.331561 12.885363 8.216607
F 48.283020 5.154425 8.438122
F 48.283020 12.885587 8.438122
F 39.264882 5.154103 10.946826
F 39.264882 12.885265 10.946826
F 48.232896 5.148262 11.172707
F 48.232896 12.879425 11.172708
F 39.175842 7.731164 14.589795
F 39.175842 15.462327 14.589795
F 53.491370 11.618683 4.892665
F 48.154783 7.741705 14.818085
F 48.154783 15.472868 14.818086
F 53.390791 3.897226 14.945568
F 41.496200 1.288506 11.001370
F 41.496200 9.019667 11.001370
F 41.496200 16.750832 11.001370
F 50.540963 1.261027 11.240466
F 50.540962 8.992187 11.240466
F 50.540962 16.723353 11.240466
F 41.407176 3.865606 14.644341
F 41.407176 11.596767 14.644341
F 50.486927 3.896854 14.886598
F 50.486926 11.628014 14.886598
F 41.473964 3.865604 11.911777
F 41.473964 11.596766 11.911777
F 50.531181 3.895518 12.115193
F 50.531180 11.626679 12.115193
F 41.562839 1.288616 8.271138
F 41.562839 9.019777 8.271138
F 41.562839 16.750942 8.271138
F 50.582245 1.263923 8.476048
F 50.582245 8.995083 8.476048
F 50.582244 16.726249 8.476048
F 43.706633 7.731618 11.966059
F 43.706633 15.462782 11.966059
F 43.706633 0.000458 11.966059
F 43.795016 5.153831 8.325454
F 43.795016 12.884993 8.325454
F 43.729011 5.153623 11.056256
F 43.729011 12.884786 11.056256
F 43.640131 7.731640 14.699203
F 43.640131 15.462804 14.699204
F 43.640131 0.000479 14.699203
F 53.425888 1.260560 11.299742
F 53.487012 16.758011 1.247403
F 36.922430 1.288525 15.446116
F 36.922430 9.019686 15.446116
F 36.922430 16.750851 15.446116
F 45.859931 1.285235 15.662355
F 45.859931 9.016396 15.662355
F 45.859931 16.747560 15.662355
F 39.153579 5.154102 15.500642
F 39.153579 12.885265 15.500642
F 48.128925 5.145366 15.714163
F 48.128925 12.876528 15.714163
F 48.353114 0.013377 4.845623
F 48.207656 0.004390 12.075533
F 53.491370 3.887523 4.892665
F 53.425888 16.722886 11.299741
F 53.425888 8.991721 11.299741
F 49.232281 3.500157 0.006092
F 49.232281 11.231319 0.006092
F 41.384923 1.288497 15.555159
F 41.384923 9.019657 15.555159
F 41.384924 16.750822 15.555158
F 50.480869 1.254686 15.756789
F 50.480869 8.985847 15.756789
F 50.480869 16.717012 15.756789
F 43.617816 5.153629 15.609413
F 43.617816 12.884791 15.609413
F 53.487012 9.026845 1.247404
F 53.487012 1.295685 1.247404
F 53.454393 16.726230 8.534400
F 51.592950 7.187150 0.098816
F 51.592949 14.918314 0.098817
F 53.454393 8.995065 8.534401
F 53.494380 1.265752 4.008519
F 53.494380 8.996912 4.008519
F 53.494381 16.728077 4.008519
F 53.463661 3.888833 7.653102
F 53.463661 11.619993 7.653102
F 43.872478 0.018097 4.733689
F 39.242632 0.000003 11.857256
F 39.353210 0.000434 7.323793
F 39.409120 0.017699 4.624850
F 48.306383 0.001018 7.545074
F 48.154783 0.010544 14.818085
F 39.175842 0.000003 14.589795
F 36.677569 1.288526 25.465517
F 36.677569 9.019686 25.465517
F 36.677569 16.750851 25.465518
F 45.605429 1.286446 25.685202
F 45.605429 9.017607 25.685203
F 45.605429 16.748771 25.685203
F 36.588516 3.865580 29.108935
F 36.588515 11.596741 29.108936
F 45.516998 3.867783 29.328663
F 45.516998 11.598944 29.328663
F 36.655307 3.865580 26.376372
F 36.655307 11.596741 26.376372
F 45.583558 3.867695 26.593019
F 45.583558 11.598856 26.593018
F 36.744343 1.288525 22.732953
F 36.744342 9.019686 22.732953
F 36.744342 16.750851 22.732953
F 45.674722 1.286268 22.949550
F 45.674722 9.017429 22.949550
F 45.674722 16.748593 22.949550
F 38.886448 7.731164 26.430897
F 38.886448 15.462327 26.430897
F 53.342212 11.629341 19.470360
F 47.815104 7.724491 26.653050
F 47.815105 15.455655 26.653049
F 53.352522 16.720456 18.589852
F 38.975483 5.154102 22.787479
F 38.975482 12.885265 22.787478
F 47.922381 5.153142 23.003080
F 47.922381 12.884305 23.003080
F 38.908708 5.154102 25.520048
F 38.908707 12.885264 25.520048
F 47.839995 5.159562 25.733786
F 47.839995 12.890725 25.733786
F 38.819657 7.731164 29.163466
F 38.819657 15.462327 29.163466
F 53.342212 3.898181 19.470361
F 47.752687 7.726328 29.379077
F 47.752687 15.457492 29.379077
F 53.352522 8.989291 18.589852
F 41.139907 1.288530 25.574572
F 41.139907 9.019690 25.574572
F 41.139907 16.750855 25.574572
F 50.028307 1.308920 25.779429
F 50.028307 9.040081 25.779429
F 50.028306 16.771247 25.779429
F 41.050865 3.865579 29.217992
F 41.050865 11.596740 29.217992
F 49.952751 3.847910 29.420683
F 49.952751 11.579070 29.420683
F 41.117650 3.865578 26.485430
F 41.117650 11.596739 26.485430
F 50.014405 3.848404 26.718598
F 50.014405 11.579564 26.718598
F 41.206711 1.288522 22.842006
F 41.206711 9.019683 22.842007
F 41.206711 16.750848 22.842006
F 50.208636 1.283657 23.069636
F 50.208636 9.014818 23.069636
F 50.208634 16.745983 23.069635
F 43.349059 7.731263 26.539895
F 43.349059 15.462427 26.539895
F 43.349059 0.000102 26.539895
F 43.438519 5.153911 22.896398
F 43.438519 12.885073 22.896397
F 43.371367 5.153996 25.629165
F 43.371367 12.885159 25.629165
F 43.282365 7.731275 29.272598
F 43.282366 15.462438 29.272598
F 43.282366 0.000114 29.272598
F 36.499483 1.288525 32.752354
F 36.499483 9.019686 32.752354
F 36.499483 16.750851 32.752354
F 36.566256 1.288525 30.019790
F 36.566256 9.019686 30.019790
F 36.566256 16.750851 30.019790
F 45.494796 1.286338 30.236517
F 45.494796 9.017499 30.236517
F 45.494796 16.748664 30.236517
F 38.797395 5.154102 30.074315
F 38.797395 12.885264 30.074315
F 47.730314 5.158876 30.295807
F 47.730314 12.890039 30.295807
F 41.028605 1.288527 30.128849
F 41.028605 9.019688 30.128849
F 41.028605 16.750852 30.128848
F 49.930105 1.306264 30.361393
F 49.930105 9.037425 30.361393
F 49.930105 16.768591 30.361393
F 43.260105 5.153992 30.183317
F 43.260105 12.885154 30.183317
F 36.855656 1.288525 18.178680
F 36.855656 9.019686 18.178680
F 36.855656 16.750851 18.178680
F 45.791307 1.285792 18.398696
F 45.791307 9.016953 18.398696
F 45.791307 16.748118 18.398696
F 36.766602 3.865580 21.822098
F 36.766602 11.596741 21.822098
F 45.697062 3.867641 22.041761
F 45.697062 11.598802 22.041761
F 36.833394 3.865580 19.089535
F 36.833394 11.596741 19.089534
F 45.769081 3.868378 19.306053
F 45.769081 11.599539 19.306052
F 39.064543 7.731164 19.144061
F 39.064543 15.462327 19.144060
F 53.456755 11.597948 22.220470
F 48.042237 7.742567 19.353918
F 48.042237 15.473730 19.353918
F 53.352522 1.258130 18.589852
F 39.086801 5.154103 18.233210
F 39.086801 12.885265 18.233210
F 48.065926 5.141679 18.459920
F 48.065926 12.872842 18.459920
F 38.997745 7.731164 21.876629
F 38.997745 15.462327 21.876629
F 53.456754 3.866787 22.220470
F 47.944234 7.732366 22.093496
F 47.944234 15.463529 22.093497
F 53.469934 16.746247 23.135619
F 41.318098 1.288509 18.287748
F 41.318098 9.019670 18.287748
F 41.318098 16.750834 18.287748
F 50.436194 1.258279 18.531398
F 50.436194 8.989439 18.531398
F 50.436194 16.720605 18.531398
F 41.228970 3.865582 21.931156
F 41.228970 11.596743 21.931157
F 50.243361 3.866879 22.157198
F 50.243360 11.598040 22.157198
F 41.295835 3.865599 19.198581
F 41.295836 11.596760 19.198580
F 50.426204 3.898563 19.410832
F 50.426204 11.629724 19.410832
F 43.528436 7.731539 19.252869
F 43.528436 15.462703 19.252869
F 43.528436 0.000378 19.252869
F 43.550653 5.153745 18.342502
F 43.550653 12.884908 18.342503
F 43.460738 7.731339 21.985780
F 43.460738 15.462502 21.985781
F 43.460738 0.000178 21.985780
F 53.469932 9.015081 23.135619
F 53.469933 1.283921 23.135619
F 47.944234 0.001205 22.093497
F 48.042237 0.011406 19.353918
F 38.997745 0.000003 21.876629
F 39.064543 0.000002 19.144060
F 38.819657 0.000003 29.163466
F 38.886448 0.000003 26.430897
F 36.143309 1.288526 47.326028
F 36.143309 9.019686 47.326028
F 36.143309 16.750851 47.326028
F 45.064404 1.289425 47.543513
F 45.064404 9.020586 47.543513
F 45.064404 16.751751 47.543513
F 36.121047 3.865580 48.236882
F 36.121047 11.596741 48.236882
F 45.042089 3.864692 48.455572
F 45.042089 11.595854 48.455571
F 36.210082 1.288525 44.593464
F 36.210082 9.019686 44.593464
F 36.210082 16.750851 44.593464
F 45.130310 1.289622 44.812262
F 45.130310 9.020782 44.812262
F 45.130310 16.751947 44.812262
F 38.352175 7.731160 48.291410
F 38.352175 15.462323 48.291410
F 51.659133 15.422691 44.045851
F 47.260058 7.727066 48.512155
F 47.260058 15.458230 48.512155
F 43.082020 12.885136 37.470139
F 38.441206 5.154106 44.647992
F 38.441206 12.885269 44.647992
F 47.346183 5.158755 44.868687
F 47.346183 12.889917 44.868687
F 38.374435 5.154106 47.380555
F 38.374435 12.885268 47.380555
F 47.282691 5.157853 47.595993
F 47.282691 12.889016 47.595993
F 40.605522 1.288531 47.435078
F 40.605522 9.019692 47.435078
F 40.605522 16.750857 47.435079
F 49.467224 1.306610 47.643013
F 49.467224 9.037771 47.643013
F 49.467224 16.768936 47.643013
F 40.583260 3.865575 48.345941
F 40.583261 11.596736 48.345940
F 49.442284 3.845575 48.579191
F 49.442283 11.576736 48.579190
F 40.672283 1.288532 44.702522
F 40.672283 9.019693 44.702522
F 40.672283 16.750858 44.702522
F 49.518212 1.313197 44.937599
F 49.518212 9.044358 44.937599
F 49.518213 16.775523 44.937599
F 42.813994 7.731077 48.400515
F 42.813994 15.462241 48.400515
F 43.082020 5.153973 37.470139
F 51.578850 7.702431 48.648701
F 51.578850 15.433594 48.648701
F 51.659133 7.691527 44.045850
F 42.902919 5.154213 44.757107
F 42.902919 12.885375 44.757107
F 51.635051 5.188937 45.009770
F 51.635051 12.920099 45.009769
F 42.836262 5.154189 47.489549
F 42.836263 12.885352 47.489549
F 51.601356 5.185420 47.698505
F 51.601356 12.916582 47.698505
F 45.427974 1.286326 32.972065
F 45.427974 9.017486 32.972065
F 45.427974 16.748651 32.972066
F 36.410429 3.865580 36.395771
F 36.410429 11.596741 36.395772
F 45.338795 3.867739 36.615120
F 45.338795 11.598900 36.615120
F 36.477221 3.865580 33.663208
F 36.477221 11.596741 33.663208
F 45.405804 3.867793 33.879832
F 45.405804 11.598954 33.879832
F 38.708363 7.731164 33.717733
F 38.708363 15.462327 33.717733
F 43.014096 5.154244 40.202666
F 47.641445 7.726417 33.938885
F 47.641445 15.457581 33.938885
F 42.925190 15.462219 43.846101
F 38.730622 5.154102 32.806884
F 38.730622 12.885264 32.806884
F 47.663840 5.158831 33.022224
F 47.663840 12.889993 33.022224
F 38.641569 7.731164 36.450301
F 38.641569 15.462327 36.450302
F 42.925190 7.731056 43.846101
F 47.572556 7.725543 36.664705
F 47.572557 15.456707 36.664706
F 51.718166 12.929757 40.310171
F 40.961832 1.288527 32.861410
F 40.961832 9.019688 32.861410
F 40.961832 16.750852 32.861410
F 49.864092 1.306296 33.063979
F 49.864092 9.037456 33.063979
F 49.864091 16.768622 33.063979
F 40.872776 3.865578 36.504825
F 40.872776 11.596739 36.504825
F 49.774568 3.849754 36.707812
F 49.774567 11.580915 36.707813
F 40.939570 3.865579 33.772267
F 40.939570 11.596740 33.772267
F 49.841057 3.847782 34.004995
F 49.841056 11.578943 34.004995
F 43.171072 7.731272 33.826723
F 43.171072 15.462436 33.826723
F 43.171072 0.000111 33.826723
F 43.193332 5.153992 32.916013
F 43.193332 12.885154 32.916013
F 43.104149 7.731225 36.559338
F 43.104148 15.462388 36.559338
F 43.104149 0.000064 36.559338
F 36.321396 1.288526 40.039190
F 36.321395 9.019686 40.039190
F 36.321395 16.750851 40.039190
F 45.241583 1.289672 40.255601
F 45.241583 9.020832 40.255601
F 45.241583 16.751997 40.255601
F 36.232342 3.865580 43.682609
F 36.232342 11.596741 43.682609
F 45.152640 3.864461 43.899871
F 45.152640 11.595622 43.899871
F 36.299133 3.865580 40.950045
F 36.299133 11.596741 40.950045
F 45.218571 3.864172 41.168685
F 45.218571 11.595333 41.168685
F 36.388170 1.288525 37.306626
F 36.388169 9.019686 37.306626
F 36.388170 16.750851 37.306626
F 45.316037 1.286485 37.522552
F 45.316037 9.017645 37.522552
F 45.316037 16.748810 37.522551
F 38.530260 7.731160 41.004573
F 38.530260 15.462323 41.004573
F 51.718166 5.198594 40.310170
F 47.432975 7.726329 41.225518
F 47.432975 15.457493 41.225518
F 51.699434 15.404984 41.357395
F 38.619308 5.154102 37.361152
F 38.619308 12.885265 37.361151
F 47.550698 5.159144 37.583569
F 47.550698 12.890307 37.583569
F 38.552518 5.154106 40.093717
F 38.552518 12.885269 40.093717
F 47.453997 5.160080 40.308368
F 47.453997 12.891243 40.308368
F 38.463469 7.731160 43.737136
F 38.463469 15.462323 43.737136
F 43.014096 12.885407 40.202666
F 47.368213 7.726563 43.951831
F 47.368214 15.457727 43.951831
F 51.699434 7.673821 41.357395
F 40.783593 1.288534 40.148240
F 40.783593 9.019695 40.148240
F 40.783593 16.750859 40.148240
F 49.628446 1.309457 40.350157
F 49.628446 9.040618 40.350158
F 49.628447 16.771782 40.350158
F 40.694541 3.865573 43.791658
F 40.694541 11.596734 43.791658
F 49.544607 3.844169 43.989414
F 49.544607 11.575330 43.989415
F 40.761317 3.865571 41.059102
F 40.761317 11.596732 41.059102
F 49.606501 3.842011 41.279518
F 49.606501 11.573172 41.279518
F 40.850508 1.288527 37.415686
F 40.850508 9.019688 37.415686
F 40.850508 16.750853 37.415686
F 49.737432 1.312872 37.652695
F 49.737432 9.044032 37.652696
F 49.737432 16.775198 37.652696
F 42.991991 7.731077 41.113608
F 42.991991 15.462241 41.113608
F 38.641569 0.000003 36.450302
F 38.708362 0.000003 33.717734
F 36.054255 3.865580 50.969446
F 36.054255 11.596741 50.969446
F 44.976141 3.864891 51.187092
F 44.976141 11.596052 51.187092
F 38.285384 7.731160 51.023973
F 38.285385 15.462323 51.023973
F 42.541756 15.085154 65.456626
F 47.197150 7.728250 51.240163
F 47.197150 15.459413 51.240163
F 42.492056 5.136416 62.008818
F 40.516480 3.865576 51.078498
F 40.516480 11.596737 51.078498
F 49.391523 3.851695 51.289441
F 49.391523 11.582857 51.289441
F 42.747320 7.731099 51.132984
F 42.747320 15.462262 51.132985
F 51.414486 12.894329 59.542328
F 51.544837 7.706147 51.345429
F 51.544837 15.437311 51.345430
F 42.541757 7.353991 65.456626
F 35.965224 1.288526 54.612832
F 35.965223 9.019686 54.612832
F 35.965223 16.750851 54.612832
F 44.887872 1.289012 54.830629
F 44.887872 9.020172 54.830629
F 44.887872 16.751337 54.830629
F 35.876267 3.865482 58.253480
F 35.876267 11.596643 58.253480
F 44.799623 3.865182 58.471407
F 44.799623 11.596343 58.471407
F 35.942971 3.865579 55.523267
F 35.942971 11.596741 55.523267
F 44.865607 3.865098 55.741714
F 44.865607 11.596259 55.741714
F 36.031996 1.288526 51.880297
F 36.031996 9.019686 51.880297
F 36.031996 16.750851 51.880297
F 44.953847 1.289207 52.098867
F 44.953847 9.020368 52.098867
F 44.953847 16.751532 52.098866
F 38.174101 7.731160 55.577795
F 38.174101 15.462323 55.577794
F 44.772893 11.219605 65.511245
F 47.089051 7.728779 55.797554
F 47.089051 15.459943 55.797554
F 51.414486 5.163167 59.542328
F 38.263122 5.154106 51.934825
F 38.263122 12.885268 51.934825
F 47.174534 5.157342 52.155099
F 47.174534 12.888504 52.155099
F 38.196350 5.154106 54.667360
F 38.196350 12.885268 54.667360
F 47.111673 5.156151 54.884199
F 47.111673 12.887314 54.884199
F 38.107398 7.731062 58.308008
F 38.107398 15.462226 58.308008
F 44.772893 3.488444 65.511245
F 47.026081 7.729799 58.525321
F 47.026081 15.460962 58.525322
F 42.547865 12.884863 59.309900
F 40.427459 1.288528 54.721885
F 40.427459 9.019689 54.721885
F 40.427459 16.750854 54.721885
F 49.315798 1.298390 54.935500
F 49.315798 9.029551 54.935500
F 49.315798 16.760716 54.935500
F 40.338513 3.865481 58.362534
F 40.338513 11.596642 58.362534
F 49.239992 3.859557 58.578532
F 49.239992 11.590718 58.578532
F 40.405208 3.865577 55.632323
F 40.405208 11.596738 55.632323
F 49.292052 3.854141 55.859771
F 49.292052 11.585302 55.859771
F 40.494222 1.288529 51.989355
F 40.494222 9.019690 51.989355
F 40.494222 16.750855 51.989355
F 49.367206 1.304169 52.219705
F 49.367206 9.035330 52.219705
F 49.367206 16.766495 52.219705
F 42.636126 7.731117 55.686876
F 42.636126 15.462281 55.686876
F 42.547865 5.153700 59.309900
F 51.467273 7.714456 55.925007
F 51.467274 15.445619 55.925007
F 35.848361 11.219569 65.293044
F 42.725048 5.154167 52.043918
F 42.725048 12.885330 52.043918
F 51.523101 5.176735 52.286884
F 51.523101 12.907897 52.286884
F 42.658387 5.154147 54.776386
F 42.658387 12.885310 54.776386
F 51.488266 5.173017 54.991834
F 51.488266 12.904180 54.991834
F 42.569523 7.731037 58.417045
F 42.569523 15.462201 58.417045
F 42.492056 12.867579 62.008818
F 51.433180 7.718902 58.636846
F 51.433180 15.450065 58.636847
F 40.310624 3.488410 65.402099
F 35.798731 1.270829 61.845238
F 35.798731 9.001990 61.845238
F 35.798731 16.733155 61.845239
F 44.722375 1.270978 62.063223
F 44.722375 9.002138 62.063224
F 44.722375 16.733303 62.063224
F 35.783306 3.844633 62.643275
F 35.783306 11.575794 62.643275
F 44.707302 3.844452 62.861526
F 44.707303 11.575613 62.861526
F 35.854623 1.288095 59.146300
F 35.854623 9.019255 59.146300
F 35.854623 16.750420 59.146300
F 44.777972 1.288393 59.364623
F 44.777972 9.019554 59.364623
F 44.777972 16.750719 59.364623
F 38.014437 7.710213 62.697802
F 38.014437 15.441376 62.697803
F 40.310623 11.219571 65.402099
F 46.933822 7.708855 62.916523
F 46.933823 15.440018 62.916523
F 51.394329 12.872939 62.234234
F 38.085750 5.153675 59.200828
F 38.085750 12.884837 59.200827
F 47.004057 5.155319 59.419883
F 47.004058 12.886481 59.419883
F 38.029860 5.136409 61.899766
F 38.029859 12.867572 61.899766
F 46.950554 5.137813 62.116460
F 46.950554 12.868976 62.116460
F 38.079494 7.353990 65.347571
F 38.079493 15.085153 65.347572
F 51.394329 5.141776 62.234234
F 40.260982 1.270830 61.954293
F 40.260982 9.001991 61.954293
F 40.260982 16.733155 61.954293
F 49.166798 1.276319 62.172466
F 49.166797 9.007480 62.172466
F 49.166798 16.738644 62.172466
F 40.245559 3.844632 62.752331
F 40.245560 11.575793 62.752331
F 49.157472 3.844802 62.961572
F 49.157472 11.575963 62.961572
F 40.316869 1.288096 59.255356
F 40.316869 9.019257 59.255356
F 40.316869 16.750422 59.255356
F 49.216951 1.295528 59.479182
F 49.216951 9.026689 59.479182
F 49.216951 16.757854 59.479182
F 42.476587 7.710189 62.806873
F 42.476587 15.441353 62.806874
F 35.848362 3.488408 65.293044
F 51.364542 7.708747 63.062691
F 51.364542 15.439911 63.062692
F 47.002075 7.356813 65.564762
F 47.002074 15.087976 65.564762
F 37.193399 24.502962 3.772287
F 37.193399 32.234123 3.772287
F 46.125370 24.500698 3.992792
F 46.125370 32.231859 3.992792
F 37.122061 27.059500 7.269262
F 53.494380 32.190401 4.008519
F 37.122061 19.328337 7.269262
F 46.055060 27.062253 7.489505
F 53.415681 19.357488 12.174036
F 46.055060 19.331091 7.489505
F 37.177973 27.076766 4.570324
F 53.494380 24.459241 4.008520
F 37.177973 19.345603 4.570324
F 46.110361 27.078800 4.787312
F 53.415681 27.088651 12.174036
F 46.110361 19.347638 4.787311
F 37.128318 24.859185 1.122518
F 37.128318 32.590346 1.122518
F 46.052537 24.860004 1.341938
F 46.052537 32.591164 1.341938
F 39.409120 30.942349 4.624850
F 39.409120 23.211188 4.624850
F 48.353114 30.938027 4.845623
F 48.353114 23.206866 4.845623
F 39.359445 28.724764 1.177047
F 39.359446 20.993602 1.177047
F 48.279194 28.734383 1.394312
F 48.279194 21.003222 1.394312
F 39.424544 28.368539 3.826818
F 39.424544 20.637378 3.826818
F 48.369435 28.368570 4.041819
F 48.369435 20.637409 4.041819
F 39.353210 30.925083 7.323793
F 39.353210 23.193923 7.323793
F 48.306383 30.925668 7.545074
F 48.306383 23.194507 7.545074
F 41.655776 24.502973 3.881333
F 41.655776 32.234134 3.881333
F 50.656155 24.467708 4.122642
F 50.656155 32.198869 4.122642
F 41.584465 27.059501 7.378326
F 51.592950 22.649478 0.098816
F 41.584465 19.328339 7.378326
F 50.595188 27.083668 7.603454
F 53.376933 32.179712 15.815356
F 50.595188 19.352505 7.603454
F 41.640371 27.076756 4.679393
F 51.592950 30.380638 0.098816
F 41.640371 19.345594 4.679392
F 50.650299 27.104110 4.860325
F 53.376933 24.448551 15.815356
F 50.650299 19.372947 4.860325
F 41.590576 24.859186 1.231567
F 41.590576 32.590347 1.231567
F 50.542060 24.837883 1.423874
F 50.542060 32.569043 1.423874
F 43.872478 30.942747 4.733690
F 43.872478 23.211586 4.733689
F 43.821691 28.724763 1.286172
F 43.821692 20.993602 1.286172
F 43.887988 28.368117 3.936215
F 43.887988 20.636956 3.936215
F 43.816797 30.925489 7.433149
F 43.816797 23.194329 7.433149
F 37.033732 24.482015 10.892295
F 37.033732 32.213176 10.892296
F 45.969414 24.478717 11.112964
F 45.969414 32.209878 11.112964
F 36.944689 27.059069 14.535265
F 36.944689 34.790230 14.535265
F 36.944689 19.327907 14.535265
F 45.881719 27.062477 14.755871
F 53.390791 19.359552 14.945568
F 45.881719 19.331314 14.755872
F 37.011480 27.059069 11.802730
F 37.011480 34.790231 11.802730
F 37.011480 19.327907 11.802730
F 45.947754 27.062161 12.019121
F 53.390791 27.090715 14.945568
F 45.947754 19.330999 12.019121
F 37.100417 24.482112 8.162082
F 37.100417 32.213273 8.162081
F 46.033773 24.479609 8.378744
F 46.033773 32.210769 8.378743
F 39.242632 30.924653 11.857256
F 39.242632 23.193492 11.857256
F 48.207656 30.929040 12.075533
F 48.207656 23.197879 12.075533
F 39.331561 28.347689 8.216607
F 39.331561 20.616528 8.216607
F 48.283020 28.347914 8.438122
F 48.283020 20.616753 8.438122
F 39.264882 28.347592 10.946826
F 39.264882 20.616431 10.946826
F 48.232896 28.341751 11.172707
F 48.232896 20.610590 11.172708
F 39.175842 30.924653 14.589795
F 39.175842 23.193492 14.589795
F 48.154783 30.935194 14.818085
F 48.154783 23.204034 14.818085
F 41.496200 24.481995 11.001370
F 41.496200 32.213156 11.001370
F 50.540962 24.454516 11.240466
F 50.540963 32.185676 11.240466
F 41.407176 27.059095 14.644341
F 53.491370 27.081012 4.892665
F 41.407176 19.327932 14.644341
F 50.486927 27.090343 14.886598
F 53.425888 32.185210 11.299742
F 50.486926 19.359180 14.886598
F 41.473964 27.059093 11.911777
F 53.463661 27.082321 7.653102
F 41.473964 19.327931 11.911777
F 50.531181 27.089007 12.115193
F 53.425888 24.454049 11.299742
F 50.531181 19.357844 12.115193
F 41.562839 24.482105 8.271138
F 41.562839 32.213266 8.271138
F 50.582245 24.457412 8.476048
F 50.582245 32.188573 8.476048
F 43.706633 30.925107 11.966059
F 43.706633 23.193946 11.966059
F 43.795016 28.347320 8.325454
F 43.795016 20.616159 8.325454
F 43.729011 28.347112 11.056256
F 43.729011 20.615951 11.056256
F 43.640131 30.925129 14.699203
F 43.640131 23.193968 14.699203
F 53.487012 32.220334 1.247404
F 53.487012 24.489174 1.247404
F 53.491370 19.349849 4.892665
F 36.922430 24.482014 15.446116
F 36.922430 32.213175 15.446116
F 45.859931 24.478724 15.662355
F 45.859931 32.209884 15.662355
F 39.153579 28.347591 15.500642
F 39.153579 20.616430 15.500642
F 48.128925 28.338855 15.714164
F 48.128925 20.607694 15.714163
F 43.617816 20.615957 15.609412
F 43.617816 28.347118 15.609413
F 53.463661 19.351159 7.653102
F 53.454393 32.188554 8.534401
F 53.454393 24.457393 8.534401
F 49.232281 26.693647 0.006092
F 49.232281 34.424808 0.006092
F 49.232281 18.962484 0.006092
F 41.384923 24.481985 15.555159
F 41.384923 32.213146 15.555159
F 50.480869 24.448176 15.756789
F 50.480869 32.179336 15.756789
F 36.677569 24.482015 25.465517
F 36.677569 32.213175 25.465518
F 45.605429 24.479935 25.685202
F 45.605429 32.211095 25.685202
F 36.588515 27.059069 29.108935
F 36.588515 34.790230 29.108936
F 36.588515 19.327906 29.108936
F 45.516998 27.061272 29.328663
F 53.342212 19.360507 19.470360
F 45.516998 19.330109 29.328663
F 36.655307 27.059069 26.376372
F 36.655307 34.790230 26.376372
F 36.655307 19.327907 26.376372
F 45.583558 27.061184 26.593019
F 53.469934 24.477410 23.135619
F 45.583558 19.330022 26.593019
F 36.744342 24.482014 22.732953
F 36.744342 32.213175 22.732953
F 45.674722 24.479757 22.949550
F 45.674722 32.210918 22.949550
F 38.886448 30.924652 26.430897
F 38.886448 23.193492 26.430897
F 47.815105 30.917980 26.653050
F 47.815105 23.186819 26.653049
F 38.975483 28.347591 22.787479
F 38.975482 20.616430 22.787479
F 47.922381 28.346631 23.003080
F 47.922380 20.615470 23.003080
F 38.908708 28.347591 25.520048
F 38.908707 20.616430 25.520048
F 47.839995 28.353051 25.733786
F 47.839995 20.621890 25.733786
F 38.819657 30.924653 29.163466
F 38.819657 23.193492 29.163466
F 47.752687 30.919817 29.379077
F 47.752687 23.188657 29.379077
F 41.139907 24.482018 25.574572
F 41.139907 32.213179 25.574572
F 50.028307 24.502410 25.779429
F 50.028307 32.233570 25.779429
F 41.050865 27.059067 29.217992
F 41.050865 34.790229 29.217992
F 41.050865 19.327905 29.217992
F 49.952751 27.041399 29.420683
F 49.952751 34.772559 29.420683
F 49.952751 19.310236 29.420683
F 41.117651 27.059066 26.485430
F 41.117650 34.790228 26.485430
F 41.117650 19.327904 26.485430
F 50.014405 27.041893 26.718598
F 50.014405 34.773053 26.718598
F 50.014405 19.310730 26.718598
F 41.206711 24.482011 22.842006
F 41.206711 32.213172 22.842006
F 50.208635 24.477147 23.069636
F 50.208636 32.208307 23.069636
F 43.349059 30.924752 26.539895
F 43.349059 23.193591 26.539895
F 43.438519 28.347400 22.896398
F 43.438519 20.616238 22.896397
F 43.371368 28.347485 25.629165
F 43.371367 20.616324 25.629165
F 43.282365 30.924764 29.272598
F 43.282366 23.193603 29.272597
F 36.499483 24.482014 32.752354
F 36.499483 32.213175 32.752354
F 36.566256 24.482014 30.019790
F 36.566256 32.213175 30.019790
F 45.494796 24.479827 30.236517
F 45.494796 32.210988 30.236517
F 38.797395 28.347591 30.074315
F 38.797395 20.616430 30.074315
F 47.730314 28.352365 30.295807
F 47.730314 20.621204 30.295807
F 41.028605 24.482016 30.128849
F 41.028605 32.213176 30.128849
F 49.930105 24.499754 30.361393
F 49.930105 32.230914 30.361393
F 43.260105 28.347481 30.183317
F 43.260105 20.616320 30.183317
F 36.855656 24.482014 18.178680
F 36.855656 32.213175 18.178680
F 45.791307 24.479281 18.398696
F 45.791307 32.210442 18.398696
F 36.766602 27.059069 21.822098
F 36.766602 34.790230 21.822098
F 36.766602 19.327906 21.822099
F 45.697062 27.061130 22.041761
F 53.342212 27.091670 19.470361
F 45.697063 19.329967 22.041761
F 36.833394 27.059069 19.089535
F 36.833394 34.790231 19.089534
F 36.833394 19.327907 19.089535
F 45.769081 27.061866 19.306053
F 53.456755 19.329113 22.220470
F 45.769081 19.330704 19.306053
F 39.064543 30.924652 19.144061
F 39.064543 23.193492 19.144060
F 48.042237 30.936056 19.353918
F 48.042237 23.204895 19.353918
F 39.086801 28.347591 18.233210
F 39.086801 20.616430 18.233210
F 48.065926 28.335168 18.459920
F 48.065926 20.604007 18.459920
F 38.997745 30.924652 21.876629
F 38.997744 23.193492 21.876629
F 47.944234 30.925855 22.093496
F 47.944234 23.194694 22.093497
F 41.318098 24.481998 18.287748
F 41.318098 32.213158 18.287748
F 50.436194 24.451768 18.531398
F 50.436194 32.182928 18.531398
F 41.228970 27.059071 21.931156
F 41.228970 34.790232 21.931157
F 41.228970 19.327909 21.931156
F 50.243361 27.060369 22.157198
F 53.469933 32.208570 23.135619
F 50.243360 19.329206 22.157198
F 41.295836 27.059088 19.198581
F 53.352522 24.451619 18.589852
F 41.295836 19.327925 19.198580
F 50.426204 27.092052 19.410832
F 53.352522 32.182780 18.589852
F 50.426204 19.360890 19.410832
F 43.528436 30.925028 19.252869
F 43.528436 23.193867 19.252869
F 43.550653 28.347234 18.342502
F 43.550653 20.616073 18.342502
F 43.460738 30.924828 21.985780
F 43.460738 23.193667 21.985780
F 53.456754 27.060276 22.220470
F 36.143309 24.482015 47.326028
F 36.143309 32.213175 47.326028
F 45.064404 24.482914 47.543513
F 45.064404 32.214075 47.543513
F 36.121047 27.059069 48.236882
F 36.121047 34.790230 48.236882
F 36.121047 19.327906 48.236882
F 45.042089 27.058181 48.455572
F 45.042089 34.789342 48.455572
F 45.042089 19.327019 48.455572
F 36.210082 24.482014 44.593464
F 36.210082 32.213175 44.593464
F 45.130310 24.483111 44.812262
F 45.130310 32.214271 44.812262
F 38.352175 30.924649 48.291410
F 38.352175 23.193488 48.291410
F 47.260058 30.920555 48.512155
F 47.260058 23.189394 48.512155
F 38.441206 28.347595 44.647992
F 38.441206 20.616434 44.647992
F 47.346183 28.352244 44.868687
F 47.346183 20.621083 44.868687
F 38.374435 28.347595 47.380555
F 38.374435 20.616434 47.380555
F 47.282691 28.351342 47.595993
F 47.282691 20.620181 47.595993
F 40.605522 24.482020 47.435078
F 40.605522 32.213181 47.435078
F 49.467224 24.500099 47.643013
F 49.467224 32.231260 47.643013
F 40.583260 27.059064 48.345941
F 40.583260 34.790225 48.345940
F 40.583260 19.327901 48.345940
F 49.442284 27.039064 48.579191
F 51.659133 23.153856 44.045850
F 49.442284 19.307902 48.579190
F 40.672283 24.482021 44.702522
F 40.672283 32.213182 44.702522
F 49.518212 24.506686 44.937599
F 49.518212 32.237847 44.937599
F 42.813994 30.924566 48.400515
F 42.813994 23.193405 48.400515
F 51.578850 30.895920 48.648701
F 51.578850 23.164759 48.648701
F 42.902919 28.347702 44.757107
F 42.902919 20.616540 44.757107
F 51.635051 28.382426 45.009770
F 51.635051 20.651265 45.009769
F 42.836263 28.347678 47.489549
F 42.836263 20.616517 47.489549
F 51.601356 28.378909 47.698505
F 51.601356 20.647748 47.698505
F 45.427974 24.479814 32.972065
F 45.427974 32.210975 32.972065
F 36.410429 27.059069 36.395771
F 36.410429 34.790230 36.395772
F 36.410429 19.327906 36.395772
F 45.338795 27.061228 36.615120
F 51.659133 30.885016 44.045850
F 45.338795 19.330066 36.615121
F 36.477221 27.059069 33.663208
F 36.477221 34.790230 33.663208
F 36.477220 19.327907 33.663208
F 45.405804 27.061282 33.879832
F 42.925190 23.193384 43.846101
F 45.405804 19.330120 33.879832
F 38.708362 30.924653 33.717734
F 38.708362 23.193492 33.717733
F 47.641445 30.919907 33.938885
F 47.641445 23.188746 33.938885
F 38.730622 28.347591 32.806884
F 38.730622 20.616430 32.806884
F 47.663840 28.352320 33.022224
F 47.663840 20.621159 33.022224
F 38.641569 30.924653 36.450302
F 38.641569 23.193492 36.450302
F 47.572556 30.919032 36.664705
F 47.572557 23.187872 36.664705
F 40.961832 24.482016 32.861410
F 40.961832 32.213176 32.861410
F 49.864092 24.499785 33.063979
F 49.864092 32.230945 33.063979
F 40.872776 27.059067 36.504825
F 40.872776 34.790228 36.504825
F 40.872776 19.327905 36.504825
F 49.774568 27.043244 36.707812
F 49.774567 34.774404 36.707813
F 49.774567 19.312081 36.707813
F 40.939570 27.059068 33.772267
F 40.939570 34.790229 33.772266
F 40.939570 19.327905 33.772267
F 49.841057 27.041271 34.004995
F 49.841056 34.772432 34.004995
F 49.841056 19.310108 34.004995
F 43.171072 30.924761 33.826723
F 43.171072 23.193600 33.826723
F 43.193332 28.347481 32.916013
F 43.193332 20.616319 32.916013
F 43.104149 30.924714 36.559338
F 43.104149 23.193553 36.559338
F 36.321395 24.482015 40.039190
F 36.321396 32.213175 40.039190
F 45.241583 24.483160 40.255601
F 45.241583 32.214321 40.255601
F 36.232342 27.059069 43.682609
F 36.232342 34.790230 43.682609
F 36.232342 19.327906 43.682609
F 45.152640 27.057950 43.899871
F 45.152640 34.789111 43.899871
F 45.152640 19.326787 43.899871
F 36.299133 27.059069 40.950045
F 36.299133 34.790230 40.950045
F 36.299133 19.327906 40.950045
F 45.218571 27.057660 41.168685
F 45.218571 34.788822 41.168685
F 45.218571 19.326498 41.168684
F 36.388169 24.482014 37.306626
F 36.388170 32.213175 37.306626
F 45.316037 24.479974 37.522552
F 45.316037 32.211134 37.522552
F 38.530260 30.924648 41.004573
F 38.530260 23.193488 41.004573
F 47.432975 30.919818 41.225518
F 47.432975 23.188657 41.225518
F 38.619308 28.347591 37.361152
F 38.619308 20.616430 37.361151
F 47.550698 28.352633 37.583569
F 47.550698 20.621472 37.583569
F 38.552518 28.347595 40.093717
F 38.552518 20.616434 40.093717
F 47.453997 28.353569 40.308368
F 47.453997 20.622408 40.308368
F 38.463469 30.924648 43.737136
F 38.463469 23.193488 43.737136
F 47.368214 30.920052 43.951831
F 47.368213 23.188892 43.951831
F 40.783593 24.482023 40.148239
F 40.783593 32.213183 40.148239
F 49.628446 24.502946 40.350157
F 49.628446 32.234107 40.350158
F 40.694541 27.059062 43.791658
F 40.694541 34.790223 43.791658
F 40.694541 19.327900 43.791658
F 49.544607 27.037659 43.989414
F 42.925190 30.924545 43.846101
F 49.544607 19.306496 43.989415
F 40.761317 27.059060 41.059102
F 40.761317 34.790221 41.059102
F 40.761317 19.327897 41.059102
F 49.606501 27.035500 41.279518
F 51.718166 20.660922 40.310171
F 49.606501 19.304337 41.279518
F 40.850508 24.482016 37.415686
F 40.850508 32.213177 37.415686
F 49.737432 24.506361 37.652695
F 49.737432 32.237521 37.652696
F 42.991991 30.924566 41.113609
F 42.991991 23.193405 41.113609
F 51.699434 30.867310 41.357395
F 51.699434 23.136149 41.357395
F 43.082020 28.347462 37.470140
F 43.082020 20.616301 37.470140
F 43.014096 28.347733 40.202666
F 43.014096 20.616572 40.202666
F 51.718166 28.392083 40.310170
F 49.606501 34.766661 41.279518
F 49.544607 34.768820 43.989415
F 49.442284 34.770225 48.579190
F 36.054255 27.059069 50.969446
F 36.054255 34.790230 50.969446
F 36.054255 19.327906 50.969446
F 44.976141 27.058380 51.187092
F 44.976141 34.789541 51.187092
F 44.976141 19.327217 51.187092
F 38.285384 30.924649 51.023973
F 38.285384 23.193488 51.023973
F 47.197150 30.921739 51.240163
F 47.197150 23.190578 51.240163
F 40.516480 27.059065 51.078498
F 40.516480 34.790226 51.078498
F 40.516481 19.327903 51.078498
F 49.391523 27.045185 51.289441
F 35.848361 18.950734 65.293044
F 49.391523 19.314022 51.289442
F 42.747320 30.924587 51.132984
F 42.747320 23.193427 51.132985
F 51.544837 30.899636 51.345429
F 51.544837 23.168476 51.345429
F 35.965224 24.482014 54.612832
F 35.965223 32.213175 54.612832
F 44.887872 24.482500 54.830629
F 44.887872 32.213661 54.830629
F 35.876267 27.058971 58.253480
F 35.876267 34.790132 58.253480
F 35.876267 19.327808 58.253480
F 44.799623 27.058670 58.471407
F 44.799623 34.789831 58.471408
F 44.799623 19.327508 58.471407
F 35.942971 27.059068 55.523267
F 35.942971 34.790230 55.523267
F 35.942971 19.327906 55.523266
F 44.865607 27.058587 55.741714
F 44.865607 34.789748 55.741714
F 44.865607 19.327425 55.741714
F 36.031996 24.482014 51.880297
F 36.031996 32.213175 51.880297
F 44.953847 24.482696 52.098867
F 44.953847 32.213857 52.098867
F 38.174101 30.924648 55.577795
F 38.174101 23.193487 55.577795
F 47.089051 30.922268 55.797554
F 47.089051 23.191108 55.797554
F 38.263122 28.347595 51.934825
F 38.263122 20.616434 51.934825
F 47.174534 28.350831 52.155099
F 47.174534 20.619669 52.155099
F 38.196350 28.347594 54.667360
F 38.196350 20.616433 54.667360
F 47.111673 28.349640 54.884199
F 47.111673 20.618479 54.884199
F 38.107398 30.924551 58.308008
F 38.107398 23.193390 58.308008
F 47.026081 30.923288 58.525321
F 47.026081 23.192127 58.525322
F 40.427459 24.482017 54.721885
F 40.427459 32.213178 54.721885
F 49.315798 24.491879 54.935500
F 49.315798 32.223040 54.935500
F 40.338513 27.058969 58.362534
F 40.338513 34.790131 58.362534
F 40.338513 19.327807 58.362534
F 49.239992 27.053046 58.578532
F 35.848361 34.413058 65.293044
F 49.239992 19.321883 58.578532
F 40.405208 27.059066 55.632324
F 40.405208 34.790227 55.632323
F 40.405208 19.327903 55.632323
F 49.292052 27.047630 55.859771
F 35.848362 26.681897 65.293044
F 49.292052 19.316467 55.859771
F 40.494222 24.482018 51.989355
F 40.494222 32.213179 51.989355
F 49.367206 24.497658 52.219705
F 49.367206 32.228819 52.219705
F 42.636126 30.924606 55.686876
F 42.636126 23.193445 55.686876
F 51.467274 30.907945 55.925007
F 51.467273 23.176784 55.925007
F 42.725048 28.347656 52.043918
F 42.725048 20.616495 52.043918
F 51.523101 28.370224 52.286884
F 51.523101 20.639062 52.286884
F 42.658387 28.347636 54.776386
F 42.658387 20.616475 54.776386
F 51.488266 28.366506 54.991834
F 51.488266 20.635345 54.991834
F 42.569523 30.924526 58.417045
F 42.569523 23.193365 58.417045
F 51.433180 30.912391 58.636846
F 51.433180 23.181230 58.636846
F 35.798731 24.464318 61.845238
F 35.798731 32.195479 61.845238
F 44.722375 24.464466 62.063223
F 44.722375 32.195627 62.063224
F 35.783305 27.038121 62.643275
F 42.541757 22.816319 65.456626
F 35.783305 19.306959 62.643276
F 44.707302 27.037941 62.861526
F 42.541757 30.547480 65.456626
F 44.707302 19.306778 62.861526
F 35.854623 24.481584 59.146300
F 35.854623 32.212744 59.146300
F 44.777972 24.481882 59.364623
F 44.777972 32.213043 59.364623
F 38.014436 30.903701 62.697803
F 38.014436 23.172541 62.697802
F 46.933822 30.902344 62.916523
F 46.933823 23.171183 62.916523
F 38.085750 28.347164 59.200828
F 38.085750 20.616002 59.200827
F 47.004057 28.348808 59.419883
F 47.004057 20.617647 59.419883
F 38.029860 28.329898 61.899766
F 38.029859 20.598737 61.899766
F 46.950554 28.331302 62.116460
F 46.950554 20.600141 62.116460
F 38.079493 30.547478 65.347571
F 38.079494 22.816318 65.347571
F 40.260982 24.464319 61.954293
F 40.260982 32.195480 61.954293
F 49.166798 24.469808 62.172466
F 49.166798 32.200968 62.172466
F 40.245560 27.038121 62.752331
F 44.772893 18.950771 65.511245
F 40.245560 19.306958 62.752331
F 49.157472 27.038291 62.961572
F 44.772893 34.413094 65.511245
F 49.157472 19.307128 62.961572
F 40.316869 24.481585 59.255356
F 40.316869 32.212746 59.255356
F 49.216951 24.489018 59.479182
F 49.216951 32.220178 59.479182
F 42.476587 30.903678 62.806873
F 42.476587 23.172517 62.806873
F 51.364542 30.902236 63.062692
F 51.364542 23.171075 63.062691
F 42.547865 28.347189 59.309900
F 42.547866 20.616028 59.309900
F 51.414486 28.356656 59.542328
F 51.414486 20.625494 59.542328
F 42.492056 28.329905 62.008818
F 42.492056 20.598744 62.008818
F 51.394329 28.335265 62.234234
F 51.394329 20.604104 62.234234
F 40.310624 18.950736 65.402099
F 40.310623 34.413060 65.402099
F 40.310624 26.681899 65.402099
F 44.772894 26.681933 65.511245
F 35.783306 34.769283 62.643275
F 44.707302 34.769102 62.861526
F 40.245560 34.769282 62.752331
F 49.157472 34.769452 62.961572
F 49.391523 34.776346 51.289441
F 49.292052 34.778791 55.859771
F 49.239992 34.784207 58.578532
F 47.002074 30.550302 65.564761
F 47.002075 22.819141 65.564761
F 37.193399 47.696451 3.772287
F 37.193399 39.965288 3.772287
F 46.125370 47.694187 3.992792
F 46.125370 39.963024 3.992792
F 37.122061 50.252989 7.269262
F 37.122061 42.521826 7.269262
F 46.055060 50.255742 7.489505
F 46.055060 42.524580 7.489505
F 37.177973 50.270255 4.570324
F 37.177973 42.539092 4.570324
F 46.110361 50.272289 4.787312
F 46.110361 42.541127 4.787311
F 37.128318 48.052674 1.122518
F 37.128319 40.321511 1.122518
F 46.052538 48.053493 1.341938
F 46.052538 40.322329 1.341938
F 39.409120 38.673513 4.624850
F 39.409120 46.404677 4.624850
F 48.353114 38.669190 4.845622
F 48.353114 46.400355 4.845623
F 39.359446 51.918253 1.177047
F 39.359446 36.455926 1.177046
F 39.359447 44.187091 1.177046
F 48.279193 51.927872 1.394312
F 48.279194 36.465545 1.394312
F 48.279194 44.196710 1.394312
F 39.424544 51.562028 3.826818
F 39.424544 36.099702 3.826818
F 39.424544 43.830867 3.826818
F 48.369436 51.562059 4.041819
F 48.369435 36.099732 4.041819
F 48.369435 43.830898 4.041819
F 39.353210 38.656247 7.323793
F 39.353210 46.387412 7.323793
F 48.306383 38.656831 7.545074
F 48.306383 46.387996 7.545074
F 41.655776 47.696462 3.881333
F 41.655776 39.965299 3.881333
F 50.656155 47.661197 4.122642
F 50.656155 39.930034 4.122642
F 41.584465 50.252990 7.378326
F 41.584465 42.521827 7.378326
F 50.595188 50.277156 7.603454
F 50.595188 42.545994 7.603454
F 41.640371 50.270245 4.679393
F 41.640371 42.539083 4.679393
F 50.650299 50.297599 4.860325
F 50.650299 42.566436 4.860325
F 41.590577 48.052675 1.231567
F 41.590577 40.321512 1.231567
F 50.542060 48.031371 1.423874
F 50.542060 40.300208 1.423873
F 43.872478 38.673910 4.733689
F 43.872478 46.405075 4.733689
F 43.821692 51.918252 1.286172
F 43.821692 36.455926 1.286172
F 43.821692 44.187091 1.286172
F 43.887988 51.561606 3.936215
F 43.887988 36.099280 3.936215
F 43.887988 43.830445 3.936215
F 43.816797 38.656653 7.433149
F 43.816797 46.387817 7.433149
F 37.033732 47.675504 10.892295
F 37.033732 39.944341 10.892296
F 45.969414 47.672206 11.112964
F 45.969414 39.941043 11.112964
F 36.944689 50.252558 14.535265
F 36.944689 42.521396 14.535265
F 45.881719 50.255965 14.755871
F 45.881719 42.524803 14.755872
F 37.011480 50.252558 11.802730
F 37.011480 42.521396 11.802730
F 45.947754 50.255650 12.019121
F 45.947754 42.524488 12.019121
F 37.100417 47.675601 8.162082
F 37.100417 39.944438 8.162081
F 46.033773 47.673098 8.378744
F 46.033773 39.941934 8.378743
F 39.242632 38.655816 11.857255
F 39.242632 46.386981 11.857256
F 48.207656 38.660203 12.075532
F 48.207656 46.391368 12.075533
F 39.331561 51.541178 8.216607
F 39.331561 36.078851 8.216607
F 39.331561 43.810017 8.216607
F 48.283020 51.541402 8.438122
F 48.283020 36.079076 8.438122
F 48.283020 43.810241 8.438122
F 39.264882 51.541081 10.946826
F 39.264882 36.078754 10.946826
F 39.264882 43.809919 10.946826
F 48.232896 51.535240 11.172707
F 48.232896 36.072913 11.172708
F 48.232896 43.804079 11.172708
F 39.175842 38.655816 14.589795
F 39.175842 46.386981 14.589795
F 48.154782 38.666357 14.818086
F 48.154783 46.397522 14.818085
F 41.496200 47.675484 11.001370
F 41.496200 39.944321 11.001370
F 50.540963 47.648004 11.240466
F 50.540962 39.916841 11.240466
F 41.407176 50.252583 14.644341
F 41.407176 42.521421 14.644341
F 50.486927 50.283831 14.886598
F 50.486926 42.552669 14.886598
F 41.473964 50.252582 11.911777
F 41.473964 42.521420 11.911777
F 50.531181 50.282495 12.115193
F 50.531181 42.551333 12.115193
F 41.562839 47.675594 8.271138
F 41.562839 39.944431 8.271138
F 50.582245 47.650901 8.476048
F 50.582245 39.919738 8.476048
F 43.706633 38.656271 11.966059
F 43.706633 46.387436 11.966059
F 43.795016 51.540809 8.325454
F 43.795016 36.078482 8.325454
F 43.795016 43.809647 8.325454
F 43.729011 51.540601 11.056256
F 43.729011 36.078274 11.056256
F 43.729011 43.809440 11.056256
F 43.640131 38.656293 14.699204
F 43.640131 46.387457 14.699203
F 50.531181 34.820167 12.115193
F 50.486926 34.821503 14.886598
F 36.922430 47.675503 15.446116
F 36.922430 39.944340 15.446116
F 45.859931 47.672213 15.662355
F 45.859931 39.941049 15.662355
F 39.153579 51.541080 15.500642
F 39.153579 36.078753 15.500642
F 39.153579 43.809919 15.500642
F 48.128925 51.532343 15.714163
F 48.128925 36.070017 15.714163
F 48.128925 43.801182 15.714163
F 41.473964 34.790255 11.911777
F 41.407176 34.790256 14.644341
F 53.491370 34.812173 4.892665
F 53.463661 34.813482 7.653102
F 49.232281 49.887135 0.006092
F 49.232281 42.155973 0.006092
F 41.384923 47.675474 15.555159
F 41.384923 39.944311 15.555158
F 50.480869 47.641664 15.756789
F 50.480869 39.910501 15.756789
F 43.617816 51.540607 15.609413
F 43.617816 36.078281 15.609413
F 43.617816 43.809446 15.609412
F 53.390791 34.821875 14.945568
F 45.947754 34.793323 12.019121
F 51.592950 38.111803 0.098816
F 51.592950 45.842967 0.098816
F 53.494380 47.652729 4.008519
F 53.494381 39.921566 4.008519
F 53.463661 50.275810 7.653102
F 53.463661 42.544648 7.653102
F 53.491370 50.274501 4.892665
F 53.491370 42.543338 4.892665
F 53.487012 47.682663 1.247404
F 53.487012 39.951500 1.247403
F 53.425888 47.647538 11.299741
F 53.425888 39.916375 11.299741
F 53.390791 50.284203 14.945568
F 53.390791 42.553041 14.945568
F 53.415681 50.282139 12.174036
F 53.415681 42.550977 12.174036
F 53.454393 47.650882 8.534401
F 53.454393 39.919719 8.534400
F 45.881719 34.793638 14.755872
F 53.415681 34.819811 12.174037
F 53.376933 47.642040 15.815356
F 53.376934 39.910877 15.815356
F 50.595188 34.814828 7.603454
F 50.650299 34.835271 4.860325
F 46.055060 34.793414 7.489505
F 46.110361 34.809962 4.787311
F 37.122061 34.790661 7.269262
F 37.177973 34.807927 4.570324
F 41.584465 34.790662 7.378326
F 41.640371 34.807918 4.679392
F 36.677569 47.675503 25.465517
F 36.677569 39.944340 25.465518
F 45.605429 47.673424 25.685202
F 45.605429 39.942260 25.685203
F 36.588516 50.252558 29.108935
F 36.588516 42.521395 29.108936
F 45.516998 50.254760 29.328663
F 45.516997 42.523598 29.328663
F 36.655307 50.252558 26.376372
F 36.655307 42.521395 26.376372
F 45.583558 50.254673 26.593019
F 45.583557 42.523510 26.593019
F 36.744343 47.675503 22.732953
F 36.744343 39.944340 22.732953
F 45.674722 47.673246 22.949550
F 45.674722 39.942082 22.949550
F 38.886448 38.655816 26.430897
F 38.886448 46.386981 26.430897
F 47.815105 38.649143 26.653049
F 47.815105 46.380308 26.653049
F 38.975483 51.541080 22.787479
F 38.975483 36.078754 22.787479
F 38.975483 43.809919 22.787479
F 47.922381 51.540120 23.003080
F 47.922380 36.077794 23.003080
F 47.922381 43.808959 23.003080
F 38.908708 51.541080 25.520048
F 38.908707 36.078753 25.520048
F 38.908707 43.809919 25.520048
F 47.839995 51.546540 25.733786
F 47.839995 36.084213 25.733786
F 47.839995 43.815379 25.733786
F 38.819657 38.655816 29.163466
F 38.819657 46.386981 29.163466
F 47.752687 38.650981 29.379077
F 47.752687 46.382145 29.379077
F 41.139907 47.675508 25.574572
F 41.139907 39.944344 25.574572
F 50.028307 47.695898 25.779429
F 50.028306 39.964735 25.779429
F 41.050865 50.252556 29.217992
F 41.050865 42.521394 29.217992
F 49.952751 50.234887 29.420683
F 49.952751 42.503725 29.420683
F 41.117650 50.252555 26.485430
F 41.117650 42.521393 26.485430
F 50.014405 50.235381 26.718598
F 50.014405 42.504218 26.718598
F 41.206711 47.675500 22.842006
F 41.206711 39.944336 22.842006
F 50.208636 47.670635 23.069636
F 50.208635 39.939472 23.069635
F 43.349058 38.655915 26.539895
F 43.349059 46.387080 26.539895
F 43.438519 51.540888 22.896398
F 43.438519 36.078562 22.896397
F 43.438519 43.809727 22.896397
F 43.371367 51.540974 25.629165
F 43.371367 36.078647 25.629165
F 43.371367 43.809813 25.629165
F 43.282366 38.655927 29.272598
F 43.282365 46.387092 29.272597
F 36.499483 47.675503 32.752354
F 36.499483 39.944340 32.752354
F 36.566256 47.675503 30.019790
F 36.566256 39.944340 30.019790
F 45.494796 47.673316 30.236517
F 45.494796 39.942153 30.236517
F 38.797395 51.541080 30.074315
F 38.797395 36.078753 30.074315
F 38.797395 43.809918 30.074315
F 47.730314 51.545854 30.295807
F 47.730314 36.083528 30.295807
F 47.730314 43.814693 30.295807
F 41.028605 47.675504 30.128849
F 41.028605 39.944341 30.128849
F 49.930105 47.693242 30.361393
F 49.930105 39.962079 30.361393
F 43.260105 51.540970 30.183317
F 43.260105 36.078643 30.183317
F 43.260105 43.809809 30.183317
F 36.855656 47.675503 18.178680
F 36.855656 39.944340 18.178680
F 45.791307 47.672770 18.398696
F 45.791307 39.941607 18.398696
F 36.766602 50.252558 21.822098
F 36.766602 42.521395 21.822099
F 45.697062 50.254619 22.041761
F 45.697062 42.523456 22.041761
F 36.833394 50.252558 19.089535
F 36.833394 42.521396 19.089535
F 45.769081 50.255355 19.306053
F 45.769081 42.524193 19.306053
F 39.064543 38.655816 19.144060
F 39.064543 46.386981 19.144060
F 48.042237 38.667219 19.353918
F 48.042237 46.398384 19.353918
F 39.086801 51.541080 18.233210
F 39.086802 36.078754 18.233210
F 39.086801 43.809919 18.233210
F 48.065926 51.528657 18.459920
F 48.065926 36.066330 18.459920
F 48.065926 43.797496 18.459920
F 38.997745 38.655816 21.876629
F 38.997745 46.386981 21.876629
F 47.944234 38.657018 22.093497
F 47.944234 46.388183 22.093497
F 41.318098 47.675487 18.287748
F 41.318098 39.944323 18.287748
F 50.436194 47.645256 18.531398
F 50.436194 39.914093 18.531398
F 41.228970 50.252560 21.931156
F 41.228970 42.521397 21.931156
F 50.243361 50.253857 22.157198
F 50.243360 42.522694 22.157198
F 41.295835 50.252577 19.198581
F 41.295836 42.521414 19.198580
F 50.426204 50.285541 19.410832
F 50.426204 42.554378 19.410832
F 43.528436 38.656192 19.252869
F 43.528436 46.387356 19.252869
F 43.550653 51.540723 18.342502
F 43.550653 36.078396 18.342503
F 43.550653 43.809562 18.342502
F 43.460738 38.655991 21.985780
F 43.460738 46.387156 21.985780
F 45.769081 34.793028 19.306052
F 45.697062 34.792291 22.041761
F 45.583558 34.792345 26.593019
F 45.516998 34.792433 29.328663
F 53.342212 42.553996 19.470360
F 53.342212 50.285159 19.470361
F 53.469933 47.670899 23.135619
F 53.469933 39.939736 23.135619
F 53.456755 42.522602 22.220470
F 53.456754 50.253765 22.220470
F 53.352522 47.645108 18.589852
F 53.352522 39.913945 18.589852
F 53.342212 34.822831 19.470360
F 50.243360 34.791529 22.157198
F 41.295835 34.790249 19.198580
F 50.426204 34.823213 19.410832
F 53.456755 34.791437 22.220470
F 36.143309 47.675503 47.326028
F 36.143309 39.944340 47.326028
F 45.064404 47.676403 47.543513
F 45.064404 39.945239 47.543513
F 36.121047 50.252558 48.236882
F 36.121047 42.521395 48.236882
F 45.042089 50.251670 48.455572
F 45.042089 42.520508 48.455572
F 36.210082 47.675503 44.593464
F 36.210083 39.944340 44.593463
F 45.130310 47.676599 44.812262
F 45.130310 39.945436 44.812262
F 38.352175 38.655812 48.291410
F 38.352175 46.386977 48.291410
F 47.260058 38.651718 48.512155
F 47.260058 46.382883 48.512155
F 38.441206 51.541084 44.647992
F 38.441207 36.078757 44.647992
F 38.441206 43.809923 44.647992
F 47.346183 51.545733 44.868687
F 47.346183 36.083406 44.868687
F 47.346183 43.814571 44.868687
F 38.374435 51.541084 47.380555
F 38.374435 36.078757 47.380555
F 38.374435 43.809923 47.380555
F 47.282691 51.544831 47.595993
F 47.282691 36.082505 47.595993
F 47.282691 43.813670 47.595993
F 40.605522 47.675509 47.435078
F 40.605522 39.944346 47.435079
F 49.467224 47.693588 47.643013
F 49.467224 39.962425 47.643013
F 40.583260 50.252553 48.345941
F 40.583260 42.521390 48.345941
F 49.442284 50.232553 48.579191
F 49.442284 42.501390 48.579190
F 40.672283 47.675510 44.702522
F 40.672283 39.944347 44.702522
F 49.518212 47.700175 44.937599
F 49.518213 39.969011 44.937599
F 42.813994 38.655729 48.400515
F 42.813994 46.386894 48.400515
F 51.578850 38.627083 48.648701
F 51.578850 46.358248 48.648701
F 42.902919 51.541190 44.757107
F 42.902919 36.078864 44.757107
F 42.902919 43.810029 44.757107
F 51.635051 51.575915 45.009770
F 51.635051 36.113588 45.009769
F 51.635051 43.844753 45.009769
F 42.836263 51.541167 47.489549
F 42.836263 36.078840 47.489549
F 42.836263 43.810006 47.489549
F 51.601356 51.572398 47.698505
F 51.601356 36.110071 47.698505
F 51.601356 43.841236 47.698505
F 45.427974 47.673303 32.972065
F 45.427974 39.942140 32.972066
F 36.410429 50.252558 36.395771
F 36.410429 42.521395 36.395772
F 45.338795 50.254717 36.615120
F 45.338795 42.523555 36.615120
F 36.477221 50.252558 33.663208
F 36.477221 42.521396 33.663208
F 45.405804 50.254771 33.879832
F 45.405804 42.523608 33.879832
F 38.708363 38.655816 33.717733
F 38.708362 46.386981 33.717734
F 47.641445 38.651070 33.938885
F 47.641445 46.382234 33.938885
F 38.730622 51.541080 32.806884
F 38.730622 36.078753 32.806884
F 38.730622 43.809918 32.806884
F 47.663840 51.545808 33.022224
F 47.663840 36.083482 33.022224
F 47.663840 43.814647 33.022224
F 38.641569 38.655816 36.450302
F 38.641569 46.386981 36.450302
F 47.572556 38.650196 36.664706
F 47.572556 46.381360 36.664705
F 40.961832 47.675505 32.861410
F 40.961832 39.944341 32.861410
F 49.864092 47.693273 33.063979
F 49.864091 39.962110 33.063979
F 40.872776 50.252556 36.504825
F 40.872776 42.521393 36.504825
F 49.774568 50.236732 36.707812
F 49.774567 42.505569 36.707813
F 40.939570 50.252557 33.772267
F 40.939570 42.521394 33.772267
F 49.841057 50.234760 34.004995
F 49.841056 42.503597 34.004995
F 43.171072 38.655924 33.826723
F 43.171072 46.387089 33.826723
F 43.193332 51.540969 32.916013
F 43.193332 36.078643 32.916013
F 43.193332 43.809808 32.916013
F 43.104149 38.655877 36.559338
F 43.104149 46.387042 36.559338
F 36.321395 47.675503 40.039190
F 36.321395 39.944340 40.039190
F 45.241583 47.676649 40.255601
F 45.241583 39.945486 40.255601
F 36.232342 50.252558 43.682609
F 36.232342 42.521395 43.682609
F 45.152640 50.251439 43.899871
F 45.152640 42.520276 43.899871
F 36.299133 50.252558 40.950045
F 36.299133 42.521395 40.950045
F 45.218571 50.251149 41.168685
F 45.218571 42.519987 41.168684
F 36.388169 47.675503 37.306626
F 36.388170 39.944340 37.306626
F 45.316037 47.673463 37.522552
F 45.316037 39.942299 37.522551
F 38.530260 38.655812 41.004573
F 38.530260 46.386977 41.004573
F 47.432975 38.650981 41.225518
F 47.432975 46.382146 41.225518
F 38.619308 51.541080 37.361152
F 38.619308 36.078753 37.361151
F 38.619308 43.809919 37.361151
F 47.550698 51.546122 37.583569
F 47.550698 36.083796 37.583569
F 47.550698 43.814961 37.583569
F 38.552518 51.541084 40.093717
F 38.552518 36.078758 40.093717
F 38.552518 43.809923 40.093717
F 47.453997 51.547058 40.308368
F 47.453997 36.084732 40.308368
F 47.453997 43.815897 40.308368
F 38.463469 38.655812 43.737136
F 38.463469 46.386977 43.737136
F 47.368213 38.651216 43.951831
F 47.368213 46.382380 43.951831
F 40.783593 47.675512 40.148239
F 40.783593 39.944348 40.148240
F 49.628446 47.696435 40.350157
F 49.628446 39.965271 40.350158
F 40.694541 50.252551 43.791658
F 40.694541 42.521388 43.791658
F 49.544607 50.231147 43.989414
F 49.544607 42.499984 43.989415
F 40.761317 50.252549 41.059102
F 40.761317 42.521386 41.059102
F 49.606501 50.228989 41.279518
F 49.606501 42.497826 41.279518
F 40.850508 47.675505 37.415686
F 40.850508 39.944342 37.415686
F 49.737432 47.699849 37.652695
F 49.737432 39.968686 37.652696
F 42.991991 38.655729 41.113608
F 42.991991 46.386894 41.113609
F 51.699434 38.598474 41.357395
F 51.699434 46.329638 41.357395
F 43.082020 51.540951 37.470140
F 43.082020 36.078625 37.470139
F 43.082020 43.809790 37.470140
F 43.014096 51.541222 40.202666
F 43.014096 36.078895 40.202666
F 43.014096 43.810061 40.202666
F 51.718166 51.585572 40.310170
F 51.718166 36.123246 40.310171
F 51.718166 43.854410 40.310171
F 42.925190 38.655708 43.846101
F 42.925190 46.386873 43.846101
F 51.659133 38.616180 44.045851
F 51.659133 46.347344 44.045850
F 45.338795 34.792389 36.615121
F 45.405804 34.792443 33.879832
F 36.054255 50.252558 50.969446
F 36.054255 42.521395 50.969446
F 44.976141 50.251869 51.187092
F 44.976141 42.520706 51.187092
F 38.285384 38.655812 51.023973
F 38.285384 46.386977 51.023973
F 47.197150 38.652902 51.240163
F 47.197150 46.384067 51.240163
F 40.516480 50.252554 51.078498
F 40.516480 42.521391 51.078498
F 49.391523 50.238673 51.289441
F 49.391523 42.507511 51.289441
F 42.747320 38.655751 51.132985
F 42.747320 46.386916 51.132985
F 51.544837 38.630800 51.345430
F 51.544837 46.361964 51.345430
F 35.965223 47.675503 54.612832
F 35.965223 39.944340 54.612832
F 44.887872 47.675989 54.830629
F 44.887872 39.944826 54.830629
F 35.876267 50.252460 58.253480
F 35.876267 42.521297 58.253480
F 44.799623 50.252159 58.471407
F 44.799623 42.520997 58.471407
F 35.942971 50.252557 55.523267
F 35.942971 42.521395 55.523267
F 44.865607 50.252076 55.741714
F 44.865607 42.520913 55.741714
F 36.031996 47.675503 51.880297
F 36.031996 39.944340 51.880297
F 44.953847 47.676185 52.098867
F 44.953847 39.945021 52.098866
F 38.174101 38.655812 55.577794
F 38.174101 46.386976 55.577795
F 47.089051 38.653432 55.797554
F 47.089051 46.384596 55.797554
F 38.263122 51.541084 51.934825
F 38.263122 36.078757 51.934825
F 38.263122 43.809922 51.934825
F 47.174534 51.544319 52.155099
F 47.174534 36.081993 52.155099
F 47.174534 43.813158 52.155099
F 38.196350 51.541084 54.667360
F 38.196350 36.078757 54.667360
F 38.196350 43.809922 54.667360
F 47.111673 51.543129 54.884199
F 47.111673 36.080803 54.884199
F 47.111673 43.811968 54.884199
F 38.107398 38.655715 58.308008
F 38.107398 46.386879 58.308008
F 47.026081 38.654451 58.525321
F 47.026081 46.385616 58.525322
F 40.427459 47.675506 54.721885
F 40.427459 39.944343 54.721886
F 49.315798 47.685368 54.935500
F 49.315798 39.954204 54.935500
F 40.338513 50.252458 58.362534
F 40.338513 42.521296 58.362535
F 49.239992 50.246534 58.578532
F 49.239992 42.515372 58.578532
F 40.405208 50.252555 55.632324
F 40.405208 42.521392 55.632324
F 49.292052 50.241118 55.859771
F 49.292052 42.509956 55.859771
F 40.494222 47.675507 51.989355
F 40.494222 39.944344 51.989355
F 49.367206 47.691147 52.219705
F 49.367206 39.959983 52.219705
F 42.636126 38.655769 55.686876
F 42.636126 46.386934 55.686876
F 51.467274 38.639108 55.925007
F 51.467274 46.370273 55.925007
F 42.725048 51.541145 52.043918
F 42.725048 36.078819 52.043918
F 42.725048 43.809984 52.043918
F 51.523100 51.563712 52.286884
F 51.523101 36.101386 52.286884
F 51.523101 43.832551 52.286884
F 42.658387 51.541125 54.776386
F 42.658387 36.078798 54.776386
F 42.658387 43.809964 54.776386
F 51.488266 51.559995 54.991834
F 51.488266 36.097669 54.991834
F 51.488266 43.828834 54.991834
F 42.569523 38.655690 58.417045
F 42.569523 46.386854 58.417045
F 51.433180 38.643554 58.636846
F 51.433180 46.374719 58.636846
F 35.798731 47.657807 61.845238
F 35.798731 39.926644 61.845239
F 44.722375 47.657955 62.063223
F 44.722375 39.926792 62.063224
F 35.783306 50.231610 62.643275
F 35.783306 42.500448 62.643276
F 44.707302 50.231430 62.861526
F 44.707302 42.500267 62.861526
F 35.854623 47.675072 59.146300
F 35.854623 39.943909 59.146300
F 44.777972 47.675371 59.364623
F 44.777972 39.944208 59.364623
F 38.014437 38.634865 62.697803
F 38.014437 46.366030 62.697803
F 46.933822 38.633507 62.916523
F 46.933822 46.364671 62.916523
F 38.085750 51.540653 59.200828
F 38.085750 36.078326 59.200827
F 38.085750 43.809491 59.200827
F 47.004057 51.542297 59.419883
F 47.004057 36.079970 59.419883
F 47.004057 43.811135 59.419883
F 38.029859 51.523387 61.899766
F 38.029860 36.061061 61.899766
F 38.029859 43.792226 61.899766
F 46.950554 51.524791 62.116460
F 46.950554 36.062464 62.116460
F 46.950554 43.793629 62.116460
F 38.079493 38.278642 65.347572
F 38.079494 46.009807 65.347571
F 40.260982 47.657808 61.954293
F 40.260982 39.926644 61.954293
F 49.166798 47.663296 62.172466
F 49.166797 39.932133 62.172466
F 40.245560 50.231610 62.752331
F 40.245560 42.500447 62.752331
F 49.157472 50.231779 62.961572
F 49.157472 42.500617 62.961572
F 40.316869 47.675074 59.255356
F 40.316869 39.943910 59.255356
F 49.216951 47.682506 59.479182
F 49.216951 39.951343 59.479182
F 42.476587 38.634841 62.806873
F 42.476587 46.366006 62.806873
F 51.364542 38.633400 63.062691
F 51.364542 46.364564 63.062691
F 42.547865 51.540678 59.309900
F 42.547865 36.078352 59.309900
F 42.547866 43.809517 59.309900
F 51.414486 51.550144 59.542328
F 51.414486 36.087818 59.542328
F 51.414486 43.818983 59.542328
F 42.492056 51.523394 62.008818
F 42.492056 36.061068 62.008818
F 42.492056 43.792233 62.008818
F 51.394329 51.528754 62.234234
F 51.394329 36.066428 62.234234
F 51.394329 43.797593 62.234234
F 40.310623 42.144225 65.402099
F 40.310624 49.875387 65.402099
F 44.772893 49.875422 65.511245
F 35.848362 42.144223 65.293044
F 42.541757 46.009808 65.456626
F 42.541756 38.278643 65.456626
F 35.848362 49.875386 65.293044
F 44.772893 42.144260 65.511245
F 47.002074 38.281465 65.564762
F 47.002075 46.012630 65.564761
F 37.193399 55.427612 3.772287
F 37.193399 63.158777 3.772287
F 46.125370 55.425348 3.992792
F 46.125370 63.156513 3.992792
F 37.122061 57.984150 7.269262
F 37.122061 65.715315 7.269262
F 46.055060 57.986903 7.489505
F 46.055060 65.718068 7.489505
F 37.177973 58.001416 4.570324
F 37.177973 65.732581 4.570324
F 46.110361 58.003451 4.787311
F 46.110361 65.734616 4.787311
F 37.128317 55.783835 1.122518
F 37.128318 63.514999 1.122518
F 46.052537 55.784653 1.341938
F 46.052538 63.515818 1.341938
F 39.409120 54.135838 4.624850
F 39.409120 61.867001 4.624850
F 48.353114 54.131515 4.845623
F 48.353114 61.862679 4.845622
F 39.359446 59.649415 1.177046
F 39.359446 67.380580 1.177046
F 48.279194 59.659034 1.394312
F 48.279194 67.390200 1.394312
F 39.424544 59.293190 3.826818
F 39.424544 67.024356 3.826818
F 48.369435 59.293221 4.041819
F 48.369435 67.024387 4.041819
F 39.353210 54.118572 7.323793
F 39.353210 61.849736 7.323793
F 48.306383 54.119157 7.545074
F 48.306383 61.850320 7.545074
F 41.655776 55.427623 3.881333
F 41.655776 63.158787 3.881332
F 50.656155 55.392357 4.122642
F 50.656154 63.123523 4.122641
F 41.584465 57.984151 7.378326
F 41.584465 65.715316 7.378326
F 50.595188 58.008317 7.603454
F 50.595188 65.739483 7.603454
F 41.640371 58.001407 4.679392
F 41.640371 65.732572 4.679392
F 50.650299 58.028759 4.860325
F 50.650299 65.759925 4.860325
F 41.590576 55.783835 1.231567
F 41.590577 63.515001 1.231567
F 50.542060 55.762532 1.423874
F 50.542060 63.493698 1.423873
F 43.872478 54.136235 4.733689
F 43.872478 61.867399 4.733689
F 43.821692 59.649415 1.286172
F 43.821692 67.380580 1.286172
F 43.887988 59.292769 3.936215
F 43.887988 67.023934 3.936215
F 43.816797 54.118978 7.433149
F 43.816797 61.850142 7.433149
F 37.033732 55.406665 10.892296
F 37.033732 63.137829 10.892296
F 45.969414 55.403367 11.112964
F 45.969414 63.134532 11.112964
F 36.944689 57.983719 14.535265
F 36.944689 65.714884 14.535265
F 45.881719 57.987126 14.755872
F 45.881719 65.718292 14.755872
F 37.011480 57.983719 11.802730
F 37.011480 65.714885 11.802730
F 45.947754 57.986812 12.019121
F 45.947754 65.717977 12.019121
F 37.100417 55.406762 8.162081
F 37.100417 63.137927 8.162081
F 46.033773 55.404258 8.378744
F 46.033773 63.135423 8.378743
F 39.242632 54.118142 11.857256
F 39.242632 61.849305 11.857255
F 48.207656 54.122528 12.075533
F 48.207656 61.853692 12.075532
F 39.331561 59.272340 8.216607
F 39.331561 67.003506 8.216607
F 48.283020 59.272565 8.438122
F 48.283020 67.003730 8.438122
F 39.264882 59.272243 10.946826
F 39.264882 67.003408 10.946826
F 48.232896 59.266402 11.172708
F 48.232896 66.997568 11.172708
F 39.175842 54.118141 14.589795
F 39.175842 61.849305 14.589795
F 48.154783 54.128683 14.818085
F 48.154782 61.859846 14.818086
F 41.496200 55.406645 11.001370
F 41.496200 63.137810 11.001370
F 50.540962 55.379165 11.240466
F 50.540962 63.110330 11.240466
F 41.407176 57.983745 14.644341
F 41.407176 65.714910 14.644341
F 50.486926 58.014992 14.886598
F 50.486926 65.746158 14.886598
F 41.473964 57.983744 11.911777
F 41.473964 65.714909 11.911777
F 50.531180 58.013656 12.115193
F 50.531181 65.744822 12.115193
F 41.562839 55.406755 8.271138
F 41.562839 63.137919 8.271138
F 50.582245 55.382061 8.476048
F 50.582244 63.113227 8.476048
F 43.706633 54.118596 11.966059
F 43.706633 61.849760 11.966059
F 43.795016 59.271971 8.325454
F 43.795016 67.003136 8.325454
F 43.729011 59.271763 11.056256
F 43.729011 67.002929 11.056256
F 43.640131 54.118618 14.699203
F 43.640131 61.849781 14.699204
F 53.376933 63.104366 15.815356
F 53.376933 55.373200 15.815356
F 36.922430 55.406664 15.446116
F 36.922430 63.137829 15.446116
F 45.859931 55.403373 15.662355
F 45.859931 63.134538 15.662355
F 39.153579 59.272242 15.500642
F 39.153579 67.003408 15.500642
F 48.128925 59.263506 15.714163
F 48.128925 66.994671 15.714163
F 53.415681 65.744466 12.174036
F 53.415681 58.013300 12.174037
F 53.390791 65.746529 14.945568
F 53.454393 63.113208 8.534400
F 49.232281 57.618296 0.006092
F 49.232281 65.349462 0.006092
F 41.384923 55.406635 15.555159
F 41.384924 63.137800 15.555158
F 50.480869 55.372825 15.756789
F 50.480869 63.103990 15.756789
F 43.617816 59.271769 15.609413
F 43.617816 67.002935 15.609412
F 53.454393 55.382043 8.534401
F 51.592950 69.036456 0.098816
F 51.592950 53.574127 0.098816
F 51.592949 61.305291 0.098816
F 53.494380 55.383890 4.008519
F 53.494381 63.115055 4.008519
F 53.463661 58.006971 7.653102
F 53.463661 65.738136 7.653102
F 53.491370 58.005661 4.892665
F 53.491370 65.736827 4.892665
F 53.487012 55.413823 1.247404
F 53.487012 63.144988 1.247403
F 53.425888 55.378698 11.299741
F 53.425888 63.109864 11.299741
F 53.390791 58.015364 14.945568
F 36.677569 55.406664 25.465517
F 36.677569 63.137829 25.465518
F 45.605429 55.404584 25.685203
F 45.605429 63.135749 25.685203
F 36.588515 57.983719 29.108936
F 36.588515 65.714884 29.108936
F 45.516998 57.985921 29.328663
F 45.516998 65.717087 29.328663
F 36.655307 57.983719 26.376372
F 36.655307 65.714884 26.376372
F 45.583558 57.985834 26.593018
F 45.583558 65.716999 26.593019
F 36.744342 55.406664 22.732953
F 36.744342 63.137829 22.732953
F 45.674722 55.404406 22.949550
F 45.674722 63.135571 22.949550
F 38.886448 54.118142 26.430897
F 38.886448 61.849305 26.430897
F 47.815105 54.111469 26.653050
F 47.815105 61.842633 26.653049
F 38.975482 59.272243 22.787478
F 38.975483 67.003408 22.787479
F 47.922381 59.271283 23.003080
F 47.922380 67.002448 23.003080
F 38.908707 59.272242 25.520048
F 38.908707 67.003407 25.520048
F 47.839995 59.277702 25.733786
F 47.839995 67.008868 25.733786
F 38.819657 54.118142 29.163466
F 38.819657 61.849305 29.163466
F 47.752687 54.113306 29.379077
F 47.752687 61.844469 29.379077
F 41.139907 55.406668 25.574572
F 41.139907 63.137833 25.574572
F 50.028307 55.427059 25.779429
F 50.028306 63.158224 25.779429
F 41.050865 57.983718 29.217992
F 41.050865 65.714883 29.217992
F 49.952751 57.966048 29.420683
F 49.952751 65.697214 29.420683
F 41.117650 57.983717 26.485430
F 41.117651 65.714882 26.485430
F 50.014405 57.966542 26.718598
F 50.014405 65.697708 26.718598
F 41.206711 55.406660 22.842007
F 41.206711 63.137825 22.842006
F 50.208636 55.401796 23.069636
F 50.208634 63.132961 23.069635
F 43.349059 54.118241 26.539895
F 43.349059 61.849404 26.539895
F 43.438519 59.272051 22.896397
F 43.438519 67.003216 22.896397
F 43.371367 59.272136 25.629165
F 43.371367 67.003302 25.629165
F 43.282365 54.118253 29.272598
F 43.282366 61.849416 29.272598
F 36.499483 55.406664 32.752354
F 36.499483 63.137829 32.752354
F 36.566256 55.406664 30.019790
F 36.566256 63.137829 30.019790
F 45.494796 55.404477 30.236517
F 45.494796 63.135641 30.236517
F 38.797395 59.272242 30.074315
F 38.797395 67.003407 30.074315
F 47.730314 59.277017 30.295807
F 47.730314 67.008182 30.295807
F 41.028605 55.406665 30.128849
F 41.028605 63.137830 30.128848
F 49.930105 55.424403 30.361393
F 49.930105 63.155568 30.361393
F 43.260105 59.272132 30.183317
F 43.260105 67.003298 30.183317
F 36.855656 55.406664 18.178680
F 36.855656 63.137829 18.178680
F 45.791307 55.403931 18.398696
F 45.791307 63.135096 18.398696
F 36.766602 57.983719 21.822098
F 36.766602 65.714884 21.822099
F 45.697062 57.985780 22.041761
F 45.697063 65.716945 22.041761
F 36.833394 57.983719 19.089534
F 36.833394 65.714884 19.089535
F 45.769081 57.986517 19.306052
F 45.769081 65.717682 19.306053
F 39.064543 54.118141 19.144061
F 39.064543 61.849305 19.144060
F 48.042237 54.129544 19.353918
F 48.042237 61.860708 19.353918
F 39.086801 59.272242 18.233210
F 39.086801 67.003408 18.233210
F 48.065926 59.259819 18.459920
F 48.065926 66.990985 18.459920
F 38.997745 54.118141 21.876629
F 38.997745 61.849305 21.876629
F 47.944234 54.119344 22.093496
F 47.944234 61.850507 22.093497
F 41.318098 55.406648 18.287748
F 41.318098 63.137812 18.287748
F 50.436194 55.376417 18.531398
F 50.436194 63.107582 18.531398
F 41.228970 57.983721 21.931157
F 41.228970 65.714886 21.931156
F 50.243360 57.985018 22.157198
F 50.243359 65.716184 22.157198
F 41.295836 57.983738 19.198580
F 41.295836 65.714903 19.198580
F 50.426204 58.016702 19.410832
F 50.426204 65.747867 19.410832
F 43.528436 54.118517 19.252869
F 43.528436 61.849681 19.252869
F 43.550653 59.271885 18.342503
F 43.550653 67.003051 18.342502
F 43.460738 54.118317 21.985780
F 43.460738 61.849480 21.985781
F 53.342212 65.747485 19.470360
F 53.342212 58.016319 19.470360
F 47.752687 69.575635 29.379077
F 47.815104 69.573798 26.653049
F 53.456755 65.716091 22.220470
F 53.456755 57.984925 22.220470
F 53.469933 55.402059 23.135619
F 53.469934 63.133225 23.135619
F 53.352522 63.107434 18.589852
F 53.352522 55.376268 18.589852
F 36.143309 55.406664 47.326028
F 36.143309 63.137829 47.326028
F 45.064404 55.407563 47.543513
F 45.064404 63.138728 47.543513
F 36.121047 57.983719 48.236882
F 36.121047 65.714884 48.236882
F 45.042089 57.982831 48.455571
F 45.042089 65.713997 48.455572
F 36.210082 55.406664 44.593464
F 36.210082 63.137829 44.593463
F 45.130310 55.407760 44.812262
F 45.130310 63.138925 44.812262
F 38.352175 54.118138 48.291410
F 38.352175 61.849301 48.291410
F 47.260058 54.114044 48.512155
F 47.260058 61.845208 48.512155
F 38.441206 59.272246 44.647992
F 38.441206 67.003412 44.647992
F 47.346183 59.276895 44.868687
F 47.346183 67.008060 44.868687
F 38.374435 59.272246 47.380555
F 38.374435 67.003411 47.380555
F 47.282691 59.275994 47.595993
F 47.282691 67.007159 47.595993
F 40.605522 55.406670 47.435078
F 40.605522 63.137834 47.435079
F 49.467224 55.424749 47.643013
F 49.467224 63.155914 47.643013
F 40.583261 57.983714 48.345940
F 40.583261 65.714879 48.345940
F 49.442284 57.963714 48.579190
F 49.442284 65.694880 48.579190
F 40.672283 55.406671 44.702522
F 40.672283 63.137836 44.702522
F 49.518212 55.431336 44.937599
F 49.518213 63.162500 44.937599
F 42.813994 54.118055 48.400515
F 42.813994 61.849218 48.400515
F 51.578850 54.089409 48.648701
F 51.578850 61.820572 48.648701
F 42.902919 59.272353 44.757107
F 42.902919 67.003518 44.757107
F 51.635051 59.307077 45.009769
F 51.635051 67.038242 45.009769
F 42.836263 59.272329 47.489549
F 42.836263 67.003495 47.489549
F 51.601356 59.303560 47.698505
F 51.601356 67.034726 47.698505
F 45.427974 55.404464 32.972065
F 45.427974 63.135629 32.972066
F 36.410429 57.983719 36.395772
F 36.410429 65.714884 36.395772
F 45.338795 57.985878 36.615120
F 45.338795 65.717043 36.615121
F 36.477221 57.983719 33.663208
F 36.477220 65.714884 33.663208
F 45.405804 57.985932 33.879832
F 45.405804 65.717097 33.879832
F 38.708363 54.118142 33.717733
F 38.708363 61.849305 33.717733
F 47.641445 54.113395 33.938885
F 47.641445 61.844559 33.938885
F 38.730622 59.272242 32.806884
F 38.730622 67.003407 32.806885
F 47.663840 59.276971 33.022224
F 47.663840 67.008137 33.022224
F 38.641569 54.118142 36.450301
F 38.641569 61.849305 36.450302
F 47.572557 54.112521 36.664705
F 47.572557 61.843684 36.664706
F 40.961832 55.406665 32.861410
F 40.961832 63.137830 32.861410
F 49.864092 55.424434 33.063979
F 49.864091 63.155599 33.063979
F 40.872776 57.983717 36.504825
F 40.872776 65.714882 36.504825
F 49.774567 57.967893 36.707813
F 49.774567 65.699058 36.707813
F 40.939570 57.983718 33.772267
F 40.939570 65.714883 33.772267
F 49.841056 57.965921 34.004995
F 49.841056 65.697086 34.004995
F 43.171072 54.118250 33.826723
F 43.171072 61.849413 33.826723
F 43.193332 59.272132 32.916013
F 43.193332 67.003297 32.916013
F 43.104149 54.118203 36.559338
F 43.104148 61.849366 36.559338
F 36.321395 55.406664 40.039190
F 36.321396 63.137829 40.039190
F 45.241583 55.407810 40.255601
F 45.241583 63.138975 40.255601
F 36.232342 57.983719 43.682609
F 36.232342 65.714884 43.682609
F 45.152640 57.982600 43.899871
F 45.152640 65.713765 43.899871
F 36.299133 57.983719 40.950045
F 36.299133 65.714884 40.950045
F 45.218571 57.982311 41.168685
F 45.218571 65.713476 41.168684
F 36.388169 55.406664 37.306626
F 36.388170 63.137829 37.306626
F 45.316037 55.404623 37.522552
F 45.316037 63.135788 37.522551
F 38.530260 54.118137 41.004573
F 38.530260 61.849301 41.004573
F 47.432975 54.113306 41.225518
F 47.432975 61.844470 41.225518
F 38.619308 59.272242 37.361151
F 38.619308 67.003408 37.361151
F 47.550698 59.277284 37.583569
F 47.550698 67.008450 37.583569
F 38.552518 59.272246 40.093717
F 38.552518 67.003412 40.093717
F 47.453997 59.278221 40.308368
F 47.453997 67.009386 40.308368
F 38.463469 54.118137 43.737136
F 38.463469 61.849301 43.737136
F 47.368214 54.113541 43.951831
F 47.368214 61.844704 43.951831
F 40.783593 55.406672 40.148240
F 40.783593 63.137837 40.148240
F 49.628446 55.427595 40.350158
F 49.628447 63.158760 40.350158
F 40.694541 57.983712 43.791658
F 40.694541 65.714877 43.791658
F 49.544607 57.962308 43.989415
F 49.544607 65.693474 43.989415
F 40.761317 57.983710 41.059102
F 40.761317 65.714875 41.059102
F 49.606501 57.960150 41.279518
F 49.606501 65.691315 41.279518
F 40.850508 55.406666 37.415686
F 40.850508 63.137831 37.415686
F 49.737432 55.431010 37.652696
F 49.737432 63.162175 37.652696
F 42.991991 54.118055 41.113608
F 42.991991 61.849218 41.113608
F 51.699434 54.060799 41.357395
F 51.699434 61.791962 41.357395
F 43.082020 59.272114 37.470139
F 43.082020 67.003279 37.470140
F 43.014096 59.272384 40.202666
F 43.014096 67.003550 40.202667
F 51.718166 59.316734 40.310171
F 51.718166 67.047900 40.310171
F 42.925190 54.118034 43.846101
F 42.925190 61.849197 43.846101
F 51.659133 54.078505 44.045850
F 51.659133 61.809668 44.045851
F 47.572556 69.574850 36.664705
F 47.641445 69.575724 33.938885
F 51.659133 69.540833 44.045850
F 51.699434 69.523127 41.357395
F 51.578850 69.551737 48.648701
F 38.352175 69.580466 48.291410
F 38.530260 69.580465 41.004573
F 38.463469 69.580466 43.737136
F 47.260058 69.576372 48.512155
F 42.813994 69.580383 48.400515
F 42.925190 69.580362 43.846101
F 47.432975 69.575635 41.225518
F 47.368213 69.575869 43.951831
F 42.991991 69.580383 41.113609
F 36.054255 57.983719 50.969446
F 36.054255 65.714884 50.969446
F 44.976141 57.983030 51.187092
F 44.976141 65.714195 51.187092
F 38.285384 54.118138 51.023973
F 38.285384 61.849301 51.023973
F 47.197150 54.115227 51.240163
F 47.197150 61.846391 51.240163
F 40.516480 57.983715 51.078498
F 40.516481 65.714880 51.078498
F 49.391523 57.969834 51.289441
F 49.391523 65.701000 51.289441
F 42.747320 54.118076 51.132984
F 42.747320 61.849240 51.132985
F 51.544837 54.093125 51.345430
F 51.544837 61.824288 51.345430
F 35.965223 55.406664 54.612832
F 35.965223 63.137829 54.612832
F 44.887872 55.407150 54.830629
F 44.887872 63.138315 54.830629
F 35.876267 57.983621 58.253480
F 35.876267 65.714786 58.253480
F 44.799623 57.983320 58.471407
F 44.799623 65.714486 58.471407
F 35.942971 57.983718 55.523267
F 35.942971 65.714883 55.523266
F 44.865607 57.983237 55.741714
F 44.865607 65.714402 55.741714
F 36.031996 55.406664 51.880297
F 36.031996 63.137829 51.880297
F 44.953847 55.407345 52.098867
F 44.953847 63.138510 52.098866
F 38.174101 54.118137 55.577795
F 38.174101 61.849300 55.577794
F 47.089051 54.115757 55.797554
F 47.089051 61.846921 55.797554
F 38.263122 59.272246 51.934825
F 38.263122 67.003411 51.934825
F 47.174534 59.275482 52.155099
F 47.174534 67.006647 52.155099
F 38.196350 59.272246 54.667360
F 38.196350 67.003411 54.667360
F 47.111673 59.274292 54.884199
F 47.111673 67.005457 54.884199
F 38.107398 54.118040 58.308008
F 38.107398 61.849204 58.308008
F 47.026081 54.116776 58.525321
F 47.026081 61.847940 58.525322
F 40.427459 55.406667 54.721885
F 40.427459 63.137831 54.721885
F 49.315798 55.416529 54.935500
F 49.315798 63.147694 54.935500
F 40.338513 57.983619 58.362534
F 40.338513 65.714785 58.362534
F 49.239992 57.977696 58.578532
F 49.239992 65.708861 58.578532
F 40.405208 57.983716 55.632323
F 40.405208 65.714881 55.632323
F 49.292052 57.972280 55.859771
F 49.292052 65.703445 55.859771
F 40.494222 55.406668 51.989355
F 40.494222 63.137833 51.989355
F 49.367206 55.422308 52.219705
F 49.367206 63.153472 52.219705
F 42.636126 54.118095 55.686876
F 42.636126 61.849258 55.686876
F 51.467273 54.101433 55.925007
F 51.467274 61.832597 55.925007
F 42.725048 59.272307 52.043918
F 42.725048 67.003473 52.043918
F 51.523101 59.294875 52.286884
F 51.523101 67.026040 52.286884
F 42.658387 59.272288 54.776386
F 42.658387 67.003453 54.776386
F 51.488266 59.291158 54.991834
F 51.488266 67.022323 54.991834
F 42.569523 54.118015 58.417045
F 42.569523 61.849178 58.417045
F 51.433180 54.105880 58.636846
F 51.433180 61.837043 58.636847
F 35.798731 55.388968 61.845238
F 35.798731 63.120132 61.845239
F 44.722375 55.389116 62.063224
F 44.722375 63.120281 62.063224
F 35.783306 57.962771 62.643275
F 35.783305 65.693937 62.643276
F 44.707303 57.962591 62.861526
F 44.707303 65.693756 62.861526
F 35.854623 55.406233 59.146300
F 35.854623 63.137398 59.146300
F 44.777972 55.406532 59.364623
F 44.777972 63.137696 59.364623
F 38.014437 54.097190 62.697802
F 38.014437 61.828353 62.697803
F 46.933822 54.095832 62.916523
F 46.933822 61.826996 62.916523
F 38.085750 59.271815 59.200827
F 38.085750 67.002980 59.200827
F 47.004057 59.273459 59.419883
F 47.004057 67.004624 59.419883
F 38.029859 59.254549 61.899766
F 38.029859 66.985715 61.899766
F 46.950554 59.255954 62.116460
F 46.950554 66.987119 62.116460
F 38.079494 53.740967 65.347571
F 38.079493 61.472131 65.347572
F 40.260982 55.388969 61.954293
F 40.260982 63.120133 61.954293
F 49.166797 55.394457 62.172466
F 49.166798 63.125622 62.172466
F 40.245560 57.962771 62.752331
F 40.245560 65.693936 62.752331
F 49.157472 57.962941 62.961572
F 49.157472 65.694106 62.961572
F 40.316869 55.406235 59.255356
F 40.316869 63.137399 59.255356
F 49.216951 55.413667 59.479182
F 49.216951 63.144832 59.479182
F 42.476587 54.097167 62.806873
F 42.476587 61.828330 62.806874
F 51.364542 54.095725 63.062691
F 51.364542 61.826888 63.062692
F 42.547865 59.271840 59.309900
F 42.547866 67.003006 59.309900
F 51.414486 59.281307 59.542328
F 51.414486 67.012472 59.542328
F 42.492056 59.254557 62.008818
F 42.492056 66.985722 62.008818
F 51.394329 59.259917 62.234234
F 51.394329 66.991082 62.234234
F 40.310624 65.337714 65.402099
F 40.310623 57.606549 65.402099
F 35.848362 65.337713 65.293044
F 35.848361 57.606547 65.293044
F 42.541757 69.203297 65.456626
F 42.541756 61.472132 65.456626
F 51.364542 69.558053 63.062691
F 38.079494 69.203296 65.347571
F 51.433180 69.568208 58.636846
F 51.467274 69.563762 55.925007
F 42.541757 53.740969 65.456626
F 44.772893 65.337749 65.511245
F 44.772893 57.606583 65.511245
F 42.476587 69.559495 62.806873
F 46.933822 69.558161 62.916523
F 38.014436 69.559519 62.697803
F 38.285384 69.580466 51.023973
F 51.544837 69.555454 51.345430
F 38.174101 69.580465 55.577795
F 38.107398 69.580368 58.308008
F 47.197150 69.577556 51.240163
F 42.747320 69.580405 51.132985
F 47.089051 69.578086 55.797554
F 47.026081 69.579105 58.525322
F 42.636126 69.580423 55.686876
F 42.569523 69.580343 58.417045
F 47.002075 53.743791 65.564761
F 47.002074 61.474954 65.564762
F 47.002075 69.206119 65.564761
F 62.474558 1.288537 3.995464
F 62.474558 9.019697 3.995464
F 62.474558 16.750862 3.995465
F 71.401843 1.288525 3.995470
F 71.401843 9.019686 3.995470
F 71.401843 16.750851 3.995470
F 62.474505 3.865580 7.639979
F 62.474505 11.596741 7.639979
F 71.401833 3.865581 7.639976
F 71.401833 11.596742 7.639976
F 62.474544 3.865570 4.906607
F 62.474544 11.596732 4.906607
F 71.401842 3.865580 4.906596
F 71.401842 11.596742 4.906596
F 62.474745 1.288565 1.262117
F 62.474745 9.019725 1.262117
F 62.474745 16.750890 1.262117
F 71.401835 1.288525 1.262090
F 71.401835 9.019686 1.262090
F 71.401835 16.750850 1.262089
F 55.762105 7.726348 4.911251
F 55.762105 15.457512 4.911251
F 53.606907 3.863116 0.321799
F 64.706440 7.731163 4.906595
F 64.706440 15.462327 4.906595
F 69.170037 15.462324 0.350964
F 55.785910 5.166434 1.268251
F 55.785910 12.897597 1.268251
F 64.706434 5.154103 1.262088
F 64.706434 12.885265 1.262088
F 55.760863 5.157573 3.992530
F 55.760863 12.888735 3.992531
F 64.706436 5.154103 3.995472
F 64.706436 12.885265 3.995472
F 55.750889 7.731566 7.641893
F 55.750889 15.462729 7.641893
F 69.170037 7.731161 0.350964
F 64.706424 7.731164 7.639979
F 64.706424 15.462327 7.639979
F 60.243122 15.462428 0.351066
F 58.004397 1.286224 3.997847
F 58.004397 9.017385 3.997847
F 58.004398 16.748550 3.997847
F 66.938248 1.288525 3.995470
F 66.938248 9.019686 3.995470
F 66.938248 16.750851 3.995470
F 58.002653 3.868302 7.641938
F 58.002653 11.599463 7.641938
F 66.938237 3.865581 7.639976
F 66.938237 11.596742 7.639976
F 58.003844 3.867960 4.905080
F 58.003844 11.599122 4.905079
F 66.938246 3.865581 4.906596
F 66.938246 11.596742 4.906596
F 58.011345 1.289693 1.263092
F 58.011345 9.020854 1.263092
F 58.011345 16.752019 1.263092
F 66.938240 1.288525 1.262090
F 66.938240 9.019686 1.262090
F 66.938240 16.750851 1.262089
F 60.242026 7.731467 4.906473
F 60.242026 15.462630 4.906473
F 60.243122 7.731264 0.351066
F 69.170046 7.731161 4.906596
F 69.170046 15.462324 4.906596
F 53.606908 11.594277 0.321799
F 60.242839 5.154132 1.262132
F 60.242839 12.885295 1.262132
F 69.170035 5.154105 1.262090
F 69.170035 12.885268 1.262089
F 60.241908 5.153779 3.995736
F 60.241908 12.884941 3.995736
F 69.170044 5.154105 3.995470
F 69.170044 12.885268 3.995470
F 60.241519 7.731561 7.640271
F 60.241519 15.462725 7.640272
F 69.170035 12.885268 15.840114
F 69.170037 7.731161 7.639976
F 69.170037 15.462324 7.639976
F 60.240786 0.000483 14.929295
F 62.474447 1.288506 11.284496
F 62.474447 9.019667 11.284496
F 62.474447 16.750832 11.284496
F 71.401843 1.288525 11.284482
F 71.401843 9.019686 11.284482
F 71.401843 16.750851 11.284482
F 62.474418 3.865605 14.929003
F 62.474418 11.596766 14.929003
F 71.401833 3.865581 14.928988
F 71.401833 11.596742 14.928988
F 62.474428 3.865605 12.195595
F 62.474428 11.596766 12.195595
F 71.401842 3.865580 12.195608
F 71.401842 11.596742 12.195608
F 62.474484 1.288519 8.551102
F 62.474484 9.019680 8.551102
F 62.474484 16.750844 8.551101
F 71.401835 1.288525 8.551102
F 71.401835 9.019686 8.551102
F 71.401835 16.750850 8.551102
F 55.738597 7.735475 12.194081
F 55.738597 15.466638 12.194081
F 69.170035 5.154105 15.840114
F 64.706430 7.731164 12.195606
F 64.706430 15.462327 12.195606
F 60.240864 12.884796 15.839782
F 55.752813 5.154872 8.554042
F 55.752813 12.886034 8.554042
F 64.706425 5.154102 8.551100
F 64.706425 12.885265 8.551100
F 55.735871 5.148258 11.290569
F 55.735871 12.879420 11.290569
F 64.706427 5.154102 11.284485
F 64.706427 12.885264 11.284485
F 55.724756 7.741759 14.937113
F 55.724756 15.472923 14.937113
F 60.240864 5.153633 15.839782
F 64.706419 7.731164 14.928990
F 64.706419 15.462327 14.928990
F 66.938238 16.750851 15.840114
F 57.999876 1.285232 11.286721
F 57.999876 9.016393 11.286721
F 57.999876 16.747557 11.286721
F 66.938247 1.288525 11.284482
F 66.938247 9.019686 11.284482
F 66.938247 16.750851 11.284482
F 57.998514 3.868990 14.931138
F 57.998514 11.600152 14.931138
F 66.938236 3.865581 14.928988
F 66.938236 11.596742 14.928988
F 57.999329 3.868670 12.193564
F 57.999329 11.599831 12.193564
F 66.938245 3.865581 12.195608
F 66.938246 11.596742 12.195608
F 58.002267 1.286027 8.549416
F 58.002267 9.017188 8.549416
F 58.002267 16.748353 8.549416
F 66.938238 1.288525 8.551102
F 66.938238 9.019686 8.551102
F 66.938238 16.750851 8.551102
F 60.241111 7.731615 12.195313
F 60.241111 15.462778 12.195313
F 66.938238 9.019686 15.840114
F 69.170045 7.731161 12.195608
F 69.170046 15.462324 12.195608
F 60.241519 0.000400 7.640271
F 60.241670 5.153740 8.550876
F 60.241670 12.884903 8.550876
F 69.170035 5.154105 8.551102
F 69.170035 12.885268 8.551102
F 60.240954 5.153619 11.284816
F 60.240954 12.884782 11.284816
F 69.170044 5.154105 11.284482
F 69.170044 12.885268 11.284482
F 60.240786 7.731644 14.929295
F 60.240786 15.462807 14.929296
F 66.938238 1.288525 15.840114
F 69.170037 7.731161 14.928988
F 69.170037 15.462324 14.928988
F 60.241111 0.000454 12.195313
F 62.474600 3.865573 0.350960
F 62.474600 11.596734 0.350960
F 71.401833 3.865581 0.350963
F 71.401833 11.596742 0.350963
F 62.474411 1.288497 15.840096
F 62.474410 9.019657 15.840096
F 62.474410 16.750822 15.840096
F 71.401835 1.288525 15.840114
F 71.401835 9.019686 15.840114
F 71.401835 16.750850 15.840114
F 55.728316 5.145401 15.833588
F 55.728316 12.876564 15.833587
F 64.706418 5.154102 15.840112
F 64.706418 12.885265 15.840112
F 55.777599 7.734525 0.349446
F 55.777599 15.465688 0.349447
F 57.998087 16.747560 15.837886
F 64.706451 7.731159 0.350962
F 64.706451 15.462323 0.350963
F 57.998087 9.016395 15.837886
F 58.009933 3.867502 0.352735
F 58.009933 11.598664 0.352735
F 66.938237 3.865580 0.350963
F 66.938237 11.596742 0.350963
F 57.998087 1.285234 15.837886
F 60.243123 0.000104 0.351066
F 60.242026 0.000306 4.906473
F 64.706440 0.000002 4.906595
F 55.750888 0.000405 7.641893
F 64.706424 0.000003 7.639979
F 55.724756 0.010598 14.937113
F 64.706430 0.000003 12.195606
F 55.738597 0.004314 12.194082
F 64.706419 0.000003 14.928990
F 55.777599 0.003364 0.349447
F 62.474578 1.288530 25.862504
F 62.474578 9.019691 25.862504
F 62.474578 16.750855 25.862505
F 71.401843 1.288525 25.862507
F 71.401843 9.019686 25.862508
F 71.401843 16.750851 25.862508
F 62.474555 3.865578 29.507012
F 62.474555 11.596740 29.507013
F 71.401833 3.865581 29.507014
F 71.401833 11.596742 29.507014
F 62.474570 3.865577 26.773635
F 62.474570 11.596738 26.773635
F 71.401842 3.865580 26.773634
F 71.401842 11.596742 26.773634
F 62.474537 1.288522 23.129123
F 62.474537 9.019683 23.129123
F 62.474537 16.750848 23.129123
F 71.401835 1.288525 23.129127
F 71.401835 9.019686 23.129127
F 71.401835 16.750850 23.129127
F 55.774930 7.724528 26.777504
F 55.774930 15.455691 26.777504
F 53.570373 3.847907 29.492174
F 64.706442 7.731164 26.773632
F 64.706442 15.462327 26.773631
F 69.170037 15.462324 22.218001
F 55.756668 5.153079 23.125742
F 55.756668 12.884241 23.125742
F 64.706428 5.154102 23.129125
F 64.706428 12.885265 23.129125
F 55.772557 5.159542 25.857876
F 55.772557 12.890705 25.857877
F 64.706439 5.154102 25.862510
F 64.706439 12.885264 25.862510
F 55.770802 7.726331 29.504290
F 55.770802 15.457494 29.504290
F 69.170037 7.731161 22.218001
F 64.706431 7.731164 29.507016
F 64.706431 15.462327 29.507017
F 60.242102 15.462503 22.218082
F 58.007680 1.286444 25.863995
F 58.007680 9.017605 25.863995
F 58.007680 16.748769 25.863995
F 66.938248 1.288525 25.862508
F 66.938248 9.019686 25.862508
F 66.938248 16.750851 25.862508
F 58.007056 3.867782 29.508528
F 58.007057 11.598944 29.508528
F 66.938237 3.865580 29.507014
F 66.938237 11.596742 29.507014
F 58.007363 3.867699 26.772072
F 58.007363 11.598860 26.772072
F 66.938246 3.865581 26.773634
F 66.938246 11.596742 26.773634
F 58.005214 1.286259 23.127451
F 58.005214 9.017420 23.127451
F 58.005214 16.748585 23.127451
F 66.938238 1.288525 23.129127
F 66.938238 9.019686 23.129128
F 66.938238 16.750851 23.129127
F 60.242501 7.731263 26.773565
F 60.242501 15.462426 26.773565
F 60.242102 7.731339 22.218082
F 69.170046 7.731161 26.773634
F 69.170045 15.462324 26.773634
F 53.570373 11.579067 29.492174
F 60.242064 5.153912 23.128971
F 60.242064 12.885075 23.128971
F 69.170035 5.154105 23.129128
F 69.170035 12.885268 23.129127
F 60.242447 5.153997 25.862562
F 60.242447 12.885159 25.862562
F 69.170044 5.154105 25.862508
F 69.170044 12.885268 25.862508
F 60.242392 7.731274 29.507080
F 60.242392 15.462438 29.507080
F 69.170044 12.885268 18.573495
F 69.170037 7.731161 29.507014
F 69.170037 15.462324 29.507014
F 53.574787 3.848358 26.789381
F 62.474557 1.288527 30.418141
F 62.474557 9.019688 30.418141
F 62.474557 16.750852 30.418142
F 71.401835 1.288525 30.418140
F 71.401835 9.019686 30.418140
F 71.401835 16.750850 30.418140
F 55.770789 5.158871 30.421255
F 55.770789 12.890033 30.421255
F 64.706430 5.154102 30.418138
F 64.706430 12.885264 30.418137
F 58.007085 1.286346 30.416635
F 58.007086 9.017507 30.416635
F 58.007085 16.748672 30.416635
F 66.938238 1.288525 30.418140
F 66.938238 9.019686 30.418140
F 66.938238 16.750851 30.418140
F 60.242391 5.153993 30.418073
F 60.242391 12.885155 30.418073
F 69.170035 5.154105 30.418140
F 69.170035 12.885268 30.418140
F 62.474473 1.288509 18.573502
F 62.474473 9.019670 18.573503
F 62.474473 16.750835 18.573503
F 71.401843 1.288525 18.573494
F 71.401843 9.019686 18.573494
F 71.401843 16.750851 18.573495
F 62.474536 3.865582 22.218000
F 62.474536 11.596743 22.218001
F 71.401833 3.865581 22.218001
F 71.401833 11.596742 22.218001
F 62.474471 3.865599 19.484607
F 62.474471 11.596760 19.484607
F 71.401842 3.865580 19.484621
F 71.401842 11.596742 19.484621
F 55.726044 7.742568 19.474493
F 55.726044 15.473731 19.474493
F 69.170044 5.154105 18.573494
F 64.706434 7.731164 19.484619
F 64.706434 15.462327 19.484618
F 60.241240 12.884906 18.573696
F 55.724499 5.141592 18.580149
F 55.724499 12.872755 18.580149
F 64.706432 5.154102 18.573496
F 64.706432 12.885265 18.573496
F 55.757270 7.732438 22.215905
F 55.757270 15.463602 22.215906
F 60.241240 5.153743 18.573696
F 64.706430 7.731164 22.218003
F 64.706430 15.462327 22.218003
F 53.574787 11.579518 26.789381
F 57.999908 1.285784 18.575100
F 57.999907 9.016945 18.575100
F 57.999908 16.748109 18.575100
F 66.938247 1.288525 18.573495
F 66.938247 9.019686 18.573495
F 66.938247 16.750851 18.573494
F 58.005073 3.867647 22.219393
F 58.005073 11.598808 22.219393
F 66.938237 3.865580 22.218001
F 66.938237 11.596742 22.218001
F 57.999901 3.868382 19.482723
F 57.999901 11.599543 19.482723
F 66.938246 3.865581 19.484621
F 66.938246 11.596742 19.484621
F 60.241219 7.731536 19.484334
F 60.241219 15.462699 19.484334
F 69.170046 15.462324 19.484621
F 69.170046 7.731161 19.484621
F 60.241219 0.000375 19.484334
F 53.570026 16.768575 30.433119
F 53.570026 9.037410 30.433119
F 53.570026 1.306249 30.433119
F 53.583595 1.308949 25.849552
F 53.583594 9.040109 25.849552
F 53.583595 16.771274 25.849552
F 64.706442 0.000003 26.773632
F 64.706431 0.000003 29.507016
F 60.242102 0.000178 22.218082
F 60.242501 0.000102 26.773565
F 60.242392 0.000113 29.507080
F 55.726044 0.011407 19.474492
F 64.706434 0.000002 19.484619
F 55.757270 0.001277 22.215905
F 64.706430 0.000003 22.218003
F 62.475095 1.288609 47.729495
F 62.475095 9.019770 47.729495
F 62.475094 16.750935 47.729495
F 71.401843 1.288525 47.729546
F 71.401843 9.019686 47.729546
F 71.401843 16.750851 47.729546
F 62.475099 3.865497 48.640733
F 62.475099 11.596658 48.640733
F 71.401842 3.865580 48.640672
F 71.401842 11.596742 48.640672
F 62.475198 1.288631 44.996239
F 62.475198 9.019792 44.996239
F 62.475198 16.750956 44.996239
F 71.401835 1.288525 44.996165
F 71.401835 9.019686 44.996165
F 71.401835 16.750850 44.996165
F 55.844435 7.711147 48.657409
F 55.844435 15.442311 48.657409
F 53.570088 1.306310 33.136556
F 64.706499 7.731155 48.640676
F 64.706499 15.462318 48.640676
F 53.570088 9.037470 33.136557
F 55.856990 5.178236 45.014822
F 55.856990 12.909399 45.014822
F 64.706501 5.154113 44.996171
F 64.706501 12.885275 44.996171
F 55.842311 5.172117 47.720866
F 55.842311 12.903279 47.720866
F 64.706498 5.154112 47.729542
F 64.706498 12.885274 47.729542
F 58.027430 1.292293 47.727323
F 58.027430 9.023453 47.727323
F 58.027430 16.754618 47.727323
F 66.938252 1.288526 47.729545
F 66.938252 9.019687 47.729545
F 66.938252 16.750851 47.729545
F 58.027638 3.861489 48.643715
F 58.027638 11.592651 48.643715
F 66.938250 3.865580 48.640672
F 66.938251 11.596741 48.640672
F 58.030784 1.293300 44.999460
F 58.030784 9.024461 44.999460
F 58.030784 16.755626 44.999460
F 66.938244 1.288526 44.996166
F 66.938244 9.019687 44.996166
F 66.938244 16.750851 44.996166
F 60.246331 7.730270 48.641339
F 60.246331 15.461434 48.641339
F 69.170037 15.462324 44.085039
F 69.170046 7.731160 48.640672
F 69.170046 15.462324 48.640672
F 53.570056 3.849057 34.074608
F 60.247132 5.155209 44.996978
F 60.247132 12.886371 44.996977
F 69.170036 5.154105 44.996165
F 69.170036 12.885268 44.996165
F 60.246300 5.155006 47.729007
F 60.246300 12.886168 47.729007
F 69.170044 5.154105 47.729545
F 69.170045 12.885268 47.729546
F 62.474568 1.288527 33.151517
F 62.474568 9.019688 33.151517
F 62.474568 16.750853 33.151517
F 71.401843 1.288525 33.151520
F 71.401843 9.019686 33.151520
F 71.401843 16.750851 33.151520
F 62.474559 3.865574 36.795997
F 62.474559 11.596736 36.795997
F 71.401833 3.865580 36.796026
F 71.401833 11.596742 36.796026
F 62.474564 3.865578 34.062645
F 62.474564 11.596739 34.062645
F 71.401842 3.865580 34.062646
F 71.401842 11.596742 34.062646
F 55.771581 7.725880 34.062734
F 55.771581 15.457044 34.062734
F 69.170037 7.731161 44.085039
F 64.706441 7.731164 34.062643
F 64.706441 15.462327 34.062643
F 60.247073 15.461211 44.084314
F 55.770885 5.158755 33.148119
F 55.770885 12.889917 33.148119
F 64.706439 5.154102 33.151522
F 64.706439 12.885264 33.151522
F 55.780803 7.721516 36.783573
F 55.780802 15.452679 36.783573
F 60.247073 7.730047 44.084314
F 64.706433 7.731164 36.796026
F 64.706433 15.462327 36.796026
F 69.170045 12.885268 40.440532
F 58.007236 1.286409 33.152847
F 58.007236 9.017570 33.152847
F 58.007236 16.748735 33.152848
F 66.938248 1.288525 33.151520
F 66.938248 9.019686 33.151520
F 66.938248 16.750851 33.151520
F 58.007102 3.867609 36.796542
F 58.007102 11.598770 36.796542
F 66.938237 3.865581 36.796026
F 66.938237 11.596742 36.796026
F 58.007024 3.867783 34.060956
F 58.007024 11.598944 34.060956
F 66.938246 3.865581 34.062646
F 66.938246 11.596742 34.062646
F 60.242411 7.731273 34.062538
F 60.242411 15.462436 34.062538
F 69.170045 5.154105 40.440532
F 69.170046 7.731160 34.062646
F 69.170046 15.462324 34.062646
F 53.570088 16.768636 33.136557
F 60.242397 5.153992 33.151584
F 60.242397 12.885154 33.151584
F 69.170044 5.154105 33.151520
F 69.170044 12.885268 33.151520
F 60.242653 7.731237 36.795841
F 60.242653 15.462400 36.795841
F 60.247925 12.886601 40.439472
F 69.170037 7.731161 36.796026
F 69.170037 15.462324 36.796026
F 53.570056 11.580217 34.074608
F 62.475298 1.288653 40.440451
F 62.475298 9.019813 40.440451
F 62.475298 16.750978 40.440451
F 71.401843 1.288525 40.440532
F 71.401843 9.019686 40.440533
F 71.401843 16.750851 40.440532
F 62.475196 3.865474 44.084970
F 62.475196 11.596635 44.084970
F 71.401833 3.865580 44.085039
F 71.401833 11.596742 44.085039
F 62.475320 3.865454 41.351719
F 62.475320 11.596615 41.351719
F 71.401842 3.865580 41.351659
F 71.401842 11.596742 41.351659
F 62.474574 1.288529 37.707154
F 62.474574 9.019689 37.707154
F 62.474574 16.750854 37.707154
F 71.401835 1.288525 37.707152
F 71.401835 9.019686 37.707152
F 71.401835 16.750850 37.707152
F 55.857837 7.709690 41.361485
F 55.857837 15.440854 41.361484
F 53.570042 3.860851 36.774287
F 64.706524 7.731151 41.351663
F 64.706524 15.462314 41.351663
F 60.247925 5.155439 40.439472
F 55.773731 5.159867 37.706845
F 55.773731 12.891029 37.706845
F 64.706429 5.154102 37.707149
F 64.706429 12.885264 37.707149
F 55.865634 5.179980 40.419226
F 55.865634 12.911143 40.419227
F 64.706525 5.154115 40.440526
F 64.706525 12.885277 40.440526
F 55.854417 7.709667 44.069489
F 55.854417 15.440831 44.069490
F 53.587988 1.314669 37.671933
F 64.706503 7.731153 44.085034
F 64.706503 15.462316 44.085034
F 69.170035 12.885268 37.707152
F 58.032978 1.293764 40.435691
F 58.032978 9.024925 40.435691
F 58.032978 16.756090 40.435691
F 66.938254 1.288526 40.440532
F 66.938254 9.019687 40.440532
F 66.938254 16.750852 40.440532
F 58.030946 3.860971 44.082083
F 58.030946 11.592133 44.082083
F 66.938242 3.865580 44.085038
F 66.938242 11.596741 44.085038
F 58.034293 3.860081 41.354561
F 58.034293 11.591242 41.354561
F 66.938253 3.865580 41.351659
F 66.938253 11.596741 41.351659
F 58.008220 1.286526 37.704296
F 58.008220 9.017686 37.704296
F 58.008220 16.748851 37.704296
F 66.938238 1.288525 37.707152
F 66.938238 9.019686 37.707152
F 66.938238 16.750851 37.707152
F 60.247615 7.729875 41.352335
F 60.247615 15.461038 41.352335
F 69.170035 5.154105 37.707152
F 69.170046 7.731160 41.351659
F 69.170046 15.462324 41.351658
F 53.587988 9.045830 37.671933
F 60.242384 5.153978 37.706891
F 60.242384 12.885141 37.706891
F 53.759951 11.545120 41.370044
F 53.755771 9.057032 40.360376
F 53.755771 1.325871 40.360376
F 53.759951 3.813959 41.370044
F 53.755771 16.788197 40.360377
F 53.707538 9.051131 47.724428
F 53.707538 16.782296 47.724428
F 53.706789 3.836874 48.674725
F 53.738892 11.557636 44.065411
F 53.738892 3.826475 44.065411
F 53.707538 1.319970 47.724428
F 53.739762 16.786714 45.035882
F 53.739762 9.055549 45.035882
F 53.739762 1.324389 45.035882
F 53.706789 11.568036 48.674725
F 53.587989 16.776995 37.671933
F 53.570042 11.592012 36.774287
F 64.706441 0.000003 34.062643
F 64.706433 0.000003 36.796026
F 60.242411 0.000112 34.062538
F 60.242653 0.000076 36.795840
F 62.474975 3.865518 51.374015
F 62.474975 11.596679 51.374015
F 71.401833 3.865580 51.374052
F 71.401833 11.596742 51.374052
F 55.828940 7.717275 51.368094
F 55.828940 15.448438 51.368094
F 53.596031 1.307818 62.296872
F 64.706478 7.731156 51.374049
F 64.706478 15.462319 51.374049
F 69.170044 12.885268 62.307570
F 58.023858 3.862669 51.372443
F 58.023858 11.593831 51.372443
F 66.938240 3.865580 51.374052
F 66.938240 11.596741 51.374052
F 60.245500 7.730470 51.373652
F 60.245500 15.461634 51.373652
F 69.170044 5.154105 62.307570
F 69.170037 7.731161 51.374052
F 69.170037 15.462324 51.374052
F 53.596031 9.038979 62.296872
F 62.474884 1.288568 55.018534
F 62.474883 9.019728 55.018534
F 62.474883 16.750893 55.018534
F 71.401843 1.288525 55.018558
F 71.401843 9.019686 55.018558
F 71.401843 16.750851 55.018558
F 62.474779 3.865556 58.663052
F 62.474779 11.596717 58.663052
F 71.401833 3.865581 58.663064
F 71.401833 11.596742 58.663064
F 62.474891 3.865538 55.929717
F 62.474891 11.596699 55.929717
F 71.401842 3.865580 55.929684
F 71.401842 11.596742 55.929684
F 62.474984 1.288588 52.285225
F 62.474984 9.019748 52.285225
F 62.474984 16.750913 52.285224
F 71.401835 1.288525 52.285178
F 71.401835 9.019686 52.285178
F 71.401835 16.750850 52.285178
F 55.816755 7.719705 55.939903
F 55.816755 15.450868 55.939903
F 53.611847 11.583707 58.662584
F 64.706476 7.731158 55.929686
F 64.706476 15.462321 55.929686
F 60.243240 12.885350 62.307589
F 55.830521 5.169751 52.298674
F 55.830521 12.900913 52.298674
F 64.706476 5.154110 52.285181
F 64.706476 12.885272 52.285181
F 55.815599 5.163981 55.014913
F 55.815599 12.895144 55.014913
F 64.706475 5.154109 55.018556
F 64.706475 12.885271 55.018556
F 55.803236 7.724777 58.661056
F 55.803236 15.455941 58.661056
F 53.611847 3.852546 58.662584
F 64.706457 7.731159 58.663063
F 64.706457 15.462322 58.663063
F 60.243240 5.154188 62.307589
F 58.020297 1.290572 55.017509
F 58.020297 9.021733 55.017509
F 58.020297 16.752898 55.017509
F 66.938250 1.288525 55.018558
F 66.938250 9.019686 55.018558
F 66.938250 16.750851 55.018558
F 58.016818 3.864368 58.662558
F 58.016818 11.595530 58.662558
F 66.938239 3.865580 58.663064
F 66.938239 11.596741 58.663064
F 58.020591 3.863203 55.931584
F 58.020591 11.594364 55.931583
F 66.938249 3.865580 55.929684
F 66.938249 11.596741 55.929684
F 58.024115 1.291762 52.287662
F 58.024115 9.022923 52.287662
F 58.024115 16.754088 52.287662
F 66.938242 1.288525 52.285178
F 66.938242 9.019686 52.285178
F 66.938242 16.750851 52.285178
F 60.244739 7.730679 55.930067
F 60.244739 15.461842 55.930066
F 69.170035 12.885268 59.574190
F 69.170046 7.731160 55.929684
F 69.170046 15.462324 55.929684
F 53.596031 16.770144 62.296873
F 60.245510 5.154788 52.285703
F 60.245510 12.885950 52.285702
F 69.170035 5.154105 52.285178
F 69.170035 12.885268 52.285178
F 60.244739 5.154592 55.018290
F 60.244739 12.885754 55.018290
F 69.170044 5.154105 55.018558
F 69.170045 12.885268 55.018558
F 60.244025 7.730860 58.662911
F 60.244025 15.462023 58.662911
F 69.170035 5.154105 59.574190
F 69.170037 7.731161 58.663064
F 69.170037 15.462324 58.663064
F 53.569075 3.867298 63.215719
F 62.474712 1.288534 62.307564
F 62.474712 9.019694 62.307564
F 62.474712 16.750859 62.307564
F 71.401843 1.288525 62.307570
F 71.401843 9.019686 62.307570
F 71.401843 16.750851 62.307570
F 62.474708 3.865570 63.218705
F 62.474708 11.596731 63.218705
F 71.401842 3.865580 63.218697
F 71.401842 11.596742 63.218696
F 62.474792 1.288551 59.574211
F 62.474792 9.019711 59.574211
F 62.474792 16.750876 59.574211
F 71.401835 1.288525 59.574190
F 71.401835 9.019686 59.574190
F 71.401835 16.750850 59.574190
F 55.791405 7.726759 63.220092
F 55.791405 15.457922 63.220093
F 53.569075 11.598459 63.215719
F 64.706457 7.731160 63.218697
F 64.706457 15.462323 63.218697
F 60.243993 12.885562 59.574450
F 55.803239 5.161567 59.581130
F 55.803239 12.892729 59.581130
F 64.706455 5.154107 59.574192
F 64.706455 12.885270 59.574191
F 55.788770 5.156225 62.306785
F 55.788770 12.887387 62.306786
F 64.706455 5.154106 62.307570
F 64.706455 12.885269 62.307570
F 58.014028 1.288963 62.307365
F 58.014028 9.020123 62.307365
F 58.014028 16.751288 62.307366
F 66.938249 1.288525 62.307570
F 66.938249 9.019686 62.307570
F 66.938249 16.750851 62.307570
F 58.013161 3.864932 63.219913
F 58.013161 11.596093 63.219913
F 66.938247 3.865580 63.218697
F 66.938247 11.596742 63.218696
F 58.017221 1.290084 59.575446
F 58.017221 9.021245 59.575445
F 58.017221 16.752410 59.575446
F 66.938240 1.288525 59.574190
F 66.938240 9.019686 59.574190
F 66.938240 16.750851 59.574190
F 60.243384 7.731022 63.218853
F 60.243384 15.462185 63.218853
F 60.243993 5.154399 59.574450
F 69.170046 7.731161 63.218697
F 69.170046 15.462324 63.218697
F 53.610921 1.301247 59.584322
F 53.674900 3.840570 51.371456
F 53.674900 11.571731 51.371456
F 53.642415 1.307431 55.018136
F 53.642415 9.038591 55.018136
F 53.642415 16.769756 55.018137
F 53.673629 16.773479 52.313158
F 53.673630 9.042314 52.313158
F 53.673630 1.311154 52.313158
F 53.640820 11.579924 55.951455
F 53.640820 3.848762 55.951455
F 53.610921 16.763572 59.584322
F 53.610921 9.032407 59.584322
F 62.474558 24.482026 3.995464
F 62.474558 32.213186 3.995464
F 71.401843 24.482014 3.995470
F 71.401843 32.213175 3.995470
F 62.474505 27.059069 7.639979
F 62.474505 34.790230 7.639979
F 62.474505 19.327906 7.639979
F 71.401833 27.059069 7.639976
F 71.401833 34.790230 7.639976
F 71.401833 19.327907 7.639976
F 62.474544 27.059059 4.906607
F 62.474544 34.790221 4.906607
F 62.474544 19.327897 4.906607
F 71.401842 27.059069 4.906596
F 71.401842 34.790230 4.906596
F 71.401842 19.327907 4.906596
F 62.474745 24.482054 1.262117
F 62.474745 32.213215 1.262117
F 71.401835 24.482014 1.262090
F 71.401835 32.213175 1.262090
F 55.762105 30.919838 4.911251
F 55.762105 23.188677 4.911251
F 64.706439 30.924652 4.906595
F 64.706440 23.193491 4.906595
F 55.785910 28.359923 1.268251
F 55.785910 20.628762 1.268251
F 64.706434 28.347592 1.262088
F 64.706434 20.616431 1.262088
F 55.760863 28.351062 3.992530
F 55.760863 20.619901 3.992530
F 64.706436 28.347591 3.995472
F 64.706436 20.616430 3.995472
F 55.750889 30.925054 7.641893
F 55.750888 23.193894 7.641893
F 64.706424 30.924653 7.639979
F 64.706424 23.193492 7.639979
F 58.004397 24.479714 3.997847
F 58.004397 32.210874 3.997847
F 66.938248 24.482014 3.995470
F 66.938248 32.213175 3.995470
F 58.002653 27.061791 7.641938
F 69.170037 23.193489 0.350963
F 58.002653 19.330628 7.641938
F 66.938237 27.059069 7.639976
F 66.938237 34.790231 7.639976
F 66.938237 19.327907 7.639977
F 58.003844 27.061449 4.905079
F 69.170037 30.924649 0.350964
F 58.003844 19.330287 4.905079
F 66.938246 27.059069 4.906596
F 66.938246 34.790231 4.906596
F 66.938246 19.327907 4.906596
F 58.011345 24.483182 1.263092
F 58.011345 32.214343 1.263092
F 66.938240 24.482014 1.262090
F 66.938240 32.213175 1.262090
F 60.242026 30.924956 4.906473
F 60.242026 23.193795 4.906473
F 69.170046 30.924649 4.906596
F 69.170046 23.193489 4.906596
F 60.242839 28.347621 1.262132
F 60.242839 20.616460 1.262132
F 69.170035 28.347594 1.262090
F 69.170035 20.616433 1.262090
F 60.241908 28.347268 3.995736
F 60.241908 20.616107 3.995736
F 69.170044 28.347594 3.995470
F 69.170044 20.616433 3.995470
F 60.241519 30.925050 7.640271
F 60.241519 23.193889 7.640271
F 69.170037 30.924649 7.639976
F 69.170037 23.193489 7.639976
F 62.474447 24.481995 11.284496
F 62.474447 32.213156 11.284496
F 71.401843 24.482014 11.284482
F 71.401843 32.213175 11.284482
F 62.474418 27.059094 14.929003
F 53.606908 19.325442 0.321798
F 62.474418 19.327932 14.929003
F 71.401833 27.059069 14.928988
F 71.401833 34.790231 14.928988
F 71.401833 19.327907 14.928989
F 62.474428 27.059093 12.195595
F 53.606908 34.787765 0.321799
F 62.474428 19.327931 12.195595
F 71.401842 27.059069 12.195608
F 71.401842 34.790230 12.195608
F 71.401842 19.327907 12.195608
F 62.474484 24.482008 8.551102
F 62.474484 32.213169 8.551102
F 71.401835 24.482014 8.551102
F 71.401835 32.213175 8.551102
F 55.738597 30.928964 12.194081
F 55.738597 23.197803 12.194082
F 64.706430 30.924653 12.195606
F 64.706430 23.193492 12.195606
F 55.752813 28.348361 8.554042
F 55.752813 20.617200 8.554042
F 64.706425 28.347591 8.551100
F 64.706424 20.616430 8.551100
F 55.735871 28.341747 11.290569
F 55.735871 20.610586 11.290569
F 64.706427 28.347591 11.284485
F 64.706427 20.616430 11.284485
F 55.724756 30.935248 14.937113
F 55.724756 23.204087 14.937114
F 64.706419 30.924653 14.928990
F 64.706419 23.193492 14.928990
F 57.999876 24.478721 11.286721
F 57.999876 32.209882 11.286721
F 66.938247 24.482014 11.284482
F 66.938247 32.213175 11.284482
F 57.998514 27.062479 14.931138
F 60.243123 23.193593 0.351066
F 57.998514 19.331317 14.931138
F 66.938236 27.059069 14.928988
F 66.938236 34.790231 14.928988
F 66.938236 19.327907 14.928988
F 57.999329 27.062159 12.193564
F 60.243123 30.924753 0.351066
F 57.999329 19.330996 12.193564
F 66.938245 27.059069 12.195608
F 66.938245 34.790231 12.195608
F 66.938245 19.327907 12.195608
F 58.002267 24.479516 8.549416
F 58.002267 32.210677 8.549416
F 66.938238 24.482014 8.551102
F 66.938238 32.213175 8.551102
F 60.241111 30.925104 12.195313
F 60.241111 23.193943 12.195313
F 69.170045 30.924649 12.195608
F 69.170045 23.193489 12.195608
F 60.241670 28.347229 8.550876
F 60.241670 20.616068 8.550876
F 69.170035 28.347594 8.551102
F 69.170035 20.616433 8.551102
F 60.240954 28.347108 11.284816
F 60.240954 20.615947 11.284816
F 69.170044 28.347594 11.284482
F 69.170044 20.616433 11.284482
F 60.240786 30.925133 14.929295
F 60.240786 23.193972 14.929295
F 69.170036 30.924649 14.928988
F 69.170037 23.193489 14.928988
F 62.474600 27.059062 0.350960
F 62.474600 34.790223 0.350960
F 62.474600 19.327899 0.350960
F 71.401833 27.059069 0.350963
F 71.401833 34.790230 0.350963
F 71.401833 19.327907 0.350964
F 62.474410 24.481986 15.840096
F 62.474411 32.213146 15.840096
F 71.401835 24.482014 15.840114
F 71.401835 32.213175 15.840114
F 55.728316 28.338890 15.833588
F 55.728316 20.607729 15.833587
F 64.706418 28.347591 15.840112
F 64.706418 20.616430 15.840112
F 55.777599 30.928013 0.349446
F 55.777599 23.196853 0.349447
F 64.706451 30.924648 0.350963
F 64.706451 23.193487 0.350963
F 58.009933 27.060991 0.352735
F 69.170035 20.616433 15.840114
F 58.009933 19.329829 0.352735
F 66.938237 27.059069 0.350963
F 66.938237 34.790230 0.350963
F 66.938237 19.327907 0.350963
F 57.998087 24.478723 15.837886
F 57.998087 32.209884 15.837886
F 66.938238 24.482014 15.840114
F 66.938238 32.213175 15.840114
F 60.240864 28.347123 15.839782
F 60.240864 20.615961 15.839782
F 69.170035 28.347594 15.840114
F 53.606907 27.056605 0.321799
F 62.474578 24.482019 25.862504
F 62.474578 32.213180 25.862504
F 71.401843 24.482014 25.862507
F 71.401843 32.213175 25.862508
F 62.474555 27.059067 29.507012
F 62.474555 34.790229 29.507013
F 62.474555 19.327905 29.507013
F 71.401833 27.059069 29.507014
F 71.401833 34.790231 29.507014
F 71.401833 19.327907 29.507014
F 62.474570 27.059066 26.773635
F 62.474570 34.790228 26.773635
F 62.474570 19.327904 26.773635
F 71.401842 27.059069 26.773634
F 71.401842 34.790230 26.773634
F 71.401842 19.327907 26.773634
F 62.474537 24.482011 23.129123
F 62.474537 32.213172 23.129123
F 71.401835 24.482014 23.129127
F 71.401835 32.213175 23.129127
F 55.774930 30.918017 26.777504
F 55.774930 23.186856 26.777504
F 64.706442 30.924652 26.773632
F 64.706442 23.193492 26.773632
F 55.756668 28.346568 23.125742
F 55.756668 20.615406 23.125742
F 64.706428 28.347591 23.129125
F 64.706428 20.616430 23.129125
F 55.772557 28.353031 25.857876
F 55.772557 20.621870 25.857876
F 64.706439 28.347591 25.862510
F 64.706439 20.616430 25.862510
F 55.770802 30.919819 29.504290
F 55.770802 23.188659 29.504290
F 64.706431 30.924653 29.507016
F 64.706431 23.193492 29.507016
F 58.007680 24.479933 25.863995
F 58.007680 32.211094 25.863995
F 66.938248 24.482014 25.862508
F 66.938248 32.213175 25.862508
F 58.007057 27.061271 29.508528
F 69.170037 23.193489 22.218001
F 58.007057 19.330109 29.508528
F 66.938237 27.059069 29.507014
F 66.938237 34.790231 29.507014
F 66.938237 19.327907 29.507014
F 58.007363 27.061188 26.772072
F 69.170037 30.924649 22.218001
F 58.007363 19.330026 26.772072
F 66.938246 27.059069 26.773634
F 66.938246 34.790230 26.773634
F 66.938246 19.327907 26.773634
F 58.005214 24.479748 23.127451
F 58.005214 32.210909 23.127451
F 66.938238 24.482014 23.129127
F 66.938238 32.213175 23.129127
F 60.242501 30.924752 26.773565
F 60.242501 23.193591 26.773565
F 69.170046 30.924649 26.773634
F 69.170046 23.193489 26.773634
F 60.242064 28.347401 23.128971
F 60.242064 20.616240 23.128971
F 69.170035 28.347594 23.129128
F 69.170035 20.616433 23.129127
F 60.242447 28.347486 25.862562
F 60.242447 20.616324 25.862562
F 69.170044 28.347594 25.862508
F 69.170044 20.616433 25.862508
F 60.242392 30.924763 29.507080
F 60.242392 23.193602 29.507080
F 69.170037 30.924649 29.507014
F 69.170037 23.193489 29.507014
F 62.474557 24.482016 30.418141
F 62.474557 32.213177 30.418141
F 71.401835 24.482014 30.418140
F 71.401835 32.213175 30.418140
F 55.770789 28.352360 30.421255
F 55.770789 20.621198 30.421255
F 64.706430 28.347591 30.418138
F 64.706430 20.616430 30.418138
F 58.007085 24.479835 30.416635
F 58.007085 32.210996 30.416635
F 66.938238 24.482014 30.418140
F 66.938238 32.213175 30.418140
F 60.242391 28.347482 30.418073
F 60.242391 20.616320 30.418073
F 69.170035 28.347594 30.418140
F 69.170035 20.616433 30.418140
F 62.474473 24.481998 18.573502
F 62.474473 32.213159 18.573503
F 71.401843 24.482014 18.573494
F 71.401843 32.213175 18.573494
F 62.474536 27.059071 22.218000
F 62.474536 34.790232 22.218001
F 62.474536 19.327908 22.218001
F 71.401833 27.059069 22.218001
F 71.401833 34.790231 22.218001
F 71.401833 19.327907 22.218001
F 62.474471 27.059088 19.484607
F 53.574787 19.310684 26.789381
F 62.474471 19.327925 19.484607
F 71.401842 27.059069 19.484621
F 71.401842 34.790230 19.484621
F 71.401842 19.327907 19.484621
F 55.726044 30.936057 19.474493
F 55.726044 23.204896 19.474493
F 64.706433 30.924652 19.484619
F 64.706434 23.193492 19.484619
F 55.724498 28.335081 18.580149
F 55.724499 20.603920 18.580149
F 64.706432 28.347591 18.573496
F 64.706432 20.616430 18.573497
F 55.757270 30.925927 22.215905
F 55.757270 23.194766 22.215905
F 64.706430 30.924652 22.218003
F 64.706430 23.193492 22.218003
F 57.999907 24.479273 18.575100
F 57.999907 32.210434 18.575100
F 66.938247 24.482014 18.573494
F 66.938247 32.213175 18.573495
F 58.005073 27.061136 22.219393
F 60.242102 23.193667 22.218082
F 58.005073 19.329973 22.219393
F 66.938237 27.059069 22.218001
F 66.938237 34.790231 22.218001
F 66.938237 19.327907 22.218001
F 57.999901 27.061871 19.482723
F 60.242102 30.924828 22.218082
F 57.999901 19.330709 19.482723
F 66.938246 27.059069 19.484621
F 66.938246 34.790231 19.484621
F 66.938246 19.327907 19.484620
F 60.241219 30.925025 19.484334
F 60.241219 23.193864 19.484334
F 69.170046 30.924649 19.484621
F 69.170046 23.193489 19.484621
F 60.241240 28.347232 18.573696
F 60.241241 20.616071 18.573696
F 69.170044 28.347594 18.573495
F 69.170044 20.616433 18.573494
F 53.583594 24.502437 25.849552
F 53.583595 32.233598 25.849552
F 53.570373 27.041396 29.492174
F 53.570373 34.772556 29.492174
F 53.570373 19.310233 29.492174
F 53.570026 32.230899 30.433119
F 53.570026 24.499738 30.433119
F 53.574787 27.041847 26.789381
F 53.574787 34.773007 26.789381
F 62.475095 24.482098 47.729495
F 62.475095 32.213259 47.729495
F 71.401843 24.482014 47.729546
F 71.401843 32.213175 47.729546
F 62.475099 27.058986 48.640733
F 62.475099 34.790147 48.640733
F 62.475099 19.327823 48.640733
F 71.401842 27.059069 48.640672
F 71.401842 34.790230 48.640672
F 71.401842 19.327907 48.640672
F 62.475198 24.482120 44.996239
F 62.475198 32.213281 44.996239
F 71.401835 24.482014 44.996165
F 71.401835 32.213175 44.996165
F 55.844435 30.904636 48.657409
F 55.844435 23.173475 48.657409
F 64.706499 30.924643 48.640676
F 64.706499 23.193483 48.640676
F 55.856990 28.371725 45.014822
F 55.856990 20.640564 45.014822
F 64.706501 28.347602 44.996171
F 64.706501 20.616440 44.996171
F 55.842311 28.365606 47.720866
F 55.842311 20.634444 47.720866
F 64.706498 28.347600 47.729542
F 64.706498 20.616439 47.729542
F 58.027430 24.485782 47.727323
F 58.027430 32.216942 47.727323
F 66.938252 24.482015 47.729545
F 66.938252 32.213175 47.729545
F 58.027638 27.054978 48.643715
F 53.739762 32.249038 45.035882
F 58.027638 19.323816 48.643715
F 66.938251 27.059069 48.640672
F 66.938250 34.790230 48.640672
F 66.938251 19.327906 48.640672
F 58.030784 24.486789 44.999460
F 58.030784 32.217950 44.999460
F 66.938244 24.482015 44.996166
F 66.938244 32.213176 44.996166
F 60.246331 30.923759 48.641339
F 60.246331 23.192599 48.641339
F 69.170046 30.924649 48.640672
F 69.170046 23.193489 48.640672
F 60.247132 28.348698 44.996978
F 60.247132 20.617537 44.996978
F 69.170036 28.347594 44.996165
F 69.170036 20.616433 44.996165
F 60.246300 28.348495 47.729007
F 60.246300 20.617334 47.729007
F 69.170045 28.347594 47.729545
F 69.170045 20.616433 47.729546
F 62.474568 24.482016 33.151516
F 62.474568 32.213177 33.151517
F 71.401843 24.482014 33.151520
F 71.401843 32.213175 33.151520
F 62.474558 27.059063 36.795997
F 62.474559 34.790225 36.795997
F 62.474558 19.327901 36.795997
F 71.401833 27.059069 36.796026
F 71.401833 34.790230 36.796026
F 71.401833 19.327907 36.796026
F 62.474564 27.059067 34.062645
F 62.474564 34.790228 34.062644
F 62.474564 19.327905 34.062645
F 71.401842 27.059069 34.062646
F 71.401842 34.790230 34.062646
F 71.401842 19.327907 34.062646
F 55.771581 30.919369 34.062734
F 55.771581 23.188209 34.062734
F 64.706441 30.924653 34.062643
F 64.706441 23.193492 34.062643
F 55.770885 28.352244 33.148119
F 55.770885 20.621083 33.148119
F 64.706439 28.347591 33.151522
F 64.706439 20.616430 33.151523
F 55.780802 30.915005 36.783573
F 55.780802 23.183844 36.783573
F 64.706433 30.924653 36.796026
F 64.706433 23.193492 36.796026
F 58.007236 24.479898 33.152847
F 58.007236 32.211059 33.152847
F 66.938248 24.482014 33.151520
F 66.938248 32.213175 33.151520
F 58.007102 27.061098 36.796542
F 53.739762 24.517878 45.035882
F 58.007102 19.329935 36.796542
F 66.938237 27.059069 36.796026
F 66.938237 34.790231 36.796026
F 66.938237 19.327907 36.796026
F 58.007024 27.061272 34.060956
F 53.706789 19.299201 48.674725
F 58.007024 19.330110 34.060956
F 66.938246 27.059069 34.062646
F 66.938246 34.790231 34.062646
F 66.938246 19.327907 34.062646
F 60.242411 30.924762 34.062538
F 60.242411 23.193601 34.062538
F 69.170046 30.924649 34.062646
F 69.170046 23.193489 34.062646
F 60.242397 28.347481 33.151584
F 60.242397 20.616320 33.151584
F 69.170044 28.347594 33.151520
F 69.170044 20.616433 33.151520
F 60.242653 30.924726 36.795841
F 60.242653 23.193565 36.795840
F 69.170037 30.924649 36.796026
F 69.170037 23.193489 36.796026
F 62.475298 24.482142 40.440451
F 62.475298 32.213302 40.440451
F 71.401843 24.482014 40.440532
F 71.401843 32.213175 40.440532
F 62.475196 27.058963 44.084970
F 62.475196 34.790124 44.084970
F 62.475196 19.327800 44.084970
F 71.401833 27.059069 44.085039
F 71.401833 34.790230 44.085039
F 71.401833 19.327907 44.085039
F 62.475320 27.058943 41.351719
F 62.475320 34.790104 41.351719
F 62.475320 19.327780 41.351718
F 71.401842 27.059069 41.351659
F 71.401842 34.790230 41.351659
F 71.401842 19.327907 41.351658
F 62.474574 24.482018 37.707154
F 62.474574 32.213178 37.707154
F 71.401835 24.482014 37.707152
F 71.401835 32.213175 37.707152
F 55.857837 30.903179 41.361485
F 55.857837 23.172019 41.361485
F 64.706524 30.924640 41.351663
F 64.706524 23.193479 41.351663
F 55.773731 28.353355 37.706845
F 55.773731 20.622194 37.706845
F 64.706429 28.347591 37.707149
F 64.706429 20.616430 37.707149
F 55.865634 28.373469 40.419226
F 55.865634 20.642308 40.419227
F 64.706525 28.347604 40.440526
F 64.706525 20.616443 40.440526
F 55.854417 30.903156 44.069489
F 55.854417 23.171995 44.069490
F 64.706503 30.924642 44.085034
F 64.706503 23.193481 44.085034
F 58.032978 24.487253 40.435691
F 58.032978 32.218414 40.435691
F 66.938254 24.482015 40.440531
F 66.938254 32.213176 40.440532
F 58.030946 27.054460 44.082083
F 53.706789 34.761525 48.674725
F 58.030946 19.323298 44.082083
F 66.938242 27.059069 44.085038
F 66.938242 34.790230 44.085038
F 66.938242 19.327906 44.085039
F 58.034293 27.053570 41.354561
F 53.706789 27.030363 48.674725
F 58.034293 19.322408 41.354561
F 66.938253 27.059068 41.351659
F 66.938253 34.790230 41.351659
F 66.938253 19.327906 41.351659
F 58.008220 24.480014 37.704296
F 58.008220 32.211175 37.704296
F 66.938238 24.482014 37.707152
F 66.938238 32.213175 37.707152
F 60.247615 30.923364 41.352335
F 60.247615 23.192203 41.352335
F 69.170046 30.924649 41.351659
F 69.170046 23.193489 41.351659
F 60.242384 28.347467 37.706891
F 60.242384 20.616306 37.706891
F 69.170035 28.347594 37.707152
F 69.170035 20.616433 37.707152
F 60.247925 28.348928 40.439472
F 60.247925 20.617766 40.439472
F 69.170045 28.347594 40.440532
F 69.170045 20.616433 40.440533
F 60.247073 30.923536 44.084314
F 60.247073 23.192375 44.084315
F 69.170037 30.924649 44.085039
F 69.170037 23.193489 44.085039
F 53.755771 24.519360 40.360376
F 53.755771 32.250521 40.360376
F 53.759951 27.007448 41.370044
F 53.759951 19.276285 41.370044
F 53.759951 34.738609 41.370044
F 53.738892 19.288801 44.065411
F 53.738892 34.751125 44.065411
F 53.738892 27.019964 44.065411
F 53.707538 24.513459 47.724428
F 53.707538 32.244620 47.724428
F 53.587988 24.508158 37.671933
F 53.570042 27.054340 36.774287
F 53.570042 34.785501 36.774287
F 53.570042 19.323177 36.774287
F 53.570056 27.042546 34.074608
F 53.570056 34.773707 34.074608
F 53.570088 24.499799 33.136556
F 53.570088 32.230959 33.136557
F 53.587988 32.239319 37.671933
F 53.570056 19.311383 34.074608
F 58.027638 34.786140 48.643715
F 58.030946 34.785621 44.082083
F 58.034293 34.784731 41.354561
F 62.474975 27.059007 51.374015
F 62.474975 34.790168 51.374015
F 62.474974 19.327844 51.374015
F 71.401833 27.059069 51.374052
F 71.401833 34.790230 51.374052
F 71.401833 19.327907 51.374052
F 55.828940 30.910764 51.368094
F 55.828940 23.179603 51.368094
F 64.706478 30.924645 51.374049
F 64.706478 23.193484 51.374049
F 58.023858 27.056158 51.372443
F 53.640820 19.311089 55.951455
F 58.023858 19.324996 51.372443
F 66.938240 27.059069 51.374052
F 66.938240 34.790230 51.374052
F 66.938240 19.327907 51.374052
F 60.245500 30.923960 51.373652
F 60.245500 23.192799 51.373652
F 69.170037 30.924649 51.374052
F 69.170037 23.193489 51.374052
F 62.474884 24.482057 55.018534
F 62.474884 32.213217 55.018534
F 71.401843 24.482014 55.018558
F 71.401843 32.213175 55.018558
F 62.474779 27.059044 58.663052
F 62.474779 34.790206 58.663052
F 62.474779 19.327882 58.663052
F 71.401833 27.059069 58.663064
F 71.401833 34.790231 58.663064
F 71.401833 19.327907 58.663064
F 62.474891 27.059027 55.929717
F 62.474891 34.790188 55.929717
F 62.474891 19.327864 55.929717
F 71.401842 27.059069 55.929684
F 71.401842 34.790230 55.929684
F 71.401842 19.327907 55.929684
F 62.474984 24.482076 52.285225
F 62.474984 32.213237 52.285225
F 71.401835 24.482014 52.285178
F 71.401835 32.213175 52.285178
F 55.816755 30.913194 55.939903
F 55.816755 23.182033 55.939903
F 64.706476 30.924646 55.929686
F 64.706476 23.193486 55.929686
F 55.830521 28.363240 52.298674
F 55.830521 20.632078 52.298674
F 64.706476 28.347598 52.285181
F 64.706476 20.616437 52.285181
F 55.815599 28.357470 55.014913
F 55.815599 20.626309 55.014913
F 64.706475 28.347597 55.018556
F 64.706475 20.616436 55.018556
F 55.803236 30.918266 58.661056
F 55.803236 23.187105 58.661056
F 64.706457 30.924647 58.663063
F 64.706457 23.193487 58.663063
F 58.020297 24.484062 55.017509
F 58.020297 32.215222 55.017509
F 66.938250 24.482014 55.018558
F 66.938250 32.213175 55.018558
F 58.016819 27.057857 58.662558
F 58.016818 34.789018 58.662558
F 58.016819 19.326695 58.662558
F 66.938239 27.059069 58.663064
F 66.938239 34.790230 58.663064
F 66.938239 19.327907 58.663064
F 58.020591 27.056692 55.931584
F 58.020591 34.787854 55.931583
F 58.020591 19.325530 55.931583
F 66.938249 27.059069 55.929684
F 66.938249 34.790230 55.929684
F 66.938249 19.327907 55.929684
F 58.024115 24.485251 52.287662
F 58.024115 32.216412 52.287662
F 66.938242 24.482014 52.285178
F 66.938242 32.213175 52.285178
F 60.244739 30.924168 55.930067
F 60.244739 23.193007 55.930067
F 69.170046 30.924649 55.929684
F 69.170046 23.193489 55.929684
F 60.245510 28.348277 52.285702
F 60.245510 20.617115 52.285703
F 69.170035 28.347594 52.285178
F 69.170036 20.616433 52.285178
F 60.244739 28.348081 55.018289
F 60.244739 20.616920 55.018290
F 69.170045 28.347594 55.018558
F 69.170044 20.616433 55.018558
F 60.244025 30.924349 58.662911
F 60.244025 23.193188 58.662911
F 69.170037 30.924649 58.663064
F 69.170037 23.193489 58.663064
F 62.474712 24.482023 62.307564
F 62.474712 32.213183 62.307564
F 71.401843 24.482014 62.307570
F 71.401843 32.213175 62.307570
F 62.474708 27.059058 63.218705
F 62.474708 34.790220 63.218705
F 62.474708 19.327896 63.218705
F 71.401842 27.059069 63.218697
F 71.401842 34.790230 63.218696
F 71.401842 19.327907 63.218697
F 62.474792 24.482040 59.574211
F 62.474792 32.213200 59.574211
F 71.401835 24.482014 59.574190
F 71.401835 32.213175 59.574190
F 55.791405 30.920248 63.220092
F 55.791405 23.189087 63.220093
F 64.706457 30.924649 63.218697
F 64.706457 23.193488 63.218697
F 55.803239 28.355056 59.581130
F 55.803239 20.623894 59.581130
F 64.706455 28.347596 59.574192
F 64.706454 20.616435 59.574191
F 55.788770 28.349714 62.306785
F 55.788770 20.618552 62.306785
F 64.706455 28.347595 62.307570
F 64.706455 20.616434 62.307570
F 58.014028 24.482452 62.307365
F 58.014028 32.213612 62.307365
F 66.938249 24.482014 62.307570
F 66.938249 32.213175 62.307570
F 58.013161 27.058421 63.219913
F 58.013161 34.789582 63.219913
F 58.013161 19.327259 63.219912
F 66.938247 27.059069 63.218697
F 66.938247 34.790230 63.218696
F 66.938247 19.327907 63.218696
F 58.017221 24.483573 59.575446
F 58.017221 32.214734 59.575446
F 66.938240 24.482014 59.574190
F 66.938240 32.213175 59.574190
F 60.243384 30.924511 63.218853
F 60.243384 23.193350 63.218853
F 69.170046 30.924649 63.218697
F 69.170046 23.193489 63.218697
F 60.243993 28.347888 59.574450
F 60.243993 20.616727 59.574449
F 69.170035 28.347594 59.574190
F 69.170035 20.616433 59.574190
F 60.243240 28.347677 62.307589
F 60.243240 20.616516 62.307589
F 69.170044 28.347594 62.307570
F 69.170044 20.616433 62.307570
F 53.674900 27.034059 51.371456
F 53.674900 34.765220 51.371456
F 53.674900 19.302896 51.371456
F 53.642415 24.500919 55.018136
F 53.642415 32.232080 55.018136
F 53.640820 27.042251 55.951455
F 53.640820 34.773413 55.951455
F 53.673630 32.235803 52.313158
F 53.673630 24.504643 52.313158
F 53.610921 32.225896 59.584322
F 53.610921 24.494736 59.584322
F 53.569075 19.329624 63.215718
F 53.596031 24.501307 62.296872
F 53.569075 27.060787 63.215719
F 53.596031 32.232468 62.296872
F 53.611847 27.046035 58.662584
F 53.611847 34.777196 58.662584
F 53.611846 19.314873 58.662584
F 58.023858 34.787319 51.372443
F 62.474558 47.675514 3.995464
F 62.474558 39.944351 3.995464
F 71.401843 47.675503 3.995470
F 71.401843 39.944339 3.995470
F 62.474505 50.252558 7.639979
F 62.474505 42.521395 7.639979
F 71.401833 50.252558 7.639976
F 71.401833 42.521396 7.639976
F 62.474544 50.252548 4.906607
F 62.474544 42.521386 4.906607
F 71.401842 50.252558 4.906596
F 71.401842 42.521396 4.906596
F 62.474745 47.675542 1.262117
F 62.474745 39.944379 1.262117
F 71.401835 47.675503 1.262090
F 71.401835 39.944339 1.262090
F 55.762105 38.651001 4.911251
F 55.762105 46.382165 4.911251
F 64.706440 38.655816 4.906595
F 64.706440 46.386980 4.906595
F 55.785910 51.553412 1.268251
F 55.785910 36.091085 1.268251
F 55.785910 43.822251 1.268251
F 64.706434 51.541081 1.262088
F 64.706434 36.078754 1.262088
F 64.706434 43.809920 1.262088
F 55.760863 51.544551 3.992530
F 55.760863 36.082224 3.992530
F 55.760863 43.813389 3.992530
F 64.706436 51.541080 3.995472
F 64.706436 36.078754 3.995472
F 64.706436 43.809919 3.995472
F 55.750889 38.656218 7.641893
F 55.750888 46.387383 7.641893
F 64.706424 38.655816 7.639979
F 64.706424 46.386981 7.639979
F 58.004397 47.673202 3.997847
F 58.004397 39.942039 3.997847
F 66.938248 47.675503 3.995470
F 66.938248 39.944340 3.995470
F 58.002653 50.255280 7.641938
F 58.002653 42.524117 7.641938
F 66.938237 50.252558 7.639976
F 66.938237 42.521396 7.639977
F 58.003844 50.254938 4.905080
F 58.003844 42.523776 4.905079
F 66.938246 50.252558 4.906596
F 66.938246 42.521396 4.906596
F 58.011345 47.676671 1.263092
F 58.011345 39.945508 1.263092
F 66.938240 47.675503 1.262090
F 66.938240 39.944340 1.262090
F 60.242026 38.656119 4.906473
F 60.242026 46.387284 4.906473
F 69.170045 38.655813 4.906596
F 69.170045 46.386978 4.906596
F 60.242839 51.541110 1.262132
F 60.242839 36.078783 1.262132
F 60.242839 43.809949 1.262132
F 69.170035 51.541083 1.262090
F 69.170035 36.078757 1.262089
F 69.170035 43.809922 1.262090
F 60.241908 51.540756 3.995736
F 60.241908 36.078430 3.995736
F 60.241908 43.809595 3.995736
F 69.170044 51.541083 3.995470
F 69.170044 36.078756 3.995470
F 69.170044 43.809922 3.995470
F 60.241519 38.656214 7.640272
F 60.241519 46.387378 7.640271
F 69.170037 38.655813 7.639976
F 69.170037 46.386978 7.639976
F 62.474447 47.675484 11.284496
F 62.474447 39.944321 11.284496
F 71.401843 47.675503 11.284482
F 71.401843 39.944339 11.284482
F 62.474418 50.252583 14.929003
F 62.474418 42.521421 14.929003
F 71.401833 50.252558 14.928988
F 71.401833 42.521396 14.928988
F 62.474428 50.252582 12.195595
F 62.474428 42.521420 12.195595
F 71.401842 50.252558 12.195608
F 71.401842 42.521396 12.195608
F 62.474484 47.675497 8.551102
F 62.474484 39.944333 8.551101
F 71.401835 47.675503 8.551102
F 71.401835 39.944339 8.551102
F 55.738597 38.660127 12.194081
F 55.738597 46.391292 12.194082
F 64.706430 38.655816 12.195606
F 64.706430 46.386981 12.195606
F 55.752813 51.541850 8.554042
F 55.752813 36.079523 8.554042
F 55.752813 43.810689 8.554042
F 64.706425 51.541080 8.551100
F 64.706425 36.078754 8.551100
F 64.706425 43.809919 8.551100
F 55.735871 51.535236 11.290569
F 55.735871 36.072909 11.290569
F 55.735871 43.804075 11.290569
F 64.706427 51.541080 11.284485
F 64.706427 36.078753 11.284485
F 64.706427 43.809919 11.284485
F 55.724756 38.666412 14.937113
F 55.724756 46.397576 14.937113
F 64.706419 38.655816 14.928991
F 64.706419 46.386981 14.928990
F 57.999876 47.672210 11.286721
F 57.999876 39.941046 11.286721
F 66.938247 47.675503 11.284482
F 66.938247 39.944340 11.284482
F 57.998514 50.255968 14.931138
F 57.998514 42.524806 14.931138
F 66.938236 50.252558 14.928988
F 66.938236 42.521396 14.928988
F 57.999329 50.255648 12.193564
F 57.999329 42.524485 12.193564
F 66.938245 50.252558 12.195608
F 66.938245 42.521396 12.195608
F 58.002267 47.673005 8.549416
F 58.002267 39.941842 8.549416
F 66.938238 47.675503 8.551102
F 66.938238 39.944339 8.551102
F 60.241111 38.656267 12.195313
F 60.241111 46.387432 12.195313
F 69.170045 38.655813 12.195608
F 69.170045 46.386978 12.195608
F 60.241670 51.540718 8.550876
F 60.241670 36.078392 8.550876
F 60.241670 43.809557 8.550876
F 69.170035 51.541083 8.551102
F 69.170035 36.078757 8.551102
F 69.170035 43.809922 8.551102
F 60.240954 51.540597 11.284816
F 60.240954 36.078271 11.284816
F 60.240954 43.809436 11.284816
F 69.170044 51.541083 11.284482
F 69.170044 36.078756 11.284482
F 69.170044 43.809922 11.284482
F 60.240786 38.656296 14.929296
F 60.240786 46.387461 14.929295
F 69.170037 38.655813 14.928988
F 69.170037 46.386978 14.928988
F 62.474600 50.252550 0.350960
F 62.474600 42.521388 0.350960
F 71.401833 50.252558 0.350963
F 71.401833 42.521396 0.350964
F 62.474411 47.675474 15.840096
F 62.474411 39.944311 15.840096
F 71.401835 47.675503 15.840114
F 71.401835 39.944339 15.840114
F 55.728316 51.532379 15.833588
F 55.728316 36.070053 15.833587
F 55.728316 43.801218 15.833587
F 64.706418 51.541080 15.840112
F 64.706418 36.078753 15.840112
F 64.706418 43.809919 15.840112
F 55.777599 38.659177 0.349447
F 55.777599 46.390342 0.349447
F 64.706451 38.655811 0.350963
F 64.706451 46.386976 0.350963
F 58.009933 50.254480 0.352735
F 58.009933 42.523318 0.352735
F 66.938237 50.252558 0.350963
F 66.938237 42.521396 0.350963
F 57.998087 47.672212 15.837886
F 57.998087 39.941048 15.837886
F 66.938238 47.675503 15.840114
F 66.938238 39.944339 15.840114
F 60.240864 51.540611 15.839782
F 60.240864 36.078285 15.839782
F 60.240864 43.809450 15.839782
F 69.170035 51.541083 15.840114
F 69.170035 36.078757 15.840114
F 69.170035 43.809922 15.840114
F 60.243123 38.655917 0.351066
F 60.243123 46.387082 0.351066
F 69.170037 38.655813 0.350964
F 69.170037 46.386978 0.350963
F 58.002653 34.792952 7.641938
F 58.003844 34.792611 4.905079
F 57.998514 34.793640 14.931138
F 57.999329 34.793320 12.193564
F 58.009933 34.792152 0.352735
F 53.606907 50.250094 0.321799
F 53.606908 42.518931 0.321799
F 62.474418 34.790255 14.929003
F 62.474428 34.790255 12.195595
F 62.474578 47.675508 25.862504
F 62.474578 39.944344 25.862505
F 71.401843 47.675503 25.862507
F 71.401843 39.944339 25.862508
F 62.474555 50.252556 29.507012
F 62.474555 42.521394 29.507013
F 71.401833 50.252558 29.507014
F 71.401833 42.521396 29.507014
F 62.474570 50.252555 26.773635
F 62.474570 42.521393 26.773635
F 71.401842 50.252558 26.773634
F 71.401842 42.521396 26.773634
F 62.474537 47.675500 23.129123
F 62.474537 39.944337 23.129123
F 71.401835 47.675503 23.129127
F 71.401835 39.944339 23.129127
F 55.774930 38.649180 26.777504
F 55.774930 46.380345 26.777504
F 64.706442 38.655816 26.773631
F 64.706442 46.386981 26.773632
F 55.756668 51.540056 23.125742
F 55.756668 36.077730 23.125741
F 55.756668 43.808895 23.125742
F 64.706428 51.541080 23.129125
F 64.706428 36.078754 23.129125
F 64.706428 43.809919 23.129125
F 55.772557 51.546520 25.857876
F 55.772557 36.084194 25.857876
F 55.772557 43.815359 25.857876
F 64.706439 51.541080 25.862510
F 64.706439 36.078753 25.862510
F 64.706439 43.809919 25.862510
F 55.770802 38.650983 29.504290
F 55.770802 46.382148 29.504289
F 64.706431 38.655816 29.507017
F 64.706431 46.386981 29.507016
F 58.007680 47.673422 25.863995
F 58.007680 39.942258 25.863995
F 66.938248 47.675503 25.862508
F 66.938248 39.944340 25.862508
F 58.007056 50.254760 29.508528
F 58.007056 42.523598 29.508528
F 66.938237 50.252558 29.507014
F 66.938237 42.521396 29.507014
F 58.007363 50.254677 26.772072
F 58.007363 42.523514 26.772072
F 66.938246 50.252558 26.773634
F 66.938246 42.521396 26.773634
F 58.005214 47.673237 23.127451
F 58.005214 39.942074 23.127451
F 66.938238 47.675503 23.129127
F 66.938238 39.944340 23.129127
F 60.242501 38.655915 26.773565
F 60.242501 46.387080 26.773565
F 69.170045 38.655813 26.773634
F 69.170045 46.386978 26.773634
F 60.242064 51.540890 23.128971
F 60.242064 36.078564 23.128971
F 60.242064 43.809729 23.128971
F 69.170035 51.541083 23.129128
F 69.170035 36.078757 23.129127
F 69.170035 43.809922 23.129127
F 60.242447 51.540974 25.862562
F 60.242447 36.078648 25.862562
F 60.242447 43.809813 25.862562
F 69.170044 51.541083 25.862508
F 69.170044 36.078756 25.862508
F 69.170044 43.809922 25.862508
F 60.242392 38.655927 29.507080
F 60.242392 46.387091 29.507080
F 69.170037 38.655813 29.507014
F 69.170037 46.386978 29.507014
F 62.474557 47.675505 30.418141
F 62.474557 39.944341 30.418142
F 71.401835 47.675503 30.418140
F 71.401835 39.944339 30.418140
F 55.770789 51.545849 30.421255
F 55.770789 36.083522 30.421255
F 55.770789 43.814687 30.421255
F 64.706430 51.541080 30.418138
F 64.706430 36.078753 30.418137
F 64.706430 43.809918 30.418138
F 58.007086 47.673324 30.416635
F 58.007085 39.942161 30.416635
F 66.938238 47.675503 30.418140
F 66.938238 39.944340 30.418140
F 60.242391 51.540970 30.418073
F 60.242391 36.078644 30.418073
F 60.242391 43.809809 30.418073
F 69.170035 51.541083 30.418140
F 69.170035 36.078757 30.418140
F 69.170035 43.809922 30.418140
F 62.474473 47.675487 18.573502
F 62.474473 39.944324 18.573503
F 71.401843 47.675503 18.573494
F 71.401843 39.944339 18.573495
F 62.474536 50.252559 22.218000
F 62.474536 42.521397 22.218001
F 71.401833 50.252558 22.218001
F 71.401833 42.521396 22.218001
F 62.474471 50.252576 19.484607
F 62.474471 42.521414 19.484607
F 71.401842 50.252558 19.484621
F 71.401842 42.521396 19.484621
F 55.726044 38.667220 19.474493
F 55.726044 46.398385 19.474492
F 64.706434 38.655816 19.484618
F 64.706434 46.386980 19.484619
F 55.724499 51.528570 18.580149
F 55.724499 36.066244 18.580149
F 55.724499 43.797409 18.580149
F 64.706432 51.541080 18.573496
F 64.706432 36.078754 18.573496
F 64.706432 43.809919 18.573497
F 55.757270 38.657090 22.215906
F 55.757270 46.388255 22.215905
F 64.706430 38.655816 22.218003
F 64.706430 46.386981 22.218003
F 57.999908 47.672762 18.575100
F 57.999907 39.941598 18.575100
F 66.938247 47.675503 18.573494
F 66.938247 39.944340 18.573494
F 58.005073 50.254625 22.219393
F 58.005073 42.523462 22.219393
F 66.938237 50.252558 22.218001
F 66.938237 42.521396 22.218001
F 57.999901 50.255360 19.482723
F 57.999901 42.524198 19.482723
F 66.938246 50.252558 19.484621
F 66.938246 42.521396 19.484620
F 60.241219 38.656188 19.484334
F 60.241219 46.387353 19.484334
F 69.170045 38.655813 19.484621
F 69.170045 46.386978 19.484621
F 60.241240 51.540721 18.573696
F 60.241240 36.078395 18.573696
F 60.241241 43.809560 18.573696
F 69.170044 51.541083 18.573494
F 69.170044 36.078757 18.573495
F 69.170044 43.809922 18.573494
F 60.242102 38.655991 22.218082
F 60.242102 46.387156 22.218082
F 69.170037 38.655813 22.218001
F 69.170037 46.386978 22.218001
F 58.007057 34.792432 29.508528
F 58.007363 34.792349 26.772072
F 58.005073 34.792297 22.219393
F 57.999901 34.793033 19.482723
F 53.583595 47.695926 25.849552
F 53.583595 39.964763 25.849552
F 53.570373 50.234884 29.492174
F 53.570373 42.503722 29.492174
F 53.574787 50.235335 26.789381
F 53.574787 42.504173 26.789381
F 53.570026 47.693227 30.433119
F 53.570026 39.962064 30.433119
F 62.474471 34.790249 19.484607
F 62.475095 47.675587 47.729495
F 62.475095 39.944424 47.729495
F 71.401843 47.675503 47.729546
F 71.401843 39.944339 47.729546
F 62.475099 50.252474 48.640733
F 62.475099 42.521312 48.640733
F 71.401842 50.252558 48.640672
F 71.401842 42.521396 48.640672
F 62.475198 47.675609 44.996239
F 62.475198 39.944445 44.996239
F 71.401835 47.675503 44.996165
F 71.401835 39.944339 44.996165
F 55.844435 38.635800 48.657409
F 55.844435 46.366964 48.657409
F 64.706499 38.655807 48.640676
F 64.706499 46.386972 48.640676
F 55.856990 51.565214 45.014822
F 55.856990 36.102888 45.014822
F 55.856990 43.834053 45.014822
F 64.706501 51.541091 44.996171
F 64.706501 36.078764 44.996171
F 64.706501 43.809929 44.996171
F 55.842311 51.559094 47.720866
F 55.842311 36.096768 47.720866
F 55.842311 43.827933 47.720866
F 64.706498 51.541089 47.729542
F 64.706498 36.078763 47.729542
F 64.706498 43.809928 47.729542
F 58.027430 47.679270 47.727323
F 58.027430 39.948107 47.727323
F 66.938252 47.675504 47.729545
F 66.938252 39.944340 47.729545
F 58.027638 50.248467 48.643715
F 58.027638 42.517305 48.643715
F 66.938250 50.252558 48.640672
F 66.938251 42.521395 48.640672
F 58.030784 47.680278 44.999460
F 58.030784 39.949115 44.999460
F 66.938244 47.675504 44.996166
F 66.938244 39.944340 44.996166
F 60.246331 38.654923 48.641339
F 60.246331 46.386087 48.641339
F 69.170046 38.655813 48.640672
F 69.170046 46.386978 48.640672
F 60.247132 51.542187 44.996978
F 60.247132 36.079860 44.996977
F 60.247132 43.811025 44.996978
F 69.170036 51.541083 44.996165
F 69.170036 36.078757 44.996165
F 69.170036 43.809922 44.996165
F 60.246300 51.541984 47.729007
F 60.246300 36.079658 47.729007
F 60.246300 43.810823 47.729007
F 69.170045 51.541083 47.729545
F 69.170045 36.078756 47.729546
F 69.170045 43.809922 47.729546
F 62.474568 47.675505 33.151517
F 62.474568 39.944342 33.151517
F 71.401843 47.675503 33.151520
F 71.401843 39.944339 33.151520
F 62.474559 50.252552 36.795997
F 62.474559 42.521390 36.795997
F 71.401833 50.252558 36.796026
F 71.401833 42.521396 36.796026
F 62.474564 50.252556 34.062645
F 62.474564 42.521393 34.062645
F 71.401842 50.252558 34.062646
F 71.401842 42.521396 34.062646
F 55.771581 38.650533 34.062734
F 55.771581 46.381697 34.062733
F 64.706441 38.655816 34.062643
F 64.706441 46.386981 34.062643
F 55.770885 51.545733 33.148119
F 55.770885 36.083406 33.148119
F 55.770885 43.814571 33.148119
F 64.706439 51.541080 33.151522
F 64.706439 36.078753 33.151522
F 64.706439 43.809918 33.151523
F 55.780802 38.646168 36.783573
F 55.780802 46.377333 36.783572
F 64.706433 38.655816 36.796026
F 64.706433 46.386981 36.796026
F 58.007236 47.673387 33.152847
F 58.007236 39.942224 33.152848
F 66.938248 47.675503 33.151520
F 66.938248 39.944340 33.151520
F 58.007102 50.254586 36.796542
F 58.007102 42.523424 36.796542
F 66.938237 50.252558 36.796026
F 66.938237 42.521396 36.796026
F 58.007024 50.254761 34.060956
F 58.007024 42.523598 34.060956
F 66.938246 50.252558 34.062646
F 66.938246 42.521396 34.062646
F 60.242411 38.655925 34.062538
F 60.242411 46.387090 34.062538
F 69.170045 38.655813 34.062646
F 69.170046 46.386978 34.062646
F 60.242397 51.540970 33.151584
F 60.242397 36.078643 33.151584
F 60.242397 43.809808 33.151584
F 69.170044 51.541083 33.151520
F 69.170044 36.078756 33.151520
F 69.170044 43.809922 33.151520
F 60.242653 38.655889 36.795841
F 60.242653 46.387054 36.795840
F 69.170037 38.655813 36.796026
F 69.170037 46.386978 36.796026
F 62.475298 47.675630 40.440451
F 62.475298 39.944467 40.440451
F 71.401843 47.675503 40.440532
F 71.401843 39.944339 40.440532
F 62.475196 50.252451 44.084970
F 62.475196 42.521289 44.084970
F 71.401833 50.252558 44.085039
F 71.401833 42.521396 44.085039
F 62.475320 50.252432 41.351719
F 62.475320 42.521269 41.351718
F 71.401842 50.252558 41.351659
F 71.401842 42.521396 41.351658
F 62.474574 47.675506 37.707154
F 62.474574 39.944343 37.707154
F 71.401835 47.675503 37.707152
F 71.401835 39.944339 37.707152
F 55.857837 38.634343 41.361484
F 55.857837 46.365507 41.361485
F 64.706524 38.655804 41.351663
F 64.706524 46.386968 41.351663
F 55.773731 51.546844 37.706845
F 55.773731 36.084518 37.706845
F 55.773731 43.815683 37.706845
F 64.706429 51.541080 37.707149
F 64.706430 36.078753 37.707149
F 64.706430 43.809919 37.707149
F 55.865634 51.566958 40.419226
F 55.865634 36.104632 40.419227
F 55.865634 43.835797 40.419227
F 64.706525 51.541093 40.440526
F 64.706525 36.078766 40.440526
F 64.706525 43.809931 40.440526
F 55.854417 38.634319 44.069490
F 55.854417 46.365484 44.069490
F 64.706503 38.655805 44.085034
F 64.706503 46.386970 44.085034
F 58.032978 47.680742 40.435691
F 58.032978 39.949579 40.435691
F 66.938254 47.675504 40.440532
F 66.938254 39.944341 40.440532
F 58.030946 50.247949 44.082083
F 58.030946 42.516787 44.082084
F 66.938242 50.252558 44.085038
F 66.938242 42.521395 44.085039
F 58.034293 50.247059 41.354561
F 58.034293 42.515896 41.354561
F 66.938253 50.252557 41.351659
F 66.938253 42.521395 41.351659
F 58.008220 47.673503 37.704296
F 58.008220 39.942340 37.704296
F 66.938238 47.675503 37.707152
F 66.938238 39.944340 37.707152
F 60.247615 38.654527 41.352335
F 60.247615 46.385692 41.352335
F 69.170046 38.655813 41.351658
F 69.170046 46.386978 41.351659
F 60.242384 51.540956 37.706891
F 60.242384 36.078630 37.706891
F 60.242384 43.809795 37.706891
F 69.170035 51.541083 37.707152
F 69.170035 36.078757 37.707152
F 69.170035 43.809922 37.707152
F 60.247925 51.542416 40.439472
F 60.247925 36.080090 40.439472
F 60.247925 43.811255 40.439472
F 69.170045 51.541083 40.440532
F 69.170045 36.078756 40.440532
F 69.170045 43.809922 40.440533
F 60.247073 38.654700 44.084314
F 60.247073 46.385864 44.084315
F 69.170037 38.655813 44.085039
F 69.170037 46.386978 44.085039
F 53.755771 47.712849 40.360376
F 53.755771 39.981685 40.360376
F 53.759951 50.200937 41.370044
F 53.759951 42.469774 41.370044
F 53.707538 47.706948 47.724427
F 53.707538 39.975784 47.724428
F 53.706789 50.223852 48.674725
F 53.706789 42.492689 48.674725
F 53.738892 42.482290 44.065411
F 53.738892 50.213453 44.065411
F 53.739762 47.711366 45.035882
F 53.739762 39.980203 45.035882
F 53.570088 47.693287 33.136556
F 58.007102 34.792259 36.796542
F 58.007024 34.792433 34.060956
F 53.570088 39.962124 33.136557
F 53.570042 50.247829 36.774287
F 53.587988 47.701647 37.671933
F 53.587989 39.970484 37.671933
F 53.570056 42.504872 34.074608
F 53.570056 50.236035 34.074608
F 53.570042 42.516666 36.774287
F 62.474975 50.252496 51.374015
F 62.474975 42.521333 51.374015
F 71.401833 50.252558 51.374052
F 71.401833 42.521396 51.374052
F 55.828940 38.641927 51.368094
F 55.828940 46.373092 51.368094
F 64.706478 38.655808 51.374049
F 64.706478 46.386973 51.374049
F 58.023858 50.249647 51.372443
F 58.023858 42.518485 51.372443
F 66.938240 50.252558 51.374052
F 66.938240 42.521395 51.374052
F 60.245500 38.655123 51.373652
F 60.245500 46.386287 51.373652
F 69.170037 38.655813 51.374052
F 69.170037 46.386978 51.374052
F 62.474883 47.675545 55.018534
F 62.474883 39.944382 55.018534
F 71.401843 47.675503 55.018558
F 71.401843 39.944339 55.018558
F 62.474779 50.252533 58.663052
F 62.474779 42.521371 58.663052
F 71.401833 50.252558 58.663064
F 71.401833 42.521396 58.663064
F 62.474891 50.252515 55.929717
F 62.474891 42.521353 55.929717
F 71.401842 50.252558 55.929684
F 71.401842 42.521396 55.929684
F 62.474984 47.675565 52.285225
F 62.474984 39.944402 52.285224
F 71.401835 47.675503 52.285178
F 71.401835 39.944339 52.285178
F 55.816755 38.644357 55.939903
F 55.816755 46.375522 55.939903
F 64.706476 38.655810 55.929686
F 64.706476 46.386975 55.929686
F 55.830521 51.556728 52.298674
F 55.830521 36.094402 52.298674
F 55.830521 43.825567 52.298674
F 64.706476 51.541087 52.285181
F 64.706476 36.078761 52.285181
F 64.706476 43.809926 52.285181
F 55.815599 51.550959 55.014913
F 55.815599 36.088633 55.014913
F 55.815599 43.819798 55.014913
F 64.706475 51.541086 55.018556
F 64.706475 36.078760 55.018556
F 64.706475 43.809925 55.018556
F 55.803236 38.649430 58.661056
F 55.803236 46.380594 58.661056
F 64.706457 38.655811 58.663063
F 64.706457 46.386975 58.663063
F 58.020297 47.677550 55.017509
F 58.020297 39.946387 55.017509
F 66.938250 47.675503 55.018558
F 66.938250 39.944340 55.018558
F 58.016818 50.251346 58.662558
F 58.016818 42.520184 58.662558
F 66.938239 50.252558 58.663064
F 66.938239 42.521396 58.663064
F 58.020591 50.250181 55.931584
F 58.020591 42.519018 55.931583
F 66.938249 50.252558 55.929684
F 66.938249 42.521396 55.929684
F 58.024115 47.678740 52.287662
F 58.024115 39.947577 52.287662
F 66.938242 47.675503 52.285178
F 66.938242 39.944340 52.285178
F 60.244739 38.655331 55.930067
F 60.244739 46.386496 55.930067
F 69.170046 38.655813 55.929684
F 69.170046 46.386978 55.929684
F 60.245510 51.541765 52.285703
F 60.245510 36.079439 52.285702
F 60.245510 43.810604 52.285702
F 69.170035 51.541083 52.285178
F 69.170036 36.078757 52.285178
F 69.170035 43.809922 52.285178
F 60.244739 51.541570 55.018290
F 60.244739 36.079244 55.018290
F 60.244739 43.810409 55.018290
F 69.170045 51.541083 55.018558
F 69.170044 36.078756 55.018558
F 69.170044 43.809922 55.018558
F 60.244025 38.655512 58.662911
F 60.244025 46.386677 58.662911
F 69.170037 38.655813 58.663064
F 69.170037 46.386978 58.663064
F 62.474712 47.675511 62.307564
F 62.474712 39.944348 62.307564
F 71.401843 47.675503 62.307570
F 71.401843 39.944339 62.307570
F 62.474708 50.252547 63.218705
F 62.474708 42.521385 63.218705
F 71.401842 50.252558 63.218697
F 71.401842 42.521396 63.218697
F 62.474792 47.675528 59.574211
F 62.474792 39.944365 59.574211
F 71.401835 47.675503 59.574190
F 71.401835 39.944339 59.574190
F 55.791405 38.651411 63.220093
F 55.791405 46.382575 63.220093
F 64.706457 38.655812 63.218697
F 64.706457 46.386977 63.218697
F 55.803239 51.548544 59.581130
F 55.803239 36.086218 59.581130
F 55.803239 43.817383 59.581130
F 64.706455 51.541085 59.574192
F 64.706455 36.078758 59.574191
F 64.706455 43.809924 59.574191
F 55.788770 51.543202 62.306785
F 55.788770 36.080876 62.306786
F 55.788770 43.812041 62.306785
F 64.706455 51.541084 62.307570
F 64.706455 36.078758 62.307570
F 64.706455 43.809923 62.307570
F 58.014028 47.675940 62.307365
F 58.014028 39.944777 62.307366
F 66.938249 47.675503 62.307570
F 66.938249 39.944340 62.307570
F 58.013161 50.251910 63.219913
F 58.013161 42.520747 63.219913
F 66.938247 50.252558 63.218697
F 66.938247 42.521396 63.218696
F 58.017221 47.677062 59.575446
F 58.017221 39.945899 59.575446
F 66.938240 47.675503 59.574190
F 66.938240 39.944340 59.574190
F 60.243384 38.655675 63.218853
F 60.243384 46.386839 63.218853
F 69.170046 38.655813 63.218696
F 69.170046 46.386978 63.218696
F 60.243993 51.541377 59.574450
F 60.243993 36.079051 59.574450
F 60.243993 43.810216 59.574449
F 69.170035 51.541083 59.574190
F 69.170035 36.078757 59.574190
F 69.170035 43.809922 59.574190
F 60.243240 51.541166 62.307589
F 60.243240 36.078840 62.307589
F 60.243240 43.810005 62.307589
F 69.170044 51.541083 62.307570
F 69.170044 36.078757 62.307570
F 69.170044 43.809922 62.307570
F 53.674900 50.227547 51.371456
F 53.674900 42.496385 51.371456
F 53.642415 47.694408 55.018136
F 53.642415 39.963245 55.018137
F 53.640820 50.235740 55.951455
F 53.640820 42.504578 55.951455
F 53.673630 47.698131 52.313158
F 53.673630 39.966968 52.313158
F 53.569075 50.254275 63.215719
F 53.611847 50.239524 58.662584
F 53.611847 42.508361 58.662584
F 53.610921 39.957061 59.584322
F 53.596031 47.694796 62.296872
F 53.596031 39.963632 62.296873
F 53.610921 47.688225 59.584322
F 53.569075 42.523113 63.215718
F 53.569075 34.791948 63.215718
F 62.474558 55.406675 3.995464
F 62.474558 63.137840 3.995464
F 71.401843 55.406664 3.995470
F 71.401843 63.137828 3.995470
F 62.474505 57.983719 7.639979
F 62.474505 65.714884 7.639979
F 71.401833 57.983719 7.639976
F 71.401833 65.714885 7.639976
F 62.474544 57.983709 4.906607
F 62.474544 65.714875 4.906607
F 71.401842 57.983719 4.906596
F 71.401842 65.714885 4.906596
F 62.474745 55.406703 1.262117
F 62.474745 63.137868 1.262117
F 71.401835 55.406663 1.262090
F 71.401835 63.137828 1.262089
F 55.762105 54.113326 4.911251
F 55.762105 61.844490 4.911251
F 64.706440 54.118141 4.906595
F 64.706440 61.849304 4.906595
F 55.785910 59.284574 1.268251
F 55.785910 67.015740 1.268251
F 64.706434 59.272243 1.262088
F 64.706434 67.003409 1.262088
F 55.760863 59.275713 3.992531
F 55.760863 67.006879 3.992530
F 64.706436 59.272243 3.995472
F 64.706436 67.003408 3.995472
F 55.750889 54.118543 7.641893
F 55.750889 61.849707 7.641893
F 64.706424 54.118141 7.639979
F 64.706424 61.849305 7.639979
F 58.004397 55.404363 3.997847
F 58.004397 63.135528 3.997847
F 66.938248 55.406664 3.995470
F 66.938248 63.137828 3.995470
F 58.002653 57.986441 7.641938
F 58.002653 65.717606 7.641938
F 66.938237 57.983719 7.639976
F 66.938237 65.714885 7.639977
F 58.003844 57.986099 4.905079
F 58.003844 65.717265 4.905079
F 66.938246 57.983720 4.906596
F 66.938246 65.714885 4.906596
F 58.011345 55.407832 1.263092
F 58.011345 63.138996 1.263092
F 66.938240 55.406664 1.262090
F 66.938240 63.137829 1.262089
F 60.242026 54.118445 4.906473
F 60.242026 61.849608 4.906473
F 69.170046 54.118138 4.906596
F 69.170046 61.849302 4.906596
F 60.242839 59.272272 1.262132
F 60.242839 67.003438 1.262132
F 69.170035 59.272245 1.262089
F 69.170035 67.003411 1.262090
F 60.241908 59.271919 3.995736
F 60.241908 67.003084 3.995736
F 69.170044 59.272246 3.995470
F 69.170044 67.003411 3.995470
F 60.241519 54.118539 7.640271
F 60.241519 61.849703 7.640272
F 69.170037 54.118138 7.639976
F 69.170037 61.849302 7.639976
F 62.474447 55.406645 11.284496
F 62.474447 63.137809 11.284496
F 71.401843 55.406663 11.284482
F 71.401843 63.137828 11.284482
F 62.474418 57.983744 14.929003
F 62.474418 65.714910 14.929003
F 71.401833 57.983719 14.928988
F 71.401833 65.714885 14.928989
F 62.474428 57.983743 12.195595
F 62.474428 65.714909 12.195595
F 71.401842 57.983719 12.195608
F 71.401842 65.714885 12.195608
F 62.474484 55.406657 8.551102
F 62.474484 63.137822 8.551101
F 71.401835 55.406663 8.551102
F 71.401835 63.137828 8.551102
F 55.738597 54.122452 12.194081
F 55.738597 61.853616 12.194081
F 64.706430 54.118142 12.195606
F 64.706430 61.849305 12.195606
F 55.752813 59.273012 8.554042
F 55.752813 67.004178 8.554042
F 64.706425 59.272242 8.551100
F 64.706425 67.003408 8.551100
F 55.735871 59.266398 11.290569
F 55.735871 66.997564 11.290569
F 64.706427 59.272242 11.284485
F 64.706427 67.003407 11.284485
F 55.724756 54.128737 14.937113
F 55.724756 61.859900 14.937113
F 64.706419 54.118141 14.928990
F 64.706419 61.849305 14.928991
F 57.999876 55.403370 11.286721
F 57.999876 63.134535 11.286721
F 66.938247 55.406664 11.284482
F 66.938247 63.137828 11.284482
F 57.998514 57.987129 14.931138
F 57.998514 65.718295 14.931138
F 66.938236 57.983719 14.928988
F 66.938236 65.714885 14.928988
F 57.999329 57.986809 12.193564
F 57.999329 65.717974 12.193564
F 66.938246 57.983720 12.195608
F 66.938245 65.714885 12.195608
F 58.002267 55.404166 8.549416
F 58.002267 63.135331 8.549416
F 66.938238 55.406663 8.551102
F 66.938238 63.137828 8.551102
F 60.241111 54.118592 12.195313
F 60.241111 61.849756 12.195313
F 69.170045 54.118138 12.195608
F 69.170046 61.849302 12.195608
F 60.241670 59.271881 8.550876
F 60.241670 67.003046 8.550876
F 69.170035 59.272245 8.551102
F 69.170035 67.003411 8.551102
F 60.240954 59.271759 11.284816
F 60.240954 67.002925 11.284816
F 69.170044 59.272246 11.284482
F 69.170044 67.003411 11.284482
F 60.240786 54.118621 14.929295
F 60.240786 61.849785 14.929296
F 69.170037 54.118138 14.928988
F 69.170037 61.849302 14.928988
F 62.474600 57.983711 0.350960
F 62.474600 65.714877 0.350960
F 71.401833 57.983719 0.350963
F 71.401833 65.714885 0.350964
F 62.474410 55.406635 15.840096
F 62.474410 63.137800 15.840096
F 71.401835 55.406663 15.840114
F 71.401835 63.137828 15.840114
F 55.728316 59.263541 15.833587
F 55.728316 66.994707 15.833587
F 64.706418 59.272242 15.840112
F 64.706418 67.003408 15.840112
F 55.777599 54.121502 0.349446
F 55.777599 61.852666 0.349447
F 64.706451 54.118137 0.350962
F 64.706451 61.849300 0.350963
F 58.009933 57.985641 0.352735
F 58.009933 65.716807 0.352735
F 66.938237 57.983719 0.350963
F 66.938237 65.714885 0.350963
F 57.998087 55.403373 15.837886
F 57.998087 63.134537 15.837886
F 66.938238 55.406663 15.840114
F 66.938238 63.137828 15.840114
F 60.240864 59.271774 15.839782
F 60.240864 67.002939 15.839781
F 69.170035 59.272245 15.840114
F 69.170035 67.003411 15.840114
F 60.243122 54.118242 0.351066
F 60.243123 61.849406 0.351066
F 69.170037 54.118138 0.350964
F 69.170037 61.849302 0.350964
F 55.762105 69.575655 4.911251
F 53.606908 65.712420 0.321798
F 53.606908 57.981254 0.321799
F 64.706451 69.580465 0.350963
F 69.170037 69.580467 0.350963
F 69.170046 69.580467 4.906596
F 69.170037 69.580467 7.639976
F 69.170045 69.580467 12.195608
F 69.170037 69.580467 14.928988
F 62.474578 55.406668 25.862504
F 62.474578 63.137833 25.862505
F 71.401843 55.406663 25.862508
F 71.401843 63.137828 25.862508
F 62.474555 57.983717 29.507013
F 62.474555 65.714883 29.507013
F 71.401833 57.983719 29.507014
F 71.401833 65.714885 29.507014
F 62.474570 57.983716 26.773635
F 62.474570 65.714881 26.773635
F 71.401842 57.983719 26.773634
F 71.401842 65.714885 26.773634
F 62.474537 55.406661 23.129123
F 62.474537 63.137825 23.129123
F 71.401835 55.406663 23.129127
F 71.401835 63.137828 23.129127
F 55.774930 54.111505 26.777504
F 55.774930 61.842669 26.777504
F 64.706442 54.118142 26.773632
F 64.706442 61.849305 26.773631
F 55.756668 59.271219 23.125742
F 55.756668 67.002384 23.125741
F 64.706428 59.272243 23.129125
F 64.706428 67.003408 23.129125
F 55.772557 59.277682 25.857877
F 55.772557 67.008848 25.857876
F 64.706439 59.272242 25.862510
F 64.706439 67.003407 25.862510
F 55.770802 54.113308 29.504290
F 55.770802 61.844472 29.504290
F 64.706431 54.118142 29.507016
F 64.706431 61.849305 29.507017
F 58.007680 55.404582 25.863995
F 58.007680 63.135747 25.863995
F 66.938248 55.406664 25.862508
F 66.938248 63.137828 25.862508
F 58.007057 57.985921 29.508528
F 58.007057 65.717087 29.508528
F 66.938237 57.983719 29.507014
F 66.938237 65.714885 29.507014
F 58.007363 57.985838 26.772072
F 58.007363 65.717003 26.772072
F 66.938246 57.983720 26.773634
F 66.938246 65.714885 26.773634
F 58.005214 55.404398 23.127451
F 58.005214 63.135563 23.127451
F 66.938238 55.406664 23.129128
F 66.938238 63.137828 23.129127
F 60.242501 54.118240 26.773565
F 60.242501 61.849404 26.773565
F 69.170046 54.118138 26.773634
F 69.170045 61.849302 26.773634
F 60.242064 59.272053 23.128971
F 60.242064 67.003218 23.128971
F 69.170035 59.272245 23.129127
F 69.170035 67.003411 23.129127
F 60.242447 59.272137 25.862562
F 60.242447 67.003302 25.862562
F 69.170044 59.272246 25.862508
F 69.170044 67.003411 25.862508
F 60.242392 54.118252 29.507080
F 60.242392 61.849415 29.507080
F 69.170037 54.118138 29.507014
F 69.170037 61.849302 29.507014
F 62.474557 55.406665 30.418141
F 62.474557 63.137830 30.418142
F 71.401835 55.406663 30.418140
F 71.401835 63.137828 30.418140
F 55.770789 59.277011 30.421255
F 55.770789 67.008176 30.421255
F 64.706430 59.272242 30.418137
F 64.706430 67.003407 30.418138
F 58.007086 55.404485 30.416635
F 58.007085 63.135649 30.416635
F 66.938238 55.406664 30.418140
F 66.938238 63.137828 30.418140
F 60.242391 59.272133 30.418073
F 60.242391 67.003298 30.418073
F 69.170035 59.272245 30.418140
F 69.170035 67.003411 30.418140
F 62.474473 55.406648 18.573503
F 62.474473 63.137812 18.573503
F 71.401843 55.406663 18.573494
F 71.401843 63.137828 18.573495
F 62.474536 57.983721 22.218001
F 62.474536 65.714886 22.218001
F 71.401833 57.983719 22.218001
F 71.401833 65.714885 22.218001
F 62.474471 57.983737 19.484607
F 62.474471 65.714903 19.484607
F 71.401842 57.983719 19.484621
F 71.401842 65.714885 19.484621
F 55.726044 54.129545 19.474493
F 55.726044 61.860709 19.474493
F 64.706434 54.118141 19.484619
F 64.706434 61.849304 19.484618
F 55.724499 59.259732 18.580149
F 55.724499 66.990898 18.580149
F 64.706432 59.272242 18.573496
F 64.706432 67.003408 18.573497
F 55.757270 54.119416 22.215905
F 55.757270 61.850579 22.215906
F 64.706430 54.118141 22.218003
F 64.706430 61.849305 22.218003
F 57.999907 55.403922 18.575100
F 57.999907 63.135087 18.575100
F 66.938247 55.406664 18.573495
F 66.938247 63.137828 18.573494
F 58.005073 57.985786 22.219393
F 58.005073 65.716951 22.219393
F 66.938237 57.983719 22.218001
F 66.938237 65.714885 22.218001
F 57.999901 57.986521 19.482723
F 57.999901 65.717687 19.482723
F 66.938246 57.983720 19.484621
F 66.938246 65.714885 19.484620
F 60.241219 54.118514 19.484334
F 60.241219 61.849677 19.484334
F 69.170046 54.118138 19.484621
F 69.170046 61.849302 19.484621
F 60.241240 59.271884 18.573696
F 60.241241 67.003049 18.573696
F 69.170044 59.272246 18.573495
F 69.170044 67.003411 18.573495
F 60.242102 54.118317 22.218082
F 60.242102 61.849480 22.218082
F 69.170037 54.118138 22.218001
F 69.170037 61.849302 22.218001
F 55.774930 69.573834 26.777504
F 53.570026 63.155553 30.433119
F 55.770802 69.575637 29.504290
F 53.570026 55.424388 30.433119
F 53.574787 65.697661 26.789381
F 53.574787 57.966496 26.789381
F 53.570373 65.697210 29.492174
F 53.570373 57.966045 29.492174
F 53.583595 63.158252 25.849552
F 53.583594 55.427087 25.849552
F 69.170037 69.580467 22.218001
F 69.170046 69.580467 26.773634
F 69.170037 69.580467 29.507014
F 69.170046 69.580467 19.484621
F 62.475095 55.406748 47.729495
F 62.475095 63.137913 47.729495
F 71.401843 55.406663 47.729546
F 71.401843 63.137828 47.729546
F 62.475099 57.983636 48.640733
F 62.475099 65.714801 48.640733
F 71.401842 57.983719 48.640672
F 71.401842 65.714885 48.640672
F 62.475198 55.406769 44.996239
F 62.475198 63.137934 44.996239
F 71.401835 55.406663 44.996165
F 71.401835 63.137828 44.996165
F 55.844435 54.098125 48.657409
F 55.844435 61.829288 48.657409
F 64.706499 54.118133 48.640676
F 64.706499 61.849296 48.640676
F 55.856990 59.296377 45.014822
F 55.856990 67.027542 45.014822
F 64.706501 59.272253 44.996171
F 64.706501 67.003418 44.996171
F 55.842311 59.290257 47.720866
F 55.842311 67.021422 47.720866
F 64.706498 59.272251 47.729542
F 64.706498 67.003417 47.729542
F 58.027430 55.410431 47.727323
F 58.027430 63.141596 47.727323
F 66.938252 55.406664 47.729545
F 66.938252 63.137829 47.729545
F 58.027638 57.979628 48.643715
F 58.027638 65.710794 48.643715
F 66.938251 57.983719 48.640672
F 66.938251 65.714884 48.640672
F 58.030784 55.411439 44.999460
F 58.030784 63.142604 44.999460
F 66.938244 55.406664 44.996166
F 66.938244 63.137829 44.996166
F 60.246331 54.117248 48.641339
F 60.246331 61.848411 48.641339
F 69.170046 54.118138 48.640672
F 69.170046 61.849302 48.640672
F 60.247132 59.273349 44.996977
F 60.247132 67.004515 44.996978
F 69.170035 59.272245 44.996165
F 69.170036 67.003411 44.996165
F 60.246300 59.273146 47.729007
F 60.246300 67.004312 47.729007
F 69.170045 59.272246 47.729546
F 69.170045 67.003411 47.729546
F 62.474568 55.406666 33.151517
F 62.474568 63.137831 33.151517
F 71.401843 55.406663 33.151520
F 71.401843 63.137828 33.151520
F 62.474559 57.983713 36.795997
F 62.474558 65.714879 36.795997
F 71.401833 57.983719 36.796026
F 71.401833 65.714885 36.796026
F 62.474564 57.983717 34.062645
F 62.474564 65.714882 34.062645
F 71.401842 57.983719 34.062646
F 71.401842 65.714885 34.062646
F 55.771581 54.112858 34.062734
F 55.771581 61.844021 34.062734
F 64.706441 54.118142 34.062643
F 64.706441 61.849305 34.062643
F 55.770885 59.276895 33.148119
F 55.770885 67.008060 33.148119
F 64.706439 59.272242 33.151522
F 64.706439 67.003407 33.151523
F 55.780803 54.108494 36.783573
F 55.780802 61.839657 36.783573
F 64.706433 54.118142 36.796026
F 64.706433 61.849305 36.796026
F 58.007236 55.404548 33.152847
F 58.007236 63.135713 33.152848
F 66.938248 55.406664 33.151520
F 66.938248 63.137829 33.151520
F 58.007102 57.985748 36.796542
F 58.007102 65.716913 36.796542
F 66.938237 57.983719 36.796026
F 66.938237 65.714885 36.796026
F 58.007024 57.985922 34.060956
F 58.007024 65.717087 34.060956
F 66.938246 57.983720 34.062646
F 66.938246 65.714885 34.062646
F 60.242411 54.118251 34.062538
F 60.242411 61.849414 34.062538
F 69.170046 54.118138 34.062646
F 69.170046 61.849302 34.062646
F 60.242397 59.272132 33.151584
F 60.242397 67.003298 33.151584
F 69.170044 59.272246 33.151520
F 69.170044 67.003411 33.151520
F 60.242653 54.118215 36.795841
F 60.242653 61.849378 36.795841
F 69.170037 54.118138 36.796026
F 69.170037 61.849302 36.796026
F 62.475298 55.406791 40.440451
F 62.475298 63.137956 40.440451
F 71.401843 55.406663 40.440533
F 71.401843 63.137828 40.440532
F 62.475196 57.983613 44.084970
F 62.475196 65.714778 44.084970
F 71.401833 57.983719 44.085039
F 71.401833 65.714885 44.085039
F 62.475320 57.983593 41.351719
F 62.475320 65.714758 41.351718
F 71.401842 57.983719 41.351659
F 71.401842 65.714885 41.351658
F 62.474574 55.406667 37.707154
F 62.474574 63.137832 37.707154
F 71.401835 55.406663 37.707152
F 71.401835 63.137828 37.707152
F 55.857837 54.096668 41.361485
F 55.857837 61.827832 41.361484
F 64.706524 54.118129 41.351663
F 64.706524 61.849292 41.351663
F 55.773731 59.278007 37.706845
F 55.773731 67.009172 37.706845
F 64.706429 59.272242 37.707149
F 64.706430 67.003408 37.707149
F 55.865634 59.298120 40.419227
F 55.865634 67.029286 40.419227
F 64.706525 59.272255 40.440526
F 64.706525 67.003420 40.440526
F 55.854417 54.096645 44.069489
F 55.854417 61.827808 44.069490
F 64.706503 54.118130 44.085034
F 64.706503 61.849294 44.085034
F 58.032978 55.411903 40.435691
F 58.032978 63.143068 40.435691
F 66.938254 55.406665 40.440532
F 66.938254 63.137829 40.440532
F 58.030946 57.979110 44.082083
F 58.030946 65.710276 44.082083
F 66.938242 57.983719 44.085038
F 66.938242 65.714884 44.085039
F 58.034293 57.978220 41.354561
F 58.034293 65.709385 41.354561
F 66.938253 57.983719 41.351659
F 66.938253 65.714884 41.351659
F 58.008220 55.404664 37.704296
F 58.008220 63.135829 37.704296
F 66.938238 55.406664 37.707152
F 66.938238 63.137828 37.707152
F 60.247615 54.116852 41.352335
F 60.247615 61.848016 41.352335
F 69.170046 54.118138 41.351659
F 69.170046 61.849302 41.351658
F 60.242384 59.272118 37.706891
F 60.242384 67.003284 37.706891
F 69.170035 59.272245 37.707152
F 69.170035 67.003411 37.707152
F 60.247925 59.273579 40.439472
F 60.247925 67.004744 40.439472
F 69.170045 59.272246 40.440532
F 69.170045 67.003411 40.440533
F 60.247073 54.117025 44.084314
F 60.247073 61.848188 44.084314
F 69.170037 54.118138 44.085039
F 69.170037 61.849302 44.085039
F 64.706499 69.580461 48.640676
F 53.759951 65.663263 41.370044
F 55.771581 69.575186 34.062733
F 53.570056 65.698361 34.074608
F 53.759951 57.932098 41.370044
F 55.780802 69.570822 36.783573
F 53.570056 57.967195 34.074608
F 53.570042 65.710155 36.774287
F 53.587989 63.163973 37.671933
F 64.706524 69.580457 41.351663
F 64.706503 69.580459 44.085034
F 53.755771 63.175174 40.360376
F 53.755771 55.444009 40.360376
F 53.707538 55.438109 47.724428
F 53.707538 63.169273 47.724428
F 53.706789 57.955013 48.674725
F 53.706789 65.686178 48.674725
F 53.739762 55.442527 45.035882
F 53.739762 63.173692 45.035882
F 53.738892 57.944614 44.065411
F 53.738892 65.675779 44.065411
F 60.246331 69.579577 48.641339
F 60.247073 69.579353 44.084315
F 60.247615 69.579181 41.352335
F 53.570088 55.424448 33.136557
F 53.570088 63.155613 33.136557
F 53.570042 57.978989 36.774287
F 53.587988 55.432807 37.671933
F 55.844435 69.560453 48.657409
F 69.170037 69.580467 44.085039
F 69.170046 69.580467 48.640672
F 69.170046 69.580467 34.062646
F 69.170037 69.580467 36.796026
F 55.857837 69.558997 41.361485
F 55.854417 69.558973 44.069490
F 69.170046 69.580467 41.351659
F 62.474975 57.983657 51.374015
F 62.474974 65.714822 51.374015
F 71.401833 57.983719 51.374052
F 71.401833 65.714885 51.374052
F 55.828940 54.104252 51.368094
F 55.828940 61.835416 51.368094
F 64.706478 54.118134 51.374049
F 64.706478 61.849297 51.374049
F 58.023858 57.980808 51.372443
F 58.023858 65.711974 51.372443
F 66.938240 57.983719 51.374052
F 66.938240 65.714884 51.374052
F 60.245500 54.117448 51.373652
F 60.245500 61.848612 51.373652
F 69.170037 54.118138 51.374052
F 69.170037 61.849302 51.374052
F 62.474883 55.406706 55.018534
F 62.474884 63.137871 55.018534
F 71.401843 55.406663 55.018558
F 71.401843 63.137828 55.018558
F 62.474779 57.983694 58.663052
F 62.474779 65.714860 58.663052
F 71.401833 57.983719 58.663064
F 71.401833 65.714885 58.663064
F 62.474891 57.983676 55.929717
F 62.474891 65.714842 55.929717
F 71.401842 57.983719 55.929684
F 71.401842 65.714885 55.929684
F 62.474984 55.406726 52.285225
F 62.474984 63.137891 52.285224
F 71.401835 55.406663 52.285178
F 71.401835 63.137828 52.285178
F 55.816755 54.106682 55.939903
F 55.816755 61.837846 55.939903
F 64.706476 54.118135 55.929686
F 64.706476 61.849299 55.929686
F 55.830521 59.287891 52.298674
F 55.830521 67.019056 52.298674
F 64.706476 59.272250 52.285181
F 64.706476 67.003415 52.285181
F 55.815599 59.282121 55.014913
F 55.815599 67.013287 55.014913
F 64.706475 59.272249 55.018556
F 64.706475 67.003414 55.018556
F 55.803236 54.111755 58.661056
F 55.803236 61.842919 58.661056
F 64.706457 54.118136 58.663063
F 64.706457 61.849300 58.663063
F 58.020297 55.408711 55.017509
F 58.020297 63.139876 55.017509
F 66.938250 55.406664 55.018558
F 66.938250 63.137829 55.018558
F 58.016819 57.982507 58.662558
F 58.016818 65.713672 58.662558
F 66.938239 57.983719 58.663064
F 66.938239 65.714885 58.663064
F 58.020591 57.981342 55.931583
F 58.020591 65.712507 55.931583
F 66.938249 57.983719 55.929684
F 66.938249 65.714884 55.929684
F 58.024115 55.409901 52.287662
F 58.024115 63.141065 52.287662
F 66.938242 55.406664 52.285178
F 66.938242 63.137829 52.285178
F 60.244739 54.117656 55.930067
F 60.244739 61.848820 55.930066
F 69.170046 54.118138 55.929684
F 69.170046 61.849302 55.929684
F 60.245510 59.272928 52.285702
F 60.245510 67.004093 52.285702
F 69.170035 59.272245 52.285178
F 69.170036 67.003411 52.285178
F 60.244739 59.272732 55.018290
F 60.244739 67.003898 55.018290
F 69.170045 59.272246 55.018558
F 69.170044 67.003411 55.018558
F 60.244025 54.117838 58.662911
F 60.244025 61.849001 58.662911
F 69.170037 54.118138 58.663064
F 69.170037 61.849302 58.663064
F 62.474712 55.406672 62.307564
F 62.474712 63.137837 62.307564
F 71.401843 55.406663 62.307570
F 71.401843 63.137828 62.307570
F 62.474708 57.983708 63.218705
F 62.474708 65.714874 63.218705
F 71.401842 57.983719 63.218696
F 71.401842 65.714885 63.218697
F 62.474792 55.406689 59.574211
F 62.474792 63.137854 59.574211
F 71.401835 55.406663 59.574190
F 71.401835 63.137828 59.574190
F 55.791405 54.113736 63.220092
F 55.791405 61.844900 63.220093
F 64.706457 54.118138 63.218697
F 64.706457 61.849301 63.218697
F 55.803239 59.279707 59.581130
F 55.803239 67.010872 59.581130
F 64.706455 59.272247 59.574191
F 64.706454 67.003413 59.574191
F 55.788770 59.274365 62.306786
F 55.788770 67.005530 62.306785
F 64.706455 59.272246 62.307570
F 64.706455 67.003412 62.307570
F 58.014028 55.407101 62.307365
F 58.014028 63.138266 62.307366
F 66.938249 55.406664 62.307570
F 66.938249 63.137829 62.307570
F 58.013161 57.983071 63.219913
F 58.013161 65.714236 63.219912
F 66.938247 57.983719 63.218696
F 66.938247 65.714885 63.218696
F 58.017221 55.408223 59.575445
F 58.017221 63.139388 59.575446
F 66.938240 55.406664 59.574190
F 66.938240 63.137829 59.574190
F 60.243384 54.118000 63.218853
F 60.243384 61.849163 63.218853
F 69.170046 54.118138 63.218697
F 69.170046 61.849302 63.218697
F 60.243993 59.272540 59.574450
F 60.243993 67.003705 59.574449
F 69.170035 59.272245 59.574190
F 69.170035 67.003411 59.574190
F 60.243240 59.272328 62.307589
F 60.243240 67.003494 62.307589
F 69.170044 59.272246 62.307570
F 69.170044 67.003411 62.307570
F 64.706478 69.580462 51.374049
F 60.245500 69.579777 51.373652
F 64.706476 69.580464 55.929686
F 64.706457 69.580464 58.663063
F 60.244739 69.579985 55.930067
F 60.244025 69.580166 58.662911
F 64.706457 69.580466 63.218697
F 60.243384 69.580328 63.218853
F 53.674900 57.958708 51.371456
F 53.674900 65.689874 51.371456
F 53.642415 55.425569 55.018136
F 53.642415 63.156734 55.018137
F 53.640820 57.966901 55.951455
F 53.640820 65.698067 55.951455
F 53.673630 55.429292 52.313158
F 53.673629 63.160457 52.313158
F 53.611847 57.970685 58.662584
F 53.611847 65.701850 58.662584
F 53.596031 55.425957 62.296872
F 53.596031 63.157121 62.296873
F 53.569075 57.985436 63.215719
F 53.569075 65.716602 63.215718
F 53.610921 55.419385 59.584322
F 53.610921 63.150550 59.584322
F 55.828940 69.566581 51.368094
F 69.170037 69.580467 51.374052
F 55.816755 69.569011 55.939903
F 55.803236 69.574084 58.661056
F 69.170046 69.580467 55.929684
F 69.170037 69.580467 58.663064
F 55.791405 69.576065 63.220093
F 69.170046 69.580467 63.218697
F 80.329031 1.288526 3.995470
F 80.329031 9.019686 3.995469
F 80.329031 16.750851 3.995470
F 89.256214 1.288525 3.995470
F 89.256214 9.019686 3.995470
F 89.256214 16.750851 3.995470
F 80.329021 3.865580 7.639976
F 80.329021 11.596741 7.639976
F 89.256203 3.865580 7.639976
F 89.256203 11.596741 7.639976
F 80.329029 3.865580 4.906596
F 80.329029 11.596741 4.906596
F 89.256212 3.865580 4.906597
F 89.256212 11.596741 4.906596
F 80.329022 1.288526 1.262090
F 80.329022 9.019686 1.262090
F 80.329022 16.750851 1.262090
F 89.256204 1.288525 1.262090
F 89.256204 9.019686 1.262090
F 89.256204 16.750851 1.262090
F 82.560826 7.731160 4.906596
F 82.560826 15.462324 4.906596
F 78.097226 15.462324 0.350963
F 73.633641 7.731160 4.906596
F 73.633641 15.462324 4.906596
F 84.792613 1.288526 15.840115
F 82.560816 5.154106 1.262090
F 82.560816 12.885268 1.262090
F 73.633631 5.154105 1.262090
F 73.633631 12.885267 1.262090
F 82.560825 5.154106 3.995469
F 82.560825 12.885268 3.995470
F 73.633640 5.154105 3.995470
F 73.633640 12.885268 3.995470
F 82.560818 7.731160 7.639976
F 82.560818 15.462324 7.639976
F 78.097226 7.731160 0.350963
F 73.633632 7.731161 7.639976
F 73.633632 15.462324 7.639976
F 75.865428 11.596741 0.350963
F 84.792622 1.288526 3.995470
F 84.792622 9.019686 3.995469
F 84.792622 16.750851 3.995470
F 75.865438 1.288525 3.995470
F 75.865438 9.019686 3.995470
F 75.865438 16.750851 3.995470
F 84.792611 3.865580 7.639976
F 84.792611 11.596741 7.639976
F 75.865428 3.865580 7.639976
F 75.865428 11.596741 7.639976
F 84.792620 3.865580 4.906596
F 84.792620 11.596741 4.906596
F 75.865437 3.865580 4.906596
F 75.865437 11.596741 4.906596
F 84.792613 1.288526 1.262090
F 84.792613 9.019687 1.262090
F 84.792613 16.750851 1.262090
F 75.865430 1.288525 1.262090
F 75.865430 9.019686 1.262090
F 75.865430 16.750851 1.262090
F 87.024418 7.731160 4.906596
F 87.024418 15.462323 4.906596
F 87.024408 15.462324 0.350963
F 78.097235 7.731160 4.906596
F 78.097235 15.462324 4.906596
F 87.024408 7.731160 0.350963
F 87.024407 5.154106 1.262090
F 87.024407 12.885268 1.262090
F 78.097225 5.154106 1.262090
F 78.097225 12.885268 1.262089
F 87.024416 5.154106 3.995470
F 87.024416 12.885268 3.995470
F 78.097233 5.154106 3.995469
F 78.097233 12.885268 3.995470
F 87.024408 7.731160 7.639976
F 87.024408 15.462324 7.639976
F 78.097225 12.885268 15.840114
F 78.097226 7.731160 7.639976
F 78.097226 15.462324 7.639976
F 78.097225 5.154106 15.840115
F 80.329031 1.288526 11.284482
F 80.329031 9.019686 11.284482
F 80.329031 16.750851 11.284482
F 89.256214 1.288525 11.284482
F 89.256214 9.019686 11.284482
F 89.256213 16.750851 11.284482
F 80.329021 3.865580 14.928988
F 80.329021 11.596741 14.928988
F 89.256203 3.865580 14.928988
F 89.256202 11.596741 14.928988
F 80.329029 3.865580 12.195608
F 80.329029 11.596741 12.195608
F 89.256212 3.865580 12.195609
F 89.256212 11.596741 12.195608
F 80.329022 1.288526 8.551102
F 80.329022 9.019686 8.551102
F 80.329022 16.750851 8.551102
F 89.256204 1.288525 8.551103
F 89.256204 9.019686 8.551103
F 89.256204 16.750851 8.551102
F 82.560826 7.731160 12.195608
F 82.560826 15.462324 12.195608
F 87.024407 12.885268 15.840115
F 73.633641 7.731160 12.195608
F 73.633641 15.462324 12.195608
F 75.865428 3.865580 0.350963
F 82.560816 5.154106 8.551102
F 82.560816 12.885268 8.551102
F 73.633631 5.154105 8.551102
F 73.633631 12.885268 8.551102
F 82.560825 5.154106 11.284482
F 82.560825 12.885268 11.284482
F 73.633640 5.154105 11.284482
F 73.633640 12.885268 11.284482
F 82.560818 7.731160 14.928988
F 82.560818 15.462324 14.928988
F 87.024407 5.154106 15.840115
F 73.633632 7.731160 14.928988
F 73.633632 15.462324 14.928988
F 84.792611 11.596741 0.350963
F 84.792622 1.288526 11.284482
F 84.792622 9.019686 11.284482
F 84.792622 16.750851 11.284482
F 75.865438 1.288525 11.284482
F 75.865438 9.019686 11.284482
F 75.865438 16.750851 11.284482
F 84.792611 3.865580 14.928988
F 84.792611 11.596741 14.928988
F 75.865428 3.865580 14.928988
F 75.865428 11.596741 14.928988
F 84.792620 3.865580 12.195609
F 84.792620 11.596741 12.195608
F 75.865437 3.865580 12.195608
F 75.865437 11.596741 12.195608
F 84.792613 1.288526 8.551103
F 84.792613 9.019687 8.551103
F 84.792613 16.750851 8.551102
F 75.865430 1.288525 8.551102
F 75.865430 9.019686 8.551102
F 75.865430 16.750851 8.551102
F 87.024418 7.731160 12.195609
F 87.024418 15.462323 12.195608
F 75.865430 16.750851 15.840114
F 78.097235 7.731160 12.195608
F 78.097235 15.462324 12.195608
F 75.865430 9.019686 15.840115
F 87.024407 5.154106 8.551103
F 87.024407 12.885268 8.551102
F 78.097225 5.154106 8.551102
F 78.097225 12.885268 8.551102
F 87.024416 5.154106 11.284482
F 87.024416 12.885268 11.284482
F 78.097233 5.154106 11.284482
F 78.097233 12.885268 11.284482
F 87.024408 7.731160 14.928988
F 87.024408 15.462324 14.928988
F 75.865430 1.288525 15.840115
F 78.097226 7.731160 14.928988
F 78.097226 15.462324 14.928988
F 84.792613 16.750851 15.840115
F 80.329021 3.865580 0.350963
F 80.329021 11.596741 0.350963
F 89.256203 3.865580 0.350963
F 89.256203 11.596741 0.350963
F 80.329022 1.288526 15.840115
F 80.329022 9.019686 15.840115
F 80.329022 16.750851 15.840114
F 89.256204 1.288525 15.840115
F 89.256204 9.019686 15.840115
F 89.256204 16.750851 15.840114
F 82.560816 5.154106 15.840115
F 82.560816 12.885269 15.840115
F 73.633631 5.154105 15.840114
F 73.633631 12.885268 15.840114
F 82.560818 7.731160 0.350963
F 82.560818 15.462324 0.350963
F 84.792613 9.019687 15.840115
F 73.633632 7.731161 0.350963
F 73.633632 15.462324 0.350964
F 84.792611 3.865580 0.350963
F 80.329031 1.288526 25.862507
F 80.329031 9.019686 25.862507
F 80.329031 16.750851 25.862508
F 89.256214 1.288525 25.862507
F 89.256214 9.019686 25.862507
F 89.256214 16.750851 25.862508
F 80.329021 3.865580 29.507014
F 80.329021 11.596741 29.507014
F 89.256203 3.865580 29.507014
F 89.256202 11.596741 29.507014
F 80.329029 3.865580 26.773634
F 80.329029 11.596741 26.773634
F 89.256212 3.865580 26.773634
F 89.256212 11.596741 26.773634
F 80.329022 1.288526 23.129128
F 80.329022 9.019686 23.129128
F 80.329022 16.750851 23.129128
F 89.256204 1.288525 23.129128
F 89.256204 9.019686 23.129128
F 89.256204 16.750851 23.129128
F 82.560826 7.731160 26.773634
F 82.560826 15.462324 26.773634
F 78.097226 15.462324 22.218001
F 73.633641 7.731160 26.773634
F 73.633641 15.462324 26.773634
F 78.097235 7.731160 19.484621
F 82.560816 5.154106 23.129128
F 82.560816 12.885268 23.129128
F 73.633631 5.154105 23.129127
F 73.633631 12.885268 23.129127
F 82.560825 5.154106 25.862507
F 82.560825 12.885268 25.862508
F 73.633640 5.154105 25.862508
F 73.633640 12.885268 25.862508
F 82.560818 7.731160 29.507014
F 82.560818 15.462324 29.507014
F 78.097226 7.731160 22.218001
F 73.633632 7.731160 29.507014
F 73.633632 15.462324 29.507014
F 78.097235 15.462324 19.484621
F 84.792622 1.288526 25.862507
F 84.792622 9.019686 25.862507
F 84.792622 16.750851 25.862508
F 75.865438 1.288525 25.862508
F 75.865438 9.019686 25.862508
F 75.865438 16.750851 25.862508
F 84.792611 3.865580 29.507014
F 84.792611 11.596741 29.507014
F 75.865428 3.865580 29.507014
F 75.865428 11.596741 29.507014
F 84.792620 3.865580 26.773634
F 84.792620 11.596741 26.773634
F 75.865437 3.865580 26.773634
F 75.865437 11.596741 26.773634
F 84.792613 1.288526 23.129128
F 84.792613 9.019687 23.129128
F 84.792613 16.750851 23.129128
F 75.865430 1.288525 23.129128
F 75.865430 9.019686 23.129128
F 75.865430 16.750851 23.129127
F 87.024418 7.731160 26.773634
F 87.024418 15.462323 26.773634
F 87.024408 15.462324 22.218001
F 78.097235 7.731160 26.773634
F 78.097235 15.462324 26.773634
F 87.024408 7.731160 22.218001
F 87.024407 5.154106 23.129128
F 87.024407 12.885268 23.129128
F 78.097225 5.154106 23.129128
F 78.097225 12.885268 23.129128
F 87.024416 5.154106 25.862507
F 87.024416 12.885268 25.862508
F 78.097233 5.154106 25.862507
F 78.097233 12.885268 25.862508
F 87.024408 7.731160 29.507014
F 87.024408 15.462324 29.507014
F 78.097233 12.885268 18.573495
F 78.097226 7.731160 29.507014
F 78.097226 15.462324 29.507014
F 78.097233 5.154106 18.573494
F 80.329022 1.288526 30.418140
F 80.329022 9.019686 30.418140
F 80.329022 16.750851 30.418140
F 89.256204 1.288525 30.418140
F 89.256204 9.019686 30.418140
F 89.256204 16.750851 30.418140
F 82.560816 5.154106 30.418141
F 82.560816 12.885269 30.418140
F 73.633631 5.154105 30.418140
F 73.633631 12.885268 30.418140
F 84.792613 1.288526 30.418140
F 84.792613 9.019687 30.418140
F 84.792613 16.750851 30.418140
F 75.865430 1.288525 30.418140
F 75.865430 9.019686 30.418140
F 75.865430 16.750851 30.418140
F 87.024407 5.154106 30.418141
F 87.024407 12.885268 30.418140
F 78.097225 5.154106 30.418140
F 78.097225 12.885268 30.418140
F 80.329031 1.288526 18.573494
F 80.329031 9.019686 18.573494
F 80.329031 16.750851 18.573494
F 89.256214 1.288525 18.573494
F 89.256214 9.019686 18.573494
F 89.256213 16.750851 18.573495
F 80.329021 3.865580 22.218001
F 80.329021 11.596741 22.218001
F 89.256203 3.865580 22.218001
F 89.256202 11.596741 22.218001
F 80.329029 3.865580 19.484621
F 80.329029 11.596741 19.484621
F 89.256212 3.865580 19.484621
F 89.256212 11.596741 19.484621
F 82.560826 7.731160 19.484621
F 82.560826 15.462324 19.484621
F 87.024416 12.885268 18.573494
F 73.633641 7.731160 19.484621
F 73.633641 15.462324 19.484621
F 87.024418 15.462323 19.484621
F 82.560825 5.154106 18.573494
F 82.560825 12.885268 18.573494
F 73.633640 5.154105 18.573494
F 73.633640 12.885268 18.573495
F 82.560818 7.731160 22.218001
F 82.560818 15.462324 22.218001
F 87.024416 5.154106 18.573494
F 73.633632 7.731160 22.218001
F 73.633632 15.462324 22.218001
F 87.024418 7.731160 19.484621
F 84.792622 1.288526 18.573494
F 84.792622 9.019686 18.573494
F 84.792622 16.750851 18.573494
F 75.865438 1.288525 18.573494
F 75.865438 9.019686 18.573495
F 75.865438 16.750851 18.573495
F 84.792611 3.865580 22.218001
F 84.792611 11.596741 22.218001
F 75.865428 3.865580 22.218001
F 75.865428 11.596741 22.218001
F 84.792620 3.865580 19.484621
F 84.792620 11.596741 19.484621
F 75.865437 3.865580 19.484621
F 75.865437 11.596741 19.484621
F 80.329031 1.288526 47.729545
F 80.329031 9.019686 47.729545
F 80.329031 16.750851 47.729545
F 89.256214 1.288525 47.729545
F 89.256214 9.019686 47.729545
F 89.256213 16.750851 47.729546
F 80.329029 3.865580 48.640672
F 80.329029 11.596741 48.640672
F 89.256212 3.865580 48.640672
F 89.256212 11.596741 48.640672
F 80.329022 1.288526 44.996166
F 80.329022 9.019686 44.996165
F 80.329022 16.750851 44.996165
F 89.256204 1.288525 44.996166
F 89.256204 9.019686 44.996166
F 89.256204 16.750851 44.996165
F 82.560826 7.731160 48.640672
F 82.560826 15.462324 48.640672
F 78.097226 15.462324 44.085039
F 73.633641 7.731160 48.640672
F 73.633641 15.462324 48.640672
F 78.097235 15.462324 41.351659
F 82.560816 5.154106 44.996166
F 82.560816 12.885268 44.996165
F 73.633631 5.154105 44.996165
F 73.633631 12.885268 44.996165
F 82.560825 5.154106 47.729545
F 82.560825 12.885268 47.729545
F 73.633640 5.154105 47.729545
F 73.633640 12.885268 47.729546
F 84.792622 1.288526 47.729545
F 84.792622 9.019686 47.729545
F 84.792622 16.750851 47.729545
F 75.865438 1.288525 47.729545
F 75.865438 9.019686 47.729546
F 75.865438 16.750851 47.729546
F 84.792620 3.865580 48.640672
F 84.792620 11.596741 48.640672
F 75.865437 3.865580 48.640672
F 75.865437 11.596741 48.640672
F 84.792613 1.288526 44.996166
F 84.792613 9.019687 44.996166
F 84.792613 16.750851 44.996165
F 75.865430 1.288525 44.996165
F 75.865430 9.019686 44.996166
F 75.865430 16.750851 44.996165
F 87.024418 7.731160 48.640672
F 87.024418 15.462323 48.640672
F 78.097226 7.731160 44.085039
F 78.097235 7.731160 48.640672
F 78.097235 15.462324 48.640672
F 87.024408 15.462324 44.085039
F 87.024407 5.154106 44.996166
F 87.024407 12.885268 44.996165
F 78.097225 5.154106 44.996165
F 78.097225 12.885268 44.996165
F 87.024416 5.154106 47.729545
F 87.024416 12.885268 47.729545
F 78.097233 5.154106 47.729545
F 78.097233 12.885268 47.729545
F 80.329031 1.288526 33.151520
F 80.329031 9.019686 33.151520
F 80.329031 16.750851 33.151520
F 89.256214 1.288525 33.151520
F 89.256213 9.019686 33.151520
F 89.256213 16.750851 33.151520
F 80.329021 3.865580 36.796026
F 80.329021 11.596741 36.796026
F 89.256203 3.865580 36.796026
F 89.256203 11.596741 36.796026
F 80.329029 3.865580 34.062646
F 80.329029 11.596741 34.062646
F 89.256212 3.865580 34.062646
F 89.256212 11.596741 34.062646
F 82.560827 7.731160 34.062646
F 82.560826 15.462324 34.062646
F 87.024408 7.731160 44.085039
F 73.633641 7.731160 34.062646
F 73.633641 15.462324 34.062646
F 78.097235 7.731160 41.351659
F 82.560825 5.154106 33.151520
F 82.560825 12.885268 33.151520
F 73.633640 5.154105 33.151520
F 73.633640 12.885268 33.151520
F 82.560818 7.731160 36.796026
F 82.560818 15.462324 36.796026
F 78.097233 12.885268 40.440532
F 73.633632 7.731160 36.796026
F 73.633632 15.462324 36.796026
F 87.024407 5.154106 37.707152
F 84.792622 1.288526 33.151520
F 84.792622 9.019686 33.151520
F 84.792622 16.750851 33.151520
F 75.865438 1.288525 33.151520
F 75.865438 9.019686 33.151520
F 75.865438 16.750851 33.151520
F 84.792611 3.865580 36.796025
F 84.792611 11.596741 36.796026
F 75.865428 3.865580 36.796026
F 75.865428 11.596741 36.796026
F 84.792620 3.865580 34.062646
F 84.792620 11.596741 34.062646
F 75.865437 3.865580 34.062646
F 75.865437 11.596741 34.062646
F 87.024418 7.731160 34.062646
F 87.024418 15.462323 34.062646
F 78.097233 5.154106 40.440532
F 78.097235 7.731160 34.062646
F 78.097235 15.462324 34.062646
F 87.024416 12.885268 40.440532
F 87.024416 5.154106 33.151520
F 87.024416 12.885268 33.151520
F 78.097233 5.154106 33.151520
F 78.097233 12.885268 33.151520
F 87.024408 7.731160 36.796026
F 87.024408 15.462324 36.796026
F 87.024416 5.154106 40.440532
F 78.097226 7.731160 36.796026
F 78.097226 15.462324 36.796026
F 78.097225 12.885268 37.707152
F 80.329031 1.288526 40.440532
F 80.329031 9.019686 40.440532
F 80.329031 16.750851 40.440532
F 89.256214 1.288525 40.440532
F 89.256214 9.019686 40.440532
F 89.256214 16.750851 40.440532
F 80.329021 3.865580 44.085038
F 80.329021 11.596741 44.085039
F 89.256203 3.865580 44.085039
F 89.256203 11.596741 44.085039
F 80.329029 3.865580 41.351659
F 80.329029 11.596741 41.351659
F 89.256212 3.865580 41.351659
F 89.256212 11.596741 41.351659
F 80.329022 1.288526 37.707153
F 80.329022 9.019686 37.707152
F 80.329022 16.750851 37.707152
F 89.256204 1.288525 37.707152
F 89.256204 9.019686 37.707152
F 89.256204 16.750851 37.707152
F 82.560826 7.731160 41.351659
F 82.560826 15.462324 41.351659
F 78.097225 5.154106 37.707152
F 73.633641 7.731160 41.351659
F 73.633641 15.462324 41.351658
F 87.024418 15.462323 41.351659
F 82.560816 5.154106 37.707153
F 82.560816 12.885268 37.707152
F 73.633631 5.154105 37.707152
F 73.633631 12.885268 37.707152
F 82.560825 5.154106 40.440532
F 82.560825 12.885268 40.440532
F 73.633640 5.154105 40.440532
F 73.633640 12.885268 40.440532
F 82.560818 7.731160 44.085038
F 82.560818 15.462324 44.085039
F 87.024407 12.885268 37.707152
F 73.633632 7.731161 44.085039
F 73.633632 15.462324 44.085039
F 87.024418 7.731160 41.351659
F 84.792622 1.288526 40.440532
F 84.792622 9.019686 40.440532
F 84.792622 16.750851 40.440532
F 75.865438 1.288525 40.440532
F 75.865438 9.019686 40.440532
F 75.865438 16.750851 40.440533
F 84.792611 3.865580 44.085038
F 84.792611 11.596741 44.085039
F 75.865428 3.865580 44.085039
F 75.865428 11.596741 44.085039
F 84.792620 3.865580 41.351659
F 84.792620 11.596741 41.351659
F 75.865437 3.865580 41.351659
F 75.865437 11.596741 41.351659
F 84.792613 1.288526 37.707153
F 84.792613 9.019687 37.707153
F 84.792613 16.750851 37.707152
F 75.865430 1.288525 37.707152
F 75.865430 9.019686 37.707152
F 75.865430 16.750851 37.707152
F 80.329021 3.865580 51.374051
F 80.329021 11.596741 51.374052
F 89.256203 3.865580 51.374052
F 89.256203 11.596741 51.374052
F 82.560818 7.731160 51.374051
F 82.560818 15.462324 51.374052
F 78.097233 12.885268 62.307570
F 73.633632 7.731160 51.374052
F 73.633632 15.462324 51.374052
F 87.024418 15.462323 63.218697
F 84.792611 3.865580 51.374051
F 84.792611 11.596741 51.374051
F 75.865428 3.865580 51.374052
F 75.865428 11.596741 51.374052
F 87.024408 7.731160 51.374052
F 87.024408 15.462324 51.374052
F 78.097233 5.154106 62.307570
F 78.097226 7.731160 51.374052
F 78.097226 15.462324 51.374052
F 87.024416 12.885268 62.307570
F 80.329031 1.288526 55.018558
F 80.329031 9.019686 55.018558
F 80.329031 16.750851 55.018558
F 89.256214 1.288525 55.018558
F 89.256214 9.019686 55.018558
F 89.256214 16.750851 55.018558
F 80.329021 3.865580 58.663063
F 80.329021 11.596741 58.663064
F 89.256203 3.865580 58.663064
F 89.256202 11.596741 58.663064
F 80.329029 3.865580 55.929684
F 80.329029 11.596741 55.929684
F 89.256212 3.865580 55.929684
F 89.256212 11.596741 55.929684
F 80.329022 1.288526 52.285178
F 80.329022 9.019686 52.285178
F 80.329022 16.750851 52.285178
F 89.256204 1.288525 52.285178
F 89.256204 9.019686 52.285178
F 89.256204 16.750851 52.285178
F 82.560826 7.731160 55.929684
F 82.560826 15.462324 55.929684
F 87.024416 5.154106 62.307570
F 73.633641 7.731160 55.929684
F 73.633641 15.462324 55.929684
F 87.024418 7.731160 63.218697
F 82.560816 5.154106 52.285178
F 82.560816 12.885268 52.285178
F 73.633631 5.154105 52.285178
F 73.633631 12.885268 52.285178
F 82.560825 5.154106 55.018557
F 82.560825 12.885268 55.018558
F 73.633640 5.154105 55.018558
F 73.633640 12.885268 55.018558
F 82.560818 7.731160 58.663063
F 82.560818 15.462324 58.663064
F 78.097225 12.885268 59.574190
F 73.633632 7.731160 58.663064
F 73.633632 15.462324 58.663064
F 75.865430 16.750851 59.574190
F 84.792622 1.288526 55.018558
F 84.792622 9.019686 55.018558
F 84.792622 16.750851 55.018558
F 75.865438 1.288525 55.018558
F 75.865438 9.019686 55.018558
F 75.865438 16.750851 55.018558
F 84.792611 3.865580 58.663063
F 84.792611 11.596741 58.663064
F 75.865428 3.865580 58.663064
F 75.865428 11.596741 58.663064
F 84.792620 3.865580 55.929684
F 84.792620 11.596741 55.929684
F 75.865437 3.865580 55.929684
F 75.865437 11.596741 55.929684
F 84.792613 1.288526 52.285178
F 84.792613 9.019687 52.285178
F 84.792613 16.750851 52.285178
F 75.865430 1.288525 52.285178
F 75.865430 9.019686 52.285178
F 75.865430 16.750851 52.285178
F 87.024418 7.731160 55.929684
F 87.024418 15.462323 55.929684
F 78.097225 5.154106 59.574190
F 78.097235 7.731160 55.929684
F 78.097235 15.462324 55.929684
F 87.024407 12.885268 59.574190
F 87.024407 5.154106 52.285178
F 87.024407 12.885268 52.285178
F 78.097225 5.154106 52.285178
F 78.097225 12.885268 52.285178
F 87.024416 5.154106 55.018558
F 87.024416 12.885268 55.018558
F 78.097233 5.154106 55.018558
F 78.097233 12.885268 55.018558
F 87.024408 7.731160 58.663064
F 87.024408 15.462324 58.663064
F 87.024407 5.154106 59.574191
F 78.097226 7.731160 58.663064
F 78.097226 15.462324 58.663064
F 78.097235 15.462324 63.218696
F 80.329031 1.288526 62.307570
F 80.329031 9.019686 62.307570
F 80.329031 16.750851 62.307570
F 89.256214 1.288525 62.307570
F 89.256214 9.019686 62.307570
F 89.256214 16.750851 62.307570
F 80.329029 3.865580 63.218697
F 80.329029 11.596741 63.218697
F 89.256212 3.865580 63.218697
F 89.256212 11.596741 63.218697
F 80.329022 1.288526 59.574190
F 80.329022 9.019686 59.574190
F 80.329022 16.750851 59.574190
F 89.256204 1.288525 59.574190
F 89.256204 9.019686 59.574190
F 89.256204 16.750851 59.574190
F 82.560826 7.731160 63.218697
F 82.560826 15.462324 63.218697
F 78.097235 7.731160 63.218697
F 73.633641 7.731160 63.218697
F 73.633641 15.462324 63.218697
F 75.865430 9.019686 59.574190
F 82.560816 5.154106 59.574191
F 82.560816 12.885269 59.574190
F 73.633631 5.154105 59.574190
F 73.633631 12.885268 59.574190
F 82.560825 5.154106 62.307570
F 82.560825 12.885268 62.307570
F 73.633640 5.154105 62.307570
F 73.633640 12.885268 62.307570
F 84.792622 1.288526 62.307570
F 84.792622 9.019686 62.307570
F 84.792622 16.750851 62.307570
F 75.865438 1.288525 62.307570
F 75.865438 9.019686 62.307570
F 75.865438 16.750851 62.307570
F 84.792620 3.865580 63.218697
F 84.792620 11.596741 63.218697
F 75.865437 3.865580 63.218697
F 75.865437 11.596741 63.218697
F 84.792613 1.288526 59.574190
F 84.792613 9.019687 59.574190
F 84.792613 16.750851 59.574190
F 75.865430 1.288525 59.574190
F 80.329031 24.482015 3.995470
F 80.329031 32.213175 3.995470
F 89.256214 24.482014 3.995470
F 89.256214 32.213175 3.995470
F 80.329021 27.059069 7.639976
F 80.329021 34.790230 7.639976
F 80.329021 19.327906 7.639976
F 89.256202 27.059069 7.639976
F 89.256202 34.790230 7.639976
F 89.256202 19.327906 7.639976
F 80.329029 27.059069 4.906596
F 80.329029 34.790230 4.906596
F 80.329029 19.327906 4.906596
F 89.256212 27.059069 4.906597
F 89.256212 34.790230 4.906596
F 89.256212 19.327906 4.906596
F 80.329022 24.482015 1.262090
F 80.329022 32.213175 1.262090
F 89.256204 24.482014 1.262090
F 89.256204 32.213175 1.262090
F 82.560826 30.924649 4.906596
F 82.560826 23.193488 4.906596
F 73.633641 30.924649 4.906596
F 73.633641 23.193489 4.906596
F 82.560816 28.347595 1.262090
F 82.560816 20.616434 1.262090
F 73.633631 28.347594 1.262090
F 73.633631 20.616433 1.262090
F 82.560825 28.347595 3.995469
F 82.560825 20.616434 3.995470
F 73.633640 28.347594 3.995470
F 73.633640 20.616433 3.995470
F 82.560818 30.924649 7.639976
F 82.560818 23.193488 7.639976
F 73.633632 30.924650 7.639976
F 73.633632 23.193489 7.639976
F 84.792622 24.482015 3.995469
F 84.792622 32.213175 3.995470
F 75.865438 24.482014 3.995470
F 75.865438 32.213175 3.995470
F 84.792611 27.059069 7.639976
F 84.792611 34.790230 7.639976
F 84.792611 19.327906 7.639976
F 75.865428 27.059069 7.639976
F 75.865428 34.790230 7.639976
F 75.865428 19.327907 7.639976
F 84.792620 27.059069 4.906596
F 84.792620 34.790230 4.906596
F 84.792620 19.327906 4.906596
F 75.865437 27.059069 4.906596
F 75.865437 34.790230 4.906596
F 75.865437 19.327907 4.906596
F 84.792613 24.482015 1.262090
F 84.792613 32.213175 1.262090
F 75.865430 24.482014 1.262090
F 75.865430 32.213175 1.262090
F 87.024418 30.924649 4.906596
F 87.024418 23.193488 4.906596
F 78.097235 30.924649 4.906596
F 78.097235 23.193489 4.906596
F 87.024407 28.347595 1.262090
F 87.024407 20.616433 1.262090
F 78.097225 28.347595 1.262090
F 78.097225 20.616433 1.262090
F 87.024416 28.347595 3.995470
F 87.024416 20.616434 3.995470
F 78.097233 28.347595 3.995469
F 78.097233 20.616433 3.995470
F 87.024408 30.924649 7.639976
F 87.024408 23.193488 7.639976
F 78.097226 30.924649 7.639976
F 78.097226 23.193489 7.639976
F 80.329031 24.482015 11.284482
F 80.329031 32.213175 11.284482
F 89.256214 24.482014 11.284482
F 89.256214 32.213175 11.284482
F 80.329021 27.059069 14.928988
F 80.329021 34.790230 14.928988
F 80.329021 19.327906 14.928988
F 89.256202 27.059069 14.928988
F 89.256202 34.790230 14.928988
F 89.256202 19.327906 14.928988
F 80.329029 27.059069 12.195608
F 80.329029 34.790230 12.195608
F 80.329029 19.327906 12.195608
F 89.256212 27.059069 12.195609
F 89.256212 34.790230 12.195608
F 89.256212 19.327906 12.195608
F 80.329022 24.482015 8.551103
F 80.329022 32.213175 8.551102
F 89.256204 24.482014 8.551103
F 89.256204 32.213175 8.551103
F 82.560826 30.924649 12.195608
F 82.560826 23.193488 12.195609
F 73.633641 30.924649 12.195608
F 73.633641 23.193489 12.195608
F 82.560816 28.347595 8.551102
F 82.560816 20.616434 8.551102
F 73.633631 28.347594 8.551102
F 73.633631 20.616433 8.551102
F 82.560825 28.347595 11.284481
F 82.560825 20.616434 11.284482
F 73.633640 28.347594 11.284482
F 73.633640 20.616433 11.284482
F 82.560818 30.924649 14.928988
F 82.560818 23.193488 14.928988
F 73.633632 30.924649 14.928988
F 73.633632 23.193489 14.928988
F 84.792622 24.482015 11.284482
F 84.792622 32.213175 11.284482
F 75.865438 24.482014 11.284482
F 75.865438 32.213175 11.284482
F 84.792611 27.059069 14.928988
F 84.792611 34.790230 14.928988
F 84.792611 19.327906 14.928988
F 75.865428 27.059069 14.928988
F 75.865428 34.790230 14.928988
F 75.865428 19.327907 14.928988
F 84.792620 27.059069 12.195609
F 84.792620 34.790230 12.195608
F 84.792620 19.327906 12.195608
F 75.865437 27.059069 12.195608
F 75.865437 34.790230 12.195608
F 75.865437 19.327907 12.195608
F 84.792613 24.482015 8.551103
F 84.792613 32.213175 8.551103
F 75.865430 24.482014 8.551102
F 75.865430 32.213175 8.551102
F 87.024418 30.924649 12.195609
F 87.024418 23.193488 12.195609
F 78.097235 30.924649 12.195608
F 78.097235 23.193489 12.195608
F 87.024407 28.347595 8.551103
F 87.024407 20.616433 8.551102
F 78.097225 28.347595 8.551102
F 78.097225 20.616433 8.551102
F 87.024416 28.347595 11.284482
F 87.024416 20.616434 11.284482
F 78.097233 28.347595 11.284482
F 78.097233 20.616433 11.284482
F 87.024408 30.924649 14.928988
F 87.024408 23.193488 14.928988
F 78.097226 30.924649 14.928988
F 78.097226 23.193489 14.928988
F 80.329021 27.059069 0.350963
F 80.329021 34.790230 0.350963
F 80.329021 19.327906 0.350963
F 89.256202 27.059069 0.350963
F 89.256202 34.790230 0.350963
F 89.256202 19.327906 0.350963
F 80.329022 24.482015 15.840115
F 80.329022 32.213175 15.840115
F 89.256204 24.482014 15.840115
F 89.256204 32.213175 15.840115
F 82.560816 28.347595 15.840115
F 82.560816 20.616434 15.840115
F 73.633631 28.347594 15.840114
F 73.633631 20.616433 15.840114
F 82.560818 30.924649 0.350963
F 82.560818 23.193488 0.350963
F 73.633632 30.924650 0.350963
F 73.633632 23.193489 0.350963
F 84.792611 27.059069 0.350963
F 84.792611 34.790230 0.350963
F 84.792611 19.327906 0.350963
F 75.865428 27.059069 0.350963
F 75.865428 34.790230 0.350963
F 75.865428 19.327907 0.350963
F 84.792613 24.482015 15.840115
F 84.792613 32.213175 15.840115
F 75.865430 24.482014 15.840115
F 75.865430 32.213175 15.840115
F 87.024407 28.347595 15.840115
F 87.024407 20.616433 15.840115
F 78.097225 28.347595 15.840115
F 78.097225 20.616433 15.840114
F 87.024408 30.924649 0.350963
F 87.024408 23.193488 0.350963
F 78.097226 30.924649 0.350963
F 78.097226 23.193489 0.350963
F 80.329031 24.482015 25.862507
F 80.329031 32.213175 25.862508
F 89.256214 24.482014 25.862507
F 89.256214 32.213175 25.862508
F 80.329021 27.059069 29.507014
F 80.329021 34.790230 29.507014
F 80.329021 19.327906 29.507014
F 89.256202 27.059069 29.507014
F 89.256202 34.790230 29.507014
F 89.256203 19.327906 29.507014
F 80.329029 27.059069 26.773634
F 80.329029 34.790230 26.773634
F 80.329029 19.327906 26.773634
F 89.256212 27.059069 26.773634
F 89.256212 34.790230 26.773634
F 89.256212 19.327906 26.773634
F 80.329022 24.482014 23.129128
F 80.329022 32.213175 23.129128
F 89.256204 24.482014 23.129128
F 89.256204 32.213175 23.129128
F 82.560826 30.924649 26.773634
F 82.560826 23.193488 26.773634
F 73.633641 30.924649 26.773634
F 73.633641 23.193489 26.773634
F 82.560816 28.347595 23.129128
F 82.560816 20.616434 23.129128
F 73.633631 28.347594 23.129128
F 73.633631 20.616433 23.129127
F 82.560825 28.347595 25.862507
F 82.560825 20.616434 25.862507
F 73.633640 28.347594 25.862508
F 73.633640 20.616433 25.862508
F 82.560818 30.924649 29.507014
F 82.560818 23.193488 29.507014
F 73.633632 30.924649 29.507014
F 73.633632 23.193489 29.507014
F 84.792622 24.482015 25.862507
F 84.792622 32.213175 25.862508
F 75.865438 24.482014 25.862508
F 75.865438 32.213175 25.862508
F 84.792611 27.059069 29.507013
F 84.792611 34.790230 29.507014
F 84.792611 19.327906 29.507014
F 75.865428 27.059069 29.507014
F 75.865428 34.790230 29.507014
F 75.865428 19.327907 29.507014
F 84.792620 27.059069 26.773634
F 84.792620 34.790230 26.773634
F 84.792620 19.327906 26.773634
F 75.865437 27.059069 26.773634
F 75.865437 34.790230 26.773634
F 75.865437 19.327907 26.773634
F 84.792613 24.482015 23.129128
F 84.792613 32.213175 23.129128
F 75.865430 24.482014 23.129128
F 75.865430 32.213175 23.129128
F 87.024418 30.924649 26.773634
F 87.024418 23.193488 26.773634
F 78.097235 30.924649 26.773634
F 78.097235 23.193489 26.773634
F 87.024407 28.347595 23.129128
F 87.024407 20.616433 23.129128
F 78.097225 28.347595 23.129128
F 78.097225 20.616434 23.129128
F 87.024416 28.347595 25.862507
F 87.024416 20.616434 25.862508
F 78.097233 28.347595 25.862507
F 78.097233 20.616433 25.862508
F 87.024408 30.924649 29.507014
F 87.024408 23.193488 29.507014
F 78.097226 30.924649 29.507014
F 78.097226 23.193489 29.507014
F 80.329022 24.482015 30.418140
F 80.329022 32.213175 30.418140
F 89.256204 24.482014 30.418140
F 89.256204 32.213175 30.418140
F 82.560816 28.347595 30.418141
F 82.560816 20.616434 30.418140
F 73.633631 28.347594 30.418140
F 73.633631 20.616433 30.418140
F 84.792613 24.482015 30.418140
F 84.792613 32.213175 30.418140
F 75.865430 24.482014 30.418140
F 75.865430 32.213175 30.418140
F 87.024407 28.347595 30.418141
F 87.024407 20.616433 30.418140
F 78.097225 28.347595 30.418140
F 78.097225 20.616433 30.418140
F 80.329031 24.482015 18.573494
F 80.329031 32.213175 18.573494
F 89.256214 24.482014 18.573494
F 89.256214 32.213175 18.573494
F 80.329021 27.059069 22.218001
F 80.329021 34.790230 22.218001
F 80.329021 19.327906 22.218001
F 89.256202 27.059069 22.218001
F 89.256202 34.790230 22.218001
F 89.256202 19.327906 22.218001
F 80.329029 27.059069 19.484621
F 80.329029 34.790230 19.484621
F 80.329029 19.327906 19.484621
F 89.256212 27.059069 19.484621
F 89.256212 34.790230 19.484621
F 89.256212 19.327906 19.484621
F 82.560826 30.924649 19.484621
F 82.560826 23.193488 19.484621
F 73.633641 30.924649 19.484621
F 73.633641 23.193489 19.484621
F 82.560825 28.347595 18.573494
F 82.560825 20.616434 18.573494
F 73.633640 28.347594 18.573494
F 73.633640 20.616433 18.573495
F 82.560818 30.924649 22.218001
F 82.560818 23.193488 22.218001
F 73.633632 30.924649 22.218001
F 73.633632 23.193489 22.218001
F 84.792622 24.482015 18.573494
F 84.792622 32.213175 18.573494
F 75.865438 24.482014 18.573494
F 75.865438 32.213175 18.573495
F 84.792611 27.059069 22.218001
F 84.792611 34.790230 22.218001
F 84.792611 19.327906 22.218001
F 75.865428 27.059069 22.218001
F 75.865428 34.790230 22.218001
F 75.865428 19.327907 22.218001
F 84.792620 27.059069 19.484621
F 84.792620 34.790230 19.484621
F 84.792620 19.327906 19.484621
F 75.865437 27.059069 19.484621
F 75.865437 34.790230 19.484621
F 75.865437 19.327907 19.484621
F 87.024418 30.924649 19.484621
F 87.024418 23.193488 19.484621
F 78.097235 30.924649 19.484621
F 78.097235 23.193489 19.484621
F 87.024416 28.347595 18.573494
F 87.024416 20.616434 18.573494
F 78.097233 28.347595 18.573494
F 78.097233 20.616433 18.573494
F 87.024408 30.924649 22.218001
F 87.024408 23.193488 22.218001
F 78.097226 30.924649 22.218001
F 78.097226 23.193489 22.218001
F 80.329031 24.482015 47.729545
F 80.329031 32.213175 47.729545
F 89.256214 24.482014 47.729545
F 89.256214 32.213175 47.729546
F 80.329029 27.059069 48.640672
F 80.329029 34.790230 48.640672
F 80.329029 19.327906 48.640672
F 89.256212 27.059069 48.640672
F 89.256212 34.790230 48.640672
F 89.256212 19.327906 48.640672
F 80.329022 24.482015 44.996166
F 80.329022 32.213175 44.996166
F 89.256204 24.482014 44.996166
F 89.256204 32.213175 44.996166
F 82.560826 30.924649 48.640672
F 82.560826 23.193488 48.640672
F 73.633641 30.924649 48.640672
F 73.633641 23.193489 48.640672
F 82.560816 28.347595 44.996166
F 82.560816 20.616434 44.996165
F 73.633631 28.347594 44.996165
F 73.633631 20.616433 44.996165
F 82.560825 28.347595 47.729545
F 82.560825 20.616434 47.729545
F 73.633640 28.347594 47.729545
F 73.633640 20.616433 47.729546
F 84.792622 24.482015 47.729545
F 84.792622 32.213175 47.729545
F 75.865438 24.482014 47.729545
F 75.865438 32.213175 47.729546
F 84.792620 27.059069 48.640672
F 84.792620 34.790230 48.640672
F 84.792620 19.327906 48.640672
F 75.865437 27.059069 48.640672
F 75.865437 34.790230 48.640672
F 75.865437 19.327907 48.640672
F 84.792613 24.482015 44.996166
F 84.792613 32.213175 44.996166
F 75.865430 24.482014 44.996165
F 75.865430 32.213175 44.996166
F 87.024418 30.924649 48.640672
F 87.024418 23.193488 48.640672
F 78.097235 30.924649 48.640672
F 78.097235 23.193489 48.640672
F 87.024407 28.347595 44.996166
F 87.024407 20.616433 44.996166
F 78.097225 28.347595 44.996165
F 78.097225 20.616433 44.996165
F 87.024416 28.347595 47.729545
F 87.024416 20.616434 47.729546
F 78.097233 28.347595 47.729545
F 78.097233 20.616433 47.729545
F 80.329031 24.482015 33.151520
F 80.329031 32.213175 33.151520
F 89.256214 24.482014 33.151520
F 89.256214 32.213175 33.151520
F 80.329021 27.059069 36.796026
F 80.329021 34.790230 36.796026
F 80.329021 19.327906 36.796026
F 89.256202 27.059069 36.796026
F 89.256203 34.790230 36.796026
F 89.256202 19.327906 36.796026
F 80.329029 27.059069 34.062646
F 80.329029 34.790230 34.062646
F 80.329029 19.327907 34.062646
F 89.256212 27.059069 34.062646
F 89.256212 34.790230 34.062646
F 89.256212 19.327906 34.062646
F 82.560827 30.924649 34.062646
F 82.560826 23.193488 34.062646
F 73.633641 30.924649 34.062646
F 73.633641 23.193489 34.062646
F 82.560825 28.347595 33.151520
F 82.560825 20.616434 33.151520
F 73.633640 28.347594 33.151520
F 73.633640 20.616433 33.151520
F 82.560818 30.924649 36.796026
F 82.560818 23.193488 36.796026
F 73.633632 30.924650 36.796026
F 73.633632 23.193489 36.796026
F 84.792622 24.482015 33.151520
F 84.792622 32.213175 33.151520
F 75.865438 24.482014 33.151520
F 75.865438 32.213175 33.151520
F 84.792611 27.059069 36.796025
F 84.792611 34.790230 36.796026
F 84.792611 19.327906 36.796026
F 75.865428 27.059069 36.796026
F 75.865428 34.790230 36.796026
F 75.865428 19.327907 36.796026
F 84.792620 27.059069 34.062646
F 84.792620 34.790230 34.062646
F 84.792620 19.327906 34.062646
F 75.865437 27.059069 34.062646
F 75.865437 34.790230 34.062646
F 75.865437 19.327907 34.062646
F 87.024418 30.924649 34.062646
F 87.024418 23.193488 34.062646
F 78.097235 30.924649 34.062646
F 78.097235 23.193488 34.062646
F 87.024416 28.347595 33.151520
F 87.024416 20.616434 33.151520
F 78.097233 28.347595 33.151520
F 78.097233 20.616433 33.151520
F 87.024408 30.924649 36.796026
F 87.024408 23.193488 36.796026
F 78.097226 30.924649 36.796026
F 78.097226 23.193489 36.796026
F 80.329031 24.482015 40.440532
F 80.329031 32.213175 40.440532
F 89.256214 24.482014 40.440532
F 89.256214 32.213175 40.440532
F 80.329021 27.059069 44.085038
F 80.329021 34.790230 44.085039
F 80.329021 19.327906 44.085039
F 89.256202 27.059069 44.085039
F 89.256202 34.790230 44.085039
F 89.256202 19.327906 44.085039
F 80.329029 27.059069 41.351659
F 80.329029 34.790230 41.351659
F 80.329029 19.327906 41.351659
F 89.256212 27.059069 41.351659
F 89.256212 34.790230 41.351659
F 89.256212 19.327906 41.351659
F 80.329022 24.482014 37.707153
F 80.329022 32.213175 37.707152
F 89.256204 24.482014 37.707152
F 89.256204 32.213175 37.707153
F 82.560826 30.924649 41.351659
F 82.560826 23.193488 41.351659
F 73.633641 30.924649 41.351659
F 73.633641 23.193489 41.351659
F 82.560816 28.347595 37.707152
F 82.560816 20.616434 37.707153
F 73.633631 28.347594 37.707152
F 73.633631 20.616433 37.707152
F 82.560825 28.347595 40.440532
F 82.560825 20.616434 40.440532
F 73.633640 28.347594 40.440532
F 73.633640 20.616433 40.440532
F 82.560818 30.924649 44.085038
F 82.560818 23.193488 44.085039
F 73.633632 30.924650 44.085039
F 73.633632 23.193489 44.085039
F 84.792622 24.482015 40.440532
F 84.792622 32.213175 40.440532
F 75.865438 24.482014 40.440532
F 75.865438 32.213175 40.440532
F 84.792611 27.059069 44.085038
F 84.792611 34.790230 44.085039
F 84.792611 19.327906 44.085039
F 75.865428 27.059069 44.085039
F 75.865428 34.790230 44.085039
F 75.865428 19.327907 44.085039
F 84.792620 27.059069 41.351659
F 84.792620 34.790230 41.351659
F 84.792620 19.327906 41.351659
F 75.865437 27.059069 41.351659
F 75.865437 34.790230 41.351659
F 75.865437 19.327907 41.351659
F 84.792613 24.482015 37.707153
F 84.792613 32.213175 37.707153
F 75.865430 24.482014 37.707152
F 75.865430 32.213175 37.707152
F 87.024418 30.924649 41.351659
F 87.024418 23.193488 41.351659
F 78.097235 30.924649 41.351659
F 78.097235 23.193489 41.351659
F 87.024407 28.347595 37.707152
F 87.024407 20.616434 37.707153
F 78.097225 28.347595 37.707152
F 78.097225 20.616434 37.707152
F 87.024416 28.347595 40.440532
F 87.024416 20.616434 40.440532
F 78.097233 28.347595 40.440532
F 78.097233 20.616433 40.440532
F 87.024408 30.924649 44.085039
F 87.024408 23.193488 44.085039
F 78.097226 30.924649 44.085039
F 78.097226 23.193489 44.085039
F 80.329021 27.059069 51.374051
F 80.329021 34.790230 51.374052
F 80.329021 19.327906 51.374052
F 89.256202 27.059069 51.374052
F 89.256202 34.790230 51.374052
F 89.256202 19.327906 51.374052
F 82.560818 30.924649 51.374051
F 82.560818 23.193488 51.374052
F 73.633632 30.924649 51.374052
F 73.633632 23.193489 51.374052
F 84.792611 27.059069 51.374051
F 84.792611 34.790230 51.374051
F 84.792611 19.327906 51.374052
F 75.865428 27.059069 51.374052
F 75.865428 34.790230 51.374052
F 75.865428 19.327907 51.374052
F 87.024408 30.924649 51.374052
F 87.024408 23.193488 51.374052
F 78.097226 30.924649 51.374052
F 78.097226 23.193489 51.374052
F 80.329031 24.482015 55.018558
F 80.329031 32.213175 55.018558
F 89.256214 24.482014 55.018558
F 89.256214 32.213175 55.018558
F 80.329021 27.059069 58.663063
F 80.329021 34.790230 58.663064
F 80.329021 19.327906 58.663064
F 89.256202 27.059069 58.663064
F 89.256202 34.790230 58.663064
F 89.256202 19.327906 58.663064
F 80.329029 27.059069 55.929684
F 80.329029 34.790230 55.929684
F 80.329029 19.327906 55.929684
F 89.256212 27.059069 55.929684
F 89.256212 34.790230 55.929684
F 89.256212 19.327906 55.929684
F 80.329022 24.482015 52.285178
F 80.329022 32.213175 52.285178
F 89.256204 24.482014 52.285178
F 89.256204 32.213175 52.285178
F 82.560826 30.924649 55.929684
F 82.560826 23.193488 55.929684
F 73.633641 30.924649 55.929684
F 73.633641 23.193489 55.929684
F 82.560816 28.347595 52.285178
F 82.560816 20.616434 52.285178
F 73.633631 28.347594 52.285178
F 73.633631 20.616433 52.285178
F 82.560825 28.347595 55.018557
F 82.560825 20.616434 55.018558
F 73.633640 28.347594 55.018558
F 73.633640 20.616433 55.018558
F 82.560818 30.924649 58.663063
F 82.560818 23.193488 58.663063
F 73.633632 30.924649 58.663064
F 73.633632 23.193489 58.663064
F 84.792622 24.482015 55.018558
F 84.792622 32.213175 55.018558
F 75.865438 24.482014 55.018558
F 75.865438 32.213175 55.018558
F 84.792611 27.059069 58.663063
F 84.792611 34.790230 58.663064
F 84.792611 19.327906 58.663064
F 75.865428 27.059069 58.663064
F 75.865428 34.790230 58.663064
F 75.865428 19.327907 58.663064
F 84.792620 27.059069 55.929684
F 84.792620 34.790230 55.929684
F 84.792620 19.327906 55.929684
F 75.865437 27.059069 55.929684
F 75.865437 34.790230 55.929684
F 75.865437 19.327907 55.929684
F 84.792613 24.482015 52.285178
F 84.792613 32.213175 52.285178
F 75.865430 24.482014 52.285178
F 75.865430 32.213175 52.285178
F 87.024418 30.924649 55.929684
F 87.024418 23.193488 55.929684
F 78.097235 30.924649 55.929684
F 78.097235 23.193489 55.929684
F 87.024407 28.347595 52.285178
F 87.024407 20.616433 52.285178
F 78.097225 28.347595 52.285178
F 78.097225 20.616433 52.285178
F 87.024416 28.347595 55.018558
F 87.024416 20.616434 55.018558
F 78.097233 28.347595 55.018558
F 78.097233 20.616433 55.018558
F 87.024408 30.924649 58.663064
F 87.024408 23.193488 58.663064
F 78.097226 30.924649 58.663064
F 78.097226 23.193489 58.663064
F 80.329031 24.482015 62.307570
F 80.329031 32.213175 62.307570
F 89.256214 24.482014 62.307570
F 89.256214 32.213175 62.307570
F 80.329029 27.059069 63.218697
F 80.329029 34.790230 63.218697
F 80.329029 19.327907 63.218697
F 89.256212 27.059069 63.218697
F 89.256212 34.790230 63.218697
F 89.256212 19.327906 63.218697
F 80.329022 24.482015 59.574190
F 80.329022 32.213175 59.574190
F 89.256204 24.482014 59.574190
F 89.256204 32.213175 59.574190
F 82.560826 30.924649 63.218697
F 82.560826 23.193488 63.218697
F 73.633641 30.924649 63.218697
F 73.633641 23.193489 63.218697
F 82.560816 28.347595 59.574190
F 82.560816 20.616434 59.574190
F 73.633631 28.347594 59.574190
F 73.633631 20.616433 59.574190
F 82.560825 28.347595 62.307570
F 82.560825 20.616434 62.307570
F 73.633640 28.347594 62.307570
F 73.633640 20.616433 62.307570
F 84.792622 24.482015 62.307570
F 84.792622 32.213175 62.307570
F 75.865438 24.482014 62.307570
F 75.865438 32.213175 62.307570
F 84.792620 27.059069 63.218697
F 84.792620 34.790230 63.218697
F 84.792620 19.327906 63.218697
F 75.865437 27.059069 63.218697
F 75.865437 34.790230 63.218696
F 75.865437 19.327907 63.218696
F 84.792613 24.482015 59.574190
F 84.792613 32.213175 59.574190
F 75.865430 24.482014 59.574190
F 75.865430 32.213175 59.574190
F 87.024418 30.924649 63.218697
F 87.024418 23.193488 63.218697
F 78.097235 30.924649 63.218697
F 78.097235 23.193489 63.218697
F 87.024407 28.347595 59.574191
F 87.024407 20.616433 59.574190
F 78.097225 28.347595 59.574190
F 78.097225 20.616434 59.574190
F 87.024416 28.347595 62.307570
F 87.024416 20.616434 62.307570
F 78.097233 28.347595 62.307570
F 78.097233 20.616433 62.307570
F 80.329031 47.675503 3.995470
F 80.329031 39.944340 3.995470
F 89.256214 47.675503 3.995470
F 89.256214 39.944340 3.995470
F 80.329021 50.252558 7.639976
F 80.329021 42.521395 7.639976
F 89.256203 50.252558 7.639976
F 89.256203 42.521395 7.639976
F 80.329029 50.252558 4.906596
F 80.329029 42.521395 4.906596
F 89.256212 50.252558 4.906597
F 89.256212 42.521395 4.906596
F 80.329022 47.675503 1.262090
F 80.329022 39.944340 1.262090
F 89.256204 47.675503 1.262090
F 89.256204 39.944340 1.262090
F 82.560826 38.655813 4.906596
F 82.560826 46.386977 4.906596
F 73.633641 38.655813 4.906596
F 73.633641 46.386977 4.906596
F 82.560816 51.541084 1.262090
F 82.560816 36.078757 1.262090
F 82.560816 43.809923 1.262090
F 73.633631 51.541083 1.262090
F 73.633631 36.078757 1.262090
F 73.633631 43.809922 1.262090
F 82.560825 51.541084 3.995469
F 82.560825 36.078757 3.995470
F 82.560825 43.809922 3.995470
F 73.633640 51.541083 3.995470
F 73.633640 36.078756 3.995470
F 73.633640 43.809922 3.995470
F 82.560818 38.655812 7.639976
F 82.560818 46.386977 7.639976
F 73.633632 38.655813 7.639976
F 73.633632 46.386977 7.639976
F 84.792622 47.675503 3.995470
F 84.792622 39.944340 3.995470
F 75.865438 47.675503 3.995470
F 75.865438 39.944339 3.995470
F 84.792611 50.252558 7.639976
F 84.792611 42.521395 7.639976
F 75.865428 50.252558 7.639976
F 75.865428 42.521395 7.639976
F 84.792620 50.252558 4.906596
F 84.792620 42.521395 4.906596
F 75.865437 50.252558 4.906596
F 75.865437 42.521395 4.906596
F 84.792613 47.675504 1.262090
F 84.792613 39.944340 1.262090
F 75.865430 47.675503 1.262090
F 75.865430 39.944339 1.262090
F 87.024418 38.655813 4.906596
F 87.024418 46.386977 4.906596
F 78.097235 38.655813 4.906596
F 78.097235 46.386977 4.906596
F 87.024407 51.541083 1.262090
F 87.024407 36.078757 1.262090
F 87.024407 43.809922 1.262090
F 78.097225 51.541083 1.262090
F 78.097225 36.078757 1.262089
F 78.097225 43.809922 1.262090
F 87.024416 51.541083 3.995470
F 87.024416 36.078757 3.995470
F 87.024416 43.809922 3.995470
F 78.097233 51.541083 3.995469
F 78.097233 36.078757 3.995470
F 78.097233 43.809922 3.995470
F 87.024408 38.655813 7.639976
F 87.024408 46.386977 7.639976
F 78.097226 38.655813 7.639976
F 78.097226 46.386977 7.639976
F 80.329031 47.675503 11.284482
F 80.329031 39.944340 11.284482
F 89.256214 47.675503 11.284482
F 89.256214 39.944340 11.284482
F 80.329021 50.252558 14.928988
F 80.329021 42.521395 14.928988
F 89.256203 50.252558 14.928988
F 89.256203 42.521395 14.928988
F 80.329029 50.252558 12.195608
F 80.329029 42.521395 12.195608
F 89.256212 50.252558 12.195609
F 89.256212 42.521395 12.195608
F 80.329022 47.675503 8.551102
F 80.329022 39.944340 8.551102
F 89.256204 47.675503 8.551103
F 89.256204 39.944340 8.551102
F 82.560826 38.655812 12.195608
F 82.560826 46.386977 12.195609
F 73.633641 38.655813 12.195608
F 73.633641 46.386977 12.195608
F 82.560816 51.541084 8.551102
F 82.560816 36.078757 8.551102
F 82.560816 43.809923 8.551102
F 73.633631 51.541083 8.551102
F 73.633631 36.078757 8.551102
F 73.633631 43.809922 8.551102
F 82.560825 51.541084 11.284482
F 82.560825 36.078757 11.284482
F 82.560825 43.809922 11.284482
F 73.633640 51.541083 11.284482
F 73.633640 36.078756 11.284482
F 73.633640 43.809922 11.284482
F 82.560818 38.655812 14.928988
F 82.560818 46.386977 14.928988
F 73.633632 38.655813 14.928988
F 73.633632 46.386977 14.928988
F 84.792622 47.675503 11.284482
F 84.792622 39.944340 11.284482
F 75.865438 47.675503 11.284482
F 75.865438 39.944339 11.284482
F 84.792611 50.252558 14.928988
F 84.792611 42.521395 14.928988
F 75.865428 50.252558 14.928988
F 75.865428 42.521395 14.928988
F 84.792620 50.252558 12.195609
F 84.792620 42.521395 12.195608
F 75.865437 50.252558 12.195608
F 75.865437 42.521395 12.195608
F 84.792613 47.675503 8.551103
F 84.792613 39.944340 8.551102
F 75.865430 47.675503 8.551102
F 75.865430 39.944339 8.551102
F 87.024418 38.655813 12.195608
F 87.024418 46.386977 12.195609
F 78.097235 38.655813 12.195608
F 78.097235 46.386977 12.195608
F 87.024407 51.541083 8.551103
F 87.024407 36.078757 8.551102
F 87.024407 43.809922 8.551102
F 78.097225 51.541083 8.551102
F 78.097225 36.078757 8.551102
F 78.097225 43.809922 8.551102
F 87.024416 51.541083 11.284482
F 87.024416 36.078757 11.284482
F 87.024416 43.809922 11.284482
F 78.097233 51.541083 11.284482
F 78.097233 36.078757 11.284482
F 78.097233 43.809922 11.284482
F 87.024408 38.655813 14.928988
F 87.024408 46.386977 14.928988
F 78.097226 38.655813 14.928988
F 78.097226 46.386977 14.928988
F 80.329021 50.252558 0.350963
F 80.329021 42.521395 0.350963
F 89.256203 50.252558 0.350963
F 89.256203 42.521395 0.350963
F 80.329022 47.675503 15.840115
F 80.329022 39.944340 15.840114
F 89.256204 47.675503 15.840115
F 89.256204 39.944340 15.840114
F 82.560816 51.541084 15.840115
F 82.560816 36.078757 15.840115
F 82.560816 43.809923 15.840115
F 73.633631 51.541083 15.840114
F 73.633631 36.078757 15.840114
F 73.633631 43.809922 15.840114
F 82.560818 38.655812 0.350963
F 82.560818 46.386977 0.350963
F 73.633632 38.655813 0.350964
F 73.633632 46.386977 0.350963
F 84.792611 50.252558 0.350963
F 84.792611 42.521395 0.350963
F 75.865428 50.252558 0.350963
F 75.865428 42.521395 0.350963
F 84.792613 47.675503 15.840115
F 84.792613 39.944340 15.840115
F 75.865430 47.675503 15.840115
F 75.865430 39.944339 15.840114
F 87.024407 51.541083 15.840115
F 87.024407 36.078757 15.840115
F 87.024407 43.809922 15.840115
F 78.097225 51.541083 15.840115
F 78.097225 36.078757 15.840114
F 78.097225 43.809922 15.840114
F 87.024408 38.655813 0.350963
F 87.024408 46.386977 0.350963
F 78.097226 38.655813 0.350963
F 78.097226 46.386977 0.350963
F 80.329031 47.675503 25.862507
F 80.329031 39.944340 25.862508
F 89.256214 47.675503 25.862507
F 89.256214 39.944340 25.862508
F 80.329021 50.252558 29.507014
F 80.329021 42.521395 29.507014
F 89.256203 50.252558 29.507014
F 89.256203 42.521395 29.507014
F 80.329029 50.252558 26.773634
F 80.329029 42.521395 26.773634
F 89.256212 50.252558 26.773634
F 89.256212 42.521395 26.773634
F 80.329022 47.675503 23.129128
F 80.329022 39.944340 23.129128
F 89.256204 47.675503 23.129128
F 89.256204 39.944340 23.129128
F 82.560826 38.655813 26.773634
F 82.560826 46.386977 26.773634
F 73.633641 38.655813 26.773634
F 73.633641 46.386977 26.773634
F 82.560816 51.541084 23.129128
F 82.560816 36.078757 23.129128
F 82.560816 43.809923 23.129128
F 73.633631 51.541083 23.129127
F 73.633631 36.078757 23.129127
F 73.633631 43.809922 23.129127
F 82.560825 51.541084 25.862507
F 82.560825 36.078757 25.862507
F 82.560825 43.809922 25.862507
F 73.633640 51.541083 25.862508
F 73.633640 36.078756 25.862508
F 73.633640 43.809922 25.862508
F 82.560818 38.655812 29.507014
F 82.560818 46.386977 29.507013
F 73.633632 38.655813 29.507014
F 73.633632 46.386977 29.507014
F 84.792622 47.675503 25.862507
F 84.792622 39.944340 25.862508
F 75.865438 47.675503 25.862508
F 75.865438 39.944339 25.862508
F 84.792611 50.252558 29.507014
F 84.792611 42.521395 29.507014
F 75.865428 50.252558 29.507014
F 75.865428 42.521395 29.507014
F 84.792620 50.252558 26.773634
F 84.792620 42.521395 26.773634
F 75.865437 50.252558 26.773634
F 75.865437 42.521395 26.773634
F 84.792613 47.675503 23.129128
F 84.792613 39.944340 23.129128
F 75.865430 47.675503 23.129128
F 75.865430 39.944339 23.129127
F 87.024418 38.655813 26.773634
F 87.024418 46.386977 26.773634
F 78.097235 38.655813 26.773634
F 78.097235 46.386977 26.773634
F 87.024407 51.541083 23.129128
F 87.024407 36.078757 23.129128
F 87.024407 43.809922 23.129128
F 78.097225 51.541083 23.129128
F 78.097225 36.078757 23.129128
F 78.097225 43.809922 23.129128
F 87.024416 51.541083 25.862507
F 87.024416 36.078757 25.862508
F 87.024416 43.809922 25.862508
F 78.097233 51.541083 25.862507
F 78.097233 36.078757 25.862508
F 78.097233 43.809922 25.862508
F 87.024408 38.655813 29.507014
F 87.024408 46.386977 29.507014
F 78.097226 38.655813 29.507014
F 78.097226 46.386977 29.507014
F 80.329022 47.675503 30.418140
F 80.329022 39.944340 30.418140
F 89.256204 47.675503 30.418140
F 89.256204 39.944340 30.418140
F 82.560816 51.541084 30.418141
F 82.560816 36.078757 30.418140
F 82.560816 43.809923 30.418140
F 73.633631 51.541083 30.418140
F 73.633631 36.078757 30.418140
F 73.633631 43.809922 30.418140
F 84.792613 47.675504 30.418140
F 84.792613 39.944340 30.418140
F 75.865430 47.675503 30.418140
F 75.865430 39.944339 30.418140
F 87.024407 51.541083 30.418141
F 87.024407 36.078757 30.418140
F 87.024407 43.809922 30.418140
F 78.097225 51.541083 30.418140
F 78.097225 36.078757 30.418140
F 78.097225 43.809922 30.418140
F 80.329031 47.675503 18.573494
F 80.329031 39.944340 18.573494
F 89.256213 47.675503 18.573494
F 89.256214 39.944340 18.573494
F 80.329021 50.252558 22.218001
F 80.329021 42.521395 22.218001
F 89.256203 50.252558 22.218001
F 89.256203 42.521395 22.218001
F 80.329029 50.252558 19.484621
F 80.329029 42.521395 19.484621
F 89.256212 50.252558 19.484621
F 89.256212 42.521395 19.484621
F 82.560826 38.655813 19.484621
F 82.560826 46.386977 19.484621
F 73.633641 38.655813 19.484621
F 73.633641 46.386977 19.484621
F 82.560825 51.541084 18.573494
F 82.560825 36.078757 18.573494
F 82.560825 43.809922 18.573494
F 73.633640 51.541083 18.573494
F 73.633640 36.078756 18.573495
F 73.633640 43.809922 18.573495
F 82.560818 38.655812 22.218001
F 82.560818 46.386977 22.218001
F 73.633632 38.655813 22.218001
F 73.633632 46.386977 22.218001
F 84.792622 47.675503 18.573494
F 84.792622 39.944340 18.573494
F 75.865438 47.675503 18.573494
F 75.865438 39.944339 18.573495
F 84.792611 50.252558 22.218001
F 84.792611 42.521395 22.218001
F 75.865428 50.252558 22.218001
F 75.865428 42.521395 22.218001
F 84.792620 50.252558 19.484621
F 84.792620 42.521395 19.484621
F 75.865437 50.252558 19.484621
F 75.865437 42.521395 19.484621
F 87.024418 38.655813 19.484621
F 87.024418 46.386977 19.484621
F 78.097235 38.655813 19.484621
F 78.097235 46.386977 19.484621
F 87.024416 51.541084 18.573494
F 87.024416 36.078757 18.573494
F 87.024416 43.809922 18.573494
F 78.097233 51.541083 18.573494
F 78.097233 36.078757 18.573494
F 78.097233 43.809922 18.573494
F 87.024408 38.655813 22.218001
F 87.024408 46.386977 22.218001
F 78.097226 38.655813 22.218001
F 78.097226 46.386977 22.218001
F 80.329031 47.675503 47.729545
F 80.329031 39.944340 47.729545
F 89.256214 47.675503 47.729545
F 89.256214 39.944340 47.729545
F 80.329029 50.252558 48.640672
F 80.329029 42.521395 48.640672
F 89.256212 50.252558 48.640672
F 89.256212 42.521395 48.640672
F 80.329022 47.675503 44.996166
F 80.329022 39.944340 44.996165
F 89.256204 47.675503 44.996166
F 89.256204 39.944340 44.996165
F 82.560826 38.655813 48.640672
F 82.560826 46.386977 48.640672
F 73.633641 38.655813 48.640672
F 73.633641 46.386977 48.640672
F 82.560816 51.541084 44.996166
F 82.560816 36.078757 44.996165
F 82.560816 43.809923 44.996165
F 73.633631 51.541083 44.996165
F 73.633631 36.078757 44.996165
F 73.633631 43.809922 44.996165
F 82.560825 51.541084 47.729545
F 82.560825 36.078757 47.729545
F 82.560825 43.809922 47.729545
F 73.633640 51.541083 47.729545
F 73.633640 36.078756 47.729546
F 73.633640 43.809922 47.729546
F 84.792622 47.675503 47.729545
F 84.792622 39.944340 47.729545
F 75.865438 47.675503 47.729545
F 75.865438 39.944339 47.729546
F 84.792620 50.252558 48.640672
F 84.792620 42.521395 48.640672
F 75.865437 50.252558 48.640672
F 75.865437 42.521395 48.640672
F 84.792613 47.675504 44.996166
F 84.792613 39.944340 44.996165
F 75.865430 47.675503 44.996165
F 75.865430 39.944339 44.996165
F 87.024418 38.655813 48.640672
F 87.024418 46.386977 48.640672
F 78.097235 38.655813 48.640672
F 78.097235 46.386977 48.640672
F 87.024407 51.541083 44.996166
F 87.024407 36.078757 44.996165
F 87.024407 43.809922 44.996166
F 78.097225 51.541083 44.996165
F 78.097225 36.078757 44.996165
F 78.097225 43.809922 44.996165
F 87.024416 51.541083 47.729545
F 87.024416 36.078757 47.729545
F 87.024416 43.809922 47.729546
F 78.097233 51.541083 47.729545
F 78.097233 36.078757 47.729545
F 78.097233 43.809922 47.729545
F 80.329031 47.675503 33.151520
F 80.329031 39.944340 33.151520
F 89.256214 47.675503 33.151520
F 89.256214 39.944340 33.151520
F 80.329021 50.252558 36.796026
F 80.329021 42.521395 36.796026
F 89.256203 50.252558 36.796026
F 89.256203 42.521395 36.796026
F 80.329029 50.252558 34.062646
F 80.329029 42.521395 34.062646
F 89.256212 50.252558 34.062646
F 89.256212 42.521395 34.062646
F 82.560826 38.655813 34.062646
F 82.560826 46.386977 34.062646
F 73.633641 38.655813 34.062646
F 73.633641 46.386977 34.062646
F 82.560825 51.541084 33.151520
F 82.560825 36.078757 33.151520
F 82.560825 43.809922 33.151520
F 73.633640 51.541083 33.151520
F 73.633640 36.078756 33.151520
F 73.633640 43.809922 33.151520
F 82.560818 38.655812 36.796026
F 82.560818 46.386977 36.796026
F 73.633632 38.655813 36.796026
F 73.633632 46.386977 36.796026
F 84.792622 47.675503 33.151520
F 84.792622 39.944340 33.151520
F 75.865438 47.675503 33.151520
F 75.865438 39.944339 33.151520
F 84.792611 50.252558 36.796025
F 84.792611 42.521395 36.796026
F 75.865428 50.252558 36.796026
F 75.865428 42.521395 36.796026
F 84.792620 50.252558 34.062646
F 84.792620 42.521395 34.062646
F 75.865437 50.252558 34.062646
F 75.865437 42.521395 34.062646
F 87.024418 38.655813 34.062646
F 87.024418 46.386977 34.062646
F 78.097235 38.655813 34.062646
F 78.097235 46.386977 34.062646
F 87.024416 51.541084 33.151520
F 87.024416 36.078757 33.151520
F 87.024416 43.809922 33.151520
F 78.097233 51.541083 33.151520
F 78.097233 36.078757 33.151520
F 78.097233 43.809922 33.151520
F 87.024408 38.655813 36.796026
F 87.024408 46.386977 36.796026
F 78.097226 38.655813 36.796026
F 78.097226 46.386977 36.796026
F 80.329031 47.675503 40.440532
F 80.329031 39.944340 40.440532
F 89.256214 47.675503 40.440532
F 89.256214 39.944340 40.440532
F 80.329021 50.252558 44.085038
F 80.329021 42.521395 44.085039
F 89.256203 50.252558 44.085039
F 89.256203 42.521395 44.085039
F 80.329029 50.252558 41.351659
F 80.329029 42.521395 41.351659
F 89.256212 50.252558 41.351659
F 89.256212 42.521395 41.351659
F 80.329022 47.675503 37.707153
F 80.329022 39.944340 37.707152
F 89.256204 47.675503 37.707153
F 89.256204 39.944340 37.707152
F 82.560826 38.655813 41.351659
F 82.560826 46.386977 41.351659
F 73.633641 38.655813 41.351658
F 73.633641 46.386977 41.351659
F 82.560816 51.541084 37.707153
F 82.560816 36.078757 37.707152
F 82.560816 43.809923 37.707153
F 73.633631 51.541083 37.707152
F 73.633631 36.078757 37.707152
F 73.633631 43.809922 37.707152
F 82.560825 51.541084 40.440532
F 82.560825 36.078757 40.440532
F 82.560825 43.809922 40.440532
F 73.633640 51.541083 40.440532
F 73.633640 36.078756 40.440532
F 73.633640 43.809922 40.440532
F 82.560818 38.655812 44.085039
F 82.560818 46.386977 44.085039
F 73.633632 38.655813 44.085039
F 73.633632 46.386977 44.085039
F 84.792622 47.675503 40.440532
F 84.792622 39.944340 40.440532
F 75.865438 47.675503 40.440532
F 75.865438 39.944339 40.440533
F 84.792611 50.252558 44.085038
F 84.792611 42.521395 44.085039
F 75.865428 50.252558 44.085039
F 75.865428 42.521395 44.085039
F 84.792620 50.252558 41.351659
F 84.792620 42.521395 41.351659
F 75.865437 50.252558 41.351659
F 75.865437 42.521395 41.351659
F 84.792613 47.675503 37.707153
F 84.792613 39.944340 37.707152
F 75.865430 47.675503 37.707152
F 75.865430 39.944339 37.707152
F 87.024418 38.655813 41.351659
F 87.024418 46.386977 41.351659
F 78.097235 38.655813 41.351659
F 78.097235 46.386977 41.351659
F 87.024407 51.541083 37.707152
F 87.024407 36.078757 37.707152
F 87.024407 43.809922 37.707153
F 78.097225 51.541083 37.707152
F 78.097225 36.078757 37.707152
F 78.097225 43.809922 37.707152
F 87.024416 51.541083 40.440532
F 87.024416 36.078757 40.440532
F 87.024416 43.809922 40.440532
F 78.097233 51.541083 40.440532
F 78.097233 36.078757 40.440532
F 78.097233 43.809922 40.440532
F 87.024408 38.655813 44.085039
F 87.024408 46.386977 44.085039
F 78.097226 38.655813 44.085039
F 78.097226 46.386977 44.085039
F 80.329021 50.252558 51.374051
F 80.329021 42.521395 51.374052
F 89.256203 50.252558 51.374052
F 89.256203 42.521395 51.374052
F 82.560818 38.655812 51.374052
F 82.560818 46.386977 51.374051
F 73.633632 38.655813 51.374052
F 73.633632 46.386977 51.374052
F 84.792611 50.252558 51.374051
F 84.792611 42.521395 51.374052
F 75.865428 50.252558 51.374052
F 75.865428 42.521395 51.374052
F 87.024408 38.655813 51.374052
F 87.024408 46.386977 51.374052
F 78.097226 38.655813 51.374052
F 78.097226 46.386977 51.374052
F 80.329031 47.675503 55.018558
F 80.329031 39.944340 55.018558
F 89.256214 47.675503 55.018558
F 89.256214 39.944340 55.018558
F 80.329021 50.252558 58.663063
F 80.329021 42.521395 58.663064
F 89.256203 50.252558 58.663064
F 89.256203 42.521395 58.663064
F 80.329029 50.252558 55.929684
F 80.329029 42.521395 55.929684
F 89.256212 50.252558 55.929684
F 89.256212 42.521395 55.929684
F 80.329022 47.675503 52.285178
F 80.329022 39.944340 52.285178
F 89.256204 47.675503 52.285178
F 89.256204 39.944340 52.285178
F 82.560826 38.655813 55.929684
F 82.560826 46.386977 55.929684
F 73.633641 38.655813 55.929684
F 73.633641 46.386977 55.929684
F 82.560816 51.541084 52.285178
F 82.560816 36.078757 52.285178
F 82.560816 43.809923 52.285178
F 73.633631 51.541083 52.285178
F 73.633631 36.078757 52.285178
F 73.633631 43.809922 52.285178
F 82.560825 51.541084 55.018557
F 82.560825 36.078757 55.018558
F 82.560825 43.809922 55.018558
F 73.633640 51.541083 55.018558
F 73.633640 36.078756 55.018558
F 73.633640 43.809922 55.018558
F 82.560818 38.655812 58.663064
F 82.560818 46.386977 58.663063
F 73.633632 38.655813 58.663064
F 73.633632 46.386977 58.663064
F 84.792622 47.675503 55.018558
F 84.792622 39.944340 55.018558
F 75.865438 47.675503 55.018558
F 75.865438 39.944339 55.018558
F 84.792611 50.252558 58.663063
F 84.792611 42.521395 58.663064
F 75.865428 50.252558 58.663064
F 75.865428 42.521395 58.663064
F 84.792620 50.252558 55.929684
F 84.792620 42.521395 55.929684
F 75.865437 50.252558 55.929684
F 75.865437 42.521395 55.929684
F 84.792613 47.675503 52.285178
F 84.792613 39.944340 52.285178
F 75.865430 47.675503 52.285178
F 75.865430 39.944339 52.285178
F 87.024418 38.655813 55.929684
F 87.024418 46.386977 55.929684
F 78.097235 38.655813 55.929684
F 78.097235 46.386977 55.929684
F 87.024407 51.541083 52.285178
F 87.024407 36.078757 52.285178
F 87.024407 43.809922 52.285178
F 78.097225 51.541083 52.285178
F 78.097225 36.078757 52.285178
F 78.097225 43.809922 52.285178
F 87.024416 51.541083 55.018558
F 87.024416 36.078757 55.018558
F 87.024416 43.809922 55.018558
F 78.097233 51.541083 55.018558
F 78.097233 36.078757 55.018558
F 78.097233 43.809922 55.018558
F 87.024408 38.655813 58.663064
F 87.024408 46.386977 58.663064
F 78.097226 38.655813 58.663064
F 78.097226 46.386977 58.663064
F 80.329031 47.675503 62.307570
F 80.329031 39.944340 62.307570
F 89.256214 47.675503 62.307570
F 89.256214 39.944340 62.307570
F 80.329029 50.252558 63.218697
F 80.329029 42.521395 63.218697
F 89.256212 50.252558 63.218697
F 89.256212 42.521395 63.218697
F 80.329022 47.675503 59.574190
F 80.329022 39.944340 59.574190
F 89.256204 47.675503 59.574190
F 89.256204 39.944340 59.574190
F 82.560826 38.655813 63.218697
F 82.560826 46.386977 63.218697
F 73.633641 38.655813 63.218697
F 73.633641 46.386977 63.218697
F 82.560816 51.541084 59.574191
F 82.560816 36.078757 59.574190
F 82.560816 43.809923 59.574190
F 73.633631 51.541083 59.574190
F 73.633631 36.078757 59.574190
F 73.633631 43.809922 59.574190
F 82.560825 51.541084 62.307570
F 82.560825 36.078757 62.307570
F 82.560825 43.809922 62.307570
F 73.633640 51.541083 62.307570
F 73.633640 36.078756 62.307570
F 73.633640 43.809922 62.307570
F 84.792622 47.675503 62.307570
F 84.792622 39.944340 62.307570
F 75.865438 47.675503 62.307570
F 75.865438 39.944339 62.307570
F 84.792620 50.252558 63.218697
F 84.792620 42.521395 63.218697
F 75.865437 50.252558 63.218697
F 75.865437 42.521395 63.218696
F 84.792613 47.675504 59.574190
F 84.792613 39.944340 59.574190
F 75.865430 47.675503 59.574190
F 75.865430 39.944339 59.574190
F 87.024418 38.655813 63.218697
F 87.024418 46.386977 63.218697
F 78.097235 38.655813 63.218696
F 78.097235 46.386977 63.218697
F 87.024407 51.541083 59.574191
F 87.024407 36.078757 59.574190
F 87.024407 43.809922 59.574190
F 78.097225 51.541083 59.574190
F 78.097225 36.078757 59.574190
F 78.097225 43.809922 59.574190
F 87.024416 51.541083 62.307570
F 87.024416 36.078757 62.307570
F 87.024416 43.809922 62.307570
F 78.097233 51.541083 62.307570
F 78.097233 36.078757 62.307570
F 78.097233 43.809922 62.307570
F 80.329031 55.406664 3.995469
F 80.329031 63.137829 3.995470
F 89.256214 55.406664 3.995470
F 89.256214 63.137829 3.995470
F 80.329021 57.983719 7.639976
F 80.329021 65.714884 7.639976
F 89.256203 57.983719 7.639976
F 89.256202 65.714884 7.639976
F 80.329029 57.983719 4.906596
F 80.329029 65.714884 4.906596
F 89.256212 57.983719 4.906596
F 89.256212 65.714884 4.906596
F 80.329022 55.406664 1.262090
F 80.329022 63.137829 1.262090
F 89.256204 55.406664 1.262090
F 89.256204 63.137829 1.262090
F 82.560826 54.118138 4.906596
F 82.560826 61.849301 4.906596
F 73.633641 54.118138 4.906596
F 73.633641 61.849302 4.906596
F 82.560816 59.272246 1.262090
F 82.560816 67.003412 1.262090
F 73.633631 59.272245 1.262090
F 73.633631 67.003411 1.262090
F 82.560825 59.272246 3.995470
F 82.560825 67.003412 3.995470
F 73.633640 59.272245 3.995470
F 73.633640 67.003411 3.995470
F 82.560818 54.118138 7.639976
F 82.560818 61.849301 7.639976
F 73.633632 54.118138 7.639976
F 73.633632 61.849302 7.639976
F 84.792622 55.406664 3.995469
F 84.792622 63.137829 3.995470
F 75.865438 55.406664 3.995470
F 75.865438 63.137829 3.995470
F 84.792611 57.983719 7.639976
F 84.792611 65.714884 7.639976
F 75.865428 57.983719 7.639976
F 75.865428 65.714885 7.639976
F 84.792620 57.983719 4.906596
F 84.792620 65.714884 4.906596
F 75.865437 57.983719 4.906596
F 75.865437 65.714885 4.906596
F 84.792613 55.406664 1.262090
F 84.792613 63.137829 1.262090
F 75.865430 55.406664 1.262090
F 75.865430 63.137829 1.262090
F 87.024418 54.118138 4.906596
F 87.024418 61.849301 4.906596
F 78.097235 54.118138 4.906596
F 78.097235 61.849301 4.906596
F 87.024407 59.272246 1.262090
F 87.024407 67.003412 1.262090
F 78.097225 59.272246 1.262090
F 78.097225 67.003411 1.262090
F 87.024416 59.272246 3.995470
F 87.024416 67.003411 3.995470
F 78.097233 59.272246 3.995470
F 78.097233 67.003411 3.995470
F 87.024408 54.118138 7.639976
F 87.024408 61.849301 7.639976
F 78.097226 54.118138 7.639976
F 78.097226 61.849301 7.639976
F 80.329031 55.406664 11.284482
F 80.329031 63.137829 11.284482
F 89.256213 55.406664 11.284482
F 89.256214 63.137829 11.284482
F 80.329021 57.983719 14.928988
F 80.329021 65.714884 14.928988
F 89.256202 57.983719 14.928988
F 89.256202 65.714884 14.928988
F 80.329029 57.983719 12.195608
F 80.329029 65.714884 12.195608
F 89.256212 57.983719 12.195608
F 89.256212 65.714884 12.195608
F 80.329022 55.406664 8.551102
F 80.329022 63.137829 8.551102
F 89.256204 55.406664 8.551103
F 89.256204 63.137829 8.551102
F 82.560826 54.118138 12.195608
F 82.560826 61.849301 12.195608
F 73.633641 54.118138 12.195608
F 73.633641 61.849302 12.195608
F 82.560816 59.272246 8.551102
F 82.560816 67.003412 8.551102
F 73.633631 59.272245 8.551102
F 73.633631 67.003411 8.551102
F 82.560825 59.272246 11.284482
F 82.560825 67.003412 11.284482
F 73.633640 59.272245 11.284482
F 73.633640 67.003411 11.284482
F 82.560818 54.118138 14.928988
F 82.560818 61.849301 14.928988
F 73.633632 54.118138 14.928988
F 73.633632 61.849302 14.928988
F 84.792622 55.406664 11.284482
F 84.792622 63.137829 11.284482
F 75.865438 55.406664 11.284482
F 75.865438 63.137828 11.284482
F 84.792611 57.983719 14.928988
F 84.792611 65.714884 14.928988
F 75.865428 57.983719 14.928988
F 75.865428 65.714885 14.928988
F 84.792620 57.983719 12.195608
F 84.792620 65.714884 12.195608
F 75.865437 57.983719 12.195608
F 75.865437 65.714885 12.195608
F 84.792613 55.406664 8.551103
F 84.792613 63.137829 8.551102
F 75.865430 55.406664 8.551102
F 75.865430 63.137828 8.551102
F 87.024418 54.118138 12.195609
F 87.024418 61.849301 12.195608
F 78.097235 54.118138 12.195608
F 78.097235 61.849301 12.195608
F 87.024407 59.272246 8.551102
F 87.024407 67.003412 8.551102
F 78.097225 59.272246 8.551102
F 78.097225 67.003411 8.551102
F 87.024416 59.272246 11.284482
F 87.024416 67.003412 11.284482
F 78.097233 59.272246 11.284482
F 78.097233 67.003411 11.284482
F 87.024408 54.118138 14.928988
F 87.024408 61.849301 14.928988
F 78.097226 54.118138 14.928988
F 78.097226 61.849301 14.928988
F 80.329021 57.983719 0.350963
F 80.329021 65.714884 0.350963
F 89.256203 57.983719 0.350963
F 89.256202 65.714884 0.350963
F 80.329022 55.406664 15.840115
F 80.329022 63.137829 15.840114
F 89.256204 55.406664 15.840115
F 89.256204 63.137829 15.840114
F 82.560816 59.272246 15.840115
F 82.560816 67.003411 15.840114
F 73.633631 59.272245 15.840114
F 73.633631 67.003411 15.840114
F 82.560818 54.118138 0.350963
F 82.560818 61.849301 0.350963
F 73.633632 54.118138 0.350963
F 73.633632 61.849302 0.350964
F 84.792611 57.983719 0.350963
F 84.792611 65.714884 0.350963
F 75.865428 57.983719 0.350963
F 75.865428 65.714885 0.350963
F 84.792613 55.406664 15.840115
F 84.792613 63.137829 15.840115
F 75.865430 55.406664 15.840115
F 75.865430 63.137828 15.840114
F 87.024407 59.272246 15.840115
F 87.024407 67.003411 15.840115
F 78.097225 59.272246 15.840115
F 78.097225 67.003411 15.840114
F 87.024408 54.118138 0.350963
F 87.024408 61.849301 0.350963
F 78.097226 54.118138 0.350963
F 78.097226 61.849301 0.350963
F 82.560826 69.580466 4.906596
F 78.097226 69.580466 0.350963
F 82.560818 69.580466 7.639976
F 87.024418 69.580466 4.906596
F 87.024408 69.580466 0.350963
F 78.097235 69.580467 4.906596
F 87.024408 69.580466 7.639976
F 78.097226 69.580466 7.639976
F 82.560826 69.580466 12.195609
F 82.560818 69.580466 14.928988
F 87.024418 69.580466 12.195609
F 78.097235 69.580467 12.195608
F 87.024408 69.580466 14.928988
F 78.097226 69.580466 14.928988
F 82.560818 69.580466 0.350963
F 73.633641 69.580467 4.906596
F 73.633632 69.580467 7.639976
F 73.633641 69.580467 12.195608
F 73.633632 69.580467 14.928988
F 73.633632 69.580467 0.350963
F 80.329031 55.406664 25.862507
F 80.329031 63.137829 25.862508
F 89.256214 55.406664 25.862507
F 89.256214 63.137829 25.862508
F 80.329021 57.983719 29.507014
F 80.329021 65.714884 29.507014
F 89.256202 57.983719 29.507014
F 89.256202 65.714884 29.507014
F 80.329029 57.983719 26.773634
F 80.329029 65.714884 26.773634
F 89.256212 57.983719 26.773634
F 89.256212 65.714884 26.773634
F 80.329022 55.406664 23.129128
F 80.329022 63.137829 23.129128
F 89.256204 55.406664 23.129128
F 89.256204 63.137829 23.129128
F 82.560826 54.118138 26.773634
F 82.560826 61.849301 26.773634
F 73.633641 54.118138 26.773634
F 73.633641 61.849302 26.773634
F 82.560816 59.272246 23.129128
F 82.560816 67.003412 23.129128
F 73.633631 59.272245 23.129127
F 73.633631 67.003411 23.129127
F 82.560825 59.272246 25.862508
F 82.560825 67.003412 25.862507
F 73.633640 59.272245 25.862508
F 73.633640 67.003411 25.862508
F 82.560818 54.118138 29.507014
F 82.560818 61.849301 29.507014
F 73.633632 54.118138 29.507014
F 73.633632 61.849301 29.507014
F 84.792622 55.406664 25.862507
F 84.792622 63.137829 25.862508
F 75.865438 55.406664 25.862508
F 75.865438 63.137829 25.862508
F 84.792611 57.983719 29.507014
F 84.792611 65.714884 29.507014
F 75.865428 57.983719 29.507014
F 75.865428 65.714885 29.507014
F 84.792620 57.983719 26.773634
F 84.792620 65.714884 26.773634
F 75.865437 57.983719 26.773634
F 75.865437 65.714884 26.773634
F 84.792613 55.406664 23.129128
F 84.792613 63.137829 23.129128
F 75.865430 55.406664 23.129128
F 75.865430 63.137828 23.129127
F 87.024418 54.118138 26.773634
F 87.024418 61.849301 26.773634
F 78.097235 54.118138 26.773634
F 78.097235 61.849302 26.773634
F 87.024407 59.272246 23.129128
F 87.024407 67.003411 23.129128
F 78.097225 59.272246 23.129128
F 78.097225 67.003411 23.129128
F 87.024416 59.272246 25.862508
F 87.024416 67.003411 25.862508
F 78.097233 59.272246 25.862508
[truncated: 86,513 more chars]
