# Supplementary material for: Molecular-resolution imaging of ice crystallized from liquid water by cryogenic liquid-cell TEM
Source: Nat Commun. 2025 Sep 25;16:8342. doi: 10.1038/s41467-025-62451-0 (PMC12462463; doi:10.1038/s41467-025-62451-0)
Supplement: Supplementary file 9 — Supplementary Data 1 [file 41467_2025_62451_MOESM9_ESM.zip › supercell_4_3_3/1.6/93K_relaxed.xyz]

15345
F15345
F 1.571808 1.454424 2.874288
F 1.571808 9.175694 2.874288
F 1.571808 16.896944 2.874288
F 10.511958 1.462924 2.998808
F 10.511958 9.184204 2.998808
F 10.511958 16.905444 2.998808
F 1.494918 3.886544 6.444028
F 1.494918 11.607844 6.444028
F 10.388458 3.890554 6.656808
F 10.388458 11.611844 6.656808
F 1.578008 4.024644 3.748718
F 1.578008 11.745944 3.748718
F 10.474058 4.023304 3.924878
F 10.474058 11.744544 3.924878
F 1.827058 1.971984 0.237150
F 1.827048 9.693254 0.237158
F 8.244238 0.163778 3.862588
F 10.772258 1.916574 0.285299
F 10.772258 9.637844 0.285299
F 10.772258 17.359144 0.285299
F 3.795008 7.866334 3.769598
F 3.795008 15.587644 3.769598
F 16.994658 12.767544 15.100538
F 12.705058 7.883014 3.987558
F 12.705058 15.604244 3.987558
F 16.857358 15.397344 11.424138
F 4.108448 5.767084 0.101771
F 4.108448 13.488344 0.101770
F 12.995158 5.778734 0.346015
F 12.995158 13.500044 0.346015
F 3.811308 5.326114 2.814108
F 3.811308 13.047344 2.814108
F 12.740958 5.323264 3.059848
F 12.740958 13.044544 3.059848
F 3.706128 7.742124 6.482358
F 3.706128 15.463444 6.482358
F 7.938068 12.868844 14.751838
F 12.617958 7.751084 6.719478
F 12.617958 15.472344 6.719478
F 7.938068 5.147604 14.751838
F 6.046638 1.462454 2.876098
F 6.046638 9.183724 2.876098
F 6.046638 16.905044 2.876098
F 14.970658 1.462774 3.121748
F 14.970658 9.184044 3.121748
F 14.970658 16.905344 3.121748
F 5.928828 3.891684 6.531968
F 5.928828 11.612944 6.531968
F 14.846658 3.890434 6.781548
F 14.846658 11.611744 6.781548
F 6.009308 4.025974 3.799958
F 6.009308 11.747244 3.799958
F 14.933958 4.022384 4.049488
F 14.933958 11.743644 4.049488
F 6.302408 1.929874 0.155490
F 6.302408 9.651144 0.155489
F 6.302408 17.372444 0.155489
F 16.898658 7.724584 11.487238
F 17.018158 7.839534 6.786218
F 16.874458 5.086734 15.072538
F 8.244238 7.885054 3.862588
F 8.244238 15.606344 3.862588
F 14.623758 16.729444 14.938738
F 7.963238 0.000262 13.850938
F 8.037398 0.002363 11.127938
F 3.481948 12.876144 14.629438
F 8.548818 5.777354 0.224769
F 8.548818 13.498644 0.224769
F 8.159748 0.030114 6.594668
F 12.617958 0.029815 6.719478
F 8.279798 5.324284 2.936918
F 8.279798 13.045544 2.936918
F 17.368358 13.145644 3.134638
F 12.705058 0.161740 3.987558
F 8.159748 7.751384 6.594668
F 8.159748 15.472644 6.594668
F 14.623758 9.008174 14.938738
F 16.894558 15.417044 14.175138
F 15.249558 9.608714 0.371250
F 17.255058 0.215839 4.114878
F 1.404648 1.300654 10.024638
F 1.404648 9.021924 10.024638
F 1.404658 16.743244 10.024638
F 10.291358 1.289644 10.291238
F 10.291358 9.010924 10.291238
F 10.291358 16.732244 10.291238
F 1.313768 3.844784 13.645438
F 1.313768 11.566044 13.645438
F 10.191658 3.860944 13.913538
F 10.191658 11.582244 13.913538
F 1.382528 3.844744 10.948838
F 1.382528 11.566044 10.948838
F 10.266358 3.863164 11.190538
F 10.266358 11.584444 11.190538
F 1.471578 1.320644 7.327228
F 1.471578 9.041914 7.327228
F 1.471578 16.763144 7.327228
F 10.362658 1.311394 7.566238
F 10.362658 9.032664 7.566238
F 10.362658 16.753944 7.566238
F 3.578768 7.718074 11.005038
F 3.578768 15.439344 11.005038
F 14.623758 1.286894 14.938738
F 12.495258 7.723774 11.253138
F 12.495258 15.445044 11.253138
F 5.708298 16.728044 14.687838
F 3.683068 5.178284 7.394358
F 3.683068 12.899544 7.394358
F 12.591358 5.171894 7.628568
F 12.591358 12.893144 7.628568
F 3.607548 5.156524 10.104538
F 3.607548 12.877744 10.104538
F 12.520358 5.150294 10.353638
F 12.520358 12.871544 10.353638
F 3.508378 7.714574 13.718738
F 3.508378 15.435844 13.718738
F 5.708298 9.006764 14.687838
F 12.420258 7.721634 13.976038
F 12.420258 15.442944 13.976038
F 5.708298 1.285484 14.687838
F 5.832408 1.288764 10.168038
F 5.832408 9.010034 10.168038
F 5.832408 16.731344 10.168038
F 14.749058 1.289704 10.416038
F 14.749058 9.010974 10.416038
F 14.749058 16.732244 10.416038
F 5.733778 3.862064 13.789738
F 5.733778 11.583344 13.789738
F 14.648858 3.860964 14.038338
F 14.648858 11.582244 14.038338
F 5.808888 3.863964 11.065838
F 5.808888 11.585244 11.065838
F 14.724058 3.863084 11.315438
F 14.724058 11.584344 11.315438
F 5.906448 1.312464 7.443158
F 5.906448 9.033734 7.443158
F 5.906448 16.755044 7.443158
F 14.820458 1.311424 7.691018
F 14.820458 9.032694 7.691018
F 14.820458 16.753944 7.691018
F 8.037398 7.723634 11.127938
F 8.037398 15.444944 11.127938
F 12.395058 12.868744 14.876438
F 16.930758 5.170414 10.450738
F 16.993958 5.303184 7.800078
F 3.706128 0.020851 6.482358
F 8.132958 5.171814 7.502918
F 8.132958 12.893044 7.502918
F 17.186858 15.716044 4.043578
F 17.033958 12.931344 7.708308
F 8.062818 5.150264 10.228038
F 8.062818 12.871544 10.228038
F 17.006358 12.844544 10.474938
F 15.291758 2.023454 0.403089
F 7.963238 7.721534 13.850938
F 7.963238 15.442844 13.850938
F 12.395058 5.147494 14.876438
F 16.852058 7.705604 14.156938
F 17.085558 15.485144 6.831318
F 12.495258 0.002500 11.253138
F 1.288688 1.303914 14.576138
F 1.288688 9.025184 14.576138
F 1.288698 16.746444 14.576138
F 10.166358 1.286914 14.814138
F 10.166358 9.008184 14.814138
F 10.166358 16.729444 14.814138
F 3.481948 5.154864 14.629438
F 3.795008 0.145064 3.769598
F 12.420258 0.000356 13.976038
F 17.240758 5.393964 3.143428
F 17.315858 8.023124 4.073948
F 17.505658 13.435644 0.380054
F 17.081558 0.099854 6.874948
F 17.000158 0.006673 11.322338
F 1.019588 1.302834 24.549838
F 1.019588 9.024104 24.549838
F 1.019588 16.745344 24.549838
F 9.884758 1.286494 24.811238
F 9.884758 9.007774 24.811238
F 9.884758 16.729044 24.811238
F 0.905888 3.851974 28.184738
F 0.905888 11.573244 28.184738
F 9.775248 3.862414 28.453238
F 9.775248 11.583644 28.453238
F 0.993568 3.842124 25.486438
F 0.993568 11.563444 25.486438
F 9.859528 3.860994 25.722238
F 9.859528 11.582244 25.722238
F 1.092708 1.304024 21.850038
F 1.092708 9.025294 21.850038
F 1.092708 16.746544 21.850038
F 9.963158 1.286744 22.081638
F 9.963158 9.008014 22.081638
F 9.963158 16.729244 22.081638
F 3.177398 7.711594 25.559338
F 3.177398 15.432844 25.559338
F 12.293758 0.000155 18.506838
F 12.089558 7.721594 25.781438
F 12.089558 15.442844 25.781438
F 16.653758 15.199144 21.313138
F 3.283018 5.155894 21.902038
F 3.283018 12.877144 21.902038
F 12.191958 5.147304 22.143038
F 12.191958 12.868544 22.143038
F 3.208288 5.158124 24.622138
F 3.208288 12.879444 24.622138
F 12.114358 5.147024 24.872238
F 12.114358 12.868344 24.872238
F 3.084368 7.711374 28.285938
F 3.084368 15.432644 28.285938
F 16.850458 7.704944 21.495438
F 12.010458 7.721934 28.511338
F 12.010458 15.443244 28.511338
F 7.759588 15.442544 21.111738
F 5.424918 1.287314 24.695438
F 5.424918 9.008594 24.695438
F 5.424918 16.729844 24.695438
F 14.344058 1.286674 24.933538
F 14.344058 9.007944 24.933538
F 14.344058 16.729244 24.933538
F 5.296718 3.868274 28.354138
F 5.296728 11.589544 28.354138
F 14.240558 3.861204 28.572438
F 14.240558 11.582444 28.572438
F 5.399218 3.862634 25.615038
F 5.399218 11.583944 25.615038
F 14.318658 3.860894 25.843038
F 14.318658 11.582144 25.843038
F 5.505708 1.286144 21.961838
F 5.505708 9.007424 21.961838
F 5.505708 16.728744 21.961838
F 14.420758 1.286734 22.204738
F 14.420758 9.008004 22.204738
F 14.420758 16.729244 22.204738
F 7.630438 7.721674 25.663738
F 7.630438 15.442944 25.663738
F 7.759588 7.721234 21.111738
F 16.637558 7.894084 26.041438
F 16.494358 15.437944 25.838138
F 12.217258 0.000197 21.234538
F 7.734468 5.147244 22.022438
F 7.734468 12.868544 22.022438
F 16.527058 5.146214 22.227838
F 16.721858 12.709444 22.236638
F 7.653598 5.146304 24.753338
F 7.653598 12.867544 24.753338
F 16.596858 5.405004 24.993938
F 16.415558 12.898344 24.903238
F 7.544118 7.723224 28.395938
F 7.544118 15.444544 28.395938
F 16.866258 12.894144 17.826738
F 16.486658 7.904104 28.784338
F 16.513458 15.640644 28.446638
F 12.010458 0.000661 28.511338
F 0.767834 1.413044 31.872538
F 0.767834 9.134314 31.872538
F 0.767835 16.855544 31.872538
F 9.661568 1.283564 32.092538
F 9.661568 9.004834 32.092538
F 9.661568 16.726144 32.092538
F 7.630438 0.000397 25.663738
F 7.544118 0.001950 28.395938
F 0.884488 1.333424 29.167138
F 0.884488 9.054704 29.167138
F 0.884488 16.775944 29.167138
F 9.753748 1.285874 29.361338
F 9.753748 9.007154 29.361338
F 9.753748 16.728444 29.361338
F 3.040708 5.159964 29.243238
F 3.040708 12.881244 29.243238
F 11.984158 5.146554 29.420538
F 11.984158 12.867844 29.420538
F 2.816358 5.157124 31.981938
F 2.816358 12.878444 31.981938
F 11.897158 5.144854 32.151038
F 11.897158 12.866144 32.151038
F 5.163308 1.283524 31.997338
F 5.163308 9.004794 31.997338
F 5.163308 16.726044 31.997338
F 14.135858 1.285834 32.211238
F 14.135858 9.007114 32.211238
F 14.135858 16.728344 32.211238
F 5.286538 1.285104 29.258938
F 5.286538 9.006374 29.258938
F 5.286538 16.727644 29.258938
F 14.215958 1.286424 29.481538
F 14.215958 9.007694 29.481538
F 14.215958 16.728944 29.481538
F 7.516128 5.146434 29.307538
F 7.516128 12.867744 29.307538
F 16.629658 5.239794 29.391438
F 16.491358 12.885744 29.281238
F 7.396528 5.140344 32.040338
F 7.396528 12.861644 32.040338
F 12.089558 0.000317 25.781438
F 16.834958 7.903064 18.740338
F 1.217338 1.303984 17.273938
F 1.217338 9.025254 17.273938
F 1.217338 16.746544 17.273938
F 10.090358 1.286794 17.539438
F 10.090358 9.008064 17.539438
F 10.090358 16.729344 17.539438
F 1.118638 3.842704 20.909838
F 1.118638 11.563944 20.909838
F 9.988158 3.860934 21.172938
F 9.988158 11.582244 21.172938
F 1.191698 3.843104 18.210838
F 1.191698 11.564344 18.210838
F 10.065158 3.860744 18.445038
F 10.065158 11.582044 18.445038
F 3.383168 7.713654 18.262538
F 3.383168 15.434944 18.262538
F 16.892458 5.078514 17.873138
F 12.293758 7.721424 18.506838
F 12.293758 15.442744 18.506838
F 7.862338 12.868844 17.477138
F 3.408918 5.155084 17.345738
F 3.408918 12.876344 17.345738
F 12.319058 5.147354 17.601638
F 12.319058 12.868644 17.601638
F 3.308908 7.713564 20.980738
F 3.308908 15.434844 20.980738
F 7.862338 5.147584 17.477138
F 12.217258 7.721474 21.234538
F 12.217258 15.442744 21.234538
F 7.836838 0.000065 18.383438
F 5.633358 1.285684 17.414938
F 5.633358 9.006954 17.414938
F 5.633358 16.728244 17.414938
F 14.547658 1.286764 17.663838
F 14.547658 9.008034 17.663838
F 14.547658 16.729344 17.663838
F 5.531918 3.861144 21.049538
F 5.531918 11.582444 21.049538
F 14.446058 3.860804 21.296538
F 14.446058 11.582044 21.296538
F 5.607898 3.861724 18.319638
F 5.607898 11.583044 18.319638
F 14.522458 3.860764 18.568938
F 14.522458 11.582044 18.568938
F 7.836838 7.721334 18.383438
F 7.836838 15.442644 18.383438
F 16.810258 15.545444 18.683338
F 16.411158 12.887044 32.192338
F 16.383258 4.960734 32.214738
F 16.563458 0.168572 25.853338
F 16.473858 0.043351 28.547938
F 16.650858 0.044235 21.299238
F 0.451338 1.401394 46.554038
F 0.451338 9.122664 46.554038
F 0.451338 16.843944 46.554038
F 9.269678 1.286244 46.634238
F 9.269678 9.007514 46.634238
F 9.269678 16.728744 46.634238
F 0.235277 3.928324 47.506338
F 0.235276 11.649644 47.506338
F 9.238818 3.862914 47.537438
F 9.238818 11.584144 47.537438
F 0.296852 1.208654 43.866738
F 0.296852 8.929924 43.866738
F 0.296852 16.651244 43.866738
F 9.335298 1.283924 43.904238
F 9.335298 9.005194 43.904238
F 9.335298 16.726444 43.904238
F 2.576578 7.724634 47.462038
F 2.576578 15.445944 47.462038
F 2.576578 0.003362 47.462038
F 11.476358 7.722134 47.601138
F 11.476358 15.443444 47.601138
F 15.841158 15.434144 43.069638
F 2.662388 5.140734 43.827338
F 2.662388 12.862044 43.827338
F 11.575558 5.146304 43.968338
F 11.575558 12.867544 43.968338
F 2.507318 5.161704 46.549338
F 2.507318 12.882944 46.549338
F 11.498958 5.146314 46.697238
F 11.498958 12.867544 46.697238
F 4.804188 1.288704 46.536438
F 4.804188 9.009974 46.536438
F 4.804188 16.731244 46.536438
F 13.732558 1.286434 46.759438
F 13.732558 9.007704 46.759438
F 13.732558 16.728944 46.759438
F 4.755748 3.869854 47.437638
F 4.755748 11.591144 47.437638
F 13.705958 3.861424 47.663838
F 13.705958 11.582744 47.663838
F 4.842488 1.275534 43.802038
F 4.842488 8.996804 43.802038
F 4.842488 16.718044 43.802038
F 13.806158 1.285864 44.031138
F 13.806158 9.007134 44.031138
F 13.806158 16.728444 44.031138
F 7.015318 7.721954 47.482938
F 7.015318 15.443244 47.482938
F 16.038758 7.637384 42.937638
F 15.975858 7.647184 47.463138
F 16.085058 15.245644 47.541938
F 0.476451 11.651944 32.904138
F 7.109618 5.146044 43.849038
F 7.109618 12.867344 43.849038
F 16.055658 5.217094 43.966438
F 16.131458 12.929444 44.036338
F 7.022298 5.144324 46.579438
F 7.022298 12.865644 46.579438
F 15.831058 4.956174 46.627138
F 16.023958 12.696144 46.790538
F 0.724844 3.707184 35.595838
F 0.724845 11.428444 35.595838
F 9.561808 3.863094 35.726138
F 9.561808 11.584344 35.726138
F 9.628528 3.865364 32.993538
F 9.628528 11.586644 32.993538
F 2.885258 7.741404 32.886038
F 2.885258 15.462644 32.886038
F 7.115188 15.446844 42.944138
F 11.876258 7.722954 33.057238
F 11.876258 15.444244 33.057238
F 7.115188 7.725554 42.944138
F 2.735858 7.709314 35.623738
F 2.735858 15.430544 35.623738
F 16.193058 12.812644 39.522138
F 11.796158 7.723684 35.788038
F 11.796158 15.444944 35.788038
F 16.099758 5.177334 39.440538
F 5.074288 3.861654 35.625738
F 5.074288 11.582944 35.625738
F 14.034158 3.861624 35.848638
F 14.034158 11.582944 35.848638
F 5.099038 3.881014 32.884038
F 5.099038 11.602244 32.884038
F 14.108858 3.862064 33.118538
F 14.108858 11.583344 33.118538
F 7.393388 7.725324 32.941438
F 7.393388 15.446644 32.941438
F 7.207528 12.863344 39.308238
F 2.885258 0.020136 32.886038
F 11.796158 0.002408 35.788038
F 0.476451 3.930714 32.904138
F 7.299688 7.727774 35.674638
F 7.299688 15.449044 35.674638
F 7.207528 5.142094 39.308238
F 16.215758 7.799954 35.843038
F 16.302758 15.215544 35.769838
F 11.876258 0.001679 33.057238
F 0.631920 1.422764 39.263538
F 0.631920 9.144034 39.263538
F 0.631920 16.865344 39.263538
F 9.464238 1.285134 39.362238
F 9.464238 9.006414 39.362238
F 9.464238 16.727644 39.362238
F 0.542078 3.735844 42.910038
F 0.542078 11.457144 42.910038
F 9.367038 3.861784 42.998938
F 9.367038 11.583044 42.998938
F 0.358169 3.949584 40.224338
F 0.358169 11.670844 40.224338
F 9.431848 3.864294 40.267238
F 9.431848 11.585544 40.267238
F 0.416605 1.189354 36.579538
F 0.416605 8.910624 36.579538
F 0.416605 16.631944 36.579538
F 9.528908 1.282644 36.629738
F 9.528908 9.003914 36.629738
F 9.528908 16.725144 36.629738
F 2.746788 7.730944 40.188538
F 2.746788 15.452244 40.188538
F 16.455558 12.776744 36.850738
F 11.674858 7.722794 40.331538
F 11.674858 15.444044 40.331538
F 16.215758 5.256804 36.782538
F 2.825228 5.135034 36.541638
F 2.825228 12.856344 36.541638
F 11.774658 5.145664 36.693838
F 11.774658 12.866944 36.693838
F 2.663498 5.161814 39.272638
F 2.663498 12.883044 39.272638
F 11.696758 5.145474 39.424838
F 11.696758 12.866744 39.424838
F 2.586198 7.707024 42.913938
F 2.586198 15.428344 42.913938
F 7.297478 12.864844 36.574638
F 11.597858 7.722874 43.061938
F 11.597858 15.444144 43.061938
F 7.297478 5.143604 36.574638
F 4.984758 1.287394 39.261338
F 4.984758 9.008664 39.261338
F 4.984758 16.729944 39.261338
F 13.933358 1.286054 39.486438
F 13.933358 9.007334 39.486438
F 13.933358 16.728644 39.486438
F 4.895048 3.859374 42.900038
F 4.895048 11.580644 42.900038
F 13.832858 3.861264 43.123938
F 13.832858 11.582544 43.123938
F 4.927478 3.874374 40.162538
F 4.927478 11.595644 40.162538
F 13.906558 3.861854 40.394338
F 13.906558 11.583144 40.394338
F 5.009878 1.269824 36.520738
F 5.009878 8.991094 36.520738
F 5.009878 16.712344 36.520738
F 14.007258 1.285524 36.756338
F 14.007258 9.006794 36.756338
F 14.007258 16.728044 36.756338
F 7.203248 7.723944 40.211538
F 7.203248 15.445244 40.211538
F 7.115188 0.004278 42.944138
F 16.151458 7.710284 40.257438
F 16.122558 15.372744 40.423238
F 11.476358 0.000862 47.601138
F 7.203248 0.002666 40.211538
F 11.597858 0.001598 43.061938
F 7.015318 0.000679 47.482938
F 11.674858 0.001524 40.331538
F 2.746788 0.009673 40.188538
F 7.299688 0.006504 35.674638
F 7.393388 0.004048 32.941438
F 16.336458 15.402844 33.029538
F 16.440858 7.588924 33.077538
F 16.020958 0.026618 43.224938
F 16.436858 -0.018807 32.999638
F 0.357797 3.756884 50.195138
F 0.357798 11.478144 50.195138
F 9.172258 3.860704 50.264138
F 9.172258 11.581944 50.264138
F 2.426558 7.706634 50.180338
F 2.426558 15.427944 50.180338
F 13.410158 16.699644 58.546738
F 11.400158 7.721894 50.327038
F 11.400158 15.443144 50.327038
F 15.211158 7.060854 64.968438
F 4.710918 3.858194 50.168438
F 4.710918 11.579444 50.168438
F 13.632258 3.860734 50.389538
F 13.632258 11.582044 50.389538
F 6.928258 7.723654 50.210038
F 6.928258 15.444944 50.210038
F 6.384348 14.815444 64.731238
F 15.855358 7.765564 50.303638
F 15.825458 15.323744 50.368438
F 6.628848 7.552334 62.020438
F 0.257323 1.376494 53.831338
F 0.257323 9.097774 53.831338
F 0.257323 16.819044 53.831338
F 9.076508 1.285054 53.885338
F 9.076508 9.006334 53.885338
F 9.076508 16.727644 53.885338
F 0.144995 3.772574 57.465638
F 0.144996 11.493844 57.465638
F 8.986368 3.833364 57.506038
F 8.986368 11.554644 57.506038
F 0.104860 3.901954 54.772638
F 0.104860 11.623244 54.772638
F 9.046838 3.858464 54.782838
F 9.046838 11.579744 54.782838
F 0.172253 1.229874 51.141038
F 0.172253 8.951144 51.141038
F 0.172253 16.672444 51.141038
F 9.142368 1.285034 51.162538
F 9.142368 9.006304 51.162538
F 9.142368 16.727544 51.162538
F 2.394478 7.717384 54.719838
F 2.394478 15.438644 54.719838
F 6.384348 7.094124 64.731238
F 11.279058 7.718624 54.849038
F 11.279058 15.439944 54.849038
F 15.478458 12.684144 61.379738
F 2.488478 5.147494 51.092638
F 2.488478 12.868744 51.092638
F 11.377358 5.146764 51.226638
F 11.377358 12.868044 51.226638
F 2.340648 5.161364 53.807338
F 2.340648 12.882644 53.807338
F 11.302458 5.145024 53.949738
F 11.302458 12.866344 53.949738
F 2.248458 7.697784 57.432338
F 2.248458 15.419044 57.432338
F 15.674858 4.756124 61.524538
F 11.208458 7.696384 57.573938
F 11.208458 15.417644 57.573938
F 6.672558 12.727344 61.070438
F 4.614168 1.286014 53.793638
F 4.614168 9.007284 53.793638
F 4.614168 16.728544 53.793638
F 13.532958 1.284484 54.012738
F 13.532958 9.005754 54.012738
F 13.532958 16.727044 54.012738
F 4.525268 3.843844 57.404338
F 4.525268 11.565144 57.404338
F 13.437458 3.835834 57.637038
F 13.437458 11.557144 57.637038
F 4.578328 3.864704 54.682938
F 4.578328 11.585944 54.682938
F 13.506958 3.858084 54.911938
F 13.506958 11.579344 54.911938
F 4.667278 1.279254 51.066938
F 4.667278 9.000524 51.066938
F 4.667278 16.721844 51.066938
F 13.606058 1.286074 51.289438
F 13.606058 9.007354 51.289438
F 13.606058 16.728644 51.289438
F 6.826308 7.718224 54.722338
F 6.826308 15.439544 54.722338
F 6.672558 5.006074 61.070438
F 15.688358 7.757474 55.073438
F 15.674858 15.349744 55.038438
F 6.928258 0.002379 50.210038
F 6.920398 5.147094 51.108238
F 6.920398 12.868344 51.108238
F 15.770858 5.189004 51.406738
F 15.847758 12.805044 51.360638
F 6.835518 5.142804 53.830838
F 6.835518 12.864044 53.830838
F 15.824758 5.141474 54.000038
F 15.807158 12.728944 54.147738
F 6.754128 7.699214 57.441438
F 6.754128 15.420444 57.441438
F 15.600358 12.637144 58.729638
F 15.610458 7.678984 57.837538
F 15.649758 15.137144 57.777938
F 11.400158 0.000619 50.327038
F 0.091749 1.352574 61.130438
F 0.091749 9.073844 61.130438
F 0.091749 16.795144 61.130438
F 8.882308 1.131974 61.149238
F 8.882308 8.853244 61.149238
F 8.882308 16.574544 61.149238
F 0.042337 3.743494 64.857138
F 0.042340 11.464744 64.857138
F 8.592988 3.230814 64.794038
F 8.592988 10.952044 64.794038
F 6.737638 5.122764 58.343238
F 15.475858 15.192144 62.118638
F 0.010699 3.867124 62.115538
F 0.010699 11.588444 62.115538
F 8.840438 3.686714 62.081138
F 8.840438 11.407944 62.081138
F 0.042680 1.257694 58.431638
F 0.042680 8.978974 58.431638
F 0.042680 16.700244 58.431638
F 8.954108 1.257294 58.418838
F 8.954108 8.978564 58.418838
F 8.954108 16.699844 58.418838
F 2.240368 7.619814 61.886338
F 2.240368 15.341044 61.886338
F 15.502158 7.410704 62.180838
F 11.063258 7.544824 62.145338
F 11.063258 15.266144 62.145338
F 6.628848 15.273644 62.020438
F 2.304988 5.131424 58.316538
F 2.304988 12.852744 58.316538
F 11.183458 5.117874 58.483438
F 11.183458 12.839144 58.483438
F 2.205708 5.054024 61.024038
F 2.205708 12.775344 61.024038
F 11.100858 4.987524 61.214838
F 11.100858 12.708844 61.214838
F 2.107048 7.211264 64.524138
F 2.107048 14.932544 64.524138
F 15.692258 5.031154 58.640338
F 10.813858 7.089444 64.858738
F 10.813858 14.810744 64.858738
F 6.737638 12.844044 58.343238
F 4.489198 1.166364 60.994838
F 4.489198 8.887644 60.994838
F 4.489198 16.608944 60.994838
F 13.325358 1.125624 61.278638
F 13.325358 8.846894 61.278638
F 13.325358 16.568144 61.278638
F 4.114808 3.217064 64.670538
F 4.114808 10.938344 64.670538
F 13.040358 3.229454 64.921438
F 13.040358 10.950744 64.921438
F 4.399088 3.711824 61.951738
F 4.399088 11.433144 61.951738
F 13.288558 3.684164 62.207438
F 13.288558 11.405444 62.207438
F 4.501358 1.259474 58.281638
F 4.501358 8.980744 58.281638
F 4.501358 16.702044 58.281638
F 13.410158 1.257054 58.546738
F 13.410158 8.978324 58.546738
F 15.308558 14.766944 64.820438
F 17.452058 11.007244 64.984738
F 17.568358 3.223494 65.025938
F 1.571808 24.618244 2.874288
F 1.571808 32.339544 2.874288
F 10.511958 24.626744 2.998808
F 10.511958 32.348044 2.998808
F 1.494918 27.050344 6.444028
F 7.938068 28.311444 14.751838
F 1.494918 19.329144 6.444028
F 10.388458 27.054344 6.656808
F 14.623758 32.171944 14.938738
F 10.388458 19.333144 6.656808
F 1.578008 27.188444 3.748718
F 14.623758 24.450744 14.938738
F 1.578008 19.467244 3.748718
F 10.474058 27.187144 3.924878
F 5.708298 32.170544 14.687838
F 10.474058 19.465844 3.924878
F 1.827068 25.135844 0.237148
F 1.827048 32.857044 0.237156
F 10.772258 25.080344 0.285299
F 10.772258 32.801644 0.285299
F 3.795008 31.030144 3.769598
F 3.795008 23.308844 3.769598
F 12.705058 31.046844 3.987558
F 12.705058 23.325544 3.987558
F 4.108448 28.930944 0.101772
F 4.108448 21.209644 0.101771
F 12.995158 28.942544 0.346015
F 12.995158 21.221244 0.346015
F 3.811308 28.489944 2.814108
F 3.811308 20.768644 2.814108
F 12.740958 28.487044 3.059848
F 12.740958 20.765844 3.059848
F 3.706128 30.905944 6.482358
F 3.706128 23.184644 6.482358
F 12.617958 30.914944 6.719478
F 12.617958 23.193644 6.719478
F 6.046638 24.626244 2.876098
F 6.046638 32.347544 2.876098
F 14.970658 24.626544 3.121748
F 14.970658 32.347844 3.121748
F 5.928828 27.055544 6.531968
F 16.766658 20.664644 14.992338
F 5.928828 19.334244 6.531968
F 14.846658 27.054244 6.781548
F 5.708298 24.449344 14.687838
F 14.846658 19.332944 6.781548
F 6.009308 27.189744 3.799958
F 12.395058 20.590044 14.876438
F 6.009308 19.468544 3.799958
F 14.933958 27.186244 4.049488
F 12.395058 28.311344 14.876438
F 14.933958 19.464944 4.049488
F 6.302408 25.093744 0.155490
F 6.302408 32.814944 0.155489
F 17.308658 23.323644 6.959398
F 16.919858 23.275544 14.170038
F 8.244238 31.048844 3.862588
F 8.244238 23.327644 3.862588
F 1.288688 24.467744 14.576138
F 16.935258 20.578244 10.415838
F 8.548818 28.941144 0.224769
F 8.548818 21.219944 0.224769
F 1.288688 32.189044 14.576138
F 1.827058 17.414544 0.237153
F 8.279798 28.488144 2.936918
F 8.279798 20.766844 2.936918
F 16.985558 23.045044 11.387838
F 17.021458 28.445844 7.678488
F 8.159748 30.915244 6.594668
F 8.159748 23.193944 6.594668
F 17.166958 23.444044 4.340758
F 16.893358 28.540544 10.406438
F 1.404648 24.464444 10.024638
F 1.404648 32.185744 10.024638
F 10.291358 24.453444 10.291238
F 10.291358 32.174744 10.291238
F 1.313768 27.008644 13.645438
F 1.313768 34.729844 13.645438
F 1.313768 19.287344 13.645438
F 10.191658 27.024744 13.913538
F 3.481948 20.597444 14.629438
F 10.191658 19.303444 13.913538
F 1.382528 27.008544 10.948838
F 1.382528 34.729844 10.948838
F 1.382528 19.287244 10.948838
F 10.266358 27.026944 11.190538
F 3.481948 28.318644 14.629438
F 10.266358 19.305744 11.190538
F 1.471578 24.484444 7.327228
F 1.471578 32.205744 7.327228
F 10.362658 24.475244 7.566238
F 10.362658 32.196444 7.566238
F 3.578768 30.881844 11.005038
F 3.578768 23.160644 11.005038
F 12.495258 30.887544 11.253138
F 12.495258 23.166344 11.253138
F 3.683068 28.342144 7.394358
F 3.683068 20.620844 7.394358
F 12.591358 28.335744 7.628568
F 12.591358 20.614444 7.628568
F 3.607548 28.320344 10.104538
F 3.607548 20.599044 10.104538
F 12.520358 28.314144 10.353638
F 12.520358 20.592844 10.353638
F 3.508378 30.878444 13.718738
F 3.508378 23.157144 13.718738
F 12.420258 30.885444 13.976038
F 12.420258 23.164144 13.976038
F 5.832408 24.452544 10.168038
F 5.832408 32.173844 10.168038
F 14.749058 24.453544 10.416038
F 14.749058 32.174844 10.416038
F 5.733778 27.025844 13.789738
F 16.867258 28.335044 14.970938
F 5.733778 19.304644 13.789738
F 14.648858 27.024744 14.038338
F 10.166358 32.172044 14.814138
F 14.648858 19.303544 14.038338
F 5.808888 27.027744 11.065838
F 7.938068 20.590144 14.751838
F 5.808888 19.306544 11.065838
F 14.724058 27.026944 11.315438
F 10.166358 24.450744 14.814138
F 14.724058 19.305644 11.315438
F 5.906448 24.476244 7.443158
F 5.906448 32.197544 7.443158
F 14.820458 24.475244 7.691018
F 14.820458 32.196544 7.691018
F 8.037398 30.887444 11.127938
F 8.037398 23.166144 11.127938
F 15.370258 32.821944 0.508385
F 17.126458 31.040844 11.400638
F 8.132958 28.335644 7.502918
F 8.132958 20.614344 7.502918
F 16.919658 30.830544 14.215038
F 17.038158 20.763744 7.878058
F 8.062818 28.314044 10.228038
F 8.062818 20.592844 10.228038
F 17.150958 30.973644 6.780818
F 17.332858 31.033444 4.068038
F 7.963238 30.885344 13.850938
F 7.963238 23.164044 13.850938
F 15.051258 24.742144 0.346111
F 17.159558 20.917844 3.220978
F 17.284458 28.417144 3.101658
F 17.273958 28.696744 0.372672
F 15.105558 17.159644 0.420448
F 1.019588 24.466644 24.549838
F 1.019588 32.187944 24.549838
F 9.884758 24.450344 24.811238
F 9.884758 32.171544 24.811238
F 0.905888 27.015844 28.184738
F 0.905888 34.737044 28.184738
F 0.905888 19.294544 28.184738
F 9.775248 27.026244 28.453238
F 16.747358 20.578644 17.777838
F 9.775248 19.304944 28.453238
F 0.993568 27.005944 25.486438
F 0.993568 34.727244 25.486438
F 0.993568 19.284644 25.486438
F 9.859528 27.024844 25.722238
F 16.844758 28.372844 17.879338
F 9.859528 19.303544 25.722238
F 1.092708 24.467844 21.850038
F 1.092708 32.189144 21.850038
F 9.963158 24.450544 22.081638
F 9.963158 32.171844 22.081638
F 3.177398 30.875444 25.559338
F 3.177398 23.154144 25.559338
F 12.089558 30.885444 25.781438
F 12.089558 23.164144 25.781438
F 3.283018 28.319744 21.902038
F 3.283018 20.598444 21.902038
F 12.191958 28.311144 22.143038
F 12.191958 20.589844 22.143038
F 3.208288 28.321944 24.622138
F 3.208288 20.600644 24.622138
F 12.114358 28.310844 24.872238
F 12.114358 20.589544 24.872238
F 3.084368 30.875144 28.285938
F 3.084368 23.153944 28.285938
F 12.010458 30.885744 28.511338
F 12.010458 23.164444 28.511338
F 5.424918 24.451144 24.695438
F 5.424918 32.172444 24.695438
F 14.344058 24.450544 24.933538
F 14.344058 32.171744 24.933538
F 5.296718 27.032044 28.354138
F 16.656158 23.302044 21.302038
F 5.296728 19.310844 28.354138
F 14.240558 27.025044 28.572438
F 7.862338 20.590144 17.477138
F 14.240558 19.303744 28.572438
F 5.399218 27.026444 25.615038
F 16.553258 30.706744 21.522038
F 5.399218 19.305144 25.615038
F 14.318658 27.024744 25.843038
F 7.862338 28.311444 17.477138
F 14.318658 19.303444 25.843038
F 5.505708 24.449944 21.961838
F 5.505708 32.171244 21.961838
F 14.420758 24.450544 22.204738
F 14.420758 32.171844 22.204738
F 7.630438 30.885444 25.663738
F 7.630438 23.164244 25.663738
F 16.529758 30.880044 26.007638
F 16.780658 23.182644 25.848738
F 7.734468 28.311044 22.022438
F 7.734468 20.589844 22.022438
F 16.821458 28.025744 22.340038
F 16.665158 20.631844 22.260238
F 7.653598 28.310144 24.753338
F 7.653598 20.588844 24.753338
F 16.653058 28.387044 25.144538
F 16.479758 20.584544 24.949338
F 7.544118 30.887044 28.395938
F 7.544118 23.165744 28.395938
F 16.493358 30.997344 28.715338
F 16.591758 23.185244 28.618638
F 0.767834 24.576844 31.872538
F 0.767834 32.298144 31.872538
F 9.661568 24.447344 32.092538
F 9.661568 32.168644 32.092538
F 14.522458 19.303344 18.568938
F 16.768858 23.212444 18.627438
F 14.522458 27.024544 18.568938
F 0.884488 24.497244 29.167138
F 0.884488 32.218544 29.167138
F 9.753748 24.449744 29.361338
F 9.753748 32.170944 29.361338
F 3.040708 28.323744 29.243238
F 3.040708 20.602544 29.243238
F 11.984158 28.310344 29.420538
F 11.984158 20.589144 29.420538
F 2.816358 28.320944 31.981938
F 2.816358 20.599644 31.981938
F 11.897158 28.308644 32.151038
F 11.897158 20.587444 32.151038
F 5.163308 24.447344 31.997338
F 5.163308 32.168644 31.997338
F 14.135858 24.449644 32.211238
F 14.135858 32.170944 32.211238
F 5.286538 24.448944 29.258938
F 5.286538 32.170144 29.258938
F 14.215958 24.450244 29.481538
F 14.215958 32.171544 29.481538
F 7.516128 28.310244 29.307538
F 7.516128 20.588944 29.307538
F 16.452658 28.356844 29.456438
F 16.437958 20.502444 29.631838
F 7.396528 28.304144 32.040338
F 7.396528 20.582844 32.040338
F 5.607898 19.304244 18.319638
F 7.759588 30.885044 21.111738
F 1.217338 24.467844 17.273938
F 1.217338 32.189044 17.273938
F 10.090358 24.450644 17.539438
F 10.090358 32.171844 17.539438
F 1.118638 27.006544 20.909838
F 1.118638 34.727844 20.909838
F 1.118638 19.285244 20.909838
F 9.988158 27.024744 21.172938
F 16.765958 30.923744 18.627038
F 9.988158 19.303444 21.172938
F 1.191698 27.006944 18.210838
F 1.191698 34.728244 18.210838
F 1.191698 19.285644 18.210838
F 10.065158 27.024544 18.445038
F 7.836838 23.163844 18.383438
F 10.065158 19.303244 18.445038
F 3.383168 30.877444 18.262538
F 3.383168 23.156244 18.262538
F 12.293758 30.885244 18.506838
F 12.293758 23.163944 18.506838
F 3.408918 28.318944 17.345738
F 3.408918 20.597644 17.345738
F 12.319058 28.311144 17.601638
F 12.319058 20.589944 17.601638
F 3.308908 30.877344 20.980738
F 3.308908 23.156144 20.980738
F 12.217258 30.885244 21.234538
F 12.217258 23.164044 21.234538
F 5.633358 24.449544 17.414938
F 5.633358 32.170744 17.414938
F 14.547658 24.450544 17.663838
F 14.547658 32.171844 17.663838
F 5.531918 27.024944 21.049538
F 7.759588 23.163744 21.111738
F 5.531918 19.303744 21.049538
F 14.446058 27.024644 21.296538
F 7.836838 30.885144 18.383438
F 14.446058 19.303344 21.296538
F 5.607898 27.025544 18.319638
F 16.480558 20.591844 32.449938
F 16.417558 28.304844 32.235838
F 0.451338 24.565244 46.554038
F 0.451338 32.286444 46.554038
F 9.269678 24.450044 46.634238
F 9.269678 32.171344 46.634238
F 0.235277 27.092144 47.506338
F 16.109158 23.038644 43.147938
F 0.235277 19.370844 47.506338
F 9.238818 27.026744 47.537438
F 7.207528 28.305944 39.308238
F 9.238818 19.305444 47.537438
F 0.296852 24.372444 43.866738
F 0.296852 32.093744 43.866738
F 9.335298 24.447744 43.904238
F 9.335298 32.169044 43.904238
F 2.576578 30.888444 47.462038
F 2.576578 23.167144 47.462038
F 11.476358 30.885944 47.601138
F 11.476358 23.164644 47.601138
F 2.662388 28.304544 43.827338
F 2.662388 20.583244 43.827338
F 11.575558 28.310144 43.968338
F 11.575558 20.588844 43.968338
F 2.507318 28.325544 46.549338
F 2.507328 20.604244 46.549338
F 11.498958 28.310144 46.697238
F 11.498958 20.588844 46.697238
F 4.804188 24.452544 46.536438
F 4.804188 32.173844 46.536438
F 13.732558 24.450244 46.759438
F 13.732558 32.171544 46.759438
F 4.755748 27.033644 47.437638
F 7.115188 23.168144 42.944138
F 4.755748 19.312444 47.437638
F 13.705958 27.025244 47.663838
F 16.332958 20.579944 36.686638
F 13.705958 19.303944 47.663838
F 4.842488 24.439344 43.802038
F 4.842488 32.160644 43.802038
F 13.806158 24.449644 44.031138
F 13.806158 32.170944 44.031138
F 7.015318 30.885744 47.482938
F 7.015318 23.164544 47.482938
F 16.007558 30.893844 47.626538
F 15.856958 22.998144 47.801538
F 7.109618 28.309844 43.849038
F 7.109618 20.588544 43.849038
F 15.984658 28.277844 44.123938
F 16.014358 20.388944 44.168438
F 7.022298 28.308144 46.579438
F 7.022298 20.586844 46.579438
F 16.019958 28.281544 46.945038
F 15.948158 20.362644 46.913938
F 0.724844 26.871044 35.595838
F 0.724845 34.592244 35.595838
F 0.724845 19.149744 35.595838
F 9.561808 27.026944 35.726138
F 16.233458 28.408244 36.945338
F 9.561808 19.305644 35.726138
F 9.628528 27.029144 32.993538
F 7.297478 20.586144 36.574638
F 9.628528 19.307944 32.993538
F 2.885258 30.905244 32.886038
F 2.885258 23.183944 32.886038
F 11.876258 30.886744 33.057238
F 11.876258 23.165544 33.057238
F 2.735858 30.873144 35.623738
F 2.735858 23.151844 35.623738
F 11.796158 30.887544 35.788038
F 11.796158 23.166244 35.788038
F 5.074288 27.025444 35.625738
F 7.115188 30.889344 42.944138
F 5.074288 19.304244 35.625738
F 14.034158 27.025444 35.848638
F 7.297478 28.307444 36.574638
F 14.034158 19.304144 35.848638
F 5.099038 27.044844 32.884038
F 16.305558 20.533544 39.305738
F 5.099038 19.323544 32.884038
F 14.108858 27.025844 33.118538
F 16.230558 23.121944 40.291538
F 14.108858 19.304644 33.118538
F 7.393388 30.889144 32.941438
F 7.393388 23.167844 32.941438
F 0.476451 19.373244 32.904138
F 4.895048 34.744444 42.900038
F 7.299688 30.891644 35.674638
F 7.299688 23.170344 35.674638
F 16.323158 31.011944 35.915538
F 16.327658 23.259544 35.779438
F 0.631920 24.586544 39.263538
F 0.631920 32.307844 39.263538
F 9.464238 24.448944 39.362238
F 9.464238 32.170244 39.362238
F 0.542078 26.899644 42.910038
F 0.542078 34.620944 42.910038
F 0.542078 19.178344 42.910038
F 9.367038 27.025644 42.998938
F 16.214658 31.000744 40.623038
F 9.367038 19.304344 42.998938
F 0.358169 27.113444 40.224338
F 16.050058 30.875444 43.370838
F 0.358170 19.392144 40.224338
F 9.431848 27.028144 40.267238
F 7.203248 23.166444 40.211538
F 9.431848 19.306844 40.267238
F 0.416605 24.353144 36.579538
F 0.416605 32.074444 36.579538
F 9.528908 24.446444 36.629738
F 9.528908 32.167744 36.629738
F 2.746788 30.894744 40.188538
F 2.746788 23.173544 40.188538
F 11.674858 30.886644 40.331538
F 11.674858 23.165344 40.331538
F 2.825228 28.298844 36.541638
F 2.825228 20.577544 36.541638
F 11.774658 28.309444 36.693838
F 11.774658 20.588244 36.693838
F 2.663498 28.325644 39.272638
F 2.663498 20.604344 39.272638
F 11.696758 28.309344 39.424838
F 11.696758 20.588044 39.424838
F 2.586198 30.870844 42.913938
F 2.586198 23.149544 42.913938
F 11.597858 30.886644 43.061938
F 11.597858 23.165444 43.061938
F 4.984758 24.451244 39.261338
F 4.984758 32.172444 39.261338
F 13.933358 24.449844 39.486438
F 13.933358 32.171144 39.486438
F 4.895048 27.023244 42.900038
F 16.068858 28.493844 39.629638
F 4.895048 19.301944 42.900038
F 13.832858 27.025044 43.123938
F 7.203248 30.887744 40.211538
F 13.832858 19.303844 43.123938
F 4.927478 27.038244 40.162538
F 7.207528 20.584644 39.308238
F 4.927478 19.316944 40.162538
F 13.906558 27.025644 40.394338
F 14.007258 32.170644 36.756338
F 13.906558 19.304444 40.394338
F 5.009878 24.433644 36.520738
F 5.009878 32.154944 36.520738
F 14.007258 24.449344 36.756338
F 0.476451 27.094544 32.904138
F 16.549158 23.224044 33.070138
F 16.353558 30.804744 33.240238
F 0.357797 26.920744 50.195138
F 0.357798 34.641944 50.195138
F 0.357798 19.199444 50.195138
F 9.172258 27.024544 50.264138
F 9.046838 34.743544 54.782838
F 9.172258 19.303244 50.264138
F 2.426558 30.870444 50.180338
F 2.426558 23.149144 50.180338
F 11.400158 30.885744 50.327038
F 11.400158 23.164444 50.327038
F 4.710918 27.022044 50.168438
F 6.672558 20.448644 61.070438
F 4.710918 19.300744 50.168438
F 13.632258 27.024544 50.389538
F 4.710918 34.743244 50.168438
F 13.632258 19.303244 50.389538
F 6.928258 30.887444 50.210038
F 6.928258 23.166244 50.210038
F 15.790358 30.918144 50.430338
F 15.851658 23.055844 50.434538
F 0.257323 24.540344 53.831338
F 0.257323 32.261544 53.831338
F 9.076508 24.448844 53.885338
F 9.076508 32.170144 53.885338
F 0.144995 26.936344 57.465638
F 0.144996 34.657644 57.465638
F 0.144996 19.215144 57.465638
F 8.986368 26.997144 57.506038
F 8.986368 34.718444 57.506038
F 8.986368 19.275944 57.506038
F 0.104860 27.065744 54.772638
F 6.672558 28.169944 61.070438
F 0.104860 19.344544 54.772638
F 9.046838 27.022244 54.782838
F 4.525268 34.728944 57.404338
F 9.046838 19.301044 54.782838
F 0.172253 24.393644 51.141038
F 0.172253 32.114944 51.141038
F 9.142368 24.448844 51.162538
F 9.142368 32.170144 51.162538
F 2.394478 30.881244 54.719838
F 2.394478 23.159944 54.719838
F 11.279058 30.882444 54.849038
F 11.279058 23.161144 54.849038
F 2.488478 28.311344 51.092638
F 2.488478 20.590044 51.092638
F 11.377358 28.310544 51.226638
F 11.377358 20.589344 51.226638
F 2.340648 28.325144 53.807338
F 2.340648 20.603944 53.807338
F 11.302458 28.308844 53.949738
F 11.302458 20.587544 53.949738
F 2.248458 30.861644 57.432338
F 2.248458 23.140344 57.432338
F 11.208458 30.860244 57.573938
F 11.208458 23.138944 57.573938
F 4.614168 24.449844 53.793638
F 4.614168 32.171144 53.793638
F 13.532958 24.448344 54.012738
F 13.532958 32.169544 54.012738
F 4.525268 27.007644 57.404338
F 15.651858 20.310844 58.646238
F 4.525268 19.286344 57.404338
F 13.437458 26.999644 57.637038
F 13.437458 34.720944 57.637038
F 13.437458 19.278344 57.637038
F 4.578328 27.028544 54.682938
F 15.729258 28.059244 58.691138
F 4.578328 19.307244 54.682938
F 13.506958 27.021944 54.911938
F 13.506958 34.743144 54.911938
F 13.506958 19.300644 54.911938
F 4.667278 24.443044 51.066938
F 4.667278 32.164344 51.066938
F 13.606058 24.449944 51.289438
F 13.606058 32.171144 51.289438
F 6.826308 30.882044 54.722338
F 6.826308 23.160744 54.722338
F 15.753458 30.776444 55.133738
F 15.744658 23.132344 54.993038
F 6.920398 28.310944 51.108238
F 6.920398 20.589644 51.108238
F 15.855758 28.431444 51.278238
F 16.010558 20.502044 51.470738
F 6.835518 28.306644 53.830838
F 6.835518 20.585344 53.830838
F 15.907458 28.338244 53.936738
F 15.893258 20.487844 54.156938
F 6.754128 30.863044 57.441438
F 6.754128 23.141744 57.441438
F 15.688458 30.583844 57.782038
F 15.675058 22.887744 57.672538
F 0.091749 24.516344 61.130438
F 0.091749 32.237644 61.130438
F 8.882308 24.295844 61.149238
F 8.882308 32.017044 61.149238
F 0.042336 26.907344 64.857138
F 0.042339 34.628544 64.857138
F 0.042340 19.186044 64.857138
F 8.592988 26.394644 64.794038
F 8.592988 34.115944 64.794038
F 8.592988 18.673344 64.794038
F 15.266758 22.275144 64.788738
F 13.288558 34.569244 62.207438
F 6.384348 22.536644 64.731238
F 0.010699 27.030944 62.115538
F 6.737638 20.565344 58.343238
F 0.010699 19.309644 62.115538
F 8.840438 26.850544 62.081138
F 6.384348 30.257944 64.731238
F 8.840438 19.129244 62.081138
F 0.042680 24.421544 58.431638
F 0.042680 32.142744 58.431638
F 8.954108 24.421144 58.418838
F 8.954108 32.142344 58.418838
F 2.240368 30.783644 61.886338
F 2.240368 23.062344 61.886338
F 11.063258 30.708644 62.145338
F 11.063258 22.987344 62.145338
F 2.304988 28.295244 58.316538
F 2.304988 20.573944 58.316538
F 11.183458 28.281744 58.483438
F 11.183458 20.560444 58.483438
F 2.205708 28.217844 61.024038
F 2.205708 20.496544 61.024038
F 11.100858 28.151344 61.214838
F 11.100858 20.430044 61.214838
F 2.107048 30.375044 64.524138
F 2.107048 22.653844 64.524138
F 10.813858 30.253244 64.858738
F 10.813858 22.531944 64.858738
F 4.489198 24.330144 60.994838
F 4.489198 32.051444 60.994838
F 13.325358 24.289444 61.278638
F 13.325358 32.010744 61.278638
F 4.114808 26.380844 64.670538
F 4.114808 34.102144 64.670538
F 4.114808 18.659644 64.670538
F 13.040358 26.393244 64.921438
F 13.040358 34.114544 64.921438
F 13.040358 18.672044 64.921438
F 4.399088 26.875644 61.951738
F 15.613358 20.151244 61.318038
F 4.399088 19.154344 61.951738
F 13.288558 26.847944 62.207438
F 15.693858 27.889544 61.317138
F 13.288558 19.126744 62.207438
F 4.501358 24.423344 58.281638
F 4.501358 32.144544 58.281638
F 13.410158 24.420844 58.546738
F 13.410158 32.142144 58.546738
F 6.628848 30.716144 62.020438
F 6.628848 22.994844 62.020438
F 15.427158 30.448844 62.399838
F 15.652558 22.798744 62.075138
F 6.737638 28.286544 58.343238
F 8.840438 34.571844 62.081138
F 4.399088 34.596944 61.951738
F 15.244658 30.193944 65.079538
F 17.671058 34.166444 65.108438
F 1.571808 47.782044 2.874288
F 1.571808 40.060744 2.874288
F 10.511958 47.790544 2.998808
F 10.511958 40.069244 2.998808
F 1.494918 50.214144 6.444028
F 1.494918 42.492944 6.444028
F 10.388458 50.218244 6.656808
F 10.388458 42.496944 6.656808
F 1.578008 50.352244 3.748718
F 1.578008 42.631044 3.748718
F 10.474058 50.350944 3.924878
F 10.474058 42.629644 3.924878
F 1.827058 48.299644 0.237150
F 1.827048 40.578344 0.237157
F 10.772258 48.244244 0.285299
F 10.772258 40.522944 0.285299
F 3.795008 38.751444 3.769598
F 3.795008 46.472744 3.769598
F 12.705058 38.768144 3.987558
F 12.705058 46.489344 3.987558
F 4.108448 52.094744 0.101771
F 4.108448 36.652144 0.101771
F 4.108448 44.373444 0.101771
F 12.995158 52.106344 0.346015
F 12.995158 36.663844 0.346015
F 12.995158 44.385144 0.346015
F 3.811308 51.653744 2.814108
F 3.811308 36.211244 2.814108
F 3.811308 43.932444 2.814108
F 12.740958 51.650944 3.059848
F 12.740958 36.208344 3.059848
F 12.740958 43.929644 3.059848
F 3.706128 38.627244 6.482358
F 3.706128 46.348444 6.482358
F 12.617958 38.636144 6.719478
F 12.617958 46.357444 6.719478
F 6.046638 47.790044 2.876098
F 6.046638 40.068844 2.876098
F 14.970658 47.790444 3.121748
F 14.970658 40.069144 3.121748
F 5.928828 50.219344 6.531968
F 5.928828 42.498044 6.531968
F 14.846658 50.218044 6.781548
F 14.846658 42.496844 6.781548
F 6.009308 50.353644 3.799958
F 6.009308 42.632344 3.799958
F 14.933958 50.350044 4.049488
F 14.933958 42.628744 4.049488
F 6.302408 48.257544 0.155490
F 6.302408 40.536244 0.155489
F 15.075958 40.433144 0.348488
F 17.165458 46.527444 3.884888
F 8.244238 38.770144 3.862588
F 8.244238 46.491444 3.862588
F 17.022858 46.478744 11.305938
F 14.933958 34.907444 4.049488
F 8.548818 52.104944 0.224769
F 8.548818 36.662444 0.224769
F 8.548818 44.383744 0.224769
F 10.266358 34.748244 11.190538
F 14.648858 34.746044 14.038338
F 14.724058 34.748144 11.315438
F 8.279798 51.651944 2.936918
F 8.279798 36.209344 2.936918
F 8.279798 43.930644 2.936918
F 16.929558 43.806344 10.499938
F 6.009308 34.911044 3.799958
F 10.191658 34.746044 13.913538
F 8.159748 38.636444 6.594668
F 8.159748 46.357744 6.594668
F 16.901158 38.537144 14.091038
F 16.870858 51.314744 14.973738
F 1.404648 47.628244 10.024638
F 1.404658 39.907044 10.024638
F 10.291358 47.617244 10.291238
F 10.291358 39.896044 10.291238
F 1.313768 50.172444 13.645438
F 1.313768 42.451144 13.645438
F 10.191658 50.188544 13.913538
F 10.191658 42.467344 13.913538
F 1.382528 50.172344 10.948838
F 1.382528 42.451144 10.948838
F 10.266358 50.190844 11.190538
F 10.266358 42.469544 11.190538
F 1.471578 47.648244 7.327228
F 1.471578 39.927044 7.327228
F 10.362658 47.639044 7.566238
F 10.362658 39.917744 7.566238
F 3.578768 38.603144 11.005038
F 3.578768 46.324444 11.005038
F 12.495258 38.608844 11.253138
F 12.495258 46.330144 11.253138
F 3.683068 51.505944 7.394358
F 3.683068 36.063344 7.394358
F 3.683068 43.784644 7.394358
F 12.591358 51.499544 7.628568
F 12.591358 36.056944 7.628568
F 12.591358 43.778244 7.628568
F 3.607548 51.484144 10.104538
F 3.607548 36.041644 10.104538
F 3.607548 43.762844 10.104538
F 12.520358 51.477944 10.353638
F 12.520358 36.035344 10.353638
F 12.520358 43.756644 10.353638
F 3.508378 38.599644 13.718738
F 3.508378 46.320944 13.718738
F 12.420258 38.606744 13.976038
F 12.420258 46.328044 13.976038
F 5.832408 47.616444 10.168038
F 5.832408 39.895144 10.168038
F 14.749058 47.617344 10.416038
F 14.749058 39.896044 10.416038
F 5.733778 50.189744 13.789738
F 5.733778 42.468444 13.789738
F 14.648858 50.188644 14.038338
F 14.648858 42.467344 14.038338
F 5.808888 50.191644 11.065838
F 5.808888 42.470344 11.065838
F 14.724058 50.190744 11.315438
F 14.724058 42.469444 11.315438
F 5.906448 47.640144 7.443158
F 5.906448 39.918844 7.443158
F 14.820458 47.639044 7.691018
F 14.820458 39.917744 7.691018
F 8.037398 38.608744 11.127938
F 8.037398 46.330044 11.127938
F 15.197158 48.191044 0.397296
F 16.852058 36.033644 10.463438
F 8.132958 51.499444 7.502918
F 8.132958 36.056944 7.502918
F 8.132958 43.778144 7.502918
F 17.260258 38.792844 6.894128
F 17.113958 36.303344 7.748298
F 16.987758 38.646144 11.424938
F 8.062818 51.477944 10.228038
F 8.062818 36.035344 10.228038
F 8.062818 43.756644 10.228038
F 17.152058 43.922444 7.641058
F 16.918158 51.525344 10.411538
F 17.155258 46.395744 6.597478
F 7.963238 38.606644 13.850938
F 7.963238 46.327944 13.850938
F 17.126858 51.660044 3.309598
F 16.913958 46.499944 13.983538
F 1.288688 47.631544 14.576138
F 1.288698 39.910244 14.576138
F 10.166358 47.614544 14.814138
F 10.166358 39.893244 14.814138
F 3.481948 51.482544 14.629438
F 3.481948 36.039944 14.629438
F 3.481948 43.761244 14.629438
F 12.395058 51.475144 14.876438
F 12.395058 36.032544 14.876438
F 12.395058 43.753844 14.876438
F 5.708298 47.613144 14.687838
F 5.708298 39.891844 14.687838
F 14.623758 47.614544 14.938738
F 14.623758 39.893244 14.938738
F 7.938068 51.475244 14.751838
F 7.938068 36.032744 14.751838
F 7.938068 43.753944 14.751838
F 17.187158 51.393644 7.745558
F 16.875658 35.930044 14.973538
F 16.758158 43.923144 14.849738
F 5.928828 34.776744 6.531968
F 5.733778 34.747144 13.789738
F 5.808888 34.749044 11.065838
F 1.494918 34.771644 6.444028
F 10.388458 34.775644 6.656808
F 1.578008 34.909744 3.748718
F 10.474058 34.908444 3.924878
F 14.846658 34.775544 6.781548
F 17.330958 38.864644 4.190288
F 17.302058 36.224444 3.138858
F 17.171358 43.900144 3.383588
F 17.281858 44.105844 0.575890
F 17.414958 36.694944 0.478783
F 1.019588 47.630444 24.549838
F 1.019588 39.909244 24.549838
F 9.884758 47.614144 24.811238
F 9.884758 39.892844 24.811238
F 0.905878 50.179644 28.184738
F 0.905888 42.458344 28.184738
F 9.775248 50.190044 28.453238
F 9.775248 42.468744 28.453238
F 0.993568 50.169744 25.486438
F 0.993568 42.448544 25.486438
F 9.859528 50.188644 25.722238
F 9.859528 42.467344 25.722238
F 1.092708 47.631644 21.850038
F 1.092708 39.910344 21.850038
F 9.963158 47.614344 22.081638
F 9.963158 39.893144 22.081638
F 3.177398 38.596644 25.559338
F 3.177398 46.317944 25.559338
F 12.089558 38.606644 25.781438
F 12.089558 46.327944 25.781438
F 3.283018 51.483544 21.902038
F 3.283018 36.040944 21.902038
F 3.283018 43.762244 21.902038
F 12.191958 51.474944 22.143038
F 12.191958 36.032444 22.143038
F 12.191958 43.753644 22.143038
F 3.208288 51.485744 24.622138
F 3.208288 36.043244 24.622138
F 3.208288 43.764444 24.622138
F 12.114358 51.474644 24.872238
F 12.114358 36.032144 24.872238
F 12.114358 43.753344 24.872238
F 3.084368 38.596444 28.285938
F 3.084368 46.317744 28.285938
F 12.010458 38.607044 28.511338
F 12.010458 46.328344 28.511338
F 5.424918 47.614944 24.695438
F 5.424918 39.893644 24.695438
F 14.344058 47.614344 24.933538
F 14.344058 39.893044 24.933538
F 5.296718 50.195944 28.354138
F 5.296728 42.474644 28.354138
F 14.240558 50.188844 28.572438
F 14.240558 42.467544 28.572438
F 5.399218 50.190244 25.615038
F 5.399218 42.469044 25.615038
F 14.318658 50.188544 25.843038
F 14.318658 42.467244 25.843038
F 5.505708 47.613744 21.961838
F 5.505708 39.892544 21.961838
F 14.420758 47.614344 22.204738
F 14.420758 39.893144 22.204738
F 7.630438 38.606744 25.663738
F 7.630438 46.328044 25.663738
F 16.529558 38.756544 25.821638
F 16.601158 46.307944 25.937538
F 7.734468 51.474844 22.022438
F 7.734468 36.032344 22.022438
F 7.734468 43.753644 22.022438
F 10.065158 34.745844 18.445038
F 16.585158 51.552144 29.454038
F 16.673058 43.744344 22.193838
F 7.653598 51.473944 24.753338
F 7.653598 36.031444 24.753338
F 7.653598 43.752644 24.753338
F 16.407858 36.004544 32.293038
F 16.573058 36.206744 25.070038
F 16.478358 43.705044 24.866238
F 7.544118 38.608344 28.395938
F 7.544118 46.329544 28.395938
F 16.580958 38.656044 28.654638
F 16.513258 46.386044 28.593838
F 0.767834 47.740644 31.872538
F 0.767835 40.019444 31.872538
F 9.661568 47.611244 32.092538
F 9.661568 39.889944 32.092538
F 14.522458 34.745844 18.568938
F 14.446058 34.745944 21.296538
F 0.884488 47.661044 29.167138
F 0.884488 39.939844 29.167138
F 9.753748 47.613544 29.361338
F 9.753748 39.892244 29.361338
F 3.040708 51.487644 29.243238
F 3.040708 36.045044 29.243238
F 3.040708 43.766344 29.243238
F 11.984158 51.474144 29.420538
F 11.984158 36.031644 29.420538
F 11.984158 43.752944 29.420538
F 2.816358 51.484744 31.981938
F 2.816358 36.042244 31.981938
F 2.816358 43.763444 31.981938
F 11.897158 51.472444 32.151038
F 11.897158 36.029944 32.151038
F 11.897158 43.751244 32.151038
F 5.163308 47.611144 31.997338
F 5.163308 39.889844 31.997338
F 14.135858 47.613444 32.211238
F 14.135858 39.892244 32.211238
F 5.286538 47.612744 29.258938
F 5.286538 39.891444 29.258938
F 14.215958 47.614044 29.481538
F 14.215958 39.892744 29.481538
F 7.516128 51.474044 29.307538
F 7.516128 36.031544 29.307538
F 7.516128 43.752844 29.307538
F 16.647258 51.399644 24.877138
F 16.405358 36.120944 29.634938
F 16.494058 43.808544 29.423838
F 7.396528 51.467944 32.040338
F 7.396528 36.025444 32.040338
F 7.396528 43.746744 32.040338
F 9.988158 34.746044 21.172938
F 16.698858 51.514444 22.226538
F 16.536658 35.955844 22.426138
F 1.217338 47.631644 17.273938
F 1.217338 39.910344 17.273938
F 10.090358 47.614444 17.539438
F 10.090358 39.893144 17.539438
F 1.118638 50.170344 20.909838
F 1.118638 42.449044 20.909838
F 9.988158 50.188544 21.172938
F 9.988158 42.467344 21.172938
F 1.191698 50.170744 18.210838
F 1.191698 42.449444 18.210838
F 10.065158 50.188344 18.445038
F 10.065158 42.467144 18.445038
F 3.383168 38.598744 18.262538
F 3.383168 46.320044 18.262538
F 12.293758 38.606544 18.506838
F 12.293758 46.327844 18.506838
F 3.408918 51.482744 17.345738
F 3.408918 36.040144 17.345738
F 3.408918 43.761444 17.345738
F 12.319058 51.474944 17.601638
F 12.319058 36.032444 17.601638
F 12.319058 43.753744 17.601638
F 3.308908 38.598644 20.980738
F 3.308908 46.319944 20.980738
F 12.217258 38.606544 21.234538
F 12.217258 46.327844 21.234538
F 5.633358 47.613344 17.414938
F 5.633358 39.892044 17.414938
F 14.547658 47.614444 17.663838
F 14.547658 39.893144 17.663838
F 5.531918 50.188744 21.049538
F 5.531918 42.467544 21.049538
F 14.446058 50.188444 21.296538
F 14.446058 42.467144 21.296538
F 5.607898 50.189344 18.319638
F 5.607898 42.468044 18.319638
F 14.522458 50.188444 18.568938
F 14.522458 42.467144 18.568938
F 7.836838 38.606444 18.383438
F 7.836838 46.327744 18.383438
F 16.800858 38.465244 18.656238
F 16.801058 46.478444 18.767138
F 7.862338 51.475244 17.477138
F 7.862338 36.032644 17.477138
F 7.862338 43.753944 17.477138
F 14.318658 34.745944 25.843038
F 16.857158 35.907144 17.746738
F 16.729658 43.761944 17.714238
F 7.759588 38.606344 21.111738
F 7.759588 46.327644 21.111738
F 16.723458 38.612744 21.455838
F 16.642058 46.328744 21.418038
F 5.296728 34.753344 28.354138
F 5.399218 34.747744 25.615038
F 5.531918 34.746244 21.049538
F 5.607898 34.746844 18.319638
F 9.775248 34.747544 28.453238
F 9.859528 34.746044 25.722238
F 14.240558 34.746344 28.572438
F 16.735058 51.459644 17.788138
F 16.380658 51.468044 32.230538
F 16.440258 43.985444 32.258938
F 0.451338 47.729044 46.554038
F 0.451338 40.007744 46.554038
F 9.269678 47.613844 46.634238
F 9.269678 39.892644 46.634238
F 0.235277 50.255944 47.506338
F 0.235277 42.534644 47.506338
F 9.238818 50.190544 47.537438
F 9.238818 42.469244 47.537438
F 0.296852 47.536244 43.866738
F 0.296852 39.815044 43.866738
F 9.335298 47.611544 43.904238
F 9.335298 39.890244 43.904238
F 2.576578 38.609744 47.462038
F 2.576578 46.331044 47.462038
F 11.476358 38.607244 47.601138
F 11.476358 46.328544 47.601138
F 2.662388 51.468344 43.827338
F 2.662388 36.025844 43.827338
F 2.662388 43.747144 43.827338
F 11.575558 51.473944 43.968338
F 11.575558 36.031444 43.968338
F 11.575558 43.752644 43.968338
F 2.507318 51.489344 46.549338
F 2.507318 36.046844 46.549338
F 2.507328 43.768044 46.549338
F 11.498958 51.473944 46.697238
F 11.498958 36.031444 46.697238
F 11.498958 43.752644 46.697238
F 4.804188 47.616344 46.536438
F 4.804188 39.895044 46.536438
F 13.732558 47.614044 46.759438
F 13.732558 39.892844 46.759438
F 4.755748 50.197544 47.437638
F 4.755748 42.476244 47.437638
F 13.705958 50.189044 47.663838
F 13.705958 42.467744 47.663838
F 4.842488 47.603144 43.802038
F 4.842488 39.881944 43.802038
F 13.806158 47.613544 44.031138
F 13.806158 39.892244 44.031138
F 7.015318 38.607044 47.482938
F 7.015318 46.328344 47.482938
F 16.024558 38.676344 47.824938
F 15.907058 46.334144 47.623438
F 7.109618 51.473644 43.849038
F 7.109618 36.031144 43.849038
F 7.109618 43.752444 43.849038
F 15.980358 51.394244 46.665638
F 16.013558 36.016044 44.187038
F 15.986958 43.997244 44.073038
F 7.022298 51.471944 46.579438
F 7.022298 36.029444 46.579438
F 7.022298 43.750644 46.579438
F 16.166458 51.488844 44.007438
F 15.911658 36.046944 46.899738
F 15.952458 43.694244 46.702438
F 0.724844 50.034844 35.595838
F 0.724845 42.313544 35.595838
F 9.561808 50.190744 35.726138
F 9.561808 42.469444 35.726138
F 9.628528 50.193044 32.993538
F 9.628528 42.471744 32.993538
F 2.885258 38.626544 32.886038
F 2.885258 46.347744 32.886038
F 11.876258 38.608044 33.057238
F 11.876258 46.329344 33.057238
F 2.735858 38.594444 35.623738
F 2.735858 46.315644 35.623738
F 11.796158 38.608744 35.788038
F 11.796158 46.330044 35.788038
F 5.074288 50.189344 35.625738
F 5.074288 42.468044 35.625738
F 14.034158 50.189244 35.848638
F 14.034158 42.467944 35.848638
F 5.099038 50.208644 32.884038
F 5.099038 42.487344 32.884038
F 14.108858 50.189744 33.118538
F 14.108858 42.468444 33.118538
F 7.393388 38.610444 32.941438
F 7.393388 46.331644 32.941438
F 0.476451 42.537044 32.904138
F 0.476451 50.258344 32.904138
F 7.299688 38.612844 35.674638
F 7.299688 46.334144 35.674638
F 16.216058 38.619244 35.868338
F 16.125758 46.204344 36.095438
F 0.631920 47.750444 39.263538
F 0.631920 40.029144 39.263538
F 9.464238 47.612744 39.362238
F 9.464238 39.891544 39.362238
F 0.542078 50.063444 42.910038
F 0.542078 42.342244 42.910038
F 9.367038 50.189444 42.998938
F 9.367038 42.468144 42.998938
F 0.358169 50.277244 40.224338
F 0.358170 42.555944 40.224338
F 9.431848 50.191944 40.267238
F 9.431848 42.470644 40.267238
F 0.416605 47.516944 36.579538
F 0.416605 39.795744 36.579538
F 9.528908 47.610244 36.629738
F 9.528908 39.889044 36.629738
F 2.746788 38.616044 40.188538
F 2.746788 46.337344 40.188538
F 11.674858 38.607844 40.331538
F 11.674858 46.329144 40.331538
F 2.825228 51.462644 36.541638
F 2.825228 36.020144 36.541638
F 2.825228 43.741444 36.541638
F 11.774658 51.473344 36.693838
F 11.774658 36.030744 36.693838
F 11.774658 43.752044 36.693838
F 2.663498 51.489444 39.272638
F 2.663498 36.046944 39.272638
F 2.663498 43.768144 39.272638
F 11.696758 51.473144 39.424838
F 11.696758 36.030544 39.424838
F 11.696758 43.751844 39.424838
F 2.586198 38.592144 42.913938
F 2.586198 46.313344 42.913938
F 11.597858 38.607944 43.061938
F 11.597858 46.329244 43.061938
F 4.984758 47.615044 39.261338
F 4.984758 39.893744 39.261338
F 13.933358 47.613744 39.486438
F 13.933358 39.892444 39.486438
F 4.895048 50.187044 42.900038
F 4.895048 42.465744 42.900038
F 13.832858 50.188944 43.123938
F 13.832858 42.467644 43.123938
F 4.927478 50.202044 40.162538
F 4.927478 42.480744 40.162538
F 13.906558 50.189444 40.394338
F 13.906558 42.468244 40.394338
F 5.009878 47.597444 36.520738
F 5.009878 39.876144 36.520738
F 14.007258 47.613144 36.756338
F 14.007258 39.891844 36.756338
F 7.203248 38.609044 40.211538
F 7.203248 46.330344 40.211538
F 16.012358 38.588644 40.613838
F 16.160858 46.345144 40.437238
F 7.297478 51.471244 36.574638
F 7.297478 36.028744 36.574638
F 7.297478 43.749944 36.574638
F 16.209358 51.527544 36.941338
F 16.186458 36.071144 36.878938
F 16.268758 43.510344 36.906238
F 7.207528 51.469744 39.308238
F 7.207528 36.027144 39.308238
F 7.207528 43.748444 39.308238
F 16.257358 51.406944 39.663938
F 16.049858 36.096044 39.665938
F 16.231158 43.685644 39.650438
F 7.115188 38.610644 42.944138
F 7.115188 46.331944 42.944138
F 16.120958 38.700644 43.406838
F 16.041858 46.482744 43.232238
F 0.235276 34.813444 47.506338
F 0.358169 34.834644 40.224338
F 4.755748 34.754944 47.437638
F 5.074288 34.746744 35.625738
F 5.099038 34.766144 32.884038
F 0.476451 34.815844 32.904138
F 4.927478 34.759444 40.162538
F 9.238818 34.748044 47.537438
F 13.705958 34.746544 47.663838
F 9.561808 34.748144 35.726138
F 9.628528 34.750444 32.993538
F 14.034158 34.746744 35.848638
F 14.108858 34.747144 33.118538
F 9.367038 34.746844 42.998938
F 9.431848 34.749344 40.267238
F 13.832858 34.746344 43.123938
F 13.906558 34.746944 40.394338
F 16.408858 46.350644 33.265838
F 16.289058 38.635544 33.061938
F 0.357797 50.084544 50.195138
F 0.357798 42.363244 50.195138
F 9.172258 50.188344 50.264138
F 9.172258 42.467044 50.264138
F 2.426558 38.591744 50.180338
F 2.426558 46.313044 50.180338
F 11.400158 38.606944 50.327038
F 11.400158 46.328244 50.327038
F 4.710918 50.185844 50.168438
F 4.710918 42.464544 50.168438
F 13.632258 50.188344 50.389538
F 13.632258 42.467144 50.389538
F 6.928258 38.608744 50.210038
F 6.928258 46.330044 50.210038
F 15.689558 38.512244 50.417838
F 15.763658 46.188644 50.274438
F 0.257323 47.704144 53.831338
F 0.257323 39.982844 53.831338
F 9.076508 47.612744 53.885338
F 9.076508 39.891444 53.885338
F 0.144995 50.100244 57.465638
F 0.144996 42.378944 57.465638
F 8.986368 50.161044 57.506038
F 8.986368 42.439744 57.506038
F 0.104860 50.229644 54.772638
F 0.104860 42.508344 54.772638
F 9.046838 50.186144 54.782938
F 9.046838 42.464844 54.782838
F 0.172253 47.557544 51.141038
F 0.172253 39.836244 51.141038
F 9.142368 47.612644 51.162538
F 9.142368 39.891444 51.162538
F 2.394478 38.602444 54.719838
F 2.394478 46.323744 54.719838
F 11.279058 38.603744 54.849038
F 11.279058 46.324944 54.849038
F 2.488478 51.475144 51.092638
F 2.488478 36.032544 51.092638
F 2.488478 43.753844 51.092638
F 11.377358 51.474444 51.226638
F 11.377358 36.031844 51.226638
F 11.377358 43.753144 51.226638
F 2.340648 51.489044 53.807338
F 2.340648 36.046444 53.807338
F 2.340648 43.767744 53.807338
F 11.302458 51.472644 53.949738
F 11.302458 36.030144 53.949738
F 11.302458 43.751344 53.949738
F 2.248458 38.582844 57.432338
F 2.248458 46.304144 57.432338
F 11.208458 38.581444 57.573938
F 11.208458 46.302744 57.573938
F 4.614168 47.613644 53.793638
F 4.614168 39.892344 53.793638
F 13.532958 47.612144 54.012738
F 13.532958 39.890844 54.012738
F 4.525268 50.171444 57.404338
F 4.525268 42.450244 57.404338
F 13.437458 50.163444 57.637038
F 13.437458 42.442244 57.637038
F 4.578328 50.192344 54.682938
F 4.578328 42.471044 54.682938
F 13.506958 50.185744 54.911938
F 13.506958 42.464444 54.911938
F 4.667278 47.606944 51.066938
F 4.667278 39.885644 51.066938
F 13.606058 47.613744 51.289438
F 13.606058 39.892444 51.289438
F 6.826308 38.603344 54.722338
F 6.826308 46.324544 54.722338
F 15.641458 38.572544 55.150738
F 15.864658 46.455744 55.046538
F 6.920398 51.474744 51.108238
F 6.920398 36.032144 51.108238
F 6.920398 43.753444 51.108238
F 15.845758 51.404944 51.403738
F 15.814658 36.012744 51.356438
F 15.845858 43.598644 51.305338
F 6.835518 51.470444 53.830838
F 6.835518 36.027944 53.830838
F 6.835518 43.749144 53.830838
F 15.683158 51.535244 54.131138
F 15.909858 36.066744 54.079838
F 15.695358 43.880744 54.022538
F 6.754128 38.584344 57.441438
F 6.754128 46.305544 57.441438
F 15.699658 38.499644 58.069138
F 15.744558 46.231044 57.744338
F 0.091749 47.680244 61.130438
F 0.091749 39.958944 61.130438
F 8.882308 47.459644 61.149238
F 8.882308 39.738344 61.149238
F 0.042337 50.071144 64.857138
F 0.042341 42.349844 64.857138
F 8.592988 49.558444 64.794038
F 8.592988 41.837144 64.794038
F 0.104860 34.787044 54.772638
F 0.010699 34.752244 62.115538
F 0.010699 50.194744 62.115538
F 0.010699 42.473444 62.115538
F 8.840438 50.014344 62.081138
F 8.840438 42.293044 62.081138
F 0.042680 47.585344 58.431638
F 0.042680 39.864044 58.431638
F 8.954108 47.584944 58.418838
F 8.954108 39.863644 58.418838
F 2.240368 38.504944 61.886338
F 2.240368 46.226144 61.886338
F 11.063258 38.429944 62.145338
F 11.063258 46.151244 62.145338
F 2.304988 51.459044 58.316538
F 2.304988 36.016544 58.316538
F 2.304988 43.737744 58.316538
F 11.183458 51.445544 58.483438
F 11.183458 36.002944 58.483438
F 11.183458 43.724244 58.483438
F 2.205708 51.381644 61.024038
F 2.205708 35.939144 61.024038
F 2.205708 43.660344 61.024038
F 11.100858 51.315144 61.214838
F 11.100858 35.872644 61.214838
F 11.100858 43.593844 61.214838
F 2.107048 38.096344 64.524138
F 2.107048 45.817644 64.524138
F 10.813858 37.974544 64.858738
F 10.813858 45.695844 64.858738
F 4.489198 47.494044 60.994838
F 4.489198 39.772744 60.994838
F 13.325358 47.453244 61.278638
F 13.325358 39.731944 61.278638
F 4.114808 49.544744 64.670538
F 4.114808 41.823444 64.670538
F 13.040358 49.557044 64.921438
F 13.040358 41.835844 64.921438
F 4.399088 50.039444 61.951738
F 4.399088 42.318144 61.951738
F 13.288558 50.011844 62.207438
F 13.288558 42.290544 62.207438
F 4.501358 47.587144 58.281638
F 4.501358 39.865844 58.281638
F 13.410158 47.584644 58.546738
F 13.410158 39.863444 58.546738
F 6.628848 38.437444 62.020438
F 6.628848 46.158744 62.020438
F 15.467958 38.221444 62.174438
F 15.498958 46.046644 62.290438
F 6.737638 51.450444 58.343238
F 6.737638 36.007844 58.343238
F 6.737638 43.729144 58.343238
F 15.227358 37.943744 64.891238
F 15.616158 35.949444 58.560338
F 15.701858 43.651144 58.843538
F 6.672558 51.333744 61.070438
F 6.672558 35.891144 61.070438
F 6.672558 43.612444 61.070438
F 15.620058 51.200344 61.366338
F 15.496158 35.604644 61.478038
F 15.601658 43.346044 61.512038
F 6.384348 37.979244 64.731238
F 6.384348 45.700444 64.731238
F 13.632258 34.745844 50.389538
F 9.172258 34.745844 50.264138
F 4.578328 34.749844 54.682938
F 15.626258 51.294944 58.542738
F 15.207558 45.630344 64.989238
F 1.571808 55.503344 2.874288
F 1.571808 63.224644 2.874288
F 10.511958 55.511844 2.998808
F 10.511958 63.233144 2.998808
F 1.494918 57.935444 6.444028
F 1.494918 65.656744 6.444028
F 10.388458 57.939444 6.656808
F 10.388458 65.660744 6.656808
F 1.578008 58.073544 3.748718
F 1.578008 65.794844 3.748718
F 10.474058 58.072244 3.924878
F 10.474058 65.793444 3.924878
F 1.827048 56.020844 0.237158
F 1.827058 63.742144 0.237155
F 10.772258 55.965444 0.285299
F 10.772258 63.686744 0.285299
F 3.795008 54.193944 3.769598
F 3.795008 61.915244 3.769598
F 12.705058 54.210644 3.987558
F 12.705058 61.931944 3.987558
F 4.108448 59.815944 0.101770
F 4.108448 67.537244 0.101771
F 12.995158 59.827644 0.346015
F 12.995158 67.548944 0.346015
F 3.811308 59.375044 2.814108
F 3.811308 67.096344 2.814108
F 12.740958 59.372144 3.059848
F 12.740958 67.093444 3.059848
F 3.706128 54.069744 6.482358
F 3.706128 61.791044 6.482358
F 12.617958 54.078744 6.719478
F 12.617958 61.800044 6.719478
F 6.046638 55.511344 2.876098
F 6.046638 63.232644 2.876098
F 14.970658 55.511644 3.121748
F 14.970658 63.232944 3.121748
F 5.928828 57.940644 6.531968
F 5.928828 65.661844 6.531968
F 14.846658 57.939344 6.781548
F 14.846658 65.660644 6.781548
F 6.009308 58.074844 3.799958
F 6.009308 65.796144 3.799958
F 14.933958 58.071344 4.049488
F 14.933958 65.792544 4.049488
F 6.302408 55.978744 0.155489
F 6.302408 63.700044 0.155489
F 17.115758 59.147344 7.762288
F 17.132558 61.822144 6.881628
F 8.244238 54.212644 3.862588
F 8.244238 61.933944 3.862588
F 16.957558 54.067244 11.333338
F 15.180858 63.598044 0.367776
F 8.548818 59.826244 0.224769
F 8.548818 67.547544 0.224769
F 16.904958 61.729444 14.043638
F 3.578768 69.488244 11.005038
F 8.279798 59.373244 2.936918
F 8.279798 67.094444 2.936918
F 3.508378 69.484744 13.718738
F 16.956158 61.875744 11.366238
F 8.159748 54.079044 6.594668
F 8.159748 61.800344 6.594668
F 17.163858 62.065644 4.124738
F 16.828658 66.840244 15.069738
F 1.404648 55.349544 10.024638
F 1.404658 63.070844 10.024638
F 10.291358 55.338544 10.291238
F 10.291358 63.059844 10.291238
F 1.313768 57.893744 13.645438
F 1.313768 65.614944 13.645438
F 10.191658 57.909844 13.913538
F 10.191658 65.631144 13.913538
F 1.382528 57.893644 10.948838
F 1.382528 65.614944 10.948838
F 10.266358 57.912044 11.190538
F 10.266358 65.633344 11.190538
F 1.471578 55.369544 7.327228
F 1.471578 63.090844 7.327228
F 10.362658 55.360344 7.566238
F 10.362658 63.081544 7.566238
F 3.578768 54.045744 11.005038
F 3.578768 61.766944 11.005038
F 12.495258 54.051444 11.253138
F 12.495258 61.772644 11.253138
F 3.683068 59.227244 7.394358
F 3.683068 66.948444 7.394358
F 12.591358 59.220844 7.628568
F 12.591358 66.942044 7.628568
F 3.607548 59.205444 10.104538
F 3.607548 66.926744 10.104538
F 12.520358 59.199244 10.353638
F 12.520358 66.920444 10.353638
F 3.508378 54.042244 13.718738
F 3.508378 61.763444 13.718738
F 12.420258 54.049244 13.976038
F 12.420258 61.770544 13.976038
F 5.832408 55.337644 10.168038
F 5.832408 63.058944 10.168038
F 14.749058 55.338644 10.416038
F 14.749058 63.059844 10.416038
F 5.733778 57.910944 13.789738
F 5.733778 65.632244 13.789738
F 14.648858 57.909844 14.038338
F 14.648858 65.631144 14.038338
F 5.808888 57.912844 11.065838
F 5.808888 65.634144 11.065838
F 14.724058 57.912044 11.315438
F 14.724058 65.633244 11.315438
F 5.906448 55.361344 7.443158
F 5.906448 63.082644 7.443158
F 14.820458 55.360344 7.691018
F 14.820458 63.081644 7.691018
F 8.037398 54.051244 11.127938
F 8.037398 61.772544 11.127938
F 16.956058 59.353344 10.542338
F 16.819958 53.960344 6.637928
F 8.132958 59.220744 7.502918
F 8.132958 66.942044 7.502918
F 17.128358 59.478744 3.294238
F 16.969458 66.905744 10.271338
F 8.062818 59.199144 10.228038
F 8.062818 66.920444 10.228038
F 16.881758 59.210144 14.864938
F 16.930858 54.061844 14.166338
F 7.963238 54.049144 13.850938
F 7.963238 61.770444 13.850938
F 17.134558 67.021144 7.667208
F 15.203458 56.033844 0.479738
F 1.288688 55.352844 14.576138
F 1.288698 63.074144 14.576138
F 10.166358 55.335844 14.814138
F 10.166358 63.057144 14.814138
F 3.481948 59.203744 14.629438
F 3.481948 66.925044 14.629438
F 12.395058 59.196444 14.876438
F 12.395058 66.917644 14.876438
F 5.708298 55.334444 14.687838
F 5.708298 63.055644 14.687838
F 14.623758 55.335844 14.938738
F 14.623758 63.057044 14.938738
F 7.938068 59.196544 14.751838
F 7.938068 66.917744 14.751838
F 17.273258 54.319144 4.046488
F 17.225358 67.158844 3.158298
F 17.430458 67.569944 0.321581
F 16.888058 69.474444 14.028038
F 1.019588 55.351744 24.549838
F 1.019588 63.073044 24.549838
F 9.884758 55.335444 24.811238
F 9.884758 63.056644 24.811238
F 0.905888 57.900844 28.184738
F 0.905888 65.622144 28.184738
F 9.775248 57.911344 28.453238
F 9.775248 65.632644 28.453238
F 0.993568 57.891044 25.486438
F 0.993568 65.612344 25.486438
F 9.859528 57.909944 25.722238
F 9.859528 65.631144 25.722238
F 1.092708 55.352944 21.850038
F 1.092708 63.074244 21.850038
F 9.963158 55.335644 22.081638
F 9.963158 63.056944 22.081638
F 3.177398 54.039244 25.559338
F 3.177398 61.760544 25.559338
F 12.089558 54.049244 25.781438
F 12.089558 61.770544 25.781438
F 3.283018 59.204844 21.902038
F 3.283018 66.926044 21.902038
F 12.191958 59.196244 22.143038
F 12.191958 66.917444 22.143038
F 3.208288 59.207044 24.622138
F 3.208288 66.928344 24.622138
F 12.114358 59.195944 24.872238
F 12.114358 66.917244 24.872238
F 3.084368 54.039044 28.285938
F 3.084368 61.760244 28.285938
F 12.010458 54.049544 28.511338
F 12.010458 61.770844 28.511338
F 5.424918 55.336244 24.695438
F 5.424918 63.057544 24.695438
F 14.344058 55.335544 24.933538
F 14.344058 63.056844 24.933538
F 5.296728 57.917144 28.354138
F 5.296728 65.638444 28.354138
F 14.240558 57.910144 28.572438
F 14.240558 65.631344 28.572438
F 5.399218 57.911544 25.615038
F 5.399218 65.632844 25.615038
F 14.318658 57.909844 25.843038
F 14.318658 65.631044 25.843038
F 5.505708 55.335044 21.961838
F 5.505708 63.056344 21.961838
F 14.420758 55.335644 22.204738
F 14.420758 63.056944 22.204738
F 7.630438 54.049344 25.663738
F 7.630438 61.770544 25.663738
F 16.619758 54.112544 25.730338
F 16.571458 61.782444 25.885638
F 7.734468 59.196144 22.022438
F 7.734468 66.917444 22.022438
F 16.712858 59.257944 22.257438
F 16.709458 66.809844 22.097538
F 7.653598 59.195244 24.753338
F 7.653598 66.916444 24.753338
F 16.509058 59.226644 24.974338
F 16.594758 66.969844 24.951438
F 7.544118 54.050844 28.395938
F 7.544118 61.772144 28.395938
F 16.556058 54.115044 28.583938
F 16.565958 61.656344 28.636038
F 0.767834 55.461944 31.872538
F 0.767835 63.183244 31.872538
F 9.661568 55.332444 32.092538
F 9.661568 63.053744 32.092538
F 3.383168 69.483844 18.262538
F 3.084368 69.481544 28.285938
F 0.884488 55.382344 29.167138
F 0.884488 63.103644 29.167138
F 9.753748 55.334744 29.361338
F 9.753748 63.056044 29.361338
F 3.040708 59.208844 29.243238
F 3.040708 66.930144 29.243238
F 11.984158 59.195444 29.420538
F 11.984158 66.916744 29.420538
F 2.816358 59.206044 31.981938
F 2.816358 66.927344 31.981938
F 11.897158 59.193744 32.151038
F 11.897158 66.915044 32.151038
F 5.163308 55.332444 31.997338
F 5.163308 63.053744 31.997338
F 14.135858 55.334744 32.211238
F 14.135858 63.056044 32.211238
F 5.286538 55.334044 29.258938
F 5.286538 63.055244 29.258938
F 14.215958 55.335344 29.481538
F 14.215958 63.056644 29.481538
F 7.516128 59.195344 29.307538
F 7.516128 66.916644 29.307538
F 16.595358 59.066444 29.660938
F 16.426858 67.019644 29.574638
F 7.396528 59.189244 32.040338
F 7.396528 66.910544 32.040338
F 7.759588 69.491444 21.111738
F 3.308908 69.483744 20.980738
F 1.217338 55.352844 17.273938
F 1.217338 63.074144 17.273938
F 10.090358 55.335744 17.539438
F 10.090358 63.056944 17.539438
F 1.118638 57.891644 20.909838
F 1.118638 65.612944 20.909838
F 9.988158 57.909844 21.172938
F 9.988158 65.631144 21.172938
F 1.191698 57.892044 18.210838
F 1.191698 65.613344 18.210838
F 10.065158 57.909644 18.445038
F 10.065158 65.630944 18.445038
F 3.383168 54.041344 18.262538
F 3.383168 61.762544 18.262538
F 12.293758 54.049044 18.506838
F 12.293758 61.770344 18.506838
F 3.408918 59.204044 17.345738
F 3.408918 66.925244 17.345738
F 12.319058 59.196244 17.601638
F 12.319058 66.917544 17.601638
F 3.308908 54.041244 20.980738
F 3.308908 61.762444 20.980738
F 12.217258 54.049144 21.234538
F 12.217258 61.770344 21.234538
F 5.633358 55.334644 17.414938
F 5.633358 63.055844 17.414938
F 14.547658 55.335644 17.663838
F 14.547658 63.056944 17.663838
F 5.531918 57.910044 21.049538
F 5.531918 65.631344 21.049538
F 14.446058 57.909744 21.296538
F 14.446058 65.630944 21.296538
F 5.607898 57.910644 18.319638
F 5.607898 65.631944 18.319638
F 14.522458 57.909644 18.568938
F 14.522458 65.630944 18.568938
F 7.836838 54.048944 18.383438
F 7.836838 61.770244 18.383438
F 16.770158 54.108444 18.658438
F 16.901858 61.764444 18.697438
F 7.862338 59.196544 17.477138
F 7.862338 66.917744 17.477138
F 16.888958 59.281644 17.629638
F 16.713858 66.951244 17.672038
F 7.759588 54.048844 21.111738
F 7.759588 61.770144 21.111738
F 16.862758 54.176544 21.361438
F 16.764358 61.878944 21.436138
F 3.177398 69.481744 25.559338
F 16.455058 59.185544 32.324138
F 16.415458 66.861844 32.432338
F 16.943558 69.477444 18.479238
F 0.451338 55.450344 46.554038
F 0.451338 63.171544 46.554038
F 9.269678 55.335144 46.634238
F 9.269678 63.056444 46.634238
F 0.235276 57.977244 47.506338
F 0.235277 65.698544 47.506338
F 9.238818 57.911844 47.537438
F 9.238818 65.633144 47.537438
F 0.296852 55.257544 43.866738
F 0.296852 62.978844 43.866738
F 9.335298 55.332844 43.904238
F 9.335298 63.054144 43.904238
F 2.576578 54.052244 47.462038
F 2.576578 61.773544 47.462038
F 11.476358 54.049744 47.601138
F 11.476358 61.771044 47.601138
F 2.662388 59.189644 43.827338
F 2.662388 66.910944 43.827338
F 11.575558 59.195244 43.968338
F 11.575558 66.916544 43.968338
F 2.507318 59.210644 46.549338
F 2.507328 66.931844 46.549338
F 11.498958 59.195244 46.697238
F 11.498958 66.916544 46.697238
F 4.804188 55.337644 46.536438
F 4.804188 63.058844 46.536438
F 13.732558 55.335344 46.759438
F 13.732558 63.056644 46.759438
F 4.755748 57.918744 47.437638
F 4.755748 65.640044 47.437638
F 13.705958 57.910344 47.663838
F 13.705958 65.631644 47.663838
F 4.842488 55.324444 43.802038
F 4.842488 63.045744 43.802038
F 13.806158 55.334744 44.031138
F 13.806158 63.056044 44.031138
F 7.015318 54.049544 47.482938
F 7.015318 61.770844 47.482938
F 15.949858 54.007244 47.485338
F 16.056958 61.845244 47.894138
F 7.109618 59.194944 43.849038
F 7.109618 66.916244 43.849038
F 16.127858 59.243244 43.979038
F 15.993158 67.006244 44.167438
F 7.022298 59.193244 46.579438
F 7.022298 66.914544 46.579438
F 15.871258 59.272344 46.601238
F 16.147558 66.745644 46.736538
F 0.724845 57.756144 35.595838
F 0.724845 65.477344 35.595838
F 9.561808 57.912044 35.726138
F 9.561808 65.633244 35.726138
F 9.628528 57.914244 32.993538
F 9.628528 65.635544 32.993538
F 2.885258 54.069044 32.886038
F 2.885258 61.790344 32.886038
F 11.876258 54.050544 33.057238
F 11.876258 61.771844 33.057238
F 2.735858 54.036944 35.623738
F 2.735858 61.758244 35.623738
F 11.796158 54.051344 35.788038
F 11.796158 61.772644 35.788038
F 5.074288 57.910544 35.625738
F 5.074288 65.631844 35.625738
F 14.034158 57.910544 35.848638
F 14.034158 65.631844 35.848638
F 5.099038 57.929944 32.884038
F 5.099038 65.651244 32.884038
F 14.108858 57.910944 33.118538
F 14.108858 65.632244 33.118538
F 7.393388 54.052944 32.941438
F 7.393388 61.774244 32.941438
F 2.735858 69.479544 35.623738
F 0.476451 57.979644 32.904138
F 7.299688 54.055444 35.674638
F 7.299688 61.776644 35.674638
F 16.238658 54.067144 35.929638
F 16.367758 61.982044 35.831338
F 0.631920 55.471644 39.263538
F 0.631920 63.192944 39.263538
F 9.464238 55.334044 39.362238
F 9.464238 63.055344 39.362238
F 0.542078 57.784744 42.910038
F 0.542078 65.506044 42.910038
F 9.367038 57.910744 42.998938
F 9.367038 65.631944 42.998938
F 0.358169 57.998544 40.224338
F 0.358170 65.719744 40.224338
F 9.431848 57.913244 40.267238
F 9.431848 65.634444 40.267238
F 0.416605 55.238244 36.579538
F 0.416605 62.959544 36.579538
F 9.528908 55.331544 36.629738
F 9.528908 63.052844 36.629738
F 2.746788 54.058544 40.188538
F 2.746788 61.779844 40.188538
F 11.674858 54.050444 40.331538
F 11.674858 61.771744 40.331538
F 2.825228 59.183944 36.541638
F 2.825228 66.905244 36.541638
F 11.774658 59.194544 36.693838
F 11.774658 66.915844 36.693838
F 2.663498 59.210744 39.272638
F 2.663498 66.932044 39.272638
F 11.696758 59.194344 39.424838
F 11.696758 66.915644 39.424838
F 2.586198 54.034644 42.913938
F 2.586198 61.755944 42.913938
F 11.597858 54.050544 43.061938
F 11.597858 61.771744 43.061938
F 4.984758 55.336344 39.261338
F 4.984758 63.057544 39.261338
F 13.933358 55.334944 39.486438
F 13.933358 63.056244 39.486438
F 4.895048 57.908244 42.900038
F 4.895048 65.629544 42.900038
F 13.832858 57.910144 43.123938
F 13.832858 65.631444 43.123938
F 4.927478 57.923244 40.162538
F 4.927478 65.644544 40.162538
F 13.906558 57.910744 40.394338
F 13.906558 65.632044 40.394338
F 5.009878 55.318744 36.520738
F 5.009878 63.040044 36.520738
F 14.007258 55.334444 36.756338
F 14.007258 63.055744 36.756338
F 7.203248 54.051544 40.211538
F 7.203248 61.772844 40.211538
F 16.189858 53.939344 40.495838
F 16.210458 61.779844 40.427338
F 7.297478 59.192544 36.574638
F 7.297478 66.913744 36.574638
F 16.261458 59.386544 36.494638
F 16.201258 66.958644 36.871138
F 7.207528 59.191044 39.308238
F 7.207528 66.912244 39.308238
F 16.112858 59.185144 39.333338
F 16.159258 66.841444 39.601138
F 7.115188 54.053144 42.944138
F 7.115188 61.774444 42.944138
F 16.134358 54.108644 43.193938
F 16.094558 61.808844 43.224338
F 0.476451 65.700944 32.904138
F 2.586198 69.477244 42.913938
F 16.307758 53.981644 33.190438
F 16.436458 61.880044 33.128338
F 16.147358 69.497544 40.585838
F 16.384458 69.417944 35.847638
F 16.053758 69.311944 47.798538
F 0.357798 57.805844 50.195138
F 0.357798 65.527044 50.195138
F 9.172258 57.909644 50.264138
F 9.172258 65.630844 50.264138
F 2.426558 54.034244 50.180338
F 2.426558 61.755544 50.180338
F 11.400158 54.049544 50.327038
F 11.400158 61.770844 50.327038
F 4.710918 57.907144 50.168438
F 4.710918 65.628344 50.168438
F 13.632258 57.909644 50.389538
F 13.632258 65.630944 50.389538
F 6.928258 54.051244 50.210038
F 6.928258 61.772544 50.210038
F 15.771758 53.936844 50.322138
F 15.892758 61.866244 50.619938
F 0.257323 55.425444 53.831338
F 0.257323 63.146644 53.831338
F 9.076508 55.333944 53.885338
F 9.076508 63.055244 53.885338
F 0.144996 57.821444 57.465638
F 0.144996 65.542744 57.465638
F 8.986368 57.882244 57.506038
F 8.986368 65.603544 57.506038
F 0.104860 57.950844 54.772638
F 0.104860 65.672144 54.772638
F 9.046838 57.907344 54.782838
F 9.046838 65.628644 54.782838
F 0.172253 55.278744 51.141038
F 0.172253 63.000044 51.141038
F 9.142368 55.333944 51.162538
F 9.142368 63.055244 51.162538
F 2.394478 54.045044 54.719838
F 2.394478 61.766344 54.719838
F 11.279058 54.046244 54.849038
F 11.279058 61.767544 54.849038
F 2.488478 59.196444 51.092638
F 2.488478 66.917644 51.092638
F 11.377358 59.195644 51.226638
F 11.377358 66.916944 51.226638
F 2.340648 59.210244 53.807338
F 2.340648 66.931544 53.807338
F 11.302458 59.193944 53.949738
F 11.302458 66.915244 53.949738
F 2.248458 54.025444 57.432338
F 2.248458 61.746744 57.432338
F 11.208458 54.024044 57.573938
F 11.208458 61.745344 57.573938
F 4.614168 55.334944 53.793638
F 4.614168 63.056244 53.793638
F 13.532958 55.333444 54.012738
F 13.532958 63.054644 54.012738
F 4.525268 57.892744 57.404338
F 4.525268 65.614044 57.404338
F 13.437458 57.884744 57.637038
F 13.437458 65.606044 57.637038
F 4.578328 57.913644 54.682938
F 4.578328 65.634844 54.682938
F 13.506958 57.907044 54.911938
F 13.506958 65.628244 54.911938
F 4.667278 55.328144 51.066938
F 4.667278 63.049444 51.066938
F 13.606058 55.334944 51.289438
F 13.606058 63.056244 51.289438
F 6.826308 54.045844 54.722338
F 6.826308 61.767144 54.722338
F 15.565858 54.128244 54.969138
F 15.724158 61.712544 54.976638
F 6.920398 59.196044 51.108238
F 6.920398 66.917244 51.108238
F 15.849458 59.074844 51.281638
F 16.004358 66.844244 51.303438
F 6.835518 59.191744 53.830838
F 6.835518 66.913044 53.830838
F 15.679358 59.164044 53.938038
F 15.762058 66.782844 53.997438
F 6.754128 54.026844 57.441438
F 6.754128 61.748144 57.441438
F 15.554558 53.925444 57.730538
F 15.489758 61.707544 57.777838
F 0.091749 55.401444 61.130438
F 0.091749 63.122744 61.130438
F 8.882308 55.180844 61.149238
F 8.882308 62.902144 61.149238
F 0.042340 57.792444 64.857138
F 0.042340 65.513644 64.857138
F 8.592988 57.279744 64.794038
F 8.592988 65.001044 64.794038
F 10.813858 68.859644 64.858738
F 2.107048 68.981444 64.524138
F 0.010699 57.916044 62.115538
F 0.010699 65.637344 62.115538
F 8.840438 57.735644 62.081138
F 8.840438 65.456944 62.081138
F 0.042680 55.306644 58.431638
F 0.042680 63.027844 58.431638
F 8.954108 55.306244 58.418838
F 8.954108 63.027444 58.418838
F 2.240368 53.947444 61.886338
F 2.240368 61.668744 61.886338
F 11.063258 53.872444 62.145338
F 11.063258 61.593744 62.145338
F 2.304988 59.180344 58.316538
F 2.304988 66.901644 58.316538
F 11.183458 59.166744 58.483438
F 11.183458 66.888044 58.483438
F 2.205708 59.102944 61.024038
F 2.205708 66.824244 61.024038
F 11.100858 59.036444 61.214838
F 11.100858 66.757744 61.214838
F 2.107048 53.538944 64.524138
F 2.107048 61.260144 64.524138
F 10.813858 53.417044 64.858738
F 10.813858 61.138344 64.858738
F 4.489198 55.215244 60.994838
F 4.489198 62.936544 60.994838
F 13.325358 55.174544 61.278638
F 13.325358 62.895844 61.278638
F 4.114808 57.265944 64.670538
F 4.114808 64.987244 64.670538
F 13.040358 57.278344 64.921438
F 13.040358 64.999644 64.921438
F 4.399088 57.760744 61.951738
F 4.399088 65.482044 61.951738
F 13.288558 57.733044 62.207438
F 13.288558 65.454344 62.207438
F 4.501358 55.308344 58.281638
F 4.501358 63.029644 58.281638
F 13.410158 55.305944 58.546738
F 13.410158 63.027244 58.546738
F 6.628848 53.879944 62.020438
F 6.628848 61.601244 62.020438
F 15.422558 53.706844 62.224938
F 15.495058 61.438544 62.228538
F 6.737638 59.171644 58.343238
F 6.737638 66.892944 58.343238
F 15.553658 59.171344 58.672038
F 15.732558 66.570144 58.620138
F 6.672558 59.054944 61.070438
F 6.672558 66.776244 61.070438
F 15.654558 58.884744 61.317438
F 15.511358 66.663544 61.375538
F 6.384348 53.421744 64.731238
F 6.384348 61.143044 64.731238
F 15.384358 61.037444 64.966438
F 15.429758 68.982844 64.964738
F 2.426558 69.476844 50.180338
F 15.346558 53.491244 65.040738
F 6.628848 69.322544 62.020438
F 11.063258 69.315044 62.145338
F 6.384348 68.864344 64.731238
F 2.394478 69.487544 54.719838
F 11.279058 69.488844 54.849038
F 2.248458 69.467944 57.432338
F 11.208458 69.466544 57.573938
F 6.826308 69.488444 54.722338
F 6.754128 69.469444 57.441438
F 2.240368 69.390044 61.886338
F 15.330358 69.212944 62.407238
F 15.662058 69.269144 57.699938
F 15.826058 69.352544 55.028638
F 17.434458 65.009244 65.096938
F 17.535558 57.198344 65.155938
F 15.853358 69.474644 50.657238
F 28.411458 1.562704 3.564358
F 28.560758 9.585134 3.690728
F 30.758158 0.324593 4.431738
F 19.516458 1.837954 3.360648
F 19.571058 9.260084 2.955798
F 28.724758 9.742304 0.984253
F 28.489158 4.210544 7.228958
F 28.640858 11.859244 7.547728
F 19.222558 4.038824 6.906878
F 19.516758 11.786744 7.050018
F 28.626358 4.347274 4.441428
F 28.750258 12.004244 4.766888
F 19.558758 4.365074 4.127748
F 19.442858 11.682244 4.201618
F 21.809558 0.301542 4.259308
F 21.866658 5.951834 0.703617
F 21.334658 0.246235 11.778438
F 30.674058 0.121135 11.654938
F 28.665158 1.734344 0.773044
F 19.319558 8.874714 14.945338
F 30.575258 8.301094 4.785518
F 30.775258 15.623144 4.663178
F 25.894458 13.047144 15.204338
F 21.667258 8.192214 4.253848
F 21.680558 15.737444 4.466788
F 26.442958 13.398844 0.882926
F 26.146458 0.234504 7.001038
F 25.853558 0.065750 14.354738
F 28.115258 16.997544 15.485038
F 21.718758 13.240144 0.749600
F 30.996458 5.809724 3.711998
F 31.002558 13.063144 3.582958
F 21.845058 5.459564 3.379848
F 21.572058 13.246244 3.414258
F 30.739558 8.218064 7.512838
F 30.768958 15.679644 7.474868
F 19.102958 16.907044 7.830258
F 21.567958 8.052774 6.928508
F 21.633058 15.472444 7.052308
F 24.220058 1.794584 0.692105
F 32.969258 1.864874 3.860118
F 32.827758 9.465504 3.909938
F 19.139458 1.403504 15.099938
F 24.001958 1.860154 3.478058
F 24.076358 9.361414 3.464408
F 19.602858 9.400134 0.182087
F 32.793858 4.204004 7.404408
F 33.107358 11.943044 7.420598
F 23.975458 4.304314 7.141538
F 24.081058 12.045944 7.137898
F 33.223658 4.363684 4.671388
F 33.186458 12.040844 4.789378
F 24.123058 4.419884 4.460748
F 23.885758 11.936944 4.345388
F 25.971158 0.362167 11.644238
F 33.106858 9.561734 1.252998
F 32.856258 1.559874 15.348638
F 21.370558 0.167366 14.561138
F 23.732558 16.766844 10.690138
F 28.599358 17.370144 1.027858
F 28.261658 17.180444 10.946238
F 32.697858 17.153944 11.176738
F 30.664158 13.474244 1.023288
F 26.299058 8.095174 4.472028
F 26.099958 15.561944 4.509498
F 26.073858 13.232944 10.696938
F 28.196958 1.324874 15.375838
F 26.355658 13.240044 7.930938
F 24.145858 9.583874 0.899185
F 30.832758 5.546764 0.925326
F 33.068058 1.583794 1.086488
F 17.461858 5.679584 0.508812
F 26.440858 5.569864 3.417038
F 26.436658 13.048744 3.652618
F 32.931158 17.222944 8.540298
F 30.450458 13.091144 15.559438
F 26.164758 5.267034 10.766338
F 25.932858 8.054984 7.128478
F 26.248858 15.718844 7.295188
F 23.600858 9.048704 15.119338
F 28.411858 1.459104 10.771038
F 28.492958 9.365194 10.926638
F 19.578358 17.037744 0.461553
F 19.352058 1.505644 10.403838
F 19.117358 8.684484 10.530538
F 28.155358 9.386284 15.328038
F 28.398458 3.928444 14.497338
F 28.284158 11.864844 14.380238
F 19.145458 3.913144 14.029538
F 19.179158 11.526844 14.088038
F 28.243758 4.031234 11.720138
F 28.319658 11.917444 11.804938
F 19.318158 4.046514 11.272038
F 19.200858 11.532344 11.406438
F 28.341358 1.602554 8.111218
F 28.225058 9.183794 8.160848
F 25.928958 7.865584 14.454438
F 19.458058 1.513774 7.726458
F 19.272358 9.177334 7.920328
F 32.959358 7.133674 0.177308
F 30.821058 8.094114 11.907138
F 30.460758 15.910944 11.905038
F 23.587858 1.405034 15.183638
F 21.510058 7.649244 11.373238
F 21.350158 15.487544 11.605538
F 21.407858 12.859644 14.981338
F 30.622158 5.557994 8.308888
F 30.810558 13.145844 8.299058
F 21.485058 5.254934 7.754348
F 21.757658 13.061344 8.064358
F 30.365458 5.488164 11.063638
F 30.694658 13.256944 10.967138
F 21.593258 5.238074 10.384638
F 21.685058 12.816744 10.797238
F 30.473758 8.222754 14.611538
F 30.296358 15.750744 14.646838
F 30.675258 0.376301 7.203088
F 21.565758 7.519304 14.103938
F 21.444458 15.511144 14.321038
F 26.157458 0.325064 4.266328
F 32.883358 1.681674 10.890338
F 33.021258 9.527394 11.224938
F 26.106558 5.195114 15.295938
F 23.680158 1.506024 10.837938
F 23.917458 8.978774 10.626838
F 25.854058 15.608244 14.400438
F 32.845058 4.066984 14.467438
F 32.792958 12.014844 14.865138
F 23.831858 3.894684 14.235938
F 23.562758 11.595844 14.080338
F 32.550358 4.198224 11.807838
F 32.942458 12.045144 12.047338
F 23.812758 4.208864 11.576638
F 23.965858 11.591844 11.423838
F 32.768158 1.664544 8.216948
F 32.935558 9.455694 8.417588
F 30.495558 0.515538 14.339238
F 23.908458 1.722074 8.043958
F 23.797758 9.429774 7.888328
F 19.148058 16.889144 15.191738
F 28.476458 17.103944 8.076968
F 30.432358 5.549684 15.199338
F 19.057358 16.794544 10.637638
F 26.297558 7.948424 11.772638
F 25.992058 15.863444 11.691938
F 32.678658 17.049744 15.445938
F 26.419158 5.608544 0.761407
F 21.494358 4.936134 15.127038
F 26.229258 5.489404 8.170848
F 32.724758 9.454124 15.568938
F 23.594958 16.960544 15.169338
F 19.583758 17.066144 3.205258
F 19.774858 2.086254 0.614653
F 31.001658 10.794544 0.061379
F 21.813358 0.427455 6.881698
F 23.863458 16.891644 7.935928
F 23.933658 16.965544 3.444098
F 28.469758 16.839844 3.677238
F 32.940658 17.104444 3.767408
F 23.937858 14.499244 -0.141021
F 28.591158 6.957004 0.057501
F 35.142858 8.120234 12.006738
F 26.481858 2.985884 -0.216449
F 31.038358 3.026104 -0.018317
F 33.005958 14.626144 0.229544
F 34.988058 8.040104 14.716438
F 35.106358 13.285644 15.614138
F 28.202658 1.365654 25.108638
F 27.855458 9.369714 25.271838
F 21.204058 0.163433 26.034538
F 18.917558 1.413024 25.174938
F 18.938858 9.456734 25.189838
F 21.395458 -0.002744 18.802338
F 27.843058 3.934694 28.885538
F 27.895958 11.877044 28.987438
F 18.878858 3.992124 28.423438
F 18.941658 11.658344 28.574638
F 27.920858 3.907094 26.116438
F 28.110858 11.823344 26.309538
F 18.852658 4.154224 25.734238
F 18.754158 12.018544 25.783338
F 28.293658 1.534804 22.506738
F 28.005258 9.312114 22.610638
F 27.896858 1.344924 32.478438
F 18.788458 1.252624 22.475038
F 19.006058 8.938414 22.243738
F 23.707258 11.649644 21.512238
F 30.175858 8.008504 26.142938
F 30.154558 15.592344 26.378638
F 25.767258 15.554544 21.621338
F 21.087458 7.865584 26.001538
F 21.185158 15.574844 25.898038
F 25.890858 7.920534 18.870438
F 30.039858 5.647894 22.587438
F 30.448758 13.123244 22.735338
F 21.262158 5.128514 22.419238
F 21.409958 12.755844 22.398838
F 30.175258 5.361054 25.427338
F 30.369758 13.029644 25.380338
F 21.344258 5.346654 25.122038
F 21.200858 12.963944 25.014938
F 30.134458 7.960774 28.827038
F 30.261458 15.707944 28.992838
F 25.804658 8.035214 21.646138
F 21.094358 7.789864 28.891838
F 20.944758 15.626844 28.722038
F 25.717558 15.530244 18.909938
F 32.378858 1.563564 25.460838
F 32.593858 9.361164 25.518838
F 34.921458 5.312334 30.099638
F 23.470558 1.356114 25.195938
F 23.489158 9.142384 25.161338
F 23.514358 16.989544 22.553638
F 32.469358 4.053344 29.166738
F 32.498258 11.810844 29.084738
F 23.336258 3.490634 28.872138
F 23.433258 11.574844 28.848238
F 32.317858 4.200844 26.455238
F 32.611558 11.907344 26.254438
F 23.364958 3.880724 26.077338
F 23.467558 11.856044 26.148938
F 32.633158 1.745424 22.750138
F 32.776058 9.461334 22.767938
F 32.693658 12.001944 21.797738
F 23.508658 1.309434 22.421638
F 23.448158 9.149754 22.487638
F 18.665958 16.760644 32.331638
F 20.992458 12.676244 32.156638
F 34.644858 0.353707 26.296238
F 27.938558 9.054684 32.591638
F 25.770058 7.878824 26.218638
F 25.655958 15.758644 26.249638
F 25.779058 0.111218 26.038038
F 32.723258 11.909244 19.171538
F 32.721358 1.614344 17.934838
F 25.783258 5.428884 22.542038
F 25.653958 13.148544 22.670838
F 21.001058 4.877524 32.245038
F 18.727758 16.838844 29.576338
F 25.643058 5.302474 25.269738
F 25.748258 13.054744 25.416038
F 18.598858 9.049754 32.420038
F 23.182458 16.861244 29.660538
F 25.934258 13.002544 18.036938
F 25.630458 7.876184 28.957438
F 25.583558 15.631144 28.976738
F 25.742958 5.229724 18.065438
F 32.622258 4.142414 19.161738
F 27.837158 16.904544 22.496138
F 23.584558 3.864634 21.543638
F 27.685258 16.962244 32.419538
F 23.694358 1.396024 18.101838
F 18.794158 16.830944 25.025938
F 27.848458 1.423984 29.769838
F 27.880158 9.205774 29.834538
F 34.889158 13.180544 22.641138
F 18.716158 1.313884 29.404438
F 18.757258 9.109314 29.599038
F 29.994958 12.861344 32.587338
F 30.041158 5.142304 29.842738
F 30.141658 13.157944 29.827238
F 21.163758 5.042414 29.464138
F 21.086758 12.852944 29.445838
F 34.798458 8.036574 26.584938
F 25.887758 0.278029 21.469538
F 27.806258 16.954944 29.845138
F 23.591858 16.886044 17.868438
F 32.538058 4.404944 21.956338
F 23.299758 1.035174 32.507538
F 34.742358 8.034804 29.272438
F 34.792458 5.495914 18.347038
F 23.495158 8.940204 17.969738
F 30.537158 0.366868 21.714638
F 32.346558 1.391064 30.042238
F 32.515558 9.169364 29.708038
F 21.222058 0.224398 21.616738
F 23.147358 0.890845 29.727138
F 23.280358 9.111874 29.721838
F 23.451758 16.865244 25.329938
F 25.727358 5.270344 32.451238
F 28.086958 17.037144 18.189838
F 25.483458 5.068984 29.665038
F 25.557658 12.949944 29.746438
F 32.793158 9.364374 18.301038
F 23.634558 11.622044 18.688338
F 28.386558 1.442744 17.986838
F 28.250258 9.085984 18.063938
F 34.665958 13.208244 30.173038
F 19.283858 1.343644 17.744338
F 19.102058 9.072284 17.765238
F 19.057258 16.718144 17.907538
F 27.996958 4.160754 21.501438
F 27.991258 12.004044 21.936438
F 18.827858 3.838344 21.512138
F 19.130758 11.505344 21.419538
F 28.023458 4.032074 18.779238
F 28.044558 11.757544 19.206338
F 19.145758 3.898554 18.781838
F 19.123758 11.619944 18.712838
F 30.536158 7.922074 19.243538
F 30.472358 15.711844 18.806738
F 23.548658 3.865234 18.854038
F 21.180758 7.727324 18.583838
F 21.433958 15.388444 18.800138
F 32.190058 16.865944 32.844038
F 30.318658 5.339784 18.064638
F 30.413158 13.054644 18.394638
F 21.336858 4.988964 17.908338
F 21.400958 12.924144 17.754138
F 30.434158 8.269644 21.883938
F 30.373758 15.713844 21.666138
F 18.713558 16.629644 22.328838
F 21.345558 7.753254 21.420838
F 21.200258 15.521144 21.642838
F 30.307558 0.107527 26.170538
F 25.523358 12.814844 32.551538
F 22.985058 16.615144 32.337038
F 34.966758 13.115244 25.566638
F 28.030158 17.085644 25.300738
F 23.011058 8.853974 32.471738
F 32.503558 16.953944 25.606038
F 18.743958 1.205394 32.193938
F 32.462458 16.821144 30.117638
F 34.752158 15.674544 29.071638
F 34.911458 0.479954 21.842938
F 32.501458 16.991644 22.953438
F 25.762258 0.182791 28.816638
F 32.725458 17.231644 18.273738
F 30.600158 0.217726 19.012038
F 34.619158 5.326344 25.656438
F 34.998758 8.125494 22.026138
F 34.995458 13.306144 18.492438
F 34.734558 15.732144 26.324638
F 34.888058 8.090164 19.287138
F 34.884658 5.462164 22.958438
F 30.190858 0.088194 29.045938
F 20.975858 -0.008906 28.755738
F 34.568358 12.957944 32.850738
F 34.376258 15.431644 40.906538
F 27.040458 8.790764 47.042738
F 34.296758 4.974654 40.065338
F 27.080558 0.966874 47.205338
F 25.258458 15.597044 33.200738
F 31.686158 0.815855 47.248938
F 27.186858 3.642724 47.992338
F 27.048758 11.362744 47.884138
F 18.339458 16.440644 46.715438
F 32.198358 9.276944 32.348638
F 27.226158 1.193504 44.391738
F 27.292358 8.884594 44.264438
F 18.325658 1.157514 39.567438
F 18.255658 3.926254 42.969938
F 27.951058 3.787844 33.436138
F 18.138158 16.667944 43.935038
F 29.291958 7.366224 48.025538
F 29.363958 15.262144 47.987038
F 25.112358 15.324044 43.326438
F 20.353658 7.415164 47.892238
F 20.627258 15.262444 47.761238
F 25.075458 15.510244 40.594238
F 29.436558 4.942954 44.388938
F 29.314858 12.799544 44.390738
F 20.589558 5.154654 44.091238
F 20.522358 12.677144 43.975738
F 29.599358 4.870444 47.101038
F 29.219758 12.622244 47.077038
F 20.579958 5.047564 46.787838
F 20.643158 12.581544 46.740938
F 31.747858 1.055094 39.779938
F 31.542158 8.795624 47.146038
F 31.633158 16.418744 47.231238
F 22.581458 1.110854 46.934538
F 22.608558 8.606024 46.767338
F 33.846858 15.146344 48.138738
F 23.262758 11.453544 33.311738
F 18.110958 9.188594 44.071938
F 22.643858 3.676554 47.902738
F 22.641258 11.177344 47.835338
F 34.250758 7.549894 40.697738
F 31.761158 8.937694 44.393538
F 29.850058 15.456944 33.427238
F 22.736558 1.125064 44.107438
F 22.855058 8.819534 43.973438
F 18.401258 11.480144 40.164938
F 34.266858 12.943544 37.103938
F 34.552058 7.891134 36.548038
F 25.086058 7.488694 43.360338
F 24.872858 7.464534 47.866938
F 24.778458 15.067744 47.863038
F 33.942658 15.382744 43.544538
F 33.801258 5.009814 44.480638
F 33.904158 12.701844 44.483138
F 25.124958 5.114714 44.243338
F 25.022658 12.556844 44.147938
F 33.996658 4.831934 47.182838
F 33.840158 12.564244 47.176438
F 24.980058 4.877654 47.049438
F 24.721458 12.555344 46.975938
F 27.674958 3.770104 36.069738
F 27.578158 11.514744 36.235538
F 18.474458 3.878204 35.923938
F 18.618458 11.510144 35.845838
F 23.318658 3.760114 33.190738
F 22.937358 8.853904 36.866238
F 18.670358 11.699944 33.194738
F 30.169458 7.717724 33.484438
F 18.190058 3.776404 47.771738
F 18.313858 8.766484 46.703738
F 33.980958 7.557404 43.431938
F 32.371758 3.820374 33.522838
F 25.466058 7.790314 33.075338
F 25.260558 7.547444 40.555138
F 29.978758 7.652524 36.192438
F 29.521958 15.514844 36.244938
F 25.262358 12.856244 39.626538
F 20.703058 7.394034 35.988638
F 20.694558 15.517544 35.806138
F 18.199758 16.758944 39.510038
F 32.033858 3.707504 36.155538
F 32.153158 11.679244 36.326838
F 23.078858 3.917154 35.999038
F 23.035358 11.414044 35.966138
F 33.765658 7.521424 48.048838
F 34.235158 15.569044 36.270138
F 31.657658 3.456824 48.098538
F 32.362958 11.678744 33.624938
F 18.272858 11.366244 47.759038
F 27.059058 16.773544 44.338338
F 25.134358 5.025894 39.557938
F 34.490758 12.781944 39.821338
F 27.095058 16.510044 47.061438
F 18.411458 8.994674 39.423538
F 18.274058 1.327354 44.098238
F 20.779958 7.578044 33.145338
F 31.689758 1.010379 44.501738
F 32.154258 16.703644 39.833738
F 18.236558 11.645644 42.924038
F 25.227858 7.650704 35.831438
F 25.247758 15.504744 35.890738
F 25.336858 12.719344 36.822438
F 27.435558 1.258664 39.805738
F 27.488358 8.995524 39.767638
F 34.491258 7.999544 33.724838
F 18.705258 3.761954 33.285038
F 27.328058 16.736944 36.929038
F 27.755158 11.595944 33.430438
F 27.267258 3.711014 43.328538
F 27.337758 11.357444 43.184838
F 34.230958 5.236864 37.293738
F 31.568258 16.369344 44.483438
F 27.311158 3.802534 40.623938
F 27.385958 11.615144 40.529938
F 27.296958 16.664044 39.670738
F 18.306558 1.085834 46.738838
F 27.730258 1.354714 37.130538
F 27.445658 8.857494 37.037638
F 20.829158 15.254444 33.053338
F 18.572658 1.321494 36.724838
F 18.653458 8.886594 36.698838
F 31.877958 16.742744 37.177338
F 29.682658 7.583744 40.622838
F 29.658158 15.391944 40.659738
F 25.373158 5.058494 36.932538
F 20.645558 7.643584 40.461338
F 20.480358 15.285144 40.309138
F 23.094958 1.365684 37.033738
F 29.942058 5.103124 37.088838
F 29.871758 12.955844 37.125238
F 20.743858 4.951534 36.959238
F 20.788158 12.819744 36.744838
F 29.750758 4.912554 40.044838
F 29.745658 12.848144 39.820038
F 20.732258 4.936284 39.733838
F 20.656658 12.749644 39.382238
F 29.529158 7.530104 43.445338
F 29.172758 15.358244 43.431538
F 23.018058 16.606644 36.789938
F 20.449758 7.728184 43.194938
F 20.468058 15.327144 43.079038
F 22.771958 16.375944 44.114038
F 18.369158 3.814224 40.343938
F 31.974458 8.786404 39.881338
F 31.394458 11.275944 47.869938
F 22.872058 1.147334 39.685738
F 22.999658 8.889634 39.641138
F 22.895658 16.657544 46.926338
F 31.679858 3.557454 43.477038
F 31.750758 11.531244 43.482438
F 22.891258 3.905844 43.320938
F 22.798258 11.454944 43.171938
F 32.005458 3.520034 40.785838
F 32.081958 11.447544 40.693538
F 22.984658 3.796984 40.582438
F 22.849258 11.462044 40.319838
F 31.992758 1.082934 37.037238
F 32.084258 9.043144 37.190638
F 22.727358 16.665144 39.600038
F 18.285858 16.737944 36.798238
F 34.512358 15.557544 33.573138
F 34.562458 0.116620 33.509638
F 34.488958 5.296024 32.884238
F 29.740658 -0.071989 36.228938
F 20.974658 -0.170011 33.257338
F 29.919558 -0.173579 33.542938
F 32.248958 1.282404 32.699138
F 30.127158 5.196004 32.583638
F 27.070858 3.559344 50.714838
F 27.080258 11.304544 50.669338
F 26.695458 0.702537 54.590038
F 22.097058 8.531434 61.776038
F 29.314458 7.342684 50.769538
F 29.226858 15.110144 50.779638
F 31.178858 0.745502 59.026938
F 20.174958 7.493974 50.537238
F 20.468458 15.400244 50.448538
F 33.363358 14.573444 62.997938
F 31.471858 3.427124 50.792338
F 31.291958 11.206144 50.841738
F 22.440258 3.900834 50.494238
F 22.490358 11.396344 50.467538
F 33.889558 7.349714 50.716738
F 33.572258 14.953644 50.823438
F 21.997958 11.112344 62.518038
F 24.727258 7.453834 50.568438
F 24.819358 15.185944 50.681638
F 31.205458 15.992544 59.135638
F 22.595258 0.940571 54.224438
F 26.840058 8.548364 54.357838
F 26.771758 16.332344 54.378638
F 17.918058 8.997974 58.714538
F 22.093258 0.716619 61.555238
F 18.065858 1.366304 51.453038
F 26.682758 3.335974 58.058838
F 26.568058 11.003744 57.901538
F 27.073158 1.058664 51.817738
F 17.946858 16.499144 54.233138
F 26.712358 3.341164 55.332538
F 26.704958 11.028944 55.215638
F 21.830958 10.701644 65.275038
F 17.854958 11.385144 57.636938
F 17.911058 16.316444 58.604338
F 26.943558 8.664644 51.538938
F 27.110458 16.385644 51.595538
F 17.924258 0.976374 58.639638
F 18.228558 11.628444 50.469738
F 17.992658 3.578544 57.721838
F 28.989658 7.337284 55.371638
F 28.869158 14.873644 55.435738
F 22.310858 16.300844 58.869938
F 20.192958 7.422194 55.165638
F 20.227358 15.373244 55.011338
F 33.320258 6.878684 62.923038
F 29.298158 4.732204 51.820138
F 29.130658 12.673844 51.728938
F 20.248258 5.116814 51.501038
F 20.402158 12.820444 51.361338
F 28.947658 4.715434 54.525138
F 29.111158 12.300744 54.440838
F 20.321558 4.847424 54.192638
F 20.223058 12.740344 54.173638
F 29.118758 7.271094 58.157238
F 28.803758 14.792144 58.371838
F 24.324058 12.104344 61.702638
F 20.065558 7.448954 57.931638
F 20.190758 15.154244 57.806738
F 33.286758 4.399964 59.399538
F 17.905758 3.692704 55.049638
F 31.080058 8.602644 54.368738
F 31.165258 16.236544 54.672138
F 31.438058 0.829634 54.583938
F 22.469058 8.663004 54.146638
F 31.375758 0.944651 51.716638
F 31.225558 3.393744 58.130638
F 31.260958 10.922944 58.216138
F 22.376158 3.458114 57.728038
F 22.417858 11.160644 57.841938
F 31.213958 3.477564 55.434338
F 31.302658 11.072544 55.456038
F 22.397358 3.496234 55.147538
F 22.257658 11.178944 55.130538
F 22.479658 16.540644 54.213938
F 31.592558 8.568714 51.635238
F 31.363758 16.345544 51.952738
F 22.521758 1.170124 51.547038
F 22.318258 8.837284 51.424738
F 22.237858 0.957223 58.793438
F 33.290458 7.220034 55.469138
F 33.414358 14.733244 55.487438
F 24.091958 4.690494 61.547538
F 24.595258 7.501424 55.405138
F 24.538058 14.896944 55.203438
F 33.389658 12.114244 61.809138
F 33.665158 4.788224 51.784938
F 33.505558 12.387444 51.837938
F 24.821458 4.811414 51.498038
F 24.701558 12.591244 51.260838
F 33.470958 4.656514 54.466638
F 33.476758 12.297444 54.532138
F 24.569558 4.896874 54.242438
F 24.608058 12.244944 54.069738
F 33.360358 7.002764 58.206938
F 33.355958 14.725044 58.077638
F 33.564558 4.260354 62.034438
F 24.415458 7.348904 58.244138
F 24.393358 14.900844 57.937038
F 24.476758 12.452044 58.970438
F 18.125258 9.048444 51.368138
F 26.796758 8.398704 61.722538
F 26.733658 16.039344 61.673938
F 22.345958 15.996844 61.597438
F 26.707158 0.571542 58.986938
F 31.389258 8.414564 59.175138
F 30.912658 3.223124 62.602938
F 22.101258 3.135444 62.693638
F 26.396258 3.305054 62.525138
F 26.462158 10.786744 62.893038
F 22.306158 8.803334 59.100538
F 31.182258 10.937344 62.863838
F 17.892458 1.158124 54.189938
F 26.789958 8.429394 59.094638
F 26.536158 16.103044 59.036938
F 19.831158 14.488344 65.057038
F 18.135258 16.422744 51.399338
F 26.579458 0.764840 61.726338
F 28.901058 6.996874 62.906938
F 29.020558 14.772844 62.823338
F 24.429458 14.753144 62.623438
F 19.849858 7.025554 62.379338
F 20.012458 14.855744 62.311338
F 24.330858 7.249674 62.608938
F 28.899258 4.601504 59.015638
F 28.871758 12.126644 59.240438
F 20.248858 4.768214 58.895238
F 20.188458 12.436744 58.554838
F 28.695658 4.582214 61.811038
F 28.743958 12.060844 62.078238
F 19.969558 4.567544 61.444038
F 19.946958 12.344544 61.396438
F 18.050358 8.813554 54.123238
F 31.299558 15.952044 61.951038
F 24.477858 4.713454 58.926238
F 17.539858 0.794647 61.487238
F 17.528558 11.201744 62.286538
F 33.470558 12.162644 59.075238
F 22.692758 16.581044 51.476738
F 31.082858 8.296634 62.029638
F 17.872758 8.713384 61.400238
F 17.820258 16.141444 61.361838
F 18.074858 3.833904 50.565338
F 30.981458 0.735004 61.745638
F 17.915958 11.488044 55.053938
F 17.698158 3.357184 62.406038
F 19.677258 6.945854 65.000738
F 22.121458 3.216144 65.277638
F 24.117558 7.111234 65.357238
F 28.502158 14.782044 65.608538
F 26.461558 10.805544 65.580338
F 28.482658 24.694244 3.446638
F 28.515158 32.640944 3.680618
F 19.376558 24.908644 3.364288
F 19.535358 32.481544 3.139488
F 28.313958 27.069044 7.279438
F 19.695958 32.689844 0.321678
F 28.238758 19.717344 7.270288
F 19.176958 27.207644 6.955378
F 23.754958 32.335644 15.313738
F 19.362458 19.575244 6.944828
F 28.489258 27.141544 4.370098
F 23.650858 24.518444 15.290838
F 28.536058 19.555344 4.537938
F 19.542858 27.476744 4.233678
F 32.989758 24.883144 1.138948
F 19.586758 19.660344 4.188898
F 28.554558 24.837344 0.757510
F 25.874958 28.356444 15.253938
F 26.213058 28.629944 8.184388
F 25.943758 20.795544 8.045328
F 30.481258 31.337544 4.791528
F 30.555658 23.351344 4.535218
F 21.737658 31.215544 4.298628
F 21.701658 23.593444 4.268928
F 30.503658 28.271744 15.751138
F 21.866158 21.090844 0.723623
F 19.410358 24.857744 0.615426
F 25.784858 23.226244 11.820838
F 30.637658 28.703444 3.690818
F 30.821958 20.927244 3.639628
F 21.883158 28.620144 3.487958
F 21.991658 21.015644 3.371868
F 30.460658 31.031444 7.476698
F 30.651758 23.394844 7.364188
F 21.706758 31.198844 7.096738
F 21.665758 23.560344 6.994508
F 32.775758 24.849644 3.844738
F 32.789458 32.409844 4.086598
F 23.972758 24.851744 3.527088
F 24.041058 32.448944 3.501918
F 32.900358 27.443544 7.336598
F 32.852558 24.784444 15.592838
F 32.900858 19.702244 7.487608
F 23.749758 27.472844 7.134328
F 21.368858 20.548644 15.035538
F 23.757558 19.561944 7.098788
F 32.893158 27.529544 4.640718
F 21.275358 28.271244 15.120838
F 33.046658 19.704944 4.713158
F 24.097058 27.350444 4.328608
F 28.256958 32.488244 15.631938
F 23.995858 19.618244 4.465568
F 24.165258 24.865344 0.777663
F 32.964858 32.487644 1.186678
F 26.504658 28.684844 0.942564
F 28.224758 24.607144 15.428138
F 26.071758 23.198744 14.564538
F 25.911258 31.102044 14.605938
F 26.285058 31.306844 4.577178
F 26.279658 23.550644 4.352468
F 28.677458 32.670444 0.991050
F 25.961658 31.135744 11.805938
F 23.864058 32.337144 8.200138
F 30.863658 21.065444 0.716469
F 25.985458 20.698044 10.873138
F 26.023858 28.483244 10.897738
F 26.346858 28.677244 3.560568
F 26.374558 20.942844 3.614818
F 30.524558 20.841744 15.696538
F 30.794858 28.884944 1.069538
F 26.086758 31.210044 7.424098
F 25.979758 23.351644 6.983628
F 28.124958 24.713644 10.821938
F 28.321358 32.544344 11.187038
F 19.261958 24.602744 10.610838
F 19.253558 32.267344 10.549438
F 28.296058 27.150044 14.598438
F 26.285758 20.967344 0.887689
F 28.320158 19.576744 14.545338
F 19.139058 26.948644 14.080938
F 19.112258 32.142644 15.113538
F 18.956758 19.423544 14.011138
F 28.234758 27.066244 11.881138
F 19.135758 24.480544 15.079838
F 28.419458 19.789444 11.794038
F 19.191958 27.195444 11.445338
F 32.712158 32.399644 15.631538
F 19.224258 19.486644 11.394038
F 28.272658 24.582044 8.112428
F 28.319758 32.504144 8.388238
F 19.334958 24.624444 7.884688
F 19.337158 32.311944 7.787328
F 30.455258 31.044644 12.112338
F 30.453958 23.680244 11.957838
F 21.558458 31.042844 11.758638
F 21.413758 23.427144 11.664038
F 30.492558 28.510344 8.260538
F 30.583958 20.901344 8.313708
F 21.437958 28.567844 7.979918
F 21.484458 21.020644 7.933858
F 30.494458 28.575744 11.045338
F 30.641058 21.142044 10.997738
F 21.390958 28.586744 10.779538
F 21.448458 20.967844 10.699238
F 30.515058 31.084644 14.986238
F 30.487958 23.533544 14.768138
F 21.514358 30.937844 14.502738
F 21.412458 23.163644 14.517438
F 32.909458 24.749444 10.964838
F 32.675858 32.250144 11.118038
F 23.562958 24.760944 10.830138
F 23.774658 32.527444 10.907938
F 32.803058 27.354644 14.578438
F 24.281758 32.401744 0.773689
F 32.805258 19.677644 14.668738
F 23.690058 27.120744 14.369438
F 21.825958 28.744444 0.791522
F 23.660658 19.537144 14.297738
F 32.705158 27.277144 11.783238
F 23.887658 24.782044 8.071908
F 32.879258 19.624444 12.084438
F 23.616958 27.279444 11.750038
F 25.999858 20.678544 15.443538
F 23.560958 19.374244 11.519538
F 32.729058 24.841444 8.153658
F 32.848758 32.448544 8.296138
F 30.905058 26.347044 0.199103
F 35.046958 28.828444 15.723238
F 33.093258 30.029844 0.152571
F 30.969658 33.948244 0.028874
F 33.130558 22.433844 0.148802
F 24.063058 17.075644 0.882805
F 30.909158 18.506744 -0.167630
F 17.311458 21.056644 0.324234
F 35.251058 31.303144 4.686748
F 33.041758 17.197944 1.015128
F 28.615358 22.314244 -0.035739
F 26.298858 26.209944 -0.110468
F 24.228158 22.278344 -0.166157
F 28.118958 24.576044 25.468238
F 28.162758 32.336844 25.549538
F 18.753258 24.774844 24.982938
F 18.935558 32.298444 25.432538
F 27.765658 27.112144 29.269538
F 25.615458 23.427144 18.881738
F 27.883058 19.480144 28.792638
F 18.767858 27.129644 28.797738
F 25.734358 23.487644 21.681138
F 18.714858 19.436244 28.582638
F 28.079858 27.220944 26.374038
F 25.799658 30.823544 19.216638
F 27.930858 19.643544 26.063938
F 18.991758 27.299544 25.985238
F 25.860058 31.061044 21.853938
F 18.716558 19.325344 25.694838
F 28.073758 24.614244 22.690238
F 28.203958 32.373944 22.792838
F 18.908458 24.505044 22.330538
F 18.631058 32.127744 22.546038
F 30.358058 31.107244 26.504238
F 30.265558 23.299544 26.262538
F 21.120958 31.057244 26.220838
F 20.998258 23.352744 25.850338
F 30.356158 28.435844 22.806938
F 30.494358 20.762244 22.662038
F 21.180158 28.641044 22.430138
F 21.203958 20.632444 22.358838
F 30.255858 28.560344 25.597438
F 30.188758 20.800244 25.371038
F 21.268758 28.548544 25.262138
F 21.087758 20.761544 25.153138
F 30.057258 31.276444 29.321638
F 30.380458 23.108044 28.995738
F 21.348058 31.068344 28.967538
F 21.165758 23.521144 28.695438
F 32.604758 24.653244 25.666238
F 32.554558 32.365044 25.752438
F 23.431358 24.788844 25.192938
F 23.256758 32.292144 25.197038
F 32.520558 27.130944 29.338538
F 27.655558 24.494444 32.588638
F 32.336258 19.460444 29.241438
F 23.174858 27.186444 28.903538
F 34.493458 23.466444 29.322638
F 23.223758 19.456244 28.857838
F 32.467258 27.256444 26.561738
F 34.842058 28.550844 25.624538
F 32.262058 19.509044 26.481038
F 23.555258 27.302244 26.227538
F 20.835158 20.595644 32.203938
F 23.241858 19.425444 26.178038
F 32.757758 24.507944 22.990538
F 32.643158 32.418344 22.942438
F 23.530958 24.616244 22.493138
F 23.438758 32.289744 22.427138
F 35.000858 20.994244 22.993938
F 21.359358 28.458244 17.783838
F 25.584458 31.323044 26.128238
F 25.711958 23.467344 26.079538
F 32.693258 32.486644 18.463538
F 23.668858 27.337144 21.661638
F 25.706958 28.664044 22.833238
F 25.831458 20.811244 22.583838
F 30.335058 31.010744 21.914138
F 34.793358 31.166144 29.229838
F 25.778658 28.708144 25.597138
F 25.493158 20.746644 25.273438
F 34.647958 28.641644 30.188438
F 32.866158 19.494044 22.122638
F 25.740758 31.179544 28.944838
F 25.588758 23.306844 28.714538
F 30.449258 23.492744 21.936438
F 32.558358 24.652144 18.377938
F 34.786858 23.358344 26.589038
F 23.468958 24.736244 17.953638
F 28.125758 24.386944 29.695938
F 27.853158 32.550844 30.100938
F 18.729458 24.564144 29.624838
F 18.868358 32.251044 29.692838
F 30.274458 28.524344 29.908538
F 30.066258 20.612044 29.951038
F 20.947458 28.505244 29.709238
F 21.030958 20.873644 29.619038
F 32.784858 19.807844 19.312638
F 23.603558 19.542544 21.628938
F 21.062158 31.105044 21.415538
F 30.613458 20.976744 18.442538
F 23.722458 32.191844 18.020738
F 32.673658 27.194644 19.134638
F 32.775858 27.052944 21.929138
F 18.758358 24.616444 32.259138
F 32.229858 24.590344 30.279238
F 32.427258 32.291644 30.290138
F 23.442958 24.628744 29.561538
F 23.613358 32.539344 29.748538
F 34.701158 31.114544 26.522638
F 21.250858 23.322444 21.525938
F 25.404258 28.549244 29.835838
F 25.480458 20.647044 29.792038
F 21.297758 20.636344 17.726638
F 23.119158 24.487544 32.293538
F 27.934058 24.706244 18.193638
F 28.087758 32.154344 18.480138
F 19.051858 24.539344 17.930638
F 19.044158 32.180844 17.825338
F 28.057858 27.281644 22.058938
F 23.394158 19.458844 18.895438
F 28.268758 19.487644 21.831938
F 19.079058 27.035044 21.396538
F 25.836858 20.798544 18.218538
F 19.036958 19.359044 21.407338
F 27.941458 27.136544 19.278038
F 23.710058 27.216044 18.913138
F 28.103858 19.622544 19.075738
F 19.100558 27.161344 18.775738
F 25.852458 28.355244 17.992338
F 19.010258 19.393644 18.767738
F 30.496958 31.122344 19.228738
F 30.225558 23.473144 19.348938
F 21.325158 31.020944 18.774238
F 21.243558 23.318344 18.762238
F 30.301758 28.557544 18.586838
F 34.533758 20.803544 29.931538
F 34.978558 31.409644 19.476638
F 20.969358 28.466744 32.490338
F 18.609558 32.209944 32.465438
F 23.190258 32.256444 32.557038
F 18.771658 34.856444 26.218538
F 25.468858 28.278844 32.567438
F 25.314758 20.599044 32.332338
F 29.930058 20.832944 32.618038
F 32.269958 32.304244 33.012838
F 34.929958 31.215244 22.198538
F 19.018158 34.842244 18.752438
F 27.747258 32.269644 32.847538
F 34.547458 20.850044 25.710438
F 34.894158 28.590944 22.729938
F 35.028558 23.434744 22.042338
F 23.327858 35.059744 21.683238
F 32.328758 24.510144 32.888238
F 27.241658 24.292544 47.039738
F 27.095558 32.108044 47.128738
F 18.737558 19.235744 33.264838
F 32.294058 27.085944 33.677738
F 26.982158 26.906544 47.887538
F 34.243458 20.290644 39.987438
F 27.005758 19.149244 48.142338
F 18.425558 32.156344 44.129938
F 25.063158 23.064344 43.274938
F 18.197158 24.429344 44.158838
F 27.133358 24.441244 44.357138
F 27.129358 32.163544 44.410838
F 23.101758 27.049844 33.309638
F 18.322358 32.113844 46.790638
F 34.022358 30.739044 41.125938
F 29.375658 22.954744 47.920538
F 20.464858 30.800644 47.859438
F 20.449958 23.171844 47.850838
F 29.520058 28.096044 44.395638
F 29.412358 20.335644 44.339938
F 20.618558 28.172744 44.226738
F 20.478558 20.425544 44.077938
F 29.397258 27.955644 47.045938
F 29.160558 20.603844 47.014038
F 20.316658 28.315944 46.976338
F 20.310258 20.560144 46.916838
F 31.636558 24.117244 47.158238
F 31.509158 31.791944 47.252138
F 22.762158 24.233544 47.020738
F 22.712558 32.138844 47.052738
F 22.877258 19.216344 40.785538
F 18.120358 26.970344 47.897038
F 23.023058 19.277244 33.201938
F 22.654458 26.993944 47.765738
F 29.289658 30.616044 47.890238
F 22.511658 19.205244 47.746138
F 31.673058 23.984344 44.284438
F 31.579858 31.950844 44.348338
F 22.761658 24.327344 44.206638
F 22.813258 32.229744 44.269538
F 34.284658 20.448544 37.214538
F 33.818058 30.553944 43.803938
F 24.933458 30.924044 48.205638
F 24.951958 22.906144 48.001538
F 33.927958 27.877544 44.464638
F 20.843858 31.020644 33.269138
F 25.067458 28.151244 44.341538
F 24.949158 20.441044 44.359038
F 33.705758 27.802444 47.305738
F 33.624658 20.251644 47.217638
F 24.886158 28.388244 47.068938
F 24.880358 20.452944 47.078438
F 27.510258 26.994244 36.017238
F 25.216358 20.519144 36.833938
F 27.509958 19.311744 36.148738
F 18.443558 27.001744 35.986238
F 24.997058 30.817444 43.400938
F 18.551258 19.317444 35.907338
F 25.372358 23.192444 33.356238
F 25.315358 28.235144 36.928038
F 32.184858 19.605844 33.699538
F 31.948958 32.189444 37.123438
F 33.942558 22.766144 43.462738
F 18.493958 19.282244 40.324138
F 25.412458 31.103144 33.468538
F 34.652058 23.251644 33.783938
F 18.306158 27.048344 43.266038
F 30.026858 23.335644 33.452238
F 29.654758 30.921444 36.325738
F 29.728958 23.275344 36.225738
F 20.768958 31.121944 35.974538
F 20.797658 23.119044 35.916338
F 31.987258 26.974644 36.518138
F 33.897158 22.940144 40.760338
F 32.015758 19.388444 36.293138
F 22.896958 27.125944 35.956438
F 34.155658 28.408844 37.372438
F 22.884758 19.184044 35.948038
F 33.718858 30.300044 48.303138
F 25.073258 20.454044 39.605238
F 18.337958 19.220244 43.007338
F 29.948258 30.713144 33.763138
F 18.064058 24.419244 46.927138
F 34.185658 23.069444 36.475238
F 31.425858 26.584644 48.171138
F 27.601058 19.452944 33.382238
F 31.941258 24.376144 37.166538
F 18.578258 34.932944 36.005438
F 18.592958 27.169644 33.255938
F 34.367758 31.079044 36.444038
F 20.897858 23.193644 33.198438
F 27.807958 27.104244 33.273438
F 25.144358 30.957744 36.162638
F 24.990158 23.147844 35.975038
F 27.374158 24.345144 39.849638
F 27.347458 32.183544 40.016038
F 18.474258 24.516144 39.372838
F 18.536558 32.256944 39.595838
F 27.310858 26.954544 43.351338
F 22.825958 24.388244 37.013138
F 27.199958 19.218144 43.391038
F 34.121058 28.137744 40.138038
F 25.280858 28.337544 39.582638
F 34.730958 31.124244 33.825538
F 27.359058 27.032844 40.643438
F 25.106058 23.038544 40.478238
F 27.336958 19.449544 40.603138
F 33.912858 20.304644 44.582938
F 18.370158 19.088644 47.674438
F 33.811458 22.718444 48.243338
F 27.237158 24.277844 37.042838
F 27.398958 32.051744 37.248838
F 18.537958 24.300144 36.640638
F 18.485958 32.328944 36.889438
F 29.625458 30.908344 40.833238
F 29.577858 22.800044 40.735638
F 20.662658 31.021744 40.473038
F 20.483158 23.195144 40.541038
F 29.546658 28.282744 37.285838
F 29.703358 20.599344 37.027638
F 20.713658 28.512644 36.932338
F 20.606458 20.460044 36.954438
F 29.692158 28.198244 40.049638
F 29.689958 20.368744 39.778238
F 20.534858 28.240344 39.631438
F 20.795258 20.632244 39.596238
F 29.407358 30.638344 43.667538
F 29.251158 22.943744 43.392538
F 20.652158 30.836644 43.197638
F 20.291758 23.038644 43.208038
F 31.770258 24.270144 39.950738
F 31.837858 32.079944 39.945838
F 22.762458 24.365344 39.790038
F 22.829958 32.119744 39.684438
F 31.636558 26.662444 43.564438
F 31.353258 19.156944 48.039238
F 31.663058 19.110344 43.649338
F 22.923558 26.847544 43.215438
F 25.127158 30.962544 40.737638
F 22.775858 18.987644 43.346338
F 31.813558 26.833444 40.975338
F 22.825058 32.284044 37.071038
F 31.902758 19.192444 40.741738
F 22.817458 27.228544 40.505638
F 18.316458 27.158644 40.576638
F 31.638258 34.539944 43.807238
F 31.605658 34.346944 48.136738
F 18.709258 34.910744 33.239638
F 22.668158 34.672944 47.916938
F 34.589958 28.526344 32.911638
F 26.994058 34.611244 48.024238
F 22.719258 34.730844 43.392038
F 32.067658 34.605744 41.059638
F 34.497758 20.767144 32.636438
F 27.278858 34.883644 40.890738
F 27.155258 34.693144 43.545438
F 18.234858 34.700144 43.135138
F 22.680758 34.748244 40.721338
F 18.134858 34.705644 47.693338
F 30.006958 28.279844 32.611038
F 26.983558 26.591044 50.786338
F 24.517658 19.742844 61.776538
F 27.017158 18.977844 50.843738
F 22.327558 34.460944 50.578838
F 18.092558 24.236544 51.263438
F 17.981658 34.554844 50.436838
F 29.176858 30.341744 50.602038
F 29.315658 22.927744 50.779238
F 20.226358 30.755144 50.609138
F 20.393258 23.102544 50.472738
F 31.402758 26.583944 50.775738
F 27.023258 34.442244 50.714638
F 31.401858 18.763244 50.786038
F 22.478558 26.808044 50.627638
F 30.976858 33.835144 62.678638
F 22.577058 19.223844 50.472038
F 33.721258 30.497044 51.026438
F 33.592058 22.784144 51.010638
F 24.861458 30.669644 50.801638
F 24.956958 22.875844 50.667338
F 26.902158 24.083444 54.516438
F 26.811058 31.884544 54.551338
F 19.662158 22.227044 65.232538
F 22.373158 23.888544 58.766838
F 26.868158 26.562844 58.211438
F 19.580158 29.950144 65.319938
F 26.649258 18.558744 57.984938
F 17.443958 18.307944 65.135138
F 24.568958 19.963444 58.891238
F 22.159158 33.917644 65.688638
F 27.000158 26.698544 55.372938
F 17.924458 34.636944 54.958138
F 26.854858 18.812644 55.301638
F 26.423358 34.126944 62.694538
F 17.963858 32.004744 54.191138
F 22.408658 34.525844 55.085238
F 27.021758 24.047844 51.813438
F 27.069658 31.932244 51.772238
F 21.870958 26.086844 65.321038
F 18.168758 19.072444 50.504738
F 29.167158 30.595944 55.481238
F 28.922058 22.508544 55.419238
F 20.169458 30.644244 55.286838
F 20.286758 22.886744 55.071938
F 29.166158 27.940844 51.687038
F 29.282958 20.234644 51.607138
F 20.367058 28.220944 51.505638
F 20.284558 20.535544 51.394038
F 29.250158 27.919644 54.431738
F 29.007358 20.081744 54.331138
F 20.279058 28.153444 54.294838
F 20.167258 20.445844 54.074038
F 28.985458 30.201144 58.224738
F 28.825358 22.163544 58.160738
F 20.196658 30.601344 58.025638
F 20.145458 22.874744 57.820838
F 31.305258 23.973344 54.650638
F 31.363158 31.823144 54.678438
F 22.687758 24.134744 54.365738
F 22.449858 31.868044 54.458438
F 31.188858 26.297744 58.356138
F 17.772458 34.369844 62.338438
F 30.947558 18.706544 58.295538
F 22.416358 26.523744 57.957738
F 18.114758 24.282844 54.245838
F 22.159958 18.925644 57.957038
F 31.154158 26.514544 55.663338
F 33.195058 19.739644 59.074738
F 31.180458 18.686244 55.638838
F 22.386958 26.609644 55.227338
F 26.687658 34.249344 58.113738
F 22.246758 19.167844 55.175138
F 31.443558 24.065944 51.872038
F 31.388358 31.679744 51.901038
F 22.631158 24.130244 51.605338
F 22.537158 31.984544 51.612738
F 33.281258 30.240844 55.688638
F 33.550858 22.522644 55.501738
F 24.636058 30.454044 55.418638
F 24.657758 22.802844 55.364238
F 33.482558 27.913044 51.761838
F 33.488658 20.167144 51.829838
F 24.848558 28.041144 51.693638
F 24.849758 20.353044 51.643538
F 33.148258 27.881744 54.413438
F 33.575058 19.953444 54.690938
F 24.603658 27.887044 54.496938
F 24.611358 20.257144 54.241238
F 33.467558 30.317644 58.312238
F 33.270758 22.348444 58.290538
F 24.684258 30.512344 58.264138
F 24.633158 22.715144 58.051638
F 26.652558 23.629144 61.772138
F 26.773058 31.553644 61.886838
F 33.320058 27.750844 59.257938
F 33.388158 22.518844 62.934138
F 24.394958 22.385144 62.582138
F 31.003358 23.526344 59.175438
F 33.249258 30.178744 62.802338
F 26.476058 26.171744 62.816038
F 22.092858 26.311044 62.601838
F 26.570658 18.470344 62.947538
F 22.576358 31.895344 58.907338
F 33.359758 19.834144 61.781538
F 33.235458 27.658144 61.981538
F 26.814958 23.946044 59.062038
F 26.873258 31.703544 59.151238
F 31.363358 34.297844 55.695238
F 24.616858 27.816644 59.105838
F 28.799958 30.116044 62.909638
F 28.836658 22.568444 62.726738
F 20.001558 30.403544 62.622738
F 19.817458 22.338044 62.571238
F 29.007758 27.625744 59.269838
F 28.638758 19.831944 59.113838
F 20.346758 28.047244 58.904738
F 20.153058 20.214144 58.849238
F 28.790358 27.534844 62.106638
F 28.715058 19.868044 61.952838
F 20.100358 27.859744 61.635138
F 19.921358 19.853844 61.435138
F 24.494058 30.379744 62.683538
F 22.094958 18.634144 62.538738
F 18.030658 26.747144 55.216038
F 18.041858 32.036444 51.495838
F 31.203458 23.743944 61.816438
F 30.909458 31.293844 61.850438
F 22.274058 23.736344 61.558338
F 22.307958 31.699244 61.737638
F 17.940758 24.088944 58.602938
F 17.923658 23.889544 61.444838
F 31.153658 18.719344 62.563538
F 31.200358 31.496644 59.173838
F 18.016358 34.294744 57.758838
F 17.949058 31.773344 58.835238
F 30.976358 26.174544 62.894938
F 24.289758 27.702644 61.807038
F 18.071958 26.691344 58.011038
F 18.133458 26.916644 50.549938
F 31.085558 34.039744 58.407338
F 17.746358 31.664044 61.578538
F 22.213258 34.274144 62.796238
F 26.680458 34.349044 55.448538
F 31.294858 34.127944 50.881838
F 18.054158 19.121544 54.999538
F 22.307058 34.316844 57.930838
F 21.889858 18.475844 65.242138
F 17.835358 18.958544 57.831138
F 24.130358 29.871544 65.296338
F 17.668558 18.678344 62.305038
F 26.262758 18.530744 65.606038
F 17.848758 26.609444 62.309838
F 26.364658 33.930044 65.540938
F 17.275758 26.083944 65.085038
F 28.616358 30.133644 65.634138
F 28.480458 48.310444 3.551378
F 28.592058 40.462944 3.651158
F 19.528158 47.841144 3.309048
F 19.522458 40.293144 3.449758
F 28.358358 50.368844 7.134588
F 28.299158 42.928344 7.250388
F 19.380958 50.271744 7.101258
F 19.548958 42.677344 7.082258
F 28.677158 50.788144 4.563468
F 28.543358 42.964244 4.643248
F 19.464858 50.305244 4.260148
F 19.467658 42.826344 4.372888
F 28.554558 35.035044 7.390608
F 28.335258 35.159444 4.530078
F 23.617258 34.764744 14.362338
F 30.971358 51.886344 1.066358
F 30.731558 39.062744 4.803428
F 30.599058 46.733444 4.746938
F 21.694058 39.135644 4.435688
F 21.787658 46.705044 4.290418
F 19.194958 34.758644 11.419738
F 30.684758 36.345644 1.142518
F 23.945658 35.088044 4.551098
F 30.814558 52.028944 3.748538
F 24.071158 35.026844 7.356078
F 24.191558 40.568844 0.751212
F 19.202258 47.776444 15.034038
F 30.773058 36.407344 4.019408
F 30.646058 44.186544 3.654408
F 19.741858 40.457444 0.696000
F 21.905558 36.647944 3.384308
F 21.665658 44.141844 3.444508
F 30.686858 39.212044 7.518538
F 30.701258 46.766844 7.560538
F 21.580258 38.816544 7.165318
F 21.692358 46.599344 6.964868
F 32.946458 47.991944 3.847718
F 32.851058 40.365044 3.928048
F 24.152458 48.042344 3.587538
F 24.029358 40.375544 3.493498
F 32.863858 50.581744 7.603418
F 32.802358 42.899744 7.595648
F 24.107758 50.486344 7.054488
F 24.026258 42.800744 7.115238
F 32.919658 50.601544 4.628868
F 32.752458 42.892944 4.805148
F 24.212058 50.622044 4.355608
F 23.932058 42.974244 4.417488
F 33.096858 48.078844 1.156928
F 32.968158 40.278544 1.160138
F 32.801958 35.024744 14.766938
F 28.340858 35.068344 11.971138
F 21.183658 51.691144 15.317238
F 22.021758 44.338344 0.735939
F 26.233958 39.107644 4.457438
F 26.455258 46.729244 4.376358
F 21.861358 51.826944 3.551358
F 23.849558 35.096344 11.694838
F 32.638258 47.728144 15.712438
F 28.058158 34.972244 14.600638
F 32.918558 35.051144 4.727678
F 27.882558 47.856944 15.614438
F 32.859958 34.852444 12.029638
F 28.636958 40.193944 1.018398
F 24.139658 47.957044 0.810150
F 25.783358 51.794544 15.456738
F 26.146158 36.459344 3.438488
F 26.393658 44.201944 3.626168
F 30.430558 36.255244 15.507038
F 19.715358 48.125944 0.556393
F 26.131358 38.770544 7.208318
F 26.251058 46.811944 7.225558
F 28.262758 47.756244 11.115538
F 28.253158 40.109444 10.919338
F 19.254558 47.694544 10.399638
F 19.168358 39.985244 10.619738
F 27.948958 50.379044 14.683038
F 28.106058 42.522144 14.603038
F 19.217758 50.254244 14.164338
F 19.128558 42.577544 14.187438
F 28.188158 50.351244 12.013438
F 28.173758 42.675744 11.794438
F 19.425858 50.282844 11.369038
F 19.102958 42.580544 11.407538
F 28.395258 47.910644 8.408688
F 28.365658 40.348544 8.210248
F 19.304558 47.658044 7.682728
F 19.324758 40.176144 7.858158
F 30.536558 38.936344 11.983738
F 30.515458 46.642144 12.076338
F 21.339558 38.758344 11.500738
F 21.605958 46.509444 11.649238
F 30.303758 51.634144 15.500538
F 30.740358 36.519944 8.319508
F 30.392158 44.012044 8.516758
F 17.332658 51.879544 0.710897
F 21.687258 36.147544 8.150738
F 21.720558 43.979944 8.023208
F 32.955958 37.651144 0.138451
F 30.631058 36.235944 11.045038
F 30.445558 44.013844 11.192738
F 26.372858 44.231744 0.888772
F 21.534358 36.076444 10.786938
F 21.422358 43.955144 10.816438
F 30.299058 38.900044 14.601238
F 30.324658 46.523144 14.645838
F 21.175558 38.770844 14.332638
F 21.427458 46.496544 14.404138
F 32.736658 47.859344 11.124238
F 32.731258 40.280144 11.177138
F 23.763558 47.811144 10.676538
F 23.579858 40.093744 10.714938
F 32.780258 50.311944 14.819738
F 32.673258 42.594844 14.807238
F 23.573358 50.553244 14.495838
F 23.534758 42.644444 14.539238
F 32.766858 50.544344 11.937738
F 32.712758 42.875944 12.086438
F 23.973858 50.384344 11.731538
F 23.820958 42.745044 11.708538
F 32.950558 47.838144 8.323778
F 32.999958 40.215644 8.516948
F 23.787558 48.016444 7.959018
F 23.840158 40.157844 7.968158
F 28.606158 45.588744 -0.151781
F 23.588358 48.009744 15.347738
F 25.919658 38.975344 11.902838
F 25.857958 46.532244 11.873738
F 21.221058 36.077044 15.210638
F 18.946158 40.059544 15.205938
F 30.707158 44.328344 0.998458
F 26.377058 51.914444 0.876557
F 26.290158 36.259444 8.149778
F 26.168658 44.251344 8.058788
F 27.906358 40.027444 15.430238
F 32.510458 39.933044 15.641038
F 30.455658 44.016744 15.590738
F 21.146158 43.929044 15.294038
F 26.091358 36.452444 10.859738
F 25.989058 44.097144 10.773538
F 28.641758 48.100844 0.806749
F 23.321358 40.009844 15.287438
F 25.643958 38.618344 14.545038
F 25.769158 46.399844 14.617038
F 25.903858 43.781344 15.524438
F 25.682558 36.087544 15.460838
F 32.970758 35.066144 7.473218
F 26.320658 36.679044 0.637627
F 19.855658 34.897244 4.329878
F 21.655158 51.566844 7.895698
F 21.983658 36.654644 0.697529
F 26.206158 51.764444 8.057588
F 30.523458 51.736144 10.927438
F 21.676358 51.466144 10.670038
F 26.109558 51.788044 10.767238
F 19.440058 35.017844 6.970228
F 28.763758 37.771444 0.137050
F 35.064758 46.762944 14.994138
F 26.412158 51.984144 3.628528
F 19.038758 34.752944 14.137438
F 33.151658 45.433144 0.091748
F 21.969958 51.957744 0.876523
F 35.029258 46.809644 12.256238
F 34.895658 44.045444 15.852538
F 35.376258 36.324444 8.478548
F 35.017558 36.489544 15.707938
F 24.025158 37.895444 -0.195281
F 27.966558 47.741744 25.518138
F 28.075558 40.232644 25.456438
F 18.913258 47.631344 25.045038
F 18.864858 40.013344 24.925638
F 28.027858 50.163044 28.997638
F 27.945058 42.782044 29.300538
F 18.873858 50.164844 28.668438
F 18.619858 42.434944 28.512438
F 28.223358 50.391844 26.256138
F 27.840258 42.711344 26.454638
F 18.850358 50.130744 25.900038
F 18.743258 42.639444 25.831838
F 27.958758 47.750544 22.688138
F 27.903058 40.155344 22.862038
F 18.905558 47.569544 22.380838
F 18.881858 39.876944 22.279238
F 30.229458 38.925944 26.480838
F 30.207158 46.518844 26.652938
F 21.101958 38.721344 26.172838
F 21.117858 46.432544 25.947438
F 25.605658 51.569844 32.530038
F 30.123358 36.288344 22.747138
F 30.252258 44.102944 23.014638
F 25.490258 35.984144 32.723838
F 20.874258 36.026644 22.525738
F 21.019458 43.802644 22.613638
F 18.623158 40.073044 32.516438
F 30.236058 36.304044 25.667738
F 30.204958 43.969244 25.666238
F 34.555958 43.869344 30.164038
F 20.894258 36.143944 25.257838
F 21.158258 43.687244 25.413038
F 29.986558 38.818944 29.149138
F 30.098058 46.373844 29.388738
F 20.990258 38.819944 28.836238
F 21.163558 46.301044 28.834038
F 32.466858 47.703844 25.633938
F 32.409258 40.147244 25.522438
F 23.449658 47.660844 25.323338
F 23.473658 40.135544 25.352938
F 32.575258 50.389444 29.247338
F 32.279558 42.496644 29.350238
F 34.791558 36.330744 22.927338
F 23.171858 42.514744 29.133138
F 32.747158 50.357444 26.570438
F 32.389958 42.647244 26.706038
F 23.399858 50.340544 25.985738
F 23.274158 42.561644 26.476838
F 32.587158 47.773644 22.949638
F 32.541458 40.208444 22.838938
F 23.473958 47.734344 22.737038
F 23.315558 40.014044 22.468738
F 20.920058 36.228144 32.486338
F 34.594958 46.469344 29.513138
F 25.730358 38.709044 26.145538
F 25.667858 46.353644 26.431238
F 25.705658 51.529244 18.115238
F 34.515858 36.151044 30.146838
F 27.915258 34.946444 26.251338
F 18.812158 34.854444 29.000838
F 25.700358 36.237244 22.631638
F 25.417258 43.777744 22.647938
F 34.818158 36.255444 25.696138
F 21.057958 51.469644 25.022438
F 25.890958 51.629644 22.639138
F 30.266258 51.468444 30.079638
F 25.732458 36.225244 25.312638
F 25.528158 43.872144 25.453838
F 23.249458 35.211744 28.746738
F 25.714558 51.373344 29.814438
F 25.515158 38.567244 29.022438
F 25.521558 46.383944 29.169238
F 32.586958 34.959844 26.441238
F 34.675358 38.777444 26.565738
F 25.842358 51.489744 25.334938
F 32.639858 35.061644 22.097638
F 27.910458 47.618144 29.994238
F 27.709558 40.087744 30.045138
F 18.803358 47.583144 29.627138
F 18.671958 39.993444 29.643038
F 25.851058 38.737044 19.031738
F 29.986058 36.278744 29.876138
F 30.127658 43.831744 30.450038
F 21.237858 51.615344 18.182038
F 21.005758 36.163844 29.721438
F 20.692158 43.789444 29.721938
F 27.673558 40.165544 32.804738
F 25.845558 46.688944 18.923438
F 34.840358 51.772644 22.904138
F 25.726658 46.404044 21.837238
F 34.885158 51.692444 30.218638
F 20.838258 43.779644 32.453638
F 25.311358 43.882244 32.743238
F 34.985658 51.608644 18.332638
F 25.813858 38.861844 21.955538
F 28.397658 34.832044 19.200038
F 32.315058 47.653144 30.027038
F 32.274258 39.970744 30.195438
F 23.269358 47.741344 29.810038
F 23.210658 39.877044 29.880738
F 21.250658 51.711344 22.278238
F 34.571658 38.708744 29.303938
F 25.886258 36.019544 18.232838
F 30.388158 51.676644 18.333438
F 25.523858 36.115844 30.007738
F 25.501758 43.729044 30.017838
F 25.827758 43.937444 18.103538
F 21.178958 51.287244 29.446938
F 30.466658 51.625844 25.479038
F 28.170458 47.783644 18.377938
F 28.073258 40.130444 18.217338
F 19.033058 47.625444 17.721538
F 19.102158 39.850144 17.889238
F 28.074458 50.372344 21.697038
F 27.895558 42.858144 21.918438
F 18.956658 50.208744 21.499338
F 18.946558 42.472544 21.536038
F 28.011558 50.374244 18.985138
F 27.992058 42.770644 18.995838
F 19.044258 50.261744 18.719638
F 18.921658 42.345044 18.831238
F 30.325658 38.785144 19.127538
F 30.400858 46.550744 19.363938
F 21.408558 38.686644 18.831338
F 21.229658 46.349144 18.973038
F 32.606258 35.141244 19.411638
F 30.495258 36.231244 18.363138
F 30.267458 44.036244 18.528138
F 23.503458 50.177444 28.850238
F 21.336058 36.116844 17.959538
F 21.208458 43.775644 18.097838
F 30.354658 38.882044 21.887538
F 30.318658 46.616844 22.008938
F 21.214558 38.668444 21.651338
F 21.296158 46.396044 21.663938
F 32.790158 47.599444 18.291938
F 32.592458 40.112844 18.349238
F 23.429058 47.725644 18.196638
F 23.652358 39.957644 17.964338
F 32.697258 50.383044 21.970538
F 32.549358 42.974344 22.112738
F 23.533858 50.374644 21.986438
F 23.140358 42.693544 21.655638
F 32.723458 50.353444 19.236338
F 32.507558 42.722944 19.251638
F 23.492958 50.229844 19.209538
F 23.557258 42.614044 18.873738
F 23.180158 39.871244 32.522838
F 23.361158 34.989144 26.009438
F 18.636558 47.596044 32.362938
F 23.562458 34.918044 18.915338
F 34.931558 44.088444 23.134538
F 34.689158 38.951844 22.013538
F 23.056258 47.842344 32.614538
F 27.716458 35.067544 28.879438
F 34.853358 51.854044 25.601738
F 34.848458 46.540444 22.118338
F 18.656858 34.668044 21.471438
F 21.035958 51.592644 32.356938
F 34.765758 46.546244 26.748438
F 34.663158 44.011144 25.823838
F 34.857258 36.372144 18.389638
F 34.984658 44.058344 18.593538
F 35.153958 46.604344 19.414938
F 30.291558 51.449644 22.680838
F 28.070358 34.899344 21.970838
F 32.308258 34.845844 29.165238
F 29.955658 51.406544 32.891738
F 30.177758 43.926344 33.122738
F 27.132058 47.407944 47.288038
F 27.294558 39.600244 47.205938
F 23.101758 42.437444 33.366238
F 34.021358 46.109244 43.681538
F 26.982558 49.918344 48.237638
F 27.105758 42.179444 48.174438
F 29.613958 51.348144 40.254138
F 29.275658 51.014544 47.239238
F 27.336158 47.497544 44.623638
F 27.296058 39.821044 44.584538
F 29.364858 35.875144 44.474438
F 27.344858 34.792544 36.391438
F 29.225958 38.144544 48.201138
F 34.512258 46.307444 33.779738
F 20.459658 38.698044 47.719938
F 20.370758 46.238144 47.905638
F 31.525258 49.866944 48.254638
F 18.180758 39.900844 46.918538
F 29.755958 43.574144 44.506638
F 34.163658 38.527444 40.913238
F 20.375158 35.879144 44.224438
F 20.377958 43.889944 44.244738
F 29.280558 35.666344 47.281738
F 27.627758 50.142544 33.776538
F 29.505958 43.487744 47.364038
F 34.047358 35.794044 44.664838
F 20.378158 35.957144 47.013238
F 20.346258 43.711244 47.056138
F 31.563658 47.292644 47.659038
F 31.594858 39.544644 47.273138
F 22.676258 47.369144 46.980838
F 22.767158 39.899744 47.137138
F 29.942758 38.742344 33.727838
F 31.602858 42.052744 48.406338
F 22.848758 49.894444 47.970938
F 22.736958 42.405444 47.970938
F 31.694358 47.316144 44.834338
F 31.712758 39.614344 44.444338
F 22.840658 47.375644 44.054238
F 22.809058 39.754044 44.389138
F 18.471958 42.552644 33.370438
F 18.109558 42.466744 47.756738
F 24.927558 38.595544 48.090738
F 24.836558 46.112644 47.979638
F 34.235658 38.548544 36.613538
F 34.370358 43.764244 39.955038
F 33.904158 43.469244 44.671238
F 20.599858 51.126844 44.243638
F 24.927858 35.870844 44.321638
F 25.171258 43.663244 44.317238
F 33.758758 51.077744 47.394038
F 25.105058 51.454444 39.698238
F 33.643158 43.503944 47.454738
F 34.229558 51.389944 40.089738
F 24.906658 36.061944 47.000838
F 24.901858 43.556744 47.067238
F 27.647958 50.015444 36.396238
F 27.652558 42.710844 36.359338
F 18.464858 50.216644 36.035238
F 18.657058 42.473544 36.121538
F 34.095158 46.317444 40.981738
F 18.606758 50.146344 40.328538
F 34.215058 35.916744 40.046538
F 24.992758 38.562544 43.522438
F 32.268858 50.207844 33.841538
F 18.311158 42.336344 43.335538
F 20.730758 51.545844 39.567638
F 18.731758 50.249744 33.210838
F 29.811558 38.672644 36.502338
F 29.935658 46.427344 36.412538
F 20.932158 38.581144 36.118038
F 20.746558 46.370844 36.050738
F 32.129158 50.214944 36.595638
F 32.193558 42.538844 36.661738
F 23.230058 50.288944 35.926838
F 22.959958 42.635444 36.090038
F 33.887858 51.196244 44.606838
F 24.897158 51.409444 47.218638
F 18.267058 47.625044 47.014738
F 18.332758 39.815644 39.858738
F 25.490058 38.585844 33.498238
F 25.004658 36.079044 39.842538
F 34.489858 43.892344 37.278638
F 29.976958 46.684144 33.651638
F 29.748058 51.303544 37.585038
F 23.199258 50.431944 33.321638
F 25.281558 46.268244 43.418838
F 33.730058 38.160344 48.262738
F 34.253558 35.911544 37.312438
F 25.375258 38.695044 36.312938
F 25.296258 46.240344 36.155338
F 27.468058 47.608644 39.849738
F 27.323458 39.768044 39.967638
F 18.327458 47.554744 39.600038
F 34.321658 51.633044 37.391238
F 27.283458 50.096844 43.694538
F 27.449658 42.455744 43.804338
F 24.877458 51.201844 44.554238
F 18.170458 47.721244 44.268238
F 27.303558 50.054644 41.010238
F 27.414058 42.336644 40.967238
F 25.245258 46.596044 33.501338
F 18.447758 42.407244 40.693738
F 27.582958 47.409544 37.124138
F 27.680558 39.986044 37.225238
F 18.502558 47.640344 36.907538
F 18.666158 39.850144 37.016738
F 29.539258 38.551144 41.041938
F 29.592458 46.323244 40.938538
F 20.527358 38.435144 40.817138
F 20.519458 46.378644 40.421738
F 29.480958 51.294644 44.522438
F 29.683058 36.024944 37.393138
F 30.009658 43.848044 37.233138
F 27.596658 42.689944 33.731138
F 20.785258 36.118844 37.024038
F 20.755258 43.855044 37.210038
F 18.235958 50.143344 42.992138
F 29.785458 36.004044 40.076038
F 29.784158 43.651544 40.070238
F 25.284158 43.713144 39.938738
F 20.571058 36.056744 39.733838
F 20.728258 43.648844 40.048738
F 29.407658 38.472944 43.668238
F 29.524858 46.169844 43.659138
F 20.583358 38.379544 43.479638
F 20.268658 46.371544 43.083538
F 31.903058 47.531344 40.026638
F 31.983658 39.731044 40.079238
F 22.922158 47.597444 39.580438
F 22.870158 39.884444 39.930738
F 31.647758 49.791344 43.743138
F 31.841458 42.199544 43.485338
F 22.950558 49.930444 43.201638
F 22.754158 42.424444 43.615838
F 31.986358 49.975444 41.036638
F 31.970858 42.456444 40.747938
F 22.871158 50.250044 40.507938
F 22.851858 42.497944 40.807638
F 32.162958 47.588444 37.366038
F 32.057358 39.864144 37.437238
F 22.953158 47.676244 36.900938
F 23.151958 39.973844 37.041838
F 33.909658 38.291744 43.679538
F 20.909158 51.318744 36.776738
F 25.051958 38.682144 40.767638
F 25.205858 46.336144 40.626138
F 20.538358 51.075444 46.955238
F 29.267858 46.061344 48.261438
F 33.796058 45.952844 48.473838
F 18.215358 50.158044 47.901438
F 25.115658 35.919844 37.117338
F 25.208958 43.745244 37.217538
F 32.334558 42.380744 34.036238
F 20.912858 38.822644 33.420038
F 33.928358 35.551144 47.418738
F 25.337658 51.397544 37.053938
F 20.939658 46.300244 33.422738
F 18.247658 39.982644 44.204038
F 34.259858 46.384644 36.420738
F 34.439758 38.878044 33.815338
F 34.511158 51.526744 32.928738
F 32.084558 40.090344 32.872438
F 32.323558 47.706444 32.798338
F 27.772258 34.970744 33.646938
F 32.291058 34.989444 33.684738
F 23.136058 34.925344 33.461638
F 34.464658 43.639844 33.041238
F 31.956558 34.818544 36.394438
F 22.934458 34.758044 36.085638
F 18.332658 34.776344 40.469338
F 29.982958 36.034444 32.602238
F 34.407758 36.360744 32.812338
F 27.692558 47.601144 32.668638
F 26.896858 49.731944 50.822438
F 26.959758 42.069144 50.924538
F 17.802858 49.953744 57.631538
F 29.337758 35.603444 51.981638
F 29.220658 38.123744 50.865438
F 29.109458 45.966944 50.893438
F 20.028458 38.401244 50.349838
F 20.223858 46.186044 50.725638
F 31.343758 49.823544 50.968338
F 31.332458 42.062244 51.254338
F 22.695758 49.959644 50.808438
F 22.458958 42.231744 50.664438
F 33.488158 38.065344 51.082438
F 33.666358 45.915044 51.108438
F 24.696658 38.328444 50.781138
F 24.609058 45.885344 50.775838
F 26.553158 47.152744 54.568638
F 26.736058 39.638644 54.375638
F 17.904958 39.697044 51.542538
F 18.023258 47.616744 51.272638
F 26.804458 49.800444 58.419738
F 26.643658 42.175544 58.086538
F 24.759358 35.652444 54.302038
F 33.332958 35.251244 59.387638
F 26.960258 49.816144 55.657238
F 26.635758 42.176844 55.438238
F 33.463758 42.917744 59.349038
F 28.950458 35.405544 59.139438
F 26.805058 47.210944 51.774238
F 27.038358 39.446544 51.742938
F 33.269858 35.419344 62.052638
F 20.160358 35.779144 54.163238
F 28.772358 37.981644 55.694338
F 28.807258 45.963744 55.457738
F 20.080358 38.485844 54.855938
F 20.065358 46.063144 55.022638
F 29.085258 51.080444 51.949238
F 17.705258 49.869644 62.373538
F 29.020458 43.447844 51.853138
F 17.642458 42.347144 55.073638
F 20.119258 35.830344 51.465938
F 20.211058 43.552844 51.421838
F 29.193558 51.241444 54.696038
F 20.033558 35.437444 61.412838
F 28.966558 43.383644 54.554738
F 26.602458 41.766344 65.463738
F 17.861958 50.316344 54.916738
F 19.904658 43.534044 54.142038
F 28.759458 38.017044 58.308338
F 28.867758 45.922244 58.110738
F 20.101158 38.358744 57.712338
F 20.073358 45.999544 57.682438
F 31.073558 47.232644 54.688038
F 30.976158 39.285744 54.739438
F 22.360358 47.361944 54.357938
F 22.365858 39.637644 54.065338
F 31.227258 49.658644 58.152138
F 31.150658 41.956744 58.115038
F 22.005758 49.889844 58.037438
F 22.135658 41.932444 57.787338
F 31.263158 49.756544 55.524738
F 31.133158 41.875744 55.342438
F 22.323558 49.918044 55.263438
F 22.051258 42.383244 55.081238
F 31.465558 47.265444 51.938638
F 31.208558 39.461544 51.891238
F 22.483758 47.378744 51.703138
F 22.289958 39.548644 51.346938
F 33.239258 37.930544 55.806138
F 33.234858 45.726944 55.577738
F 24.453458 38.234244 55.309538
F 24.469158 45.979844 55.324438
F 33.564458 51.017044 51.966438
F 33.125858 45.527544 62.850038
F 33.610958 43.357244 51.965138
F 24.904758 51.173944 51.930138
F 33.495658 35.492344 52.073138
F 24.745558 43.288944 51.641438
F 33.648458 50.923744 54.819838
F 28.777658 35.327644 61.932038
F 33.427058 43.106044 54.567338
F 24.714258 51.125444 54.616238
F 18.095958 50.186744 50.567538
F 24.474358 43.485344 54.386638
F 33.435658 37.798944 58.518638
F 33.125958 45.551644 58.223238
F 24.541958 38.155344 57.977838
F 24.412358 45.994544 57.987038
F 26.534058 46.816944 61.718438
F 26.663058 39.398844 61.675638
F 24.520658 35.492644 58.986438
F 24.414158 35.387244 61.594238
F 20.392558 51.423744 51.617238
F 33.273258 42.949544 62.066938
F 26.640958 49.489244 62.649738
F 26.525258 41.828044 62.574338
F 20.265858 51.558944 54.258638
F 33.483858 50.652644 59.242838
F 26.598258 47.187044 59.102838
F 26.646758 39.552544 58.968438
F 24.715958 35.681844 51.426238
F 18.006458 42.218044 50.430238
F 28.596258 37.922144 62.803338
F 28.629558 45.478344 62.750738
F 19.833158 38.028744 62.565138
F 19.721158 45.942544 62.455738
F 29.118558 50.999744 59.172238
F 29.033658 35.480144 54.680338
F 29.014958 43.268644 59.070538
F 19.826558 51.279844 58.991038
F 24.221558 45.429444 65.361338
F 20.055558 43.330744 58.595038
F 28.992458 50.659644 61.811538
F 17.798658 39.678544 54.204338
F 28.891058 43.060744 61.762238
F 20.054558 51.054644 61.669038
F 24.257858 45.728044 62.578038
F 19.965158 43.460144 61.436538
F 33.217458 50.627844 61.886838
F 24.285858 43.070044 61.660438
F 24.354858 50.976144 59.109538
F 20.120958 35.786944 58.697238
F 30.860658 46.908144 61.913338
F 30.779058 39.109244 61.844938
F 21.994758 47.151344 61.564738
F 22.159158 39.282744 61.549038
F 18.096558 47.806144 54.060638
F 24.292758 38.009944 62.543438
F 24.304658 43.376844 58.795338
F 24.495958 50.823144 61.812238
F 31.099658 49.350844 62.946238
F 30.945758 41.625144 62.995538
F 22.198558 49.755044 62.803438
F 21.944558 41.827644 62.454538
F 31.016858 47.107344 59.117338
F 31.023958 39.223544 59.040638
F 22.131758 47.317644 58.729538
F 22.375358 39.441344 58.801038
F 32.986158 37.918944 62.972338
F 19.778158 37.952344 65.195538
F 17.926258 47.374544 58.712138
F 33.527758 35.362544 54.734538
F 18.038258 39.882644 58.680538
F 17.631858 42.349744 57.661238
F 21.980958 49.390044 65.544338
F 17.805558 39.417444 61.489338
F 17.412058 41.668444 65.113938
F 19.625858 45.478444 65.148238
F 21.992358 41.703144 65.424738
F 17.375458 49.371344 64.960138
F 17.730058 47.341044 61.457538
F 26.251658 49.398244 65.553638
F 17.856258 41.906744 62.485038
F 31.033258 49.348144 65.701938
F 30.764558 41.726144 65.714638
F 28.499458 55.905544 3.586398
F 28.524558 63.381844 3.477848
F 19.402958 55.630944 3.352738
F 19.388858 63.500144 3.311928
F 28.500258 58.317644 7.219288
F 28.514958 65.895244 7.047188
F 19.374058 58.036544 6.782738
F 19.561858 65.935844 6.902438
F 28.430858 58.439844 4.562348
F 28.372558 65.940744 4.217248
F 19.382858 58.257744 3.966688
F 19.510858 66.157144 4.155908
F 26.168758 67.377944 0.608272
F 21.826658 59.723244 0.755792
F 26.173258 59.443044 0.559851
F 21.857158 67.476344 0.689133
F 30.813358 54.694044 4.560318
F 30.767058 62.178344 4.503578
F 21.804358 54.391544 4.401108
F 21.584958 62.205744 4.436798
F 28.596158 63.402944 0.816109
F 33.397058 63.634144 1.046968
F 32.730858 63.500244 15.236138
F 19.546958 63.546644 0.602647
F 30.581858 59.733844 3.447638
F 30.602558 67.315144 3.536658
F 21.651758 59.631044 3.494068
F 21.853058 67.290044 3.345828
F 30.534458 54.256344 7.270378
F 30.909858 62.050844 7.247788
F 21.556758 54.177244 7.141798
F 21.548858 62.001744 7.081398
F 33.034358 55.938944 3.686338
F 33.087958 63.529844 3.710158
F 23.906458 55.822644 3.319858
F 23.852558 63.447944 3.461408
F 33.015158 58.399744 7.262898
F 32.847158 66.055944 7.218258
F 23.705658 58.226044 7.213708
F 23.896658 65.890244 7.142238
F 32.957558 58.451544 4.432208
F 32.948358 66.129644 4.357488
F 23.849558 58.242544 4.422668
F 23.999558 65.945944 4.389768
F 33.119458 55.720644 0.875739
F 23.937758 55.691144 0.747488
F 30.862558 67.383744 0.934102
F 19.646758 55.864344 0.573926
F 28.130158 55.656244 15.339838
F 25.859358 61.952944 14.341438
F 26.153958 54.726544 4.445408
F 26.113958 62.145244 4.058388
F 23.483458 63.276144 15.266038
F 23.754558 55.458644 15.019738
F 30.461658 67.344644 15.358138
F 26.078258 54.206944 14.440738
F 30.813058 59.676744 0.828850
F 24.208258 63.544044 0.600989
F 26.079358 59.346444 3.572318
F 26.123458 67.194144 3.257168
F 21.353658 67.045944 15.251238
F 21.527058 59.257944 15.189438
F 26.096858 54.396744 7.233458
F 26.222558 62.157944 6.859338
F 28.481758 55.576644 10.901238
F 28.247958 63.391444 10.670038
F 19.251158 55.350744 10.521138
F 19.235058 63.144844 10.629438
F 28.290558 58.139744 14.394238
F 28.258758 66.006244 14.342938
F 19.281958 57.898044 14.298838
F 19.152658 65.618944 14.172338
F 28.297158 58.209444 11.671638
F 28.124958 65.762744 11.823838
F 19.183958 57.871444 11.566638
F 19.196158 65.636644 11.345738
F 28.440258 55.749044 8.069218
F 28.424258 63.336744 8.034298
F 19.117258 55.291244 7.752728
F 19.182458 63.281844 7.912798
F 30.627458 54.313344 12.079838
F 30.427158 62.247344 11.908238
F 21.671558 54.041344 11.513038
F 21.567658 61.893344 11.507138
F 30.766458 59.500144 8.119408
F 30.599858 67.312044 8.235718
F 21.431558 59.501944 7.987318
F 21.592558 67.327244 7.968428
F 30.577858 59.575944 10.839938
F 30.308858 67.008244 10.891238
F 21.444558 59.123444 10.660138
F 21.444158 67.217244 10.589638
F 30.643358 54.342744 14.940338
F 30.542658 62.038044 14.630138
F 21.490258 54.103244 14.263838
F 21.408558 61.761744 14.238938
F 32.840858 55.766944 10.935138
F 32.832058 63.458944 11.025138
F 23.803358 55.525644 10.763238
F 23.823658 63.125344 10.770538
F 32.824358 58.164944 14.498838
F 32.824458 66.215044 14.621938
F 23.879558 58.023144 14.407638
F 23.756858 65.841144 14.314838
F 32.731258 58.303944 11.809538
F 32.758758 66.109444 11.960338
F 23.869058 58.154444 11.691738
F 23.750958 65.847644 11.517038
F 32.857958 55.675044 8.206948
F 33.084358 63.394244 8.301788
F 23.659658 55.550244 8.067918
F 24.002858 63.342844 7.995178
F 32.880658 55.671944 15.590438
F 26.090058 59.457344 15.320338
F 26.151458 54.389744 11.685738
F 26.095658 61.912744 11.690938
F 30.497158 59.432644 15.412738
F 26.020458 67.131844 15.364838
F 26.135358 59.570244 7.836018
F 26.239458 67.119244 7.936188
F 18.992158 63.133844 15.169838
F 28.503658 55.844844 0.808611
F 26.116358 59.481344 10.622338
F 26.013458 67.221844 10.641838
F 19.164258 55.367044 14.992838
F 28.211658 63.339844 15.255438
F 33.247958 53.165044 0.074236
F 33.088358 68.525244 0.136145
F 33.057358 61.032144 0.140927
F 30.521958 51.699344 8.175688
F 17.380958 59.560644 0.569916
F 28.497158 60.826244 -0.141235
F 34.902958 59.534744 15.680338
F 35.021558 62.106244 14.718338
F 35.113458 54.172344 14.724838
F 26.214058 57.016744 -0.156161
F 28.088858 55.367244 25.305638
F 27.865558 63.145544 25.297938
F 19.016158 55.366644 25.139338
F 18.811958 63.032444 24.972838
F 27.776758 57.925644 28.831438
F 27.988658 65.609844 28.824038
F 18.822058 57.837144 28.693438
F 18.729458 65.859244 28.678638
F 27.803558 57.826744 26.228338
F 28.073958 65.811344 26.138338
F 18.773458 58.064844 26.025438
F 18.861358 65.817044 25.853838
F 28.048758 55.388044 22.640138
F 27.855558 63.110844 22.613738
F 19.204158 55.428344 22.436138
F 19.006858 63.193044 22.349138
F 30.241258 54.126244 26.374538
F 30.084758 61.884944 26.229638
F 21.074158 53.921444 26.038938
F 21.093758 61.936044 25.788438
F 30.090858 59.552544 22.582538
F 30.483458 67.022744 22.502138
F 21.109158 59.409044 22.402838
F 21.073858 67.101744 22.362838
F 30.075658 59.252544 25.441038
F 30.342858 67.132744 25.175338
F 21.056858 59.276544 25.111338
F 21.158658 67.060544 25.046038
F 30.002858 54.053944 29.081138
F 29.975358 61.786044 29.018038
F 21.087258 53.891144 28.812738
F 20.834958 61.877544 28.413438
F 32.416558 55.433444 25.405638
F 32.391258 63.025944 25.545038
F 23.422858 55.290644 25.323338
F 23.439158 63.212544 25.037938
F 32.338358 57.933544 29.072738
F 32.509758 65.604044 28.996638
F 23.251258 57.949144 28.816138
F 23.625858 65.583144 28.621438
F 32.383558 58.077944 26.256138
F 32.445758 65.640144 26.230038
F 23.453458 57.997244 26.102538
F 23.541858 65.764644 25.824438
F 32.395458 55.474944 22.687038
F 32.597958 63.248544 22.835638
F 23.464758 55.610144 22.439238
F 23.394258 63.357544 22.273738
F 34.421158 54.418544 29.034638
F 25.611658 66.858744 32.500938
F 25.789458 54.088544 26.148638
F 25.556658 61.893844 26.140038
F 34.810858 59.474844 22.746538
F 34.659858 67.015244 29.989238
F 25.514658 59.461844 22.457738
F 25.885758 67.182844 22.510438
F 35.202758 67.158344 18.308638
F 27.537058 63.059744 32.625638
F 25.709158 59.305944 25.316738
F 25.889958 67.036444 25.170838
F 23.469758 65.986544 21.647238
F 18.582058 55.386344 32.217038
F 25.744158 53.896544 28.913538
F 25.438558 61.641444 28.824138
F 25.979258 61.995444 18.741538
F 34.604758 59.492844 25.368238
F 23.572958 66.112244 19.003038
F 20.906358 59.417944 32.316438
F 27.839158 55.445344 29.930238
F 27.661358 63.026844 29.897238
F 18.853358 55.240744 29.492138
F 18.792158 63.143344 29.594838
F 29.988458 59.199744 29.796938
F 30.153858 66.936344 29.696138
F 20.986758 59.265744 29.542438
F 21.152858 66.827344 29.437138
F 21.062958 66.773344 32.350038
F 23.647858 57.865344 18.765538
F 34.612858 61.986444 29.101238
F 32.953558 65.692144 18.980138
F 18.638058 63.166344 32.308638
F 23.290458 58.181444 21.496038
F 25.705558 62.059544 21.627638
F 25.780858 54.161244 18.942738
F 32.159658 55.270244 29.965438
F 32.243058 63.033544 29.814038
F 23.463058 55.171944 29.571638
F 23.234358 62.943344 29.553938
F 26.051558 67.136044 18.025038
F 25.809958 54.118744 21.619438
F 25.661458 59.157844 29.804938
F 25.759058 67.028544 29.714038
F 26.076858 59.247244 18.108338
F 32.814258 58.292044 19.038438
F 28.157658 55.475944 18.181138
F 28.372158 63.367944 17.929638
F 18.983358 55.352044 17.794038
F 19.170558 62.997144 17.772038
F 27.786558 58.041344 21.849738
F 28.178958 65.803544 21.672438
F 18.931158 57.864744 21.312138
F 18.965358 65.665144 21.407638
F 28.338058 57.990444 19.106438
F 28.305158 65.871244 18.981838
F 19.116458 57.972744 18.527238
F 18.986858 65.653044 18.736438
F 30.488158 54.347144 19.143138
F 30.490658 61.990444 18.925538
F 21.308558 54.189544 18.756938
F 21.371258 61.865244 18.893938
F 30.689758 59.462044 18.173938
F 30.583458 67.108444 18.192538
F 21.485558 59.260444 17.865338
F 21.265058 66.967144 17.987038
F 30.289658 54.057644 21.935538
F 30.383658 62.150644 21.654638
F 21.344558 54.281544 21.401038
F 21.131158 61.773544 21.630138
F 32.808258 55.614744 18.286838
F 32.727058 63.242944 17.950138
F 23.678358 55.395144 17.787638
F 23.610258 63.439244 18.055638
F 32.376558 58.132044 21.834738
F 32.843758 65.835244 21.834038
F 34.552358 59.225344 29.920338
F 34.725758 67.213044 25.553538
F 23.234458 55.525944 32.389638
F 34.717858 54.438144 26.404738
F 34.721858 54.327244 21.890138
F 34.824358 61.935344 21.725838
F 29.835058 59.149244 32.539038
F 34.628958 62.088144 26.462438
F 32.161858 63.071044 32.655338
F 34.750258 67.378744 22.818938
F 27.767458 55.370244 32.655838
F 25.589158 59.233844 32.583638
F 23.216658 63.146844 32.360438
F 35.012958 62.110144 18.994338
F 35.168958 59.489244 18.329138
F 26.188458 69.769544 18.862038
F 34.567658 69.704344 29.012838
F 32.207558 55.300044 32.715938
F 27.300658 55.011644 47.177938
F 27.044558 62.655444 47.264838
F 34.456558 66.805244 37.097938
F 29.858858 61.754544 33.537938
F 27.085458 57.568844 48.020338
F 18.268158 57.856044 40.508438
F 34.434758 61.775244 36.228338
F 18.225158 63.029644 44.180238
F 27.271058 55.032844 44.471438
F 27.203358 62.809644 44.498638
F 23.374158 65.708044 33.299238
F 18.015058 57.795044 47.815538
F 29.395958 53.568744 48.114438
F 29.297458 61.320744 48.093838
F 20.456158 53.724344 47.839838
F 20.383658 61.300244 47.928638
F 29.530958 58.937644 44.340638
F 29.526358 66.740144 44.597138
F 20.526258 58.935444 44.169638
F 20.543258 66.743544 44.466638
F 29.280358 58.805844 47.065538
F 29.298558 66.692744 47.403338
F 20.402458 58.837244 46.925238
F 20.526158 66.717144 47.220738
F 31.539958 54.972244 47.409038
F 31.433558 62.680244 47.316238
F 22.741258 55.158944 46.898838
F 22.516058 62.754944 47.025338
F 18.282958 65.483944 43.363338
F 34.028458 61.702344 43.594738
F 22.641358 57.554244 47.792638
F 22.706258 65.212044 48.036038
F 31.926258 55.107544 44.608738
F 31.671758 62.779444 44.466238
F 22.758758 55.140644 44.023538
F 22.779258 62.755544 44.393138
F 18.402758 55.172844 46.888038
F 27.688558 57.855944 33.511238
F 24.844558 53.967444 47.979538
F 24.770758 61.283444 48.017438
F 18.224758 62.994144 46.917938
F 18.307858 55.360244 44.128738
F 24.847158 59.057344 44.293738
F 24.960258 66.640344 44.286338
F 33.524758 58.696944 47.271538
F 33.902458 66.430944 47.198838
F 24.905158 58.825444 47.051438
F 24.970058 66.585644 47.063738
F 27.675458 57.813744 36.343338
F 27.490258 65.434444 36.153338
F 20.940558 54.166244 33.042638
F 18.730558 65.674044 36.084438
F 18.592258 57.964944 35.843438
F 33.993158 66.655044 39.848638
F 25.091058 61.629744 43.594738
F 34.069158 66.594644 44.421038
F 29.882358 54.040344 33.666938
F 18.351958 65.512644 48.023138
F 29.349058 69.281044 48.129438
F 34.524958 54.141244 33.624338
F 29.941258 54.050444 36.286838
F 29.755558 61.655644 36.305438
F 20.934858 54.122344 35.870538
F 21.005858 61.793144 35.968438
F 32.128558 57.768544 36.300638
F 32.134058 65.593544 36.306138
F 23.142658 57.958144 36.100938
F 23.385358 65.690644 36.000238
F 18.853758 63.142744 36.706738
F 33.913958 58.963444 44.562538
F 18.807358 58.128744 33.198038
F 25.214158 61.716344 33.605538
F 27.783558 65.554844 33.438838
F 18.497858 63.111344 39.594538
F 18.485158 65.929744 40.549938
F 34.455758 61.978044 33.570438
F 23.167458 58.105844 33.279938
F 32.187558 65.558144 33.705238
F 18.640958 65.653744 33.351438
F 27.120358 65.261844 48.209438
F 25.331458 54.024044 36.164038
F 25.366158 61.674144 36.426038
F 27.529358 55.083644 40.102938
F 27.417958 63.139244 39.817438
F 18.392458 55.371144 39.479638
F 33.681858 53.681144 48.306738
F 27.161458 57.696144 43.445938
F 27.305558 65.442744 43.664538
F 34.192858 59.000944 39.862438
F 34.344858 54.178144 36.346838
F 27.512958 57.742244 40.692638
F 27.316858 65.659744 40.893038
F 25.157658 53.680644 43.406538
F 32.073358 57.844144 33.535638
F 27.679358 55.167344 37.251738
F 27.607358 62.832844 37.196838
F 18.432158 55.414244 36.762638
F 29.485958 69.388744 40.781138
F 29.740258 53.956444 41.021838
F 29.677158 61.772244 40.666138
F 20.628758 54.094144 40.686038
F 20.797358 61.926044 40.592038
F 29.875858 59.088144 37.161938
F 29.802258 66.651944 37.323438
F 20.704058 59.289544 37.020638
F 20.990358 66.733144 36.966438
F 29.865458 59.207344 39.872538
F 29.662658 66.858244 39.977338
F 20.703958 59.128844 39.668238
F 20.817158 66.837944 39.591238
F 29.516758 53.901044 43.752438
F 29.395258 61.556844 43.543138
F 20.510758 53.803344 43.338838
F 20.454758 61.660444 43.269838
F 31.973558 55.296844 39.910438
F 31.885058 62.849344 39.775738
F 22.932858 55.188844 39.581038
F 23.057158 62.929644 39.774838
F 31.741558 57.705244 43.389938
F 31.821258 65.380444 43.594538
F 22.764458 57.625744 43.027938
F 22.651958 65.238444 43.479538
F 31.920658 57.826144 40.757438
F 31.787958 65.353644 40.768638
F 22.986558 57.792844 40.389838
F 22.883358 65.534644 40.691938
F 32.076258 55.206544 37.284738
F 32.048558 62.952944 37.071338
F 23.161358 55.417144 36.908738
F 23.184258 63.037944 36.938438
F 34.092258 54.019744 40.906938
F 34.140958 61.549144 40.853738
F 25.090558 53.956644 40.692638
F 25.149458 61.636444 40.824538
F 33.634158 61.311244 48.337838
F 18.230658 57.881044 43.315938
F 25.352258 59.081744 37.220138
F 25.502758 67.013544 37.022138
F 31.648158 65.359244 48.230638
F 34.022458 69.253844 40.794538
F 25.254558 59.079944 39.965938
F 25.168358 66.877944 39.794438
F 33.883358 53.708544 43.616238
F 20.835158 61.919044 33.342638
F 25.420258 54.286444 33.284238
F 31.320658 57.563644 48.268638
F 34.352758 59.191344 37.217138
F 25.140558 69.190744 43.243838
F 33.764958 69.015344 48.190838
F 20.368458 69.393244 47.810238
F 33.905258 69.202844 43.591238
F 24.811158 69.099544 48.210738
F 30.041758 66.840644 32.475038
F 29.433358 69.316944 43.513138
F 34.497258 69.435444 36.316138
F 34.293358 59.337344 32.692238
F 25.094958 69.508544 40.657338
F 25.674758 69.422444 33.364838
F 25.660858 69.639344 36.097638
F 34.389158 66.997044 32.729438
F 20.560758 69.370844 43.348038
F 20.696858 69.393244 40.667138
F 20.964058 69.336244 36.013438
F 26.958058 57.480544 50.704538
F 26.918658 65.124444 50.882638
F 28.859058 68.858244 62.634538
F 33.498558 68.803144 58.273338
F 29.187158 53.558344 50.846038
F 29.211058 61.161744 50.777638
F 20.255258 53.793944 50.528538
F 20.353958 61.502244 50.611138
F 31.372858 57.412044 50.954038
F 31.310658 65.249044 50.955538
F 22.352658 57.543244 50.411438
F 22.618258 65.389044 50.755838
F 33.300658 53.609944 51.095538
F 33.577258 61.341444 51.105238
F 24.749258 53.679744 50.773838
F 24.678158 61.462344 50.716438
F 27.046758 55.005444 54.466738
F 27.060558 62.650344 54.328838
F 21.859258 64.946144 65.414038
F 17.994858 62.758344 58.530738
F 26.660358 57.445844 58.232138
F 26.828658 65.095844 58.242338
F 21.890458 57.151744 65.347638
F 24.038458 68.830344 65.355438
F 26.574758 57.566044 55.443838
F 26.960758 65.112344 55.456138
F 33.488158 69.018244 50.877638
F 17.888958 55.015444 61.473138
F 26.981958 54.912844 51.743238
F 26.989258 62.414744 51.622538
F 33.659258 68.774144 55.519838
F 29.218558 69.027944 50.932238
F 28.994958 53.795144 55.697938
F 29.085558 61.292144 55.306338
F 20.044158 54.051644 55.293638
F 20.080758 61.283944 55.157538
F 29.032558 58.613844 51.799238
F 29.130258 66.489444 51.669238
F 20.087058 59.042444 51.437638
F 20.462158 66.688144 51.644438
F 28.811558 58.733944 54.468738
F 29.054858 66.506744 54.383638
F 20.101058 58.827544 54.032938
F 20.310758 66.596444 54.321338
F 28.989258 53.591644 58.422738
F 28.870458 61.236544 58.056638
F 19.940958 53.781444 58.055838
F 20.191158 61.207544 57.904038
F 31.433058 54.831344 54.868838
F 31.462058 62.344844 54.704638
F 22.380858 55.054244 54.207538
F 22.330958 62.493944 54.343338
F 31.218258 57.406744 58.224838
F 31.113558 65.002944 58.382138
F 22.317358 57.348744 58.085938
F 22.370258 65.146244 57.932438
F 31.124458 57.599844 55.395338
F 31.194658 65.037344 55.359738
F 22.142258 57.597044 55.316938
F 22.300758 65.165644 55.186838
F 31.071858 54.936044 52.167338
F 31.390158 62.644144 51.910038
F 22.469258 54.898844 51.540038
F 22.479558 62.754744 51.695438
F 33.486158 53.375544 55.902138
F 33.522358 60.866744 55.689238
F 24.502258 53.733944 55.187638
F 24.617258 61.384744 55.217938
F 33.545358 58.711244 51.913438
F 33.540258 66.467544 51.650138
F 24.580958 58.696244 51.431038
F 24.830658 66.474344 51.880538
F 33.566658 58.451444 54.601938
F 33.437558 66.244944 54.440538
F 24.378858 58.735344 54.120638
F 24.781658 66.325944 54.598538
F 33.382058 53.402544 58.597138
F 33.143458 61.042844 58.560438
F 24.377158 53.568344 57.889338
F 24.505558 61.338044 57.939338
F 26.528558 54.508944 61.797038
F 26.704058 62.347844 61.587138
F 33.040858 68.969444 63.002538
F 18.111158 65.425444 50.737738
F 19.653458 53.218044 65.465238
F 24.617158 68.874644 55.503938
F 26.504958 57.116144 62.669438
F 26.644558 64.852644 62.632538
F 18.319058 62.924544 51.566038
F 18.102058 62.785144 54.243138
F 26.654658 54.686444 59.104038
F 26.744858 62.596544 58.896038
F 17.821358 57.898144 55.107938
F 28.965558 68.848444 58.203938
F 28.791058 53.384944 62.734338
F 28.893858 61.019744 62.692238
F 19.999258 53.617344 62.564538
F 19.904158 61.261244 62.521438
F 28.973158 58.620844 59.067538
F 28.998258 66.481644 59.068838
F 19.981458 58.629344 58.972338
F 20.124558 66.461844 58.724238
F 28.905858 58.337644 61.935538
F 28.735958 66.291244 61.830738
F 19.934458 58.619744 61.649138
F 19.889458 66.524044 61.471438
F 17.804358 55.383044 58.794138
F 29.122858 68.996544 55.317338
F 19.626158 68.926744 64.977238
F 17.983258 55.100044 51.399238
F 31.093058 54.597944 62.030938
F 31.081758 62.526444 61.878738
F 22.475658 54.719744 61.879338
F 22.221758 62.701444 61.814938
F 20.281658 69.244744 54.988038
F 20.247358 69.323044 50.515538
F 17.970958 65.376744 55.009238
F 24.921858 69.046644 50.930038
F 31.003458 57.117444 62.874338
F 31.029558 65.108844 62.705538
F 22.047458 57.207744 62.656538
F 22.021858 65.284744 62.562838
F 31.178558 54.943944 59.336138
F 30.947158 62.435244 59.189938
F 22.364658 54.775344 58.990238
F 22.333258 62.492844 58.931138
F 33.218058 53.102944 62.835238
F 33.334258 61.310444 62.884038
F 24.465658 53.220444 62.925938
F 24.293258 61.189544 62.637738
F 33.247158 58.607544 59.602738
F 33.303858 66.276344 59.204038
F 24.390858 58.811344 59.061438
F 24.619758 66.422244 59.215638
F 33.222858 58.496444 62.316938
F 33.344958 66.406044 61.932538
F 24.242758 58.589944 61.772438
F 24.329258 66.380944 61.888438
F 20.159358 68.914244 57.660438
F 24.323758 69.122444 62.543038
F 17.885758 55.472744 54.197438
F 19.613458 60.909544 65.246438
F 17.881758 57.692144 50.502038
F 19.771658 69.031444 62.252238
F 17.537958 57.541344 62.518638
F 24.381758 68.885944 58.117338
F 17.939258 65.234244 57.803638
F 17.678058 57.821644 57.798138
F 28.714758 53.150844 65.515238
F 17.932458 62.686444 61.241338
F 17.650458 65.116344 62.319038
F 30.937958 64.752044 65.605138
F 24.125958 53.276344 65.616138
F 24.179958 60.804044 65.317838
F 28.700458 68.681544 65.449238
F 30.850358 57.073244 65.618838
F 26.516958 64.828544 65.325138
F 37.519458 1.812344 3.730718
F 37.350258 9.358054 3.726888
F 48.750658 0.301774 7.622898
F 46.310158 1.569914 4.221768
F 46.358558 9.545094 4.021918
F 46.278458 4.443264 14.896538
F 37.292458 4.313104 7.369958
F 37.396358 11.857344 7.578628
F 46.525858 4.278494 7.559768
F 46.339958 12.114844 7.517798
F 37.634858 4.305944 4.622988
F 37.674558 11.919744 4.767798
F 46.480358 4.207014 4.847398
F 46.532358 12.225844 4.994968
F 48.994058 11.018844 0.230893
F 35.261158 2.973164 0.191469
F 43.893258 0.426246 14.881138
F 46.108358 9.466064 15.802338
F 44.465658 10.709944 0.248856
F 35.186858 15.986244 11.954738
F 39.752758 8.186234 4.625888
F 39.832158 15.736244 4.607708
F 48.601958 16.110244 14.984838
F 39.463058 13.317344 15.837138
F 37.569958 1.737914 1.091938
F 37.344558 1.907634 15.719038
F 39.807558 5.555944 1.243728
F 39.847058 13.265744 0.997347
F 48.572158 8.205294 4.796818
F 37.275358 17.168644 15.565238
F 39.941958 5.458074 3.930858
F 39.919358 13.008144 3.890708
F 50.839458 4.323144 7.648108
F 48.747558 13.397844 3.852668
F 39.755458 8.100304 7.482748
F 39.827658 15.744344 7.328998
F 39.575158 0.399019 12.125638
F 48.559758 8.319434 7.545838
F 48.626558 16.052344 7.362978
F 50.612158 9.534094 15.894838
F 41.896558 1.515004 3.904458
F 42.070458 9.325364 3.788848
F 48.424458 5.804214 15.763638
F 51.320858 6.902674 0.283518
F 46.182058 1.869434 15.761138
F 35.494658 13.371444 4.065928
F 41.990258 4.122264 7.447098
F 42.075158 11.851144 7.460068
F 50.998858 1.631184 8.406158
F 39.521958 0.727273 14.915738
F 42.072858 4.165084 4.807148
F 42.285458 11.856344 4.764058
F 37.447058 17.148144 11.078438
F 42.093458 17.125744 3.917548
F 42.166158 1.626194 1.082348
F 42.076958 9.673104 1.163588
F 48.551058 0.401273 12.069938
F 46.750658 9.558514 1.221148
F 37.548458 17.045544 8.439018
F 43.901758 5.785694 15.683038
F 44.273958 8.159994 4.936498
F 44.329458 15.755344 4.727238
F 41.626058 9.485784 15.850138
F 44.220758 5.532764 1.276798
F 44.528258 13.563044 1.046988
F 44.291958 5.455304 3.974898
F 44.424958 13.201944 3.782698
F 44.324358 8.065764 7.638458
F 44.290058 15.947744 7.434928
F 35.346758 10.848544 0.089323
F 37.324758 1.671914 11.069538
F 37.360558 9.450154 11.020538
F 51.041358 9.281594 3.865868
F 46.216158 1.595954 11.174038
F 46.226258 9.464014 11.160438
F 37.527358 17.004344 3.815128
F 37.293558 4.390964 14.530938
F 37.281358 12.021444 14.664738
F 50.858558 1.862714 15.805338
F 46.340158 12.132644 14.784138
F 37.186458 4.225004 11.883138
F 37.341158 12.032644 11.911138
F 46.429458 4.278654 12.179838
F 46.403358 12.012944 12.019238
F 37.304558 1.830454 8.186968
F 37.369758 9.180964 8.291478
F 44.077758 13.284744 15.562738
F 46.452558 1.726734 8.505108
F 46.384058 9.508554 8.491678
F 35.304758 13.333344 1.276448
F 39.550758 8.222154 12.022538
F 39.752058 16.057144 11.925538
F 50.584358 9.610334 11.086938
F 48.507858 8.199344 11.959038
F 48.699458 15.922744 12.228438
F 48.466158 0.625402 14.778138
F 39.708958 5.426864 8.446668
F 39.766958 13.178444 8.414268
F 50.723258 9.618854 8.390248
F 48.690558 13.331444 8.324388
F 39.651458 5.768924 11.167538
F 39.688058 13.350444 11.167438
F 48.467558 5.681454 11.304438
F 48.634858 13.205944 11.147138
F 39.590258 8.208204 14.750538
F 39.439658 15.689644 14.625838
F 48.537658 13.300144 15.668438
F 48.417058 8.363674 14.796238
F 41.821458 1.730874 15.905438
F 35.125658 8.135764 4.643188
F 41.621758 1.818634 11.259738
F 41.750458 9.441654 11.247338
F 50.849958 12.084644 14.887838
F 35.209258 16.021444 5.049678
F 44.102958 0.523168 7.901118
F 44.460458 2.904384 0.389190
F 41.765358 4.403424 14.805538
F 41.856758 11.987944 14.727038
F 46.905958 14.944844 0.162062
F 46.485758 1.601144 1.446618
F 41.819858 4.408224 11.968538
F 41.917258 12.068944 11.915638
F 48.466558 0.407210 5.050928
F 50.892058 12.085444 12.217138
F 41.627558 1.710824 8.515238
F 42.010658 9.285634 8.563868
F 48.778058 16.060144 4.440458
F 50.816558 1.717974 11.145938
F 37.539658 6.916684 0.263314
F 50.714858 1.634104 4.074078
F 43.900658 8.058434 12.091438
F 44.098658 15.881344 11.803038
F 44.029758 0.328155 4.968788
F 44.207858 5.492814 8.612848
F 44.231658 13.390744 8.291758
F 44.241858 5.344044 11.357438
F 44.112958 13.328944 11.105038
F 43.876058 8.347554 14.782638
F 43.869958 15.929044 14.613938
F 50.472158 4.450014 14.840438
F 50.880658 11.914644 4.622498
F 51.266158 15.105044 0.424187
F 37.141958 9.569254 15.676038
F 35.144758 13.343144 11.062438
F 51.065558 4.308844 4.988708
F 35.132958 0.495886 4.749808
F 39.827358 3.003474 0.376293
F 37.468458 9.487624 0.994064
F 43.900658 0.589836 12.132838
F 48.588558 5.668494 8.511948
F 50.689158 4.379214 12.168738
F 48.778158 5.501504 4.056328
F 50.938758 1.619954 1.305358
F 48.754058 2.827144 0.387282
F 49.173058 13.711444 1.222108
F 51.095258 9.550964 1.187998
F 50.824358 12.025944 7.357748
F 49.005958 5.666714 1.291558
F 35.077958 0.435002 7.480278
F 41.971358 6.885864 0.328873
F 42.194158 17.031844 1.230958
F 46.601958 6.910704 0.521599
F 39.417258 5.677704 15.556238
F 39.677558 0.369714 4.566278
F 35.323558 15.908444 7.745348
F 35.256358 5.511084 0.889981
F 35.054158 8.052004 7.508548
F 42.152158 14.605444 0.261310
F 50.681158 17.240444 8.542448
F 39.491958 0.530985 7.352048
F 46.504158 17.248944 8.355988
F 41.912958 17.150844 8.304008
F 46.505458 17.126244 3.969288
F 39.859358 10.697144 0.003520
F 46.194258 17.135344 15.622438
F 37.611458 16.963044 0.923106
F 41.963258 17.371344 11.047138
F 35.335458 13.293744 8.348438
F 34.991958 0.451019 11.790838
F 37.692458 14.506344 0.034619
F 35.125658 15.789844 14.675938
F 35.225958 0.618251 14.570238
F 35.488858 5.652824 3.635248
F 34.838458 5.570574 11.158938
F 34.991658 5.498964 8.463628
F 34.875958 5.463304 15.576038
F 50.747758 17.482144 11.209138
F 51.135158 17.408244 3.775258
F 36.971458 1.697674 25.542438
F 37.053258 9.219214 25.722438
F 41.536458 17.342844 30.276838
F 46.154458 1.745994 25.985738
F 46.163958 9.550504 25.869438
F 41.701058 4.477064 19.336638
F 37.116158 4.085384 29.328938
F 36.804958 11.958144 29.348938
F 45.925358 4.447454 29.588138
F 45.985758 12.459844 29.246238
F 36.941558 4.183174 26.647238
F 37.166958 11.945144 26.542838
F 45.959658 4.452154 26.852538
F 46.284958 12.114644 26.640638
F 37.257458 1.688884 22.875838
F 37.350358 9.561634 23.044038
F 37.167058 17.011744 22.784438
F 46.275158 1.670494 23.207838
F 46.110958 9.585174 23.172338
F 39.203558 0.580445 29.309138
F 39.448558 8.059254 26.669038
F 39.439458 15.935544 26.412238
F 44.132958 5.504504 18.603538
F 48.345758 8.439204 29.610038
F 48.530558 16.044944 26.506238
F 44.013058 15.941244 19.209638
F 39.221758 5.671164 22.852938
F 39.550958 13.305844 22.862638
F 48.500758 5.778914 23.239438
F 48.465158 13.349644 22.943238
F 39.295458 5.531384 25.643138
F 39.589658 13.249744 25.660038
F 48.431258 8.411174 26.947338
F 48.485158 13.393544 25.796838
F 39.223558 8.114294 29.450938
F 39.394358 15.729444 29.317938
F 48.341658 5.833654 30.496138
F 44.154058 0.502774 22.097838
F 48.415458 16.290644 29.576338
F 50.810558 1.953464 25.757938
F 41.572158 1.751994 25.600438
F 41.732458 9.353574 25.854938
F 48.607958 0.626789 22.227538
F 43.950858 0.627852 29.190938
F 50.674158 9.666024 18.663138
F 50.463658 2.058854 30.491538
F 41.367158 4.242634 29.310638
F 41.603358 11.827844 29.498238
F 48.253858 0.709838 29.508138
F 36.967658 16.885644 30.023638
F 41.462658 4.338914 26.598138
F 41.909458 11.891844 26.738138
F 48.487158 5.772054 25.948438
F 39.465958 0.411858 19.224338
F 41.709058 1.784884 22.781638
F 41.632658 9.569424 23.049038
F 50.558458 9.682484 25.987138
F 50.863858 4.568004 22.235338
F 50.819258 9.611354 23.226238
F 41.693858 17.232744 25.633238
F 43.927158 8.184984 26.839138
F 43.947258 16.023344 26.635938
F 43.999358 13.349644 18.234338
F 43.944258 5.756334 23.111838
F 44.236958 13.447744 23.015338
F 43.771858 5.560054 25.865438
F 44.055858 13.483344 25.787638
F 43.966358 8.127314 29.685438
F 43.887358 16.165944 29.331038
F 41.852658 17.226244 22.769838
F 36.745458 1.561794 30.250538
F 36.839058 9.447504 29.988938
F 50.724558 12.218444 19.544438
F 45.837558 1.872374 30.507938
F 46.062658 9.895584 30.474838
F 50.764858 2.071804 23.154138
F 39.202958 5.600474 30.353638
F 39.180558 13.159444 30.061538
F 50.723258 4.468634 26.769638
F 48.347858 13.588644 30.487238
F 41.653358 1.582894 30.162438
F 41.568258 9.207644 30.340738
F 42.004658 12.182444 22.028238
F 50.933658 12.234944 22.224838
F 50.503458 9.803204 30.432938
F 50.681258 12.225144 26.892138
F 43.604158 5.578284 30.362738
F 43.729958 13.528244 30.248238
F 37.178458 1.777334 18.449138
F 37.181958 9.350914 18.435238
F 41.864258 11.941944 19.392738
F 46.353458 1.775664 18.426738
F 46.102058 9.635274 18.416238
F 50.667258 4.492954 19.440538
F 37.094358 4.266374 22.074138
F 37.198758 11.988644 21.854938
F 46.293658 4.287094 22.478338
F 46.283758 11.972044 22.108638
F 37.022958 4.446824 19.276338
F 37.294458 11.957244 19.178338
F 46.475958 4.264494 19.655938
F 46.257058 12.164444 19.239238
F 39.402358 8.132494 19.189538
F 39.408658 15.836544 19.288338
F 50.554858 4.547964 29.352038
F 48.402358 8.429834 19.431238
F 48.565858 16.171644 19.545438
F 44.071958 8.338724 22.137838
F 39.412458 5.569914 18.412338
F 39.530758 13.275044 18.544538
F 48.481158 5.759164 18.573238
F 48.686558 13.448644 18.506038
F 39.542858 8.254744 21.986338
F 39.501158 16.017944 22.018938
F 43.851358 8.234724 19.393638
F 48.390458 8.307304 22.293838
F 48.394158 15.982144 22.209338
F 44.095758 16.031044 21.982138
F 41.760458 1.787214 18.691938
F 41.630658 9.523884 18.360938
F 48.520758 0.803059 26.761338
F 50.543558 12.464744 29.638638
F 50.677258 1.800204 18.398138
F 41.625558 4.415764 22.087538
F 48.563658 0.624889 19.452038
F 44.097658 0.597333 19.324238
F 43.764058 0.351003 26.504138
F 39.429558 0.516729 21.973238
F 39.224458 0.523070 26.447638
F 37.171458 17.080844 18.394738
F 37.124358 16.935444 25.620038
F 35.004358 0.412563 18.847738
F 41.652758 17.024244 18.331538
F 45.982958 17.435544 30.531138
F 46.231458 17.502544 23.043538
F 50.815058 17.533744 18.615638
F 34.869858 15.832744 19.198338
F 34.833658 15.840544 21.955738
F 50.673558 17.471044 30.663838
F 46.179658 17.372744 18.297838
F 41.297158 17.114344 33.044738
F 39.040058 5.336904 33.133238
F 36.799658 9.199204 32.899338
F 48.252358 16.114044 34.053138
F 43.624258 0.493690 34.040438
F 45.774458 17.070044 37.434038
F 46.901158 6.642544 48.570338
F 44.711358 15.692244 47.459838
F 41.013458 16.913844 37.230938
F 50.445358 9.909644 37.792338
F 36.682058 17.026444 32.618538
F 50.680258 4.760984 36.950438
F 48.116558 13.547244 33.112238
F 36.168258 8.551694 44.644238
F 36.028058 0.851843 44.547638
F 47.208458 4.762734 41.594438
F 38.139258 14.855844 48.340938
F 40.713858 0.628704 45.113038
F 49.162958 2.057624 44.311938
F 40.385258 0.594241 47.784538
F 50.537858 12.557744 34.055838
F 41.364358 12.017944 33.738538
F 36.440458 3.681834 40.871138
F 46.966658 10.541844 45.257038
F 38.385158 4.592274 44.610838
F 38.526358 12.474644 44.520938
F 51.337058 3.275944 47.688538
F 46.708958 14.732344 43.962738
F 38.268058 4.607854 47.292538
F 38.236958 12.177544 47.248938
F 44.839558 3.068824 44.319338
F 35.981158 8.650564 47.362438
F 50.480458 9.965754 33.297838
F 40.362058 8.301954 47.463438
F 40.363458 16.187244 47.576038
F 42.466358 6.916744 48.387138
F 50.492058 17.455044 33.353938
F 46.912058 4.068114 47.836138
F 50.526258 4.888924 34.215338
F 36.662858 4.003534 33.975038
F 43.490158 7.624924 41.390938
F 46.014158 12.127344 33.778038
F 35.800758 11.179344 48.186238
F 40.628958 8.576674 44.853338
F 42.623158 12.192344 47.572438
F 44.946358 16.510944 44.890738
F 45.676658 12.018644 41.128738
F 46.525558 13.911644 48.551538
F 51.299258 3.271334 45.030838
F 48.082858 16.019744 36.787138
F 50.739858 2.284254 40.353738
F 39.012458 13.075244 32.745938
F 44.697358 2.834274 48.489938
F 41.426758 9.163954 33.001638
F 42.886758 5.108464 40.292938
F 45.729858 9.220474 40.423238
F 48.333058 0.718974 34.121438
F 48.513458 2.152784 41.686038
F 42.641758 4.274844 47.470338
F 49.194758 9.670404 43.749338
F 49.101458 9.919024 48.726338
F 40.417558 16.504544 44.832138
F 36.158358 0.842774 47.281838
F 48.248958 5.852074 37.680038
F 47.001758 11.353744 47.718338
F 50.727158 2.215984 37.633138
F 40.310958 10.881644 48.331338
F 51.261158 5.069574 41.165338
F 36.609458 3.998454 36.643438
F 36.701058 11.999844 36.402338
F 43.240158 12.801344 40.130938
F 45.680858 12.015344 36.707338
F 51.325658 10.799144 45.031138
F 36.841958 11.772844 33.683038
F 48.793858 15.029044 47.686638
F 48.939158 2.351744 48.566338
F 42.340158 14.704444 48.622338
F 38.898458 15.785744 33.813638
F 41.184758 8.897504 40.553738
F 48.164758 5.852334 33.240538
F 36.509558 16.933544 37.350538
F 49.433858 7.305434 44.900338
F 45.718758 9.584114 37.751038
F 41.105158 1.305884 37.460838
F 42.652658 15.144744 44.029938
F 44.946258 1.067724 40.290638
F 38.925758 7.949504 36.715638
F 38.828558 15.599044 36.495638
F 50.510658 12.607944 41.514838
F 36.077958 3.387044 48.352638
F 47.885758 13.452844 37.393938
F 47.974458 13.081044 40.222138
F 41.087358 11.515544 41.195338
F 44.759658 3.404954 41.700738
F 41.180058 9.244584 37.609338
F 44.803458 8.088504 47.671238
F 36.170258 16.395944 44.575238
F 47.184358 15.385744 41.337838
F 41.084358 3.926744 36.599638
F 41.273158 11.649744 36.408638
F 43.074758 15.554344 41.214638
F 48.406658 8.691614 41.178738
F 41.314858 4.008724 33.817138
F 45.247158 8.121854 44.968338
F 45.840058 1.684984 33.181438
F 40.819758 11.266444 43.878838
F 43.659958 8.022244 34.206138
F 43.634958 15.794344 34.075338
F 51.404058 11.090544 47.742738
F 50.516758 12.505644 36.866438
F 40.868358 16.567044 40.145838
F 43.603758 8.012204 36.900838
F 43.405158 15.670244 36.833938
F 40.641158 3.097564 43.983938
F 36.267158 1.030874 39.951738
F 36.704658 8.829554 40.259438
F 50.693958 2.228874 33.208638
F 51.463458 5.627104 44.004038
F 36.652458 16.752444 40.029338
F 39.054058 7.997134 33.928838
F 36.086958 3.529914 43.612138
F 36.027858 11.171844 43.807938
F 45.505758 12.242444 43.754738
F 40.613658 3.558364 41.347338
F 45.750358 9.513344 33.136738
F 36.497058 11.423344 40.985638
F 42.601658 4.664144 44.847038
F 42.954058 12.608944 44.913638
F 36.667558 1.364634 37.117238
F 36.740658 9.307274 37.407638
F 49.193758 15.401444 45.062638
F 46.015258 4.325814 34.088238
F 38.009158 7.069544 48.351038
F 51.067258 13.455544 43.968638
F 38.763458 7.625794 41.234438
F 38.601258 15.199244 40.943238
F 47.203058 3.969534 45.099538
F 49.252658 7.422224 47.560238
F 40.650058 1.180324 40.185038
F 43.355658 13.077744 37.509438
F 38.924758 5.215014 37.465938
F 39.045358 13.080244 37.455438
F 45.982558 4.344554 37.106438
F 49.031058 6.314534 40.294138
F 38.682258 5.065254 40.103738
F 38.727458 12.701344 40.061038
F 44.582458 10.619344 48.740938
F 48.439358 0.850899 37.009838
F 38.361258 7.270034 43.929938
F 38.420558 15.001044 43.574738
F 43.421458 5.415574 37.676138
F 47.187258 6.390914 44.019638
F 48.160558 8.698734 36.928038
F 48.058258 8.548894 34.057738
F 43.562358 0.227073 36.921638
F 42.926958 7.272294 44.039338
F 50.827758 10.134744 40.525938
F 45.920658 1.757634 37.730138
F 36.155558 16.379144 47.271738
F 43.681258 5.417124 33.164238
F 44.988458 0.264940 44.859838
F 40.303858 3.304024 48.468138
F 51.126458 13.664644 48.573738
F 45.272558 16.735344 40.139538
F 43.599058 13.243144 32.918738
F 44.799158 0.253654 47.664338
F 51.234558 5.770684 48.641738
F 36.746058 1.513594 32.944338
F 38.940658 0.114389 36.445238
F 39.154358 0.449340 33.735638
F 45.968858 17.176044 33.227538
F 41.364558 1.622854 32.905238
F 35.587058 8.363024 54.560138
F 36.120758 8.392274 51.893238
F 44.530058 2.796574 51.192338
F 44.734658 10.282344 51.612538
F 38.017758 6.815324 51.023538
F 38.006658 14.701544 50.999638
F 48.916558 15.329444 59.464238
F 47.104258 6.497604 51.243838
F 46.785258 14.121444 51.285738
F 51.245258 6.348714 58.801038
F 40.164558 3.130784 51.185938
F 40.251958 10.704044 51.216338
F 48.829058 2.511764 51.363938
F 49.076358 10.231544 51.410638
F 42.405758 6.838554 51.237938
F 42.354258 14.330044 51.325538
F 42.164058 11.949444 59.282838
F 51.298458 6.066784 51.305238
F 51.381758 13.695644 51.294538
F 49.160358 7.671184 59.636138
F 40.254658 0.611703 52.084738
F 51.264858 3.775744 59.620038
F 39.919158 10.851044 62.803738
F 49.057558 7.952524 62.426238
F 44.789158 7.712954 55.043938
F 44.524958 15.706944 54.886638
F 35.681658 3.029474 62.958638
F 46.941958 6.774824 63.323838
F 44.505758 2.898334 58.558338
F 44.489758 10.636244 58.748538
F 51.615858 3.479284 54.861638
F 40.209058 0.552075 54.857638
F 44.645158 2.997494 55.733238
F 44.612058 10.340944 56.004938
F 51.235058 6.297324 63.173338
F 40.064858 8.191614 62.073338
F 51.237458 3.553804 52.146638
F 35.482558 15.922144 62.046138
F 44.696858 7.668724 52.336438
F 44.706358 15.427144 52.227238
F 37.866258 7.178314 55.649538
F 37.724058 14.618344 55.907738
F 35.444158 8.228354 59.291538
F 46.993758 6.475054 55.980638
F 46.670658 13.987544 55.764438
F 42.372058 4.227874 59.576538
F 38.007158 4.377014 52.105238
F 38.082558 12.075844 52.134138
F 46.700258 4.050764 52.143738
F 46.912558 11.571944 52.286538
F 37.887858 4.535154 54.832638
F 37.927358 11.994644 54.840938
F 47.191958 3.990034 55.028338
F 46.675558 11.580944 54.977038
F 37.615358 6.864814 58.465538
F 37.470858 14.489644 58.650838
F 51.429558 12.025144 62.255538
F 46.704258 6.677384 58.776738
F 46.623558 14.235144 58.465538
F 35.665558 16.061644 51.954638
F 35.599658 3.263294 55.495538
F 40.320858 8.203384 54.983138
F 39.975158 15.835844 54.918038
F 35.447658 16.090444 59.373438
F 49.389058 7.674734 54.916638
F 49.013058 15.219544 54.932038
F 40.167258 2.879864 58.488238
F 39.894458 10.730244 58.714538
F 48.993258 2.799954 58.749838
F 49.086858 10.181244 58.742938
F 40.122658 3.022214 55.664638
F 40.059158 10.709644 55.906738
F 49.291858 2.620754 55.926938
F 49.090158 10.314444 55.931638
F 51.201058 14.034044 58.594938
F 40.188558 8.122064 52.198838
F 40.221458 15.856544 52.277138
F 35.659858 10.928344 55.519038
F 49.333258 7.715544 52.219138
F 49.169358 15.157044 52.145838
F 42.449558 6.769634 55.923438
F 42.238558 14.514144 55.806238
F 49.176458 10.586144 63.073238
F 51.403358 6.156924 56.065538
F 51.088858 13.877244 55.910538
F 42.188758 12.132744 62.090738
F 42.383758 4.235004 52.175938
F 42.517958 11.696844 52.254338
F 51.239258 14.652244 63.323738
F 51.476558 11.225744 52.378138
F 42.385158 4.257204 54.919638
F 42.484558 11.908344 54.940038
F 48.725258 2.745254 63.210738
F 51.405058 11.343644 55.077538
F 42.449258 6.781904 58.695938
F 42.045458 14.413144 58.576838
F 51.106858 3.833424 62.298238
F 35.422758 10.609044 62.944338
F 51.276158 11.515944 59.595938
F 42.398658 4.405544 62.227838
F 35.768058 3.296314 50.940738
F 39.798358 15.802844 59.382038
F 35.892558 10.986244 50.875738
F 35.526358 8.038294 61.956538
F 44.728758 8.210064 62.340438
F 44.649558 15.831244 62.050938
F 39.895358 15.945444 62.002438
F 49.169758 15.979644 62.186438
F 44.566958 3.003164 63.256338
F 44.500858 10.877244 63.018638
F 40.061658 8.120384 59.315938
F 44.490158 0.492874 62.230838
F 35.575258 16.011944 54.650838
F 40.084958 3.071864 63.004238
F 44.636958 8.093394 59.691938
F 44.419858 15.684244 59.390438
F 37.860758 7.110454 63.163338
F 37.740658 14.633344 62.898438
F 42.062158 14.699944 63.010238
F 35.705958 0.716142 54.663438
F 46.849558 14.533544 62.938038
F 42.395758 6.990384 63.096138
F 37.828158 4.239904 59.417538
F 37.595458 11.938544 59.533438
F 46.679158 4.112054 59.521638
F 46.943558 11.702544 59.520238
F 37.959058 4.486984 62.160338
F 37.533758 12.043644 62.115838
F 46.648558 4.217914 62.133638
F 47.018458 11.840744 62.272638
F 35.474258 0.507145 61.938438
F 35.606958 10.798044 58.248538
F 35.722558 0.632218 51.906338
F 35.676058 3.088154 58.336438
F 35.696358 0.494184 59.274638
F 40.063158 0.497937 62.036138
F 40.094558 0.349698 59.340538
F 48.957358 0.137467 62.240838
F 44.629858 0.293745 59.519638
F 44.699658 0.269168 52.138538
F 48.876758 0.220831 59.477038
F 44.690758 0.458760 54.917038
F 37.209058 24.792644 3.797978
F 37.460758 32.656344 3.809808
F 46.305658 24.833544 4.151778
F 46.367458 32.394944 3.966428
F 37.442058 27.238644 7.553898
F 39.707058 20.906944 1.038718
F 37.423358 19.691944 7.659148
F 46.336058 27.610044 7.877948
F 46.343458 29.708644 0.397813
F 46.344658 19.757244 7.851508
F 37.340258 27.433344 4.836658
F 46.129158 24.956944 15.819338
F 37.538658 19.713244 4.949988
F 46.217458 27.381444 5.009558
F 39.753358 26.208444 0.209469
F 46.455258 19.483944 5.003018
F 37.409058 24.899744 1.134798
F 37.384058 32.660144 1.220448
F 44.297358 18.290644 -0.015683
F 46.335758 32.311544 1.326088
F 39.639058 31.489444 4.903198
F 39.440858 23.502444 4.702158
F 48.704058 31.305644 4.899518
F 48.725358 23.533544 7.607298
F 39.689658 28.760144 1.292668
F 48.578358 33.655044 0.486276
F 48.526058 28.445544 1.467278
F 48.670658 25.999044 0.611339
F 39.654058 28.828244 3.969058
F 39.681358 21.059244 3.846958
F 48.708358 28.620744 4.107738
F 48.489858 20.935544 4.097668
F 39.498758 31.374944 7.575658
F 39.442258 23.691844 7.512218
F 48.724158 31.532844 7.635488
F 48.573158 21.055844 8.643278
F 41.838258 24.718244 3.966328
F 41.868758 32.721044 4.100518
F 48.574558 23.462944 4.849558
F 50.912158 27.597344 5.190768
F 41.704358 27.456544 7.579178
F 50.804758 19.933644 15.020338
F 41.945558 19.759944 7.328788
F 50.891358 24.950644 4.278408
F 46.326958 24.614944 1.470198
F 50.988458 32.716344 8.555198
F 41.721458 27.376644 4.855858
F 48.373858 23.933644 14.973538
F 41.953358 19.686644 4.590228
F 50.629558 27.618244 15.064238
F 48.395758 28.837044 16.030338
F 34.995858 23.613244 4.804578
F 41.998658 24.614944 1.236618
F 41.720158 32.599144 1.366148
F 35.168758 33.701544 0.166803
F 35.028458 31.214044 14.902038
F 43.953458 31.427744 5.110378
F 44.103558 23.453644 4.961718
F 44.067258 28.348244 1.385258
F 44.093458 20.726344 1.115768
F 44.155158 28.779944 4.138188
F 44.287658 20.802944 3.898888
F 44.144258 31.351744 7.852298
F 44.264558 23.657444 7.674138
F 37.346858 24.877544 11.351938
F 37.451058 32.482044 11.196938
F 46.111258 25.075244 11.375238
F 46.333558 32.685444 11.387738
F 37.282058 27.446544 14.881438
F 50.983158 25.036644 8.681758
F 37.353958 19.918144 14.673338
F 46.247958 27.561844 14.896138
F 50.967358 32.840044 11.387038
F 46.282458 19.845744 14.963738
F 37.229258 27.456244 12.192138
F 48.320258 20.105444 1.399708
F 37.467858 19.757744 11.808338
F 46.276258 27.651444 12.192338
F 43.929958 23.653944 14.750738
F 46.160658 19.859844 12.253938
F 37.284958 24.806244 8.625818
F 37.268158 32.385544 8.551408
F 46.588258 25.058144 8.715068
F 46.565158 32.580244 8.622798
F 39.676458 31.147944 12.211238
F 39.536058 23.628244 12.227438
F 48.716358 31.529144 12.290738
F 48.392258 23.682344 12.191838
F 39.495858 28.738944 8.446398
F 39.715158 21.084944 8.267968
F 48.399558 29.043344 8.713928
F 46.810158 17.646344 1.249248
F 39.522558 28.648344 11.259238
F 39.525258 21.240344 11.124138
F 48.642558 28.832844 11.358338
F 48.484858 20.974744 11.368938
F 39.462458 31.467144 14.906838
F 39.684258 23.565844 14.962538
F 37.410558 29.976344 0.396797
F 50.739258 27.700144 8.001498
F 41.662258 24.986744 11.101738
F 41.852958 32.650444 11.410038
F 44.233958 33.817744 0.519287
F 48.617758 31.435644 15.114038
F 41.769158 27.590844 14.954638
F 37.463958 24.838144 15.729138
F 41.883458 19.642244 14.769338
F 50.891858 27.777544 12.233938
F 35.204858 20.994744 8.404308
F 35.165458 26.171544 0.209863
F 41.929858 27.471144 12.061338
F 35.315558 20.986544 1.136568
F 41.815458 19.991844 12.133838
F 50.686458 25.174144 11.587938
F 41.954458 29.850544 0.405674
F 39.699058 21.013744 15.755438
F 41.816858 24.788444 8.498808
F 41.746458 32.494444 8.495948
F 51.197858 25.839744 1.688288
F 44.152958 25.875244 0.402712
F 44.111758 31.542744 12.278238
F 43.739358 23.722244 11.966838
F 44.017358 28.853744 8.621728
F 43.997558 21.079344 8.326688
F 44.036658 28.957644 11.262138
F 44.114758 21.047744 11.051938
F 44.239758 31.507844 15.024538
F 50.708858 29.739244 0.526604
F 46.376158 32.676844 16.004538
F 41.872758 25.066644 15.884838
F 50.692258 19.861244 12.326938
F 50.921458 19.926644 4.892568
F 50.849758 19.829744 7.608768
F 50.876358 32.298444 1.313588
F 39.623358 28.859144 15.767938
F 50.906058 20.161744 0.466522
F 35.450358 18.509144 0.183860
F 37.164258 32.712544 15.768538
F 51.010758 32.609644 4.122618
F 35.215058 28.666444 8.403598
F 43.997558 21.083944 15.685438
F 41.825458 32.625744 15.934738
F 35.229658 21.091444 3.855508
F 48.613158 21.148844 15.821038
F 35.319358 28.611244 1.172338
F 44.027158 28.992644 15.930638
F 46.463058 22.188244 0.581610
F 39.550458 33.993644 0.348299
F 35.052258 20.911244 11.212238
F 50.748458 25.047244 16.086438
F 39.876658 18.421844 0.097491
F 35.142158 21.041844 15.580938
F 50.860658 32.830744 16.259938
F 37.715958 22.445444 0.240469
F 35.196958 28.706844 3.865178
F 35.045158 31.164744 12.131338
F 35.220758 23.656944 14.796938
F 52.083158 17.625044 1.234968
F 42.015358 22.055644 0.244040
F 35.188158 31.228644 7.509188
F 34.913058 28.623344 11.045038
F 35.119258 23.489544 12.084838
F 35.108258 23.568444 7.571378
F 41.529858 17.099744 15.574838
F 46.483058 17.119244 11.220338
F 50.979458 17.299044 15.955138
F 36.955658 24.838944 25.803238
F 37.055458 32.604244 25.695138
F 46.044758 25.053544 26.017338
F 46.326558 32.780144 26.129638
F 36.945758 27.368344 29.340438
F 43.825958 28.711044 18.678238
F 36.868058 19.605444 29.256238
F 46.000458 27.537744 29.738638
F 43.985858 23.764044 19.637938
F 46.050358 20.039044 29.694638
F 37.040358 27.485044 26.608138
F 44.165058 31.305644 19.468438
F 36.956058 19.528244 26.560038
F 46.239158 27.770444 26.898538
F 48.463758 21.262744 23.506638
F 46.150558 20.054744 26.979938
F 36.977358 24.870644 23.115638
F 37.115158 32.502244 22.893438
F 46.136658 24.907244 23.204938
F 45.989658 32.894544 23.441838
F 39.231258 31.389744 26.663338
F 39.169058 23.497744 26.639338
F 48.582758 31.542144 26.855338
F 48.376758 23.925244 27.101638
F 39.531158 28.939744 23.033338
F 39.436458 21.161244 22.976838
F 48.382258 28.933644 23.412238
F 50.699858 19.951544 22.370638
F 39.382758 28.830844 25.744738
F 39.250558 20.996244 25.733038
F 48.562158 29.014044 26.100338
F 48.318358 21.459944 26.124138
F 39.010958 31.210044 29.362138
F 39.245358 23.640944 29.334238
F 48.525358 31.706944 29.551338
F 48.413258 23.737744 29.899138
F 41.428358 24.874644 25.968238
F 41.591858 32.773744 25.817238
F 50.491458 25.346144 26.128338
F 50.533558 27.731344 29.816038
F 41.501858 27.442944 29.666738
F 44.066958 21.171144 18.491138
F 41.468158 19.779944 29.321038
F 50.617658 25.155244 30.623638
F 41.804658 19.842844 22.195338
F 50.901758 19.953944 29.554538
F 41.641658 27.501144 26.973138
F 50.915558 27.820644 27.006038
F 41.608858 19.768844 26.575138
F 48.141058 29.060644 30.504738
F 41.814758 19.577744 19.367138
F 50.682058 20.139344 26.856538
F 41.590958 24.903444 23.299938
F 41.763058 32.934044 23.154438
F 48.261558 31.534844 22.503038
F 50.602358 32.897144 23.384138
F 43.883458 31.633544 26.916738
F 43.764358 23.986644 26.873838
F 43.852358 28.781644 23.189538
F 44.054658 21.083144 23.147238
F 43.930058 28.939444 26.055238
F 43.866158 21.216644 25.832338
F 43.803458 31.325344 29.556738
F 43.904958 23.775144 29.683838
F 36.801158 24.770744 30.246838
F 36.874258 32.659544 30.355138
F 46.216258 24.883544 30.805438
F 46.020858 32.690744 30.757038
F 39.218558 28.690144 30.252938
F 39.112758 20.945544 30.188338
F 50.626758 32.834044 18.888338
F 48.417258 21.065644 30.584438
F 41.400858 24.799844 30.513338
F 41.436358 32.520844 30.473638
F 50.709358 27.738144 19.554638
F 50.610158 32.875344 30.839238
F 43.805958 28.698444 30.483038
F 43.638558 21.215944 30.177938
F 37.142858 24.793244 18.441638
F 37.322658 32.515144 18.628338
F 46.213458 24.929844 18.643838
F 46.351758 32.721244 18.753838
F 37.281058 27.308644 22.008338
F 43.935158 31.468744 22.402938
F 37.191058 19.623544 22.015838
F 46.202058 27.552444 22.321738
F 41.541858 27.536544 19.472438
F 46.484058 20.023844 22.205338
F 37.058858 27.567044 19.308838
F 48.512458 23.757544 22.370738
F 37.446358 19.784244 19.430338
F 46.215558 27.619244 19.496938
F 43.786458 23.646844 22.306838
F 46.312858 19.912344 19.409038
F 39.676758 31.600544 19.334538
F 39.404158 23.750344 19.306738
F 48.492658 29.051544 18.692438
F 48.530958 21.244744 18.507838
F 39.193558 28.990944 18.511338
F 39.738258 21.097744 18.439938
F 50.681458 27.839944 22.287138
F 50.817058 32.872044 26.086638
F 39.501858 31.477344 22.108238
F 39.410258 23.925344 22.029938
F 48.379558 31.478344 19.859738
F 48.561658 23.700444 19.737238
F 41.680858 25.015544 18.610238
F 41.929658 32.826844 18.597238
F 50.771458 25.231344 18.863338
F 50.648758 19.948044 19.578038
F 41.585458 27.423344 22.143038
F 50.647258 25.198444 23.202838
F 34.833658 28.748244 18.451138
F 50.882658 17.543944 25.900038
F 35.198558 20.905044 18.335138
F 50.685558 17.301444 23.191838
F 34.905658 23.587844 19.241038
F 46.314958 17.461844 25.839938
F 39.127558 21.082944 32.935138
F 45.435058 19.280544 41.182138
F 50.921258 18.087144 40.330238
F 45.637858 32.219244 38.012938
F 44.639458 31.246344 47.783938
F 36.891758 24.559044 33.010338
F 47.045558 27.218044 45.351938
F 51.230258 18.646744 47.702638
F 36.673258 19.590344 33.573738
F 51.296558 26.478244 45.238838
F 48.126358 20.938344 37.414738
F 36.055858 24.040944 44.605538
F 50.713258 20.707044 41.031538
F 44.868058 26.270544 43.947638
F 43.213558 28.125344 40.488838
F 46.997258 19.333944 45.048938
F 48.249658 20.847644 33.310138
F 46.739158 21.847944 48.461338
F 36.187758 18.977244 44.131038
F 38.406158 28.119844 44.744538
F 38.364758 20.311344 44.874238
F 49.152858 30.457244 45.413038
F 36.884358 27.158744 33.797338
F 38.098658 27.953744 47.418738
F 38.049258 20.114844 47.610838
F 44.660058 18.907544 43.669438
F 42.540858 20.239144 44.812238
F 40.174258 23.775544 47.613838
F 40.462558 31.732044 47.627738
F 45.149158 31.771744 40.606638
F 45.195358 24.287044 40.504238
F 48.189258 31.466444 34.429638
F 49.004158 25.749344 44.292238
F 51.096258 34.611044 47.801838
F 44.843358 31.413644 45.173438
F 47.005858 19.278144 47.638438
F 50.409058 25.038344 33.385838
F 40.605758 24.359544 44.971038
F 40.232258 31.677144 44.947138
F 45.821158 32.599944 33.590038
F 40.449858 19.060344 43.709138
F 37.888358 22.616744 48.339138
F 47.288458 30.465744 41.561038
F 46.866458 29.814044 44.216938
F 48.767058 32.785444 41.771538
F 40.781258 27.144244 40.869238
F 43.806558 21.129344 32.954338
F 51.321658 34.336744 45.271238
F 51.247258 21.267244 48.601038
F 42.538158 27.654844 47.498238
F 36.124258 26.611444 43.936138
F 50.314958 17.377344 37.677738
F 45.464758 26.791744 41.437838
F 40.951258 24.625444 37.397738
F 48.050258 20.421544 40.308538
F 40.148158 18.821044 48.490138
F 40.838058 34.636044 41.307438
F 36.580258 27.131744 36.472038
F 45.981058 24.980544 33.401738
F 36.435958 19.494344 36.211738
F 45.700958 27.225544 37.063338
F 49.139258 22.851244 47.829538
F 45.778758 19.725144 36.832538
F 50.450058 27.615144 34.387038
F 43.515858 23.435544 37.043738
F 47.284858 21.893344 44.173938
F 45.989858 27.586844 34.289238
F 40.539758 26.726744 43.572838
F 45.862658 19.807644 34.180438
F 39.206758 31.040244 33.950138
F 39.046858 23.402844 33.995938
F 45.160058 23.628144 44.646038
F 48.215258 23.589744 34.153138
F 50.485858 27.639844 37.086038
F 42.380258 22.423144 48.492738
F 36.258258 24.250244 39.958238
F 43.733858 28.627444 33.232638
F 38.939558 30.988244 36.681238
F 38.624458 23.274644 36.653938
F 48.117258 31.420644 37.147138
F 47.913358 27.922544 40.657138
F 51.070158 29.018644 44.152238
F 36.012158 31.703644 47.532238
F 48.446658 23.658444 36.939838
F 43.121558 20.470344 40.152538
F 41.239858 27.154344 36.684638
F 42.977958 30.627644 41.511838
F 41.112058 19.691044 36.432238
F 36.022258 31.919344 44.827338
F 50.464058 32.949244 37.831938
F 50.683358 19.975744 36.910838
F 41.361158 27.445844 33.968438
F 49.070858 30.764444 48.030238
F 41.347358 19.821844 33.697638
F 35.801758 18.922144 48.238838
F 51.264458 29.218844 48.841638
F 50.836558 20.090944 34.131038
F 43.524258 31.218344 34.323838
F 43.734158 23.589944 34.147938
F 49.578058 23.020644 45.148538
F 51.048658 25.433644 40.600538
F 43.567258 30.831444 36.951538
F 36.194458 34.432644 43.704138
F 50.655658 25.114044 37.892838
F 36.329458 32.104844 40.342938
F 48.576858 17.788444 41.514538
F 44.554058 26.017544 48.496438
F 36.989258 32.537344 33.035538
F 38.129058 30.461344 48.597638
F 48.704558 25.419944 41.674638
F 44.599658 23.591944 47.448838
F 51.402358 18.945044 44.968038
F 43.393658 28.415644 37.823238
F 36.309458 26.725844 41.184038
F 38.431558 28.178244 40.207238
F 36.329658 19.201244 41.304338
F 49.139258 32.977944 44.491938
F 40.265258 34.079044 48.743438
F 35.993458 34.148344 48.709038
F 36.325858 24.619144 37.296238
F 36.582658 32.149344 37.532238
F 42.658858 23.194244 41.223138
F 48.030058 28.626944 37.936238
F 38.470058 30.620844 41.073938
F 38.474858 23.161244 41.029438
F 43.354258 20.663744 37.616438
F 47.025458 27.033444 47.977138
F 38.763458 28.368844 37.477238
F 38.721258 20.626344 37.229838
F 50.543458 32.624144 33.542738
F 35.949058 23.988644 47.366138
F 45.807958 24.597944 37.871738
F 38.579658 20.506344 40.170738
F 51.130958 33.294744 40.529938
F 42.539358 22.963444 43.872938
F 38.046858 30.629844 43.706938
F 38.560358 23.028544 43.960238
F 50.892358 28.233144 41.284438
F 41.385958 24.652344 33.232338
F 40.923458 19.245444 41.021938
F 40.924258 31.990444 40.581738
F 49.071258 33.246544 48.874738
F 42.499058 30.449544 44.076338
F 42.767758 27.831444 44.881838
F 41.139358 32.211344 37.832538
F 47.313758 22.871344 41.668138
F 51.279458 21.345844 43.738638
F 40.549458 24.551144 40.082238
F 35.844458 26.546944 48.376038
F 51.268158 26.615844 47.892838
F 42.598258 19.845344 47.596538
F 48.991558 25.391444 48.874938
F 48.891458 17.609544 48.727338
F 40.229458 26.467344 48.369038
F 44.681558 34.249844 41.651738
F 44.624058 34.058144 44.297538
F 44.609658 18.169744 48.452838
F 42.408458 30.106244 48.568138
F 48.201858 28.879744 33.289338
F 41.301858 32.529644 33.215938
F 40.430058 34.316744 44.047038
F 44.614258 33.858844 48.855338
F 39.046358 28.622144 32.968238
F 48.990258 17.889544 44.174338
F 46.767858 29.587344 48.613838
F 36.400858 34.811344 41.044638
F 44.439658 33.644844 51.552638
F 35.607158 18.645644 58.365838
F 35.655958 31.430144 59.303538
F 44.641358 25.805844 51.470838
F 35.519458 34.144444 58.484238
F 35.709858 23.862144 54.779738
F 38.016758 30.257644 51.224038
F 38.050358 22.325644 51.079238
F 46.907358 29.739544 51.333938
F 46.966458 21.617244 51.183338
F 40.264158 26.283044 51.206638
F 49.682458 18.670544 61.823738
F 40.104258 18.447944 51.225838
F 49.018058 25.542744 51.495738
F 44.399658 33.632844 63.312038
F 44.482158 18.432644 62.904138
F 42.388458 29.976644 51.213738
F 42.424858 22.224444 51.250138
F 51.443558 29.266544 51.661038
F 35.836858 34.166844 51.388338
F 44.511458 18.151844 51.299238
F 48.801858 17.820444 58.491438
F 44.583558 23.485744 55.030938
F 44.761758 31.057444 55.064838
F 35.747558 31.396844 54.863938
F 48.906558 33.353844 58.874238
F 48.971958 33.379144 51.536238
F 44.377658 25.953844 58.530738
F 40.152258 18.505044 55.613538
F 35.344158 33.870244 62.997238
F 35.720258 18.499244 55.604238
F 44.563558 33.653744 56.103738
F 40.064058 33.670544 55.902038
F 44.623958 25.933544 55.864738
F 42.102858 27.287644 59.541038
F 51.350258 34.480444 52.355138
F 48.957458 17.719544 51.409038
F 35.948758 23.886744 52.093538
F 44.741158 23.230844 52.324338
F 44.820558 31.035044 52.461338
F 37.789658 29.956344 55.757038
F 37.840858 22.581944 55.893038
F 46.881158 29.669744 56.090738
F 46.600558 21.822644 55.771738
F 38.056458 27.664544 51.885138
F 37.947458 19.817244 52.104638
F 46.871958 26.999144 52.239838
F 46.781658 19.142644 52.311738
F 37.881858 27.457144 54.732138
F 37.880858 19.793044 54.849938
F 46.899358 27.094144 54.969338
F 46.915158 19.227544 55.023038
F 37.849058 29.842344 58.497138
F 37.642658 22.237244 58.449538
F 46.553258 29.428044 58.714738
F 46.406858 21.908444 58.563938
F 40.285558 23.528944 54.797538
F 40.194858 31.054744 55.092138
F 48.908458 22.927344 54.961238
F 49.215758 30.829744 55.205338
F 39.974158 25.980944 58.451738
F 35.417458 23.653044 59.269338
F 39.890158 33.874944 63.228638
F 48.671858 25.499944 58.923138
F 39.826058 18.345544 62.922638
F 40.031158 33.805644 58.591738
F 40.066358 26.202544 55.687438
F 48.718558 33.462644 63.374438
F 49.055358 17.740244 55.904238
F 48.851658 25.471444 56.150138
F 51.193958 21.452544 51.235738
F 35.876258 31.524244 52.220838
F 40.307758 23.541344 52.106038
F 40.295958 31.324744 52.322338
F 49.113758 22.915544 52.142938
F 49.209058 30.719344 52.605038
F 42.407258 29.949244 55.888338
F 42.352358 22.165544 55.656338
F 51.215458 29.214244 56.054338
F 51.119458 21.717544 55.899038
F 42.521558 27.497844 52.237938
F 42.349258 19.636044 52.160338
F 51.289358 26.631144 52.460538
F 51.218558 18.903344 52.345438
F 42.516058 27.510344 54.907838
F 42.448758 19.575744 54.746638
F 51.261058 26.556044 55.192638
F 51.301658 19.077544 55.102938
F 42.165958 29.800044 58.532438
F 42.062958 22.147444 58.315838
F 51.102858 29.207444 58.680238
F 51.016858 21.731444 58.582138
F 40.323158 33.987844 51.490538
F 51.138658 26.548344 59.684038
F 44.446458 23.422744 62.310538
F 44.406858 31.060144 62.360838
F 42.157158 19.502444 59.193538
F 51.267358 26.714044 62.410038
F 35.672158 23.780744 62.013238
F 44.347558 26.079444 63.197138
F 42.126058 19.644444 62.030238
F 35.675458 26.454244 51.066138
F 50.756458 20.958244 63.203238
F 35.344458 26.422644 55.557438
F 44.350758 23.265244 59.460938
F 44.474558 30.867644 59.663238
F 37.774758 30.043344 63.171438
F 37.754558 22.335444 62.893738
F 46.600958 29.683144 63.181238
F 46.567858 22.197944 63.276638
F 37.723958 27.290644 59.211038
F 37.871358 19.716744 59.423338
F 46.449258 26.981644 59.684138
F 46.641058 19.276044 59.359338
F 37.646658 27.474044 62.181238
F 37.625558 19.655144 62.099138
F 46.699358 27.022144 62.458938
F 46.943358 19.758844 62.252738
F 40.088958 23.644444 62.029438
F 39.952958 31.296344 62.177538
F 48.864058 23.236444 62.436938
F 48.896358 30.891444 62.490438
F 39.800558 26.189044 62.986538
F 42.035658 27.386944 62.178738
F 44.397058 18.149944 58.474338
F 48.923158 25.755144 63.387138
F 50.945458 19.156644 59.447838
F 35.788558 18.698644 50.978138
F 39.953558 23.356144 59.361638
F 39.885658 31.226244 59.441438
F 48.792358 22.849944 59.674138
F 49.005458 30.614644 59.695638
F 42.051258 29.850044 63.250238
F 42.147658 22.258044 63.060838
F 51.047258 29.330744 63.306638
F 44.544558 33.402744 58.811538
F 35.463258 18.510744 62.957538
F 39.880558 18.377144 58.337538
F 44.531458 18.195544 55.818138
F 48.811558 33.382844 56.273638
F 35.742358 33.941344 55.761838
F 35.512758 26.174544 58.191438
F 35.549358 31.490644 62.003038
F 35.332258 26.322544 62.973438
F 51.097158 34.451744 55.120038
F 51.259958 34.402244 59.840038
F 51.099958 34.548044 62.556638
F 37.379258 48.156844 4.075698
F 37.294058 40.229144 4.034868
F 46.488958 48.140744 4.082098
F 46.604158 40.099044 4.012358
F 37.332458 50.694044 7.743758
F 37.410458 42.828144 7.794408
F 46.464458 50.761644 7.932628
F 46.524458 42.973444 7.684258
F 37.366658 50.751244 4.975498
F 37.587758 42.807744 5.176498
F 46.340958 50.675144 5.222968
F 46.489258 42.841744 4.997468
F 37.534058 48.010344 1.278688
F 37.367658 40.118244 1.282478
F 46.499058 47.937044 1.310428
F 46.378258 40.180344 1.327848
F 39.524358 39.034244 5.024328
F 39.655958 46.759344 4.896708
F 48.722958 38.803444 5.262508
F 48.682158 46.914844 7.906148
F 37.369058 35.290344 14.697838
F 39.677058 36.551444 1.208958
F 39.708158 44.134844 1.326158
F 41.885058 35.089944 7.713358
F 48.591758 36.210844 1.310238
F 35.198158 46.672844 7.613508
F 51.003458 35.196744 7.747348
F 39.574658 36.550744 3.979088
F 39.721758 44.106544 4.038278
F 35.122758 52.022144 3.906298
F 48.651658 36.321044 4.008948
F 48.629058 46.696344 5.135658
F 39.605158 39.020244 7.674908
F 39.636558 46.819244 7.589698
F 41.803858 40.317544 15.688038
F 50.994858 43.027344 7.652878
F 41.907558 48.032044 4.040028
F 41.957858 40.399844 4.231478
F 50.845358 48.336544 8.759688
F 50.745658 40.368744 4.240238
F 41.927258 50.462844 7.745468
F 41.921958 42.836744 7.714838
F 41.637558 50.666044 15.025638
F 35.230358 41.544444 0.300894
F 41.677258 50.612344 5.020678
F 41.940158 42.906244 4.885828
F 46.447858 37.657844 0.362471
F 48.681958 44.090944 4.116918
F 42.247958 47.944544 1.191308
F 41.966958 40.315944 1.557158
F 43.913158 52.177944 15.683038
F 48.490658 43.832644 1.240568
F 44.247358 39.086844 4.983208
F 44.156258 46.905744 4.963798
F 50.744958 39.982044 1.571178
F 44.139858 36.391044 1.456508
F 39.821158 44.120344 15.922638
F 50.747358 40.459444 15.998838
F 44.179258 36.369644 4.113898
F 44.260258 44.291944 4.065828
F 44.387458 39.188544 7.747828
F 44.254658 46.843544 7.764258
F 37.271158 47.884044 11.248638
F 37.278458 40.221744 11.380238
F 46.357558 48.186844 11.562138
F 46.292158 40.490344 11.468538
F 37.355958 50.462244 14.852538
F 37.439258 43.004544 15.103238
F 46.347458 50.827744 15.267138
F 46.493158 43.053944 15.064838
F 37.351658 50.675944 12.196938
F 37.342358 42.843444 12.317638
F 46.524058 50.778644 12.480638
F 46.530358 43.120044 12.236738
F 37.285658 48.181144 8.515498
F 37.336758 40.282244 8.526778
F 46.333758 48.072444 8.821108
F 46.638758 40.499344 8.715958
F 39.479158 39.030044 12.130938
F 39.351358 46.681344 12.252338
F 48.573858 39.189444 12.503238
F 48.687458 44.377244 11.399938
F 50.842358 48.264044 15.985038
F 39.738158 36.535944 8.609728
F 39.649758 44.228944 8.550028
F 44.191358 51.936244 1.571658
F 48.764458 38.958144 7.861028
F 41.849758 35.179644 12.153538
F 50.665458 50.815244 7.836188
F 39.537558 36.449644 11.295138
F 39.595758 44.128644 11.258038
F 39.729258 41.509444 0.488300
F 48.627358 36.456344 8.707948
F 50.953258 43.233844 12.374338
F 39.542858 39.236744 14.819038
F 39.610058 46.782644 14.974738
F 39.666258 52.074844 4.019148
F 50.980658 35.203244 4.973818
F 41.713358 47.786044 11.396338
F 41.946558 40.165744 11.228438
F 50.773358 40.750644 11.396438
F 51.072058 40.431744 8.588238
F 46.513758 35.321844 12.420438
F 42.034958 43.016244 14.778738
F 35.133658 46.646444 4.848408
F 48.692658 36.520944 11.383138
F 41.927258 50.539044 12.211238
F 41.856958 42.815644 12.044638
F 50.971858 48.207744 11.406238
F 50.951658 35.319344 15.118238
F 41.895058 47.857244 8.609838
F 41.871058 40.246544 8.534298
F 48.900958 44.234544 8.730558
F 48.648658 47.102044 12.403738
F 44.201858 38.949744 12.228938
F 44.075358 46.648944 12.264938
F 37.457958 37.556244 0.212942
F 44.059558 36.383744 8.586908
F 44.253358 44.169444 8.589508
F 50.932858 47.937644 4.158958
F 44.168058 36.313344 11.244638
F 44.164658 44.083144 11.407338
F 44.005458 38.936544 15.058638
F 44.130058 46.958444 15.026038
F 46.228558 40.379244 16.000638
F 44.136058 41.469444 0.519202
F 44.423558 49.485844 0.581128
F 35.197858 36.431744 3.809788
F 37.272058 35.127944 4.786998
F 37.472258 45.407544 0.391383
F 50.999558 50.745644 12.494538
F 50.826258 50.819244 15.158538
F 48.608158 41.282744 0.459272
F 46.274258 48.347044 16.172938
F 48.650658 44.529944 15.894538
F 51.003458 50.584044 5.059748
F 50.921658 47.737344 1.465218
F 44.046558 36.416744 15.885138
F 46.372858 35.016744 4.969598
F 48.591158 39.185944 15.117438
F 48.457658 47.082444 15.124438
F 39.558158 36.395744 15.754538
F 37.379158 40.319644 15.783138
F 41.799358 48.047244 16.066138
F 37.330158 35.054044 12.055738
F 41.893658 37.763844 0.426249
F 50.837058 37.545244 0.719191
F 46.354458 35.222344 7.689778
F 44.181558 44.229844 1.280878
F 48.561858 51.721644 4.265558
F 35.438258 51.822644 1.226748
F 35.212658 44.106244 1.349128
F 50.980158 42.977244 4.973598
F 44.005058 44.417944 15.885938
F 48.542258 36.659644 16.030538
F 44.106358 51.868144 8.650048
F 50.845558 43.025444 15.053738
F 37.278458 48.041044 15.952938
F 41.782958 35.306744 14.879238
F 39.747858 51.913844 8.588998
F 39.652658 52.076044 11.391838
F 35.234458 43.969844 4.078918
F 46.423458 45.483144 0.424799
F 39.769658 51.888044 1.171768
F 50.977658 35.455044 12.373038
F 46.478758 35.322044 15.081938
F 48.675058 49.121444 0.545693
F 41.961258 45.309144 0.494225
F 48.509758 51.546144 1.616408
F 43.988358 51.848444 4.313638
F 37.464458 35.031544 7.486648
F 41.749758 35.274444 4.958698
F 50.690858 45.203444 0.475078
F 48.635658 52.159644 11.567138
F 35.317058 36.275444 0.925095
F 39.941658 49.350444 0.550953
F 44.219758 52.125644 11.322938
F 35.053058 38.924844 4.831478
F 35.361858 49.307444 0.279112
F 39.468258 51.817444 15.815338
F 35.055358 39.190244 14.711538
F 35.069058 51.679744 15.599338
F 48.523658 52.315444 8.864238
F 35.212658 39.015344 7.616488
F 35.137058 44.089944 8.533648
F 35.027258 51.792844 11.082438
F 35.162958 36.320944 11.219238
F 35.013358 44.110044 11.485138
F 35.066658 52.063244 8.333468
F 35.068558 38.955244 12.069338
F 37.016458 47.964944 25.871038
F 36.905858 40.128244 25.779938
F 46.165558 48.193844 25.865538
F 45.890358 40.450344 26.081638
F 37.160158 50.389644 29.282738
F 36.907058 42.903044 29.274838
F 46.266658 50.765244 29.492138
F 46.193058 43.049044 29.856938
F 37.089358 50.553844 26.571138
F 37.052258 42.694244 26.565938
F 46.081858 50.781344 26.829438
F 45.994758 43.093644 26.976338
F 37.254458 47.964544 23.090838
F 37.024958 40.177444 22.902838
F 46.206458 48.266544 23.248938
F 46.249158 40.273244 23.316538
F 39.265258 39.081744 26.926638
F 39.214158 46.597344 26.944838
F 48.153558 39.290344 26.970238
F 48.314958 46.951444 26.964538
F 50.613158 35.520244 22.603638
F 39.104558 36.560244 23.019038
F 39.571858 44.101944 23.215538
F 41.522458 35.523944 22.141538
F 48.375258 36.883844 23.582938
F 48.107858 44.337544 23.504138
F 37.090258 35.108444 26.555438
F 39.345158 36.397544 25.740738
F 39.389858 44.124944 25.881138
F 39.448658 51.938244 18.428938
F 48.052658 36.627044 26.389838
F 48.224658 44.392844 26.189938
F 39.121858 39.053944 29.600038
F 39.245558 46.603944 29.660138
F 48.045058 39.196344 29.757938
F 48.555658 46.934244 29.713038
F 41.406558 48.083644 25.897938
F 41.423758 40.346244 25.977338
F 50.709758 48.142944 23.391738
F 50.516858 40.692944 26.208638
F 41.521858 50.443444 29.544838
F 41.454858 42.565744 29.714238
F 50.543658 50.977744 26.889438
F 48.273258 44.575644 30.791138
F 41.735558 50.651444 26.735638
F 41.609858 42.832944 26.859438
F 50.668458 48.147644 26.193838
F 50.583358 43.265644 29.828738
F 41.617358 48.090144 23.175138
F 41.741158 40.283444 23.109838
F 45.793858 35.374844 29.884638
F 43.804658 52.042944 18.400738
F 43.655858 39.179544 26.935838
F 43.814858 46.888144 26.770038
F 50.772558 35.407644 19.815938
F 44.001958 36.610644 23.146338
F 43.985658 44.330944 23.209738
F 50.962058 40.551644 23.398838
F 43.850458 36.561944 25.884138
F 43.745158 44.169744 25.896538
F 43.848958 39.055944 29.655438
F 43.978758 46.842744 29.577538
F 36.851858 47.768544 30.355038
F 36.734958 40.273744 30.261638
F 46.133358 48.188044 30.524738
F 45.950958 40.523044 30.792338
F 46.289358 35.377744 19.556038
F 39.246858 36.463444 30.560038
F 39.077858 43.838544 30.352138
F 41.549358 35.241344 29.657438
F 46.470058 35.408144 22.137338
F 48.537458 44.346944 18.804038
F 41.606758 47.849944 30.354038
F 41.504358 39.996344 30.507338
F 50.703258 48.223244 30.734638
F 50.228958 40.564444 30.713238
F 37.000358 35.059444 22.048838
F 43.592458 36.558844 30.777238
F 43.722658 44.116744 30.444538
F 37.444558 47.920244 18.652538
F 37.347458 40.275244 18.558638
F 46.415158 48.290244 18.970338
F 46.168258 40.284144 18.873638
F 37.306258 50.570544 22.312538
F 37.159958 42.906244 22.436138
F 46.158158 50.849844 22.173938
F 46.149558 42.834744 22.311138
F 37.221558 50.569544 19.474438
F 37.290758 42.753044 19.607438
F 46.145958 51.020944 19.512538
F 46.264858 43.015044 19.635338
F 39.548758 38.958944 19.434738
F 39.521958 46.583144 19.515038
F 48.653458 39.253844 19.629538
F 48.591458 46.896644 19.496938
F 48.138858 36.585244 30.767538
F 39.422058 36.476644 18.458938
F 39.665758 44.014644 18.660238
F 50.663758 50.721144 29.685038
F 48.522258 36.711744 18.767038
F 50.789158 43.117344 19.745438
F 39.434558 39.142144 22.215738
F 39.532858 46.687944 22.248938
F 48.636958 39.382244 22.374638
F 48.312758 46.908844 22.289038
F 41.765758 47.860844 18.716438
F 41.758858 40.271444 18.407338
F 50.865058 48.040244 18.674738
F 41.742158 35.332044 19.476938
F 41.720858 50.687544 22.069338
F 41.732958 43.037244 22.280438
F 50.558458 50.803244 22.300238
F 50.559158 43.060044 22.580838
F 41.636858 50.550144 19.329438
F 41.958458 42.823344 19.583738
F 50.752058 50.791844 19.538538
F 50.917658 40.545844 18.814238
F 43.936358 39.015144 19.459238
F 44.022258 46.853344 19.662138
F 43.878958 52.056944 22.921738
F 44.107458 36.512544 18.541138
F 43.939658 44.331544 18.575738
F 44.087658 39.128644 22.136638
F 44.027358 46.857844 22.386038
F 45.809058 35.223444 27.163638
F 50.488958 43.350444 27.161138
F 50.491158 35.559044 29.846138
F 50.638558 35.460444 27.129738
F 41.542758 35.419144 26.931138
F 37.008558 35.225944 29.384338
F 37.103758 35.097944 19.307238
F 39.544158 51.874844 23.087838
F 39.462658 51.912544 25.803938
F 39.346758 51.946444 30.071638
F 43.813558 51.861344 30.343738
F 43.800158 51.965044 25.697138
F 34.855358 38.971144 19.246238
F 48.249158 52.285944 25.865838
F 48.356358 52.134344 30.540838
F 45.060258 42.072244 41.938338
F 36.208158 42.190144 43.741838
F 48.473958 51.898644 40.314838
F 44.551158 38.960344 48.138438
F 51.247758 49.168744 44.965038
F 46.846558 49.996844 47.571738
F 42.430758 45.543444 49.015238
F 38.662358 51.360544 40.059438
F 46.692158 37.404744 48.801538
F 47.550758 43.263144 42.507938
F 48.489758 44.906344 40.595038
F 43.032658 38.427144 41.699938
F 43.371558 46.401944 41.432138
F 36.203958 47.200744 44.683838
F 51.115358 41.196344 45.071238
F 38.133558 35.637444 47.851638
F 50.987158 51.288844 41.417138
F 40.425258 49.663944 43.861038
F 38.135258 43.262344 47.696838
F 48.778658 36.917044 40.527138
F 45.968458 48.011844 33.374938
F 51.352958 42.148144 47.708838
F 38.091258 50.966744 47.442838
F 42.970058 35.892844 40.419038
F 38.500858 43.366244 44.932838
F 38.278058 35.626544 44.948038
F 39.004158 44.015544 33.079138
F 44.608658 41.659344 48.816838
F 40.408558 46.773444 47.771838
F 36.038058 39.535944 44.690338
F 50.483658 51.107844 36.853638
F 40.182058 41.954844 49.033838
F 44.831858 46.446044 48.285538
F 50.461658 40.573444 38.021138
F 45.745958 42.970044 37.185038
F 36.503958 49.960044 40.934338
F 40.598758 47.193844 44.941138
F 40.425758 39.510144 45.070138
F 47.576358 38.798844 42.048038
F 50.262658 40.684844 33.528738
F 46.722858 48.701544 45.165038
F 50.914058 41.079844 40.778038
F 43.712658 46.729644 36.926338
F 42.598858 50.852044 45.009838
F 50.618758 48.408644 33.364538
F 45.281558 39.691944 40.676138
F 43.006458 46.029044 44.280638
F 43.277458 43.792544 40.789838
F 36.655458 40.293344 32.962538
F 48.282358 36.515444 33.583538
F 42.483658 50.549944 47.824638
F 45.955658 40.335344 33.535638
F 42.435258 43.038144 47.906338
F 40.807858 42.485244 41.340938
F 38.868558 39.152744 34.089538
F 51.311758 49.595044 47.722538
F 40.087658 49.532744 48.641138
F 50.445458 48.533944 37.699138
F 42.333658 37.785644 48.883138
F 51.095858 51.726544 44.098238
F 36.580658 50.413744 36.469638
F 36.714258 42.591944 36.599538
F 48.373858 47.119044 34.118038
F 45.719958 40.248744 38.052738
F 36.865958 50.149644 33.841238
F 36.893158 42.616944 34.012938
F 46.141658 50.688444 34.118538
F 40.987658 34.904544 37.011238
F 38.969458 36.531244 33.306438
F 39.361158 46.606244 33.797938
F 48.260158 39.079644 34.433238
F 51.077558 36.046944 41.528038
F 43.759058 44.012144 33.085738
F 47.330958 49.342544 40.184538
F 44.531058 49.053044 48.667938
F 45.952758 34.856044 37.220438
F 47.014458 37.753144 44.500138
F 35.886258 49.768244 48.340138
F 38.971858 38.757244 36.760738
F 39.155658 46.284044 36.431538
F 48.104258 39.208744 37.206238
F 40.316958 39.332844 47.895938
F 50.618558 51.121544 34.102238
F 50.689458 35.252344 34.370038
F 49.152558 40.840244 42.846738
F 48.784158 47.386244 41.505038
F 44.833558 49.084944 41.497838
F 41.391558 42.630344 37.005938
F 51.018958 43.970244 44.191938
F 50.512358 43.269544 37.266338
F 41.434758 50.731344 33.951438
F 41.495658 42.749244 34.163338
F 42.371758 35.259944 47.893638
F 50.580758 43.226044 34.505238
F 50.873758 48.760244 40.354238
F 43.579858 46.638044 34.076738
F 45.306958 46.289844 45.602838
F 45.914558 43.112044 34.333638
F 42.632358 43.507344 45.308138
F 43.375758 38.823444 37.224538
F 43.442958 44.249244 37.921838
F 36.498858 47.400644 40.057338
F 36.455858 39.807744 40.243238
F 37.991458 38.139144 48.885338
F 46.622258 43.676344 45.186938
F 36.047358 49.693744 43.574038
F 47.293758 35.100644 42.196238
F 45.037158 50.398344 43.874138
F 46.857958 42.622444 47.858938
F 49.190258 46.076444 47.967138
F 41.436158 48.185044 33.047338
F 38.846358 51.600844 37.409038
F 48.790958 38.606144 47.742638
F 36.766658 47.640744 37.380938
F 36.548858 39.942144 37.364238
F 48.315458 46.985044 36.884838
F 51.328358 36.832444 44.161838
F 38.709158 38.461844 41.185038
F 40.812958 50.015944 41.130638
F 42.667158 38.033544 44.367238
F 50.485958 35.620144 37.083038
F 46.078358 35.198844 34.533738
F 38.639858 36.057044 37.631638
F 39.041658 43.762544 37.553838
F 49.043658 47.764844 44.025438
F 48.133658 36.655344 37.946338
F 48.065758 44.481744 38.022138
F 49.597858 38.901844 45.166038
F 42.549458 35.358444 45.254838
F 38.690758 43.661044 40.301038
F 38.205958 50.899344 44.631438
F 38.017058 45.817144 48.705938
F 43.325858 36.139844 37.758838
F 38.374458 38.215244 43.985338
F 38.432958 45.816144 43.989638
F 46.129658 48.361044 37.606338
F 36.113758 47.143644 47.487438
F 41.232758 47.782844 37.630038
F 40.948558 39.945344 40.636638
F 41.253758 50.364244 36.704038
F 49.031058 48.701344 48.801938
F 43.698058 38.952744 34.448838
F 40.672758 42.042044 44.049438
F 49.081858 45.309244 45.452738
F 36.037758 39.541344 47.553138
F 38.722758 35.992344 40.282038
F 38.687458 46.245544 41.172538
F 48.975358 41.068944 48.781838
F 50.834858 43.850644 41.448238
F 46.070658 50.927444 36.835238
F 41.139058 40.099044 38.011638
F 48.254358 44.479944 33.568138
F 44.990058 39.206244 45.465238
F 44.653158 41.833844 44.649438
F 41.018258 47.487644 40.261638
F 36.441758 42.388044 41.081638
F 35.882258 42.099544 48.407638
F 43.137158 51.141344 40.230138
F 47.327458 35.177044 44.957338
F 43.485658 51.620744 37.587338
F 51.238858 44.648844 48.902938
F 36.921758 47.623744 33.112338
F 43.753358 36.328144 33.542838
F 41.341458 40.085244 33.268138
F 43.834858 51.885744 33.060138
F 41.199058 35.035544 34.240138
F 39.184858 51.737644 32.811638
F 50.982558 37.193244 48.730838
F 46.917358 34.749444 47.754838
F 36.554358 35.128644 33.767538
F 36.665658 34.723244 36.473538
F 46.914158 45.125644 49.108038
F 35.715558 38.856144 59.548438
F 35.638458 49.517344 63.039938
F 44.576458 49.230344 51.433638
F 44.487658 41.392344 51.392338
F 37.821558 37.967444 51.620038
F 37.861758 45.533444 51.402938
F 46.663858 37.340444 51.470838
F 46.819858 45.148044 51.790338
F 40.091658 49.405344 51.355538
F 40.248958 41.733144 51.665238
F 48.963758 48.716844 51.671038
F 48.776158 40.908844 51.569138
F 42.451458 37.656644 51.613938
F 42.458658 45.559944 51.753038
F 51.099858 37.006144 51.458538
F 51.117658 44.517344 51.702938
F 51.242458 50.277644 62.668138
F 35.510558 39.077644 55.009438
F 44.595258 46.563644 55.451538
F 44.652258 38.769844 55.172638
F 42.178158 42.659844 59.539638
F 35.317558 46.992544 62.118538
F 44.453658 49.108544 58.784638
F 44.488658 41.322644 58.716338
F 38.028058 35.351344 52.457438
F 51.072258 45.238544 63.311638
F 44.585758 49.221544 56.134938
F 44.381558 41.447844 56.074938
F 51.036358 37.218944 63.513138
F 37.776858 35.045544 59.499638
F 44.710058 46.782844 52.728438
F 44.767258 38.838844 52.395838
F 37.678058 37.756344 55.978138
F 37.756458 45.326844 55.736438
F 46.720858 37.433744 55.996638
F 46.723158 45.122744 56.259038
F 37.822958 50.699344 52.399538
F 42.304558 50.452544 59.659938
F 38.034658 43.080744 52.373038
F 46.953058 50.263744 52.691138
F 42.219758 45.278244 63.274938
F 46.780158 42.508244 52.645438
F 38.013958 50.698544 55.109338
F 48.982058 38.243944 59.845038
F 38.051258 42.729744 54.936238
F 46.874358 50.312244 55.331238
F 35.670258 49.530344 58.528338
F 46.833758 42.573044 55.319338
F 37.991458 37.692944 58.700138
F 37.613058 45.430044 58.459238
F 46.617658 37.300944 58.883538
F 46.878858 45.007644 58.928938
F 39.946658 46.641544 55.080638
F 40.108258 38.822144 55.157838
F 49.129658 46.129544 55.399838
F 49.037958 38.419544 55.240838
F 40.086058 49.025444 58.530638
F 39.823358 41.508344 58.550838
F 48.973558 49.010644 58.888738
F 48.934458 40.898844 58.980438
F 40.035758 49.256344 55.904638
F 40.205058 41.461744 55.879638
F 49.017858 48.792544 56.058538
F 49.129858 40.972444 56.193838
F 40.076358 46.762444 52.362438
F 40.116158 39.084644 52.429338
F 49.098458 46.128244 52.704938
F 48.977158 38.323044 52.554638
F 42.288658 37.449444 56.157438
F 42.146758 45.301544 56.095938
F 51.152758 36.838244 56.126238
F 51.291858 44.913044 59.101638
F 42.310158 50.702444 52.361738
F 35.870858 49.573844 51.077138
F 42.529658 42.912744 52.451238
F 51.340058 49.849444 52.348838
F 35.469458 41.395144 58.624738
F 51.056658 41.990644 52.697638
F 42.320958 50.438944 55.136438
F 51.232258 42.503044 62.741938
F 42.341258 42.789344 55.130738
F 51.298858 49.926444 55.225538
F 51.160758 42.251944 59.919638
F 51.405858 42.193044 55.330038
F 42.139758 37.533144 58.851938
F 42.154758 45.180744 58.726538
F 51.273758 37.020044 58.959538
F 35.605258 39.403544 52.242738
F 35.398058 39.284744 62.128938
F 51.383758 44.783144 56.366938
F 44.412758 46.681844 62.293938
F 44.390458 38.791144 62.426838
F 51.323858 49.918944 59.986538
F 35.779058 47.074444 52.076938
F 44.530058 49.181844 63.339238
F 44.404658 41.336244 63.416238
F 35.853358 49.210644 55.763038
F 42.111658 37.497744 63.198638
F 44.505358 46.322244 59.583338
F 44.500658 38.861444 59.735738
F 37.530458 37.634444 62.928738
F 37.629458 45.556644 63.067338
F 46.541658 37.380844 63.170938
F 46.615758 45.288744 63.119738
F 38.049758 50.571544 59.465238
F 35.500758 46.862844 54.757738
F 37.592558 42.894044 59.528138
F 46.670558 50.373344 59.702538
F 42.224158 42.640844 62.401438
F 46.764758 42.342944 59.698238
F 37.982558 50.740144 62.244938
F 42.294158 50.560644 62.344638
F 37.681458 42.928744 62.288738
F 46.756058 50.498244 62.473838
F 35.811658 41.890044 51.314638
F 46.790758 42.573244 62.443038
F 39.952158 46.807844 62.287238
F 39.886558 38.940144 62.401738
F 48.924458 46.525744 62.341738
F 48.905958 38.569444 62.478838
F 39.925458 49.367044 63.388538
F 39.814558 41.534344 63.148038
F 48.905358 49.035444 63.234838
F 48.888758 41.229244 63.359838
F 40.005258 46.487244 59.451238
F 40.012958 38.937344 59.768238
F 49.071158 46.432744 59.599838
F 35.411958 41.837244 63.084538
F 35.622758 41.608144 55.869038
F 37.985858 35.214044 55.032038
F 37.605358 35.067544 62.186138
F 35.391958 46.872144 59.352838
F 42.364058 35.124944 52.521538
F 42.202858 34.999944 62.446338
F 42.329958 34.942144 59.715238
F 42.368458 34.931344 55.450138
F 46.779558 34.817944 52.275938
F 46.749958 34.691444 59.724838
F 46.605058 34.822844 62.406438
F 46.813058 34.746744 55.030538
F 37.475858 55.858944 3.877028
F 37.627558 63.540044 3.712668
F 46.580958 55.553844 4.036128
F 46.544058 63.453644 4.077858
F 37.548258 58.402044 7.457128
F 37.443858 65.929244 7.367928
F 46.485558 58.329944 7.575428
F 46.293158 65.887144 7.673638
F 37.719558 58.403244 4.745718
F 37.357958 66.039344 4.662348
F 46.550658 58.279244 4.962188
F 46.335758 66.133944 4.943408
F 46.393458 55.937744 15.879538
F 37.879858 63.521844 0.931816
F 46.766558 55.670944 1.316048
F 46.574058 63.321044 1.492098
F 39.812858 54.731844 4.521908
F 39.829458 62.324944 4.725418
F 48.695758 54.259944 5.147598
F 48.724658 62.056144 5.036128
F 42.222458 60.931744 0.271701
F 39.783658 67.206444 1.118328
F 44.322458 56.963344 0.476232
F 46.159458 63.540844 15.688638
F 39.816558 59.864944 3.680378
F 39.610558 67.189444 3.809868
F 48.778258 59.462944 4.110598
F 48.725958 67.441944 4.154298
F 39.616558 54.511844 7.337818
F 39.823758 62.313444 7.564488
F 48.642558 54.840844 7.877328
F 50.979058 58.545144 12.224838
F 42.099958 56.114444 3.978588
F 42.222458 63.540544 3.908788
F 35.084258 67.316844 8.287158
F 51.058658 68.575944 0.416113
F 41.928558 58.147744 7.495678
F 42.039758 66.264044 7.297258
F 50.908058 55.867144 8.882978
F 50.922158 65.958244 7.666758
F 42.103358 58.624144 4.827848
F 41.892358 66.015544 4.637958
F 51.121158 58.034944 5.021398
F 39.928358 59.643944 1.098068
F 42.060558 55.703344 1.232448
F 42.228458 63.330344 1.280938
F 37.677658 53.282544 0.247622
F 37.312658 55.605544 15.662738
F 44.007658 54.483644 4.871328
F 44.352058 62.133744 4.701078
F 37.791158 55.832444 1.135928
F 44.266058 67.288544 1.031448
F 44.392258 59.712644 3.805188
F 44.156658 67.186544 3.919758
F 44.166958 54.648044 7.592228
F 44.156258 62.088044 7.383898
F 37.123358 55.943444 11.030538
F 37.100658 63.598344 11.271738
F 46.595258 56.033444 11.458338
F 46.310858 63.695544 11.329838
F 37.180458 58.308744 14.756438
F 37.317858 66.064244 14.652338
F 46.216758 58.510944 14.894338
F 46.107058 65.967844 14.908238
F 37.278158 58.578544 11.980438
F 37.293458 66.286544 12.010038
F 46.454758 58.739644 12.168938
F 46.051558 66.234844 12.272338
F 37.297658 55.746344 8.141248
F 37.486158 63.468844 8.545868
F 46.320858 55.884744 8.743458
F 46.427558 63.328544 8.487898
F 39.513658 54.696844 11.860238
F 39.484558 62.377744 11.944038
F 48.778958 54.705544 12.332238
F 50.848258 63.410844 8.463058
F 39.827258 59.741944 8.365068
F 39.624958 67.429644 8.221168
F 51.080558 58.248944 7.835018
F 48.587558 67.123544 8.559218
F 39.604558 59.717944 11.049138
F 39.562458 67.312744 11.138838
F 48.758258 59.689944 11.365938
F 48.770558 67.305844 1.476778
F 39.546058 54.253844 14.787238
F 46.543558 68.472544 0.468964
F 48.616858 54.787244 15.010238
F 39.437058 62.287244 14.727838
F 41.707158 56.093044 11.056638
F 41.986858 63.577644 11.004538
F 51.056858 55.905744 11.631438
F 51.060458 53.048544 0.683504
F 41.686058 58.390644 14.800738
F 41.704458 66.102644 14.840238
F 51.115158 60.602344 0.287786
F 39.362358 59.623444 15.532438
F 41.757558 58.542444 12.005938
F 41.739458 66.019144 12.091938
F 48.663258 62.311044 12.057938
F 48.917758 59.513944 1.377218
F 41.866658 55.689244 8.437178
F 42.079558 63.568344 8.326948
F 40.144458 64.604044 0.079779
F 48.706358 61.980544 7.689548
F 44.078958 54.716444 11.887638
F 44.113058 62.229444 12.158438
F 44.117058 59.397744 8.419068
F 44.116758 67.419944 8.482998
F 44.067358 59.505244 11.162738
F 43.946658 67.528144 11.191138
F 44.074358 54.702544 14.608938
F 43.907158 62.187144 14.948938
F 35.438258 62.369144 4.497468
F 48.750058 59.426144 8.476178
F 35.519258 56.973644 0.306657
F 48.118358 67.487844 15.621238
F 41.740258 55.780544 15.698838
F 37.799558 60.982344 0.095628
F 35.478058 67.466144 0.832662
F 46.524758 53.067044 0.580401
F 48.869658 57.007544 0.331641
F 42.135058 53.178644 0.445482
F 50.478458 66.334644 14.611438
F 44.378358 59.600644 1.173588
F 50.948358 55.474544 4.080168
F 48.417658 62.355944 14.766638
F 43.872258 59.599744 15.998938
F 35.051358 54.453044 7.343508
F 41.994058 68.475944 0.132416
F 50.876658 63.108944 1.403598
F 50.910358 55.597944 1.369308
F 50.952558 65.918344 4.923158
F 51.029758 66.252044 12.077938
F 51.020358 63.476644 11.140238
F 50.935058 56.115044 15.737238
F 43.990758 67.410944 15.847538
F 50.680058 58.666644 14.916338
F 48.459158 59.765044 15.830938
F 37.156258 63.509444 15.439838
F 48.607358 67.232444 11.229938
F 51.057158 63.244644 4.110868
F 35.262558 67.276544 3.637758
F 39.465458 67.437744 15.579838
F 48.671058 64.751544 0.525742
F 46.804658 60.885844 0.450498
F 41.715258 63.416844 15.929838
F 35.556058 59.656544 0.914953
F 50.589458 63.757744 15.809138
F 39.886258 57.128444 0.177582
F 35.388458 59.522244 3.739348
F 37.691658 68.743544 0.180907
F 35.075858 67.499244 15.474138
F 35.743758 64.940244 0.001670
F 44.296358 64.710844 0.110223
F 35.445658 62.208844 7.327148
F 35.139058 54.672744 4.689128
F 35.247858 59.577644 8.234728
F 34.995358 62.164044 12.070138
F 35.093558 54.342044 11.863038
F 34.947458 67.438044 10.939038
F 34.922058 59.683444 11.103238
F 48.643158 52.220544 15.989138
F 36.967658 55.600744 25.596438
F 36.970458 63.441544 25.608238
F 46.112058 55.854144 25.822038
F 46.044158 63.454144 25.785238
F 37.006758 58.058844 29.040938
F 36.879958 65.880644 29.158438
F 45.951358 58.559544 29.616838
F 46.022158 66.383244 29.475538
F 36.985858 58.171544 26.314438
F 36.926258 65.998444 26.447438
F 46.109458 58.332544 26.895238
F 46.243058 66.163944 26.557838
F 36.956058 55.472744 22.892538
F 36.758358 63.492744 22.882838
F 46.370558 55.917844 23.038638
F 46.198058 63.461444 23.058438
F 39.356358 54.525744 26.377538
F 39.185858 62.042944 26.520038
F 48.355258 54.768444 27.031738
F 48.329758 62.283844 19.518838
F 39.444458 59.615644 23.126238
F 39.237458 67.457044 22.842838
F 48.523158 59.781944 23.320738
F 48.548258 62.315344 22.388138
F 39.378758 59.364044 25.836738
F 39.221158 67.444644 25.601738
F 48.413058 59.698244 25.999238
F 48.534658 67.616844 25.902338
F 39.119958 54.546844 29.136138
F 39.223258 62.020644 29.175938
F 48.324758 54.728144 29.747538
F 48.331658 59.947744 30.446138
F 41.667558 55.711544 25.648638
F 41.594858 63.350244 25.737038
F 50.630858 58.418544 29.730538
F 48.306158 62.537644 29.563338
F 41.645058 58.279444 29.324138
F 41.327158 66.219344 29.180238
F 50.641358 63.742444 18.525438
F 50.693358 58.339544 22.414938
F 41.615958 58.106344 26.678338
F 41.496558 66.034644 26.384138
F 50.674358 56.020744 26.175638
F 48.371458 67.594344 23.208738
F 41.655758 55.787444 22.954238
F 41.524858 63.491144 23.031438
F 50.830258 63.769644 23.188438
F 50.692658 63.627844 25.839838
F 43.873758 54.549144 26.715938
F 43.810558 62.303044 26.873838
F 43.760858 59.647244 23.238238
F 43.871258 67.255644 23.064538
F 43.749358 59.650444 25.990038
F 43.894458 67.262144 25.658838
F 43.775258 54.524844 29.529838
F 43.752258 62.492144 29.522338
F 36.761958 55.506844 30.037638
F 36.868458 63.292944 29.919438
F 45.953458 55.902444 30.503738
F 45.997558 63.680144 30.588738
F 39.193658 59.362444 30.069738
F 38.932758 67.411744 30.026638
F 48.385858 67.568444 30.374038
F 50.542958 66.375944 19.529038
F 41.458558 55.649344 30.164138
F 41.327358 63.591944 30.262638
F 50.543458 66.226944 29.623538
F 50.947558 58.587044 19.669738
F 43.630958 59.828344 30.348538
F 43.635158 67.468744 30.135938
F 37.126358 55.560344 18.435338
F 37.299458 63.343944 18.154638
F 46.383358 55.802444 18.620938
F 46.106158 63.614844 18.444938
F 37.390458 58.040044 22.181238
F 36.998458 66.068744 22.038538
F 46.327358 58.570644 22.247038
F 46.309858 66.210744 22.210338
F 37.257958 58.146744 19.355938
F 37.321058 65.872044 19.274938
F 46.505858 58.356844 19.561738
F 46.065158 66.278044 19.425138
F 39.534758 54.471344 19.413738
F 39.368258 62.183844 19.374138
F 48.688858 54.847544 19.404838
F 48.568158 59.676344 18.598938
F 39.340958 59.596944 18.211238
F 39.329658 67.290144 18.289638
F 50.724958 55.823444 23.371438
F 48.328258 67.508344 18.495438
F 39.476858 54.374544 22.236738
F 39.234558 62.173644 22.284238
F 48.685958 54.602144 22.141438
F 48.390058 62.322344 26.808638
F 41.748258 55.612644 18.417138
F 41.645258 63.480044 18.573338
F 50.616558 66.270844 26.805438
F 50.643458 55.897144 30.597138
F 41.640158 58.284144 21.940838
F 41.549658 66.042944 22.073638
F 50.763458 58.583944 26.894038
F 51.020158 56.080844 18.563438
F 41.676758 58.288044 19.320038
F 41.644358 66.077944 19.403638
F 50.744758 63.630744 30.382838
F 50.443758 66.190344 22.263338
F 44.066458 54.520944 19.527038
F 43.961158 62.140044 19.412038
F 44.188758 59.468844 18.763638
F 43.844958 67.409444 18.578538
F 44.050558 54.626444 22.071038
F 43.786658 62.119744 22.133438
F 35.035558 54.196744 19.287538
F 48.374258 52.063044 23.227438
F 48.641358 52.215444 18.655638
F 51.156658 64.197744 40.407738
F 35.902358 62.458444 47.476038
F 46.512058 52.763844 43.704338
F 44.966258 62.073644 47.600238
F 35.914258 65.051944 48.271938
F 39.078258 54.344044 33.780038
F 50.703958 63.956444 37.586438
F 51.227158 59.730544 44.198838
F 49.302458 68.961444 45.068538
F 36.309758 62.874044 44.681138
F 46.825058 64.421744 40.262738
F 44.631258 64.715244 48.595738
F 49.068758 53.595444 47.734438
F 38.297658 69.005644 43.880238
F 51.224558 64.798244 45.079638
F 51.006658 66.534644 36.536138
F 38.441858 58.814444 44.837638
F 38.405158 66.391844 44.880538
F 44.724258 57.507444 41.704238
F 46.808058 68.062344 43.892438
F 38.251558 58.530844 47.645838
F 38.252358 66.103244 47.483038
F 51.290458 59.421544 41.475838
F 47.005958 65.745844 47.646938
F 40.293858 54.521544 47.658938
F 40.412558 62.109244 47.383038
F 46.081158 58.698244 34.084838
F 51.365658 57.374944 47.759838
F 47.108458 57.932844 48.110138
F 48.562058 67.576044 37.390038
F 40.298958 64.683144 48.670138
F 50.659658 63.619844 33.115438
F 40.417858 54.636144 44.967538
F 40.413658 62.769144 44.635038
F 49.263958 69.275144 47.643838
F 49.129958 61.395244 45.031738
F 47.252258 65.494944 44.936538
F 51.225258 57.062944 45.080938
F 42.505558 68.521144 48.559838
F 36.737858 65.820544 33.538538
F 42.498958 58.613244 45.079338
F 35.786658 57.524544 48.249138
F 39.024258 59.401344 32.718438
F 48.415058 60.058644 37.608038
F 42.787158 58.389644 47.809438
F 42.432358 66.020944 47.699938
F 36.759558 55.514944 32.835238
F 51.456358 65.196444 47.784438
F 48.922758 52.930344 45.068038
F 40.705358 57.777844 41.201438
F 48.455058 67.713244 33.111338
F 46.154958 63.711544 33.267738
F 36.541358 57.952144 36.386838
F 36.772458 65.548044 36.247538
F 45.718558 55.940244 37.757738
F 46.101458 66.247444 36.546738
F 47.227558 54.125444 41.482638
F 44.702058 54.270044 45.289438
F 45.992658 58.530044 36.971338
F 48.978058 63.767644 43.746738
F 51.055258 60.033544 48.746738
F 39.071358 61.964644 33.729838
F 42.349258 53.072644 48.727438
F 46.862058 52.471944 48.639138
F 44.736358 54.182344 48.097638
F 40.832158 55.182544 40.329038
F 48.336358 54.803144 34.180338
F 40.356258 57.102844 48.570438
F 38.961658 54.236644 36.477738
F 39.093758 61.824944 36.474738
F 48.177058 54.922644 36.993038
F 45.052158 55.171644 40.355838
F 43.745958 62.355944 33.948438
F 35.948858 54.937044 47.530238
F 36.384458 55.213844 39.951438
F 50.865658 56.863844 40.530638
F 41.355558 58.125044 36.654438
F 41.364358 65.637044 36.639138
F 50.595158 58.666744 34.090638
F 40.892058 65.423944 41.055138
F 50.853758 66.880044 41.201038
F 41.423258 65.980144 33.927538
F 50.504158 56.266944 37.747938
F 46.138358 66.425944 33.896738
F 43.779958 54.406244 33.996638
F 36.679558 58.183744 33.724338
F 48.401558 62.458044 34.169038
F 42.927558 53.648444 41.297738
F 42.633258 68.745744 43.967238
F 43.691058 62.354944 36.757038
F 39.094658 67.254644 32.823238
F 36.453958 62.779544 40.166738
F 44.787358 56.756044 48.791738
F 43.539558 54.300944 36.652138
F 36.099058 57.698944 43.765138
F 50.706058 66.267144 33.795838
F 48.848458 60.417944 40.441738
F 47.199358 58.595844 41.867038
F 36.271558 57.720544 41.055838
F 36.334858 65.423644 40.920438
F 49.274658 61.647144 47.648138
F 48.765758 62.972144 41.201338
F 36.599758 55.487744 37.326338
F 36.641758 63.108344 37.475238
F 50.638158 56.013544 33.471438
F 43.542858 59.578444 37.607238
F 42.833558 69.074144 41.242538
F 38.682558 61.290044 41.089338
F 46.980358 57.395544 45.361738
F 43.119658 66.594944 40.189238
F 38.854858 59.119044 37.291738
F 38.882458 66.973744 37.358338
F 50.670058 58.730244 36.886438
F 48.443558 62.583044 36.785838
F 38.517858 58.958944 40.073538
F 38.768658 66.588944 39.998138
F 48.338558 67.021844 40.067738
F 49.061158 55.673644 44.605238
F 38.246658 53.460844 43.793538
F 38.319758 61.256044 43.821438
F 46.012858 56.074244 33.349738
F 42.479858 53.317644 43.961038
F 42.922958 59.275344 40.504038
F 43.181658 61.917444 41.401438
F 43.638958 59.665344 33.164138
F 45.052658 61.834344 44.902538
F 40.476758 57.218044 43.894438
F 40.565958 65.285044 43.786238
F 37.848158 53.407644 48.585438
F 46.909458 59.918244 44.294938
F 41.300358 55.471144 32.945038
F 40.893758 62.803444 40.367438
F 46.019758 63.691344 37.589038
F 48.632858 56.323044 42.103238
F 41.264558 55.486744 37.640438
F 41.160858 63.216144 37.745238
F 44.851458 64.502844 44.196038
F 51.258458 67.319544 43.973438
F 44.476858 56.832944 44.239538
F 42.833058 66.224744 44.829838
F 46.839758 68.312044 48.503638
F 43.704558 67.194844 37.613938
F 38.483258 53.845944 40.999338
F 36.150958 54.896544 44.845038
F 41.405458 58.186044 33.785938
F 42.598858 61.210244 43.890738
F 44.488358 64.398444 41.516638
F 36.270858 65.305844 43.631338
F 38.136858 68.759944 48.447538
F 48.268658 52.260944 33.406038
F 51.092558 52.162244 48.627938
F 42.605458 60.980444 48.441238
F 51.317758 67.763644 48.544438
F 49.180958 56.233444 48.531638
F 38.101058 61.099344 48.524838
F 48.330858 59.960144 33.115838
F 49.149958 64.115044 48.673938
F 43.601458 67.359144 33.010838
F 38.438958 69.178744 41.079038
F 47.079358 69.151444 41.169938
F 48.232658 52.398344 37.707038
F 46.891758 60.614544 48.618338
F 36.719658 63.224144 32.713938
F 41.371658 63.471944 32.969338
F 51.272658 52.926844 63.571738
F 35.562158 62.308644 54.881838
F 44.383858 56.655544 51.482438
F 44.581758 64.620544 51.384138
F 37.620658 53.251044 51.392338
F 38.173658 61.212144 51.214938
F 37.863258 53.217344 58.574838
F 46.821758 60.356744 51.333538
F 40.239358 57.062244 51.253438
F 40.238058 64.869344 51.434238
F 48.820358 56.328944 51.363138
F 49.151358 64.271844 51.465138
F 35.371158 62.250144 59.166538
F 42.476758 60.826344 51.277138
F 48.984758 56.919744 63.132038
F 51.173158 60.127844 51.456838
F 51.122558 68.335644 63.226338
F 42.108658 53.081644 63.179238
F 44.667558 54.256944 55.224138
F 44.612858 61.900344 54.881338
F 46.847658 68.362344 51.204738
F 35.780358 65.053644 50.941438
F 44.463258 56.989244 58.814738
F 44.460658 64.712844 58.616338
F 42.397858 53.077544 56.101038
F 35.622558 65.083744 55.474538
F 44.643558 56.704544 56.173138
F 44.487158 64.491144 55.916638
F 46.592758 53.023644 63.321738
F 51.411558 57.933444 62.248738
F 44.628258 54.036144 52.280738
F 44.662658 61.990844 52.246538
F 37.919258 53.219444 55.835038
F 37.703958 60.862344 55.642538
F 37.788358 68.695944 58.389938
F 46.719458 60.491044 55.865238
F 38.064558 58.630544 51.969038
F 37.964758 66.142144 51.989338
F 46.719258 57.837044 52.372638
F 46.881258 65.780344 52.188938
F 37.721858 58.282444 54.760938
F 37.918458 66.366444 54.687138
F 46.786558 57.765044 54.960238
F 46.847258 65.856944 55.089738
F 42.260858 68.606444 62.901838
F 37.625858 61.113544 58.343138
F 35.775858 57.412644 51.064438
F 46.725758 60.473444 58.591138
F 40.182058 54.469944 54.960938
F 40.118458 62.102644 54.922638
F 49.206958 53.987944 55.132138
F 48.941958 61.689544 55.015438
F 40.124358 57.039444 58.723938
F 39.852958 64.696344 58.319238
F 48.926758 56.528544 58.687538
F 48.938658 64.510944 58.776738
F 40.011358 56.974444 55.839038
F 40.050158 64.849744 55.582638
F 48.956458 56.580444 55.989838
F 48.783858 64.230844 55.973938
F 40.000758 54.361644 52.223538
F 40.464758 62.274844 52.227338
F 49.104758 53.848744 52.410438
F 48.965058 61.641344 52.303338
F 37.783958 68.785844 62.975538
F 42.369658 60.678444 55.827738
F 35.743558 54.485844 54.803038
F 51.035858 60.378744 55.919438
F 42.310758 58.274344 52.433738
F 42.566958 66.148344 52.360838
F 51.214458 57.561144 52.268538
F 51.317958 65.343444 52.538538
F 42.304558 58.000544 55.068838
F 42.419558 65.998844 55.094338
F 51.212458 57.824744 55.033738
F 51.047458 65.479844 55.287638
F 42.313658 53.007244 58.779838
F 42.132858 60.949344 58.514838
F 46.730058 68.477544 58.447138
F 51.075758 60.285144 58.611538
F 46.593858 68.761144 63.298938
F 35.515358 57.350844 63.074438
F 44.254658 54.358044 62.500438
F 44.550858 62.021944 62.194138
F 46.850058 68.639744 55.755338
F 46.894358 52.910644 56.100038
F 44.489558 57.027644 63.242738
F 44.374558 64.605144 62.953638
F 35.582958 65.108344 62.776838
F 37.979158 68.699844 51.142838
F 44.434558 54.326144 59.791238
F 44.496658 62.133544 59.443838
F 37.572958 53.350444 63.042638
F 37.725558 61.072744 62.911038
F 42.298758 68.558444 58.678338
F 46.690458 60.734344 63.317238
F 37.876058 58.556144 59.444138
F 37.624558 65.954244 59.364138
F 46.728358 58.081644 59.717038
F 46.704858 65.995144 59.446038
F 37.758458 58.482544 62.215238
F 38.033258 66.218344 62.193238
F 46.752658 58.209144 62.481838
F 46.657758 66.127444 62.228938
F 40.032758 54.391744 62.225538
F 39.999658 62.150944 61.960038
F 49.180958 54.227444 62.439238
F 48.984558 61.987744 62.237438
F 39.928558 57.005444 62.977138
F 40.120858 64.726444 62.909238
F 35.670858 54.621444 59.381938
F 48.960058 64.542844 63.181638
F 39.997258 54.536644 59.458238
F 39.841858 62.254644 59.289538
F 48.834758 53.959744 59.649738
F 48.928258 61.848844 59.506838
F 51.348858 67.982844 55.836738
F 42.218858 60.863744 63.079038
F 46.945458 52.625844 51.502538
F 42.495058 68.635144 55.904638
F 42.336758 58.434944 59.573838
F 42.188158 65.921244 59.297838
F 51.368158 57.676944 59.584638
F 51.283258 65.722044 59.530538
F 42.176558 58.290744 62.318638
F 42.199958 66.084744 62.000338
F 42.314458 68.655044 51.445838
F 51.208358 65.715144 62.285238
F 35.465658 64.824844 58.312838
F 35.880958 62.584344 51.894038
F 35.651758 62.426944 61.770938
F 51.258558 52.405044 56.157238
F 51.038858 68.301544 58.595938
F 37.956858 68.820644 55.662938
F 35.562658 56.957244 55.880638
F 51.048558 60.420344 63.136038
F 42.193258 53.244644 51.300638
F 51.309958 67.889444 51.385138
F 35.527858 54.854544 52.039338
F 46.460558 52.891344 58.803938
F 35.241958 54.811844 62.125338
F 35.570058 57.305544 58.588538
F 51.052358 52.498744 58.804938
F 51.309658 52.491744 51.395338
F 49.090258 69.480544 52.189838
F 49.502058 69.614244 54.908238
F 57.542558 5.287184 1.459068
F 62.248958 6.033964 4.034548
F 53.359958 5.567524 4.059368
F 53.088958 13.440444 4.165808
F 62.277658 14.158844 1.140388
F 53.013258 8.333104 7.675728
F 52.997158 13.338544 1.375278
F 62.158558 8.786274 7.785238
F 57.278958 13.537144 11.390438
F 69.007558 4.688254 15.159338
F 59.956358 4.813634 15.056738
F 62.238658 8.740294 5.066308
F 57.444358 13.666744 8.718708
F 52.912958 8.344694 14.882338
F 62.106758 6.472204 1.343368
F 60.261158 10.581844 1.658438
F 53.082858 13.373144 11.338238
F 52.983158 16.248844 7.722218
F 66.691858 13.902044 11.353738
F 59.934258 10.045144 4.270018
F 52.985758 13.574344 8.474548
F 52.934058 5.728314 15.657938
F 55.195358 4.532564 14.996238
F 64.583258 4.996004 5.037548
F 64.224258 12.721744 4.734098
F 62.213558 1.432264 0.488742
F 61.977458 0.806333 12.289938
F 59.878558 2.363624 1.766848
F 64.541758 2.887454 1.180238
F 64.672658 10.137444 1.663378
F 62.102058 0.939240 7.793908
F 64.394558 5.316964 0.341209
F 64.396258 2.445474 4.087178
F 64.593758 9.975864 4.340088
F 55.412758 4.680914 7.678068
F 55.300858 12.139044 7.699688
F 55.365058 12.176144 5.026358
F 64.326458 4.780534 7.920908
F 64.345258 12.673444 7.598628
F 53.269558 8.253564 4.961328
F 59.835858 12.510244 14.943238
F 57.444358 0.791680 12.325038
F 62.035758 13.936844 8.640918
F 68.934258 13.070444 0.441271
F 66.723058 6.342884 4.243658
F 62.244958 16.860144 0.449958
F 62.210758 0.908154 5.082688
F 57.706058 8.551234 7.757318
F 66.665858 1.089994 7.713418
F 66.681658 8.863074 7.910088
F 57.478658 2.519214 0.609819
F 57.782258 8.511104 4.987468
F 66.701058 1.194754 5.110818
F 66.968158 8.841564 5.181558
F 62.028158 16.525544 7.606328
F 55.512958 9.223684 1.234988
F 52.957558 0.451244 4.784378
F 66.531358 16.744444 4.956468
F 66.570458 6.368064 1.506378
F 66.615658 14.323044 1.231368
F 66.963058 8.956224 0.385882
F 59.848158 12.829244 5.100258
F 53.258558 2.904724 0.630920
F 66.660758 16.916244 0.345605
F 68.837958 12.912344 4.943268
F 62.055258 13.682944 11.359738
F 57.819958 5.729084 4.175368
F 66.655358 16.389244 7.590978
F 69.145258 2.661744 1.437068
F 68.944758 10.397844 1.523738
F 60.200458 4.519994 5.032458
F 64.383558 9.778054 15.870338
F 68.895658 2.488214 4.147438
F 69.019458 10.297944 4.177348
F 59.948358 4.645434 7.833378
F 59.805658 12.453244 7.801638
F 57.480458 16.195144 12.238838
F 68.860058 2.243644 16.162138
F 59.850358 9.917674 15.815938
F 55.461858 6.651394 0.375524
F 68.976658 12.821244 7.673228
F 62.129058 6.143714 11.536238
F 68.856658 5.165884 0.624539
F 52.961258 5.791244 11.195138
F 68.756658 2.406234 8.802598
F 53.031558 5.728234 8.562588
F 57.625558 0.576725 4.980528
F 62.095258 8.445734 15.032838
F 53.278558 0.558527 7.670028
F 68.821558 10.084244 11.405538
F 66.776258 1.573584 0.567724
F 62.065558 8.739914 12.295338
F 59.900558 1.971364 4.331948
F 55.551458 4.296784 5.011868
F 64.156258 2.004734 16.134438
F 62.141858 6.070344 8.725048
F 69.045758 10.180844 8.597048
F 62.083558 16.684244 4.988078
F 68.701458 12.590944 15.175338
F 59.866658 9.834164 11.401538
F 55.097058 4.412784 12.293438
F 55.232958 11.968544 12.131138
F 57.297958 13.939044 4.225788
F 64.233958 4.536964 12.335838
F 64.476158 12.642044 12.338538
F 59.803758 9.948394 8.813428
F 55.514158 2.092864 8.446068
F 55.312158 9.523814 8.687538
F 64.334158 2.175904 8.686038
F 64.442358 10.093644 8.554738
F 55.380858 2.019434 11.054238
F 55.359658 9.350504 11.311138
F 64.247258 2.011684 11.522238
F 64.312358 9.997534 11.463838
F 61.809258 0.681355 14.990638
F 55.334758 12.220644 14.878938
F 68.728658 2.428794 11.491938
F 64.410758 4.419274 15.157738
F 64.301658 12.365244 15.053138
F 57.577158 0.835245 15.062738
F 59.678258 2.116874 11.675138
F 57.465858 5.815394 11.448238
F 66.575158 13.703544 8.738438
F 59.761058 2.132624 15.929038
F 66.304058 6.205044 11.405338
F 66.658358 1.126474 12.483138
F 57.467558 16.394244 5.339788
F 57.705758 8.481194 15.194938
F 55.233458 1.425824 1.401288
F 66.581058 8.453724 15.042838
F 62.387758 9.144934 0.684741
F 57.687358 8.332754 12.407338
F 57.761958 0.822266 7.804738
F 66.541958 8.780954 12.380538
F 68.807658 4.884764 8.049108
F 57.659758 5.954994 8.822848
F 61.923958 16.329044 12.163438
F 59.789558 2.044314 8.964138
F 66.542658 6.315024 8.623428
F 66.376758 14.125844 4.007488
F 59.851858 4.767364 12.272838
F 59.630658 12.555644 12.155938
F 57.705858 14.261744 1.469018
F 68.625858 4.883914 12.506038
F 68.940858 12.670944 12.293038
F 62.016858 14.079244 3.969578
F 55.393558 9.764094 3.876938
F 53.060858 15.940944 12.278538
F 53.195758 13.386244 16.000538
F 55.187158 1.655084 4.083368
F 57.644758 16.285644 14.906738
F 52.883058 8.351864 12.062538
F 57.516058 16.670444 0.442989
F 66.562358 0.909616 15.284038
F 53.196358 15.912044 14.981738
F 53.144558 0.508407 12.052438
F 68.965858 5.133384 5.212628
F 59.907858 13.029544 0.590688
F 57.442058 16.264944 7.935768
F 53.221258 5.433004 1.362038
F 64.464958 12.898444 0.395333
F 53.136758 16.194644 5.042608
F 66.557658 16.456944 12.184538
F 55.327958 2.043524 15.793738
F 62.066058 16.145044 14.840738
F 66.632258 16.461444 14.953038
F 55.365858 9.613154 15.888938
F 62.140858 13.687444 15.954938
F 52.988358 0.575454 14.842438
F 53.491758 10.682944 0.376356
F 62.182258 5.899294 15.988238
F 66.447758 13.826544 15.682038
F 68.740758 9.872084 16.031838
F 57.572258 13.603744 15.757838
F 57.697358 5.802544 15.908738
F 66.569158 5.719884 16.077438
F 59.579158 6.601264 0.209596
F 58.282258 9.156154 0.360512
F 53.045458 5.868134 23.076938
F 61.783358 6.110294 25.816738
F 64.336358 12.465744 22.098838
F 55.229658 2.148984 23.071438
F 61.740558 1.026704 26.872438
F 52.913458 0.647197 26.701638
F 52.943358 5.701594 18.600038
F 62.035558 8.809584 29.178938
F 57.265058 13.735044 30.584538
F 66.528058 0.893113 22.394738
F 66.404258 16.569844 26.699438
F 62.190358 8.808174 26.460038
F 54.875258 2.344804 29.958738
F 61.733358 16.399844 26.627638
F 64.268258 4.765614 22.230938
F 61.921558 5.892844 22.961738
F 62.031058 13.688644 22.976038
F 66.563758 13.822244 18.308238
F 55.207158 2.142984 25.803738
F 57.561458 16.213444 19.645838
F 54.994858 4.832654 26.500238
F 52.712358 6.199714 25.826338
F 66.570858 8.595204 22.477038
F 63.996558 4.851914 26.704338
F 64.225158 12.672844 26.673038
F 68.823458 12.668944 22.338938
F 59.829658 1.942704 18.639038
F 55.353658 9.892874 23.126038
F 64.301958 2.270544 23.206538
F 64.136258 9.823464 23.026738
F 61.896258 0.735818 19.697138
F 55.164558 12.497244 26.851538
F 64.083258 2.283154 25.910338
F 64.499958 10.118744 25.579638
F 54.965958 4.997224 29.159638
F 55.161158 12.543544 29.454738
F 68.664558 4.908454 22.328438
F 64.158358 4.963904 29.536338
F 64.270258 12.645544 29.566438
F 59.732858 12.402244 22.072038
F 62.160358 16.375444 19.506938
F 57.232358 6.133914 25.646038
F 66.525158 13.839544 23.105238
F 57.220958 1.040694 29.482338
F 66.561858 5.980344 26.124538
F 62.127458 14.017344 30.451138
F 57.504458 16.250744 22.348538
F 57.318658 8.735774 29.458238
F 66.546758 1.081804 29.576538
F 66.473658 8.966634 29.442038
F 66.477558 1.009407 19.699738
F 57.382958 8.725854 26.623938
F 66.273258 0.988636 26.872238
F 66.762658 8.633464 26.576838
F 61.907358 1.051444 29.530638
F 57.559358 5.995034 22.819438
F 55.281558 4.768114 22.237638
F 66.678358 6.242504 18.891038
F 66.518458 6.005534 23.304138
F 62.094758 16.299344 22.083338
F 59.489758 4.853954 26.468238
F 59.672258 12.703944 26.846538
F 59.794858 4.508564 22.202538
F 68.970958 4.861044 26.834838
F 68.631858 12.698644 26.848838
F 57.346958 0.845751 26.623538
F 59.627958 2.097354 23.133938
F 59.729658 9.983914 23.191938
F 68.517358 2.350964 23.273938
F 68.998458 10.125944 23.274138
F 59.498158 2.182174 25.914838
F 59.732558 10.078944 25.912838
F 68.734358 2.294924 26.009738
F 68.997458 10.168744 25.960538
F 59.645558 4.933264 29.283838
F 59.865558 12.741144 29.678138
F 68.893858 10.108844 18.909338
F 68.779658 4.795144 29.638838
F 68.673858 12.816044 29.611838
F 57.402058 16.421444 29.490038
F 66.529058 16.457644 22.337838
F 61.755758 6.259874 30.337138
F 61.968758 13.762344 18.704838
F 57.502958 13.801344 23.212438
F 66.430158 13.951144 25.815238
F 57.447458 8.402454 19.409638
F 59.599158 2.375324 30.340038
F 55.113658 10.072344 30.558038
F 64.160158 2.380644 30.464638
F 64.064058 10.181544 30.334138
F 52.884358 8.750354 26.848938
F 57.299858 6.081684 30.165638
F 57.635758 8.613154 22.148038
F 61.898358 13.772544 25.704438
F 66.395558 6.260134 30.309738
F 66.398658 14.101344 30.431538
F 52.754458 6.121214 30.320338
F 59.830758 10.001794 30.119138
F 68.779958 2.262604 30.518938
F 68.545858 10.294144 30.530838
F 53.012158 0.608776 22.215438
F 62.062858 6.024844 18.675638
F 57.274458 13.879244 25.971738
F 57.451058 13.583144 18.558138
F 55.015258 2.051784 18.511138
F 68.920158 4.938294 19.734238
F 53.025058 16.332244 19.649938
F 61.815058 8.573554 22.235338
F 68.812558 12.711244 19.657938
F 59.830058 12.335444 19.409338
F 53.158758 16.016744 26.768038
F 62.032058 8.576534 19.661238
F 59.793858 4.547774 19.420538
F 66.580958 8.833684 19.789938
F 57.437458 5.844464 18.627138
F 55.413658 12.307244 19.561338
F 68.912558 2.257464 18.826438
F 64.391558 4.694114 19.448838
F 64.328458 12.623844 19.422738
F 59.709858 9.667344 18.605338
F 55.113458 4.444824 19.590638
F 55.103458 9.710464 18.620438
F 64.103258 1.981584 18.749638
F 64.287458 9.874014 18.616438
F 53.133058 13.596044 18.743138
F 55.568658 12.354844 22.282538
F 52.983758 8.399444 22.238838
F 57.371158 16.535544 26.673338
F 57.381658 0.881170 22.217138
F 57.343858 0.746754 19.298538
F 62.049058 0.742272 22.423838
F 55.190858 9.833274 25.841738
F 66.522858 16.512744 29.381638
F 52.866858 16.341944 29.446338
F 66.514058 16.215144 19.475438
F 61.914858 16.466044 29.371938
F 52.888758 13.847344 30.506938
F 52.968258 0.722445 19.471038
F 53.051558 13.509144 25.798738
F 52.638758 0.961380 29.269038
F 52.891158 8.805464 29.622438
F 52.934058 8.234994 19.495038
F 53.136158 13.551944 23.053838
F 53.101558 16.366044 22.386538
F 55.280858 17.622144 18.697338
F 62.034658 16.937644 43.924238
F 62.449558 6.964694 47.849538
F 53.455658 1.954564 48.632738
F 52.836858 16.421344 36.965238
F 66.575858 1.472304 41.498738
F 61.885458 1.144064 34.032238
F 64.337358 2.476104 33.196238
F 61.888958 16.882944 41.211138
F 59.726158 10.128944 32.976538
F 64.211758 10.110444 33.083638
F 53.506458 7.065564 47.863738
F 62.215358 6.670964 45.048638
F 64.443358 5.430844 44.041038
F 62.175258 17.011544 48.552338
F 57.417858 14.018744 33.270438
F 53.418058 9.402014 44.065438
F 53.570758 6.936614 45.140438
F 57.539158 9.183254 41.288538
F 64.657058 5.724554 48.611838
F 62.214058 14.491144 44.994538
F 57.554158 1.393114 41.131438
F 66.576958 9.136614 44.141238
F 55.639958 3.109444 44.764638
F 55.634958 10.640544 44.840438
F 64.369258 2.730864 45.145838
F 64.283058 10.581344 44.909338
F 57.600458 17.164644 43.842738
F 53.328658 1.760714 43.883838
F 64.613958 2.995994 47.891938
F 64.946258 10.739044 47.595738
F 57.753258 6.656414 40.561038
F 58.076158 6.879374 47.707438
F 57.714658 14.701244 47.678438
F 55.771458 10.996044 47.591638
F 68.810358 10.280144 33.230838
F 57.929058 1.707854 48.793438
F 64.511358 13.155344 48.581138
F 57.436558 6.307064 37.778238
F 66.337358 9.213554 41.339138
F 66.466458 16.697744 34.243738
F 64.421858 2.599754 40.266938
F 57.862858 6.692534 44.933638
F 57.681558 16.645544 36.719238
F 69.075558 5.364574 44.035738
F 66.787658 6.526844 45.008138
F 64.316358 13.087044 43.927338
F 66.368258 6.355134 33.097538
F 57.798158 14.615544 44.927438
F 53.332858 1.351414 41.167838
F 55.035058 4.945784 34.020838
F 66.611158 1.587834 44.228738
F 66.430258 6.505764 37.810938
F 59.988358 2.711224 45.140538
F 59.895258 10.566044 44.983738
F 68.901958 2.832244 44.974738
F 68.898058 10.381444 44.871938
F 52.717558 8.779194 36.728938
F 60.288158 10.706044 47.729338
F 68.901858 2.877864 47.744138
F 69.112158 10.456944 47.726538
F 55.763358 13.242944 43.962538
F 68.989658 5.262844 48.820838
F 66.698258 16.782044 44.037438
F 66.644458 14.231644 40.433038
F 57.781558 9.244374 43.964238
F 57.726358 1.559714 43.896138
F 62.054858 1.289944 36.881938
F 61.939658 9.035354 36.762338
F 66.432058 14.138044 37.678938
F 53.453658 14.581444 44.873438
F 57.558258 16.710344 41.233238
F 61.951758 8.909744 33.967438
F 55.180458 12.627844 34.144938
F 55.535658 5.604474 43.714538
F 66.385058 14.129544 33.245538
F 59.737858 5.025634 34.039838
F 57.358958 6.222564 33.019638
F 55.239258 10.111244 33.244538
F 64.221958 12.641744 34.101038
F 59.875458 13.170944 44.111438
F 64.152758 5.119994 34.108938
F 66.743058 14.265944 47.593938
F 52.831658 8.846134 33.912238
F 57.561258 14.211544 40.338638
F 55.303858 4.932534 36.676438
F 55.106858 12.886744 36.855738
F 60.049558 5.287774 44.170838
F 64.196358 5.104244 36.868638
F 64.093958 12.947444 36.888338
F 68.934258 10.278344 40.328338
F 66.452158 16.733644 37.036938
F 64.141858 10.518744 40.410238
F 57.850458 17.321144 48.530138
F 66.689258 14.160044 44.898138
F 62.290258 16.708644 34.237838
F 62.227558 14.405344 47.849138
F 62.507158 1.583984 48.719638
F 57.197358 8.808124 36.641138
F 66.420158 1.273144 36.762338
F 66.529358 8.961404 36.756438
F 53.210158 8.981504 41.433938
F 57.447458 8.841594 33.935138
F 57.915158 9.439684 48.612038
F 66.520558 9.035934 33.824138
F 55.799458 5.512404 48.444638
F 59.652958 12.801244 34.025338
F 68.633758 2.857204 40.430738
F 68.747958 5.163404 33.983538
F 68.713658 12.852544 34.047838
F 59.425858 10.025244 37.667138
F 57.578058 16.535644 33.985338
F 66.589458 6.605914 40.511138
F 57.498358 14.042344 37.575938
F 66.958458 9.298824 48.532538
F 59.694258 4.921424 36.671338
F 59.585758 12.566544 36.729438
F 59.785158 10.529144 40.326238
F 68.600058 5.182654 36.638638
F 68.628258 12.851044 36.830638
F 59.780858 12.993144 41.363338
F 55.388258 10.406844 40.321338
F 62.088858 6.525484 40.439938
F 61.990358 14.236144 40.377238
F 64.227158 10.320544 37.646738
F 69.076258 12.934844 44.060038
F 68.616258 2.778824 37.736738
F 62.208058 1.454204 44.166038
F 62.111658 9.200094 44.023238
F 55.687458 3.076864 47.456938
F 53.449558 14.673244 47.658338
F 53.568358 9.772134 48.752238
F 61.974858 9.091894 41.295338
F 67.025258 6.665134 47.704938
F 59.813258 2.439294 37.790538
F 59.939358 13.163244 48.564238
F 61.924958 6.350594 37.773938
F 61.675958 14.010744 37.648838
F 59.981158 5.202924 41.458538
F 68.998958 13.007844 41.268738
F 68.817358 5.423254 41.344538
F 55.406558 5.231604 40.990138
F 55.246758 13.030144 41.074738
F 59.931658 2.493124 40.401338
F 64.264358 5.179124 41.261738
F 64.342958 13.189944 41.177538
F 68.716458 10.180844 37.609638
F 55.270358 2.173224 37.422038
F 55.026058 10.141944 37.498538
F 64.292358 2.540864 37.597238
F 61.797858 6.315004 33.082238
F 59.830358 2.514774 33.075238
F 60.262158 2.872504 47.815538
F 62.209058 1.199104 41.493438
F 55.478558 2.709594 40.008938
F 66.571158 1.307684 34.060238
F 61.941458 16.727744 36.928938
F 62.505558 9.480524 48.692238
F 52.677358 14.182144 40.625738
F 57.688458 0.993452 36.703238
F 52.861958 6.122224 37.632038
F 52.917758 13.817344 33.206138
F 53.040458 16.397744 34.205538
F 66.863358 1.570854 48.679138
F 53.126358 16.753544 41.275638
F 53.230158 6.527284 40.248538
F 66.690658 16.844044 48.530538
F 61.997558 14.070444 33.200238
F 55.638758 13.420044 48.679838
F 60.314558 5.651934 48.607138
F 68.807058 2.618764 33.179538
F 52.555558 13.826244 37.828538
F 53.206258 17.078244 44.059938
F 66.445258 16.853044 41.309238
F 68.962358 13.092344 48.587638
F 53.043058 0.872831 36.571638
F 52.712558 6.162524 33.064538
F 52.760358 0.553758 33.873238
F 53.497658 17.303644 48.798738
F 62.305858 1.667614 51.434038
F 62.251058 9.606824 51.478238
F 55.783258 3.315544 59.406238
F 60.317258 10.668644 62.486538
F 55.586858 5.691094 51.337338
F 55.540158 13.465844 51.352938
F 69.196958 10.518944 52.088438
F 64.573858 5.562584 51.295538
F 64.470558 13.139344 51.315238
F 69.223558 10.462844 62.362638
F 57.863958 1.671534 51.546138
F 57.842258 9.459964 51.291638
F 67.019058 1.274524 51.281838
F 66.704558 9.555774 51.379738
F 60.433458 5.537414 51.278638
F 59.811858 13.267944 51.252338
F 69.135258 2.739304 62.309438
F 68.878858 5.592944 51.531138
F 68.961658 13.118244 51.324938
F 60.041158 3.198624 62.507238
F 66.913858 6.638644 62.188538
F 62.557258 6.944834 54.959738
F 62.547058 14.398244 54.942938
F 57.601058 16.843544 63.217438
F 55.683758 5.939844 58.647638
F 66.711258 14.393144 62.346738
F 62.414558 1.780654 58.643838
F 62.332458 9.491424 58.712538
F 53.657558 10.031444 55.884138
F 57.872058 14.642944 59.658638
F 62.336558 1.858164 55.865438
F 62.436058 9.398534 56.054638
F 53.635158 7.314654 55.132838
F 53.497058 7.065454 52.341138
F 55.533458 13.835744 58.550038
F 62.454658 7.076194 52.166638
F 62.162958 14.265744 52.131538
F 53.530658 10.170244 58.726238
F 57.740458 7.454564 62.188438
F 55.629758 3.607814 62.221838
F 55.792358 5.822644 55.856038
F 55.676658 13.625544 55.957738
F 57.623158 2.092474 63.269938
F 64.695658 5.497694 55.854038
F 64.772658 13.169944 56.030738
F 55.985758 11.848244 62.350938
F 55.742858 3.169284 52.335738
F 55.764658 10.837644 52.290438
F 64.850858 2.811734 52.083338
F 64.519458 10.746744 52.403838
F 56.002358 3.132554 55.072438
F 55.924158 11.111144 54.951438
F 64.530758 2.917884 54.912838
F 64.737458 10.667444 55.129938
F 53.538958 9.644504 51.507538
F 53.448658 2.029164 58.545238
F 66.960658 9.168624 63.192738
F 64.744858 5.458474 58.543138
F 64.613458 13.059844 58.754138
F 55.708458 6.301554 63.357138
F 53.508058 15.270744 59.499238
F 58.169058 7.178264 54.953838
F 57.895058 14.741644 54.950438
F 64.710858 10.550444 62.350438
F 66.842358 6.744074 55.042838
F 66.866358 14.352544 54.954838
F 58.058658 1.875614 58.696138
F 57.872658 7.202324 59.466538
F 66.838258 1.568824 58.822038
F 66.833258 9.200604 58.655938
F 58.117758 1.862674 56.070838
F 57.905158 9.693214 55.855638
F 66.614158 1.609614 56.046638
F 66.970258 9.392254 55.839238
F 53.486958 7.530154 59.638538
F 58.002358 6.776214 52.271938
F 57.779858 14.747244 52.282838
F 64.705158 2.712264 62.500038
F 66.769758 7.102874 52.363038
F 66.803558 14.356044 52.241138
F 60.419358 5.725254 55.996938
F 60.073058 13.354144 55.910538
F 69.031858 10.409544 59.786438
F 69.066158 5.313224 55.795038
F 69.053458 13.017444 56.097038
F 53.434558 1.983214 51.425838
F 60.013658 3.056804 52.333138
F 60.003958 10.735844 52.328938
F 69.154258 2.798024 52.287938
F 66.796458 16.955444 58.673838
F 60.200858 3.224034 55.058238
F 60.249358 10.739744 55.114838
F 68.896958 2.707734 55.114538
F 69.162458 10.523044 54.810238
F 60.029858 5.644354 58.713638
F 60.127358 13.334744 58.678238
F 53.292758 2.326464 63.272038
F 53.639558 2.103174 55.806438
F 68.998258 12.945744 58.829438
F 62.100858 14.431444 62.323838
F 62.182958 16.856644 63.282238
F 59.984558 5.974004 63.144138
F 69.084658 2.733354 59.550338
F 53.465558 15.031644 55.145938
F 57.573358 14.206544 62.402438
F 69.032858 5.214734 63.392138
F 62.310458 1.619474 63.327838
F 69.197558 5.303944 58.556538
F 60.210158 3.142064 59.833038
F 62.427558 6.758364 62.267438
F 66.881458 1.574794 63.357938
F 62.544158 6.733994 59.449438
F 62.441058 14.324144 59.513338
F 57.825958 9.986404 63.338738
F 66.738958 14.438344 59.736838
F 67.041658 6.649204 59.472638
F 68.877758 12.979344 63.198138
F 55.913858 11.467044 59.529838
F 59.879258 13.266644 63.365338
F 64.499258 5.540304 63.093438
F 64.415558 13.264744 63.132538
F 60.101358 10.721744 59.651338
F 62.490958 9.361834 63.494138
F 57.777258 9.680924 58.679038
F 64.626858 2.955914 59.722338
F 64.605258 10.484644 59.530238
F 66.946158 16.862944 55.910038
F 53.536258 7.817994 62.331338
F 53.512458 14.845344 52.345638
F 53.631158 10.536744 63.046838
F 66.745258 16.986344 63.260138
F 66.869558 16.857044 51.287138
F 53.490458 15.846144 62.129538
F 62.294858 16.867844 51.291638
F 62.347758 16.994644 58.426538
F 62.464158 16.959244 55.771138
F 57.938858 17.090344 58.554838
F 57.854358 17.413344 51.245438
F 58.086558 17.395644 55.893138
F 61.819558 21.699744 3.975598
F 62.141258 29.414644 4.142098
F 62.209758 24.548544 0.287329
F 59.931158 33.020944 8.864048
F 62.036058 24.030844 7.765848
F 53.025358 21.169444 15.874138
F 59.594458 17.726744 8.641868
F 68.935758 33.509644 1.459798
F 68.971658 33.317244 11.457138
F 62.125758 31.743444 7.913438
F 62.105858 24.235144 4.997238
F 68.993958 18.044744 4.215958
F 55.397458 32.984244 8.692748
F 68.641658 25.475844 15.921238
F 64.325858 33.189044 11.385438
F 52.921858 28.798644 15.853438
F 61.855758 21.996544 1.396908
F 61.897758 29.568944 1.472268
F 57.583058 31.635044 12.218438
F 57.611458 29.278544 15.929338
F 55.379258 27.960344 5.158238
F 55.359058 20.120144 5.163778
F 64.412958 28.191844 5.169308
F 64.291558 20.561544 5.014748
F 55.169358 25.623044 1.340208
F 61.971858 21.541044 16.103138
F 64.303558 25.900744 1.382698
F 59.670158 17.685944 4.148268
F 55.181358 25.336844 4.177838
F 66.497258 29.431244 15.703838
F 64.232458 25.771544 4.081218
F 59.443358 25.317144 15.828638
F 55.376558 27.609444 7.839638
F 55.307758 19.954644 7.884518
F 64.320358 28.027144 7.891348
F 64.597758 20.232844 7.652058
F 57.585558 21.675544 4.159568
F 57.674458 29.345244 4.119638
F 66.468458 21.724444 3.994318
F 66.629858 29.620244 4.146548
F 57.642358 23.960744 7.653908
F 68.898258 28.323544 5.187328
F 52.954858 23.945844 15.265738
F 66.699658 24.210244 7.685008
F 53.280658 31.599844 5.098258
F 62.107458 32.092644 0.707651
F 57.633358 24.251044 4.964248
F 68.710258 18.306144 1.307938
F 57.283858 23.895644 14.920438
F 66.676258 24.331644 4.938718
F 66.711458 31.998444 15.120238
F 55.115158 28.253644 0.750974
F 64.201558 28.463444 0.580872
F 57.381158 29.643944 1.326948
F 66.559158 21.884444 1.345288
F 66.732958 29.533844 1.596058
F 59.895058 28.063944 5.127818
F 59.681058 20.295844 5.034148
F 64.517858 18.222244 1.360168
F 68.785758 20.558944 5.034678
F 59.851458 25.724544 1.264798
F 59.723658 32.967444 16.004638
F 68.662758 25.570244 1.439618
F 57.525258 32.270744 0.286029
F 59.836258 25.726444 4.033618
F 52.652758 28.430744 1.802608
F 68.954958 25.717844 4.132898
F 61.973358 29.130244 15.895738
F 60.004958 28.073044 7.776338
F 59.836158 20.288244 7.749468
F 69.131358 28.267044 7.816908
F 68.961058 20.488244 7.748508
F 62.032258 21.343944 11.059238
F 62.058458 29.263444 11.555838
F 64.294958 27.996444 15.172838
F 68.782058 17.719844 16.008138
F 61.946158 24.125644 15.149138
F 55.480858 32.931344 4.300008
F 59.918858 33.024244 11.568838
F 53.372458 31.555944 7.773818
F 66.613958 32.146744 5.033578
F 68.648858 20.307944 14.941038
F 62.262858 24.011444 12.420038
F 53.068458 24.318444 0.380449
F 68.897258 33.289344 16.172538
F 53.107958 21.063244 8.911408
F 53.288658 23.719944 7.951288
F 69.004258 28.202344 0.514516
F 62.179158 21.377944 8.363258
F 62.123258 29.201544 8.809478
F 66.642358 32.098644 7.907158
F 59.964858 33.030944 4.139278
F 55.508158 27.906644 12.335838
F 55.091358 20.007444 12.361238
F 64.448758 27.996044 12.337138
F 64.304458 20.171744 12.049438
F 55.465958 25.016044 8.898508
F 66.861258 32.017744 0.526606
F 64.337358 25.442644 8.633728
F 64.286258 20.801144 0.507745
F 55.405658 25.259444 11.570438
F 59.825458 27.823344 14.911438
F 64.383958 25.473144 11.314338
F 55.222558 17.522844 4.074018
F 62.194358 31.891644 5.052158
F 55.485158 20.074244 15.118538
F 53.255758 29.033044 8.786428
F 64.097658 20.188244 14.848138
F 57.501858 21.356944 11.438238
F 57.670158 29.091544 11.352438
F 66.629158 21.498144 11.415438
F 66.667558 29.372144 11.258838
F 53.210858 28.909244 11.463238
F 55.424058 33.014044 11.447038
F 55.777758 33.592744 1.686288
F 66.500758 24.103344 14.962038
F 55.124058 25.239944 16.019538
F 68.791358 20.796144 0.313846
F 57.669358 23.989244 12.336838
F 57.618658 21.693444 1.367278
F 55.352458 27.803544 15.152238
F 66.632158 24.108844 12.372238
F 53.176258 33.529644 0.737094
F 64.333858 33.237944 3.926958
F 57.443058 21.380044 8.699868
F 57.624658 29.075544 8.631148
F 66.765758 21.770444 8.574998
F 66.714258 29.456744 8.661868
F 59.882358 27.839544 12.263238
F 59.817158 20.161944 12.367638
F 68.941758 28.249544 12.204338
F 68.799058 20.297144 12.254538
F 59.745358 25.358744 8.588968
F 59.884458 20.471344 0.379781
F 68.851158 25.699844 8.601828
F 59.751058 33.256744 1.314718
F 59.979358 25.255444 11.311538
F 64.505258 33.292844 1.218098
F 68.831858 25.549444 11.373038
F 57.584358 31.709444 14.836838
F 52.989858 21.441944 4.106458
F 59.844158 20.132044 15.060138
F 68.787058 28.121344 15.012338
F 59.757858 28.307544 0.581832
F 62.109058 31.847944 12.544438
F 53.129958 23.912144 5.195788
F 64.292658 33.307544 8.718828
F 52.871158 21.301944 11.473638
F 57.710458 21.500744 16.041738
F 57.854358 31.858744 5.181778
F 57.717058 31.747544 7.964778
F 64.310558 17.538144 11.228038
F 68.951358 33.322344 8.784728
F 66.641558 31.925444 12.363538
F 62.159858 31.830744 15.159138
F 68.840658 33.374044 4.194388
F 57.675458 24.303644 0.491497
F 64.434358 17.681044 8.519598
F 53.160958 31.555344 12.464738
F 53.031458 29.030644 4.365608
F 64.269758 25.365244 16.035738
F 55.111558 32.792744 15.839838
F 55.226658 20.569744 0.376385
F 52.816458 31.396944 15.174838
F 66.496658 24.554844 0.372992
F 52.959958 23.923444 12.484638
F 68.831758 17.766744 11.212338
F 52.932158 21.745544 1.290578
F 64.298358 18.064344 4.121858
F 59.661558 17.708244 11.355138
F 64.384858 33.208944 15.996838
F 59.837558 17.900044 1.377588
F 68.806958 17.723944 8.505708
F 66.399658 21.466044 15.866838
F 55.067358 17.928144 1.373128
F 64.220958 17.637244 15.775338
F 55.264358 17.366344 11.425038
F 55.384958 17.466944 15.979638
F 55.164158 17.296844 8.796128
F 59.952558 17.575944 15.951038
F 61.910958 21.764644 25.791838
F 62.031958 29.419144 25.820638
F 59.896858 27.964944 19.767538
F 53.050158 31.505744 19.570338
F 61.760058 24.434044 29.548738
F 68.543858 33.063044 18.852038
F 68.721558 17.815844 23.223038
F 59.796758 20.263444 19.607138
F 61.923258 31.777244 19.536838
F 66.756658 24.271144 19.666638
F 62.064858 24.245044 26.750438
F 66.643958 31.841244 26.682238
F 52.961158 21.265744 18.734038
F 52.869758 21.387744 23.228038
F 57.470058 31.815944 22.272138
F 68.602258 28.122544 19.678338
F 62.206158 21.367344 23.129538
F 61.884958 29.269844 23.057938
F 57.356258 24.009144 19.622638
F 59.561658 33.239344 25.887238
F 68.531258 33.363544 23.043538
F 55.139558 20.067844 27.042338
F 64.212258 28.179944 26.924638
F 64.118258 20.425144 26.689138
F 55.018258 25.350144 23.288138
F 59.641758 33.037944 18.793538
F 63.927158 25.369044 23.032638
F 64.252158 17.809144 30.315538
F 55.177858 25.291144 26.000038
F 55.103058 33.112844 23.217038
F 64.023658 25.617444 25.727838
F 68.755858 17.988344 30.310038
F 55.203858 27.977244 29.771738
F 57.497658 31.996444 29.759438
F 64.239458 28.277644 29.631538
F 64.093558 20.301544 29.390838
F 57.263958 21.416544 26.071338
F 57.368258 29.302844 26.178038
F 66.364958 21.823244 25.943438
F 66.648558 29.231844 25.861538
F 57.415058 24.172944 29.641938
F 68.888858 20.277444 22.293138
F 55.173658 27.933244 22.341038
F 66.151158 24.117044 29.639038
F 57.422458 31.841644 26.911638
F 64.263658 33.176544 18.726738
F 57.427458 24.056044 26.785138
F 68.620758 28.247744 22.515438
F 64.295958 33.090044 30.370238
F 66.154658 24.264144 26.861838
F 59.823458 20.228744 22.377338
F 59.828658 33.327644 30.604538
F 57.515658 21.475444 23.268338
F 57.454858 29.329144 23.259138
F 66.582258 21.758544 23.226138
F 66.148258 29.196044 23.212338
F 59.762858 27.992944 26.637238
F 59.757858 20.347044 26.744538
F 68.817858 28.062644 26.879538
F 68.694058 20.427744 26.901838
F 59.623258 25.262044 23.119938
F 57.419658 31.591644 19.578138
F 52.860458 31.637944 29.872338
F 52.845658 31.756844 22.244638
F 59.672058 25.289744 25.856238
F 64.064258 17.639744 25.970238
F 68.478258 25.428544 26.262838
F 53.130158 29.207444 26.174738
F 59.662058 28.410144 29.290338
F 59.634558 20.254944 29.700338
F 68.897058 28.227444 29.725538
F 68.585658 20.474644 29.720838
F 61.835258 21.745844 30.279838
F 62.082058 29.492044 30.579238
F 68.770758 20.121744 19.618238
F 66.461158 24.361844 22.412238
F 55.105258 25.378944 30.498438
F 55.117858 33.009644 25.902138
F 64.087258 25.749044 30.562038
F 66.310358 31.744744 22.408638
F 57.410658 21.583044 30.551238
F 57.470658 29.340744 30.415938
F 66.163758 21.492544 30.563838
F 66.663558 29.431144 30.518138
F 59.538858 25.846844 30.483938
F 52.879558 24.054444 29.677638
F 68.598258 25.568444 30.579338
F 68.976858 33.017444 25.759438
F 62.102458 21.398644 18.753038
F 62.056558 29.131444 18.736438
F 64.167158 33.332744 23.239238
F 59.714058 25.491444 18.604338
F 61.765958 23.982144 22.261138
F 59.591158 27.917744 22.459638
F 59.592758 33.084044 23.192338
F 57.380058 23.992544 22.396638
F 55.241258 32.836144 18.566038
F 66.498758 29.272944 18.488838
F 62.001358 24.042844 19.541838
F 68.832358 25.786244 18.644838
F 55.238258 27.865544 27.155338
F 66.464558 21.589444 18.603038
F 61.956158 31.923744 26.776538
F 57.482258 29.050044 18.741838
F 55.226458 27.707644 19.619738
F 55.386658 20.107944 19.518438
F 64.401858 27.879944 19.373838
F 64.444758 20.079544 19.493738
F 55.199658 25.250344 18.706538
F 66.345358 31.785344 19.699938
F 64.242058 25.259044 18.751938
F 68.745058 33.391344 30.437838
F 55.180358 20.257044 29.697538
F 55.278258 20.236244 22.325038
F 64.061158 27.836344 21.982438
F 64.522958 20.211144 22.106038
F 57.541658 21.416844 18.732038
F 61.917458 31.790644 22.230538
F 64.306558 33.120244 25.870438
F 68.675958 25.559744 23.495638
F 66.566958 31.888544 29.470238
F 61.948658 31.996544 29.600138
F 55.097958 32.930344 30.653938
F 68.684458 17.684444 18.693938
F 52.893458 24.069144 27.058738
F 59.628758 17.625544 30.408438
F 52.973358 28.939044 18.586838
F 52.894258 21.474044 26.066438
F 52.968558 21.442344 30.525438
F 55.313358 17.587144 23.063138
F 52.953758 31.674644 27.175938
F 53.123558 23.837444 19.638238
F 64.435258 17.501444 18.563638
F 52.931758 23.876244 22.197338
F 52.909058 29.182844 23.376938
F 59.586058 17.813044 25.936738
F 55.164458 17.578944 30.279538
F 68.690158 17.760544 25.938338
F 64.307058 17.554644 23.287038
F 52.823358 29.000044 30.757238
F 60.010158 17.614444 23.143038
F 55.088358 17.559644 25.835038
F 59.774358 17.616044 18.655538
F 62.478958 22.197744 47.634438
F 62.200158 29.811244 47.644138
F 57.519958 31.929144 34.207638
F 52.762658 24.012044 34.063438
F 68.796758 20.653144 41.562338
F 68.865058 25.757544 40.291038
F 69.007958 33.549844 44.926838
F 55.276758 17.673744 37.700138
F 59.980658 25.617444 40.545238
F 55.197758 25.433444 37.782138
F 62.362458 22.182844 44.895738
F 62.161958 29.947544 44.955238
F 59.976058 28.482044 48.445338
F 57.599558 31.909844 36.861738
F 62.369358 32.541444 44.074338
F 68.964658 28.358744 34.113638
F 64.526658 25.873344 47.778538
F 66.694358 32.396744 41.416738
F 55.557058 26.315144 45.050938
F 66.361458 21.694744 33.326538
F 64.563858 25.984344 44.959038
F 64.214658 17.951544 37.769038
F 55.791858 26.501844 47.693638
F 68.993058 18.191144 45.045838
F 60.106958 18.555244 47.499438
F 61.931858 21.685244 33.013338
F 57.767558 22.505944 47.905638
F 57.712758 30.037844 47.628138
F 66.886858 21.906544 47.792938
F 66.655258 29.861644 47.872838
F 55.333858 25.868844 40.543738
F 66.592658 24.456444 41.315938
F 66.713258 31.994444 36.702338
F 61.902858 31.823344 34.061938
F 66.746658 24.436144 48.821138
F 55.449658 20.331944 41.484638
F 57.856658 22.545544 45.116738
F 57.706858 29.945744 44.936038
F 66.756758 21.997744 45.085938
F 66.515958 29.868144 45.200638
F 53.289158 24.927944 44.307738
F 55.454658 28.998344 48.620138
F 66.486058 21.739944 37.701838
F 66.771858 24.556144 44.059838
F 60.088158 25.949944 44.794538
F 53.376358 32.938444 44.458838
F 55.523758 21.298044 48.596538
F 53.203958 21.859044 40.499038
F 60.128358 25.993144 47.533738
F 53.408958 22.758544 47.764038
F 69.031358 25.934444 47.757338
F 55.577958 18.640544 47.780238
F 66.527758 32.067844 34.106338
F 57.859058 32.440344 44.110738
F 57.588858 29.352744 37.531338
F 68.891558 25.595144 37.529038
F 61.981458 24.340644 36.858038
F 64.334758 17.965744 33.008638
F 68.971658 33.605944 47.690238
F 52.957558 21.411144 33.248438
F 64.042758 25.617144 33.114738
F 55.790958 34.066144 47.850638
F 61.972258 24.182244 34.151538
F 68.767158 25.720344 33.368038
F 68.909158 28.469644 48.703338
F 59.870158 28.191344 41.115938
F 68.846458 25.979044 45.009038
F 62.219458 24.740344 48.566238
F 55.344958 28.166044 34.178838
F 55.141358 20.274644 36.736538
F 64.308558 28.152744 34.273538
F 64.091058 20.409944 34.076338
F 53.415258 30.485044 47.633538
F 61.950658 29.284044 33.303138
F 64.673758 20.811044 48.868638
F 64.359558 33.358144 37.845038
F 54.995358 28.100444 36.805738
F 55.467658 18.563144 44.899138
F 64.403658 28.120444 36.938538
F 64.214758 20.376844 36.732838
F 57.445358 21.693544 33.238938
F 64.365158 18.171244 44.951338
F 68.731958 33.353844 33.225438
F 53.333258 33.048444 48.748038
F 57.587258 24.573244 36.831638
F 55.440358 28.859744 44.105938
F 68.776758 33.476744 37.759638
F 66.637158 24.321044 36.794238
F 59.914858 17.913144 33.194038
F 55.273758 20.199644 34.018838
F 57.432058 24.317044 34.021438
F 55.165858 32.999244 37.749838
F 59.792258 33.354444 37.785438
F 66.394858 24.345044 34.021938
F 57.401358 21.800344 37.966138
F 64.420858 33.892544 45.074538
F 59.716858 28.194744 34.098838
F 59.813758 20.558744 34.203538
F 64.213758 18.009244 40.467238
F 68.847658 20.462544 34.065638
F 66.726758 32.338844 44.169238
F 64.086058 33.053444 33.170238
F 55.436458 28.621444 41.451238
F 53.096658 29.772644 40.618538
F 59.860058 28.088244 36.818138
F 59.727758 20.422544 36.932838
F 68.818058 28.174244 36.745438
F 68.686058 20.638744 36.765138
F 61.997758 21.794344 40.507138
F 62.123458 29.622444 40.435038
F 68.878158 18.176344 47.737338
F 60.096958 33.849244 47.893538
F 62.279158 24.714144 44.061638
F 59.911758 25.647844 37.875738
F 59.732258 17.966044 37.755038
F 59.721958 20.724844 41.377438
F 66.589658 29.412644 37.792738
F 55.032958 32.894744 33.566838
F 62.257958 24.390144 41.260738
F 69.110958 28.368944 41.309938
F 55.466858 33.561744 40.424238
F 60.145758 33.736344 45.082038
F 68.894258 20.761244 44.235638
F 68.847558 28.603444 44.132738
F 61.941758 21.711444 37.750038
F 62.185358 29.437744 37.656438
F 59.993758 21.051744 44.101238
F 59.935858 28.558544 44.047838
F 55.307658 17.915444 40.296538
F 59.997258 33.373844 40.486138
F 64.681558 28.385044 41.364638
F 64.317658 20.634644 41.209038
F 68.986058 33.432844 40.329538
F 57.907958 25.093344 48.599238
F 64.375658 25.489644 37.932438
F 53.413258 22.340044 45.029538
F 52.839258 31.639444 36.977638
F 55.702158 33.903544 45.095838
F 64.365158 25.756244 40.566638
F 64.531258 33.634344 47.782138
F 59.640258 18.275044 40.421138
F 55.666458 21.227244 44.126638
F 64.406958 28.658244 44.011238
F 64.499558 20.702244 43.974338
F 57.455658 21.885044 40.557438
F 57.691458 29.664644 40.403238
F 66.441758 21.924344 40.561338
F 66.772058 29.735844 40.502138
F 57.674658 25.007444 44.150538
F 57.643058 24.553044 41.465038
F 52.867758 21.427144 37.818638
F 53.332958 24.444344 41.554838
F 62.269858 32.094144 41.372738
F 52.715958 28.938544 33.515138
F 62.110158 32.095144 36.902638
F 52.782658 24.057044 36.810038
F 64.346858 33.505044 40.635238
F 53.372158 30.280544 45.077138
F 57.708258 32.306844 41.424038
F 64.471058 18.198844 47.843538
F 66.577558 29.458444 33.273238
F 53.331958 32.332744 41.801538
F 66.708558 32.516744 48.688038
F 59.805558 18.410044 44.913538
F 68.785658 18.154444 37.679538
F 68.686058 17.922444 33.153138
F 59.647958 33.208544 33.310538
F 52.836458 31.489544 34.126938
F 52.697558 29.211044 37.931938
F 68.717158 18.145944 40.532738
F 59.864658 25.581244 33.100638
F 54.992258 25.387144 33.222338
F 60.075658 21.129744 48.411838
F 64.474058 28.487944 48.617438
F 57.469258 29.299544 33.097538
F 62.371658 32.426244 48.651138
F 69.050958 20.548344 48.702038
F 53.512258 25.241044 48.714738
F 57.942458 32.582044 48.739238
F 55.237858 17.580444 33.012038
F 62.442058 24.842844 51.294138
F 64.665958 18.213144 54.926138
F 69.074658 25.780044 52.217938
F 68.809058 33.604744 52.382938
F 53.458258 33.011744 51.456638
F 69.086758 18.103444 52.334938
F 55.679158 29.040244 51.342938
F 55.645258 21.416544 51.414838
F 64.371858 28.499044 51.392838
F 64.567858 20.755144 51.692938
F 57.998758 24.952844 51.247938
F 60.272458 33.815144 59.759038
F 60.080158 18.294144 59.596538
F 66.862858 24.488444 51.543738
F 55.740858 34.003344 52.430638
F 53.315158 22.762144 52.344438
F 60.015658 28.590544 51.373638
F 60.172658 20.975144 51.194938
F 68.789858 28.328444 51.510738
F 57.831358 32.694344 55.995438
F 62.255158 22.135544 55.127638
F 62.443258 29.967844 55.017538
F 57.983558 30.112344 59.773238
F 69.078558 18.266744 59.533838
F 62.156358 24.719844 58.776238
F 59.623558 25.957944 62.448338
F 53.026758 22.274944 62.178238
F 59.867558 18.109044 62.325338
F 53.303958 33.017844 56.230338
F 66.617058 29.629044 59.627838
F 62.270558 24.660044 56.007938
F 53.463858 22.633444 59.334238
F 53.436858 30.330744 59.769738
F 62.464158 32.470044 56.041338
F 68.972158 28.445144 58.667338
F 53.409058 25.385544 58.610138
F 62.273258 22.240244 52.421338
F 62.219458 29.720544 52.257138
F 53.421158 22.903444 54.917638
F 59.837958 28.509644 63.277638
F 55.607958 28.826944 56.058838
F 55.721558 21.412844 55.806338
F 64.601058 28.560444 55.986838
F 64.720458 20.734044 55.987338
F 55.802558 26.477644 52.135838
F 55.552458 18.919744 52.250238
F 64.626758 25.753944 52.458438
F 66.729058 32.367644 58.700138
F 55.901558 26.412844 54.950238
F 55.652358 18.725944 55.044838
F 64.627958 25.925844 55.219838
F 55.551058 34.140844 55.342938
F 55.549858 28.901344 58.771838
F 55.594258 21.168744 58.559238
F 64.516658 28.419544 58.583538
F 64.574758 20.863744 58.732038
F 57.918958 22.547744 55.002038
F 58.006958 29.920844 55.158038
F 66.844958 22.208044 54.964138
F 66.832058 29.841144 54.996538
F 57.721658 25.073644 58.827838
F 53.456558 30.453344 55.336038
F 60.152058 33.860944 52.430838
F 66.810758 24.659744 58.687238
F 59.744358 33.691444 62.449338
F 68.977258 20.867844 58.608038
F 57.809258 24.978544 56.035538
F 59.939558 26.213444 59.609538
F 64.522658 33.686144 52.304038
F 66.899258 24.708344 56.003138
F 68.837858 20.913344 63.110938
F 53.566558 25.440544 55.941138
F 58.044858 22.448844 52.241238
F 57.975958 30.189344 52.373638
F 66.929958 21.970244 52.306238
F 66.529058 29.833044 52.290738
F 60.176758 28.752044 55.946638
F 59.830058 20.864544 55.963338
F 69.076558 28.529544 55.847238
F 69.109058 20.754344 55.755738
F 60.232058 26.103744 52.268638
F 60.308258 18.499844 52.182738
F 54.936758 20.582244 63.256538
F 64.345358 33.600444 59.671938
F 60.116458 26.071044 54.946138
F 60.276758 18.410344 54.875338
F 68.936658 25.755544 59.557738
F 53.516558 25.238244 51.311638
F 59.994758 28.688444 58.740238
F 59.970658 20.786744 58.564438
F 53.273758 24.928244 63.272338
F 69.050358 26.077744 55.026138
F 62.178058 22.001844 62.176438
F 62.304858 29.844444 62.426138
F 69.194058 18.174244 55.055138
F 53.403658 33.023144 58.842038
F 61.890858 24.520444 63.046838
F 57.939358 22.359244 59.471438
F 64.394358 33.474544 62.545138
F 53.622658 30.385644 52.665038
F 64.377358 18.150444 62.390038
F 53.428058 30.391444 62.531838
F 62.224358 22.005044 59.454538
F 62.374958 29.690444 59.576238
F 60.157458 33.887344 55.247038
F 55.882158 18.569044 59.562438
F 55.346458 28.779444 63.459538
F 53.308258 33.163044 63.558038
F 64.571758 28.461144 63.428938
F 64.361858 20.778844 63.275638
F 55.553058 26.420844 59.768138
F 64.559258 18.109844 52.223038
F 64.425758 25.866944 59.808938
F 68.986958 33.563144 62.419538
F 55.596258 26.311144 62.376538
F 64.623258 18.239844 59.493138
F 64.333758 25.935044 62.551838
F 62.173558 32.332444 51.424338
F 57.322558 21.972144 62.323938
F 57.644358 29.753444 62.459938
F 66.667958 22.082244 62.328738
F 66.731558 29.667044 62.327138
F 57.468458 24.567244 63.263538
F 66.875358 22.118944 59.609738
F 69.035858 33.629944 55.159538
F 66.521058 24.621944 63.288838
F 69.067158 28.380544 63.270738
F 59.850558 20.731544 63.219938
F 55.847958 34.162044 59.588838
F 68.901558 25.829744 62.335238
F 58.113358 32.570344 58.824438
F 68.979658 33.488444 59.739738
F 66.824458 32.111344 63.351638
F 66.538258 32.309644 51.345338
F 69.206858 20.696044 51.401338
F 64.640758 33.784044 55.049938
F 57.470858 32.331944 63.022938
F 66.769558 32.362744 56.007238
F 57.948758 32.723944 51.378438
F 61.925758 32.416644 63.425538
F 62.275258 32.334444 58.711838
F 55.537058 34.191644 62.398338
F 69.053358 18.208344 62.328038
F 55.321058 18.079244 62.270138
F 53.211558 17.798744 58.626338
F 53.294158 17.725644 55.895838
F 53.221058 17.313944 51.547338
F 62.155658 44.742444 4.207548
F 62.185058 37.194344 4.104458
F 64.321958 36.026244 0.562068
F 55.232958 35.447844 12.449138
F 62.238758 47.217844 7.757728
F 62.236358 39.733144 7.771578
F 53.097458 46.811044 12.537838
F 55.195858 35.451244 15.167338
F 62.198758 47.355644 4.964978
F 62.257358 39.882844 5.000108
F 64.348058 35.824844 14.925238
F 53.284958 46.817444 4.958688
F 62.121058 44.874544 1.494068
F 59.866358 51.067444 15.057738
F 69.009558 41.223044 16.093738
F 66.542258 39.892444 0.246024
F 64.279558 41.088744 16.011238
F 55.510058 43.295544 5.086628
F 64.350458 35.751244 4.883988
F 64.547458 43.548144 4.877778
F 66.720058 44.757244 16.005338
F 64.369458 35.793844 7.624308
F 53.125258 36.631844 4.011688
F 53.129158 44.405144 8.667718
F 68.752058 51.319544 0.454222
F 64.411558 41.082144 1.413438
F 53.254558 39.214044 7.595828
F 66.462058 47.447744 0.715403
F 55.534358 40.703944 4.100878
F 55.462758 50.638944 7.965078
F 57.749458 47.400544 0.610241
F 64.454958 40.998944 4.101748
F 57.731458 44.567944 16.107738
F 55.400058 43.172744 7.902978
F 68.949658 36.050544 0.600335
F 64.411258 43.517844 7.642568
F 57.688558 44.587544 4.225008
F 57.835458 36.918644 4.061088
F 66.752858 45.009944 4.085738
F 66.559858 37.278144 4.073868
F 57.588158 47.084744 7.940578
F 57.834258 39.216844 7.869468
F 66.625358 47.598444 7.839838
F 66.552658 39.633444 7.749918
F 57.618058 47.055644 5.211028
F 57.763158 39.484744 5.122568
F 66.793558 47.561444 5.157358
F 66.692558 39.803544 5.116668
F 59.988858 48.624244 1.578358
F 52.982558 36.786244 15.932938
F 66.599058 44.818044 1.331008
F 66.567058 37.349444 1.327778
F 68.971558 43.602944 0.460541
F 59.986158 43.568244 5.250478
F 68.937658 35.956244 4.815798
F 68.823858 43.699044 5.004638
F 52.864058 43.729544 1.164708
F 55.495958 35.671144 5.065848
F 62.363358 47.409844 0.500277
F 68.898858 48.699344 1.549368
F 53.351358 49.017244 0.662562
F 68.839058 41.090844 1.335708
F 59.846358 48.516744 4.349178
F 53.078958 47.016544 7.736458
F 59.907458 41.039944 4.349018
F 64.423858 48.924444 1.529408
F 68.879758 48.961044 8.690628
F 68.704658 41.051844 4.027888
F 68.885258 51.671944 5.160918
F 59.900358 43.350644 7.914518
F 68.997258 36.011744 7.586128
F 68.889858 43.662744 7.753548
F 62.018158 44.683744 11.591738
F 62.036158 37.014844 11.498638
F 53.176358 36.242544 1.329808
F 62.036358 37.024744 15.927138
F 53.164158 36.772744 8.555278
F 62.045758 39.634044 14.944338
F 68.824658 48.583444 15.945038
F 55.446658 48.217944 4.268978
F 62.071858 47.204444 12.368738
F 62.046058 39.707544 12.250438
F 57.783658 40.095944 0.605805
F 59.926458 48.395444 11.324038
F 62.198058 44.557744 8.750478
F 62.164158 37.146344 8.696758
F 55.327858 50.848544 15.208338
F 64.503158 51.277844 7.699508
F 64.433058 51.402944 0.715652
F 55.384458 43.135844 12.209838
F 64.335358 35.756044 12.187338
F 64.317258 43.439744 12.277338
F 64.368858 48.485844 16.109738
F 64.319458 43.562544 0.347253
F 55.555358 40.411344 8.694188
F 64.349058 48.717644 8.664758
F 59.808858 35.641544 15.270238
F 64.438658 41.001944 8.643888
F 55.273558 48.225744 11.569538
F 55.511058 43.927444 0.462168
F 55.369658 40.490644 11.398438
F 69.080058 49.033944 4.308658
F 68.825558 51.270644 12.468338
F 64.258858 40.830644 11.346438
F 60.004258 41.087744 1.639168
F 55.400158 43.331144 15.057538
F 55.471058 50.754744 5.377578
F 64.426858 43.719644 15.069038
F 57.636658 44.523244 11.395138
F 57.666758 36.803844 11.640538
F 66.645758 44.836144 11.447338
F 66.592458 37.127244 11.540538
F 57.601758 47.116944 15.034838
F 57.666858 39.437544 15.115638
F 66.608858 47.337344 15.160838
F 53.217658 44.138644 4.000468
F 57.565858 47.036344 12.259338
F 57.592958 39.387244 12.325238
F 66.775358 47.309144 12.488238
F 66.580958 39.885244 12.484038
F 57.684658 44.470344 8.608658
F 57.810058 36.613244 8.940268
F 66.549758 44.899844 8.627768
F 66.672758 36.999844 8.742568
F 64.417258 51.185344 12.543838
F 59.738058 43.305444 12.413338
F 68.902058 35.886344 12.549638
F 68.914958 43.531144 12.288438
F 59.818258 48.343644 8.562288
F 59.919158 51.027944 8.000248
F 59.857458 40.762544 8.698818
F 55.260058 48.149744 8.839638
F 64.424158 48.734744 11.693538
F 68.742658 41.051444 8.666358
F 64.407658 51.213644 5.103018
F 64.508258 48.775544 4.195628
F 59.742458 40.739244 11.387338
F 68.912758 48.550344 11.545738
F 64.386258 51.071144 15.341438
F 68.791958 41.093044 11.484338
F 66.604458 39.881744 15.303738
F 59.987458 43.227044 15.220538
F 57.875558 44.790344 1.477728
F 68.961658 43.650344 14.885938
F 55.409758 50.918344 12.438038
F 59.927958 35.530744 12.497138
F 68.960058 51.524144 7.921388
F 60.138458 35.435844 7.938818
F 53.234358 39.373444 4.791728
F 68.733858 35.918344 15.247938
F 60.157458 35.572144 5.020408
F 59.862958 35.845444 0.542601
F 55.633458 36.139044 0.306018
F 59.691358 51.058444 5.302688
F 55.512058 35.439744 7.923618
F 57.787758 37.446144 1.327778
F 55.955258 49.074244 1.767948
F 53.024558 47.107444 15.253738
F 62.220158 39.835444 0.741720
F 53.122358 36.693044 11.377138
F 62.113658 47.299744 15.224738
F 62.026958 37.293544 1.413698
F 55.628258 41.326344 1.530178
F 59.841558 50.890644 12.391438
F 68.814658 51.153544 15.390238
F 53.104258 39.322944 14.955238
F 53.132058 44.396844 11.333438
F 59.817958 51.338244 0.607464
F 60.096758 43.591444 0.415514
F 57.294758 51.503344 1.725098
F 53.054558 39.302644 12.170738
F 55.291458 40.657944 15.766738
F 62.086358 44.743444 16.168938
F 59.842458 48.392844 15.839038
F 53.080858 41.011244 0.502490
F 66.566258 37.269344 15.972438
F 53.206758 51.751444 1.619428
F 53.049458 44.392844 16.132538
F 57.397258 36.759944 16.244938
F 59.883858 40.574144 16.139338
F 55.408458 48.326044 15.967538
F 53.203658 52.134944 11.337738
F 57.507358 52.208344 15.972938
F 57.662558 52.275444 8.684078
F 62.059858 44.606444 23.424738
F 61.954758 36.974544 26.161338
F 57.420758 44.646644 23.435938
F 53.197958 39.354944 19.731238
F 61.874358 47.320444 29.687238
F 61.921558 39.599344 29.619438
F 64.400858 35.711444 19.601938
F 55.257858 50.990944 19.918538
F 62.002358 47.315044 27.039438
F 62.000158 39.515144 26.960238
F 59.694558 48.599244 30.655138
F 66.569558 47.354944 19.573738
F 59.758658 43.534544 22.436438
F 61.949858 36.877244 23.421838
F 57.571958 47.108144 22.402538
F 59.814558 43.383244 19.727838
F 55.166958 50.753144 22.599638
F 55.012458 40.653344 25.995338
F 64.035258 51.293344 26.837538
F 64.158958 43.596344 26.940838
F 68.900558 51.206744 26.842838
F 59.793058 35.996344 29.676938
F 57.444158 39.508544 22.355438
F 64.335558 48.623144 23.416738
F 53.100958 44.404144 18.940738
F 64.162658 40.873344 23.442338
F 68.941058 43.433944 22.599538
F 68.582258 36.046144 22.193038
F 57.424558 39.526344 26.821238
F 64.250958 48.656044 26.086038
F 66.610558 39.653244 19.577438
F 64.223958 40.983644 26.172938
F 57.442558 47.345744 26.986738
F 55.103558 43.202644 29.574138
F 59.745758 51.066744 29.770438
F 64.144758 43.636944 29.557038
F 55.081358 43.293144 26.920438
F 57.155658 36.969144 25.951738
F 66.464758 44.871744 26.043138
F 66.463658 36.962444 25.898838
F 57.394158 47.301644 29.798138
F 57.456258 39.315744 29.678638
F 66.407058 47.395344 29.711438
F 66.448958 39.729644 29.529238
F 57.240258 44.827244 26.120538
F 59.787758 40.994644 26.123938
F 66.646658 47.508744 27.021238
F 66.588758 39.546644 26.823138
F 55.447758 43.284644 19.844038
F 57.328158 36.941644 23.276438
F 66.552458 44.704044 23.408738
F 66.342258 37.160044 23.364438
F 53.127758 39.219744 22.407338
F 61.893758 44.784344 26.090138
F 68.717158 35.689844 26.712338
F 68.715058 43.536444 26.889738
F 64.102958 48.600744 30.537438
F 55.134058 50.997344 29.562238
F 59.617258 40.839544 23.384638
F 68.607258 48.686244 23.298938
F 52.838458 47.065144 22.225838
F 68.896458 40.785844 23.241638
F 59.800358 48.522444 23.410538
F 68.902958 51.235544 19.593438
F 59.538958 43.695644 26.940338
F 68.669758 48.705744 25.896338
F 59.752258 51.143044 27.018038
F 68.811158 40.859444 25.825638
F 64.199958 35.728544 29.662338
F 59.482358 43.326544 29.633638
F 68.607558 35.998344 29.642338
F 68.717958 43.338644 29.683038
F 61.723358 44.641244 30.474138
F 61.986458 37.145144 30.648538
F 55.109658 48.343744 26.064338
F 55.377858 48.239344 18.758538
F 66.513658 39.838144 22.444638
F 59.854458 48.371944 18.619338
F 57.669358 47.232344 19.664538
F 54.883558 48.425044 30.732138
F 59.604858 35.765244 26.764438
F 64.195858 41.050244 30.400038
F 57.190958 44.658844 30.554538
F 57.431758 36.840844 30.783538
F 66.572758 44.810244 30.440938
F 66.260658 37.111644 30.582738
F 54.918758 50.836544 26.936838
F 69.014658 43.619844 19.900338
F 59.536358 40.721444 30.475438
F 68.647658 48.770444 30.551638
F 68.727258 35.753744 19.526138
F 68.686558 40.788444 30.583038
F 62.221158 44.695744 18.829438
F 62.102058 37.109644 18.673438
F 55.209658 48.118444 23.296238
F 68.909658 41.086844 18.744038
F 62.129958 47.224044 22.567238
F 62.072958 39.636444 22.496238
F 64.399758 48.762344 18.882638
F 59.734758 40.851944 18.879638
F 62.131058 47.379844 19.749238
F 62.011258 39.585844 19.794538
F 55.220258 40.645644 18.616638
F 64.219058 51.242144 29.609438
F 64.319458 51.246844 22.405338
F 59.618658 35.685444 19.628738
F 64.073458 35.700044 26.915738
F 64.429758 43.300644 19.764538
F 55.118358 35.409744 19.665838
F 68.761258 48.680144 18.648538
F 52.832558 46.910044 29.732238
F 66.594558 47.245344 22.426638
F 55.121358 40.632844 30.452738
F 64.204058 40.793644 18.683838
F 52.702658 39.425144 29.926538
F 55.201958 40.743444 23.350138
F 64.288358 35.807144 22.324538
F 64.360658 43.432144 22.485138
F 57.669758 44.717244 18.938238
F 57.284758 36.865644 18.860738
F 66.630258 44.544744 18.943238
F 66.610658 37.060544 18.743938
F 55.148758 43.387244 22.492838
F 57.462058 39.537244 19.605638
F 59.793558 51.111244 19.625138
F 55.048958 35.631944 27.122038
F 59.862058 51.101744 22.269338
F 53.031358 47.035444 26.934438
F 55.131558 35.589244 29.823838
F 59.606658 35.695644 22.299438
F 55.001058 35.657644 22.370238
F 53.075258 47.042844 19.683238
F 68.795358 51.142744 22.258638
F 59.749958 48.514944 26.159738
F 64.374758 51.490244 19.676538
F 68.565058 51.328444 29.572138
F 52.837258 44.354744 30.720238
F 52.827358 36.854744 30.670838
F 52.808558 36.773944 18.638138
F 52.779958 36.813244 26.241338
F 52.737858 44.490944 25.904938
F 52.778358 36.794444 23.503438
F 52.911658 39.474944 27.250538
F 52.765458 44.562644 23.264638
F 62.389658 45.191344 47.902438
F 62.432758 37.652544 47.858538
F 53.410258 38.152944 47.987638
F 57.594758 47.718644 41.414838
F 55.335358 49.258144 45.011938
F 66.583058 39.983544 44.122238
F 57.394058 44.980444 37.949038
F 55.200758 40.733644 33.288138
F 62.436358 45.288444 45.198838
F 62.336958 37.467244 45.080938
F 64.227458 48.561944 33.276238
F 55.149258 48.787544 37.740938
F 59.994458 36.396944 48.732538
F 55.197358 35.821344 37.048738
F 57.499458 39.496744 34.077638
F 59.605358 48.615344 33.449238
F 53.338258 39.861844 41.324138
F 52.763858 36.902744 37.703738
F 66.207058 37.134444 33.283638
F 64.534858 49.061744 44.953138
F 66.666258 45.091944 37.586338
F 64.446758 41.318644 45.198238
F 59.927758 48.821144 37.940638
F 55.381058 51.806044 44.019838
F 53.326658 47.729644 43.936538
F 64.213958 49.266444 47.707638
F 57.426358 36.904644 33.529638
F 64.453958 41.476444 47.954838
F 57.928858 45.224444 47.778538
F 57.810858 37.876944 47.814638
F 66.785958 45.280244 47.803438
F 66.835558 37.636144 47.791738
F 69.033358 36.217044 44.078538
F 59.874658 48.996944 40.578838
F 68.832558 51.453844 37.022738
F 69.006158 41.112144 40.379038
F 57.977358 45.418544 44.915238
F 57.932758 40.193244 44.101438
F 66.862758 45.139544 45.059538
F 66.867858 37.370344 45.126238
F 53.180158 44.809444 40.518938
F 68.811158 48.955844 40.590238
F 55.502358 36.623344 48.901038
F 64.223858 41.016444 33.227438
F 52.946558 44.801344 37.835738
F 69.055358 43.880544 48.552038
F 60.142258 41.555144 45.148738
F 69.003158 49.180344 45.053038
F 57.598458 45.098544 40.607538
F 68.914858 41.246144 44.978538
F 60.014558 49.253544 47.667538
F 66.816658 44.995544 40.474638
F 60.157858 41.456244 47.861338
F 68.771658 51.662944 44.103038
F 55.563758 49.265344 47.938738
F 53.438458 48.013344 48.735338
F 55.784958 41.505544 45.044138
F 59.802758 36.140444 41.335638
F 69.013458 48.825844 37.852438
F 55.799858 36.334944 44.122038
F 62.090558 47.562644 37.066538
F 62.207858 39.776044 36.823138
F 59.789658 41.254244 40.419538
F 60.254158 44.134544 44.112538
F 62.373158 40.163744 48.763538
F 61.927658 39.661044 34.181038
F 59.962258 36.238244 44.053538
F 66.562858 47.600444 41.394438
F 53.473458 40.475344 43.953838
F 59.742758 51.335144 36.877538
F 64.056958 35.661344 34.129938
F 64.416958 43.605544 34.170038
F 64.534258 43.923144 44.188038
F 68.880858 36.115544 48.663438
F 55.114158 43.331544 34.167338
F 60.052658 48.999544 45.001738
F 69.007658 43.576244 41.320238
F 55.266258 51.402844 41.341338
F 66.550558 44.909344 33.178638
F 55.227558 43.558244 36.957738
F 64.354558 35.999044 36.903638
F 64.418558 43.776144 36.831038
F 57.609158 37.276544 40.342138
F 64.518558 51.842844 48.712838
F 66.510058 37.475344 40.430938
F 68.543458 36.013244 41.342438
F 57.594658 47.721444 37.071238
F 57.573358 39.841344 36.734638
F 66.811358 47.739644 36.925238
F 66.555458 39.859144 36.891038
F 57.439858 47.285044 34.330738
F 52.864258 36.649244 33.347138
F 66.525158 47.385244 34.253838
F 66.448558 39.646244 34.133638
F 59.733858 35.840144 34.408938
F 59.658958 43.483044 34.115738
F 68.793958 36.077744 33.888638
F 55.299358 51.420944 36.791738
F 52.834658 47.480544 36.996238
F 66.658758 39.963344 41.413138
F 53.168658 37.309744 40.481138
F 59.844158 41.032444 37.732138
F 66.704658 37.139144 37.740338
F 59.964958 43.943044 41.260538
F 59.897058 35.864344 37.086838
F 59.641158 43.811144 36.835838
F 68.793158 35.965844 36.597238
F 68.789458 43.593244 36.560138
F 62.185558 45.120844 40.460538
F 62.102358 37.626644 40.553938
F 68.838858 41.024244 37.614938
F 68.828758 49.129344 47.765438
F 62.190058 47.915444 44.043938
F 62.426158 40.019644 44.087238
F 69.062258 43.889444 44.151438
F 53.399958 45.191744 44.972538
F 62.144558 47.750544 41.388438
F 62.110358 40.188344 41.333638
F 55.299258 48.749844 40.457538
F 59.844058 51.198544 34.125638
F 61.923458 44.813344 37.852638
F 62.184858 37.269344 37.786738
F 64.267358 51.273144 34.116438
F 64.313658 51.369844 36.940138
F 59.667458 40.923644 33.219938
F 55.526858 43.649444 41.388938
F 64.474458 36.151144 41.444538
F 64.257058 43.751144 41.387138
F 57.612658 48.108444 44.225038
F 57.601658 37.197144 37.476238
F 55.518958 41.009044 40.409438
F 64.503558 48.822644 37.910538
F 66.914958 47.642444 44.230138
F 64.477158 41.129744 37.788338
F 69.075258 41.334344 47.664138
F 68.864158 48.543744 33.288038
F 59.876958 51.498644 41.451038
F 64.450358 48.892844 40.544238
F 57.721958 39.824844 41.434738
F 64.437458 41.218244 40.492538
F 57.896158 37.731244 45.146438
F 55.733958 44.033544 44.100538
F 64.591858 36.395444 44.078238
F 55.072358 48.574144 33.361738
F 64.672358 36.332644 48.592538
F 57.416958 44.695944 33.313238
F 53.544558 45.351744 47.619438
F 55.318558 40.999844 37.757238
F 53.676458 37.934444 44.906838
F 68.876958 43.592944 33.875438
F 68.585258 51.228944 34.266938
F 53.064058 47.209644 34.154738
F 62.026558 47.557844 34.323838
F 60.050258 43.991444 48.810838
F 66.682358 40.147344 48.705438
F 55.449758 36.165944 41.437338
F 53.111558 47.394644 41.181638
F 55.744058 41.619944 47.695338
F 55.168458 35.564544 34.321938
F 55.095458 51.309044 33.923738
F 53.312358 40.622044 48.858938
F 68.813358 51.642044 41.342338
F 68.728658 40.896144 33.235838
F 55.640858 44.094044 48.625038
F 62.093658 44.999944 33.240238
F 57.844858 40.374044 48.854438
F 64.298358 51.536844 44.058538
F 64.574258 44.066044 48.741438
F 64.261358 51.390044 41.269838
F 52.680358 39.472744 34.161538
F 61.844058 37.105644 33.479738
F 57.947458 47.812344 48.749238
F 59.857958 51.721244 44.110938
F 62.097458 47.698444 48.735338
F 52.936958 39.597944 36.937738
F 66.641558 47.985944 48.748238
F 68.817658 51.587144 48.817138
F 52.808458 44.589544 33.392038
F 59.991858 51.872844 48.572438
F 55.610558 51.835544 48.851438
F 62.260458 48.055144 51.379038
F 62.497058 40.200344 51.553138
F 53.591758 38.115044 59.849538
F 53.609558 45.850244 59.868338
F 55.436558 36.686844 51.801038
F 57.851258 45.352444 52.561938
F 64.659158 36.201344 51.325538
F 64.531158 43.954044 51.489838
F 57.903058 47.919444 51.544438
F 57.838758 40.275444 51.614738
F 66.663358 47.911444 51.543038
F 67.007858 40.025644 51.296138
F 60.109558 36.395444 51.434838
F 60.186258 44.213444 51.500038
F 68.882058 36.069644 51.369038
F 68.870158 44.074944 51.267238
F 62.293858 45.271944 55.238338
F 62.493958 37.691244 55.157838
F 64.688758 49.095844 62.577838
F 64.510058 51.646644 58.721738
F 62.332458 48.152544 58.803538
F 62.284958 40.009944 58.736738
F 68.992358 51.640144 51.589138
F 68.967458 49.042044 52.471038
F 62.266958 47.981644 56.033238
F 62.353258 40.165244 56.092738
F 60.138658 49.215344 62.509838
F 68.924258 41.382244 55.078638
F 62.380958 45.428644 52.367038
F 62.615558 37.610544 52.447138
F 53.291058 40.843644 63.294038
F 53.358458 48.108144 51.515538
F 55.576758 36.715244 56.141338
F 53.532258 45.948544 55.112838
F 64.811958 36.271944 55.860838
F 64.572758 44.010644 55.932738
F 55.596358 49.331044 52.394038
F 59.847158 36.254344 63.432438
F 55.757158 41.725544 52.548138
F 64.513558 49.105644 52.577738
F 60.436158 43.905844 63.268738
F 64.869758 41.394344 52.393738
F 55.588758 49.674944 55.079038
F 55.711758 44.375144 63.359838
F 55.657258 41.817644 55.295238
F 64.679858 49.197344 55.229838
F 58.087358 45.213744 62.382338
F 64.621758 41.283344 55.121438
F 55.681358 36.730944 58.727838
F 55.766658 44.587344 58.746538
F 64.681058 36.036044 58.654938
F 64.678358 43.880444 58.688538
F 55.755558 44.481644 56.029638
F 57.940158 37.838244 55.358038
F 66.822258 45.212944 55.012938
F 67.038058 37.501544 54.984138
F 57.793958 48.207044 58.853638
F 58.005058 40.251044 58.834638
F 66.789458 47.752644 58.710338
F 66.739558 39.901644 58.816538
F 57.670758 48.134844 56.016538
F 57.908858 40.603544 56.250538
F 67.022958 47.761644 55.941538
F 66.793758 39.939844 56.210938
F 58.011858 45.467344 55.183238
F 57.823758 37.811244 52.582438
F 66.715858 45.358544 52.368438
F 66.853858 37.489244 52.225138
F 60.147658 36.457044 56.033538
F 60.026458 43.963144 56.105838
F 69.155958 36.063344 56.050238
F 68.896558 48.942844 59.709138
F 60.153558 49.351744 52.373638
F 60.015858 49.446744 59.743038
F 60.092458 41.504844 52.353038
F 55.873358 49.551744 62.451338
F 60.248258 41.567844 59.760838
F 69.142758 41.491244 52.276138
F 59.963658 49.430844 55.148538
F 69.075758 44.008144 56.036538
F 60.261858 41.394644 55.104938
F 53.381358 48.444544 56.244738
F 53.406558 40.534944 56.306038
F 53.424258 40.700844 58.987738
F 60.344258 36.352144 58.794838
F 60.236158 44.153044 58.852238
F 69.192458 36.122744 58.745338
F 69.119758 43.739144 58.739438
F 62.564558 45.272844 62.266338
F 62.171758 37.229644 62.510938
F 53.370058 38.145744 55.134438
F 55.677258 44.155544 51.482138
F 62.398058 47.792244 63.274438
F 62.316058 40.023344 63.619938
F 53.301058 38.264244 52.444738
F 53.548858 45.446844 52.400738
F 62.505958 45.377944 59.556138
F 62.572958 37.442644 59.811438
F 53.427558 48.750444 63.455738
F 53.280758 38.293544 62.548038
F 55.601958 36.813744 63.194438
F 55.639158 49.764844 59.805838
F 64.386558 36.012144 63.371238
F 64.481658 43.663344 63.262738
F 57.986958 47.788944 63.304638
F 68.792758 41.287944 62.500838
F 55.739058 41.911044 59.657938
F 69.245158 48.960644 55.094138
F 60.297758 41.389044 62.498338
F 64.452458 41.383144 59.574538
F 53.385058 48.476044 59.076338
F 68.952858 36.168344 63.344638
F 57.846458 40.537344 63.387538
F 64.634358 49.186044 59.668038
F 69.040858 41.262144 59.829138
F 64.513558 41.207244 62.379538
F 55.719658 41.956344 62.307938
F 57.839458 37.972644 62.328138
F 66.820758 44.991844 62.343438
F 66.577858 37.193444 62.425038
F 53.291158 40.757044 51.595138
F 69.013058 43.835444 63.345538
F 66.694158 47.623744 63.453138
F 66.648558 39.859844 63.176238
F 57.992958 45.646144 59.763638
F 58.138658 37.791344 59.607738
F 66.829958 45.047644 59.538738
F 66.871758 37.345244 59.624538
F 53.581258 46.133644 62.485038
F 68.955058 48.939344 62.405138
F 64.454358 51.619744 51.526138
F 69.038658 51.491944 63.326438
F 69.028158 51.628544 56.092738
F 64.733658 51.761644 63.223238
F 68.758358 51.474644 58.770838
F 64.558558 51.903244 56.008038
F 60.184558 51.894244 63.175338
F 60.157758 52.010644 56.071138
F 60.061958 51.852844 51.177038
F 60.123958 52.013044 58.801138
F 55.850258 52.461944 55.905738
F 55.714958 51.950644 51.549738
F 55.705658 52.217444 58.698738
F 53.269758 54.586544 12.371538
F 62.079558 60.085844 4.314438
F 59.870158 66.375344 12.300738
F 64.357258 58.839244 15.247238
F 61.941458 55.076744 7.951658
F 62.224958 62.752444 7.814968
F 60.001858 67.161944 0.520722
F 59.676058 58.815744 15.085038
F 62.020358 54.980344 5.324758
F 62.168158 62.694044 4.997408
F 53.217658 54.363444 5.064778
F 66.472458 52.531244 11.427338
F 59.827258 63.874544 16.064238
F 62.510858 60.457544 1.448428
F 59.954658 66.661944 5.151048
F 62.184058 62.661844 14.975438
F 53.271158 62.299844 7.676728
F 57.798458 60.171444 4.272768
F 64.214458 66.660244 14.796338
F 64.351458 59.013244 5.045848
F 66.555458 52.564144 16.117338
F 60.301158 64.528144 1.489848
F 57.454458 60.092044 15.878838
F 64.630058 64.309744 1.531138
F 52.855158 67.516544 15.733038
F 55.507358 66.155644 5.105448
F 64.367958 56.366044 4.295788
F 64.466858 64.059444 4.246748
F 68.834458 66.964444 0.615273
F 55.483958 58.567844 7.936178
F 53.328058 62.019644 4.989868
F 64.633158 58.984244 7.858838
F 64.383958 66.596844 12.212238
F 57.846458 59.701544 1.568248
F 53.117958 62.459644 12.346738
F 66.681958 60.180244 4.101628
F 57.637858 54.915744 7.801408
F 57.697958 62.593544 7.747578
F 66.636358 55.035344 7.744028
F 66.511158 62.628244 7.792518
F 57.721158 54.964544 5.103268
F 62.117958 52.655844 1.634448
F 66.528258 55.015944 5.143038
F 66.784158 62.705844 5.016438
F 66.557758 52.581544 4.196228
F 53.104158 54.546844 15.136138
F 55.331058 63.705744 8.631358
F 66.800258 60.309744 1.380368
F 66.560558 62.851944 0.290167
F 59.907558 58.939144 5.247498
F 57.470858 62.648544 15.171638
F 68.925358 58.869144 5.000868
F 59.509058 66.333544 14.838238
F 60.001558 64.023744 4.087838
F 68.931358 56.521044 1.477208
F 68.810458 64.073144 1.298638
F 59.832258 56.337844 4.403448
F 57.643158 62.763144 5.051408
F 68.698458 56.286744 4.167308
F 68.953158 64.177544 4.093738
F 55.209658 66.354644 14.852938
F 60.086058 58.843844 7.956708
F 57.576658 67.548544 4.129958
F 68.863758 58.919044 7.807208
F 53.206958 59.887644 11.496338
F 62.118158 60.056444 11.419638
F 57.398158 67.137544 1.452628
F 64.612558 66.745544 5.034158
F 62.015958 54.847844 14.990338
F 66.781858 62.823444 15.097538
F 61.838458 67.469844 15.854638
F 55.445258 66.210844 7.695878
F 62.069058 54.914044 12.187938
F 62.304658 62.763644 12.271638
F 66.360158 68.179544 11.393738
F 57.685358 64.551844 0.538163
F 68.874958 64.247044 16.123438
F 62.399458 60.207744 8.619338
F 62.052658 67.746044 11.449438
F 66.486558 67.731244 15.927138
F 66.564158 68.005944 8.673258
F 55.465058 58.596944 12.320838
F 66.584558 60.277044 15.894138
F 64.561458 58.939144 12.456638
F 55.286058 55.894944 8.721838
F 69.013258 59.144844 0.556070
F 64.287458 56.228944 8.800738
F 64.370358 64.143744 8.499638
F 55.320058 55.930544 11.450338
F 53.440358 59.279244 1.164568
F 64.284158 56.379444 11.636138
F 64.397658 64.107544 11.190138
F 55.248158 63.749544 15.967138
F 57.617958 67.746944 11.525738
F 55.394358 68.336744 0.384693
F 55.351758 55.853144 4.035458
F 62.218158 52.322844 8.719678
F 57.658158 60.163944 11.426538
F 52.925958 62.468844 14.963938
F 66.747858 60.269044 11.523738
F 57.754958 54.760144 14.856938
F 53.185058 67.328444 4.044938
F 66.547658 55.163144 15.254438
F 62.198058 55.249244 0.599160
F 57.553058 54.786944 12.350538
F 57.586158 62.733144 12.349338
F 66.511058 54.937144 12.543338
F 66.628958 62.900544 12.298338
F 68.633358 66.958344 12.255838
F 57.647458 59.913044 8.486568
F 55.595958 55.706544 1.490798
F 66.764258 60.144744 8.905478
F 53.122258 67.497644 8.406528
F 59.852558 58.856444 12.384138
F 60.146258 56.742144 1.653598
F 68.916658 58.895744 12.431738
F 59.756558 56.277944 8.701468
F 59.901858 63.897044 8.689588
F 53.228358 67.545044 11.104538
F 68.753858 64.147444 8.672978
F 59.745658 56.226444 11.474038
F 59.861558 63.815544 11.412438
F 68.686758 56.244344 11.503038
F 55.666058 58.610944 5.205108
F 60.381658 59.283644 0.513617
F 57.665558 67.818444 8.673778
F 55.265758 58.525844 15.115538
F 53.125058 56.672544 0.280515
F 68.790058 64.222944 11.419738
F 64.445558 66.999144 0.588018
F 69.012458 56.254844 8.647828
F 55.350058 63.721344 11.360838
F 55.368658 63.674544 3.993208
F 59.860458 66.401044 7.846438
F 66.601258 52.756244 1.542348
F 62.287058 67.794244 4.187758
F 68.980358 66.701444 4.921668
F 68.765658 66.836744 14.998138
F 55.312758 66.352644 12.134238
F 53.103658 54.591944 7.827608
F 55.387258 63.298644 1.212088
F 64.544158 66.688244 7.758328
F 66.719058 68.080344 4.189678
F 57.655358 56.964944 0.459861
F 53.104058 67.222944 1.380858
F 57.363858 67.796944 15.827838
F 53.141158 59.903044 8.806988
F 64.545558 56.580244 1.572458
F 68.996658 59.041944 15.191838
F 66.629558 52.522144 8.696028
F 68.838558 66.660844 7.756748
F 66.662358 68.516144 1.457128
F 62.062558 67.653644 8.568828
F 64.243358 56.297144 16.046838
F 53.409758 59.415844 3.976158
F 62.361758 68.338044 1.574038
F 66.696658 55.375544 0.527840
F 62.361458 63.016544 0.706415
F 53.040658 64.702544 0.473116
F 59.812358 56.131744 16.004838
F 64.585258 59.176244 0.502751
F 68.927158 56.463444 16.114938
F 52.918858 59.922644 15.979638
F 61.959358 52.395344 4.422628
F 55.448458 53.107444 0.610814
F 55.547258 60.767344 0.238020
F 62.093158 60.094944 16.046938
F 62.099458 52.369844 15.986038
F 64.405058 64.040444 15.841138
F 55.446158 55.961844 15.896638
F 57.559258 52.338644 4.323088
F 57.629958 52.155144 11.542538
F 61.938858 52.253044 11.447438
F 53.260658 51.764544 4.324038
F 53.076058 52.038044 16.095938
F 53.158158 51.933444 8.678188
F 59.690558 66.550344 19.421538
F 61.913358 60.168944 23.021938
F 68.790158 66.801144 29.593238
F 64.199658 66.693744 19.554438
F 55.136358 58.477744 22.236038
F 59.658558 63.968644 30.626738
F 55.042358 66.352044 26.859338
F 54.952858 66.578044 22.228238
F 62.117558 54.959144 29.580838
F 59.524558 63.938644 25.837038
F 52.991358 54.753844 22.197038
F 59.542558 66.508844 22.179238
F 66.568258 67.891044 26.043138
F 59.746458 58.702344 22.256138
F 68.853658 59.289744 22.281438
F 52.981858 54.782044 29.576438
F 52.932958 59.750344 23.198738
F 52.688558 67.490944 18.517038
F 61.859258 67.889144 30.374338
F 61.969258 60.323744 25.761538
F 57.546458 54.766244 22.383638
F 62.008658 67.804644 18.643638
F 64.335058 56.233944 25.831038
F 64.191858 63.828844 23.359538
F 55.243758 55.989244 26.031338
F 55.210558 63.898744 25.800638
F 66.635658 55.049244 26.759338
F 64.270658 63.948644 26.094838
F 52.965658 59.931544 18.686538
F 55.060558 58.672944 29.540038
F 66.475158 67.964344 30.468038
F 64.190458 58.905144 26.640938
F 61.880058 52.411344 30.628638
F 55.194358 58.604944 26.787138
F 52.946858 62.538144 19.639138
F 66.537758 60.315044 25.746038
F 57.534958 54.946144 29.818738
F 57.328158 59.973244 30.261638
F 64.178358 56.538744 30.568138
F 66.274958 62.815444 29.565938
F 57.422958 54.635444 27.184738
F 57.361058 62.610144 26.705838
F 66.171458 54.944044 29.500638
F 66.636258 62.746144 26.855138
F 52.979658 54.741344 26.821038
F 57.387058 59.896044 23.145538
F 57.321458 67.758344 22.992438
F 66.456158 60.221144 23.011638
F 52.996858 59.919744 25.936538
F 57.572058 59.913644 25.788138
F 55.001458 66.289644 19.504238
F 68.740058 58.943244 26.717638
F 59.596758 56.099044 26.122938
F 59.643058 64.005644 23.084638
F 68.797458 56.532944 23.206438
F 68.675858 64.187844 23.092438
F 61.915258 55.011444 26.942138
F 59.681258 66.495344 26.742338
F 68.898158 56.250344 25.992338
F 68.873958 64.186344 25.929838
F 52.911758 62.503944 26.758238
F 59.928358 58.792044 26.789038
F 52.953158 62.514044 22.328538
F 68.617058 58.756944 29.480338
F 52.606258 67.613244 23.216038
F 64.366458 58.923644 29.379538
F 59.752558 56.126144 23.323438
F 55.116258 64.011644 23.087238
F 55.209958 56.071844 30.538138
F 66.510558 67.935644 23.339838
F 53.106458 54.631144 19.492138
F 62.056958 60.174444 30.339038
F 64.223358 66.725644 29.482038
F 59.768958 58.912244 29.458938
F 57.518058 52.317644 30.672638
F 66.440158 60.258544 30.549738
F 59.945058 56.271844 30.399238
F 61.820258 62.800544 26.718038
F 68.585058 56.261144 30.359738
F 68.646258 64.139944 30.370338
F 68.757858 66.684944 26.905338
F 62.124458 60.045544 18.646238
F 68.712358 64.226744 18.838638
F 68.810358 56.497644 18.845838
F 64.261658 56.146644 23.069538
F 61.938058 62.821244 22.135138
F 59.652158 63.927244 18.682138
F 59.831558 56.416044 18.831038
F 62.122558 55.037444 19.513138
F 62.122658 62.676244 19.478638
F 68.965158 59.055244 19.554338
F 61.890158 67.617144 23.258038
F 66.508058 67.873044 18.684938
F 55.405058 58.723544 19.402238
F 61.943658 67.742244 25.970338
F 64.492458 58.872244 19.498538
F 55.428258 56.052844 18.605138
F 64.271158 66.548244 22.327738
F 64.305758 56.328444 18.695938
F 64.231058 64.095844 18.591738
F 64.275558 66.571344 26.724438
F 55.343658 55.805344 23.292438
F 57.170058 67.707144 25.838038
F 64.253158 58.752644 22.226238
F 57.285258 67.788144 30.273338
F 57.377958 60.097244 18.538838
F 55.278058 63.830444 30.647338
F 66.689158 60.334244 18.646638
F 62.024258 54.776944 22.237738
F 57.316558 62.517444 22.382838
F 66.577958 55.124644 22.349138
F 66.492658 62.825344 22.466238
F 57.561458 54.674744 19.690938
F 57.502158 62.560944 19.622438
F 66.691858 55.290244 19.739338
F 66.542558 62.929744 19.754938
F 55.038458 66.424444 29.609638
F 59.676658 59.046944 19.426538
F 59.557958 66.500044 29.503238
F 55.188558 63.734244 18.799638
F 64.109358 64.198644 30.396138
F 57.342058 67.613944 18.496838
F 68.792558 66.842544 19.767238
F 68.851158 66.824244 22.433838
F 57.533958 62.572144 29.568238
F 62.004558 62.828144 29.461338
F 66.409358 52.409544 30.592438
F 66.474858 52.325944 25.988438
F 66.576458 52.482144 23.193138
F 52.890658 62.418244 29.579538
F 52.819358 52.154744 30.475738
F 52.824158 67.879844 30.237238
F 62.068858 52.333544 23.352938
F 52.798858 67.549344 25.853538
F 61.784558 52.478244 25.995838
F 66.704458 52.635644 18.840338
F 52.786058 59.880344 30.399738
F 52.920558 52.249744 23.270238
F 61.992558 52.530444 18.688938
F 57.241858 52.107144 26.020238
F 57.617358 52.107044 23.261238
F 57.506158 52.198144 18.762738
F 52.843658 52.127844 25.879438
F 52.972858 51.880744 18.775038
F 57.832858 55.610944 48.528638
F 62.242958 60.743244 47.739938
F 57.496658 68.538144 44.870638
F 64.299958 66.780844 36.725938
F 62.193858 68.586944 47.627538
F 60.033658 67.292244 48.829538
F 62.199458 55.239944 34.044538
F 66.465958 68.043344 37.579038
F 57.454158 60.205844 33.065738
F 62.316758 60.601544 45.124638
F 64.401158 67.115544 44.078138
F 53.124358 54.862644 34.216438
F 52.770958 52.471244 33.144738
F 59.862058 66.963444 36.938738
F 52.707958 52.573044 37.788238
F 68.732658 66.856344 36.767838
F 55.555358 56.907444 45.028338
F 55.517458 64.729644 45.248038
F 64.499258 56.710944 45.150138
F 64.410458 64.577644 45.021838
F 62.000858 67.987544 33.161238
F 52.839258 60.291444 33.094138
F 64.511958 57.041944 47.688038
F 64.280058 64.653444 47.832938
F 57.509058 62.744844 34.267038
F 57.736558 61.008944 47.854738
F 66.777858 68.440544 47.752238
F 66.501258 60.184844 33.216538
F 62.210158 68.116144 40.326038
F 62.352458 53.073844 47.665938
F 69.018358 64.555744 40.680538
F 66.534858 52.823744 40.427438
F 52.976058 55.202844 41.305238
F 57.824358 60.869344 45.089638
F 62.054358 52.847644 40.491638
F 66.838358 60.680544 44.963938
F 57.483258 68.260044 40.501438
F 66.578958 68.315944 40.184938
F 68.670658 66.845244 34.126138
F 62.128958 68.385444 44.821638
F 60.060058 56.844544 45.169838
F 60.153158 64.636444 45.108338
F 68.927158 56.636144 44.909138
F 59.742958 59.033744 33.955838
F 68.984158 59.135344 41.344638
F 59.968058 64.778944 47.743638
F 59.917758 64.463944 40.323738
F 53.313658 55.475444 44.147038
F 68.458658 64.253244 33.369938
F 55.231958 66.981144 33.957338
F 69.101358 67.031644 48.743638
F 66.506158 52.549444 33.197838
F 62.081858 55.098544 36.883838
F 61.922058 62.701444 36.945838
F 69.076958 56.904044 47.653338
F 61.984858 62.792244 34.153838
F 52.968758 60.167844 37.757438
F 66.469658 52.854544 45.084238
F 53.106658 68.207344 40.496038
F 53.556558 53.285944 47.942538
F 53.381758 63.268144 44.179638
F 68.842358 56.280244 33.231338
F 66.647158 55.714344 48.503138
F 53.352658 55.871344 48.653538
F 64.236858 66.735244 33.991438
F 69.015358 67.076644 44.181938
F 55.574758 64.347744 40.261638
F 55.249658 58.956844 34.128338
F 52.823058 67.497144 32.775638
F 64.177758 64.173644 33.165038
F 57.532358 55.120844 34.035138
F 64.350458 59.108444 36.853638
F 68.758158 67.203944 41.477438
F 60.123358 56.952844 47.811338
F 68.964558 64.527444 44.934538
F 64.358558 66.922344 41.310938
F 53.404758 68.742044 44.962538
F 57.536158 63.066944 36.937938
F 66.500858 55.282444 36.850838
F 66.466058 62.831944 36.909438
F 53.427858 60.770244 45.171238
F 53.531758 60.598344 40.452838
F 66.610658 54.969944 34.141238
F 66.294558 62.676344 34.171538
F 53.053958 62.803244 34.016438
F 57.825058 68.611844 47.846038
F 55.591758 65.004544 48.001038
F 68.816558 58.864944 34.199938
F 53.312158 53.047544 45.206138
F 53.479558 60.901544 47.923638
F 59.933458 56.484244 40.459338
F 66.820658 53.015444 47.791438
F 53.405958 63.512644 48.693338
F 59.677958 59.076044 36.579938
F 55.609958 56.987844 47.817338
F 68.826558 59.150744 36.807938
F 66.587858 52.665944 37.691038
F 62.064958 60.448844 40.559038
F 68.924558 59.359444 44.055338
F 64.179258 58.992244 34.239438
F 62.244658 55.582444 44.162138
F 62.177358 63.180444 44.001638
F 66.625958 63.269144 48.658138
F 68.932158 56.607244 40.233738
F 62.152458 55.349644 41.415338
F 62.079058 63.115144 41.302638
F 60.020658 59.390044 44.242338
F 59.799958 67.117444 41.312838
F 62.177458 68.156344 37.754138
F 62.062258 60.220644 37.839238
F 66.735458 60.831844 47.685738
F 62.273158 55.568444 48.550838
F 55.255858 58.998544 36.732938
F 55.301858 56.512944 40.559938
F 55.367358 64.069744 33.329838
F 64.490458 59.360044 41.470838
F 55.321658 56.262444 37.814938
F 55.178058 64.106344 37.671138
F 64.270158 56.571844 37.657938
F 64.214458 64.064144 37.776338
F 62.081258 63.290544 48.793738
F 55.287958 66.820444 41.253638
F 64.355258 56.766444 40.354338
F 64.336558 64.376644 40.537938
F 55.388358 66.790844 36.742138
F 55.499258 59.439544 44.025938
F 57.671158 63.684544 48.880938
F 64.523358 59.343244 44.166738
F 57.797658 53.007844 47.687838
F 57.770058 60.444944 40.464238
F 64.483458 56.525344 33.166838
F 66.800758 60.555944 40.682138
F 57.828058 55.691344 44.160538
F 57.821758 63.494244 44.109338
F 66.565958 55.519644 44.081538
F 66.814258 63.186644 43.953338
F 57.651158 55.272044 41.487638
F 57.806158 63.092144 41.335638
F 66.590358 55.458044 41.433138
F 66.745158 63.135744 41.307938
F 62.153158 52.861344 45.076238
F 57.407258 60.406344 37.672538
F 55.537358 59.071644 41.414038
F 66.599958 60.243544 37.825438
F 66.691058 68.451844 45.029638
F 59.872558 58.985544 41.406538
F 57.474458 68.027444 37.790538
F 53.032858 62.727644 36.801838
F 59.866458 56.636344 37.735238
F 59.837258 64.306044 37.562238
F 68.811558 56.515844 37.670438
F 68.674758 64.417844 37.893038
F 61.905658 52.557344 33.226638
F 64.572758 67.312344 48.576938
F 59.668858 67.088844 43.988638
F 55.483058 67.243344 43.912938
F 61.966858 60.325644 33.187938
F 57.642258 55.341244 36.815838
F 59.832058 59.621044 48.649538
F 59.750058 64.143044 33.388938
F 59.750758 66.781044 34.067438
F 68.876158 64.558244 47.786038
F 57.743658 52.995544 45.034538
F 57.608158 52.634344 40.529238
F 53.544958 68.957544 47.639238
F 53.488258 63.153944 41.453438
F 66.516458 68.107444 33.101338
F 55.294458 56.455044 33.259838
F 53.038058 52.712544 40.453838
F 57.521658 52.675344 37.801738
F 53.035258 67.928044 37.740838
F 61.910558 52.527344 37.705938
F 57.529158 67.847144 33.002438
F 59.965258 56.289844 33.161138
F 52.879558 55.225544 37.042738
F 55.661958 59.542744 48.893138
F 64.520858 59.495944 48.744338
F 68.858358 59.490544 48.608538
F 55.625258 67.568044 48.862038
F 57.484558 52.531144 33.315638
F 62.390458 55.665044 51.217138
F 62.216858 63.535744 51.532538
F 66.801058 68.461544 62.392338
F 55.769058 60.216244 63.114538
F 66.991158 52.897344 62.207338
F 55.693258 59.548644 51.680738
F 62.472058 53.039844 54.978438
F 64.557358 59.419944 51.470538
F 58.008458 55.607344 51.231738
F 57.894758 63.256644 51.600638
F 66.728758 55.541144 51.240338
F 66.650858 63.268644 51.294738
F 58.100758 68.590044 52.451038
F 60.039458 59.507344 51.368638
F 53.267558 63.905144 55.876438
F 68.975358 59.284644 51.417238
F 53.601458 53.758144 62.385938
F 62.263458 60.836544 55.139038
F 64.523258 67.173244 51.359138
F 53.482558 53.731644 55.180938
F 62.500258 55.797144 58.582138
F 62.248158 63.331344 58.794438
F 69.073458 64.340044 52.293038
F 68.886158 64.585244 54.932938
F 62.184158 55.590744 55.754638
F 62.468758 63.363444 56.091538
F 69.095258 67.134144 58.745238
F 53.601558 53.516244 52.329638
F 62.547858 53.120444 62.338638
F 62.345058 60.875744 52.486238
F 57.959758 69.115044 62.358438
F 69.019358 66.914144 51.463238
F 53.662658 56.403444 63.022438
F 55.622858 59.804444 56.082438
F 68.904658 56.743444 52.195338
F 64.420758 59.390644 56.144238
F 55.701958 56.973744 52.366438
F 55.752958 64.555244 52.407738
F 64.586658 56.859044 52.269738
F 64.508858 64.768944 52.300338
F 55.661458 57.308544 55.130038
F 55.531958 64.984244 55.210738
F 64.627958 56.766844 55.100338
F 64.642758 64.754044 55.103438
F 57.947758 68.804144 55.122138
F 55.487058 60.049344 58.786638
F 53.383458 61.528944 62.283438
F 64.511158 59.456244 58.850838
F 58.134158 53.445744 55.002638
F 57.854758 61.074244 55.242238
F 62.313658 53.053044 52.127438
F 66.585658 60.683344 54.999038
F 57.874658 55.943944 58.755938
F 57.937658 63.675444 58.682838
F 66.749458 55.478744 58.948338
F 66.699758 63.299544 58.633938
F 57.848358 55.853344 55.986538
F 57.883158 63.555444 56.103638
F 66.771958 55.396044 56.190338
F 66.705058 63.152644 55.913338
F 57.963858 53.213244 52.243938
F 58.001158 60.788744 52.492538
F 62.201058 55.555544 63.416738
F 66.853958 60.736744 52.246038
F 53.408158 64.116444 58.605438
F 60.009658 59.702044 55.958038
F 68.901358 56.801744 54.998438
F 53.352858 56.048744 51.334638
F 60.153758 56.902144 52.367438
F 60.085058 64.649844 52.452038
F 53.248758 63.765244 51.364838
F 53.620958 61.219144 52.570438
F 60.004158 57.141544 55.026338
F 60.086558 64.841844 55.269938
F 53.524158 61.283344 55.303738
F 53.595258 68.954344 52.244438
F 66.890258 68.494844 59.648638
F 60.084258 59.581344 58.926938
F 66.746558 68.588844 55.024838
F 68.993758 59.291744 58.691038
F 53.540658 56.117944 58.586038
F 62.608758 60.853644 62.404438
F 64.627158 67.396444 58.669238
F 66.735058 52.906244 59.614738
F 66.626458 52.915544 52.287338
F 62.423158 63.388744 63.340238
F 53.261958 64.197744 63.197738
F 68.977558 67.214944 56.040738
F 57.732058 56.108844 63.410438
F 62.397158 60.764544 59.654338
F 64.468958 67.335844 56.009838
F 62.367058 68.638244 62.306138
F 62.388258 68.619944 52.369538
F 62.336658 68.630844 59.675238
F 55.687658 68.028644 63.252338
F 64.748458 59.541544 63.325538
F 55.650858 57.519944 59.612238
F 55.788958 65.155744 59.527038
F 64.625758 56.809044 59.862238
F 64.552458 64.638944 59.358438
F 55.878558 57.759744 62.214138
F 55.738358 65.467744 62.547538
F 64.708158 56.906744 62.529338
F 64.437358 64.908444 62.205238
F 58.103158 53.480344 62.546738
F 58.007958 61.277444 62.360838
F 53.371958 61.605644 59.581738
F 66.923658 60.806544 62.331038
F 53.479458 53.537344 59.727638
F 57.852158 63.870544 63.278538
F 66.806858 55.437644 63.309638
F 66.614158 63.510644 63.175138
F 62.334258 53.209844 59.615738
F 57.859358 61.252544 59.727238
F 68.909058 59.463144 55.928638
F 66.754358 60.760744 59.501038
F 53.149258 56.356744 55.838238
F 60.293358 59.809944 63.396238
F 55.675358 67.728744 58.603338
F 68.898458 59.341944 63.272538
F 60.188858 57.054044 59.597738
F 60.127558 64.772544 59.691138
F 68.935658 56.771044 59.657438
F 69.070758 64.543644 59.664338
F 60.183258 57.143944 62.383838
F 60.272358 65.017944 62.518838
F 68.953858 56.883244 62.285038
F 68.913658 64.563644 62.470438
F 68.929158 67.123144 63.439538
F 57.956458 53.377144 59.817938
F 60.001458 67.569044 63.395338
F 55.802958 67.576144 56.024538
F 55.802058 67.185844 51.592638
F 62.264358 68.624744 55.238638
F 60.077258 67.310644 58.863938
F 64.392358 67.402344 63.426338
F 60.148858 67.363244 56.219938
F 66.778658 68.280744 52.340538
F 66.811258 52.892744 55.188638
F 60.186458 67.146244 51.450038
F 57.995858 68.845744 59.766038
F 53.397158 68.891444 59.729138
F 55.799358 52.249944 63.470338
F 53.693458 69.003244 54.901338
F 53.523958 69.310544 62.322338
F 86.979958 5.150004 5.108318
F 80.119058 6.274234 4.278378
F 80.020558 14.201144 4.544018
F 86.883658 2.310574 11.591938
F 80.050258 1.307464 0.498696
F 70.982458 5.988474 11.743438
F 80.232958 1.110864 7.741628
F 80.022558 9.129994 7.926348
F 84.553158 16.535544 15.283538
F 71.209458 14.106244 8.684778
F 80.233558 0.934334 5.068818
F 80.023158 8.897504 5.231118
F 75.495458 16.754544 5.086858
F 71.136058 1.065704 12.420038
F 79.915158 16.551644 12.310338
F 80.140858 6.503924 1.570318
F 80.245958 14.121744 1.657158
F 86.934958 10.223044 1.549788
F 70.947158 8.777194 12.402938
F 75.753558 8.990764 0.674881
F 82.468158 4.996694 5.177428
F 82.228858 12.733444 5.130908
F 75.570458 1.311684 15.035938
F 73.255058 5.113624 5.325108
F 73.288558 12.729144 4.929088
F 71.189458 6.542314 4.299318
F 82.307758 2.575274 1.342978
F 82.474858 10.324144 1.513218
F 73.486258 2.698034 1.556828
F 73.565758 10.433244 1.461618
F 82.386758 2.361224 4.151458
F 82.306258 10.143744 4.275408
F 73.348358 2.637824 4.317548
F 73.654358 10.170744 4.114938
F 82.227058 5.002344 7.963448
F 82.315558 12.915244 7.916848
F 86.877458 4.986954 12.421238
F 73.443258 5.118464 8.077178
F 73.210858 12.835744 7.632508
F 71.078058 6.071304 16.172138
F 75.558058 8.855904 15.131038
F 84.616358 6.353444 4.226958
F 84.667458 14.022744 4.215898
F 86.823358 5.146154 0.495477
F 75.623658 6.298294 4.454738
F 73.441158 4.959454 15.117138
F 84.609858 1.319974 7.729348
F 84.741058 8.916584 7.869988
F 75.642358 1.245514 8.040228
F 75.582258 8.990164 8.009748
F 84.679858 1.238934 4.977858
F 84.567758 8.974104 5.254578
F 75.734858 1.375314 5.171188
F 75.805658 8.892694 5.267918
F 79.915758 14.259844 16.162538
F 84.492958 6.335204 1.509238
F 77.972158 12.643044 12.457238
F 71.058758 13.985844 11.422638
F 75.800358 6.462144 1.543798
F 71.121358 8.707424 7.879888
F 77.936058 2.490264 11.301338
F 84.541658 16.709944 7.845278
F 84.642358 16.618944 5.143388
F 77.863058 5.053254 5.269348
F 77.832258 13.005344 5.182348
F 71.524358 1.115254 0.621127
F 80.166658 8.912074 15.148538
F 73.437958 12.937544 0.611045
F 77.830858 2.573044 1.418338
F 77.903358 10.329244 1.457828
F 71.060258 16.616244 7.757828
F 75.729658 14.082244 1.372868
F 78.129858 2.497274 4.140668
F 78.104958 10.419444 4.177198
F 86.859558 5.078424 15.150738
F 86.942858 12.675544 5.227688
F 71.183958 14.063144 3.957048
F 78.027658 5.172914 7.963178
F 77.797258 12.965544 7.893188
F 77.893458 12.712544 15.306538
F 77.911458 10.440044 8.875048
F 79.990958 6.398744 11.691138
F 84.801458 13.850144 1.495578
F 71.041558 6.283584 8.875498
F 71.077958 1.210034 7.942378
F 75.443158 13.926544 16.060438
F 80.085058 1.027374 14.946038
F 86.796958 12.739744 7.878718
F 78.025858 2.530214 8.621058
F 77.811258 10.185844 11.538038
F 80.247158 1.046624 12.257238
F 80.061558 9.066254 12.499438
F 75.588858 16.410244 15.005938
F 80.096358 14.085944 8.843988
F 80.081358 6.363564 15.898838
F 80.175058 6.540824 8.892778
F 86.884058 10.115144 4.366598
F 73.317258 5.277694 0.601973
F 77.922758 10.007704 16.233138
F 80.185358 13.932144 11.563638
F 82.491858 5.121834 12.380538
F 82.394158 12.724644 12.359438
F 86.810458 2.541914 1.430618
F 73.414258 4.895734 12.353638
F 73.212358 12.598144 12.389638
F 86.853258 2.671554 4.225028
F 82.341458 2.449334 8.704048
F 82.387858 10.267844 8.652488
F 73.368458 2.442054 8.945378
F 73.337658 10.303544 8.705408
F 82.429958 2.461074 11.555438
F 82.248758 10.191544 11.344338
F 73.343958 2.255894 11.477038
F 73.073558 10.080544 11.390538
F 82.512758 5.160024 15.224638
F 75.504658 16.521844 0.385392
F 75.643558 14.185444 4.148368
F 70.975658 16.537244 5.131848
F 73.296958 12.747844 15.109738
F 71.043058 6.682564 1.443628
F 71.320458 9.276744 5.166708
F 84.581658 6.446094 11.545338
F 84.540758 14.177344 11.469538
F 71.203958 1.400994 5.262048
F 75.628158 6.356064 11.654838
F 75.641558 13.835944 11.451038
F 84.581758 0.995914 15.347538
F 84.630058 9.036554 15.058538
F 75.654858 6.201404 15.909638
F 79.953458 16.651944 8.041808
F 84.746158 1.014933 12.628638
F 84.591858 9.034994 12.387538
F 75.621958 1.140574 12.325538
F 75.489958 8.958754 12.378038
F 80.084058 16.691944 15.211538
F 84.601258 6.299114 8.758498
F 84.656258 13.974344 8.779548
F 82.336858 10.165244 16.124638
F 75.688158 6.412324 9.009648
F 75.386858 14.213044 8.657448
F 82.262858 12.853544 15.210238
F 77.983158 5.175224 0.651586
F 71.130458 14.258444 1.255268
F 77.874958 4.952024 12.624238
F 82.484758 12.848144 0.546719
F 75.672058 1.188574 0.723475
F 86.776958 10.423944 11.386038
F 71.025758 8.748854 15.183238
F 70.894658 14.002144 16.018238
F 84.565658 16.645144 12.546938
F 86.950958 13.005844 12.370238
F 79.988458 16.830744 5.184798
F 86.763258 2.448364 8.837618
F 71.076158 1.036114 15.076638
F 86.966158 10.157944 8.705628
F 71.142658 16.541944 15.116038
F 86.988058 12.624244 0.454816
F 77.897658 4.891684 15.285538
F 71.142758 9.113364 0.522268
F 82.327758 5.168594 0.609688
F 73.200358 2.413904 16.015638
F 75.429458 16.792144 7.844868
F 75.440458 16.370344 12.100838
F 86.848158 12.914944 15.073938
F 71.161958 16.589444 12.328138
F 86.860858 5.029024 7.837998
F 86.824658 2.429464 15.970838
F 70.954858 16.826144 0.387515
F 80.055358 16.614444 0.541528
F 84.515758 16.548844 0.616740
F 80.183958 9.079274 0.501719
F 84.722858 9.014204 0.576586
F 78.044158 12.950444 0.652623
F 82.238158 2.449874 15.855838
F 84.604858 1.344504 0.489800
F 84.787858 6.602664 16.161438
F 73.293858 10.247844 15.987038
F 86.836958 10.258544 16.130038
F 77.842558 2.273304 15.965638
F 84.650658 14.027244 16.236738
F 73.454158 12.808144 22.382738
F 80.159958 6.252394 25.876138
F 84.482658 13.732144 30.530638
F 71.198958 8.805754 19.633238
F 70.974358 6.108154 30.447338
F 71.196558 1.056594 19.826138
F 79.838858 1.015342 29.657438
F 79.885558 8.905874 29.705638
F 86.743358 12.792044 19.605438
F 86.618858 2.413634 25.996138
F 79.998958 1.010808 26.910738
F 79.896058 8.872904 26.810138
F 86.829158 12.787744 22.360538
F 70.867258 1.013235 22.512638
F 84.606958 6.220664 18.726438
F 80.054458 6.224054 23.180038
F 75.455358 14.131944 26.052438
F 79.931858 13.930844 18.915038
F 75.379358 16.510644 19.635438
F 86.607758 10.327044 23.377938
F 82.264058 4.968344 26.854938
F 82.466458 12.596444 27.048438
F 77.806258 12.709144 22.393838
F 73.300958 4.988134 26.739938
F 73.082058 12.865744 26.924238
F 77.803658 5.072014 19.513938
F 82.263058 2.588384 23.263738
F 82.264058 10.139044 23.486338
F 73.069258 2.612144 23.452138
F 73.547258 10.162144 23.386938
F 82.015258 2.433164 26.034238
F 82.333658 10.028944 26.282638
F 73.052258 2.258254 26.007938
F 73.265158 10.140144 26.145538
F 82.374658 4.896954 29.530338
F 82.242958 12.490744 29.733538
F 77.782658 4.822804 22.186138
F 73.390558 4.979834 29.529438
F 73.257558 12.642644 29.672338
F 77.692258 12.671144 19.655538
F 75.788758 13.967944 23.282738
F 84.502158 6.362234 26.074938
F 84.521658 14.118844 26.109438
F 70.877358 16.595944 29.669938
F 75.659158 6.143474 25.933938
F 71.075158 14.010844 18.735338
F 84.406858 1.340964 29.573638
F 84.564458 8.697714 29.928638
F 75.397858 1.167914 29.765138
F 75.522358 8.668194 29.548938
F 84.398058 1.101144 26.876938
F 84.650058 8.918234 27.162138
F 75.380958 1.213084 27.049938
F 75.556358 8.725764 26.907538
F 84.442158 13.898744 18.883538
F 84.584258 6.362034 23.256338
F 84.630858 14.112444 23.400438
F 71.075058 6.242274 25.867038
F 75.674058 6.144904 23.210738
F 84.607558 16.680544 26.855438
F 70.965858 0.884927 29.536838
F 70.719458 8.654384 29.701438
F 84.520258 8.924624 22.496038
F 78.001458 4.987104 26.683338
F 77.544558 12.771144 27.054438
F 70.935658 13.875844 25.851938
F 86.744858 12.609744 29.579138
F 71.009558 14.020844 23.140038
F 77.677358 2.288964 23.204838
F 78.008158 10.191944 23.486938
F 84.440758 16.623944 19.710638
F 75.476758 13.980344 30.470638
F 77.718558 2.371444 26.058038
F 77.710758 10.319644 26.171038
F 86.787158 12.869744 26.923338
F 84.468258 16.483144 29.681138
F 77.983758 10.084744 19.003138
F 77.965958 4.827764 29.573838
F 77.908558 12.640244 29.743638
F 77.775558 2.376124 18.559738
F 84.446958 1.199044 22.315538
F 80.196158 6.183464 30.277838
F 79.977058 13.976744 30.670538
F 71.118858 16.641344 22.404238
F 86.685558 2.733534 23.278638
F 87.017458 5.045164 29.582338
F 82.085458 2.309834 30.553338
F 82.292658 9.960964 30.616838
F 73.063658 2.397394 30.535638
F 73.108958 9.991004 30.442138
F 70.983158 13.964844 30.511038
F 84.663758 6.082224 30.481438
F 80.071058 14.033444 23.326338
F 75.828858 8.837144 22.515238
F 75.594358 6.176374 30.632138
F 84.465058 16.759644 22.441238
F 70.956858 16.656244 19.584238
F 75.378858 13.903644 18.738138
F 77.661058 2.344014 30.567538
F 77.560258 10.044944 30.582638
F 75.607758 6.390104 18.543738
F 80.029158 6.269954 18.824538
F 80.069758 13.824544 26.187538
F 75.278658 1.215474 22.417238
F 86.867058 5.169644 19.533038
F 86.784158 2.409794 30.570138
F 80.146158 1.204024 22.119938
F 80.070958 8.905184 22.505038
F 75.738858 8.809314 19.583038
F 75.510858 1.101064 19.586038
F 75.362158 16.471944 29.447738
F 80.212558 8.728194 19.832138
F 84.670358 8.759944 19.660038
F 84.489958 1.287124 19.641538
F 82.376058 4.859954 19.449338
F 82.264058 12.668844 19.773238
F 70.955758 0.875656 26.729438
F 73.425458 4.902494 19.541538
F 73.206758 12.692844 19.669938
F 71.071258 6.094984 23.218138
F 82.261258 2.334444 18.488038
F 82.448358 9.966164 18.791338
F 73.198958 2.342594 18.768838
F 73.355758 10.130644 18.761738
F 82.313258 5.047684 22.244738
F 82.477758 12.777244 22.635438
F 79.914658 16.628844 22.559838
F 73.287358 4.974404 22.268638
F 86.712358 10.006614 30.663238
F 80.010558 1.352004 19.426438
F 79.932158 16.454444 29.614038
F 71.315058 8.810774 22.241238
F 70.953558 16.583944 26.989838
F 71.168658 6.106104 18.878538
F 86.807558 10.291944 26.187338
F 71.053958 8.757134 26.971938
F 80.067758 16.422644 19.879938
F 86.568758 5.066484 26.897338
F 86.850858 10.111144 18.792538
F 86.815558 5.238054 22.284638
F 86.805658 2.517634 18.864138
F 80.008758 16.369244 26.975238
F 75.446858 16.654344 22.449138
F 75.327058 16.649344 26.820038
F 86.625358 2.360354 40.430138
F 80.108758 6.416044 47.654238
F 80.104458 14.362044 47.755338
F 75.715758 16.906744 43.951238
F 70.915958 6.300884 37.632338
F 75.804558 14.184144 47.658438
F 75.507358 16.862944 41.249338
F 80.027458 13.832944 33.342838
F 82.340158 12.755544 44.077638
F 78.036258 2.572234 47.978038
F 71.196358 14.145644 47.855238
F 80.176658 6.516594 44.939338
F 77.902658 12.853444 48.778338
F 71.243658 9.077474 41.163038
F 84.546058 6.545934 47.635338
F 70.946558 1.407754 41.221038
F 71.350758 9.071564 48.549338
F 84.548458 6.196224 33.193338
F 78.001758 12.782044 44.148638
F 86.847158 4.987384 36.842138
F 70.983858 1.500364 36.869738
F 77.933758 12.982444 41.513138
F 82.427758 2.437034 45.293938
F 82.427558 10.235844 45.082138
F 73.155358 2.768434 45.171938
F 73.345258 10.182644 45.041438
F 75.720558 9.074844 48.787538
F 82.300358 10.381044 47.798138
F 73.299058 2.692054 47.852338
F 73.507458 10.375744 47.911938
F 73.453158 12.918944 44.037038
F 86.844058 5.008114 44.038638
F 84.705958 14.129244 47.835338
F 71.088158 14.136444 37.593038
F 75.791758 6.479434 47.742438
F 71.078858 16.804044 41.379138
F 80.122058 16.447044 34.157038
F 86.810458 12.702744 36.882238
F 71.222658 14.234544 45.088038
F 84.638858 9.090854 44.172538
F 82.305258 10.199544 37.702038
F 84.641358 6.350464 44.896838
F 84.705558 14.070144 44.942938
F 82.205358 2.666324 37.834138
F 75.701258 6.562894 45.020938
F 82.268358 5.318284 48.658838
F 84.585158 16.554244 48.818938
F 82.342358 13.107344 48.693438
F 77.882158 5.223304 44.212738
F 82.315458 10.303244 40.431338
F 84.433158 14.007244 37.851038
F 82.276658 2.622804 40.595238
F 84.596658 16.603244 44.036638
F 71.076358 1.456464 48.686738
F 78.021858 2.662454 45.289638
F 77.821058 10.251344 45.014738
F 73.440858 5.321154 48.906638
F 84.390058 1.199004 34.252638
F 71.071258 16.903344 48.624138
F 78.092858 10.269444 47.666138
F 77.852558 2.515144 33.266938
F 82.433358 5.227094 44.141538
F 80.116058 14.142944 45.116338
F 71.155258 9.043684 43.895138
F 70.994458 6.505364 40.294738
F 71.059158 1.297964 44.015538
F 80.109158 1.285424 36.889238
F 79.952958 8.901224 36.821238
F 71.229558 14.166944 40.290338
F 80.086458 16.584044 41.293838
F 79.933458 1.255584 34.295538
F 79.919158 8.893734 34.115138
F 75.676858 14.150244 44.906738
F 75.568058 6.319134 37.889838
F 82.163458 5.123254 34.182538
F 82.320758 12.628744 34.234238
F 73.450158 10.112644 37.719038
F 73.380758 4.984964 34.094338
F 73.129758 12.538344 34.061638
F 77.584758 5.123564 41.492338
F 71.110258 8.984394 36.904238
F 73.333158 10.353944 40.430338
F 71.188158 6.345124 33.149738
F 86.836558 5.013764 34.103138
F 82.104458 5.210144 36.881338
F 82.232958 12.911744 36.893138
F 77.787158 10.462344 40.411138
F 73.339158 5.200984 36.706438
F 73.211358 12.562744 36.750538
F 75.505958 16.548444 34.037438
F 86.695358 5.127554 41.316738
F 84.498958 1.251154 48.901038
F 75.407058 14.040244 37.635038
F 80.145558 13.947144 40.332338
F 70.905558 1.303064 34.248138
F 71.241358 6.445474 47.930738
F 84.340258 1.320354 36.893538
F 84.619258 8.898224 36.694838
F 75.437058 1.298174 36.895238
F 75.735058 8.894554 36.835838
F 80.167058 16.762244 36.797638
F 84.483758 8.817264 34.006838
F 75.464958 1.039444 34.208238
F 75.519258 8.798964 34.170338
F 73.278658 2.436294 33.293338
F 73.324458 2.693544 37.759638
F 77.667758 2.448634 40.626338
F 78.036458 5.013534 34.052838
F 77.709458 12.810344 34.155138
F 84.740258 14.019644 40.555738
F 73.316558 2.561144 40.541938
F 71.300658 6.583224 45.165538
F 84.689358 1.196144 44.195538
F 73.419558 5.393424 44.083538
F 86.767558 2.442364 37.698238
F 84.500158 14.006344 33.274938
F 82.255858 10.147544 33.367338
F 77.683058 5.125414 36.715638
F 77.656158 12.807944 36.790238
F 77.799458 10.270844 37.820138
F 75.666058 6.697894 40.533638
F 79.931058 6.521334 40.692938
F 84.457158 6.510724 40.433238
F 82.412858 2.681094 47.925138
F 75.562758 14.151144 40.354838
F 84.553158 6.238934 37.746638
F 80.195658 1.377254 44.072038
F 80.130258 9.082384 44.184338
F 71.049658 16.675444 34.073138
F 75.651658 9.215604 41.450138
F 80.036658 1.407904 41.321438
F 79.941158 9.099564 41.470938
F 75.379858 1.358344 41.723938
F 84.637958 9.047544 41.351338
F 71.030158 16.697644 36.946538
F 79.812958 6.488684 37.911838
F 79.902758 14.052344 37.409638
F 84.460058 1.262274 41.470138
F 75.594158 9.113594 44.175338
F 75.715358 1.487664 44.435838
F 82.233358 5.217854 41.445838
F 82.412358 12.863144 41.386438
F 77.849358 2.617804 37.764238
F 73.351658 5.296694 41.263638
F 73.436458 12.874644 41.318738
F 75.511758 16.645144 48.819538
F 73.561758 13.025244 48.710338
F 86.814258 10.207044 37.851738
F 79.988858 16.925944 48.509038
F 80.188258 16.619244 44.025338
F 86.910258 2.459474 45.105538
F 75.627558 16.590244 36.729438
F 80.244458 8.971934 48.786238
F 87.026258 10.180544 45.124938
F 86.833158 10.101144 47.826138
F 70.826858 8.804484 34.211238
F 86.596258 12.630344 34.187938
F 75.655658 6.214814 33.260038
F 73.210258 9.860344 33.208238
F 86.871258 10.239144 40.514438
F 84.770758 16.463544 36.968838
F 84.614858 16.675744 34.157438
F 86.939358 12.790544 41.446638
F 86.693458 2.401624 47.873538
F 86.909858 12.712144 48.546538
F 86.911058 12.715844 44.106938
F 71.221758 16.805244 44.187338
F 84.650258 16.680344 41.363438
F 86.798158 2.346164 33.284138
F 75.462858 13.932044 33.163738
F 86.762258 5.111144 48.633238
F 86.698958 10.059944 33.376738
F 80.077058 6.399464 32.982438
F 82.235058 2.527374 33.350938
F 77.581358 10.285044 33.262438
F 84.641958 9.006974 48.754238
F 77.951658 5.127794 48.916738
F 80.308658 1.207584 48.793738
F 75.596958 1.453324 48.628238
F 70.998658 14.003644 33.321438
F 80.144558 1.443094 51.482238
F 80.051458 9.025324 51.465238
F 71.305958 6.594294 62.373838
F 86.799558 10.224744 55.019638
F 82.337658 5.365334 51.496338
F 82.241758 12.917344 51.436838
F 77.963058 10.401744 62.282438
F 73.520358 5.376994 51.563838
F 73.661758 13.054344 51.456138
F 86.925458 5.230084 63.355238
F 84.402858 1.358594 51.655138
F 84.476858 9.090444 51.570738
F 75.664958 1.164144 51.445538
F 75.798558 9.188054 51.494638
F 86.861258 2.525394 62.562638
F 71.159058 14.317744 59.714938
F 77.940658 2.541794 62.399638
F 77.968058 5.334614 51.542638
F 77.924758 12.944044 51.569638
F 86.608058 2.562314 52.452938
F 71.242458 9.134984 56.036738
F 80.118358 6.440764 55.054538
F 86.993958 12.767944 56.224238
F 71.175858 6.697674 59.709838
F 80.187158 16.727344 56.019338
F 71.379258 1.432244 51.402338
F 80.143358 1.274984 58.584638
F 80.017658 9.028654 58.671038
F 71.268358 9.118544 63.408538
F 71.298558 1.182264 63.371138
F 80.158258 1.030594 55.847738
F 80.008358 8.814324 56.004938
F 71.392558 16.802644 56.108738
F 71.206158 1.513684 55.919438
F 84.620458 16.497344 51.561838
F 80.136458 6.453454 52.442538
F 80.072958 14.277144 52.357338
F 80.062558 14.078244 62.593538
F 84.610758 6.456274 59.881038
F 84.632058 6.486004 62.567738
F 82.081258 4.988054 56.174838
F 82.331758 12.749444 55.935938
F 73.473758 10.408544 62.427538
F 73.409558 5.310774 56.183538
F 73.380058 12.933944 56.134238
F 71.102458 14.306244 62.538038
F 82.273758 2.906264 52.352238
F 82.267658 10.373644 52.342238
F 73.583858 2.829974 52.360238
F 73.464658 10.422844 52.161738
F 82.359058 2.547984 55.140238
F 82.187558 10.164144 55.121238
F 73.446158 2.737534 54.998338
F 73.656158 10.446644 55.172338
F 82.441558 5.152334 58.847338
F 82.314158 12.867544 58.698438
F 77.854158 10.300544 59.570338
F 73.410158 5.417834 58.805838
F 73.253158 12.960944 58.863538
F 80.063458 14.197544 55.103538
F 71.071358 9.210584 58.639638
F 84.450258 6.390244 55.300038
F 84.521458 14.091044 59.579038
F 71.156558 1.366074 58.520438
F 75.690658 6.229774 55.030638
F 75.656758 14.318944 55.252638
F 84.605058 1.346504 58.879938
F 84.669858 9.042634 58.936738
F 75.784258 1.562584 58.737938
F 75.577858 9.190004 58.715638
F 84.567358 1.191594 56.240538
F 84.552958 9.017924 56.043838
F 75.582058 1.217984 56.007738
F 75.771558 8.889244 55.935238
F 86.694858 2.502864 55.161638
F 84.563658 6.486984 52.578038
F 84.742758 14.004144 52.323238
F 80.113158 16.761944 58.803038
F 75.691258 6.625104 52.266738
F 75.859258 14.211444 52.521838
F 86.603858 10.337944 62.596538
F 71.370458 6.728014 55.066338
F 78.074758 2.603714 59.685938
F 77.859058 5.118534 55.999938
F 77.847758 12.918144 56.208238
F 75.720558 16.896644 58.764738
F 80.211958 14.181244 59.714438
F 75.703058 14.408544 62.396138
F 77.790158 2.550324 52.363438
F 77.961358 10.410744 52.436338
F 86.908858 12.975244 63.200938
F 86.595558 5.049804 56.157038
F 77.860458 2.339304 55.119538
F 77.864458 10.396844 55.134438
F 84.502258 16.519944 56.083038
F 71.282458 9.286314 51.313538
F 75.617558 14.281244 59.750938
F 77.776558 5.225574 58.725638
F 77.837758 12.923544 58.822738
F 77.792258 12.907744 63.345138
F 73.461458 2.542854 62.385038
F 80.202558 6.524884 62.288938
F 84.581658 14.040444 55.164638
F 75.740358 9.191864 63.400338
F 75.670858 1.099704 63.540738
F 84.345258 9.000504 63.508738
F 80.229058 1.088644 63.213838
F 80.106058 8.982964 63.327238
F 84.503158 1.382244 63.258238
F 71.297858 14.238044 52.172638
F 71.201458 6.772224 52.290038
F 80.026858 6.351014 59.676538
F 71.244058 16.794844 51.317238
F 75.764658 6.446974 62.564638
F 71.279958 14.155044 54.931338
F 84.700858 14.186944 62.342938
F 82.401458 5.230964 63.433638
F 82.410458 13.038244 63.365938
F 78.038958 5.171744 63.436538
F 73.454858 5.216024 63.427438
F 73.447358 12.957444 63.230338
F 75.575758 6.711494 59.869838
F 82.285458 2.425264 59.642938
F 82.371058 10.227744 59.661538
F 73.441058 2.697384 59.648438
F 73.352558 10.365144 59.720838
F 82.324558 2.697384 62.424638
F 82.225858 10.409844 62.391538
F 87.131058 12.859944 51.269638
F 86.965858 2.560174 59.872838
F 80.164658 16.692644 63.380938
F 84.653958 16.704044 63.476738
F 86.663758 5.054934 51.429838
F 80.372858 16.719944 51.212038
F 86.927658 10.269444 59.912938
F 84.457058 16.639644 58.863638
F 87.013958 12.801744 58.874238
F 75.622758 16.964744 63.325838
F 86.850458 5.246774 58.907138
F 86.736858 10.343444 52.260138
F 75.936758 16.796944 51.516138
F 75.839658 16.973844 55.953738
F 71.263858 16.821944 58.805138
F 71.237058 16.899044 63.249638
F 80.282258 21.853644 4.232998
F 80.052758 29.373244 4.158848
F 71.128158 32.002044 0.530902
F 86.987258 28.278644 12.328738
F 80.047958 24.419644 7.892538
F 84.578458 24.162144 0.653237
F 82.157858 17.862044 11.611038
F 77.648158 25.633244 16.198438
F 71.222158 21.696444 11.450638
F 86.827358 33.371744 4.181988
F 80.067658 24.303944 5.226578
F 71.235558 32.189944 7.830058
F 86.796758 25.795544 15.996838
F 75.615658 31.907144 4.956088
F 73.180758 20.419444 15.175738
F 86.785458 17.891244 8.861678
F 77.768758 17.784344 15.975538
F 80.120558 29.349044 1.405658
F 71.189358 29.468344 1.379548
F 71.095458 24.396244 12.348938
F 82.368958 28.211144 5.359198
F 82.359758 20.415444 5.233548
F 73.194658 28.263144 5.144848
F 73.399058 20.543944 5.107208
F 82.501658 25.597844 1.827458
F 70.968058 24.470444 0.348065
F 73.172158 25.703244 1.419758
F 71.166958 21.945044 1.236208
F 82.206958 25.563144 4.493128
F 82.135558 20.435244 0.620102
F 73.283658 25.639744 4.145738
F 71.204258 21.919144 8.731808
F 82.389158 28.248144 8.034048
F 82.281758 20.528444 7.919028
F 73.435858 27.992344 7.862458
F 73.428658 20.631644 7.780108
F 84.531358 21.656044 4.182568
F 84.653258 29.437944 4.131608
F 75.712158 21.617644 4.167428
F 75.624958 29.272944 4.079268
F 84.605458 24.271344 8.029858
F 71.299758 29.463244 11.398038
F 73.472158 33.476844 11.546938
F 75.684858 24.380844 7.978668
F 73.373658 33.356544 1.362898
F 82.314858 33.044844 1.350438
F 84.441158 24.208144 5.168948
F 86.737058 28.209244 7.631938
F 86.753358 33.362244 1.503108
F 75.499058 24.424444 5.325958
F 70.915258 31.993744 14.966638
F 77.996158 33.314844 1.336698
F 84.625058 21.617544 1.512218
F 84.493058 29.206744 1.369658
F 75.739558 21.856344 1.401078
F 75.710058 29.468444 1.286308
F 75.400858 32.054744 15.018538
F 73.459258 28.310744 0.541661
F 77.829458 28.132244 5.181908
F 78.019158 20.571544 4.925158
F 86.775358 20.484244 12.398238
F 86.647158 20.415444 15.114638
F 86.824158 20.577544 5.135568
F 79.844558 29.370344 15.898538
F 71.098358 32.128744 5.035858
F 77.576258 27.997744 15.072838
F 77.949658 25.555144 4.333068
F 73.102558 18.067344 8.726748
F 86.831658 17.966944 4.270938
F 77.749658 17.762244 1.388938
F 77.872658 28.324044 7.870158
F 78.000458 20.649944 7.629988
F 80.008158 21.816944 11.400338
F 79.982958 29.312444 11.699938
F 86.739358 20.478244 7.840198
F 82.317458 33.104944 11.484638
F 82.305458 33.383644 8.789158
F 86.799258 20.522944 0.659556
F 86.753058 28.169644 4.969498
F 73.439158 20.584144 0.511179
F 84.543858 32.180944 5.179968
F 75.469358 32.104644 7.667398
F 80.036458 24.410844 12.449238
F 73.509258 17.901744 15.897838
F 77.643158 17.933244 11.349438
F 80.046358 21.762344 1.597588
F 79.961358 31.999644 14.976038
F 77.731258 33.255844 4.008538
F 80.060858 21.758044 8.783738
F 80.075858 29.536544 8.915578
F 77.808658 20.434344 15.180238
F 80.064558 31.902844 0.508830
F 82.345558 28.223744 12.290638
F 82.184558 20.436944 12.674438
F 73.435258 28.071144 12.280738
F 73.468658 20.505244 12.481438
F 82.269558 25.684544 8.952528
F 79.988358 32.069044 12.272438
F 73.327158 25.485344 8.737808
F 86.694858 27.983544 0.601632
F 82.332558 25.648344 11.675838
F 82.278158 17.898144 1.487508
F 73.310558 25.640044 11.370138
F 70.733258 21.711844 15.941138
F 82.066758 28.342944 14.975138
F 80.051258 32.189044 7.913288
F 73.263158 28.144244 14.986738
F 86.779058 25.753044 8.764358
F 84.438558 21.781644 11.603438
F 84.592758 29.348144 11.474338
F 75.620458 21.793644 11.744438
F 75.452158 29.521944 11.332238
F 84.528658 31.987644 15.084838
F 84.528858 31.984144 12.254838
F 71.367358 32.050344 12.350138
F 73.227358 18.035344 4.120898
F 71.236758 29.462844 8.768918
F 82.258758 33.268244 4.228858
F 84.573958 24.459944 12.384138
F 82.303958 17.857044 4.229038
F 84.471558 24.479844 15.112238
F 75.585258 24.546544 12.290638
F 86.835858 25.703644 11.490838
F 77.813658 33.220644 11.312138
F 84.578558 21.669044 8.982588
F 84.633758 29.500544 8.760978
F 75.685758 21.706944 8.833738
F 75.458858 29.552344 8.650628
F 86.946258 32.994144 11.666438
F 75.676458 32.153044 12.411538
F 77.666058 28.092444 12.308038
F 77.833058 20.434244 12.301438
F 84.536558 31.827144 0.345674
F 80.242658 24.380644 0.633892
F 77.962358 25.786844 8.889358
F 75.503558 24.478844 0.551422
F 77.871158 25.598844 1.713208
F 86.895958 33.332444 8.930088
F 77.797558 25.557344 11.541838
F 82.185958 17.923244 8.759288
F 82.232458 27.980444 0.397339
F 86.733158 17.894144 11.570838
F 71.197758 21.792544 4.000338
F 71.105658 29.551044 4.039488
F 71.011158 24.355544 7.728568
F 73.367358 33.549144 8.706728
F 71.058158 24.329144 4.989848
F 79.881558 31.952744 5.131688
F 79.839558 24.254444 15.199738
F 77.691958 33.327644 8.445678
F 77.696558 17.914644 4.091718
F 73.233958 17.899344 1.490238
F 77.870958 20.445244 0.674311
F 86.762058 28.272344 15.044338
F 82.375558 20.542344 15.409938
F 73.299058 33.356144 4.136508
F 84.414558 32.112944 7.786508
F 82.221358 25.666244 15.956638
F 70.816758 24.279944 15.042238
F 75.438858 24.415744 15.130538
F 86.825158 25.465144 1.580948
F 71.072958 29.344444 15.945138
F 86.681158 17.961344 1.509918
F 75.740458 32.037044 0.743184
F 77.703458 18.032444 8.643778
F 86.739658 17.721744 16.071038
F 75.411558 29.505344 15.884538
F 86.697358 25.469144 4.281808
F 73.405158 18.064644 11.488338
F 82.230158 33.154444 15.931638
F 77.826358 28.004144 0.388889
F 75.397558 21.844144 15.968538
F 82.339558 17.942044 16.128538
F 73.130758 33.246944 16.050338
F 84.417558 29.386444 15.938238
F 79.978358 21.679644 16.102438
F 77.730058 33.033644 16.027738
F 84.538058 21.917944 16.252138
F 73.043858 25.607444 15.910438
F 86.807158 33.489544 16.145838
F 80.012058 21.591544 25.966638
F 80.077558 29.519044 26.056838
F 73.329758 33.184344 18.831438
F 84.561758 24.266744 19.420538
F 79.938158 24.397444 29.530338
F 75.795058 32.110044 29.461438
F 77.804458 33.684044 30.566838
F 73.386758 33.375944 30.212238
F 77.517358 20.352144 22.451538
F 75.477558 24.196344 19.745138
F 80.055758 24.218944 26.753638
F 77.691858 25.654344 18.814238
F 80.223858 31.972144 22.405738
F 75.232658 24.444544 22.475438
F 77.813758 28.147144 22.218538
F 82.168558 17.903344 23.418938
F 79.788758 21.669344 23.239038
F 80.060958 29.313044 23.390438
F 82.216558 33.574044 30.480038
F 84.562458 24.307144 22.321338
F 82.292758 28.138544 26.824038
F 82.312558 20.340344 26.879438
F 73.449658 28.105244 26.897038
F 73.197058 20.436644 26.644638
F 82.005058 25.447444 23.352238
F 77.673258 17.976944 30.375038
F 73.006458 25.812144 23.438538
F 82.206858 17.709344 18.843438
F 82.203858 25.559144 26.075338
F 75.622058 31.911444 19.689138
F 73.036458 25.549844 26.098638
F 86.777958 28.211344 26.866538
F 82.295558 28.158744 29.445338
F 82.042658 20.330844 29.536138
F 73.538158 28.221744 29.552438
F 73.275358 20.495144 29.463338
F 84.746958 21.712944 26.055838
F 84.522358 29.564744 25.902238
F 75.469958 21.708044 26.118838
F 75.634858 29.322644 25.924138
F 84.484258 24.277144 29.642238
F 86.887758 25.728344 18.688638
F 70.783358 32.095344 22.270038
F 75.534858 24.264844 29.554538
F 86.735258 18.029844 23.436638
F 70.984158 24.417944 22.289738
F 84.438358 24.322744 26.853338
F 77.744558 20.295744 19.569738
F 77.643258 17.845944 23.372238
F 75.515058 24.270744 26.892338
F 77.822258 28.169944 19.575938
F 73.211358 33.257944 23.108838
F 84.549558 21.761244 23.383338
F 84.562158 29.293944 23.171438
F 75.300558 21.791244 23.162638
F 75.457458 29.500544 23.226038
F 86.890158 28.256044 19.726538
F 84.413158 32.000844 29.591438
F 77.848758 28.125744 26.806938
F 77.762658 20.350044 26.914338
F 82.496158 33.233744 23.326938
F 75.507358 32.109044 26.696238
F 77.744158 25.580644 23.230338
F 84.580758 31.815744 19.561838
F 86.881858 33.231344 23.331038
F 75.627958 32.106144 22.369938
F 77.798658 25.496244 25.959038
F 82.445958 33.218844 18.569038
F 78.032658 33.273844 23.191438
F 84.551358 31.869844 22.349238
F 77.772358 28.223044 29.590838
F 77.763058 20.532044 29.516138
F 80.052158 21.856644 30.484038
F 80.072158 29.395444 30.727138
F 75.665058 29.500544 18.584538
F 75.391758 21.717044 18.890138
F 82.169458 25.531344 30.662438
F 86.615458 33.401244 30.450938
F 73.178458 25.472444 30.407938
F 86.935258 28.350044 22.446938
F 84.411258 21.706444 30.490438
F 84.405058 29.448144 30.472738
F 75.484758 21.712444 30.481138
F 75.677558 29.419444 30.498038
F 84.641258 32.095244 26.784038
F 73.133858 33.167644 25.798538
F 77.831258 25.602844 30.354538
F 86.935158 17.937944 26.055638
F 80.105258 21.628244 18.935438
F 79.998258 29.414744 18.695338
F 84.454258 29.312744 18.726838
F 84.374458 21.689744 18.854838
F 79.861658 24.204244 22.320738
F 86.834758 20.470444 29.750038
F 86.996658 20.578344 26.957838
F 73.140058 20.454844 22.305738
F 80.040958 32.198544 29.857838
F 73.158758 28.431644 22.347838
F 79.929458 24.237244 19.585838
F 86.818758 33.488244 25.943438
F 82.424558 33.315744 26.036438
F 82.168058 20.474244 22.536938
F 71.036458 32.025744 29.502338
F 82.193958 28.218044 22.242538
F 82.251758 27.907044 19.526738
F 82.225758 20.278244 19.771138
F 73.317458 28.208544 19.386138
F 73.078858 20.357944 19.680038
F 82.258958 25.368644 18.730138
F 86.710458 25.626844 23.285638
F 73.310258 25.541844 18.705638
F 80.258258 31.918044 19.613738
F 70.906958 21.705944 25.932738
F 71.016058 29.272144 25.877838
F 70.926858 24.330544 29.600138
F 70.949558 31.996844 19.634338
F 70.862058 24.259244 26.932738
F 86.696758 20.402344 19.541338
F 71.058058 21.802244 23.118238
F 70.852958 29.604444 23.263738
F 71.116058 21.787444 30.339438
F 71.174258 29.534644 30.503238
F 70.844158 21.675044 18.839938
F 70.805458 29.402844 18.822838
F 78.039358 33.125744 18.920738
F 86.744658 17.775544 30.513938
F 70.964958 24.354144 19.694238
F 86.758158 33.303244 18.752338
F 77.987758 33.296144 25.975738
F 86.813358 25.580044 25.957638
F 80.159358 31.957344 27.195138
F 86.780658 28.243944 29.533238
F 71.017758 31.822944 26.822738
F 86.771458 25.577944 30.543138
F 77.759558 17.699444 18.787038
F 86.761758 20.528144 22.409638
F 73.127858 17.865144 30.426038
F 73.082758 17.846444 25.963738
F 86.514258 17.791444 18.795038
F 82.264758 17.772244 26.107638
F 82.017858 17.783344 30.575338
F 73.282158 17.784944 18.790238
F 73.178058 17.920044 23.366738
F 77.722958 17.747644 26.148638
F 86.633058 33.503544 47.852138
F 80.066958 29.633244 47.735638
F 86.834458 28.202844 41.393838
F 82.461458 18.072944 44.997238
F 73.332958 18.166444 37.752538
F 70.935658 29.625944 37.779338
F 75.463758 32.012944 36.807938
F 75.483858 29.535744 37.715438
F 77.767458 20.496444 44.213138
F 75.461058 22.000244 37.770638
F 80.083658 21.781844 45.156238
F 79.869258 29.629444 44.808938
F 84.594758 29.701444 37.768438
F 84.489858 21.673144 37.837438
F 84.569458 32.224044 41.191238
F 75.494358 32.182444 41.413638
F 77.851358 17.775044 33.354538
F 86.959458 33.331744 40.573038
F 82.438958 26.036044 44.868238
F 86.834158 33.479944 45.124938
F 73.258758 25.900344 45.081538
F 80.156758 24.500344 48.569638
F 82.303658 25.897544 47.667838
F 80.101658 21.912344 47.830238
F 73.396858 25.958844 47.815238
F 77.731258 33.474644 33.341438
F 84.563458 21.758844 47.656938
F 84.587758 29.658944 47.761238
F 75.528858 21.972544 47.833438
F 75.409758 29.587444 47.535138
F 77.686858 33.325344 40.313538
F 77.842658 25.585044 40.320038
F 71.147658 29.806744 44.952238
F 86.895458 20.427044 36.991138
F 70.912758 21.880144 37.680638
F 77.905858 25.776244 33.105438
F 84.513158 21.689744 45.034338
F 84.721558 29.610244 45.008238
F 75.594258 21.911544 45.052438
F 75.525558 29.843544 44.847338
F 77.779458 33.586844 44.990138
F 71.033958 32.007744 34.035838
F 84.460058 32.026244 43.979438
F 79.991358 32.162744 44.039438
F 82.325358 33.423644 33.225338
F 71.292358 29.368644 33.226138
F 77.803058 25.938144 44.877138
F 71.130758 21.822144 33.034438
F 71.165658 32.258744 43.900938
F 77.840258 28.425444 48.524138
F 77.857258 25.767144 47.593638
F 73.158558 33.331444 32.926238
F 71.136658 32.112644 41.112538
F 86.732858 25.856344 37.577938
F 77.850558 17.931944 40.359738
F 71.048558 24.297544 34.060738
F 80.145658 24.335944 36.797138
F 82.361358 17.905644 37.772538
F 73.335958 33.549144 45.040338
F 75.493258 24.523344 41.377638
F 77.713658 28.490044 43.853438
F 77.600958 18.077544 47.725638
F 80.153458 24.393744 34.084238
F 86.717658 33.357444 37.914138
F 78.009158 17.837544 45.001138
F 77.863658 28.267144 41.197838
F 75.662558 32.373044 44.136038
F 84.620658 24.510044 41.356938
F 82.309558 28.266144 34.236038
F 82.159358 20.553044 34.313238
F 73.385758 28.075544 34.340638
F 73.365858 20.786044 34.069038
F 79.962358 29.533644 33.514038
F 86.981258 17.889544 37.933338
F 84.496858 21.679544 33.300338
F 82.354058 33.328544 45.242338
F 82.515158 28.248344 36.928138
F 82.247258 20.424544 37.040238
F 73.133958 28.299844 37.042238
F 73.248358 20.717944 36.706938
F 73.271958 33.384744 37.686738
F 84.400058 29.527844 33.277238
F 86.720058 25.766744 44.841938
F 82.300658 33.403744 40.388638
F 84.474558 24.121544 36.816038
F 86.796258 17.877544 45.072338
F 75.663258 21.886444 33.087538
F 75.650058 24.468944 36.808838
F 77.683458 33.282244 37.626638
F 82.220158 33.551344 37.702638
F 84.515058 24.238244 34.148338
F 77.893758 25.553544 37.655538
F 86.726958 33.313144 33.135038
F 75.671258 24.569944 34.129038
F 75.514758 29.622944 33.294538
F 86.725558 28.351244 48.579238
F 73.237958 18.169144 47.958738
F 73.426558 33.473044 40.372138
F 77.633658 28.298644 34.118338
F 77.745258 20.390344 33.993538
F 71.275458 24.568944 36.782338
F 73.292058 20.718244 48.878338
F 73.297858 28.477244 48.575538
F 86.921758 25.660744 40.282338
F 71.208958 22.100544 44.939838
F 80.038958 32.178844 34.152338
F 77.772158 28.179044 36.862638
F 77.611758 20.610544 36.734238
F 79.975058 21.786844 40.422738
F 80.205858 29.601844 40.594638
F 73.526058 18.008644 45.236038
F 71.230858 29.574744 40.340438
F 80.006658 24.549744 44.327938
F 71.217658 24.487244 44.090438
F 77.753658 33.469944 47.679938
F 75.416358 24.525044 44.138838
F 86.724058 28.405044 33.922438
F 82.193858 33.238044 47.923738
F 80.002958 24.311744 41.525238
F 79.854458 32.118844 48.688738
F 73.288858 18.044644 33.190038
F 77.923358 20.459844 41.457938
F 77.762458 18.061244 37.605038
F 84.531358 24.440844 44.043838
F 79.863458 21.815544 37.654738
F 80.142458 29.481244 37.635438
F 75.531458 29.632544 40.454538
F 75.622458 21.871944 40.446838
F 82.440458 28.292744 41.542738
F 82.272858 20.543444 41.409438
F 73.347258 28.223444 41.291938
F 73.228758 20.870144 41.467838
F 82.316758 25.606244 37.970838
F 82.311858 28.362944 48.684838
F 73.464058 25.767344 37.769538
F 86.757258 20.452444 41.313238
F 82.279458 25.800544 40.592938
F 86.622458 25.771644 47.703538
F 73.277958 25.658444 40.469838
F 73.264458 18.254844 40.478438
F 82.278258 28.611044 44.258038
F 82.259558 20.636044 44.124138
F 73.285558 28.360644 44.013038
F 73.326358 20.698144 44.146038
F 84.419058 21.879344 40.537638
F 84.590058 29.495344 40.526238
F 71.101658 21.946644 47.677438
F 71.116858 29.761144 47.746838
F 75.377858 32.193244 34.029138
F 86.645558 20.596444 48.649838
F 70.972358 24.542744 41.442338
F 79.942758 32.048244 36.884038
F 82.344758 25.859944 33.326838
F 75.522858 24.662644 48.570338
F 70.960558 32.171344 36.674638
F 84.482258 32.081844 34.151538
F 86.828658 20.481544 43.985838
F 73.530658 33.590044 47.717738
F 71.014558 21.962644 40.510938
F 84.423358 32.150444 36.818138
F 79.943358 32.141144 41.291338
F 86.861758 17.998444 40.500238
F 86.713058 25.755344 33.175238
F 86.979958 28.452144 44.146438
F 86.945558 20.561944 34.300338
F 86.880358 18.094044 47.735438
F 77.782058 20.741144 48.635038
F 86.917458 28.475444 36.708338
F 79.897858 21.916144 33.215138
F 82.420758 17.858744 47.772938
F 71.234658 32.347744 48.674438
F 82.350258 17.857944 40.497138
F 86.783558 17.963344 33.155238
F 75.587958 32.189644 48.722338
F 71.194458 24.554744 48.601938
F 82.266758 17.966344 33.253138
F 73.353358 25.564044 33.162838
F 84.405158 24.486544 48.577238
F 82.303458 20.470944 48.566338
F 84.587058 32.061344 48.881538
F 80.155858 24.638544 51.257038
F 71.289458 24.641744 55.745138
F 78.175858 18.080144 55.056338
F 77.690258 20.621744 63.301838
F 82.463258 18.098644 52.307738
F 77.834058 28.066544 63.160538
F 82.277458 28.194144 51.348738
F 82.415958 20.585544 51.437038
F 73.528558 28.357044 51.321838
F 73.743258 20.754944 51.595438
F 84.526358 24.468244 51.393238
F 84.678458 32.167644 56.024938
F 75.745558 32.085344 55.839638
F 75.763758 24.564844 51.282738
F 71.091558 21.953944 62.271838
F 73.352758 33.449344 59.680538
F 73.428058 18.156444 62.316038
F 82.423558 17.989344 62.474538
F 77.932158 28.359044 51.221538
F 78.046458 20.784744 51.383138
F 80.055258 22.033744 54.971838
F 80.285958 29.526544 55.222838
F 82.221758 33.331744 52.473838
F 73.591258 18.083344 55.001438
F 80.250658 24.473744 58.703038
F 71.213858 29.749044 59.704038
F 86.721858 25.542244 54.984138
F 75.509058 29.476144 59.545038
F 86.900358 33.307644 62.450138
F 75.592758 21.945844 59.626938
F 80.096558 24.564544 55.892038
F 71.097658 29.685644 52.196438
F 84.458358 32.210244 63.167338
F 84.669358 29.505044 59.823738
F 77.733458 25.560444 62.240238
F 84.557658 21.872144 59.524438
F 80.318358 22.090644 52.252938
F 80.036758 29.472844 52.516938
F 80.132658 32.034444 51.361138
F 71.187858 21.935344 59.557038
F 82.595158 28.361644 56.150738
F 82.361658 20.712844 56.050238
F 73.458958 28.432444 56.013338
F 73.596558 20.839344 55.880638
F 82.227558 25.826744 52.464038
F 80.106658 32.239644 63.380438
F 73.490358 25.797144 52.317738
F 84.507858 32.028944 51.557238
F 82.434358 25.815444 55.118638
F 86.722358 20.439544 58.535938
F 73.589158 25.758044 55.063138
F 86.845258 33.259444 54.982938
F 82.391458 28.229944 58.793338
F 82.423858 20.548844 58.710938
F 73.174058 28.194444 58.733938
F 73.371458 20.760944 58.508438
F 84.675558 21.706844 54.915738
F 84.693758 29.549044 55.179938
F 75.927258 22.041444 55.190338
F 75.699758 29.438044 55.039038
F 84.673558 24.454144 58.659138
F 77.964458 25.763144 59.521938
F 73.574258 33.364644 62.491538
F 75.629058 24.720744 58.801138
F 78.200858 18.199944 52.304438
F 86.635458 17.933544 52.420938
F 84.639458 24.228744 55.935338
F 86.691158 33.257144 52.256138
F 73.369058 18.158744 59.533138
F 75.707158 24.595244 56.115138
F 70.896058 24.471144 63.272138
F 77.891758 33.562544 62.495138
F 84.695158 21.737444 52.285938
F 84.631758 29.447444 52.361638
F 75.903158 21.982944 52.458538
F 75.697258 29.675144 52.344238
F 86.906058 33.467544 59.599838
F 73.295958 33.371444 52.264138
F 77.909358 28.344144 55.961838
F 77.963458 20.490244 56.134638
F 86.844858 28.209944 51.218638
F 86.794858 25.674644 52.207438
F 77.907458 25.888244 52.226738
F 86.713258 20.356244 63.470338
F 86.631858 28.132144 63.435438
F 84.847658 31.971344 58.745838
F 77.948758 25.880344 54.958538
F 87.103958 25.578444 59.593938
F 75.831858 32.095544 63.459838
F 77.960958 33.281844 52.239338
F 77.769358 28.325144 58.648538
F 78.028858 20.801944 58.959238
F 80.175158 21.985644 62.537338
F 80.260758 29.592244 62.454238
F 75.420558 24.505844 63.296138
F 77.924558 18.138344 59.729838
F 80.092158 24.631844 63.478838
F 71.344758 29.734444 62.511938
F 77.920858 33.369444 59.592838
F 86.726558 18.025144 59.770138
F 71.222758 32.289844 55.926138
F 84.929858 24.343344 63.476538
F 80.379158 21.992344 59.772438
F 80.125658 29.476344 59.712938
F 75.792858 29.534244 62.338038
F 75.525058 22.007244 62.356438
F 82.495558 28.095444 63.163938
F 82.365058 20.676544 63.334938
F 73.579758 28.355244 63.403938
F 73.399458 20.593644 63.270338
F 82.528258 25.680644 59.520738
F 82.462058 18.097944 55.050438
F 73.379558 25.664944 59.799238
F 75.603758 31.966544 58.667438
F 82.614158 25.440044 62.509238
F 82.384158 18.031744 59.775738
F 73.154558 25.778444 62.459238
F 86.730558 28.100644 56.020338
F 84.710858 21.842344 62.385238
F 84.627958 29.576844 62.544738
F 71.375958 24.589844 51.232438
F 71.442658 21.984344 52.248438
F 82.575258 33.430744 55.200438
F 71.331658 22.072644 54.926838
F 71.321958 29.873444 54.921938
F 71.239858 24.446844 58.653438
F 73.450558 33.517844 55.140638
F 82.471658 33.229244 59.394238
F 71.297858 32.187344 63.233038
F 77.984758 33.242044 55.024838
F 80.369958 32.128844 55.906238
F 82.391558 33.511544 62.233238
F 71.108658 32.291244 58.719038
F 80.098458 32.000344 58.690138
F 75.552058 32.229244 51.473938
F 70.990358 32.227144 51.309838
F 86.934258 20.453244 51.313038
F 87.015058 20.382644 55.873438
F 86.930358 17.928144 62.412038
F 73.543558 18.003144 52.278038
F 87.013758 25.758244 62.377538
F 86.783458 28.272444 58.840438
F 86.803258 17.608044 55.105538
F 77.950658 18.140944 62.467138
F 80.110458 44.833644 4.106088
F 80.180358 36.978744 4.221688
F 77.796558 51.339644 15.321838
F 73.377458 48.744244 8.960278
F 80.283558 47.522044 7.626618
F 79.861358 39.604444 7.704988
F 86.735858 48.702144 11.352638
F 86.865158 51.495444 7.871318
F 80.095358 47.497144 4.870698
F 79.910058 39.550244 5.030098
F 77.697858 51.369744 7.755618
F 73.324658 51.558644 5.048218
F 80.226958 44.925644 1.366718
F 80.240058 37.037644 1.373518
F 82.361458 35.805944 12.341338
F 71.345858 37.314644 1.327768
F 82.361658 35.797944 5.232248
F 82.290658 43.489044 5.090468
F 73.399358 35.994844 5.038998
F 73.283358 43.518244 5.009338
F 78.054458 48.762944 11.487138
F 82.320058 35.533044 0.435896
F 82.221958 40.921044 1.561758
F 82.251158 48.682444 1.493728
F 71.306258 37.326544 4.102938
F 73.293558 41.280744 1.421878
F 82.464258 48.853744 4.240448
F 71.158158 47.453344 5.286298
F 82.262658 40.875044 4.293048
F 73.359558 48.903444 4.139088
F 86.766858 35.903344 7.787668
F 73.220158 41.020144 4.022578
F 82.138658 36.049344 7.851988
F 82.149958 43.609244 7.789188
F 73.408158 36.113044 7.730698
F 73.289958 43.505244 7.680478
F 84.497558 44.857344 4.233528
F 84.509158 37.172544 4.034208
F 75.437658 44.887344 4.240668
F 75.577958 37.120344 4.010948
F 84.573558 47.493944 7.927968
F 84.365658 39.699344 7.871668
F 75.553558 47.375244 8.014718
F 75.709858 39.773244 7.545568
F 84.646858 47.392544 5.218538
F 84.565858 39.606144 5.146368
F 75.596458 47.559844 5.288348
F 75.410058 39.732744 4.724308
F 84.585758 44.834044 1.511548
F 84.639258 37.045944 1.383058
F 75.784958 44.989444 1.400038
F 75.798758 37.362944 1.399928
F 73.390358 51.460944 12.456638
F 86.851758 43.693544 12.247938
F 77.757258 35.728444 5.019448
F 77.817958 43.643844 5.107768
F 84.600158 39.616744 0.543827
F 86.772158 36.017244 5.058748
F 82.358258 51.653644 12.488938
F 77.994258 48.755444 1.369438
F 86.825458 51.473044 5.127588
F 77.796958 40.988744 1.382768
F 71.081058 44.999244 4.013278
F 71.066158 39.805244 7.986678
F 86.729158 51.296044 12.213538
F 77.880658 48.760844 4.187218
F 71.116258 45.116144 1.253878
F 77.786058 41.068644 4.184688
F 73.523258 43.648844 15.152638
F 84.480858 37.167844 15.927338
F 77.541658 35.954744 7.821998
F 77.736058 43.674544 7.821028
F 80.098558 44.974144 11.339138
F 80.143958 37.139544 11.422038
F 82.085958 41.011044 15.685038
F 71.146958 37.182944 8.788088
F 80.158058 47.533044 15.125338
F 79.854558 39.501344 14.975238
F 71.215758 44.869244 8.790378
F 71.089358 39.834144 12.257638
F 80.334758 47.578444 12.337738
F 80.026858 39.785044 12.245538
F 82.447158 48.795844 15.959538
F 71.053758 47.531444 8.019638
F 79.949958 44.967044 8.574638
F 79.832958 37.029344 8.720668
F 71.253258 44.736544 16.072638
F 71.300558 47.670844 0.570706
F 86.945058 40.795144 4.129048
F 82.381158 43.784344 12.264738
F 73.437858 36.047544 12.398538
F 73.384658 43.696344 12.357538
F 82.322258 48.822244 8.757228
F 73.591758 48.850144 1.494278
F 82.213458 40.885144 8.706688
F 71.006558 39.857544 5.097108
F 71.410558 47.690944 12.372738
F 73.455058 40.906944 8.721818
F 71.079258 37.087344 11.612538
F 71.029158 39.794344 15.065438
F 82.370758 41.014344 11.455638
F 73.773458 48.974644 11.540338
F 82.350758 51.481744 5.149198
F 73.459758 41.059244 11.478938
F 86.818158 48.775644 4.228438
F 82.400258 43.695644 14.828138
F 73.178758 35.819744 14.972238
F 75.651358 47.291444 15.184438
F 84.577158 44.915544 11.208538
F 84.636358 37.081644 11.483038
F 75.661858 44.907444 11.477438
F 75.780658 37.123044 11.495738
F 84.604258 47.414744 15.041738
F 73.471258 51.441544 0.561320
F 75.828258 47.581144 0.515847
F 75.346658 39.757244 15.181338
F 84.366458 47.468444 12.271538
F 84.603358 39.646744 12.279738
F 75.821658 47.424944 12.455638
F 75.858158 39.781744 12.421838
F 84.480958 44.963744 8.531078
F 84.506358 37.072644 8.797048
F 75.290358 44.715844 8.819478
F 75.532258 37.427344 8.768748
F 86.757158 48.569344 1.458258
F 86.865958 43.409544 5.069138
F 77.970758 35.731344 12.370438
F 77.849658 43.450344 12.328338
F 86.927458 35.611644 12.422938
F 77.717258 40.884044 16.030538
F 73.587358 43.743344 0.623898
F 77.962358 48.756144 8.784498
F 73.524058 35.870944 0.574841
F 77.773558 41.088644 8.475838
F 86.711858 43.492844 7.644808
F 82.351358 49.068744 11.485538
F 86.658758 43.734644 15.032338
F 71.189058 44.931544 11.503938
F 77.977058 51.407244 12.544138
F 77.891758 41.084244 11.194938
F 82.237358 51.309044 0.539979
F 86.691358 40.795444 8.714758
F 79.979558 37.057644 16.146938
F 77.889358 43.372644 15.066538
F 77.946658 35.947944 0.456588
F 78.009758 51.390344 0.465381
F 82.430758 43.583044 0.480599
F 86.786258 48.736244 15.990138
F 73.354958 51.254244 15.140938
F 86.782558 35.924444 15.115938
F 86.740558 51.301444 14.871538
F 82.194858 35.721044 14.995438
F 86.935858 48.776744 8.668898
F 77.873758 51.436044 4.992358
F 86.813558 51.250044 0.595671
F 82.195758 51.491044 7.943648
F 82.332558 51.447444 15.184138
F 71.090358 47.275544 15.019338
F 86.711858 41.053944 11.431838
F 86.910758 35.748244 0.462406
F 84.562658 39.729444 15.036438
F 77.735358 35.801644 15.101838
F 71.190058 39.759644 0.526000
F 73.288158 51.430644 7.953858
F 77.823358 48.759644 16.152838
F 86.822158 43.427544 0.530976
F 77.937658 43.602444 0.465283
F 86.877058 40.921444 1.336148
F 75.487058 39.912944 0.546745
F 70.995358 37.160244 15.893738
F 80.036158 39.600444 0.439494
F 84.528858 47.470444 0.543210
F 80.126158 47.519544 0.592106
F 75.384558 37.103144 15.800438
F 86.819458 41.173944 15.878838
F 80.080158 44.869444 15.852838
F 73.361458 48.657844 16.001838
F 84.510558 44.951244 15.866638
F 75.680058 44.803944 16.093638
F 73.165158 41.046044 16.154438
F 80.148858 45.166644 26.207038
F 80.146958 37.136744 25.860338
F 70.986358 39.618444 26.838038
F 70.977558 47.486344 22.450638
F 79.867058 47.828044 29.579738
F 79.973758 40.030444 29.751238
F 70.817258 37.140544 18.594938
F 71.399758 44.955044 18.610838
F 80.031058 47.700144 27.011938
F 79.817958 39.710644 26.876538
F 86.974958 43.424644 22.127338
F 71.037958 37.124644 30.490238
F 80.130858 45.032244 23.364438
F 80.196558 37.218544 23.199138
F 70.890658 47.465244 19.713538
F 70.950058 47.607344 27.019438
F 82.316058 35.984844 26.943138
F 82.285058 43.609844 26.875638
F 73.258658 35.773344 26.773638
F 73.191458 43.738544 26.823738
F 75.623258 47.533244 19.738538
F 73.311758 51.185744 19.693138
F 82.279458 41.084944 23.099938
F 73.224058 48.651144 23.315138
F 86.878558 35.978544 26.867338
F 73.319958 40.965944 23.287338
F 82.145658 48.958644 26.040938
F 75.534758 39.737944 19.552038
F 82.257758 41.045244 25.734938
F 73.319958 48.701044 25.991538
F 86.764758 48.712944 18.913238
F 73.140658 41.006444 25.935038
F 82.062858 35.948044 29.596538
F 82.216058 43.650744 29.571138
F 73.319458 36.013244 29.442338
F 73.268958 43.354644 29.580938
F 84.568858 44.930944 25.679638
F 84.578658 37.234744 26.101538
F 75.584958 44.862644 25.962538
F 75.451458 37.147144 25.932438
F 84.378258 47.374944 29.333238
F 84.534558 39.864144 29.555238
F 75.418558 47.417144 29.601038
F 75.488358 39.777744 29.722738
F 84.450658 47.524244 26.683638
F 84.330658 39.779844 26.771838
F 75.511658 47.429744 26.945038
F 75.362858 39.777644 26.992538
F 84.618658 44.865644 23.018638
F 84.664358 37.337044 23.348938
F 75.567758 44.948244 23.239138
F 75.606158 37.132244 23.176938
F 86.755158 48.639144 30.363238
F 86.874358 40.981144 18.613738
F 77.836358 35.915144 26.807938
F 77.869358 43.656244 26.863638
F 71.007658 39.599844 29.547338
F 86.772058 43.555844 19.426038
F 77.799058 51.351644 22.566338
F 77.789958 48.764744 23.429938
F 86.862158 43.790544 26.743138
F 77.886058 40.933244 23.210638
F 86.738058 51.353744 29.765838
F 82.427258 48.847744 23.245838
F 78.022958 51.355844 19.618438
F 82.284358 48.793244 30.371438
F 70.939858 37.016944 25.879738
F 77.579958 41.045244 26.128538
F 77.786958 35.751444 19.616438
F 77.846558 48.741744 26.147438
F 77.822958 36.141844 29.454938
F 77.883258 43.731744 29.641938
F 80.090158 45.127244 30.379838
F 80.003958 37.421944 30.470338
F 70.886458 44.839444 30.472738
F 70.984658 36.998844 23.209238
F 77.570658 48.754744 30.558638
F 82.411158 51.456444 22.767738
F 82.344358 41.049844 30.683838
F 73.264658 48.691144 30.692138
F 86.555558 41.159244 25.903038
F 73.187258 40.766344 30.431638
F 84.497758 44.842744 30.351938
F 84.365458 37.313144 30.413138
F 75.365958 44.823344 30.486738
F 75.579558 37.170144 30.335838
F 86.781758 35.914744 19.519038
F 70.932158 44.989344 26.106038
F 77.853058 40.962544 18.691438
F 82.349958 48.638044 18.726038
F 71.006958 47.420944 29.837938
F 77.628058 41.187844 30.574638
F 80.034158 44.897044 18.594438
F 80.002358 36.892744 18.960438
F 71.066658 44.917144 23.391438
F 70.976858 39.717244 19.636838
F 80.039758 47.605844 22.424838
F 80.130758 39.759244 22.302638
F 77.829258 43.878744 22.339738
F 77.784558 35.819344 22.340238
F 80.025158 47.394144 19.608838
F 80.185158 39.724544 19.443438
F 86.753058 35.876644 22.289738
F 86.731558 43.695044 29.511838
F 82.218658 35.753444 19.810438
F 82.339258 43.695344 19.516938
F 73.151858 35.749344 19.522738
F 73.517558 43.653944 19.809938
F 77.840258 48.721644 18.822538
F 86.809058 48.912444 25.973038
F 82.201258 41.062744 18.492338
F 73.247758 48.570244 18.750938
F 77.995758 43.541144 19.724038
F 73.297858 41.072944 18.815738
F 82.529258 35.812944 22.560038
F 82.415358 43.572044 22.223838
F 73.309958 35.895044 22.237838
F 73.242358 43.693544 22.568638
F 84.542158 45.016744 18.691638
F 84.503958 37.141044 18.839138
F 75.767158 44.789544 18.842238
F 75.424758 36.970444 18.606538
F 84.584258 47.501844 22.321738
F 84.451058 39.848244 22.292938
F 75.513458 47.693444 22.329938
F 75.610858 39.679544 22.292938
F 84.539758 47.552944 19.792638
F 84.470758 39.708044 19.497838
F 82.171658 51.706644 26.978638
F 82.469158 51.411444 19.877538
F 86.688058 36.067944 29.641138
F 71.220158 39.546244 22.276738
F 77.636858 51.401944 29.748338
F 86.783058 41.182044 30.452738
F 86.878358 51.351644 27.150338
F 86.828358 51.487844 22.299338
F 77.940158 51.483144 27.026738
F 73.565858 51.238544 26.855038
F 86.845358 48.841044 23.227838
F 82.096258 51.424544 29.668438
F 86.865358 40.898344 23.219938
F 73.179258 51.253644 22.347338
F 73.167858 51.151144 29.510638
F 86.875858 51.403344 19.659338
F 80.266658 44.979144 47.585738
F 77.573758 41.146844 33.249938
F 70.958958 37.155944 37.719538
F 86.823858 43.417644 48.637838
F 79.866158 37.248244 33.316038
F 84.314958 47.221244 44.101638
F 70.930658 44.836344 37.648838
F 86.912658 35.927344 41.397738
F 80.097758 45.008944 44.877238
F 80.225458 37.153144 45.033338
F 86.815258 48.736544 37.462338
F 71.099658 39.885644 41.346338
F 75.246458 45.130144 40.370738
F 77.820058 48.723644 40.485638
F 70.808758 37.254244 40.556638
F 82.428758 48.941544 47.941138
F 82.440758 48.915544 45.149338
F 86.694358 41.194144 40.382838
F 82.085858 40.870244 44.934538
F 73.398758 36.102444 48.708738
F 73.334158 51.626944 44.206138
F 73.263358 41.196744 44.979438
F 73.397358 48.627144 37.827638
F 79.887558 36.978544 47.744838
F 82.206258 41.080144 47.765938
F 73.382458 49.135744 47.936338
F 75.518858 40.051644 41.521838
F 73.190258 41.397844 47.787538
F 84.634258 44.934944 47.897538
F 84.410858 37.284144 47.774438
F 75.529258 45.042644 47.766538
F 75.580758 37.513444 47.822938
F 71.322558 45.292344 44.947338
F 73.411458 51.247744 34.224838
F 71.128858 47.450144 36.953638
F 75.596258 37.482744 40.562038
F 84.521058 44.615444 45.065938
F 84.580958 37.143944 45.103538
F 75.578558 45.119044 45.054738
F 75.671158 37.502344 45.045738
F 73.323558 48.947644 45.147438
F 84.585058 37.131144 40.396738
F 75.673758 47.645644 44.238838
F 71.093358 47.817044 48.570438
F 82.281458 41.091144 33.479638
F 84.499658 44.998744 37.605338
F 75.562658 47.609144 41.608038
F 82.312358 51.334644 36.899638
F 73.289558 51.326744 36.891138
F 77.767458 41.203844 45.160438
F 71.100858 40.011044 44.043238
F 84.658958 39.769344 44.156538
F 84.457058 47.607344 41.319438
F 77.874758 48.935944 47.830338
F 77.887958 40.992944 47.817638
F 86.631058 51.171544 43.964838
F 86.975258 51.471444 34.119238
F 84.501958 39.676244 41.384038
F 70.908958 47.513344 41.346438
F 71.102758 47.785244 44.168038
F 80.071958 47.824944 36.646838
F 79.919258 39.819344 36.789338
F 77.744358 48.821244 37.791338
F 77.804658 43.835744 44.137238
F 79.915458 47.475744 33.818538
F 80.010858 39.921544 34.056238
F 77.836758 36.168744 44.005238
F 77.566458 43.871644 41.359038
F 82.335158 36.068844 34.086438
F 82.368158 43.679044 33.933438
F 73.245558 35.790244 34.128038
F 73.337958 43.526844 34.074138
F 71.031458 44.972544 40.370838
F 84.628358 45.016144 33.041938
F 77.834858 48.924644 45.107238
F 71.055758 39.644544 33.928538
F 77.891058 35.863744 41.276038
F 86.929358 36.044844 44.204938
F 82.397458 36.076244 36.621038
F 82.205558 43.812944 36.721938
F 73.297358 35.955844 36.847238
F 73.298658 43.601944 36.775138
F 84.589458 47.479044 48.859138
F 82.230558 35.802344 48.698938
F 82.180358 51.568244 41.352938
F 75.422258 37.144944 33.054938
F 84.564458 47.489244 36.659938
F 84.397058 39.883344 36.874738
F 75.603558 47.385144 36.901638
F 75.470658 39.898144 37.005338
F 84.517958 47.489744 33.900638
F 84.447158 39.798644 34.170638
F 75.561958 47.438444 34.120138
F 75.509958 39.594444 34.156538
F 86.763958 43.729244 36.980238
F 86.889458 51.316344 36.741838
F 77.661758 35.973344 34.329838
F 77.752658 43.636444 34.017738
F 86.878158 41.018444 44.966538
F 77.654758 48.832044 33.239038
F 86.945558 43.665744 44.154838
F 71.299558 37.474444 44.922438
F 71.063658 39.783244 36.769538
F 84.641058 37.327944 37.655538
F 71.271958 45.066744 47.637338
F 77.960858 43.821144 48.488238
F 77.699158 35.974644 37.076438
F 77.797558 43.706244 36.795438
F 79.873458 44.977044 40.341438
F 80.240758 37.147044 40.450838
F 75.516058 40.093744 44.178738
F 77.872558 41.212244 40.650338
F 80.065558 47.648444 44.296138
F 79.758258 39.744044 44.159338
F 86.765958 41.016744 47.620438
F 75.502358 44.805144 33.222838
F 80.036458 47.474244 41.546538
F 80.009658 39.737344 41.337438
F 73.362058 43.860344 48.788738
F 80.116258 44.980044 33.093438
F 80.073558 45.133244 37.545138
F 80.096958 37.219944 37.687938
F 75.616658 47.615144 48.676538
F 77.824958 41.236344 37.812438
F 82.422758 36.000344 41.542138
F 82.095058 43.687744 41.367538
F 73.209858 36.026444 41.362038
F 73.253658 43.764744 41.404138
F 82.266658 48.744844 37.806938
F 75.551758 37.321844 38.000038
F 82.191358 41.138244 37.699138
F 71.149958 37.419544 47.664738
F 86.880658 51.593844 41.299038
F 73.274158 41.140144 37.579338
F 82.197658 48.941044 40.625538
F 75.612958 44.853444 37.748638
F 82.312458 41.089444 40.482338
F 73.392658 48.740944 40.449238
F 86.518258 48.658544 44.951538
F 73.311658 41.211644 40.306138
F 82.395758 35.808444 44.277338
F 82.250458 43.530844 44.056038
F 73.481358 36.059644 44.190238
F 73.335558 43.756644 44.111238
F 84.348858 45.091644 40.476238
F 70.982058 47.414144 34.261238
F 86.809058 35.845944 34.098538
F 77.863658 51.502244 44.114138
F 86.771058 48.803944 33.113738
F 73.312058 51.344444 41.434438
F 77.737458 51.373944 34.221938
F 86.748358 48.932844 47.902538
F 82.287458 51.299344 34.186438
F 86.643358 43.560444 34.215938
F 77.519058 51.338244 41.367338
F 82.286058 48.708544 33.024138
F 86.646358 43.687544 41.409938
F 77.740858 35.957644 48.780038
F 73.307358 40.995444 33.245138
F 86.715758 41.023844 37.702238
F 86.831458 48.903044 40.201538
F 77.717158 51.403644 36.971338
F 86.770058 41.034944 33.162038
F 86.792658 35.943044 36.832738
F 73.325958 51.672944 48.718138
F 75.542858 40.009444 48.768238
F 82.432658 51.640344 44.249338
F 82.447058 51.587344 48.733338
F 71.166458 44.970044 33.203238
F 73.204858 48.624844 33.442838
F 86.779358 36.062644 48.518238
F 84.548358 37.231844 33.146038
F 71.116558 37.129244 33.232038
F 77.849958 51.457644 48.797138
F 84.475158 39.908244 48.677938
F 86.933958 51.422144 48.769538
F 71.148658 40.020144 48.656038
F 80.092158 39.640544 48.634838
F 82.370358 43.656044 48.613538
F 80.280558 47.535944 48.682938
F 80.255158 47.523644 51.532538
F 79.911058 39.884544 51.454838
F 71.299958 37.430544 59.785038
F 71.114058 47.833644 63.389538
F 82.181658 35.890544 51.387738
F 82.373358 43.485044 51.467438
F 73.255358 36.027244 51.471038
F 73.413858 43.812544 51.403738
F 84.540058 47.454744 51.616238
F 84.519658 39.868044 51.428638
F 75.551458 47.742044 51.326738
F 75.589358 39.878544 51.453338
F 82.565758 48.648144 55.037638
F 86.749058 51.331644 63.331738
F 77.929558 35.959844 51.457638
F 77.937958 43.819244 51.214238
F 79.993858 44.985744 54.954338
F 80.028058 37.018744 55.132338
F 71.298758 45.222844 59.736938
F 71.148958 39.970044 63.381238
F 80.039558 47.481944 58.573938
F 79.975358 39.708944 58.741338
F 78.032758 41.345544 62.309938
F 73.412358 51.508244 56.095838
F 80.185758 47.558144 55.811738
F 80.088058 39.761344 55.967238
F 77.914858 48.809444 62.392938
F 82.287558 51.325744 58.575438
F 80.144258 44.982744 52.222638
F 80.025558 37.259244 52.344338
F 71.264158 37.410544 62.557838
F 86.875658 43.658944 51.467738
F 82.602158 36.012844 56.146138
F 82.048958 43.652844 56.072438
F 73.412158 36.030844 56.088338
F 73.640758 43.549344 55.852238
F 82.439758 48.838744 52.379738
F 71.118258 39.885944 51.570038
F 82.201358 40.949444 52.431538
F 73.367458 49.031044 52.208838
F 71.140558 47.906644 51.305738
F 73.390258 41.222644 52.344638
F 86.880258 43.627844 63.361238
F 71.215158 45.193144 62.583638
F 82.508558 41.015844 55.146338
F 73.441458 49.062244 55.099938
F 86.773158 35.935644 55.843938
F 73.447158 41.034144 55.113538
F 82.602058 35.856244 58.891438
F 82.288358 43.736444 58.777138
F 73.382658 36.041144 58.741638
F 73.434158 43.930944 58.610538
F 84.451658 44.845544 55.259538
F 84.655358 37.327244 54.939438
F 75.741258 44.967244 54.874338
F 75.595158 37.248244 55.023938
F 84.761558 47.495244 58.909438
F 84.681358 39.761144 58.899038
F 75.637558 47.431644 58.653738
F 75.621758 39.681544 58.641238
F 84.737158 47.411944 56.082538
F 84.697158 39.874444 56.020238
F 75.615458 47.580044 55.826138
F 75.663858 39.855744 55.796338
F 84.564758 44.843844 52.396538
F 84.496858 37.101944 52.174538
F 75.602258 45.144244 52.116638
F 75.683258 37.348244 52.299038
F 71.125458 39.972044 56.104838
F 86.840158 41.123344 62.181838
F 77.775958 35.766844 56.032538
F 77.885458 43.637944 55.883338
F 73.377658 48.916244 62.381438
F 71.354958 47.571044 56.081638
F 73.323258 51.679544 51.421838
F 77.877958 48.810844 52.293238
F 71.184858 40.018144 58.880138
F 77.782658 41.290744 52.359938
F 77.963158 51.428344 63.293238
F 77.921358 43.868744 63.324038
F 86.805958 51.240644 55.794238
F 77.841058 48.987744 54.991738
F 71.386358 44.959544 54.966938
F 77.859558 41.016844 55.111038
F 86.941758 48.812444 59.580038
F 86.957558 35.854244 63.271938
F 77.861858 36.036044 58.737138
F 77.959758 43.483044 58.650938
F 80.091958 45.008744 62.356238
F 80.309658 37.385944 62.441638
F 77.910958 41.017444 59.723538
F 77.950858 36.196844 63.340238
F 80.205658 47.559744 63.413038
F 80.122958 39.802944 63.298038
F 77.893258 48.680244 59.534338
F 71.260858 37.435344 55.197338
F 80.065158 44.876244 59.474838
F 80.350358 37.212044 59.762438
F 73.467158 48.846244 59.668338
F 87.019158 48.540244 55.045938
F 82.507358 36.083144 63.291438
F 82.372558 43.695044 63.343538
F 73.450458 36.057244 63.320538
F 73.397558 43.892344 63.386938
F 82.419858 48.808744 62.298838
F 86.951458 40.969344 59.559038
F 82.286358 41.146344 59.478538
F 73.431658 51.436544 63.371238
F 71.062258 37.466544 52.504238
F 73.512758 41.278144 59.478538
F 82.244758 48.671044 59.515738
F 71.143658 47.667344 58.805238
F 82.324558 41.262244 62.260238
F 71.224158 45.268044 52.214038
F 86.752658 35.868144 51.473238
F 73.457658 41.322444 62.323938
F 84.588558 44.862144 62.521038
F 84.714758 37.345244 62.528038
F 75.690558 45.188444 62.510938
F 75.736558 37.437644 62.498938
F 84.592858 47.479544 63.339938
F 84.496558 39.959244 63.232738
F 75.533358 47.681144 63.356638
F 75.620858 40.065844 63.256738
F 84.712058 44.725444 59.785638
F 84.842458 37.131244 59.870138
F 75.812458 44.900044 59.708838
F 75.647758 37.225044 59.704438
F 86.889658 35.906944 58.573538
F 86.949858 51.264244 51.508738
F 86.937358 43.548144 58.767538
F 82.605458 51.410344 51.459338
F 86.813558 43.632144 56.182638
F 86.845658 41.143944 55.118238
F 77.548758 51.241944 58.715838
F 86.889458 51.238644 58.479838
F 82.381858 51.411244 63.389738
F 86.931458 48.913444 62.413438
F 86.674458 41.055644 52.269838
F 77.848558 51.442644 56.100338
F 86.845758 48.622444 52.438838
F 77.717158 51.541244 51.499638
F 82.381358 51.321344 55.859738
F 73.296558 51.318944 58.691338
F 80.110858 68.077944 16.080738
F 80.074658 60.386744 4.154568
F 75.657858 55.202444 15.155838
F 73.241258 66.888244 7.901288
F 80.115558 55.280144 7.944268
F 80.065158 62.987944 7.913758
F 82.413658 59.197744 15.146038
F 84.588358 68.152644 11.465638
F 80.004358 55.237944 5.241398
F 80.112558 62.952944 5.095918
F 84.616458 68.032944 4.209168
F 84.469258 68.145144 1.336758
F 86.787858 66.900244 7.689968
F 80.248758 60.499744 1.444008
F 77.797758 66.922444 15.166638
F 75.613958 52.628044 11.586838
F 75.701058 55.239244 0.663820
F 82.367758 59.117044 5.013738
F 80.083358 67.988244 11.283038
F 73.465458 59.171844 4.951298
F 82.392858 56.377544 1.500468
F 82.321558 64.263044 1.440908
F 73.366558 56.577344 1.324858
F 73.331258 64.169244 1.469428
F 82.311458 56.420544 4.170358
F 82.394558 64.041944 4.095268
F 73.346758 56.523844 4.019358
F 73.540358 64.238044 4.225928
F 71.006258 55.072344 15.075938
F 82.429058 59.202244 7.752648
F 71.030058 68.151444 8.662088
F 73.299458 58.950544 7.781858
F 71.067058 62.864444 14.954338
F 84.626458 60.517544 4.116838
F 73.355358 56.395644 15.942238
F 75.535658 60.477144 4.139608
F 84.556358 55.333744 7.863768
F 84.429058 63.112044 7.794448
F 75.753158 55.287644 7.927288
F 75.429558 63.042644 8.130198
F 84.625058 55.261144 5.146018
F 84.812958 63.038044 5.037968
F 75.506658 55.433644 5.249068
F 75.719558 62.948044 5.412888
F 80.138058 52.700244 4.167138
F 84.841858 60.492044 1.416698
F 71.269258 68.319544 4.313638
F 75.770758 60.624144 1.342968
F 80.106058 68.077044 1.178458
F 87.069358 56.437444 8.671068
F 75.594958 68.081744 1.461688
F 77.791158 59.091044 4.934308
F 75.607958 68.102844 8.704908
F 71.319058 63.108844 5.140098
F 77.819758 56.721844 1.441038
F 77.755058 64.263944 1.495178
F 71.145158 55.238244 5.067908
F 70.996658 67.929344 15.997338
F 77.866558 56.599544 4.160918
F 77.826558 64.200744 4.224158
F 86.742858 59.237644 14.773438
F 75.762358 52.589044 1.390798
F 78.019758 66.848444 5.005848
F 77.661758 59.127844 7.629738
F 80.140558 52.723044 1.520388
F 80.071758 60.376644 11.467738
F 70.938458 55.136544 12.306638
F 86.853258 59.056244 7.822258
F 79.909558 55.445244 15.302038
F 79.919758 63.011444 15.146538
F 71.218358 60.338544 1.368068
F 82.393458 66.830844 15.032238
F 80.006958 55.421944 12.537838
F 80.143858 62.956744 12.477738
F 84.666158 52.762544 16.027938
F 86.876958 67.076844 12.228538
F 84.354858 52.775944 8.807278
F 80.119558 60.304544 8.632638
F 84.676058 63.272744 0.574664
F 87.008558 59.129244 12.041838
F 75.682658 68.243244 4.249868
F 82.378958 59.194844 12.440538
F 70.839558 67.972444 11.317438
F 73.476858 59.090544 12.473238
F 82.295458 56.563744 8.730568
F 82.242758 64.275544 8.865988
F 73.592958 56.473544 8.814188
F 73.090058 64.374244 8.865548
F 82.485958 56.690044 11.437438
F 82.384358 64.148744 11.605238
F 73.273858 56.374944 11.483838
F 73.211458 64.272244 11.577338
F 80.264358 67.976344 4.061028
F 86.683158 56.509744 1.472658
F 75.499758 68.105444 11.518438
F 73.396358 59.001144 15.217138
F 82.447758 59.062644 0.670362
F 84.726258 60.494744 11.434438
F 71.137558 52.525444 1.404148
F 75.760558 60.331944 11.390738
F 84.623258 55.331744 15.170438
F 84.683458 63.087044 15.243738
F 86.830758 59.153444 5.033548
F 86.971858 56.589844 11.378138
F 84.717858 55.312144 12.385938
F 84.622058 62.967344 12.474938
F 75.483458 55.106744 12.442638
F 75.560858 62.890444 12.433638
F 82.394858 66.747944 0.326627
F 84.575758 60.514644 8.577558
F 86.889258 66.720744 5.055358
F 75.379658 60.398844 8.712228
F 82.518658 66.740744 7.779738
F 86.935158 66.919944 14.952238
F 84.632058 60.492444 15.937438
F 77.911658 58.971544 12.504538
F 84.571058 52.298544 1.390938
F 71.002058 62.873244 7.933118
F 77.889658 56.616944 8.739378
F 77.730158 64.196244 8.930638
F 86.629758 64.390844 8.686858
F 73.138558 64.233344 16.281438
F 77.584658 56.589544 11.438538
F 77.735958 64.243144 11.721138
F 86.931858 56.494544 4.156098
F 73.165858 66.655644 15.068138
F 75.500558 63.231844 15.125838
F 77.819858 59.219844 15.187738
F 79.932758 52.828144 16.161938
F 77.824158 66.853744 7.750628
F 75.395358 68.113844 16.011638
F 86.863358 58.992544 0.422589
F 86.729258 64.477444 11.374338
F 80.064558 62.977844 0.560645
F 77.757358 66.954844 12.468638
F 80.348258 68.072744 8.547508
F 70.949058 63.018744 12.311738
F 71.195458 60.403144 11.646338
F 71.172258 60.285744 8.818938
F 77.731758 56.692644 16.277138
F 86.972358 64.259944 3.941598
F 75.593358 60.434944 16.021638
F 71.040258 68.139344 1.530548
F 71.097858 52.469444 16.170138
F 73.107658 66.859944 0.535648
F 71.185858 60.476244 4.211278
F 71.342858 55.170144 7.885428
F 73.062358 66.876944 12.384038
F 70.995458 62.847244 0.432700
F 84.601158 68.258044 8.630598
F 73.466558 66.858244 5.146708
F 71.200358 52.726544 4.094308
F 84.575158 52.856344 11.668538
F 82.256658 66.750344 12.307738
F 73.481158 59.132044 0.380601
F 71.231258 60.405044 15.917838
F 82.485658 66.640544 5.054918
F 84.608358 52.575244 4.116088
F 75.503358 63.130844 0.382109
F 80.163858 55.299244 0.658608
F 87.036858 64.405644 1.258238
F 86.810658 56.669244 15.760738
F 80.040958 60.463744 16.081138
F 70.993358 52.633644 8.891408
F 78.040058 59.294244 0.555532
F 86.791058 67.055944 0.525538
F 75.555458 52.669744 8.905968
F 79.922858 52.680144 8.807968
F 87.033058 64.285144 15.971138
F 77.900458 66.830944 0.511523
F 84.566158 54.888244 0.480964
F 71.072258 55.215544 0.464179
F 75.634758 52.811844 4.111628
F 77.712358 64.284144 16.100438
F 80.092158 52.781744 11.542838
F 70.934058 52.497644 11.552138
F 84.702858 67.847744 16.049938
F 82.356358 56.628644 16.008538
F 82.290758 64.359444 16.079538
F 75.521158 52.662044 16.198638
F 86.792258 59.303144 29.722638
F 79.947558 60.313044 26.005938
F 77.839158 58.997344 22.449038
F 80.028358 67.927444 30.801738
F 80.100058 55.241244 29.745438
F 79.977058 63.050744 29.528338
F 84.521458 68.003244 25.981138
F 73.405658 66.906944 22.379038
F 80.162558 55.300844 26.905138
F 79.992558 62.868744 26.930938
F 77.840958 64.354044 18.826038
F 77.941858 56.523544 18.878338
F 86.797758 66.809244 22.135738
F 79.977558 60.355144 23.421538
F 86.789958 64.285944 23.285238
F 82.407058 67.036744 19.681138
F 75.723058 52.529644 25.879038
F 82.349258 59.097244 26.933038
F 75.602958 67.940644 30.408638
F 73.340758 58.999244 26.923338
F 82.257658 56.522544 23.398838
F 82.370458 64.232244 23.138238
F 73.260058 56.290144 23.346338
F 73.487358 64.229144 23.232538
F 82.401858 56.541044 26.068938
F 82.261558 64.156144 25.864538
F 73.411258 56.323744 25.964238
F 73.276458 64.114144 25.906938
F 79.931858 52.564444 30.742838
F 82.164358 59.092944 29.770538
F 84.675358 52.662344 26.144838
F 73.304558 58.990444 29.559938
F 80.082258 68.201244 18.754838
F 84.462458 60.607844 25.901038
F 86.735358 59.251644 19.489938
F 75.722658 60.323644 26.277238
F 84.797958 55.235544 29.757338
F 84.450858 63.078044 29.696338
F 75.553758 55.190344 29.767838
F 75.289258 62.927644 29.669338
F 84.757758 55.281644 26.921838
F 84.606858 63.146744 26.941338
F 75.552758 55.072444 26.952538
F 75.562258 62.953844 27.000038
F 87.008658 64.182844 18.679738
F 84.596358 60.481644 23.107838
F 71.068758 67.941244 23.322338
F 75.517758 60.246744 23.352438
F 80.030158 52.748144 26.028038
F 75.476858 68.136544 26.231438
F 84.434858 68.201044 30.178138
F 77.817758 58.992544 27.121438
F 86.816958 66.843944 19.459538
F 80.186958 52.670644 18.887138
F 77.753058 56.382144 23.475138
F 77.789158 64.417244 23.490638
F 80.122458 68.298144 23.048138
F 77.795158 66.943344 22.424938
F 77.811258 56.449844 26.199938
F 77.810358 64.323044 26.164238
F 77.854558 66.987444 26.942238
F 71.144058 55.055044 27.008438
F 73.243958 66.722944 26.860138
F 77.844558 59.163344 29.888738
F 70.780858 60.100344 30.352438
F 80.173358 60.542544 30.658638
F 78.109458 59.083344 19.664838
F 82.393658 66.870644 22.337638
F 82.368958 56.492144 30.609438
F 82.229658 64.374044 30.356338
F 73.250158 56.464544 30.681138
F 72.932058 64.019544 30.531938
F 86.873458 59.017444 22.116138
F 84.532158 60.503044 30.537838
F 70.973458 62.952344 19.783438
F 75.457658 60.267344 30.714938
F 77.987858 66.812144 29.597738
F 82.149458 66.926544 29.386838
F 77.743458 56.495244 30.650138
F 77.704558 64.166844 30.640338
F 73.275758 66.624644 29.733638
F 80.135058 60.697144 18.960238
F 79.923758 68.082944 25.766238
F 84.584058 68.183344 23.236738
F 80.165758 55.206944 22.376238
F 79.986758 63.024344 22.566938
F 75.515158 63.003544 19.797638
F 75.740458 55.173844 19.604138
F 80.168258 55.216944 19.660738
F 80.171058 63.264044 19.800838
F 84.562158 63.172244 19.550738
F 84.642158 55.307544 19.578038
F 71.098958 67.985544 18.700238
F 82.361458 59.171044 19.671638
F 75.574358 68.151944 23.477238
F 73.417558 59.049344 19.664038
F 82.404058 56.560444 18.872738
F 82.376858 64.497444 18.743438
F 73.458958 56.444644 18.798438
F 73.187358 64.302044 18.963538
F 84.729558 68.201444 18.740338
F 82.215958 59.134344 22.491538
F 70.981958 67.890244 30.640138
F 73.253058 58.842744 22.310438
F 71.078658 52.636444 23.088938
F 84.537358 60.443844 18.627938
F 70.820858 62.715144 29.466738
F 75.727058 60.269244 18.790438
F 84.433958 55.386344 22.290938
F 84.613358 63.047144 22.287738
F 75.628258 55.150344 22.280038
F 75.754458 62.780144 22.515438
F 86.740258 67.034044 29.562338
F 71.093958 60.112644 25.864738
F 70.985158 55.222944 29.609238
F 70.957658 67.826644 26.018938
F 86.761458 66.835544 26.947638
F 71.021958 62.877644 26.771638
F 77.779058 66.966844 19.616838
F 71.162858 60.425544 23.130038
F 86.789558 56.745844 18.514238
F 86.668158 59.120444 26.880638
F 86.680358 56.540244 23.241638
F 71.205958 60.312144 18.775138
F 71.050458 55.250244 22.389238
F 71.105558 63.080444 22.439338
F 71.139358 55.370744 19.638238
F 86.816358 64.389844 30.530838
F 73.480358 66.838144 19.785738
F 86.899358 56.686544 30.732538
F 82.177258 66.922744 26.624338
F 75.603958 68.008744 18.843138
F 80.093758 52.610344 23.385738
F 71.147458 52.705144 18.873138
F 84.626358 52.631344 18.843438
F 86.896858 56.624844 25.912138
F 71.198958 52.462944 25.922238
F 75.268158 52.622344 30.690638
F 86.855458 64.179344 25.961638
F 84.457158 52.664144 30.646238
F 70.938058 52.659244 30.395238
F 84.680858 52.871044 23.399338
F 75.402658 52.471044 23.127938
F 75.497558 52.523644 18.859338
F 71.125958 52.620444 40.526438
F 80.201358 60.388144 47.747738
F 71.170658 60.570244 37.759338
F 84.582158 52.762444 40.412938
F 75.602758 52.584344 33.294238
F 70.755658 62.924544 34.263038
F 71.199158 55.383744 40.990638
F 71.090958 52.883444 47.754438
F 84.499458 63.118744 48.684638
F 80.257358 60.430544 45.080838
F 71.114458 63.134244 41.524938
F 73.601658 66.984944 48.633338
F 84.751958 52.788944 47.816838
F 73.062558 67.115544 41.398738
F 82.221858 59.375044 34.233038
F 79.823758 52.671544 40.657938
F 82.410158 56.681944 45.016938
F 82.341558 64.533344 45.122438
F 73.159858 56.693444 45.066238
F 73.401158 64.384344 44.934938
F 86.990858 56.607744 47.705238
F 82.319158 64.432244 47.883038
F 73.297258 56.535944 47.770838
F 73.600058 64.427944 47.751138
F 71.220758 52.777544 37.807238
F 84.511158 60.495944 47.823038
F 84.528058 52.708644 33.412738
F 75.642158 60.400844 47.741338
F 86.794458 59.265644 41.439538
F 84.709558 52.796644 45.027938
F 82.388858 56.572644 47.641938
F 71.076458 55.390444 43.809838
F 75.458658 52.563744 37.795838
F 84.564458 60.525244 44.957538
F 77.788758 66.891644 34.218938
F 75.655158 60.485844 45.178738
F 75.256858 68.311144 37.812738
F 70.901458 63.130944 36.871938
F 80.109058 60.689844 33.363538
F 71.225358 55.319044 36.875938
F 82.356258 56.751444 33.454738
F 71.391058 68.345644 47.737338
F 77.876658 56.732544 44.995838
F 77.875858 64.195344 44.933938
F 70.876358 68.402144 40.263738
F 82.224458 66.887244 41.273438
F 77.880358 56.616044 47.712338
F 78.123558 64.343144 47.609538
F 70.893058 68.242344 33.292938
F 73.208258 66.973744 36.953738
F 71.085758 63.136144 44.245138
F 78.018158 59.309244 44.122738
F 79.988158 55.485344 37.084538
F 79.988658 63.152244 36.945338
F 77.640058 64.301344 33.364338
F 71.146358 55.418744 48.856838
F 80.153558 55.474244 34.418038
F 79.917958 63.230344 34.264438
F 86.920558 64.040744 45.056438
F 77.850958 64.665244 40.549738
F 75.267058 68.231244 40.541638
F 84.497758 60.523644 33.284938
F 84.507158 68.108944 47.714838
F 73.283458 59.258344 34.210738
F 79.850858 68.064144 37.793438
F 73.548958 67.169544 44.099738
F 84.662358 55.374544 48.593438
F 80.038858 52.927544 33.519338
F 86.759358 64.207444 47.706938
F 82.273358 59.222044 37.032338
F 73.342758 56.451944 33.421638
F 73.375758 59.214244 36.943238
F 82.308558 66.985544 44.044038
F 86.793158 64.447944 33.212938
F 77.736858 67.126344 41.458338
F 75.676158 52.757544 47.719938
F 84.618458 55.424744 37.044738
F 84.542058 63.239844 36.957338
F 75.591558 55.209444 37.001138
F 75.327758 63.107744 37.064738
F 84.760558 55.276144 34.241438
F 84.422758 63.161744 34.145738
F 75.667958 55.185544 34.154138
F 75.267258 62.974044 34.220038
F 75.848758 68.278244 45.184138
F 70.956958 68.333644 37.566838
F 84.359658 68.287444 37.872138
F 77.853658 59.162844 34.330038
F 71.133458 60.591844 44.841238
F 82.213758 66.946644 36.761538
F 86.743558 59.227644 37.029038
F 80.150858 52.649944 47.767738
F 86.677558 64.395944 40.759338
F 75.808258 68.429944 47.802338
F 80.000558 68.211644 47.855838
F 77.739358 59.307344 36.976638
F 75.440558 52.749544 40.478538
F 80.134758 60.375144 40.568538
F 77.755058 56.540244 40.789338
F 77.480658 66.924344 36.927638
F 80.235158 55.420444 44.105638
F 80.211758 63.010044 44.275438
F 71.204158 68.331844 45.097538
F 77.690458 64.404244 37.903838
F 79.985358 55.254544 41.331738
F 80.088058 62.987044 41.426738
F 77.789758 56.571444 38.053338
F 80.132458 68.205944 45.113938
F 86.779158 56.690944 37.909238
F 80.064858 60.560444 37.790338
F 82.347358 66.892744 34.054638
F 77.758558 59.108744 41.600838
F 84.399358 68.237744 40.615938
F 82.419958 59.199444 41.338238
F 71.208058 60.610444 40.525938
F 73.428158 59.036544 41.366538
F 82.257358 56.657744 37.733538
F 82.213358 64.430344 37.762238
F 73.403358 56.700244 37.652638
F 73.235358 64.522844 37.801638
F 82.303258 56.623444 40.375838
F 82.174358 64.249844 40.484338
F 73.430858 56.639544 40.252438
F 73.372858 64.417544 40.558138
F 86.871858 66.982444 34.076538
F 82.358358 59.101344 44.163638
F 86.812358 66.732144 48.627438
F 73.492258 59.429344 44.165238
F 75.535558 67.948644 33.202338
F 84.649358 60.656344 40.530838
F 71.151958 63.127844 48.585938
F 75.576958 60.553644 40.599638
F 84.521258 55.371744 43.993838
F 84.569358 63.071844 44.250038
F 75.659558 55.533644 44.425538
F 75.661658 62.973044 44.048438
F 84.521158 55.326744 41.319038
F 84.481858 63.213444 41.557938
F 75.468958 55.468544 41.595838
F 75.642658 63.221444 41.431938
F 77.885258 56.639344 33.361938
F 84.586658 60.622444 37.761238
F 86.863658 56.814944 33.415438
F 75.602658 60.419744 37.912638
F 84.560158 68.034744 45.006038
F 70.924958 52.967544 45.017738
F 80.145858 68.407344 40.579338
F 82.248558 64.238044 33.065538
F 71.281158 60.539044 47.720038
F 71.060058 55.015744 34.141038
F 86.648258 67.184244 36.914838
F 86.762758 59.119544 44.074038
F 84.597058 52.758544 37.619238
F 73.109058 66.843344 34.160638
F 86.869658 66.710944 44.232738
F 86.777258 56.601644 44.906738
F 80.054458 52.684344 37.811838
F 77.868258 66.900744 44.262738
F 75.598258 60.315644 33.377538
F 86.701858 66.929444 41.672538
F 80.112258 55.395244 48.504738
F 75.686358 52.671044 45.001638
F 77.881158 66.849344 48.816838
F 86.964658 56.604044 40.543138
F 80.023258 52.867244 45.000738
F 86.854658 59.361944 34.334938
F 86.819058 64.433644 37.821138
F 80.008258 68.163544 33.457338
F 70.847558 52.370044 33.203138
F 73.534658 59.111544 48.710438
F 72.935158 64.081944 33.309438
F 82.364858 66.896844 48.879038
F 70.875458 60.386944 33.232338
F 77.916158 59.204044 48.706038
F 80.104758 62.907644 48.774138
F 75.722058 55.337644 48.758538
F 82.401458 59.083244 48.746638
F 75.716558 63.147944 48.530338
F 86.852758 59.176444 48.649038
F 84.451658 68.183944 33.054438
F 80.006658 55.262644 51.306738
F 80.208658 63.048244 51.520238
F 84.484958 52.577744 59.388638
F 71.231958 60.680044 59.634938
F 71.243458 68.118544 62.308338
F 82.364758 58.808044 51.436238
F 75.392858 52.521944 59.758338
F 73.551958 59.207644 51.501338
F 84.629258 55.427544 51.413738
F 84.354758 62.861044 51.406138
F 75.720058 55.264444 51.423438
F 75.645958 63.173744 51.336638
F 86.897958 56.379544 55.077438
F 86.718558 66.735744 56.080638
F 75.906658 68.200344 54.958838
F 77.826458 59.173644 51.372538
F 86.779858 56.649344 52.470138
F 79.986658 60.392744 55.011538
F 79.964358 52.574544 59.805638
F 71.110558 63.228044 63.327538
F 80.091458 55.233744 58.880338
F 80.100058 62.849444 58.757738
F 71.182958 55.639944 63.304038
F 71.184358 60.650044 62.327038
F 80.114858 55.171744 56.032338
F 79.995958 62.825344 56.092438
F 86.475458 64.265244 52.379538
F 71.286158 60.426544 52.261538
F 77.981658 66.774544 51.574238
F 80.077758 60.416444 52.283938
F 77.861958 64.242044 62.481538
F 77.928758 56.574344 62.481438
F 80.179358 68.125944 52.280338
F 82.352558 59.005044 56.008638
F 75.741158 68.048244 52.307238
F 73.347558 59.191044 56.019638
F 82.361158 56.352044 52.428738
F 82.394758 64.435444 52.504838
F 73.584058 56.755444 52.477938
F 73.349958 64.486544 52.297238
F 82.432158 56.287644 55.198138
F 82.304958 64.250144 55.308438
F 73.411958 56.743844 55.264838
F 73.409158 64.360444 55.066038
F 84.634958 68.260744 62.282338
F 82.526058 59.022944 58.624638
F 75.592358 68.303444 59.601838
F 73.321058 59.308644 58.804838
F 80.217758 52.785444 62.552738
F 84.739058 60.235844 55.176338
F 80.283558 52.671944 52.396138
F 75.772858 60.362444 55.151938
F 84.522358 55.222644 58.686038
F 84.765958 62.787744 58.822438
F 75.701958 55.083344 58.927438
F 75.646158 63.254044 58.779238
F 84.686758 55.056444 55.966038
F 84.548458 62.837744 55.901838
F 75.522358 55.379944 56.169438
[truncated: 85,844 more chars]
