# Supplementary material for: Molecular-resolution imaging of ice crystallized from liquid water by cryogenic liquid-cell TEM
Source: Nat Commun. 2025 Sep 25;16:8342. doi: 10.1038/s41467-025-62451-0 (PMC12462463; doi:10.1038/s41467-025-62451-0)
Supplement: Supplementary file 9 — Supplementary Data 1 [file 41467_2025_62451_MOESM9_ESM.zip › supercell_4_3_3/1.6/input.xyz]

15345
F15345
F 1.726943 1.286291 2.727575
F 1.117439 1.286291 24.548172
F 0.507934 1.286291 46.368768
F 1.726943 24.439548 2.727575
F 1.117439 24.439548 24.548172
F 0.507934 24.439548 46.368768
F 1.726943 47.592806 2.727575
F 1.117439 47.592806 24.548172
F 0.507934 47.592806 46.368768
F 28.451623 1.286291 3.474063
F 27.842118 1.286291 25.294660
F 27.232614 1.286291 47.115256
F 28.451623 24.439548 3.474063
F 27.842118 24.439548 25.294660
F 27.232614 24.439548 47.115256
F 28.451623 47.592806 3.474063
F 27.842118 47.592806 25.294660
F 27.232614 47.592806 47.115256
F 1.726943 9.004040 2.727575
F 1.117439 9.004040 24.548172
F 0.507934 9.004040 46.368768
F 1.726943 32.157298 2.727575
F 1.117439 32.157298 24.548172
F 0.507934 32.157298 46.368768
F 1.726943 55.310555 2.727575
F 1.117439 55.310555 24.548172
F 0.507934 55.310555 46.368768
F 28.451623 9.004040 3.474063
F 27.842118 9.004040 25.294660
F 27.232614 9.004040 47.115256
F 28.451623 32.157298 3.474063
F 27.842118 32.157298 25.294660
F 27.232614 32.157298 47.115256
F 28.451623 55.310555 3.474063
F 27.842118 55.310555 25.294660
F 27.232614 55.310555 47.115256
F 1.726943 16.721795 2.727575
F 1.117439 16.721795 24.548173
F 0.507934 16.721795 46.368769
F 1.726943 39.875053 2.727575
F 1.117439 39.875053 24.548173
F 0.507934 39.875053 46.368769
F 1.726943 63.028310 2.727575
F 1.117439 63.028310 24.548173
F 0.507934 63.028310 46.368769
F 28.451623 16.721795 3.474063
F 27.842118 16.721795 25.294661
F 27.232614 16.721795 47.115257
F 28.451623 39.875053 3.474063
F 27.842118 39.875053 25.294661
F 27.232614 39.875053 47.115257
F 28.451623 63.028310 3.474063
F 27.842118 63.028310 25.294661
F 27.232614 63.028310 47.115257
F 10.635166 1.286291 2.976405
F 10.025661 1.286291 24.797001
F 9.416157 1.286291 46.617598
F 10.635166 24.439548 2.976405
F 10.025661 24.439548 24.797001
F 9.416157 24.439548 46.617598
F 10.635166 47.592806 2.976405
F 10.025661 47.592806 24.797001
F 9.416157 47.592806 46.617598
F 37.359845 1.286291 3.722893
F 36.750341 1.286291 25.543489
F 36.140836 1.286291 47.364086
F 37.359845 24.439548 3.722893
F 36.750341 24.439548 25.543489
F 36.140836 24.439548 47.364086
F 37.359845 47.592806 3.722893
F 36.750341 47.592806 25.543489
F 36.140836 47.592806 47.364086
F 10.635166 9.004040 2.976405
F 10.025661 9.004040 24.797001
F 9.416157 9.004040 46.617598
F 10.635166 32.157298 2.976405
F 10.025661 32.157298 24.797001
F 9.416157 32.157298 46.617598
F 10.635166 55.310555 2.976405
F 10.025661 55.310555 24.797001
F 9.416157 55.310555 46.617598
F 37.359845 9.004040 3.722893
F 36.750341 9.004040 25.543489
F 36.140836 9.004040 47.364086
F 37.359845 32.157298 3.722893
F 36.750341 32.157298 25.543489
F 36.140836 32.157298 47.364086
F 37.359845 55.310555 3.722893
F 36.750341 55.310555 25.543489
F 36.140836 55.310555 47.364086
F 10.635166 16.721795 2.976406
F 10.025661 16.721795 24.797002
F 9.416157 16.721795 46.617598
F 10.635166 39.875053 2.976406
F 10.025661 39.875053 24.797002
F 9.416157 39.875053 46.617598
F 10.635166 63.028310 2.976406
F 10.025661 63.028310 24.797002
F 9.416157 63.028310 46.617598
F 37.359845 16.721795 3.722894
F 36.750341 16.721795 25.543490
F 36.140836 16.721795 47.364086
F 37.359845 39.875053 3.722894
F 36.750341 39.875053 25.543490
F 36.140836 39.875053 47.364086
F 37.359845 63.028310 3.722894
F 36.750341 63.028310 25.543490
F 36.140836 63.028310 47.364086
F 19.543394 1.286290 3.225235
F 18.933890 1.286290 25.045831
F 18.324385 1.286290 46.866428
F 19.543394 24.439547 3.225235
F 18.933890 24.439547 25.045831
F 18.324385 24.439547 46.866428
F 19.543394 47.592805 3.225235
F 18.933890 47.592805 25.045831
F 18.324385 47.592805 46.866428
F 46.268075 1.286290 3.971723
F 45.658570 1.286290 25.792319
F 45.049066 1.286290 47.612916
F 46.268075 24.439547 3.971723
F 45.658570 24.439547 25.792319
F 45.049066 24.439547 47.612916
F 46.268075 47.592805 3.971723
F 45.658570 47.592805 25.792319
F 45.049066 47.592805 47.612916
F 19.543394 9.004039 3.225235
F 18.933890 9.004039 25.045831
F 18.324385 9.004039 46.866428
F 19.543394 32.157297 3.225235
F 18.933890 32.157297 25.045831
F 18.324385 32.157297 46.866428
F 19.543394 55.310554 3.225235
F 18.933890 55.310554 25.045831
F 18.324385 55.310554 46.866428
F 46.268075 9.004039 3.971723
F 45.658570 9.004039 25.792319
F 45.049066 9.004039 47.612916
F 46.268075 32.157297 3.971723
F 45.658570 32.157297 25.792319
F 45.049066 32.157297 47.612916
F 46.268075 55.310554 3.971723
F 45.658570 55.310554 25.792319
F 45.049066 55.310554 47.612916
F 19.543394 16.721795 3.225236
F 18.933890 16.721795 25.045832
F 18.324385 16.721795 46.866428
F 19.543394 39.875052 3.225236
F 18.933890 39.875052 25.045832
F 18.324385 39.875052 46.866428
F 19.543394 63.028310 3.225236
F 18.933890 63.028310 25.045832
F 18.324385 63.028310 46.866428
F 46.268075 16.721795 3.971724
F 45.658570 16.721795 25.792320
F 45.049066 16.721795 47.612916
F 46.268075 39.875052 3.971724
F 45.658570 39.875052 25.792320
F 45.049066 39.875052 47.612916
F 46.268075 63.028310 3.971724
F 45.658570 63.028310 25.792320
F 45.049066 63.028310 47.612916
F 1.625345 3.858875 6.364341
F 1.015841 3.858875 28.184938
F 0.406336 3.858875 50.005534
F 1.625345 27.012132 6.364341
F 1.015841 27.012132 28.184938
F 0.406336 27.012132 50.005534
F 1.625345 50.165390 6.364341
F 1.015841 50.165390 28.184938
F 0.406336 50.165390 50.005534
F 28.350025 3.858875 7.110829
F 27.740520 3.858875 28.931426
F 27.131016 3.858875 50.752022
F 28.350025 27.012132 7.110829
F 27.740520 27.012132 28.931426
F 27.131016 27.012132 50.752022
F 28.350025 50.165390 7.110829
F 27.740520 50.165390 28.931426
F 27.131016 50.165390 50.752022
F 1.625345 11.576625 6.364341
F 1.015841 11.576625 28.184938
F 0.406336 11.576625 50.005534
F 1.625345 34.729882 6.364341
F 1.015841 34.729882 28.184938
F 0.406336 34.729882 50.005534
F 1.625345 57.883140 6.364341
F 1.015841 57.883140 28.184938
F 0.406336 57.883140 50.005534
F 28.350025 11.576625 7.110829
F 27.740520 11.576625 28.931426
F 27.131016 11.576625 50.752022
F 28.350025 34.729882 7.110829
F 27.740520 34.729882 28.931426
F 27.131016 34.729882 50.752022
F 28.350025 57.883140 7.110829
F 27.740520 57.883140 28.931426
F 27.131016 57.883140 50.752022
F 1.625345 19.294380 6.364342
F 1.015841 19.294380 28.184938
F 0.406336 19.294380 50.005535
F 1.625345 42.447638 6.364342
F 1.015841 42.447638 28.184938
F 0.406336 42.447638 50.005535
F 1.625345 65.600895 6.364342
F 1.015841 65.600895 28.184938
F 0.406336 65.600895 50.005535
F 28.350025 19.294380 7.110830
F 27.740520 19.294380 28.931426
F 27.131016 19.294380 50.752023
F 28.350025 42.447638 7.110830
F 27.740520 42.447638 28.931426
F 27.131016 42.447638 50.752023
F 28.350025 65.600895 7.110830
F 27.740520 65.600895 28.931426
F 27.131016 65.600895 50.752023
F 10.533566 3.858875 6.613171
F 9.924061 3.858875 28.433767
F 9.314557 3.858875 50.254363
F 10.533566 27.012133 6.613171
F 9.924061 27.012133 28.433767
F 9.314557 27.012133 50.254363
F 10.533566 50.165390 6.613171
F 9.924061 50.165390 28.433767
F 9.314557 50.165390 50.254363
F 37.258246 3.858875 7.359659
F 36.648742 3.858875 29.180255
F 36.039237 3.858875 51.000851
F 37.258246 27.012133 7.359659
F 36.648742 27.012133 29.180255
F 36.039237 27.012133 51.000851
F 37.258246 50.165390 7.359659
F 36.648742 50.165390 29.180255
F 36.039237 50.165390 51.000851
F 10.533566 11.576625 6.613171
F 9.924061 11.576625 28.433767
F 9.314557 11.576625 50.254364
F 10.533566 34.729883 6.613171
F 9.924061 34.729883 28.433767
F 9.314557 34.729883 50.254364
F 10.533566 57.883140 6.613171
F 9.924061 57.883140 28.433767
F 9.314557 57.883140 50.254364
F 37.258246 11.576625 7.359659
F 36.648742 11.576625 29.180255
F 36.039237 11.576625 51.000852
F 37.258246 34.729883 7.359659
F 36.648742 34.729883 29.180255
F 36.039237 34.729883 51.000852
F 37.258246 57.883140 7.359659
F 36.648742 57.883140 29.180255
F 36.039237 57.883140 51.000852
F 10.533566 19.294380 6.613171
F 9.924061 19.294380 28.433768
F 9.314557 19.294380 50.254364
F 10.533566 42.447638 6.613171
F 9.924061 42.447638 28.433768
F 9.314557 42.447638 50.254364
F 10.533566 65.600896 6.613171
F 9.924061 65.600896 28.433768
F 9.314557 65.600896 50.254364
F 37.258246 19.294380 7.359659
F 36.648742 19.294380 29.180256
F 36.039237 19.294380 51.000852
F 37.258246 42.447638 7.359659
F 36.648742 42.447638 29.180256
F 36.039237 42.447638 51.000852
F 37.258246 65.600896 7.359659
F 36.648742 65.600896 29.180256
F 36.039237 65.600896 51.000852
F 19.441797 3.858876 6.862001
F 18.832293 3.858876 28.682597
F 18.222788 3.858876 50.503193
F 19.441797 27.012134 6.862001
F 18.832293 27.012134 28.682597
F 18.222788 27.012134 50.503193
F 19.441797 50.165391 6.862001
F 18.832293 50.165391 28.682597
F 18.222788 50.165391 50.503193
F 46.166476 3.858876 7.608489
F 45.556972 3.858876 29.429085
F 44.947468 3.858876 51.249681
F 46.166476 27.012134 7.608489
F 45.556972 27.012134 29.429085
F 44.947468 27.012134 51.249681
F 46.166476 50.165391 7.608489
F 45.556972 50.165391 29.429085
F 44.947468 50.165391 51.249681
F 19.441797 11.576626 6.862001
F 18.832293 11.576626 28.682597
F 18.222788 11.576626 50.503194
F 19.441797 34.729884 6.862001
F 18.832293 34.729884 28.682597
F 18.222788 34.729884 50.503194
F 19.441797 57.883141 6.862001
F 18.832293 57.883141 28.682597
F 18.222788 57.883141 50.503194
F 46.166476 11.576626 7.608489
F 45.556972 11.576626 29.429085
F 44.947468 11.576626 51.249682
F 46.166476 34.729884 7.608489
F 45.556972 34.729884 29.429085
F 44.947468 34.729884 51.249682
F 46.166476 57.883141 7.608489
F 45.556972 57.883141 29.429085
F 44.947468 57.883141 51.249682
F 19.441797 19.294382 6.862001
F 18.832293 19.294382 28.682598
F 18.222788 19.294382 50.503194
F 19.441797 42.447639 6.862001
F 18.832293 42.447639 28.682598
F 18.222788 42.447639 50.503194
F 19.441797 65.600897 6.862001
F 18.832293 65.600897 28.682598
F 18.222788 65.600897 50.503194
F 46.166476 19.294382 7.608489
F 45.556972 19.294382 29.429086
F 44.947468 19.294382 51.249682
F 46.166476 42.447639 7.608489
F 45.556972 42.447639 29.429086
F 44.947468 42.447639 51.249682
F 46.166476 65.600897 7.608489
F 45.556972 65.600897 29.429086
F 44.947468 65.600897 51.249682
F 1.701545 3.858875 3.636768
F 1.092041 3.858875 25.457364
F 0.482536 3.858875 47.277961
F 1.701545 27.012133 3.636768
F 1.092041 27.012133 25.457364
F 0.482536 27.012133 47.277961
F 1.701545 50.165390 3.636768
F 1.092041 50.165390 25.457364
F 0.482536 50.165390 47.277961
F 28.426225 3.858875 4.383256
F 27.816720 3.858875 26.203852
F 27.207216 3.858875 48.024449
F 28.426225 27.012133 4.383256
F 27.816720 27.012133 26.203852
F 27.207216 27.012133 48.024449
F 28.426225 50.165390 4.383256
F 27.816720 50.165390 26.203852
F 27.207216 50.165390 48.024449
F 1.701545 11.576625 3.636768
F 1.092041 11.576625 25.457364
F 0.482536 11.576625 47.277961
F 1.701545 34.729883 3.636768
F 1.092041 34.729883 25.457364
F 0.482536 34.729883 47.277961
F 1.701545 57.883140 3.636768
F 1.092041 57.883140 25.457364
F 0.482536 57.883140 47.277961
F 28.426225 11.576625 4.383256
F 27.816720 11.576625 26.203852
F 27.207216 11.576625 48.024449
F 28.426225 34.729883 4.383256
F 27.816720 34.729883 26.203852
F 27.207216 34.729883 48.024449
F 28.426225 57.883140 4.383256
F 27.816720 57.883140 26.203852
F 27.207216 57.883140 48.024449
F 1.701545 19.294381 3.636767
F 1.092041 19.294381 25.457364
F 0.482536 19.294381 47.277960
F 1.701545 42.447638 3.636767
F 1.092041 42.447638 25.457364
F 0.482536 42.447638 47.277960
F 1.701545 65.600896 3.636767
F 1.092041 65.600896 25.457364
F 0.482536 65.600896 47.277960
F 28.426225 19.294381 4.383255
F 27.816720 19.294381 26.203852
F 27.207216 19.294381 48.024448
F 28.426225 42.447638 4.383255
F 27.816720 42.447638 26.203852
F 27.207216 42.447638 48.024448
F 28.426225 65.600896 4.383255
F 27.816720 65.600896 26.203852
F 27.207216 65.600896 48.024448
F 10.609767 3.858875 3.885597
F 10.000262 3.858875 25.706193
F 9.390758 3.858875 47.526790
F 10.609767 27.012133 3.885597
F 10.000262 27.012133 25.706193
F 9.390758 27.012133 47.526790
F 10.609767 50.165390 3.885597
F 10.000262 50.165390 25.706193
F 9.390758 50.165390 47.526790
F 37.334447 3.858875 4.632085
F 36.724943 3.858875 26.452681
F 36.115438 3.858875 48.273278
F 37.334447 27.012133 4.632085
F 36.724943 27.012133 26.452681
F 36.115438 27.012133 48.273278
F 37.334447 50.165390 4.632085
F 36.724943 50.165390 26.452681
F 36.115438 50.165390 48.273278
F 10.609767 11.576625 3.885597
F 10.000262 11.576625 25.706193
F 9.390758 11.576625 47.526789
F 10.609767 34.729883 3.885597
F 10.000262 34.729883 25.706193
F 9.390758 34.729883 47.526789
F 10.609767 57.883140 3.885597
F 10.000262 57.883140 25.706193
F 9.390758 57.883140 47.526789
F 37.334447 11.576625 4.632085
F 36.724943 11.576625 26.452681
F 36.115438 11.576625 48.273277
F 37.334447 34.729883 4.632085
F 36.724943 34.729883 26.452681
F 36.115438 34.729883 48.273277
F 37.334447 57.883140 4.632085
F 36.724943 57.883140 26.452681
F 36.115438 57.883140 48.273277
F 10.609767 19.294381 3.885596
F 10.000262 19.294381 25.706193
F 9.390758 19.294381 47.526789
F 10.609767 42.447638 3.885596
F 10.000262 42.447638 25.706193
F 9.390758 42.447638 47.526789
F 10.609767 65.600896 3.885596
F 10.000262 65.600896 25.706193
F 9.390758 65.600896 47.526789
F 37.334447 19.294381 4.632084
F 36.724943 19.294381 26.452681
F 36.115438 19.294381 48.273277
F 37.334447 42.447638 4.632084
F 36.724943 42.447638 26.452681
F 36.115438 42.447638 48.273277
F 37.334447 65.600896 4.632084
F 36.724943 65.600896 26.452681
F 36.115438 65.600896 48.273277
F 19.517997 3.858876 4.134425
F 18.908493 3.858876 25.955022
F 18.298988 3.858876 47.775619
F 19.517997 27.012133 4.134425
F 18.908493 27.012133 25.955022
F 18.298988 27.012133 47.775619
F 19.517997 50.165391 4.134425
F 18.908493 50.165391 25.955022
F 18.298988 50.165391 47.775619
F 46.242677 3.858876 4.880913
F 45.633172 3.858876 26.701509
F 45.023668 3.858876 48.522107
F 46.242677 27.012133 4.880913
F 45.633172 27.012133 26.701509
F 45.023668 27.012133 48.522107
F 46.242677 50.165391 4.880913
F 45.633172 50.165391 26.701509
F 45.023668 50.165391 48.522107
F 19.517997 11.576626 4.134425
F 18.908493 11.576626 25.955022
F 18.298988 11.576626 47.775618
F 19.517997 34.729883 4.134425
F 18.908493 34.729883 25.955022
F 18.298988 34.729883 47.775618
F 19.517997 57.883141 4.134425
F 18.908493 57.883141 25.955022
F 18.298988 57.883141 47.775618
F 46.242677 11.576626 4.880913
F 45.633172 11.576626 26.701509
F 45.023668 11.576626 48.522106
F 46.242677 34.729883 4.880913
F 45.633172 34.729883 26.701509
F 45.023668 34.729883 48.522106
F 46.242677 57.883141 4.880913
F 45.633172 57.883141 26.701509
F 45.023668 57.883141 48.522106
F 19.517997 19.294381 4.134424
F 18.908493 19.294381 25.955022
F 18.298988 19.294381 47.775618
F 19.517997 42.447639 4.134424
F 18.908493 42.447639 25.955022
F 18.298988 42.447639 47.775618
F 19.517997 65.600896 4.134424
F 18.908493 65.600896 25.955022
F 18.298988 65.600896 47.775618
F 46.242677 19.294381 4.880912
F 45.633172 19.294381 26.701509
F 45.023668 19.294381 48.522106
F 46.242677 42.447639 4.880912
F 45.633172 42.447639 26.701509
F 45.023668 42.447639 48.522106
F 46.242677 65.600896 4.880912
F 45.633172 65.600896 26.701509
F 45.023668 65.600896 48.522106
F 1.803119 1.286291 0.000001
F 1.193615 1.286291 21.820598
F 0.584110 1.286291 43.641194
F 1.803119 24.439549 0.000001
F 1.193615 24.439549 21.820598
F 0.584110 24.439549 43.641194
F 1.803119 47.592806 0.000001
F 1.193615 47.592806 21.820598
F 0.584110 47.592806 43.641194
F 28.527799 1.286291 0.746489
F 27.918294 1.286291 22.567086
F 27.308790 1.286291 44.387682
F 28.527799 24.439549 0.746489
F 27.918294 24.439549 22.567086
F 27.308790 24.439549 44.387682
F 28.527799 47.592806 0.746489
F 27.918294 47.592806 22.567086
F 27.308790 47.592806 44.387682
F 1.803119 9.004040 0.000001
F 1.193615 9.004040 21.820598
F 0.584110 9.004040 43.641194
F 1.803119 32.157298 0.000001
F 1.193615 32.157298 21.820598
F 0.584110 32.157298 43.641194
F 1.803119 55.310555 0.000001
F 1.193615 55.310555 21.820598
F 0.584110 55.310555 43.641194
F 28.527799 9.004040 0.746489
F 27.918294 9.004040 22.567086
F 27.308790 9.004040 44.387682
F 28.527799 32.157298 0.746489
F 27.918294 32.157298 22.567086
F 27.308790 32.157298 44.387682
F 28.527799 55.310555 0.746489
F 27.918294 55.310555 22.567086
F 27.308790 55.310555 44.387682
F 1.803119 16.721796 0.000000
F 1.193615 16.721796 21.820597
F 0.584110 16.721796 43.641193
F 1.803119 39.875053 0.000000
F 1.193615 39.875053 21.820597
F 0.584110 39.875053 43.641193
F 1.803119 63.028311 0.000000
F 1.193615 63.028311 21.820597
F 0.584110 63.028311 43.641193
F 28.527799 16.721796 0.746488
F 27.918294 16.721796 22.567085
F 27.308790 16.721796 44.387681
F 28.527799 39.875053 0.746488
F 27.918294 39.875053 22.567085
F 27.308790 39.875053 44.387681
F 28.527799 63.028311 0.746488
F 27.918294 63.028311 22.567085
F 27.308790 63.028311 44.387681
F 10.711341 1.286291 0.248830
F 10.101836 1.286291 22.069427
F 9.492332 1.286291 43.890023
F 10.711341 24.439548 0.248830
F 10.101836 24.439548 22.069427
F 9.492332 24.439548 43.890023
F 10.711341 47.592806 0.248830
F 10.101836 47.592806 22.069427
F 9.492332 47.592806 43.890023
F 37.436020 1.286291 0.995318
F 36.826516 1.286291 22.815915
F 36.217011 1.286291 44.636511
F 37.436020 24.439548 0.995318
F 36.826516 24.439548 22.815915
F 36.217011 24.439548 44.636511
F 37.436020 47.592806 0.995318
F 36.826516 47.592806 22.815915
F 36.217011 47.592806 44.636511
F 10.711341 9.004040 0.248830
F 10.101836 9.004040 22.069427
F 9.492332 9.004040 43.890023
F 10.711341 32.157298 0.248830
F 10.101836 32.157298 22.069427
F 9.492332 32.157298 43.890023
F 10.711341 55.310555 0.248830
F 10.101836 55.310555 22.069427
F 9.492332 55.310555 43.890023
F 37.436020 9.004040 0.995318
F 36.826516 9.004040 22.815915
F 36.217011 9.004040 44.636511
F 37.436020 32.157298 0.995318
F 36.826516 32.157298 22.815915
F 36.217011 32.157298 44.636511
F 37.436020 55.310555 0.995318
F 36.826516 55.310555 22.815915
F 36.217011 55.310555 44.636511
F 10.711341 16.721795 0.248829
F 10.101836 16.721795 22.069426
F 9.492332 16.721795 43.890022
F 10.711341 39.875053 0.248829
F 10.101836 39.875053 22.069426
F 9.492332 39.875053 43.890022
F 10.711341 63.028310 0.248829
F 10.101836 63.028310 22.069426
F 9.492332 63.028310 43.890022
F 37.436020 16.721795 0.995317
F 36.826516 16.721795 22.815914
F 36.217011 16.721795 44.636510
F 37.436020 39.875053 0.995317
F 36.826516 39.875053 22.815914
F 36.217011 39.875053 44.636510
F 37.436020 63.028310 0.995317
F 36.826516 63.028310 22.815914
F 36.217011 63.028310 44.636510
F 19.619570 1.286290 0.497659
F 19.010066 1.286290 22.318255
F 18.400561 1.286290 44.138852
F 19.619570 24.439547 0.497659
F 19.010066 24.439547 22.318255
F 18.400561 24.439547 44.138852
F 19.619570 47.592805 0.497659
F 19.010066 47.592805 22.318255
F 18.400561 47.592805 44.138852
F 46.344251 1.286290 1.244146
F 45.734746 1.286290 23.064743
F 45.125242 1.286290 44.885340
F 46.344251 24.439547 1.244146
F 45.734746 24.439547 23.064743
F 45.125242 24.439547 44.885340
F 46.344251 47.592805 1.244146
F 45.734746 47.592805 23.064743
F 45.125242 47.592805 44.885340
F 19.619570 9.004039 0.497659
F 19.010066 9.004039 22.318255
F 18.400561 9.004039 44.138852
F 19.619570 32.157296 0.497659
F 19.010066 32.157296 22.318255
F 18.400561 32.157296 44.138852
F 19.619570 55.310554 0.497659
F 19.010066 55.310554 22.318255
F 18.400561 55.310554 44.138852
F 46.344251 9.004039 1.244146
F 45.734746 9.004039 23.064743
F 45.125242 9.004039 44.885340
F 46.344251 32.157296 1.244146
F 45.734746 32.157296 23.064743
F 45.125242 32.157296 44.885340
F 46.344251 55.310554 1.244146
F 45.734746 55.310554 23.064743
F 45.125242 55.310554 44.885340
F 19.619570 16.721794 0.497658
F 19.010066 16.721794 22.318255
F 18.400561 16.721794 44.138851
F 19.619570 39.875052 0.497658
F 19.010066 39.875052 22.318255
F 18.400561 39.875052 44.138851
F 19.619570 63.028309 0.497658
F 19.010066 63.028309 22.318255
F 18.400561 63.028309 44.138851
F 46.344251 16.721794 1.244145
F 45.734746 16.721794 23.064743
F 45.125242 16.721794 44.885339
F 46.344251 39.875052 1.244145
F 45.734746 39.875052 23.064743
F 45.125242 39.875052 44.885339
F 46.344251 63.028309 1.244145
F 45.734746 63.028309 23.064743
F 45.125242 63.028309 44.885339
F 3.928603 7.717750 3.698975
F 3.319098 7.717750 25.519571
F 2.709594 7.717750 47.340168
F 3.928603 30.871007 3.698975
F 3.319098 30.871007 25.519571
F 2.709594 30.871007 47.340168
F 3.928603 54.024265 3.698975
F 3.319098 54.024265 25.519571
F 2.709594 54.024265 47.340168
F 30.653282 7.717750 4.445463
F 30.043778 7.717750 26.266059
F 29.434273 7.717750 48.086656
F 30.653282 30.871007 4.445463
F 30.043778 30.871007 26.266059
F 29.434273 30.871007 48.086656
F 30.653282 54.024265 4.445463
F 30.043778 54.024265 26.266059
F 29.434273 54.024265 48.086656
F 3.928603 15.435503 3.698974
F 3.319098 15.435503 25.519570
F 2.709594 15.435503 47.340167
F 3.928603 38.588760 3.698974
F 3.319098 38.588760 25.519570
F 2.709594 38.588760 47.340167
F 3.928603 61.742018 3.698974
F 3.319098 61.742018 25.519570
F 2.709594 61.742018 47.340167
F 30.653282 15.435503 4.445462
F 30.043778 15.435503 26.266058
F 29.434273 15.435503 48.086655
F 30.653282 38.588760 4.445462
F 30.043778 38.588760 26.266058
F 29.434273 38.588760 48.086655
F 30.653282 61.742018 4.445462
F 30.043778 61.742018 26.266058
F 29.434273 61.742018 48.086655
F 3.928603 0.000000 3.698975
F 3.319098 0.000000 25.519571
F 2.709594 0.000000 47.340168
F 3.928603 23.153258 3.698975
F 3.319098 23.153258 25.519571
F 2.709594 23.153258 47.340168
F 3.928603 46.306515 3.698975
F 3.319098 46.306515 25.519571
F 2.709594 46.306515 47.340168
F 30.653282 0.000000 4.445463
F 30.043778 0.000000 26.266059
F 29.434273 0.000000 48.086656
F 30.653282 23.153258 4.445463
F 30.043778 23.153258 26.266059
F 29.434273 23.153258 48.086656
F 30.653282 46.306515 4.445463
F 30.043778 46.306515 26.266059
F 29.434273 46.306515 48.086656
F 12.836826 7.717750 3.947804
F 12.227322 7.717750 25.768401
F 11.617817 7.717750 47.588998
F 12.836826 30.871007 3.947804
F 12.227322 30.871007 25.768401
F 11.617817 30.871007 47.588998
F 12.836826 54.024265 3.947804
F 12.227322 54.024265 25.768401
F 11.617817 54.024265 47.588998
F 39.561505 7.717750 4.694292
F 38.952001 7.717750 26.514888
F 38.342497 7.717750 48.335486
F 39.561505 30.871007 4.694292
F 38.952001 30.871007 26.514888
F 38.342497 30.871007 48.335486
F 39.561505 54.024265 4.694292
F 38.952001 54.024265 26.514888
F 38.342497 54.024265 48.335486
F 12.836826 15.435502 3.947803
F 12.227322 15.435502 25.768400
F 11.617817 15.435502 47.588997
F 12.836826 38.588760 3.947803
F 12.227322 38.588760 25.768400
F 11.617817 38.588760 47.588997
F 12.836826 61.742017 3.947803
F 12.227322 61.742017 25.768400
F 11.617817 61.742017 47.588997
F 39.561505 15.435502 4.694291
F 38.952001 15.435502 26.514887
F 38.342497 15.435502 48.335485
F 39.561505 38.588760 4.694291
F 38.952001 38.588760 26.514887
F 38.342497 38.588760 48.335485
F 39.561505 61.742017 4.694291
F 38.952001 61.742017 26.514887
F 38.342497 61.742017 48.335485
F 12.836826 0.000000 3.947804
F 12.227322 0.000000 25.768401
F 11.617817 0.000000 47.588998
F 12.836826 23.153258 3.947804
F 12.227322 23.153258 25.768401
F 11.617817 23.153258 47.588998
F 12.836826 46.306515 3.947804
F 12.227322 46.306515 25.768401
F 11.617817 46.306515 47.588998
F 39.561505 0.000000 4.694292
F 38.952001 0.000000 26.514888
F 38.342497 0.000000 48.335486
F 39.561505 23.153258 4.694292
F 38.952001 23.153258 26.514888
F 38.342497 23.153258 48.335486
F 39.561505 46.306515 4.694292
F 38.952001 46.306515 26.514888
F 38.342497 46.306515 48.335486
F 21.745057 7.717750 4.196633
F 21.135552 7.717750 26.017229
F 20.526048 7.717750 47.837826
F 21.745057 30.871008 4.196633
F 21.135552 30.871008 26.017229
F 20.526048 30.871008 47.837826
F 21.745057 54.024265 4.196633
F 21.135552 54.024265 26.017229
F 20.526048 54.024265 47.837826
F 48.469736 7.717750 4.943121
F 47.860231 7.717750 26.763717
F 47.250727 7.717750 48.584314
F 48.469736 30.871008 4.943121
F 47.860231 30.871008 26.763717
F 47.250727 30.871008 48.584314
F 48.469736 54.024265 4.943121
F 47.860231 54.024265 26.763717
F 47.250727 54.024265 48.584314
F 21.745057 15.435503 4.196632
F 21.135552 15.435503 26.017228
F 20.526048 15.435503 47.837825
F 21.745057 38.588760 4.196632
F 21.135552 38.588760 26.017228
F 20.526048 38.588760 47.837825
F 21.745057 61.742018 4.196632
F 21.135552 61.742018 26.017228
F 20.526048 61.742018 47.837825
F 48.469736 15.435503 4.943120
F 47.860232 15.435503 26.763716
F 47.250727 15.435503 48.584313
F 48.469736 38.588760 4.943120
F 47.860232 38.588760 26.763716
F 47.250727 38.588760 48.584313
F 48.469736 61.742018 4.943120
F 47.860232 61.742018 26.763716
F 47.250727 61.742018 48.584313
F 21.745057 0.000001 4.196633
F 21.135552 0.000001 26.017229
F 20.526048 0.000001 47.837826
F 21.745057 23.153258 4.196633
F 21.135552 23.153258 26.017229
F 20.526048 23.153258 47.837826
F 21.745057 46.306516 4.196633
F 21.135552 46.306516 26.017229
F 20.526048 46.306516 47.837826
F 48.469736 0.000001 4.943121
F 47.860231 0.000001 26.763717
F 47.250727 0.000001 48.584314
F 48.469736 23.153258 4.943121
F 47.860231 23.153258 26.763717
F 47.250727 23.153258 48.584314
F 48.469736 46.306516 4.943121
F 47.860231 46.306516 26.763717
F 47.250727 46.306516 48.584314
F 4.030173 5.145166 0.062209
F 3.420668 5.145166 21.882805
F 2.811164 5.145166 43.703402
F 4.030173 28.298423 0.062209
F 3.420668 28.298423 21.882805
F 2.811164 28.298423 43.703402
F 4.030173 51.451681 0.062209
F 3.420668 51.451681 21.882805
F 2.811164 51.451681 43.703402
F 30.754852 5.145166 0.808697
F 30.145348 5.145166 22.629293
F 29.535843 5.145166 44.449889
F 30.754852 28.298423 0.808697
F 30.145348 28.298423 22.629293
F 29.535843 28.298423 44.449889
F 30.754852 51.451681 0.808697
F 30.145348 51.451681 22.629293
F 29.535843 51.451681 44.449889
F 4.030173 12.862918 0.062208
F 3.420668 12.862918 21.882804
F 2.811164 12.862918 43.703401
F 4.030173 36.016175 0.062208
F 3.420668 36.016175 21.882804
F 2.811164 36.016175 43.703401
F 4.030173 59.169433 0.062208
F 3.420668 59.169433 21.882804
F 2.811164 59.169433 43.703401
F 30.754852 12.862918 0.808696
F 30.145348 12.862918 22.629292
F 29.535843 12.862918 44.449888
F 30.754852 36.016175 0.808696
F 30.145348 36.016175 22.629292
F 29.535843 36.016175 44.449888
F 30.754852 59.169433 0.808696
F 30.145348 59.169433 22.629292
F 29.535843 59.169433 44.449888
F 4.030173 20.580673 0.062208
F 3.420668 20.580673 21.882805
F 2.811164 20.580673 43.703402
F 4.030173 43.733931 0.062208
F 3.420668 43.733931 21.882805
F 2.811164 43.733931 43.703402
F 4.030173 66.887188 0.062208
F 3.420668 66.887188 21.882805
F 2.811164 66.887188 43.703402
F 30.754852 20.580673 0.808696
F 30.145348 20.580673 22.629293
F 29.535843 20.580673 44.449889
F 30.754852 43.733931 0.808696
F 30.145348 43.733931 22.629293
F 29.535843 43.733931 44.449889
F 30.754852 66.887188 0.808696
F 30.145348 66.887188 22.629293
F 29.535843 66.887188 44.449889
F 12.938395 5.145165 0.311037
F 12.328891 5.145165 22.131634
F 11.719386 5.145165 43.952231
F 12.938395 28.298422 0.311037
F 12.328891 28.298422 22.131634
F 11.719386 28.298422 43.952231
F 12.938395 51.451680 0.311037
F 12.328891 51.451680 22.131634
F 11.719386 51.451680 43.952231
F 39.663075 5.145165 1.057525
F 39.053570 5.145165 22.878121
F 38.444066 5.145165 44.698719
F 39.663075 28.298422 1.057525
F 39.053570 28.298422 22.878121
F 38.444066 28.298422 44.698719
F 39.663075 51.451680 1.057525
F 39.053570 51.451680 22.878121
F 38.444066 51.451680 44.698719
F 12.938395 12.862917 0.311036
F 12.328891 12.862917 22.131633
F 11.719386 12.862917 43.952230
F 12.938395 36.016174 0.311036
F 12.328891 36.016174 22.131633
F 11.719386 36.016174 43.952230
F 12.938395 59.169432 0.311036
F 12.328891 59.169432 22.131633
F 11.719386 59.169432 43.952230
F 39.663075 12.862917 1.057524
F 39.053570 12.862917 22.878120
F 38.444066 12.862917 44.698718
F 39.663075 36.016174 1.057524
F 39.053570 36.016174 22.878120
F 38.444066 36.016174 44.698718
F 39.663075 59.169432 1.057524
F 39.053570 59.169432 22.878120
F 38.444066 59.169432 44.698718
F 12.938395 20.580672 0.311037
F 12.328891 20.580672 22.131634
F 11.719386 20.580672 43.952231
F 12.938395 43.733930 0.311037
F 12.328891 43.733930 22.131634
F 11.719386 43.733930 43.952231
F 12.938395 66.887187 0.311037
F 12.328891 66.887187 22.131634
F 11.719386 66.887187 43.952231
F 39.663075 20.580672 1.057525
F 39.053570 20.580672 22.878121
F 38.444066 20.580672 44.698719
F 39.663075 43.733930 1.057525
F 39.053570 43.733930 22.878121
F 38.444066 43.733930 44.698719
F 39.663075 66.887187 1.057525
F 39.053570 66.887187 22.878121
F 38.444066 66.887187 44.698719
F 21.846628 5.145164 0.559866
F 21.237123 5.145164 22.380463
F 20.627619 5.145164 44.201059
F 21.846628 28.298422 0.559866
F 21.237123 28.298422 22.380463
F 20.627619 28.298422 44.201059
F 21.846628 51.451679 0.559866
F 21.237123 51.451679 22.380463
F 20.627619 51.451679 44.201059
F 48.571307 5.145164 1.306354
F 47.961803 5.145164 23.126951
F 47.352298 5.145164 44.947547
F 48.571307 28.298422 1.306354
F 47.961803 28.298422 23.126951
F 47.352298 28.298422 44.947547
F 48.571307 51.451679 1.306354
F 47.961803 51.451679 23.126951
F 47.352298 51.451679 44.947547
F 21.846628 12.862916 0.559866
F 21.237123 12.862916 22.380462
F 20.627619 12.862916 44.201058
F 21.846628 36.016174 0.559866
F 21.237123 36.016174 22.380462
F 20.627619 36.016174 44.201058
F 21.846628 59.169431 0.559866
F 21.237123 59.169431 22.380462
F 20.627619 59.169431 44.201058
F 48.571307 12.862916 1.306354
F 47.961803 12.862916 23.126950
F 47.352298 12.862916 44.947546
F 48.571307 36.016174 1.306354
F 47.961803 36.016174 23.126950
F 47.352298 36.016174 44.947546
F 48.571307 59.169431 1.306354
F 47.961803 59.169431 23.126950
F 47.352298 59.169431 44.947546
F 21.846628 20.580672 0.559866
F 21.237123 20.580672 22.380463
F 20.627619 20.580672 44.201059
F 21.846628 43.733929 0.559866
F 21.237123 43.733929 22.380463
F 20.627619 43.733929 44.201059
F 21.846628 66.887187 0.559866
F 21.237123 66.887187 22.380463
F 20.627619 66.887187 44.201059
F 48.571307 20.580672 1.306354
F 47.961803 20.580672 23.126951
F 47.352298 20.580672 44.947547
F 48.571307 43.733929 1.306354
F 47.961803 43.733929 23.126951
F 47.352298 43.733929 44.947547
F 48.571307 66.887187 1.306354
F 47.961803 66.887187 23.126951
F 47.352298 66.887187 44.947547
F 3.953997 5.145165 2.789782
F 3.344492 5.145165 24.610379
F 2.734988 5.145165 46.430975
F 3.953997 28.298423 2.789782
F 3.344492 28.298423 24.610379
F 2.734988 28.298423 46.430975
F 3.953997 51.451680 2.789782
F 3.344492 51.451680 24.610379
F 2.734988 51.451680 46.430975
F 30.678676 5.145165 3.536270
F 30.069172 5.145165 25.356867
F 29.459667 5.145165 47.177463
F 30.678676 28.298423 3.536270
F 30.069172 28.298423 25.356867
F 29.459667 28.298423 47.177463
F 30.678676 51.451680 3.536270
F 30.069172 51.451680 25.356867
F 29.459667 51.451680 47.177463
F 3.953997 12.862917 2.789783
F 3.344492 12.862917 24.610380
F 2.734988 12.862917 46.430976
F 3.953997 36.016175 2.789783
F 3.344492 36.016175 24.610380
F 2.734988 36.016175 46.430976
F 3.953997 59.169432 2.789783
F 3.344492 59.169432 24.610380
F 2.734988 59.169432 46.430976
F 30.678676 12.862917 3.536271
F 30.069172 12.862917 25.356868
F 29.459667 12.862917 47.177464
F 30.678676 36.016175 3.536271
F 30.069172 36.016175 25.356868
F 29.459667 36.016175 47.177464
F 30.678676 59.169432 3.536271
F 30.069172 59.169432 25.356868
F 29.459667 59.169432 47.177464
F 3.953997 20.580673 2.789783
F 3.344492 20.580673 24.610379
F 2.734988 20.580673 46.430975
F 3.953997 43.733930 2.789783
F 3.344492 43.733930 24.610379
F 2.734988 43.733930 46.430975
F 3.953997 66.887188 2.789783
F 3.344492 66.887188 24.610379
F 2.734988 66.887188 46.430975
F 30.678676 20.580673 3.536271
F 30.069172 20.580673 25.356867
F 29.459667 20.580673 47.177463
F 30.678676 43.733930 3.536271
F 30.069172 43.733930 25.356867
F 29.459667 43.733930 47.177463
F 30.678676 66.887188 3.536271
F 30.069172 66.887188 25.356867
F 29.459667 66.887188 47.177463
F 12.862220 5.145165 3.038612
F 12.252716 5.145165 24.859208
F 11.643211 5.145165 46.679805
F 12.862220 28.298422 3.038612
F 12.252716 28.298422 24.859208
F 11.643211 28.298422 46.679805
F 12.862220 51.451680 3.038612
F 12.252716 51.451680 24.859208
F 11.643211 51.451680 46.679805
F 39.586899 5.145165 3.785100
F 38.977395 5.145165 25.605696
F 38.367891 5.145165 47.426293
F 39.586899 28.298422 3.785100
F 38.977395 28.298422 25.605696
F 38.367891 28.298422 47.426293
F 39.586899 51.451680 3.785100
F 38.977395 51.451680 25.605696
F 38.367891 51.451680 47.426293
F 12.862220 12.862917 3.038613
F 12.252716 12.862917 24.859209
F 11.643211 12.862917 46.679806
F 12.862220 36.016175 3.038613
F 12.252716 36.016175 24.859209
F 11.643211 36.016175 46.679806
F 12.862220 59.169432 3.038613
F 12.252716 59.169432 24.859209
F 11.643211 59.169432 46.679806
F 39.586899 12.862917 3.785101
F 38.977395 12.862917 25.605697
F 38.367891 12.862917 47.426294
F 39.586899 36.016175 3.785101
F 38.977395 36.016175 25.605697
F 38.367891 36.016175 47.426294
F 39.586899 59.169432 3.785101
F 38.977395 59.169432 25.605697
F 38.367891 59.169432 47.426294
F 12.862220 20.580672 3.038612
F 12.252716 20.580672 24.859209
F 11.643211 20.580672 46.679805
F 12.862220 43.733930 3.038612
F 12.252716 43.733930 24.859209
F 11.643211 43.733930 46.679805
F 12.862220 66.887187 3.038612
F 12.252716 66.887187 24.859209
F 11.643211 66.887187 46.679805
F 39.586899 20.580672 3.785100
F 38.977395 20.580672 25.605697
F 38.367891 20.580672 47.426293
F 39.586899 43.733930 3.785100
F 38.977395 43.733930 25.605697
F 38.367891 43.733930 47.426293
F 39.586899 66.887187 3.785100
F 38.977395 66.887187 25.605697
F 38.367891 66.887187 47.426293
F 21.770451 5.145164 3.287441
F 21.160946 5.145164 25.108038
F 20.551442 5.145164 46.928635
F 21.770451 28.298422 3.287441
F 21.160946 28.298422 25.108038
F 20.551442 28.298422 46.928635
F 21.770451 51.451679 3.287441
F 21.160946 51.451679 25.108038
F 20.551442 51.451679 46.928635
F 48.495131 5.145164 4.033929
F 47.885626 5.145164 25.854526
F 47.276122 5.145164 47.675123
F 48.495131 28.298422 4.033929
F 47.885626 28.298422 25.854526
F 47.276122 28.298422 47.675123
F 48.495131 51.451679 4.033929
F 47.885626 51.451679 25.854526
F 47.276122 51.451679 47.675123
F 21.770451 12.862917 3.287442
F 21.160946 12.862917 25.108039
F 20.551442 12.862917 46.928636
F 21.770451 36.016174 3.287442
F 21.160946 36.016174 25.108039
F 20.551442 36.016174 46.928636
F 21.770451 59.169432 3.287442
F 21.160946 59.169432 25.108039
F 20.551442 59.169432 46.928636
F 48.495131 12.862917 4.033930
F 47.885626 12.862917 25.854527
F 47.276122 12.862917 47.675124
F 48.495131 36.016174 4.033930
F 47.885626 36.016174 25.854527
F 47.276122 36.016174 47.675124
F 48.495131 59.169432 4.033930
F 47.885626 59.169432 25.854527
F 47.276122 59.169432 47.675124
F 21.770451 20.580672 3.287442
F 21.160946 20.580672 25.108038
F 20.551442 20.580672 46.928635
F 21.770451 43.733929 3.287442
F 21.160946 43.733929 25.108038
F 20.551442 43.733929 46.928635
F 21.770451 66.887187 3.287442
F 21.160946 66.887187 25.108038
F 20.551442 66.887187 46.928635
F 48.495131 20.580672 4.033930
F 47.885626 20.580672 25.854526
F 47.276122 20.580672 47.675123
F 48.495131 43.733929 4.033930
F 47.885626 43.733929 25.854526
F 47.276122 43.733929 47.675123
F 48.495131 66.887187 4.033930
F 47.885626 66.887187 25.854526
F 47.276122 66.887187 47.675123
F 3.852403 7.717749 6.426548
F 3.242898 7.717749 28.247145
F 2.633394 7.717749 50.067741
F 3.852403 30.871007 6.426548
F 3.242898 30.871007 28.247145
F 2.633394 30.871007 50.067741
F 3.852403 54.024264 6.426548
F 3.242898 54.024264 28.247145
F 2.633394 54.024264 50.067741
F 30.577082 7.717749 7.173036
F 29.967577 7.717749 28.993633
F 29.358073 7.717749 50.814229
F 30.577082 30.871007 7.173036
F 29.967577 30.871007 28.993633
F 29.358073 30.871007 50.814229
F 30.577082 54.024264 7.173036
F 29.967577 54.024264 28.993633
F 29.358073 54.024264 50.814229
F 3.852403 15.435502 6.426549
F 3.242898 15.435502 28.247146
F 2.633394 15.435502 50.067742
F 3.852403 38.588760 6.426549
F 3.242898 38.588760 28.247146
F 2.633394 38.588760 50.067742
F 3.852403 61.742017 6.426549
F 3.242898 61.742017 28.247146
F 2.633394 61.742017 50.067742
F 30.577082 15.435502 7.173037
F 29.967577 15.435502 28.993634
F 29.358073 15.435502 50.814230
F 30.577082 38.588760 7.173037
F 29.967577 38.588760 28.993634
F 29.358073 38.588760 50.814230
F 30.577082 61.742017 7.173037
F 29.967577 61.742017 28.993634
F 29.358073 61.742017 50.814230
F 3.852403 0.000000 6.426548
F 3.242898 0.000000 28.247145
F 2.633394 0.000000 50.067741
F 3.852403 23.153257 6.426548
F 3.242898 23.153257 28.247145
F 2.633394 23.153257 50.067741
F 3.852403 46.306515 6.426548
F 3.242898 46.306515 28.247145
F 2.633394 46.306515 50.067741
F 30.577082 0.000000 7.173036
F 29.967577 0.000000 28.993633
F 29.358073 0.000000 50.814229
F 30.577082 23.153257 7.173036
F 29.967577 23.153257 28.993633
F 29.358073 23.153257 50.814229
F 30.577082 46.306515 7.173036
F 29.967577 46.306515 28.993633
F 29.358073 46.306515 50.814229
F 12.760625 7.717750 6.675378
F 12.151121 7.717750 28.495974
F 11.541616 7.717750 50.316570
F 12.760625 30.871007 6.675378
F 12.151121 30.871007 28.495974
F 11.541616 30.871007 50.316570
F 12.760625 54.024265 6.675378
F 12.151121 54.024265 28.495974
F 11.541616 54.024265 50.316570
F 39.485304 7.717750 7.421866
F 38.875800 7.717750 29.242462
F 38.266296 7.717750 51.063058
F 39.485304 30.871007 7.421866
F 38.875800 30.871007 29.242462
F 38.266296 30.871007 51.063058
F 39.485304 54.024265 7.421866
F 38.875800 54.024265 29.242462
F 38.266296 54.024265 51.063058
F 12.760625 15.435503 6.675379
F 12.151121 15.435503 28.495975
F 11.541616 15.435503 50.316571
F 12.760625 38.588760 6.675379
F 12.151121 38.588760 28.495975
F 11.541616 38.588760 50.316571
F 12.760625 61.742018 6.675379
F 12.151121 61.742018 28.495975
F 11.541616 61.742018 50.316571
F 39.485304 15.435503 7.421867
F 38.875800 15.435503 29.242463
F 38.266295 15.435503 51.063059
F 39.485304 38.588760 7.421867
F 38.875800 38.588760 29.242463
F 38.266295 38.588760 51.063059
F 39.485304 61.742018 7.421867
F 38.875800 61.742018 29.242463
F 38.266295 61.742018 51.063059
F 12.760625 0.000000 6.675378
F 12.151121 0.000000 28.495974
F 11.541616 0.000000 50.316570
F 12.760625 23.153258 6.675378
F 12.151121 23.153258 28.495974
F 11.541616 23.153258 50.316570
F 12.760625 46.306515 6.675378
F 12.151121 46.306515 28.495974
F 11.541616 46.306515 50.316570
F 39.485304 0.000000 7.421866
F 38.875800 0.000000 29.242462
F 38.266296 0.000000 51.063058
F 39.485304 23.153258 7.421866
F 38.875800 23.153258 29.242462
F 38.266296 23.153258 51.063058
F 39.485304 46.306515 7.421866
F 38.875800 46.306515 29.242462
F 38.266296 46.306515 51.063058
F 21.668856 7.717751 6.924208
F 21.059352 7.717751 28.744805
F 20.449848 7.717751 50.565401
F 21.668856 30.871008 6.924208
F 21.059352 30.871008 28.744805
F 20.449848 30.871008 50.565401
F 21.668856 54.024266 6.924208
F 21.059352 54.024266 28.744805
F 20.449848 54.024266 50.565401
F 48.393536 7.717751 7.670695
F 47.784031 7.717751 29.491293
F 47.174527 7.717751 51.311889
F 48.393536 30.871008 7.670695
F 47.784031 30.871008 29.491293
F 47.174527 30.871008 51.311889
F 48.393536 54.024266 7.670695
F 47.784031 54.024266 29.491293
F 47.174527 54.024266 51.311889
F 21.668856 15.435503 6.924209
F 21.059352 15.435503 28.744806
F 20.449848 15.435503 50.565402
F 21.668856 38.588761 6.924209
F 21.059352 38.588761 28.744806
F 20.449848 38.588761 50.565402
F 21.668856 61.742018 6.924209
F 21.059352 61.742018 28.744806
F 20.449848 61.742018 50.565402
F 48.393536 15.435503 7.670696
F 47.784031 15.435503 29.491294
F 47.174527 15.435503 51.311890
F 48.393536 38.588761 7.670696
F 47.784031 38.588761 29.491294
F 47.174527 38.588761 51.311890
F 48.393536 61.742018 7.670696
F 47.784031 61.742018 29.491294
F 47.174527 61.742018 51.311890
F 21.668856 0.000001 6.924208
F 21.059352 0.000001 28.744805
F 20.449848 0.000001 50.565401
F 21.668856 23.153259 6.924208
F 21.059352 23.153259 28.744805
F 20.449848 23.153259 50.565401
F 21.668856 46.306516 6.924208
F 21.059352 46.306516 28.744805
F 20.449848 46.306516 50.565401
F 48.393536 0.000001 7.670695
F 47.784031 0.000001 29.491293
F 47.174527 0.000001 51.311889
F 48.393536 23.153259 7.670695
F 47.784031 23.153259 29.491293
F 47.174527 23.153259 51.311889
F 48.393536 46.306516 7.670695
F 47.784031 46.306516 29.491293
F 47.174527 46.306516 51.311889
F 6.181054 1.286291 2.851990
F 5.571550 1.286291 24.672586
F 4.962045 1.286291 46.493183
F 6.181054 24.439548 2.851990
F 5.571550 24.439548 24.672586
F 4.962045 24.439548 46.493183
F 6.181054 47.592806 2.851990
F 5.571550 47.592806 24.672586
F 4.962045 47.592806 46.493183
F 32.905734 1.286291 3.598478
F 32.296230 1.286291 25.419074
F 31.686725 1.286291 47.239671
F 32.905734 24.439548 3.598478
F 32.296230 24.439548 25.419074
F 31.686725 24.439548 47.239671
F 32.905734 47.592806 3.598478
F 32.296230 47.592806 25.419074
F 31.686725 47.592806 47.239671
F 6.181054 9.004040 2.851990
F 5.571550 9.004040 24.672586
F 4.962045 9.004040 46.493183
F 6.181054 32.157298 2.851990
F 5.571550 32.157298 24.672586
F 4.962045 32.157298 46.493183
F 6.181054 55.310555 2.851990
F 5.571550 55.310555 24.672586
F 4.962045 55.310555 46.493183
F 32.905734 9.004040 3.598478
F 32.296230 9.004040 25.419074
F 31.686725 9.004040 47.239671
F 32.905734 32.157298 3.598478
F 32.296230 32.157298 25.419074
F 31.686725 32.157298 47.239671
F 32.905734 55.310555 3.598478
F 32.296230 55.310555 25.419074
F 31.686725 55.310555 47.239671
F 6.181054 16.721795 2.851991
F 5.571550 16.721795 24.672587
F 4.962045 16.721795 46.493183
F 6.181054 39.875053 2.851991
F 5.571550 39.875053 24.672587
F 4.962045 39.875053 46.493183
F 6.181054 63.028310 2.851991
F 5.571550 63.028310 24.672587
F 4.962045 63.028310 46.493183
F 32.905734 16.721795 3.598479
F 32.296230 16.721795 25.419075
F 31.686725 16.721795 47.239671
F 32.905734 39.875053 3.598479
F 32.296230 39.875053 25.419075
F 31.686725 39.875053 47.239671
F 32.905734 63.028310 3.598479
F 32.296230 63.028310 25.419075
F 31.686725 63.028310 47.239671
F 15.089279 1.286290 3.100819
F 14.479775 1.286290 24.921416
F 13.870271 1.286290 46.742013
F 15.089279 24.439548 3.100819
F 14.479775 24.439548 24.921416
F 13.870271 24.439548 46.742013
F 15.089279 47.592806 3.100819
F 14.479775 47.592806 24.921416
F 13.870271 47.592806 46.742013
F 41.813959 1.286290 3.847307
F 41.204454 1.286290 25.667904
F 40.594950 1.286290 47.488501
F 41.813959 24.439548 3.847307
F 41.204454 24.439548 25.667904
F 40.594950 24.439548 47.488501
F 41.813959 47.592806 3.847307
F 41.204454 47.592806 25.667904
F 40.594950 47.592806 47.488501
F 15.089279 9.004040 3.100819
F 14.479775 9.004040 24.921416
F 13.870271 9.004040 46.742013
F 15.089279 32.157297 3.100819
F 14.479775 32.157297 24.921416
F 13.870271 32.157297 46.742013
F 15.089279 55.310555 3.100819
F 14.479775 55.310555 24.921416
F 13.870271 55.310555 46.742013
F 41.813959 9.004040 3.847307
F 41.204454 9.004040 25.667904
F 40.594950 9.004040 47.488501
F 41.813959 32.157297 3.847307
F 41.204454 32.157297 25.667904
F 40.594950 32.157297 47.488501
F 41.813959 55.310555 3.847307
F 41.204454 55.310555 25.667904
F 40.594950 55.310555 47.488501
F 15.089279 16.721795 3.100820
F 14.479775 16.721795 24.921416
F 13.870271 16.721795 46.742014
F 15.089279 39.875053 3.100820
F 14.479775 39.875053 24.921416
F 13.870271 39.875053 46.742014
F 15.089279 63.028310 3.100820
F 14.479775 63.028310 24.921416
F 13.870271 63.028310 46.742014
F 41.813959 16.721795 3.847308
F 41.204454 16.721795 25.667904
F 40.594950 16.721795 47.488502
F 41.813959 39.875053 3.847308
F 41.204454 39.875053 25.667904
F 40.594950 39.875053 47.488502
F 41.813959 63.028310 3.847308
F 41.204454 63.028310 25.667904
F 40.594950 63.028310 47.488502
F 23.997510 1.286290 3.349649
F 23.388005 1.286290 25.170246
F 22.778501 1.286290 46.990842
F 23.997510 24.439548 3.349649
F 23.388005 24.439548 25.170246
F 22.778501 24.439548 46.990842
F 23.997510 47.592805 3.349649
F 23.388005 47.592805 25.170246
F 22.778501 47.592805 46.990842
F 50.722189 1.286290 4.096137
F 50.112685 1.286290 25.916734
F 49.503180 1.286290 47.737330
F 50.722189 24.439548 4.096137
F 50.112685 24.439548 25.916734
F 49.503180 24.439548 47.737330
F 50.722189 47.592805 4.096137
F 50.112685 47.592805 25.916734
F 49.503180 47.592805 47.737330
F 23.997510 9.004040 3.349649
F 23.388005 9.004040 25.170246
F 22.778501 9.004040 46.990842
F 23.997510 32.157297 3.349649
F 23.388005 32.157297 25.170246
F 22.778501 32.157297 46.990842
F 23.997510 55.310555 3.349649
F 23.388005 55.310555 25.170246
F 22.778501 55.310555 46.990842
F 50.722189 9.004040 4.096137
F 50.112685 9.004040 25.916734
F 49.503180 9.004040 47.737330
F 50.722189 32.157297 4.096137
F 50.112685 32.157297 25.916734
F 49.503180 32.157297 47.737330
F 50.722189 55.310555 4.096137
F 50.112685 55.310555 25.916734
F 49.503180 55.310555 47.737330
F 23.997510 16.721795 3.349650
F 23.388005 16.721795 25.170246
F 22.778501 16.721795 46.990843
F 23.997510 39.875052 3.349650
F 23.388005 39.875052 25.170246
F 22.778501 39.875052 46.990843
F 23.997510 63.028310 3.349650
F 23.388005 63.028310 25.170246
F 22.778501 63.028310 46.990843
F 50.722189 16.721795 4.096138
F 50.112685 16.721795 25.916734
F 49.503180 16.721795 47.737331
F 50.722189 39.875052 4.096138
F 50.112685 39.875052 25.916734
F 49.503180 39.875052 47.737331
F 50.722189 63.028310 4.096138
F 50.112685 63.028310 25.916734
F 49.503180 63.028310 47.737331
F 6.079455 3.858875 6.488755
F 5.469950 3.858875 28.309352
F 4.860446 3.858875 50.129948
F 6.079455 27.012132 6.488755
F 5.469950 27.012132 28.309352
F 4.860446 27.012132 50.129948
F 6.079455 50.165390 6.488755
F 5.469950 50.165390 28.309352
F 4.860446 50.165390 50.129948
F 32.804135 3.858875 7.235243
F 32.194631 3.858875 29.055840
F 31.585126 3.858875 50.876436
F 32.804135 27.012132 7.235243
F 32.194631 27.012132 29.055840
F 31.585126 27.012132 50.876436
F 32.804135 50.165390 7.235243
F 32.194631 50.165390 29.055840
F 31.585126 50.165390 50.876436
F 6.079455 11.576625 6.488755
F 5.469950 11.576625 28.309352
F 4.860446 11.576625 50.129948
F 6.079455 34.729882 6.488755
F 5.469950 34.729882 28.309352
F 4.860446 34.729882 50.129948
F 6.079455 57.883140 6.488755
F 5.469950 57.883140 28.309352
F 4.860446 57.883140 50.129948
F 32.804135 11.576625 7.235243
F 32.194631 11.576625 29.055840
F 31.585126 11.576625 50.876436
F 32.804135 34.729882 7.235243
F 32.194631 34.729882 29.055840
F 31.585126 34.729882 50.876436
F 32.804135 57.883140 7.235243
F 32.194631 57.883140 29.055840
F 31.585126 57.883140 50.876436
F 6.079455 19.294380 6.488756
F 5.469950 19.294380 28.309352
F 4.860446 19.294380 50.129949
F 6.079455 42.447638 6.488756
F 5.469950 42.447638 28.309352
F 4.860446 42.447638 50.129949
F 6.079455 65.600895 6.488756
F 5.469950 65.600895 28.309352
F 4.860446 65.600895 50.129949
F 32.804135 19.294380 7.235244
F 32.194631 19.294380 29.055840
F 31.585126 19.294380 50.876437
F 32.804135 42.447638 7.235244
F 32.194631 42.447638 29.055840
F 31.585126 42.447638 50.876437
F 32.804135 65.600895 7.235244
F 32.194631 65.600895 29.055840
F 31.585126 65.600895 50.876437
F 14.987680 3.858876 6.737585
F 14.378176 3.858876 28.558183
F 13.768671 3.858876 50.378779
F 14.987680 27.012134 6.737585
F 14.378176 27.012134 28.558183
F 13.768671 27.012134 50.378779
F 14.987680 50.165391 6.737585
F 14.378176 50.165391 28.558183
F 13.768671 50.165391 50.378779
F 41.712360 3.858876 7.484073
F 41.102855 3.858876 29.304670
F 40.493351 3.858876 51.125267
F 41.712360 27.012134 7.484073
F 41.102855 27.012134 29.304670
F 40.493351 27.012134 51.125267
F 41.712360 50.165391 7.484073
F 41.102855 50.165391 29.304670
F 40.493351 50.165391 51.125267
F 14.987680 11.576626 6.737585
F 14.378176 11.576626 28.558183
F 13.768671 11.576626 50.378779
F 14.987680 34.729884 6.737585
F 14.378176 34.729884 28.558183
F 13.768671 34.729884 50.378779
F 14.987680 57.883141 6.737585
F 14.378176 57.883141 28.558183
F 13.768671 57.883141 50.378779
F 41.712360 11.576626 7.484073
F 41.102855 11.576626 29.304670
F 40.493351 11.576626 51.125267
F 41.712360 34.729884 7.484073
F 41.102855 34.729884 29.304670
F 40.493351 34.729884 51.125267
F 41.712360 57.883141 7.484073
F 41.102855 57.883141 29.304670
F 40.493351 57.883141 51.125267
F 14.987680 19.294382 6.737586
F 14.378176 19.294382 28.558183
F 13.768671 19.294382 50.378780
F 14.987680 42.447639 6.737586
F 14.378176 42.447639 28.558183
F 13.768671 42.447639 50.378780
F 14.987680 65.600897 6.737586
F 14.378176 65.600897 28.558183
F 13.768671 65.600897 50.378780
F 41.712360 19.294382 7.484074
F 41.102855 19.294382 29.304670
F 40.493351 19.294382 51.125268
F 41.712360 42.447639 7.484074
F 41.102855 42.447639 29.304670
F 40.493351 42.447639 51.125268
F 41.712360 65.600897 7.484074
F 41.102855 65.600897 29.304670
F 40.493351 65.600897 51.125268
F 23.895913 3.858875 6.986415
F 23.286408 3.858875 28.807011
F 22.676904 3.858875 50.627608
F 23.895913 27.012133 6.986415
F 23.286408 27.012133 28.807011
F 22.676904 27.012133 50.627608
F 23.895913 50.165390 6.986415
F 23.286408 50.165390 28.807011
F 22.676904 50.165390 50.627608
F 50.620592 3.858875 7.732903
F 50.011088 3.858875 29.553499
F 49.401583 3.858875 51.374096
F 50.620592 27.012133 7.732903
F 50.011088 27.012133 29.553499
F 49.401583 27.012133 51.374096
F 50.620592 50.165390 7.732903
F 50.011088 50.165390 29.553499
F 49.401583 50.165390 51.374096
F 23.895913 11.576625 6.986415
F 23.286408 11.576625 28.807011
F 22.676904 11.576625 50.627608
F 23.895913 34.729883 6.986415
F 23.286408 34.729883 28.807011
F 22.676904 34.729883 50.627608
F 23.895913 57.883140 6.986415
F 23.286408 57.883140 28.807011
F 22.676904 57.883140 50.627608
F 50.620592 11.576625 7.732903
F 50.011088 11.576625 29.553499
F 49.401583 11.576625 51.374096
F 50.620592 34.729883 7.732903
F 50.011088 34.729883 29.553499
F 49.401583 34.729883 51.374096
F 50.620592 57.883140 7.732903
F 50.011088 57.883140 29.553499
F 49.401583 57.883140 51.374096
F 23.895913 19.294381 6.986415
F 23.286408 19.294381 28.807012
F 22.676904 19.294381 50.627608
F 23.895913 42.447638 6.986415
F 23.286408 42.447638 28.807012
F 22.676904 42.447638 50.627608
F 23.895913 65.600896 6.986415
F 23.286408 65.600896 28.807012
F 22.676904 65.600896 50.627608
F 50.620592 19.294381 7.732903
F 50.011088 19.294381 29.553500
F 49.401583 19.294381 51.374096
F 50.620592 42.447638 7.732903
F 50.011088 42.447638 29.553500
F 49.401583 42.447638 51.374096
F 50.620592 65.600896 7.732903
F 50.011088 65.600896 29.553500
F 49.401583 65.600896 51.374096
F 6.155656 3.858875 3.761182
F 5.546152 3.858875 25.581779
F 4.936647 3.858875 47.402376
F 6.155656 27.012133 3.761182
F 5.546152 27.012133 25.581779
F 4.936647 27.012133 47.402376
F 6.155656 50.165390 3.761182
F 5.546152 50.165390 25.581779
F 4.936647 50.165390 47.402376
F 32.880335 3.858875 4.507670
F 32.270831 3.858875 26.328266
F 31.661326 3.858875 48.148864
F 32.880335 27.012133 4.507670
F 32.270831 27.012133 26.328266
F 31.661326 27.012133 48.148864
F 32.880335 50.165390 4.507670
F 32.270831 50.165390 26.328266
F 31.661326 50.165390 48.148864
F 6.155656 11.576625 3.761182
F 5.546152 11.576625 25.581779
F 4.936647 11.576625 47.402375
F 6.155656 34.729883 3.761182
F 5.546152 34.729883 25.581779
F 4.936647 34.729883 47.402375
F 6.155656 57.883140 3.761182
F 5.546152 57.883140 25.581779
F 4.936647 57.883140 47.402375
F 32.880335 11.576625 4.507670
F 32.270831 11.576625 26.328266
F 31.661326 11.576625 48.148863
F 32.880335 34.729883 4.507670
F 32.270831 34.729883 26.328266
F 31.661326 34.729883 48.148863
F 32.880335 57.883140 4.507670
F 32.270831 57.883140 26.328266
F 31.661326 57.883140 48.148863
F 6.155656 19.294381 3.761181
F 5.546152 19.294381 25.581779
F 4.936647 19.294381 47.402375
F 6.155656 42.447638 3.761181
F 5.546152 42.447638 25.581779
F 4.936647 42.447638 47.402375
F 6.155656 65.600896 3.761181
F 5.546152 65.600896 25.581779
F 4.936647 65.600896 47.402375
F 32.880335 19.294381 4.507669
F 32.270831 19.294381 26.328266
F 31.661326 19.294381 48.148863
F 32.880335 42.447638 4.507669
F 32.270831 42.447638 26.328266
F 31.661326 42.447638 48.148863
F 32.880335 65.600896 4.507669
F 32.270831 65.600896 26.328266
F 31.661326 65.600896 48.148863
F 15.063881 3.858876 4.010011
F 14.454377 3.858876 25.830608
F 13.844873 3.858876 47.651204
F 15.063881 27.012133 4.010011
F 14.454377 27.012133 25.830608
F 13.844873 27.012133 47.651204
F 15.063881 50.165391 4.010011
F 14.454377 50.165391 25.830608
F 13.844873 50.165391 47.651204
F 41.788561 3.858876 4.756499
F 41.179056 3.858876 26.577096
F 40.569552 3.858876 48.397692
F 41.788561 27.012133 4.756499
F 41.179056 27.012133 26.577096
F 40.569552 27.012133 48.397692
F 41.788561 50.165391 4.756499
F 41.179056 50.165391 26.577096
F 40.569552 50.165391 48.397692
F 15.063881 11.576626 4.010011
F 14.454377 11.576626 25.830607
F 13.844873 11.576626 47.651204
F 15.063881 34.729883 4.010011
F 14.454377 34.729883 25.830607
F 13.844873 34.729883 47.651204
F 15.063881 57.883141 4.010011
F 14.454377 57.883141 25.830607
F 13.844873 57.883141 47.651204
F 41.788561 11.576626 4.756499
F 41.179056 11.576626 26.577095
F 40.569552 11.576626 48.397692
F 41.788561 34.729883 4.756499
F 41.179056 34.729883 26.577095
F 40.569552 34.729883 48.397692
F 41.788561 57.883141 4.756499
F 41.179056 57.883141 26.577095
F 40.569552 57.883141 48.397692
F 15.063881 19.294381 4.010011
F 14.454377 19.294381 25.830607
F 13.844873 19.294381 47.651203
F 15.063881 42.447639 4.010011
F 14.454377 42.447639 25.830607
F 13.844873 42.447639 47.651203
F 15.063881 65.600896 4.010011
F 14.454377 65.600896 25.830607
F 13.844873 65.600896 47.651203
F 41.788561 19.294381 4.756499
F 41.179056 19.294381 26.577095
F 40.569552 19.294381 48.397691
F 41.788561 42.447639 4.756499
F 41.179056 42.447639 26.577095
F 40.569552 42.447639 48.397691
F 41.788561 65.600896 4.756499
F 41.179056 65.600896 26.577095
F 40.569552 65.600896 48.397691
F 23.972112 3.858875 4.258841
F 23.362607 3.858875 26.079437
F 22.753103 3.858875 47.900033
F 23.972112 27.012133 4.258841
F 23.362607 27.012133 26.079437
F 22.753103 27.012133 47.900033
F 23.972112 50.165390 4.258841
F 23.362607 50.165390 26.079437
F 22.753103 50.165390 47.900033
F 50.696791 3.858875 5.005329
F 50.087287 3.858875 26.825925
F 49.477782 3.858875 48.646521
F 50.696791 27.012133 5.005329
F 50.087287 27.012133 26.825925
F 49.477782 27.012133 48.646521
F 50.696791 50.165390 5.005329
F 50.087287 50.165390 26.825925
F 49.477782 50.165390 48.646521
F 23.972112 11.576625 4.258840
F 23.362607 11.576625 26.079437
F 22.753103 11.576625 47.900033
F 23.972112 34.729883 4.258840
F 23.362607 34.729883 26.079437
F 22.753103 34.729883 47.900033
F 23.972112 57.883140 4.258840
F 23.362607 57.883140 26.079437
F 22.753103 57.883140 47.900033
F 50.696791 11.576625 5.005328
F 50.087287 11.576625 26.825925
F 49.477782 11.576625 48.646521
F 50.696791 34.729883 5.005328
F 50.087287 34.729883 26.825925
F 49.477782 34.729883 48.646521
F 50.696791 57.883140 5.005328
F 50.087287 57.883140 26.825925
F 49.477782 57.883140 48.646521
F 23.972112 19.294381 4.258840
F 23.362607 19.294381 26.079436
F 22.753103 19.294381 47.900033
F 23.972112 42.447638 4.258840
F 23.362607 42.447638 26.079436
F 22.753103 42.447638 47.900033
F 23.972112 65.600896 4.258840
F 23.362607 65.600896 26.079436
F 22.753103 65.600896 47.900033
F 50.696791 19.294381 5.005328
F 50.087287 19.294381 26.825924
F 49.477782 19.294381 48.646521
F 50.696791 42.447638 5.005328
F 50.087287 42.447638 26.825924
F 49.477782 42.447638 48.646521
F 50.696791 65.600896 5.005328
F 50.087287 65.600896 26.825924
F 49.477782 65.600896 48.646521
F 6.257229 1.286291 0.124416
F 5.647725 1.286291 21.945013
F 5.038220 1.286291 43.765609
F 6.257229 24.439549 0.124416
F 5.647725 24.439549 21.945013
F 5.038220 24.439549 43.765609
F 6.257229 47.592806 0.124416
F 5.647725 47.592806 21.945013
F 5.038220 47.592806 43.765609
F 32.981909 1.286291 0.870903
F 32.372405 1.286291 22.691501
F 31.762901 1.286291 44.512097
F 32.981909 24.439549 0.870903
F 32.372405 24.439549 22.691501
F 31.762901 24.439549 44.512097
F 32.981909 47.592806 0.870903
F 32.372405 47.592806 22.691501
F 31.762901 47.592806 44.512097
F 6.257229 9.004041 0.124416
F 5.647725 9.004041 21.945013
F 5.038220 9.004041 43.765609
F 6.257229 32.157298 0.124416
F 5.647725 32.157298 21.945013
F 5.038220 32.157298 43.765609
F 6.257229 55.310556 0.124416
F 5.647725 55.310556 21.945013
F 5.038220 55.310556 43.765609
F 32.981909 9.004041 0.870903
F 32.372405 9.004041 22.691501
F 31.762901 9.004041 44.512097
F 32.981909 32.157298 0.870903
F 32.372405 32.157298 22.691501
F 31.762901 32.157298 44.512097
F 32.981909 55.310556 0.870903
F 32.372405 55.310556 22.691501
F 31.762901 55.310556 44.512097
F 6.257229 16.721796 0.124415
F 5.647725 16.721796 21.945012
F 5.038220 16.721796 43.765608
F 6.257229 39.875053 0.124415
F 5.647725 39.875053 21.945012
F 5.038220 39.875053 43.765608
F 6.257229 63.028311 0.124415
F 5.647725 63.028311 21.945012
F 5.038220 63.028311 43.765608
F 32.981909 16.721796 0.870902
F 32.372405 16.721796 22.691500
F 31.762901 16.721796 44.512096
F 32.981909 39.875053 0.870902
F 32.372405 39.875053 22.691500
F 31.762901 39.875053 44.512096
F 32.981909 63.028311 0.870902
F 32.372405 63.028311 22.691500
F 31.762901 63.028311 44.512096
F 15.165454 1.286290 0.373245
F 14.555950 1.286290 22.193841
F 13.946446 1.286290 44.014437
F 15.165454 24.439547 0.373245
F 14.555950 24.439547 22.193841
F 13.946446 24.439547 44.014437
F 15.165454 47.592805 0.373245
F 14.555950 47.592805 22.193841
F 13.946446 47.592805 44.014437
F 41.890134 1.286290 1.119733
F 41.280629 1.286290 22.940329
F 40.671125 1.286290 44.760925
F 41.890134 24.439547 1.119733
F 41.280629 24.439547 22.940329
F 40.671125 24.439547 44.760925
F 41.890134 47.592805 1.119733
F 41.280629 47.592805 22.940329
F 40.671125 47.592805 44.760925
F 15.165454 9.004039 0.373245
F 14.555950 9.004039 22.193841
F 13.946446 9.004039 44.014437
F 15.165454 32.157297 0.373245
F 14.555950 32.157297 22.193841
F 13.946446 32.157297 44.014437
F 15.165454 55.310554 0.373245
F 14.555950 55.310554 22.193841
F 13.946446 55.310554 44.014437
F 41.890134 9.004039 1.119733
F 41.280629 9.004039 22.940329
F 40.671125 9.004039 44.760925
F 41.890134 32.157297 1.119733
F 41.280629 32.157297 22.940329
F 40.671125 32.157297 44.760925
F 41.890134 55.310554 1.119733
F 41.280629 55.310554 22.940329
F 40.671125 55.310554 44.760925
F 15.165455 16.721795 0.373244
F 14.555950 16.721795 22.193840
F 13.946446 16.721795 44.014437
F 15.165455 39.875052 0.373244
F 14.555950 39.875052 22.193840
F 13.946446 39.875052 44.014437
F 15.165455 63.028310 0.373244
F 14.555950 63.028310 22.193840
F 13.946446 63.028310 44.014437
F 41.890134 16.721795 1.119732
F 41.280629 16.721795 22.940328
F 40.671125 16.721795 44.760925
F 41.890134 39.875052 1.119732
F 41.280629 39.875052 22.940328
F 40.671125 39.875052 44.760925
F 41.890134 63.028310 1.119732
F 41.280629 63.028310 22.940328
F 40.671125 63.028310 44.760925
F 24.073686 1.286290 0.622074
F 23.464182 1.286290 22.442670
F 22.854677 1.286290 44.263267
F 24.073686 24.439548 0.622074
F 23.464182 24.439548 22.442670
F 22.854677 24.439548 44.263267
F 24.073686 47.592805 0.622074
F 23.464182 47.592805 22.442670
F 22.854677 47.592805 44.263267
F 50.798366 1.286290 1.368562
F 50.188862 1.286290 23.189158
F 49.579357 1.286290 45.009754
F 50.798366 24.439548 1.368562
F 50.188862 24.439548 23.189158
F 49.579357 24.439548 45.009754
F 50.798366 47.592805 1.368562
F 50.188862 47.592805 23.189158
F 49.579357 47.592805 45.009754
F 24.073686 9.004039 0.622074
F 23.464182 9.004039 22.442670
F 22.854677 9.004039 44.263268
F 24.073686 32.157297 0.622074
F 23.464182 32.157297 22.442670
F 22.854677 32.157297 44.263268
F 24.073686 55.310555 0.622074
F 23.464182 55.310555 22.442670
F 22.854677 55.310555 44.263268
F 50.798366 9.004039 1.368562
F 50.188862 9.004039 23.189158
F 49.579357 9.004039 45.009755
F 50.798366 32.157297 1.368562
F 50.188862 32.157297 23.189158
F 49.579357 32.157297 45.009755
F 50.798366 55.310555 1.368562
F 50.188862 55.310555 23.189158
F 49.579357 55.310555 45.009755
F 24.073686 16.721795 0.622073
F 23.464182 16.721795 22.442669
F 22.854677 16.721795 44.263267
F 24.073686 39.875052 0.622073
F 23.464182 39.875052 22.442669
F 22.854677 39.875052 44.263267
F 24.073686 63.028310 0.622073
F 23.464182 63.028310 22.442669
F 22.854677 63.028310 44.263267
F 50.798366 16.721795 1.368561
F 50.188862 16.721795 23.189157
F 49.579357 16.721795 45.009754
F 50.798366 39.875052 1.368561
F 50.188862 39.875052 23.189157
F 49.579357 39.875052 45.009754
F 50.798366 63.028310 1.368561
F 50.188862 63.028310 23.189157
F 49.579357 63.028310 45.009754
F 8.382713 7.717750 3.823390
F 7.773209 7.717750 25.643986
F 7.163704 7.717750 47.464583
F 8.382713 30.871007 3.823390
F 7.773209 30.871007 25.643986
F 7.163704 30.871007 47.464583
F 8.382713 54.024265 3.823390
F 7.773209 54.024265 25.643986
F 7.163704 54.024265 47.464583
F 35.107394 7.717750 4.569878
F 34.497889 7.717750 26.390474
F 33.888385 7.717750 48.211071
F 35.107394 30.871007 4.569878
F 34.497889 30.871007 26.390474
F 33.888385 30.871007 48.211071
F 35.107394 54.024265 4.569878
F 34.497889 54.024265 26.390474
F 33.888385 54.024265 48.211071
F 8.382713 15.435502 3.823389
F 7.773209 15.435502 25.643985
F 7.163704 15.435502 47.464582
F 8.382713 38.588760 3.823389
F 7.773209 38.588760 25.643985
F 7.163704 38.588760 47.464582
F 8.382713 61.742018 3.823389
F 7.773209 61.742018 25.643985
F 7.163704 61.742018 47.464582
F 35.107394 15.435502 4.569877
F 34.497889 15.435502 26.390473
F 33.888385 15.435502 48.211070
F 35.107394 38.588760 4.569877
F 34.497889 38.588760 26.390473
F 33.888385 38.588760 48.211070
F 35.107394 61.742018 4.569877
F 34.497889 61.742018 26.390473
F 33.888385 61.742018 48.211070
F 8.382713 0.000000 3.823390
F 7.773209 0.000000 25.643986
F 7.163704 0.000000 47.464583
F 8.382713 23.153258 3.823390
F 7.773209 23.153258 25.643986
F 7.163704 23.153258 47.464583
F 8.382713 46.306515 3.823390
F 7.773209 46.306515 25.643986
F 7.163704 46.306515 47.464583
F 35.107394 0.000000 4.569878
F 34.497889 0.000000 26.390474
F 33.888385 0.000000 48.211071
F 35.107394 23.153258 4.569878
F 34.497889 23.153258 26.390474
F 33.888385 23.153258 48.211071
F 35.107394 46.306515 4.569878
F 34.497889 46.306515 26.390474
F 33.888385 46.306515 48.211071
F 17.290941 7.717750 4.072218
F 16.681436 7.717750 25.892815
F 16.071932 7.717750 47.713411
F 17.290941 30.871008 4.072218
F 16.681436 30.871008 25.892815
F 16.071932 30.871008 47.713411
F 17.290941 54.024265 4.072218
F 16.681436 54.024265 25.892815
F 16.071932 54.024265 47.713411
F 44.015620 7.717750 4.818706
F 43.406116 7.717750 26.639303
F 42.796611 7.717750 48.459899
F 44.015620 30.871008 4.818706
F 43.406116 30.871008 26.639303
F 42.796611 30.871008 48.459899
F 44.015620 54.024265 4.818706
F 43.406116 54.024265 26.639303
F 42.796611 54.024265 48.459899
F 17.290941 15.435503 4.072217
F 16.681436 15.435503 25.892813
F 16.071932 15.435503 47.713410
F 17.290941 38.588760 4.072217
F 16.681436 38.588760 25.892813
F 16.071932 38.588760 47.713410
F 17.290941 61.742018 4.072217
F 16.681436 61.742018 25.892813
F 16.071932 61.742018 47.713410
F 44.015620 15.435503 4.818705
F 43.406116 15.435503 26.639301
F 42.796611 15.435503 48.459898
F 44.015620 38.588760 4.818705
F 43.406116 38.588760 26.639301
F 42.796611 38.588760 48.459898
F 44.015620 61.742018 4.818705
F 43.406116 61.742018 26.639301
F 42.796611 61.742018 48.459898
F 17.290941 0.000001 4.072218
F 16.681436 0.000001 25.892814
F 16.071932 0.000001 47.713411
F 17.290941 23.153258 4.072218
F 16.681436 23.153258 25.892814
F 16.071932 23.153258 47.713411
F 17.290941 46.306516 4.072218
F 16.681436 46.306516 25.892814
F 16.071932 46.306516 47.713411
F 44.015620 0.000001 4.818706
F 43.406116 0.000001 26.639302
F 42.796611 0.000001 48.459899
F 44.015620 23.153258 4.818706
F 43.406116 23.153258 26.639302
F 42.796611 23.153258 48.459899
F 44.015620 46.306516 4.818706
F 43.406116 46.306516 26.639302
F 42.796611 46.306516 48.459899
F 26.199170 7.717750 4.321048
F 25.589666 7.717750 26.141645
F 24.980161 7.717750 47.962242
F 26.199170 30.871007 4.321048
F 25.589666 30.871007 26.141645
F 24.980161 30.871007 47.962242
F 26.199170 54.024265 4.321048
F 25.589666 54.024265 26.141645
F 24.980161 54.024265 47.962242
F 51.704842 7.717750 48.708730
F 51.704842 30.871007 48.708730
F 51.704842 54.024265 48.708730
F 26.199170 15.435502 4.321047
F 25.589666 15.435502 26.141644
F 24.980161 15.435502 47.962241
F 26.199170 38.588760 4.321047
F 25.589666 38.588760 26.141644
F 24.980161 38.588760 47.962241
F 26.199170 61.742018 4.321047
F 25.589666 61.742018 26.141644
F 24.980161 61.742018 47.962241
F 51.704842 15.435502 48.708729
F 51.704842 38.588760 48.708729
F 51.704842 61.742018 48.708729
F 26.199170 0.000000 4.321048
F 25.589666 0.000000 26.141645
F 24.980161 0.000000 47.962242
F 26.199170 23.153258 4.321048
F 25.589666 23.153258 26.141645
F 24.980161 23.153258 47.962242
F 26.199170 46.306515 4.321048
F 25.589666 46.306515 26.141645
F 24.980161 46.306515 47.962242
F 51.704842 0.000000 48.708730
F 51.704842 23.153258 48.708730
F 51.704842 46.306515 48.708730
F 8.484282 5.145165 0.186624
F 7.874778 5.145165 22.007220
F 7.265273 5.145165 43.827816
F 8.484282 28.298423 0.186624
F 7.874778 28.298423 22.007220
F 7.265273 28.298423 43.827816
F 8.484282 51.451680 0.186624
F 7.874778 51.451680 22.007220
F 7.265273 51.451680 43.827816
F 35.208962 5.145165 0.933112
F 34.599457 5.145165 22.753708
F 33.989953 5.145165 44.574304
F 35.208962 28.298423 0.933112
F 34.599457 28.298423 22.753708
F 33.989953 28.298423 44.574304
F 35.208962 51.451680 0.933112
F 34.599457 51.451680 22.753708
F 33.989953 51.451680 44.574304
F 8.484282 12.862918 0.186623
F 7.874778 12.862918 22.007219
F 7.265274 12.862918 43.827815
F 8.484282 36.016175 0.186623
F 7.874778 36.016175 22.007219
F 7.265274 36.016175 43.827815
F 8.484282 59.169433 0.186623
F 7.874778 59.169433 22.007219
F 7.265274 59.169433 43.827815
F 35.208962 12.862918 0.933111
F 34.599457 12.862918 22.753707
F 33.989953 12.862918 44.574303
F 35.208962 36.016175 0.933111
F 34.599457 36.016175 22.753707
F 33.989953 36.016175 44.574303
F 35.208962 59.169433 0.933111
F 34.599457 59.169433 22.753707
F 33.989953 59.169433 44.574303
F 8.484282 20.580673 0.186623
F 7.874778 20.580673 22.007220
F 7.265273 20.580673 43.827816
F 8.484282 43.733930 0.186623
F 7.874778 43.733930 22.007220
F 7.265273 43.733930 43.827816
F 8.484282 66.887188 0.186623
F 7.874778 66.887188 22.007220
F 7.265273 66.887188 43.827816
F 35.208962 20.580673 0.933111
F 34.599457 20.580673 22.753708
F 33.989953 20.580673 44.574304
F 35.208962 43.733930 0.933111
F 34.599457 43.733930 22.753708
F 33.989953 43.733930 44.574304
F 35.208962 66.887188 0.933111
F 34.599457 66.887188 22.753708
F 33.989953 66.887188 44.574304
F 17.392511 5.145164 0.435451
F 16.783006 5.145164 22.256048
F 16.173502 5.145164 44.076644
F 17.392511 28.298421 0.435451
F 16.783006 28.298421 22.256048
F 16.173502 28.298421 44.076644
F 17.392511 51.451679 0.435451
F 16.783006 51.451679 22.256048
F 16.173502 51.451679 44.076644
F 44.117190 5.145164 1.181939
F 43.507686 5.145164 23.002536
F 42.898181 5.145164 44.823132
F 44.117190 28.298421 1.181939
F 43.507686 28.298421 23.002536
F 42.898181 28.298421 44.823132
F 44.117190 51.451679 1.181939
F 43.507686 51.451679 23.002536
F 42.898181 51.451679 44.823132
F 17.392511 12.862916 0.435450
F 16.783006 12.862916 22.256047
F 16.173502 12.862916 44.076643
F 17.392511 36.016174 0.435450
F 16.783006 36.016174 22.256047
F 16.173502 36.016174 44.076643
F 17.392511 59.169431 0.435450
F 16.783006 59.169431 22.256047
F 16.173502 59.169431 44.076643
F 44.117190 12.862916 1.181938
F 43.507686 12.862916 23.002535
F 42.898181 12.862916 44.823131
F 44.117190 36.016174 1.181938
F 43.507686 36.016174 23.002535
F 42.898181 36.016174 44.823131
F 44.117190 59.169431 1.181938
F 43.507686 59.169431 23.002535
F 42.898181 59.169431 44.823131
F 17.392511 20.580671 0.435451
F 16.783006 20.580671 22.256047
F 16.173502 20.580671 44.076644
F 17.392511 43.733929 0.435451
F 16.783006 43.733929 22.256047
F 16.173502 43.733929 44.076644
F 17.392511 66.887186 0.435451
F 16.783006 66.887186 22.256047
F 16.173502 66.887186 44.076644
F 44.117190 20.580671 1.181939
F 43.507686 20.580671 23.002535
F 42.898181 20.580671 44.823132
F 44.117190 43.733929 1.181939
F 43.507686 43.733929 23.002535
F 42.898181 43.733929 44.823132
F 44.117190 66.887186 1.181939
F 43.507686 66.887186 23.002535
F 42.898181 66.887186 44.823132
F 26.300741 5.145165 0.684282
F 25.691237 5.145165 22.504879
F 25.081732 5.145165 44.325475
F 26.300741 28.298423 0.684282
F 25.691237 28.298423 22.504879
F 25.081732 28.298423 44.325475
F 26.300741 51.451680 0.684282
F 25.691237 51.451680 22.504879
F 25.081732 51.451680 44.325475
F 51.806412 5.145165 45.071963
F 51.806412 28.298423 45.071963
F 51.806412 51.451680 45.071963
F 26.300741 12.862917 0.684281
F 25.691237 12.862917 22.504878
F 25.081732 12.862917 44.325474
F 26.300741 36.016175 0.684281
F 25.691237 36.016175 22.504878
F 25.081732 36.016175 44.325474
F 26.300741 59.169432 0.684281
F 25.691237 59.169432 22.504878
F 25.081732 59.169432 44.325474
F 51.806412 12.862917 45.071962
F 51.806412 36.016175 45.071962
F 51.806412 59.169432 45.071962
F 26.300741 20.580673 0.684282
F 25.691237 20.580673 22.504879
F 25.081732 20.580673 44.325475
F 26.300741 43.733930 0.684282
F 25.691237 43.733930 22.504879
F 25.081732 43.733930 44.325475
F 26.300741 66.887188 0.684282
F 25.691237 66.887188 22.504879
F 25.081732 66.887188 44.325475
F 51.806412 20.580673 45.071963
F 51.806412 43.733930 45.071963
F 51.806412 66.887188 45.071963
F 8.408107 5.145165 2.914197
F 7.798603 5.145165 24.734793
F 7.189098 5.145165 46.555390
F 8.408107 28.298423 2.914197
F 7.798603 28.298423 24.734793
F 7.189098 28.298423 46.555390
F 8.408107 51.451680 2.914197
F 7.798603 51.451680 24.734793
F 7.189098 51.451680 46.555390
F 35.132787 5.145165 3.660685
F 34.523282 5.145165 25.481281
F 33.913778 5.145165 47.301877
F 35.132787 28.298423 3.660685
F 34.523282 28.298423 25.481281
F 33.913778 28.298423 47.301877
F 35.132787 51.451680 3.660685
F 34.523282 51.451680 25.481281
F 33.913778 51.451680 47.301877
F 8.408107 12.862917 2.914197
F 7.798603 12.862917 24.734794
F 7.189098 12.862917 46.555391
F 8.408107 36.016175 2.914197
F 7.798603 36.016175 24.734794
F 7.189098 36.016175 46.555391
F 8.408107 59.169432 2.914197
F 7.798603 59.169432 24.734794
F 7.189098 59.169432 46.555391
F 35.132787 12.862917 3.660685
F 34.523282 12.862917 25.481282
F 33.913778 12.862917 47.301878
F 35.132787 36.016175 3.660685
F 34.523282 36.016175 25.481282
F 33.913778 36.016175 47.301878
F 35.132787 59.169432 3.660685
F 34.523282 59.169432 25.481282
F 33.913778 59.169432 47.301878
F 8.408107 20.580673 2.914197
F 7.798603 20.580673 24.734793
F 7.189098 20.580673 46.555391
F 8.408107 43.733930 2.914197
F 7.798603 43.733930 24.734793
F 7.189098 43.733930 46.555391
F 8.408107 66.887188 2.914197
F 7.798603 66.887188 24.734793
F 7.189098 66.887188 46.555391
F 35.132787 20.580673 3.660685
F 34.523282 20.580673 25.481281
F 33.913778 20.580673 47.301878
F 35.132787 43.733930 3.660685
F 34.523282 43.733930 25.481281
F 33.913778 43.733930 47.301878
F 35.132787 66.887188 3.660685
F 34.523282 66.887188 25.481281
F 33.913778 66.887188 47.301878
F 17.316335 5.145164 3.163028
F 16.706830 5.145164 24.983624
F 16.097326 5.145164 46.804220
F 17.316335 28.298422 3.163028
F 16.706830 28.298422 24.983624
F 16.097326 28.298422 46.804220
F 17.316335 51.451679 3.163028
F 16.706830 51.451679 24.983624
F 16.097326 51.451679 46.804220
F 44.041014 5.145164 3.909516
F 43.431510 5.145164 25.730112
F 42.822005 5.145164 47.550708
F 44.041014 28.298422 3.909516
F 43.431510 28.298422 25.730112
F 42.822005 28.298422 47.550708
F 44.041014 51.451679 3.909516
F 43.431510 51.451679 25.730112
F 42.822005 51.451679 47.550708
F 17.316335 12.862917 3.163028
F 16.706830 12.862917 24.983625
F 16.097326 12.862917 46.804221
F 17.316335 36.016174 3.163028
F 16.706830 36.016174 24.983625
F 16.097326 36.016174 46.804221
F 17.316335 59.169432 3.163028
F 16.706830 59.169432 24.983625
F 16.097326 59.169432 46.804221
F 44.041014 12.862917 3.909516
F 43.431510 12.862917 25.730113
F 42.822005 12.862917 47.550709
F 44.041014 36.016174 3.909516
F 43.431510 36.016174 25.730113
F 42.822005 36.016174 47.550709
F 44.041014 59.169432 3.909516
F 43.431510 59.169432 25.730113
F 42.822005 59.169432 47.550709
F 17.316335 20.580672 3.163028
F 16.706830 20.580672 24.983624
F 16.097326 20.580672 46.804221
F 17.316335 43.733929 3.163028
F 16.706830 43.733929 24.983624
F 16.097326 43.733929 46.804221
F 17.316335 66.887187 3.163028
F 16.706830 66.887187 24.983624
F 16.097326 66.887187 46.804221
F 44.041014 20.580672 3.909516
F 43.431510 20.580672 25.730112
F 42.822005 20.580672 47.550709
F 44.041014 43.733929 3.909516
F 43.431510 43.733929 25.730112
F 42.822005 43.733929 47.550709
F 44.041014 66.887187 3.909516
F 43.431510 66.887187 25.730112
F 42.822005 66.887187 47.550709
F 26.224564 5.145165 3.411855
F 25.615060 5.145165 25.232452
F 25.005555 5.145165 47.053048
F 26.224564 28.298423 3.411855
F 25.615060 28.298423 25.232452
F 25.005555 28.298423 47.053048
F 26.224564 51.451680 3.411855
F 25.615060 51.451680 25.232452
F 25.005555 51.451680 47.053048
F 51.730236 5.145165 47.799536
F 51.730236 28.298423 47.799536
F 51.730236 51.451680 47.799536
F 26.224564 12.862917 3.411856
F 25.615060 12.862917 25.232453
F 25.005555 12.862917 47.053049
F 26.224564 36.016175 3.411856
F 25.615060 36.016175 25.232453
F 25.005555 36.016175 47.053049
F 26.224564 59.169432 3.411856
F 25.615060 59.169432 25.232453
F 25.005555 59.169432 47.053049
F 51.730236 12.862917 47.799537
F 51.730236 36.016175 47.799537
F 51.730236 59.169432 47.799537
F 26.224564 20.580672 3.411856
F 25.615060 20.580672 25.232452
F 25.005555 20.580672 47.053048
F 26.224564 43.733930 3.411856
F 25.615060 43.733930 25.232452
F 25.005555 43.733930 47.053048
F 26.224564 66.887188 3.411856
F 25.615060 66.887188 25.232452
F 25.005555 66.887188 47.053048
F 51.730236 20.580672 47.799536
F 51.730236 43.733930 47.799536
F 51.730236 66.887188 47.799536
F 8.306512 7.717749 6.550963
F 7.697008 7.717749 28.371560
F 7.087503 7.717749 50.192156
F 8.306512 30.871007 6.550963
F 7.697008 30.871007 28.371560
F 7.087503 30.871007 50.192156
F 8.306512 54.024264 6.550963
F 7.697008 54.024264 28.371560
F 7.087503 54.024264 50.192156
F 35.031193 7.717749 7.297450
F 34.421688 7.717749 29.118048
F 33.812184 7.717749 50.938644
F 35.031193 30.871007 7.297450
F 34.421688 30.871007 29.118048
F 33.812184 30.871007 50.938644
F 35.031193 54.024264 7.297450
F 34.421688 54.024264 29.118048
F 33.812184 54.024264 50.938644
F 8.306512 15.435502 6.550964
F 7.697008 15.435502 28.371561
F 7.087503 15.435502 50.192157
F 8.306512 38.588760 6.550964
F 7.697008 38.588760 28.371561
F 7.087503 38.588760 50.192157
F 8.306512 61.742017 6.550964
F 7.697008 61.742017 28.371561
F 7.087503 61.742017 50.192157
F 35.031193 15.435502 7.297451
F 34.421688 15.435502 29.118049
F 33.812184 15.435502 50.938645
F 35.031193 38.588760 7.297451
F 34.421688 38.588760 29.118049
F 33.812184 38.588760 50.938645
F 35.031193 61.742017 7.297451
F 34.421688 61.742017 29.118049
F 33.812184 61.742017 50.938645
F 8.306512 0.000000 6.550963
F 7.697008 0.000000 28.371560
F 7.087503 0.000000 50.192156
F 8.306512 23.153257 6.550963
F 7.697008 23.153257 28.371560
F 7.087503 23.153257 50.192156
F 8.306512 46.306515 6.550963
F 7.697008 46.306515 28.371560
F 7.087503 46.306515 50.192156
F 35.031193 0.000000 7.297450
F 34.421688 0.000000 29.118048
F 33.812184 0.000000 50.938644
F 35.031193 23.153257 7.297450
F 34.421688 23.153257 29.118048
F 33.812184 23.153257 50.938644
F 35.031193 46.306515 7.297450
F 34.421688 46.306515 29.118048
F 33.812184 46.306515 50.938644
F 17.214740 7.717751 6.799793
F 16.605235 7.717751 28.620390
F 15.995731 7.717751 50.440986
F 17.214740 30.871008 6.799793
F 16.605235 30.871008 28.620390
F 15.995731 30.871008 50.440986
F 17.214740 54.024266 6.799793
F 16.605235 54.024266 28.620390
F 15.995731 54.024266 50.440986
F 43.939419 7.717751 7.546281
F 43.329915 7.717751 29.366878
F 42.720410 7.717751 51.187474
F 43.939419 30.871008 7.546281
F 43.329915 30.871008 29.366878
F 42.720410 30.871008 51.187474
F 43.939419 54.024266 7.546281
F 43.329915 54.024266 29.366878
F 42.720410 54.024266 51.187474
F 17.214740 15.435503 6.799794
F 16.605235 15.435503 28.620391
F 15.995731 15.435503 50.440987
F 17.214740 38.588761 6.799794
F 16.605235 38.588761 28.620391
F 15.995731 38.588761 50.440987
F 17.214740 61.742018 6.799794
F 16.605235 61.742018 28.620391
F 15.995731 61.742018 50.440987
F 43.939419 15.435503 7.546282
F 43.329915 15.435503 29.366879
F 42.720410 15.435503 51.187475
F 43.939419 38.588761 7.546282
F 43.329915 38.588761 29.366879
F 42.720410 38.588761 51.187475
F 43.939419 61.742018 7.546282
F 43.329915 61.742018 29.366879
F 42.720410 61.742018 51.187475
F 17.214740 0.000001 6.799793
F 16.605235 0.000001 28.620390
F 15.995731 0.000001 50.440986
F 17.214740 23.153259 6.799793
F 16.605235 23.153259 28.620390
F 15.995731 23.153259 50.440986
F 17.214740 46.306516 6.799793
F 16.605235 46.306516 28.620390
F 15.995731 46.306516 50.440986
F 43.939419 0.000001 7.546281
F 43.329915 0.000001 29.366878
F 42.720410 0.000001 51.187474
F 43.939419 23.153259 7.546281
F 43.329915 23.153259 29.366878
F 42.720410 23.153259 51.187474
F 43.939419 46.306516 7.546281
F 43.329915 46.306516 29.366878
F 42.720410 46.306516 51.187474
F 26.122971 7.717750 7.048621
F 25.513467 7.717750 28.869218
F 24.903962 7.717750 50.689815
F 26.122971 30.871007 7.048621
F 25.513467 30.871007 28.869218
F 24.903962 30.871007 50.689815
F 26.122971 54.024265 7.048621
F 25.513467 54.024265 28.869218
F 24.903962 54.024265 50.689815
F 51.628642 7.717750 51.436302
F 51.628642 30.871007 51.436302
F 51.628642 54.024265 51.436302
F 26.122971 15.435502 7.048622
F 25.513467 15.435502 28.869219
F 24.903962 15.435502 50.689816
F 26.122971 38.588760 7.048622
F 25.513467 38.588760 28.869219
F 24.903962 38.588760 50.689816
F 26.122971 61.742017 7.048622
F 25.513467 61.742017 28.869219
F 24.903962 61.742017 50.689816
F 51.628642 15.435502 51.436303
F 51.628642 38.588760 51.436303
F 51.628642 61.742017 51.436303
F 26.122971 0.000000 7.048621
F 25.513467 0.000000 28.869218
F 24.903962 0.000000 50.689815
F 26.122971 23.153258 7.048621
F 25.513467 23.153258 28.869218
F 24.903962 23.153258 50.689815
F 26.122971 46.306515 7.048621
F 25.513467 46.306515 28.869218
F 24.903962 46.306515 50.689815
F 51.628642 0.000000 51.436302
F 51.628642 23.153258 51.436302
F 51.628642 46.306515 51.436302
F 1.523775 1.286291 10.001108
F 0.914271 1.286291 31.821704
F 0.304766 1.286291 53.642300
F 1.523775 24.439548 10.001108
F 0.914271 24.439548 31.821704
F 0.304766 24.439548 53.642300
F 1.523775 47.592806 10.001108
F 0.914271 47.592806 31.821704
F 0.304766 47.592806 53.642300
F 28.248454 1.286291 10.747595
F 27.638950 1.286291 32.568192
F 27.029446 1.286291 54.388788
F 28.248454 24.439548 10.747595
F 27.638950 24.439548 32.568192
F 27.029446 24.439548 54.388788
F 28.248454 47.592806 10.747595
F 27.638950 47.592806 32.568192
F 27.029446 47.592806 54.388788
F 1.523775 9.004040 10.001108
F 0.914271 9.004040 31.821704
F 0.304766 9.004040 53.642300
F 1.523775 32.157298 10.001108
F 0.914271 32.157298 31.821704
F 0.304766 32.157298 53.642300
F 1.523775 55.310555 10.001108
F 0.914271 55.310555 31.821704
F 0.304766 55.310555 53.642300
F 28.248454 9.004040 10.747595
F 27.638950 9.004040 32.568192
F 27.029446 9.004040 54.388788
F 28.248454 32.157298 10.747595
F 27.638950 32.157298 32.568192
F 27.029446 32.157298 54.388788
F 28.248454 55.310555 10.747595
F 27.638950 55.310555 32.568192
F 27.029446 55.310555 54.388788
F 1.523775 16.721795 10.001108
F 0.914271 16.721795 31.821705
F 0.304766 16.721795 53.642301
F 1.523775 39.875053 10.001108
F 0.914271 39.875053 31.821705
F 0.304766 39.875053 53.642301
F 1.523775 63.028310 10.001108
F 0.914271 63.028310 31.821705
F 0.304766 63.028310 53.642301
F 28.248454 16.721795 10.747595
F 27.638950 16.721795 32.568193
F 27.029446 16.721795 54.388789
F 28.248454 39.875053 10.747595
F 27.638950 39.875053 32.568193
F 27.029446 39.875053 54.388789
F 28.248454 63.028310 10.747595
F 27.638950 63.028310 32.568193
F 27.029446 63.028310 54.388789
F 10.431998 1.286291 10.249937
F 9.822493 1.286291 32.070533
F 9.212989 1.286291 53.891130
F 10.431998 24.439548 10.249937
F 9.822493 24.439548 32.070533
F 9.212989 24.439548 53.891130
F 10.431998 47.592806 10.249937
F 9.822493 47.592806 32.070533
F 9.212989 47.592806 53.891130
F 37.156677 1.286291 10.996425
F 36.547173 1.286291 32.817021
F 35.937668 1.286291 54.637618
F 37.156677 24.439548 10.996425
F 36.547173 24.439548 32.817021
F 35.937668 24.439548 54.637618
F 37.156677 47.592806 10.996425
F 36.547173 47.592806 32.817021
F 35.937668 47.592806 54.637618
F 10.431998 9.004040 10.249937
F 9.822493 9.004040 32.070533
F 9.212989 9.004040 53.891130
F 10.431998 32.157298 10.249937
F 9.822493 32.157298 32.070533
F 9.212989 32.157298 53.891130
F 10.431998 55.310555 10.249937
F 9.822493 55.310555 32.070533
F 9.212989 55.310555 53.891130
F 37.156677 9.004040 10.996425
F 36.547173 9.004040 32.817021
F 35.937668 9.004040 54.637618
F 37.156677 32.157298 10.996425
F 36.547173 32.157298 32.817021
F 35.937668 32.157298 54.637618
F 37.156677 55.310555 10.996425
F 36.547173 55.310555 32.817021
F 35.937668 55.310555 54.637618
F 10.431998 16.721795 10.249938
F 9.822493 16.721795 32.070534
F 9.212989 16.721795 53.891130
F 10.431998 39.875053 10.249938
F 9.822493 39.875053 32.070534
F 9.212989 39.875053 53.891130
F 10.431998 63.028310 10.249938
F 9.822493 63.028310 32.070534
F 9.212989 63.028310 53.891130
F 37.156677 16.721795 10.996426
F 36.547172 16.721795 32.817022
F 35.937668 16.721795 54.637618
F 37.156677 39.875053 10.996426
F 36.547172 39.875053 32.817022
F 35.937668 39.875053 54.637618
F 37.156677 63.028310 10.996426
F 36.547172 63.028310 32.817022
F 35.937668 63.028310 54.637618
F 19.340226 1.286290 10.498767
F 18.730722 1.286290 32.319363
F 18.121217 1.286290 54.139960
F 19.340226 24.439547 10.498767
F 18.730722 24.439547 32.319363
F 18.121217 24.439547 54.139960
F 19.340226 47.592805 10.498767
F 18.730722 47.592805 32.319363
F 18.121217 47.592805 54.139960
F 46.064906 1.286290 11.245255
F 45.455402 1.286290 33.065851
F 44.845897 1.286290 54.886448
F 46.064906 24.439547 11.245255
F 45.455402 24.439547 33.065851
F 44.845897 24.439547 54.886448
F 46.064906 47.592805 11.245255
F 45.455402 47.592805 33.065851
F 44.845897 47.592805 54.886448
F 19.340226 9.004039 10.498767
F 18.730722 9.004039 32.319363
F 18.121217 9.004039 54.139960
F 19.340226 32.157297 10.498767
F 18.730722 32.157297 32.319363
F 18.121217 32.157297 54.139960
F 19.340226 55.310554 10.498767
F 18.730722 55.310554 32.319363
F 18.121217 55.310554 54.139960
F 46.064906 9.004039 11.245255
F 45.455402 9.004039 33.065851
F 44.845897 9.004039 54.886448
F 46.064906 32.157297 11.245255
F 45.455402 32.157297 33.065851
F 44.845897 32.157297 54.886448
F 46.064906 55.310554 11.245255
F 45.455402 55.310554 33.065851
F 44.845897 55.310554 54.886448
F 19.340226 16.721795 10.498768
F 18.730722 16.721795 32.319364
F 18.121217 16.721795 54.139960
F 19.340226 39.875052 10.498768
F 18.730722 39.875052 32.319364
F 18.121217 39.875052 54.139960
F 19.340226 63.028310 10.498768
F 18.730722 63.028310 32.319364
F 18.121217 63.028310 54.139960
F 46.064906 16.721795 11.245256
F 45.455402 16.721795 33.065852
F 44.845897 16.721795 54.886448
F 46.064906 39.875052 11.245256
F 45.455402 39.875052 33.065852
F 44.845897 39.875052 54.886448
F 46.064906 63.028310 11.245256
F 45.455402 63.028310 33.065852
F 44.845897 63.028310 54.886448
F 1.422177 3.858875 13.637872
F 0.812673 3.858875 35.458469
F 0.203168 3.858875 57.279065
F 1.422177 27.012132 13.637872
F 0.812673 27.012132 35.458469
F 0.203168 27.012132 57.279065
F 1.422177 50.165390 13.637872
F 0.812673 50.165390 35.458469
F 0.203168 50.165390 57.279065
F 28.146856 3.858875 14.384360
F 27.537352 3.858875 36.204957
F 26.927848 3.858875 58.025553
F 28.146856 27.012132 14.384360
F 27.537352 27.012132 36.204957
F 26.927848 27.012132 58.025553
F 28.146856 50.165390 14.384360
F 27.537352 50.165390 36.204957
F 26.927848 50.165390 58.025553
F 1.422177 11.576625 13.637873
F 0.812673 11.576625 35.458469
F 0.203168 11.576625 57.279065
F 1.422177 34.729882 13.637873
F 0.812673 34.729882 35.458469
F 0.203168 34.729882 57.279065
F 1.422177 57.883140 13.637873
F 0.812673 57.883140 35.458469
F 0.203168 57.883140 57.279065
F 28.146856 11.576625 14.384361
F 27.537352 11.576625 36.204957
F 26.927848 11.576625 58.025553
F 28.146856 34.729882 14.384361
F 27.537352 34.729882 36.204957
F 26.927848 34.729882 58.025553
F 28.146856 57.883140 14.384361
F 27.537352 57.883140 36.204957
F 26.927848 57.883140 58.025553
F 1.422177 19.294380 13.637873
F 0.812673 19.294380 35.458470
F 0.203168 19.294380 57.279066
F 1.422177 42.447638 13.637873
F 0.812673 42.447638 35.458470
F 0.203168 42.447638 57.279066
F 1.422177 65.600895 13.637873
F 0.812673 65.600895 35.458470
F 0.203168 65.600895 57.279066
F 28.146856 19.294380 14.384361
F 27.537352 19.294380 36.204958
F 26.927848 19.294380 58.025554
F 28.146856 42.447638 14.384361
F 27.537352 42.447638 36.204958
F 26.927848 42.447638 58.025554
F 28.146856 65.600895 14.384361
F 27.537352 65.600895 36.204958
F 26.927848 65.600895 58.025554
F 10.330398 3.858875 13.886702
F 9.720893 3.858875 35.707298
F 9.111389 3.858875 57.527895
F 10.330398 27.012133 13.886702
F 9.720893 27.012133 35.707298
F 9.111389 27.012133 57.527895
F 10.330398 50.165390 13.886702
F 9.720893 50.165390 35.707298
F 9.111389 50.165390 57.527895
F 37.055078 3.858875 14.633190
F 36.445573 3.858875 36.453786
F 35.836069 3.858875 58.274383
F 37.055078 27.012133 14.633190
F 36.445573 27.012133 36.453786
F 35.836069 27.012133 58.274383
F 37.055078 50.165390 14.633190
F 36.445573 50.165390 36.453786
F 35.836069 50.165390 58.274383
F 10.330398 11.576625 13.886702
F 9.720893 11.576625 35.707298
F 9.111389 11.576625 57.527895
F 10.330398 34.729883 13.886702
F 9.720893 34.729883 35.707298
F 9.111389 34.729883 57.527895
F 10.330398 57.883140 13.886702
F 9.720893 57.883140 35.707298
F 9.111389 57.883140 57.527895
F 37.055078 11.576625 14.633190
F 36.445573 11.576625 36.453786
F 35.836069 11.576625 58.274383
F 37.055078 34.729883 14.633190
F 36.445573 34.729883 36.453786
F 35.836069 34.729883 58.274383
F 37.055078 57.883140 14.633190
F 36.445573 57.883140 36.453786
F 35.836069 57.883140 58.274383
F 10.330398 19.294380 13.886702
F 9.720893 19.294380 35.707299
F 9.111389 19.294380 57.527895
F 10.330398 42.447638 13.886702
F 9.720893 42.447638 35.707299
F 9.111389 42.447638 57.527895
F 10.330398 65.600896 13.886702
F 9.720893 65.600896 35.707299
F 9.111389 65.600896 57.527895
F 37.055078 19.294380 14.633190
F 36.445573 19.294380 36.453787
F 35.836069 19.294380 58.274383
F 37.055078 42.447638 14.633190
F 36.445573 42.447638 36.453787
F 35.836069 42.447638 58.274383
F 37.055078 65.600896 14.633190
F 36.445573 65.600896 36.453787
F 35.836069 65.600896 58.274383
F 19.238629 3.858876 14.135532
F 18.629125 3.858876 35.956128
F 18.019620 3.858876 57.776726
F 19.238629 27.012134 14.135532
F 18.629125 27.012134 35.956128
F 18.019620 27.012134 57.776726
F 19.238629 50.165391 14.135532
F 18.629125 50.165391 35.956128
F 18.019620 50.165391 57.776726
F 45.963308 3.858876 14.882020
F 45.353804 3.858876 36.702616
F 44.744299 3.858876 58.523213
F 45.963308 27.012134 14.882020
F 45.353804 27.012134 36.702616
F 44.744299 27.012134 58.523213
F 45.963308 50.165391 14.882020
F 45.353804 50.165391 36.702616
F 44.744299 50.165391 58.523213
F 19.238629 11.576626 14.135532
F 18.629124 11.576626 35.956129
F 18.019620 11.576626 57.776726
F 19.238629 34.729884 14.135532
F 18.629124 34.729884 35.956129
F 18.019620 34.729884 57.776726
F 19.238629 57.883141 14.135532
F 18.629124 57.883141 35.956129
F 18.019620 57.883141 57.776726
F 45.963308 11.576626 14.882020
F 45.353804 11.576626 36.702617
F 44.744299 11.576626 58.523213
F 45.963308 34.729884 14.882020
F 45.353804 34.729884 36.702617
F 44.744299 34.729884 58.523213
F 45.963308 57.883141 14.882020
F 45.353804 57.883141 36.702617
F 44.744299 57.883141 58.523213
F 19.238629 19.294382 14.135533
F 18.629124 19.294382 35.956129
F 18.019620 19.294382 57.776726
F 19.238629 42.447639 14.135533
F 18.629124 42.447639 35.956129
F 18.019620 42.447639 57.776726
F 19.238629 65.600897 14.135533
F 18.629124 65.600897 35.956129
F 18.019620 65.600897 57.776726
F 45.963308 19.294382 14.882021
F 45.353804 19.294382 36.702617
F 44.744299 19.294382 58.523213
F 45.963308 42.447639 14.882021
F 45.353804 42.447639 36.702617
F 44.744299 42.447639 58.523213
F 45.963308 65.600897 14.882021
F 45.353804 65.600897 36.702617
F 44.744299 65.600897 58.523213
F 1.498377 3.858875 10.910299
F 0.888873 3.858875 32.730896
F 0.279368 3.858875 54.551492
F 1.498377 27.012133 10.910299
F 0.888873 27.012133 32.730896
F 0.279368 27.012133 54.551492
F 1.498377 50.165390 10.910299
F 0.888873 50.165390 32.730896
F 0.279368 50.165390 54.551492
F 28.223056 3.858875 11.656787
F 27.613552 3.858875 33.477384
F 27.004048 3.858875 55.297980
F 28.223056 27.012133 11.656787
F 27.613552 27.012133 33.477384
F 27.004048 27.012133 55.297980
F 28.223056 50.165390 11.656787
F 27.613552 50.165390 33.477384
F 27.004048 50.165390 55.297980
F 1.498377 11.576625 10.910299
F 0.888873 11.576625 32.730895
F 0.279368 11.576625 54.551492
F 1.498377 34.729883 10.910299
F 0.888873 34.729883 32.730895
F 0.279368 34.729883 54.551492
F 1.498377 57.883140 10.910299
F 0.888873 57.883140 32.730895
F 0.279368 57.883140 54.551492
F 28.223056 11.576625 11.656787
F 27.613552 11.576625 33.477383
F 27.004048 11.576625 55.297980
F 28.223056 34.729883 11.656787
F 27.613552 34.729883 33.477383
F 27.004048 34.729883 55.297980
F 28.223056 57.883140 11.656787
F 27.613552 57.883140 33.477383
F 27.004048 57.883140 55.297980
F 1.498377 19.294381 10.910298
F 0.888873 19.294381 32.730895
F 0.279368 19.294381 54.551491
F 1.498377 42.447638 10.910298
F 0.888873 42.447638 32.730895
F 0.279368 42.447638 54.551491
F 1.498377 65.600896 10.910298
F 0.888873 65.600896 32.730895
F 0.279368 65.600896 54.551491
F 28.223057 19.294381 11.656786
F 27.613552 19.294381 33.477383
F 27.004048 19.294381 55.297979
F 28.223057 42.447638 11.656786
F 27.613552 42.447638 33.477383
F 27.004048 42.447638 55.297979
F 28.223057 65.600896 11.656786
F 27.613552 65.600896 33.477383
F 27.004048 65.600896 55.297979
F 10.406599 3.858875 11.159128
F 9.797094 3.858875 32.979724
F 9.187590 3.858875 54.800321
F 10.406599 27.012133 11.159128
F 9.797094 27.012133 32.979724
F 9.187590 27.012133 54.800321
F 10.406599 50.165390 11.159128
F 9.797094 50.165390 32.979724
F 9.187590 50.165390 54.800321
F 37.131279 3.858875 11.905616
F 36.521775 3.858875 33.726212
F 35.912270 3.858875 55.546809
F 37.131279 27.012133 11.905616
F 36.521775 27.012133 33.726212
F 35.912270 27.012133 55.546809
F 37.131279 50.165390 11.905616
F 36.521775 50.165390 33.726212
F 35.912270 50.165390 55.546809
F 10.406599 11.576625 11.159128
F 9.797094 11.576625 32.979724
F 9.187590 11.576625 54.800321
F 10.406599 34.729883 11.159128
F 9.797094 34.729883 32.979724
F 9.187590 34.729883 54.800321
F 10.406599 57.883140 11.159128
F 9.797094 57.883140 32.979724
F 9.187590 57.883140 54.800321
F 37.131279 11.576625 11.905616
F 36.521775 11.576625 33.726212
F 35.912270 11.576625 55.546809
F 37.131279 34.729883 11.905616
F 36.521775 34.729883 33.726212
F 35.912270 34.729883 55.546809
F 37.131279 57.883140 11.905616
F 36.521775 57.883140 33.726212
F 35.912270 57.883140 55.546809
F 10.406599 19.294381 11.159127
F 9.797094 19.294381 32.979724
F 9.187590 19.294381 54.800320
F 10.406599 42.447638 11.159127
F 9.797094 42.447638 32.979724
F 9.187590 42.447638 54.800320
F 10.406599 65.600896 11.159127
F 9.797094 65.600896 32.979724
F 9.187590 65.600896 54.800320
F 37.131279 19.294381 11.905615
F 36.521775 19.294381 33.726212
F 35.912270 19.294381 55.546808
F 37.131279 42.447638 11.905615
F 36.521775 42.447638 33.726212
F 35.912270 42.447638 55.546808
F 37.131279 65.600896 11.905615
F 36.521775 65.600896 33.726212
F 35.912270 65.600896 55.546808
F 19.314829 3.858876 11.407956
F 18.705325 3.858876 33.228553
F 18.095820 3.858876 55.049150
F 19.314829 27.012133 11.407956
F 18.705325 27.012133 33.228553
F 18.095820 27.012133 55.049150
F 19.314829 50.165391 11.407956
F 18.705325 50.165391 33.228553
F 18.095820 50.165391 55.049150
F 46.039508 3.858876 12.154444
F 45.430004 3.858876 33.975040
F 44.820500 3.858876 55.795638
F 46.039508 27.012133 12.154444
F 45.430004 27.012133 33.975040
F 44.820500 27.012133 55.795638
F 46.039508 50.165391 12.154444
F 45.430004 50.165391 33.975040
F 44.820500 50.165391 55.795638
F 19.314829 11.576626 11.407956
F 18.705325 11.576626 33.228553
F 18.095820 11.576626 55.049150
F 19.314829 34.729883 11.407956
F 18.705325 34.729883 33.228553
F 18.095820 34.729883 55.049150
F 19.314829 57.883141 11.407956
F 18.705325 57.883141 33.228553
F 18.095820 57.883141 55.049150
F 46.039508 11.576626 12.154444
F 45.430004 11.576626 33.975040
F 44.820500 11.576626 55.795638
F 46.039508 34.729883 12.154444
F 45.430004 34.729883 33.975040
F 44.820500 34.729883 55.795638
F 46.039508 57.883141 12.154444
F 45.430004 57.883141 33.975040
F 44.820500 57.883141 55.795638
F 19.314829 19.294381 11.407955
F 18.705325 19.294381 33.228553
F 18.095820 19.294381 55.049149
F 19.314829 42.447639 11.407955
F 18.705325 42.447639 33.228553
F 18.095820 42.447639 55.049149
F 19.314829 65.600896 11.407955
F 18.705325 65.600896 33.228553
F 18.095820 65.600896 55.049149
F 46.039508 19.294381 12.154443
F 45.430004 19.294381 33.975040
F 44.820500 19.294381 55.795637
F 46.039508 42.447639 12.154443
F 45.430004 42.447639 33.975040
F 44.820500 42.447639 55.795637
F 46.039508 65.600896 12.154443
F 45.430004 65.600896 33.975040
F 44.820500 65.600896 55.795637
F 1.599951 1.286291 7.273533
F 0.990447 1.286291 29.094129
F 0.380942 1.286291 50.914726
F 1.599951 24.439549 7.273533
F 0.990447 24.439549 29.094129
F 0.380942 24.439549 50.914726
F 1.599951 47.592806 7.273533
F 0.990447 47.592806 29.094129
F 0.380942 47.592806 50.914726
F 28.324631 1.286291 8.020021
F 27.715126 1.286291 29.840617
F 27.105622 1.286291 51.661214
F 28.324631 24.439549 8.020021
F 27.715126 24.439549 29.840617
F 27.105622 24.439549 51.661214
F 28.324631 47.592806 8.020021
F 27.715126 47.592806 29.840617
F 27.105622 47.592806 51.661214
F 1.599951 9.004040 7.273533
F 0.990447 9.004040 29.094130
F 0.380942 9.004040 50.914726
F 1.599951 32.157298 7.273533
F 0.990447 32.157298 29.094130
F 0.380942 32.157298 50.914726
F 1.599951 55.310555 7.273533
F 0.990447 55.310555 29.094130
F 0.380942 55.310555 50.914726
F 28.324631 9.004040 8.020021
F 27.715126 9.004040 29.840618
F 27.105622 9.004040 51.661214
F 28.324631 32.157298 8.020021
F 27.715126 32.157298 29.840618
F 27.105622 32.157298 51.661214
F 28.324631 55.310555 8.020021
F 27.715126 55.310555 29.840618
F 27.105622 55.310555 51.661214
F 1.599951 16.721796 7.273532
F 0.990447 16.721796 29.094129
F 0.380942 16.721796 50.914725
F 1.599951 39.875053 7.273532
F 0.990447 39.875053 29.094129
F 0.380942 39.875053 50.914725
F 1.599951 63.028311 7.273532
F 0.990447 63.028311 29.094129
F 0.380942 63.028311 50.914725
F 28.324631 16.721796 8.020020
F 27.715126 16.721796 29.840617
F 27.105622 16.721796 51.661213
F 28.324631 39.875053 8.020020
F 27.715126 39.875053 29.840617
F 27.105622 39.875053 51.661213
F 28.324631 63.028311 8.020020
F 27.715126 63.028311 29.840617
F 27.105622 63.028311 51.661213
F 10.508173 1.286291 7.522362
F 9.898668 1.286291 29.342958
F 9.289164 1.286291 51.163556
F 10.508173 24.439548 7.522362
F 9.898668 24.439548 29.342958
F 9.289164 24.439548 51.163556
F 10.508173 47.592806 7.522362
F 9.898668 47.592806 29.342958
F 9.289164 47.592806 51.163556
F 37.232852 1.286291 8.268850
F 36.623348 1.286291 30.089446
F 36.013843 1.286291 51.910043
F 37.232852 24.439548 8.268850
F 36.623348 24.439548 30.089446
F 36.013843 24.439548 51.910043
F 37.232852 47.592806 8.268850
F 36.623348 47.592806 30.089446
F 36.013843 47.592806 51.910043
F 10.508173 9.004040 7.522362
F 9.898668 9.004040 29.342958
F 9.289164 9.004040 51.163556
F 10.508173 32.157298 7.522362
F 9.898668 32.157298 29.342958
F 9.289164 32.157298 51.163556
F 10.508173 55.310555 7.522362
F 9.898668 55.310555 29.342958
F 9.289164 55.310555 51.163556
F 37.232852 9.004040 8.268850
F 36.623348 9.004040 30.089446
F 36.013843 9.004040 51.910043
F 37.232852 32.157298 8.268850
F 36.623348 32.157298 30.089446
F 36.013843 32.157298 51.910043
F 37.232852 55.310555 8.268850
F 36.623348 55.310555 30.089446
F 36.013843 55.310555 51.910043
F 10.508173 16.721795 7.522361
F 9.898668 16.721795 29.342958
F 9.289164 16.721795 51.163555
F 10.508173 39.875053 7.522361
F 9.898668 39.875053 29.342958
F 9.289164 39.875053 51.163555
F 10.508173 63.028310 7.522361
F 9.898668 63.028310 29.342958
F 9.289164 63.028310 51.163555
F 37.232852 16.721795 8.268849
F 36.623348 16.721795 30.089446
F 36.013843 16.721795 51.910042
F 37.232852 39.875053 8.268849
F 36.623348 39.875053 30.089446
F 36.013843 39.875053 51.910042
F 37.232852 63.028310 8.268849
F 36.623348 63.028310 30.089446
F 36.013843 63.028310 51.910042
F 19.416402 1.286290 7.771191
F 18.806898 1.286290 29.591787
F 18.197393 1.286290 51.412384
F 19.416402 24.439547 7.771191
F 18.806898 24.439547 29.591787
F 18.197393 24.439547 51.412384
F 19.416402 47.592805 7.771191
F 18.806898 47.592805 29.591787
F 18.197393 47.592805 51.412384
F 46.141082 1.286290 8.517679
F 45.531578 1.286290 30.338275
F 44.922074 1.286290 52.158872
F 46.141082 24.439547 8.517679
F 45.531578 24.439547 30.338275
F 44.922074 24.439547 52.158872
F 46.141082 47.592805 8.517679
F 45.531578 47.592805 30.338275
F 44.922074 47.592805 52.158872
F 19.416402 9.004039 7.771191
F 18.806898 9.004039 29.591787
F 18.197393 9.004039 51.412384
F 19.416402 32.157296 7.771191
F 18.806898 32.157296 29.591787
F 18.197393 32.157296 51.412384
F 19.416402 55.310554 7.771191
F 18.806898 55.310554 29.591787
F 18.197393 55.310554 51.412384
F 46.141082 9.004039 8.517679
F 45.531578 9.004039 30.338275
F 44.922074 9.004039 52.158872
F 46.141082 32.157296 8.517679
F 45.531578 32.157296 30.338275
F 44.922074 32.157296 52.158872
F 46.141082 55.310554 8.517679
F 45.531578 55.310554 30.338275
F 44.922074 55.310554 52.158872
F 19.416402 16.721794 7.771190
F 18.806898 16.721794 29.591786
F 18.197393 16.721794 51.412383
F 19.416402 39.875052 7.771190
F 18.806898 39.875052 29.591786
F 18.197393 39.875052 51.412383
F 19.416402 63.028309 7.771190
F 18.806898 63.028309 29.591786
F 18.197393 63.028309 51.412383
F 46.141083 16.721794 8.517678
F 45.531578 16.721794 30.338274
F 44.922074 16.721794 52.158871
F 46.141083 39.875052 8.517678
F 45.531578 39.875052 30.338274
F 44.922074 39.875052 52.158871
F 46.141083 63.028309 8.517678
F 45.531578 63.028309 30.338274
F 44.922074 63.028309 52.158871
F 3.725434 7.717750 10.972506
F 3.115930 7.717750 32.793103
F 2.506426 7.717750 54.613700
F 3.725434 30.871007 10.972506
F 3.115930 30.871007 32.793103
F 2.506426 30.871007 54.613700
F 3.725434 54.024265 10.972506
F 3.115930 54.024265 32.793103
F 2.506426 54.024265 54.613700
F 30.450114 7.717750 11.718994
F 29.840609 7.717750 33.539591
F 29.231105 7.717750 55.360187
F 30.450114 30.871007 11.718994
F 29.840609 30.871007 33.539591
F 29.231105 30.871007 55.360187
F 30.450114 54.024265 11.718994
F 29.840609 54.024265 33.539591
F 29.231105 54.024265 55.360187
F 3.725434 15.435503 10.972505
F 3.115930 15.435503 32.793102
F 2.506426 15.435503 54.613699
F 3.725434 38.588760 10.972505
F 3.115930 38.588760 32.793102
F 2.506426 38.588760 54.613699
F 3.725434 61.742018 10.972505
F 3.115930 61.742018 32.793102
F 2.506426 61.742018 54.613699
F 30.450114 15.435503 11.718993
F 29.840609 15.435503 33.539590
F 29.231105 15.435503 55.360186
F 30.450114 38.588760 11.718993
F 29.840609 38.588760 33.539590
F 29.231105 38.588760 55.360186
F 30.450114 61.742018 11.718993
F 29.840609 61.742018 33.539590
F 29.231105 61.742018 55.360186
F 3.725434 0.000000 10.972506
F 3.115930 0.000000 32.793102
F 2.506426 0.000000 54.613700
F 3.725434 23.153258 10.972506
F 3.115930 23.153258 32.793102
F 2.506426 23.153258 54.613700
F 3.725434 46.306515 10.972506
F 3.115930 46.306515 32.793102
F 2.506426 46.306515 54.613700
F 30.450114 0.000000 11.718994
F 29.840609 0.000000 33.539590
F 29.231105 0.000000 55.360187
F 30.450114 23.153258 11.718994
F 29.840609 23.153258 33.539590
F 29.231105 23.153258 55.360187
F 30.450114 46.306515 11.718994
F 29.840609 46.306515 33.539590
F 29.231105 46.306515 55.360187
F 12.633658 7.717750 11.221335
F 12.024153 7.717750 33.041932
F 11.414649 7.717750 54.862529
F 12.633658 30.871007 11.221335
F 12.024153 30.871007 33.041932
F 11.414649 30.871007 54.862529
F 12.633658 54.024265 11.221335
F 12.024153 54.024265 33.041932
F 11.414649 54.024265 54.862529
F 39.358337 7.717750 11.967823
F 38.748833 7.717750 33.788419
F 38.139328 7.717750 55.609017
F 39.358337 30.871007 11.967823
F 38.748833 30.871007 33.788419
F 38.139328 30.871007 55.609017
F 39.358337 54.024265 11.967823
F 38.748833 54.024265 33.788419
F 38.139328 54.024265 55.609017
F 12.633658 15.435502 11.221334
F 12.024154 15.435502 33.041931
F 11.414649 15.435502 54.862528
F 12.633658 38.588760 11.221334
F 12.024154 38.588760 33.041931
F 11.414649 38.588760 54.862528
F 12.633658 61.742017 11.221334
F 12.024154 61.742017 33.041931
F 11.414649 61.742017 54.862528
F 39.358337 15.435502 11.967822
F 38.748833 15.435502 33.788418
F 38.139328 15.435502 55.609016
F 39.358337 38.588760 11.967822
F 38.748833 38.588760 33.788418
F 38.139328 38.588760 55.609016
F 39.358337 61.742017 11.967822
F 38.748833 61.742017 33.788418
F 38.139328 61.742017 55.609016
F 12.633658 0.000000 11.221335
F 12.024153 0.000000 33.041932
F 11.414649 0.000000 54.862529
F 12.633658 23.153258 11.221335
F 12.024153 23.153258 33.041932
F 11.414649 23.153258 54.862529
F 12.633658 46.306515 11.221335
F 12.024153 46.306515 33.041932
F 11.414649 46.306515 54.862529
F 39.358337 0.000000 11.967823
F 38.748833 0.000000 33.788419
F 38.139328 0.000000 55.609017
F 39.358337 23.153258 11.967823
F 38.748833 23.153258 33.788419
F 38.139328 23.153258 55.609017
F 39.358337 46.306515 11.967823
F 38.748833 46.306515 33.788419
F 38.139328 46.306515 55.609017
F 21.541888 7.717750 11.470164
F 20.932384 7.717750 33.290761
F 20.322880 7.717750 55.111357
F 21.541888 30.871008 11.470164
F 20.932384 30.871008 33.290761
F 20.322880 30.871008 55.111357
F 21.541888 54.024265 11.470164
F 20.932384 54.024265 33.290761
F 20.322880 54.024265 55.111357
F 48.266568 7.717750 12.216652
F 47.657063 7.717750 34.037249
F 47.047559 7.717750 55.857845
F 48.266568 30.871008 12.216652
F 47.657063 30.871008 34.037249
F 47.047559 30.871008 55.857845
F 48.266568 54.024265 12.216652
F 47.657063 54.024265 34.037249
F 47.047559 54.024265 55.857845
F 21.541888 15.435503 11.470163
F 20.932384 15.435503 33.290760
F 20.322880 15.435503 55.111356
F 21.541888 38.588760 11.470163
F 20.932384 38.588760 33.290760
F 20.322880 38.588760 55.111356
F 21.541888 61.742018 11.470163
F 20.932384 61.742018 33.290760
F 20.322880 61.742018 55.111356
F 48.266568 15.435503 12.216651
F 47.657063 15.435503 34.037248
F 47.047559 15.435503 55.857844
F 48.266568 38.588760 12.216651
F 47.657063 38.588760 34.037248
F 47.047559 38.588760 55.857844
F 48.266568 61.742018 12.216651
F 47.657063 61.742018 34.037248
F 47.047559 61.742018 55.857844
F 21.541888 0.000001 11.470164
F 20.932384 0.000001 33.290761
F 20.322880 0.000001 55.111357
F 21.541888 23.153258 11.470164
F 20.932384 23.153258 33.290761
F 20.322880 23.153258 55.111357
F 21.541888 46.306516 11.470164
F 20.932384 46.306516 33.290761
F 20.322880 46.306516 55.111357
F 48.266568 0.000001 12.216652
F 47.657063 0.000001 34.037249
F 47.047559 0.000001 55.857845
F 48.266568 23.153258 12.216652
F 47.657063 23.153258 34.037249
F 47.047559 23.153258 55.857845
F 48.266568 46.306516 12.216652
F 47.657063 46.306516 34.037249
F 47.047559 46.306516 55.857845
F 3.827005 5.145166 7.335740
F 3.217500 5.145166 29.156337
F 2.607996 5.145166 50.976934
F 3.827005 28.298423 7.335740
F 3.217500 28.298423 29.156337
F 2.607996 28.298423 50.976934
F 3.827005 51.451681 7.335740
F 3.217500 51.451681 29.156337
F 2.607996 51.451681 50.976934
F 30.551684 5.145166 8.082228
F 29.942179 5.145166 29.902825
F 29.332675 5.145166 51.723421
F 30.551684 28.298423 8.082228
F 29.942179 28.298423 29.902825
F 29.332675 28.298423 51.723421
F 30.551684 51.451681 8.082228
F 29.942179 51.451681 29.902825
F 29.332675 51.451681 51.723421
F 3.827005 12.862918 7.335739
F 3.217500 12.862918 29.156336
F 2.607996 12.862918 50.976933
F 3.827005 36.016175 7.335739
F 3.217500 36.016175 29.156336
F 2.607996 36.016175 50.976933
F 3.827005 59.169433 7.335739
F 3.217500 59.169433 29.156336
F 2.607996 59.169433 50.976933
F 30.551684 12.862918 8.082227
F 29.942179 12.862918 29.902824
F 29.332675 12.862918 51.723420
F 30.551684 36.016175 8.082227
F 29.942179 36.016175 29.902824
F 29.332675 36.016175 51.723420
F 30.551684 59.169433 8.082227
F 29.942179 59.169433 29.902824
F 29.332675 59.169433 51.723420
F 3.827005 20.580673 7.335740
F 3.217500 20.580673 29.156336
F 2.607996 20.580673 50.976934
F 3.827005 43.733931 7.335740
F 3.217500 43.733931 29.156336
F 2.607996 43.733931 50.976934
F 3.827005 66.887188 7.335740
F 3.217500 66.887188 29.156336
F 2.607996 66.887188 50.976934
F 30.551684 20.580673 8.082228
F 29.942179 20.580673 29.902824
F 29.332675 20.580673 51.723421
F 30.551684 43.733931 8.082228
F 29.942179 43.733931 29.902824
F 29.332675 43.733931 51.723421
F 30.551684 66.887188 8.082228
F 29.942179 66.887188 29.902824
F 29.332675 66.887188 51.723421
F 12.735227 5.145165 7.584569
F 12.125723 5.145165 29.405166
F 11.516218 5.145165 51.225763
F 12.735227 28.298422 7.584569
F 12.125723 28.298422 29.405166
F 11.516218 28.298422 51.225763
F 12.735227 51.451680 7.584569
F 12.125723 51.451680 29.405166
F 11.516218 51.451680 51.225763
F 39.459906 5.145165 8.331057
F 38.850402 5.145165 30.151654
F 38.240897 5.145165 51.972251
F 39.459906 28.298422 8.331057
F 38.850402 28.298422 30.151654
F 38.240897 28.298422 51.972251
F 39.459906 51.451680 8.331057
F 38.850402 51.451680 30.151654
F 38.240897 51.451680 51.972251
F 12.735227 12.862917 7.584568
F 12.125723 12.862917 29.405165
F 11.516218 12.862917 51.225762
F 12.735227 36.016174 7.584568
F 12.125723 36.016174 29.405165
F 11.516218 36.016174 51.225762
F 12.735227 59.169432 7.584568
F 12.125723 59.169432 29.405165
F 11.516218 59.169432 51.225762
F 39.459906 12.862917 8.331056
F 38.850402 12.862917 30.151653
F 38.240897 12.862917 51.972250
F 39.459906 36.016174 8.331056
F 38.850402 36.016174 30.151653
F 38.240897 36.016174 51.972250
F 39.459906 59.169432 8.331056
F 38.850402 59.169432 30.151653
F 38.240897 59.169432 51.972250
F 12.735227 20.580672 7.584569
F 12.125723 20.580672 29.405166
F 11.516218 20.580672 51.225762
F 12.735227 43.733930 7.584569
F 12.125723 43.733930 29.405166
F 11.516218 43.733930 51.225762
F 12.735227 66.887187 7.584569
F 12.125723 66.887187 29.405166
F 11.516218 66.887187 51.225762
F 39.459906 20.580672 8.331057
F 38.850402 20.580672 30.151654
F 38.240897 20.580672 51.972250
F 39.459906 43.733930 8.331057
F 38.850402 43.733930 30.151654
F 38.240897 43.733930 51.972250
F 39.459906 66.887187 8.331057
F 38.850402 66.887187 30.151654
F 38.240897 66.887187 51.972250
F 21.643459 5.145164 7.833398
F 21.033955 5.145164 29.653995
F 20.424451 5.145164 51.474591
F 21.643459 28.298422 7.833398
F 21.033955 28.298422 29.653995
F 20.424451 28.298422 51.474591
F 21.643459 51.451679 7.833398
F 21.033955 51.451679 29.653995
F 20.424451 51.451679 51.474591
F 48.368139 5.145164 8.579886
F 47.758634 5.145164 30.400483
F 47.149130 5.145164 52.221079
F 48.368139 28.298422 8.579886
F 47.758634 28.298422 30.400483
F 47.149130 28.298422 52.221079
F 48.368139 51.451679 8.579886
F 47.758634 51.451679 30.400483
F 47.149130 51.451679 52.221079
F 21.643460 12.862916 7.833397
F 21.033955 12.862916 29.653994
F 20.424451 12.862916 51.474590
F 21.643460 36.016174 7.833397
F 21.033955 36.016174 29.653994
F 20.424451 36.016174 51.474590
F 21.643460 59.169431 7.833397
F 21.033955 59.169431 29.653994
F 20.424451 59.169431 51.474590
F 48.368139 12.862916 8.579885
F 47.758634 12.862916 30.400482
F 47.149130 12.862916 52.221078
F 48.368139 36.016174 8.579885
F 47.758634 36.016174 30.400482
F 47.149130 36.016174 52.221078
F 48.368139 59.169431 8.579885
F 47.758634 59.169431 30.400482
F 47.149130 59.169431 52.221078
F 21.643459 20.580672 7.833398
F 21.033955 20.580672 29.653994
F 20.424451 20.580672 51.474591
F 21.643459 43.733929 7.833398
F 21.033955 43.733929 29.653994
F 20.424451 43.733929 51.474591
F 21.643459 66.887187 7.833398
F 21.033955 66.887187 29.653994
F 20.424451 66.887187 51.474591
F 48.368139 20.580672 8.579886
F 47.758634 20.580672 30.400482
F 47.149130 20.580672 52.221079
F 48.368139 43.733929 8.579886
F 47.758634 43.733929 30.400482
F 47.149130 43.733929 52.221079
F 48.368139 66.887187 8.579886
F 47.758634 66.887187 30.400482
F 47.149130 66.887187 52.221079
F 3.750829 5.145165 10.063314
F 3.141324 5.145165 31.883911
F 2.531820 5.145165 53.704507
F 3.750829 28.298423 10.063314
F 3.141324 28.298423 31.883911
F 2.531820 28.298423 53.704507
F 3.750829 51.451680 10.063314
F 3.141324 51.451680 31.883911
F 2.531820 51.451680 53.704507
F 30.475508 5.145165 10.809802
F 29.866003 5.145165 32.630399
F 29.256499 5.145165 54.450995
F 30.475508 28.298423 10.809802
F 29.866003 28.298423 32.630399
F 29.256499 28.298423 54.450995
F 30.475508 51.451680 10.809802
F 29.866003 51.451680 32.630399
F 29.256499 51.451680 54.450995
F 3.750828 12.862917 10.063315
F 3.141324 12.862917 31.883912
F 2.531820 12.862917 53.704508
F 3.750828 36.016175 10.063315
F 3.141324 36.016175 31.883912
F 2.531820 36.016175 53.704508
F 3.750828 59.169432 10.063315
F 3.141324 59.169432 31.883912
F 2.531820 59.169432 53.704508
F 30.475508 12.862917 10.809803
F 29.866003 12.862917 32.630400
F 29.256499 12.862917 54.450996
F 30.475508 36.016175 10.809803
F 29.866003 36.016175 32.630400
F 29.256499 36.016175 54.450996
F 30.475508 59.169432 10.809803
F 29.866003 59.169432 32.630400
F 29.256499 59.169432 54.450996
F 3.750828 20.580673 10.063315
F 3.141324 20.580673 31.883911
F 2.531820 20.580673 53.704507
F 3.750828 43.733930 10.063315
F 3.141324 43.733930 31.883911
F 2.531820 43.733930 53.704507
F 3.750828 66.887188 10.063315
F 3.141324 66.887188 31.883911
F 2.531820 66.887188 53.704507
F 30.475508 20.580673 10.809803
F 29.866003 20.580673 32.630399
F 29.256499 20.580673 54.450995
F 30.475508 43.733930 10.809803
F 29.866003 43.733930 32.630399
F 29.256499 43.733930 54.450995
F 30.475508 66.887188 10.809803
F 29.866003 66.887188 32.630399
F 29.256499 66.887188 54.450995
F 12.659052 5.145165 10.312144
F 12.049547 5.145165 32.132740
F 11.440043 5.145165 53.953337
F 12.659052 28.298422 10.312144
F 12.049547 28.298422 32.132740
F 11.440043 28.298422 53.953337
F 12.659052 51.451680 10.312144
F 12.049547 51.451680 32.132740
F 11.440043 51.451680 53.953337
F 39.383731 5.145165 11.058632
F 38.774227 5.145165 32.879228
F 38.164722 5.145165 54.699825
F 39.383731 28.298422 11.058632
F 38.774227 28.298422 32.879228
F 38.164722 28.298422 54.699825
F 39.383731 51.451680 11.058632
F 38.774227 51.451680 32.879228
F 38.164722 51.451680 54.699825
F 12.659052 12.862917 10.312145
F 12.049547 12.862917 32.132741
F 11.440043 12.862917 53.953338
F 12.659052 36.016175 10.312145
F 12.049547 36.016175 32.132741
F 11.440043 36.016175 53.953338
F 12.659052 59.169432 10.312145
F 12.049547 59.169432 32.132741
F 11.440043 59.169432 53.953338
F 39.383731 12.862917 11.058633
F 38.774227 12.862917 32.879229
F 38.164722 12.862917 54.699826
F 39.383731 36.016175 11.058633
F 38.774227 36.016175 32.879229
F 38.164722 36.016175 54.699826
F 39.383731 59.169432 11.058633
F 38.774227 59.169432 32.879229
F 38.164722 59.169432 54.699826
F 12.659052 20.580672 10.312144
F 12.049547 20.580672 32.132741
F 11.440043 20.580672 53.953337
F 12.659052 43.733930 10.312144
F 12.049547 43.733930 32.132741
F 11.440043 43.733930 53.953337
F 12.659052 66.887187 10.312144
F 12.049547 66.887187 32.132741
F 11.440043 66.887187 53.953337
F 39.383731 20.580672 11.058632
F 38.774227 20.580672 32.879229
F 38.164722 20.580672 54.699825
F 39.383731 43.733930 11.058632
F 38.774227 43.733930 32.879229
F 38.164722 43.733930 54.699825
F 39.383731 66.887187 11.058632
F 38.774227 66.887187 32.879229
F 38.164722 66.887187 54.699825
F 21.567282 5.145164 10.560973
F 20.957778 5.145164 32.381571
F 20.348273 5.145164 54.202167
F 21.567282 28.298422 10.560973
F 20.957778 28.298422 32.381571
F 20.348273 28.298422 54.202167
F 21.567282 51.451679 10.560973
F 20.957778 51.451679 32.381571
F 20.348273 51.451679 54.202167
F 48.291963 5.145164 11.307461
F 47.682458 5.145164 33.128058
F 47.072954 5.145164 54.948655
F 48.291963 28.298422 11.307461
F 47.682458 28.298422 33.128058
F 47.072954 28.298422 54.948655
F 48.291963 51.451679 11.307461
F 47.682458 51.451679 33.128058
F 47.072954 51.451679 54.948655
F 21.567282 12.862917 10.560974
F 20.957778 12.862917 32.381572
F 20.348273 12.862917 54.202168
F 21.567282 36.016174 10.560974
F 20.957778 36.016174 32.381572
F 20.348273 36.016174 54.202168
F 21.567282 59.169432 10.560974
F 20.957778 59.169432 32.381572
F 20.348273 59.169432 54.202168
F 48.291963 12.862917 11.307462
F 47.682458 12.862917 33.128059
F 47.072954 12.862917 54.948656
F 48.291963 36.016174 11.307462
F 47.682458 36.016174 33.128059
F 47.072954 36.016174 54.948656
F 48.291963 59.169432 11.307462
F 47.682458 59.169432 33.128059
F 47.072954 59.169432 54.948656
F 21.567282 20.580672 10.560974
F 20.957778 20.580672 32.381571
F 20.348273 20.580672 54.202167
F 21.567282 43.733929 10.560974
F 20.957778 43.733929 32.381571
F 20.348273 43.733929 54.202167
F 21.567282 66.887187 10.560974
F 20.957778 66.887187 32.381571
F 20.348273 66.887187 54.202167
F 48.291963 20.580672 11.307462
F 47.682458 20.580672 33.128058
F 47.072954 20.580672 54.948655
F 48.291963 43.733929 11.307462
F 47.682458 43.733929 33.128058
F 47.072954 43.733929 54.948655
F 48.291963 66.887187 11.307462
F 47.682458 66.887187 33.128058
F 47.072954 66.887187 54.948655
F 3.649234 7.717749 13.700079
F 3.039730 7.717749 35.520676
F 2.430226 7.717749 57.341272
F 3.649234 30.871007 13.700079
F 3.039730 30.871007 35.520676
F 2.430226 30.871007 57.341272
F 3.649234 54.024264 13.700079
F 3.039730 54.024264 35.520676
F 2.430226 54.024264 57.341272
F 30.373914 7.717749 14.446567
F 29.764409 7.717749 36.267164
F 29.154905 7.717749 58.087760
F 30.373914 30.871007 14.446567
F 29.764409 30.871007 36.267164
F 29.154905 30.871007 58.087760
F 30.373914 54.024264 14.446567
F 29.764409 54.024264 36.267164
F 29.154905 54.024264 58.087760
F 3.649234 15.435502 13.700080
F 3.039730 15.435502 35.520677
F 2.430226 15.435502 57.341273
F 3.649234 38.588760 13.700080
F 3.039730 38.588760 35.520677
F 2.430226 38.588760 57.341273
F 3.649234 61.742017 13.700080
F 3.039730 61.742017 35.520677
F 2.430226 61.742017 57.341273
F 30.373914 15.435502 14.446568
F 29.764409 15.435502 36.267165
F 29.154905 15.435502 58.087761
F 30.373914 38.588760 14.446568
F 29.764409 38.588760 36.267165
F 29.154905 38.588760 58.087761
F 30.373914 61.742017 14.446568
F 29.764409 61.742017 36.267165
F 29.154905 61.742017 58.087761
F 3.649234 0.000000 13.700080
F 3.039730 0.000000 35.520676
F 2.430226 0.000000 57.341272
F 3.649234 23.153257 13.700080
F 3.039730 23.153257 35.520676
F 2.430226 23.153257 57.341272
F 3.649234 46.306515 13.700080
F 3.039730 46.306515 35.520676
F 2.430226 46.306515 57.341272
F 30.373914 0.000000 14.446568
F 29.764409 0.000000 36.267164
F 29.154905 0.000000 58.087760
F 30.373914 23.153257 14.446568
F 29.764409 23.153257 36.267164
F 29.154905 23.153257 58.087760
F 30.373914 46.306515 14.446568
F 29.764409 46.306515 36.267164
F 29.154905 46.306515 58.087760
F 12.557457 7.717750 13.948909
F 11.947952 7.717750 35.769505
F 11.338448 7.717750 57.590103
F 12.557457 30.871007 13.948909
F 11.947952 30.871007 35.769505
F 11.338448 30.871007 57.590103
F 12.557457 54.024265 13.948909
F 11.947952 54.024265 35.769505
F 11.338448 54.024265 57.590103
F 39.282136 7.717750 14.695397
F 38.672632 7.717750 36.515993
F 38.063127 7.717750 58.336590
F 39.282136 30.871007 14.695397
F 38.672632 30.871007 36.515993
F 38.063127 30.871007 58.336590
F 39.282136 54.024265 14.695397
F 38.672632 54.024265 36.515993
F 38.063127 54.024265 58.336590
F 12.557457 15.435503 13.948910
F 11.947952 15.435503 35.769506
F 11.338448 15.435503 57.590104
F 12.557457 38.588760 13.948910
F 11.947952 38.588760 35.769506
F 11.338448 38.588760 57.590104
F 12.557457 61.742018 13.948910
F 11.947952 61.742018 35.769506
F 11.338448 61.742018 57.590104
F 39.282136 15.435503 14.695398
F 38.672632 15.435503 36.515994
F 38.063127 15.435503 58.336591
F 39.282136 38.588760 14.695398
F 38.672632 38.588760 36.515994
F 38.063127 38.588760 58.336591
F 39.282136 61.742018 14.695398
F 38.672632 61.742018 36.515994
F 38.063127 61.742018 58.336591
F 12.557457 0.000000 13.948909
F 11.947952 0.000000 35.769505
F 11.338448 0.000000 57.590103
F 12.557457 23.153258 13.948909
F 11.947952 23.153258 35.769505
F 11.338448 23.153258 57.590103
F 12.557457 46.306515 13.948909
F 11.947952 46.306515 35.769505
F 11.338448 46.306515 57.590103
F 39.282136 0.000000 14.695397
F 38.672632 0.000000 36.515993
F 38.063127 0.000000 58.336590
F 39.282136 23.153258 14.695397
F 38.672632 23.153258 36.515993
F 38.063127 23.153258 58.336590
F 39.282136 46.306515 14.695397
F 38.672632 46.306515 36.515993
F 38.063127 46.306515 58.336590
F 21.465688 7.717751 14.197740
F 20.856184 7.717751 36.018336
F 20.246679 7.717751 57.838932
F 21.465688 30.871008 14.197740
F 20.856184 30.871008 36.018336
F 20.246679 30.871008 57.838932
F 21.465688 54.024266 14.197740
F 20.856184 54.024266 36.018336
F 20.246679 54.024266 57.838932
F 48.190368 7.717751 14.944228
F 47.580863 7.717751 36.764824
F 46.971359 7.717751 58.585420
F 48.190368 30.871008 14.944228
F 47.580863 30.871008 36.764824
F 46.971359 30.871008 58.585420
F 48.190368 54.024266 14.944228
F 47.580863 54.024266 36.764824
F 46.971359 54.024266 58.585420
F 21.465688 15.435503 14.197741
F 20.856184 15.435503 36.018337
F 20.246679 15.435503 57.838933
F 21.465688 38.588761 14.197741
F 20.856184 38.588761 36.018337
F 20.246679 38.588761 57.838933
F 21.465688 61.742018 14.197741
F 20.856184 61.742018 36.018337
F 20.246679 61.742018 57.838933
F 48.190368 15.435503 14.944229
F 47.580863 15.435503 36.764825
F 46.971359 15.435503 58.585421
F 48.190368 38.588761 14.944229
F 47.580863 38.588761 36.764825
F 46.971359 38.588761 58.585421
F 48.190368 61.742018 14.944229
F 47.580863 61.742018 36.764825
F 46.971359 61.742018 58.585421
F 21.465688 0.000001 14.197740
F 20.856184 0.000001 36.018336
F 20.246679 0.000001 57.838933
F 21.465688 23.153259 14.197740
F 20.856184 23.153259 36.018336
F 20.246679 23.153259 57.838933
F 21.465688 46.306516 14.197740
F 20.856184 46.306516 36.018336
F 20.246679 46.306516 57.838933
F 48.190368 0.000001 14.944228
F 47.580863 0.000001 36.764824
F 46.971359 0.000001 58.585421
F 48.190368 23.153259 14.944228
F 47.580863 23.153259 36.764824
F 46.971359 23.153259 58.585421
F 48.190368 46.306516 14.944228
F 47.580863 46.306516 36.764824
F 46.971359 46.306516 58.585421
F 5.977886 1.286291 10.125522
F 5.368381 1.286291 31.946118
F 4.758877 1.286291 53.766715
F 5.977886 24.439548 10.125522
F 5.368381 24.439548 31.946118
F 4.758877 24.439548 53.766715
F 5.977886 47.592806 10.125522
F 5.368381 47.592806 31.946118
F 4.758877 47.592806 53.766715
F 32.702566 1.286291 10.872010
F 32.093062 1.286291 32.692606
F 31.483557 1.286291 54.513203
F 32.702566 24.439548 10.872010
F 32.093062 24.439548 32.692606
F 31.483557 24.439548 54.513203
F 32.702566 47.592806 10.872010
F 32.093062 47.592806 32.692606
F 31.483557 47.592806 54.513203
F 5.977886 9.004040 10.125522
F 5.368381 9.004040 31.946118
F 4.758877 9.004040 53.766715
F 5.977886 32.157298 10.125522
F 5.368381 32.157298 31.946118
F 4.758877 32.157298 53.766715
F 5.977886 55.310555 10.125522
F 5.368381 55.310555 31.946118
F 4.758877 55.310555 53.766715
F 32.702566 9.004040 10.872010
F 32.093062 9.004040 32.692606
F 31.483557 9.004040 54.513203
F 32.702566 32.157298 10.872010
F 32.093062 32.157298 32.692606
F 31.483557 32.157298 54.513203
F 32.702566 55.310555 10.872010
F 32.093062 55.310555 32.692606
F 31.483557 55.310555 54.513203
F 5.977886 16.721795 10.125523
F 5.368381 16.721795 31.946119
F 4.758877 16.721795 53.766715
F 5.977886 39.875053 10.125523
F 5.368381 39.875053 31.946119
F 4.758877 39.875053 53.766715
F 5.977886 63.028310 10.125523
F 5.368381 63.028310 31.946119
F 4.758877 63.028310 53.766715
F 32.702566 16.721795 10.872011
F 32.093062 16.721795 32.692607
F 31.483557 16.721795 54.513203
F 32.702566 39.875053 10.872011
F 32.093062 39.875053 32.692607
F 31.483557 39.875053 54.513203
F 32.702566 63.028310 10.872011
F 32.093062 63.028310 32.692607
F 31.483557 63.028310 54.513203
F 14.886111 1.286290 10.374351
F 14.276607 1.286290 32.194949
F 13.667102 1.286290 54.015545
F 14.886111 24.439548 10.374351
F 14.276607 24.439548 32.194949
F 13.667102 24.439548 54.015545
F 14.886111 47.592806 10.374351
F 14.276607 47.592806 32.194949
F 13.667102 47.592806 54.015545
F 41.610791 1.286290 11.120839
F 41.001286 1.286290 32.941436
F 40.391782 1.286290 54.762033
F 41.610791 24.439548 11.120839
F 41.001286 24.439548 32.941436
F 40.391782 24.439548 54.762033
F 41.610791 47.592806 11.120839
F 41.001286 47.592806 32.941436
F 40.391782 47.592806 54.762033
F 14.886111 9.004040 10.374351
F 14.276607 9.004040 32.194949
F 13.667102 9.004040 54.015545
F 14.886111 32.157297 10.374351
F 14.276607 32.157297 32.194949
F 13.667102 32.157297 54.015545
F 14.886111 55.310555 10.374351
F 14.276607 55.310555 32.194949
F 13.667102 55.310555 54.015545
F 41.610791 9.004040 11.120839
F 41.001286 9.004040 32.941436
F 40.391782 9.004040 54.762033
F 41.610791 32.157297 11.120839
F 41.001286 32.157297 32.941436
F 40.391782 32.157297 54.762033
F 41.610791 55.310555 11.120839
F 41.001286 55.310555 32.941436
F 40.391782 55.310555 54.762033
F 14.886111 16.721795 10.374352
F 14.276607 16.721795 32.194949
F 13.667102 16.721795 54.015546
F 14.886111 39.875053 10.374352
F 14.276607 39.875053 32.194949
F 13.667102 39.875053 54.015546
F 14.886111 63.028310 10.374352
F 14.276607 63.028310 32.194949
F 13.667102 63.028310 54.015546
F 41.610791 16.721795 11.120840
F 41.001286 16.721795 32.941436
F 40.391782 16.721795 54.762034
F 41.610791 39.875053 11.120840
F 41.001286 39.875053 32.941436
F 40.391782 39.875053 54.762034
F 41.610791 63.028310 11.120840
F 41.001286 63.028310 32.941436
F 40.391782 63.028310 54.762034
F 23.794342 1.286290 10.623181
F 23.184837 1.286290 32.443778
F 22.575333 1.286290 54.264374
F 23.794342 24.439548 10.623181
F 23.184837 24.439548 32.443778
F 22.575333 24.439548 54.264374
F 23.794342 47.592805 10.623181
F 23.184837 47.592805 32.443778
F 22.575333 47.592805 54.264374
F 50.519021 1.286290 11.369669
F 49.909517 1.286290 33.190266
F 49.300012 1.286290 55.010862
F 50.519021 24.439548 11.369669
F 49.909517 24.439548 33.190266
F 49.300012 24.439548 55.010862
F 50.519021 47.592805 11.369669
F 49.909517 47.592805 33.190266
F 49.300012 47.592805 55.010862
F 23.794342 9.004040 10.623181
F 23.184837 9.004040 32.443778
F 22.575333 9.004040 54.264374
F 23.794342 32.157297 10.623181
F 23.184837 32.157297 32.443778
F 22.575333 32.157297 54.264374
F 23.794342 55.310555 10.623181
F 23.184837 55.310555 32.443778
F 22.575333 55.310555 54.264374
F 50.519021 9.004040 11.369669
F 49.909517 9.004040 33.190266
F 49.300012 9.004040 55.010862
F 50.519021 32.157297 11.369669
F 49.909517 32.157297 33.190266
F 49.300012 32.157297 55.010862
F 50.519021 55.310555 11.369669
F 49.909517 55.310555 33.190266
F 49.300012 55.310555 55.010862
F 23.794342 16.721795 10.623182
F 23.184837 16.721795 32.443778
F 22.575333 16.721795 54.264375
F 23.794342 39.875052 10.623182
F 23.184837 39.875052 32.443778
F 22.575333 39.875052 54.264375
F 23.794342 63.028310 10.623182
F 23.184837 63.028310 32.443778
F 22.575333 63.028310 54.264375
F 50.519021 16.721795 11.369670
F 49.909517 16.721795 33.190266
F 49.300012 16.721795 55.010863
F 50.519021 39.875052 11.369670
F 49.909517 39.875052 33.190266
F 49.300012 39.875052 55.010863
F 50.519021 63.028310 11.369670
F 49.909517 63.028310 33.190266
F 49.300012 63.028310 55.010863
F 5.876287 3.858875 13.762287
F 5.266782 3.858875 35.582883
F 4.657278 3.858875 57.403480
F 5.876287 27.012132 13.762287
F 5.266782 27.012132 35.582883
F 4.657278 27.012132 57.403480
F 5.876287 50.165390 13.762287
F 5.266782 50.165390 35.582883
F 4.657278 50.165390 57.403480
F 32.600967 3.858875 14.508775
F 31.991463 3.858875 36.329371
F 31.381958 3.858875 58.149967
F 32.600967 27.012132 14.508775
F 31.991463 27.012132 36.329371
F 31.381958 27.012132 58.149967
F 32.600967 50.165390 14.508775
F 31.991463 50.165390 36.329371
F 31.381958 50.165390 58.149967
F 5.876287 11.576625 13.762287
F 5.266782 11.576625 35.582883
F 4.657278 11.576625 57.403480
F 5.876287 34.729882 13.762287
F 5.266782 34.729882 35.582883
F 4.657278 34.729882 57.403480
F 5.876287 57.883140 13.762287
F 5.266782 57.883140 35.582883
F 4.657278 57.883140 57.403480
F 32.600967 11.576625 14.508775
F 31.991463 11.576625 36.329371
F 31.381958 11.576625 58.149967
F 32.600967 34.729882 14.508775
F 31.991463 34.729882 36.329371
F 31.381958 34.729882 58.149967
F 32.600967 57.883140 14.508775
F 31.991463 57.883140 36.329371
F 31.381958 57.883140 58.149967
F 5.876287 19.294380 13.762287
F 5.266782 19.294380 35.582884
F 4.657278 19.294380 57.403481
F 5.876287 42.447638 13.762287
F 5.266782 42.447638 35.582884
F 4.657278 42.447638 57.403481
F 5.876287 65.600895 13.762287
F 5.266782 65.600895 35.582884
F 4.657278 65.600895 57.403481
F 32.600967 19.294380 14.508775
F 31.991463 19.294380 36.329372
F 31.381958 19.294380 58.149968
F 32.600967 42.447638 14.508775
F 31.991463 42.447638 36.329372
F 31.381958 42.447638 58.149968
F 32.600967 65.600895 14.508775
F 31.991463 65.600895 36.329372
F 31.381958 65.600895 58.149968
F 14.784512 3.858876 14.011117
F 14.175008 3.858876 35.831714
F 13.565503 3.858876 57.652310
F 14.784512 27.012134 14.011117
F 14.175008 27.012134 35.831714
F 13.565503 27.012134 57.652310
F 14.784512 50.165391 14.011117
F 14.175008 50.165391 35.831714
F 13.565503 50.165391 57.652310
F 41.509192 3.858876 14.757605
F 40.899687 3.858876 36.578202
F 40.290183 3.858876 58.398798
F 41.509192 27.012134 14.757605
F 40.899687 27.012134 36.578202
F 40.290183 27.012134 58.398798
F 41.509192 50.165391 14.757605
F 40.899687 50.165391 36.578202
F 40.290183 50.165391 58.398798
F 14.784512 11.576626 14.011117
F 14.175008 11.576626 35.831714
F 13.565503 11.576626 57.652310
F 14.784512 34.729884 14.011117
F 14.175008 34.729884 35.831714
F 13.565503 34.729884 57.652310
F 14.784512 57.883141 14.011117
F 14.175008 57.883141 35.831714
F 13.565503 57.883141 57.652310
F 41.509192 11.576626 14.757605
F 40.899687 11.576626 36.578202
F 40.290183 11.576626 58.398798
F 41.509192 34.729884 14.757605
F 40.899687 34.729884 36.578202
F 40.290183 34.729884 58.398798
F 41.509192 57.883141 14.757605
F 40.899687 57.883141 36.578202
F 40.290183 57.883141 58.398798
F 14.784512 19.294382 14.011117
F 14.175008 19.294382 35.831715
F 13.565503 19.294382 57.652311
F 14.784512 42.447639 14.011117
F 14.175008 42.447639 35.831715
F 13.565503 42.447639 57.652311
F 14.784512 65.600897 14.011117
F 14.175008 65.600897 35.831715
F 13.565503 65.600897 57.652311
F 41.509192 19.294382 14.757605
F 40.899687 19.294382 36.578203
F 40.290183 19.294382 58.398799
F 41.509192 42.447639 14.757605
F 40.899687 42.447639 36.578203
F 40.290183 42.447639 58.398799
F 41.509192 65.600897 14.757605
F 40.899687 65.600897 36.578203
F 40.290183 65.600897 58.398799
F 23.692745 3.858875 14.259946
F 23.083240 3.858875 36.080542
F 22.473736 3.858875 57.901139
F 23.692745 27.012133 14.259946
F 23.083240 27.012133 36.080542
F 22.473736 27.012133 57.901139
F 23.692745 50.165390 14.259946
F 23.083240 50.165390 36.080542
F 22.473736 50.165390 57.901139
F 50.417424 3.858875 15.006434
F 49.807920 3.858875 36.827030
F 49.198415 3.858875 58.647627
F 50.417424 27.012133 15.006434
F 49.807920 27.012133 36.827030
F 49.198415 27.012133 58.647627
F 50.417424 50.165390 15.006434
F 49.807920 50.165390 36.827030
F 49.198415 50.165390 58.647627
F 23.692745 11.576625 14.259946
F 23.083240 11.576625 36.080543
F 22.473736 11.576625 57.901139
F 23.692745 34.729883 14.259946
F 23.083240 34.729883 36.080543
F 22.473736 34.729883 57.901139
F 23.692745 57.883140 14.259946
F 23.083240 57.883140 36.080543
F 22.473736 57.883140 57.901139
F 50.417424 11.576625 15.006434
F 49.807920 11.576625 36.827031
F 49.198415 11.576625 58.647627
F 50.417424 34.729883 15.006434
F 49.807920 34.729883 36.827031
F 49.198415 34.729883 58.647627
F 50.417424 57.883140 15.006434
F 49.807920 57.883140 36.827031
F 49.198415 57.883140 58.647627
F 23.692745 19.294381 14.259947
F 23.083240 19.294381 36.080543
F 22.473736 19.294381 57.901140
F 23.692745 42.447638 14.259947
F 23.083240 42.447638 36.080543
F 22.473736 42.447638 57.901140
F 23.692745 65.600896 14.259947
F 23.083240 65.600896 36.080543
F 22.473736 65.600896 57.901140
F 50.417424 19.294381 15.006435
F 49.807920 19.294381 36.827031
F 49.198415 19.294381 58.647628
F 50.417424 42.447638 15.006435
F 49.807920 42.447638 36.827031
F 49.198415 42.447638 58.647628
F 50.417424 65.600896 15.006435
F 49.807920 65.600896 36.827031
F 49.198415 65.600896 58.647628
F 5.952488 3.858875 11.034713
F 5.342983 3.858875 32.855310
F 4.733479 3.858875 54.675907
F 5.952488 27.012133 11.034713
F 5.342983 27.012133 32.855310
F 4.733479 27.012133 54.675907
F 5.952488 50.165390 11.034713
F 5.342983 50.165390 32.855310
F 4.733479 50.165390 54.675907
F 32.677167 3.858875 11.781201
F 32.067663 3.858875 33.601797
F 31.458158 3.858875 55.422395
F 32.677167 27.012133 11.781201
F 32.067663 27.012133 33.601797
F 31.458158 27.012133 55.422395
F 32.677167 50.165390 11.781201
F 32.067663 50.165390 33.601797
F 31.458158 50.165390 55.422395
F 5.952488 11.576625 11.034713
F 5.342983 11.576625 32.855310
F 4.733479 11.576625 54.675907
F 5.952488 34.729883 11.034713
F 5.342983 34.729883 32.855310
F 4.733479 34.729883 54.675907
F 5.952488 57.883140 11.034713
F 5.342983 57.883140 32.855310
F 4.733479 57.883140 54.675907
F 32.677167 11.576625 11.781201
F 32.067663 11.576625 33.601797
F 31.458158 11.576625 55.422395
F 32.677167 34.729883 11.781201
F 32.067663 34.729883 33.601797
F 31.458158 34.729883 55.422395
F 32.677167 57.883140 11.781201
F 32.067663 57.883140 33.601797
F 31.458158 57.883140 55.422395
F 5.952488 19.294381 11.034712
F 5.342983 19.294381 32.855310
F 4.733479 19.294381 54.675906
F 5.952488 42.447638 11.034712
F 5.342983 42.447638 32.855310
F 4.733479 42.447638 54.675906
F 5.952488 65.600896 11.034712
F 5.342983 65.600896 32.855310
F 4.733479 65.600896 54.675906
F 32.677167 19.294381 11.781200
F 32.067663 19.294381 33.601797
F 31.458158 19.294381 55.422394
F 32.677167 42.447638 11.781200
F 32.067663 42.447638 33.601797
F 31.458158 42.447638 55.422394
F 32.677167 65.600896 11.781200
F 32.067663 65.600896 33.601797
F 31.458158 65.600896 55.422394
F 14.860713 3.858876 11.283542
F 14.251209 3.858876 33.104139
F 13.641704 3.858876 54.924735
F 14.860713 27.012133 11.283542
F 14.251209 27.012133 33.104139
F 13.641704 27.012133 54.924735
F 14.860713 50.165391 11.283542
F 14.251209 50.165391 33.104139
F 13.641704 50.165391 54.924735
F 41.585393 3.858876 12.030030
F 40.975888 3.858876 33.850627
F 40.366384 3.858876 55.671223
F 41.585393 27.012133 12.030030
F 40.975888 27.012133 33.850627
F 40.366384 27.012133 55.671223
F 41.585393 50.165391 12.030030
F 40.975888 50.165391 33.850627
F 40.366384 50.165391 55.671223
F 14.860713 11.576626 11.283542
F 14.251209 11.576626 33.104139
F 13.641704 11.576626 54.924735
F 14.860713 34.729883 11.283542
F 14.251209 34.729883 33.104139
F 13.641704 34.729883 54.924735
F 14.860713 57.883141 11.283542
F 14.251209 57.883141 33.104139
F 13.641704 57.883141 54.924735
F 41.585393 11.576626 12.030030
F 40.975888 11.576626 33.850627
F 40.366384 11.576626 55.671223
F 41.585393 34.729883 12.030030
F 40.975888 34.729883 33.850627
F 40.366384 34.729883 55.671223
F 41.585393 57.883141 12.030030
F 40.975888 57.883141 33.850627
F 40.366384 57.883141 55.671223
F 14.860713 19.294381 11.283542
F 14.251209 19.294381 33.104138
F 13.641704 19.294381 54.924735
F 14.860713 42.447639 11.283542
F 14.251209 42.447639 33.104138
F 13.641704 42.447639 54.924735
F 14.860713 65.600896 11.283542
F 14.251209 65.600896 33.104138
F 13.641704 65.600896 54.924735
F 41.585393 19.294381 12.030030
F 40.975888 19.294381 33.850626
F 40.366384 19.294381 55.671223
F 41.585393 42.447639 12.030030
F 40.975888 42.447639 33.850626
F 40.366384 42.447639 55.671223
F 41.585393 65.600896 12.030030
F 40.975888 65.600896 33.850626
F 40.366384 65.600896 55.671223
F 23.768944 3.858875 11.532372
F 23.159439 3.858875 33.352968
F 22.549935 3.858875 55.173565
F 23.768944 27.012133 11.532372
F 23.159439 27.012133 33.352968
F 22.549935 27.012133 55.173565
F 23.768944 50.165390 11.532372
F 23.159439 50.165390 33.352968
F 22.549935 50.165390 55.173565
F 50.493623 3.858875 12.278860
F 49.884119 3.858875 34.099456
F 49.274614 3.858875 55.920053
F 50.493623 27.012133 12.278860
F 49.884119 27.012133 34.099456
F 49.274614 27.012133 55.920053
F 50.493623 50.165390 12.278860
F 49.884119 50.165390 34.099456
F 49.274614 50.165390 55.920053
F 23.768944 11.576625 11.532372
F 23.159439 11.576625 33.352968
F 22.549935 11.576625 55.173564
F 23.768944 34.729883 11.532372
F 23.159439 34.729883 33.352968
F 22.549935 34.729883 55.173564
F 23.768944 57.883140 11.532372
F 23.159439 57.883140 33.352968
F 22.549935 57.883140 55.173564
F 50.493623 11.576625 12.278860
F 49.884119 11.576625 34.099456
F 49.274614 11.576625 55.920052
F 50.493623 34.729883 12.278860
F 49.884119 34.729883 34.099456
F 49.274614 34.729883 55.920052
F 50.493623 57.883140 12.278860
F 49.884119 57.883140 34.099456
F 49.274614 57.883140 55.920052
F 23.768944 19.294381 11.532371
F 23.159439 19.294381 33.352968
F 22.549935 19.294381 55.173564
F 23.768944 42.447638 11.532371
F 23.159439 42.447638 33.352968
F 22.549935 42.447638 55.173564
F 23.768944 65.600896 11.532371
F 23.159439 65.600896 33.352968
F 22.549935 65.600896 55.173564
F 50.493623 19.294381 12.278859
F 49.884119 19.294381 34.099456
F 49.274614 19.294381 55.920052
F 50.493623 42.447638 12.278859
F 49.884119 42.447638 34.099456
F 49.274614 42.447638 55.920052
F 50.493623 65.600896 12.278859
F 49.884119 65.600896 34.099456
F 49.274614 65.600896 55.920052
F 6.054061 1.286291 7.397948
F 5.444556 1.286291 29.218544
F 4.835052 1.286291 51.039141
F 6.054061 24.439549 7.397948
F 5.444556 24.439549 29.218544
F 4.835052 24.439549 51.039141
F 6.054061 47.592806 7.397948
F 5.444556 47.592806 29.218544
F 4.835052 47.592806 51.039141
F 32.778741 1.286291 8.144436
F 32.169237 1.286291 29.965032
F 31.559732 1.286291 51.785629
F 32.778741 24.439549 8.144436
F 32.169237 24.439549 29.965032
F 31.559732 24.439549 51.785629
F 32.778741 47.592806 8.144436
F 32.169237 47.592806 29.965032
F 31.559732 47.592806 51.785629
F 6.054061 9.004041 7.397948
F 5.444556 9.004041 29.218544
F 4.835052 9.004041 51.039141
F 6.054061 32.157298 7.397948
F 5.444556 32.157298 29.218544
F 4.835052 32.157298 51.039141
F 6.054061 55.310556 7.397948
F 5.444556 55.310556 29.218544
F 4.835052 55.310556 51.039141
F 32.778741 9.004041 8.144436
F 32.169237 9.004041 29.965032
F 31.559732 9.004041 51.785629
F 32.778741 32.157298 8.144436
F 32.169237 32.157298 29.965032
F 31.559732 32.157298 51.785629
F 32.778741 55.310556 8.144436
F 32.169237 55.310556 29.965032
F 31.559732 55.310556 51.785629
F 6.054061 16.721796 7.397947
F 5.444556 16.721796 29.218544
F 4.835052 16.721796 51.039140
F 6.054061 39.875053 7.397947
F 5.444556 39.875053 29.218544
F 4.835052 39.875053 51.039140
F 6.054061 63.028311 7.397947
F 5.444556 63.028311 29.218544
F 4.835052 63.028311 51.039140
F 32.778741 16.721796 8.144435
F 32.169237 16.721796 29.965032
F 31.559732 16.721796 51.785628
F 32.778741 39.875053 8.144435
F 32.169237 39.875053 29.965032
F 31.559732 39.875053 51.785628
F 32.778741 63.028311 8.144435
F 32.169237 63.028311 29.965032
F 31.559732 63.028311 51.785628
F 14.962286 1.286290 7.646776
F 14.352782 1.286290 29.467373
F 13.743277 1.286290 51.287969
F 14.962286 24.439547 7.646776
F 14.352782 24.439547 29.467373
F 13.743277 24.439547 51.287969
F 14.962286 47.592805 7.646776
F 14.352782 47.592805 29.467373
F 13.743277 47.592805 51.287969
F 41.686966 1.286290 8.393264
F 41.077461 1.286290 30.213861
F 40.467957 1.286290 52.034457
F 41.686966 24.439547 8.393264
F 41.077461 24.439547 30.213861
F 40.467957 24.439547 52.034457
F 41.686966 47.592805 8.393264
F 41.077461 47.592805 30.213861
F 40.467957 47.592805 52.034457
F 14.962286 9.004039 7.646776
F 14.352782 9.004039 29.467373
F 13.743277 9.004039 51.287969
F 14.962286 32.157297 7.646776
F 14.352782 32.157297 29.467373
F 13.743277 32.157297 51.287969
F 14.962286 55.310554 7.646776
F 14.352782 55.310554 29.467373
F 13.743277 55.310554 51.287969
F 41.686966 9.004039 8.393264
F 41.077461 9.004039 30.213861
F 40.467957 9.004039 52.034457
F 41.686966 32.157297 8.393264
F 41.077461 32.157297 30.213861
F 40.467957 32.157297 52.034457
F 41.686966 55.310554 8.393264
F 41.077461 55.310554 30.213861
F 40.467957 55.310554 52.034457
F 14.962286 16.721795 7.646776
F 14.352782 16.721795 29.467372
F 13.743277 16.721795 51.287968
F 14.962286 39.875052 7.646776
F 14.352782 39.875052 29.467372
F 13.743277 39.875052 51.287968
F 14.962286 63.028310 7.646776
F 14.352782 63.028310 29.467372
F 13.743277 63.028310 51.287968
F 41.686966 16.721795 8.393264
F 41.077461 16.721795 30.213860
F 40.467957 16.721795 52.034456
F 41.686966 39.875052 8.393264
F 41.077461 39.875052 30.213860
F 40.467957 39.875052 52.034456
F 41.686966 63.028310 8.393264
F 41.077461 63.028310 30.213860
F 40.467957 63.028310 52.034456
F 23.870518 1.286290 7.895606
F 23.261013 1.286290 29.716202
F 22.651509 1.286290 51.536799
F 23.870518 24.439548 7.895606
F 23.261013 24.439548 29.716202
F 22.651509 24.439548 51.536799
F 23.870518 47.592805 7.895606
F 23.261013 47.592805 29.716202
F 22.651509 47.592805 51.536799
F 50.595198 1.286290 8.642094
F 49.985694 1.286290 30.462690
F 49.376189 1.286290 52.283287
F 50.595198 24.439548 8.642094
F 49.985694 24.439548 30.462690
F 49.376189 24.439548 52.283287
F 50.595198 47.592805 8.642094
F 49.985694 47.592805 30.462690
F 49.376189 47.592805 52.283287
F 23.870518 9.004039 7.895606
F 23.261013 9.004039 29.716202
F 22.651509 9.004039 51.536799
F 23.870518 32.157297 7.895606
F 23.261013 32.157297 29.716202
F 22.651509 32.157297 51.536799
F 23.870518 55.310555 7.895606
F 23.261013 55.310555 29.716202
F 22.651509 55.310555 51.536799
F 50.595198 9.004039 8.642094
F 49.985694 9.004039 30.462690
F 49.376189 9.004039 52.283287
F 50.595198 32.157297 8.642094
F 49.985694 32.157297 30.462690
F 49.376189 32.157297 52.283287
F 50.595198 55.310555 8.642094
F 49.985694 55.310555 30.462690
F 49.376189 55.310555 52.283287
F 23.870518 16.721795 7.895605
F 23.261013 16.721795 29.716201
F 22.651509 16.721795 51.536799
F 23.870518 39.875052 7.895605
F 23.261013 39.875052 29.716201
F 22.651509 39.875052 51.536799
F 23.870518 63.028310 7.895605
F 23.261013 63.028310 29.716201
F 22.651509 63.028310 51.536799
F 50.595198 16.721795 8.642093
F 49.985694 16.721795 30.462689
F 49.376189 16.721795 52.283287
F 50.595198 39.875052 8.642093
F 49.985694 39.875052 30.462689
F 49.376189 39.875052 52.283287
F 50.595198 63.028310 8.642093
F 49.985694 63.028310 30.462689
F 49.376189 63.028310 52.283287
F 8.179545 7.717750 11.096921
F 7.570041 7.717750 32.917518
F 6.960536 7.717750 54.738114
F 8.179545 30.871007 11.096921
F 7.570041 30.871007 32.917518
F 6.960536 30.871007 54.738114
F 8.179545 54.024265 11.096921
F 7.570041 54.024265 32.917518
F 6.960536 54.024265 54.738114
F 34.904226 7.717750 11.843409
F 34.294721 7.717750 33.664006
F 33.685217 7.717750 55.484602
F 34.904226 30.871007 11.843409
F 34.294721 30.871007 33.664006
F 33.685217 30.871007 55.484602
F 34.904226 54.024265 11.843409
F 34.294721 54.024265 33.664006
F 33.685217 54.024265 55.484602
F 8.179545 15.435502 11.096920
F 7.570041 15.435502 32.917517
F 6.960536 15.435502 54.738113
F 8.179545 38.588760 11.096920
F 7.570041 38.588760 32.917517
F 6.960536 38.588760 54.738113
F 8.179545 61.742018 11.096920
F 7.570041 61.742018 32.917517
F 6.960536 61.742018 54.738113
F 34.904226 15.435502 11.843408
F 34.294721 15.435502 33.664005
F 33.685217 15.435502 55.484601
F 34.904226 38.588760 11.843408
F 34.294721 38.588760 33.664005
F 33.685217 38.588760 55.484601
F 34.904226 61.742018 11.843408
F 34.294721 61.742018 33.664005
F 33.685217 61.742018 55.484601
F 8.179545 0.000000 11.096921
F 7.570041 0.000000 32.917517
F 6.960536 0.000000 54.738114
F 8.179545 23.153258 11.096921
F 7.570041 23.153258 32.917517
F 6.960536 23.153258 54.738114
F 8.179545 46.306515 11.096921
F 7.570041 46.306515 32.917517
F 6.960536 46.306515 54.738114
F 34.904226 0.000000 11.843409
F 34.294721 0.000000 33.664005
F 33.685217 0.000000 55.484602
F 34.904226 23.153258 11.843409
F 34.294721 23.153258 33.664005
F 33.685217 23.153258 55.484602
F 34.904226 46.306515 11.843409
F 34.294721 46.306515 33.664005
F 33.685217 46.306515 55.484602
F 17.087773 7.717750 11.345749
F 16.478268 7.717750 33.166346
F 15.868764 7.717750 54.986942
F 17.087773 30.871008 11.345749
F 16.478268 30.871008 33.166346
F 15.868764 30.871008 54.986942
F 17.087773 54.024265 11.345749
F 16.478268 54.024265 33.166346
F 15.868764 54.024265 54.986942
F 43.812452 7.717750 12.092237
F 43.202948 7.717750 33.912834
F 42.593443 7.717750 55.733430
F 43.812452 30.871008 12.092237
F 43.202948 30.871008 33.912834
F 42.593443 30.871008 55.733430
F 43.812452 54.024265 12.092237
F 43.202948 54.024265 33.912834
F 42.593443 54.024265 55.733430
F 17.087773 15.435503 11.345748
F 16.478268 15.435503 33.166345
F 15.868764 15.435503 54.986941
F 17.087773 38.588760 11.345748
F 16.478268 38.588760 33.166345
F 15.868764 38.588760 54.986941
F 17.087773 61.742018 11.345748
F 16.478268 61.742018 33.166345
F 15.868764 61.742018 54.986941
F 43.812452 15.435503 12.092236
F 43.202948 15.435503 33.912833
F 42.593443 15.435503 55.733429
F 43.812452 38.588760 12.092236
F 43.202948 38.588760 33.912833
F 42.593443 38.588760 55.733429
F 43.812452 61.742018 12.092236
F 43.202948 61.742018 33.912833
F 42.593443 61.742018 55.733429
F 17.087773 0.000001 11.345749
F 16.478268 0.000001 33.166346
F 15.868764 0.000001 54.986942
F 17.087773 23.153258 11.345749
F 16.478268 23.153258 33.166346
F 15.868764 23.153258 54.986942
F 17.087773 46.306516 11.345749
F 16.478268 46.306516 33.166346
F 15.868764 46.306516 54.986942
F 43.812452 0.000001 12.092237
F 43.202948 0.000001 33.912834
F 42.593443 0.000001 55.733430
F 43.812452 23.153258 12.092237
F 43.202948 23.153258 33.912834
F 42.593443 23.153258 55.733430
F 43.812452 46.306516 12.092237
F 43.202948 46.306516 33.912834
F 42.593443 46.306516 55.733430
F 25.996002 7.717750 11.594579
F 25.386498 7.717750 33.415177
F 24.776993 7.717750 55.235773
F 25.996002 30.871007 11.594579
F 25.386498 30.871007 33.415177
F 24.776993 30.871007 55.235773
F 25.996002 54.024265 11.594579
F 25.386498 54.024265 33.415177
F 24.776993 54.024265 55.235773
F 51.501674 7.717750 55.982261
F 51.501674 30.871007 55.982261
F 51.501674 54.024265 55.982261
F 25.996002 15.435502 11.594578
F 25.386498 15.435502 33.415175
F 24.776993 15.435502 55.235772
F 25.996002 38.588760 11.594578
F 25.386498 38.588760 33.415175
F 24.776993 38.588760 55.235772
F 25.996002 61.742018 11.594578
F 25.386498 61.742018 33.415175
F 24.776993 61.742018 55.235772
F 51.501674 15.435502 55.982260
F 51.501674 38.588760 55.982260
F 51.501674 61.742018 55.982260
F 25.996002 0.000000 11.594579
F 25.386498 0.000000 33.415176
F 24.776993 0.000000 55.235773
F 25.996002 23.153258 11.594579
F 25.386498 23.153258 33.415176
F 24.776993 23.153258 55.235773
F 25.996002 46.306515 11.594579
F 25.386498 46.306515 33.415176
F 24.776993 46.306515 55.235773
F 51.501674 0.000000 55.982261
F 51.501674 23.153258 55.982261
F 51.501674 46.306515 55.982261
F 8.281114 5.145165 7.460155
F 7.671610 5.145165 29.280752
F 7.062105 5.145165 51.101348
F 8.281114 28.298423 7.460155
F 7.671610 28.298423 29.280752
F 7.062105 28.298423 51.101348
F 8.281114 51.451680 7.460155
F 7.671610 51.451680 29.280752
F 7.062105 51.451680 51.101348
F 35.005794 5.145165 8.206643
F 34.396289 5.145165 30.027240
F 33.786785 5.145165 51.847836
F 35.005794 28.298423 8.206643
F 34.396289 28.298423 30.027240
F 33.786785 28.298423 51.847836
F 35.005794 51.451680 8.206643
F 34.396289 51.451680 30.027240
F 33.786785 51.451680 51.847836
F 8.281114 12.862918 7.460154
F 7.671610 12.862918 29.280751
F 7.062105 12.862918 51.101347
F 8.281114 36.016175 7.460154
F 7.671610 36.016175 29.280751
F 7.062105 36.016175 51.101347
F 8.281114 59.169433 7.460154
F 7.671610 59.169433 29.280751
F 7.062105 59.169433 51.101347
F 35.005794 12.862918 8.206642
F 34.396289 12.862918 30.027239
F 33.786785 12.862918 51.847835
F 35.005794 36.016175 8.206642
F 34.396289 36.016175 30.027239
F 33.786785 36.016175 51.847835
F 35.005794 59.169433 8.206642
F 34.396289 59.169433 30.027239
F 33.786785 59.169433 51.847835
F 8.281114 20.580673 7.460155
F 7.671610 20.580673 29.280751
F 7.062105 20.580673 51.101348
F 8.281114 43.733930 7.460155
F 7.671610 43.733930 29.280751
F 7.062105 43.733930 51.101348
F 8.281114 66.887188 7.460155
F 7.671610 66.887188 29.280751
F 7.062105 66.887188 51.101348
F 35.005794 20.580673 8.206643
F 34.396289 20.580673 30.027239
F 33.786785 20.580673 51.847836
F 35.005794 43.733930 8.206643
F 34.396289 43.733930 30.027239
F 33.786785 43.733930 51.847836
F 35.005794 66.887188 8.206643
F 34.396289 66.887188 30.027239
F 33.786785 66.887188 51.847836
F 17.189343 5.145164 7.708983
F 16.579838 5.145164 29.529579
F 15.970334 5.145164 51.350177
F 17.189343 28.298421 7.708983
F 16.579838 28.298421 29.529579
F 15.970334 28.298421 51.350177
F 17.189343 51.451679 7.708983
F 16.579838 51.451679 29.529579
F 15.970334 51.451679 51.350177
F 43.914022 5.145164 8.455471
F 43.304518 5.145164 30.276067
F 42.695013 5.145164 52.096664
F 43.914022 28.298421 8.455471
F 43.304518 28.298421 30.276067
F 42.695013 28.298421 52.096664
F 43.914022 51.451679 8.455471
F 43.304518 51.451679 30.276067
F 42.695013 51.451679 52.096664
F 17.189343 12.862916 7.708982
F 16.579838 12.862916 29.529578
F 15.970334 12.862916 51.350176
F 17.189343 36.016174 7.708982
F 16.579838 36.016174 29.529578
F 15.970334 36.016174 51.350176
F 17.189343 59.169431 7.708982
F 16.579838 59.169431 29.529578
F 15.970334 59.169431 51.350176
F 43.914022 12.862916 8.455470
F 43.304518 12.862916 30.276066
F 42.695013 12.862916 52.096663
F 43.914022 36.016174 8.455470
F 43.304518 36.016174 30.276066
F 42.695013 36.016174 52.096663
F 43.914022 59.169431 8.455470
F 43.304518 59.169431 30.276066
F 42.695013 59.169431 52.096663
F 17.189343 20.580671 7.708983
F 16.579838 20.580671 29.529579
F 15.970334 20.580671 51.350177
F 17.189343 43.733929 7.708983
F 16.579838 43.733929 29.529579
F 15.970334 43.733929 51.350177
F 17.189343 66.887186 7.708983
F 16.579838 66.887186 29.529579
F 15.970334 66.887186 51.350177
F 43.914022 20.580671 8.455471
F 43.304518 20.580671 30.276067
F 42.695013 20.580671 52.096664
F 43.914022 43.733929 8.455471
F 43.304518 43.733929 30.276067
F 42.695013 43.733929 52.096664
F 43.914022 66.887186 8.455471
F 43.304518 66.887186 30.276067
F 42.695013 66.887186 52.096664
F 26.097573 5.145165 7.957814
F 25.488069 5.145165 29.778411
F 24.878564 5.145165 51.599007
F 26.097573 28.298423 7.957814
F 25.488069 28.298423 29.778411
F 24.878564 28.298423 51.599007
F 26.097573 51.451680 7.957814
F 25.488069 51.451680 29.778411
F 24.878564 51.451680 51.599007
F 51.603244 5.145165 52.345495
F 51.603244 28.298423 52.345495
F 51.603244 51.451680 52.345495
F 26.097573 12.862917 7.957813
F 25.488069 12.862917 29.778410
F 24.878564 12.862917 51.599006
F 26.097573 36.016175 7.957813
F 25.488069 36.016175 29.778410
F 24.878564 36.016175 51.599006
F 26.097573 59.169432 7.957813
F 25.488069 59.169432 29.778410
F 24.878564 59.169432 51.599006
F 51.603244 12.862917 52.345494
F 51.603244 36.016175 52.345494
F 51.603244 59.169432 52.345494
F 26.097573 20.580673 7.957814
F 25.488069 20.580673 29.778410
F 24.878564 20.580673 51.599007
F 26.097573 43.733930 7.957814
F 25.488069 43.733930 29.778410
F 24.878564 43.733930 51.599007
F 26.097573 66.887188 7.957814
F 25.488069 66.887188 29.778410
F 24.878564 66.887188 51.599007
F 51.603244 20.580673 52.345495
F 51.603244 43.733930 52.345495
F 51.603244 66.887188 52.345495
F 8.204939 5.145165 10.187729
F 7.595435 5.145165 32.008326
F 6.985930 5.145165 53.828922
F 8.204939 28.298423 10.187729
F 7.595435 28.298423 32.008326
F 6.985930 28.298423 53.828922
F 8.204939 51.451680 10.187729
F 7.595435 51.451680 32.008326
F 6.985930 51.451680 53.828922
F 34.929619 5.145165 10.934217
F 34.320114 5.145165 32.754813
F 33.710610 5.145165 54.575410
F 34.929619 28.298423 10.934217
F 34.320114 28.298423 32.754813
F 33.710610 28.298423 54.575410
F 34.929619 51.451680 10.934217
F 34.320114 51.451680 32.754813
F 33.710610 51.451680 54.575410
F 8.204939 12.862917 10.187729
F 7.595435 12.862917 32.008327
F 6.985930 12.862917 53.828923
F 8.204939 36.016175 10.187729
F 7.595435 36.016175 32.008327
F 6.985930 36.016175 53.828923
F 8.204939 59.169432 10.187729
F 7.595435 59.169432 32.008327
F 6.985930 59.169432 53.828923
F 34.929619 12.862917 10.934217
F 34.320114 12.862917 32.754814
F 33.710610 12.862917 54.575411
F 34.929619 36.016175 10.934217
F 34.320114 36.016175 32.754814
F 33.710610 36.016175 54.575411
F 34.929619 59.169432 10.934217
F 34.320114 59.169432 32.754814
F 33.710610 59.169432 54.575411
F 8.204939 20.580673 10.187729
F 7.595435 20.580673 32.008326
F 6.985930 20.580673 53.828923
F 8.204939 43.733930 10.187729
F 7.595435 43.733930 32.008326
F 6.985930 43.733930 53.828923
F 8.204939 66.887188 10.187729
F 7.595435 66.887188 32.008326
F 6.985930 66.887188 53.828923
F 34.929619 20.580673 10.934217
F 34.320114 20.580673 32.754813
F 33.710610 20.580673 54.575411
F 34.929619 43.733930 10.934217
F 34.320114 43.733930 32.754813
F 33.710610 43.733930 54.575411
F 34.929619 66.887188 10.934217
F 34.320114 66.887188 32.754813
F 33.710610 66.887188 54.575411
F 17.113167 5.145164 10.436560
F 16.503662 5.145164 32.257156
F 15.894158 5.145164 54.077752
F 17.113167 28.298422 10.436560
F 16.503662 28.298422 32.257156
F 15.894158 28.298422 54.077752
F 17.113167 51.451679 10.436560
F 16.503662 51.451679 32.257156
F 15.894158 51.451679 54.077752
F 43.837846 5.145164 11.183048
F 43.228342 5.145164 33.003644
F 42.618837 5.145164 54.824240
F 43.837846 28.298422 11.183048
F 43.228342 28.298422 33.003644
F 42.618837 28.298422 54.824240
F 43.837846 51.451679 11.183048
F 43.228342 51.451679 33.003644
F 42.618837 51.451679 54.824240
F 17.113167 12.862917 10.436560
F 16.503662 12.862917 32.257157
F 15.894158 12.862917 54.077753
F 17.113167 36.016174 10.436560
F 16.503662 36.016174 32.257157
F 15.894158 36.016174 54.077753
F 17.113167 59.169432 10.436560
F 16.503662 59.169432 32.257157
F 15.894158 59.169432 54.077753
F 43.837846 12.862917 11.183048
F 43.228342 12.862917 33.003645
F 42.618837 12.862917 54.824241
F 43.837846 36.016174 11.183048
F 43.228342 36.016174 33.003645
F 42.618837 36.016174 54.824241
F 43.837846 59.169432 11.183048
F 43.228342 59.169432 33.003645
F 42.618837 59.169432 54.824241
F 17.113167 20.580672 10.436560
F 16.503662 20.580672 32.257156
F 15.894158 20.580672 54.077753
F 17.113167 43.733929 10.436560
F 16.503662 43.733929 32.257156
F 15.894158 43.733929 54.077753
F 17.113167 66.887187 10.436560
F 16.503662 66.887187 32.257156
F 15.894158 66.887187 54.077753
F 43.837846 20.580672 11.183048
F 43.228342 20.580672 33.003644
F 42.618837 20.580672 54.824241
F 43.837846 43.733929 11.183048
F 43.228342 43.733929 33.003644
F 42.618837 43.733929 54.824241
F 43.837846 66.887187 11.183048
F 43.228342 66.887187 33.003644
F 42.618837 66.887187 54.824241
F 26.021396 5.145165 10.685387
F 25.411892 5.145165 32.505984
F 24.802387 5.145165 54.326580
F 26.021396 28.298423 10.685387
F 25.411892 28.298423 32.505984
F 24.802387 28.298423 54.326580
F 26.021396 51.451680 10.685387
F 25.411892 51.451680 32.505984
F 24.802387 51.451680 54.326580
F 51.527068 5.145165 55.073068
F 51.527068 28.298423 55.073068
F 51.527068 51.451680 55.073068
F 26.021396 12.862917 10.685388
F 25.411892 12.862917 32.505985
F 24.802387 12.862917 54.326581
F 26.021396 36.016175 10.685388
F 25.411892 36.016175 32.505985
F 24.802387 36.016175 54.326581
F 26.021396 59.169432 10.685388
F 25.411892 59.169432 32.505985
F 24.802387 59.169432 54.326581
F 51.527068 12.862917 55.073069
F 51.527068 36.016175 55.073069
F 51.527068 59.169432 55.073069
F 26.021396 20.580672 10.685388
F 25.411892 20.580672 32.505984
F 24.802387 20.580672 54.326580
F 26.021396 43.733930 10.685388
F 25.411892 43.733930 32.505984
F 24.802387 43.733930 54.326580
F 26.021396 66.887188 10.685388
F 25.411892 66.887188 32.505984
F 24.802387 66.887188 54.326580
F 51.527068 20.580672 55.073068
F 51.527068 43.733930 55.073068
F 51.527068 66.887188 55.073068
F 8.103344 7.717749 13.824495
F 7.493840 7.717749 35.645091
F 6.884335 7.717749 57.465687
F 8.103344 30.871007 13.824495
F 7.493840 30.871007 35.645091
F 6.884335 30.871007 57.465687
F 8.103344 54.024264 13.824495
F 7.493840 54.024264 35.645091
F 6.884335 54.024264 57.465687
F 34.828025 7.717749 14.570982
F 34.218520 7.717749 36.391579
F 33.609016 7.717749 58.212175
F 34.828025 30.871007 14.570982
F 34.218520 30.871007 36.391579
F 33.609016 30.871007 58.212175
F 34.828025 54.024264 14.570982
F 34.218520 54.024264 36.391579
F 33.609016 54.024264 58.212175
F 8.103344 15.435502 13.824496
F 7.493840 15.435502 35.645092
F 6.884335 15.435502 57.465688
F 8.103344 38.588760 13.824496
F 7.493840 38.588760 35.645092
F 6.884335 38.588760 57.465688
F 8.103344 61.742017 13.824496
F 7.493840 61.742017 35.645092
F 6.884335 61.742017 57.465688
F 34.828025 15.435502 14.570983
F 34.218520 15.435502 36.391580
F 33.609016 15.435502 58.212176
F 34.828025 38.588760 14.570983
F 34.218520 38.588760 36.391580
F 33.609016 38.588760 58.212176
F 34.828025 61.742017 14.570983
F 34.218520 61.742017 36.391580
F 33.609016 61.742017 58.212176
F 8.103344 0.000000 13.824495
F 7.493840 0.000000 35.645091
F 6.884335 0.000000 57.465687
F 8.103344 23.153257 13.824495
F 7.493840 23.153257 35.645091
F 6.884335 23.153257 57.465687
F 8.103344 46.306515 13.824495
F 7.493840 46.306515 35.645091
F 6.884335 46.306515 57.465687
F 34.828025 0.000000 14.570982
F 34.218520 0.000000 36.391579
F 33.609016 0.000000 58.212175
F 34.828025 23.153257 14.570982
F 34.218520 23.153257 36.391579
F 33.609016 23.153257 58.212175
F 34.828025 46.306515 14.570982
F 34.218520 46.306515 36.391579
F 33.609016 46.306515 58.212175
F 17.011572 7.717751 14.073325
F 16.402067 7.717751 35.893921
F 15.792563 7.717751 57.714517
F 17.011572 30.871008 14.073325
F 16.402067 30.871008 35.893921
F 15.792563 30.871008 57.714517
F 17.011572 54.024266 14.073325
F 16.402067 54.024266 35.893921
F 15.792563 54.024266 57.714517
F 43.736251 7.717751 14.819813
F 43.126747 7.717751 36.640409
F 42.517242 7.717751 58.461005
F 43.736251 30.871008 14.819813
F 43.126747 30.871008 36.640409
F 42.517242 30.871008 58.461005
F 43.736251 54.024266 14.819813
F 43.126747 54.024266 36.640409
F 42.517242 54.024266 58.461005
F 17.011572 15.435503 14.073326
F 16.402067 15.435503 35.893922
F 15.792563 15.435503 57.714518
F 17.011572 38.588761 14.073326
F 16.402067 38.588761 35.893922
F 15.792563 38.588761 57.714518
F 17.011572 61.742018 14.073326
F 16.402067 61.742018 35.893922
F 15.792563 61.742018 57.714518
F 43.736251 15.435503 14.819814
F 43.126747 15.435503 36.640410
F 42.517242 15.435503 58.461006
F 43.736251 38.588761 14.819814
F 43.126747 38.588761 36.640410
F 42.517242 38.588761 58.461006
F 43.736251 61.742018 14.819814
F 43.126747 61.742018 36.640410
F 42.517242 61.742018 58.461006
F 17.011572 0.000001 14.073325
F 16.402067 0.000001 35.893921
F 15.792563 0.000001 57.714517
F 17.011572 23.153259 14.073325
F 16.402067 23.153259 35.893921
F 15.792563 23.153259 57.714517
F 17.011572 46.306516 14.073325
F 16.402067 46.306516 35.893921
F 15.792563 46.306516 57.714517
F 43.736251 0.000001 14.819813
F 43.126747 0.000001 36.640409
F 42.517242 0.000001 58.461005
F 43.736251 23.153259 14.819813
F 43.126747 23.153259 36.640409
F 42.517242 23.153259 58.461005
F 43.736251 46.306516 14.819813
F 43.126747 46.306516 36.640409
F 42.517242 46.306516 58.461005
F 25.919803 7.717750 14.322153
F 25.310299 7.717750 36.142749
F 24.700794 7.717750 57.963346
F 25.919803 30.871007 14.322153
F 25.310299 30.871007 36.142749
F 24.700794 30.871007 57.963346
F 25.919803 54.024265 14.322153
F 25.310299 54.024265 36.142749
F 24.700794 54.024265 57.963346
F 51.425474 7.717750 58.709834
F 51.425474 30.871007 58.709834
F 51.425474 54.024265 58.709834
F 25.919803 15.435502 14.322154
F 25.310299 15.435502 36.142750
F 24.700794 15.435502 57.963347
F 25.919803 38.588760 14.322154
F 25.310299 38.588760 36.142750
F 24.700794 38.588760 57.963347
F 25.919803 61.742017 14.322154
F 25.310299 61.742017 36.142750
F 24.700794 61.742017 57.963347
F 51.425474 15.435502 58.709835
F 51.425474 38.588760 58.709835
F 51.425474 61.742017 58.709835
F 25.919803 0.000000 14.322153
F 25.310299 0.000000 36.142749
F 24.700794 0.000000 57.963346
F 25.919803 23.153258 14.322153
F 25.310299 23.153258 36.142749
F 24.700794 23.153258 57.963346
F 25.919803 46.306515 14.322153
F 25.310299 46.306515 36.142749
F 24.700794 46.306515 57.963346
F 51.425474 0.000000 58.709834
F 51.425474 23.153258 58.709834
F 51.425474 46.306515 58.709834
F 1.320607 1.286291 17.274639
F 0.711103 1.286291 39.095236
F 0.101598 1.286291 60.915832
F 1.320607 24.439548 17.274639
F 0.711103 24.439548 39.095236
F 0.101598 24.439548 60.915832
F 1.320607 47.592806 17.274639
F 0.711103 47.592806 39.095236
F 0.101598 47.592806 60.915832
F 28.045286 1.286291 18.021126
F 27.435782 1.286291 39.841724
F 26.826277 1.286291 61.662320
F 28.045286 24.439548 18.021126
F 27.435782 24.439548 39.841724
F 26.826277 24.439548 61.662320
F 28.045286 47.592806 18.021126
F 27.435782 47.592806 39.841724
F 26.826277 47.592806 61.662320
F 1.320607 9.004040 17.274639
F 0.711103 9.004040 39.095235
F 0.101598 9.004040 60.915832
F 1.320607 32.157298 17.274639
F 0.711103 32.157298 39.095235
F 0.101598 32.157298 60.915832
F 1.320607 55.310555 17.274639
F 0.711103 55.310555 39.095235
F 0.101598 55.310555 60.915832
F 28.045286 9.004040 18.021126
F 27.435782 9.004040 39.841723
F 26.826277 9.004040 61.662320
F 28.045286 32.157298 18.021126
F 27.435782 32.157298 39.841723
F 26.826277 32.157298 61.662320
F 28.045286 55.310555 18.021126
F 27.435782 55.310555 39.841723
F 26.826277 55.310555 61.662320
F 1.320607 16.721795 17.274640
F 0.711103 16.721795 39.095236
F 0.101598 16.721795 60.915833
F 1.320607 39.875053 17.274640
F 0.711103 39.875053 39.095236
F 0.101598 39.875053 60.915833
F 1.320607 63.028310 17.274640
F 0.711103 63.028310 39.095236
F 0.101598 63.028310 60.915833
F 28.045286 16.721795 18.021127
F 27.435782 16.721795 39.841724
F 26.826277 16.721795 61.662321
F 28.045286 39.875053 18.021127
F 27.435782 39.875053 39.841724
F 26.826277 39.875053 61.662321
F 28.045286 63.028310 18.021127
F 27.435782 63.028310 39.841724
F 26.826277 63.028310 61.662321
F 10.228829 1.286291 17.523468
F 9.619325 1.286291 39.344065
F 9.009821 1.286291 61.164661
F 10.228829 24.439548 17.523468
F 9.619325 24.439548 39.344065
F 9.009821 24.439548 61.164661
F 10.228829 47.592806 17.523468
F 9.619325 47.592806 39.344065
F 9.009821 47.592806 61.164661
F 36.953509 1.286291 18.269956
F 36.344004 1.286291 40.090553
F 35.734500 1.286291 61.911149
F 36.953509 24.439548 18.269956
F 36.344004 24.439548 40.090553
F 35.734500 24.439548 61.911149
F 36.953509 47.592806 18.269956
F 36.344004 47.592806 40.090553
F 35.734500 47.592806 61.911149
F 10.228829 9.004040 17.523468
F 9.619325 9.004040 39.344065
F 9.009821 9.004040 61.164661
F 10.228829 32.157298 17.523468
F 9.619325 32.157298 39.344065
F 9.009821 32.157298 61.164661
F 10.228829 55.310555 17.523468
F 9.619325 55.310555 39.344065
F 9.009821 55.310555 61.164661
F 36.953509 9.004040 18.269956
F 36.344004 9.004040 40.090553
F 35.734500 9.004040 61.911149
F 36.953509 32.157298 18.269956
F 36.344004 32.157298 40.090553
F 35.734500 32.157298 61.911149
F 36.953509 55.310555 18.269956
F 36.344004 55.310555 40.090553
F 35.734500 55.310555 61.911149
F 10.228829 16.721795 17.523469
F 9.619325 16.721795 39.344065
F 9.009821 16.721795 61.164662
F 10.228829 39.875053 17.523469
F 9.619325 39.875053 39.344065
F 9.009821 39.875053 61.164662
F 10.228829 63.028310 17.523469
F 9.619325 63.028310 39.344065
F 9.009821 63.028310 61.164662
F 36.953509 16.721795 18.269957
F 36.344004 16.721795 40.090553
F 35.734500 16.721795 61.911150
F 36.953509 39.875053 18.269957
F 36.344004 39.875053 40.090553
F 35.734500 39.875053 61.911150
F 36.953509 63.028310 18.269957
F 36.344004 63.028310 40.090553
F 35.734500 63.028310 61.911150
F 19.137058 1.286290 17.772298
F 18.527553 1.286290 39.592895
F 17.918049 1.286290 61.413491
F 19.137058 24.439547 17.772298
F 18.527553 24.439547 39.592895
F 17.918049 24.439547 61.413491
F 19.137058 47.592805 17.772298
F 18.527553 47.592805 39.592895
F 17.918049 47.592805 61.413491
F 45.861738 1.286290 18.518786
F 45.252234 1.286290 40.339383
F 44.642729 1.286290 62.159979
F 45.861738 24.439547 18.518786
F 45.252234 24.439547 40.339383
F 44.642729 24.439547 62.159979
F 45.861738 47.592805 18.518786
F 45.252234 47.592805 40.339383
F 44.642729 47.592805 62.159979
F 19.137058 9.004039 17.772298
F 18.527553 9.004039 39.592895
F 17.918049 9.004039 61.413491
F 19.137058 32.157297 17.772298
F 18.527553 32.157297 39.592895
F 17.918049 32.157297 61.413491
F 19.137058 55.310554 17.772298
F 18.527553 55.310554 39.592895
F 17.918049 55.310554 61.413491
F 45.861738 9.004039 18.518786
F 45.252234 9.004039 40.339383
F 44.642729 9.004039 62.159979
F 45.861738 32.157297 18.518786
F 45.252234 32.157297 40.339383
F 44.642729 32.157297 62.159979
F 45.861738 55.310554 18.518786
F 45.252234 55.310554 40.339383
F 44.642729 55.310554 62.159979
F 19.137058 16.721795 17.772299
F 18.527553 16.721795 39.592895
F 17.918049 16.721795 61.413492
F 19.137058 39.875052 17.772299
F 18.527553 39.875052 39.592895
F 17.918049 39.875052 61.413492
F 19.137058 63.028310 17.772299
F 18.527553 63.028310 39.592895
F 17.918049 63.028310 61.413492
F 45.861738 16.721795 18.518787
F 45.252234 16.721795 40.339383
F 44.642729 16.721795 62.159980
F 45.861738 39.875052 18.518787
F 45.252234 39.875052 40.339383
F 44.642729 39.875052 62.159980
F 45.861738 63.028310 18.518787
F 45.252234 63.028310 40.339383
F 44.642729 63.028310 62.159980
F 1.219009 3.858875 20.911405
F 0.609504 3.858875 42.732001
F 0.000000 3.858875 64.552598
F 1.219009 27.012132 20.911405
F 0.609504 27.012132 42.732001
F 0.000000 27.012132 64.552598
F 1.219009 50.165390 20.911405
F 0.609504 50.165390 42.732001
F 0.000000 50.165390 64.552598
F 27.943688 3.858875 21.657893
F 27.334184 3.858875 43.478489
F 26.724679 3.858875 65.299086
F 27.943688 27.012132 21.657893
F 27.334184 27.012132 43.478489
F 26.724679 27.012132 65.299086
F 27.943688 50.165390 21.657893
F 27.334184 50.165390 43.478489
F 26.724679 50.165390 65.299086
F 1.219009 11.576625 20.911405
F 0.609504 11.576625 42.732001
F 0.000000 11.576625 64.552598
F 1.219009 34.729882 20.911405
F 0.609504 34.729882 42.732001
F 0.000000 34.729882 64.552598
F 1.219009 57.883140 20.911405
F 0.609504 57.883140 42.732001
F 0.000000 57.883140 64.552598
F 27.943688 11.576625 21.657893
F 27.334184 11.576625 43.478489
F 26.724679 11.576625 65.299086
F 27.943688 34.729882 21.657893
F 27.334184 34.729882 43.478489
F 26.724679 34.729882 65.299086
F 27.943688 57.883140 21.657893
F 27.334184 57.883140 43.478489
F 26.724679 57.883140 65.299086
F 1.219009 19.294380 20.911405
F 0.609504 19.294380 42.732002
F 0.000000 19.294380 64.552598
F 1.219009 42.447638 20.911405
F 0.609504 42.447638 42.732002
F 0.000000 42.447638 64.552598
F 1.219009 65.600895 20.911405
F 0.609504 65.600895 42.732002
F 0.000000 65.600895 64.552598
F 27.943688 19.294380 21.657893
F 27.334184 19.294380 43.478490
F 26.724679 19.294380 65.299086
F 27.943688 42.447638 21.657893
F 27.334184 42.447638 43.478490
F 26.724679 42.447638 65.299086
F 27.943688 65.600895 21.657893
F 27.334184 65.600895 43.478490
F 26.724679 65.600895 65.299086
F 10.127229 3.858875 21.160234
F 9.517725 3.858875 42.980831
F 8.908220 3.858875 64.801427
F 10.127229 27.012133 21.160234
F 9.517725 27.012133 42.980831
F 8.908220 27.012133 64.801427
F 10.127229 50.165390 21.160234
F 9.517725 50.165390 42.980831
F 8.908220 50.165390 64.801427
F 36.851910 3.858875 21.906722
F 36.242405 3.858875 43.727319
F 35.632901 3.858875 65.547915
F 36.851910 27.012133 21.906722
F 36.242405 27.012133 43.727319
F 35.632901 27.012133 65.547915
F 36.851910 50.165390 21.906722
F 36.242405 50.165390 43.727319
F 35.632901 50.165390 65.547915
F 10.127229 11.576625 21.160234
F 9.517725 11.576625 42.980831
F 8.908220 11.576625 64.801427
F 10.127229 34.729883 21.160234
F 9.517725 34.729883 42.980831
F 8.908220 34.729883 64.801427
F 10.127229 57.883140 21.160234
F 9.517725 57.883140 42.980831
F 8.908220 57.883140 64.801427
F 36.851910 11.576625 21.906722
F 36.242405 11.576625 43.727319
F 35.632901 11.576625 65.547915
F 36.851910 34.729883 21.906722
F 36.242405 34.729883 43.727319
F 35.632901 34.729883 65.547915
F 36.851910 57.883140 21.906722
F 36.242405 57.883140 43.727319
F 35.632901 57.883140 65.547915
F 10.127229 19.294380 21.160235
F 9.517725 19.294380 42.980831
F 8.908220 19.294380 64.801428
F 10.127229 42.447638 21.160235
F 9.517725 42.447638 42.980831
F 8.908220 42.447638 64.801428
F 10.127229 65.600896 21.160235
F 9.517725 65.600896 42.980831
F 8.908220 65.600896 64.801428
F 36.851910 19.294380 21.906723
F 36.242405 19.294380 43.727319
F 35.632901 19.294380 65.547916
F 36.851910 42.447638 21.906723
F 36.242405 42.447638 43.727319
F 35.632901 42.447638 65.547916
F 36.851910 65.600896 21.906723
F 36.242405 65.600896 43.727319
F 35.632901 65.600896 65.547916
F 19.035461 3.858876 21.409064
F 18.425956 3.858876 43.229661
F 17.816452 3.858876 65.050258
F 19.035461 27.012134 21.409064
F 18.425956 27.012134 43.229661
F 17.816452 27.012134 65.050258
F 19.035461 50.165391 21.409064
F 18.425956 50.165391 43.229661
F 17.816452 50.165391 65.050258
F 45.760140 3.858876 22.155552
F 45.150636 3.858876 43.976149
F 44.541131 3.858876 65.796745
F 45.760140 27.012134 22.155552
F 45.150636 27.012134 43.976149
F 44.541131 27.012134 65.796745
F 45.760140 50.165391 22.155552
F 45.150636 50.165391 43.976149
F 44.541131 50.165391 65.796745
F 19.035461 11.576626 21.409064
F 18.425956 11.576626 43.229661
F 17.816452 11.576626 65.050258
F 19.035461 34.729884 21.409064
F 18.425956 34.729884 43.229661
F 17.816452 34.729884 65.050258
F 19.035461 57.883141 21.409064
F 18.425956 57.883141 43.229661
F 17.816452 57.883141 65.050258
F 45.760140 11.576626 22.155552
F 45.150636 11.576626 43.976149
F 44.541131 11.576626 65.796745
F 45.760140 34.729884 22.155552
F 45.150636 34.729884 43.976149
F 44.541131 34.729884 65.796745
F 45.760140 57.883141 22.155552
F 45.150636 57.883141 43.976149
F 44.541131 57.883141 65.796745
F 19.035461 19.294382 21.409065
F 18.425956 19.294382 43.229661
F 17.816452 19.294382 65.050259
F 19.035461 42.447639 21.409065
F 18.425956 42.447639 43.229661
F 17.816452 42.447639 65.050259
F 19.035461 65.600897 21.409065
F 18.425956 65.600897 43.229661
F 17.816452 65.600897 65.050259
F 45.760140 19.294382 22.155553
F 45.150636 19.294382 43.976149
F 44.541131 19.294382 65.796746
F 45.760140 42.447639 22.155553
F 45.150636 42.447639 43.976149
F 44.541131 42.447639 65.796746
F 45.760140 65.600897 22.155553
F 45.150636 65.600897 43.976149
F 44.541131 65.600897 65.796746
F 1.295209 3.858875 18.183832
F 0.685704 3.858875 40.004428
F 0.076200 3.858875 61.825024
F 1.295209 27.012133 18.183832
F 0.685704 27.012133 40.004428
F 0.076200 27.012133 61.825024
F 1.295209 50.165390 18.183832
F 0.685704 50.165390 40.004428
F 0.076200 50.165390 61.825024
F 28.019888 3.858875 18.930320
F 27.410384 3.858875 40.750916
F 26.800879 3.858875 62.571512
F 28.019888 27.012133 18.930320
F 27.410384 27.012133 40.750916
F 26.800879 27.012133 62.571512
F 28.019888 50.165390 18.930320
F 27.410384 50.165390 40.750916
F 26.800879 50.165390 62.571512
F 1.295209 11.576625 18.183831
F 0.685704 11.576625 40.004428
F 0.076200 11.576625 61.825024
F 1.295209 34.729883 18.183831
F 0.685704 34.729883 40.004428
F 0.076200 34.729883 61.825024
F 1.295209 57.883140 18.183831
F 0.685704 57.883140 40.004428
F 0.076200 57.883140 61.825024
F 28.019888 11.576625 18.930319
F 27.410384 11.576625 40.750916
F 26.800879 11.576625 62.571512
F 28.019888 34.729883 18.930319
F 27.410384 34.729883 40.750916
F 26.800879 34.729883 62.571512
F 28.019888 57.883140 18.930319
F 27.410384 57.883140 40.750916
F 26.800879 57.883140 62.571512
F 1.295209 19.294381 18.183831
F 0.685705 19.294381 40.004427
F 0.076200 19.294381 61.825024
F 1.295209 42.447638 18.183831
F 0.685705 42.447638 40.004427
F 0.076200 42.447638 61.825024
F 1.295209 65.600896 18.183831
F 0.685705 65.600896 40.004427
F 0.076200 65.600896 61.825024
F 28.019888 19.294381 18.930319
F 27.410384 19.294381 40.750915
F 26.800879 19.294381 62.571512
F 28.019888 42.447638 18.930319
F 27.410384 42.447638 40.750915
F 26.800879 42.447638 62.571512
F 28.019888 65.600896 18.930319
F 27.410384 65.600896 40.750915
F 26.800879 65.600896 62.571512
F 10.203430 3.858875 18.432660
F 9.593926 3.858875 40.253257
F 8.984422 3.858875 62.073853
F 10.203430 27.012133 18.432660
F 9.593926 27.012133 40.253257
F 8.984422 27.012133 62.073853
F 10.203430 50.165390 18.432660
F 9.593926 50.165390 40.253257
F 8.984422 50.165390 62.073853
F 36.928111 3.858875 19.179148
F 36.318606 3.858875 40.999745
F 35.709102 3.858875 62.820341
F 36.928111 27.012133 19.179148
F 36.318606 27.012133 40.999745
F 35.709102 27.012133 62.820341
F 36.928111 50.165390 19.179148
F 36.318606 50.165390 40.999745
F 35.709102 50.165390 62.820341
F 10.203430 11.576625 18.432660
F 9.593926 11.576625 40.253257
F 8.984422 11.576625 62.073853
F 10.203430 34.729883 18.432660
F 9.593926 34.729883 40.253257
F 8.984422 34.729883 62.073853
F 10.203430 57.883140 18.432660
F 9.593926 57.883140 40.253257
F 8.984422 57.883140 62.073853
F 36.928111 11.576625 19.179148
F 36.318606 11.576625 40.999745
F 35.709102 11.576625 62.820341
F 36.928111 34.729883 19.179148
F 36.318606 34.729883 40.999745
F 35.709102 34.729883 62.820341
F 36.928111 57.883140 19.179148
F 36.318606 57.883140 40.999745
F 35.709102 57.883140 62.820341
F 10.203430 19.294381 18.432660
F 9.593926 19.294381 40.253256
F 8.984422 19.294381 62.073853
F 10.203430 42.447638 18.432660
F 9.593926 42.447638 40.253256
F 8.984422 42.447638 62.073853
F 10.203430 65.600896 18.432660
F 9.593926 65.600896 40.253256
F 8.984422 65.600896 62.073853
F 36.928111 19.294381 19.179148
F 36.318606 19.294381 40.999744
F 35.709102 19.294381 62.820341
F 36.928111 42.447638 19.179148
F 36.318606 42.447638 40.999744
F 35.709102 42.447638 62.820341
F 36.928111 65.600896 19.179148
F 36.318606 65.600896 40.999744
F 35.709102 65.600896 62.820341
F 19.111661 3.858876 18.681488
F 18.502156 3.858876 40.502086
F 17.892652 3.858876 62.322682
F 19.111661 27.012133 18.681488
F 18.502156 27.012133 40.502086
F 17.892652 27.012133 62.322682
F 19.111661 50.165391 18.681488
F 18.502156 50.165391 40.502086
F 17.892652 50.165391 62.322682
F 45.836340 3.858876 19.427976
F 45.226836 3.858876 41.248574
F 44.617331 3.858876 63.069170
F 45.836340 27.012133 19.427976
F 45.226836 27.012133 41.248574
F 44.617331 27.012133 63.069170
F 45.836340 50.165391 19.427976
F 45.226836 50.165391 41.248574
F 44.617331 50.165391 63.069170
F 19.111661 11.576626 18.681488
F 18.502156 11.576626 40.502086
F 17.892652 11.576626 62.322682
F 19.111661 34.729883 18.681488
F 18.502156 34.729883 40.502086
F 17.892652 34.729883 62.322682
F 19.111661 57.883141 18.681488
F 18.502156 57.883141 40.502086
F 17.892652 57.883141 62.322682
F 45.836340 11.576626 19.427976
F 45.226836 11.576626 41.248574
F 44.617331 11.576626 63.069170
F 45.836340 34.729883 19.427976
F 45.226836 34.729883 41.248574
F 44.617331 34.729883 63.069170
F 45.836340 57.883141 19.427976
F 45.226836 57.883141 41.248574
F 44.617331 57.883141 63.069170
F 19.111661 19.294381 18.681488
F 18.502156 19.294381 40.502085
F 17.892652 19.294381 62.322682
F 19.111661 42.447639 18.681488
F 18.502156 42.447639 40.502085
F 17.892652 42.447639 62.322682
F 19.111661 65.600896 18.681488
F 18.502156 65.600896 40.502085
F 17.892652 65.600896 62.322682
F 45.836340 19.294381 19.427976
F 45.226836 19.294381 41.248573
F 44.617331 19.294381 63.069170
F 45.836340 42.447639 19.427976
F 45.226836 42.447639 41.248573
F 44.617331 42.447639 63.069170
F 45.836340 65.600896 19.427976
F 45.226836 65.600896 41.248573
F 44.617331 65.600896 63.069170
F 1.396783 1.286291 14.547065
F 0.787279 1.286291 36.367661
F 0.177774 1.286291 58.188257
F 1.396783 24.439549 14.547065
F 0.787279 24.439549 36.367661
F 0.177774 24.439549 58.188257
F 1.396783 47.592806 14.547065
F 0.787279 47.592806 36.367661
F 0.177774 47.592806 58.188257
F 28.121462 1.286291 15.293553
F 27.511958 1.286291 37.114149
F 26.902454 1.286291 58.934745
F 28.121462 24.439549 15.293553
F 27.511958 24.439549 37.114149
F 26.902454 24.439549 58.934745
F 28.121462 47.592806 15.293553
F 27.511958 47.592806 37.114149
F 26.902454 47.592806 58.934745
F 1.396783 9.004040 14.547065
F 0.787279 9.004040 36.367661
F 0.177774 9.004040 58.188257
F 1.396783 32.157298 14.547065
F 0.787279 32.157298 36.367661
F 0.177774 32.157298 58.188257
F 1.396783 55.310555 14.547065
F 0.787279 55.310555 36.367661
F 0.177774 55.310555 58.188257
F 28.121462 9.004040 15.293553
F 27.511958 9.004040 37.114149
F 26.902454 9.004040 58.934745
F 28.121462 32.157298 15.293553
F 27.511958 32.157298 37.114149
F 26.902454 32.157298 58.934745
F 28.121462 55.310555 15.293553
F 27.511958 55.310555 37.114149
F 26.902454 55.310555 58.934745
F 1.396783 16.721796 14.547064
F 0.787279 16.721796 36.367660
F 0.177774 16.721796 58.188257
F 1.396783 39.875053 14.547064
F 0.787279 39.875053 36.367660
F 0.177774 39.875053 58.188257
F 1.396783 63.028311 14.547064
F 0.787279 63.028311 36.367660
F 0.177774 63.028311 58.188257
F 28.121462 16.721796 15.293552
F 27.511958 16.721796 37.114148
F 26.902454 16.721796 58.934745
F 28.121462 39.875053 15.293552
F 27.511958 39.875053 37.114148
F 26.902454 39.875053 58.934745
F 28.121462 63.028311 15.293552
F 27.511958 63.028311 37.114148
F 26.902454 63.028311 58.934745
F 10.305004 1.286291 14.795894
F 9.695500 1.286291 36.616490
F 9.085996 1.286291 58.437087
F 10.305004 24.439548 14.795894
F 9.695500 24.439548 36.616490
F 9.085996 24.439548 58.437087
F 10.305004 47.592806 14.795894
F 9.695500 47.592806 36.616490
F 9.085996 47.592806 58.437087
F 37.029684 1.286291 15.542382
F 36.420179 1.286291 37.362978
F 35.810675 1.286291 59.183574
F 37.029684 24.439548 15.542382
F 36.420179 24.439548 37.362978
F 35.810675 24.439548 59.183574
F 37.029684 47.592806 15.542382
F 36.420179 47.592806 37.362978
F 35.810675 47.592806 59.183574
F 10.305004 9.004040 14.795894
F 9.695500 9.004040 36.616490
F 9.085996 9.004040 58.437087
F 10.305004 32.157298 14.795894
F 9.695500 32.157298 36.616490
F 9.085996 32.157298 58.437087
F 10.305004 55.310555 14.795894
F 9.695500 55.310555 36.616490
F 9.085996 55.310555 58.437087
F 37.029684 9.004040 15.542382
F 36.420179 9.004040 37.362978
F 35.810675 9.004040 59.183574
F 37.029684 32.157298 15.542382
F 36.420179 32.157298 37.362978
F 35.810675 32.157298 59.183574
F 37.029684 55.310555 15.542382
F 36.420179 55.310555 37.362978
F 35.810675 55.310555 59.183574
F 10.305005 16.721795 14.795893
F 9.695500 16.721795 36.616489
F 9.085996 16.721795 58.437087
F 10.305005 39.875053 14.795893
F 9.695500 39.875053 36.616489
F 9.085996 39.875053 58.437087
F 10.305005 63.028310 14.795893
F 9.695500 63.028310 36.616489
F 9.085996 63.028310 58.437087
F 37.029684 16.721795 15.542381
F 36.420179 16.721795 37.362977
F 35.810675 16.721795 59.183574
F 37.029684 39.875053 15.542381
F 36.420179 39.875053 37.362977
F 35.810675 39.875053 59.183574
F 37.029684 63.028310 15.542381
F 36.420179 63.028310 37.362977
F 35.810675 63.028310 59.183574
F 19.213234 1.286290 15.044722
F 18.603730 1.286290 36.865319
F 17.994225 1.286290 58.685915
F 19.213234 24.439547 15.044722
F 18.603730 24.439547 36.865319
F 17.994225 24.439547 58.685915
F 19.213234 47.592805 15.044722
F 18.603730 47.592805 36.865319
F 17.994225 47.592805 58.685915
F 45.937914 1.286290 15.791210
F 45.328410 1.286290 37.611807
F 44.718905 1.286290 59.432403
F 45.937914 24.439547 15.791210
F 45.328410 24.439547 37.611807
F 44.718905 24.439547 59.432403
F 45.937914 47.592805 15.791210
F 45.328410 47.592805 37.611807
F 44.718905 47.592805 59.432403
F 19.213234 9.004039 15.044722
F 18.603730 9.004039 36.865319
F 17.994225 9.004039 58.685915
F 19.213234 32.157296 15.044722
F 18.603730 32.157296 36.865319
F 17.994225 32.157296 58.685915
F 19.213234 55.310554 15.044722
F 18.603730 55.310554 36.865319
F 17.994225 55.310554 58.685915
F 45.937914 9.004039 15.791210
F 45.328410 9.004039 37.611807
F 44.718905 9.004039 59.432403
F 45.937914 32.157296 15.791210
F 45.328410 32.157296 37.611807
F 44.718905 32.157296 59.432403
F 45.937914 55.310554 15.791210
F 45.328410 55.310554 37.611807
F 44.718905 55.310554 59.432403
F 19.213234 16.721794 15.044722
F 18.603730 16.721794 36.865318
F 17.994225 16.721794 58.685914
F 19.213234 39.875052 15.044722
F 18.603730 39.875052 36.865318
F 17.994225 39.875052 58.685914
F 19.213234 63.028309 15.044722
F 18.603730 63.028309 36.865318
F 17.994225 63.028309 58.685914
F 45.937914 16.721794 15.791210
F 45.328410 16.721794 37.611806
F 44.718905 16.721794 59.432402
F 45.937914 39.875052 15.791210
F 45.328410 39.875052 37.611806
F 44.718905 39.875052 59.432402
F 45.937914 63.028309 15.791210
F 45.328410 63.028309 37.611806
F 44.718905 63.028309 59.432402
F 3.522266 7.717750 18.246039
F 2.912762 7.717750 40.066635
F 2.303257 7.717750 61.887232
F 3.522266 30.871007 18.246039
F 2.912762 30.871007 40.066635
F 2.303257 30.871007 61.887232
F 3.522266 54.024265 18.246039
F 2.912762 54.024265 40.066635
F 2.303257 54.024265 61.887232
F 30.246946 7.717750 18.992527
F 29.637441 7.717750 40.813123
F 29.027937 7.717750 62.633719
F 30.246946 30.871007 18.992527
F 29.637441 30.871007 40.813123
F 29.027937 30.871007 62.633719
F 30.246946 54.024265 18.992527
F 29.637441 54.024265 40.813123
F 29.027937 54.024265 62.633719
F 3.522266 15.435503 18.246038
F 2.912762 15.435503 40.066634
F 2.303257 15.435503 61.887231
F 3.522266 38.588760 18.246038
F 2.912762 38.588760 40.066634
F 2.303257 38.588760 61.887231
F 3.522266 61.742018 18.246038
F 2.912762 61.742018 40.066634
F 2.303257 61.742018 61.887231
F 30.246946 15.435503 18.992526
F 29.637441 15.435503 40.813122
F 29.027937 15.435503 62.633718
F 30.246946 38.588760 18.992526
F 29.637441 38.588760 40.813122
F 29.027937 38.588760 62.633718
F 30.246946 61.742018 18.992526
F 29.637441 61.742018 40.813122
F 29.027937 61.742018 62.633718
F 3.522266 0.000000 18.246038
F 2.912762 0.000000 40.066635
F 2.303257 0.000000 61.887232
F 3.522266 23.153258 18.246038
F 2.912762 23.153258 40.066635
F 2.303257 23.153258 61.887232
F 3.522266 46.306515 18.246038
F 2.912762 46.306515 40.066635
F 2.303257 46.306515 61.887232
F 30.246946 0.000000 18.992526
F 29.637441 0.000000 40.813123
F 29.027937 0.000000 62.633719
F 30.246946 23.153258 18.992526
F 29.637441 23.153258 40.813123
F 29.027937 23.153258 62.633719
F 30.246946 46.306515 18.992526
F 29.637441 46.306515 40.813123
F 29.027937 46.306515 62.633719
F 12.430490 7.717750 18.494868
F 11.820985 7.717750 40.315465
F 11.211481 7.717750 62.136061
F 12.430490 30.871007 18.494868
F 11.820985 30.871007 40.315465
F 11.211481 30.871007 62.136061
F 12.430490 54.024265 18.494868
F 11.820985 54.024265 40.315465
F 11.211481 54.024265 62.136061
F 39.155169 7.717750 19.241356
F 38.545665 7.717750 41.061953
F 37.936160 7.717750 62.882549
F 39.155169 30.871007 19.241356
F 38.545665 30.871007 41.061953
F 37.936160 30.871007 62.882549
F 39.155169 54.024265 19.241356
F 38.545665 54.024265 41.061953
F 37.936160 54.024265 62.882549
F 12.430490 15.435502 18.494866
F 11.820985 15.435502 40.315464
F 11.211481 15.435502 62.136060
F 12.430490 38.588760 18.494866
F 11.820985 38.588760 40.315464
F 11.211481 38.588760 62.136060
F 12.430490 61.742017 18.494866
F 11.820985 61.742017 40.315464
F 11.211481 61.742017 62.136060
F 39.155169 15.435502 19.241354
F 38.545665 15.435502 41.061952
F 37.936160 15.435502 62.882548
F 39.155169 38.588760 19.241354
F 38.545665 38.588760 41.061952
F 37.936160 38.588760 62.882548
F 39.155169 61.742017 19.241354
F 38.545665 61.742017 41.061952
F 37.936160 61.742017 62.882548
F 12.430490 0.000000 18.494867
F 11.820985 0.000000 40.315465
F 11.211481 0.000000 62.136061
F 12.430490 23.153258 18.494867
F 11.820985 23.153258 40.315465
F 11.211481 23.153258 62.136061
F 12.430490 46.306515 18.494867
F 11.820985 46.306515 40.315465
F 11.211481 46.306515 62.136061
F 39.155169 0.000000 19.241355
F 38.545665 0.000000 41.061953
F 37.936160 0.000000 62.882549
F 39.155169 23.153258 19.241355
F 38.545665 23.153258 41.061953
F 37.936160 23.153258 62.882549
F 39.155169 46.306515 19.241355
F 38.545665 46.306515 41.061953
F 37.936160 46.306515 62.882549
F 21.338720 7.717750 18.743697
F 20.729216 7.717750 40.564293
F 20.119711 7.717750 62.384890
F 21.338720 30.871008 18.743697
F 20.729216 30.871008 40.564293
F 20.119711 30.871008 62.384890
F 21.338720 54.024265 18.743697
F 20.729216 54.024265 40.564293
F 20.119711 54.024265 62.384890
F 48.063400 7.717750 19.490185
F 47.453895 7.717750 41.310781
F 46.844391 7.717750 63.131378
F 48.063400 30.871008 19.490185
F 47.453895 30.871008 41.310781
F 46.844391 30.871008 63.131378
F 48.063400 54.024265 19.490185
F 47.453895 54.024265 41.310781
F 46.844391 54.024265 63.131378
F 21.338720 15.435503 18.743696
F 20.729216 15.435503 40.564292
F 20.119711 15.435503 62.384889
F 21.338720 38.588760 18.743696
F 20.729216 38.588760 40.564292
F 20.119711 38.588760 62.384889
F 21.338720 61.742018 18.743696
F 20.729216 61.742018 40.564292
F 20.119711 61.742018 62.384889
F 48.063400 15.435503 19.490184
F 47.453895 15.435503 41.310780
F 46.844391 15.435503 63.131377
F 48.063400 38.588760 19.490184
F 47.453895 38.588760 41.310780
F 46.844391 38.588760 63.131377
F 48.063400 61.742018 19.490184
F 47.453895 61.742018 41.310780
F 46.844391 61.742018 63.131377
F 21.338720 0.000001 18.743697
F 20.729216 0.000001 40.564293
F 20.119711 0.000001 62.384889
F 21.338720 23.153258 18.743697
F 20.729216 23.153258 40.564293
F 20.119711 23.153258 62.384889
F 21.338720 46.306516 18.743697
F 20.729216 46.306516 40.564293
F 20.119711 46.306516 62.384889
F 48.063400 0.000001 19.490185
F 47.453895 0.000001 41.310781
F 46.844391 0.000001 63.131377
F 48.063400 23.153258 19.490185
F 47.453895 23.153258 41.310781
F 46.844391 23.153258 63.131377
F 48.063400 46.306516 19.490185
F 47.453895 46.306516 41.310781
F 46.844391 46.306516 63.131377
F 3.623836 5.145166 14.609272
F 3.014332 5.145166 36.429868
F 2.404827 5.145166 58.250466
F 3.623836 28.298423 14.609272
F 3.014332 28.298423 36.429868
F 2.404827 28.298423 58.250466
F 3.623836 51.451681 14.609272
F 3.014332 51.451681 36.429868
F 2.404827 51.451681 58.250466
F 30.348516 5.145166 15.355760
F 29.739011 5.145166 37.176356
F 29.129507 5.145166 58.996954
F 30.348516 28.298423 15.355760
F 29.739011 28.298423 37.176356
F 29.129507 28.298423 58.996954
F 30.348516 51.451681 15.355760
F 29.739011 51.451681 37.176356
F 29.129507 51.451681 58.996954
F 3.623836 12.862918 14.609271
F 3.014332 12.862918 36.429867
F 2.404827 12.862918 58.250465
F 3.623836 36.016175 14.609271
F 3.014332 36.016175 36.429867
F 2.404827 36.016175 58.250465
F 3.623836 59.169433 14.609271
F 3.014332 59.169433 36.429867
F 2.404827 59.169433 58.250465
F 30.348516 12.862918 15.355759
F 29.739011 12.862918 37.176355
F 29.129507 12.862918 58.996953
F 30.348516 36.016175 15.355759
F 29.739011 36.016175 37.176355
F 29.129507 36.016175 58.996953
F 30.348516 59.169433 15.355759
F 29.739011 59.169433 37.176355
F 29.129507 59.169433 58.996953
F 3.623836 20.580673 14.609272
F 3.014332 20.580673 36.429868
F 2.404827 20.580673 58.250465
F 3.623836 43.733931 14.609272
F 3.014332 43.733931 36.429868
F 2.404827 43.733931 58.250465
F 3.623836 66.887188 14.609272
F 3.014332 66.887188 36.429868
F 2.404827 66.887188 58.250465
F 30.348516 20.580673 15.355760
F 29.739011 20.580673 37.176356
F 29.129507 20.580673 58.996953
F 30.348516 43.733931 15.355760
F 29.739011 43.733931 37.176356
F 29.129507 43.733931 58.996953
F 30.348516 66.887188 15.355760
F 29.739011 66.887188 37.176356
F 29.129507 66.887188 58.996953
F 12.532059 5.145165 14.858101
F 11.922554 5.145165 36.678698
F 11.313050 5.145165 58.499294
F 12.532059 28.298422 14.858101
F 11.922554 28.298422 36.678698
F 11.313050 28.298422 58.499294
F 12.532059 51.451680 14.858101
F 11.922554 51.451680 36.678698
F 11.313050 51.451680 58.499294
F 39.256738 5.145165 15.604588
F 38.647234 5.145165 37.425186
F 38.037729 5.145165 59.245782
F 39.256738 28.298422 15.604588
F 38.647234 28.298422 37.425186
F 38.037729 28.298422 59.245782
F 39.256738 51.451680 15.604588
F 38.647234 51.451680 37.425186
F 38.037729 51.451680 59.245782
F 12.532059 12.862917 14.858100
F 11.922554 12.862917 36.678697
F 11.313050 12.862917 58.499293
F 12.532059 36.016174 14.858100
F 11.922554 36.016174 36.678697
F 11.313050 36.016174 58.499293
F 12.532059 59.169432 14.858100
F 11.922554 59.169432 36.678697
F 11.313050 59.169432 58.499293
F 39.256738 12.862917 15.604587
F 38.647234 12.862917 37.425185
F 38.037729 12.862917 59.245781
F 39.256738 36.016174 15.604587
F 38.647234 36.016174 37.425185
F 38.037729 36.016174 59.245781
F 39.256738 59.169432 15.604587
F 38.647234 59.169432 37.425185
F 38.037729 59.169432 59.245781
F 12.532059 20.580672 14.858101
F 11.922554 20.580672 36.678698
F 11.313050 20.580672 58.499294
F 12.532059 43.733930 14.858101
F 11.922554 43.733930 36.678698
F 11.313050 43.733930 58.499294
F 12.532059 66.887187 14.858101
F 11.922554 66.887187 36.678698
F 11.313050 66.887187 58.499294
F 39.256738 20.580672 15.604588
F 38.647234 20.580672 37.425186
F 38.037729 20.580672 59.245782
F 39.256738 43.733930 15.604588
F 38.647234 43.733930 37.425186
F 38.037729 43.733930 59.245782
F 39.256738 66.887187 15.604588
F 38.647234 66.887187 37.425186
F 38.037729 66.887187 59.245782
F 21.440291 5.145164 15.106930
F 20.830787 5.145164 36.927526
F 20.221282 5.145164 58.748123
F 21.440291 28.298422 15.106930
F 20.830787 28.298422 36.927526
F 20.221282 28.298422 58.748123
F 21.440291 51.451679 15.106930
F 20.830787 51.451679 36.927526
F 20.221282 51.451679 58.748123
F 48.164971 5.145164 15.853418
F 47.555466 5.145164 37.674014
F 46.945962 5.145164 59.494611
F 48.164971 28.298422 15.853418
F 47.555466 28.298422 37.674014
F 46.945962 28.298422 59.494611
F 48.164971 51.451679 15.853418
F 47.555466 51.451679 37.674014
F 46.945962 51.451679 59.494611
F 21.440291 12.862916 15.106929
F 20.830787 12.862916 36.927525
F 20.221282 12.862916 58.748122
F 21.440291 36.016174 15.106929
F 20.830787 36.016174 36.927525
F 20.221282 36.016174 58.748122
F 21.440291 59.169431 15.106929
F 20.830787 59.169431 36.927525
F 20.221282 59.169431 58.748122
F 48.164971 12.862916 15.853417
F 47.555466 12.862916 37.674013
F 46.945962 12.862916 59.494610
F 48.164971 36.016174 15.853417
F 47.555466 36.016174 37.674013
F 46.945962 36.016174 59.494610
F 48.164971 59.169431 15.853417
F 47.555466 59.169431 37.674013
F 46.945962 59.169431 59.494610
F 21.440291 20.580672 15.106930
F 20.830787 20.580672 36.927526
F 20.221282 20.580672 58.748122
F 21.440291 43.733929 15.106930
F 20.830787 43.733929 36.927526
F 20.221282 43.733929 58.748122
F 21.440291 66.887187 15.106930
F 20.830787 66.887187 36.927526
F 20.221282 66.887187 58.748122
F 48.164971 20.580672 15.853418
F 47.555466 20.580672 37.674014
F 46.945962 20.580672 59.494610
F 48.164971 43.733929 15.853418
F 47.555466 43.733929 37.674014
F 46.945962 43.733929 59.494610
F 48.164971 66.887187 15.853418
F 47.555466 66.887187 37.674014
F 46.945962 66.887187 59.494610
F 3.547660 5.145165 17.336846
F 2.938156 5.145165 39.157442
F 2.328651 5.145165 60.978039
F 3.547660 28.298423 17.336846
F 2.938156 28.298423 39.157442
F 2.328651 28.298423 60.978039
F 3.547660 51.451680 17.336846
F 2.938156 51.451680 39.157442
F 2.328651 51.451680 60.978039
F 30.272340 5.145165 18.083334
F 29.662835 5.145165 39.903930
F 29.053331 5.145165 61.724527
F 30.272340 28.298423 18.083334
F 29.662835 28.298423 39.903930
F 29.053331 28.298423 61.724527
F 30.272340 51.451680 18.083334
F 29.662835 51.451680 39.903930
F 29.053331 51.451680 61.724527
F 3.547660 12.862917 17.336847
F 2.938156 12.862917 39.157443
F 2.328651 12.862917 60.978040
F 3.547660 36.016175 17.336847
F 2.938156 36.016175 39.157443
F 2.328651 36.016175 60.978040
F 3.547660 59.169432 17.336847
F 2.938156 59.169432 39.157443
F 2.328651 59.169432 60.978040
F 30.272340 12.862917 18.083335
F 29.662835 12.862917 39.903931
F 29.053331 12.862917 61.724528
F 30.272340 36.016175 18.083335
F 29.662835 36.016175 39.903931
F 29.053331 36.016175 61.724528
F 30.272340 59.169432 18.083335
F 29.662835 59.169432 39.903931
F 29.053331 59.169432 61.724528
F 3.547660 20.580673 17.336846
F 2.938156 20.580673 39.157443
F 2.328651 20.580673 60.978039
F 3.547660 43.733930 17.336846
F 2.938156 43.733930 39.157443
F 2.328651 43.733930 60.978039
F 3.547660 66.887188 17.336846
F 2.938156 66.887188 39.157443
F 2.328651 66.887188 60.978039
F 30.272340 20.580673 18.083334
F 29.662835 20.580673 39.903931
F 29.053331 20.580673 61.724527
F 30.272340 43.733930 18.083334
F 29.662835 43.733930 39.903931
F 29.053331 43.733930 61.724527
F 30.272340 66.887188 18.083334
F 29.662835 66.887188 39.903931
F 29.053331 66.887188 61.724527
F 12.455884 5.145165 17.585675
F 11.846379 5.145165 39.406272
F 11.236875 5.145165 61.226868
F 12.455884 28.298422 17.585675
F 11.846379 28.298422 39.406272
F 11.236875 28.298422 61.226868
F 12.455884 51.451680 17.585675
F 11.846379 51.451680 39.406272
F 11.236875 51.451680 61.226868
F 39.180563 5.145165 18.332163
F 38.571059 5.145165 40.152760
F 37.961554 5.145165 61.973356
F 39.180563 28.298422 18.332163
F 38.571059 28.298422 40.152760
F 37.961554 28.298422 61.973356
F 39.180563 51.451680 18.332163
F 38.571059 51.451680 40.152760
F 37.961554 51.451680 61.973356
F 12.455884 12.862917 17.585676
F 11.846379 12.862917 39.406273
F 11.236875 12.862917 61.226869
F 12.455884 36.016175 17.585676
F 11.846379 36.016175 39.406273
F 11.236875 36.016175 61.226869
F 12.455884 59.169432 17.585676
F 11.846379 59.169432 39.406273
F 11.236875 59.169432 61.226869
F 39.180563 12.862917 18.332164
F 38.571059 12.862917 40.152761
F 37.961554 12.862917 61.973357
F 39.180563 36.016175 18.332164
F 38.571059 36.016175 40.152761
F 37.961554 36.016175 61.973357
F 39.180563 59.169432 18.332164
F 38.571059 59.169432 40.152761
F 37.961554 59.169432 61.973357
F 12.455884 20.580672 17.585676
F 11.846379 20.580672 39.406272
F 11.236875 20.580672 61.226868
F 12.455884 43.733930 17.585676
F 11.846379 43.733930 39.406272
F 11.236875 43.733930 61.226868
F 12.455884 66.887187 17.585676
F 11.846379 66.887187 39.406272
F 11.236875 66.887187 61.226868
F 39.180563 20.580672 18.332164
F 38.571059 20.580672 40.152760
F 37.961554 20.580672 61.973356
F 39.180563 43.733930 18.332164
F 38.571059 43.733930 40.152760
F 37.961554 43.733930 61.973356
F 39.180563 66.887187 18.332164
F 38.571059 66.887187 40.152760
F 37.961554 66.887187 61.973356
F 21.364114 5.145164 17.834505
F 20.754610 5.145164 39.655102
F 20.145105 5.145164 61.475699
F 21.364114 28.298422 17.834505
F 20.754610 28.298422 39.655102
F 20.145105 28.298422 61.475699
F 21.364114 51.451679 17.834505
F 20.754610 51.451679 39.655102
F 20.145105 51.451679 61.475699
F 48.088795 5.145164 18.580993
F 47.479290 5.145164 40.401590
F 46.869786 5.145164 62.222187
F 48.088795 28.298422 18.580993
F 47.479290 28.298422 40.401590
F 46.869786 28.298422 62.222187
F 48.088795 51.451679 18.580993
F 47.479290 51.451679 40.401590
F 46.869786 51.451679 62.222187
F 21.364114 12.862917 17.834506
F 20.754610 12.862917 39.655103
F 20.145105 12.862917 61.475699
F 21.364114 36.016174 17.834506
F 20.754610 36.016174 39.655103
F 20.145105 36.016174 61.475699
F 21.364114 59.169432 17.834506
F 20.754610 59.169432 39.655103
F 20.145105 59.169432 61.475699
F 48.088795 12.862917 18.580994
F 47.479290 12.862917 40.401591
F 46.869786 12.862917 62.222187
F 48.088795 36.016174 18.580994
F 47.479290 36.016174 40.401591
F 46.869786 36.016174 62.222187
F 48.088795 59.169432 18.580994
F 47.479290 59.169432 40.401591
F 46.869786 59.169432 62.222187
F 21.364114 20.580672 17.834505
F 20.754610 20.580672 39.655102
F 20.145105 20.580672 61.475699
F 21.364114 43.733929 17.834505
F 20.754610 43.733929 39.655102
F 20.145105 43.733929 61.475699
F 21.364114 66.887187 17.834505
F 20.754610 66.887187 39.655102
F 20.145105 66.887187 61.475699
F 48.088795 20.580672 18.580993
F 47.479290 20.580672 40.401590
F 46.869786 20.580672 62.222187
F 48.088795 43.733929 18.580993
F 47.479290 43.733929 40.401590
F 46.869786 43.733929 62.222187
F 48.088795 66.887187 18.580993
F 47.479290 66.887187 40.401590
F 46.869786 66.887187 62.222187
F 3.446066 7.717749 20.973612
F 2.836562 7.717749 42.794208
F 2.227057 7.717749 64.614804
F 3.446066 30.871007 20.973612
F 2.836562 30.871007 42.794208
F 2.227057 30.871007 64.614804
F 3.446066 54.024264 20.973612
F 2.836562 54.024264 42.794208
F 2.227057 54.024264 64.614804
F 30.170746 7.717749 21.720100
F 29.561241 7.717749 43.540696
F 28.951737 7.717749 65.361292
F 30.170746 30.871007 21.720100
F 29.561241 30.871007 43.540696
F 28.951737 30.871007 65.361292
F 30.170746 54.024264 21.720100
F 29.561241 54.024264 43.540696
F 28.951737 54.024264 65.361292
F 3.446066 15.435502 20.973613
F 2.836562 15.435502 42.794209
F 2.227057 15.435502 64.614806
F 3.446066 38.588760 20.973613
F 2.836562 38.588760 42.794209
F 2.227057 38.588760 64.614806
F 3.446066 61.742017 20.973613
F 2.836562 61.742017 42.794209
F 2.227057 61.742017 64.614806
F 30.170746 15.435502 21.720101
F 29.561241 15.435502 43.540697
F 28.951737 15.435502 65.361294
F 30.170746 38.588760 21.720101
F 29.561241 38.588760 43.540697
F 28.951737 38.588760 65.361294
F 30.170746 61.742017 21.720101
F 29.561241 61.742017 43.540697
F 28.951737 61.742017 65.361294
F 3.446066 0.000000 20.973612
F 2.836562 0.000000 42.794208
F 2.227057 0.000000 64.614805
F 3.446066 23.153257 20.973612
F 2.836562 23.153257 42.794208
F 2.227057 23.153257 64.614805
F 3.446066 46.306515 20.973612
F 2.836562 46.306515 42.794208
F 2.227057 46.306515 64.614805
F 30.170746 0.000000 21.720100
F 29.561241 0.000000 43.540696
F 28.951737 0.000000 65.361293
F 30.170746 23.153257 21.720100
F 29.561241 23.153257 43.540696
F 28.951737 23.153257 65.361293
F 30.170746 46.306515 21.720100
F 29.561241 46.306515 43.540696
F 28.951737 46.306515 65.361293
F 12.354289 7.717750 21.222441
F 11.744784 7.717750 43.043038
F 11.135280 7.717750 64.863635
F 12.354289 30.871007 21.222441
F 11.744784 30.871007 43.043038
F 11.135280 30.871007 64.863635
F 12.354289 54.024265 21.222441
F 11.744784 54.024265 43.043038
F 11.135280 54.024265 64.863635
F 39.078968 7.717750 21.968929
F 38.469464 7.717750 43.789526
F 37.859959 7.717750 65.610122
F 39.078968 30.871007 21.968929
F 38.469464 30.871007 43.789526
F 37.859959 30.871007 65.610122
F 39.078968 54.024265 21.968929
F 38.469464 54.024265 43.789526
F 37.859959 54.024265 65.610122
F 12.354289 15.435503 21.222442
F 11.744784 15.435503 43.043039
F 11.135280 15.435503 64.863636
F 12.354289 38.588760 21.222442
F 11.744784 38.588760 43.043039
F 11.135280 38.588760 64.863636
F 12.354289 61.742018 21.222442
F 11.744784 61.742018 43.043039
F 11.135280 61.742018 64.863636
F 39.078968 15.435503 21.968930
F 38.469464 15.435503 43.789527
F 37.859959 15.435503 65.610123
F 39.078968 38.588760 21.968930
F 38.469464 38.588760 43.789527
F 37.859959 38.588760 65.610123
F 39.078968 61.742018 21.968930
F 38.469464 61.742018 43.789527
F 37.859959 61.742018 65.610123
F 12.354289 0.000000 21.222441
F 11.744784 0.000000 43.043038
F 11.135280 0.000000 64.863635
F 12.354289 23.153258 21.222441
F 11.744784 23.153258 43.043038
F 11.135280 23.153258 64.863635
F 12.354289 46.306515 21.222441
F 11.744784 46.306515 43.043038
F 11.135280 46.306515 64.863635
F 39.078968 0.000000 21.968929
F 38.469464 0.000000 43.789526
F 37.859959 0.000000 65.610122
F 39.078968 23.153258 21.968929
F 38.469464 23.153258 43.789526
F 37.859959 23.153258 65.610122
F 39.078968 46.306515 21.968929
F 38.469464 46.306515 43.789526
F 37.859959 46.306515 65.610122
F 21.262520 7.717751 21.471272
F 20.653016 7.717751 43.291868
F 20.043511 7.717751 65.112465
F 21.262520 30.871008 21.471272
F 20.653016 30.871008 43.291868
F 20.043511 30.871008 65.112465
F 21.262520 54.024266 21.471272
F 20.653016 54.024266 43.291868
F 20.043511 54.024266 65.112465
F 47.987200 7.717751 22.217760
F 47.377695 7.717751 44.038356
F 46.768191 7.717751 65.858953
F 47.987200 30.871008 22.217760
F 47.377695 30.871008 44.038356
F 46.768191 30.871008 65.858953
F 47.987200 54.024266 22.217760
F 47.377695 54.024266 44.038356
F 46.768191 54.024266 65.858953
F 21.262520 15.435503 21.471273
F 20.653016 15.435503 43.291869
F 20.043511 15.435503 65.112466
F 21.262520 38.588761 21.471273
F 20.653016 38.588761 43.291869
F 20.043511 38.588761 65.112466
F 21.262520 61.742018 21.471273
F 20.653016 61.742018 43.291869
F 20.043511 61.742018 65.112466
F 47.987200 15.435503 22.217761
F 47.377695 15.435503 44.038357
F 46.768191 15.435503 65.858954
F 47.987200 38.588761 22.217761
F 47.377695 38.588761 44.038357
F 46.768191 38.588761 65.858954
F 47.987200 61.742018 22.217761
F 47.377695 61.742018 44.038357
F 46.768191 61.742018 65.858954
F 21.262520 0.000001 21.471272
F 20.653016 0.000001 43.291868
F 20.043511 0.000001 65.112465
F 21.262520 23.153259 21.471272
F 20.653016 23.153259 43.291868
F 20.043511 23.153259 65.112465
F 21.262520 46.306516 21.471272
F 20.653016 46.306516 43.291868
F 20.043511 46.306516 65.112465
F 47.987200 0.000001 22.217760
F 47.377695 0.000001 44.038356
F 46.768191 0.000001 65.858953
F 47.987200 23.153259 22.217760
F 47.377695 23.153259 44.038356
F 46.768191 23.153259 65.858953
F 47.987200 46.306516 22.217760
F 47.377695 46.306516 44.038356
F 46.768191 46.306516 65.858953
F 5.774718 1.286291 17.399053
F 5.165213 1.286291 39.219650
F 4.555709 1.286291 61.040246
F 5.774718 24.439548 17.399053
F 5.165213 24.439548 39.219650
F 4.555709 24.439548 61.040246
F 5.774718 47.592806 17.399053
F 5.165213 47.592806 39.219650
F 4.555709 47.592806 61.040246
F 32.499398 1.286291 18.145541
F 31.889894 1.286291 39.966138
F 31.280389 1.286291 61.786734
F 32.499398 24.439548 18.145541
F 31.889894 24.439548 39.966138
F 31.280389 24.439548 61.786734
F 32.499398 47.592806 18.145541
F 31.889894 47.592806 39.966138
F 31.280389 47.592806 61.786734
F 5.774718 9.004040 17.399053
F 5.165213 9.004040 39.219650
F 4.555709 9.004040 61.040246
F 5.774718 32.157298 17.399053
F 5.165213 32.157298 39.219650
F 4.555709 32.157298 61.040246
F 5.774718 55.310555 17.399053
F 5.165213 55.310555 39.219650
F 4.555709 55.310555 61.040246
F 32.499398 9.004040 18.145541
F 31.889894 9.004040 39.966138
F 31.280389 9.004040 61.786734
F 32.499398 32.157298 18.145541
F 31.889894 32.157298 39.966138
F 31.280389 32.157298 61.786734
F 32.499398 55.310555 18.145541
F 31.889894 55.310555 39.966138
F 31.280389 55.310555 61.786734
F 5.774718 16.721795 17.399054
F 5.165213 16.721795 39.219650
F 4.555709 16.721795 61.040247
F 5.774718 39.875053 17.399054
F 5.165213 39.875053 39.219650
F 4.555709 39.875053 61.040247
F 5.774718 63.028310 17.399054
F 5.165213 63.028310 39.219650
F 4.555709 63.028310 61.040247
F 32.499398 16.721795 18.145542
F 31.889894 16.721795 39.966138
F 31.280389 16.721795 61.786735
F 32.499398 39.875053 18.145542
F 31.889894 39.875053 39.966138
F 31.280389 39.875053 61.786735
F 32.499398 63.028310 18.145542
F 31.889894 63.028310 39.966138
F 31.280389 63.028310 61.786735
F 14.682943 1.286290 17.647883
F 14.073439 1.286290 39.468480
F 13.463934 1.286290 61.289076
F 14.682943 24.439548 17.647883
F 14.073439 24.439548 39.468480
F 13.463934 24.439548 61.289076
F 14.682943 47.592806 17.647883
F 14.073439 47.592806 39.468480
F 13.463934 47.592806 61.289076
F 41.407623 1.286290 18.394371
F 40.798118 1.286290 40.214967
F 40.188614 1.286290 62.035564
F 41.407623 24.439548 18.394371
F 40.798118 24.439548 40.214967
F 40.188614 24.439548 62.035564
F 41.407623 47.592806 18.394371
F 40.798118 47.592806 40.214967
F 40.188614 47.592806 62.035564
F 14.682943 9.004040 17.647883
F 14.073439 9.004040 39.468480
F 13.463934 9.004040 61.289076
F 14.682943 32.157297 17.647883
F 14.073439 32.157297 39.468480
F 13.463934 32.157297 61.289076
F 14.682943 55.310555 17.647883
F 14.073439 55.310555 39.468480
F 13.463934 55.310555 61.289076
F 41.407623 9.004040 18.394371
F 40.798118 9.004040 40.214967
F 40.188614 9.004040 62.035564
F 41.407623 32.157297 18.394371
F 40.798118 32.157297 40.214967
F 40.188614 32.157297 62.035564
F 41.407623 55.310555 18.394371
F 40.798118 55.310555 40.214967
F 40.188614 55.310555 62.035564
F 14.682943 16.721795 17.647883
F 14.073439 16.721795 39.468481
F 13.463934 16.721795 61.289077
F 14.682943 39.875053 17.647883
F 14.073439 39.875053 39.468481
F 13.463934 39.875053 61.289077
F 14.682943 63.028310 17.647883
F 14.073439 63.028310 39.468481
F 13.463934 63.028310 61.289077
F 41.407623 16.721795 18.394371
F 40.798118 16.721795 40.214968
F 40.188614 16.721795 62.035565
F 41.407623 39.875053 18.394371
F 40.798118 39.875053 40.214968
F 40.188614 39.875053 62.035565
F 41.407623 63.028310 18.394371
F 40.798118 63.028310 40.214968
F 40.188614 63.028310 62.035565
F 23.591174 1.286290 17.896713
F 22.981669 1.286290 39.717309
F 22.372165 1.286290 61.537905
F 23.591174 24.439548 17.896713
F 22.981669 24.439548 39.717309
F 22.372165 24.439548 61.537905
F 23.591174 47.592805 17.896713
F 22.981669 47.592805 39.717309
F 22.372165 47.592805 61.537905
F 50.315853 1.286290 18.643201
F 49.706349 1.286290 40.463797
F 49.096844 1.286290 62.284393
F 50.315853 24.439548 18.643201
F 49.706349 24.439548 40.463797
F 49.096844 24.439548 62.284393
F 50.315853 47.592805 18.643201
F 49.706349 47.592805 40.463797
F 49.096844 47.592805 62.284393
F 23.591174 9.004040 17.896713
F 22.981669 9.004040 39.717309
F 22.372165 9.004040 61.537905
F 23.591174 32.157297 17.896713
F 22.981669 32.157297 39.717309
F 22.372165 32.157297 61.537905
F 23.591174 55.310555 17.896713
F 22.981669 55.310555 39.717309
F 22.372165 55.310555 61.537905
F 50.315853 9.004040 18.643201
F 49.706349 9.004040 40.463797
F 49.096844 9.004040 62.284393
F 50.315853 32.157297 18.643201
F 49.706349 32.157297 40.463797
F 49.096844 32.157297 62.284393
F 50.315853 55.310555 18.643201
F 49.706349 55.310555 40.463797
F 49.096844 55.310555 62.284393
F 23.591174 16.721795 17.896713
F 22.981669 16.721795 39.717310
F 22.372165 16.721795 61.537906
F 23.591174 39.875052 17.896713
F 22.981669 39.875052 39.717310
F 22.372165 39.875052 61.537906
F 23.591174 63.028310 17.896713
F 22.981669 63.028310 39.717310
F 22.372165 63.028310 61.537906
F 50.315853 16.721795 18.643201
F 49.706349 16.721795 40.463798
F 49.096844 16.721795 62.284394
F 50.315853 39.875052 18.643201
F 49.706349 39.875052 40.463798
F 49.096844 39.875052 62.284394
F 50.315853 63.028310 18.643201
F 49.706349 63.028310 40.463798
F 49.096844 63.028310 62.284394
F 5.673119 3.858875 21.035819
F 5.063614 3.858875 42.856415
F 4.454110 3.858875 64.677013
F 5.673119 27.012132 21.035819
F 5.063614 27.012132 42.856415
F 4.454110 27.012132 64.677013
F 5.673119 50.165390 21.035819
F 5.063614 50.165390 42.856415
F 4.454110 50.165390 64.677013
F 32.397799 3.858875 21.782307
F 31.788295 3.858875 43.602903
F 31.178790 3.858875 65.423501
F 32.397799 27.012132 21.782307
F 31.788295 27.012132 43.602903
F 31.178790 27.012132 65.423501
F 32.397799 50.165390 21.782307
F 31.788295 50.165390 43.602903
F 31.178790 50.165390 65.423501
F 5.673119 11.576625 21.035819
F 5.063614 11.576625 42.856415
F 4.454110 11.576625 64.677013
F 5.673119 34.729882 21.035819
F 5.063614 34.729882 42.856415
F 4.454110 34.729882 64.677013
F 5.673119 57.883140 21.035819
F 5.063614 57.883140 42.856415
F 4.454110 57.883140 64.677013
F 32.397799 11.576625 21.782307
F 31.788295 11.576625 43.602903
F 31.178790 11.576625 65.423501
F 32.397799 34.729882 21.782307
F 31.788295 34.729882 43.602903
F 31.178790 34.729882 65.423501
F 32.397799 57.883140 21.782307
F 31.788295 57.883140 43.602903
F 31.178790 57.883140 65.423501
F 5.673119 19.294380 21.035819
F 5.063614 19.294380 42.856416
F 4.454110 19.294380 64.677013
F 5.673119 42.447638 21.035819
F 5.063614 42.447638 42.856416
F 4.454110 42.447638 64.677013
F 5.673119 65.600895 21.035819
F 5.063614 65.600895 42.856416
F 4.454110 65.600895 64.677013
F 32.397799 19.294380 21.782307
F 31.788295 19.294380 43.602904
F 31.178790 19.294380 65.423501
F 32.397799 42.447638 21.782307
F 31.788295 42.447638 43.602904
F 31.178790 42.447638 65.423501
F 32.397799 65.600895 21.782307
F 31.788295 65.600895 43.602904
F 31.178790 65.600895 65.423501
F 14.581344 3.858876 21.284650
F 13.971840 3.858876 43.105246
F 13.362335 3.858876 64.925843
F 14.581344 27.012134 21.284650
F 13.971840 27.012134 43.105246
F 13.362335 27.012134 64.925843
F 14.581344 50.165391 21.284650
F 13.971840 50.165391 43.105246
F 13.362335 50.165391 64.925843
F 41.306023 3.858876 22.031137
F 40.696519 3.858876 43.851734
F 40.087015 3.858876 65.672331
F 41.306023 27.012134 22.031137
F 40.696519 27.012134 43.851734
F 40.087015 27.012134 65.672331
F 41.306023 50.165391 22.031137
F 40.696519 50.165391 43.851734
F 40.087015 50.165391 65.672331
F 14.581344 11.576626 21.284650
F 13.971840 11.576626 43.105246
F 13.362335 11.576626 64.925843
F 14.581344 34.729884 21.284650
F 13.971840 34.729884 43.105246
F 13.362335 34.729884 64.925843
F 14.581344 57.883141 21.284650
F 13.971840 57.883141 43.105246
F 13.362335 57.883141 64.925843
F 41.306023 11.576626 22.031137
F 40.696519 11.576626 43.851734
F 40.087015 11.576626 65.672331
F 41.306023 34.729884 22.031137
F 40.696519 34.729884 43.851734
F 40.087015 34.729884 65.672331
F 41.306023 57.883141 22.031137
F 40.696519 57.883141 43.851734
F 40.087015 57.883141 65.672331
F 14.581344 19.294382 21.284650
F 13.971840 19.294382 43.105247
F 13.362335 19.294382 64.925843
F 14.581344 42.447639 21.284650
F 13.971840 42.447639 43.105247
F 13.362335 42.447639 64.925843
F 14.581344 65.600897 21.284650
F 13.971840 65.600897 43.105247
F 13.362335 65.600897 64.925843
F 41.306023 19.294382 22.031137
F 40.696519 19.294382 43.851735
F 40.087015 19.294382 65.672331
F 41.306023 42.447639 22.031137
F 40.696519 42.447639 43.851735
F 40.087015 42.447639 65.672331
F 41.306023 65.600897 22.031137
F 40.696519 65.600897 43.851735
F 40.087015 65.600897 65.672331
F 23.489577 3.858875 21.533478
F 22.880072 3.858875 43.354075
F 22.270568 3.858875 65.174671
F 23.489577 27.012133 21.533478
F 22.880072 27.012133 43.354075
F 22.270568 27.012133 65.174671
F 23.489577 50.165390 21.533478
F 22.880072 50.165390 43.354075
F 22.270568 50.165390 65.174671
F 50.214256 3.858875 22.279966
F 49.604751 3.858875 44.100563
F 48.995247 3.858875 65.921159
F 50.214256 27.012133 22.279966
F 49.604751 27.012133 44.100563
F 48.995247 27.012133 65.921159
F 50.214256 50.165390 22.279966
F 49.604751 50.165390 44.100563
F 48.995247 50.165390 65.921159
F 23.489577 11.576625 21.533479
F 22.880072 11.576625 43.354075
F 22.270568 11.576625 65.174671
F 23.489577 34.729883 21.533479
F 22.880072 34.729883 43.354075
F 22.270568 34.729883 65.174671
F 23.489577 57.883140 21.533479
F 22.880072 57.883140 43.354075
F 22.270568 57.883140 65.174671
F 50.214256 11.576625 22.279967
F 49.604751 11.576625 44.100563
F 48.995247 11.576625 65.921159
F 50.214256 34.729883 22.279967
F 49.604751 34.729883 44.100563
F 48.995247 34.729883 65.921159
F 50.214256 57.883140 22.279967
F 49.604751 57.883140 44.100563
F 48.995247 57.883140 65.921159
F 23.489577 19.294381 21.533479
F 22.880072 19.294381 43.354075
F 22.270568 19.294381 65.174672
F 23.489577 42.447638 21.533479
F 22.880072 42.447638 43.354075
F 22.270568 42.447638 65.174672
F 23.489577 65.600896 21.533479
F 22.880072 65.600896 43.354075
F 22.270568 65.600896 65.174672
F 50.214256 19.294381 22.279967
F 49.604751 19.294381 44.100563
F 48.995247 19.294381 65.921160
F 50.214256 42.447638 22.279967
F 49.604751 42.447638 44.100563
F 48.995247 42.447638 65.921160
F 50.214256 65.600896 22.279967
F 49.604751 65.600896 44.100563
F 48.995247 65.600896 65.921160
F 5.749320 3.858875 18.308246
F 5.139815 3.858875 40.128843
F 4.530311 3.858875 61.949439
F 5.749320 27.012133 18.308246
F 5.139815 27.012133 40.128843
F 4.530311 27.012133 61.949439
F 5.749320 50.165390 18.308246
F 5.139815 50.165390 40.128843
F 4.530311 50.165390 61.949439
F 32.473999 3.858875 19.054734
F 31.864495 3.858875 40.875331
F 31.254990 3.858875 62.695927
F 32.473999 27.012133 19.054734
F 31.864495 27.012133 40.875331
F 31.254990 27.012133 62.695927
F 32.473999 50.165390 19.054734
F 31.864495 50.165390 40.875331
F 31.254990 50.165390 62.695927
F 5.749320 11.576625 18.308245
F 5.139815 11.576625 40.128843
F 4.530311 11.576625 61.949439
F 5.749320 34.729883 18.308245
F 5.139815 34.729883 40.128843
F 4.530311 34.729883 61.949439
F 5.749320 57.883140 18.308245
F 5.139815 57.883140 40.128843
F 4.530311 57.883140 61.949439
F 32.473999 11.576625 19.054733
F 31.864495 11.576625 40.875331
F 31.254990 11.576625 62.695927
F 32.473999 34.729883 19.054733
F 31.864495 34.729883 40.875331
F 31.254990 34.729883 62.695927
F 32.473999 57.883140 19.054733
F 31.864495 57.883140 40.875331
F 31.254990 57.883140 62.695927
F 5.749320 19.294381 18.308245
F 5.139815 19.294381 40.128842
F 4.530311 19.294381 61.949439
F 5.749320 42.447638 18.308245
F 5.139815 42.447638 40.128842
F 4.530311 42.447638 61.949439
F 5.749320 65.600896 18.308245
F 5.139815 65.600896 40.128842
F 4.530311 65.600896 61.949439
F 32.473999 19.294381 19.054733
F 31.864495 19.294381 40.875330
F 31.254990 19.294381 62.695927
F 32.473999 42.447638 19.054733
F 31.864495 42.447638 40.875330
F 31.254990 42.447638 62.695927
F 32.473999 65.600896 19.054733
F 31.864495 65.600896 40.875330
F 31.254990 65.600896 62.695927
F 14.657545 3.858876 18.557075
F 14.048041 3.858876 40.377671
F 13.438536 3.858876 62.198268
F 14.657545 27.012133 18.557075
F 14.048041 27.012133 40.377671
F 13.438536 27.012133 62.198268
F 14.657545 50.165391 18.557075
F 14.048041 50.165391 40.377671
F 13.438536 50.165391 62.198268
F 41.382225 3.858876 19.303563
F 40.772720 3.858876 41.124159
F 40.163216 3.858876 62.944756
F 41.382225 27.012133 19.303563
F 40.772720 27.012133 41.124159
F 40.163216 27.012133 62.944756
F 41.382225 50.165391 19.303563
F 40.772720 50.165391 41.124159
F 40.163216 50.165391 62.944756
F 14.657545 11.576626 18.557075
F 14.048041 11.576626 40.377671
F 13.438536 11.576626 62.198267
F 14.657545 34.729883 18.557075
F 14.048041 34.729883 40.377671
F 13.438536 34.729883 62.198267
F 14.657545 57.883141 18.557075
F 14.048041 57.883141 40.377671
F 13.438536 57.883141 62.198267
F 41.382225 11.576626 19.303563
F 40.772720 11.576626 41.124159
F 40.163216 11.576626 62.944755
F 41.382225 34.729883 19.303563
F 40.772720 34.729883 41.124159
F 40.163216 34.729883 62.944755
F 41.382225 57.883141 19.303563
F 40.772720 57.883141 41.124159
F 40.163216 57.883141 62.944755
F 14.657545 19.294381 18.557074
F 14.048041 19.294381 40.377671
F 13.438536 19.294381 62.198267
F 14.657545 42.447639 18.557074
F 14.048041 42.447639 40.377671
F 13.438536 42.447639 62.198267
F 14.657545 65.600896 18.557074
F 14.048041 65.600896 40.377671
F 13.438536 65.600896 62.198267
F 41.382225 19.294381 19.303562
F 40.772720 19.294381 41.124159
F 40.163216 19.294381 62.944755
F 41.382225 42.447639 19.303562
F 40.772720 42.447639 41.124159
F 40.163216 42.447639 62.944755
F 41.382225 65.600896 19.303562
F 40.772720 65.600896 41.124159
F 40.163216 65.600896 62.944755
F 23.565776 3.858875 18.805904
F 22.956271 3.858875 40.626501
F 22.346767 3.858875 62.447097
F 23.565776 27.012133 18.805904
F 22.956271 27.012133 40.626501
F 22.346767 27.012133 62.447097
F 23.565776 50.165390 18.805904
F 22.956271 50.165390 40.626501
F 22.346767 50.165390 62.447097
F 50.290455 3.858875 19.552392
F 49.680951 3.858875 41.372989
F 49.071446 3.858875 63.193585
F 50.290455 27.012133 19.552392
F 49.680951 27.012133 41.372989
F 49.071446 27.012133 63.193585
F 50.290455 50.165390 19.552392
F 49.680951 50.165390 41.372989
F 49.071446 50.165390 63.193585
F 23.565776 11.576625 18.805904
F 22.956271 11.576625 40.626500
F 22.346767 11.576625 62.447097
F 23.565776 34.729883 18.805904
F 22.956271 34.729883 40.626500
F 22.346767 34.729883 62.447097
F 23.565776 57.883140 18.805904
F 22.956271 57.883140 40.626500
F 22.346767 57.883140 62.447097
F 50.290455 11.576625 19.552392
F 49.680951 11.576625 41.372988
F 49.071446 11.576625 63.193585
F 50.290455 34.729883 19.552392
F 49.680951 34.729883 41.372988
F 49.071446 34.729883 63.193585
F 50.290455 57.883140 19.552392
F 49.680951 57.883140 41.372988
F 49.071446 57.883140 63.193585
F 23.565776 19.294381 18.805904
F 22.956271 19.294381 40.626500
F 22.346767 19.294381 62.447096
F 23.565776 42.447638 18.805904
F 22.956271 42.447638 40.626500
F 22.346767 42.447638 62.447096
F 23.565776 65.600896 18.805904
F 22.956271 65.600896 40.626500
F 22.346767 65.600896 62.447096
F 50.290455 19.294381 19.552392
F 49.680951 19.294381 41.372988
F 49.071446 19.294381 63.193584
F 50.290455 42.447638 19.552392
F 49.680951 42.447638 41.372988
F 49.071446 42.447638 63.193584
F 50.290455 65.600896 19.552392
F 49.680951 65.600896 41.372988
F 49.071446 65.600896 63.193584
F 5.850893 1.286291 14.671480
F 5.241388 1.286291 36.492076
F 4.631884 1.286291 58.312672
F 5.850893 24.439549 14.671480
F 5.241388 24.439549 36.492076
F 4.631884 24.439549 58.312672
F 5.850893 47.592806 14.671480
F 5.241388 47.592806 36.492076
F 4.631884 47.592806 58.312672
F 32.575573 1.286291 15.417968
F 31.966069 1.286291 37.238564
F 31.356564 1.286291 59.059160
F 32.575573 24.439549 15.417968
F 31.966069 24.439549 37.238564
F 31.356564 24.439549 59.059160
F 32.575573 47.592806 15.417968
F 31.966069 47.592806 37.238564
F 31.356564 47.592806 59.059160
F 5.850893 9.004041 14.671480
F 5.241388 9.004041 36.492076
F 4.631884 9.004041 58.312672
F 5.850893 32.157298 14.671480
F 5.241388 32.157298 36.492076
F 4.631884 32.157298 58.312672
F 5.850893 55.310556 14.671480
F 5.241388 55.310556 36.492076
F 4.631884 55.310556 58.312672
F 32.575573 9.004041 15.417968
F 31.966069 9.004041 37.238564
F 31.356564 9.004041 59.059160
F 32.575573 32.157298 15.417968
F 31.966069 32.157298 37.238564
F 31.356564 32.157298 59.059160
F 32.575573 55.310556 15.417968
F 31.966069 55.310556 37.238564
F 31.356564 55.310556 59.059160
F 5.850893 16.721796 14.671479
F 5.241388 16.721796 36.492075
F 4.631884 16.721796 58.312672
F 5.850893 39.875053 14.671479
F 5.241388 39.875053 36.492075
F 4.631884 39.875053 58.312672
F 5.850893 63.028311 14.671479
F 5.241388 63.028311 36.492075
F 4.631884 63.028311 58.312672
F 32.575573 16.721796 15.417967
F 31.966069 16.721796 37.238563
F 31.356564 16.721796 59.059160
F 32.575573 39.875053 15.417967
F 31.966069 39.875053 37.238563
F 31.356564 39.875053 59.059160
F 32.575573 63.028311 15.417967
F 31.966069 63.028311 37.238563
F 31.356564 63.028311 59.059160
F 14.759118 1.286290 14.920308
F 14.149614 1.286290 36.740904
F 13.540109 1.286290 58.561501
F 14.759118 24.439547 14.920308
F 14.149614 24.439547 36.740904
F 13.540109 24.439547 58.561501
F 14.759118 47.592805 14.920308
F 14.149614 47.592805 36.740904
F 13.540109 47.592805 58.561501
F 41.483798 1.286290 15.666796
F 40.874293 1.286290 37.487392
F 40.264789 1.286290 59.307989
F 41.483798 24.439547 15.666796
F 40.874293 24.439547 37.487392
F 40.264789 24.439547 59.307989
F 41.483798 47.592805 15.666796
F 40.874293 47.592805 37.487392
F 40.264789 47.592805 59.307989
F 14.759118 9.004039 14.920308
F 14.149614 9.004039 36.740904
F 13.540109 9.004039 58.561501
F 14.759118 32.157297 14.920308
F 14.149614 32.157297 36.740904
F 13.540109 32.157297 58.561501
F 14.759118 55.310554 14.920308
F 14.149614 55.310554 36.740904
F 13.540109 55.310554 58.561501
F 41.483798 9.004039 15.666796
F 40.874293 9.004039 37.487392
F 40.264789 9.004039 59.307989
F 41.483798 32.157297 15.666796
F 40.874293 32.157297 37.487392
F 40.264789 32.157297 59.307989
F 41.483798 55.310554 15.666796
F 40.874293 55.310554 37.487392
F 40.264789 55.310554 59.307989
F 14.759118 16.721795 14.920307
F 14.149614 16.721795 36.740904
F 13.540109 16.721795 58.561500
F 14.759118 39.875052 14.920307
F 14.149614 39.875052 36.740904
F 13.540109 39.875052 58.561500
F 14.759118 63.028310 14.920307
F 14.149614 63.028310 36.740904
F 13.540109 63.028310 58.561500
F 41.483798 16.721795 15.666795
F 40.874293 16.721795 37.487392
F 40.264789 16.721795 59.307988
F 41.483798 39.875052 15.666795
F 40.874293 39.875052 37.487392
F 40.264789 39.875052 59.307988
F 41.483798 63.028310 15.666795
F 40.874293 63.028310 37.487392
F 40.264789 63.028310 59.307988
F 23.667350 1.286290 15.169137
F 23.057845 1.286290 36.989734
F 22.448341 1.286290 58.810331
F 23.667350 24.439548 15.169137
F 23.057845 24.439548 36.989734
F 22.448341 24.439548 58.810331
F 23.667350 47.592805 15.169137
F 23.057845 47.592805 36.989734
F 22.448341 47.592805 58.810331
F 50.392030 1.286290 15.915625
F 49.782526 1.286290 37.736221
F 49.173021 1.286290 59.556819
F 50.392030 24.439548 15.915625
F 49.782526 24.439548 37.736221
F 49.173021 24.439548 59.556819
F 50.392030 47.592805 15.915625
F 49.782526 47.592805 37.736221
F 49.173021 47.592805 59.556819
F 23.667350 9.004039 15.169137
F 23.057845 9.004039 36.989735
F 22.448341 9.004039 58.810331
F 23.667350 32.157297 15.169137
F 23.057845 32.157297 36.989735
F 22.448341 32.157297 58.810331
F 23.667350 55.310555 15.169137
F 23.057845 55.310555 36.989735
F 22.448341 55.310555 58.810331
F 50.392030 9.004039 15.915625
F 49.782526 9.004039 37.736222
F 49.173021 9.004039 59.556819
F 50.392030 32.157297 15.915625
F 49.782526 32.157297 37.736222
F 49.173021 32.157297 59.556819
F 50.392030 55.310555 15.915625
F 49.782526 55.310555 37.736222
F 49.173021 55.310555 59.556819
F 23.667350 16.721795 15.169136
F 23.057845 16.721795 36.989734
F 22.448341 16.721795 58.810330
F 23.667350 39.875052 15.169136
F 23.057845 39.875052 36.989734
F 22.448341 39.875052 58.810330
F 23.667350 63.028310 15.169136
F 23.057845 63.028310 36.989734
F 22.448341 63.028310 58.810330
F 50.392030 16.721795 15.915624
F 49.782526 16.721795 37.736221
F 49.173021 16.721795 59.556818
F 50.392030 39.875052 15.915624
F 49.782526 39.875052 37.736221
F 49.173021 39.875052 59.556818
F 50.392030 63.028310 15.915624
F 49.782526 63.028310 37.736221
F 49.173021 63.028310 59.556818
F 7.976377 7.717750 18.370454
F 7.366873 7.717750 40.191050
F 6.757368 7.717750 62.011646
F 7.976377 30.871007 18.370454
F 7.366873 30.871007 40.191050
F 6.757368 30.871007 62.011646
F 7.976377 54.024265 18.370454
F 7.366873 54.024265 40.191050
F 6.757368 54.024265 62.011646
F 34.701057 7.717750 19.116942
F 34.091553 7.717750 40.937538
F 33.482049 7.717750 62.758134
F 34.701057 30.871007 19.116942
F 34.091553 30.871007 40.937538
F 33.482049 30.871007 62.758134
F 34.701057 54.024265 19.116942
F 34.091553 54.024265 40.937538
F 33.482049 54.024265 62.758134
F 7.976377 15.435502 18.370453
F 7.366873 15.435502 40.191049
F 6.757368 15.435502 62.011645
F 7.976377 38.588760 18.370453
F 7.366873 38.588760 40.191049
F 6.757368 38.588760 62.011645
F 7.976377 61.742018 18.370453
F 7.366873 61.742018 40.191049
F 6.757368 61.742018 62.011645
F 34.701057 15.435502 19.116941
F 34.091553 15.435502 40.937537
F 33.482049 15.435502 62.758133
F 34.701057 38.588760 19.116941
F 34.091553 38.588760 40.937537
F 33.482049 38.588760 62.758133
F 34.701057 61.742018 19.116941
F 34.091553 61.742018 40.937537
F 33.482049 61.742018 62.758133
F 7.976377 0.000000 18.370454
F 7.366873 0.000000 40.191050
F 6.757368 0.000000 62.011646
F 7.976377 23.153258 18.370454
F 7.366873 23.153258 40.191050
F 6.757368 23.153258 62.011646
F 7.976377 46.306515 18.370454
F 7.366873 46.306515 40.191050
F 6.757368 46.306515 62.011646
F 34.701057 0.000000 19.116942
F 34.091553 0.000000 40.937538
F 33.482049 0.000000 62.758134
F 34.701057 23.153258 19.116942
F 34.091553 23.153258 40.937538
F 33.482049 23.153258 62.758134
F 34.701057 46.306515 19.116942
F 34.091553 46.306515 40.937538
F 33.482049 46.306515 62.758134
F 16.884605 7.717750 18.619282
F 16.275100 7.717750 40.439878
F 15.665596 7.717750 62.260475
F 16.884605 30.871008 18.619282
F 16.275100 30.871008 40.439878
F 15.665596 30.871008 62.260475
F 16.884605 54.024265 18.619282
F 16.275100 54.024265 40.439878
F 15.665596 54.024265 62.260475
F 43.609284 7.717750 19.365770
F 42.999779 7.717750 41.186366
F 42.390275 7.717750 63.006963
F 43.609284 30.871008 19.365770
F 42.999779 30.871008 41.186366
F 42.390275 30.871008 63.006963
F 43.609284 54.024265 19.365770
F 42.999779 54.024265 41.186366
F 42.390275 54.024265 63.006963
F 16.884605 15.435503 18.619281
F 16.275100 15.435503 40.439877
F 15.665596 15.435503 62.260474
F 16.884605 38.588760 18.619281
F 16.275100 38.588760 40.439877
F 15.665596 38.588760 62.260474
F 16.884605 61.742018 18.619281
F 16.275100 61.742018 40.439877
F 15.665596 61.742018 62.260474
F 43.609284 15.435503 19.365769
F 42.999779 15.435503 41.186365
F 42.390275 15.435503 63.006962
F 43.609284 38.588760 19.365769
F 42.999779 38.588760 41.186365
F 42.390275 38.588760 63.006962
F 43.609284 61.742018 19.365769
F 42.999779 61.742018 41.186365
F 42.390275 61.742018 63.006962
F 16.884605 0.000001 18.619282
F 16.275100 0.000001 40.439878
F 15.665596 0.000001 62.260474
F 16.884605 23.153258 18.619282
F 16.275100 23.153258 40.439878
F 15.665596 23.153258 62.260474
F 16.884605 46.306516 18.619282
F 16.275100 46.306516 40.439878
F 15.665596 46.306516 62.260474
F 43.609284 0.000001 19.365770
F 42.999779 0.000001 41.186366
F 42.390275 0.000001 63.006962
F 43.609284 23.153258 19.365770
F 42.999779 23.153258 41.186366
F 42.390275 23.153258 63.006962
F 43.609284 46.306516 19.365770
F 42.999779 46.306516 41.186366
F 42.390275 46.306516 63.006962
F 25.792834 7.717750 18.868113
F 25.183329 7.717750 40.688709
F 24.573825 7.717750 62.509305
F 25.792834 30.871007 18.868113
F 25.183329 30.871007 40.688709
F 24.573825 30.871007 62.509305
F 25.792834 54.024265 18.868113
F 25.183329 54.024265 40.688709
F 24.573825 54.024265 62.509305
F 51.298505 7.717750 63.255793
F 51.298505 30.871007 63.255793
F 51.298505 54.024265 63.255793
F 25.792834 15.435502 18.868112
F 25.183330 15.435502 40.688708
F 24.573825 15.435502 62.509304
F 25.792834 38.588760 18.868112
F 25.183330 38.588760 40.688708
F 24.573825 38.588760 62.509304
F 25.792834 61.742018 18.868112
F 25.183330 61.742018 40.688708
F 24.573825 61.742018 62.509304
F 51.298505 15.435502 63.255792
F 51.298505 38.588760 63.255792
F 51.298505 61.742018 63.255792
F 25.792834 0.000000 18.868112
F 25.183329 0.000000 40.688709
F 24.573825 0.000000 62.509305
F 25.792834 23.153258 18.868112
F 25.183329 23.153258 40.688709
F 24.573825 23.153258 62.509305
F 25.792834 46.306515 18.868112
F 25.183329 46.306515 40.688709
F 24.573825 46.306515 62.509305
F 51.298505 0.000000 63.255793
F 51.298505 23.153258 63.255793
F 51.298505 46.306515 63.255793
F 8.077946 5.145165 14.733687
F 7.468442 5.145165 36.554283
F 6.858937 5.145165 58.374880
F 8.077946 28.298423 14.733687
F 7.468442 28.298423 36.554283
F 6.858937 28.298423 58.374880
F 8.077946 51.451680 14.733687
F 7.468442 51.451680 36.554283
F 6.858937 51.451680 58.374880
F 34.802625 5.145165 15.480175
F 34.193121 5.145165 37.300771
F 33.583617 5.145165 59.121368
F 34.802625 28.298423 15.480175
F 34.193121 28.298423 37.300771
F 33.583617 28.298423 59.121368
F 34.802625 51.451680 15.480175
F 34.193121 51.451680 37.300771
F 33.583617 51.451680 59.121368
F 8.077946 12.862918 14.733686
F 7.468442 12.862918 36.554282
F 6.858937 12.862918 58.374879
F 8.077946 36.016175 14.733686
F 7.468442 36.016175 36.554282
F 6.858937 36.016175 58.374879
F 8.077946 59.169433 14.733686
F 7.468442 59.169433 36.554282
F 6.858937 59.169433 58.374879
F 34.802626 12.862918 15.480174
F 34.193121 12.862918 37.300770
F 33.583617 12.862918 59.121367
F 34.802626 36.016175 15.480174
F 34.193121 36.016175 37.300770
F 33.583617 36.016175 59.121367
F 34.802626 59.169433 15.480174
F 34.193121 59.169433 37.300770
F 33.583617 59.169433 59.121367
F 8.077946 20.580673 14.733687
F 7.468442 20.580673 36.554283
F 6.858937 20.580673 58.374879
F 8.077946 43.733930 14.733687
F 7.468442 43.733930 36.554283
F 6.858937 43.733930 58.374879
F 8.077946 66.887188 14.733687
F 7.468442 66.887188 36.554283
F 6.858937 66.887188 58.374879
F 34.802625 20.580673 15.480175
F 34.193121 20.580673 37.300771
F 33.583617 20.580673 59.121367
F 34.802625 43.733930 15.480175
F 34.193121 43.733930 37.300771
F 33.583617 43.733930 59.121367
F 34.802625 66.887188 15.480175
F 34.193121 66.887188 37.300771
F 33.583617 66.887188 59.121367
F 16.986175 5.145164 14.982515
F 16.376670 5.145164 36.803111
F 15.767166 5.145164 58.623708
F 16.986175 28.298421 14.982515
F 16.376670 28.298421 36.803111
F 15.767166 28.298421 58.623708
F 16.986175 51.451679 14.982515
F 16.376670 51.451679 36.803111
F 15.767166 51.451679 58.623708
F 43.710854 5.145164 15.729003
F 43.101350 5.145164 37.549599
F 42.491845 5.145164 59.370195
F 43.710854 28.298421 15.729003
F 43.101350 28.298421 37.549599
F 42.491845 28.298421 59.370195
F 43.710854 51.451679 15.729003
F 43.101350 51.451679 37.549599
F 42.491845 51.451679 59.370195
F 16.986175 12.862916 14.982514
F 16.376670 12.862916 36.803110
F 15.767166 12.862916 58.623707
F 16.986175 36.016174 14.982514
F 16.376670 36.016174 36.803110
F 15.767166 36.016174 58.623707
F 16.986175 59.169431 14.982514
F 16.376670 59.169431 36.803110
F 15.767166 59.169431 58.623707
F 43.710854 12.862916 15.729002
F 43.101350 12.862916 37.549598
F 42.491845 12.862916 59.370194
F 43.710854 36.016174 15.729002
F 43.101350 36.016174 37.549598
F 42.491845 36.016174 59.370194
F 43.710854 59.169431 15.729002
F 43.101350 59.169431 37.549598
F 42.491845 59.169431 59.370194
F 16.986175 20.580671 14.982514
F 16.376670 20.580671 36.803111
F 15.767166 20.580671 58.623708
F 16.986175 43.733929 14.982514
F 16.376670 43.733929 36.803111
F 15.767166 43.733929 58.623708
F 16.986175 66.887186 14.982514
F 16.376670 66.887186 36.803111
F 15.767166 66.887186 58.623708
F 43.710854 20.580671 15.729002
F 43.101350 20.580671 37.549599
F 42.491845 20.580671 59.370195
F 43.710854 43.733929 15.729002
F 43.101350 43.733929 37.549599
F 42.491845 43.733929 59.370195
F 43.710854 66.887186 15.729002
F 43.101350 66.887186 37.549599
F 42.491845 66.887186 59.370195
F 25.894405 5.145165 15.231346
F 25.284901 5.145165 37.051942
F 24.675396 5.145165 58.872539
F 25.894405 28.298423 15.231346
F 25.284901 28.298423 37.051942
F 24.675396 28.298423 58.872539
F 25.894405 51.451680 15.231346
F 25.284901 51.451680 37.051942
F 24.675396 51.451680 58.872539
F 51.400076 5.145165 59.619027
F 51.400076 28.298423 59.619027
F 51.400076 51.451680 59.619027
F 25.894405 12.862917 15.231345
F 25.284901 12.862917 37.051941
F 24.675396 12.862917 58.872538
F 25.894405 36.016175 15.231345
F 25.284901 36.016175 37.051941
F 24.675396 36.016175 58.872538
F 25.894405 59.169432 15.231345
F 25.284901 59.169432 37.051941
F 24.675396 59.169432 58.872538
F 51.400076 12.862917 59.619026
F 51.400076 36.016175 59.619026
F 51.400076 59.169432 59.619026
F 25.894405 20.580673 15.231346
F 25.284901 20.580673 37.051942
F 24.675396 20.580673 58.872538
F 25.894405 43.733930 15.231346
F 25.284901 43.733930 37.051942
F 24.675396 43.733930 58.872538
F 25.894405 66.887188 15.231346
F 25.284901 66.887188 37.051942
F 24.675396 66.887188 58.872538
F 51.400076 20.580673 59.619026
F 51.400076 43.733930 59.619026
F 51.400076 66.887188 59.619026
F 8.001771 5.145165 17.461260
F 7.392267 5.145165 39.281857
F 6.782762 5.145165 61.102454
F 8.001771 28.298423 17.461260
F 7.392267 28.298423 39.281857
F 6.782762 28.298423 61.102454
F 8.001771 51.451680 17.461260
F 7.392267 51.451680 39.281857
F 6.782762 51.451680 61.102454
F 34.726450 5.145165 18.207748
F 34.116946 5.145165 40.028344
F 33.507442 5.145165 61.848942
F 34.726450 28.298423 18.207748
F 34.116946 28.298423 40.028344
F 33.507442 28.298423 61.848942
F 34.726450 51.451680 18.207748
F 34.116946 51.451680 40.028344
F 33.507442 51.451680 61.848942
F 8.001771 12.862917 17.461261
F 7.392267 12.862917 39.281858
F 6.782762 12.862917 61.102455
F 8.001771 36.016175 17.461261
F 7.392267 36.016175 39.281858
F 6.782762 36.016175 61.102455
F 8.001771 59.169432 17.461261
F 7.392267 59.169432 39.281858
F 6.782762 59.169432 61.102455
F 34.726450 12.862917 18.207749
F 34.116946 12.862917 40.028345
F 33.507442 12.862917 61.848943
F 34.726450 36.016175 18.207749
F 34.116946 36.016175 40.028345
F 33.507442 36.016175 61.848943
F 34.726450 59.169432 18.207749
F 34.116946 59.169432 40.028345
F 33.507442 59.169432 61.848943
F 8.001771 20.580673 17.461260
F 7.392267 20.580673 39.281858
F 6.782762 20.580673 61.102454
F 8.001771 43.733930 17.461260
F 7.392267 43.733930 39.281858
F 6.782762 43.733930 61.102454
F 8.001771 66.887188 17.461260
F 7.392267 66.887188 39.281858
F 6.782762 66.887188 61.102454
F 34.726450 20.580673 18.207748
F 34.116946 20.580673 40.028345
F 33.507442 20.580673 61.848942
F 34.726450 43.733930 18.207748
F 34.116946 43.733930 40.028345
F 33.507442 43.733930 61.848942
F 34.726450 66.887188 18.207748
F 34.116946 66.887188 40.028345
F 33.507442 66.887188 61.848942
F 16.909999 5.145164 17.710091
F 16.300494 5.145164 39.530687
F 15.690990 5.145164 61.351284
F 16.909999 28.298422 17.710091
F 16.300494 28.298422 39.530687
F 15.690990 28.298422 61.351284
F 16.909999 51.451679 17.710091
F 16.300494 51.451679 39.530687
F 15.690990 51.451679 61.351284
F 43.634678 5.145164 18.456579
F 43.025173 5.145164 40.277175
F 42.415669 5.145164 62.097772
F 43.634678 28.298422 18.456579
F 43.025173 28.298422 40.277175
F 42.415669 28.298422 62.097772
F 43.634678 51.451679 18.456579
F 43.025173 51.451679 40.277175
F 42.415669 51.451679 62.097772
F 16.909998 12.862917 17.710092
F 16.300494 12.862917 39.530688
F 15.690990 12.862917 61.351285
F 16.909998 36.016174 17.710092
F 16.300494 36.016174 39.530688
F 15.690990 36.016174 61.351285
F 16.909998 59.169432 17.710092
F 16.300494 59.169432 39.530688
F 15.690990 59.169432 61.351285
F 43.634678 12.862917 18.456580
F 43.025173 12.862917 40.277176
F 42.415669 12.862917 62.097773
F 43.634678 36.016174 18.456580
F 43.025173 36.016174 40.277176
F 42.415669 36.016174 62.097773
F 43.634678 59.169432 18.456580
F 43.025173 59.169432 40.277176
F 42.415669 59.169432 62.097773
F 16.909999 20.580672 17.710091
F 16.300494 20.580672 39.530688
F 15.690990 20.580672 61.351284
F 16.909999 43.733929 17.710091
F 16.300494 43.733929 39.530688
F 15.690990 43.733929 61.351284
F 16.909999 66.887187 17.710091
F 16.300494 66.887187 39.530688
F 15.690990 66.887187 61.351284
F 43.634678 20.580672 18.456579
F 43.025173 20.580672 40.277176
F 42.415669 20.580672 62.097772
F 43.634678 43.733929 18.456579
F 43.025173 43.733929 40.277176
F 42.415669 43.733929 62.097772
F 43.634678 66.887187 18.456579
F 43.025173 66.887187 40.277176
F 42.415669 66.887187 62.097772
F 25.818228 5.145165 17.958919
F 25.208724 5.145165 39.779515
F 24.599219 5.145165 61.600112
F 25.818228 28.298423 17.958919
F 25.208724 28.298423 39.779515
F 24.599219 28.298423 61.600112
F 25.818228 51.451680 17.958919
F 25.208724 51.451680 39.779515
F 24.599219 51.451680 61.600112
F 51.323899 5.145165 62.346600
F 51.323899 28.298423 62.346600
F 51.323899 51.451680 62.346600
F 25.818228 12.862917 17.958920
F 25.208724 12.862917 39.779516
F 24.599219 12.862917 61.600113
F 25.818228 36.016175 17.958920
F 25.208724 36.016175 39.779516
F 24.599219 36.016175 61.600113
F 25.818228 59.169432 17.958920
F 25.208724 59.169432 39.779516
F 24.599219 59.169432 61.600113
F 51.323899 12.862917 62.346601
F 51.323899 36.016175 62.346601
F 51.323899 59.169432 62.346601
F 25.818228 20.580672 17.958919
F 25.208724 20.580672 39.779516
F 24.599219 20.580672 61.600112
F 25.818228 43.733930 17.958919
F 25.208724 43.733930 39.779516
F 24.599219 43.733930 61.600112
F 25.818228 66.887188 17.958919
F 25.208724 66.887188 39.779516
F 24.599219 66.887188 61.600112
F 51.323899 20.580672 62.346600
F 51.323899 43.733930 62.346600
F 51.323899 66.887188 62.346600
F 7.900176 7.717749 21.098027
F 7.290672 7.717749 42.918623
F 6.681167 7.717749 64.739220
F 7.900176 30.871007 21.098027
F 7.290672 30.871007 42.918623
F 6.681167 30.871007 64.739220
F 7.900176 54.024264 21.098027
F 7.290672 54.024264 42.918623
F 6.681167 54.024264 64.739220
F 34.624856 7.717749 21.844515
F 34.015352 7.717749 43.665111
F 33.405847 7.717749 65.485708
F 34.624856 30.871007 21.844515
F 34.015352 30.871007 43.665111
F 33.405847 30.871007 65.485708
F 34.624856 54.024264 21.844515
F 34.015352 54.024264 43.665111
F 33.405847 54.024264 65.485708
F 7.900176 15.435502 21.098028
F 7.290672 15.435502 42.918624
F 6.681167 15.435502 64.739221
F 7.900176 38.588760 21.098028
F 7.290672 38.588760 42.918624
F 6.681167 38.588760 64.739221
F 7.900176 61.742017 21.098028
F 7.290672 61.742017 42.918624
F 6.681167 61.742017 64.739221
F 34.624856 15.435502 21.844516
F 34.015352 15.435502 43.665112
F 33.405847 15.435502 65.485709
F 34.624856 38.588760 21.844516
F 34.015352 38.588760 43.665112
F 33.405847 38.588760 65.485709
F 34.624856 61.742017 21.844516
F 34.015352 61.742017 43.665112
F 33.405847 61.742017 65.485709
F 7.900176 0.000000 21.098027
F 7.290672 0.000000 42.918623
F 6.681167 0.000000 64.739220
F 7.900176 23.153257 21.098027
F 7.290672 23.153257 42.918623
F 6.681167 23.153257 64.739220
F 7.900176 46.306515 21.098027
F 7.290672 46.306515 42.918623
F 6.681167 46.306515 64.739220
F 34.624856 0.000000 21.844515
F 34.015352 0.000000 43.665111
F 33.405847 0.000000 65.485708
F 34.624856 23.153257 21.844515
F 34.015352 23.153257 43.665111
F 33.405847 23.153257 65.485708
F 34.624856 46.306515 21.844515
F 34.015352 46.306515 43.665111
F 33.405847 46.306515 65.485708
F 16.808403 7.717751 21.346857
F 16.198899 7.717751 43.167453
F 15.589395 7.717751 64.988050
F 16.808403 30.871008 21.346857
F 16.198899 30.871008 43.167453
F 15.589395 30.871008 64.988050
F 16.808403 54.024266 21.346857
F 16.198899 54.024266 43.167453
F 15.589395 54.024266 64.988050
F 43.533083 7.717751 22.093345
F 42.923578 7.717751 43.913941
F 42.314074 7.717751 65.734538
F 43.533083 30.871008 22.093345
F 42.923578 30.871008 43.913941
F 42.314074 30.871008 65.734538
F 43.533083 54.024266 22.093345
F 42.923578 54.024266 43.913941
F 42.314074 54.024266 65.734538
F 16.808403 15.435503 21.346858
F 16.198899 15.435503 43.167454
F 15.589395 15.435503 64.988051
F 16.808403 38.588761 21.346858
F 16.198899 38.588761 43.167454
F 15.589395 38.588761 64.988051
F 16.808403 61.742018 21.346858
F 16.198899 61.742018 43.167454
F 15.589395 61.742018 64.988051
F 43.533083 15.435503 22.093346
F 42.923578 15.435503 43.913942
F 42.314074 15.435503 65.734539
F 43.533083 38.588761 22.093346
F 42.923578 38.588761 43.913942
F 42.314074 38.588761 65.734539
F 43.533083 61.742018 22.093346
F 42.923578 61.742018 43.913942
F 42.314074 61.742018 65.734539
F 16.808403 0.000001 21.346857
F 16.198899 0.000001 43.167453
F 15.589395 0.000001 64.988050
F 16.808403 23.153259 21.346857
F 16.198899 23.153259 43.167453
F 15.589395 23.153259 64.988050
F 16.808403 46.306516 21.346857
F 16.198899 46.306516 43.167453
F 15.589395 46.306516 64.988050
F 43.533083 0.000001 22.093345
F 42.923578 0.000001 43.913941
F 42.314074 0.000001 65.734538
F 43.533083 23.153259 22.093345
F 42.923578 23.153259 43.913941
F 42.314074 23.153259 65.734538
F 43.533083 46.306516 22.093345
F 42.923578 46.306516 43.913941
F 42.314074 46.306516 65.734538
F 25.716635 7.717750 21.595685
F 25.107130 7.717750 43.416282
F 24.497626 7.717750 65.236879
F 25.716635 30.871007 21.595685
F 25.107130 30.871007 43.416282
F 24.497626 30.871007 65.236879
F 25.716635 54.024265 21.595685
F 25.107130 54.024265 43.416282
F 24.497626 54.024265 65.236879
F 51.831810 7.717750 44.162769
F 51.222305 7.717750 65.983367
F 51.831810 30.871007 44.162769
F 51.222305 30.871007 65.983367
F 51.831810 54.024265 44.162769
F 51.222305 54.024265 65.983367
F 25.716635 15.435502 21.595686
F 25.107130 15.435502 43.416283
F 24.497626 15.435502 65.236880
F 25.716635 38.588760 21.595686
F 25.107130 38.588760 43.416283
F 24.497626 38.588760 65.236880
F 25.716635 61.742017 21.595686
F 25.107130 61.742017 43.416283
F 24.497626 61.742017 65.236880
F 51.831810 15.435502 44.162770
F 51.222305 15.435502 65.983368
F 51.831810 38.588760 44.162770
F 51.222305 38.588760 65.983368
F 51.831810 61.742017 44.162770
F 51.222305 61.742017 65.983368
F 25.716635 0.000000 21.595685
F 25.107130 0.000000 43.416282
F 24.497626 0.000000 65.236879
F 25.716635 23.153258 21.595685
F 25.107130 23.153258 43.416282
F 24.497626 23.153258 65.236879
F 25.716635 46.306515 21.595685
F 25.107130 46.306515 43.416282
F 24.497626 46.306515 65.236879
F 51.831810 0.000000 44.162769
F 51.222305 0.000000 65.983367
F 51.831810 23.153258 44.162769
F 51.222305 23.153258 65.983367
F 51.831810 46.306515 44.162769
F 51.222305 46.306515 65.983367
F 53.449807 1.286291 4.165333
F 53.449807 1.286291 25.994440
F 53.449807 1.286291 47.823547
F 53.449807 24.439548 4.165333
F 53.449807 24.439548 25.994440
F 53.449807 24.439548 47.823547
F 53.449807 47.592806 4.165333
F 53.449807 47.592806 25.994440
F 53.449807 47.592806 47.823547
F 80.184911 1.286291 4.165333
F 80.184911 1.286291 25.994440
F 80.184911 1.286291 47.823547
F 80.184911 24.439548 4.165333
F 80.184911 24.439548 25.994440
F 80.184911 24.439548 47.823547
F 80.184911 47.592806 4.165333
F 80.184911 47.592806 25.994440
F 80.184911 47.592806 47.823547
F 53.449807 9.004040 4.165333
F 53.449807 9.004040 25.994440
F 53.449807 9.004040 47.823547
F 53.449807 32.157298 4.165333
F 53.449807 32.157298 25.994440
F 53.449807 32.157298 47.823547
F 53.449807 55.310555 4.165333
F 53.449807 55.310555 25.994440
F 53.449807 55.310555 47.823547
F 80.184911 9.004040 4.165333
F 80.184911 9.004040 25.994440
F 80.184911 9.004040 47.823547
F 80.184911 32.157298 4.165333
F 80.184911 32.157298 25.994440
F 80.184911 32.157298 47.823547
F 80.184911 55.310555 4.165333
F 80.184911 55.310555 25.994440
F 80.184911 55.310555 47.823547
F 53.449807 16.721795 4.165333
F 53.449807 16.721795 25.994441
F 53.449807 16.721795 47.823548
F 53.449807 39.875053 4.165333
F 53.449807 39.875053 25.994441
F 53.449807 39.875053 47.823548
F 53.449807 63.028310 4.165333
F 53.449807 63.028310 25.994441
F 53.449807 63.028310 47.823548
F 80.184911 16.721795 4.165333
F 80.184911 16.721795 25.994441
F 80.184911 16.721795 47.823548
F 80.184911 39.875053 4.165333
F 80.184911 39.875053 25.994441
F 80.184911 39.875053 47.823548
F 80.184911 63.028310 4.165333
F 80.184911 63.028310 25.994441
F 80.184911 63.028310 47.823548
F 62.361505 1.286291 4.165333
F 62.361505 1.286291 25.994440
F 62.361505 1.286291 47.823548
F 62.361505 24.439548 4.165333
F 62.361505 24.439548 25.994440
F 62.361505 24.439548 47.823548
F 62.361505 47.592806 4.165333
F 62.361505 47.592806 25.994440
F 62.361505 47.592806 47.823548
F 89.096608 1.286291 4.165333
F 89.096608 1.286291 25.994440
F 89.096608 1.286291 47.823548
F 89.096608 24.439548 4.165333
F 89.096608 24.439548 25.994440
F 89.096608 24.439548 47.823548
F 89.096608 47.592806 4.165333
F 89.096608 47.592806 25.994440
F 89.096608 47.592806 47.823548
F 62.361505 9.004040 4.165333
F 62.361505 9.004040 25.994440
F 62.361505 9.004040 47.823548
F 62.361505 32.157298 4.165333
F 62.361505 32.157298 25.994440
F 62.361505 32.157298 47.823548
F 62.361505 55.310555 4.165333
F 62.361505 55.310555 25.994440
F 62.361505 55.310555 47.823548
F 89.096608 9.004040 4.165333
F 89.096608 9.004040 25.994440
F 89.096608 9.004040 47.823548
F 89.096608 32.157298 4.165333
F 89.096608 32.157298 25.994440
F 89.096608 32.157298 47.823548
F 89.096608 55.310555 4.165333
F 89.096608 55.310555 25.994440
F 89.096608 55.310555 47.823548
F 62.361505 16.721795 4.165334
F 62.361505 16.721795 25.994441
F 62.361505 16.721795 47.823548
F 62.361505 39.875053 4.165334
F 62.361505 39.875053 25.994441
F 62.361505 39.875053 47.823548
F 62.361505 63.028310 4.165334
F 62.361505 63.028310 25.994441
F 62.361505 63.028310 47.823548
F 89.096608 16.721795 4.165334
F 89.096608 16.721795 25.994441
F 89.096608 16.721795 47.823548
F 89.096608 39.875053 4.165334
F 89.096608 39.875053 25.994441
F 89.096608 39.875053 47.823548
F 89.096608 63.028310 4.165334
F 89.096608 63.028310 25.994441
F 89.096608 63.028310 47.823548
F 71.273208 1.286290 4.165334
F 71.273208 1.286290 25.994441
F 71.273208 1.286290 47.823549
F 71.273208 24.439547 4.165334
F 71.273208 24.439547 25.994441
F 71.273208 24.439547 47.823549
F 71.273208 47.592805 4.165334
F 71.273208 47.592805 25.994441
F 71.273208 47.592805 47.823549
F 98.008311 1.286290 4.165334
F 98.008311 1.286290 25.994441
F 98.008311 1.286290 47.823549
F 98.008311 24.439547 4.165334
F 98.008311 24.439547 25.994441
F 98.008311 24.439547 47.823549
F 98.008311 47.592805 4.165334
F 98.008311 47.592805 25.994441
F 98.008311 47.592805 47.823549
F 71.273208 9.004039 4.165334
F 71.273208 9.004039 25.994441
F 71.273208 9.004039 47.823549
F 71.273208 32.157297 4.165334
F 71.273208 32.157297 25.994441
F 71.273208 32.157297 47.823549
F 71.273208 55.310554 4.165334
F 71.273208 55.310554 25.994441
F 71.273208 55.310554 47.823549
F 98.008311 9.004039 4.165334
F 98.008311 9.004039 25.994441
F 98.008311 9.004039 47.823549
F 98.008311 32.157297 4.165334
F 98.008311 32.157297 25.994441
F 98.008311 32.157297 47.823549
F 98.008311 55.310554 4.165334
F 98.008311 55.310554 25.994441
F 98.008311 55.310554 47.823549
F 71.273208 16.721795 4.165335
F 71.273208 16.721795 25.994442
F 71.273208 16.721795 47.823549
F 71.273208 39.875052 4.165335
F 71.273208 39.875052 25.994442
F 71.273208 39.875052 47.823549
F 71.273208 63.028310 4.165335
F 71.273208 63.028310 25.994442
F 71.273208 63.028310 47.823549
F 98.008311 16.721795 4.165335
F 98.008311 16.721795 25.994442
F 98.008311 16.721795 47.823549
F 98.008311 39.875052 4.165335
F 98.008311 39.875052 25.994442
F 98.008311 39.875052 47.823549
F 98.008311 63.028310 4.165335
F 98.008311 63.028310 25.994442
F 98.008311 63.028310 47.823549
F 53.449794 3.858875 7.803517
F 53.449794 3.858875 29.632625
F 53.449794 3.858875 51.461732
F 53.449794 27.012132 7.803517
F 53.449794 27.012132 29.632625
F 53.449794 27.012132 51.461732
F 53.449794 50.165390 7.803517
F 53.449794 50.165390 29.632625
F 53.449794 50.165390 51.461732
F 80.184897 3.858875 7.803517
F 80.184897 3.858875 29.632625
F 80.184897 3.858875 51.461732
F 80.184897 27.012132 7.803517
F 80.184897 27.012132 29.632625
F 80.184897 27.012132 51.461732
F 80.184897 50.165390 7.803517
F 80.184897 50.165390 29.632625
F 80.184897 50.165390 51.461732
F 53.449794 11.576625 7.803517
F 53.449794 11.576625 29.632625
F 53.449794 11.576625 51.461732
F 53.449794 34.729882 7.803517
F 53.449794 34.729882 29.632625
F 53.449794 34.729882 51.461732
F 53.449794 57.883140 7.803517
F 53.449794 57.883140 29.632625
F 53.449794 57.883140 51.461732
F 80.184897 11.576625 7.803517
F 80.184897 11.576625 29.632625
F 80.184897 11.576625 51.461732
F 80.184897 34.729882 7.803517
F 80.184897 34.729882 29.632625
F 80.184897 34.729882 51.461732
F 80.184897 57.883140 7.803517
F 80.184897 57.883140 29.632625
F 80.184897 57.883140 51.461732
F 53.449794 19.294380 7.803518
F 53.449794 19.294380 29.632625
F 53.449794 19.294380 51.461733
F 53.449794 42.447638 7.803518
F 53.449794 42.447638 29.632625
F 53.449794 42.447638 51.461733
F 53.449794 65.600895 7.803518
F 53.449794 65.600895 29.632625
F 53.449794 65.600895 51.461733
F 80.184897 19.294380 7.803518
F 80.184897 19.294380 29.632625
F 80.184897 19.294380 51.461733
F 80.184897 42.447638 7.803518
F 80.184897 42.447638 29.632625
F 80.184897 42.447638 51.461733
F 80.184897 65.600895 7.803518
F 80.184897 65.600895 29.632625
F 80.184897 65.600895 51.461733
F 62.361489 3.858875 7.803518
F 62.361489 3.858875 29.632625
F 62.361489 3.858875 51.461732
F 62.361489 27.012133 7.803518
F 62.361489 27.012133 29.632625
F 62.361489 27.012133 51.461732
F 62.361489 50.165390 7.803518
F 62.361489 50.165390 29.632625
F 62.361489 50.165390 51.461732
F 89.096592 3.858875 7.803518
F 89.096592 3.858875 29.632625
F 89.096592 3.858875 51.461732
F 89.096592 27.012133 7.803518
F 89.096592 27.012133 29.632625
F 89.096592 27.012133 51.461732
F 89.096592 50.165390 7.803518
F 89.096592 50.165390 29.632625
F 89.096592 50.165390 51.461732
F 62.361489 11.576625 7.803518
F 62.361489 11.576625 29.632625
F 62.361489 11.576625 51.461733
F 62.361489 34.729883 7.803518
F 62.361489 34.729883 29.632625
F 62.361489 34.729883 51.461733
F 62.361489 57.883140 7.803518
F 62.361489 57.883140 29.632625
F 62.361489 57.883140 51.461733
F 89.096592 11.576625 7.803518
F 89.096592 11.576625 29.632625
F 89.096592 11.576625 51.461733
F 89.096592 34.729883 7.803518
F 89.096592 34.729883 29.632625
F 89.096592 34.729883 51.461733
F 89.096592 57.883140 7.803518
F 89.096592 57.883140 29.632625
F 89.096592 57.883140 51.461733
F 62.361489 19.294380 7.803518
F 62.361489 19.294380 29.632626
F 62.361489 19.294380 51.461733
F 62.361489 42.447638 7.803518
F 62.361489 42.447638 29.632626
F 62.361489 42.447638 51.461733
F 62.361489 65.600896 7.803518
F 62.361489 65.600896 29.632626
F 62.361489 65.600896 51.461733
F 89.096592 19.294380 7.803518
F 89.096592 19.294380 29.632626
F 89.096592 19.294380 51.461733
F 89.096592 42.447638 7.803518
F 89.096592 42.447638 29.632626
F 89.096592 42.447638 51.461733
F 89.096592 65.600896 7.803518
F 89.096592 65.600896 29.632626
F 89.096592 65.600896 51.461733
F 71.273194 3.858876 7.803519
F 71.273194 3.858876 29.632626
F 71.273194 3.858876 51.461733
F 71.273194 27.012134 7.803519
F 71.273194 27.012134 29.632626
F 71.273194 27.012134 51.461733
F 71.273194 50.165391 7.803519
F 71.273194 50.165391 29.632626
F 71.273194 50.165391 51.461733
F 98.008298 3.858876 7.803519
F 98.008298 3.858876 29.632626
F 98.008298 3.858876 51.461733
F 98.008298 27.012134 7.803519
F 98.008298 27.012134 29.632626
F 98.008298 27.012134 51.461733
F 98.008298 50.165391 7.803519
F 98.008298 50.165391 29.632626
F 98.008298 50.165391 51.461733
F 71.273194 11.576626 7.803519
F 71.273194 11.576626 29.632626
F 71.273194 11.576626 51.461734
F 71.273194 34.729884 7.803519
F 71.273194 34.729884 29.632626
F 71.273194 34.729884 51.461734
F 71.273194 57.883141 7.803519
F 71.273194 57.883141 29.632626
F 71.273194 57.883141 51.461734
F 98.008298 11.576626 7.803519
F 98.008298 11.576626 29.632626
F 98.008298 11.576626 51.461734
F 98.008298 34.729884 7.803519
F 98.008298 34.729884 29.632626
F 98.008298 34.729884 51.461734
F 98.008298 57.883141 7.803519
F 98.008298 57.883141 29.632626
F 98.008298 57.883141 51.461734
F 71.273194 19.294382 7.803519
F 71.273194 19.294382 29.632627
F 71.273194 19.294382 51.461734
F 71.273194 42.447639 7.803519
F 71.273194 42.447639 29.632627
F 71.273194 42.447639 51.461734
F 71.273194 65.600897 7.803519
F 71.273194 65.600897 29.632627
F 71.273194 65.600897 51.461734
F 98.008298 19.294382 7.803519
F 98.008298 19.294382 29.632627
F 98.008298 19.294382 51.461734
F 98.008298 42.447639 7.803519
F 98.008298 42.447639 29.632627
F 98.008298 42.447639 51.461734
F 98.008298 65.600897 7.803519
F 98.008298 65.600897 29.632627
F 98.008298 65.600897 51.461734
F 53.449805 3.858875 5.074880
F 53.449805 3.858875 26.903987
F 53.449805 3.858875 48.733095
F 53.449805 27.012133 5.074880
F 53.449805 27.012133 26.903987
F 53.449805 27.012133 48.733095
F 53.449805 50.165390 5.074880
F 53.449805 50.165390 26.903987
F 53.449805 50.165390 48.733095
F 80.184909 3.858875 5.074880
F 80.184909 3.858875 26.903987
F 80.184909 3.858875 48.733095
F 80.184909 27.012133 5.074880
F 80.184909 27.012133 26.903987
F 80.184909 27.012133 48.733095
F 80.184909 50.165390 5.074880
F 80.184909 50.165390 26.903987
F 80.184909 50.165390 48.733095
F 53.449805 11.576625 5.074880
F 53.449805 11.576625 26.903987
F 53.449805 11.576625 48.733095
F 53.449805 34.729883 5.074880
F 53.449805 34.729883 26.903987
F 53.449805 34.729883 48.733095
F 53.449805 57.883140 5.074880
F 53.449805 57.883140 26.903987
F 53.449805 57.883140 48.733095
F 80.184909 11.576625 5.074880
F 80.184909 11.576625 26.903987
F 80.184909 11.576625 48.733095
F 80.184909 34.729883 5.074880
F 80.184909 34.729883 26.903987
F 80.184909 34.729883 48.733095
F 80.184909 57.883140 5.074880
F 80.184909 57.883140 26.903987
F 80.184909 57.883140 48.733095
F 53.449805 19.294381 5.074879
F 53.449805 19.294381 26.903987
F 53.449805 19.294381 48.733094
F 53.449805 42.447638 5.074879
F 53.449805 42.447638 26.903987
F 53.449805 42.447638 48.733094
F 53.449805 65.600896 5.074879
F 53.449805 65.600896 26.903987
F 53.449805 65.600896 48.733094
F 80.184909 19.294381 5.074879
F 80.184909 19.294381 26.903987
F 80.184909 19.294381 48.733094
F 80.184909 42.447638 5.074879
F 80.184909 42.447638 26.903987
F 80.184909 42.447638 48.733094
F 80.184909 65.600896 5.074879
F 80.184909 65.600896 26.903987
F 80.184909 65.600896 48.733094
F 62.361502 3.858875 5.074880
F 62.361502 3.858875 26.903987
F 62.361502 3.858875 48.733095
F 62.361502 27.012133 5.074880
F 62.361502 27.012133 26.903987
F 62.361502 27.012133 48.733095
F 62.361502 50.165390 5.074880
F 62.361502 50.165390 26.903987
F 62.361502 50.165390 48.733095
F 89.096605 3.858875 5.074880
F 89.096605 3.858875 26.903987
F 89.096605 3.858875 48.733095
F 89.096605 27.012133 5.074880
F 89.096605 27.012133 26.903987
F 89.096605 27.012133 48.733095
F 89.096605 50.165390 5.074880
F 89.096605 50.165390 26.903987
F 89.096605 50.165390 48.733095
F 62.361502 11.576625 5.074880
F 62.361502 11.576625 26.903987
F 62.361502 11.576625 48.733094
F 62.361502 34.729883 5.074880
F 62.361502 34.729883 26.903987
F 62.361502 34.729883 48.733094
F 62.361502 57.883140 5.074880
F 62.361502 57.883140 26.903987
F 62.361502 57.883140 48.733094
F 89.096605 11.576625 5.074880
F 89.096605 11.576625 26.903987
F 89.096605 11.576625 48.733094
F 89.096605 34.729883 5.074880
F 89.096605 34.729883 26.903987
F 89.096605 34.729883 48.733094
F 89.096605 57.883140 5.074880
F 89.096605 57.883140 26.903987
F 89.096605 57.883140 48.733094
F 62.361502 19.294381 5.074879
F 62.361502 19.294381 26.903987
F 62.361502 19.294381 48.733094
F 62.361502 42.447638 5.074879
F 62.361502 42.447638 26.903987
F 62.361502 42.447638 48.733094
F 62.361502 65.600896 5.074879
F 62.361502 65.600896 26.903987
F 62.361502 65.600896 48.733094
F 89.096605 19.294381 5.074879
F 89.096605 19.294381 26.903987
F 89.096605 19.294381 48.733094
F 89.096605 42.447638 5.074879
F 89.096605 42.447638 26.903987
F 89.096605 42.447638 48.733094
F 89.096605 65.600896 5.074879
F 89.096605 65.600896 26.903987
F 89.096605 65.600896 48.733094
F 71.273206 3.858876 5.074879
F 71.273206 3.858876 26.903986
F 71.273206 3.858876 48.733094
F 71.273206 27.012133 5.074879
F 71.273206 27.012133 26.903986
F 71.273206 27.012133 48.733094
F 71.273206 50.165391 5.074879
F 71.273206 50.165391 26.903986
F 71.273206 50.165391 48.733094
F 98.008310 3.858876 5.074879
F 98.008310 3.858876 26.903986
F 98.008310 3.858876 48.733094
F 98.008310 27.012133 5.074879
F 98.008310 27.012133 26.903986
F 98.008310 27.012133 48.733094
F 98.008310 50.165391 5.074879
F 98.008310 50.165391 26.903986
F 98.008310 50.165391 48.733094
F 71.273206 11.576626 5.074879
F 71.273206 11.576626 26.903986
F 71.273206 11.576626 48.733093
F 71.273206 34.729883 5.074879
F 71.273206 34.729883 26.903986
F 71.273206 34.729883 48.733093
F 71.273206 57.883141 5.074879
F 71.273206 57.883141 26.903986
F 71.273206 57.883141 48.733093
F 98.008310 11.576626 5.074879
F 98.008310 11.576626 26.903986
F 98.008310 11.576626 48.733093
F 98.008310 34.729883 5.074879
F 98.008310 34.729883 26.903986
F 98.008310 34.729883 48.733093
F 98.008310 57.883141 5.074879
F 98.008310 57.883141 26.903986
F 98.008310 57.883141 48.733093
F 71.273206 19.294381 5.074878
F 71.273206 19.294381 26.903986
F 71.273206 19.294381 48.733093
F 71.273206 42.447639 5.074878
F 71.273206 42.447639 26.903986
F 71.273206 42.447639 48.733093
F 71.273206 65.600896 5.074878
F 71.273206 65.600896 26.903986
F 71.273206 65.600896 48.733093
F 98.008310 19.294381 5.074878
F 98.008310 19.294381 26.903986
F 98.008310 19.294381 48.733093
F 98.008310 42.447639 5.074878
F 98.008310 42.447639 26.903986
F 98.008310 42.447639 48.733093
F 98.008310 65.600896 5.074878
F 98.008310 65.600896 26.903986
F 98.008310 65.600896 48.733093
F 53.449795 1.286291 1.436695
F 53.449795 1.286291 23.265803
F 53.449795 1.286291 45.094910
F 53.449795 24.439549 1.436695
F 53.449795 24.439549 23.265803
F 53.449795 24.439549 45.094910
F 53.449795 47.592806 1.436695
F 53.449795 47.592806 23.265803
F 53.449795 47.592806 45.094910
F 80.184899 1.286291 1.436695
F 80.184899 1.286291 23.265803
F 80.184899 1.286291 45.094910
F 80.184899 24.439549 1.436695
F 80.184899 24.439549 23.265803
F 80.184899 24.439549 45.094910
F 80.184899 47.592806 1.436695
F 80.184899 47.592806 23.265803
F 80.184899 47.592806 45.094910
F 53.449795 9.004040 1.436695
F 53.449795 9.004040 23.265803
F 53.449795 9.004040 45.094910
F 53.449795 32.157298 1.436695
F 53.449795 32.157298 23.265803
F 53.449795 32.157298 45.094910
F 53.449795 55.310555 1.436695
F 53.449795 55.310555 23.265803
F 53.449795 55.310555 45.094910
F 80.184899 9.004040 1.436695
F 80.184899 9.004040 23.265803
F 80.184899 9.004040 45.094910
F 80.184899 32.157298 1.436695
F 80.184899 32.157298 23.265803
F 80.184899 32.157298 45.094910
F 80.184899 55.310555 1.436695
F 80.184899 55.310555 23.265803
F 80.184899 55.310555 45.094910
F 53.449795 16.721796 1.436694
F 53.449795 16.721796 23.265802
F 53.449795 16.721796 45.094909
F 53.449795 39.875053 1.436694
F 53.449795 39.875053 23.265802
F 53.449795 39.875053 45.094909
F 53.449795 63.028311 1.436694
F 53.449795 63.028311 23.265802
F 53.449795 63.028311 45.094909
F 80.184899 16.721796 1.436694
F 80.184899 16.721796 23.265802
F 80.184899 16.721796 45.094909
F 80.184899 39.875053 1.436694
F 80.184899 39.875053 23.265802
F 80.184899 39.875053 45.094909
F 80.184899 63.028311 1.436694
F 80.184899 63.028311 23.265802
F 80.184899 63.028311 45.094909
F 62.361491 1.286291 1.436695
F 62.361491 1.286291 23.265803
F 62.361491 1.286291 45.094910
F 62.361491 24.439548 1.436695
F 62.361491 24.439548 23.265803
F 62.361491 24.439548 45.094910
F 62.361491 47.592806 1.436695
F 62.361491 47.592806 23.265803
F 62.361491 47.592806 45.094910
F 89.096595 1.286291 1.436695
F 89.096595 1.286291 23.265803
F 89.096595 1.286291 45.094910
F 89.096595 24.439548 1.436695
F 89.096595 24.439548 23.265803
F 89.096595 24.439548 45.094910
F 89.096595 47.592806 1.436695
F 89.096595 47.592806 23.265803
F 89.096595 47.592806 45.094910
F 62.361491 9.004040 1.436695
F 62.361491 9.004040 23.265803
F 62.361491 9.004040 45.094910
F 62.361491 32.157298 1.436695
F 62.361491 32.157298 23.265803
F 62.361491 32.157298 45.094910
F 62.361491 55.310555 1.436695
F 62.361491 55.310555 23.265803
F 62.361491 55.310555 45.094910
F 89.096595 9.004040 1.436695
F 89.096595 9.004040 23.265803
F 89.096595 9.004040 45.094910
F 89.096595 32.157298 1.436695
F 89.096595 32.157298 23.265803
F 89.096595 32.157298 45.094910
F 89.096595 55.310555 1.436695
F 89.096595 55.310555 23.265803
F 89.096595 55.310555 45.094910
F 62.361491 16.721795 1.436694
F 62.361491 16.721795 23.265802
F 62.361491 16.721795 45.094909
F 62.361491 39.875053 1.436694
F 62.361491 39.875053 23.265802
F 62.361491 39.875053 45.094909
F 62.361491 63.028310 1.436694
F 62.361491 63.028310 23.265802
F 62.361491 63.028310 45.094909
F 89.096595 16.721795 1.436694
F 89.096595 16.721795 23.265802
F 89.096595 16.721795 45.094909
F 89.096595 39.875053 1.436694
F 89.096595 39.875053 23.265802
F 89.096595 39.875053 45.094909
F 89.096595 63.028310 1.436694
F 89.096595 63.028310 23.265802
F 89.096595 63.028310 45.094909
F 71.273196 1.286290 1.436694
F 71.273196 1.286290 23.265801
F 71.273196 1.286290 45.094909
F 71.273196 24.439547 1.436694
F 71.273196 24.439547 23.265801
F 71.273196 24.439547 45.094909
F 71.273196 47.592805 1.436694
F 71.273196 47.592805 23.265801
F 71.273196 47.592805 45.094909
F 98.008299 1.286290 1.436694
F 98.008299 1.286290 23.265801
F 98.008299 1.286290 45.094909
F 98.008299 24.439547 1.436694
F 98.008299 24.439547 23.265801
F 98.008299 24.439547 45.094909
F 98.008299 47.592805 1.436694
F 98.008299 47.592805 23.265801
F 98.008299 47.592805 45.094909
F 71.273196 9.004039 1.436694
F 71.273196 9.004039 23.265801
F 71.273196 9.004039 45.094909
F 71.273196 32.157296 1.436694
F 71.273196 32.157296 23.265801
F 71.273196 32.157296 45.094909
F 71.273196 55.310554 1.436694
F 71.273196 55.310554 23.265801
F 71.273196 55.310554 45.094909
F 98.008299 9.004039 1.436694
F 98.008299 9.004039 23.265801
F 98.008299 9.004039 45.094909
F 98.008299 32.157296 1.436694
F 98.008299 32.157296 23.265801
F 98.008299 32.157296 45.094909
F 98.008299 55.310554 1.436694
F 98.008299 55.310554 23.265801
F 98.008299 55.310554 45.094909
F 71.273196 16.721794 1.436693
F 71.273196 16.721794 23.265801
F 71.273196 16.721794 45.094908
F 71.273196 39.875052 1.436693
F 71.273196 39.875052 23.265801
F 71.273196 39.875052 45.094908
F 71.273196 63.028309 1.436693
F 71.273196 63.028309 23.265801
F 71.273196 63.028309 45.094908
F 98.008299 16.721794 1.436693
F 98.008299 16.721794 23.265801
F 98.008299 16.721794 45.094908
F 98.008299 39.875052 1.436693
F 98.008299 39.875052 23.265801
F 98.008299 39.875052 45.094908
F 98.008299 63.028309 1.436693
F 98.008299 63.028309 23.265801
F 98.008299 63.028309 45.094908
F 55.677732 7.717750 5.074880
F 55.677732 7.717750 26.903987
F 55.677732 7.717750 48.733095
F 55.677732 30.871007 5.074880
F 55.677732 30.871007 26.903987
F 55.677732 30.871007 48.733095
F 55.677732 54.024265 5.074880
F 55.677732 54.024265 26.903987
F 55.677732 54.024265 48.733095
F 82.412835 7.717750 5.074880
F 82.412835 7.717750 26.903987
F 82.412835 7.717750 48.733095
F 82.412835 30.871007 5.074880
F 82.412835 30.871007 26.903987
F 82.412835 30.871007 48.733095
F 82.412835 54.024265 5.074880
F 82.412835 54.024265 26.903987
F 82.412835 54.024265 48.733095
F 55.677732 15.435503 5.074879
F 55.677732 15.435503 26.903986
F 55.677732 15.435503 48.733094
F 55.677732 38.588760 5.074879
F 55.677732 38.588760 26.903986
F 55.677732 38.588760 48.733094
F 55.677732 61.742018 5.074879
F 55.677732 61.742018 26.903986
F 55.677732 61.742018 48.733094
F 82.412835 15.435503 5.074879
F 82.412835 15.435503 26.903986
F 82.412835 15.435503 48.733094
F 82.412835 38.588760 5.074879
F 82.412835 38.588760 26.903986
F 82.412835 38.588760 48.733094
F 82.412835 61.742018 5.074879
F 82.412835 61.742018 26.903986
F 82.412835 61.742018 48.733094
F 55.677732 0.000000 5.074880
F 55.677732 0.000000 26.903987
F 55.677732 0.000000 48.733095
F 55.677732 23.153258 5.074880
F 55.677732 23.153258 26.903987
F 55.677732 23.153258 48.733095
F 55.677732 46.306515 5.074880
F 55.677732 46.306515 26.903987
F 55.677732 46.306515 48.733095
F 82.412835 0.000000 5.074880
F 82.412835 0.000000 26.903987
F 82.412835 0.000000 48.733095
F 82.412835 23.153258 5.074880
F 82.412835 23.153258 26.903987
F 82.412835 23.153258 48.733095
F 82.412835 46.306515 5.074880
F 82.412835 46.306515 26.903987
F 82.412835 46.306515 48.733095
F 64.589430 7.717750 5.074880
F 64.589430 7.717750 26.903987
F 64.589430 7.717750 48.733095
F 64.589430 30.871007 5.074880
F 64.589430 30.871007 26.903987
F 64.589430 30.871007 48.733095
F 64.589430 54.024265 5.074880
F 64.589430 54.024265 26.903987
F 64.589430 54.024265 48.733095
F 91.324533 7.717750 5.074880
F 91.324533 7.717750 26.903987
F 91.324533 7.717750 48.733095
F 91.324533 30.871007 5.074880
F 91.324533 30.871007 26.903987
F 91.324533 30.871007 48.733095
F 91.324533 54.024265 5.074880
F 91.324533 54.024265 26.903987
F 91.324533 54.024265 48.733095
F 64.589430 15.435502 5.074879
F 64.589430 15.435502 26.903986
F 64.589430 15.435502 48.733094
F 64.589430 38.588760 5.074879
F 64.589430 38.588760 26.903986
F 64.589430 38.588760 48.733094
F 64.589430 61.742017 5.074879
F 64.589430 61.742017 26.903986
F 64.589430 61.742017 48.733094
F 91.324533 15.435502 5.074879
F 91.324533 15.435502 26.903986
F 91.324533 15.435502 48.733094
F 91.324533 38.588760 5.074879
F 91.324533 38.588760 26.903986
F 91.324533 38.588760 48.733094
F 91.324533 61.742017 5.074879
F 91.324533 61.742017 26.903986
F 91.324533 61.742017 48.733094
F 64.589430 0.000000 5.074880
F 64.589430 0.000000 26.903987
F 64.589430 0.000000 48.733095
F 64.589430 23.153258 5.074880
F 64.589430 23.153258 26.903987
F 64.589430 23.153258 48.733095
F 64.589430 46.306515 5.074880
F 64.589430 46.306515 26.903987
F 64.589430 46.306515 48.733095
F 91.324533 0.000000 5.074880
F 91.324533 0.000000 26.903987
F 91.324533 0.000000 48.733095
F 91.324533 23.153258 5.074880
F 91.324533 23.153258 26.903987
F 91.324533 23.153258 48.733095
F 91.324533 46.306515 5.074880
F 91.324533 46.306515 26.903987
F 91.324533 46.306515 48.733095
F 73.501134 7.717750 5.074879
F 73.501134 7.717750 26.903986
F 73.501134 7.717750 48.733094
F 73.501134 30.871008 5.074879
F 73.501134 30.871008 26.903986
F 73.501134 30.871008 48.733094
F 73.501134 54.024265 5.074879
F 73.501134 54.024265 26.903986
F 73.501134 54.024265 48.733094
F 100.236238 7.717750 5.074879
F 100.236238 7.717750 26.903986
F 100.236238 7.717750 48.733094
F 100.236238 30.871008 5.074879
F 100.236238 30.871008 26.903986
F 100.236238 30.871008 48.733094
F 100.236238 54.024265 5.074879
F 100.236238 54.024265 26.903986
F 100.236238 54.024265 48.733094
F 73.501134 15.435503 5.074878
F 73.501134 15.435503 26.903985
F 73.501134 15.435503 48.733093
F 73.501134 38.588760 5.074878
F 73.501134 38.588760 26.903985
F 73.501134 38.588760 48.733093
F 73.501134 61.742018 5.074878
F 73.501134 61.742018 26.903985
F 73.501134 61.742018 48.733093
F 100.236238 15.435503 5.074878
F 100.236238 15.435503 26.903985
F 100.236238 15.435503 48.733093
F 100.236238 38.588760 5.074878
F 100.236238 38.588760 26.903985
F 100.236238 38.588760 48.733093
F 100.236238 61.742018 5.074878
F 100.236238 61.742018 26.903985
F 100.236238 61.742018 48.733093
F 73.501134 0.000001 5.074879
F 73.501134 0.000001 26.903986
F 73.501134 0.000001 48.733094
F 73.501134 23.153258 5.074879
F 73.501134 23.153258 26.903986
F 73.501134 23.153258 48.733094
F 73.501134 46.306516 5.074879
F 73.501134 46.306516 26.903986
F 73.501134 46.306516 48.733094
F 100.236238 0.000001 5.074879
F 100.236238 0.000001 26.903986
F 100.236238 0.000001 48.733094
F 100.236238 23.153258 5.074879
F 100.236238 23.153258 26.903986
F 100.236238 23.153258 48.733094
F 100.236238 46.306516 5.074879
F 100.236238 46.306516 26.903986
F 100.236238 46.306516 48.733094
F 55.677717 5.145166 1.436696
F 55.677717 5.145166 23.265803
F 55.677717 5.145166 45.094910
F 55.677717 28.298423 1.436696
F 55.677717 28.298423 23.265803
F 55.677717 28.298423 45.094910
F 55.677717 51.451681 1.436696
F 55.677717 51.451681 23.265803
F 55.677717 51.451681 45.094910
F 82.412821 5.145166 1.436696
F 82.412821 5.145166 23.265803
F 82.412821 5.145166 45.094910
F 82.412821 28.298423 1.436696
F 82.412821 28.298423 23.265803
F 82.412821 28.298423 45.094910
F 82.412821 51.451681 1.436696
F 82.412821 51.451681 23.265803
F 82.412821 51.451681 45.094910
F 55.677717 12.862918 1.436695
F 55.677717 12.862918 23.265802
F 55.677717 12.862918 45.094909
F 55.677717 36.016175 1.436695
F 55.677717 36.016175 23.265802
F 55.677717 36.016175 45.094909
F 55.677717 59.169433 1.436695
F 55.677717 59.169433 23.265802
F 55.677717 59.169433 45.094909
F 82.412821 12.862918 1.436695
F 82.412821 12.862918 23.265802
F 82.412821 12.862918 45.094909
F 82.412821 36.016175 1.436695
F 82.412821 36.016175 23.265802
F 82.412821 36.016175 45.094909
F 82.412821 59.169433 1.436695
F 82.412821 59.169433 23.265802
F 82.412821 59.169433 45.094909
F 55.677717 20.580673 1.436695
F 55.677717 20.580673 23.265803
F 55.677717 20.580673 45.094910
F 55.677717 43.733931 1.436695
F 55.677717 43.733931 23.265803
F 55.677717 43.733931 45.094910
F 55.677717 66.887188 1.436695
F 55.677717 66.887188 23.265803
F 55.677717 66.887188 45.094910
F 82.412821 20.580673 1.436695
F 82.412821 20.580673 23.265803
F 82.412821 20.580673 45.094910
F 82.412821 43.733931 1.436695
F 82.412821 43.733931 23.265803
F 82.412821 43.733931 45.094910
F 82.412821 66.887188 1.436695
F 82.412821 66.887188 23.265803
F 82.412821 66.887188 45.094910
F 64.589414 5.145165 1.436695
F 64.589414 5.145165 23.265802
F 64.589414 5.145165 45.094910
F 64.589414 28.298422 1.436695
F 64.589414 28.298422 23.265802
F 64.589414 28.298422 45.094910
F 64.589414 51.451680 1.436695
F 64.589414 51.451680 23.265802
F 64.589414 51.451680 45.094910
F 91.324517 5.145165 1.436695
F 91.324517 5.145165 23.265802
F 91.324517 5.145165 45.094910
F 91.324517 28.298422 1.436695
F 91.324517 28.298422 23.265802
F 91.324517 28.298422 45.094910
F 91.324517 51.451680 1.436695
F 91.324517 51.451680 23.265802
F 91.324517 51.451680 45.094910
F 64.589414 12.862917 1.436694
F 64.589414 12.862917 23.265801
F 64.589414 12.862917 45.094909
F 64.589414 36.016174 1.436694
F 64.589414 36.016174 23.265801
F 64.589414 36.016174 45.094909
F 64.589414 59.169432 1.436694
F 64.589414 59.169432 23.265801
F 64.589414 59.169432 45.094909
F 91.324517 12.862917 1.436694
F 91.324517 12.862917 23.265801
F 91.324517 12.862917 45.094909
F 91.324517 36.016174 1.436694
F 91.324517 36.016174 23.265801
F 91.324517 36.016174 45.094909
F 91.324517 59.169432 1.436694
F 91.324517 59.169432 23.265801
F 91.324517 59.169432 45.094909
F 64.589414 20.580672 1.436695
F 64.589414 20.580672 23.265802
F 64.589414 20.580672 45.094910
F 64.589414 43.733930 1.436695
F 64.589414 43.733930 23.265802
F 64.589414 43.733930 45.094910
F 64.589414 66.887187 1.436695
F 64.589414 66.887187 23.265802
F 64.589414 66.887187 45.094910
F 91.324517 20.580672 1.436695
F 91.324517 20.580672 23.265802
F 91.324517 20.580672 45.094910
F 91.324517 43.733930 1.436695
F 91.324517 43.733930 23.265802
F 91.324517 43.733930 45.094910
F 91.324517 66.887187 1.436695
F 91.324517 66.887187 23.265802
F 91.324517 66.887187 45.094910
F 73.501121 5.145164 1.436694
F 73.501121 5.145164 23.265802
F 73.501121 5.145164 45.094909
F 73.501121 28.298422 1.436694
F 73.501121 28.298422 23.265802
F 73.501121 28.298422 45.094909
F 73.501121 51.451679 1.436694
F 73.501121 51.451679 23.265802
F 73.501121 51.451679 45.094909
F 100.236225 5.145164 1.436694
F 100.236225 5.145164 23.265802
F 100.236225 5.145164 45.094909
F 100.236225 28.298422 1.436694
F 100.236225 28.298422 23.265802
F 100.236225 28.298422 45.094909
F 100.236225 51.451679 1.436694
F 100.236225 51.451679 23.265802
F 100.236225 51.451679 45.094909
F 73.501121 12.862916 1.436694
F 73.501121 12.862916 23.265801
F 73.501121 12.862916 45.094908
F 73.501121 36.016174 1.436694
F 73.501121 36.016174 23.265801
F 73.501121 36.016174 45.094908
F 73.501121 59.169431 1.436694
F 73.501121 59.169431 23.265801
F 73.501121 59.169431 45.094908
F 100.236225 12.862916 1.436694
F 100.236225 12.862916 23.265801
F 100.236225 12.862916 45.094908
F 100.236225 36.016174 1.436694
F 100.236225 36.016174 23.265801
F 100.236225 36.016174 45.094908
F 100.236225 59.169431 1.436694
F 100.236225 59.169431 23.265801
F 100.236225 59.169431 45.094908
F 73.501121 20.580672 1.436694
F 73.501121 20.580672 23.265802
F 73.501121 20.580672 45.094909
F 73.501121 43.733929 1.436694
F 73.501121 43.733929 23.265802
F 73.501121 43.733929 45.094909
F 73.501121 66.887187 1.436694
F 73.501121 66.887187 23.265802
F 73.501121 66.887187 45.094909
F 100.236225 20.580672 1.436694
F 100.236225 20.580672 23.265802
F 100.236225 20.580672 45.094909
F 100.236225 43.733929 1.436694
F 100.236225 43.733929 23.265802
F 100.236225 43.733929 45.094909
F 100.236225 66.887187 1.436694
F 100.236225 66.887187 23.265802
F 100.236225 66.887187 45.094909
F 55.677729 5.145165 4.165332
F 55.677729 5.145165 25.994440
F 55.677729 5.145165 47.823547
F 55.677729 28.298423 4.165332
F 55.677729 28.298423 25.994440
F 55.677729 28.298423 47.823547
F 55.677729 51.451680 4.165332
F 55.677729 51.451680 25.994440
F 55.677729 51.451680 47.823547
F 82.412833 5.145165 4.165332
F 82.412833 5.145165 25.994440
F 82.412833 5.145165 47.823547
F 82.412833 28.298423 4.165332
F 82.412833 28.298423 25.994440
F 82.412833 28.298423 47.823547
F 82.412833 51.451680 4.165332
F 82.412833 51.451680 25.994440
F 82.412833 51.451680 47.823547
F 55.677729 12.862917 4.165333
F 55.677729 12.862917 25.994441
F 55.677729 12.862917 47.823548
F 55.677729 36.016175 4.165333
F 55.677729 36.016175 25.994441
F 55.677729 36.016175 47.823548
F 55.677729 59.169432 4.165333
F 55.677729 59.169432 25.994441
F 55.677729 59.169432 47.823548
F 82.412833 12.862917 4.165333
F 82.412833 12.862917 25.994441
F 82.412833 12.862917 47.823548
F 82.412833 36.016175 4.165333
F 82.412833 36.016175 25.994441
F 82.412833 36.016175 47.823548
F 82.412833 59.169432 4.165333
F 82.412833 59.169432 25.994441
F 82.412833 59.169432 47.823548
F 55.677729 20.580673 4.165333
F 55.677729 20.580673 25.994440
F 55.677729 20.580673 47.823547
F 55.677729 43.733930 4.165333
F 55.677729 43.733930 25.994440
F 55.677729 43.733930 47.823547
F 55.677729 66.887188 4.165333
F 55.677729 66.887188 25.994440
F 55.677729 66.887188 47.823547
F 82.412833 20.580673 4.165333
F 82.412833 20.580673 25.994440
F 82.412833 20.580673 47.823547
F 82.412833 43.733930 4.165333
F 82.412833 43.733930 25.994440
F 82.412833 43.733930 47.823547
F 82.412833 66.887188 4.165333
F 82.412833 66.887188 25.994440
F 82.412833 66.887188 47.823547
F 64.589427 5.145165 4.165333
F 64.589427 5.145165 25.994440
F 64.589427 5.145165 47.823548
F 64.589427 28.298422 4.165333
F 64.589427 28.298422 25.994440
F 64.589427 28.298422 47.823548
F 64.589427 51.451680 4.165333
F 64.589427 51.451680 25.994440
F 64.589427 51.451680 47.823548
F 91.324530 5.145165 4.165333
F 91.324530 5.145165 25.994440
F 91.324530 5.145165 47.823548
F 91.324530 28.298422 4.165333
F 91.324530 28.298422 25.994440
F 91.324530 28.298422 47.823548
F 91.324530 51.451680 4.165333
F 91.324530 51.451680 25.994440
F 91.324530 51.451680 47.823548
F 64.589427 12.862917 4.165334
F 64.589427 12.862917 25.994441
F 64.589427 12.862917 47.823549
F 64.589427 36.016175 4.165334
F 64.589427 36.016175 25.994441
F 64.589427 36.016175 47.823549
F 64.589427 59.169432 4.165334
F 64.589427 59.169432 25.994441
F 64.589427 59.169432 47.823549
F 91.324530 12.862917 4.165334
F 91.324530 12.862917 25.994441
F 91.324530 12.862917 47.823549
F 91.324530 36.016175 4.165334
F 91.324530 36.016175 25.994441
F 91.324530 36.016175 47.823549
F 91.324530 59.169432 4.165334
F 91.324530 59.169432 25.994441
F 91.324530 59.169432 47.823549
F 64.589427 20.580672 4.165333
F 64.589427 20.580672 25.994441
F 64.589427 20.580672 47.823548
F 64.589427 43.733930 4.165333
F 64.589427 43.733930 25.994441
F 64.589427 43.733930 47.823548
F 64.589427 66.887187 4.165333
F 64.589427 66.887187 25.994441
F 64.589427 66.887187 47.823548
F 91.324530 20.580672 4.165333
F 91.324530 20.580672 25.994441
F 91.324530 20.580672 47.823548
F 91.324530 43.733930 4.165333
F 91.324530 43.733930 25.994441
F 91.324530 43.733930 47.823548
F 91.324530 66.887187 4.165333
F 91.324530 66.887187 25.994441
F 91.324530 66.887187 47.823548
F 73.501133 5.145164 4.165333
F 73.501133 5.145164 25.994441
F 73.501133 5.145164 47.823548
F 73.501133 28.298422 4.165333
F 73.501133 28.298422 25.994441
F 73.501133 28.298422 47.823548
F 73.501133 51.451679 4.165333
F 73.501133 51.451679 25.994441
F 73.501133 51.451679 47.823548
F 100.236236 5.145164 4.165333
F 100.236236 5.145164 25.994441
F 100.236236 5.145164 47.823548
F 100.236236 28.298422 4.165333
F 100.236236 28.298422 25.994441
F 100.236236 28.298422 47.823548
F 100.236236 51.451679 4.165333
F 100.236236 51.451679 25.994441
F 100.236236 51.451679 47.823548
F 73.501133 12.862917 4.165334
F 73.501133 12.862917 25.994442
F 73.501133 12.862917 47.823549
F 73.501133 36.016174 4.165334
F 73.501133 36.016174 25.994442
F 73.501133 36.016174 47.823549
F 73.501133 59.169432 4.165334
F 73.501133 59.169432 25.994442
F 73.501133 59.169432 47.823549
F 100.236236 12.862917 4.165334
F 100.236236 12.862917 25.994442
F 100.236236 12.862917 47.823549
F 100.236236 36.016174 4.165334
F 100.236236 36.016174 25.994442
F 100.236236 36.016174 47.823549
F 100.236236 59.169432 4.165334
F 100.236236 59.169432 25.994442
F 100.236236 59.169432 47.823549
F 73.501133 20.580672 4.165334
F 73.501133 20.580672 25.994441
F 73.501133 20.580672 47.823548
F 73.501133 43.733929 4.165334
F 73.501133 43.733929 25.994441
F 73.501133 43.733929 47.823548
F 73.501133 66.887187 4.165334
F 73.501133 66.887187 25.994441
F 73.501133 66.887187 47.823548
F 100.236236 20.580672 4.165334
F 100.236236 20.580672 25.994441
F 100.236236 20.580672 47.823548
F 100.236236 43.733929 4.165334
F 100.236236 43.733929 25.994441
F 100.236236 43.733929 47.823548
F 100.236236 66.887187 4.165334
F 100.236236 66.887187 25.994441
F 100.236236 66.887187 47.823548
F 55.677719 7.717749 7.803517
F 55.677719 7.717749 29.632625
F 55.677719 7.717749 51.461732
F 55.677719 30.871007 7.803517
F 55.677719 30.871007 29.632625
F 55.677719 30.871007 51.461732
F 55.677719 54.024264 7.803517
F 55.677719 54.024264 29.632625
F 55.677719 54.024264 51.461732
F 82.412823 7.717749 7.803517
F 82.412823 7.717749 29.632625
F 82.412823 7.717749 51.461732
F 82.412823 30.871007 7.803517
F 82.412823 30.871007 29.632625
F 82.412823 30.871007 51.461732
F 82.412823 54.024264 7.803517
F 82.412823 54.024264 29.632625
F 82.412823 54.024264 51.461732
F 55.677719 15.435502 7.803518
F 55.677719 15.435502 29.632626
F 55.677719 15.435502 51.461733
F 55.677719 38.588760 7.803518
F 55.677719 38.588760 29.632626
F 55.677719 38.588760 51.461733
F 55.677719 61.742017 7.803518
F 55.677719 61.742017 29.632626
F 55.677719 61.742017 51.461733
F 82.412823 15.435502 7.803518
F 82.412823 15.435502 29.632626
F 82.412823 15.435502 51.461733
F 82.412823 38.588760 7.803518
F 82.412823 38.588760 29.632626
F 82.412823 38.588760 51.461733
F 82.412823 61.742017 7.803518
F 82.412823 61.742017 29.632626
F 82.412823 61.742017 51.461733
F 55.677719 0.000000 7.803517
F 55.677719 0.000000 29.632625
F 55.677719 0.000000 51.461732
F 55.677719 23.153257 7.803517
F 55.677719 23.153257 29.632625
F 55.677719 23.153257 51.461732
F 55.677719 46.306515 7.803517
F 55.677719 46.306515 29.632625
F 55.677719 46.306515 51.461732
F 82.412823 0.000000 7.803517
F 82.412823 0.000000 29.632625
F 82.412823 0.000000 51.461732
F 82.412823 23.153257 7.803517
F 82.412823 23.153257 29.632625
F 82.412823 23.153257 51.461732
F 82.412823 46.306515 7.803517
F 82.412823 46.306515 29.632625
F 82.412823 46.306515 51.461732
F 64.589416 7.717750 7.803518
F 64.589416 7.717750 29.632625
F 64.589416 7.717750 51.461732
F 64.589416 30.871007 7.803518
F 64.589416 30.871007 29.632625
F 64.589416 30.871007 51.461732
F 64.589416 54.024265 7.803518
F 64.589416 54.024265 29.632625
F 64.589416 54.024265 51.461732
F 91.324520 7.717750 7.803518
F 91.324520 7.717750 29.632625
F 91.324520 7.717750 51.461732
F 91.324520 30.871007 7.803518
F 91.324520 30.871007 29.632625
F 91.324520 30.871007 51.461732
F 91.324520 54.024265 7.803518
F 91.324520 54.024265 29.632625
F 91.324520 54.024265 51.461732
F 64.589416 15.435503 7.803519
F 64.589416 15.435503 29.632626
F 64.589416 15.435503 51.461733
F 64.589416 38.588760 7.803519
F 64.589416 38.588760 29.632626
F 64.589416 38.588760 51.461733
F 64.589416 61.742018 7.803519
F 64.589416 61.742018 29.632626
F 64.589416 61.742018 51.461733
F 91.324520 15.435503 7.803519
F 91.324520 15.435503 29.632626
F 91.324520 15.435503 51.461733
F 91.324520 38.588760 7.803519
F 91.324520 38.588760 29.632626
F 91.324520 38.588760 51.461733
F 91.324520 61.742018 7.803519
F 91.324520 61.742018 29.632626
F 91.324520 61.742018 51.461733
F 64.589416 0.000000 7.803518
F 64.589416 0.000000 29.632625
F 64.589416 0.000000 51.461732
F 64.589416 23.153258 7.803518
F 64.589416 23.153258 29.632625
F 64.589416 23.153258 51.461732
F 64.589416 46.306515 7.803518
F 64.589416 46.306515 29.632625
F 64.589416 46.306515 51.461732
F 91.324520 0.000000 7.803518
F 91.324520 0.000000 29.632625
F 91.324520 0.000000 51.461732
F 91.324520 23.153258 7.803518
F 91.324520 23.153258 29.632625
F 91.324520 23.153258 51.461732
F 91.324520 46.306515 7.803518
F 91.324520 46.306515 29.632625
F 91.324520 46.306515 51.461732
F 73.501123 7.717751 7.803518
F 73.501123 7.717751 29.632626
F 73.501123 7.717751 51.461733
F 73.501123 30.871008 7.803518
F 73.501123 30.871008 29.632626
F 73.501123 30.871008 51.461733
F 73.501123 54.024266 7.803518
F 73.501123 54.024266 29.632626
F 73.501123 54.024266 51.461733
F 100.236226 7.717751 7.803518
F 100.236226 7.717751 29.632626
F 100.236226 7.717751 51.461733
F 100.236226 30.871008 7.803518
F 100.236226 30.871008 29.632626
F 100.236226 30.871008 51.461733
F 100.236226 54.024266 7.803518
F 100.236226 54.024266 29.632626
F 100.236226 54.024266 51.461733
F 73.501123 15.435503 7.803519
F 73.501123 15.435503 29.632627
F 73.501123 15.435503 51.461734
F 73.501123 38.588761 7.803519
F 73.501123 38.588761 29.632627
F 73.501123 38.588761 51.461734
F 73.501123 61.742018 7.803519
F 73.501123 61.742018 29.632627
F 73.501123 61.742018 51.461734
F 100.236226 15.435503 7.803519
F 100.236226 15.435503 29.632627
F 100.236226 15.435503 51.461734
F 100.236226 38.588761 7.803519
F 100.236226 38.588761 29.632627
F 100.236226 38.588761 51.461734
F 100.236226 61.742018 7.803519
F 100.236226 61.742018 29.632627
F 100.236226 61.742018 51.461734
F 73.501123 0.000001 7.803518
F 73.501123 0.000001 29.632626
F 73.501123 0.000001 51.461733
F 73.501123 23.153259 7.803518
F 73.501123 23.153259 29.632626
F 73.501123 23.153259 51.461733
F 73.501123 46.306516 7.803518
F 73.501123 46.306516 29.632626
F 73.501123 46.306516 51.461733
F 100.236226 0.000001 7.803518
F 100.236226 0.000001 29.632626
F 100.236226 0.000001 51.461733
F 100.236226 23.153259 7.803518
F 100.236226 23.153259 29.632626
F 100.236226 23.153259 51.461733
F 100.236226 46.306516 7.803518
F 100.236226 46.306516 29.632626
F 100.236226 46.306516 51.461733
F 57.905656 1.286291 4.165333
F 57.905656 1.286291 25.994440
F 57.905656 1.286291 47.823548
F 57.905656 24.439548 4.165333
F 57.905656 24.439548 25.994440
F 57.905656 24.439548 47.823548
F 57.905656 47.592806 4.165333
F 57.905656 47.592806 25.994440
F 57.905656 47.592806 47.823548
F 84.640759 1.286291 4.165333
F 84.640759 1.286291 25.994440
F 84.640759 1.286291 47.823548
F 84.640759 24.439548 4.165333
F 84.640759 24.439548 25.994440
F 84.640759 24.439548 47.823548
F 84.640759 47.592806 4.165333
F 84.640759 47.592806 25.994440
F 84.640759 47.592806 47.823548
F 57.905656 9.004040 4.165333
F 57.905656 9.004040 25.994440
F 57.905656 9.004040 47.823548
F 57.905656 32.157298 4.165333
F 57.905656 32.157298 25.994440
F 57.905656 32.157298 47.823548
F 57.905656 55.310555 4.165333
F 57.905656 55.310555 25.994440
F 57.905656 55.310555 47.823548
F 84.640759 9.004040 4.165333
F 84.640759 9.004040 25.994440
F 84.640759 9.004040 47.823548
F 84.640759 32.157298 4.165333
F 84.640759 32.157298 25.994440
F 84.640759 32.157298 47.823548
F 84.640759 55.310555 4.165333
F 84.640759 55.310555 25.994440
F 84.640759 55.310555 47.823548
F 57.905656 16.721795 4.165334
F 57.905656 16.721795 25.994441
F 57.905656 16.721795 47.823548
F 57.905656 39.875053 4.165334
F 57.905656 39.875053 25.994441
F 57.905656 39.875053 47.823548
F 57.905656 63.028310 4.165334
F 57.905656 63.028310 25.994441
F 57.905656 63.028310 47.823548
F 84.640759 16.721795 4.165334
F 84.640759 16.721795 25.994441
F 84.640759 16.721795 47.823548
F 84.640759 39.875053 4.165334
F 84.640759 39.875053 25.994441
F 84.640759 39.875053 47.823548
F 84.640759 63.028310 4.165334
F 84.640759 63.028310 25.994441
F 84.640759 63.028310 47.823548
F 66.817355 1.286290 4.165333
F 66.817355 1.286290 25.994441
F 66.817355 1.286290 47.823548
F 66.817355 24.439548 4.165333
F 66.817355 24.439548 25.994441
F 66.817355 24.439548 47.823548
F 66.817355 47.592806 4.165333
F 66.817355 47.592806 25.994441
F 66.817355 47.592806 47.823548
F 93.552458 1.286290 4.165333
F 93.552458 1.286290 25.994441
F 93.552458 1.286290 47.823548
F 93.552458 24.439548 4.165333
F 93.552458 24.439548 25.994441
F 93.552458 24.439548 47.823548
F 93.552458 47.592806 4.165333
F 93.552458 47.592806 25.994441
F 93.552458 47.592806 47.823548
F 66.817355 9.004040 4.165333
F 66.817355 9.004040 25.994441
F 66.817355 9.004040 47.823548
F 66.817355 32.157297 4.165333
F 66.817355 32.157297 25.994441
F 66.817355 32.157297 47.823548
F 66.817355 55.310555 4.165333
F 66.817355 55.310555 25.994441
F 66.817355 55.310555 47.823548
F 93.552458 9.004040 4.165333
F 93.552458 9.004040 25.994441
F 93.552458 9.004040 47.823548
F 93.552458 32.157297 4.165333
F 93.552458 32.157297 25.994441
F 93.552458 32.157297 47.823548
F 93.552458 55.310555 4.165333
F 93.552458 55.310555 25.994441
F 93.552458 55.310555 47.823548
F 66.817355 16.721795 4.165334
F 66.817355 16.721795 25.994441
F 66.817355 16.721795 47.823549
F 66.817355 39.875053 4.165334
F 66.817355 39.875053 25.994441
F 66.817355 39.875053 47.823549
F 66.817355 63.028310 4.165334
F 66.817355 63.028310 25.994441
F 66.817355 63.028310 47.823549
F 93.552458 16.721795 4.165334
F 93.552458 16.721795 25.994441
F 93.552458 16.721795 47.823549
F 93.552458 39.875053 4.165334
F 93.552458 39.875053 25.994441
F 93.552458 39.875053 47.823549
F 93.552458 63.028310 4.165334
F 93.552458 63.028310 25.994441
F 93.552458 63.028310 47.823549
F 75.729060 1.286290 4.165333
F 75.729060 1.286290 25.994441
F 75.729060 1.286290 47.823548
F 75.729060 24.439548 4.165333
F 75.729060 24.439548 25.994441
F 75.729060 24.439548 47.823548
F 75.729060 47.592805 4.165333
F 75.729060 47.592805 25.994441
F 75.729060 47.592805 47.823548
F 102.464164 1.286290 4.165333
F 102.464164 1.286290 25.994441
F 102.464164 1.286290 47.823548
F 102.464164 24.439548 4.165333
F 102.464164 24.439548 25.994441
F 102.464164 24.439548 47.823548
F 102.464164 47.592805 4.165333
F 102.464164 47.592805 25.994441
F 102.464164 47.592805 47.823548
F 75.729060 9.004040 4.165333
F 75.729060 9.004040 25.994441
F 75.729060 9.004040 47.823548
F 75.729060 32.157297 4.165333
F 75.729060 32.157297 25.994441
F 75.729060 32.157297 47.823548
F 75.729060 55.310555 4.165333
F 75.729060 55.310555 25.994441
F 75.729060 55.310555 47.823548
F 102.464164 9.004040 4.165333
F 102.464164 9.004040 25.994441
F 102.464164 9.004040 47.823548
F 102.464164 32.157297 4.165333
F 102.464164 32.157297 25.994441
F 102.464164 32.157297 47.823548
F 102.464164 55.310555 4.165333
F 102.464164 55.310555 25.994441
F 102.464164 55.310555 47.823548
F 75.729060 16.721795 4.165334
F 75.729060 16.721795 25.994441
F 75.729060 16.721795 47.823549
F 75.729060 39.875052 4.165334
F 75.729060 39.875052 25.994441
F 75.729060 39.875052 47.823549
F 75.729060 63.028310 4.165334
F 75.729060 63.028310 25.994441
F 75.729060 63.028310 47.823549
F 102.464164 16.721795 4.165334
F 102.464164 16.721795 25.994441
F 102.464164 16.721795 47.823549
F 102.464164 39.875052 4.165334
F 102.464164 39.875052 25.994441
F 102.464164 39.875052 47.823549
F 102.464164 63.028310 4.165334
F 102.464164 63.028310 25.994441
F 102.464164 63.028310 47.823549
F 57.905641 3.858875 7.803517
F 57.905641 3.858875 29.632625
F 57.905641 3.858875 51.461732
F 57.905641 27.012132 7.803517
F 57.905641 27.012132 29.632625
F 57.905641 27.012132 51.461732
F 57.905641 50.165390 7.803517
F 57.905641 50.165390 29.632625
F 57.905641 50.165390 51.461732
F 84.640744 3.858875 7.803517
F 84.640744 3.858875 29.632625
F 84.640744 3.858875 51.461732
F 84.640744 27.012132 7.803517
F 84.640744 27.012132 29.632625
F 84.640744 27.012132 51.461732
F 84.640744 50.165390 7.803517
F 84.640744 50.165390 29.632625
F 84.640744 50.165390 51.461732
F 57.905641 11.576625 7.803517
F 57.905641 11.576625 29.632625
F 57.905641 11.576625 51.461732
F 57.905641 34.729882 7.803517
F 57.905641 34.729882 29.632625
F 57.905641 34.729882 51.461732
F 57.905641 57.883140 7.803517
F 57.905641 57.883140 29.632625
F 57.905641 57.883140 51.461732
F 84.640744 11.576625 7.803517
F 84.640744 11.576625 29.632625
F 84.640744 11.576625 51.461732
F 84.640744 34.729882 7.803517
F 84.640744 34.729882 29.632625
F 84.640744 34.729882 51.461732
F 84.640744 57.883140 7.803517
F 84.640744 57.883140 29.632625
F 84.640744 57.883140 51.461732
F 57.905641 19.294380 7.803518
F 57.905641 19.294380 29.632625
F 57.905641 19.294380 51.461733
F 57.905641 42.447638 7.803518
F 57.905641 42.447638 29.632625
F 57.905641 42.447638 51.461733
F 57.905641 65.600895 7.803518
F 57.905641 65.600895 29.632625
F 57.905641 65.600895 51.461733
F 84.640744 19.294380 7.803518
F 84.640744 19.294380 29.632625
F 84.640744 19.294380 51.461733
F 84.640744 42.447638 7.803518
F 84.640744 42.447638 29.632625
F 84.640744 42.447638 51.461733
F 84.640744 65.600895 7.803518
F 84.640744 65.600895 29.632625
F 84.640744 65.600895 51.461733
F 66.817340 3.858876 7.803518
F 66.817340 3.858876 29.632626
F 66.817340 3.858876 51.461733
F 66.817340 27.012134 7.803518
F 66.817340 27.012134 29.632626
F 66.817340 27.012134 51.461733
F 66.817340 50.165391 7.803518
F 66.817340 50.165391 29.632626
F 66.817340 50.165391 51.461733
F 93.552444 3.858876 7.803518
F 93.552444 3.858876 29.632626
F 93.552444 3.858876 51.461733
F 93.552444 27.012134 7.803518
F 93.552444 27.012134 29.632626
F 93.552444 27.012134 51.461733
F 93.552444 50.165391 7.803518
F 93.552444 50.165391 29.632626
F 93.552444 50.165391 51.461733
F 66.817340 11.576626 7.803518
F 66.817340 11.576626 29.632626
F 66.817340 11.576626 51.461733
F 66.817340 34.729884 7.803518
F 66.817340 34.729884 29.632626
F 66.817340 34.729884 51.461733
F 66.817340 57.883141 7.803518
F 66.817340 57.883141 29.632626
F 66.817340 57.883141 51.461733
F 93.552444 11.576626 7.803518
F 93.552444 11.576626 29.632626
F 93.552444 11.576626 51.461733
F 93.552444 34.729884 7.803518
F 93.552444 34.729884 29.632626
F 93.552444 34.729884 51.461733
F 93.552444 57.883141 7.803518
F 93.552444 57.883141 29.632626
F 93.552444 57.883141 51.461733
F 66.817340 19.294382 7.803519
F 66.817340 19.294382 29.632626
F 66.817340 19.294382 51.461734
F 66.817340 42.447639 7.803519
F 66.817340 42.447639 29.632626
F 66.817340 42.447639 51.461734
F 66.817340 65.600897 7.803519
F 66.817340 65.600897 29.632626
F 66.817340 65.600897 51.461734
F 93.552444 19.294382 7.803519
F 93.552444 19.294382 29.632626
F 93.552444 19.294382 51.461734
F 93.552444 42.447639 7.803519
F 93.552444 42.447639 29.632626
F 93.552444 42.447639 51.461734
F 93.552444 65.600897 7.803519
F 93.552444 65.600897 29.632626
F 93.552444 65.600897 51.461734
F 75.729047 3.858875 7.803518
F 75.729047 3.858875 29.632625
F 75.729047 3.858875 51.461733
F 75.729047 27.012133 7.803518
F 75.729047 27.012133 29.632625
F 75.729047 27.012133 51.461733
F 75.729047 50.165390 7.803518
F 75.729047 50.165390 29.632625
F 75.729047 50.165390 51.461733
F 102.464151 3.858875 7.803518
F 102.464151 3.858875 29.632625
F 102.464151 3.858875 51.461733
F 102.464151 27.012133 7.803518
F 102.464151 27.012133 29.632625
F 102.464151 27.012133 51.461733
F 102.464151 50.165390 7.803518
F 102.464151 50.165390 29.632625
F 102.464151 50.165390 51.461733
F 75.729047 11.576625 7.803518
F 75.729047 11.576625 29.632625
F 75.729047 11.576625 51.461733
F 75.729047 34.729883 7.803518
F 75.729047 34.729883 29.632625
F 75.729047 34.729883 51.461733
F 75.729047 57.883140 7.803518
F 75.729047 57.883140 29.632625
F 75.729047 57.883140 51.461733
F 102.464151 11.576625 7.803518
F 102.464151 11.576625 29.632625
F 102.464151 11.576625 51.461733
F 102.464151 34.729883 7.803518
F 102.464151 34.729883 29.632625
F 102.464151 34.729883 51.461733
F 102.464151 57.883140 7.803518
F 102.464151 57.883140 29.632625
F 102.464151 57.883140 51.461733
F 75.729047 19.294381 7.803518
F 75.729047 19.294381 29.632626
F 75.729047 19.294381 51.461733
F 75.729047 42.447638 7.803518
F 75.729047 42.447638 29.632626
F 75.729047 42.447638 51.461733
F 75.729047 65.600896 7.803518
F 75.729047 65.600896 29.632626
F 75.729047 65.600896 51.461733
F 102.464151 19.294381 7.803518
F 102.464151 19.294381 29.632626
F 102.464151 19.294381 51.461733
F 102.464151 42.447638 7.803518
F 102.464151 42.447638 29.632626
F 102.464151 42.447638 51.461733
F 102.464151 65.600896 7.803518
F 102.464151 65.600896 29.632626
F 102.464151 65.600896 51.461733
F 57.905653 3.858875 5.074880
F 57.905653 3.858875 26.903987
F 57.905653 3.858875 48.733095
F 57.905653 27.012133 5.074880
F 57.905653 27.012133 26.903987
F 57.905653 27.012133 48.733095
F 57.905653 50.165390 5.074880
F 57.905653 50.165390 26.903987
F 57.905653 50.165390 48.733095
F 84.640756 3.858875 5.074880
F 84.640756 3.858875 26.903987
F 84.640756 3.858875 48.733095
F 84.640756 27.012133 5.074880
F 84.640756 27.012133 26.903987
F 84.640756 27.012133 48.733095
F 84.640756 50.165390 5.074880
F 84.640756 50.165390 26.903987
F 84.640756 50.165390 48.733095
F 57.905653 11.576625 5.074880
F 57.905653 11.576625 26.903987
F 57.905653 11.576625 48.733094
F 57.905653 34.729883 5.074880
F 57.905653 34.729883 26.903987
F 57.905653 34.729883 48.733094
F 57.905653 57.883140 5.074880
F 57.905653 57.883140 26.903987
F 57.905653 57.883140 48.733094
F 84.640756 11.576625 5.074880
F 84.640756 11.576625 26.903987
F 84.640756 11.576625 48.733094
F 84.640756 34.729883 5.074880
F 84.640756 34.729883 26.903987
F 84.640756 34.729883 48.733094
F 84.640756 57.883140 5.074880
F 84.640756 57.883140 26.903987
F 84.640756 57.883140 48.733094
F 57.905653 19.294381 5.074879
F 57.905653 19.294381 26.903987
F 57.905653 19.294381 48.733094
F 57.905653 42.447638 5.074879
F 57.905653 42.447638 26.903987
F 57.905653 42.447638 48.733094
F 57.905653 65.600896 5.074879
F 57.905653 65.600896 26.903987
F 57.905653 65.600896 48.733094
F 84.640756 19.294381 5.074879
F 84.640756 19.294381 26.903987
F 84.640756 19.294381 48.733094
F 84.640756 42.447638 5.074879
F 84.640756 42.447638 26.903987
F 84.640756 42.447638 48.733094
F 84.640756 65.600896 5.074879
F 84.640756 65.600896 26.903987
F 84.640756 65.600896 48.733094
F 66.817353 3.858876 5.074879
F 66.817353 3.858876 26.903987
F 66.817353 3.858876 48.733094
F 66.817353 27.012133 5.074879
F 66.817353 27.012133 26.903987
F 66.817353 27.012133 48.733094
F 66.817353 50.165391 5.074879
F 66.817353 50.165391 26.903987
F 66.817353 50.165391 48.733094
F 93.552456 3.858876 5.074879
F 93.552456 3.858876 26.903987
F 93.552456 3.858876 48.733094
F 93.552456 27.012133 5.074879
F 93.552456 27.012133 26.903987
F 93.552456 27.012133 48.733094
F 93.552456 50.165391 5.074879
F 93.552456 50.165391 26.903987
F 93.552456 50.165391 48.733094
F 66.817353 11.576626 5.074879
F 66.817353 11.576626 26.903986
F 66.817353 11.576626 48.733094
F 66.817353 34.729883 5.074879
F 66.817353 34.729883 26.903986
F 66.817353 34.729883 48.733094
F 66.817353 57.883141 5.074879
F 66.817353 57.883141 26.903986
F 66.817353 57.883141 48.733094
F 93.552456 11.576626 5.074879
F 93.552456 11.576626 26.903986
F 93.552456 11.576626 48.733094
F 93.552456 34.729883 5.074879
F 93.552456 34.729883 26.903986
F 93.552456 34.729883 48.733094
F 93.552456 57.883141 5.074879
F 93.552456 57.883141 26.903986
F 93.552456 57.883141 48.733094
F 66.817353 19.294381 5.074879
F 66.817353 19.294381 26.903986
F 66.817353 19.294381 48.733093
F 66.817353 42.447639 5.074879
F 66.817353 42.447639 26.903986
F 66.817353 42.447639 48.733093
F 66.817353 65.600896 5.074879
F 66.817353 65.600896 26.903986
F 66.817353 65.600896 48.733093
F 93.552456 19.294381 5.074879
F 93.552456 19.294381 26.903986
F 93.552456 19.294381 48.733093
F 93.552456 42.447639 5.074879
F 93.552456 42.447639 26.903986
F 93.552456 42.447639 48.733093
F 93.552456 65.600896 5.074879
F 93.552456 65.600896 26.903986
F 93.552456 65.600896 48.733093
F 75.729059 3.858875 5.074880
F 75.729059 3.858875 26.903987
F 75.729059 3.858875 48.733094
F 75.729059 27.012133 5.074880
F 75.729059 27.012133 26.903987
F 75.729059 27.012133 48.733094
F 75.729059 50.165390 5.074880
F 75.729059 50.165390 26.903987
F 75.729059 50.165390 48.733094
F 102.464162 3.858875 5.074880
F 102.464162 3.858875 26.903987
F 102.464162 3.858875 48.733094
F 102.464162 27.012133 5.074880
F 102.464162 27.012133 26.903987
F 102.464162 27.012133 48.733094
F 102.464162 50.165390 5.074880
F 102.464162 50.165390 26.903987
F 102.464162 50.165390 48.733094
F 75.729059 11.576625 5.074879
F 75.729059 11.576625 26.903987
F 75.729059 11.576625 48.733094
F 75.729059 34.729883 5.074879
F 75.729059 34.729883 26.903987
F 75.729059 34.729883 48.733094
F 75.729059 57.883140 5.074879
F 75.729059 57.883140 26.903987
F 75.729059 57.883140 48.733094
F 102.464162 11.576625 5.074879
F 102.464162 11.576625 26.903987
F 102.464162 11.576625 48.733094
F 102.464162 34.729883 5.074879
F 102.464162 34.729883 26.903987
F 102.464162 34.729883 48.733094
F 102.464162 57.883140 5.074879
F 102.464162 57.883140 26.903987
F 102.464162 57.883140 48.733094
F 75.729059 19.294381 5.074879
F 75.729059 19.294381 26.903986
F 75.729059 19.294381 48.733094
F 75.729059 42.447638 5.074879
F 75.729059 42.447638 26.903986
F 75.729059 42.447638 48.733094
F 75.729059 65.600896 5.074879
F 75.729059 65.600896 26.903986
F 75.729059 65.600896 48.733094
F 102.464162 19.294381 5.074879
F 102.464162 19.294381 26.903986
F 102.464162 19.294381 48.733094
F 102.464162 42.447638 5.074879
F 102.464162 42.447638 26.903986
F 102.464162 42.447638 48.733094
F 102.464162 65.600896 5.074879
F 102.464162 65.600896 26.903986
F 102.464162 65.600896 48.733094
F 57.905643 1.286291 1.436695
F 57.905643 1.286291 23.265803
F 57.905643 1.286291 45.094910
F 57.905643 24.439549 1.436695
F 57.905643 24.439549 23.265803
F 57.905643 24.439549 45.094910
F 57.905643 47.592806 1.436695
F 57.905643 47.592806 23.265803
F 57.905643 47.592806 45.094910
F 84.640746 1.286291 1.436695
F 84.640746 1.286291 23.265803
F 84.640746 1.286291 45.094910
F 84.640746 24.439549 1.436695
F 84.640746 24.439549 23.265803
F 84.640746 24.439549 45.094910
F 84.640746 47.592806 1.436695
F 84.640746 47.592806 23.265803
F 84.640746 47.592806 45.094910
F 57.905643 9.004041 1.436695
F 57.905643 9.004041 23.265803
F 57.905643 9.004041 45.094910
F 57.905643 32.157298 1.436695
F 57.905643 32.157298 23.265803
F 57.905643 32.157298 45.094910
F 57.905643 55.310556 1.436695
F 57.905643 55.310556 23.265803
F 57.905643 55.310556 45.094910
F 84.640746 9.004041 1.436695
F 84.640746 9.004041 23.265803
F 84.640746 9.004041 45.094910
F 84.640746 32.157298 1.436695
F 84.640746 32.157298 23.265803
F 84.640746 32.157298 45.094910
F 84.640746 55.310556 1.436695
F 84.640746 55.310556 23.265803
F 84.640746 55.310556 45.094910
F 57.905643 16.721796 1.436694
F 57.905643 16.721796 23.265802
F 57.905643 16.721796 45.094909
F 57.905643 39.875053 1.436694
F 57.905643 39.875053 23.265802
F 57.905643 39.875053 45.094909
F 57.905643 63.028311 1.436694
F 57.905643 63.028311 23.265802
F 57.905643 63.028311 45.094909
F 84.640746 16.721796 1.436694
F 84.640746 16.721796 23.265802
F 84.640746 16.721796 45.094909
F 84.640746 39.875053 1.436694
F 84.640746 39.875053 23.265802
F 84.640746 39.875053 45.094909
F 84.640746 63.028311 1.436694
F 84.640746 63.028311 23.265802
F 84.640746 63.028311 45.094909
F 66.817342 1.286290 1.436695
F 66.817342 1.286290 23.265802
F 66.817342 1.286290 45.094909
F 66.817342 24.439547 1.436695
F 66.817342 24.439547 23.265802
F 66.817342 24.439547 45.094909
F 66.817342 47.592805 1.436695
F 66.817342 47.592805 23.265802
F 66.817342 47.592805 45.094909
F 93.552445 1.286290 1.436695
F 93.552445 1.286290 23.265802
F 93.552445 1.286290 45.094909
F 93.552445 24.439547 1.436695
F 93.552445 24.439547 23.265802
F 93.552445 24.439547 45.094909
F 93.552445 47.592805 1.436695
F 93.552445 47.592805 23.265802
F 93.552445 47.592805 45.094909
F 66.817342 9.004039 1.436695
F 66.817342 9.004039 23.265802
F 66.817342 9.004039 45.094909
F 66.817342 32.157297 1.436695
F 66.817342 32.157297 23.265802
F 66.817342 32.157297 45.094909
F 66.817342 55.310554 1.436695
F 66.817342 55.310554 23.265802
F 66.817342 55.310554 45.094909
F 93.552445 9.004039 1.436695
F 93.552445 9.004039 23.265802
F 93.552445 9.004039 45.094909
F 93.552445 32.157297 1.436695
F 93.552445 32.157297 23.265802
F 93.552445 32.157297 45.094909
F 93.552445 55.310554 1.436695
F 93.552445 55.310554 23.265802
F 93.552445 55.310554 45.094909
F 66.817342 16.721795 1.436694
F 66.817342 16.721795 23.265801
F 66.817342 16.721795 45.094909
F 66.817342 39.875052 1.436694
F 66.817342 39.875052 23.265801
F 66.817342 39.875052 45.094909
F 66.817342 63.028310 1.436694
F 66.817342 63.028310 23.265801
F 66.817342 63.028310 45.094909
F 93.552445 16.721795 1.436694
F 93.552445 16.721795 23.265801
F 93.552445 16.721795 45.094909
F 93.552445 39.875052 1.436694
F 93.552445 39.875052 23.265801
F 93.552445 39.875052 45.094909
F 93.552445 63.028310 1.436694
F 93.552445 63.028310 23.265801
F 93.552445 63.028310 45.094909
F 75.729049 1.286290 1.436695
F 75.729049 1.286290 23.265802
F 75.729049 1.286290 45.094909
F 75.729049 24.439548 1.436695
F 75.729049 24.439548 23.265802
F 75.729049 24.439548 45.094909
F 75.729049 47.592805 1.436695
F 75.729049 47.592805 23.265802
F 75.729049 47.592805 45.094909
F 102.464152 1.286290 1.436695
F 102.464152 1.286290 23.265802
F 102.464152 1.286290 45.094909
F 102.464152 24.439548 1.436695
F 102.464152 24.439548 23.265802
F 102.464152 24.439548 45.094909
F 102.464152 47.592805 1.436695
F 102.464152 47.592805 23.265802
F 102.464152 47.592805 45.094909
F 75.729049 9.004039 1.436695
F 75.729049 9.004039 23.265802
F 75.729049 9.004039 45.094910
F 75.729049 32.157297 1.436695
F 75.729049 32.157297 23.265802
F 75.729049 32.157297 45.094910
F 75.729049 55.310555 1.436695
F 75.729049 55.310555 23.265802
F 75.729049 55.310555 45.094910
F 102.464152 9.004039 1.436695
F 102.464152 9.004039 23.265802
F 102.464152 9.004039 45.094910
F 102.464152 32.157297 1.436695
F 102.464152 32.157297 23.265802
F 102.464152 32.157297 45.094910
F 102.464152 55.310555 1.436695
F 102.464152 55.310555 23.265802
F 102.464152 55.310555 45.094910
F 75.729049 16.721795 1.436694
F 75.729049 16.721795 23.265801
F 75.729049 16.721795 45.094909
F 75.729049 39.875052 1.436694
F 75.729049 39.875052 23.265801
F 75.729049 39.875052 45.094909
F 75.729049 63.028310 1.436694
F 75.729049 63.028310 23.265801
F 75.729049 63.028310 45.094909
F 102.464152 16.721795 1.436694
F 102.464152 16.721795 23.265801
F 102.464152 16.721795 45.094909
F 102.464152 39.875052 1.436694
F 102.464152 39.875052 23.265801
F 102.464152 39.875052 45.094909
F 102.464152 63.028310 1.436694
F 102.464152 63.028310 23.265801
F 102.464152 63.028310 45.094909
F 60.133580 7.717750 5.074880
F 60.133580 7.717750 26.903987
F 60.133580 7.717750 48.733095
F 60.133580 30.871007 5.074880
F 60.133580 30.871007 26.903987
F 60.133580 30.871007 48.733095
F 60.133580 54.024265 5.074880
F 60.133580 54.024265 26.903987
F 60.133580 54.024265 48.733095
F 86.868683 7.717750 5.074880
F 86.868683 7.717750 26.903987
F 86.868683 7.717750 48.733095
F 86.868683 30.871007 5.074880
F 86.868683 30.871007 26.903987
F 86.868683 30.871007 48.733095
F 86.868683 54.024265 5.074880
F 86.868683 54.024265 26.903987
F 86.868683 54.024265 48.733095
F 60.133580 15.435502 5.074879
F 60.133580 15.435502 26.903986
F 60.133580 15.435502 48.733094
F 60.133580 38.588760 5.074879
F 60.133580 38.588760 26.903986
F 60.133580 38.588760 48.733094
F 60.133580 61.742018 5.074879
F 60.133580 61.742018 26.903986
F 60.133580 61.742018 48.733094
F 86.868683 15.435502 5.074879
F 86.868683 15.435502 26.903986
F 86.868683 15.435502 48.733094
F 86.868683 38.588760 5.074879
F 86.868683 38.588760 26.903986
F 86.868683 38.588760 48.733094
F 86.868683 61.742018 5.074879
F 86.868683 61.742018 26.903986
F 86.868683 61.742018 48.733094
F 60.133580 0.000000 5.074880
F 60.133580 0.000000 26.903987
F 60.133580 0.000000 48.733095
F 60.133580 23.153258 5.074880
F 60.133580 23.153258 26.903987
F 60.133580 23.153258 48.733095
F 60.133580 46.306515 5.074880
F 60.133580 46.306515 26.903987
F 60.133580 46.306515 48.733095
F 86.868683 0.000000 5.074880
F 86.868683 0.000000 26.903987
F 86.868683 0.000000 48.733095
F 86.868683 23.153258 5.074880
F 86.868683 23.153258 26.903987
F 86.868683 23.153258 48.733095
F 86.868683 46.306515 5.074880
F 86.868683 46.306515 26.903987
F 86.868683 46.306515 48.733095
F 69.045281 7.717750 5.074879
F 69.045281 7.717750 26.903987
F 69.045281 7.717750 48.733094
F 69.045281 30.871008 5.074879
F 69.045281 30.871008 26.903987
F 69.045281 30.871008 48.733094
F 69.045281 54.024265 5.074879
F 69.045281 54.024265 26.903987
F 69.045281 54.024265 48.733094
F 95.780385 7.717750 5.074879
F 95.780385 7.717750 26.903987
F 95.780385 7.717750 48.733094
F 95.780385 30.871008 5.074879
F 95.780385 30.871008 26.903987
F 95.780385 30.871008 48.733094
F 95.780385 54.024265 5.074879
F 95.780385 54.024265 26.903987
F 95.780385 54.024265 48.733094
F 69.045281 15.435503 5.074878
F 69.045281 15.435503 26.903985
F 69.045281 15.435503 48.733093
F 69.045281 38.588760 5.074878
F 69.045281 38.588760 26.903985
F 69.045281 38.588760 48.733093
F 69.045281 61.742018 5.074878
F 69.045281 61.742018 26.903985
F 69.045281 61.742018 48.733093
F 95.780385 15.435503 5.074878
F 95.780385 15.435503 26.903985
F 95.780385 15.435503 48.733093
F 95.780385 38.588760 5.074878
F 95.780385 38.588760 26.903985
F 95.780385 38.588760 48.733093
F 95.780385 61.742018 5.074878
F 95.780385 61.742018 26.903985
F 95.780385 61.742018 48.733093
F 69.045281 0.000001 5.074879
F 69.045281 0.000001 26.903986
F 69.045281 0.000001 48.733094
F 69.045281 23.153258 5.074879
F 69.045281 23.153258 26.903986
F 69.045281 23.153258 48.733094
F 69.045281 46.306516 5.074879
F 69.045281 46.306516 26.903986
F 69.045281 46.306516 48.733094
F 95.780385 0.000001 5.074879
F 95.780385 0.000001 26.903986
F 95.780385 0.000001 48.733094
F 95.780385 23.153258 5.074879
F 95.780385 23.153258 26.903986
F 95.780385 23.153258 48.733094
F 95.780385 46.306516 5.074879
F 95.780385 46.306516 26.903986
F 95.780385 46.306516 48.733094
F 77.956986 7.717750 5.074880
F 77.956986 7.717750 26.903987
F 77.956986 7.717750 48.733095
F 77.956986 30.871007 5.074880
F 77.956986 30.871007 26.903987
F 77.956986 30.871007 48.733095
F 77.956986 54.024265 5.074880
F 77.956986 54.024265 26.903987
F 77.956986 54.024265 48.733095
F 104.692089 7.717750 5.074880
F 104.692089 7.717750 26.903987
F 104.692089 7.717750 48.733095
F 104.692089 30.871007 5.074880
F 104.692089 30.871007 26.903987
F 104.692089 30.871007 48.733095
F 104.692089 54.024265 5.074880
F 104.692089 54.024265 26.903987
F 104.692089 54.024265 48.733095
F 77.956986 15.435502 5.074879
F 77.956986 15.435502 26.903986
F 77.956986 15.435502 48.733094
F 77.956986 38.588760 5.074879
F 77.956986 38.588760 26.903986
F 77.956986 38.588760 48.733094
F 77.956986 61.742018 5.074879
F 77.956986 61.742018 26.903986
F 77.956986 61.742018 48.733094
F 104.692089 15.435502 5.074879
F 104.692089 15.435502 26.903986
F 104.692089 15.435502 48.733094
F 104.692089 38.588760 5.074879
F 104.692089 38.588760 26.903986
F 104.692089 38.588760 48.733094
F 104.692089 61.742018 5.074879
F 104.692089 61.742018 26.903986
F 104.692089 61.742018 48.733094
F 77.956986 0.000000 5.074880
F 77.956986 0.000000 26.903987
F 77.956986 0.000000 48.733095
F 77.956986 23.153258 5.074880
F 77.956986 23.153258 26.903987
F 77.956986 23.153258 48.733095
F 77.956986 46.306515 5.074880
F 77.956986 46.306515 26.903987
F 77.956986 46.306515 48.733095
F 104.692089 0.000000 5.074880
F 104.692089 0.000000 26.903987
F 104.692089 0.000000 48.733095
F 104.692089 23.153258 5.074880
F 104.692089 23.153258 26.903987
F 104.692089 23.153258 48.733095
F 104.692089 46.306515 5.074880
F 104.692089 46.306515 26.903987
F 104.692089 46.306515 48.733095
F 60.133565 5.145165 1.436696
F 60.133565 5.145165 23.265803
F 60.133565 5.145165 45.094910
F 60.133565 28.298423 1.436696
F 60.133565 28.298423 23.265803
F 60.133565 28.298423 45.094910
F 60.133565 51.451680 1.436696
F 60.133565 51.451680 23.265803
F 60.133565 51.451680 45.094910
F 86.868668 5.145165 1.436696
F 86.868668 5.145165 23.265803
F 86.868668 5.145165 45.094910
F 86.868668 28.298423 1.436696
F 86.868668 28.298423 23.265803
F 86.868668 28.298423 45.094910
F 86.868668 51.451680 1.436696
F 86.868668 51.451680 23.265803
F 86.868668 51.451680 45.094910
F 60.133565 12.862918 1.436695
F 60.133565 12.862918 23.265802
F 60.133565 12.862918 45.094909
F 60.133565 36.016175 1.436695
F 60.133565 36.016175 23.265802
F 60.133565 36.016175 45.094909
F 60.133565 59.169433 1.436695
F 60.133565 59.169433 23.265802
F 60.133565 59.169433 45.094909
F 86.868668 12.862918 1.436695
F 86.868668 12.862918 23.265802
F 86.868668 12.862918 45.094909
F 86.868668 36.016175 1.436695
F 86.868668 36.016175 23.265802
F 86.868668 36.016175 45.094909
F 86.868668 59.169433 1.436695
F 86.868668 59.169433 23.265802
F 86.868668 59.169433 45.094909
F 60.133565 20.580673 1.436695
F 60.133565 20.580673 23.265803
F 60.133565 20.580673 45.094910
F 60.133565 43.733930 1.436695
F 60.133565 43.733930 23.265803
F 60.133565 43.733930 45.094910
F 60.133565 66.887188 1.436695
F 60.133565 66.887188 23.265803
F 60.133565 66.887188 45.094910
F 86.868668 20.580673 1.436695
F 86.868668 20.580673 23.265803
F 86.868668 20.580673 45.094910
F 86.868668 43.733930 1.436695
F 86.868668 43.733930 23.265803
F 86.868668 43.733930 45.094910
F 86.868668 66.887188 1.436695
F 86.868668 66.887188 23.265803
F 86.868668 66.887188 45.094910
F 69.045267 5.145164 1.436694
F 69.045267 5.145164 23.265802
F 69.045267 5.145164 45.094909
F 69.045267 28.298421 1.436694
F 69.045267 28.298421 23.265802
F 69.045267 28.298421 45.094909
F 69.045267 51.451679 1.436694
F 69.045267 51.451679 23.265802
F 69.045267 51.451679 45.094909
F 95.780371 5.145164 1.436694
F 95.780371 5.145164 23.265802
F 95.780371 5.145164 45.094909
F 95.780371 28.298421 1.436694
F 95.780371 28.298421 23.265802
F 95.780371 28.298421 45.094909
F 95.780371 51.451679 1.436694
F 95.780371 51.451679 23.265802
F 95.780371 51.451679 45.094909
F 69.045267 12.862916 1.436693
F 69.045267 12.862916 23.265801
F 69.045267 12.862916 45.094908
F 69.045267 36.016174 1.436693
F 69.045267 36.016174 23.265801
F 69.045267 36.016174 45.094908
F 69.045267 59.169431 1.436693
F 69.045267 59.169431 23.265801
F 69.045267 59.169431 45.094908
F 95.780371 12.862916 1.436693
F 95.780371 12.862916 23.265801
F 95.780371 12.862916 45.094908
F 95.780371 36.016174 1.436693
F 95.780371 36.016174 23.265801
F 95.780371 36.016174 45.094908
F 95.780371 59.169431 1.436693
F 95.780371 59.169431 23.265801
F 95.780371 59.169431 45.094908
F 69.045267 20.580671 1.436694
F 69.045267 20.580671 23.265801
F 69.045267 20.580671 45.094909
F 69.045267 43.733929 1.436694
F 69.045267 43.733929 23.265801
F 69.045267 43.733929 45.094909
F 69.045267 66.887186 1.436694
F 69.045267 66.887186 23.265801
F 69.045267 66.887186 45.094909
F 95.780371 20.580671 1.436694
F 95.780371 20.580671 23.265801
F 95.780371 20.580671 45.094909
F 95.780371 43.733929 1.436694
F 95.780371 43.733929 23.265801
F 95.780371 43.733929 45.094909
F 95.780371 66.887186 1.436694
F 95.780371 66.887186 23.265801
F 95.780371 66.887186 45.094909
F 77.956973 5.145165 1.436695
F 77.956973 5.145165 23.265803
F 77.956973 5.145165 45.094910
F 77.956973 28.298423 1.436695
F 77.956973 28.298423 23.265803
F 77.956973 28.298423 45.094910
F 77.956973 51.451680 1.436695
F 77.956973 51.451680 23.265803
F 77.956973 51.451680 45.094910
F 104.692076 5.145165 1.436695
F 104.692076 5.145165 23.265803
F 104.692076 5.145165 45.094910
F 104.692076 28.298423 1.436695
F 104.692076 28.298423 23.265803
F 104.692076 28.298423 45.094910
F 104.692076 51.451680 1.436695
F 104.692076 51.451680 23.265803
F 104.692076 51.451680 45.094910
F 77.956973 12.862917 1.436694
F 77.956973 12.862917 23.265802
F 77.956973 12.862917 45.094909
F 77.956973 36.016175 1.436694
F 77.956973 36.016175 23.265802
F 77.956973 36.016175 45.094909
F 77.956973 59.169432 1.436694
F 77.956973 59.169432 23.265802
F 77.956973 59.169432 45.094909
F 104.692076 12.862917 1.436694
F 104.692076 12.862917 23.265802
F 104.692076 12.862917 45.094909
F 104.692076 36.016175 1.436694
F 104.692076 36.016175 23.265802
F 104.692076 36.016175 45.094909
F 104.692076 59.169432 1.436694
F 104.692076 59.169432 23.265802
F 104.692076 59.169432 45.094909
F 77.956973 20.580673 1.436695
F 77.956973 20.580673 23.265803
F 77.956973 20.580673 45.094910
F 77.956973 43.733930 1.436695
F 77.956973 43.733930 23.265803
F 77.956973 43.733930 45.094910
F 77.956973 66.887188 1.436695
F 77.956973 66.887188 23.265803
F 77.956973 66.887188 45.094910
F 104.692076 20.580673 1.436695
F 104.692076 20.580673 23.265803
F 104.692076 20.580673 45.094910
F 104.692076 43.733930 1.436695
F 104.692076 43.733930 23.265803
F 104.692076 43.733930 45.094910
F 104.692076 66.887188 1.436695
F 104.692076 66.887188 23.265803
F 104.692076 66.887188 45.094910
F 60.133577 5.145165 4.165333
F 60.133577 5.145165 25.994440
F 60.133577 5.145165 47.823547
F 60.133577 28.298423 4.165333
F 60.133577 28.298423 25.994440
F 60.133577 28.298423 47.823547
F 60.133577 51.451680 4.165333
F 60.133577 51.451680 25.994440
F 60.133577 51.451680 47.823547
F 86.868681 5.145165 4.165333
F 86.868681 5.145165 25.994440
F 86.868681 5.145165 47.823547
F 86.868681 28.298423 4.165333
F 86.868681 28.298423 25.994440
F 86.868681 28.298423 47.823547
F 86.868681 51.451680 4.165333
F 86.868681 51.451680 25.994440
F 86.868681 51.451680 47.823547
F 60.133577 12.862917 4.165333
F 60.133577 12.862917 25.994441
F 60.133577 12.862917 47.823548
F 60.133577 36.016175 4.165333
F 60.133577 36.016175 25.994441
F 60.133577 36.016175 47.823548
F 60.133577 59.169432 4.165333
F 60.133577 59.169432 25.994441
F 60.133577 59.169432 47.823548
F 86.868681 12.862917 4.165333
F 86.868681 12.862917 25.994441
F 86.868681 12.862917 47.823548
F 86.868681 36.016175 4.165333
F 86.868681 36.016175 25.994441
F 86.868681 36.016175 47.823548
F 86.868681 59.169432 4.165333
F 86.868681 59.169432 25.994441
F 86.868681 59.169432 47.823548
F 60.133577 20.580673 4.165333
F 60.133577 20.580673 25.994440
F 60.133577 20.580673 47.823548
F 60.133577 43.733930 4.165333
F 60.133577 43.733930 25.994440
F 60.133577 43.733930 47.823548
F 60.133577 66.887188 4.165333
F 60.133577 66.887188 25.994440
F 60.133577 66.887188 47.823548
F 86.868681 20.580673 4.165333
F 86.868681 20.580673 25.994440
F 86.868681 20.580673 47.823548
F 86.868681 43.733930 4.165333
F 86.868681 43.733930 25.994440
F 86.868681 43.733930 47.823548
F 86.868681 66.887188 4.165333
F 86.868681 66.887188 25.994440
F 86.868681 66.887188 47.823548
F 69.045280 5.145164 4.165334
F 69.045280 5.145164 25.994441
F 69.045280 5.145164 47.823548
F 69.045280 28.298422 4.165334
F 69.045280 28.298422 25.994441
F 69.045280 28.298422 47.823548
F 69.045280 51.451679 4.165334
F 69.045280 51.451679 25.994441
F 69.045280 51.451679 47.823548
F 95.780383 5.145164 4.165334
F 95.780383 5.145164 25.994441
F 95.780383 5.145164 47.823548
F 95.780383 28.298422 4.165334
F 95.780383 28.298422 25.994441
F 95.780383 28.298422 47.823548
F 95.780383 51.451679 4.165334
F 95.780383 51.451679 25.994441
F 95.780383 51.451679 47.823548
F 69.045280 12.862917 4.165334
F 69.045280 12.862917 25.994442
F 69.045280 12.862917 47.823549
F 69.045280 36.016174 4.165334
F 69.045280 36.016174 25.994442
F 69.045280 36.016174 47.823549
F 69.045280 59.169432 4.165334
F 69.045280 59.169432 25.994442
F 69.045280 59.169432 47.823549
F 95.780383 12.862917 4.165334
F 95.780383 12.862917 25.994442
F 95.780383 12.862917 47.823549
F 95.780383 36.016174 4.165334
F 95.780383 36.016174 25.994442
F 95.780383 36.016174 47.823549
F 95.780383 59.169432 4.165334
F 95.780383 59.169432 25.994442
F 95.780383 59.169432 47.823549
F 69.045280 20.580672 4.165334
F 69.045280 20.580672 25.994441
F 69.045280 20.580672 47.823549
F 69.045280 43.733929 4.165334
F 69.045280 43.733929 25.994441
F 69.045280 43.733929 47.823549
F 69.045280 66.887187 4.165334
F 69.045280 66.887187 25.994441
F 69.045280 66.887187 47.823549
F 95.780383 20.580672 4.165334
F 95.780383 20.580672 25.994441
F 95.780383 20.580672 47.823549
F 95.780383 43.733929 4.165334
F 95.780383 43.733929 25.994441
F 95.780383 43.733929 47.823549
F 95.780383 66.887187 4.165334
F 95.780383 66.887187 25.994441
F 95.780383 66.887187 47.823549
F 77.956984 5.145165 4.165332
F 77.956984 5.145165 25.994440
F 77.956984 5.145165 47.823547
F 77.956984 28.298423 4.165332
F 77.956984 28.298423 25.994440
F 77.956984 28.298423 47.823547
F 77.956984 51.451680 4.165332
F 77.956984 51.451680 25.994440
F 77.956984 51.451680 47.823547
F 104.692087 5.145165 4.165332
F 104.692087 5.145165 25.994440
F 104.692087 5.145165 47.823547
F 104.692087 28.298423 4.165332
F 104.692087 28.298423 25.994440
F 104.692087 28.298423 47.823547
F 104.692087 51.451680 4.165332
F 104.692087 51.451680 25.994440
F 104.692087 51.451680 47.823547
F 77.956984 12.862917 4.165333
F 77.956984 12.862917 25.994441
F 77.956984 12.862917 47.823548
F 77.956984 36.016175 4.165333
F 77.956984 36.016175 25.994441
F 77.956984 36.016175 47.823548
F 77.956984 59.169432 4.165333
F 77.956984 59.169432 25.994441
F 77.956984 59.169432 47.823548
F 104.692087 12.862917 4.165333
F 104.692087 12.862917 25.994441
F 104.692087 12.862917 47.823548
F 104.692087 36.016175 4.165333
F 104.692087 36.016175 25.994441
F 104.692087 36.016175 47.823548
F 104.692087 59.169432 4.165333
F 104.692087 59.169432 25.994441
F 104.692087 59.169432 47.823548
F 77.956984 20.580672 4.165333
F 77.956984 20.580672 25.994440
F 77.956984 20.580672 47.823547
F 77.956984 43.733930 4.165333
F 77.956984 43.733930 25.994440
F 77.956984 43.733930 47.823547
F 77.956984 66.887188 4.165333
F 77.956984 66.887188 25.994440
F 77.956984 66.887188 47.823547
F 104.692087 20.580672 4.165333
F 104.692087 20.580672 25.994440
F 104.692087 20.580672 47.823547
F 104.692087 43.733930 4.165333
F 104.692087 43.733930 25.994440
F 104.692087 43.733930 47.823547
F 104.692087 66.887188 4.165333
F 104.692087 66.887188 25.994440
F 104.692087 66.887188 47.823547
F 60.133567 7.717749 7.803517
F 60.133567 7.717749 29.632625
F 60.133567 7.717749 51.461732
F 60.133567 30.871007 7.803517
F 60.133567 30.871007 29.632625
F 60.133567 30.871007 51.461732
F 60.133567 54.024264 7.803517
F 60.133567 54.024264 29.632625
F 60.133567 54.024264 51.461732
F 86.868670 7.717749 7.803517
F 86.868670 7.717749 29.632625
F 86.868670 7.717749 51.461732
F 86.868670 30.871007 7.803517
F 86.868670 30.871007 29.632625
F 86.868670 30.871007 51.461732
F 86.868670 54.024264 7.803517
F 86.868670 54.024264 29.632625
F 86.868670 54.024264 51.461732
F 60.133567 15.435502 7.803518
F 60.133567 15.435502 29.632626
F 60.133567 15.435502 51.461733
F 60.133567 38.588760 7.803518
F 60.133567 38.588760 29.632626
F 60.133567 38.588760 51.461733
F 60.133567 61.742017 7.803518
F 60.133567 61.742017 29.632626
F 60.133567 61.742017 51.461733
F 86.868670 15.435502 7.803518
F 86.868670 15.435502 29.632626
F 86.868670 15.435502 51.461733
F 86.868670 38.588760 7.803518
F 86.868670 38.588760 29.632626
F 86.868670 38.588760 51.461733
F 86.868670 61.742017 7.803518
F 86.868670 61.742017 29.632626
F 86.868670 61.742017 51.461733
F 60.133567 0.000000 7.803517
F 60.133567 0.000000 29.632625
F 60.133567 0.000000 51.461732
F 60.133567 23.153257 7.803517
F 60.133567 23.153257 29.632625
F 60.133567 23.153257 51.461732
F 60.133567 46.306515 7.803517
F 60.133567 46.306515 29.632625
F 60.133567 46.306515 51.461732
F 86.868670 0.000000 7.803517
F 86.868670 0.000000 29.632625
F 86.868670 0.000000 51.461732
F 86.868670 23.153257 7.803517
F 86.868670 23.153257 29.632625
F 86.868670 23.153257 51.461732
F 86.868670 46.306515 7.803517
F 86.868670 46.306515 29.632625
F 86.868670 46.306515 51.461732
F 69.045269 7.717751 7.803518
F 69.045269 7.717751 29.632626
F 69.045269 7.717751 51.461733
F 69.045269 30.871008 7.803518
F 69.045269 30.871008 29.632626
F 69.045269 30.871008 51.461733
F 69.045269 54.024266 7.803518
F 69.045269 54.024266 29.632626
F 69.045269 54.024266 51.461733
F 95.780372 7.717751 7.803518
F 95.780372 7.717751 29.632626
F 95.780372 7.717751 51.461733
F 95.780372 30.871008 7.803518
F 95.780372 30.871008 29.632626
F 95.780372 30.871008 51.461733
F 95.780372 54.024266 7.803518
F 95.780372 54.024266 29.632626
F 95.780372 54.024266 51.461733
F 69.045269 15.435503 7.803519
F 69.045269 15.435503 29.632627
F 69.045269 15.435503 51.461734
F 69.045269 38.588761 7.803519
F 69.045269 38.588761 29.632627
F 69.045269 38.588761 51.461734
F 69.045269 61.742018 7.803519
F 69.045269 61.742018 29.632627
F 69.045269 61.742018 51.461734
F 95.780372 15.435503 7.803519
F 95.780372 15.435503 29.632627
F 95.780372 15.435503 51.461734
F 95.780372 38.588761 7.803519
F 95.780372 38.588761 29.632627
F 95.780372 38.588761 51.461734
F 95.780372 61.742018 7.803519
F 95.780372 61.742018 29.632627
F 95.780372 61.742018 51.461734
F 69.045269 0.000001 7.803518
F 69.045269 0.000001 29.632626
F 69.045269 0.000001 51.461733
F 69.045269 23.153259 7.803518
F 69.045269 23.153259 29.632626
F 69.045269 23.153259 51.461733
F 69.045269 46.306516 7.803518
F 69.045269 46.306516 29.632626
F 69.045269 46.306516 51.461733
F 95.780372 0.000001 7.803518
F 95.780372 0.000001 29.632626
F 95.780372 0.000001 51.461733
F 95.780372 23.153259 7.803518
F 95.780372 23.153259 29.632626
F 95.780372 23.153259 51.461733
F 95.780372 46.306516 7.803518
F 95.780372 46.306516 29.632626
F 95.780372 46.306516 51.461733
F 77.956974 7.717750 7.803517
F 77.956974 7.717750 29.632625
F 77.956974 7.717750 51.461732
F 77.956974 30.871007 7.803517
F 77.956974 30.871007 29.632625
F 77.956974 30.871007 51.461732
F 77.956974 54.024265 7.803517
F 77.956974 54.024265 29.632625
F 77.956974 54.024265 51.461732
F 104.692078 7.717750 7.803517
F 104.692078 7.717750 29.632625
F 104.692078 7.717750 51.461732
F 104.692078 30.871007 7.803517
F 104.692078 30.871007 29.632625
F 104.692078 30.871007 51.461732
F 104.692078 54.024265 7.803517
F 104.692078 54.024265 29.632625
F 104.692078 54.024265 51.461732
F 77.956974 15.435502 7.803518
F 77.956974 15.435502 29.632626
F 77.956974 15.435502 51.461733
F 77.956974 38.588760 7.803518
F 77.956974 38.588760 29.632626
F 77.956974 38.588760 51.461733
F 77.956974 61.742017 7.803518
F 77.956974 61.742017 29.632626
F 77.956974 61.742017 51.461733
F 104.692078 15.435502 7.803518
F 104.692078 15.435502 29.632626
F 104.692078 15.435502 51.461733
F 104.692078 38.588760 7.803518
F 104.692078 38.588760 29.632626
F 104.692078 38.588760 51.461733
F 104.692078 61.742017 7.803518
F 104.692078 61.742017 29.632626
F 104.692078 61.742017 51.461733
F 77.956974 0.000000 7.803517
F 77.956974 0.000000 29.632625
F 77.956974 0.000000 51.461732
F 77.956974 23.153258 7.803517
F 77.956974 23.153258 29.632625
F 77.956974 23.153258 51.461732
F 77.956974 46.306515 7.803517
F 77.956974 46.306515 29.632625
F 77.956974 46.306515 51.461732
F 104.692078 0.000000 7.803517
F 104.692078 0.000000 29.632625
F 104.692078 0.000000 51.461732
F 104.692078 23.153258 7.803517
F 104.692078 23.153258 29.632625
F 104.692078 23.153258 51.461732
F 104.692078 46.306515 7.803517
F 104.692078 46.306515 29.632625
F 104.692078 46.306515 51.461732
F 53.449807 1.286291 11.441702
F 53.449807 1.286291 33.270809
F 53.449807 1.286291 55.099916
F 53.449807 24.439548 11.441702
F 53.449807 24.439548 33.270809
F 53.449807 24.439548 55.099916
F 53.449807 47.592806 11.441702
F 53.449807 47.592806 33.270809
F 53.449807 47.592806 55.099916
F 80.184911 1.286291 11.441702
F 80.184911 1.286291 33.270809
F 80.184911 1.286291 55.099916
F 80.184911 24.439548 11.441702
F 80.184911 24.439548 33.270809
F 80.184911 24.439548 55.099916
F 80.184911 47.592806 11.441702
F 80.184911 47.592806 33.270809
F 80.184911 47.592806 55.099916
F 53.449807 9.004040 11.441702
F 53.449807 9.004040 33.270809
F 53.449807 9.004040 55.099916
F 53.449807 32.157298 11.441702
F 53.449807 32.157298 33.270809
F 53.449807 32.157298 55.099916
F 53.449807 55.310555 11.441702
F 53.449807 55.310555 33.270809
F 53.449807 55.310555 55.099916
F 80.184911 9.004040 11.441702
F 80.184911 9.004040 33.270809
F 80.184911 9.004040 55.099916
F 80.184911 32.157298 11.441702
F 80.184911 32.157298 33.270809
F 80.184911 32.157298 55.099916
F 80.184911 55.310555 11.441702
F 80.184911 55.310555 33.270809
F 80.184911 55.310555 55.099916
F 53.449807 16.721795 11.441702
F 53.449807 16.721795 33.270810
F 53.449807 16.721795 55.099917
F 53.449807 39.875053 11.441702
F 53.449807 39.875053 33.270810
F 53.449807 39.875053 55.099917
F 53.449807 63.028310 11.441702
F 53.449807 63.028310 33.270810
F 53.449807 63.028310 55.099917
F 80.184911 16.721795 11.441702
F 80.184911 16.721795 33.270810
F 80.184911 16.721795 55.099917
F 80.184911 39.875053 11.441702
F 80.184911 39.875053 33.270810
F 80.184911 39.875053 55.099917
F 80.184911 63.028310 11.441702
F 80.184911 63.028310 33.270810
F 80.184911 63.028310 55.099917
F 62.361505 1.286291 11.441702
F 62.361505 1.286291 33.270809
F 62.361505 1.286291 55.099917
F 62.361505 24.439548 11.441702
F 62.361505 24.439548 33.270809
F 62.361505 24.439548 55.099917
F 62.361505 47.592806 11.441702
F 62.361505 47.592806 33.270809
F 62.361505 47.592806 55.099917
F 89.096608 1.286291 11.441702
F 89.096608 1.286291 33.270809
F 89.096608 1.286291 55.099917
F 89.096608 24.439548 11.441702
F 89.096608 24.439548 33.270809
F 89.096608 24.439548 55.099917
F 89.096608 47.592806 11.441702
F 89.096608 47.592806 33.270809
F 89.096608 47.592806 55.099917
F 62.361505 9.004040 11.441702
F 62.361505 9.004040 33.270809
F 62.361505 9.004040 55.099917
F 62.361505 32.157298 11.441702
F 62.361505 32.157298 33.270809
F 62.361505 32.157298 55.099917
F 62.361505 55.310555 11.441702
F 62.361505 55.310555 33.270809
F 62.361505 55.310555 55.099917
F 89.096608 9.004040 11.441702
F 89.096608 9.004040 33.270809
F 89.096608 9.004040 55.099917
F 89.096608 32.157298 11.441702
F 89.096608 32.157298 33.270809
F 89.096608 32.157298 55.099917
F 89.096608 55.310555 11.441702
F 89.096608 55.310555 33.270809
F 89.096608 55.310555 55.099917
F 62.361505 16.721795 11.441703
F 62.361505 16.721795 33.270810
F 62.361505 16.721795 55.099917
F 62.361505 39.875053 11.441703
F 62.361505 39.875053 33.270810
F 62.361505 39.875053 55.099917
F 62.361505 63.028310 11.441703
F 62.361505 63.028310 33.270810
F 62.361505 63.028310 55.099917
F 89.096608 16.721795 11.441703
F 89.096608 16.721795 33.270810
F 89.096608 16.721795 55.099917
F 89.096608 39.875053 11.441703
F 89.096608 39.875053 33.270810
F 89.096608 39.875053 55.099917
F 89.096608 63.028310 11.441703
F 89.096608 63.028310 33.270810
F 89.096608 63.028310 55.099917
F 71.273208 1.286290 11.441703
F 71.273208 1.286290 33.270810
F 71.273208 1.286290 55.099918
F 71.273208 24.439547 11.441703
F 71.273208 24.439547 33.270810
F 71.273208 24.439547 55.099918
F 71.273208 47.592805 11.441703
F 71.273208 47.592805 33.270810
F 71.273208 47.592805 55.099918
F 98.008311 1.286290 11.441703
F 98.008311 1.286290 33.270810
F 98.008311 1.286290 55.099918
F 98.008311 24.439547 11.441703
F 98.008311 24.439547 33.270810
F 98.008311 24.439547 55.099918
F 98.008311 47.592805 11.441703
F 98.008311 47.592805 33.270810
F 98.008311 47.592805 55.099918
F 71.273208 9.004039 11.441703
F 71.273208 9.004039 33.270810
F 71.273208 9.004039 55.099918
F 71.273208 32.157297 11.441703
F 71.273208 32.157297 33.270810
F 71.273208 32.157297 55.099918
F 71.273208 55.310554 11.441703
F 71.273208 55.310554 33.270810
F 71.273208 55.310554 55.099918
F 98.008311 9.004039 11.441703
F 98.008311 9.004039 33.270810
F 98.008311 9.004039 55.099918
F 98.008311 32.157297 11.441703
F 98.008311 32.157297 33.270810
F 98.008311 32.157297 55.099918
F 98.008311 55.310554 11.441703
F 98.008311 55.310554 33.270810
F 98.008311 55.310554 55.099918
F 71.273208 16.721795 11.441704
F 71.273208 16.721795 33.270811
F 71.273208 16.721795 55.099918
F 71.273208 39.875052 11.441704
F 71.273208 39.875052 33.270811
F 71.273208 39.875052 55.099918
F 71.273208 63.028310 11.441704
F 71.273208 63.028310 33.270811
F 71.273208 63.028310 55.099918
F 98.008311 16.721795 11.441704
F 98.008311 16.721795 33.270811
F 98.008311 16.721795 55.099918
F 98.008311 39.875052 11.441704
F 98.008311 39.875052 33.270811
F 98.008311 39.875052 55.099918
F 98.008311 63.028310 11.441704
F 98.008311 63.028310 33.270811
F 98.008311 63.028310 55.099918
F 53.449794 3.858875 15.079885
F 53.449794 3.858875 36.908993
F 53.449794 3.858875 58.738100
F 53.449794 27.012132 15.079885
F 53.449794 27.012132 36.908993
F 53.449794 27.012132 58.738100
F 53.449794 50.165390 15.079885
F 53.449794 50.165390 36.908993
F 53.449794 50.165390 58.738100
F 80.184897 3.858875 15.079885
F 80.184897 3.858875 36.908993
F 80.184897 3.858875 58.738100
F 80.184897 27.012132 15.079885
F 80.184897 27.012132 36.908993
F 80.184897 27.012132 58.738100
F 80.184897 50.165390 15.079885
F 80.184897 50.165390 36.908993
F 80.184897 50.165390 58.738100
F 53.449794 11.576625 15.079886
F 53.449794 11.576625 36.908993
F 53.449794 11.576625 58.738100
F 53.449794 34.729882 15.079886
F 53.449794 34.729882 36.908993
F 53.449794 34.729882 58.738100
F 53.449794 57.883140 15.079886
F 53.449794 57.883140 36.908993
F 53.449794 57.883140 58.738100
F 80.184897 11.576625 15.079886
F 80.184897 11.576625 36.908993
F 80.184897 11.576625 58.738100
F 80.184897 34.729882 15.079886
F 80.184897 34.729882 36.908993
F 80.184897 34.729882 58.738100
F 80.184897 57.883140 15.079886
F 80.184897 57.883140 36.908993
F 80.184897 57.883140 58.738100
F 53.449794 19.294380 15.079886
F 53.449794 19.294380 36.908994
F 53.449794 19.294380 58.738101
F 53.449794 42.447638 15.079886
F 53.449794 42.447638 36.908994
F 53.449794 42.447638 58.738101
F 53.449794 65.600895 15.079886
F 53.449794 65.600895 36.908994
F 53.449794 65.600895 58.738101
F 80.184897 19.294380 15.079886
F 80.184897 19.294380 36.908994
F 80.184897 19.294380 58.738101
F 80.184897 42.447638 15.079886
F 80.184897 42.447638 36.908994
F 80.184897 42.447638 58.738101
F 80.184897 65.600895 15.079886
F 80.184897 65.600895 36.908994
F 80.184897 65.600895 58.738101
F 62.361489 3.858875 15.079886
F 62.361489 3.858875 36.908993
F 62.361489 3.858875 58.738101
F 62.361489 27.012133 15.079886
F 62.361489 27.012133 36.908993
F 62.361489 27.012133 58.738101
F 62.361489 50.165390 15.079886
F 62.361489 50.165390 36.908993
F 62.361489 50.165390 58.738101
F 89.096592 3.858875 15.079886
F 89.096592 3.858875 36.908993
F 89.096592 3.858875 58.738101
F 89.096592 27.012133 15.079886
F 89.096592 27.012133 36.908993
F 89.096592 27.012133 58.738101
F 89.096592 50.165390 15.079886
F 89.096592 50.165390 36.908993
F 89.096592 50.165390 58.738101
F 62.361489 11.576625 15.079886
F 62.361489 11.576625 36.908993
F 62.361489 11.576625 58.738101
F 62.361489 34.729883 15.079886
F 62.361489 34.729883 36.908993
F 62.361489 34.729883 58.738101
F 62.361489 57.883140 15.079886
F 62.361489 57.883140 36.908993
F 62.361489 57.883140 58.738101
F 89.096592 11.576625 15.079886
F 89.096592 11.576625 36.908993
F 89.096592 11.576625 58.738101
F 89.096592 34.729883 15.079886
F 89.096592 34.729883 36.908993
F 89.096592 34.729883 58.738101
F 89.096592 57.883140 15.079886
F 89.096592 57.883140 36.908993
F 89.096592 57.883140 58.738101
F 62.361489 19.294380 15.079886
F 62.361489 19.294380 36.908994
F 62.361489 19.294380 58.738101
F 62.361489 42.447638 15.079886
F 62.361489 42.447638 36.908994
F 62.361489 42.447638 58.738101
F 62.361489 65.600896 15.079886
F 62.361489 65.600896 36.908994
F 62.361489 65.600896 58.738101
F 89.096592 19.294380 15.079886
F 89.096592 19.294380 36.908994
F 89.096592 19.294380 58.738101
F 89.096592 42.447638 15.079886
F 89.096592 42.447638 36.908994
F 89.096592 42.447638 58.738101
F 89.096592 65.600896 15.079886
F 89.096592 65.600896 36.908994
F 89.096592 65.600896 58.738101
F 71.273194 3.858876 15.079887
F 71.273194 3.858876 36.908994
F 71.273194 3.858876 58.738102
F 71.273194 27.012134 15.079887
F 71.273194 27.012134 36.908994
F 71.273194 27.012134 58.738102
F 71.273194 50.165391 15.079887
F 71.273194 50.165391 36.908994
F 71.273194 50.165391 58.738102
F 98.008298 3.858876 15.079887
F 98.008298 3.858876 36.908994
F 98.008298 3.858876 58.738102
F 98.008298 27.012134 15.079887
F 98.008298 27.012134 36.908994
F 98.008298 27.012134 58.738102
F 98.008298 50.165391 15.079887
F 98.008298 50.165391 36.908994
F 98.008298 50.165391 58.738102
F 71.273194 11.576626 15.079887
F 71.273194 11.576626 36.908995
F 71.273194 11.576626 58.738102
F 71.273194 34.729884 15.079887
F 71.273194 34.729884 36.908995
F 71.273194 34.729884 58.738102
F 71.273194 57.883141 15.079887
F 71.273194 57.883141 36.908995
F 71.273194 57.883141 58.738102
F 98.008298 11.576626 15.079887
F 98.008298 11.576626 36.908995
F 98.008298 11.576626 58.738102
F 98.008298 34.729884 15.079887
F 98.008298 34.729884 36.908995
F 98.008298 34.729884 58.738102
F 98.008298 57.883141 15.079887
F 98.008298 57.883141 36.908995
F 98.008298 57.883141 58.738102
F 71.273194 19.294382 15.079888
F 71.273194 19.294382 36.908995
F 71.273194 19.294382 58.738102
F 71.273194 42.447639 15.079888
F 71.273194 42.447639 36.908995
F 71.273194 42.447639 58.738102
F 71.273194 65.600897 15.079888
F 71.273194 65.600897 36.908995
F 71.273194 65.600897 58.738102
F 98.008298 19.294382 15.079888
F 98.008298 19.294382 36.908995
F 98.008298 19.294382 58.738102
F 98.008298 42.447639 15.079888
F 98.008298 42.447639 36.908995
F 98.008298 42.447639 58.738102
F 98.008298 65.600897 15.079888
F 98.008298 65.600897 36.908995
F 98.008298 65.600897 58.738102
F 53.449805 3.858875 12.351248
F 53.449805 3.858875 34.180356
F 53.449805 3.858875 56.009463
F 53.449805 27.012133 12.351248
F 53.449805 27.012133 34.180356
F 53.449805 27.012133 56.009463
F 53.449805 50.165390 12.351248
F 53.449805 50.165390 34.180356
F 53.449805 50.165390 56.009463
F 80.184909 3.858875 12.351248
F 80.184909 3.858875 34.180356
F 80.184909 3.858875 56.009463
F 80.184909 27.012133 12.351248
F 80.184909 27.012133 34.180356
F 80.184909 27.012133 56.009463
F 80.184909 50.165390 12.351248
F 80.184909 50.165390 34.180356
F 80.184909 50.165390 56.009463
F 53.449805 11.576625 12.351248
F 53.449805 11.576625 34.180355
F 53.449805 11.576625 56.009463
F 53.449805 34.729883 12.351248
F 53.449805 34.729883 34.180355
F 53.449805 34.729883 56.009463
F 53.449805 57.883140 12.351248
F 53.449805 57.883140 34.180355
F 53.449805 57.883140 56.009463
F 80.184909 11.576625 12.351248
F 80.184909 11.576625 34.180355
F 80.184909 11.576625 56.009463
F 80.184909 34.729883 12.351248
F 80.184909 34.729883 34.180355
F 80.184909 34.729883 56.009463
F 80.184909 57.883140 12.351248
F 80.184909 57.883140 34.180355
F 80.184909 57.883140 56.009463
F 53.449805 19.294381 12.351247
F 53.449805 19.294381 34.180355
F 53.449805 19.294381 56.009462
F 53.449805 42.447638 12.351247
F 53.449805 42.447638 34.180355
F 53.449805 42.447638 56.009462
F 53.449805 65.600896 12.351247
F 53.449805 65.600896 34.180355
F 53.449805 65.600896 56.009462
F 80.184909 19.294381 12.351247
F 80.184909 19.294381 34.180355
F 80.184909 19.294381 56.009462
F 80.184909 42.447638 12.351247
F 80.184909 42.447638 34.180355
F 80.184909 42.447638 56.009462
F 80.184909 65.600896 12.351247
F 80.184909 65.600896 34.180355
F 80.184909 65.600896 56.009462
F 62.361502 3.858875 12.351248
F 62.361502 3.858875 34.180355
F 62.361502 3.858875 56.009463
F 62.361502 27.012133 12.351248
F 62.361502 27.012133 34.180355
F 62.361502 27.012133 56.009463
F 62.361502 50.165390 12.351248
F 62.361502 50.165390 34.180355
F 62.361502 50.165390 56.009463
F 89.096605 3.858875 12.351248
F 89.096605 3.858875 34.180355
F 89.096605 3.858875 56.009463
F 89.096605 27.012133 12.351248
F 89.096605 27.012133 34.180355
F 89.096605 27.012133 56.009463
F 89.096605 50.165390 12.351248
F 89.096605 50.165390 34.180355
F 89.096605 50.165390 56.009463
F 62.361502 11.576625 12.351248
F 62.361502 11.576625 34.180355
F 62.361502 11.576625 56.009463
F 62.361502 34.729883 12.351248
F 62.361502 34.729883 34.180355
F 62.361502 34.729883 56.009463
F 62.361502 57.883140 12.351248
F 62.361502 57.883140 34.180355
F 62.361502 57.883140 56.009463
F 89.096605 11.576625 12.351248
F 89.096605 11.576625 34.180355
F 89.096605 11.576625 56.009463
F 89.096605 34.729883 12.351248
F 89.096605 34.729883 34.180355
F 89.096605 34.729883 56.009463
F 89.096605 57.883140 12.351248
F 89.096605 57.883140 34.180355
F 89.096605 57.883140 56.009463
F 62.361502 19.294381 12.351247
F 62.361502 19.294381 34.180355
F 62.361502 19.294381 56.009462
F 62.361502 42.447638 12.351247
F 62.361502 42.447638 34.180355
F 62.361502 42.447638 56.009462
F 62.361502 65.600896 12.351247
F 62.361502 65.600896 34.180355
F 62.361502 65.600896 56.009462
F 89.096605 19.294381 12.351247
F 89.096605 19.294381 34.180355
F 89.096605 19.294381 56.009462
F 89.096605 42.447638 12.351247
F 89.096605 42.447638 34.180355
F 89.096605 42.447638 56.009462
F 89.096605 65.600896 12.351247
F 89.096605 65.600896 34.180355
F 89.096605 65.600896 56.009462
F 71.273206 3.858876 12.351247
F 71.273206 3.858876 34.180354
F 71.273206 3.858876 56.009462
F 71.273206 27.012133 12.351247
F 71.273206 27.012133 34.180354
F 71.273206 27.012133 56.009462
F 71.273206 50.165391 12.351247
F 71.273206 50.165391 34.180354
F 71.273206 50.165391 56.009462
F 98.008310 3.858876 12.351247
F 98.008310 3.858876 34.180354
F 98.008310 3.858876 56.009462
F 98.008310 27.012133 12.351247
F 98.008310 27.012133 34.180354
F 98.008310 27.012133 56.009462
F 98.008310 50.165391 12.351247
F 98.008310 50.165391 34.180354
F 98.008310 50.165391 56.009462
F 71.273206 11.576626 12.351247
F 71.273206 11.576626 34.180354
F 71.273206 11.576626 56.009462
F 71.273206 34.729883 12.351247
F 71.273206 34.729883 34.180354
F 71.273206 34.729883 56.009462
F 71.273206 57.883141 12.351247
F 71.273206 57.883141 34.180354
F 71.273206 57.883141 56.009462
F 98.008310 11.576626 12.351247
F 98.008310 11.576626 34.180354
F 98.008310 11.576626 56.009462
F 98.008310 34.729883 12.351247
F 98.008310 34.729883 34.180354
F 98.008310 34.729883 56.009462
F 98.008310 57.883141 12.351247
F 98.008310 57.883141 34.180354
F 98.008310 57.883141 56.009462
F 71.273206 19.294381 12.351246
F 71.273206 19.294381 34.180354
F 71.273206 19.294381 56.009461
F 71.273206 42.447639 12.351246
F 71.273206 42.447639 34.180354
F 71.273206 42.447639 56.009461
F 71.273206 65.600896 12.351246
F 71.273206 65.600896 34.180354
F 71.273206 65.600896 56.009461
F 98.008310 19.294381 12.351246
F 98.008310 19.294381 34.180354
F 98.008310 19.294381 56.009461
F 98.008310 42.447639 12.351246
F 98.008310 42.447639 34.180354
F 98.008310 42.447639 56.009461
F 98.008310 65.600896 12.351246
F 98.008310 65.600896 34.180354
F 98.008310 65.600896 56.009461
F 53.449795 1.286291 8.713064
F 53.449795 1.286291 30.542171
F 53.449795 1.286291 52.371279
F 53.449795 24.439549 8.713064
F 53.449795 24.439549 30.542171
F 53.449795 24.439549 52.371279
F 53.449795 47.592806 8.713064
F 53.449795 47.592806 30.542171
F 53.449795 47.592806 52.371279
F 80.184899 1.286291 8.713064
F 80.184899 1.286291 30.542171
F 80.184899 1.286291 52.371279
F 80.184899 24.439549 8.713064
F 80.184899 24.439549 30.542171
F 80.184899 24.439549 52.371279
F 80.184899 47.592806 8.713064
F 80.184899 47.592806 30.542171
F 80.184899 47.592806 52.371279
F 53.449795 9.004040 8.713064
F 53.449795 9.004040 30.542172
F 53.449795 9.004040 52.371279
F 53.449795 32.157298 8.713064
F 53.449795 32.157298 30.542172
F 53.449795 32.157298 52.371279
F 53.449795 55.310555 8.713064
F 53.449795 55.310555 30.542172
F 53.449795 55.310555 52.371279
F 80.184899 9.004040 8.713064
F 80.184899 9.004040 30.542172
F 80.184899 9.004040 52.371279
F 80.184899 32.157298 8.713064
F 80.184899 32.157298 30.542172
F 80.184899 32.157298 52.371279
F 80.184899 55.310555 8.713064
F 80.184899 55.310555 30.542172
F 80.184899 55.310555 52.371279
F 53.449795 16.721796 8.713063
F 53.449795 16.721796 30.542171
F 53.449795 16.721796 52.371278
F 53.449795 39.875053 8.713063
F 53.449795 39.875053 30.542171
F 53.449795 39.875053 52.371278
F 53.449795 63.028311 8.713063
F 53.449795 63.028311 30.542171
F 53.449795 63.028311 52.371278
F 80.184899 16.721796 8.713063
F 80.184899 16.721796 30.542171
F 80.184899 16.721796 52.371278
F 80.184899 39.875053 8.713063
F 80.184899 39.875053 30.542171
F 80.184899 39.875053 52.371278
F 80.184899 63.028311 8.713063
F 80.184899 63.028311 30.542171
F 80.184899 63.028311 52.371278
F 62.361491 1.286291 8.713064
F 62.361491 1.286291 30.542171
F 62.361491 1.286291 52.371279
F 62.361491 24.439548 8.713064
F 62.361491 24.439548 30.542171
F 62.361491 24.439548 52.371279
F 62.361491 47.592806 8.713064
F 62.361491 47.592806 30.542171
F 62.361491 47.592806 52.371279
F 89.096595 1.286291 8.713064
F 89.096595 1.286291 30.542171
F 89.096595 1.286291 52.371279
F 89.096595 24.439548 8.713064
F 89.096595 24.439548 30.542171
F 89.096595 24.439548 52.371279
F 89.096595 47.592806 8.713064
F 89.096595 47.592806 30.542171
F 89.096595 47.592806 52.371279
F 62.361491 9.004040 8.713064
F 62.361491 9.004040 30.542171
F 62.361491 9.004040 52.371279
F 62.361491 32.157298 8.713064
F 62.361491 32.157298 30.542171
F 62.361491 32.157298 52.371279
F 62.361491 55.310555 8.713064
F 62.361491 55.310555 30.542171
F 62.361491 55.310555 52.371279
F 89.096595 9.004040 8.713064
F 89.096595 9.004040 30.542171
F 89.096595 9.004040 52.371279
F 89.096595 32.157298 8.713064
F 89.096595 32.157298 30.542171
F 89.096595 32.157298 52.371279
F 89.096595 55.310555 8.713064
F 89.096595 55.310555 30.542171
F 89.096595 55.310555 52.371279
F 62.361491 16.721795 8.713063
F 62.361491 16.721795 30.542171
F 62.361491 16.721795 52.371278
F 62.361491 39.875053 8.713063
F 62.361491 39.875053 30.542171
F 62.361491 39.875053 52.371278
F 62.361491 63.028310 8.713063
F 62.361491 63.028310 30.542171
F 62.361491 63.028310 52.371278
F 89.096595 16.721795 8.713063
F 89.096595 16.721795 30.542171
F 89.096595 16.721795 52.371278
F 89.096595 39.875053 8.713063
F 89.096595 39.875053 30.542171
F 89.096595 39.875053 52.371278
F 89.096595 63.028310 8.713063
F 89.096595 63.028310 30.542171
F 89.096595 63.028310 52.371278
F 71.273196 1.286290 8.713063
F 71.273196 1.286290 30.542170
F 71.273196 1.286290 52.371278
F 71.273196 24.439547 8.713063
F 71.273196 24.439547 30.542170
F 71.273196 24.439547 52.371278
F 71.273196 47.592805 8.713063
F 71.273196 47.592805 30.542170
F 71.273196 47.592805 52.371278
F 98.008299 1.286290 8.713063
F 98.008299 1.286290 30.542170
F 98.008299 1.286290 52.371278
F 98.008299 24.439547 8.713063
F 98.008299 24.439547 30.542170
F 98.008299 24.439547 52.371278
F 98.008299 47.592805 8.713063
F 98.008299 47.592805 30.542170
F 98.008299 47.592805 52.371278
F 71.273196 9.004039 8.713063
F 71.273196 9.004039 30.542170
F 71.273196 9.004039 52.371278
F 71.273196 32.157296 8.713063
F 71.273196 32.157296 30.542170
F 71.273196 32.157296 52.371278
F 71.273196 55.310554 8.713063
F 71.273196 55.310554 30.542170
F 71.273196 55.310554 52.371278
F 98.008299 9.004039 8.713063
F 98.008299 9.004039 30.542170
F 98.008299 9.004039 52.371278
F 98.008299 32.157296 8.713063
F 98.008299 32.157296 30.542170
F 98.008299 32.157296 52.371278
F 98.008299 55.310554 8.713063
F 98.008299 55.310554 30.542170
F 98.008299 55.310554 52.371278
F 71.273196 16.721794 8.713062
F 71.273196 16.721794 30.542169
F 71.273196 16.721794 52.371277
F 71.273196 39.875052 8.713062
F 71.273196 39.875052 30.542169
F 71.273196 39.875052 52.371277
F 71.273196 63.028309 8.713062
F 71.273196 63.028309 30.542169
F 71.273196 63.028309 52.371277
F 98.008299 16.721794 8.713062
F 98.008299 16.721794 30.542169
F 98.008299 16.721794 52.371277
F 98.008299 39.875052 8.713062
F 98.008299 39.875052 30.542169
F 98.008299 39.875052 52.371277
F 98.008299 63.028309 8.713062
F 98.008299 63.028309 30.542169
F 98.008299 63.028309 52.371277
F 55.677732 7.717750 12.351248
F 55.677732 7.717750 34.180356
F 55.677732 7.717750 56.009463
F 55.677732 30.871007 12.351248
F 55.677732 30.871007 34.180356
F 55.677732 30.871007 56.009463
F 55.677732 54.024265 12.351248
F 55.677732 54.024265 34.180356
F 55.677732 54.024265 56.009463
F 82.412835 7.717750 12.351248
F 82.412835 7.717750 34.180356
F 82.412835 7.717750 56.009463
F 82.412835 30.871007 12.351248
F 82.412835 30.871007 34.180356
F 82.412835 30.871007 56.009463
F 82.412835 54.024265 12.351248
F 82.412835 54.024265 34.180356
F 82.412835 54.024265 56.009463
F 55.677732 15.435503 12.351247
F 55.677732 15.435503 34.180355
F 55.677732 15.435503 56.009462
F 55.677732 38.588760 12.351247
F 55.677732 38.588760 34.180355
F 55.677732 38.588760 56.009462
F 55.677732 61.742018 12.351247
F 55.677732 61.742018 34.180355
F 55.677732 61.742018 56.009462
F 82.412835 15.435503 12.351247
F 82.412835 15.435503 34.180355
F 82.412835 15.435503 56.009462
F 82.412835 38.588760 12.351247
F 82.412835 38.588760 34.180355
F 82.412835 38.588760 56.009462
F 82.412835 61.742018 12.351247
F 82.412835 61.742018 34.180355
F 82.412835 61.742018 56.009462
F 55.677732 0.000000 12.351248
F 55.677732 0.000000 34.180355
F 55.677732 0.000000 56.009463
F 55.677732 23.153258 12.351248
F 55.677732 23.153258 34.180355
F 55.677732 23.153258 56.009463
F 55.677732 46.306515 12.351248
F 55.677732 46.306515 34.180355
F 55.677732 46.306515 56.009463
F 82.412835 0.000000 12.351248
F 82.412835 0.000000 34.180355
F 82.412835 0.000000 56.009463
F 82.412835 23.153258 12.351248
F 82.412835 23.153258 34.180355
F 82.412835 23.153258 56.009463
F 82.412835 46.306515 12.351248
F 82.412835 46.306515 34.180355
F 82.412835 46.306515 56.009463
F 64.589430 7.717750 12.351248
F 64.589430 7.717750 34.180355
F 64.589430 7.717750 56.009463
F 64.589430 30.871007 12.351248
F 64.589430 30.871007 34.180355
F 64.589430 30.871007 56.009463
F 64.589430 54.024265 12.351248
F 64.589430 54.024265 34.180355
F 64.589430 54.024265 56.009463
F 91.324533 7.717750 12.351248
F 91.324533 7.717750 34.180355
F 91.324533 7.717750 56.009463
F 91.324533 30.871007 12.351248
F 91.324533 30.871007 34.180355
F 91.324533 30.871007 56.009463
F 91.324533 54.024265 12.351248
F 91.324533 54.024265 34.180355
F 91.324533 54.024265 56.009463
F 64.589430 15.435502 12.351247
F 64.589430 15.435502 34.180354
F 64.589430 15.435502 56.009462
F 64.589430 38.588760 12.351247
F 64.589430 38.588760 34.180354
F 64.589430 38.588760 56.009462
F 64.589430 61.742017 12.351247
F 64.589430 61.742017 34.180354
F 64.589430 61.742017 56.009462
F 91.324533 15.435502 12.351247
F 91.324533 15.435502 34.180354
F 91.324533 15.435502 56.009462
F 91.324533 38.588760 12.351247
F 91.324533 38.588760 34.180354
F 91.324533 38.588760 56.009462
F 91.324533 61.742017 12.351247
F 91.324533 61.742017 34.180354
F 91.324533 61.742017 56.009462
F 64.589430 0.000000 12.351248
F 64.589430 0.000000 34.180355
F 64.589430 0.000000 56.009463
F 64.589430 23.153258 12.351248
F 64.589430 23.153258 34.180355
F 64.589430 23.153258 56.009463
F 64.589430 46.306515 12.351248
F 64.589430 46.306515 34.180355
F 64.589430 46.306515 56.009463
F 91.324533 0.000000 12.351248
F 91.324533 0.000000 34.180355
F 91.324533 0.000000 56.009463
F 91.324533 23.153258 12.351248
F 91.324533 23.153258 34.180355
F 91.324533 23.153258 56.009463
F 91.324533 46.306515 12.351248
F 91.324533 46.306515 34.180355
F 91.324533 46.306515 56.009463
F 73.501134 7.717750 12.351247
F 73.501134 7.717750 34.180355
F 73.501134 7.717750 56.009462
F 73.501134 30.871008 12.351247
F 73.501134 30.871008 34.180355
F 73.501134 30.871008 56.009462
F 73.501134 54.024265 12.351247
F 73.501134 54.024265 34.180355
F 73.501134 54.024265 56.009462
F 100.236238 7.717750 12.351247
F 100.236238 7.717750 34.180355
F 100.236238 7.717750 56.009462
F 100.236238 30.871008 12.351247
F 100.236238 30.871008 34.180355
F 100.236238 30.871008 56.009462
F 100.236238 54.024265 12.351247
F 100.236238 54.024265 34.180355
F 100.236238 54.024265 56.009462
F 73.501134 15.435503 12.351246
F 73.501134 15.435503 34.180354
F 73.501134 15.435503 56.009461
F 73.501134 38.588760 12.351246
F 73.501134 38.588760 34.180354
F 73.501134 38.588760 56.009461
F 73.501134 61.742018 12.351246
F 73.501134 61.742018 34.180354
F 73.501134 61.742018 56.009461
F 100.236238 15.435503 12.351246
F 100.236238 15.435503 34.180354
F 100.236238 15.435503 56.009461
F 100.236238 38.588760 12.351246
F 100.236238 38.588760 34.180354
F 100.236238 38.588760 56.009461
F 100.236238 61.742018 12.351246
F 100.236238 61.742018 34.180354
F 100.236238 61.742018 56.009461
F 73.501134 0.000001 12.351247
F 73.501134 0.000001 34.180355
F 73.501134 0.000001 56.009462
F 73.501134 23.153258 12.351247
F 73.501134 23.153258 34.180355
F 73.501134 23.153258 56.009462
F 73.501134 46.306516 12.351247
F 73.501134 46.306516 34.180355
F 73.501134 46.306516 56.009462
F 100.236238 0.000001 12.351247
F 100.236238 0.000001 34.180355
F 100.236238 0.000001 56.009462
F 100.236238 23.153258 12.351247
F 100.236238 23.153258 34.180355
F 100.236238 23.153258 56.009462
F 100.236238 46.306516 12.351247
F 100.236238 46.306516 34.180355
F 100.236238 46.306516 56.009462
F 55.677717 5.145166 8.713064
F 55.677717 5.145166 30.542172
F 55.677717 5.145166 52.371279
F 55.677717 28.298423 8.713064
F 55.677717 28.298423 30.542172
F 55.677717 28.298423 52.371279
F 55.677717 51.451681 8.713064
F 55.677717 51.451681 30.542172
F 55.677717 51.451681 52.371279
F 82.412821 5.145166 8.713064
F 82.412821 5.145166 30.542172
F 82.412821 5.145166 52.371279
F 82.412821 28.298423 8.713064
F 82.412821 28.298423 30.542172
F 82.412821 28.298423 52.371279
F 82.412821 51.451681 8.713064
F 82.412821 51.451681 30.542172
F 82.412821 51.451681 52.371279
F 55.677717 12.862918 8.713063
F 55.677717 12.862918 30.542171
F 55.677717 12.862918 52.371278
F 55.677717 36.016175 8.713063
F 55.677717 36.016175 30.542171
F 55.677717 36.016175 52.371278
F 55.677717 59.169433 8.713063
F 55.677717 59.169433 30.542171
F 55.677717 59.169433 52.371278
F 82.412821 12.862918 8.713063
F 82.412821 12.862918 30.542171
F 82.412821 12.862918 52.371278
F 82.412821 36.016175 8.713063
F 82.412821 36.016175 30.542171
F 82.412821 36.016175 52.371278
F 82.412821 59.169433 8.713063
F 82.412821 59.169433 30.542171
F 82.412821 59.169433 52.371278
F 55.677717 20.580673 8.713064
F 55.677717 20.580673 30.542171
F 55.677717 20.580673 52.371279
F 55.677717 43.733931 8.713064
F 55.677717 43.733931 30.542171
F 55.677717 43.733931 52.371279
F 55.677717 66.887188 8.713064
F 55.677717 66.887188 30.542171
F 55.677717 66.887188 52.371279
F 82.412821 20.580673 8.713064
F 82.412821 20.580673 30.542171
F 82.412821 20.580673 52.371279
F 82.412821 43.733931 8.713064
F 82.412821 43.733931 30.542171
F 82.412821 43.733931 52.371279
F 82.412821 66.887188 8.713064
F 82.412821 66.887188 30.542171
F 82.412821 66.887188 52.371279
F 64.589414 5.145165 8.713064
F 64.589414 5.145165 30.542171
F 64.589414 5.145165 52.371279
F 64.589414 28.298422 8.713064
F 64.589414 28.298422 30.542171
F 64.589414 28.298422 52.371279
F 64.589414 51.451680 8.713064
F 64.589414 51.451680 30.542171
F 64.589414 51.451680 52.371279
F 91.324517 5.145165 8.713064
F 91.324517 5.145165 30.542171
F 91.324517 5.145165 52.371279
F 91.324517 28.298422 8.713064
F 91.324517 28.298422 30.542171
F 91.324517 28.298422 52.371279
F 91.324517 51.451680 8.713064
F 91.324517 51.451680 30.542171
F 91.324517 51.451680 52.371279
F 64.589414 12.862917 8.713063
F 64.589414 12.862917 30.542170
F 64.589414 12.862917 52.371278
F 64.589414 36.016174 8.713063
F 64.589414 36.016174 30.542170
F 64.589414 36.016174 52.371278
F 64.589414 59.169432 8.713063
F 64.589414 59.169432 30.542170
F 64.589414 59.169432 52.371278
F 91.324517 12.862917 8.713063
F 91.324517 12.862917 30.542170
F 91.324517 12.862917 52.371278
F 91.324517 36.016174 8.713063
F 91.324517 36.016174 30.542170
F 91.324517 36.016174 52.371278
F 91.324517 59.169432 8.713063
F 91.324517 59.169432 30.542170
F 91.324517 59.169432 52.371278
F 64.589414 20.580672 8.713064
F 64.589414 20.580672 30.542171
F 64.589414 20.580672 52.371278
F 64.589414 43.733930 8.713064
F 64.589414 43.733930 30.542171
F 64.589414 43.733930 52.371278
F 64.589414 66.887187 8.713064
F 64.589414 66.887187 30.542171
F 64.589414 66.887187 52.371278
F 91.324517 20.580672 8.713064
F 91.324517 20.580672 30.542171
F 91.324517 20.580672 52.371278
F 91.324517 43.733930 8.713064
F 91.324517 43.733930 30.542171
F 91.324517 43.733930 52.371278
F 91.324517 66.887187 8.713064
F 91.324517 66.887187 30.542171
F 91.324517 66.887187 52.371278
F 73.501121 5.145164 8.713063
F 73.501121 5.145164 30.542171
F 73.501121 5.145164 52.371278
F 73.501121 28.298422 8.713063
F 73.501121 28.298422 30.542171
F 73.501121 28.298422 52.371278
F 73.501121 51.451679 8.713063
F 73.501121 51.451679 30.542171
F 73.501121 51.451679 52.371278
F 100.236225 5.145164 8.713063
F 100.236225 5.145164 30.542171
F 100.236225 5.145164 52.371278
F 100.236225 28.298422 8.713063
F 100.236225 28.298422 30.542171
F 100.236225 28.298422 52.371278
F 100.236225 51.451679 8.713063
F 100.236225 51.451679 30.542171
F 100.236225 51.451679 52.371278
F 73.501121 12.862916 8.713062
F 73.501121 12.862916 30.542170
F 73.501121 12.862916 52.371277
F 73.501121 36.016174 8.713062
F 73.501121 36.016174 30.542170
F 73.501121 36.016174 52.371277
F 73.501121 59.169431 8.713062
F 73.501121 59.169431 30.542170
F 73.501121 59.169431 52.371277
F 100.236225 12.862916 8.713062
F 100.236225 12.862916 30.542170
F 100.236225 12.862916 52.371277
F 100.236225 36.016174 8.713062
F 100.236225 36.016174 30.542170
F 100.236225 36.016174 52.371277
F 100.236225 59.169431 8.713062
F 100.236225 59.169431 30.542170
F 100.236225 59.169431 52.371277
F 73.501121 20.580672 8.713063
F 73.501121 20.580672 30.542170
F 73.501121 20.580672 52.371278
F 73.501121 43.733929 8.713063
F 73.501121 43.733929 30.542170
F 73.501121 43.733929 52.371278
F 73.501121 66.887187 8.713063
F 73.501121 66.887187 30.542170
F 73.501121 66.887187 52.371278
F 100.236225 20.580672 8.713063
F 100.236225 20.580672 30.542170
F 100.236225 20.580672 52.371278
F 100.236225 43.733929 8.713063
F 100.236225 43.733929 30.542170
F 100.236225 43.733929 52.371278
F 100.236225 66.887187 8.713063
F 100.236225 66.887187 30.542170
F 100.236225 66.887187 52.371278
F 55.677729 5.145165 11.441701
F 55.677729 5.145165 33.270809
F 55.677729 5.145165 55.099916
F 55.677729 28.298423 11.441701
F 55.677729 28.298423 33.270809
F 55.677729 28.298423 55.099916
F 55.677729 51.451680 11.441701
F 55.677729 51.451680 33.270809
F 55.677729 51.451680 55.099916
F 82.412833 5.145165 11.441701
F 82.412833 5.145165 33.270809
F 82.412833 5.145165 55.099916
F 82.412833 28.298423 11.441701
F 82.412833 28.298423 33.270809
F 82.412833 28.298423 55.099916
F 82.412833 51.451680 11.441701
F 82.412833 51.451680 33.270809
F 82.412833 51.451680 55.099916
F 55.677729 12.862917 11.441702
F 55.677729 12.862917 33.270810
F 55.677729 12.862917 55.099917
F 55.677729 36.016175 11.441702
F 55.677729 36.016175 33.270810
F 55.677729 36.016175 55.099917
F 55.677729 59.169432 11.441702
F 55.677729 59.169432 33.270810
F 55.677729 59.169432 55.099917
F 82.412833 12.862917 11.441702
F 82.412833 12.862917 33.270810
F 82.412833 12.862917 55.099917
F 82.412833 36.016175 11.441702
F 82.412833 36.016175 33.270810
F 82.412833 36.016175 55.099917
F 82.412833 59.169432 11.441702
F 82.412833 59.169432 33.270810
F 82.412833 59.169432 55.099917
F 55.677729 20.580673 11.441702
F 55.677729 20.580673 33.270809
F 55.677729 20.580673 55.099916
F 55.677729 43.733930 11.441702
F 55.677729 43.733930 33.270809
F 55.677729 43.733930 55.099916
F 55.677729 66.887188 11.441702
F 55.677729 66.887188 33.270809
F 55.677729 66.887188 55.099916
F 82.412833 20.580673 11.441702
F 82.412833 20.580673 33.270809
F 82.412833 20.580673 55.099916
F 82.412833 43.733930 11.441702
F 82.412833 43.733930 33.270809
F 82.412833 43.733930 55.099916
F 82.412833 66.887188 11.441702
F 82.412833 66.887188 33.270809
F 82.412833 66.887188 55.099916
F 64.589427 5.145165 11.441702
F 64.589427 5.145165 33.270809
F 64.589427 5.145165 55.099917
F 64.589427 28.298422 11.441702
F 64.589427 28.298422 33.270809
F 64.589427 28.298422 55.099917
F 64.589427 51.451680 11.441702
F 64.589427 51.451680 33.270809
F 64.589427 51.451680 55.099917
F 91.324530 5.145165 11.441702
F 91.324530 5.145165 33.270809
F 91.324530 5.145165 55.099917
F 91.324530 28.298422 11.441702
F 91.324530 28.298422 33.270809
F 91.324530 28.298422 55.099917
F 91.324530 51.451680 11.441702
F 91.324530 51.451680 33.270809
F 91.324530 51.451680 55.099917
F 64.589427 12.862917 11.441703
F 64.589427 12.862917 33.270810
F 64.589427 12.862917 55.099918
F 64.589427 36.016175 11.441703
F 64.589427 36.016175 33.270810
F 64.589427 36.016175 55.099918
F 64.589427 59.169432 11.441703
F 64.589427 59.169432 33.270810
F 64.589427 59.169432 55.099918
F 91.324530 12.862917 11.441703
F 91.324530 12.862917 33.270810
F 91.324530 12.862917 55.099918
F 91.324530 36.016175 11.441703
F 91.324530 36.016175 33.270810
F 91.324530 36.016175 55.099918
F 91.324530 59.169432 11.441703
F 91.324530 59.169432 33.270810
F 91.324530 59.169432 55.099918
F 64.589427 20.580672 11.441702
F 64.589427 20.580672 33.270810
F 64.589427 20.580672 55.099917
F 64.589427 43.733930 11.441702
F 64.589427 43.733930 33.270810
F 64.589427 43.733930 55.099917
F 64.589427 66.887187 11.441702
F 64.589427 66.887187 33.270810
F 64.589427 66.887187 55.099917
F 91.324530 20.580672 11.441702
F 91.324530 20.580672 33.270810
F 91.324530 20.580672 55.099917
F 91.324530 43.733930 11.441702
F 91.324530 43.733930 33.270810
F 91.324530 43.733930 55.099917
F 91.324530 66.887187 11.441702
F 91.324530 66.887187 33.270810
F 91.324530 66.887187 55.099917
F 73.501133 5.145164 11.441702
F 73.501133 5.145164 33.270810
F 73.501133 5.145164 55.099917
F 73.501133 28.298422 11.441702
F 73.501133 28.298422 33.270810
F 73.501133 28.298422 55.099917
F 73.501133 51.451679 11.441702
F 73.501133 51.451679 33.270810
F 73.501133 51.451679 55.099917
F 100.236236 5.145164 11.441702
F 100.236236 5.145164 33.270810
F 100.236236 5.145164 55.099917
F 100.236236 28.298422 11.441702
F 100.236236 28.298422 33.270810
F 100.236236 28.298422 55.099917
F 100.236236 51.451679 11.441702
F 100.236236 51.451679 33.270810
F 100.236236 51.451679 55.099917
F 73.501133 12.862917 11.441703
F 73.501133 12.862917 33.270811
F 73.501133 12.862917 55.099918
F 73.501133 36.016174 11.441703
F 73.501133 36.016174 33.270811
F 73.501133 36.016174 55.099918
F 73.501133 59.169432 11.441703
F 73.501133 59.169432 33.270811
F 73.501133 59.169432 55.099918
F 100.236236 12.862917 11.441703
F 100.236236 12.862917 33.270811
F 100.236236 12.862917 55.099918
F 100.236236 36.016174 11.441703
F 100.236236 36.016174 33.270811
F 100.236236 36.016174 55.099918
F 100.236236 59.169432 11.441703
F 100.236236 59.169432 33.270811
F 100.236236 59.169432 55.099918
F 73.501133 20.580672 11.441703
F 73.501133 20.580672 33.270810
F 73.501133 20.580672 55.099917
F 73.501133 43.733929 11.441703
F 73.501133 43.733929 33.270810
F 73.501133 43.733929 55.099917
F 73.501133 66.887187 11.441703
F 73.501133 66.887187 33.270810
F 73.501133 66.887187 55.099917
F 100.236236 20.580672 11.441703
F 100.236236 20.580672 33.270810
F 100.236236 20.580672 55.099917
F 100.236236 43.733929 11.441703
F 100.236236 43.733929 33.270810
F 100.236236 43.733929 55.099917
F 100.236236 66.887187 11.441703
F 100.236236 66.887187 33.270810
F 100.236236 66.887187 55.099917
F 55.677719 7.717749 15.079885
F 55.677719 7.717749 36.908993
F 55.677719 7.717749 58.738100
F 55.677719 30.871007 15.079885
F 55.677719 30.871007 36.908993
F 55.677719 30.871007 58.738100
F 55.677719 54.024264 15.079885
F 55.677719 54.024264 36.908993
F 55.677719 54.024264 58.738100
F 82.412823 7.717749 15.079885
F 82.412823 7.717749 36.908993
F 82.412823 7.717749 58.738100
F 82.412823 30.871007 15.079885
F 82.412823 30.871007 36.908993
F 82.412823 30.871007 58.738100
F 82.412823 54.024264 15.079885
F 82.412823 54.024264 36.908993
F 82.412823 54.024264 58.738100
F 55.677719 15.435502 15.079886
F 55.677719 15.435502 36.908994
F 55.677719 15.435502 58.738101
F 55.677719 38.588760 15.079886
F 55.677719 38.588760 36.908994
F 55.677719 38.588760 58.738101
F 55.677719 61.742017 15.079886
F 55.677719 61.742017 36.908994
F 55.677719 61.742017 58.738101
F 82.412823 15.435502 15.079886
F 82.412823 15.435502 36.908994
F 82.412823 15.435502 58.738101
F 82.412823 38.588760 15.079886
F 82.412823 38.588760 36.908994
F 82.412823 38.588760 58.738101
F 82.412823 61.742017 15.079886
F 82.412823 61.742017 36.908994
F 82.412823 61.742017 58.738101
F 55.677719 0.000000 15.079886
F 55.677719 0.000000 36.908993
F 55.677719 0.000000 58.738100
F 55.677719 23.153257 15.079886
F 55.677719 23.153257 36.908993
F 55.677719 23.153257 58.738100
F 55.677719 46.306515 15.079886
F 55.677719 46.306515 36.908993
F 55.677719 46.306515 58.738100
F 82.412823 0.000000 15.079886
F 82.412823 0.000000 36.908993
F 82.412823 0.000000 58.738100
F 82.412823 23.153257 15.079886
F 82.412823 23.153257 36.908993
F 82.412823 23.153257 58.738100
F 82.412823 46.306515 15.079886
F 82.412823 46.306515 36.908993
F 82.412823 46.306515 58.738100
F 64.589416 7.717750 15.079886
F 64.589416 7.717750 36.908993
F 64.589416 7.717750 58.738101
F 64.589416 30.871007 15.079886
F 64.589416 30.871007 36.908993
F 64.589416 30.871007 58.738101
F 64.589416 54.024265 15.079886
F 64.589416 54.024265 36.908993
F 64.589416 54.024265 58.738101
F 91.324520 7.717750 15.079886
F 91.324520 7.717750 36.908993
F 91.324520 7.717750 58.738101
F 91.324520 30.871007 15.079886
F 91.324520 30.871007 36.908993
F 91.324520 30.871007 58.738101
F 91.324520 54.024265 15.079886
F 91.324520 54.024265 36.908993
F 91.324520 54.024265 58.738101
F 64.589416 15.435503 15.079887
F 64.589416 15.435503 36.908994
F 64.589416 15.435503 58.738102
F 64.589416 38.588760 15.079887
F 64.589416 38.588760 36.908994
F 64.589416 38.588760 58.738102
F 64.589416 61.742018 15.079887
F 64.589416 61.742018 36.908994
F 64.589416 61.742018 58.738102
F 91.324520 15.435503 15.079887
F 91.324520 15.435503 36.908994
F 91.324520 15.435503 58.738102
F 91.324520 38.588760 15.079887
F 91.324520 38.588760 36.908994
F 91.324520 38.588760 58.738102
F 91.324520 61.742018 15.079887
F 91.324520 61.742018 36.908994
F 91.324520 61.742018 58.738102
F 64.589416 0.000000 15.079886
F 64.589416 0.000000 36.908993
F 64.589416 0.000000 58.738101
F 64.589416 23.153258 15.079886
F 64.589416 23.153258 36.908993
F 64.589416 23.153258 58.738101
F 64.589416 46.306515 15.079886
F 64.589416 46.306515 36.908993
F 64.589416 46.306515 58.738101
F 91.324520 0.000000 15.079886
F 91.324520 0.000000 36.908993
F 91.324520 0.000000 58.738101
F 91.324520 23.153258 15.079886
F 91.324520 23.153258 36.908993
F 91.324520 23.153258 58.738101
F 91.324520 46.306515 15.079886
F 91.324520 46.306515 36.908993
F 91.324520 46.306515 58.738101
F 73.501123 7.717751 15.079887
F 73.501123 7.717751 36.908994
F 73.501123 7.717751 58.738101
F 73.501123 30.871008 15.079887
F 73.501123 30.871008 36.908994
F 73.501123 30.871008 58.738101
F 73.501123 54.024266 15.079887
F 73.501123 54.024266 36.908994
F 73.501123 54.024266 58.738101
F 100.236226 7.717751 15.079887
F 100.236226 7.717751 36.908994
F 100.236226 7.717751 58.738101
F 100.236226 30.871008 15.079887
F 100.236226 30.871008 36.908994
F 100.236226 30.871008 58.738101
F 100.236226 54.024266 15.079887
F 100.236226 54.024266 36.908994
F 100.236226 54.024266 58.738101
F 73.501123 15.435503 15.079888
F 73.501123 15.435503 36.908995
F 73.501123 15.435503 58.738102
F 73.501123 38.588761 15.079888
F 73.501123 38.588761 36.908995
F 73.501123 38.588761 58.738102
F 73.501123 61.742018 15.079888
F 73.501123 61.742018 36.908995
F 73.501123 61.742018 58.738102
F 100.236226 15.435503 15.079888
F 100.236226 15.435503 36.908995
F 100.236226 15.435503 58.738102
F 100.236226 38.588761 15.079888
F 100.236226 38.588761 36.908995
F 100.236226 38.588761 58.738102
F 100.236226 61.742018 15.079888
F 100.236226 61.742018 36.908995
F 100.236226 61.742018 58.738102
F 73.501123 0.000001 15.079887
F 73.501123 0.000001 36.908994
F 73.501123 0.000001 58.738102
F 73.501123 23.153259 15.079887
F 73.501123 23.153259 36.908994
F 73.501123 23.153259 58.738102
F 73.501123 46.306516 15.079887
F 73.501123 46.306516 36.908994
F 73.501123 46.306516 58.738102
F 100.236226 0.000001 15.079887
F 100.236226 0.000001 36.908994
F 100.236226 0.000001 58.738102
F 100.236226 23.153259 15.079887
F 100.236226 23.153259 36.908994
F 100.236226 23.153259 58.738102
F 100.236226 46.306516 15.079887
F 100.236226 46.306516 36.908994
F 100.236226 46.306516 58.738102
F 57.905656 1.286291 11.441702
F 57.905656 1.286291 33.270809
F 57.905656 1.286291 55.099917
F 57.905656 24.439548 11.441702
F 57.905656 24.439548 33.270809
F 57.905656 24.439548 55.099917
F 57.905656 47.592806 11.441702
F 57.905656 47.592806 33.270809
F 57.905656 47.592806 55.099917
F 84.640759 1.286291 11.441702
F 84.640759 1.286291 33.270809
F 84.640759 1.286291 55.099917
F 84.640759 24.439548 11.441702
F 84.640759 24.439548 33.270809
F 84.640759 24.439548 55.099917
F 84.640759 47.592806 11.441702
F 84.640759 47.592806 33.270809
F 84.640759 47.592806 55.099917
F 57.905656 9.004040 11.441702
F 57.905656 9.004040 33.270809
F 57.905656 9.004040 55.099917
F 57.905656 32.157298 11.441702
F 57.905656 32.157298 33.270809
F 57.905656 32.157298 55.099917
F 57.905656 55.310555 11.441702
F 57.905656 55.310555 33.270809
F 57.905656 55.310555 55.099917
F 84.640759 9.004040 11.441702
F 84.640759 9.004040 33.270809
F 84.640759 9.004040 55.099917
F 84.640759 32.157298 11.441702
F 84.640759 32.157298 33.270809
F 84.640759 32.157298 55.099917
F 84.640759 55.310555 11.441702
F 84.640759 55.310555 33.270809
F 84.640759 55.310555 55.099917
F 57.905656 16.721795 11.441703
F 57.905656 16.721795 33.270810
F 57.905656 16.721795 55.099917
F 57.905656 39.875053 11.441703
F 57.905656 39.875053 33.270810
F 57.905656 39.875053 55.099917
F 57.905656 63.028310 11.441703
F 57.905656 63.028310 33.270810
F 57.905656 63.028310 55.099917
F 84.640759 16.721795 11.441703
F 84.640759 16.721795 33.270810
F 84.640759 16.721795 55.099917
F 84.640759 39.875053 11.441703
F 84.640759 39.875053 33.270810
F 84.640759 39.875053 55.099917
F 84.640759 63.028310 11.441703
F 84.640759 63.028310 33.270810
F 84.640759 63.028310 55.099917
F 66.817355 1.286290 11.441702
F 66.817355 1.286290 33.270810
F 66.817355 1.286290 55.099917
F 66.817355 24.439548 11.441702
F 66.817355 24.439548 33.270810
F 66.817355 24.439548 55.099917
F 66.817355 47.592806 11.441702
F 66.817355 47.592806 33.270810
F 66.817355 47.592806 55.099917
F 93.552458 1.286290 11.441702
F 93.552458 1.286290 33.270810
F 93.552458 1.286290 55.099917
F 93.552458 24.439548 11.441702
F 93.552458 24.439548 33.270810
F 93.552458 24.439548 55.099917
F 93.552458 47.592806 11.441702
F 93.552458 47.592806 33.270810
F 93.552458 47.592806 55.099917
F 66.817355 9.004040 11.441702
F 66.817355 9.004040 33.270810
F 66.817355 9.004040 55.099917
F 66.817355 32.157297 11.441702
F 66.817355 32.157297 33.270810
F 66.817355 32.157297 55.099917
F 66.817355 55.310555 11.441702
F 66.817355 55.310555 33.270810
F 66.817355 55.310555 55.099917
F 93.552458 9.004040 11.441702
F 93.552458 9.004040 33.270810
F 93.552458 9.004040 55.099917
F 93.552458 32.157297 11.441702
F 93.552458 32.157297 33.270810
F 93.552458 32.157297 55.099917
F 93.552458 55.310555 11.441702
F 93.552458 55.310555 33.270810
F 93.552458 55.310555 55.099917
F 66.817355 16.721795 11.441703
F 66.817355 16.721795 33.270810
F 66.817355 16.721795 55.099918
F 66.817355 39.875053 11.441703
F 66.817355 39.875053 33.270810
F 66.817355 39.875053 55.099918
F 66.817355 63.028310 11.441703
F 66.817355 63.028310 33.270810
F 66.817355 63.028310 55.099918
F 93.552458 16.721795 11.441703
F 93.552458 16.721795 33.270810
F 93.552458 16.721795 55.099918
F 93.552458 39.875053 11.441703
F 93.552458 39.875053 33.270810
F 93.552458 39.875053 55.099918
F 93.552458 63.028310 11.441703
F 93.552458 63.028310 33.270810
F 93.552458 63.028310 55.099918
F 75.729060 1.286290 11.441702
F 75.729060 1.286290 33.270810
F 75.729060 1.286290 55.099917
F 75.729060 24.439548 11.441702
F 75.729060 24.439548 33.270810
F 75.729060 24.439548 55.099917
F 75.729060 47.592805 11.441702
F 75.729060 47.592805 33.270810
F 75.729060 47.592805 55.099917
F 102.464164 1.286290 11.441702
F 102.464164 1.286290 33.270810
F 102.464164 1.286290 55.099917
F 102.464164 24.439548 11.441702
F 102.464164 24.439548 33.270810
F 102.464164 24.439548 55.099917
F 102.464164 47.592805 11.441702
F 102.464164 47.592805 33.270810
F 102.464164 47.592805 55.099917
F 75.729060 9.004040 11.441702
F 75.729060 9.004040 33.270810
F 75.729060 9.004040 55.099917
F 75.729060 32.157297 11.441702
F 75.729060 32.157297 33.270810
F 75.729060 32.157297 55.099917
F 75.729060 55.310555 11.441702
F 75.729060 55.310555 33.270810
F 75.729060 55.310555 55.099917
F 102.464164 9.004040 11.441702
F 102.464164 9.004040 33.270810
F 102.464164 9.004040 55.099917
F 102.464164 32.157297 11.441702
F 102.464164 32.157297 33.270810
F 102.464164 32.157297 55.099917
F 102.464164 55.310555 11.441702
F 102.464164 55.310555 33.270810
F 102.464164 55.310555 55.099917
F 75.729060 16.721795 11.441703
F 75.729060 16.721795 33.270810
F 75.729060 16.721795 55.099918
F 75.729060 39.875052 11.441703
F 75.729060 39.875052 33.270810
F 75.729060 39.875052 55.099918
F 75.729060 63.028310 11.441703
F 75.729060 63.028310 33.270810
F 75.729060 63.028310 55.099918
F 102.464164 16.721795 11.441703
F 102.464164 16.721795 33.270810
F 102.464164 16.721795 55.099918
F 102.464164 39.875052 11.441703
F 102.464164 39.875052 33.270810
F 102.464164 39.875052 55.099918
F 102.464164 63.028310 11.441703
F 102.464164 63.028310 33.270810
F 102.464164 63.028310 55.099918
F 57.905641 3.858875 15.079886
F 57.905641 3.858875 36.908993
F 57.905641 3.858875 58.738100
F 57.905641 27.012132 15.079886
F 57.905641 27.012132 36.908993
F 57.905641 27.012132 58.738100
F 57.905641 50.165390 15.079886
F 57.905641 50.165390 36.908993
F 57.905641 50.165390 58.738100
F 84.640744 3.858875 15.079886
F 84.640744 3.858875 36.908993
F 84.640744 3.858875 58.738100
F 84.640744 27.012132 15.079886
F 84.640744 27.012132 36.908993
F 84.640744 27.012132 58.738100
F 84.640744 50.165390 15.079886
F 84.640744 50.165390 36.908993
F 84.640744 50.165390 58.738100
F 57.905641 11.576625 15.079886
F 57.905641 11.576625 36.908993
F 57.905641 11.576625 58.738100
F 57.905641 34.729882 15.079886
F 57.905641 34.729882 36.908993
F 57.905641 34.729882 58.738100
F 57.905641 57.883140 15.079886
F 57.905641 57.883140 36.908993
F 57.905641 57.883140 58.738100
F 84.640744 11.576625 15.079886
F 84.640744 11.576625 36.908993
F 84.640744 11.576625 58.738100
F 84.640744 34.729882 15.079886
F 84.640744 34.729882 36.908993
F 84.640744 34.729882 58.738100
F 84.640744 57.883140 15.079886
F 84.640744 57.883140 36.908993
F 84.640744 57.883140 58.738100
F 57.905641 19.294380 15.079886
F 57.905641 19.294380 36.908994
F 57.905641 19.294380 58.738101
F 57.905641 42.447638 15.079886
F 57.905641 42.447638 36.908994
F 57.905641 42.447638 58.738101
F 57.905641 65.600895 15.079886
F 57.905641 65.600895 36.908994
F 57.905641 65.600895 58.738101
F 84.640744 19.294380 15.079886
F 84.640744 19.294380 36.908994
F 84.640744 19.294380 58.738101
F 84.640744 42.447638 15.079886
F 84.640744 42.447638 36.908994
F 84.640744 42.447638 58.738101
F 84.640744 65.600895 15.079886
F 84.640744 65.600895 36.908994
F 84.640744 65.600895 58.738101
F 66.817340 3.858876 15.079887
F 66.817340 3.858876 36.908994
F 66.817340 3.858876 58.738101
F 66.817340 27.012134 15.079887
F 66.817340 27.012134 36.908994
F 66.817340 27.012134 58.738101
F 66.817340 50.165391 15.079887
F 66.817340 50.165391 36.908994
F 66.817340 50.165391 58.738101
F 93.552444 3.858876 15.079887
F 93.552444 3.858876 36.908994
F 93.552444 3.858876 58.738101
F 93.552444 27.012134 15.079887
F 93.552444 27.012134 36.908994
F 93.552444 27.012134 58.738101
F 93.552444 50.165391 15.079887
F 93.552444 50.165391 36.908994
F 93.552444 50.165391 58.738101
F 66.817340 11.576626 15.079887
F 66.817340 11.576626 36.908994
F 66.817340 11.576626 58.738101
F 66.817340 34.729884 15.079887
F 66.817340 34.729884 36.908994
F 66.817340 34.729884 58.738101
F 66.817340 57.883141 15.079887
F 66.817340 57.883141 36.908994
F 66.817340 57.883141 58.738101
F 93.552444 11.576626 15.079887
F 93.552444 11.576626 36.908994
F 93.552444 11.576626 58.738101
F 93.552444 34.729884 15.079887
F 93.552444 34.729884 36.908994
F 93.552444 34.729884 58.738101
F 93.552444 57.883141 15.079887
F 93.552444 57.883141 36.908994
F 93.552444 57.883141 58.738101
F 66.817340 19.294382 15.079887
F 66.817340 19.294382 36.908995
F 66.817340 19.294382 58.738102
F 66.817340 42.447639 15.079887
F 66.817340 42.447639 36.908995
F 66.817340 42.447639 58.738102
F 66.817340 65.600897 15.079887
F 66.817340 65.600897 36.908995
F 66.817340 65.600897 58.738102
F 93.552444 19.294382 15.079887
F 93.552444 19.294382 36.908995
F 93.552444 19.294382 58.738102
F 93.552444 42.447639 15.079887
F 93.552444 42.447639 36.908995
F 93.552444 42.447639 58.738102
F 93.552444 65.600897 15.079887
F 93.552444 65.600897 36.908995
F 93.552444 65.600897 58.738102
F 75.729047 3.858875 15.079886
F 75.729047 3.858875 36.908993
F 75.729047 3.858875 58.738101
F 75.729047 27.012133 15.079886
F 75.729047 27.012133 36.908993
F 75.729047 27.012133 58.738101
F 75.729047 50.165390 15.079886
F 75.729047 50.165390 36.908993
F 75.729047 50.165390 58.738101
F 102.464151 3.858875 15.079886
F 102.464151 3.858875 36.908993
F 102.464151 3.858875 58.738101
F 102.464151 27.012133 15.079886
F 102.464151 27.012133 36.908993
F 102.464151 27.012133 58.738101
F 102.464151 50.165390 15.079886
F 102.464151 50.165390 36.908993
F 102.464151 50.165390 58.738101
F 75.729047 11.576625 15.079886
F 75.729047 11.576625 36.908994
F 75.729047 11.576625 58.738101
F 75.729047 34.729883 15.079886
F 75.729047 34.729883 36.908994
F 75.729047 34.729883 58.738101
F 75.729047 57.883140 15.079886
F 75.729047 57.883140 36.908994
F 75.729047 57.883140 58.738101
F 102.464151 11.576625 15.079886
F 102.464151 11.576625 36.908994
F 102.464151 11.576625 58.738101
F 102.464151 34.729883 15.079886
F 102.464151 34.729883 36.908994
F 102.464151 34.729883 58.738101
F 102.464151 57.883140 15.079886
F 102.464151 57.883140 36.908994
F 102.464151 57.883140 58.738101
F 75.729047 19.294381 15.079887
F 75.729047 19.294381 36.908994
F 75.729047 19.294381 58.738102
F 75.729047 42.447638 15.079887
F 75.729047 42.447638 36.908994
F 75.729047 42.447638 58.738102
F 75.729047 65.600896 15.079887
F 75.729047 65.600896 36.908994
F 75.729047 65.600896 58.738102
F 102.464151 19.294381 15.079887
F 102.464151 19.294381 36.908994
F 102.464151 19.294381 58.738102
F 102.464151 42.447638 15.079887
F 102.464151 42.447638 36.908994
F 102.464151 42.447638 58.738102
F 102.464151 65.600896 15.079887
F 102.464151 65.600896 36.908994
F 102.464151 65.600896 58.738102
F 57.905653 3.858875 12.351248
F 57.905653 3.858875 34.180355
F 57.905653 3.858875 56.009463
F 57.905653 27.012133 12.351248
F 57.905653 27.012133 34.180355
F 57.905653 27.012133 56.009463
F 57.905653 50.165390 12.351248
F 57.905653 50.165390 34.180355
F 57.905653 50.165390 56.009463
F 84.640756 3.858875 12.351248
F 84.640756 3.858875 34.180355
F 84.640756 3.858875 56.009463
F 84.640756 27.012133 12.351248
F 84.640756 27.012133 34.180355
F 84.640756 27.012133 56.009463
F 84.640756 50.165390 12.351248
F 84.640756 50.165390 34.180355
F 84.640756 50.165390 56.009463
F 57.905653 11.576625 12.351248
F 57.905653 11.576625 34.180355
F 57.905653 11.576625 56.009463
F 57.905653 34.729883 12.351248
F 57.905653 34.729883 34.180355
F 57.905653 34.729883 56.009463
F 57.905653 57.883140 12.351248
F 57.905653 57.883140 34.180355
F 57.905653 57.883140 56.009463
F 84.640756 11.576625 12.351248
F 84.640756 11.576625 34.180355
F 84.640756 11.576625 56.009463
F 84.640756 34.729883 12.351248
F 84.640756 34.729883 34.180355
F 84.640756 34.729883 56.009463
F 84.640756 57.883140 12.351248
F 84.640756 57.883140 34.180355
F 84.640756 57.883140 56.009463
F 57.905653 19.294381 12.351247
F 57.905653 19.294381 34.180355
F 57.905653 19.294381 56.009462
F 57.905653 42.447638 12.351247
F 57.905653 42.447638 34.180355
F 57.905653 42.447638 56.009462
F 57.905653 65.600896 12.351247
F 57.905653 65.600896 34.180355
F 57.905653 65.600896 56.009462
F 84.640756 19.294381 12.351247
F 84.640756 19.294381 34.180355
F 84.640756 19.294381 56.009462
F 84.640756 42.447638 12.351247
F 84.640756 42.447638 34.180355
F 84.640756 42.447638 56.009462
F 84.640756 65.600896 12.351247
F 84.640756 65.600896 34.180355
F 84.640756 65.600896 56.009462
F 66.817353 3.858876 12.351247
F 66.817353 3.858876 34.180355
F 66.817353 3.858876 56.009462
F 66.817353 27.012133 12.351247
F 66.817353 27.012133 34.180355
F 66.817353 27.012133 56.009462
F 66.817353 50.165391 12.351247
F 66.817353 50.165391 34.180355
F 66.817353 50.165391 56.009462
F 93.552456 3.858876 12.351247
F 93.552456 3.858876 34.180355
F 93.552456 3.858876 56.009462
F 93.552456 27.012133 12.351247
F 93.552456 27.012133 34.180355
F 93.552456 27.012133 56.009462
F 93.552456 50.165391 12.351247
F 93.552456 50.165391 34.180355
F 93.552456 50.165391 56.009462
F 66.817353 11.576626 12.351247
F 66.817353 11.576626 34.180355
F 66.817353 11.576626 56.009462
F 66.817353 34.729883 12.351247
F 66.817353 34.729883 34.180355
F 66.817353 34.729883 56.009462
F 66.817353 57.883141 12.351247
F 66.817353 57.883141 34.180355
F 66.817353 57.883141 56.009462
F 93.552456 11.576626 12.351247
F 93.552456 11.576626 34.180355
F 93.552456 11.576626 56.009462
F 93.552456 34.729883 12.351247
F 93.552456 34.729883 34.180355
F 93.552456 34.729883 56.009462
F 93.552456 57.883141 12.351247
F 93.552456 57.883141 34.180355
F 93.552456 57.883141 56.009462
F 66.817353 19.294381 12.351247
F 66.817353 19.294381 34.180354
F 66.817353 19.294381 56.009462
F 66.817353 42.447639 12.351247
F 66.817353 42.447639 34.180354
F 66.817353 42.447639 56.009462
F 66.817353 65.600896 12.351247
F 66.817353 65.600896 34.180354
F 66.817353 65.600896 56.009462
F 93.552456 19.294381 12.351247
F 93.552456 19.294381 34.180354
F 93.552456 19.294381 56.009462
F 93.552456 42.447639 12.351247
F 93.552456 42.447639 34.180354
F 93.552456 42.447639 56.009462
F 93.552456 65.600896 12.351247
F 93.552456 65.600896 34.180354
F 93.552456 65.600896 56.009462
F 75.729059 3.858875 12.351248
F 75.729059 3.858875 34.180355
F 75.729059 3.858875 56.009463
F 75.729059 27.012133 12.351248
F 75.729059 27.012133 34.180355
F 75.729059 27.012133 56.009463
F 75.729059 50.165390 12.351248
F 75.729059 50.165390 34.180355
F 75.729059 50.165390 56.009463
F 102.464162 3.858875 12.351248
F 102.464162 3.858875 34.180355
F 102.464162 3.858875 56.009463
F 102.464162 27.012133 12.351248
F 102.464162 27.012133 34.180355
F 102.464162 27.012133 56.009463
F 102.464162 50.165390 12.351248
F 102.464162 50.165390 34.180355
F 102.464162 50.165390 56.009463
F 75.729059 11.576625 12.351248
F 75.729059 11.576625 34.180355
F 75.729059 11.576625 56.009462
F 75.729059 34.729883 12.351248
F 75.729059 34.729883 34.180355
F 75.729059 34.729883 56.009462
F 75.729059 57.883140 12.351248
F 75.729059 57.883140 34.180355
F 75.729059 57.883140 56.009462
F 102.464162 11.576625 12.351248
F 102.464162 11.576625 34.180355
F 102.464162 11.576625 56.009462
F 102.464162 34.729883 12.351248
F 102.464162 34.729883 34.180355
F 102.464162 34.729883 56.009462
F 102.464162 57.883140 12.351248
F 102.464162 57.883140 34.180355
F 102.464162 57.883140 56.009462
F 75.729059 19.294381 12.351247
F 75.729059 19.294381 34.180355
F 75.729059 19.294381 56.009462
F 75.729059 42.447638 12.351247
F 75.729059 42.447638 34.180355
F 75.729059 42.447638 56.009462
F 75.729059 65.600896 12.351247
F 75.729059 65.600896 34.180355
F 75.729059 65.600896 56.009462
F 102.464162 19.294381 12.351247
F 102.464162 19.294381 34.180355
F 102.464162 19.294381 56.009462
F 102.464162 42.447638 12.351247
F 102.464162 42.447638 34.180355
F 102.464162 42.447638 56.009462
F 102.464162 65.600896 12.351247
F 102.464162 65.600896 34.180355
F 102.464162 65.600896 56.009462
F 57.905643 1.286291 8.713064
F 57.905643 1.286291 30.542171
F 57.905643 1.286291 52.371279
F 57.905643 24.439549 8.713064
F 57.905643 24.439549 30.542171
F 57.905643 24.439549 52.371279
F 57.905643 47.592806 8.713064
F 57.905643 47.592806 30.542171
F 57.905643 47.592806 52.371279
F 84.640746 1.286291 8.713064
F 84.640746 1.286291 30.542171
F 84.640746 1.286291 52.371279
F 84.640746 24.439549 8.713064
F 84.640746 24.439549 30.542171
F 84.640746 24.439549 52.371279
F 84.640746 47.592806 8.713064
F 84.640746 47.592806 30.542171
F 84.640746 47.592806 52.371279
F 57.905643 9.004041 8.713064
F 57.905643 9.004041 30.542171
F 57.905643 9.004041 52.371279
F 57.905643 32.157298 8.713064
F 57.905643 32.157298 30.542171
F 57.905643 32.157298 52.371279
F 57.905643 55.310556 8.713064
F 57.905643 55.310556 30.542171
F 57.905643 55.310556 52.371279
F 84.640746 9.004041 8.713064
F 84.640746 9.004041 30.542171
F 84.640746 9.004041 52.371279
F 84.640746 32.157298 8.713064
F 84.640746 32.157298 30.542171
F 84.640746 32.157298 52.371279
F 84.640746 55.310556 8.713064
F 84.640746 55.310556 30.542171
F 84.640746 55.310556 52.371279
F 57.905643 16.721796 8.713063
F 57.905643 16.721796 30.542171
F 57.905643 16.721796 52.371278
F 57.905643 39.875053 8.713063
F 57.905643 39.875053 30.542171
F 57.905643 39.875053 52.371278
F 57.905643 63.028311 8.713063
F 57.905643 63.028311 30.542171
F 57.905643 63.028311 52.371278
F 84.640746 16.721796 8.713063
F 84.640746 16.721796 30.542171
F 84.640746 16.721796 52.371278
F 84.640746 39.875053 8.713063
F 84.640746 39.875053 30.542171
F 84.640746 39.875053 52.371278
F 84.640746 63.028311 8.713063
F 84.640746 63.028311 30.542171
F 84.640746 63.028311 52.371278
F 66.817342 1.286290 8.713063
F 66.817342 1.286290 30.542171
F 66.817342 1.286290 52.371278
F 66.817342 24.439547 8.713063
F 66.817342 24.439547 30.542171
F 66.817342 24.439547 52.371278
F 66.817342 47.592805 8.713063
F 66.817342 47.592805 30.542171
F 66.817342 47.592805 52.371278
F 93.552445 1.286290 8.713063
F 93.552445 1.286290 30.542171
F 93.552445 1.286290 52.371278
F 93.552445 24.439547 8.713063
F 93.552445 24.439547 30.542171
F 93.552445 24.439547 52.371278
F 93.552445 47.592805 8.713063
F 93.552445 47.592805 30.542171
F 93.552445 47.592805 52.371278
F 66.817342 9.004039 8.713063
F 66.817342 9.004039 30.542171
F 66.817342 9.004039 52.371278
F 66.817342 32.157297 8.713063
F 66.817342 32.157297 30.542171
F 66.817342 32.157297 52.371278
F 66.817342 55.310554 8.713063
F 66.817342 55.310554 30.542171
F 66.817342 55.310554 52.371278
F 93.552445 9.004039 8.713063
F 93.552445 9.004039 30.542171
F 93.552445 9.004039 52.371278
F 93.552445 32.157297 8.713063
F 93.552445 32.157297 30.542171
F 93.552445 32.157297 52.371278
F 93.552445 55.310554 8.713063
F 93.552445 55.310554 30.542171
F 93.552445 55.310554 52.371278
F 66.817342 16.721795 8.713063
F 66.817342 16.721795 30.542170
F 66.817342 16.721795 52.371277
F 66.817342 39.875052 8.713063
F 66.817342 39.875052 30.542170
F 66.817342 39.875052 52.371277
F 66.817342 63.028310 8.713063
F 66.817342 63.028310 30.542170
F 66.817342 63.028310 52.371277
F 93.552445 16.721795 8.713063
F 93.552445 16.721795 30.542170
F 93.552445 16.721795 52.371277
F 93.552445 39.875052 8.713063
F 93.552445 39.875052 30.542170
F 93.552445 39.875052 52.371277
F 93.552445 63.028310 8.713063
F 93.552445 63.028310 30.542170
F 93.552445 63.028310 52.371277
F 75.729049 1.286290 8.713064
F 75.729049 1.286290 30.542171
F 75.729049 1.286290 52.371278
F 75.729049 24.439548 8.713064
F 75.729049 24.439548 30.542171
F 75.729049 24.439548 52.371278
F 75.729049 47.592805 8.713064
F 75.729049 47.592805 30.542171
F 75.729049 47.592805 52.371278
F 102.464152 1.286290 8.713064
F 102.464152 1.286290 30.542171
F 102.464152 1.286290 52.371278
F 102.464152 24.439548 8.713064
F 102.464152 24.439548 30.542171
F 102.464152 24.439548 52.371278
F 102.464152 47.592805 8.713064
F 102.464152 47.592805 30.542171
F 102.464152 47.592805 52.371278
F 75.729049 9.004039 8.713064
F 75.729049 9.004039 30.542171
F 75.729049 9.004039 52.371278
F 75.729049 32.157297 8.713064
F 75.729049 32.157297 30.542171
F 75.729049 32.157297 52.371278
F 75.729049 55.310555 8.713064
F 75.729049 55.310555 30.542171
F 75.729049 55.310555 52.371278
F 102.464152 9.004039 8.713064
F 102.464152 9.004039 30.542171
F 102.464152 9.004039 52.371278
F 102.464152 32.157297 8.713064
F 102.464152 32.157297 30.542171
F 102.464152 32.157297 52.371278
F 102.464152 55.310555 8.713064
F 102.464152 55.310555 30.542171
F 102.464152 55.310555 52.371278
F 75.729049 16.721795 8.713063
F 75.729049 16.721795 30.542170
F 75.729049 16.721795 52.371278
F 75.729049 39.875052 8.713063
F 75.729049 39.875052 30.542170
F 75.729049 39.875052 52.371278
F 75.729049 63.028310 8.713063
F 75.729049 63.028310 30.542170
F 75.729049 63.028310 52.371278
F 102.464152 16.721795 8.713063
F 102.464152 16.721795 30.542170
F 102.464152 16.721795 52.371278
F 102.464152 39.875052 8.713063
F 102.464152 39.875052 30.542170
F 102.464152 39.875052 52.371278
F 102.464152 63.028310 8.713063
F 102.464152 63.028310 30.542170
F 102.464152 63.028310 52.371278
F 60.133580 7.717750 12.351248
F 60.133580 7.717750 34.180356
F 60.133580 7.717750 56.009463
F 60.133580 30.871007 12.351248
F 60.133580 30.871007 34.180356
F 60.133580 30.871007 56.009463
F 60.133580 54.024265 12.351248
F 60.133580 54.024265 34.180356
F 60.133580 54.024265 56.009463
F 86.868683 7.717750 12.351248
F 86.868683 7.717750 34.180356
F 86.868683 7.717750 56.009463
F 86.868683 30.871007 12.351248
F 86.868683 30.871007 34.180356
F 86.868683 30.871007 56.009463
F 86.868683 54.024265 12.351248
F 86.868683 54.024265 34.180356
F 86.868683 54.024265 56.009463
F 60.133580 15.435502 12.351247
F 60.133580 15.435502 34.180355
F 60.133580 15.435502 56.009462
F 60.133580 38.588760 12.351247
F 60.133580 38.588760 34.180355
F 60.133580 38.588760 56.009462
F 60.133580 61.742018 12.351247
F 60.133580 61.742018 34.180355
F 60.133580 61.742018 56.009462
F 86.868683 15.435502 12.351247
F 86.868683 15.435502 34.180355
F 86.868683 15.435502 56.009462
F 86.868683 38.588760 12.351247
F 86.868683 38.588760 34.180355
F 86.868683 38.588760 56.009462
F 86.868683 61.742018 12.351247
F 86.868683 61.742018 34.180355
F 86.868683 61.742018 56.009462
F 60.133580 0.000000 12.351248
F 60.133580 0.000000 34.180355
F 60.133580 0.000000 56.009463
F 60.133580 23.153258 12.351248
F 60.133580 23.153258 34.180355
F 60.133580 23.153258 56.009463
F 60.133580 46.306515 12.351248
F 60.133580 46.306515 34.180355
F 60.133580 46.306515 56.009463
F 86.868683 0.000000 12.351248
F 86.868683 0.000000 34.180355
F 86.868683 0.000000 56.009463
F 86.868683 23.153258 12.351248
F 86.868683 23.153258 34.180355
F 86.868683 23.153258 56.009463
F 86.868683 46.306515 12.351248
F 86.868683 46.306515 34.180355
F 86.868683 46.306515 56.009463
F 69.045281 7.717750 12.351247
F 69.045281 7.717750 34.180355
F 69.045281 7.717750 56.009462
F 69.045281 30.871008 12.351247
F 69.045281 30.871008 34.180355
F 69.045281 30.871008 56.009462
F 69.045281 54.024265 12.351247
F 69.045281 54.024265 34.180355
F 69.045281 54.024265 56.009462
F 95.780385 7.717750 12.351247
F 95.780385 7.717750 34.180355
F 95.780385 7.717750 56.009462
F 95.780385 30.871008 12.351247
F 95.780385 30.871008 34.180355
F 95.780385 30.871008 56.009462
F 95.780385 54.024265 12.351247
F 95.780385 54.024265 34.180355
F 95.780385 54.024265 56.009462
F 69.045281 15.435503 12.351246
F 69.045281 15.435503 34.180354
F 69.045281 15.435503 56.009461
F 69.045281 38.588760 12.351246
F 69.045281 38.588760 34.180354
F 69.045281 38.588760 56.009461
F 69.045281 61.742018 12.351246
F 69.045281 61.742018 34.180354
F 69.045281 61.742018 56.009461
F 95.780385 15.435503 12.351246
F 95.780385 15.435503 34.180354
F 95.780385 15.435503 56.009461
F 95.780385 38.588760 12.351246
F 95.780385 38.588760 34.180354
F 95.780385 38.588760 56.009461
F 95.780385 61.742018 12.351246
F 95.780385 61.742018 34.180354
F 95.780385 61.742018 56.009461
F 69.045281 0.000001 12.351247
F 69.045281 0.000001 34.180355
F 69.045281 0.000001 56.009462
F 69.045281 23.153258 12.351247
F 69.045281 23.153258 34.180355
F 69.045281 23.153258 56.009462
F 69.045281 46.306516 12.351247
F 69.045281 46.306516 34.180355
F 69.045281 46.306516 56.009462
F 95.780385 0.000001 12.351247
F 95.780385 0.000001 34.180355
F 95.780385 0.000001 56.009462
F 95.780385 23.153258 12.351247
F 95.780385 23.153258 34.180355
F 95.780385 23.153258 56.009462
F 95.780385 46.306516 12.351247
F 95.780385 46.306516 34.180355
F 95.780385 46.306516 56.009462
F 77.956986 7.717750 12.351248
F 77.956986 7.717750 34.180356
F 77.956986 7.717750 56.009463
F 77.956986 30.871007 12.351248
F 77.956986 30.871007 34.180356
F 77.956986 30.871007 56.009463
F 77.956986 54.024265 12.351248
F 77.956986 54.024265 34.180356
F 77.956986 54.024265 56.009463
F 104.692089 7.717750 12.351248
F 104.692089 7.717750 34.180356
F 104.692089 7.717750 56.009463
F 104.692089 30.871007 12.351248
F 104.692089 30.871007 34.180356
F 104.692089 30.871007 56.009463
F 104.692089 54.024265 12.351248
F 104.692089 54.024265 34.180356
F 104.692089 54.024265 56.009463
F 77.956986 15.435502 12.351247
F 77.956986 15.435502 34.180354
F 77.956986 15.435502 56.009462
F 77.956986 38.588760 12.351247
F 77.956986 38.588760 34.180354
F 77.956986 38.588760 56.009462
F 77.956986 61.742018 12.351247
F 77.956986 61.742018 34.180354
F 77.956986 61.742018 56.009462
F 104.692089 15.435502 12.351247
F 104.692089 15.435502 34.180354
F 104.692089 15.435502 56.009462
F 104.692089 38.588760 12.351247
F 104.692089 38.588760 34.180354
F 104.692089 38.588760 56.009462
F 104.692089 61.742018 12.351247
F 104.692089 61.742018 34.180354
F 104.692089 61.742018 56.009462
F 77.956986 0.000000 12.351248
F 77.956986 0.000000 34.180355
F 77.956986 0.000000 56.009463
F 77.956986 23.153258 12.351248
F 77.956986 23.153258 34.180355
F 77.956986 23.153258 56.009463
F 77.956986 46.306515 12.351248
F 77.956986 46.306515 34.180355
F 77.956986 46.306515 56.009463
F 104.692089 0.000000 12.351248
F 104.692089 0.000000 34.180355
F 104.692089 0.000000 56.009463
F 104.692089 23.153258 12.351248
F 104.692089 23.153258 34.180355
F 104.692089 23.153258 56.009463
F 104.692089 46.306515 12.351248
F 104.692089 46.306515 34.180355
F 104.692089 46.306515 56.009463
F 60.133565 5.145165 8.713064
F 60.133565 5.145165 30.542172
F 60.133565 5.145165 52.371279
F 60.133565 28.298423 8.713064
F 60.133565 28.298423 30.542172
F 60.133565 28.298423 52.371279
F 60.133565 51.451680 8.713064
F 60.133565 51.451680 30.542172
F 60.133565 51.451680 52.371279
F 86.868668 5.145165 8.713064
F 86.868668 5.145165 30.542172
F 86.868668 5.145165 52.371279
F 86.868668 28.298423 8.713064
F 86.868668 28.298423 30.542172
F 86.868668 28.298423 52.371279
F 86.868668 51.451680 8.713064
F 86.868668 51.451680 30.542172
F 86.868668 51.451680 52.371279
F 60.133565 12.862918 8.713063
F 60.133565 12.862918 30.542171
F 60.133565 12.862918 52.371278
F 60.133565 36.016175 8.713063
F 60.133565 36.016175 30.542171
F 60.133565 36.016175 52.371278
F 60.133565 59.169433 8.713063
F 60.133565 59.169433 30.542171
F 60.133565 59.169433 52.371278
F 86.868668 12.862918 8.713063
F 86.868668 12.862918 30.542171
F 86.868668 12.862918 52.371278
F 86.868668 36.016175 8.713063
F 86.868668 36.016175 30.542171
F 86.868668 36.016175 52.371278
F 86.868668 59.169433 8.713063
F 86.868668 59.169433 30.542171
F 86.868668 59.169433 52.371278
F 60.133565 20.580673 8.713064
F 60.133565 20.580673 30.542171
F 60.133565 20.580673 52.371279
F 60.133565 43.733930 8.713064
F 60.133565 43.733930 30.542171
F 60.133565 43.733930 52.371279
F 60.133565 66.887188 8.713064
F 60.133565 66.887188 30.542171
F 60.133565 66.887188 52.371279
F 86.868668 20.580673 8.713064
F 86.868668 20.580673 30.542171
F 86.868668 20.580673 52.371279
F 86.868668 43.733930 8.713064
F 86.868668 43.733930 30.542171
F 86.868668 43.733930 52.371279
F 86.868668 66.887188 8.713064
F 86.868668 66.887188 30.542171
F 86.868668 66.887188 52.371279
F 69.045267 5.145164 8.713063
F 69.045267 5.145164 30.542170
F 69.045267 5.145164 52.371278
F 69.045267 28.298421 8.713063
F 69.045267 28.298421 30.542170
F 69.045267 28.298421 52.371278
F 69.045267 51.451679 8.713063
F 69.045267 51.451679 30.542170
F 69.045267 51.451679 52.371278
F 95.780371 5.145164 8.713063
F 95.780371 5.145164 30.542170
F 95.780371 5.145164 52.371278
F 95.780371 28.298421 8.713063
F 95.780371 28.298421 30.542170
F 95.780371 28.298421 52.371278
F 95.780371 51.451679 8.713063
F 95.780371 51.451679 30.542170
F 95.780371 51.451679 52.371278
F 69.045267 12.862916 8.713062
F 69.045267 12.862916 30.542169
F 69.045267 12.862916 52.371277
F 69.045267 36.016174 8.713062
F 69.045267 36.016174 30.542169
F 69.045267 36.016174 52.371277
F 69.045267 59.169431 8.713062
F 69.045267 59.169431 30.542169
F 69.045267 59.169431 52.371277
F 95.780371 12.862916 8.713062
F 95.780371 12.862916 30.542169
F 95.780371 12.862916 52.371277
F 95.780371 36.016174 8.713062
F 95.780371 36.016174 30.542169
F 95.780371 36.016174 52.371277
F 95.780371 59.169431 8.713062
F 95.780371 59.169431 30.542169
F 95.780371 59.169431 52.371277
F 69.045267 20.580671 8.713063
F 69.045267 20.580671 30.542170
F 69.045267 20.580671 52.371278
F 69.045267 43.733929 8.713063
F 69.045267 43.733929 30.542170
F 69.045267 43.733929 52.371278
F 69.045267 66.887186 8.713063
F 69.045267 66.887186 30.542170
F 69.045267 66.887186 52.371278
F 95.780371 20.580671 8.713063
F 95.780371 20.580671 30.542170
F 95.780371 20.580671 52.371278
F 95.780371 43.733929 8.713063
F 95.780371 43.733929 30.542170
F 95.780371 43.733929 52.371278
F 95.780371 66.887186 8.713063
F 95.780371 66.887186 30.542170
F 95.780371 66.887186 52.371278
F 77.956973 5.145165 8.713064
F 77.956973 5.145165 30.542172
F 77.956973 5.145165 52.371279
F 77.956973 28.298423 8.713064
F 77.956973 28.298423 30.542172
F 77.956973 28.298423 52.371279
F 77.956973 51.451680 8.713064
F 77.956973 51.451680 30.542172
F 77.956973 51.451680 52.371279
F 104.692076 5.145165 8.713064
F 104.692076 5.145165 30.542172
F 104.692076 5.145165 52.371279
F 104.692076 28.298423 8.713064
F 104.692076 28.298423 30.542172
F 104.692076 28.298423 52.371279
F 104.692076 51.451680 8.713064
F 104.692076 51.451680 30.542172
F 104.692076 51.451680 52.371279
F 77.956973 12.862917 8.713063
F 77.956973 12.862917 30.542171
F 77.956973 12.862917 52.371278
F 77.956973 36.016175 8.713063
F 77.956973 36.016175 30.542171
F 77.956973 36.016175 52.371278
F 77.956973 59.169432 8.713063
F 77.956973 59.169432 30.542171
F 77.956973 59.169432 52.371278
F 104.692076 12.862917 8.713063
F 104.692076 12.862917 30.542171
F 104.692076 12.862917 52.371278
F 104.692076 36.016175 8.713063
F 104.692076 36.016175 30.542171
F 104.692076 36.016175 52.371278
F 104.692076 59.169432 8.713063
F 104.692076 59.169432 30.542171
F 104.692076 59.169432 52.371278
F 77.956973 20.580673 8.713064
F 77.956973 20.580673 30.542171
F 77.956973 20.580673 52.371279
F 77.956973 43.733930 8.713064
F 77.956973 43.733930 30.542171
F 77.956973 43.733930 52.371279
F 77.956973 66.887188 8.713064
F 77.956973 66.887188 30.542171
F 77.956973 66.887188 52.371279
F 104.692076 20.580673 8.713064
F 104.692076 20.580673 30.542171
F 104.692076 20.580673 52.371279
F 104.692076 43.733930 8.713064
F 104.692076 43.733930 30.542171
F 104.692076 43.733930 52.371279
F 104.692076 66.887188 8.713064
F 104.692076 66.887188 30.542171
F 104.692076 66.887188 52.371279
F 60.133577 5.145165 11.441702
F 60.133577 5.145165 33.270809
F 60.133577 5.145165 55.099916
F 60.133577 28.298423 11.441702
F 60.133577 28.298423 33.270809
F 60.133577 28.298423 55.099916
F 60.133577 51.451680 11.441702
F 60.133577 51.451680 33.270809
F 60.133577 51.451680 55.099916
F 86.868681 5.145165 11.441702
F 86.868681 5.145165 33.270809
F 86.868681 5.145165 55.099916
F 86.868681 28.298423 11.441702
F 86.868681 28.298423 33.270809
F 86.868681 28.298423 55.099916
F 86.868681 51.451680 11.441702
F 86.868681 51.451680 33.270809
F 86.868681 51.451680 55.099916
F 60.133577 12.862917 11.441702
F 60.133577 12.862917 33.270810
F 60.133577 12.862917 55.099917
F 60.133577 36.016175 11.441702
F 60.133577 36.016175 33.270810
F 60.133577 36.016175 55.099917
F 60.133577 59.169432 11.441702
F 60.133577 59.169432 33.270810
F 60.133577 59.169432 55.099917
F 86.868681 12.862917 11.441702
F 86.868681 12.862917 33.270810
F 86.868681 12.862917 55.099917
F 86.868681 36.016175 11.441702
F 86.868681 36.016175 33.270810
F 86.868681 36.016175 55.099917
F 86.868681 59.169432 11.441702
F 86.868681 59.169432 33.270810
F 86.868681 59.169432 55.099917
F 60.133577 20.580673 11.441702
F 60.133577 20.580673 33.270809
F 60.133577 20.580673 55.099917
F 60.133577 43.733930 11.441702
F 60.133577 43.733930 33.270809
F 60.133577 43.733930 55.099917
F 60.133577 66.887188 11.441702
F 60.133577 66.887188 33.270809
F 60.133577 66.887188 55.099917
F 86.868681 20.580673 11.441702
F 86.868681 20.580673 33.270809
F 86.868681 20.580673 55.099917
F 86.868681 43.733930 11.441702
F 86.868681 43.733930 33.270809
F 86.868681 43.733930 55.099917
F 86.868681 66.887188 11.441702
F 86.868681 66.887188 33.270809
F 86.868681 66.887188 55.099917
F 69.045280 5.145164 11.441703
F 69.045280 5.145164 33.270810
F 69.045280 5.145164 55.099917
F 69.045280 28.298422 11.441703
F 69.045280 28.298422 33.270810
F 69.045280 28.298422 55.099917
F 69.045280 51.451679 11.441703
F 69.045280 51.451679 33.270810
F 69.045280 51.451679 55.099917
F 95.780383 5.145164 11.441703
F 95.780383 5.145164 33.270810
F 95.780383 5.145164 55.099917
F 95.780383 28.298422 11.441703
F 95.780383 28.298422 33.270810
F 95.780383 28.298422 55.099917
F 95.780383 51.451679 11.441703
F 95.780383 51.451679 33.270810
F 95.780383 51.451679 55.099917
F 69.045280 12.862917 11.441703
F 69.045280 12.862917 33.270811
F 69.045280 12.862917 55.099918
F 69.045280 36.016174 11.441703
F 69.045280 36.016174 33.270811
F 69.045280 36.016174 55.099918
F 69.045280 59.169432 11.441703
F 69.045280 59.169432 33.270811
F 69.045280 59.169432 55.099918
F 95.780383 12.862917 11.441703
F 95.780383 12.862917 33.270811
F 95.780383 12.862917 55.099918
F 95.780383 36.016174 11.441703
F 95.780383 36.016174 33.270811
F 95.780383 36.016174 55.099918
F 95.780383 59.169432 11.441703
F 95.780383 59.169432 33.270811
F 95.780383 59.169432 55.099918
F 69.045280 20.580672 11.441703
F 69.045280 20.580672 33.270810
F 69.045280 20.580672 55.099918
F 69.045280 43.733929 11.441703
F 69.045280 43.733929 33.270810
F 69.045280 43.733929 55.099918
F 69.045280 66.887187 11.441703
F 69.045280 66.887187 33.270810
F 69.045280 66.887187 55.099918
F 95.780383 20.580672 11.441703
F 95.780383 20.580672 33.270810
F 95.780383 20.580672 55.099918
F 95.780383 43.733929 11.441703
F 95.780383 43.733929 33.270810
F 95.780383 43.733929 55.099918
F 95.780383 66.887187 11.441703
F 95.780383 66.887187 33.270810
F 95.780383 66.887187 55.099918
F 77.956984 5.145165 11.441701
F 77.956984 5.145165 33.270809
F 77.956984 5.145165 55.099916
F 77.956984 28.298423 11.441701
F 77.956984 28.298423 33.270809
F 77.956984 28.298423 55.099916
F 77.956984 51.451680 11.441701
F 77.956984 51.451680 33.270809
F 77.956984 51.451680 55.099916
F 104.692087 5.145165 11.441701
F 104.692087 5.145165 33.270809
F 104.692087 5.145165 55.099916
F 104.692087 28.298423 11.441701
F 104.692087 28.298423 33.270809
F 104.692087 28.298423 55.099916
F 104.692087 51.451680 11.441701
F 104.692087 51.451680 33.270809
F 104.692087 51.451680 55.099916
F 77.956984 12.862917 11.441702
F 77.956984 12.862917 33.270810
F 77.956984 12.862917 55.099917
F 77.956984 36.016175 11.441702
F 77.956984 36.016175 33.270810
F 77.956984 36.016175 55.099917
F 77.956984 59.169432 11.441702
F 77.956984 59.169432 33.270810
F 77.956984 59.169432 55.099917
F 104.692087 12.862917 11.441702
F 104.692087 12.862917 33.270810
F 104.692087 12.862917 55.099917
F 104.692087 36.016175 11.441702
F 104.692087 36.016175 33.270810
F 104.692087 36.016175 55.099917
F 104.692087 59.169432 11.441702
F 104.692087 59.169432 33.270810
F 104.692087 59.169432 55.099917
F 77.956984 20.580672 11.441702
F 77.956984 20.580672 33.270809
F 77.956984 20.580672 55.099916
F 77.956984 43.733930 11.441702
F 77.956984 43.733930 33.270809
F 77.956984 43.733930 55.099916
F 77.956984 66.887188 11.441702
F 77.956984 66.887188 33.270809
F 77.956984 66.887188 55.099916
F 104.692087 20.580672 11.441702
F 104.692087 20.580672 33.270809
F 104.692087 20.580672 55.099916
F 104.692087 43.733930 11.441702
F 104.692087 43.733930 33.270809
F 104.692087 43.733930 55.099916
F 104.692087 66.887188 11.441702
F 104.692087 66.887188 33.270809
F 104.692087 66.887188 55.099916
F 60.133567 7.717749 15.079886
F 60.133567 7.717749 36.908993
F 60.133567 7.717749 58.738100
F 60.133567 30.871007 15.079886
F 60.133567 30.871007 36.908993
F 60.133567 30.871007 58.738100
F 60.133567 54.024264 15.079886
F 60.133567 54.024264 36.908993
F 60.133567 54.024264 58.738100
F 86.868670 7.717749 15.079886
F 86.868670 7.717749 36.908993
F 86.868670 7.717749 58.738100
F 86.868670 30.871007 15.079886
F 86.868670 30.871007 36.908993
F 86.868670 30.871007 58.738100
F 86.868670 54.024264 15.079886
F 86.868670 54.024264 36.908993
F 86.868670 54.024264 58.738100
F 60.133567 15.435502 15.079887
F 60.133567 15.435502 36.908994
F 60.133567 15.435502 58.738101
F 60.133567 38.588760 15.079887
F 60.133567 38.588760 36.908994
F 60.133567 38.588760 58.738101
F 60.133567 61.742017 15.079887
F 60.133567 61.742017 36.908994
F 60.133567 61.742017 58.738101
F 86.868670 15.435502 15.079887
F 86.868670 15.435502 36.908994
F 86.868670 15.435502 58.738101
F 86.868670 38.588760 15.079887
F 86.868670 38.588760 36.908994
F 86.868670 38.588760 58.738101
F 86.868670 61.742017 15.079887
F 86.868670 61.742017 36.908994
F 86.868670 61.742017 58.738101
F 60.133567 0.000000 15.079886
F 60.133567 0.000000 36.908993
F 60.133567 0.000000 58.738100
F 60.133567 23.153257 15.079886
F 60.133567 23.153257 36.908993
F 60.133567 23.153257 58.738100
F 60.133567 46.306515 15.079886
F 60.133567 46.306515 36.908993
F 60.133567 46.306515 58.738100
F 86.868670 0.000000 15.079886
F 86.868670 0.000000 36.908993
F 86.868670 0.000000 58.738100
F 86.868670 23.153257 15.079886
F 86.868670 23.153257 36.908993
F 86.868670 23.153257 58.738100
F 86.868670 46.306515 15.079886
F 86.868670 46.306515 36.908993
F 86.868670 46.306515 58.738100
F 69.045269 7.717751 15.079887
F 69.045269 7.717751 36.908994
F 69.045269 7.717751 58.738101
F 69.045269 30.871008 15.079887
F 69.045269 30.871008 36.908994
F 69.045269 30.871008 58.738101
F 69.045269 54.024266 15.079887
F 69.045269 54.024266 36.908994
F 69.045269 54.024266 58.738101
F 95.780372 7.717751 15.079887
F 95.780372 7.717751 36.908994
F 95.780372 7.717751 58.738101
F 95.780372 30.871008 15.079887
[truncated: 85,885 more chars]
