# Supplementary material for: Molecular-resolution imaging of ice crystallized from liquid water by cryogenic liquid-cell TEM
Source: Nat Commun. 2025 Sep 25;16:8342. doi: 10.1038/s41467-025-62451-0 (PMC12462463; doi:10.1038/s41467-025-62451-0)
Supplement: Supplementary file 9 — Supplementary Data 1 [file 41467_2025_62451_MOESM9_ESM.zip › supercell_4_3_3/1.6/minimized.xyz]

15345
F15345
F 1.712544 1.454427 2.874289
F 1.712541 9.175698 2.874291
F 1.712544 16.896973 2.874290
F 10.652727 1.462926 2.998810
F 10.652727 9.184199 2.998810
F 10.652727 16.905473 2.998810
F 1.635653 3.886549 6.444026
F 1.635654 11.607822 6.444027
F 10.529161 3.890558 6.656811
F 10.529161 11.611831 6.656811
F 1.718746 4.024647 3.748718
F 1.718746 11.745921 3.748719
F 10.614792 4.023304 3.924883
F 10.614792 11.744577 3.924883
F 1.967797 1.971986 0.237150
F 1.967786 9.693253 0.237158
F 8.384977 0.163778 3.862592
F 10.913032 1.916572 0.285299
F 10.913032 9.637845 0.285299
F 10.913032 17.359119 0.285299
F 3.935749 7.866336 3.769599
F 3.935748 15.587610 3.769598
F 16.992995 12.868847 15.000989
F 12.845790 7.883013 3.987556
F 12.845790 15.604287 3.987556
F 16.992995 5.147574 15.000989
F 4.249183 5.767080 0.101772
F 4.249182 13.488351 0.101771
F 13.135926 5.778733 0.346015
F 13.135926 13.500007 0.346015
F 3.952044 5.326112 2.814104
F 3.952044 13.047385 2.814105
F 12.881735 5.323261 3.059852
F 12.881735 13.044534 3.059852
F 3.846863 7.742124 6.482357
F 3.846863 15.463397 6.482357
F 8.078807 12.868879 14.751837
F 12.758648 7.751088 6.719483
F 12.758648 15.472362 6.719483
F 8.078807 5.147605 14.751837
F 6.187373 1.462449 2.876098
F 6.187373 9.183723 2.876098
F 6.187373 16.904996 2.876098
F 15.111368 1.462771 3.121751
F 15.111367 9.184044 3.121751
F 15.111368 16.905318 3.121751
F 6.069564 3.891682 6.531970
F 6.069565 11.612955 6.531970
F 14.987438 3.890436 6.781550
F 14.987438 11.611709 6.781550
F 6.150049 4.025971 3.799963
F 6.150049 11.747245 3.799963
F 15.074683 4.022383 4.049488
F 15.074683 11.743657 4.049488
F 6.443148 1.929875 0.155490
F 6.443145 9.651148 0.155489
F 6.443147 17.372422 0.155490
F 15.363725 1.918272 0.407778
F 15.363724 9.639545 0.407778
F 15.363725 17.360819 0.407778
F 8.384976 7.885051 3.862592
F 8.384977 15.606325 3.862592
F 14.764496 16.729444 14.938711
F 17.303601 7.882918 4.111746
F 17.303601 15.604192 4.111746
F 3.622684 12.876142 14.629413
F 8.689555 5.777353 0.224769
F 8.689555 13.498627 0.224769
F 17.590764 5.779184 0.469658
F 17.590764 13.500457 0.469658
F 8.420537 5.324288 2.936917
F 8.420537 13.045561 2.936917
F 17.340019 5.323494 3.183760
F 17.340019 13.044768 3.183760
F 8.300489 7.751388 6.594669
F 8.300489 15.472661 6.594669
F 14.764496 9.008170 14.938711
F 17.216175 7.750993 6.843738
F 17.216175 15.472267 6.843738
F 17.216175 0.029720 6.843738
F 1.545388 1.300653 10.024589
F 1.545388 9.021925 10.024589
F 1.545389 16.743200 10.024589
F 10.432110 1.289648 10.291276
F 10.432110 9.010922 10.291276
F 10.432110 16.732196 10.291276
F 1.454504 3.844781 13.645444
F 1.454505 11.566054 13.645444
F 10.332359 3.860947 13.913567
F 10.332359 11.582220 13.913567
F 1.523265 3.844744 10.948817
F 1.523266 11.566016 10.948817
F 10.407107 3.863165 11.190566
F 10.407107 11.584439 11.190566
F 1.612311 1.320642 7.327230
F 1.612311 9.041914 7.327230
F 1.612311 16.763189 7.327229
F 10.503388 1.311392 7.566233
F 10.503388 9.032665 7.566234
F 10.503388 16.753939 7.566233
F 3.719507 7.718071 11.004989
F 3.719507 15.439344 11.004989
F 14.764496 1.286897 14.938711
F 12.635972 7.723774 11.253104
F 12.635972 15.445047 11.253104
F 5.849034 16.728035 14.687882
F 3.823803 5.178286 7.394355
F 3.823803 12.899559 7.394355
F 12.732114 5.171899 7.628571
F 12.732114 12.893172 7.628571
F 3.748280 5.156520 10.104538
F 3.748280 12.877793 10.104538
F 12.661060 5.150298 10.353660
F 12.661060 12.871571 10.353660
F 3.649110 7.714578 13.718760
F 3.649111 15.435852 13.718760
F 5.849034 9.006761 14.687882
F 12.560980 7.721630 13.976079
F 12.560980 15.442903 13.976079
F 5.849034 1.285488 14.687882
F 5.973145 1.288765 10.168074
F 5.973145 9.010038 10.168074
F 5.973145 16.731312 10.168074
F 14.889786 1.289704 10.416021
F 14.889786 9.010978 10.416021
F 14.889786 16.732251 10.416021
F 5.874514 3.862064 13.789732
F 5.874514 11.583337 13.789732
F 14.789627 3.860960 14.038340
F 14.789627 11.582233 14.038340
F 5.949628 3.863968 11.065806
F 5.949628 11.585241 11.065806
F 14.864758 3.863088 11.315447
F 14.864758 11.584361 11.315447
F 6.047186 1.312462 7.443160
F 6.047186 9.033735 7.443160
F 6.047186 16.755009 7.443159
F 14.961228 1.311425 7.691017
F 14.961228 9.032699 7.691017
F 14.961228 16.753972 7.691017
F 8.178139 7.723637 11.127960
F 8.178139 15.444910 11.127959
F 12.535842 12.868763 14.876430
F 17.093311 7.723672 11.377758
F 17.093312 15.444946 11.377758
F 17.093311 0.002399 11.377758
F 8.273693 5.171814 7.502917
F 8.273694 12.893087 7.502917
F 17.189783 5.172113 7.753279
F 17.189783 12.893386 7.753279
F 8.203552 5.150264 10.228075
F 8.203552 12.871537 10.228075
F 17.118344 5.150396 10.478238
F 17.118344 12.871669 10.478238
F 8.103977 7.721536 13.850946
F 8.103977 15.442810 13.850946
F 12.535842 5.147490 14.876430
F 17.018125 7.721554 14.100578
F 17.018125 15.442827 14.100578
F 17.018125 0.000280 14.100578
F 1.429429 1.303914 14.576172
F 1.429429 9.025187 14.576172
F 1.429429 16.746461 14.576172
F 10.307144 1.286916 14.814168
F 10.307144 9.008189 14.814168
F 10.307144 16.729463 14.814168
F 3.622684 5.154869 14.629413
F 3.935747 0.145064 3.769598
F 17.303601 0.161645 4.111746
F 8.103977 0.000263 13.850946
F 8.178139 0.002363 11.127960
F 12.560980 0.000356 13.976079
F 12.845790 0.161740 3.987556
F 12.635972 0.002500 11.253104
F 12.758648 0.029815 6.719483
F 8.300489 0.030114 6.594669
F 3.846863 0.020851 6.482357
F 1.160323 1.302832 24.549866
F 1.160323 9.024105 24.549866
F 1.160324 16.745379 24.549866
F 10.025528 1.286498 24.811258
F 10.025528 9.007772 24.811258
F 10.025528 16.729045 24.811258
F 1.046619 3.851978 28.184767
F 1.046620 11.573251 28.184767
F 9.915980 3.862415 28.453227
F 9.915980 11.583688 28.453227
F 1.134303 3.842128 25.486404
F 1.134303 11.563401 25.486404
F 10.000262 3.860990 25.722228
F 10.000262 11.582263 25.722228
F 1.233446 1.304026 21.850040
F 1.233446 9.025299 21.850040
F 1.233447 16.746573 21.850040
F 10.103881 1.286743 22.081687
F 10.103881 9.008016 22.081687
F 10.103881 16.729290 22.081687
F 3.318137 7.711594 25.559340
F 3.318137 15.432867 25.559340
F 16.815426 0.000087 21.358651
F 12.230273 7.721590 25.781469
F 12.230273 15.442864 25.781469
F 16.815427 15.442634 21.358651
F 3.423753 5.155890 21.902004
F 3.423753 12.877164 21.902004
F 12.332663 5.147304 22.143021
F 12.332663 12.868577 22.143021
F 3.349023 5.158126 24.622124
F 3.349023 12.879399 24.622124
F 12.255050 5.147021 24.872204
F 12.255050 12.868295 24.872204
F 3.225100 7.711373 28.285977
F 3.225100 15.432646 28.285977
F 16.815426 7.721361 21.358651
F 12.151194 7.721935 28.511383
F 12.151194 15.443208 28.511383
F 7.900321 15.442509 21.111784
F 5.565655 1.287317 24.695442
F 5.565655 9.008590 24.695442
F 5.565655 16.729864 24.695442
F 14.484792 1.286676 24.933587
F 14.484792 9.007949 24.933587
F 14.484792 16.729223 24.933587
F 5.437459 3.868271 28.354136
F 5.437459 11.589545 28.354136
F 14.381332 3.861202 28.572473
F 14.381332 11.582475 28.572473
F 5.539954 3.862632 25.615036
F 5.539954 11.583906 25.615036
F 14.459344 3.860895 25.843003
F 14.459344 11.582168 25.843003
F 5.646443 1.286148 21.961858
F 5.646443 9.007421 21.961858
F 5.646443 16.728695 21.961858
F 14.561496 1.286732 22.204761
F 14.561497 9.008005 22.204761
F 14.561497 16.729279 22.204761
F 7.771174 7.721671 25.663752
F 7.771174 15.442945 25.663752
F 7.900321 7.721235 21.111784
F 16.688295 7.721399 25.904818
F 16.688295 15.442673 25.904818
F 16.688295 0.000126 25.904818
F 7.875207 5.147249 22.022457
F 7.875207 12.868522 22.022457
F 16.790052 5.147415 22.266909
F 16.790052 12.868689 22.266909
F 7.794333 5.146302 24.753351
F 7.794333 12.867576 24.753351
F 16.713584 5.147364 24.995568
F 16.713584 12.868638 24.995568
F 7.684855 7.723224 28.395987
F 7.684855 15.444497 28.395987
F 16.916942 12.868713 17.726030
F 16.611525 7.721478 28.633894
F 16.611525 15.442752 28.633894
F 16.611525 0.000205 28.633894
F 0.908570 1.413042 31.872489
F 0.908570 9.134315 31.872489
F 0.908571 16.855590 31.872489
F 9.802303 1.283562 32.092556
F 9.802303 9.004835 32.092556
F 9.802303 16.726109 32.092556
F 7.771174 0.000398 25.663752
F 7.684855 0.001950 28.395987
F 1.025226 1.333428 29.167160
F 1.025226 9.054701 29.167160
F 1.025227 16.775975 29.167160
F 9.894486 1.285879 29.361382
F 9.894486 9.007152 29.361382
F 9.894487 16.728426 29.361382
F 3.181441 5.159969 29.243239
F 3.181442 12.881242 29.243239
F 12.124894 5.146553 29.420556
F 12.124894 12.867827 29.420556
F 2.957092 5.157122 31.981890
F 2.957092 12.878395 31.981890
F 12.037875 5.144853 32.151000
F 12.037875 12.866126 32.151000
F 5.304047 1.283523 31.997384
F 5.304047 9.004796 31.997384
F 5.304047 16.726070 31.997384
F 14.276622 1.285838 32.211191
F 14.276622 9.007111 32.211191
F 14.276622 16.728385 32.211191
F 5.427277 1.285100 29.258944
F 5.427277 9.006373 29.258944
F 5.427277 16.727647 29.258944
F 14.356700 1.286425 29.481503
F 14.356700 9.007698 29.481503
F 14.356700 16.728972 29.481503
F 7.656863 5.146438 29.307531
F 7.656863 12.867712 29.307531
F 16.585919 5.147240 29.543292
F 16.585919 12.868514 29.543292
F 7.537266 5.140344 32.040340
F 7.537266 12.861617 32.040340
F 16.507517 5.146858 32.272596
F 16.507517 12.868132 32.272596
F 1.358076 1.303981 17.273938
F 1.358076 9.025253 17.273938
F 1.358077 16.746528 17.273938
F 10.231130 1.286791 17.539443
F 10.231130 9.008064 17.539443
F 10.231130 16.729338 17.539443
F 1.259376 3.842708 20.909846
F 1.259376 11.563980 20.909846
F 10.128895 3.860936 21.172954
F 10.128895 11.582209 21.172954
F 1.332437 3.843107 18.210846
F 1.332438 11.564379 18.210846
F 10.205913 3.860745 18.445035
F 10.205913 11.582018 18.445035
F 3.523900 7.713654 18.262495
F 3.523900 15.434928 18.262494
F 16.916942 5.147440 17.726030
F 12.434528 7.721428 18.506819
F 12.434528 15.442702 18.506819
F 8.003079 12.868859 17.477093
F 3.549657 5.155085 17.345713
F 3.549657 12.876359 17.345713
F 12.459784 5.147351 17.601640
F 12.459784 12.868625 17.601640
F 3.449648 7.713560 20.980752
F 3.449648 15.434834 20.980752
F 8.003079 5.147586 17.477093
F 12.357982 7.721471 21.234535
F 12.357982 15.442744 21.234534
F 16.891665 0.000085 18.631195
F 5.774095 1.285684 17.414950
F 5.774095 9.006957 17.414950
F 5.774095 16.728231 17.414950
F 14.688440 1.286763 17.663823
F 14.688440 9.008037 17.663823
F 14.688440 16.729310 17.663823
F 5.672657 3.861148 21.049586
F 5.672657 11.582421 21.049586
F 14.586788 3.860801 21.296541
F 14.586788 11.582074 21.296541
F 5.748632 3.861726 18.319666
F 5.748632 11.582999 18.319666
F 14.663165 3.860765 18.568977
F 14.663165 11.582038 18.568977
F 7.977577 7.721339 18.383434
F 7.977577 15.442612 18.383434
F 16.891666 15.442631 18.631195
F 16.891665 7.721358 18.631195
F 12.230273 0.000317 25.781469
F 7.977577 0.000065 18.383434
F 12.357982 0.000197 21.234535
F 12.151194 0.000661 28.511383
F 12.434528 0.000155 18.506819
F 0.592074 1.401391 46.554061
F 0.592074 9.122664 46.554061
F 0.592074 16.843938 46.554061
F 9.410418 1.286246 46.634227
F 9.410418 9.007519 46.634227
F 9.410418 16.728793 46.634227
F 0.376013 3.928324 47.506368
F 0.376012 11.649597 47.506368
F 9.379556 3.862913 47.537443
F 9.379556 11.584186 47.537443
F 0.437588 1.208652 43.866742
F 0.437588 8.929925 43.866742
F 0.437588 16.651199 43.866742
F 9.476034 1.283922 43.904277
F 9.476034 9.005195 43.904277
F 9.476034 16.726469 43.904277
F 2.717314 7.724635 47.462033
F 2.717314 15.445909 47.462032
F 16.203511 0.000483 43.186537
F 11.617093 7.722136 47.601101
F 11.617093 15.443409 47.601101
F 16.203511 15.443030 43.186537
F 2.803121 5.140738 43.827305
F 2.803121 12.862011 43.827305
F 11.716249 5.146309 43.968334
F 11.716249 12.867583 43.968334
F 2.648059 5.161704 46.549331
F 2.648059 12.882977 46.549331
F 11.639684 5.146317 46.697221
F 11.639684 12.867590 46.697221
F 4.944920 1.288703 46.536398
F 4.944920 9.009976 46.536398
F 4.944920 16.731250 46.536398
F 13.873249 1.286434 46.759457
F 13.873249 9.007707 46.759457
F 13.873249 16.728981 46.759457
F 4.896484 3.869856 47.437633
F 4.896484 11.591129 47.437633
F 13.846719 3.861423 47.663869
F 13.846719 11.582696 47.663869
F 4.983228 1.275532 43.802045
F 4.983228 8.996805 43.802045
F 4.983228 16.718079 43.802045
F 13.946902 1.285866 44.031126
F 13.946902 9.007139 44.031126
F 13.946902 16.728413 44.031126
F 7.156050 7.721953 47.482970
F 7.156050 15.443226 47.482970
F 16.203511 7.721756 43.186537
F 16.077707 7.721564 47.726913
F 16.077707 15.442838 47.726913
F 16.077707 0.000291 47.726913
F 7.250352 5.146043 43.849032
F 7.250352 12.867316 43.849032
F 16.178652 5.147118 44.094266
F 16.178652 12.868391 44.094266
F 7.163036 5.144324 46.579461
F 7.163036 12.865597 46.579461
F 16.102545 5.147128 46.822100
F 16.102545 12.868401 46.822100
F 0.865580 3.707186 35.595827
F 0.865581 11.428458 35.595826
F 9.702548 3.863090 35.726102
F 9.702548 11.584364 35.726102
F 9.769264 3.865366 32.993584
F 9.769265 11.586640 32.993584
F 3.025996 7.741409 32.886015
F 3.025996 15.462683 32.886015
F 7.255919 15.446825 42.944147
F 12.016975 7.722953 33.057259
F 12.016975 15.444226 33.057259
F 7.255919 7.725552 42.944147
F 2.876591 7.709313 35.623705
F 2.876591 15.430586 35.623705
F 16.304563 12.868199 39.548870
F 11.936913 7.723681 35.788030
F 11.936913 15.444955 35.788030
F 16.304563 5.146925 39.548870
F 5.215026 3.861653 35.625716
F 5.215026 11.582927 35.625716
F 14.174903 3.861623 35.848667
F 14.174904 11.582896 35.848667
F 5.239773 3.881013 32.884052
F 5.239773 11.602286 32.884052
F 14.249641 3.862065 33.118535
F 14.249641 11.583338 33.118535
F 7.534119 7.725321 32.941412
F 7.534120 15.446595 32.941412
F 7.348265 12.863371 39.308255
F 16.482927 7.721769 33.181380
F 16.482927 15.443042 33.181380
F 16.482927 0.000495 33.181380
F 7.440420 7.727778 35.674595
F 7.440420 15.449051 35.674596
F 7.348265 5.142098 39.308255
F 16.405824 7.721925 35.910803
F 16.405824 15.443199 35.910803
F 16.405824 0.000652 35.910803
F 0.772656 1.422766 39.263496
F 0.772656 9.144039 39.263496
F 0.772656 16.865313 39.263496
F 9.604969 1.285139 39.362221
F 9.604969 9.006412 39.362221
F 9.604969 16.727686 39.362221
F 0.682814 3.735840 42.910009
F 0.682814 11.457113 42.910008
F 9.507777 3.861786 42.998946
F 9.507777 11.583060 42.998946
F 0.498905 3.949582 40.224317
F 0.498905 11.670856 40.224317
F 9.572580 3.864292 40.267253
F 9.572580 11.585566 40.267253
F 0.557341 1.189351 36.579574
F 0.557341 8.910624 36.579574
F 0.557341 16.631898 36.579574
F 9.669642 1.282644 36.629782
F 9.669642 9.003917 36.629782
F 9.669642 16.725191 36.629782
F 2.887528 7.730947 40.188511
F 2.887528 15.452220 40.188510
F 16.381082 12.868239 36.819435
F 11.815564 7.722797 40.331526
F 11.815564 15.444071 40.331526
F 16.381082 5.146965 36.819435
F 2.965967 5.135037 36.541659
F 2.965967 12.856311 36.541659
F 11.915412 5.145661 36.693882
F 11.915412 12.866934 36.693882
F 2.804230 5.161812 39.272608
F 2.804229 12.883085 39.272608
F 11.837535 5.145478 39.424812
F 11.837535 12.866752 39.424812
F 2.726933 7.707024 42.913936
F 2.726933 15.428298 42.913937
F 7.438214 12.864874 36.574651
F 11.738580 7.722871 43.061930
F 11.738580 15.444145 43.061930
F 7.438214 5.143601 36.574651
F 5.125490 1.287395 39.261378
F 5.125490 9.008668 39.261378
F 5.125490 16.729942 39.261378
F 14.074125 1.286058 39.486482
F 14.074125 9.007331 39.486482
F 14.074125 16.728605 39.486482
F 5.035784 3.859379 42.900071
F 5.035784 11.580653 42.900071
F 13.973637 3.861266 43.123968
F 13.973637 11.582539 43.123968
F 5.068217 3.874378 40.162523
F 5.068217 11.595652 40.162523
F 14.047261 3.861853 40.394291
F 14.047261 11.583126 40.394291
F 5.150618 1.269825 36.520768
F 5.150618 8.991098 36.520768
F 5.150618 16.712372 36.520768
F 14.148038 1.285525 36.756373
F 14.148038 9.006798 36.756373
F 14.148038 16.728072 36.756373
F 7.343986 7.723940 40.211527
F 7.343986 15.445214 40.211527
F 16.279761 0.000478 40.457470
F 16.279761 7.721751 40.457470
F 16.279761 15.443025 40.457470
F 11.617093 0.000862 47.601101
F 7.343986 0.002667 40.211527
F 11.738580 0.001598 43.061930
F 7.156050 0.000680 47.482970
F 11.815564 0.001524 40.331526
F 2.887528 0.009674 40.188511
F 7.440420 0.006505 35.674595
F 7.534119 0.004048 32.941412
F 11.936913 0.002408 35.788030
F 3.025996 0.020136 32.886015
F 12.016974 0.001679 33.057259
F 7.255919 0.004278 42.944147
F 0.617187 3.930710 32.904097
F 0.617187 11.651983 32.904096
F 2.717314 0.003362 47.462033
F 0.498533 3.756886 50.195127
F 0.498534 11.478159 50.195127
F 9.312992 3.860706 50.264093
F 9.312992 11.581979 50.264093
F 2.567299 7.706630 50.180309
F 2.567298 15.427903 50.180309
F 15.406408 14.810804 64.983937
F 11.540941 7.721893 50.327060
F 11.540941 15.443166 50.327060
F 15.406408 7.089531 64.983937
F 4.851658 3.858196 50.168392
F 4.851658 11.579470 50.168391
F 13.773031 3.860737 50.389536
F 13.773031 11.582010 50.389536
F 7.068989 7.723653 50.210021
F 7.068989 15.444926 50.210021
F 6.525085 14.815398 64.731195
F 16.001774 7.721405 50.452231
F 16.001774 15.442679 50.452231
F 16.001774 0.000132 50.452231
F 0.398059 1.376497 53.831322
F 0.398059 9.097770 53.831322
F 0.398059 16.819044 53.831322
F 9.217245 1.285059 53.885316
F 9.217245 9.006333 53.885316
F 9.217245 16.727606 53.885316
F 0.285731 3.772569 57.465683
F 0.285732 11.493842 57.465682
F 9.127107 3.833369 57.506058
F 9.127107 11.554642 57.506058
F 0.245596 3.901956 54.772639
F 0.245596 11.623229 54.772639
F 9.187578 3.858465 54.782888
F 9.187578 11.579738 54.782888
F 0.312989 1.229871 51.141054
F 0.312989 8.951144 51.141054
F 0.312989 16.672418 51.141053
F 9.283107 1.285032 51.162516
F 9.283107 9.006305 51.162516
F 9.283107 16.727579 51.162516
F 2.535213 7.717386 54.719879
F 2.535213 15.438659 54.719879
F 6.525084 7.094123 64.731195
F 11.419782 7.718625 54.849029
F 11.419782 15.439898 54.849029
F 15.692911 12.707251 61.341413
F 2.629215 5.147498 51.092678
F 2.629215 12.868771 51.092678
F 11.518096 5.146764 51.226595
F 11.518096 12.868037 51.226595
F 2.481381 5.161366 53.807359
F 2.481381 12.882639 53.807359
F 11.443241 5.145027 53.949730
F 11.443241 12.866300 53.949730
F 2.389192 7.697784 57.432311
F 2.389192 15.419057 57.432311
F 15.692911 4.985977 61.341413
F 11.349183 7.696382 57.573969
F 11.349183 15.417655 57.573969
F 6.813295 12.727353 61.070395
F 4.754902 1.286010 53.793675
F 4.754902 9.007283 53.793675
F 4.754902 16.728557 53.793675
F 13.673678 1.284485 54.012693
F 13.673678 9.005758 54.012693
F 13.673678 16.727032 54.012693
F 4.666001 3.843841 57.404363
F 4.666001 11.565114 57.404363
F 13.578191 3.835834 57.637038
F 13.578191 11.557107 57.637038
F 4.719066 3.864703 54.682889
F 4.719066 11.585976 54.682889
F 13.647645 3.858080 54.911937
F 13.647645 11.579354 54.911937
F 4.808018 1.279254 51.066979
F 4.808019 9.000527 51.066979
F 4.808018 16.721801 51.066979
F 13.746754 1.286077 51.289488
F 13.746754 9.007350 51.289488
F 13.746754 16.728624 51.289488
F 6.967046 7.718226 54.722292
F 6.967046 15.439500 54.722292
F 6.813292 5.006078 61.070396
F 15.877215 7.718432 54.974830
F 15.877215 15.439706 54.974830
F 17.634522 10.950241 65.046086
F 7.061139 5.147099 51.108210
F 7.061139 12.868372 51.108210
F 15.977017 5.147097 51.352435
F 15.977017 12.868370 51.352434
F 6.976250 5.142807 53.830840
F 6.976250 12.864081 53.830840
F 15.901940 5.145012 54.075407
F 15.901940 12.866285 54.075407
F 6.894867 7.699210 57.441426
F 6.894867 15.420484 57.441426
F 15.779765 12.839126 58.609455
F 15.805871 7.696669 57.699855
F 15.805872 15.417942 57.699855
F 17.634522 3.228968 65.046086
F 0.232485 1.352571 61.130433
F 0.232485 9.073844 61.130433
F 0.232485 16.795118 61.130433
F 9.023047 1.131974 61.149217
F 9.023047 8.853247 61.149217
F 9.023047 16.574521 61.149217
F 0.183073 3.743492 64.857127
F 0.183076 11.464766 64.857127
F 8.733724 3.230813 64.794041
F 8.733724 10.952087 64.794041
F 6.878369 5.122764 58.343283
F 15.656481 15.266297 62.269824
F 0.151435 3.867123 62.115518
F 0.151435 11.588396 62.115516
F 8.981178 3.686713 62.081110
F 8.981178 11.407986 62.081110
F 0.183416 1.257697 58.431676
F 0.183416 8.978970 58.431676
F 0.183416 16.700243 58.431676
F 9.094843 1.257296 58.418823
F 9.094843 8.978569 58.418823
F 9.094843 16.699843 58.418823
F 2.381106 7.619816 61.886299
F 2.381107 15.341090 61.886299
F 15.656481 7.545023 62.269824
F 11.203963 7.544828 62.145360
F 11.203964 15.266102 62.145360
F 6.769583 15.273609 62.020447
F 2.445726 5.131425 58.316557
F 2.445726 12.852699 58.316556
F 11.324157 5.117877 58.483430
F 11.324157 12.839150 58.483430
F 2.346447 5.054022 61.024076
F 2.346446 12.775296 61.024076
F 11.241604 4.987523 61.214849
F 11.241604 12.708796 61.214849
F 2.247782 7.211268 64.524182
F 2.247781 14.932544 64.524184
F 15.779765 5.117852 58.609455
F 10.954588 7.089446 64.858783
F 10.954588 14.810720 64.858783
F 6.878370 12.844038 58.343282
F 4.629938 1.166368 60.994847
F 4.629938 8.887641 60.994846
F 4.629938 16.608915 60.994847
F 13.466058 1.125621 61.278664
F 13.466058 8.846894 61.278664
F 13.466058 16.568168 61.278664
F 4.255543 3.217067 64.670520
F 4.255547 10.938345 64.670518
F 13.181129 3.229451 64.921398
F 13.181129 10.950724 64.921398
F 4.539823 3.711822 61.951744
F 4.539823 11.433095 61.951742
F 13.429308 3.684160 62.207442
F 13.429308 11.405433 62.207442
F 4.642092 1.259475 58.281652
F 4.642092 8.980748 58.281652
F 4.642092 16.702022 58.281652
F 13.550937 1.257052 58.546715
F 13.550937 8.978325 58.546715
F 13.550937 16.699599 58.546715
F 6.769582 7.552335 62.020447
F 11.540941 0.000619 50.327060
F 7.068989 0.002379 50.210021
F 1.712545 24.618248 2.874289
F 1.712542 32.339519 2.874291
F 10.652727 24.626747 2.998810
F 10.652727 32.348020 2.998810
F 1.635653 27.050370 6.444026
F 8.078807 28.311426 14.751837
F 1.635654 19.329097 6.444026
F 10.529161 27.054378 6.656811
F 14.764496 32.171991 14.938711
F 10.529161 19.333105 6.656811
F 1.718746 27.188467 3.748718
F 14.764496 24.450718 14.938711
F 1.718747 19.467195 3.748718
F 10.614792 27.187125 3.924883
F 5.849034 32.170581 14.687882
F 10.614792 19.465851 3.924883
F 1.967799 25.135808 0.237148
F 1.967788 32.857074 0.237157
F 10.913032 25.080392 0.285299
F 10.913032 32.801665 0.285299
F 3.935748 31.030157 3.769599
F 3.935746 23.308885 3.769597
F 12.845790 31.046834 3.987556
F 12.845790 23.325561 3.987556
F 4.249183 28.930902 0.101772
F 4.249183 21.209627 0.101771
F 13.135926 28.942554 0.346015
F 13.135926 21.221281 0.346015
F 3.952043 28.489932 2.814104
F 3.952044 20.768659 2.814104
F 12.881735 28.487081 3.059852
F 12.881735 20.765808 3.059852
F 3.846863 30.905944 6.482357
F 3.846863 23.184672 6.482357
F 12.758648 30.914909 6.719483
F 12.758648 23.193636 6.719483
F 6.187372 24.626270 2.876098
F 6.187373 32.347543 2.876098
F 15.111368 24.626591 3.121751
F 15.111367 32.347864 3.121751
F 6.069564 27.055502 6.531970
F 16.992995 20.590121 15.000989
F 6.069565 19.334229 6.531970
F 14.987438 27.054256 6.781550
F 5.849034 24.449308 14.687882
F 14.987438 19.332983 6.781550
F 6.150049 27.189792 3.799963
F 12.535842 20.590037 14.876430
F 6.150049 19.468519 3.799963
F 15.074683 27.186204 4.049488
F 12.535842 28.311310 14.876430
F 15.074684 19.464931 4.049488
F 6.443149 25.093695 0.155490
F 6.443146 32.814968 0.155489
F 15.363724 25.082093 0.407778
F 15.363724 32.803366 0.407778
F 8.384976 31.048872 3.862592
F 8.384977 23.327599 3.862592
F 17.303601 31.046739 4.111746
F 17.303601 23.325466 4.111746
F 8.689555 28.941174 0.224769
F 8.689555 21.219901 0.224769
F 17.590764 28.943004 0.469658
F 17.590764 21.221731 0.469658
F 8.420537 28.488109 2.936917
F 8.420537 20.766835 2.936917
F 17.340019 28.487315 3.183760
F 17.340019 20.766042 3.183760
F 8.300489 30.915208 6.594669
F 8.300489 23.193935 6.594669
F 17.216175 30.914813 6.843738
F 17.216175 23.193540 6.843738
F 1.545388 24.464473 10.024589
F 1.545388 32.185746 10.024589
F 10.432110 24.453469 10.291276
F 10.432110 32.174742 10.291276
F 1.454504 27.008602 13.645444
F 1.454505 34.729874 13.645444
F 1.454505 19.287328 13.645443
F 10.332359 27.024767 13.913567
F 3.622684 20.597417 14.629413
F 10.332359 19.303494 13.913567
F 1.523265 27.008564 10.948817
F 1.523266 34.729837 10.948817
F 1.523266 19.287291 10.948817
F 10.407107 27.026986 11.190566
F 3.622683 28.318690 14.629413
F 10.407107 19.305713 11.190566
F 1.612311 24.484462 7.327230
F 1.612311 32.205735 7.327230
F 10.503388 24.475212 7.566234
F 10.503388 32.196486 7.566234
F 3.719507 30.881891 11.004989
F 3.719507 23.160618 11.004989
F 12.635972 30.887594 11.253104
F 12.635972 23.166321 11.253104
F 3.823803 28.342106 7.394355
F 3.823803 20.620833 7.394355
F 12.732114 28.335719 7.628571
F 12.732114 20.614446 7.628571
F 3.748280 28.320340 10.104538
F 3.748281 20.599068 10.104538
F 12.661060 28.314118 10.353660
F 12.661060 20.592845 10.353660
F 3.649110 30.878399 13.718760
F 3.649110 23.157126 13.718760
F 12.560980 30.885450 13.976079
F 12.560980 23.164177 13.976079
F 5.973145 24.452586 10.168074
F 5.973145 32.173859 10.168074
F 14.889786 24.453525 10.416021
F 14.889786 32.174798 10.416021
F 5.874514 27.025884 13.789732
F 16.992995 28.311394 15.000989
F 5.874514 19.304611 13.789732
F 14.789627 27.024780 14.038340
F 10.307144 32.172010 14.814168
F 14.789627 19.303507 14.038340
F 5.949628 27.027789 11.065806
F 8.078807 20.590153 14.751837
F 5.949628 19.306515 11.065806
F 14.864758 27.026908 11.315447
F 10.307144 24.450737 14.814168
F 14.864758 19.305635 11.315447
F 6.047186 24.476283 7.443160
F 6.047186 32.197556 7.443160
F 14.961228 24.475246 7.691017
F 14.961228 32.196519 7.691017
F 8.178139 30.887457 11.127960
F 8.178139 23.166184 11.127960
F 17.093311 30.887493 11.377758
F 17.093312 23.166220 11.377758
F 8.273693 28.335634 7.502917
F 8.273694 20.614361 7.502917
F 17.189783 28.335933 7.753279
F 17.189783 20.614660 7.753279
F 8.203552 28.314084 10.228075
F 8.203552 20.592811 10.228075
F 17.118344 28.314216 10.478238
F 17.118344 20.592943 10.478238
F 8.103977 30.885357 13.850946
F 8.103977 23.164083 13.850946
F 17.018125 30.885374 14.100578
F 17.018125 23.164101 14.100578
F 1.429429 24.467735 14.576172
F 1.429429 32.189007 14.576172
F 1.967792 17.414530 0.237153
F 1.160323 24.466653 24.549866
F 1.160323 32.187925 24.549866
F 10.025528 24.450319 24.811258
F 10.025528 32.171592 24.811258
F 1.046619 27.015799 28.184767
F 1.046620 34.737071 28.184767
F 1.046620 19.294525 28.184767
F 9.915980 27.026235 28.453227
F 16.916942 20.589987 17.726030
F 9.915980 19.304962 28.453227
F 1.134303 27.005949 25.486404
F 1.134303 34.727221 25.486404
F 1.134304 19.284675 25.486404
F 10.000262 27.024811 25.722228
F 16.916942 28.311260 17.726030
F 10.000262 19.303537 25.722228
F 1.233446 24.467847 21.850040
F 1.233446 32.189119 21.850040
F 10.103881 24.450563 22.081687
F 10.103881 32.171836 22.081687
F 3.318137 30.875414 25.559340
F 3.318137 23.154141 25.559340
F 12.230272 30.885411 25.781469
F 12.230272 23.164138 25.781469
F 3.423753 28.319711 21.902004
F 3.423754 20.598438 21.902004
F 12.332663 28.311124 22.143021
F 12.332663 20.589851 22.143021
F 3.349023 28.321946 24.622124
F 3.349023 20.600674 24.622124
F 12.255050 28.310842 24.872204
F 12.255050 20.589568 24.872204
F 3.225100 30.875193 28.285977
F 3.225100 23.153920 28.285977
F 12.151194 30.885755 28.511383
F 12.151194 23.164482 28.511383
F 5.565655 24.451137 24.695442
F 5.565655 32.172410 24.695442
F 14.484792 24.450496 24.933587
F 14.484792 32.171769 24.933587
F 5.437459 27.032092 28.354136
F 16.815427 23.163908 21.358651
F 5.437459 19.310819 28.354136
F 14.381332 27.025022 28.572473
F 8.003079 20.590133 17.477093
F 14.381332 19.303749 28.572473
F 5.539954 27.026453 25.615036
F 16.815426 30.885181 21.358651
F 5.539954 19.305180 25.615036
F 14.459344 27.024716 25.843003
F 8.003079 28.311406 17.477093
F 14.459344 19.303442 25.843003
F 5.646443 24.449968 21.961858
F 5.646443 32.171241 21.961858
F 14.561496 24.450552 22.204761
F 14.561496 32.171825 22.204761
F 7.771174 30.885492 25.663752
F 7.771174 23.164219 25.663752
F 16.688295 30.885220 25.904818
F 16.688295 23.163946 25.904818
F 7.875207 28.311069 22.022457
F 7.875207 20.589796 22.022457
F 16.790052 28.311236 22.266909
F 16.790052 20.589963 22.266909
F 7.794333 28.310123 24.753351
F 7.794333 20.588849 24.753351
F 16.713584 28.311185 24.995568
F 16.713584 20.589911 24.995568
F 7.684855 30.887044 28.395987
F 7.684855 23.165771 28.395987
F 16.611525 30.885299 28.633894
F 16.611525 23.164025 28.633894
F 0.908570 24.576863 31.872489
F 0.908570 32.298136 31.872489
F 9.802303 24.447383 32.092556
F 9.802303 32.168656 32.092556
F 14.663165 19.303312 18.568977
F 16.891666 23.163905 18.631195
F 14.663165 27.024585 18.568977
F 1.025226 24.497249 29.167160
F 1.025226 32.218521 29.167160
F 9.894486 24.449699 29.361382
F 9.894486 32.170972 29.361382
F 3.181441 28.323789 29.243239
F 3.181442 20.602516 29.243239
F 12.124894 28.310374 29.420556
F 12.124894 20.589101 29.420556
F 2.957092 28.320942 31.981890
F 2.957092 20.599669 31.981890
F 12.037875 28.308673 32.151000
F 12.037875 20.587400 32.151000
F 5.304047 24.447344 31.997384
F 5.304047 32.168617 31.997384
F 14.276622 24.449658 32.211191
F 14.276622 32.170932 32.211191
F 5.427277 24.448920 29.258944
F 5.427277 32.170193 29.258944
F 14.356700 24.450245 29.481503
F 14.356700 32.171518 29.481503
F 7.656863 28.310259 29.307531
F 7.656863 20.588985 29.307531
F 16.585919 28.311061 29.543292
F 16.585919 20.589788 29.543292
F 7.537266 28.304164 32.040340
F 7.537266 20.582891 32.040340
F 16.507517 28.310679 32.272596
F 16.507517 20.589405 32.272596
F 1.358076 24.467801 17.273938
F 1.358076 32.189074 17.273938
F 10.231130 24.450612 17.539443
F 10.231130 32.171885 17.539443
F 1.259376 27.006528 20.909846
F 1.259376 34.727801 20.909846
F 1.259377 19.285255 20.909846
F 10.128895 27.024756 21.172954
F 16.891665 30.885178 18.631195
F 10.128895 19.303483 21.172954
F 1.332437 27.006927 18.210846
F 1.332438 34.728200 18.210846
F 1.332438 19.285654 18.210846
F 10.205913 27.024566 18.445035
F 7.977577 23.163886 18.383434
F 10.205913 19.303292 18.445035
F 3.523900 30.877475 18.262495
F 3.523900 23.156202 18.262494
F 12.434528 30.885249 18.506819
F 12.434528 23.163976 18.506819
F 3.549657 28.318906 17.345713
F 3.549657 20.597633 17.345713
F 12.459784 28.311172 17.601640
F 12.459784 20.589899 17.601640
F 3.449648 30.877381 20.980752
F 3.449648 23.156108 20.980752
F 12.357982 30.885291 21.234535
F 12.357982 23.164018 21.234534
F 5.774095 24.449505 17.414950
F 5.774095 32.170778 17.414950
F 14.688440 24.450584 17.663823
F 14.688440 32.171857 17.663823
F 5.672657 27.024968 21.049586
F 7.900321 23.163783 21.111784
F 5.672657 19.303695 21.049586
F 14.586788 27.024622 21.296541
F 7.977577 30.885159 18.383434
F 14.586788 19.303348 21.296541
F 5.748631 27.025546 18.319666
F 7.900321 30.885056 21.111784
F 5.748632 19.304273 18.319666
F 0.592074 24.565211 46.554061
F 0.592074 32.286484 46.554061
F 9.410418 24.450066 46.634227
F 9.410418 32.171340 46.634227
F 0.376013 27.092144 47.506368
F 16.203511 23.164303 43.186537
F 0.376013 19.370871 47.506368
F 9.379556 27.026733 47.537443
F 7.348265 28.305918 39.308255
F 9.379556 19.305460 47.537443
F 0.437588 24.372473 43.866742
F 0.437588 32.093746 43.866742
F 9.476034 24.447742 43.904277
F 9.476034 32.169016 43.904277
F 2.717314 30.888456 47.462032
F 2.717314 23.167183 47.462033
F 11.617093 30.885956 47.601101
F 11.617093 23.164683 47.601101
F 2.803121 28.304558 43.827305
F 2.803121 20.583285 43.827305
F 11.716249 28.310130 43.968334
F 11.716249 20.588856 43.968334
F 2.648059 28.325524 46.549331
F 2.648059 20.604251 46.549331
F 11.639684 28.310137 46.697221
F 11.639684 20.588864 46.697221
F 4.944920 24.452524 46.536398
F 4.944920 32.173797 46.536398
F 13.873249 24.450254 46.759457
F 13.873249 32.171528 46.759457
F 4.896484 27.033676 47.437633
F 7.255919 23.168099 42.944147
F 4.896484 19.312403 47.437633
F 13.846719 27.025243 47.663869
F 16.381082 20.589512 36.819435
F 13.846719 19.303970 47.663869
F 4.983228 24.439352 43.802045
F 4.983228 32.160625 43.802045
F 13.946902 24.449686 44.031126
F 13.946902 32.170959 44.031126
F 7.156050 30.885773 47.482970
F 7.156050 23.164500 47.482970
F 16.077707 30.885385 47.726913
F 16.077707 23.164112 47.726913
F 7.250352 28.309863 43.849032
F 7.250352 20.588590 43.849032
F 16.178652 28.310938 44.094266
F 16.178652 20.589665 44.094266
F 7.163036 28.308144 46.579461
F 7.163036 20.586871 46.579461
F 16.102545 28.310948 46.822100
F 16.102545 20.589675 46.822100
F 0.865580 26.871006 35.595827
F 0.865581 34.592279 35.595826
F 0.865581 19.149733 35.595827
F 9.702548 27.026911 35.726102
F 16.381082 28.310786 36.819435
F 9.702548 19.305637 35.726102
F 9.769264 27.029187 32.993584
F 7.438214 20.586148 36.574651
F 9.769264 19.307913 32.993584
F 3.025996 30.905230 32.886015
F 3.025996 23.183957 32.886015
F 12.016974 30.886773 33.057259
F 12.016974 23.165500 33.057259
F 2.876591 30.873133 35.623705
F 2.876591 23.151860 35.623705
F 11.936913 30.887502 35.788030
F 11.936913 23.166229 35.788030
F 5.215026 27.025474 35.625716
F 7.255919 30.889372 42.944147
F 5.215026 19.304201 35.625717
F 14.174903 27.025443 35.848667
F 7.438214 28.307421 36.574651
F 14.174903 19.304170 35.848667
F 5.239773 27.044833 32.884052
F 16.304563 20.589473 39.548870
F 5.239773 19.323560 32.884052
F 14.249641 27.025885 33.118535
F 16.279761 23.164299 40.457470
F 14.249641 19.304612 33.118535
F 7.534119 30.889142 32.941412
F 7.534119 23.167869 32.941412
F 16.482927 30.885589 33.181380
F 16.482927 23.164316 33.181380
F 7.440420 30.891598 35.674595
F 7.440420 23.170325 35.674595
F 16.405824 30.885745 35.910803
F 16.405824 23.164472 35.910803
F 0.772656 24.586587 39.263496
F 0.772656 32.307860 39.263496
F 9.604969 24.448960 39.362221
F 9.604969 32.170233 39.362221
F 0.682814 26.899661 42.910008
F 0.682814 34.620933 42.910008
F 0.682814 19.178387 42.910008
F 9.507777 27.025607 42.998946
F 16.279761 30.885572 40.457470
F 9.507777 19.304333 42.998946
F 0.498905 27.113403 40.224317
F 16.203511 30.885576 43.186537
F 0.498906 19.392130 40.224317
F 9.572580 27.028113 40.267253
F 7.343986 23.166487 40.211527
F 9.572580 19.306839 40.267253
F 0.557341 24.353172 36.579574
F 0.557341 32.074444 36.579574
F 9.669642 24.446464 36.629782
F 9.669642 32.167737 36.629782
F 2.887528 30.894767 40.188511
F 2.887528 23.173494 40.188511
F 11.815564 30.886618 40.331526
F 11.815564 23.165345 40.331526
F 2.965967 28.298858 36.541659
F 2.965967 20.577585 36.541659
F 11.915412 28.309481 36.693882
F 11.915412 20.588208 36.693882
F 2.804230 28.325632 39.272608
F 2.804230 20.604359 39.272609
F 11.837535 28.309299 39.424812
F 11.837535 20.588026 39.424812
F 2.726933 30.870845 42.913936
F 2.726933 23.149572 42.913937
F 11.738580 30.886692 43.061930
F 11.738580 23.165419 43.061930
F 5.125490 24.451216 39.261378
F 5.125490 32.172489 39.261378
F 14.074125 24.449878 39.486482
F 14.074125 32.171151 39.486482
F 5.035784 27.023200 42.900071
F 16.304563 28.310746 39.548870
F 5.035784 19.301926 42.900071
F 13.973637 27.025086 43.123968
F 7.343986 30.887761 40.211527
F 13.973637 19.303813 43.123968
F 5.068217 27.038199 40.162523
F 7.348265 20.584645 39.308255
F 5.068217 19.316925 40.162523
F 14.047261 27.025674 40.394291
F 14.148038 32.170618 36.756373
F 14.047261 19.304400 40.394291
F 5.150618 24.433646 36.520768
F 5.150618 32.154919 36.520768
F 14.148038 24.449345 36.756373
F 0.617187 27.094531 32.904097
F 0.617187 19.373258 32.904097
F 5.035784 34.744473 42.900071
F 0.498533 26.920707 50.195127
F 0.498534 34.641979 50.195127
F 0.498534 19.199433 50.195127
F 9.312992 27.024527 50.264093
F 17.634522 26.392788 65.046086
F 9.312992 19.303253 50.264093
F 2.567299 30.870450 50.180309
F 2.567298 23.149177 50.180309
F 11.540941 30.885713 50.327060
F 11.540941 23.164440 50.327060
F 4.851658 27.022017 50.168391
F 6.813294 20.448626 61.070396
F 4.851658 19.300744 50.168392
F 13.773031 27.024557 50.389536
F 17.634522 34.114061 65.046086
F 13.773031 19.303284 50.389536
F 7.068989 30.887473 50.210021
F 7.068989 23.166200 50.210021
F 16.001774 30.885226 50.452231
F 16.001774 23.163953 50.452231
F 0.398059 24.540318 53.831322
F 0.398059 32.261591 53.831322
F 9.217245 24.448880 53.885316
F 9.217245 32.170153 53.885316
F 0.285731 26.936390 57.465683
F 0.285732 34.657663 57.465682
F 0.285732 19.215116 57.465682
F 9.127106 26.997189 57.506058
F 9.127107 34.718463 57.506058
F 9.127107 19.275916 57.506058
F 0.245596 27.065777 54.772639
F 6.813291 28.169898 61.070397
F 0.245596 19.344504 54.772639
F 9.187578 27.022285 54.782888
F 17.634523 18.671515 65.046086
F 9.187578 19.301012 54.782888
F 0.312989 24.393691 51.141054
F 0.312989 32.114964 51.141054
F 9.283107 24.448852 51.162516
F 9.283107 32.170125 51.162516
F 2.535213 30.881206 54.719879
F 2.535213 23.159933 54.719879
F 11.419782 30.882445 54.849029
F 11.419781 23.161172 54.849029
F 2.629215 28.311318 51.092678
F 2.629215 20.590045 51.092678
F 11.518096 28.310584 51.226595
F 11.518096 20.589311 51.226595
F 2.481381 28.325186 53.807359
F 2.481381 20.603913 53.807359
F 11.443241 28.308847 53.949730
F 11.443241 20.587574 53.949730
F 2.389192 30.861604 57.432311
F 2.389192 23.140331 57.432311
F 11.349183 30.860202 57.573969
F 11.349183 23.138929 57.573969
F 4.754902 24.449830 53.793675
F 4.754902 32.171104 53.793675
F 13.673678 24.448305 54.012693
F 13.673678 32.169578 54.012693
F 4.666001 27.007661 57.404363
F 15.779765 20.560400 58.609455
F 4.666001 19.286388 57.404363
F 13.578191 26.999654 57.637038
F 13.578191 34.720927 57.637038
F 13.578191 19.278381 57.637038
F 4.719066 27.028523 54.682889
F 15.779765 28.281673 58.609455
F 4.719066 19.307250 54.682889
F 13.647645 27.021901 54.911937
F 13.647645 34.743174 54.911937
F 13.647645 19.300627 54.911937
F 4.808018 24.443075 51.066979
F 4.808019 32.164348 51.066979
F 13.746754 24.449897 51.289488
F 13.746754 32.171171 51.289488
F 6.967046 30.882047 54.722292
F 6.967046 23.160774 54.722292
F 15.877215 30.882253 54.974830
F 15.877215 23.160980 54.974830
F 7.061139 28.310919 51.108210
F 7.061139 20.589646 51.108210
F 15.977017 28.310917 51.352435
F 15.977017 20.589644 51.352434
F 6.976250 28.306628 53.830840
F 6.976250 20.585354 53.830840
F 15.901940 28.308832 54.075407
F 15.901940 20.587559 54.075407
F 6.894867 30.863031 57.441426
F 6.894866 23.141757 57.441426
F 15.805871 30.860489 57.699855
F 15.805872 23.139216 57.699855
F 0.232485 24.516391 61.130433
F 0.232485 32.237664 61.130433
F 9.023047 24.295795 61.149217
F 9.023047 32.017068 61.149217
F 0.183072 26.907312 64.857127
F 0.183075 34.628586 64.857127
F 0.183076 19.186039 64.857126
F 8.733723 26.394633 64.794041
F 8.733724 34.115907 64.794041
F 8.733724 18.673360 64.794041
F 15.406408 22.532078 64.983937
F 15.406408 30.253351 64.983937
F 6.525084 22.536673 64.731196
F 0.151435 27.030944 62.115519
F 6.878369 20.565312 58.343283
F 0.151435 19.309671 62.115517
F 8.981178 26.850533 62.081110
F 6.525084 30.257944 64.731195
F 8.981178 19.129260 62.081110
F 0.183416 24.421517 58.431676
F 0.183416 32.142790 58.431676
F 9.094843 24.421116 58.418823
F 9.094843 32.142390 58.418823
F 2.381106 30.783637 61.886299
F 2.381107 23.062364 61.886300
F 11.203963 30.708648 62.145360
F 11.203964 22.987375 62.145360
F 2.445726 28.295246 58.316557
F 2.445726 20.573973 58.316556
F 11.324157 28.281697 58.483430
F 11.324157 20.560424 58.483430
F 2.346447 28.217842 61.024077
F 2.346447 20.496569 61.024076
F 11.241604 28.151343 61.214849
F 11.241604 20.430070 61.214849
F 2.247782 30.375089 64.524182
F 2.247781 22.653820 64.524185
F 10.954588 30.253267 64.858783
F 10.954588 22.531994 64.858783
F 4.629938 24.330189 60.994848
F 4.629938 32.051461 60.994846
F 13.466058 24.289441 61.278664
F 13.466058 32.010714 61.278664
F 4.255541 26.380886 64.670520
F 4.255546 34.102165 64.670518
F 4.255546 18.659617 64.670519
F 13.181129 26.393271 64.921398
F 13.181129 34.114544 64.921398
F 13.181129 18.671998 64.921398
F 4.539824 26.875643 61.951744
F 15.692911 20.428524 61.341413
F 4.539823 19.154369 61.951743
F 13.429308 26.847981 62.207442
F 15.692911 28.149798 61.341413
F 13.429309 19.126707 62.207442
F 4.642092 24.423296 58.281652
F 4.642092 32.144568 58.281652
F 13.550937 24.420873 58.546715
F 13.550937 32.142146 58.546715
F 6.769583 30.716156 62.020447
F 6.769583 22.994883 62.020447
F 15.656481 30.708844 62.269825
F 15.656482 22.987571 62.269824
F 6.878369 28.286585 58.343283
F 8.981178 34.571806 62.081110
F 4.539823 34.596916 61.951742
F 13.429308 34.569254 62.207442
F 4.666001 34.728935 57.404363
F 4.851658 34.743290 50.168391
F 9.187578 34.743558 54.782888
F 1.712544 47.782068 2.874289
F 1.712542 40.060793 2.874290
F 10.652727 47.790567 2.998810
F 10.652727 40.069294 2.998810
F 1.635653 50.214190 6.444026
F 1.635654 42.492917 6.444027
F 10.529161 50.218199 6.656811
F 10.529161 42.496926 6.656811
F 1.718746 50.352288 3.748718
F 1.718746 42.631016 3.748719
F 10.614792 50.350945 3.924883
F 10.614792 42.629672 3.924883
F 1.967797 48.299627 0.237150
F 1.967788 40.578348 0.237157
F 10.913032 48.244213 0.285299
F 10.913032 40.522939 0.285299
F 3.935748 38.751430 3.769599
F 3.935747 46.472705 3.769598
F 12.845790 38.768107 3.987556
F 12.845790 46.489381 3.987556
F 4.249183 52.094721 0.101772
F 4.249182 36.652172 0.101771
F 4.249182 44.373446 0.101771
F 13.135926 52.106374 0.346015
F 13.135926 36.663827 0.346015
F 13.135926 44.385101 0.346015
F 3.952044 51.653752 2.814104
F 3.952043 36.211205 2.814105
F 3.952044 43.932480 2.814105
F 12.881735 51.650902 3.059852
F 12.881735 36.208355 3.059852
F 12.881735 43.929628 3.059852
F 3.846863 38.627218 6.482358
F 3.846863 46.348492 6.482357
F 12.758648 38.636182 6.719483
F 12.758648 46.357456 6.719483
F 6.187373 47.790090 2.876098
F 6.187373 40.068817 2.876099
F 15.111368 47.790412 3.121751
F 15.111368 40.069138 3.121751
F 6.069564 50.219323 6.531970
F 6.069565 42.498049 6.531970
F 14.987438 50.218077 6.781550
F 14.987438 42.496803 6.781550
F 6.150049 50.353612 3.799963
F 6.150049 42.632339 3.799963
F 15.074683 50.350024 4.049488
F 15.074684 42.628751 4.049488
F 6.443148 48.257516 0.155490
F 6.443146 40.536243 0.155489
F 15.363725 48.245913 0.407778
F 15.363725 40.524639 0.407778
F 8.384977 38.770145 3.862592
F 8.384977 46.491419 3.862592
F 17.303601 38.768012 4.111746
F 17.303601 46.489286 4.111746
F 8.689555 52.104994 0.224769
F 8.689555 36.662447 0.224769
F 8.689555 44.383721 0.224769
F 17.590764 52.106825 0.469658
F 17.590764 36.664278 0.469658
F 17.590764 44.385552 0.469658
F 8.420537 51.651929 2.936917
F 8.420537 36.209382 2.936917
F 8.420538 43.930656 2.936917
F 17.340019 51.651135 3.183760
F 17.340019 36.208588 3.183760
F 17.340019 43.929862 3.183760
F 8.300489 38.636482 6.594669
F 8.300489 46.357755 6.594669
F 17.216175 38.636087 6.843738
F 17.216175 46.357361 6.843738
F 1.545388 47.628294 10.024589
F 1.545389 39.907020 10.024589
F 10.432110 47.617290 10.291276
F 10.432110 39.896016 10.291276
F 1.454504 50.172422 13.645444
F 1.454505 42.451149 13.645443
F 10.332359 50.188588 13.913567
F 10.332359 42.467314 13.913567
F 1.523265 50.172385 10.948817
F 1.523266 42.451111 10.948817
F 10.407107 50.190806 11.190566
F 10.407107 42.469533 11.190566
F 1.612311 47.648283 7.327230
F 1.612311 39.927009 7.327230
F 10.503388 47.639033 7.566233
F 10.503388 39.917759 7.566233
F 3.719507 38.603165 11.004989
F 3.719507 46.324439 11.004989
F 12.635972 38.608868 11.253104
F 12.635972 46.330141 11.253104
F 3.823803 51.505927 7.394355
F 3.823803 36.063380 7.394355
F 3.823803 43.784654 7.394355
F 12.732114 51.499540 7.628571
F 12.732114 36.056993 7.628571
F 12.732114 43.778267 7.628571
F 3.748280 51.484161 10.104538
F 3.748280 36.041614 10.104538
F 3.748280 43.762888 10.104538
F 12.661060 51.477939 10.353660
F 12.661060 36.035392 10.353660
F 12.661060 43.756666 10.353660
F 3.649111 38.599672 13.718760
F 3.649110 46.320946 13.718760
F 12.560980 38.606724 13.976079
F 12.560980 46.327997 13.976079
F 5.973145 47.616406 10.168074
F 5.973145 39.895132 10.168074
F 14.889786 47.617345 10.416021
F 14.889786 39.896072 10.416021
F 5.874514 50.189704 13.789732
F 5.874514 42.468431 13.789732
F 14.789627 50.188601 14.038340
F 14.789627 42.467327 14.038340
F 5.949628 50.191609 11.065806
F 5.949628 42.470336 11.065806
F 14.864758 50.190729 11.315447
F 14.864758 42.469455 11.315447
F 6.047186 47.640103 7.443160
F 6.047186 39.918830 7.443159
F 14.961228 47.639066 7.691017
F 14.961228 39.917793 7.691017
F 8.178139 38.608731 11.127959
F 8.178139 46.330004 11.127960
F 17.093311 38.608766 11.377758
F 17.093311 46.330040 11.377758
F 8.273693 51.499455 7.502917
F 8.273694 36.056908 7.502917
F 8.273694 43.778182 7.502917
F 17.189783 51.499754 7.753279
F 17.189783 36.057207 7.753279
F 17.189783 43.778480 7.753279
F 8.203552 51.477905 10.228075
F 8.203552 36.035358 10.228075
F 8.203552 43.756631 10.228075
F 17.118344 51.478037 10.478238
F 17.118344 36.035490 10.478238
F 17.118344 43.756764 10.478238
F 8.103977 38.606630 13.850946
F 8.103977 46.327904 13.850946
F 17.018125 38.606648 14.100578
F 17.018125 46.327921 14.100578
F 1.429429 47.631555 14.576172
F 1.429429 39.910282 14.576172
F 10.307144 47.614557 14.814168
F 10.307144 39.893283 14.814168
F 3.622683 51.482510 14.629413
F 3.622684 36.039963 14.629413
F 3.622684 43.761237 14.629413
F 12.535842 51.475130 14.876430
F 12.535842 36.032583 14.876430
F 12.535842 43.753857 14.876430
F 5.849034 47.613129 14.687882
F 5.849034 39.891855 14.687882
F 14.764496 47.614538 14.938711
F 14.764496 39.893265 14.938711
F 8.078807 51.475246 14.751837
F 8.078807 36.032699 14.751837
F 8.078807 43.753973 14.751837
F 16.992995 51.475215 15.000989
F 16.992995 36.032668 15.000989
F 16.992995 43.753942 15.000989
F 6.069565 34.776775 6.531970
F 5.874514 34.747157 13.789732
F 5.949628 34.749062 11.065806
F 1.635653 34.771643 6.444027
F 10.529161 34.775652 6.656811
F 1.718746 34.909741 3.748719
F 10.614791 34.908398 3.924883
F 14.987438 34.775530 6.781550
F 6.150049 34.911065 3.799963
F 15.074683 34.907477 4.049488
F 10.332359 34.746040 13.913567
F 10.407107 34.748259 11.190566
F 14.789627 34.746054 14.038340
F 14.864758 34.748181 11.315447
F 1.160323 47.630473 24.549866
F 1.160324 39.909200 24.549866
F 10.025528 47.614139 24.811258
F 10.025528 39.892866 24.811258
F 1.046619 50.179619 28.184767
F 1.046620 42.458346 28.184767
F 9.915980 50.190056 28.453227
F 9.915981 42.468782 28.453227
F 1.134303 50.169769 25.486404
F 1.134303 42.448496 25.486404
F 10.000262 50.188631 25.722228
F 10.000262 42.467358 25.722228
F 1.233446 47.631667 21.850040
F 1.233447 39.910394 21.850040
F 10.103881 47.614384 22.081687
F 10.103881 39.893110 22.081687
F 3.318137 38.596688 25.559340
F 3.318137 46.317962 25.559340
F 12.230273 38.606684 25.781469
F 12.230273 46.327958 25.781469
F 3.423753 51.483531 21.902004
F 3.423753 36.040984 21.902004
F 3.423754 43.762258 21.902004
F 12.332663 51.474945 22.143021
F 12.332663 36.032398 22.143021
F 12.332663 43.753672 22.143021
F 3.349023 51.485767 24.622124
F 3.349023 36.043220 24.622124
F 3.349023 43.764494 24.622124
F 12.255050 51.474662 24.872204
F 12.255050 36.032115 24.872204
F 12.255050 43.753389 24.872204
F 3.225100 38.596467 28.285977
F 3.225100 46.317741 28.285977
F 12.151194 38.607029 28.511383
F 12.151194 46.328302 28.511383
F 5.565655 47.614958 24.695442
F 5.565655 39.893684 24.695442
F 14.484792 47.614317 24.933587
F 14.484792 39.893043 24.933587
F 5.437459 50.195912 28.354136
F 5.437459 42.474639 28.354136
F 14.381332 50.188843 28.572473
F 14.381332 42.467569 28.572473
F 5.539954 50.190273 25.615036
F 5.539954 42.469000 25.615036
F 14.459344 50.188536 25.843003
F 14.459344 42.467263 25.843003
F 5.646443 47.613789 21.961858
F 5.646443 39.892515 21.961858
F 14.561497 47.614373 22.204761
F 14.561497 39.893099 22.204761
F 7.771174 38.606765 25.663752
F 7.771174 46.328039 25.663752
F 16.688295 38.606493 25.904818
F 16.688295 46.327767 25.904818
F 7.875207 51.474890 22.022457
F 7.875207 36.032343 22.022457
F 7.875207 43.753617 22.022457
F 16.790052 51.475056 22.266909
F 16.790052 36.032509 22.266909
F 16.790052 43.753783 22.266909
F 7.794333 51.473943 24.753351
F 7.794333 36.031396 24.753351
F 7.794333 43.752670 24.753351
F 16.713584 51.475005 24.995568
F 16.713584 36.032458 24.995568
F 16.713584 43.753732 24.995568
F 7.684855 38.608318 28.395987
F 7.684855 46.329592 28.395987
F 16.611525 38.606572 28.633894
F 16.611525 46.327846 28.633894
F 0.908570 47.740683 31.872489
F 0.908571 40.019410 31.872489
F 9.802303 47.611203 32.092556
F 9.802303 39.889930 32.092556
F 14.663165 34.745858 18.568977
F 14.586788 34.745895 21.296541
F 1.025226 47.661069 29.167160
F 1.025227 39.939796 29.167160
F 9.894486 47.613520 29.361382
F 9.894487 39.892246 29.361382
F 3.181441 51.487609 29.243239
F 3.181442 36.045063 29.243239
F 3.181442 43.766337 29.243239
F 12.124894 51.474194 29.420556
F 12.124894 36.031647 29.420556
F 12.124894 43.752921 29.420556
F 2.957092 51.484763 31.981890
F 2.957092 36.042216 31.981890
F 2.957092 43.763490 31.981890
F 12.037875 51.472494 32.151000
F 12.037875 36.029947 32.151000
F 12.037875 43.751221 32.151000
F 5.304047 47.611164 31.997384
F 5.304047 39.889891 31.997384
F 14.276622 47.613479 32.211191
F 14.276622 39.892205 32.211191
F 5.427277 47.612741 29.258944
F 5.427277 39.891467 29.258944
F 14.356700 47.614066 29.481503
F 14.356700 39.892792 29.481503
F 7.656863 51.474079 29.307531
F 7.656863 36.031532 29.307531
F 7.656863 43.752806 29.307531
F 16.585919 51.474881 29.543292
F 16.585919 36.032334 29.543292
F 16.585919 43.753608 29.543292
F 7.537266 51.467985 32.040340
F 7.537266 36.025438 32.040340
F 7.537266 43.746712 32.040340
F 16.507517 51.474499 32.272596
F 16.507517 36.031952 32.272596
F 16.507517 43.753226 32.272596
F 1.358076 47.631622 17.273938
F 1.358077 39.910348 17.273938
F 10.231130 47.614432 17.539443
F 10.231130 39.893159 17.539443
F 1.259376 50.170349 20.909846
F 1.259377 42.449075 20.909846
F 10.128895 50.188577 21.172954
F 10.128895 42.467303 21.172954
F 1.332437 50.170747 18.210846
F 1.332438 42.449474 18.210846
F 10.205913 50.188386 18.445035
F 10.205913 42.467113 18.445035
F 3.523900 38.598748 18.262494
F 3.523900 46.320022 18.262494
F 12.434528 38.606522 18.506819
F 12.434528 46.327796 18.506819
F 3.549657 51.482726 17.345713
F 3.549657 36.040179 17.345713
F 3.549657 43.761453 17.345713
F 12.459784 51.474992 17.601640
F 12.459784 36.032445 17.601640
F 12.459784 43.753719 17.601640
F 3.449648 38.598654 20.980752
F 3.449648 46.319928 20.980752
F 12.357982 38.606565 21.234534
F 12.357982 46.327838 21.234535
F 5.774095 47.613325 17.414950
F 5.774095 39.892052 17.414950
F 14.688440 47.614404 17.663823
F 14.688440 39.893131 17.663823
F 5.672657 50.188789 21.049586
F 5.672657 42.467515 21.049586
F 14.586788 50.188442 21.296541
F 14.586788 42.467169 21.296541
F 5.748631 50.189367 18.319666
F 5.748632 42.468093 18.319666
F 14.663165 50.188406 18.568977
F 14.663165 42.467132 18.568977
F 7.977577 38.606433 18.383434
F 7.977577 46.327707 18.383434
F 16.891665 38.606452 18.631195
F 16.891666 46.327726 18.631195
F 8.003079 51.475227 17.477093
F 8.003079 36.032680 17.477093
F 8.003079 43.753954 17.477093
F 16.916942 51.475081 17.726030
F 16.916942 36.032534 17.726030
F 16.916942 43.753807 17.726030
F 7.900321 38.606329 21.111784
F 7.900321 46.327603 21.111784
F 16.815426 38.606455 21.358651
F 16.815426 46.327728 21.358651
F 5.437459 34.753365 28.354136
F 5.539954 34.747726 25.615036
F 5.672657 34.746241 21.049586
F 5.748632 34.746820 18.319666
F 9.915980 34.747508 28.453227
F 10.000262 34.746084 25.722228
F 14.381332 34.746295 28.572473
F 14.459344 34.745989 25.843003
F 10.205913 34.745839 18.445035
F 10.128895 34.746030 21.172954
F 0.592074 47.729031 46.554061
F 0.592074 40.007758 46.554061
F 9.410418 47.613887 46.634227
F 9.410418 39.892613 46.634227
F 0.376013 50.255965 47.506368
F 0.376013 42.534692 47.506368
F 9.379556 50.190554 47.537443
F 9.379556 42.469280 47.537443
F 0.437588 47.536293 43.866742
F 0.437588 39.815020 43.866742
F 9.476034 47.611563 43.904277
F 9.476034 39.890289 43.904277
F 2.717314 38.609730 47.462032
F 2.717314 46.331003 47.462033
F 11.617093 38.607230 47.601101
F 11.617093 46.328503 47.601101
F 2.803121 51.468378 43.827305
F 2.803121 36.025831 43.827305
F 2.803121 43.747105 43.827305
F 11.716249 51.473950 43.968334
F 11.716249 36.031403 43.968334
F 11.716249 43.752677 43.968334
F 2.648059 51.489345 46.549331
F 2.648059 36.046798 46.549331
F 2.648059 43.768072 46.549331
F 11.639684 51.473958 46.697221
F 11.639684 36.031411 46.697221
F 11.639684 43.752684 46.697221
F 4.944920 47.616344 46.536398
F 4.944920 39.895070 46.536398
F 13.873249 47.614075 46.759457
F 13.873249 39.892801 46.759457
F 4.896484 50.197497 47.437633
F 4.896484 42.476223 47.437633
F 13.846719 50.189064 47.663869
F 13.846719 42.467790 47.663869
F 4.983228 47.603173 43.802045
F 4.983228 39.881899 43.802045
F 13.946902 47.613507 44.031126
F 13.946902 39.892233 44.031126
F 7.156050 38.607047 47.482970
F 7.156050 46.328321 47.482970
F 16.077707 38.606658 47.726913
F 16.077707 46.327932 47.726913
F 7.250352 51.473684 43.849032
F 7.250352 36.031137 43.849032
F 7.250352 43.752410 43.849032
F 16.178652 51.474759 44.094266
F 16.178652 36.032212 44.094266
F 16.178652 43.753486 44.094266
F 7.163036 51.471965 46.579461
F 7.163036 36.029418 46.579461
F 7.163036 43.750692 46.579461
F 16.102545 51.474769 46.822100
F 16.102545 36.032222 46.822100
F 16.102545 43.753496 46.822100
F 0.865580 50.034827 35.595827
F 0.865581 42.313553 35.595827
F 9.702548 50.190731 35.726102
F 9.702548 42.469458 35.726102
F 9.769264 50.193007 32.993584
F 9.769265 42.471734 32.993584
F 3.025996 38.626503 32.886015
F 3.025996 46.347777 32.886015
F 12.016975 38.608047 33.057259
F 12.016975 46.329320 33.057259
F 2.876591 38.594407 35.623705
F 2.876591 46.315681 35.623705
F 11.936913 38.608775 35.788030
F 11.936913 46.330049 35.788030
F 5.215026 50.189294 35.625716
F 5.215026 42.468021 35.625717
F 14.174903 50.189264 35.848667
F 14.174903 42.467990 35.848667
F 5.239773 50.208654 32.884052
F 5.239773 42.487380 32.884052
F 14.249641 50.189706 33.118535
F 14.249641 42.468432 33.118535
F 7.534120 38.610416 32.941412
F 7.534119 46.331689 32.941412
F 16.482927 38.606863 33.181380
F 16.482927 46.328136 33.181380
F 7.440420 38.612872 35.674596
F 7.440420 46.334146 35.674595
F 16.405824 38.607019 35.910803
F 16.405824 46.328293 35.910803
F 0.772656 47.750407 39.263496
F 0.772656 40.029134 39.263496
F 9.604969 47.612780 39.362221
F 9.604969 39.891507 39.362221
F 0.682814 50.063481 42.910009
F 0.682814 42.342207 42.910008
F 9.507777 50.189427 42.998946
F 9.507777 42.468154 42.998946
F 0.498905 50.277223 40.224317
F 0.498906 42.555950 40.224317
F 9.572580 50.191933 40.267253
F 9.572580 42.470660 40.267253
F 0.557341 47.516992 36.579574
F 0.557341 39.795718 36.579574
F 9.669642 47.610285 36.629782
F 9.669642 39.889011 36.629782
F 2.887528 38.616041 40.188510
F 2.887528 46.337315 40.188511
F 11.815564 38.607891 40.331526
F 11.815564 46.329165 40.331526
F 2.965967 51.462678 36.541659
F 2.965967 36.020131 36.541659
F 2.965967 43.741405 36.541659
F 11.915412 51.473302 36.693882
F 11.915412 36.030755 36.693882
F 11.915412 43.752028 36.693882
F 2.804230 51.489453 39.272608
F 2.804229 36.046906 39.272608
F 2.804230 43.768180 39.272609
F 11.837535 51.473119 39.424812
F 11.837535 36.030572 39.424812
F 11.837535 43.751846 39.424812
F 2.726933 38.592118 42.913936
F 2.726933 46.313392 42.913937
F 11.738580 38.607965 43.061930
F 11.738580 46.329239 43.061930
F 5.125490 47.615036 39.261378
F 5.125490 39.893762 39.261378
F 14.074125 47.613699 39.486482
F 14.074125 39.892425 39.486482
F 5.035784 50.187020 42.900071
F 5.035784 42.465747 42.900071
F 13.973637 50.188907 43.123968
F 13.973637 42.467633 43.123968
F 5.068217 50.202019 40.162523
F 5.068217 42.480746 40.162523
F 14.047261 50.189494 40.394291
F 14.047261 42.468221 40.394291
F 5.150618 47.597466 36.520768
F 5.150618 39.876192 36.520768
F 14.148038 47.613166 36.756373
F 14.148038 39.891892 36.756373
F 7.343986 38.609034 40.211527
F 7.343986 46.330308 40.211527
F 16.279761 38.606846 40.457470
F 16.279761 46.328119 40.457470
F 7.438214 51.471242 36.574651
F 7.438214 36.028695 36.574651
F 7.438214 43.749969 36.574651
F 16.381082 51.474606 36.819435
F 16.381081 36.032059 36.819435
F 16.381082 43.753333 36.819435
F 7.348265 51.469738 39.308255
F 7.348265 36.027191 39.308255
F 7.348265 43.748465 39.308255
F 16.304563 51.474566 39.548870
F 16.304563 36.032019 39.548870
F 16.304563 43.753293 39.548870
F 7.255919 38.610646 42.944147
F 7.255919 46.331919 42.944147
F 16.203511 38.606850 43.186537
F 16.203511 46.328124 43.186537
F 0.376012 34.813418 47.506368
F 0.498905 34.834676 40.224317
F 4.896484 34.754950 47.437633
F 5.215026 34.746747 35.625716
F 5.239773 34.766106 32.884052
F 0.617187 34.815804 32.904096
F 5.068217 34.759472 40.162523
F 9.379556 34.748007 47.537443
F 13.846719 34.746517 47.663869
F 9.702548 34.748184 35.726102
F 9.769265 34.750460 32.993584
F 14.174903 34.746717 35.848667
F 14.249641 34.747159 33.118535
F 9.507777 34.746880 42.998946
F 9.572580 34.749386 40.267253
F 13.973637 34.746359 43.123968
F 14.047261 34.746947 40.394291
F 0.617187 50.258351 32.904097
F 0.617187 42.537078 32.904097
F 0.498533 50.084527 50.195127
F 0.498534 42.363253 50.195127
F 9.312992 50.188347 50.264093
F 9.312992 42.467074 50.264093
F 2.567298 38.591724 50.180309
F 2.567298 46.312998 50.180309
F 11.540941 38.606987 50.327060
F 11.540941 46.328260 50.327060
F 4.851658 50.185837 50.168392
F 4.851658 42.464564 50.168392
F 13.773031 50.188378 50.389536
F 13.773031 42.467104 50.389536
F 7.068989 38.608747 50.210021
F 7.068989 46.330020 50.210021
F 16.001774 38.606499 50.452231
F 16.001774 46.327773 50.452231
F 0.398059 47.704138 53.831322
F 0.398059 39.982865 53.831322
F 9.217245 47.612700 53.885316
F 9.217245 39.891427 53.885316
F 0.285731 50.100210 57.465683
F 0.285732 42.378937 57.465682
F 9.127107 50.161010 57.506058
F 9.127107 42.439736 57.506058
F 0.245596 50.229597 54.772639
F 0.245596 42.508324 54.772639
F 9.187578 50.186106 54.782888
F 9.187578 42.464832 54.782888
F 0.312989 47.557512 51.141054
F 0.312989 39.836238 51.141053
F 9.283107 47.612673 51.162516
F 9.283107 39.891399 51.162516
F 2.535213 38.602480 54.719879
F 2.535213 46.323754 54.719879
F 11.419782 38.603719 54.849029
F 11.419782 46.324992 54.849029
F 2.629215 51.475139 51.092678
F 2.629215 36.032592 51.092678
F 2.629215 43.753866 51.092678
F 11.518096 51.474405 51.226595
F 11.518096 36.031858 51.226595
F 11.518096 43.753132 51.226595
F 2.481381 51.489007 53.807359
F 2.481381 36.046460 53.807359
F 2.481381 43.767734 53.807359
F 11.443241 51.472668 53.949730
F 11.443241 36.030121 53.949730
F 11.443241 43.751394 53.949730
F 2.389192 38.582878 57.432311
F 2.389192 46.304152 57.432311
F 11.349183 38.581476 57.573969
F 11.349183 46.302749 57.573969
F 4.754902 47.613651 53.793675
F 4.754902 39.892377 53.793675
F 13.673678 47.612126 54.012693
F 13.673678 39.890852 54.012693
F 4.666001 50.171482 57.404363
F 4.666001 42.450208 57.404363
F 13.578191 50.163475 57.637038
F 13.578191 42.442201 57.637038
F 4.719066 50.192344 54.682889
F 4.719066 42.471070 54.682889
F 13.647645 50.185721 54.911938
F 13.647645 42.464448 54.911937
F 4.808018 47.606895 51.066979
F 4.808018 39.885622 51.066979
F 13.746754 47.613718 51.289488
F 13.746754 39.892444 51.289488
F 6.967046 38.603320 54.722292
F 6.967046 46.324594 54.722292
F 15.877215 38.603526 54.974830
F 15.877215 46.324800 54.974830
F 7.061139 51.474740 51.108210
F 7.061139 36.032193 51.108210
F 7.061139 43.753466 51.108210
F 15.977017 51.474738 51.352435
F 15.977017 36.032191 51.352434
F 15.977017 43.753464 51.352435
F 6.976250 51.470448 53.830840
F 6.976250 36.027901 53.830840
F 6.976250 43.749175 53.830840
F 15.901940 51.472653 54.075407
F 15.901940 36.030105 54.075407
F 15.901940 43.751379 54.075407
F 6.894867 38.584304 57.441425
F 6.894867 46.305578 57.441425
F 15.805871 38.581763 57.699855
F 15.805871 46.303037 57.699855
F 0.232485 47.680212 61.130433
F 0.232485 39.958938 61.130433
F 9.023047 47.459615 61.149217
F 9.023047 39.738342 61.149217
F 0.183073 50.071133 64.857128
F 0.183077 42.349861 64.857127
F 8.733724 49.558454 64.794041
F 8.733725 41.837181 64.794041
F 15.406408 45.695899 64.983937
F 15.406408 37.974625 64.983937
F 0.151435 50.194764 62.115518
F 0.151435 42.473491 62.115517
F 8.981178 50.014354 62.081110
F 8.981178 42.293080 62.081110
F 0.183416 47.585338 58.431676
F 0.183416 39.864064 58.431676
F 9.094843 47.584937 58.418823
F 9.094843 39.863663 58.418823
F 2.381107 38.504910 61.886299
F 2.381107 46.226184 61.886300
F 11.203964 38.429922 62.145360
F 11.203964 46.151196 62.145360
F 2.445726 51.459066 58.316557
F 2.445726 36.016519 58.316556
F 2.445726 43.737793 58.316556
F 11.324157 51.445517 58.483430
F 11.324157 36.002970 58.483430
F 11.324157 43.724244 58.483430
F 2.346447 51.381662 61.024076
F 2.346446 35.939116 61.024076
F 2.346446 43.660390 61.024075
F 11.241604 51.315164 61.214849
F 11.241604 35.872617 61.214849
F 11.241604 43.593891 61.214849
F 2.247781 38.096364 64.524183
F 2.247781 45.817640 64.524185
F 10.954588 37.974541 64.858783
F 10.954588 45.695815 64.858783
F 4.629938 47.494009 60.994847
F 4.629938 39.772735 60.994846
F 13.466058 47.453262 61.278664
F 13.466058 39.731988 61.278664
F 4.255543 49.544708 64.670520
F 4.255548 41.823440 64.670518
F 13.181129 49.557092 64.921398
F 13.181129 41.835818 64.921398
F 4.539823 50.039463 61.951744
F 4.539823 42.318190 61.951742
F 13.429308 50.011801 62.207442
F 13.429309 42.290528 62.207442
F 4.642092 47.587116 58.281652
F 4.642092 39.865842 58.281652
F 13.550937 47.584693 58.546715
F 13.550937 39.863420 58.546715
F 6.769583 38.437429 62.020447
F 6.769583 46.158703 62.020447
F 15.656481 38.430117 62.269824
F 15.656481 46.151391 62.269824
F 6.878369 51.450405 58.343283
F 6.878370 36.007858 58.343282
F 6.878370 43.729132 58.343282
F 15.779765 51.445493 58.609455
F 15.779765 36.002946 58.609455
F 15.779765 43.724220 58.609455
F 6.813292 51.333718 61.070396
F 6.813294 35.891173 61.070395
F 6.813295 43.612447 61.070395
F 15.692911 51.313618 61.341413
F 15.692911 35.871071 61.341413
F 15.692911 43.592345 61.341413
F 6.525085 37.979218 64.731195
F 6.525085 45.700493 64.731195
F 17.634523 41.835335 65.046086
F 17.634522 49.556609 65.046086
F 4.719066 34.749796 54.682889
F 0.151435 34.752217 62.115517
F 0.245596 34.787050 54.772639
F 9.312992 34.745800 50.264093
F 13.773031 34.745830 50.389536
F 1.712541 55.503339 2.874291
F 1.712543 63.224614 2.874290
F 10.652727 55.511840 2.998810
F 10.652727 63.233114 2.998810
F 1.635654 57.935463 6.444027
F 1.635654 65.656737 6.444027
F 10.529161 57.939472 6.656811
F 10.529161 65.660746 6.656811
F 1.718746 58.073562 3.748719
F 1.718746 65.794836 3.748719
F 10.614792 58.072218 3.924883
F 10.614792 65.793492 3.924883
F 1.967786 56.020893 0.237158
F 1.967790 63.742169 0.237155
F 10.913032 55.965485 0.285299
F 10.913032 63.686760 0.285299
F 3.935749 54.193977 3.769599
F 3.935748 61.915251 3.769599
F 12.845790 54.210654 3.987556
F 12.845790 61.931928 3.987556
F 4.249182 59.815992 0.101771
F 4.249182 67.537267 0.101771
F 13.135926 59.827648 0.346015
F 13.135926 67.548922 0.346015
F 3.952044 59.375026 2.814105
F 3.952044 67.096300 2.814105
F 12.881735 59.372175 3.059852
F 12.881735 67.093449 3.059852
F 3.846863 54.069765 6.482357
F 3.846863 61.791038 6.482357
F 12.758648 54.078729 6.719483
F 12.758648 61.800003 6.719483
F 6.187373 55.511363 2.876098
F 6.187373 63.232637 2.876098
F 15.111368 55.511685 3.121751
F 15.111368 63.232959 3.121751
F 6.069565 57.940596 6.531970
F 6.069565 65.661870 6.531970
F 14.987438 57.939350 6.781550
F 14.987438 65.660624 6.781550
F 6.150049 58.074886 3.799963
F 6.150049 65.796160 3.799963
F 15.074683 58.071298 4.049488
F 15.074683 65.792572 4.049488
F 6.443145 55.978789 0.155489
F 6.443147 63.700063 0.155490
F 15.363724 55.967186 0.407778
F 15.363725 63.688460 0.407778
F 8.384976 54.212692 3.862592
F 8.384977 61.933966 3.862592
F 17.303601 54.210559 4.111746
F 17.303601 61.931833 4.111746
F 8.689555 59.826267 0.224769
F 8.689555 67.547542 0.224769
F 17.590764 59.828098 0.469658
F 17.590764 67.549372 0.469658
F 8.420537 59.373202 2.936917
F 8.420537 67.094476 2.936917
F 17.340019 59.372409 3.183760
F 17.340019 67.093683 3.183760
F 8.300489 54.079029 6.594669
F 8.300489 61.800302 6.594669
F 17.216175 54.078634 6.843738
F 17.216175 61.799907 6.843738
F 1.545388 55.349566 10.024589
F 1.545389 63.070841 10.024589
F 10.432110 55.338563 10.291276
F 10.432110 63.059837 10.291276
F 1.454505 57.893695 13.645444
F 1.454505 65.614969 13.645443
F 10.332359 57.909861 13.913567
F 10.332359 65.631135 13.913567
F 1.523266 57.893657 10.948817
F 1.523266 65.614932 10.948817
F 10.407107 57.912080 11.190566
F 10.407107 65.633354 11.190566
F 1.612311 55.369555 7.327230
F 1.612311 63.090830 7.327230
F 10.503388 55.360306 7.566234
F 10.503388 63.081580 7.566233
F 3.719507 54.045712 11.004989
F 3.719507 61.766985 11.004989
F 12.635972 54.051415 11.253104
F 12.635972 61.772688 11.253104
F 3.823803 59.227200 7.394355
F 3.823803 66.948474 7.394355
F 12.732114 59.220813 7.628571
F 12.732114 66.942087 7.628571
F 3.748280 59.205434 10.104538
F 3.748281 66.926709 10.104538
F 12.661060 59.199212 10.353660
F 12.661060 66.920486 10.353660
F 3.649110 54.042219 13.718760
F 3.649111 61.763493 13.718760
F 12.560980 54.049270 13.976079
F 12.560980 61.770544 13.976079
F 5.973145 55.337679 10.168074
F 5.973145 63.058953 10.168074
F 14.889786 55.338619 10.416021
F 14.889786 63.059892 10.416021
F 5.874514 57.910978 13.789732
F 5.874514 65.632252 13.789732
F 14.789627 57.909874 14.038340
F 14.789627 65.631148 14.038340
F 5.949628 57.912882 11.065806
F 5.949628 65.634156 11.065806
F 14.864758 57.912002 11.315447
F 14.864758 65.633276 11.315447
F 6.047186 55.361376 7.443160
F 6.047186 63.082650 7.443159
F 14.961228 55.360339 7.691017
F 14.961228 63.081613 7.691017
F 8.178139 54.051278 11.127960
F 8.178139 61.772551 11.127959
F 17.093311 54.051313 11.377758
F 17.093312 61.772587 11.377758
F 8.273694 59.220728 7.502917
F 8.273694 66.942002 7.502917
F 17.189783 59.221027 7.753279
F 17.189783 66.942301 7.753279
F 8.203552 59.199178 10.228075
F 8.203552 66.920452 10.228075
F 17.118344 59.199310 10.478238
F 17.118344 66.920584 10.478238
F 8.103977 54.049177 13.850946
F 8.103977 61.770451 13.850946
F 17.018125 54.049195 14.100578
F 17.018125 61.770468 14.100578
F 1.429429 55.352828 14.576172
F 1.429430 63.074102 14.576172
F 10.307144 55.335830 14.814168
F 10.307144 63.057104 14.814168
F 3.622684 59.203783 14.629413
F 3.622684 66.925058 14.629413
F 12.535842 59.196404 14.876430
F 12.535842 66.917678 14.876430
F 5.849034 55.334402 14.687882
F 5.849034 63.055676 14.687882
F 14.764496 55.335811 14.938711
F 14.764496 63.057085 14.938711
F 8.078807 59.196520 14.751837
F 8.078807 66.917794 14.751837
F 16.992995 59.196488 15.000989
F 16.992995 66.917762 15.000989
F 3.649110 69.484767 13.718760
F 3.719507 69.488259 11.004989
F 1.160323 55.351746 24.549866
F 1.160324 63.073020 24.549866
F 10.025528 55.335413 24.811258
F 10.025528 63.056686 24.811258
F 1.046620 57.900892 28.184767
F 1.046620 65.622166 28.184767
F 9.915980 57.911329 28.453227
F 9.915981 65.632603 28.453227
F 1.134303 57.891042 25.486404
F 1.134304 65.612316 25.486404
F 10.000262 57.909904 25.722228
F 10.000262 65.631178 25.722228
F 1.233446 55.352940 21.850040
F 1.233447 63.074214 21.850040
F 10.103881 55.335657 22.081687
F 10.103881 63.056931 22.081687
F 3.318137 54.039235 25.559340
F 3.318137 61.760508 25.559340
F 12.230273 54.049231 25.781469
F 12.230273 61.770505 25.781469
F 3.423753 59.204804 21.902004
F 3.423754 66.926079 21.902004
F 12.332663 59.196218 22.143021
F 12.332663 66.917492 22.143021
F 3.349023 59.207040 24.622124
F 3.349024 66.928315 24.622124
F 12.255050 59.195936 24.872204
F 12.255050 66.917210 24.872204
F 3.225100 54.039014 28.285977
F 3.225100 61.760287 28.285977
F 12.151194 54.049576 28.511383
F 12.151194 61.770849 28.511383
F 5.565655 55.336231 24.695442
F 5.565655 63.057505 24.695442
F 14.484792 55.335590 24.933587
F 14.484792 63.056864 24.933587
F 5.437459 57.917186 28.354136
F 5.437459 65.638460 28.354136
F 14.381332 57.910116 28.572473
F 14.381332 65.631390 28.572473
F 5.539954 57.911547 25.615036
F 5.539954 65.632821 25.615036
F 14.459344 57.909809 25.843003
F 14.459344 65.631083 25.843003
F 5.646443 55.335062 21.961858
F 5.646443 63.056336 21.961858
F 14.561497 55.335646 22.204761
F 14.561497 63.056920 22.204761
F 7.771174 54.049312 25.663752
F 7.771174 61.770586 25.663752
F 16.688295 54.049040 25.904818
F 16.688295 61.770314 25.904818
F 7.875207 59.196163 22.022457
F 7.875207 66.917437 22.022457
F 16.790052 59.196330 22.266909
F 16.790052 66.917604 22.266909
F 7.794333 59.195217 24.753351
F 7.794333 66.916491 24.753351
F 16.713584 59.196279 24.995568
F 16.713584 66.917553 24.995568
F 7.684855 54.050865 28.395987
F 7.684855 61.772138 28.395987
F 16.611525 54.049119 28.633894
F 16.611525 61.770393 28.633894
F 0.908570 55.461956 31.872489
F 0.908571 63.183231 31.872489
F 9.802303 55.332476 32.092556
F 9.802303 63.053750 32.092556
F 3.523900 69.483843 18.262494
F 3.225100 69.481561 28.285977
F 1.025226 55.382342 29.167160
F 1.025227 63.103616 29.167160
F 9.894486 55.334793 29.361382
F 9.894487 63.056067 29.361382
F 3.181442 59.208883 29.243239
F 3.181442 66.930157 29.243239
F 12.124894 59.195468 29.420556
F 12.124894 66.916742 29.420556
F 2.957092 59.206036 31.981890
F 2.957092 66.927310 31.981890
F 12.037875 59.193767 32.151000
F 12.037875 66.915041 32.151000
F 5.304047 55.332437 31.997384
F 5.304047 63.053711 31.997384
F 14.276622 55.334752 32.211191
F 14.276622 63.056026 32.211191
F 5.427277 55.334014 29.258944
F 5.427277 63.055288 29.258944
F 14.356700 55.335339 29.481503
F 14.356700 63.056613 29.481503
F 7.656863 59.195353 29.307531
F 7.656863 66.916627 29.307531
F 16.585919 59.196155 29.543292
F 16.585919 66.917429 29.543292
F 7.537266 59.189258 32.040340
F 7.537266 66.910532 32.040340
F 16.507517 59.195773 32.272596
F 16.507517 66.917046 32.272596
F 1.358076 55.352894 17.273938
F 1.358077 63.074169 17.273938
F 10.231130 55.335705 17.539443
F 10.231130 63.056979 17.539443
F 1.259376 57.891621 20.909846
F 1.259377 65.612896 20.909846
F 10.128895 57.909850 21.172954
F 10.128895 65.631124 21.172954
F 1.332438 57.892020 18.210846
F 1.332438 65.613294 18.210846
F 10.205913 57.909659 18.445035
F 10.205913 65.630933 18.445035
F 3.523900 54.041295 18.262495
F 3.523900 61.762569 18.262494
F 12.434528 54.049069 18.506819
F 12.434528 61.770343 18.506819
F 3.549657 59.204000 17.345713
F 3.549657 66.925274 17.345713
F 12.459784 59.196266 17.601640
F 12.459784 66.917540 17.601640
F 3.449648 54.041201 20.980752
F 3.449648 61.762475 20.980752
F 12.357982 54.049112 21.234535
F 12.357982 61.770385 21.234534
F 5.774095 55.334598 17.414950
F 5.774095 63.055872 17.414950
F 14.688440 55.335678 17.663823
F 14.688440 63.056951 17.663823
F 5.672657 57.910062 21.049586
F 5.672657 65.631336 21.049586
F 14.586788 57.909715 21.296541
F 14.586788 65.630989 21.296541
F 5.748632 57.910640 18.319666
F 5.748632 65.631914 18.319666
F 14.663165 57.909679 18.568977
F 14.663165 65.630953 18.568977
F 7.977577 54.048980 18.383434
F 7.977577 61.770253 18.383434
F 16.891666 54.048999 18.631195
F 16.891666 61.770272 18.631195
F 8.003079 59.196500 17.477093
F 8.003079 66.917774 17.477093
F 16.916942 59.196354 17.726030
F 16.916942 66.917628 17.726030
F 7.900321 54.048876 21.111784
F 7.900321 61.770150 21.111784
F 16.815427 54.049002 21.358651
F 16.815427 61.770275 21.358651
F 3.318137 69.481782 25.559340
F 3.449648 69.483749 20.980752
F 7.900321 69.491424 21.111784
F 0.592074 55.450304 46.554061
F 0.592074 63.171579 46.554061
F 9.410418 55.335160 46.634227
F 9.410418 63.056434 46.634227
F 0.376012 57.977238 47.506368
F 0.376013 65.698512 47.506368
F 9.379556 57.911827 47.537443
F 9.379556 65.633101 47.537443
F 0.437588 55.257566 43.866742
F 0.437588 62.978840 43.866742
F 9.476034 55.332836 43.904277
F 9.476034 63.054110 43.904277
F 2.717314 54.052276 47.462033
F 2.717314 61.773550 47.462032
F 11.617093 54.049776 47.601101
F 11.617093 61.771050 47.601101
F 2.803121 59.189652 43.827305
F 2.803121 66.910926 43.827305
F 11.716249 59.195224 43.968334
F 11.716249 66.916498 43.968334
F 2.648059 59.210618 46.549331
F 2.648059 66.931892 46.549331
F 11.639684 59.195231 46.697221
F 11.639684 66.916505 46.697221
F 4.944920 55.337617 46.536398
F 4.944920 63.058891 46.536398
F 13.873249 55.335348 46.759457
F 13.873249 63.056622 46.759457
F 4.896484 57.918770 47.437633
F 4.896484 65.640044 47.437633
F 13.846719 57.910337 47.663869
F 13.846719 65.631611 47.663869
F 4.983228 55.324446 43.802045
F 4.983228 63.045720 43.802045
F 13.946902 55.334780 44.031126
F 13.946902 63.056054 44.031126
F 7.156050 54.049594 47.482970
F 7.156050 61.770867 47.482970
F 16.077707 54.049205 47.726913
F 16.077707 61.770479 47.726913
F 7.250352 59.194957 43.849032
F 7.250352 66.916231 43.849032
F 16.178652 59.196032 44.094266
F 16.178652 66.917306 44.094266
F 7.163036 59.193238 46.579461
F 7.163036 66.914512 46.579461
F 16.102545 59.196042 46.822100
F 16.102545 66.917316 46.822100
F 0.865581 57.756099 35.595826
F 0.865581 65.477374 35.595827
F 9.702548 57.912004 35.726102
F 9.702548 65.633278 35.726102
F 9.769265 57.914280 32.993584
F 9.769265 65.635554 32.993584
F 3.025996 54.069050 32.886015
F 3.025996 61.790324 32.886015
F 12.016975 54.050593 33.057259
F 12.016975 61.771867 33.057259
F 2.876591 54.036954 35.623705
F 2.876591 61.758227 35.623705
F 11.936913 54.051322 35.788030
F 11.936913 61.772596 35.788030
F 5.215026 57.910568 35.625716
F 5.215026 65.631842 35.625717
F 14.174903 57.910537 35.848667
F 14.174903 65.631811 35.848667
F 5.239773 57.929927 32.884052
F 5.239773 65.651201 32.884052
F 14.249641 57.910979 33.118535
F 14.249641 65.632253 33.118535
F 7.534119 54.052962 32.941412
F 7.534120 61.774236 32.941412
F 16.482927 54.049410 33.181380
F 16.482927 61.770683 33.181380
F 7.440420 54.055419 35.674595
F 7.440420 61.776692 35.674596
F 16.405824 54.049566 35.910803
F 16.405824 61.770839 35.910803
F 0.772656 55.471680 39.263496
F 0.772656 63.192954 39.263496
F 9.604969 55.334053 39.362221
F 9.604969 63.055327 39.362221
F 0.682814 57.784754 42.910008
F 0.682814 65.506028 42.910008
F 9.507777 57.910701 42.998946
F 9.507777 65.631974 42.998946
F 0.498905 57.998496 40.224317
F 0.498906 65.719771 40.224317
F 9.572580 57.913207 40.267253
F 9.572580 65.634480 40.267253
F 0.557341 55.238265 36.579574
F 0.557341 62.959539 36.579574
F 9.669642 55.331558 36.629782
F 9.669642 63.052832 36.629782
F 2.887528 54.058588 40.188511
F 2.887528 61.779861 40.188510
F 11.815564 54.050438 40.331526
F 11.815564 61.771712 40.331526
F 2.965967 59.183952 36.541659
F 2.965967 66.905226 36.541659
F 11.915412 59.194575 36.693882
F 11.915412 66.915849 36.693882
F 2.804229 59.210726 39.272609
F 2.804230 66.932000 39.272609
F 11.837535 59.194393 39.424812
F 11.837535 66.915667 39.424812
F 2.726933 54.034665 42.913936
F 2.726933 61.755939 42.913937
F 11.738580 54.050512 43.061930
F 11.738580 61.771786 43.061930
F 5.125490 55.336309 39.261378
F 5.125490 63.057583 39.261378
F 14.074125 55.334972 39.486482
F 14.074125 63.056246 39.486482
F 5.035784 57.908293 42.900071
F 5.035784 65.629567 42.900071
F 13.973637 57.910180 43.123968
F 13.973637 65.631454 43.123968
F 5.068217 57.923292 40.162523
F 5.068217 65.644566 40.162523
F 14.047261 57.910767 40.394291
F 14.047261 65.632041 40.394291
F 5.150618 55.318739 36.520768
F 5.150618 63.040013 36.520767
F 14.148038 55.334439 36.756373
F 14.148038 63.055713 36.756373
F 7.343986 54.051581 40.211527
F 7.343986 61.772854 40.211527
F 16.279761 54.049392 40.457470
F 16.279761 61.770666 40.457470
F 7.438214 59.192515 36.574651
F 7.438214 66.913789 36.574651
F 16.381082 59.195880 36.819435
F 16.381082 66.917154 36.819435
F 7.348265 59.191012 39.308255
F 7.348265 66.912286 39.308255
F 16.304563 59.195840 39.548870
F 16.304563 66.917114 39.548870
F 7.255919 54.053192 42.944147
F 7.255919 61.774466 42.944147
F 16.203511 54.049397 43.186537
F 16.203511 61.770670 43.186537
F 0.617187 65.700899 32.904097
F 2.726933 69.477213 42.913937
F 2.876591 69.479501 35.623705
F 0.617187 57.979624 32.904096
F 0.498534 57.805800 50.195127
F 0.498534 65.527074 50.195127
F 9.312992 57.909620 50.264093
F 9.312992 65.630894 50.264093
F 2.567299 54.034271 50.180309
F 2.567298 61.755544 50.180309
F 11.540941 54.049534 50.327060
F 11.540941 61.770807 50.327060
F 4.851658 57.907111 50.168391
F 4.851658 65.628385 50.168392
F 13.773031 57.909651 50.389536
F 13.773031 65.630925 50.389536
F 7.068989 54.051294 50.210021
F 7.068989 61.772567 50.210021
F 16.001774 54.049046 50.452231
F 16.001774 61.770320 50.452231
F 0.398059 55.425411 53.831322
F 0.398059 63.146685 53.831322
F 9.217245 55.333973 53.885316
F 9.217245 63.055247 53.885316
F 0.285732 57.821483 57.465682
F 0.285732 65.542757 57.465682
F 9.127107 57.882283 57.506058
F 9.127107 65.603557 57.506058
F 0.245596 57.950870 54.772639
F 0.245596 65.672144 54.772639
F 9.187578 57.907379 54.782888
F 9.187578 65.628653 54.782888
F 0.312989 55.278784 51.141054
F 0.312989 63.000058 51.141053
F 9.283107 55.333946 51.162516
F 9.283107 63.055220 51.162516
F 2.535213 54.045027 54.719879
F 2.535213 61.766300 54.719879
F 11.419782 54.046266 54.849029
F 11.419782 61.767539 54.849029
F 2.629215 59.196412 51.092678
F 2.629215 66.917686 51.092678
F 11.518096 59.195678 51.226595
F 11.518096 66.916952 51.226595
F 2.481381 59.210280 53.807359
F 2.481381 66.931554 53.807359
F 11.443241 59.193941 53.949730
F 11.443241 66.915215 53.949730
F 2.389192 54.025425 57.432311
F 2.389192 61.746698 57.432311
F 11.349183 54.024023 57.573969
F 11.349183 61.745296 57.573969
F 4.754902 55.334924 53.793675
F 4.754902 63.056198 53.793675
F 13.673678 55.333399 54.012693
F 13.673678 63.054673 54.012693
F 4.666001 57.892755 57.404363
F 4.666001 65.614029 57.404363
F 13.578191 57.884748 57.637038
F 13.578191 65.606022 57.637038
F 4.719066 57.913617 54.682889
F 4.719066 65.634891 54.682889
F 13.647645 57.906994 54.911937
F 13.647645 65.628268 54.911937
F 4.808018 55.328168 51.066979
F 4.808018 63.049442 51.066979
F 13.746754 55.334991 51.289488
F 13.746754 63.056265 51.289488
F 6.967046 54.045867 54.722292
F 6.967046 61.767141 54.722292
F 15.877215 54.046073 54.974830
F 15.877215 61.767347 54.974830
F 7.061139 59.196013 51.108210
F 7.061139 66.917287 51.108210
F 15.977017 59.196011 51.352434
F 15.977017 66.917285 51.352435
F 6.976250 59.191721 53.830840
F 6.976250 66.912995 53.830840
F 15.901940 59.193926 54.075407
F 15.901940 66.915200 54.075407
F 6.894867 54.026851 57.441426
F 6.894867 61.748125 57.441426
F 15.805871 54.024310 57.699855
F 15.805872 61.745583 57.699855
F 0.232485 55.401485 61.130433
F 0.232485 63.122759 61.130433
F 9.023047 55.180888 61.149217
F 9.023047 62.902162 61.149217
F 0.183076 57.792407 64.857127
F 0.183076 65.513680 64.857126
F 8.733724 57.279727 64.794041
F 8.733725 65.001002 64.794041
F 10.954588 68.859635 64.858783
F 2.247781 68.981461 64.524185
F 0.151435 57.916037 62.115516
F 0.151435 65.637312 62.115517
F 8.981178 57.735627 62.081110
F 8.981179 65.456901 62.081110
F 0.183416 55.306610 58.431676
F 0.183416 63.027884 58.431676
F 9.094843 55.306210 58.418823
F 9.094843 63.027484 58.418823
F 2.381106 53.947457 61.886299
F 2.381107 61.668731 61.886299
F 11.203963 53.872469 62.145360
F 11.203964 61.593742 62.145360
F 2.445726 59.180340 58.316556
F 2.445726 66.901614 58.316556
F 11.324157 59.166791 58.483430
F 11.324157 66.888065 58.483429
F 2.346446 59.102936 61.024076
F 2.346446 66.824211 61.024076
F 11.241604 59.036437 61.214849
F 11.241604 66.757711 61.214849
F 2.247782 53.538909 64.524182
F 2.247781 61.260185 64.524183
F 10.954588 53.417087 64.858783
F 10.954588 61.138361 64.858783
F 4.629938 55.215281 60.994846
F 4.629938 62.936556 60.994847
F 13.466058 55.174535 61.278664
F 13.466058 62.895809 61.278664
F 4.255547 57.265986 64.670518
F 4.255547 64.987259 64.670519
F 13.181129 57.278364 64.921398
F 13.181129 64.999639 64.921398
F 4.539823 57.760736 61.951742
F 4.539823 65.482010 61.951742
F 13.429308 57.733074 62.207442
F 13.429309 65.454348 62.207442
F 4.642092 55.308389 58.281652
F 4.642092 63.029663 58.281652
F 13.550937 55.305966 58.546715
F 13.550937 63.027240 58.546715
F 6.769582 53.879976 62.020447
F 6.769583 61.601250 62.020447
F 15.656481 53.872664 62.269824
F 15.656481 61.593938 62.269824
F 6.878370 59.171679 58.343282
F 6.878369 66.892953 58.343282
F 15.779765 59.166767 58.609455
F 15.779765 66.888041 58.609455
F 6.813295 59.054994 61.070395
F 6.813294 66.776267 61.070395
F 15.692911 59.034892 61.341413
F 15.692911 66.756166 61.341413
F 6.525084 53.421764 64.731195
F 6.525085 61.143039 64.731195
F 15.406408 53.417172 64.983937
F 15.406408 61.138445 64.983937
F 2.567298 69.476818 50.180309
F 15.406408 68.859719 64.983937
F 17.634523 64.999156 65.046086
F 17.634522 57.277882 65.046086
F 6.525085 68.864314 64.731195
F 2.535213 69.487574 54.719879
F 11.419782 69.488813 54.849029
F 2.389192 69.467972 57.432311
F 11.349183 69.466570 57.573969
F 6.967046 69.488415 54.722292
F 6.894867 69.469399 57.441425
F 15.877215 69.488621 54.974830
F 15.805871 69.466857 57.699855
F 15.656482 69.315212 62.269824
F 2.381107 69.390005 61.886300
F 11.203964 69.315016 62.145360
F 6.769583 69.322524 62.020447
F 28.481139 1.463005 3.494773
F 28.481139 9.184278 3.494773
F 28.481139 16.905552 3.494773
F 19.568550 1.462945 3.245891
F 19.568550 9.184218 3.245891
F 19.568550 16.905492 3.245891
F 28.357235 3.890277 7.154853
F 28.357235 11.611550 7.154853
F 19.444568 3.890315 6.905928
F 19.444568 11.611589 6.905928
F 28.444560 4.022220 4.422915
F 28.444560 11.743494 4.422915
F 19.531969 4.022261 4.173953
F 19.531969 11.743534 4.173953
F 28.731067 1.918577 0.780697
F 28.731066 9.639850 0.780697
F 28.731067 17.361124 0.780697
F 19.818872 1.918564 0.531800
F 19.818871 9.639837 0.531800
F 19.818872 17.361111 0.531800
F 30.672601 7.882845 4.485189
F 30.672601 15.604119 4.485189
F 25.905872 12.868911 15.249998
F 21.760226 7.882874 4.236192
F 21.760226 15.604148 4.236192
F 19.221341 16.729519 15.063256
F 30.959044 5.779186 0.842976
F 30.959044 13.500460 0.842976
F 22.046872 5.779223 0.593993
F 22.046872 13.500497 0.593993
F 30.709244 5.323633 3.557046
F 30.709244 13.044906 3.557046
F 21.796798 5.323614 3.308085
F 21.796798 13.044888 3.308085
F 30.585410 7.750931 7.217141
F 30.585410 15.472204 7.217141
F 25.905872 5.147637 15.249998
F 21.672829 7.750923 6.968139
F 21.672829 15.472197 6.968139
F 21.672829 0.029650 6.968139
F 32.937262 1.463004 3.619361
F 32.937261 9.184277 3.619361
F 32.937261 16.905551 3.619361
F 24.024957 1.462996 3.370300
F 24.024957 9.184269 3.370300
F 24.024957 16.905543 3.370300
F 32.813768 3.890343 7.279516
F 32.813768 11.611617 7.279516
F 23.900985 3.890274 7.030364
F 23.900985 11.611548 7.030365
F 32.900714 4.022221 4.547518
F 32.900714 11.743495 4.547518
F 23.988369 4.022227 4.298429
F 23.988369 11.743501 4.298429
F 33.186880 1.918487 0.905307
F 33.186879 9.639760 0.905307
F 33.186880 17.361034 0.905307
F 24.274953 1.918588 0.656215
F 24.274953 9.639861 0.656215
F 24.274953 17.361135 0.656215
F 35.128624 7.882822 4.610000
F 35.128624 15.604096 4.610000
F 34.821264 12.868373 15.499055
F 26.216470 7.882858 4.360670
F 26.216470 15.604131 4.360670
F 34.821264 5.147099 15.499055
F 35.414120 5.778904 0.967888
F 35.414119 13.500177 0.967888
F 26.503022 5.779222 0.718451
F 26.503022 13.500496 0.718451
F 35.165346 5.323629 3.681879
F 35.165346 13.044903 3.681879
F 26.253062 5.323638 3.432532
F 26.253062 13.044911 3.432532
F 35.042306 7.751042 7.342083
F 35.042306 15.472316 7.342083
F 23.677725 16.729551 15.187759
F 26.129106 7.750907 7.092601
F 26.129106 15.472181 7.092601
F 23.677725 9.008278 15.187759
F 28.259408 1.289820 10.789420
F 28.259408 9.011093 10.789420
F 28.259408 16.732367 10.789420
F 19.346710 1.289799 10.540463
F 19.346710 9.011072 10.540463
F 19.346710 16.732346 10.540463
F 28.159218 3.860878 14.411774
F 28.159218 11.582152 14.411774
F 19.246470 3.860883 14.162802
F 19.246470 11.582156 14.162802
F 28.234376 3.862979 11.689021
F 28.234376 11.584252 11.689021
F 19.321680 3.862998 11.440034
F 19.321680 11.584272 11.440034
F 28.330841 1.311571 8.064546
F 28.330841 9.032845 8.064546
F 28.330841 16.754118 8.064546
F 19.418209 1.311531 7.815558
F 19.418209 9.032804 7.815558
F 19.418209 16.754078 7.815558
F 30.462674 7.723657 11.751276
F 30.462674 15.444931 11.751276
F 23.677725 1.287004 15.187759
F 21.549913 7.723611 11.502293
F 21.549913 15.444884 11.502293
F 21.549913 0.002337 11.502293
F 30.559030 5.172184 8.126809
F 30.559030 12.893458 8.126809
F 21.646443 5.172194 7.877810
F 21.646443 12.893468 7.877810
F 30.487723 5.150411 10.851732
F 30.487723 12.871685 10.851732
F 21.574944 5.150461 10.602685
F 21.574944 12.871734 10.602685
F 30.387644 7.721582 14.474103
F 30.387644 15.442856 14.474103
F 32.591407 16.729306 15.436719
F 21.474697 7.721497 14.225030
F 21.474697 15.442770 14.225030
F 21.474697 0.000223 14.225030
F 32.716335 1.289680 10.914166
F 32.716335 9.010954 10.914166
F 32.716335 16.732227 10.914166
F 23.803102 1.289836 10.664917
F 23.803102 9.011109 10.664917
F 23.803102 16.732383 10.664917
F 32.616552 3.861096 14.536565
F 32.616552 11.582369 14.536565
F 23.702855 3.860850 14.287263
F 23.702855 11.582123 14.287263
F 32.691304 3.863124 11.813568
F 32.691304 11.584398 11.813568
F 23.778070 3.862963 11.564540
F 23.778070 11.584236 11.564540
F 32.787310 1.311510 8.189141
F 32.787310 9.032784 8.189141
F 32.787310 16.754058 8.189141
F 23.874602 1.311573 7.940058
F 23.874602 9.032846 7.940058
F 23.874602 16.754120 7.940058
F 34.920488 7.723937 11.876008
F 34.920488 15.445211 11.876007
F 32.591407 9.008032 15.436719
F 26.006204 7.723599 11.626781
F 26.006204 15.444873 11.626781
F 32.591407 1.286759 15.436719
F 35.015958 5.172033 8.251601
F 35.015958 12.893306 8.251601
F 26.102720 5.172213 8.002299
F 26.102720 12.893486 8.002299
F 34.945641 5.150116 10.976843
F 34.945641 12.871390 10.976843
F 26.031237 5.150472 10.727158
F 26.031237 12.871745 10.727158
F 34.846450 7.722027 14.599330
F 34.846450 15.443301 14.599330
F 21.449567 12.868904 15.125513
F 25.931004 7.721490 14.349507
F 25.931004 15.442764 14.349507
F 21.449567 5.147631 15.125513
F 30.362505 12.868820 15.374466
F 30.362505 5.147546 15.374466
F 28.134086 1.286976 15.312231
F 28.134086 9.008249 15.312231
F 28.134086 16.729523 15.312231
F 19.221341 1.286972 15.063256
F 19.221341 9.008245 15.063256
F 25.931004 0.000217 14.349507
F 21.760226 0.161601 4.236192
F 26.006204 0.002326 11.626781
F 34.920488 0.002664 11.876008
F 30.387644 0.000309 14.474103
F 30.462674 0.002384 11.751276
F 26.129106 0.029634 7.092601
F 35.042306 0.029769 7.342083
F 26.216470 0.161584 4.360670
F 35.128624 0.161549 4.609999
F 30.585410 0.029658 7.217141
F 30.672601 0.161572 4.485189
F 34.846450 0.000754 14.599330
F 35.457889 3.228994 0.027024
F 35.457889 10.950267 0.027024
F 27.855053 1.286820 25.306557
F 27.855053 9.008093 25.306557
F 27.855053 16.729367 25.306557
F 18.942164 1.286817 25.057657
F 18.942164 9.008090 25.057657
F 18.942164 16.729364 25.057657
F 27.753243 3.860652 28.944645
F 27.753243 11.581925 28.944645
F 18.840236 3.860765 28.695907
F 18.840236 11.582038 28.695907
F 27.829664 3.860693 26.215838
F 27.829664 11.581966 26.215838
F 18.916747 3.860705 25.966985
F 18.916747 11.581979 25.966985
F 27.931294 1.286815 22.578036
F 27.931294 9.008089 22.578036
F 27.931294 16.729362 22.578036
F 19.018444 1.286827 22.329112
F 19.018444 9.008100 22.329112
F 19.018445 16.729374 22.329112
F 30.058224 7.721422 26.277967
F 30.058224 15.442696 26.277967
F 25.728388 15.442569 21.607531
F 21.145051 7.721301 26.029183
F 21.145051 15.442574 26.029183
F 25.804557 7.721298 18.880179
F 30.159891 5.147352 22.640205
F 30.159891 12.868625 22.640205
F 21.246679 5.147487 22.391355
F 21.246679 12.868761 22.391355
F 30.083621 5.147360 25.368832
F 30.083621 12.868634 25.368832
F 21.170436 5.147480 25.119853
F 21.170436 12.868754 25.119853
F 29.981475 7.721319 29.006845
F 29.981475 15.442593 29.006845
F 25.728388 7.721296 21.607531
F 21.068756 7.721312 28.758005
F 21.068756 15.442586 28.758005
F 25.804557 15.442572 18.880179
F 32.312848 1.286513 25.431137
F 32.312848 9.007786 25.431137
F 32.312848 16.729060 25.431137
F 23.398628 1.286860 25.182070
F 23.398628 9.008133 25.182070
F 23.398628 16.729407 25.182070
F 32.209833 3.860731 29.068935
F 32.209833 11.582005 29.068936
F 23.296955 3.860655 28.820208
F 23.296955 11.581928 28.820208
F 32.287541 3.861012 26.339910
F 32.287541 11.582286 26.339910
F 23.373225 3.860652 26.091417
F 23.373225 11.581925 26.091417
F 32.389224 1.286488 22.702282
F 32.389224 9.007762 22.702282
F 32.389224 16.729035 22.702282
F 23.474849 1.286861 22.453594
F 23.474849 9.008134 22.453594
F 23.474849 16.729408 22.453594
F 34.518237 7.722075 26.401518
F 34.518237 15.443348 26.401518
F 34.645390 15.443386 21.857228
F 25.601395 7.721294 26.153641
F 25.601395 15.442567 26.153641
F 34.645390 7.722112 21.857228
F 34.620092 5.146667 22.764185
F 34.620092 12.867941 22.764185
F 25.703016 5.147489 22.515824
F 25.703016 12.868763 22.515824
F 34.543619 5.146703 25.493482
F 34.543619 12.867976 25.493482
F 25.626794 5.147490 25.244307
F 25.626794 12.868764 25.244307
F 34.438691 7.721500 29.130835
F 34.438691 15.442774 29.130835
F 25.829842 12.868774 17.974949
F 25.525110 7.721282 28.882425
F 25.525110 15.442556 28.882425
F 25.829842 5.147501 17.974949
F 27.651591 1.286862 32.583052
F 27.651591 9.008136 32.583052
F 27.651591 16.729409 32.583052
F 18.738057 1.286650 32.334380
F 18.738057 9.007923 32.334380
F 18.738057 16.729197 32.334380
F 27.727851 1.286857 29.854209
F 27.727851 9.008130 29.854209
F 27.727851 16.729404 29.854209
F 18.814962 1.286773 29.605356
F 18.814962 9.008047 29.605356
F 18.814962 16.729320 29.605356
F 29.956060 5.147469 29.916387
F 29.956060 12.868743 29.916387
F 21.043319 5.147463 29.667543
F 21.043319 12.868737 29.667543
F 29.879748 5.147486 32.645269
F 29.879748 12.868760 32.645269
F 20.966769 5.147396 32.396452
F 20.966769 12.868670 32.396453
F 32.108015 1.286816 32.707437
F 32.108015 9.008089 32.707437
F 32.108015 16.729363 32.707437
F 23.195260 1.286842 32.458613
F 23.195260 9.008116 32.458613
F 23.195260 16.729390 32.458613
F 32.184530 1.286761 29.978455
F 32.184530 9.008035 29.978455
F 32.184530 16.729308 29.978455
F 23.271566 1.286859 29.729765
F 23.271566 9.008132 29.729765
F 23.271566 16.729406 29.729765
F 34.413246 5.147301 30.040289
F 34.413246 12.868574 30.040289
F 25.499698 5.147502 29.791993
F 25.499698 12.868775 29.791993
F 25.423436 5.147496 32.520827
F 25.423436 12.868769 32.520827
F 28.058093 1.286832 18.037220
F 28.058093 9.008105 18.037220
F 28.058093 16.729379 18.037220
F 19.145292 1.286839 17.788245
F 19.145292 9.008113 17.788245
F 19.145292 16.729386 17.788245
F 27.956663 3.860697 21.669799
F 27.956663 11.581970 21.669799
F 19.043804 3.860688 21.420844
F 19.043804 11.581961 21.420844
F 28.032810 3.860695 18.942404
F 28.032810 11.581968 18.942404
F 19.120008 3.860687 18.693449
F 19.120008 11.581961 18.693449
F 30.261333 7.721418 19.004613
F 30.261333 15.442691 19.004613
F 34.746245 12.868065 18.224805
F 21.348236 7.721301 18.755700
F 21.348236 15.442575 18.755700
F 34.720918 15.443273 19.128980
F 30.286623 5.147380 18.099555
F 30.286623 12.868653 18.099555
F 21.373519 5.147498 17.850471
F 21.373519 12.868771 17.850471
F 30.185253 7.721433 21.732122
F 30.185253 15.442707 21.732122
F 34.746245 5.146792 18.224805
F 21.272052 7.721297 21.483057
F 21.272052 15.442570 21.483057
F 34.720918 7.722000 19.128980
F 32.515777 1.286549 18.162030
F 32.515777 9.007822 18.162030
F 32.515777 16.729096 18.162030
F 23.601681 1.286870 17.912704
F 23.601681 9.008144 17.912704
F 23.601681 16.729418 17.912704
F 32.414581 3.861026 21.794565
F 32.414580 11.582299 21.794565
F 23.500218 3.860651 21.545288
F 23.500218 11.581925 21.545288
F 32.490499 3.860979 19.066801
F 32.490499 11.582252 19.066801
F 23.576397 3.860656 18.817944
F 23.576397 11.581929 18.817944
F 34.518237 0.000801 26.401518
F 34.645390 0.000839 21.857228
F 34.720918 0.000727 19.128980
F 30.185253 0.000160 21.732122
F 34.438691 0.000227 29.130835
F 30.058224 0.000149 26.277967
F 21.272052 0.000023 21.483057
F 21.348236 0.000028 18.755700
F 21.068756 0.000039 28.758005
F 21.145051 0.000027 26.029183
F 25.525110 0.000009 28.882425
F 25.601395 0.000020 26.153641
F 30.261333 0.000144 19.004613
F 25.804557 0.000025 18.880179
F 29.981475 0.000046 29.006845
F 25.728388 0.000022 21.607531
F 27.244988 1.286896 47.133255
F 27.244988 9.008170 47.133255
F 27.244988 16.729443 47.133255
F 18.332056 1.286731 46.884324
F 18.332056 9.008004 46.884324
F 18.332056 16.729278 46.884324
F 27.219699 3.860601 48.038553
F 27.219699 11.581874 48.038553
F 18.306561 3.860814 47.789362
F 18.306561 11.582088 47.789362
F 27.321169 1.286898 44.405956
F 27.321169 9.008171 44.405956
F 27.321169 16.729445 44.405956
F 18.407786 1.286641 44.156743
F 18.407786 9.007914 44.156743
F 18.407786 16.729188 44.156743
F 29.447521 7.721181 48.100821
F 29.447521 15.442454 48.100821
F 25.118510 15.442550 43.435389
F 20.535304 7.721324 47.851762
F 20.535304 15.442598 47.851761
F 25.194770 15.442557 40.706925
F 29.549018 5.147587 44.468196
F 29.549018 12.868860 44.468196
F 20.636686 5.147434 44.219166
F 20.636686 12.868708 44.219166
F 29.472805 5.147588 47.195436
F 29.472805 12.868862 47.195436
F 20.560512 5.147427 46.946595
F 20.560512 12.868700 46.946595
F 31.700199 1.287083 47.257533
F 31.700199 9.008356 47.257533
F 31.700199 16.729630 47.257533
F 22.788858 1.286849 47.008811
F 22.788858 9.008122 47.008811
F 22.788858 16.729396 47.008811
F 31.674908 3.860412 48.163128
F 31.674908 11.581685 48.163128
F 22.763543 3.860654 47.914038
F 22.763543 11.581928 47.914038
F 31.776458 1.287073 44.530426
F 31.776458 9.008346 44.530426
F 31.776458 16.729620 44.530426
F 22.864974 1.286840 44.281449
F 22.864974 9.008114 44.281449
F 22.864974 16.729388 44.281449
F 33.901368 7.720762 48.225518
F 33.901368 15.442036 48.225517
F 25.118510 7.721276 43.435389
F 24.991695 7.721262 47.976302
F 24.991695 15.442535 47.976302
F 34.028355 15.442068 43.683481
F 34.003042 5.147978 44.592624
F 34.003042 12.869252 44.592624
F 25.093152 5.147511 44.343713
F 25.093152 12.868784 44.343713
F 33.926652 5.148009 47.319446
F 33.926652 12.869282 47.319446
F 25.016969 5.147505 47.071041
F 25.016969 12.868779 47.071041
F 27.549938 3.860645 36.221469
F 27.549938 11.581918 36.221469
F 18.636315 3.860878 35.972683
F 18.636315 11.582151 35.972683
F 27.626179 3.860649 33.492640
F 27.626179 11.581922 33.492640
F 18.712373 3.860937 33.243553
F 18.712373 11.582211 33.243553
F 29.854358 7.721300 33.554848
F 29.854358 15.442573 33.554848
F 34.028355 7.720795 43.683481
F 20.941491 7.721359 33.305922
F 20.941491 15.442633 33.305922
F 25.194770 7.721284 40.706925
F 29.778071 7.721289 36.283690
F 29.778071 15.442562 36.283690
F 25.220153 12.868771 39.797579
F 20.865089 7.721396 36.034855
F 20.865090 15.442670 36.034855
F 20.865089 0.000123 36.034855
F 32.006219 3.860659 36.345869
F 32.006219 11.581932 36.345869
F 23.093602 3.860673 36.097022
F 23.093602 11.581946 36.097022
F 32.082612 3.860689 33.617006
F 32.082612 11.581962 33.617006
F 23.169815 3.860678 33.368158
F 23.169815 11.581952 33.368158
F 34.311103 7.721386 33.679021
F 34.311103 15.442659 33.679021
F 25.220153 5.147498 39.797579
F 25.398045 7.721285 33.430412
F 25.398045 15.442559 33.430412
F 34.131960 12.868911 40.045998
F 34.336386 5.147411 32.769453
F 34.336386 12.868684 32.769453
F 34.234432 7.721312 36.407930
F 34.234432 15.442585 36.407930
F 34.131960 5.147637 40.045998
F 25.321790 7.721290 36.159244
F 25.321790 15.442564 36.159244
F 25.296399 12.868772 37.068800
F 27.448277 1.286874 39.859796
F 27.448277 9.008147 39.859796
F 27.448277 16.729421 39.859796
F 18.534804 1.286658 39.610944
F 18.534804 9.007931 39.610944
F 18.534804 16.729205 39.610944
F 27.346544 3.860612 43.497593
F 27.346544 11.581885 43.497593
F 18.433388 3.860816 43.248704
F 18.433388 11.582089 43.248704
F 27.422870 3.860638 40.769154
F 27.422870 11.581911 40.769154
F 18.509150 3.860915 40.519946
F 18.509150 11.582188 40.519946
F 27.524531 1.286864 37.131030
F 27.524531 9.008138 37.131030
F 27.524531 16.729411 37.131030
F 18.610659 1.286573 36.881853
F 18.610659 9.007846 36.881853
F 18.610659 16.729120 36.881853
F 29.650945 7.721265 40.831352
F 29.650945 15.442539 40.831351
F 25.296399 5.147498 37.068800
F 20.738204 7.721365 40.582381
F 20.738204 15.442639 40.582381
F 34.209050 5.147482 37.317397
F 29.752667 5.147498 37.193238
F 29.752667 12.868772 37.193238
F 20.839794 5.147411 36.944267
F 20.839794 12.868684 36.944267
F 29.676320 5.147523 39.921988
F 29.676320 12.868796 39.921988
F 20.763501 5.147396 39.673163
F 20.763501 12.868670 39.673163
F 29.574380 7.721196 43.559747
F 29.574380 15.442470 43.559747
F 34.209050 12.868756 37.317397
F 20.661970 7.721370 43.310958
F 20.661970 15.442644 43.310958
F 20.661970 0.000097 43.310958
F 31.904306 1.286909 39.984103
F 31.904306 9.008182 39.984103
F 31.904306 16.729456 39.984103
F 22.991982 1.286841 39.735354
F 22.991982 9.008114 39.735354
F 22.991982 16.729388 39.735354
F 31.801823 3.860437 43.621774
F 31.801823 11.581711 43.621774
F 22.890380 3.860662 43.373164
F 22.890380 11.581936 43.373164
F 31.878895 3.860595 40.893485
F 31.878895 11.581868 40.893485
F 22.966542 3.860679 40.644663
F 22.966542 11.581952 40.644663
F 31.980851 1.286848 37.255388
F 31.980851 9.008121 37.255388
F 31.980851 16.729395 37.255388
F 23.068157 1.286829 37.006539
F 23.068157 9.008102 37.006539
F 23.068157 16.729376 37.006539
F 34.106732 7.721179 40.955426
F 34.106732 15.442452 40.955426
F 34.311103 0.000113 33.679021
F 34.234432 0.000039 36.407930
F 25.118510 0.000003 43.435389
F 20.738204 0.000092 40.582381
F 20.941491 0.000086 33.305922
F 20.535304 0.000051 47.851762
F 29.854358 0.000026 33.554848
F 25.321790 0.000017 36.159244
F 29.778071 0.000015 36.283690
F 25.398045 0.000012 33.430412
F 25.194770 0.000011 40.706925
F 27.143670 3.860470 50.763450
F 27.143670 11.581743 50.763450
F 18.230925 3.860594 50.514491
F 18.230925 11.581868 50.514491
F 29.371519 7.721058 50.825655
F 29.371519 15.442332 50.825655
F 24.318509 14.810830 65.232794
F 20.459265 7.721191 50.576770
F 20.459266 15.442465 50.576770
F 33.479866 15.266245 62.767910
F 31.598991 3.860304 50.887818
F 31.598991 11.581577 50.887818
F 22.687549 3.860509 50.638995
F 22.687549 11.581783 50.638995
F 33.825651 7.720688 50.949901
F 33.825651 15.441961 50.949901
F 24.318509 7.089556 65.232794
F 24.915648 7.721131 50.701228
F 24.915648 15.442404 50.701228
F 33.230415 14.810870 65.481842
F 27.043347 1.284580 54.386676
F 27.043347 9.005853 54.386676
F 27.043347 16.727127 54.386676
F 18.130766 1.284498 54.137695
F 18.130766 9.005771 54.137695
F 18.130766 16.727045 54.137695
F 26.946835 3.835913 58.011165
F 26.946835 11.557187 58.011165
F 18.034362 3.835974 57.762175
F 18.034362 11.557247 57.762175
F 27.018309 3.857645 55.286341
F 27.018309 11.578918 55.286341
F 18.105566 3.857764 55.037228
F 18.105566 11.579037 55.037228
F 27.118535 1.286697 51.663996
F 27.118535 9.007971 51.663996
F 27.118535 16.729244 51.663996
F 18.205611 1.286533 51.414843
F 18.205611 9.007806 51.414843
F 18.205611 16.729080 51.414843
F 29.246203 7.718241 55.348614
F 29.246203 15.439515 55.348614
F 33.230415 7.089597 65.481842
F 20.334020 7.718331 55.099570
F 20.334020 15.439604 55.099570
F 33.479866 7.544972 62.767910
F 29.346382 5.147384 51.726272
F 29.346382 12.868658 51.726272
F 20.434199 5.147265 51.477216
F 20.434199 12.868539 51.477216
F 29.271241 5.145255 54.448895
F 29.271241 12.866528 54.448896
F 20.358993 5.145151 54.199983
F 20.358993 12.866424 54.199983
F 29.174784 7.696521 58.073396
F 29.174784 15.417795 58.073396
F 24.605037 12.707202 61.590567
F 20.262534 7.696594 57.824458
F 20.262534 15.417868 57.824458
F 33.603362 5.118129 59.107916
F 31.498840 1.284710 54.511099
F 31.498840 9.005984 54.511099
F 31.498840 16.727257 54.511099
F 22.587227 1.284550 54.262212
F 22.587227 9.005823 54.262212
F 22.587227 16.727097 54.262212
F 31.402527 3.835817 58.135628
F 31.402527 11.557090 58.135628
F 22.490704 3.835936 57.886696
F 22.490704 11.557209 57.886696
F 31.473787 3.857511 55.410947
F 31.473787 11.578784 55.410947
F 22.562170 3.857679 55.161834
F 22.562170 11.578953 55.161834
F 31.573847 1.286864 51.788604
F 31.573847 9.008137 51.788604
F 31.573847 16.729411 51.788604
F 22.662393 1.286653 51.539483
F 22.662393 9.007926 51.539483
F 22.662393 16.729200 51.539483
F 33.700713 7.717945 55.473416
F 33.700713 15.439219 55.473416
F 24.605037 4.985929 61.590567
F 24.790289 7.718298 55.224090
F 24.790289 15.439571 55.224089
F 33.516547 12.707334 61.839581
F 33.800474 5.147756 51.851066
F 33.800474 12.869029 51.851066
F 24.890525 5.147313 51.601744
F 24.890525 12.868586 51.601744
F 33.725789 5.145547 54.573286
F 33.725789 12.866820 54.573286
F 24.815313 5.145197 54.324448
F 24.815313 12.866471 54.324448
F 33.629824 7.696306 58.197882
F 33.629824 15.417580 58.197882
F 33.516547 4.986061 61.839581
F 24.718791 7.696563 57.948933
F 24.718791 15.417837 57.948933
F 24.692408 12.839160 58.858643
F 26.833094 1.125301 61.652802
F 26.833094 8.846574 61.652802
F 26.833094 16.567848 61.652802
F 17.920836 1.125284 61.403813
F 17.920836 8.846558 61.403813
F 17.920836 16.567832 61.403813
F 26.546577 3.228923 65.295029
F 26.546577 10.950196 65.295029
F 26.796501 3.684498 62.580954
F 26.796501 11.405772 62.580954
F 17.884214 3.684500 62.331971
F 17.884214 11.405773 62.331971
F 26.920445 1.257261 58.920892
F 26.920445 8.978535 58.920892
F 26.920445 16.699808 58.920892
F 18.007896 1.257196 58.671815
F 18.007896 8.978469 58.671815
F 18.007896 16.699743 58.671815
F 29.024488 7.545115 62.643215
F 29.024488 15.266389 62.643215
F 24.568458 15.266414 62.518712
F 20.112324 7.545135 62.394240
F 20.112324 15.266409 62.394240
F 24.568457 7.545140 62.518712
F 29.148389 5.117925 58.983160
F 29.148389 12.839199 58.983160
F 20.236181 5.117866 58.734136
F 20.236181 12.839140 58.734136
F 29.061090 4.985951 61.715042
F 29.061090 12.707224 61.715042
F 20.148838 4.985908 61.466088
F 20.148838 12.707181 61.466088
F 28.774630 7.089560 65.357276
F 28.774630 14.810834 65.357276
F 24.692408 5.117886 58.858643
F 19.862327 7.089537 65.108349
F 19.862327 14.810811 65.108349
F 33.603362 12.839402 59.107916
F 31.288953 1.125350 61.777292
F 31.288953 8.846623 61.777292
F 31.288953 16.567897 61.777292
F 22.376978 1.125291 61.528326
F 22.376978 8.846565 61.528326
F 22.376978 16.567838 61.528326
F 31.002622 3.228934 65.419535
F 31.002621 10.950208 65.419535
F 22.090441 3.228918 65.170559
F 22.090440 10.950191 65.170559
F 31.252339 3.684435 62.705511
F 31.252339 11.405708 62.705511
F 22.340364 3.684512 62.456467
F 22.340364 11.405785 62.456467
F 31.376114 1.257353 59.045477
F 31.376114 8.978626 59.045478
F 31.376114 16.699900 59.045477
F 22.464309 1.257239 58.796391
F 22.464309 8.978512 58.796391
F 22.464309 16.699786 58.796391
F 28.481139 24.626825 3.494773
F 28.481139 32.348098 3.494773
F 19.568550 24.626765 3.245891
F 19.568550 32.348038 3.245891
F 28.357235 27.054098 7.154853
F 34.821264 28.310920 15.499055
F 28.357235 19.332824 7.154853
F 19.444568 27.054136 6.905928
F 23.677725 32.172098 15.187759
F 19.444568 19.332863 6.905929
F 28.444560 27.186041 4.422915
F 23.677725 24.450825 15.187759
F 28.444560 19.464768 4.422915
F 19.531969 27.186082 4.173953
F 32.591407 32.171853 15.436719
F 19.531969 19.464808 4.173953
F 28.731067 25.082398 0.780697
F 28.731066 32.803671 0.780697
F 19.818872 25.082384 0.531800
F 19.818871 32.803657 0.531800
F 30.672601 31.046666 4.485189
F 30.672601 23.325392 4.485189
F 21.760226 31.046695 4.236192
F 21.760226 23.325422 4.236192
F 30.959044 28.943006 0.842976
F 30.959044 21.221734 0.842977
F 22.046872 28.943044 0.593993
F 22.046873 21.221771 0.593993
F 30.709244 28.487453 3.557046
F 30.709244 20.766180 3.557046
F 21.796798 28.487435 3.308085
F 21.796798 20.766162 3.308085
F 30.585410 30.914751 7.217141
F 30.585410 23.193478 7.217141
F 21.672829 30.914744 6.968139
F 21.672829 23.193471 6.968139
F 32.937262 24.626825 3.619361
F 32.937261 32.348098 3.619361
F 24.024957 24.626816 3.370300
F 24.024957 32.348090 3.370300
F 32.813768 27.054164 7.279516
F 32.591407 24.450580 15.436719
F 32.813768 19.332890 7.279516
F 23.900985 27.054095 7.030364
F 21.449567 20.590178 15.125513
F 23.900985 19.332822 7.030364
F 32.900714 27.186042 4.547518
F 21.449567 28.311451 15.125513
F 32.900714 19.464769 4.547518
F 23.988369 27.186048 4.298429
F 30.362505 20.590093 15.374466
F 23.988369 19.464775 4.298429
F 33.186880 25.082307 0.905307
F 33.186879 32.803580 0.905307
F 24.274953 25.082409 0.656215
F 24.274953 32.803682 0.656215
F 35.128624 31.046643 4.610000
F 35.128624 23.325370 4.610000
F 26.216470 31.046678 4.360670
F 26.216471 23.325405 4.360670
F 35.414119 28.942724 0.967888
F 35.414120 21.221451 0.967888
F 26.503022 28.943043 0.718451
F 26.503023 21.221770 0.718451
F 35.165346 28.487450 3.681879
F 35.165346 20.766177 3.681879
F 26.253062 28.487458 3.432532
F 26.253062 20.766185 3.432532
F 35.042306 30.914863 7.342083
F 35.042306 23.193590 7.342083
F 26.129106 30.914728 7.092601
F 26.129106 23.193455 7.092600
F 28.259408 24.453641 10.789420
F 28.259408 32.174914 10.789420
F 19.346710 24.453620 10.540463
F 19.346710 32.174893 10.540463
F 28.159218 27.024699 14.411774
F 30.362505 28.311367 15.374466
F 28.159218 19.303426 14.411774
F 19.246470 27.024703 14.162802
F 19.221341 32.172066 15.063256
F 19.246470 19.303430 14.162802
F 28.234376 27.026800 11.689021
F 19.221341 24.450793 15.063256
F 28.234376 19.305526 11.689021
F 19.321680 27.026819 11.440034
F 28.134086 32.172070 15.312231
F 19.321680 19.305545 11.440034
F 28.330841 24.475392 8.064546
F 28.330841 32.196665 8.064546
F 19.418209 24.475352 7.815558
F 19.418209 32.196625 7.815558
F 30.462674 30.887478 11.751276
F 30.462674 23.166205 11.751276
F 21.549913 30.887431 11.502293
F 21.549913 23.166158 11.502293
F 30.559030 28.336005 8.126809
F 30.559030 20.614732 8.126809
F 21.646443 28.336015 7.877810
F 21.646443 20.614742 7.877810
F 30.487723 28.314232 10.851732
F 30.487723 20.592958 10.851732
F 21.574944 28.314281 10.602685
F 21.574944 20.593008 10.602685
F 30.387644 30.885403 14.474103
F 30.387644 23.164130 14.474103
F 21.474697 30.885317 14.225030
F 21.474697 23.164044 14.225030
F 32.716335 24.453501 10.914166
F 32.716335 32.174774 10.914166
F 23.803102 24.453656 10.664917
F 23.803102 32.174929 10.664917
F 32.616552 27.024916 14.536565
F 28.134086 24.450797 15.312231
F 32.616552 19.303643 14.536565
F 23.702855 27.024671 14.287263
F 34.821264 20.589646 15.499055
F 23.702855 19.303397 14.287263
F 32.691304 27.026945 11.813568
F 25.905872 28.311458 15.249998
F 32.691304 19.305671 11.813568
F 23.778070 27.026784 11.564540
F 25.905872 20.590185 15.249997
F 23.778070 19.305510 11.564540
F 32.787310 24.475331 8.189141
F 32.787310 32.196604 8.189141
F 23.874602 24.475394 7.940058
F 23.874602 32.196667 7.940058
F 34.920488 30.887758 11.876008
F 34.920488 23.166484 11.876008
F 26.006204 30.887420 11.626781
F 26.006204 23.166147 11.626781
F 35.015958 28.335853 8.251601
F 35.015958 20.614580 8.251601
F 26.102720 28.336033 8.002299
F 26.102720 20.614760 8.002299
F 34.945641 28.313937 10.976843
F 34.945641 20.592663 10.976843
F 26.031237 28.314292 10.727158
F 26.031237 20.593019 10.727158
F 34.846450 30.885848 14.599330
F 34.846450 23.164574 14.599330
F 25.931004 30.885311 14.349507
F 25.931004 23.164038 14.349507
F 35.457889 26.392815 0.027024
F 35.457889 18.671541 0.027024
F 35.457889 34.114087 0.027024
F 27.855053 24.450641 25.306557
F 27.855053 32.171914 25.306557
F 18.942164 24.450638 25.057657
F 18.942164 32.171911 25.057657
F 27.753243 27.024473 28.944645
F 25.804557 23.163846 18.880179
F 27.753243 19.303199 28.944645
F 18.840236 27.024585 28.695907
F 25.728388 23.163843 21.607531
F 18.840236 19.303312 28.695907
F 27.829664 27.024514 26.215838
F 25.804557 30.885119 18.880179
F 27.829664 19.303240 26.215838
F 18.916747 27.024526 25.966985
F 25.728388 30.885116 21.607531
F 18.916747 19.303252 25.966985
F 27.931294 24.450636 22.578036
F 27.931294 32.171909 22.578036
F 19.018444 24.450647 22.329112
F 19.018444 32.171920 22.329112
F 30.058224 30.885243 26.277967
F 30.058224 23.163969 26.277967
F 21.145051 30.885121 26.029183
F 21.145051 23.163848 26.029183
F 30.159891 28.311172 22.640205
F 30.159891 20.589899 22.640205
F 21.246679 28.311308 22.391355
F 21.246679 20.590034 22.391355
F 30.083621 28.311181 25.368832
F 30.083621 20.589908 25.368832
F 21.170436 28.311301 25.119853
F 21.170436 20.590028 25.119853
F 29.981475 30.885140 29.006845
F 29.981475 23.163867 29.006845
F 21.068756 30.885133 28.758005
F 21.068756 23.163860 28.758005
F 32.312848 24.450334 25.431137
F 32.312848 32.171607 25.431137
F 23.398628 24.450681 25.182070
F 23.398628 32.171954 25.182070
F 32.209833 27.024552 29.068935
F 34.645390 23.164660 21.857228
F 32.209833 19.303278 29.068936
F 23.296955 27.024476 28.820208
F 34.720918 23.164547 19.128980
F 23.296955 19.303202 28.820208
F 32.287541 27.024833 26.339910
F 34.645390 30.885933 21.857228
F 32.287541 19.303559 26.339910
F 23.373225 27.024473 26.091417
F 34.720918 30.885820 19.128980
F 23.373225 19.303199 26.091417
F 32.389224 24.450309 22.702282
F 32.389224 32.171582 22.702282
F 23.474849 24.450681 22.453594
F 23.474849 32.171954 22.453594
F 34.518237 30.885895 26.401518
F 34.518237 23.164622 26.401518
F 25.601395 30.885114 26.153641
F 25.601395 23.163841 26.153641
F 34.620092 28.310488 22.764185
F 34.620092 20.589215 22.764185
F 25.703017 28.311310 22.515824
F 25.703016 20.590037 22.515824
F 34.543619 28.310523 25.493482
F 34.543619 20.589250 25.493482
F 25.626794 28.311311 25.244306
F 25.626794 20.590038 25.244306
F 34.438691 30.885321 29.130835
F 34.438691 23.164047 29.130835
F 25.525110 30.885103 28.882425
F 25.525110 23.163830 28.882425
F 27.651591 24.450683 32.583052
F 27.651591 32.171956 32.583052
F 18.738057 24.450470 32.334380
F 18.738057 32.171743 32.334380
F 27.727851 24.450677 29.854209
F 27.727851 32.171951 29.854209
F 18.814962 24.450594 29.605356
F 18.814962 32.171867 29.605356
F 29.956060 28.311290 29.916387
F 29.956060 20.590017 29.916387
F 21.043319 28.311284 29.667543
F 21.043319 20.590011 29.667543
F 29.879748 28.311307 32.645269
F 29.879748 20.590033 32.645269
F 20.966769 28.311217 32.396452
F 20.966769 20.589944 32.396452
F 32.108015 24.450637 32.707437
F 32.108015 32.171910 32.707437
F 23.195260 24.450663 32.458613
F 23.195260 32.171936 32.458613
F 32.184530 24.450582 29.978455
F 32.184530 32.171855 29.978455
F 23.271566 24.450680 29.729765
F 23.271566 32.171953 29.729765
F 34.413246 28.311121 30.040289
F 34.413246 20.589848 30.040289
F 25.499698 28.311322 29.791993
F 25.499698 20.590049 29.791993
F 25.423436 28.311316 32.520827
F 25.423436 20.590043 32.520827
F 28.058093 24.450652 18.037220
F 28.058093 32.171925 18.037220
F 19.145292 24.450660 17.788245
F 19.145292 32.171933 17.788245
F 27.956663 27.024517 21.669799
F 23.576397 19.303203 18.817944
F 27.956663 19.303244 21.669799
F 19.043804 27.024508 21.420844
F 25.829842 20.590048 17.974949
F 19.043804 19.303235 21.420844
F 28.032810 27.024515 18.942404
F 23.576397 27.024476 18.817944
F 28.032810 19.303242 18.942404
F 19.120008 27.024508 18.693449
F 25.829842 28.311321 17.974949
F 19.120008 19.303234 18.693449
F 30.261333 30.885238 19.004613
F 30.261333 23.163965 19.004613
F 21.348236 30.885122 18.755700
F 21.348236 23.163848 18.755700
F 30.286623 28.311201 18.099555
F 30.286623 20.589927 18.099555
F 21.373519 28.311319 17.850471
F 21.373519 20.590045 17.850471
F 30.185253 30.885254 21.732122
F 30.185253 23.163981 21.732122
F 21.272052 30.885117 21.483057
F 21.272052 23.163844 21.483057
F 32.515777 24.450370 18.162030
F 32.515777 32.171643 18.162030
F 23.601681 24.450691 17.912704
F 23.601681 32.171964 17.912704
F 32.414581 27.024847 21.794565
F 34.746245 20.589339 18.224805
F 32.414581 19.303573 21.794565
F 23.500218 27.024472 21.545288
F 32.490499 19.303526 19.066801
F 23.500218 19.303198 21.545288
F 32.490499 27.024800 19.066801
F 34.746245 28.310612 18.224805
F 27.244988 24.450717 47.133255
F 27.244988 32.171990 47.133255
F 18.332056 24.450551 46.884324
F 18.332056 32.171825 46.884324
F 27.219699 27.024421 48.038553
F 27.219699 34.745695 48.038553
F 27.219699 19.303148 48.038553
F 18.306561 27.024635 47.789362
F 25.118510 23.163824 43.435389
F 18.306561 19.303362 47.789362
F 27.321169 24.450719 44.405956
F 27.321169 32.171992 44.405956
F 18.407786 24.450461 44.156743
F 18.407786 32.171735 44.156743
F 29.447521 30.885001 48.100821
F 29.447521 23.163728 48.100821
F 20.535304 30.885145 47.851762
F 20.535304 23.163872 47.851762
F 29.549018 28.311407 44.468196
F 29.549018 20.590134 44.468196
F 20.636686 28.311255 44.219166
F 20.636686 20.589981 44.219166
F 29.472805 28.311409 47.195436
F 29.472805 20.590136 47.195436
F 20.560512 28.311248 46.946595
F 20.560512 20.589974 46.946595
F 31.700199 24.450903 47.257533
F 31.700199 32.172177 47.257533
F 22.788858 24.450670 47.008811
F 22.788858 32.171943 47.008811
F 31.674908 27.024232 48.163128
F 31.674908 34.745506 48.163128
F 31.674908 19.302959 48.163128
F 22.763543 27.024475 47.914038
F 34.131960 28.311458 40.045998
F 22.763543 19.303201 47.914038
F 31.776458 24.450893 44.530426
F 31.776458 32.172167 44.530426
F 22.864974 24.450661 44.281449
F 22.864974 32.171934 44.281449
F 33.901368 30.884583 48.225518
F 33.901368 23.163310 48.225518
F 24.991695 30.885082 47.976302
F 24.991695 23.163809 47.976302
F 34.003042 28.311799 44.592624
F 34.003042 20.590526 44.592624
F 25.093152 28.311331 44.343713
F 25.093152 20.590058 44.343713
F 33.926652 28.311829 47.319446
F 33.926652 20.590556 47.319446
F 25.016969 28.311326 47.071041
F 25.016969 20.590053 47.071041
F 27.549938 27.024466 36.221469
F 25.296399 20.590045 37.068800
F 27.549938 19.303192 36.221469
F 18.636315 27.024698 35.972683
F 25.118510 30.885097 43.435389
F 18.636315 19.303425 35.972683
F 27.626179 27.024470 33.492640
F 25.296399 28.311319 37.068800
F 27.626179 19.303196 33.492640
F 18.712373 27.024758 33.243553
F 34.028355 23.163342 43.683481
F 18.712373 19.303485 33.243553
F 29.854358 30.885120 33.554848
F 29.854358 23.163847 33.554848
F 20.941491 30.885180 33.305922
F 20.941491 23.163906 33.305922
F 29.778071 30.885109 36.283690
F 29.778071 23.163836 36.283690
F 20.865089 30.885217 36.034855
F 20.865090 23.163943 36.034855
F 32.006219 27.024479 36.345869
F 34.028355 30.884615 43.683481
F 32.006219 19.303206 36.345870
F 23.093602 27.024494 36.097022
F 34.209050 20.590029 37.317397
F 23.093602 19.303220 36.097022
F 32.082612 27.024509 33.617006
F 25.220153 20.590045 39.797579
F 32.082612 19.303236 33.617006
F 23.169815 27.024499 33.368158
F 34.209050 28.311303 37.317397
F 23.169815 19.303225 33.368158
F 34.311103 30.885206 33.679021
F 34.311103 23.163933 33.679021
F 25.398045 30.885106 33.430412
F 25.398045 23.163833 33.430412
F 34.336386 28.311231 32.769453
F 34.336386 20.589958 32.769453
F 34.234432 30.885132 36.407930
F 34.234432 23.163859 36.407930
F 25.321790 30.885111 36.159244
F 25.321790 23.163838 36.159244
F 27.448277 24.450694 39.859796
F 27.448277 32.171968 39.859796
F 18.534804 24.450479 39.610944
F 18.534804 32.171752 39.610944
F 27.346544 27.024432 43.497593
F 27.346544 34.745706 43.497593
F 27.346544 19.303159 43.497593
F 18.433388 27.024636 43.248704
F 25.220153 28.311318 39.797579
F 18.433388 19.303363 43.248704
F 27.422870 27.024459 40.769154
F 25.194770 23.163831 40.706925
F 27.422870 19.303185 40.769154
F 18.509150 27.024735 40.519946
F 34.131960 20.590184 40.045998
F 18.509150 19.303462 40.519946
F 27.524531 24.450685 37.131030
F 27.524531 32.171958 37.131030
F 18.610659 24.450393 36.881853
F 18.610659 32.171667 36.881853
F 29.650945 30.885086 40.831352
F 29.650945 23.163813 40.831352
F 20.738204 30.885186 40.582381
F 20.738204 23.163913 40.582381
F 29.752667 28.311319 37.193238
F 29.752667 20.590046 37.193238
F 20.839794 28.311232 36.944267
F 20.839794 20.589958 36.944267
F 29.676320 28.311343 39.921988
F 29.676320 20.590070 39.921988
F 20.763501 28.311217 39.673163
F 20.763501 20.589943 39.673163
F 29.574380 30.885017 43.559747
F 29.574380 23.163744 43.559747
F 20.661970 30.885191 43.310958
F 20.661970 23.163917 43.310958
F 31.904306 24.450730 39.984103
F 31.904306 32.172003 39.984103
F 22.991982 24.450662 39.735354
F 22.991982 32.171935 39.735354
F 31.801823 27.024258 43.621774
F 31.801823 34.745531 43.621774
F 31.801823 19.302985 43.621774
F 22.890380 27.024483 43.373164
F 25.194770 30.885104 40.706925
F 22.890380 19.303210 43.373164
F 31.878895 27.024416 40.893485
F 31.878895 34.745689 40.893485
F 31.878895 19.303142 40.893485
F 22.966542 27.024500 40.644663
F 34.106732 23.163726 40.955426
F 22.966542 19.303226 40.644663
F 31.980851 24.450669 37.255388
F 31.980851 32.171942 37.255388
F 23.068157 24.450650 37.006539
F 23.068157 32.171923 37.006539
F 34.106732 30.884999 40.955426
F 27.143670 27.024291 50.763450
F 27.143670 34.745564 50.763450
F 27.143670 19.303017 50.763450
F 18.230925 27.024415 50.514491
F 18.230925 34.745688 50.514491
F 18.230926 19.303142 50.514491
F 29.371519 30.884879 50.825655
F 29.371519 23.163605 50.825655
F 20.459265 30.885012 50.576770
F 20.459266 23.163739 50.576770
F 31.598991 27.024125 50.887818
F 31.598991 34.745398 50.887818
F 31.598991 19.302851 50.887818
F 22.687549 27.024330 50.638995
F 22.687549 34.745603 50.638995
F 22.687549 19.303057 50.638995
F 33.825651 30.884508 50.949901
F 33.825651 23.163235 50.949901
F 24.915648 30.884951 50.701228
F 24.915648 23.163678 50.701228
F 27.043347 24.448400 54.386676
F 27.043347 32.169673 54.386676
F 18.130766 24.448318 54.137695
F 18.130766 32.169592 54.137695
F 26.946835 26.999734 58.011165
F 26.946835 34.721007 58.011165
F 26.946835 19.278460 58.011165
F 18.034362 26.999795 57.762175
F 18.034362 34.721068 57.762175
F 18.034362 19.278521 57.762175
F 27.018309 27.021465 55.286341
F 27.018309 34.742739 55.286341
F 27.018309 19.300192 55.286341
F 18.105566 27.021585 55.037228
F 18.105566 34.742858 55.037228
F 18.105566 19.300311 55.037228
F 27.118535 24.450518 51.663996
F 27.118535 32.171791 51.663996
F 18.205611 24.450353 51.414843
F 18.205611 32.171626 51.414843
F 29.246203 30.882062 55.348614
F 29.246203 23.160789 55.348614
F 20.334020 30.882151 55.099570
F 20.334020 23.160878 55.099570
F 29.346382 28.311205 51.726272
F 29.346382 20.589931 51.726272
F 20.434199 28.311086 51.477216
F 20.434199 20.589813 51.477216
F 29.271241 28.309075 54.448895
F 29.271241 20.587802 54.448896
F 20.358993 28.308972 54.199983
F 20.358993 20.587698 54.199983
F 29.174784 30.860342 58.073396
F 29.174784 23.139069 58.073396
F 20.262534 30.860415 57.824457
F 20.262534 23.139142 57.824457
F 31.498840 24.448531 54.511099
F 31.498840 32.169804 54.511099
F 22.587227 24.448371 54.262212
F 22.587227 32.169644 54.262212
F 31.402527 26.999637 58.135628
F 31.402527 34.720911 58.135628
F 31.402527 19.278364 58.135628
F 22.490704 26.999757 57.886696
F 22.490704 34.721030 57.886696
F 22.490704 19.278483 57.886696
F 31.473787 27.021331 55.410947
F 31.473787 34.742604 55.410947
F 31.473787 19.300058 55.410947
F 22.562170 27.021500 55.161834
F 22.562170 34.742773 55.161834
F 22.562170 19.300227 55.161834
F 31.573847 24.450685 51.788604
F 31.573847 32.171958 51.788604
F 22.662393 24.450473 51.539483
F 22.662393 32.171747 51.539483
F 33.700713 30.881766 55.473416
F 33.700713 23.160492 55.473416
F 24.790289 30.882118 55.224090
F 24.790289 23.160845 55.224089
F 33.800474 28.311576 51.851066
F 33.800474 20.590303 51.851066
F 24.890525 28.311133 51.601744
F 24.890525 20.589860 51.601744
F 33.725789 28.309367 54.573286
F 33.725789 20.588094 54.573286
F 24.815313 28.309018 54.324448
F 24.815313 20.587744 54.324448
F 33.629824 30.860127 58.197882
F 33.629824 23.138854 58.197882
F 24.718791 30.860384 57.948933
F 24.718791 23.139111 57.948933
F 26.833094 24.289122 61.652802
F 26.833094 32.010395 61.652802
F 17.920836 24.289105 61.403813
F 17.920836 32.010378 61.403813
F 26.546577 26.392743 65.295029
F 26.546577 34.114016 65.295029
F 26.546577 18.671470 65.295029
F 26.796501 26.848319 62.580954
F 24.318509 30.253377 65.232794
F 26.796501 19.127046 62.580954
F 17.884214 26.848320 62.331971
F 33.230415 22.532144 65.481842
F 17.884214 19.127047 62.331971
F 26.920445 24.421082 58.920892
F 26.920445 32.142355 58.920892
F 18.007896 24.421017 58.671815
F 18.007896 32.142290 58.671815
F 29.024488 30.708936 62.643215
F 29.024488 22.987662 62.643215
F 20.112324 30.708955 62.394240
F 20.112324 22.987682 62.394240
F 29.148389 28.281746 58.983160
F 29.148389 20.560472 58.983160
F 20.236181 28.281687 58.734136
F 20.236181 20.560413 58.734136
F 29.061090 28.149771 61.715042
F 29.061090 20.428498 61.715041
F 20.148838 28.149728 61.466088
F 20.148839 20.428455 61.466088
F 28.774630 30.253381 65.357276
F 28.774630 22.532108 65.357276
F 19.862327 30.253358 65.108348
F 19.862327 22.532085 65.108348
F 31.288953 24.289171 61.777292
F 31.288953 32.010444 61.777292
F 22.376978 24.289112 61.528326
F 22.376978 32.010385 61.528326
F 31.002622 26.392755 65.419535
F 31.002621 34.114028 65.419535
F 31.002622 18.671482 65.419535
F 22.090441 26.392739 65.170559
F 22.090440 34.114012 65.170559
F 22.090441 18.671465 65.170559
F 31.252339 26.848256 62.705511
F 33.230415 30.253417 65.481842
F 31.252339 19.126982 62.705511
F 22.340364 26.848332 62.456467
F 24.318509 22.532104 65.232794
F 22.340364 19.127059 62.456467
F 31.376114 24.421173 59.045477
F 31.376114 32.142446 59.045478
F 22.464309 24.421059 58.796391
F 22.464309 32.142332 58.796392
F 33.479866 30.708792 62.767910
F 33.479866 22.987519 62.767910
F 24.568457 30.708961 62.518712
F 24.568458 22.987688 62.518712
F 33.603362 28.281949 59.107916
F 33.603362 20.560676 59.107916
F 24.692408 28.281707 58.858643
F 24.692408 20.560434 58.858643
F 33.516547 28.149881 61.839581
F 33.516547 20.428608 61.839581
F 24.605037 28.149749 61.590567
F 24.605038 20.428476 61.590567
F 17.884214 34.569594 62.331971
F 26.796501 34.569592 62.580954
F 31.252339 34.569529 62.705511
F 22.340364 34.569606 62.456467
F 28.481139 47.790646 3.494773
F 28.481139 40.069372 3.494773
F 19.568550 47.790586 3.245891
F 19.568550 40.069312 3.245891
F 28.357235 50.217918 7.154853
F 28.357235 42.496645 7.154853
F 19.444568 50.217956 6.905928
F 19.444568 42.496683 6.905928
F 28.444560 50.349861 4.422915
F 28.444560 42.628588 4.422915
F 19.531969 50.349902 4.173953
F 19.531969 42.628629 4.173953
F 28.731067 48.246218 0.780697
F 28.731067 40.524945 0.780697
F 19.818872 48.246205 0.531800
F 19.818872 40.524931 0.531801
F 30.672601 38.767939 4.485189
F 30.672601 46.489213 4.485189
F 21.760226 38.767968 4.236192
F 21.760226 46.489242 4.236192
F 30.959044 52.106827 0.842976
F 30.959044 36.664280 0.842976
F 30.959044 44.385554 0.842977
F 22.046872 52.106864 0.593993
F 22.046872 36.664317 0.593993
F 22.046873 44.385591 0.593993
F 30.709244 51.651273 3.557046
F 30.709244 36.208726 3.557046
F 30.709244 43.930000 3.557046
F 21.796798 51.651255 3.308085
F 21.796797 36.208708 3.308085
F 21.796798 43.929982 3.308085
F 30.585410 38.636025 7.217142
F 30.585410 46.357299 7.217141
F 21.672829 38.636017 6.968139
F 21.672829 46.357291 6.968139
F 32.937262 47.790645 3.619361
F 32.937261 40.069372 3.619361
F 24.024957 47.790637 3.370300
F 24.024957 40.069363 3.370300
F 32.813768 50.217984 7.279516
F 32.813768 42.496711 7.279516
F 23.900985 50.217915 7.030364
F 23.900985 42.496642 7.030365
F 32.900714 50.349862 4.547518
F 32.900714 42.628589 4.547518
F 23.988369 50.349868 4.298429
F 23.988369 42.628595 4.298429
F 33.186880 48.246128 0.905307
F 33.186879 40.524854 0.905307
F 24.274953 48.246229 0.656215
F 24.274953 40.524956 0.656215
F 35.128624 38.767916 4.610000
F 35.128624 46.489190 4.609999
F 26.216470 38.767952 4.360670
F 26.216470 46.489225 4.360670
F 35.414119 52.106545 0.967888
F 35.414119 36.663998 0.967887
F 35.414120 44.385272 0.967888
F 26.503022 52.106863 0.718451
F 26.503022 36.664316 0.718451
F 26.503023 44.385590 0.718452
F 35.165346 51.651270 3.681879
F 35.165346 36.208723 3.681879
F 35.165346 43.929997 3.681879
F 26.253062 51.651278 3.432532
F 26.253062 36.208731 3.432532
F 26.253062 43.930005 3.432532
F 35.042306 38.636136 7.342083
F 35.042306 46.357410 7.342083
F 26.129106 38.636001 7.092601
F 26.129106 46.357275 7.092601
F 28.259408 47.617461 10.789420
F 28.259408 39.896188 10.789420
F 19.346710 47.617440 10.540463
F 19.346710 39.896167 10.540463
F 28.159218 50.188519 14.411774
F 28.159218 42.467246 14.411774
F 19.246470 50.188524 14.162802
F 19.246470 42.467250 14.162802
F 28.234376 50.190620 11.689021
F 28.234376 42.469347 11.689021
F 19.321680 50.190639 11.440034
F 19.321680 42.469366 11.440034
F 28.330841 47.639212 8.064546
F 28.330841 39.917939 8.064546
F 19.418209 47.639172 7.815558
F 19.418209 39.917899 7.815558
F 30.462674 38.608751 11.751276
F 30.462674 46.330025 11.751276
F 21.549913 38.608705 11.502293
F 21.549913 46.329978 11.502293
F 30.559030 51.499825 8.126809
F 30.559030 36.057278 8.126809
F 30.559030 43.778552 8.126809
F 21.646443 51.499835 7.877810
F 21.646443 36.057288 7.877810
F 21.646443 43.778562 7.877810
F 30.487723 51.478052 10.851732
F 30.487723 36.035505 10.851732
F 30.487723 43.756779 10.851732
F 21.574944 51.478102 10.602685
F 21.574944 36.035555 10.602685
F 21.574944 43.756828 10.602685
F 30.387644 38.606676 14.474103
F 30.387644 46.327950 14.474103
F 21.474697 38.606591 14.225030
F 21.474697 46.327864 14.225030
F 32.716335 47.617321 10.914166
F 32.716335 39.896048 10.914166
F 23.803102 47.617477 10.664917
F 23.803102 39.896203 10.664917
F 32.616552 50.188736 14.536565
F 32.616552 42.467463 14.536565
F 23.702855 50.188491 14.287263
F 23.702855 42.467218 14.287263
F 32.691304 50.190765 11.813568
F 32.691304 42.469492 11.813568
F 23.778070 50.190604 11.564540
F 23.778070 42.469330 11.564540
F 32.787310 47.639151 8.189141
F 32.787310 39.917878 8.189141
F 23.874602 47.639214 7.940058
F 23.874602 39.917940 7.940058
F 34.920488 38.609031 11.876007
F 34.920488 46.330305 11.876008
F 26.006204 38.608694 11.626781
F 26.006204 46.329967 11.626781
F 35.015958 51.499674 8.251601
F 35.015958 36.057127 8.251601
F 35.015958 43.778400 8.251601
F 26.102720 51.499854 8.002299
F 26.102720 36.057307 8.002299
F 26.102720 43.778581 8.002299
F 34.945641 51.477757 10.976843
F 34.945641 36.035210 10.976843
F 34.945641 43.756484 10.976843
F 26.031237 51.478113 10.727158
F 26.031237 36.035566 10.727158
F 26.031237 43.756840 10.727158
F 34.846450 38.607121 14.599330
F 34.846450 46.328395 14.599330
F 25.931004 38.606584 14.349507
F 25.931004 46.327858 14.349507
F 25.905872 43.754005 15.249998
F 25.905872 36.032731 15.249998
F 28.134086 47.614617 15.312231
F 28.134086 39.893344 15.312231
F 19.221341 47.614613 15.063256
F 19.221341 39.893339 15.063256
F 30.362505 51.475187 15.374466
F 30.362505 36.032640 15.374466
F 30.362505 43.753914 15.374466
F 21.449567 51.475272 15.125513
F 21.449567 36.032725 15.125513
F 21.449567 43.753999 15.125513
F 32.591407 47.614400 15.436719
F 32.591407 39.893127 15.436719
F 23.677725 47.614645 15.187759
F 23.677725 39.893372 15.187759
F 34.821264 51.474740 15.499055
F 34.821264 36.032193 15.499055
F 34.821264 43.753467 15.499055
F 25.905872 51.475278 15.249998
F 28.357235 34.775371 7.154853
F 19.444568 34.775409 6.905928
F 28.444560 34.907314 4.422915
F 19.531969 34.907355 4.173953
F 32.813768 34.775437 7.279516
F 23.900985 34.775368 7.030364
F 32.900714 34.907315 4.547518
F 23.988369 34.907321 4.298429
F 28.159218 34.745972 14.411774
F 19.246470 34.745977 14.162802
F 28.234376 34.748073 11.689021
F 19.321680 34.748092 11.440034
F 32.616552 34.746189 14.536565
F 23.702855 34.745944 14.287263
F 32.691304 34.748218 11.813568
F 23.778070 34.748057 11.564540
F 35.457889 49.556635 0.027024
F 35.457889 41.835361 0.027024
F 27.855053 47.614461 25.306557
F 27.855053 39.893188 25.306557
F 18.942164 47.614458 25.057657
F 18.942164 39.893185 25.057657
F 27.753243 50.188293 28.944645
F 27.753243 42.467020 28.944645
F 18.840236 50.188406 28.695907
F 18.840236 42.467132 28.695907
F 27.829664 50.188334 26.215838
F 27.829664 42.467060 26.215838
F 18.916747 50.188346 25.966985
F 18.916747 42.467073 25.966985
F 27.931294 47.614456 22.578036
F 27.931294 39.893183 22.578036
F 19.018444 47.614468 22.329112
F 19.018444 39.893194 22.329112
F 30.058224 38.606516 26.277967
F 30.058224 46.327790 26.277967
F 21.145051 38.606395 26.029183
F 21.145051 46.327668 26.029183
F 30.159891 51.474993 22.640205
F 30.159891 36.032446 22.640205
F 30.159891 43.753719 22.640205
F 21.246679 51.475128 22.391355
F 21.246679 36.032581 22.391355
F 21.246679 43.753855 22.391355
F 30.083621 51.475001 25.368832
F 30.083621 36.032454 25.368832
F 30.083621 43.753728 25.368832
F 21.170436 51.475121 25.119853
F 21.170436 36.032574 25.119853
F 21.170436 43.753848 25.119853
F 29.981475 38.606413 29.006845
F 29.981475 46.327687 29.006845
F 21.068756 38.606406 28.758005
F 21.068756 46.327680 28.758005
F 32.312848 47.614154 25.431137
F 32.312848 39.892881 25.431137
F 23.398628 47.614501 25.182070
F 23.398628 39.893228 25.182070
F 32.209833 50.188372 29.068935
F 32.209833 42.467099 29.068936
F 23.296955 50.188296 28.820208
F 23.296955 42.467023 28.820208
F 32.287541 50.188653 26.339910
F 32.287541 42.467380 26.339910
F 23.373225 50.188293 26.091417
F 23.373225 42.467020 26.091417
F 32.389224 47.614129 22.702282
F 32.389224 39.892856 22.702282
F 23.474849 47.614501 22.453594
F 23.474849 39.893228 22.453594
F 34.518237 38.607169 26.401518
F 34.518237 46.328442 26.401518
F 25.601395 38.606388 26.153641
F 25.601395 46.327661 26.153641
F 34.620092 51.474308 22.764185
F 34.620092 36.031761 22.764185
F 34.620092 43.753035 22.764185
F 25.703016 51.475130 22.515824
F 25.703016 36.032583 22.515824
F 25.703016 43.753857 22.515824
F 34.543619 51.474344 25.493482
F 34.543619 36.031797 25.493482
F 34.543619 43.753070 25.493482
F 25.626794 51.475131 25.244307
F 25.626794 36.032584 25.244307
F 25.626794 43.753858 25.244306
F 34.438691 38.606594 29.130835
F 34.438691 46.327868 29.130835
F 25.525110 38.606376 28.882425
F 25.525110 46.327650 28.882425
F 27.651591 47.614503 32.583052
F 27.651591 39.893230 32.583052
F 18.738057 47.614291 32.334380
F 18.738057 39.893017 32.334380
F 27.727851 47.614498 29.854209
F 27.727851 39.893224 29.854209
F 18.814962 47.614414 29.605356
F 18.814962 39.893141 29.605356
F 29.956060 51.475110 29.916387
F 29.956060 36.032563 29.916387
F 29.956060 43.753837 29.916387
F 21.043319 51.475104 29.667543
F 21.043319 36.032557 29.667543
F 21.043319 43.753831 29.667543
F 29.879748 51.475127 32.645269
F 29.879748 36.032580 32.645269
F 29.879748 43.753854 32.645269
F 20.966769 51.475037 32.396452
F 20.966769 36.032490 32.396453
F 20.966769 43.753764 32.396452
F 32.108015 47.614457 32.707437
F 32.108015 39.893183 32.707437
F 23.195260 47.614483 32.458613
F 23.195260 39.893210 32.458613
F 32.184530 47.614402 29.978455
F 32.184530 39.893129 29.978455
F 23.271566 47.614500 29.729765
F 23.271566 39.893227 29.729765
F 34.413246 51.474942 30.040289
F 34.413246 36.032395 30.040289
F 34.413246 43.753669 30.040289
F 25.499698 51.475143 29.791993
F 25.499698 36.032596 29.791993
F 25.499698 43.753870 29.791993
F 25.423436 51.475137 32.520827
F 25.423436 36.032590 32.520827
F 25.423436 43.753863 32.520827
F 28.058093 47.614473 18.037220
F 28.058093 39.893199 18.037220
F 19.145292 47.614480 17.788245
F 19.145292 39.893207 17.788245
F 27.956663 50.188338 21.669799
F 27.956663 42.467064 21.669799
F 19.043804 50.188329 21.420844
F 19.043804 42.467055 21.420844
F 28.032810 50.188336 18.942404
F 28.032810 42.467062 18.942404
F 19.120008 50.188328 18.693449
F 19.120008 42.467055 18.693449
F 30.261333 38.606512 19.004613
F 30.261333 46.327785 19.004613
F 21.348236 38.606395 18.755700
F 21.348236 46.327669 18.755700
F 30.286623 51.475021 18.099555
F 30.286623 36.032474 18.099555
F 30.286623 43.753748 18.099555
F 21.373519 51.475139 17.850471
F 21.373519 36.032592 17.850471
F 21.373519 43.753866 17.850471
F 30.185253 38.606528 21.732122
F 30.185253 46.327801 21.732122
F 21.272052 38.606391 21.483057
F 21.272052 46.327664 21.483057
F 32.515777 47.614190 18.162030
F 32.515777 39.892917 18.162030
F 23.601681 47.614511 17.912704
F 23.601681 39.893238 17.912704
F 32.414581 50.188667 21.794565
F 32.414581 42.467394 21.794565
F 23.500218 50.188292 21.545288
F 23.500218 42.467019 21.545288
F 32.490499 50.188620 19.066801
F 32.490499 42.467347 19.066801
F 23.576397 50.188296 18.817944
F 23.576397 42.467023 18.817944
F 34.720918 38.607094 19.128980
F 34.720918 46.328368 19.128980
F 25.804557 38.606392 18.880179
F 25.804557 46.327666 18.880179
F 34.746245 51.474433 18.224805
F 34.746245 36.031886 18.224805
F 34.746245 43.753160 18.224805
F 25.829842 51.475141 17.974949
F 25.829842 36.032595 17.974949
F 25.829842 43.753868 17.974949
F 34.645390 38.607206 21.857228
F 34.645390 46.328480 21.857228
F 25.728388 38.606390 21.607531
F 25.728388 46.327663 21.607531
F 18.840236 34.745858 28.695907
F 18.916747 34.745799 25.966985
F 32.209833 34.745825 29.068936
F 32.287541 34.746106 26.339910
F 19.043804 34.745781 21.420844
F 19.120008 34.745781 18.693449
F 32.414581 34.746120 21.794565
F 32.490499 34.746073 19.066801
F 27.753243 34.745746 28.944645
F 27.829664 34.745787 26.215838
F 23.296955 34.745749 28.820208
F 23.373225 34.745746 26.091417
F 27.956663 34.745790 21.669799
F 28.032810 34.745788 18.942404
F 23.576397 34.745749 18.817944
F 23.500218 34.745745 21.545288
F 27.244988 47.614537 47.133255
F 27.244988 39.893264 47.133255
F 18.332056 47.614372 46.884324
F 18.332056 39.893098 46.884324
F 27.219699 50.188242 48.038553
F 27.219699 42.466968 48.038553
F 18.306561 50.188455 47.789362
F 18.306561 42.467182 47.789362
F 27.321169 47.614539 44.405956
F 27.321169 39.893265 44.405956
F 18.407786 47.614282 44.156743
F 18.407786 39.893008 44.156743
F 29.447521 38.606275 48.100821
F 29.447521 46.327549 48.100821
F 20.535304 38.606418 47.851761
F 20.535304 46.327692 47.851762
F 29.549018 51.475228 44.468196
F 29.549018 36.032681 44.468196
F 29.549018 43.753954 44.468196
F 20.636686 51.475075 44.219166
F 20.636686 36.032528 44.219166
F 20.636686 43.753802 44.219166
F 29.472805 51.475229 47.195436
F 29.472805 36.032682 47.195436
F 29.472805 43.753956 47.195436
F 20.560512 51.475068 46.946595
F 20.560512 36.032521 46.946595
F 20.560512 43.753795 46.946595
F 31.700199 47.614724 47.257533
F 31.700199 39.893450 47.257533
F 22.788858 47.614490 47.008811
F 22.788858 39.893216 47.008811
F 31.674908 50.188053 48.163128
F 31.674908 42.466779 48.163128
F 22.763543 50.188295 47.914038
F 22.763543 42.467022 47.914038
F 31.776458 47.614714 44.530426
F 31.776458 39.893440 44.530426
F 22.864974 47.614481 44.281449
F 22.864974 39.893208 44.281449
F 33.901368 38.605856 48.225517
F 33.901368 46.327130 48.225518
F 24.991695 38.606356 47.976302
F 24.991695 46.327629 47.976302
F 34.003042 51.475619 44.592624
F 34.003042 36.033072 44.592624
F 34.003042 43.754346 44.592624
F 25.093152 51.475151 44.343713
F 25.093152 36.032604 44.343713
F 25.093152 43.753878 44.343713
F 33.926652 51.475649 47.319446
F 33.926652 36.033103 47.319446
F 33.926652 43.754376 47.319446
F 25.016969 51.475146 47.071041
F 25.016969 36.032599 47.071041
F 25.016969 43.753873 47.071041
F 27.549938 50.188286 36.221469
F 27.549938 42.467013 36.221469
F 18.636315 50.188519 35.972683
F 18.636315 42.467245 35.972683
F 27.626179 50.188290 33.492640
F 27.626179 42.467017 33.492640
F 18.712373 50.188578 33.243553
F 18.712373 42.467305 33.243553
F 29.854358 38.606394 33.554848
F 29.854358 46.327667 33.554848
F 20.941491 38.606453 33.305922
F 20.941491 46.327727 33.305922
F 29.778071 38.606383 36.283690
F 29.778071 46.327656 36.283690
F 20.865089 38.606490 36.034855
F 20.865089 46.327764 36.034855
F 32.006219 50.188300 36.345869
F 32.006219 42.467027 36.345870
F 23.093602 50.188314 36.097022
F 23.093602 42.467041 36.097022
F 32.082612 50.188330 33.617006
F 32.082612 42.467056 33.617006
F 23.169815 50.188319 33.368158
F 23.169815 42.467046 33.368158
F 34.311103 38.606480 33.679021
F 34.311103 46.327754 33.679021
F 25.398045 38.606379 33.430412
F 25.398045 46.327653 33.430412
F 34.336386 51.475051 32.769453
F 34.336386 36.032505 32.769453
F 34.336386 43.753778 32.769453
F 34.234432 38.606406 36.407930
F 34.234432 46.327680 36.407930
F 25.321790 38.606384 36.159244
F 25.321790 46.327658 36.159244
F 27.448277 47.614515 39.859796
F 27.448277 39.893241 39.859796
F 18.534804 47.614299 39.610944
F 18.534804 39.893026 39.610944
F 27.346544 50.188253 43.497593
F 27.346544 42.466979 43.497593
F 18.433388 50.188456 43.248704
F 18.433388 42.467183 43.248704
F 27.422870 50.188279 40.769154
F 27.422870 42.467006 40.769154
F 18.509150 50.188556 40.519946
F 18.509150 42.467282 40.519946
F 27.524531 47.614505 37.131030
F 27.524531 39.893232 37.131030
F 18.610659 47.614214 36.881853
F 18.610659 39.892940 36.881853
F 29.650945 38.606360 40.831351
F 29.650945 46.327633 40.831352
F 20.738204 38.606459 40.582381
F 20.738204 46.327733 40.582381
F 29.752667 51.475139 37.193238
F 29.752667 36.032592 37.193238
F 29.752667 43.753866 37.193238
F 20.839794 51.475052 36.944267
F 20.839794 36.032505 36.944267
F 20.839794 43.753779 36.944267
F 29.676320 51.475164 39.921988
F 29.676320 36.032617 39.921988
F 29.676320 43.753891 39.921988
F 20.763501 51.475037 39.673163
F 20.763501 36.032490 39.673163
F 20.763501 43.753764 39.673163
F 29.574380 38.606290 43.559747
F 29.574380 46.327564 43.559747
F 20.661970 38.606464 43.310958
F 20.661970 46.327738 43.310958
F 31.904306 47.614550 39.984103
F 31.904306 39.893276 39.984103
F 22.991982 47.614482 39.735354
F 22.991982 39.893208 39.735354
F 31.801823 50.188078 43.621774
F 31.801823 42.466805 43.621774
F 22.890380 50.188303 43.373164
F 22.890380 42.467030 43.373164
F 31.878895 50.188236 40.893485
F 31.878895 42.466963 40.893485
F 22.966542 50.188320 40.644663
F 22.966542 42.467047 40.644663
F 31.980851 47.614489 37.255388
F 31.980851 39.893216 37.255388
F 23.068157 47.614470 37.006539
F 23.068157 39.893196 37.006539
F 34.106732 38.606273 40.955426
F 34.106732 46.327547 40.955426
F 25.194770 38.606378 40.706925
F 25.194770 46.327652 40.706925
F 34.209050 51.475123 37.317397
F 34.209050 36.032576 37.317397
F 34.209050 43.753850 37.317397
F 25.296399 51.475139 37.068800
F 25.296399 36.032592 37.068800
F 25.296399 43.753866 37.068800
F 34.131960 51.475278 40.045998
F 34.131960 36.032731 40.045998
F 34.131960 43.754005 40.045998
F 25.220153 51.475139 39.797579
F 25.220153 36.032592 39.797579
F 25.220153 43.753865 39.797579
F 34.028355 38.605889 43.683481
F 34.028355 46.327163 43.683481
F 25.118510 38.606370 43.435389
F 25.118510 46.327644 43.435389
F 18.306561 34.745908 47.789362
F 18.636315 34.745972 35.972683
F 18.712373 34.746031 33.243553
F 32.006219 34.745753 36.345869
F 32.082612 34.745783 33.617006
F 18.433388 34.745909 43.248704
F 18.509150 34.746008 40.519946
F 22.763543 34.745748 47.914038
F 27.549938 34.745739 36.221469
F 27.626179 34.745743 33.492640
F 23.093602 34.745767 36.097022
F 23.169815 34.745772 33.368158
F 27.422870 34.745732 40.769154
F 22.890380 34.745756 43.373164
F 22.966542 34.745773 40.644663
F 27.143670 50.188111 50.763450
F 27.143670 42.466838 50.763450
F 18.230925 50.188235 50.514491
F 18.230925 42.466962 50.514491
F 29.371519 38.606152 50.825655
F 29.371519 46.327426 50.825655
F 20.459265 38.606286 50.576770
F 20.459265 46.327559 50.576770
F 31.598991 50.187945 50.887818
F 31.598991 42.466672 50.887818
F 22.687549 50.188150 50.638995
F 22.687549 42.466877 50.638995
F 33.825651 38.605782 50.949901
F 33.825651 46.327056 50.949901
F 24.915648 38.606225 50.701228
F 24.915648 46.327498 50.701228
F 27.043347 47.612221 54.386676
F 27.043347 39.890947 54.386676
F 18.130766 47.612139 54.137695
F 18.130766 39.890865 54.137695
F 26.946835 50.163554 58.011165
F 26.946835 42.442281 58.011165
F 18.034362 50.163615 57.762175
F 18.034362 42.442342 57.762175
F 27.018309 50.185286 55.286341
F 27.018309 42.464012 55.286341
F 18.105566 50.185405 55.037228
F 18.105566 42.464132 55.037228
F 27.118535 47.614338 51.663996
F 27.118535 39.893065 51.663996
F 18.205611 47.614174 51.414843
F 18.205611 39.892900 51.414843
F 29.246203 38.603335 55.348614
F 29.246203 46.324609 55.348614
F 20.334020 38.603425 55.099570
F 20.334020 46.324698 55.099570
F 29.346382 51.475025 51.726272
F 29.346382 36.032478 51.726272
F 29.346382 43.753752 51.726272
F 20.434199 51.474906 51.477216
F 20.434198 36.032359 51.477216
F 20.434199 43.753633 51.477216
F 29.271241 51.472895 54.448895
F 29.271241 36.030349 54.448895
F 29.271241 43.751622 54.448895
F 20.358993 51.472792 54.199983
F 20.358993 36.030245 54.199983
F 20.358993 43.751519 54.199983
F 29.174784 38.581615 58.073396
F 29.174784 46.302889 58.073396
F 20.262534 38.581688 57.824458
F 20.262534 46.302962 57.824458
F 31.498840 47.612351 54.511099
F 31.498840 39.891078 54.511099
F 22.587227 47.612191 54.262212
F 22.587227 39.890917 54.262212
F 31.402527 50.163458 58.135628
F 31.402527 42.442184 58.135628
F 22.490704 50.163577 57.886696
F 22.490704 42.442304 57.886696
F 31.473787 50.185152 55.410947
F 31.473787 42.463878 55.410947
F 22.562170 50.185320 55.161834
F 22.562170 42.464047 55.161834
F 31.573847 47.614505 51.788604
F 31.573847 39.893232 51.788604
F 22.662393 47.614294 51.539483
F 22.662393 39.893020 51.539483
F 33.700713 38.603039 55.473416
F 33.700713 46.324313 55.473416
F 24.790289 38.603392 55.224089
F 24.790289 46.324666 55.224089
F 33.800474 51.475397 51.851066
F 33.800474 36.032850 51.851066
F 33.800474 43.754123 51.851066
F 24.890525 51.474954 51.601744
F 24.890525 36.032407 51.601744
F 24.890525 43.753680 51.601744
F 33.725789 51.473188 54.573286
F 33.725789 36.030641 54.573286
F 33.725789 43.751914 54.573286
F 24.815313 51.472838 54.324448
F 24.815313 36.030291 54.324448
F 24.815313 43.751565 54.324448
F 33.629824 38.581400 58.197882
F 33.629824 46.302674 58.197882
F 24.718791 38.581657 57.948933
F 24.718791 46.302931 57.948933
F 26.833094 47.452942 61.652802
F 26.833094 39.731668 61.652802
F 17.920836 47.452925 61.403813
F 17.920836 39.731652 61.403813
F 26.546577 49.556564 65.295029
F 26.546577 41.835290 65.295029
F 26.796501 50.012139 62.580954
F 26.796501 42.290866 62.580954
F 17.884214 50.012141 62.331971
F 17.884214 42.290867 62.331971
F 26.920445 47.584902 58.920892
F 26.920445 39.863629 58.920892
F 18.007896 47.584837 58.671815
F 18.007896 39.863563 58.671815
F 29.024488 38.430209 62.643215
F 29.024488 46.151483 62.643215
F 20.112324 38.430229 62.394240
F 20.112324 46.151503 62.394240
F 29.148389 51.445566 58.983160
F 29.148389 36.003019 58.983160
F 29.148389 43.724293 58.983160
F 20.236181 51.445507 58.734136
F 20.236181 36.002960 58.734136
F 20.236181 43.724234 58.734136
F 29.061090 51.313592 61.715042
F 29.061090 35.871045 61.715042
F 29.061090 43.592319 61.715041
F 20.148838 51.313549 61.466088
F 20.148838 35.871002 61.466088
F 20.148838 43.592275 61.466088
F 28.774630 37.974654 65.357276
F 28.774630 45.695928 65.357276
F 19.862327 37.974631 65.108349
F 19.862327 45.695905 65.108349
F 31.288953 47.452991 61.777292
F 31.288953 39.731718 61.777292
F 22.376978 47.452932 61.528326
F 22.376978 39.731659 61.528326
F 31.002622 49.556575 65.419535
F 31.002622 41.835302 65.419535
F 22.090441 49.556559 65.170559
F 22.090441 41.835286 65.170559
F 31.252339 50.012076 62.705511
F 31.252340 42.290803 62.705511
F 22.340363 50.012153 62.456467
F 22.340364 42.290879 62.456467
F 31.376114 47.584994 59.045477
F 31.376114 39.863720 59.045477
F 22.464309 47.584879 58.796391
F 22.464309 39.863606 58.796391
F 33.479866 38.430066 62.767910
F 33.479866 46.151339 62.767910
F 24.568458 38.430235 62.518712
F 24.568458 46.151508 62.518712
F 33.603362 51.445770 59.107916
F 33.603362 36.003223 59.107916
F 33.603362 43.724496 59.107916
F 24.692408 51.445527 58.858643
F 24.692408 36.002980 58.858643
F 24.692408 43.724254 58.858643
F 33.516547 51.313702 61.839581
F 33.516547 35.871155 61.839581
F 33.516547 43.592429 61.839581
F 24.605037 51.313569 61.590567
F 24.605037 35.871022 61.590567
F 24.605037 43.592296 61.590567
F 33.230415 37.974691 65.481842
F 33.230415 45.695965 65.481842
F 24.318509 37.974650 65.232794
F 24.318509 45.695924 65.232794
F 28.481139 55.511919 3.494773
F 28.481139 63.233193 3.494773
F 19.568550 55.511859 3.245891
F 19.568550 63.233133 3.245891
F 28.357235 57.939191 7.154853
F 28.357235 65.660465 7.154853
F 19.444568 57.939230 6.905928
F 19.444568 65.660504 6.905929
F 28.444560 58.071135 4.422915
F 28.444560 65.792409 4.422915
F 19.531969 58.071175 4.173953
F 19.531969 65.792449 4.173953
F 28.731066 55.967491 0.780697
F 28.731067 63.688765 0.780697
F 19.818871 55.967478 0.531800
F 19.818872 63.688752 0.531800
F 30.672601 54.210486 4.485189
F 30.672601 61.931760 4.485189
F 21.760226 54.210515 4.236192
F 21.760226 61.931789 4.236192
F 30.959044 59.828100 0.842976
F 30.959044 67.549375 0.842977
F 22.046872 59.828138 0.593993
F 22.046873 67.549412 0.593993
F 30.709244 59.372547 3.557046
F 30.709244 67.093821 3.557046
F 21.796798 59.372529 3.308085
F 21.796798 67.093803 3.308085
F 30.585410 54.078572 7.217141
F 30.585410 61.799845 7.217141
F 21.672829 54.078564 6.968139
F 21.672829 61.799838 6.968139
F 32.937261 55.511918 3.619361
F 32.937261 63.233192 3.619361
F 24.024957 55.511910 3.370300
F 24.024957 63.233184 3.370300
F 32.813768 57.939258 7.279516
F 32.813768 65.660531 7.279516
F 23.900985 57.939189 7.030365
F 23.900985 65.660463 7.030365
F 32.900714 58.071136 4.547518
F 32.900714 65.792410 4.547518
F 23.988369 58.071142 4.298429
F 23.988369 65.792416 4.298429
F 33.186879 55.967401 0.905307
F 33.186880 63.688675 0.905307
F 24.274953 55.967502 0.656215
F 24.274953 63.688776 0.656215
F 35.128624 54.210463 4.610000
F 35.128624 61.931737 4.610000
F 26.216470 54.210498 4.360670
F 26.216470 61.931772 4.360670
F 35.414119 59.827818 0.967887
F 35.414120 67.549092 0.967888
F 26.503022 59.828137 0.718451
F 26.503023 67.549411 0.718452
F 35.165346 59.372544 3.681879
F 35.165346 67.093818 3.681879
F 26.253062 59.372552 3.432532
F 26.253062 67.093826 3.432532
F 35.042306 54.078683 7.342083
F 35.042306 61.799957 7.342083
F 26.129106 54.078548 7.092601
F 26.129106 61.799822 7.092601
F 28.259408 55.338734 10.789420
F 28.259408 63.060008 10.789420
F 19.346710 55.338713 10.540463
F 19.346710 63.059987 10.540463
F 28.159218 57.909793 14.411774
F 28.159218 65.631066 14.411774
F 19.246470 57.909797 14.162802
F 19.246470 65.631071 14.162802
F 28.234376 57.911893 11.689021
F 28.234376 65.633167 11.689021
F 19.321680 57.911913 11.440034
F 19.321680 65.633186 11.440034
F 28.330841 55.360486 8.064546
F 28.330841 63.081759 8.064546
F 19.418209 55.360445 7.815558
F 19.418209 63.081719 7.815558
F 30.462674 54.051298 11.751276
F 30.462674 61.772572 11.751276
F 21.549913 54.051251 11.502293
F 21.549913 61.772525 11.502293
F 30.559030 59.221099 8.126809
F 30.559030 66.942373 8.126809
F 21.646443 59.221109 7.877810
F 21.646443 66.942383 7.877810
F 30.487723 59.199326 10.851732
F 30.487723 66.920600 10.851732
F 21.574944 59.199375 10.602685
F 21.574944 66.920649 10.602685
F 30.387644 54.049223 14.474103
F 30.387644 61.770497 14.474103
F 21.474697 54.049137 14.225030
F 21.474697 61.770411 14.225030
F 32.716335 55.338594 10.914166
F 32.716335 63.059868 10.914166
F 23.803102 55.338750 10.664917
F 23.803102 63.060024 10.664917
F 32.616552 57.910010 14.536565
F 32.616552 65.631284 14.536565
F 23.702855 57.909764 14.287263
F 23.702855 65.631038 14.287263
F 32.691304 57.912039 11.813568
F 32.691304 65.633312 11.813568
F 23.778070 57.911877 11.564540
F 23.778070 65.633151 11.564540
F 32.787310 55.360425 8.189141
F 32.787310 63.081699 8.189141
F 23.874602 55.360487 7.940058
F 23.874602 63.081761 7.940058
F 34.920488 54.051578 11.876008
F 34.920488 61.772852 11.876007
F 26.006204 54.051240 11.626781
F 26.006204 61.772514 11.626781
F 35.015958 59.220947 8.251601
F 35.015958 66.942221 8.251601
F 26.102720 59.221127 8.002299
F 26.102720 66.942401 8.002299
F 34.945641 59.199031 10.976843
F 34.945641 66.920305 10.976843
F 26.031237 59.199386 10.727158
F 26.031237 66.920660 10.727158
F 34.846450 54.049668 14.599330
F 34.846450 61.770942 14.599330
F 25.931004 54.049131 14.349507
F 25.931004 61.770405 14.349507
F 25.905872 66.917826 15.249997
F 25.905872 59.196552 15.249998
F 28.134086 55.335890 15.312231
F 28.134086 63.057164 15.312231
F 19.221341 55.335886 15.063256
F 19.221341 63.057160 15.063256
F 30.362505 59.196460 15.374466
F 30.362505 66.917734 15.374466
F 21.449567 59.196545 15.125513
F 21.449567 66.917819 15.125513
F 32.591407 55.335673 15.436719
F 32.591407 63.056947 15.436719
F 23.677725 55.335918 15.187759
F 23.677725 63.057192 15.187759
F 34.821264 59.196014 15.499055
F 34.821264 66.917287 15.499055
F 35.457889 64.999182 0.027024
F 35.457889 57.277908 0.027024
F 27.855053 55.335734 25.306557
F 27.855053 63.057008 25.306557
F 18.942164 55.335731 25.057657
F 18.942164 63.057005 25.057657
F 27.753243 57.909566 28.944645
F 27.753243 65.630840 28.944645
F 18.840236 57.909679 28.695907
F 18.840236 65.630953 28.695907
F 27.829664 57.909607 26.215838
F 27.829664 65.630881 26.215838
F 18.916747 57.909620 25.966985
F 18.916747 65.630893 25.966985
F 27.931294 55.335729 22.578036
F 27.931294 63.057003 22.578036
F 19.018444 55.335741 22.329112
F 19.018444 63.057015 22.329112
F 30.058224 54.049063 26.277967
F 30.058224 61.770337 26.277967
F 21.145051 54.048942 26.029183
F 21.145051 61.770215 26.029183
F 30.159891 59.196266 22.640205
F 30.159891 66.917540 22.640205
F 21.246679 59.196402 22.391355
F 21.246679 66.917675 22.391355
F 30.083621 59.196275 25.368832
F 30.083621 66.917549 25.368832
F 21.170436 59.196395 25.119853
F 21.170436 66.917669 25.119853
F 29.981475 54.048960 29.006845
F 29.981475 61.770234 29.006845
F 21.068756 54.048953 28.758005
F 21.068756 61.770227 28.758005
F 32.312848 55.335427 25.431137
F 32.312848 63.056701 25.431137
F 23.398628 55.335774 25.182070
F 23.398628 63.057048 25.182070
F 32.209833 57.909646 29.068936
F 32.209833 65.630920 29.068936
F 23.296955 57.909569 28.820208
F 23.296955 65.630843 28.820208
F 32.287541 57.909926 26.339910
F 32.287541 65.631200 26.339910
F 23.373225 57.909566 26.091417
F 23.373225 65.630840 26.091417
F 32.389224 55.335403 22.702282
F 32.389224 63.056676 22.702282
F 23.474849 55.335775 22.453594
F 23.474849 63.057049 22.453593
F 34.518237 54.049716 26.401518
F 34.518237 61.770989 26.401518
F 25.601395 54.048935 26.153641
F 25.601395 61.770208 26.153641
F 34.620092 59.195582 22.764185
F 34.620092 66.916856 22.764185
F 25.703016 59.196404 22.515824
F 25.703017 66.917678 22.515824
F 34.543619 59.195617 25.493482
F 34.543619 66.916891 25.493482
F 25.626794 59.196405 25.244307
F 25.626794 66.917679 25.244306
F 34.438691 54.049141 29.130835
F 34.438691 61.770415 29.130835
F 25.525110 54.048923 28.882425
F 25.525110 61.770197 28.882425
F 27.651591 55.335776 32.583052
F 27.651591 63.057050 32.583052
F 18.738057 55.335564 32.334380
F 18.738057 63.056838 32.334380
F 27.727851 55.335771 29.854209
F 27.727851 63.057045 29.854209
F 18.814962 55.335688 29.605356
F 18.814962 63.056961 29.605356
F 29.956060 59.196384 29.916387
F 29.956060 66.917658 29.916387
F 21.043319 59.196378 29.667543
F 21.043319 66.917652 29.667543
F 29.879748 59.196400 32.645269
F 29.879748 66.917674 32.645269
F 20.966769 59.196311 32.396453
F 20.966769 66.917585 32.396452
F 32.108015 55.335730 32.707437
F 32.108015 63.057004 32.707437
F 23.195260 55.335757 32.458613
F 23.195260 63.057031 32.458613
F 32.184530 55.335676 29.978455
F 32.184530 63.056949 29.978455
F 23.271566 55.335773 29.729765
F 23.271566 63.057047 29.729765
F 34.413246 59.196215 30.040289
F 34.413246 66.917489 30.040289
F 25.499698 59.196416 29.791993
F 25.499698 66.917690 29.791993
F 25.423436 59.196410 32.520827
F 25.423436 66.917684 32.520827
F 28.058093 55.335746 18.037220
F 28.058093 63.057020 18.037220
F 19.145292 55.335754 17.788245
F 19.145292 63.057027 17.788245
F 27.956663 57.909611 21.669799
F 27.956663 65.630885 21.669799
F 19.043804 57.909602 21.420844
F 19.043804 65.630876 21.420844
F 28.032810 57.909609 18.942404
F 28.032810 65.630883 18.942404
F 19.120008 57.909601 18.693449
F 19.120008 65.630875 18.693449
F 30.261333 54.049058 19.004613
F 30.261333 61.770332 19.004613
F 21.348236 54.048942 18.755700
F 21.348236 61.770216 18.755700
F 30.286623 59.196294 18.099555
F 30.286623 66.917568 18.099555
F 21.373519 59.196412 17.850471
F 21.373519 66.917686 17.850471
F 30.185253 54.049074 21.732122
F 30.185253 61.770348 21.732122
F 21.272052 54.048937 21.483057
F 21.272052 61.770211 21.483057
F 32.515777 55.335463 18.162030
F 32.515777 63.056737 18.162030
F 23.601681 55.335785 17.912704
F 23.601681 63.057058 17.912704
F 32.414581 57.909940 21.794565
F 32.414581 65.631214 21.794565
F 23.500218 57.909565 21.545288
F 23.500218 65.630839 21.545288
F 32.490499 57.909893 19.066801
F 32.490499 65.631167 19.066801
F 23.576397 57.909570 18.817944
F 23.576397 65.630844 18.817944
F 34.720918 54.049641 19.128980
F 34.720918 61.770914 19.128980
F 25.804557 54.048939 18.880179
F 25.804557 61.770213 18.880179
F 34.746245 59.195706 18.224805
F 34.746245 66.916980 18.224805
F 25.829842 59.196415 17.974949
F 25.829842 66.917689 17.974949
F 34.645390 54.049753 21.857228
F 34.645390 61.771027 21.857228
F 25.728388 54.048936 21.607531
F 25.728388 61.770210 21.607531
F 27.244988 55.335811 47.133255
F 27.244988 63.057084 47.133255
F 18.332056 55.335645 46.884324
F 18.332056 63.056919 46.884324
F 27.219699 57.909515 48.038553
F 27.219699 65.630789 48.038553
F 18.306561 57.909729 47.789362
F 18.306561 65.631003 47.789362
F 27.321169 55.335812 44.405956
F 27.321169 63.057086 44.405956
F 18.407786 55.335555 44.156743
F 18.407786 63.056829 44.156743
F 29.447521 54.048822 48.100821
F 29.447521 61.770095 48.100821
F 20.535304 54.048965 47.851762
F 20.535304 61.770239 47.851761
F 29.549018 59.196501 44.468196
F 29.549018 66.917775 44.468196
F 20.636686 59.196349 44.219166
F 20.636686 66.917622 44.219166
F 29.472805 59.196503 47.195436
F 29.472805 66.917777 47.195436
F 20.560512 59.196341 46.946595
F 20.560512 66.917615 46.946595
F 31.700199 55.335997 47.257533
F 31.700199 63.057271 47.257533
F 22.788858 55.335763 47.008811
F 22.788858 63.057037 47.008811
F 31.674908 57.909326 48.163128
F 31.674908 65.630600 48.163128
F 22.763543 57.909569 47.914038
F 22.763543 65.630842 47.914038
F 31.776458 55.335987 44.530426
F 31.776458 63.057261 44.530426
F 22.864974 55.335755 44.281449
F 22.864974 63.057029 44.281449
F 33.901368 54.048403 48.225518
F 33.901368 61.769677 48.225517
F 24.991695 54.048903 47.976302
F 24.991695 61.770176 47.976302
F 34.003042 59.196893 44.592624
F 34.003042 66.918167 44.592624
F 25.093152 59.196425 44.343713
F 25.093152 66.917699 44.343713
F 33.926652 59.196923 47.319446
F 33.926652 66.918197 47.319446
F 25.016969 59.196420 47.071041
F 25.016969 66.917694 47.071041
F 27.549938 57.909559 36.221469
F 27.549938 65.630833 36.221469
F 18.636315 57.909792 35.972683
F 18.636315 65.631066 35.972683
F 27.626179 57.909563 33.492640
F 27.626179 65.630837 33.492640
F 18.712373 57.909852 33.243553
F 18.712373 65.631126 33.243553
F 29.854358 54.048941 33.554848
F 29.854358 61.770214 33.554848
F 20.941491 54.049000 33.305922
F 20.941491 61.770274 33.305922
F 29.778071 54.048930 36.283690
F 29.778071 61.770203 36.283690
F 20.865090 54.049037 36.034855
F 20.865090 61.770311 36.034855
F 32.006219 57.909573 36.345869
F 32.006219 65.630847 36.345870
F 23.093602 57.909587 36.097022
F 23.093602 65.630861 36.097022
F 32.082612 57.909603 33.617006
F 32.082612 65.630877 33.617006
F 23.169815 57.909593 33.368158
F 23.169815 65.630866 33.368158
F 34.311103 54.049027 33.679021
F 34.311103 61.770300 33.679021
F 25.398045 54.048926 33.430412
F 25.398045 61.770200 33.430412
F 34.336386 59.196325 32.769453
F 34.336386 66.917599 32.769453
F 34.234432 54.048953 36.407930
F 34.234432 61.770226 36.407930
F 25.321790 54.048931 36.159244
F 25.321790 61.770205 36.159244
F 27.448277 55.335788 39.859796
F 27.448277 63.057062 39.859796
F 18.534804 55.335572 39.610944
F 18.534804 63.056846 39.610944
F 27.346544 57.909526 43.497593
F 27.346544 65.630800 43.497593
F 18.433388 57.909730 43.248704
F 18.433388 65.631004 43.248704
F 27.422870 57.909552 40.769154
F 27.422870 65.630826 40.769154
F 18.509150 57.909829 40.519946
F 18.509150 65.631103 40.519946
F 27.524531 55.335778 37.131030
F 27.524531 63.057052 37.131030
F 18.610659 55.335487 36.881853
F 18.610659 63.056761 36.881853
F 29.650945 54.048906 40.831352
F 29.650945 61.770180 40.831351
F 20.738204 54.049006 40.582381
F 20.738204 61.770280 40.582381
F 29.752667 59.196413 37.193238
F 29.752667 66.917687 37.193238
F 20.839794 59.196325 36.944267
F 20.839794 66.917599 36.944267
F 29.676320 59.196437 39.921988
F 29.676320 66.917711 39.921988
F 20.763501 59.196311 39.673163
F 20.763501 66.917585 39.673163
F 29.574380 54.048837 43.559747
F 29.574380 61.770111 43.559747
F 20.661970 54.049011 43.310958
F 20.661970 61.770285 43.310958
F 31.904306 55.335823 39.984103
F 31.904306 63.057097 39.984103
F 22.991982 55.335755 39.735354
F 22.991982 63.057029 39.735354
F 31.801823 57.909352 43.621774
F 31.801823 65.630626 43.621774
F 22.890380 57.909577 43.373164
F 22.890380 65.630851 43.373164
F 31.878895 57.909509 40.893485
F 31.878895 65.630783 40.893485
F 22.966542 57.909593 40.644663
F 22.966542 65.630867 40.644663
F 31.980851 55.335762 37.255388
F 31.980851 63.057036 37.255388
F 23.068157 55.335743 37.006539
F 23.068157 63.057017 37.006539
F 34.106732 54.048820 40.955426
F 34.106732 61.770093 40.955426
F 25.194770 54.048925 40.706925
F 25.194770 61.770198 40.706925
F 34.209050 59.196397 37.317397
F 34.209050 66.917670 37.317397
F 25.296399 59.196413 37.068800
F 25.296399 66.917686 37.068800
F 34.131960 59.196551 40.045998
F 34.131960 66.917825 40.045998
F 25.220153 59.196412 39.797579
F 25.220153 66.917686 39.797579
F 34.028355 54.048436 43.683481
F 34.028355 61.769709 43.683481
F 25.118510 54.048917 43.435389
F 25.118510 61.770191 43.435389
F 29.447521 69.491369 48.100821
F 29.650945 69.491454 40.831352
F 33.901368 69.490951 48.225518
F 24.991695 69.491450 47.976302
F 34.028355 69.490983 43.683481
F 29.574380 69.491385 43.559747
F 34.106732 69.491367 40.955426
F 27.143670 57.909384 50.763450
F 27.143670 65.630658 50.763450
F 18.230925 57.909509 50.514491
F 18.230925 65.630783 50.514491
F 29.371519 54.048699 50.825655
F 29.371519 61.769973 50.825655
F 20.459265 54.048832 50.576770
F 20.459265 61.770106 50.576770
F 31.598991 57.909218 50.887818
F 31.598991 65.630492 50.887818
F 22.687549 57.909424 50.638995
F 22.687549 65.630698 50.638995
F 33.825651 54.048329 50.949901
F 33.825651 61.769602 50.949901
F 24.915648 54.048771 50.701228
F 24.915648 61.770045 50.701228
F 27.043347 55.333494 54.386676
F 27.043347 63.054768 54.386676
F 18.130766 55.333412 54.137695
F 18.130766 63.054686 54.137695
F 26.946835 57.884828 58.011165
F 26.946835 65.606101 58.011165
F 18.034362 57.884888 57.762175
F 18.034362 65.606162 57.762175
F 27.018309 57.906559 55.286341
F 27.018309 65.627833 55.286341
F 18.105566 57.906678 55.037228
F 18.105566 65.627952 55.037228
F 27.118535 55.335612 51.663996
F 27.118535 63.056885 51.663996
F 18.205611 55.335447 51.414843
F 18.205611 63.056721 51.414843
F 29.246203 54.045882 55.348614
F 29.246203 61.767156 55.348614
F 20.334020 54.045972 55.099570
F 20.334020 61.767245 55.099570
F 29.346382 59.196298 51.726272
F 29.346382 66.917572 51.726272
F 20.434199 59.196180 51.477216
F 20.434199 66.917454 51.477216
F 29.271241 59.194169 54.448896
F 29.271241 66.915443 54.448895
F 20.358993 59.194065 54.199983
F 20.358993 66.915339 54.199983
F 29.174784 54.024162 58.073396
F 29.174784 61.745436 58.073396
F 20.262534 54.024235 57.824458
F 20.262534 61.745509 57.824458
F 31.498840 55.333625 54.511099
F 31.498840 63.054898 54.511099
F 22.587227 55.333464 54.262212
F 22.587227 63.054738 54.262212
F 31.402527 57.884731 58.135628
F 31.402527 65.606005 58.135628
F 22.490704 57.884850 57.886696
F 22.490704 65.606124 57.886696
F 31.473787 57.906425 55.410947
F 31.473787 65.627699 55.410947
F 22.562170 57.906594 55.161834
F 22.562170 65.627868 55.161834
F 31.573847 55.335778 51.788604
F 31.573847 63.057052 51.788604
F 22.662393 55.335567 51.539483
F 22.662393 63.056841 51.539483
F 33.700713 54.045586 55.473416
F 33.700713 61.766860 55.473416
F 24.790289 54.045939 55.224090
F 24.790289 61.767212 55.224089
F 33.800474 59.196670 51.851066
F 33.800474 66.917944 51.851066
F 24.890525 59.196227 51.601744
F 24.890525 66.917501 51.601744
F 33.725789 59.194461 54.573286
F 33.725789 66.915735 54.573286
F 24.815313 59.194111 54.324448
F 24.815313 66.915385 54.324448
F 33.629824 54.023947 58.197882
F 33.629824 61.745221 58.197882
F 24.718791 54.024204 57.948933
F 24.718791 61.745478 57.948933
F 26.833094 55.174215 61.652802
F 26.833094 62.895489 61.652802
F 17.920836 55.174199 61.403813
F 17.920836 62.895472 61.403813
F 26.546577 57.277837 65.295029
F 26.546577 64.999111 65.295029
F 26.796501 57.733413 62.580954
F 26.796501 65.454687 62.580954
F 17.884214 57.733414 62.331971
F 17.884214 65.454688 62.331971
F 26.920445 55.306175 58.920892
F 26.920445 63.027449 58.920892
F 18.007896 55.306110 58.671815
F 18.007896 63.027384 58.671815
F 29.024488 53.872756 62.643215
F 29.024488 61.594030 62.643215
F 20.112324 53.872776 62.394240
F 20.112324 61.594049 62.394240
F 29.148389 59.166840 58.983160
F 29.148389 66.888114 58.983160
F 20.236181 59.166781 58.734136
F 20.236181 66.888055 58.734136
F 29.061090 59.034865 61.715042
F 29.061090 66.756139 61.715041
F 20.148838 59.034822 61.466088
F 20.148839 66.756096 61.466088
F 28.774630 53.417201 65.357276
F 28.774630 61.138475 65.357276
F 19.862327 53.417178 65.108349
F 19.862327 61.138452 65.108349
F 31.288953 55.174264 61.777292
F 31.288953 62.895538 61.777292
F 22.376978 55.174206 61.528326
F 22.376978 62.895479 61.528326
F 31.002621 57.277848 65.419535
F 31.002622 64.999123 65.419535
F 22.090440 57.277832 65.170559
F 22.090441 64.999106 65.170559
F 31.252339 57.733349 62.705511
F 31.252339 65.454623 62.705511
F 22.340364 57.733426 62.456467
F 22.340364 65.454700 62.456467
F 31.376114 55.306267 59.045478
F 31.376114 63.027541 59.045477
F 22.464309 55.306153 58.796392
F 22.464309 63.027427 58.796391
F 33.479866 53.872612 62.767910
F 33.479866 61.593886 62.767910
F 24.568457 53.872781 62.518712
F 24.568458 61.594055 62.518712
F 33.603362 59.167043 59.107916
F 33.603362 66.888317 59.107916
F 24.692408 59.166801 58.858643
F 24.692408 66.888075 58.858643
F 33.516547 59.034975 61.839581
F 33.516547 66.756249 61.839581
F 24.605037 59.034843 61.590567
F 24.605038 66.756117 61.590567
F 33.230415 53.417238 65.481842
F 33.230415 61.138511 65.481842
F 24.318509 53.417197 65.232794
F 24.318509 61.138471 65.232794
F 29.371519 69.491246 50.825655
F 24.318509 68.859745 65.232794
F 33.825651 69.490876 50.949901
F 24.915648 69.491319 50.701228
F 33.230415 68.859785 65.481842
F 29.246203 69.488430 55.348614
F 29.174784 69.466710 58.073396
F 33.700713 69.488133 55.473416
F 24.790289 69.488486 55.224089
F 33.629824 69.466495 58.197882
F 24.718791 69.466752 57.948933
F 28.774630 68.859749 65.357276
F 19.862327 68.859726 65.108349
F 33.479866 69.315160 62.767910
F 20.112324 69.315323 62.394240
F 20.459265 69.491380 50.576770
F 20.334020 69.488519 55.099570
F 20.262534 69.466783 57.824457
F 29.024489 69.315304 62.643215
F 24.568458 69.315329 62.518712
F 37.393065 1.463074 3.744585
F 37.393065 9.184347 3.744586
F 37.393065 16.905620 3.744586
F 46.291582 1.452640 4.009543
F 46.291582 9.173914 4.009543
F 46.291582 16.895187 4.009544
F 37.271498 3.890569 7.405092
F 37.271498 11.611843 7.405092
F 46.193740 3.887421 7.681581
F 46.193740 11.608694 7.681582
F 37.356642 4.022177 4.672883
F 37.356642 11.743450 4.672883
F 46.243844 4.003307 4.951257
F 46.243841 11.724578 4.951261
F 37.640891 1.918000 1.030685
F 37.640891 9.639273 1.030685
F 37.640891 17.360547 1.030685
F 46.506558 1.933069 1.295411
F 46.506558 9.654338 1.295409
F 37.683722 7.090015 0.089476
F 39.583775 7.882711 4.736424
F 39.583775 15.603984 4.736424
F 53.367495 16.710461 15.986725
F 48.425122 7.825287 5.064396
F 48.425123 15.546563 5.064398
F 53.378195 3.877155 15.100023
F 39.864794 5.778252 1.094463
F 39.864794 13.499525 1.094463
F 48.844365 5.812156 1.351676
F 48.844555 13.533530 1.351604
F 39.620319 5.323808 3.808137
F 39.620319 13.045082 3.808137
F 48.511772 5.307702 4.068200
F 48.511763 13.028972 4.068222
F 39.500970 7.751378 7.468868
F 39.500970 15.472652 7.468868
F 53.367495 8.989187 15.986725
F 48.411501 7.731485 7.764805
F 48.411501 15.452759 7.764805
F 53.429887 16.715668 11.460765
F 41.846551 1.463269 3.872511
F 41.846551 9.184542 3.872511
F 41.846551 16.905816 3.872511
F 50.690593 1.389384 4.285191
F 50.690593 9.110657 4.285192
F 50.690593 16.831931 4.285191
F 41.731770 3.890966 7.534363
F 41.731770 11.612239 7.534363
F 50.667047 3.902438 7.822343
F 50.667047 11.623710 7.822342
F 41.809132 4.020793 4.801935
F 41.809131 11.742066 4.801935
F 50.697952 4.004784 5.088830
F 50.697953 11.726056 5.088830
F 42.086874 1.919021 1.159496
F 42.086874 9.640294 1.159496
F 42.086874 17.361568 1.159496
F 50.567816 1.647624 1.574623
F 50.567820 9.368899 1.574621
F 50.567812 17.090170 1.574622
F 44.030882 7.878530 4.870936
F 44.030882 15.599803 4.870936
F 53.378195 11.598427 15.100023
F 44.307174 5.784418 1.227037
F 44.307169 13.505692 1.227036
F 44.071551 5.320988 3.939807
F 44.071550 13.042261 3.939807
F 43.961509 7.751197 7.603090
F 43.961509 15.472471 7.603090
F 43.961509 0.029924 7.603090
F 37.175963 1.289160 11.040068
F 37.175963 9.010433 11.040068
F 37.175963 16.731707 11.040068
F 46.119884 1.285987 11.313876
F 46.119884 9.007260 11.313876
F 46.119884 16.728534 11.313876
F 37.078092 3.861911 14.662634
F 37.078092 11.583185 14.662634
F 46.042829 3.866662 14.931281
F 46.042829 11.587935 14.931281
F 37.150863 3.863644 11.938741
F 37.150863 11.584917 11.938741
F 46.096579 3.867580 12.202386
F 46.096579 11.588853 12.202386
F 37.244828 1.311299 8.314453
F 37.244828 9.032572 8.314453
F 37.244828 16.753846 8.314453
F 46.162769 1.308215 8.588680
F 46.162769 9.029489 8.588680
F 46.162769 16.750762 8.588680
F 39.382613 7.724644 12.002342
F 39.382613 15.445918 12.002342
F 53.367495 1.267914 15.986725
F 48.335153 7.717009 12.269815
F 48.335153 15.438283 12.269815
F 53.418149 11.598825 12.351725
F 39.474616 5.171773 8.378021
F 39.474616 12.893047 8.378021
F 48.397164 5.170506 8.658665
F 48.397165 12.891780 8.658665
F 39.408255 5.149242 11.104200
F 39.408255 12.870516 11.104200
F 48.355931 5.157035 11.366022
F 48.355931 12.878308 11.366022
F 39.312578 7.723362 14.727073
F 39.312578 15.444635 14.727073
F 53.410181 16.678077 1.362525
F 48.288093 7.715681 14.984949
F 48.288093 15.436955 14.984949
F 53.418149 3.877552 12.351725
F 41.642454 1.287953 11.170354
F 41.642454 9.009226 11.170354
F 41.642454 16.730500 11.170354
F 50.600570 1.272447 11.420157
F 50.600570 8.993720 11.420156
F 50.600570 16.714994 11.420156
F 41.550800 3.863822 14.793121
F 41.550800 11.585095 14.793121
F 50.539949 3.876167 15.046228
F 50.539949 11.597440 15.046228
F 41.616883 3.864505 12.067428
F 41.616883 11.585779 12.067428
F 50.588081 3.878858 12.300653
F 50.588081 11.600131 12.300653
F 41.704044 1.311189 8.443595
F 41.704044 9.032462 8.443595
F 41.704044 16.753736 8.443595
F 50.646309 1.286621 8.677884
F 50.646309 9.007893 8.677884
F 50.646309 16.729168 8.677884
F 43.853166 7.725767 12.135177
F 43.853166 15.447041 12.135177
F 43.853166 0.004494 12.135177
F 43.934213 5.171732 8.512841
F 43.934213 12.893006 8.512841
F 43.879997 5.147597 11.239664
F 43.879998 12.868870 11.239664
F 43.794299 7.725996 14.862159
F 43.794299 15.447270 14.862159
F 43.794299 0.004723 14.862159
F 44.342795 3.239996 0.278275
F 44.342795 10.961269 0.278275
F 37.052838 1.285966 15.561634
F 37.052838 9.007239 15.561634
F 37.052838 16.728513 15.561634
F 46.019421 1.280403 15.821973
F 46.019421 9.001676 15.821973
F 46.019421 16.722950 15.821973
F 39.287058 5.145857 15.624842
F 39.287058 12.867130 15.624842
F 48.264828 5.151522 15.892995
F 48.264828 12.872796 15.892995
F 53.429887 8.994393 11.460765
F 53.429887 1.273121 11.460765
F 53.410139 8.956767 1.362508
F 46.591995 7.088170 0.349766
F 46.591975 14.809450 0.349762
F 53.469017 16.711775 8.715225
F 39.908840 3.229827 0.152372
F 39.908840 10.951100 0.152372
F 48.746644 3.251275 0.359384
F 48.746640 10.972527 0.359376
F 41.525208 1.284310 15.689195
F 41.525208 9.005583 15.689195
F 41.525208 16.726857 15.689195
F 50.528518 1.266373 15.928107
F 50.528518 8.987645 15.928107
F 50.528518 16.708920 15.928107
F 43.768111 5.143402 15.755331
F 43.768111 12.864675 15.755331
F 42.127546 7.094149 0.214490
F 42.127545 14.815423 0.214489
F 53.469017 8.990501 8.715225
F 51.330598 7.001296 0.335200
F 51.330399 14.722450 0.335267
F 53.469017 1.269228 8.715225
F 53.410161 1.235514 1.362518
F 53.488000 11.584118 7.806412
F 53.488000 3.862845 7.806412
F 44.030882 0.157256 4.870936
F 39.312578 0.002088 14.727073
F 39.382613 0.003371 12.002342
F 39.500970 0.030105 7.468868
F 39.583775 0.161437 4.736424
F 48.425122 0.104015 5.064397
F 37.683722 14.811289 0.089476
F 48.411501 0.010212 7.764805
F 36.776823 1.285321 25.555777
F 36.776823 9.006594 25.555777
F 36.776823 16.727868 25.555777
F 45.782066 1.275647 25.803657
F 45.782066 8.996920 25.803657
F 45.782067 16.718194 25.803657
F 36.667733 3.860944 29.192023
F 36.667733 11.582218 29.192023
F 45.583978 3.861889 29.420079
F 45.583978 11.583162 29.420079
F 36.751960 3.862299 26.462277
F 36.751960 11.583573 26.462277
F 45.762877 3.871975 26.688684
F 45.762877 11.593249 26.688684
F 36.853689 1.285227 22.825775
F 36.853689 9.006500 22.825775
F 36.853689 16.727774 22.825775
F 45.856704 1.276415 23.067962
F 45.856704 8.997688 23.067962
F 45.856704 16.718962 23.067962
F 38.989660 7.724153 26.521986
F 38.989660 15.445426 26.521986
F 53.319331 11.602624 19.620352
F 48.031977 7.726682 26.752025
F 48.031978 15.447955 26.752025
F 53.329596 16.710337 18.737633
F 39.091951 5.144590 22.886916
F 39.091951 12.865863 22.886916
F 48.126000 5.143547 23.145485
F 48.126000 12.864821 23.145485
F 39.015175 5.144654 25.617945
F 39.015175 12.865928 25.617945
F 48.078778 5.136783 25.873978
F 48.078778 12.858057 25.873978
F 38.898311 7.721886 29.252358
F 38.898311 15.443160 29.252358
F 53.319331 3.881351 19.620352
F 47.817997 7.713952 29.470536
F 47.817997 15.435225 29.470536
F 53.329596 8.989063 18.737633
F 41.259106 1.282305 25.679537
F 41.259106 9.003579 25.679537
F 41.259106 16.724852 25.679537
F 50.365993 1.274662 25.959985
F 50.365993 8.995935 25.959985
F 50.365993 16.717209 25.959985
F 41.127408 3.860992 29.309895
F 41.127408 11.582265 29.309895
F 49.954460 3.818769 29.528436
F 49.954459 11.540042 29.528436
F 41.235860 3.865649 26.579119
F 41.235860 11.586922 26.579119
F 50.369776 3.901715 26.841533
F 50.369776 11.622988 26.841533
F 41.336722 1.282198 22.947414
F 41.336722 9.003472 22.947414
F 41.336722 16.724745 22.947414
F 50.415046 1.263193 23.201592
F 50.415046 8.984466 23.201592
F 50.415046 16.705741 23.201591
F 43.488808 7.728449 26.634638
F 43.488809 15.449722 26.634638
F 43.488808 0.007175 26.634638
F 43.590912 5.140465 23.008037
F 43.590912 12.861738 23.008037
F 43.516931 5.139579 25.741871
F 43.516931 12.860853 25.741871
F 43.360700 7.722490 29.366070
F 43.360700 15.443764 29.366070
F 43.360700 0.001217 29.366070
F 36.642935 1.286435 30.101583
F 36.642935 9.007709 30.101583
F 36.642935 16.728982 30.101583
F 45.566564 1.286096 30.332640
F 45.566564 9.007369 30.332640
F 45.566564 16.728643 30.332640
F 38.872531 5.146963 30.161925
F 38.872531 12.868237 30.161925
F 47.767562 5.164199 30.402922
F 47.767562 12.885473 30.402922
F 41.104548 1.286109 30.220535
F 41.104548 9.007382 30.220535
F 41.104548 16.728656 30.220535
F 49.969209 1.295695 30.490018
F 49.969209 9.016968 30.490018
F 49.969209 16.738243 30.490018
F 43.331148 5.147970 30.278120
F 43.331148 12.869244 30.278120
F 36.978977 1.285484 18.288119
F 36.978977 9.006757 18.288119
F 36.978976 16.728031 18.288119
F 45.963780 1.278818 18.556387
F 45.963780 9.000092 18.556387
F 45.963780 16.721365 18.556387
F 36.878994 3.862295 21.920298
F 36.878994 11.583569 21.920298
F 45.882122 3.871766 22.184551
F 45.882123 11.593040 22.184551
F 36.953699 3.862050 19.191219
F 36.953699 11.583324 19.191219
F 45.939299 3.869297 19.447180
F 45.939300 11.590570 19.447180
F 39.190067 7.723696 19.253657
F 39.190067 15.444970 19.253657
F 53.282317 11.601000 22.373642
F 48.195356 7.720800 19.522003
F 48.195357 15.442074 19.522003
F 53.329596 1.267790 18.737633
F 39.215602 5.145007 18.352436
F 39.215602 12.866281 18.352436
F 48.219031 5.150892 18.614089
F 48.219031 12.872166 18.614089
F 39.116998 7.724198 21.983914
F 39.116998 15.445471 21.983914
F 53.282317 3.879727 22.373642
F 48.151796 7.722320 22.248476
F 48.151796 15.443593 22.248476
F 53.272730 16.707741 23.263654
F 41.457308 1.282966 18.418129
F 41.457308 9.004240 18.418129
F 41.457308 16.725513 18.418129
F 50.482629 1.269601 18.677595
F 50.482629 8.990874 18.677595
F 50.482629 16.712148 18.677595
F 41.361981 3.865456 22.048679
F 41.361981 11.586729 22.048679
F 50.427235 3.877715 22.311887
F 50.427235 11.598987 22.311887
F 41.431953 3.864426 19.316895
F 41.431953 11.585699 19.316895
F 50.471178 3.883102 19.559117
F 50.471178 11.604374 19.559117
F 43.680497 7.726979 19.380720
F 43.680497 15.448253 19.380720
F 43.680497 0.005706 19.380720
F 43.706566 5.141290 18.486406
F 43.706566 12.862563 18.486406
F 43.615602 7.728576 22.114517
F 43.615602 15.449849 22.114517
F 43.615602 0.007302 22.114517
F 53.241692 1.272993 26.022464
F 53.241692 8.994265 26.022464
F 53.241692 16.715540 26.022464
F 53.272730 8.986466 23.263654
F 53.272730 1.265194 23.263654
F 53.216364 3.899200 26.906039
F 53.216365 11.620472 26.906039
F 48.151796 0.001047 22.248476
F 39.116998 0.002924 21.983914
F 39.190067 0.002423 19.253657
F 38.898311 0.000613 29.252358
F 38.989660 0.002879 26.521986
F 48.031977 0.005409 26.752025
F 36.151268 1.287931 47.380996
F 36.151268 9.009204 47.380996
F 36.151267 16.730478 47.380996
F 44.995933 1.295370 47.622185
F 44.995933 9.016643 47.622185
F 44.995933 16.737917 47.622185
F 36.125964 3.859563 48.288044
F 36.125964 11.580837 48.288044
F 44.968528 3.851721 48.545876
F 44.968528 11.572994 48.545876
F 36.227812 1.287869 44.654702
F 36.227812 9.009142 44.654702
F 36.227812 16.730416 44.654702
F 45.066172 1.298321 44.901544
F 45.066172 9.019594 44.901544
F 45.066172 16.740868 44.901544
F 38.347278 7.719230 48.350817
F 38.347278 15.440504 48.350817
F 51.586361 15.441300 44.185638
F 47.157047 7.711203 48.614662
F 47.157047 15.432476 48.614662
F 38.768903 0.000269 33.801793
F 38.449455 5.149437 44.716512
F 38.449455 12.870710 44.716512
F 47.243714 5.164669 44.974188
F 47.243714 12.885942 44.974188
F 38.372554 5.149564 47.441919
F 38.372554 12.870838 47.441919
F 47.182729 5.159309 47.690117
F 47.182729 12.880583 47.690117
F 40.588684 1.290359 47.502025
F 40.588684 9.011632 47.502025
F 40.588684 16.732906 47.502025
F 49.359862 1.302964 47.751709
F 49.359862 9.024237 47.751709
F 49.359862 16.745511 47.751710
F 40.563265 3.857042 48.413824
F 40.563265 11.578316 48.413824
F 49.336231 3.848969 48.683859
F 49.336231 11.570243 48.683859
F 40.665261 1.290327 44.777840
F 40.665261 9.011600 44.777840
F 40.665261 16.732874 44.777840
F 49.402031 1.315996 45.038788
F 49.402031 9.037269 45.038788
F 49.402031 16.758543 45.038789
F 42.771462 7.715204 48.478098
F 42.771462 15.436478 48.478098
F 43.008899 15.441446 41.194251
F 51.515164 7.714999 48.736115
F 51.515164 15.436273 48.736115
F 51.586361 7.720027 44.185638
F 42.873586 5.153333 44.838251
F 42.873586 12.874606 44.838251
F 51.567628 5.177868 45.110227
F 51.567628 12.899141 45.110227
F 42.797219 5.153057 47.561013
F 42.797219 12.874331 47.561013
F 51.531226 5.166044 47.819519
F 51.531226 12.887317 47.819519
F 36.565070 1.286701 32.831084
F 36.565070 9.007975 32.831084
F 36.565070 16.729248 32.831084
F 45.480204 1.285897 33.067023
F 45.480204 9.007171 33.067023
F 45.480204 16.728444 33.067023
F 36.462532 3.860644 36.469675
F 36.462532 11.581917 36.469675
F 45.374568 3.861569 36.710309
F 45.374568 11.582842 36.710309
F 36.539738 3.860793 33.740750
F 36.539738 11.582066 33.740750
F 45.453687 3.861051 33.980104
F 45.453687 11.582324 33.980104
F 38.768903 7.721542 33.801793
F 38.768903 15.442815 33.801793
F 43.008899 7.720173 41.194251
F 47.675078 7.713090 34.052303
F 47.675078 15.434363 34.052303
F 42.898127 15.436485 43.917803
F 38.793652 5.147351 32.891886
F 38.793652 12.868624 32.891886
F 47.701552 5.156990 33.124424
F 47.701552 12.878264 33.124424
F 38.690715 7.721260 36.530769
F 38.690715 15.442534 36.530769
F 42.898127 7.715211 43.917803
F 47.601516 7.714224 36.770943
F 47.601516 15.435497 36.770943
F 43.030915 12.871119 40.283200
F 41.022662 1.286789 32.951125
F 41.022662 9.008063 32.951125
F 41.022662 16.729336 32.951125
F 49.891116 1.304786 33.187671
F 49.891116 9.026059 33.187671
F 49.891116 16.747334 33.187671
F 40.918127 3.860364 36.590652
F 40.918127 11.581638 36.590652
F 49.792099 3.841206 36.825070
F 49.792098 11.562478 36.825070
F 40.997483 3.860721 33.861964
F 40.997483 11.581994 33.861964
F 49.863487 3.844032 34.124515
F 49.863486 11.565304 34.124515
F 43.226548 7.721622 33.920698
F 43.226548 15.442895 33.920698
F 43.226548 0.000348 33.920698
F 43.250353 5.147598 33.009469
F 43.250353 12.868872 33.009469
F 43.146186 7.721389 36.649515
F 43.146185 15.442662 36.649515
F 43.146186 0.000115 36.649515
F 36.359309 1.287150 40.107453
F 36.359309 9.008423 40.107453
F 36.359309 16.729697 40.107453
F 45.258792 1.285532 40.343376
F 45.258792 9.006805 40.343376
F 45.258792 16.728079 40.343376
F 36.253133 3.859608 43.744608
F 36.253133 11.580881 43.744608
F 45.096501 3.852718 43.970596
F 45.096501 11.573992 43.970596
F 36.333858 3.860359 41.017031
F 36.333858 11.581633 41.017031
F 45.225362 3.858336 41.248485
F 45.225362 11.579609 41.248485
F 36.437385 1.286826 37.379070
F 36.437385 9.008099 37.379070
F 36.437385 16.729373 37.379070
F 45.349618 1.285762 37.616815
F 45.349618 9.007036 37.616815
F 45.349618 16.728309 37.616815
F 38.560657 7.720885 41.077665
F 38.560657 15.442159 41.077665
F 43.030915 5.149846 40.283200
F 47.446011 7.707752 41.323482
F 47.446011 15.429026 41.323482
F 43.120809 12.869144 37.557549
F 38.665476 5.147521 37.440040
F 38.665476 12.868795 37.440040
F 47.572964 5.154517 37.684584
F 47.572964 12.875791 37.684584
F 38.585088 5.148245 40.167915
F 38.585088 12.869519 40.167915
F 47.469648 5.154909 40.399107
F 47.469648 12.876183 40.399107
F 38.474478 7.719184 43.804417
F 38.474478 15.440458 43.804417
F 43.120809 5.147871 37.557549
F 47.275507 7.709298 44.035555
F 47.275507 15.430572 44.035555
F 49.763470 16.746527 37.771317
F 40.810578 1.288116 40.226966
F 40.810578 9.009390 40.226966
F 40.810578 16.730663 40.226966
F 49.675800 1.288988 40.472425
F 49.675800 9.010260 40.472425
F 49.675799 16.731535 40.472425
F 40.690688 3.856916 43.862557
F 40.690688 11.578189 43.862557
F 49.449494 3.857680 44.116941
F 49.449494 11.578953 44.116941
F 40.784587 3.859684 41.137158
F 40.784587 11.580957 41.137158
F 49.595644 3.820194 41.419578
F 49.595644 11.541467 41.419578
F 40.893764 1.286935 37.499864
F 40.893764 9.008209 37.499864
F 40.893764 16.729482 37.499864
F 49.763471 1.303980 37.771317
F 49.763471 9.025253 37.771317
F 36.050688 3.859557 51.011855
F 36.050688 11.580831 51.011855
F 44.907305 3.854222 51.263362
F 44.907305 11.575495 51.263362
F 38.272978 7.719375 51.073698
F 38.272978 15.440648 51.073698
F 49.134173 16.709013 59.552444
F 47.104713 7.713303 51.329930
F 47.104713 15.434577 51.329930
F 51.351944 5.131249 59.588428
F 40.490816 3.857496 51.135394
F 40.490816 11.578769 51.135394
F 49.293579 3.850258 51.397241
F 49.293579 11.571532 51.397241
F 42.702866 7.716577 51.197910
F 42.702866 15.437851 51.197910
F 42.495784 12.841674 59.362790
F 51.477106 7.710546 51.450150
F 51.477106 15.431820 51.450150
F 49.134173 8.987740 59.552444
F 35.951496 1.285288 54.635490
F 35.951496 9.006561 54.635490
F 35.951496 16.727835 54.635490
F 44.821649 1.288932 54.889984
F 44.821649 9.010206 54.889984
F 44.821649 16.731479 54.889984
F 35.856224 3.835377 58.260222
F 35.856224 11.556651 58.260222
F 44.737780 3.832616 58.514071
F 44.737780 11.553889 58.514071
F 35.926330 3.856917 55.536170
F 35.926330 11.578190 55.536170
F 44.795073 3.852392 55.795659
F 44.795073 11.573665 55.795659
F 36.025488 1.287603 51.913782
F 36.025488 9.008876 51.913782
F 36.025488 16.730150 51.913782
F 44.880924 1.293434 52.174074
F 44.880924 9.014707 52.174074
F 44.880924 16.735981 52.174074
F 38.149745 7.716898 55.599430
F 38.149745 15.438172 55.599430
F 51.283453 12.755198 62.298087
F 47.001152 7.712465 55.864413
F 47.001152 15.433738 55.864413
F 42.495784 5.120401 59.362791
F 38.247613 5.149072 51.976946
F 38.247613 12.870346 51.976946
F 47.077690 5.156266 52.244172
F 47.077690 12.877540 52.244172
F 38.175001 5.146558 54.697818
F 38.175001 12.867831 54.697818
F 47.026992 5.151087 54.958260
F 47.026992 12.872360 54.958260
F 38.081095 7.695522 58.322758
F 38.081095 15.416796 58.322758
F 51.283454 5.033925 62.298088
F 46.951236 7.695053 58.580440
F 46.951236 15.416327 58.580440
F 51.351944 12.852522 59.588428
F 40.395278 1.286845 54.760594
F 40.395278 9.008118 54.760594
F 40.395278 16.729392 54.760594
F 49.228923 1.291390 55.026467
F 49.228923 9.012663 55.026467
F 49.228923 16.733937 55.026467
F 40.303568 3.834229 58.385937
F 40.303568 11.555503 58.385937
F 49.160104 3.834826 58.643726
F 49.160104 11.556100 58.643726
F 40.369611 3.855244 55.663701
F 40.369611 11.576517 55.663701
F 49.204084 3.851724 55.930294
F 49.204084 11.572997 55.930294
F 40.465353 1.289758 52.040937
F 40.465353 9.011032 52.040937
F 40.465353 16.732305 52.040937
F 49.269978 1.296058 52.313090
F 49.269978 9.017331 52.313090
F 49.269978 16.738605 52.313090
F 42.585113 7.714585 55.729296
F 42.585113 15.435859 55.729296
F 51.319819 15.333593 63.162916
F 51.407556 7.714273 55.991585
F 51.407556 15.435546 55.991585
F 42.415654 12.709401 62.091186
F 42.676493 5.152290 52.106498
F 42.676493 12.873564 52.106497
F 51.459933 5.157673 52.368232
F 51.459933 12.878947 52.368232
F 42.610760 5.148690 54.824371
F 42.610760 12.869963 54.824371
F 51.425298 5.155382 55.082625
F 51.425298 12.876655 55.082625
F 42.523164 7.694060 58.450035
F 42.523164 15.415334 58.450035
F 51.319814 7.612316 63.162939
F 51.376383 7.707593 58.707391
F 51.376383 15.428867 58.707391
F 42.415654 4.988127 62.091186
F 35.743486 1.125595 61.901945
F 35.743486 8.846868 61.901946
F 35.743486 16.568142 61.901946
F 44.636437 1.128825 62.155700
F 44.636437 8.850098 62.155700
F 44.636437 16.571372 62.155700
F 35.706824 3.684143 62.830484
F 35.706824 11.405416 62.830484
F 44.599839 3.684746 63.084873
F 44.599839 11.406019 63.084873
F 35.829705 1.257748 59.170604
F 35.829705 8.979021 59.170605
F 35.829705 16.700295 59.170604
F 44.711302 1.261387 59.428925
F 44.711302 8.982660 59.428925
F 44.711302 16.703934 59.428925
F 37.932647 7.544456 62.893415
F 37.932647 15.265730 62.893415
F 42.378894 15.265251 63.020285
F 46.819720 7.547584 63.151652
F 46.819721 15.268857 63.151651
F 42.378894 7.543978 63.020285
F 38.054414 5.118837 59.233795
F 38.054414 12.840111 59.233794
F 46.923141 5.124451 59.489700
F 46.923141 12.845724 59.489700
F 37.969541 4.986487 61.964581
F 37.969541 12.707760 61.964581
F 46.847243 4.997490 62.211476
F 46.847243 12.718763 62.211476
F 40.193469 1.126555 62.027221
F 40.193469 8.847828 62.027221
F 40.193469 16.569102 62.027221
F 49.067893 1.144068 62.275502
F 49.067893 8.865341 62.275502
F 49.067892 16.586616 62.275503
F 40.156969 3.683451 62.956927
F 40.156969 11.404724 62.956927
F 49.047867 3.703725 63.179447
F 49.047868 11.424998 63.179446
F 40.276803 1.258860 59.297528
F 40.276803 8.980133 59.297528
F 40.276803 16.701407 59.297528
F 49.134173 1.266466 59.552444
F 37.393065 24.626894 3.744585
F 37.393065 32.348167 3.744585
F 46.291582 24.616461 4.009543
F 46.291582 32.337734 4.009543
F 37.271498 27.054390 7.405092
F 53.488000 19.305392 7.806412
F 37.271498 19.333116 7.405092
F 46.193740 27.051241 7.681580
F 53.367495 32.153007 15.986725
F 46.193740 19.329968 7.681581
F 37.356642 27.185997 4.672883
F 53.418149 19.320099 12.351725
F 37.356642 19.464724 4.672883
F 46.243844 27.167127 4.951257
F 53.488000 27.026666 7.806412
F 46.243843 19.445853 4.951258
F 37.640891 25.081821 1.030685
F 37.640891 32.803094 1.030685
F 46.506558 25.096890 1.295411
F 46.506558 32.818159 1.295409
F 39.583775 31.046531 4.736424
F 39.583775 23.325258 4.736424
F 48.425122 30.989108 5.064396
F 48.425122 23.267835 5.064397
F 39.864794 28.942072 1.094463
F 39.864794 21.220799 1.094463
F 48.844340 28.975964 1.351685
F 48.844429 21.254738 1.351652
F 39.620319 28.487629 3.808137
F 39.620319 20.766356 3.808137
F 48.511774 28.471524 4.068197
F 48.511769 20.750249 4.068207
F 39.500970 30.915199 7.468868
F 39.500970 23.193926 7.468868
F 48.411501 30.895305 7.764805
F 48.411501 23.174033 7.764805
F 41.846551 24.627090 3.872511
F 41.846551 32.348363 3.872511
F 50.690593 24.553205 4.285192
F 50.690593 32.274478 4.285193
F 41.731770 27.054786 7.534363
F 53.418149 27.041373 12.351725
F 41.731770 19.333513 7.534363
F 50.667047 27.066259 7.822343
F 53.367495 24.431735 15.986725
F 50.667047 19.344985 7.822342
F 41.809131 27.184613 4.801935
F 53.410152 24.399327 1.362514
F 41.809132 19.463340 4.801935
F 50.697952 27.168605 5.088830
F 53.429887 32.158214 11.460765
F 50.697952 19.447331 5.088830
F 42.086874 25.082841 1.159496
F 42.086874 32.804114 1.159496
F 50.567818 24.811446 1.574622
F 50.567820 32.532721 1.574621
F 44.030882 31.042350 4.870936
F 44.030882 23.321077 4.870936
F 44.307174 28.948239 1.227037
F 44.307173 21.226966 1.227037
F 44.071551 28.484809 3.939807
F 44.071550 20.763535 3.939807
F 43.961509 30.915018 7.603090
F 43.961509 23.193745 7.603090
F 37.175963 24.452980 11.040068
F 37.175963 32.174253 11.040068
F 46.119884 24.449808 11.313876
F 46.119884 32.171081 11.313876
F 37.078092 27.025732 14.662634
F 51.330531 22.443804 0.335223
F 37.078092 19.304458 14.662634
F 46.042829 27.030482 14.931281
F 53.429887 24.436941 11.460765
F 46.042829 19.309209 14.931281
F 37.150863 27.027465 11.938741
F 51.330624 30.165132 0.335192
F 37.150863 19.306191 11.938741
F 46.096579 27.031401 12.202386
F 53.410134 32.120583 1.362506
F 46.096579 19.310127 12.202386
F 37.244828 24.475119 8.314453
F 37.244828 32.196393 8.314453
F 46.162769 24.472036 8.588680
F 46.162769 32.193309 8.588680
F 39.382613 30.888465 12.002342
F 39.382613 23.167192 12.002342
F 48.335153 30.880830 12.269815
F 48.335153 23.159557 12.269815
F 39.474616 28.335594 8.378021
F 39.474616 20.614321 8.378021
F 48.397164 28.334327 8.658665
F 48.397165 20.613054 8.658665
F 39.408255 28.313063 11.104200
F 39.408255 20.591789 11.104200
F 48.355931 28.320856 11.366022
F 48.355931 20.599583 11.366022
F 39.312578 30.887182 14.727073
F 39.312578 23.165909 14.727073
F 48.288093 30.879501 14.984949
F 48.288093 23.158229 14.984949
F 41.642454 24.451774 11.170354
F 41.642454 32.173047 11.170354
F 50.600570 24.436268 11.420157
F 50.600570 32.157540 11.420156
F 41.550800 27.027642 14.793121
F 42.127546 22.536696 0.214489
F 41.550800 19.306369 14.793121
F 50.539949 27.039988 15.046228
F 53.469017 32.154321 8.715225
F 50.539949 19.318714 15.046228
F 41.616883 27.028326 12.067428
F 42.127546 30.257969 0.214490
F 41.616883 19.307052 12.067428
F 50.588082 27.042679 12.300653
F 53.469017 24.433049 8.715225
F 50.588082 19.321406 12.300653
F 41.704044 24.475009 8.443595
F 41.704043 32.196282 8.443595
F 50.646309 24.450441 8.677884
F 50.646309 32.171714 8.677884
F 43.853166 30.889588 12.135177
F 43.853166 23.168314 12.135177
F 43.934213 28.335553 8.512841
F 43.934213 20.614279 8.512841
F 43.879997 28.311417 11.239664
F 43.879998 20.590144 11.239664
F 43.794299 30.889817 14.862159
F 43.794299 23.168543 14.862159
F 44.342795 26.403816 0.278275
F 44.342795 34.125089 0.278275
F 44.342795 18.682543 0.278275
F 37.052838 24.449787 15.561634
F 37.052838 32.171060 15.561634
F 46.019421 24.444223 15.821973
F 46.019421 32.165497 15.821973
F 39.287058 28.309677 15.624842
F 39.287058 20.588404 15.624842
F 48.264828 28.315343 15.892995
F 48.264828 20.594070 15.892995
F 53.378195 19.319702 15.100023
F 53.378195 27.040975 15.100023
F 46.591998 30.251990 0.349766
F 46.591989 22.530721 0.349765
F 39.908840 26.393648 0.152372
F 39.908840 34.114921 0.152371
F 39.908840 18.672374 0.152372
F 48.746644 26.415098 0.359385
F 48.746640 34.136347 0.359376
F 48.746644 18.693814 0.359382
F 41.525208 24.448130 15.689195
F 41.525208 32.169403 15.689195
F 50.528518 24.430194 15.928107
F 50.528518 32.151466 15.928107
F 43.768111 28.307222 15.755331
F 43.768111 20.585949 15.755331
F 37.683723 22.532563 0.089476
F 37.683722 30.253836 0.089476
F 46.506559 17.375616 1.295411
F 36.776823 24.449142 25.555777
F 36.776823 32.170415 25.555777
F 45.782066 24.439468 25.803657
F 45.782066 32.160741 25.803657
F 36.667733 27.024765 29.192023
F 53.272730 32.150287 23.263654
F 36.667733 19.303492 29.192023
F 45.583978 27.025709 29.420079
F 53.319331 19.323898 19.620352
F 45.583978 19.304436 29.420079
F 36.751960 27.026120 26.462277
F 53.272730 24.429014 23.263654
F 36.751960 19.304846 26.462277
F 45.762877 27.035796 26.688684
F 53.319331 27.045172 19.620352
F 45.762877 19.314523 26.688684
F 36.853689 24.449047 22.825775
F 36.853689 32.170321 22.825775
F 45.856704 24.440235 23.067962
F 45.856704 32.161508 23.067962
F 38.989660 30.887973 26.521986
F 38.989660 23.166700 26.521986
F 48.031977 30.890502 26.752025
F 48.031977 23.169229 26.752025
F 39.091951 28.308410 22.886916
F 39.091951 20.587137 22.886916
F 48.126000 28.307368 23.145485
F 48.126000 20.586095 23.145485
F 39.015175 28.308475 25.617945
F 39.015174 20.587202 25.617945
F 48.078778 28.300604 25.873978
F 48.078778 20.579331 25.873978
F 38.898311 30.885707 29.252358
F 38.898311 23.164434 29.252358
F 47.817997 30.877772 29.470536
F 47.817997 23.156499 29.470536
F 41.259106 24.446126 25.679537
F 41.259106 32.167399 25.679537
F 50.365993 24.438483 25.959985
F 50.365993 32.159755 25.959985
F 41.127408 27.024812 29.309895
F 53.216365 19.341747 26.906039
F 41.127408 19.303539 29.309895
F 49.954460 26.982590 29.528436
F 49.954459 34.703862 29.528436
F 49.954459 19.261316 29.528436
F 41.235860 27.029469 26.579119
F 53.216364 27.063020 26.906039
F 41.235860 19.308196 26.579119
F 50.369776 27.065536 26.841533
F 53.329596 24.431611 18.737633
F 50.369776 19.344263 26.841533
F 41.336722 24.446019 22.947414
F 41.336722 32.167292 22.947414
F 50.415046 24.427014 23.201592
F 50.415046 32.148287 23.201592
F 43.488808 30.892269 26.634638
F 43.488808 23.170996 26.634638
F 43.590912 28.304285 23.008037
F 43.590912 20.583012 23.008037
F 43.516931 28.303400 25.741871
F 43.516931 20.582126 25.741871
F 43.360700 30.886311 29.366070
F 43.360700 23.165037 29.366070
F 36.642935 24.450256 30.101583
F 36.642935 32.171529 30.101583
F 45.566564 24.449917 30.332640
F 45.566564 32.171190 30.332640
F 38.872531 28.310784 30.161925
F 38.872531 20.589511 30.161925
F 47.767562 28.328020 30.402922
F 47.767562 20.606747 30.402922
F 41.104548 24.449929 30.220535
F 41.104548 32.171203 30.220535
F 49.969209 24.459516 30.490018
F 49.969209 32.180789 30.490018
F 43.331148 28.311791 30.278120
F 43.331148 20.590517 30.278120
F 36.978976 24.449304 18.288119
F 36.978977 32.170578 18.288119
F 45.963780 24.442639 18.556387
F 45.963780 32.163912 18.556387
F 36.878994 27.026116 21.920298
F 53.329596 32.152883 18.737633
F 36.878994 19.304842 21.920298
F 45.882123 27.035587 22.184551
F 53.282317 19.322275 22.373642
F 45.882123 19.314313 22.184551
F 36.953699 27.025871 19.191219
F 53.282317 27.043548 22.373642
F 36.953699 19.304597 19.191219
F 45.939299 27.033117 19.447180
F 53.241692 32.158086 26.022464
F 45.939300 19.311844 19.447180
F 39.190067 30.887517 19.253657
F 39.190066 23.166244 19.253657
F 48.195356 30.884621 19.522003
F 48.195357 23.163348 19.522003
F 39.215602 28.308828 18.352436
F 39.215602 20.587554 18.352436
F 48.219031 28.314713 18.614089
F 48.219031 20.593440 18.614089
F 39.116998 30.888018 21.983914
F 39.116998 23.166745 21.983914
F 48.151796 30.886140 22.248476
F 48.151796 23.164867 22.248476
F 41.457308 24.446787 18.418129
F 41.457308 32.168060 18.418129
F 50.482629 24.433422 18.677595
F 50.482629 32.154694 18.677595
F 41.361981 27.029276 22.048679
F 53.241692 24.436813 26.022464
F 41.361981 19.308003 22.048679
F 50.427235 27.041536 22.311887
F 43.615602 23.171123 22.114517
F 50.427235 19.320262 22.311887
F 41.431953 27.028247 19.316895
F 43.615602 30.892396 22.114517
F 41.431953 19.306973 19.316895
F 50.471178 27.046922 19.559117
F 43.706566 20.583837 18.486406
F 50.471178 19.325649 19.559117
F 43.680497 30.890800 19.380720
F 43.680497 23.169527 19.380720
F 43.706566 28.305110 18.486406
F 36.151267 24.451752 47.380996
F 36.151268 32.173025 47.380996
F 44.995933 24.459190 47.622185
F 44.995933 32.180463 47.622185
F 36.125964 27.023384 48.288044
F 36.125964 34.744657 48.288044
F 36.125964 19.302110 48.288044
F 44.968528 27.015541 48.545876
F 44.968528 34.736815 48.545876
F 44.968528 19.294268 48.545876
F 36.227812 24.451690 44.654702
F 36.227812 32.172963 44.654702
F 45.066172 24.462142 44.901544
F 45.066172 32.183415 44.901544
F 38.347278 30.883051 48.350817
F 38.347278 23.161777 48.350817
F 47.157047 30.875023 48.614662
F 47.157047 23.153750 48.614662
F 38.449455 28.313257 44.716512
F 38.449455 20.591984 44.716512
F 47.243714 28.328489 44.974188
F 47.243714 20.607216 44.974188
F 38.372554 28.313385 47.441919
F 38.372554 20.592112 47.441919
F 47.182729 28.323130 47.690117
F 47.182729 20.601856 47.690117
F 40.588684 24.454179 47.502025
F 40.588684 32.175452 47.502025
F 49.359862 24.466785 47.751709
F 49.359862 32.188058 47.751709
F 40.563265 27.020863 48.413824
F 40.563265 34.742136 48.413824
F 40.563265 19.299589 48.413824
F 49.336231 27.012790 48.683859
F 51.586361 23.162574 44.185638
F 49.336231 19.291517 48.683859
F 40.665261 24.454147 44.777840
F 40.665261 32.175421 44.777840
F 49.402031 24.479817 45.038788
F 49.402031 32.201090 45.038788
F 42.771462 30.879024 48.478098
F 42.771462 23.157751 48.478098
F 51.515164 30.878820 48.736115
F 51.515164 23.157547 48.736115
F 42.873586 28.317153 44.838251
F 42.873586 20.595880 44.838251
F 51.567628 28.341688 45.110227
F 51.567628 20.620415 45.110227
F 42.797219 28.316878 47.561013
F 42.797219 20.595605 47.561013
F 51.531226 28.329864 47.819519
F 51.531226 20.608591 47.819519
F 36.565070 24.450522 32.831084
F 36.565070 32.171795 32.831084
F 45.480204 24.449718 33.067023
F 45.480204 32.170991 33.067023
F 36.462532 27.024464 36.469675
F 43.030915 28.313666 40.283200
F 36.462532 19.303191 36.469675
F 45.374568 27.025389 36.710309
F 51.586361 30.883848 44.185638
F 45.374568 19.304116 36.710309
F 36.539738 27.024613 33.740750
F 43.120809 20.590418 37.557549
F 36.539738 19.303340 33.740750
F 45.453687 27.024871 33.980104
F 42.898127 23.157759 43.917803
F 45.453687 19.303598 33.980104
F 38.768903 30.885362 33.801793
F 38.768903 23.164089 33.801793
F 47.675078 30.876910 34.052303
F 47.675078 23.155638 34.052303
F 38.793652 28.311171 32.891886
F 38.793652 20.589898 32.891886
F 47.701552 28.320811 33.124424
F 47.701552 20.599538 33.124424
F 38.690715 30.885081 36.530769
F 38.690715 23.163808 36.530769
F 47.601516 30.878044 36.770943
F 47.601516 23.156771 36.770943
F 41.022662 24.450610 32.951125
F 41.022662 32.171883 32.951125
F 49.891116 24.468607 33.187671
F 49.891116 32.189880 33.187671
F 40.918127 27.024185 36.590652
F 43.120809 28.311691 37.557549
F 40.918127 19.302911 36.590652
F 49.792099 27.005027 36.825070
F 49.792098 34.726299 36.825070
F 49.792098 19.283753 36.825070
F 40.997483 27.024541 33.861964
F 43.008900 23.162720 41.194251
F 40.997483 19.303268 33.861964
F 49.863487 27.007853 34.124515
F 49.863486 34.729125 34.124515
F 49.863486 19.286579 34.124515
F 43.226548 30.885442 33.920698
F 43.226548 23.164169 33.920698
F 43.250353 28.311419 33.009469
F 43.250353 20.590145 33.009469
F 43.146185 30.885209 36.649515
F 43.146186 23.163936 36.649515
F 36.359309 24.450971 40.107453
F 36.359309 32.172244 40.107453
F 45.258792 24.449353 40.343376
F 45.258792 32.170626 40.343376
F 36.253133 27.023428 43.744608
F 36.253133 34.744702 43.744608
F 36.253133 19.302155 43.744608
F 45.096501 27.016539 43.970596
F 45.096501 34.737812 43.970596
F 45.096501 19.295266 43.970596
F 36.333858 27.024180 41.017031
F 43.008899 30.883993 41.194251
F 36.333858 19.302907 41.017031
F 45.225362 27.022157 41.248485
F 42.898127 30.879032 43.917803
F 45.225362 19.300883 41.248485
F 36.437385 24.450647 37.379070
F 36.437385 32.171920 37.379070
F 45.349618 24.449583 37.616815
F 45.349618 32.170856 37.616815
F 38.560657 30.884706 41.077665
F 38.560657 23.163433 41.077665
F 47.446011 30.871573 41.323482
F 47.446011 23.150300 41.323482
F 38.665476 28.311342 37.440040
F 38.665476 20.590069 37.440040
F 47.572964 28.318338 37.684584
F 47.572963 20.597065 37.684584
F 38.585088 28.312066 40.167915
F 38.585088 20.590793 40.167915
F 47.469648 28.318730 40.399107
F 47.469648 20.597457 40.399107
F 38.474478 30.883005 43.804417
F 38.474478 23.161731 43.804417
F 47.275507 30.873119 44.035555
F 47.275507 23.151846 44.035555
F 40.810578 24.451937 40.226966
F 40.810578 32.173210 40.226966
F 49.675800 24.452808 40.472425
F 49.675800 32.174081 40.472425
F 40.690688 27.020736 43.862557
F 40.690688 34.742009 43.862557
F 40.690688 19.299463 43.862557
F 49.449494 27.021500 44.116941
F 43.030915 20.592393 40.283200
F 49.449494 19.300227 44.116941
F 40.784587 27.023504 41.137158
F 49.763471 32.189073 37.771317
F 40.784587 19.302231 41.137158
F 49.595644 26.984015 41.419578
F 49.595644 34.705287 41.419578
F 49.595643 19.262741 41.419578
F 40.893764 24.450756 37.499864
F 40.893764 32.172029 37.499864
F 49.763471 24.467801 37.771317
F 49.449494 34.742774 44.116941
F 49.336231 34.734063 48.683859
F 45.225362 34.743430 41.248485
F 40.918127 34.745458 36.590652
F 40.784587 34.744777 41.137158
F 36.333858 34.745453 41.017031
F 36.050688 27.023378 51.011855
F 36.050688 34.744651 51.011855
F 36.050688 19.302104 51.011855
F 44.907305 27.018042 51.263362
F 44.907305 34.739316 51.263362
F 44.907305 19.296769 51.263362
F 38.272978 30.883195 51.073698
F 38.272978 23.161922 51.073698
F 47.104713 30.877124 51.329930
F 47.104713 23.155851 51.329930
F 40.490816 27.021316 51.135394
F 40.490816 34.742590 51.135394
F 40.490816 19.300043 51.135394
F 49.293579 27.014079 51.397241
F 35.706824 34.569237 62.830484
F 49.293579 19.292806 51.397241
F 42.702866 30.880398 51.197910
F 42.702866 23.159124 51.197910
F 51.477106 30.874367 51.450150
F 51.477106 23.153093 51.450150
F 35.951496 24.449108 54.635490
F 35.951496 32.170382 54.635490
F 44.821649 24.452753 54.889984
F 44.821649 32.174026 54.889984
F 35.856224 26.999198 58.260222
F 35.856224 34.720471 58.260222
F 35.856224 19.277924 58.260222
F 44.737780 26.996436 58.514071
F 44.737780 34.717710 58.514071
F 44.737780 19.275163 58.514071
F 35.926330 27.020738 55.536170
F 35.926330 34.742011 55.536170
F 35.926330 19.299464 55.536170
F 44.795073 27.016213 55.795659
F 44.795073 34.737486 55.795659
F 44.795073 19.294939 55.795659
F 36.025488 24.451423 51.913782
F 36.025488 32.172696 51.913782
F 44.880924 24.457254 52.174074
F 44.880924 32.178527 52.174074
F 38.149745 30.880719 55.599430
F 38.149745 23.159446 55.599430
F 47.001152 30.876285 55.864413
F 47.001152 23.155012 55.864413
F 38.247613 28.312893 51.976946
F 38.247613 20.591619 51.976946
F 47.077690 28.320087 52.244172
F 47.077690 20.598814 52.244172
F 38.175001 28.310378 54.697818
F 38.175001 20.589105 54.697818
F 47.026992 28.314907 54.958260
F 47.026992 20.593634 54.958260
F 38.081095 30.859343 58.322758
F 38.081095 23.138070 58.322758
F 46.951236 30.858874 58.580440
F 46.951236 23.137600 58.580440
F 40.395278 24.450665 54.760594
F 40.395278 32.171939 54.760594
F 49.228923 24.455210 55.026467
F 49.228923 32.176483 55.026467
F 40.303568 26.998050 58.385937
F 40.303568 34.719323 58.385937
F 40.303568 19.276777 58.385937
F 49.160104 26.998647 58.643726
F 49.204084 34.736817 55.930294
F 49.160104 19.277374 58.643726
F 40.369611 27.019064 55.663701
F 40.369611 34.740338 55.663701
F 40.369611 19.297791 55.663701
F 49.204084 27.015544 55.930294
F 51.283453 20.476472 62.298088
F 49.204084 19.294271 55.930294
F 40.465353 24.453579 52.040937
F 40.465353 32.174852 52.040937
F 49.269978 24.459879 52.313090
F 49.269978 32.181152 52.313090
F 42.585113 30.878406 55.729296
F 42.585113 23.157133 55.729296
F 51.407556 30.878093 55.991585
F 51.407556 23.156820 55.991585
F 42.676493 28.316111 52.106498
F 42.676493 20.594838 52.106498
F 51.459933 28.321494 52.368232
F 51.459933 20.600220 52.368232
F 42.610760 28.312510 54.824371
F 42.610760 20.591237 54.824371
F 51.425298 28.319203 55.082625
F 51.425298 20.597929 55.082625
F 42.523164 30.857881 58.450035
F 42.523164 23.136608 58.450035
F 51.376383 30.871414 58.707391
F 51.376383 23.150141 58.707391
F 35.743486 24.289416 61.901945
F 35.743486 32.010689 61.901945
F 44.636437 24.292645 62.155700
F 44.636437 32.013918 62.155700
F 35.706824 26.847963 62.830484
F 51.283454 28.197746 62.298088
F 35.706824 19.126690 62.830484
F 44.599839 26.848566 63.084873
F 42.415654 20.430675 62.091186
F 44.599839 19.127293 63.084873
F 35.829705 24.421568 59.170604
F 35.829705 32.142841 59.170604
F 44.711302 24.425208 59.428925
F 44.711302 32.146481 59.428925
F 37.932647 30.708276 62.893415
F 37.932647 22.987003 62.893415
F 46.819720 30.711404 63.151652
F 46.819721 22.990131 63.151652
F 38.054414 28.282658 59.233795
F 38.054414 20.561385 59.233794
F 46.923141 28.288271 59.489700
F 46.923141 20.566998 59.489700
F 37.969541 28.150307 61.964581
F 37.969541 20.429034 61.964581
F 46.847243 28.161310 62.211476
F 46.847244 20.440037 62.211476
F 40.193469 24.290376 62.027221
F 40.193469 32.011649 62.027221
F 49.067893 24.307889 62.275502
F 49.067893 32.029161 62.275502
F 40.156969 26.847271 62.956927
F 42.415654 28.151948 62.091186
F 40.156969 19.125998 62.956927
F 49.047867 26.867545 63.179447
F 51.351944 20.573796 59.588428
F 49.047868 19.146272 63.179446
F 40.276803 24.422680 59.297528
F 40.276803 32.143953 59.297528
F 49.134173 24.430287 59.552444
F 49.134173 32.151560 59.552444
F 42.378894 30.707798 63.020285
F 42.378894 22.986525 63.020285
F 51.319813 30.776136 63.162942
F 51.319816 23.054865 63.162931
F 42.495784 28.284221 59.362790
F 42.495784 20.562948 59.362790
F 51.351944 28.295069 59.588428
F 44.599839 34.569839 63.084873
F 49.047868 34.588818 63.179446
F 40.156969 34.568544 62.956927
F 49.293579 34.735352 51.397241
F 49.160104 34.719920 58.643726
F 37.393065 47.790715 3.744585
F 37.393065 40.069441 3.744585
F 46.291583 47.780281 4.009543
F 46.291582 40.059008 4.009543
F 37.271498 50.218210 7.405092
F 37.271498 42.496937 7.405092
F 46.193740 50.215062 7.681581
F 46.193740 42.493788 7.681581
F 37.356642 50.349818 4.672883
F 37.356642 42.628544 4.672883
F 46.243844 50.330948 4.951257
F 46.243842 42.609673 4.951259
F 37.640891 48.245641 1.030685
F 37.640891 40.524368 1.030685
F 46.506558 48.260710 1.295411
F 46.506558 40.539437 1.295411
F 39.583775 38.767805 4.736424
F 39.583775 46.489078 4.736424
F 48.425123 38.710383 5.064398
F 48.425122 46.431656 5.064397
F 39.864794 52.105893 1.094463
F 39.864794 36.663346 1.094463
F 39.864794 44.384620 1.094463
F 37.683722 37.975109 0.089476
F 48.844562 36.697355 1.351601
F 48.844449 44.418569 1.351644
F 39.620319 51.651449 3.808137
F 39.620319 36.208902 3.808137
F 39.620319 43.930176 3.808137
F 48.511773 51.635344 4.068199
F 48.511762 36.192792 4.068223
F 48.511768 43.914069 4.068210
F 39.500970 38.636472 7.468868
F 39.500970 46.357746 7.468868
F 48.411501 38.616579 7.764805
F 48.411501 46.337853 7.764805
F 41.846551 47.790910 3.872511
F 41.846551 40.069637 3.872511
F 50.690593 47.717025 4.285191
F 50.690593 39.995751 4.285191
F 41.731770 50.218607 7.534363
F 41.731770 42.497333 7.534363
F 50.667047 50.230079 7.822343
F 50.667047 42.508805 7.822342
F 41.809132 50.348434 4.801935
F 41.809132 42.627160 4.801935
F 50.697952 50.332425 5.088830
F 50.697952 42.611151 5.088830
F 42.086874 48.246662 1.159496
F 42.086874 40.525388 1.159496
F 50.567817 47.975265 1.574623
F 50.567812 40.253990 1.574623
F 44.030882 38.763624 4.870936
F 44.030882 46.484897 4.870936
F 44.307174 52.112059 1.227037
F 44.307169 36.669512 1.227036
F 44.307172 44.390786 1.227037
F 44.071551 51.648629 3.939807
F 44.071550 36.206082 3.939807
F 44.071551 43.927356 3.939807
F 43.961509 38.636292 7.603090
F 43.961509 46.357565 7.603090
F 37.175963 47.616801 11.040068
F 37.175963 39.895527 11.040068
F 46.119884 47.613628 11.313876
F 46.119884 39.892354 11.313876
F 37.078092 50.189552 14.662634
F 37.078092 42.468279 14.662634
F 46.042829 50.194303 14.931281
F 46.042829 42.473029 14.931281
F 37.150863 50.191285 11.938741
F 37.150863 42.470012 11.938741
F 46.096579 50.195221 12.202386
F 46.096579 42.473948 12.202386
F 37.244828 47.638940 8.314453
F 37.244828 39.917666 8.314453
F 46.162769 47.635856 8.588680
F 46.162769 39.914583 8.588680
F 39.382613 38.609738 12.002342
F 39.382613 46.331012 12.002342
F 48.335153 38.602103 12.269815
F 48.335153 46.323377 12.269815
F 39.474616 51.499414 8.378021
F 39.474616 36.056867 8.378021
F 39.474616 43.778141 8.378021
F 48.397164 51.498147 8.658665
F 48.397165 36.055600 8.658665
F 48.397165 43.776874 8.658665
F 39.408255 51.476883 11.104200
F 39.408255 36.034336 11.104200
F 39.408255 43.755610 11.104200
F 48.355931 51.484676 11.366022
F 48.355931 36.042129 11.366022
F 48.355931 43.763403 11.366022
F 39.312578 38.608456 14.727073
F 39.312578 46.329729 14.727073
F 48.288093 38.600775 14.984949
F 48.288093 46.322049 14.984949
F 41.642454 47.615594 11.170353
F 41.642454 39.894321 11.170354
F 50.600570 47.600088 11.420156
F 50.600570 39.878815 11.420156
F 41.550800 50.191463 14.793121
F 41.550800 42.470189 14.793121
F 50.539949 50.203808 15.046228
F 50.539949 42.482535 15.046228
F 41.616883 50.192146 12.067428
F 41.616883 42.470873 12.067428
F 50.588081 50.206499 12.300653
F 50.588081 42.485226 12.300653
F 41.704044 47.638830 8.443595
F 41.704044 39.917556 8.443595
F 50.646309 47.614262 8.677884
F 50.646309 39.892988 8.677884
F 43.853166 38.610861 12.135177
F 43.853166 46.332135 12.135177
F 43.934213 51.499373 8.512841
F 43.934213 36.056826 8.512841
F 43.934213 43.778100 8.512841
F 43.879998 51.475238 11.239664
F 43.879998 36.032691 11.239664
F 43.879998 43.753965 11.239664
F 43.794299 38.611090 14.862159
F 43.794299 46.332364 14.862159
F 44.342795 49.567637 0.278275
F 44.342795 41.846363 0.278275
F 37.052838 47.613607 15.561634
F 37.052838 39.892333 15.561634
F 46.019421 47.608044 15.821973
F 46.019421 39.886770 15.821973
F 39.287058 51.473498 15.624842
F 39.287058 36.030951 15.624842
F 39.287058 43.752224 15.624842
F 48.264828 51.479163 15.892995
F 48.264828 36.036616 15.892995
F 48.264828 43.757890 15.892995
F 53.378195 34.762248 15.100023
F 53.418149 34.762645 12.351725
F 46.591974 37.973270 0.349762
F 46.591986 45.694542 0.349765
F 39.908840 49.557468 0.152372
F 39.908840 41.836195 0.152372
F 48.746644 49.578917 0.359385
F 48.746644 41.857632 0.359381
F 41.525208 47.611951 15.689195
F 41.525208 39.890677 15.689195
F 50.528518 47.594014 15.928107
F 50.528518 39.872740 15.928107
F 43.768111 51.471043 15.755331
F 43.768111 36.028496 15.755331
F 43.768111 43.749769 15.755331
F 42.127545 37.979243 0.214489
F 42.127546 45.700517 0.214489
F 51.330392 37.886266 0.335269
F 51.330510 45.607612 0.335230
F 53.488000 34.747938 7.806412
F 50.588081 34.763952 12.300653
F 53.488000 50.190486 7.806412
F 53.488000 42.469213 7.806412
F 50.539949 34.761260 15.046228
F 46.096579 34.752674 12.202386
F 53.410157 47.563151 1.362516
F 53.410182 39.841899 1.362526
F 53.429887 47.600762 11.460765
F 53.429887 39.879488 11.460765
F 53.378195 50.204796 15.100023
F 53.378195 42.483522 15.100023
F 53.418149 50.205193 12.351725
F 53.418149 42.483920 12.351725
F 53.469017 47.596869 8.715225
F 53.469017 39.875595 8.715225
F 46.042829 34.751756 14.931281
F 50.697953 34.889877 5.088830
F 53.367495 47.595555 15.986725
F 53.367495 39.874282 15.986725
F 46.193740 34.772514 7.681582
F 50.667047 34.787531 7.822342
F 37.271498 34.775663 7.405092
F 37.356642 34.907270 4.672883
F 46.243840 34.888398 4.951261
F 41.731770 34.776060 7.534363
F 41.809131 34.905887 4.801935
F 37.078092 34.747005 14.662634
F 37.150863 34.748738 11.938741
F 41.550800 34.748915 14.793121
F 41.616883 34.749599 12.067428
F 37.683722 45.696383 0.089476
F 36.776823 47.612962 25.555777
F 36.776823 39.891689 25.555777
F 45.782066 47.603288 25.803657
F 45.782066 39.882015 25.803657
F 36.667733 50.188585 29.192023
F 36.667733 42.467312 29.192023
F 45.583978 50.189530 29.420079
F 45.583978 42.468256 29.420079
F 36.751960 50.189940 26.462277
F 36.751960 42.468667 26.462277
F 45.762877 50.199616 26.688684
F 45.762877 42.478343 26.688684
F 36.853689 47.612868 22.825775
F 36.853689 39.891594 22.825775
F 45.856704 47.604056 23.067962
F 45.856704 39.882782 23.067962
F 38.989660 38.609247 26.521986
F 38.989660 46.330520 26.521986
F 48.031977 38.611776 26.752025
F 48.031977 46.333050 26.752025
F 39.091951 51.472231 22.886916
F 39.091951 36.029684 22.886916
F 39.091951 43.750957 22.886916
F 48.126000 51.471188 23.145485
F 48.126000 36.028641 23.145485
F 48.126000 43.749915 23.145485
F 39.015175 51.472295 25.617945
F 39.015175 36.029748 25.617945
F 39.015175 43.751022 25.617945
F 48.078778 51.464424 25.873978
F 48.078778 36.021877 25.873978
F 48.078778 43.743151 25.873978
F 38.898311 38.606980 29.252358
F 38.898311 46.328254 29.252358
F 47.817997 38.599046 29.470536
F 47.817997 46.320320 29.470536
F 41.259106 47.609946 25.679537
F 41.259106 39.888673 25.679537
F 50.365993 47.602303 25.959985
F 50.365993 39.881029 25.959985
F 41.127408 50.188633 29.309895
F 41.127408 42.467359 29.309895
F 49.954460 50.146410 29.528436
F 49.954459 42.425137 29.528436
F 41.235860 50.193290 26.579119
F 41.235860 42.472017 26.579119
F 50.369776 50.229356 26.841533
F 50.369776 42.508083 26.841533
F 41.336722 47.609839 22.947414
F 41.336722 39.888566 22.947414
F 50.415046 47.590834 23.201592
F 50.415046 39.869561 23.201591
F 43.488808 38.613543 26.634638
F 43.488808 46.334817 26.634638
F 43.590912 51.468105 23.008037
F 43.590912 36.025558 23.008037
F 43.590912 43.746832 23.008037
F 43.516931 51.467220 25.741871
F 43.516931 36.024673 25.741871
F 43.516931 43.745947 25.741871
F 43.360700 38.607584 29.366070
F 43.360700 46.328858 29.366070
F 36.642935 47.614076 30.101583
F 36.642935 39.892803 30.101583
F 45.566564 47.613737 30.332640
F 45.566564 39.892463 30.332640
F 38.872531 51.474604 30.161925
F 38.872531 36.032057 30.161925
F 38.872531 43.753331 30.161925
F 47.767562 51.491840 30.402922
F 47.767562 36.049293 30.402922
F 47.767562 43.770567 30.402922
F 41.104548 47.613750 30.220535
F 41.104548 39.892476 30.220535
F 49.969209 47.623336 30.490018
F 49.969209 39.902063 30.490018
F 43.331148 51.475611 30.278120
F 43.331148 36.033064 30.278120
F 43.331148 43.754338 30.278120
F 36.978977 47.613125 18.288119
F 36.978977 39.891851 18.288119
F 45.963780 47.606459 18.556387
F 45.963780 39.885186 18.556387
F 36.878994 50.189936 21.920298
F 36.878994 42.468663 21.920298
F 45.882123 50.199407 22.184551
F 45.882123 42.478134 22.184551
F 36.953699 50.189691 19.191219
F 36.953699 42.468418 19.191219
F 45.939299 50.196938 19.447180
F 45.939300 42.475664 19.447180
F 39.190067 38.608790 19.253657
F 39.190067 46.330064 19.253657
F 48.195357 38.605894 19.522003
F 48.195356 46.327168 19.522003
F 39.215602 51.472648 18.352436
F 39.215602 36.030101 18.352436
F 39.215602 43.751375 18.352436
F 48.219031 51.478533 18.614089
F 48.219031 36.035986 18.614089
F 48.219031 43.757260 18.614089
F 39.116998 38.609292 21.983914
F 39.116998 46.330565 21.983914
F 48.151796 38.607414 22.248476
F 48.151796 46.328688 22.248476
F 41.457308 47.610607 18.418129
F 41.457308 39.889334 18.418129
F 50.482629 47.597242 18.677595
F 50.482629 39.875969 18.677595
F 41.361981 50.193097 22.048679
F 41.361981 42.471823 22.048679
F 50.427235 50.205356 22.311887
F 50.427235 42.484082 22.311887
F 41.431953 50.192067 19.316895
F 41.431953 42.470794 19.316895
F 50.471178 50.210743 19.559117
F 50.471178 42.489469 19.559117
F 43.680497 38.612073 19.380720
F 43.680497 46.333347 19.380720
F 43.706566 51.468931 18.486406
F 43.706566 36.026384 18.486406
F 43.706566 43.747657 18.486406
F 43.615602 38.613670 22.114517
F 43.615602 46.334943 22.114517
F 53.241692 47.600634 26.022464
F 53.241692 39.879360 26.022464
F 50.471178 34.768195 19.559117
F 45.882123 34.756860 22.184551
F 53.216364 50.226841 26.906039
F 53.216365 42.505567 26.906039
F 53.272730 47.592834 23.263654
F 53.272730 39.871561 23.263654
F 53.319331 34.766444 19.620352
F 45.762877 34.757069 26.688684
F 53.329596 47.595431 18.737633
F 53.329596 39.874158 18.737633
F 53.282317 50.207368 22.373642
F 53.282317 42.486095 22.373642
F 53.319331 50.208992 19.620352
F 53.319331 42.487719 19.620352
F 45.583978 34.746983 29.420079
F 36.667733 34.746038 29.192023
F 36.751960 34.747393 26.462277
F 41.127408 34.746086 29.309895
F 41.235860 34.750743 26.579119
F 53.216365 34.784293 26.906039
F 50.369776 34.786808 26.841533
F 36.878994 34.747389 21.920298
F 36.953699 34.747144 19.191219
F 45.939300 34.754391 19.447180
F 41.361981 34.750550 22.048679
F 50.427235 34.762808 22.311887
F 41.431953 34.749520 19.316895
F 53.282317 34.764820 22.373642
F 36.151268 47.615572 47.380996
F 36.151268 39.894299 47.380996
F 44.995933 47.623011 47.622185
F 44.995933 39.901737 47.622185
F 36.125964 50.187204 48.288044
F 36.125964 42.465931 48.288044
F 44.968528 50.179362 48.545876
F 44.968528 42.458088 48.545876
F 36.227812 47.615510 44.654702
F 36.227812 39.894237 44.654702
F 45.066172 47.625962 44.901544
F 45.066172 39.904688 44.901544
F 38.347278 38.604324 48.350817
F 38.347278 46.325598 48.350817
F 47.157047 38.596297 48.614662
F 47.157047 46.317570 48.614662
F 38.449455 51.477078 44.716512
F 38.449455 36.034531 44.716512
F 38.449455 43.755805 44.716512
F 47.243714 51.492310 44.974188
F 47.243714 36.049763 44.974188
F 47.243714 43.771036 44.974188
F 38.372554 51.477205 47.441919
F 38.372554 36.034658 47.441919
F 38.372554 43.755932 47.441919
F 47.182729 51.486950 47.690117
F 47.182729 36.044403 47.690117
F 47.182729 43.765677 47.690117
F 40.588684 47.618000 47.502025
F 40.588684 39.896726 47.502025
F 49.359862 47.630605 47.751709
F 49.359862 39.909332 47.751710
F 40.563265 50.184683 48.413824
F 40.563265 42.463410 48.413824
F 49.336231 50.176610 48.683859
F 49.336231 42.455337 48.683859
F 40.665261 47.617968 44.777840
F 40.665261 39.896694 44.777840
F 49.402031 47.643637 45.038788
F 49.402031 39.922364 45.038789
F 42.771462 38.600298 48.478098
F 42.771462 46.321572 48.478098
F 51.515164 38.600093 48.736115
F 51.515164 46.321367 48.736115
F 42.873586 51.480973 44.838251
F 42.873586 36.038426 44.838251
F 42.873586 43.759700 44.838251
F 51.567628 51.505509 45.110227
F 51.567628 36.062961 45.110227
F 51.567628 43.784235 45.110227
F 42.797219 51.480698 47.561013
F 42.797219 36.038151 47.561013
F 42.797219 43.759425 47.561013
F 51.531226 51.493685 47.819519
F 51.531226 36.051138 47.819519
F 51.531226 43.772411 47.819519
F 36.565070 47.614342 32.831084
F 36.565070 39.893069 32.831084
F 45.480204 47.613538 33.067023
F 45.480204 39.892265 33.067023
F 36.462532 50.188285 36.469675
F 36.462532 42.467011 36.469675
F 45.374568 50.189210 36.710309
F 45.374568 42.467936 36.710309
F 36.539738 50.188434 33.740750
F 36.539738 42.467160 33.740750
F 45.453687 50.188692 33.980104
F 45.453687 42.467418 33.980104
F 38.768903 38.606636 33.801793
F 38.768903 46.327910 33.801793
F 47.675077 38.598184 34.052303
F 47.675078 46.319458 34.052303
F 38.793652 51.474991 32.891886
F 38.793652 36.032444 32.891886
F 38.793652 43.753718 32.891886
F 47.701552 51.484631 33.124424
F 47.701552 36.042084 33.124424
F 47.701552 43.763358 33.124424
F 38.690715 38.606355 36.530769
F 38.690715 46.327628 36.530769
F 47.601516 38.599318 36.770943
F 47.601516 46.320592 36.770943
F 41.022662 47.614430 32.951125
F 41.022662 39.893157 32.951125
F 49.891116 47.632427 33.187671
F 49.891116 39.911154 33.187671
F 40.918127 50.188005 36.590652
F 40.918127 42.466732 36.590652
F 49.792099 50.168847 36.825070
F 49.792098 42.447573 36.825070
F 40.997483 50.188362 33.861964
F 40.997483 42.467088 33.861964
F 49.863487 50.171673 34.124515
F 49.863486 42.450399 34.124515
F 43.226548 38.606716 33.920698
F 43.226548 46.327989 33.920698
F 43.250353 51.475239 33.009469
F 43.250353 36.032692 33.009469
F 43.250353 43.753966 33.009469
F 43.146185 38.606483 36.649515
F 43.146186 46.327757 36.649515
F 36.359309 47.614791 40.107453
F 36.359309 39.893518 40.107453
F 45.258792 47.613173 40.343376
F 45.258792 39.891899 40.343376
F 36.253133 50.187249 43.744608
F 36.253133 42.465975 43.744608
F 45.096501 50.180359 43.970596
F 45.096501 42.459086 43.970596
F 36.333858 50.188000 41.017031
F 36.333858 42.466727 41.017031
F 45.225362 50.185977 41.248485
F 45.225362 42.464704 41.248485
F 36.437385 47.614467 37.379070
F 36.437385 39.893193 37.379070
F 45.349618 47.613403 37.616815
F 45.349618 39.892130 37.616815
F 38.560657 38.605979 41.077665
F 38.560657 46.327253 41.077665
F 47.446011 38.592846 41.323482
F 47.446011 46.314120 41.323482
F 38.665476 51.475162 37.440040
F 38.665476 36.032615 37.440040
F 38.665476 43.753889 37.440040
F 47.572964 51.482158 37.684584
F 47.572963 36.039611 37.684584
F 47.572963 43.760885 37.684584
F 38.585088 51.475886 40.167915
F 38.585088 36.033339 40.167915
F 38.585088 43.754613 40.167915
F 47.469648 51.482550 40.399107
F 47.469648 36.040003 40.399107
F 47.469648 43.761277 40.399107
F 38.474478 38.604278 43.804417
F 38.474478 46.325552 43.804417
F 47.275507 38.594392 44.035555
F 47.275507 46.315666 44.035555
F 40.810578 47.615757 40.226966
F 40.810578 39.894484 40.226966
F 49.675800 47.616629 40.472425
F 49.675799 39.895355 40.472425
F 40.690688 50.184557 43.862557
F 40.690688 42.463283 43.862557
F 49.449494 50.185321 44.116941
F 49.449494 42.464047 44.116941
F 40.784587 50.187325 41.137158
F 40.784587 42.466051 41.137158
F 49.595644 50.147835 41.419578
F 49.595643 42.426561 41.419578
F 40.893764 47.614576 37.499864
F 40.893764 39.893303 37.499864
F 49.763471 47.631621 37.771317
F 49.763470 39.910347 37.771317
F 43.008899 38.605267 41.194251
F 43.008900 46.326540 41.194251
F 43.120809 51.475512 37.557549
F 43.120809 36.032965 37.557549
F 43.120809 43.754238 37.557549
F 43.030915 51.477487 40.283200
F 43.030915 36.034940 40.283200
F 43.030915 43.756213 40.283200
F 42.898127 38.600305 43.917803
F 42.898127 46.321579 43.917803
F 51.586361 38.605121 44.185638
F 51.586361 46.326395 44.185638
F 45.374568 34.746662 36.710309
F 45.453687 34.746144 33.980104
F 36.462532 34.745738 36.469675
F 36.539738 34.745887 33.740750
F 40.997483 34.745815 33.861964
F 36.050688 50.187198 51.011855
F 36.050688 42.465925 51.011855
F 44.907305 50.181863 51.263362
F 44.907305 42.460589 51.263362
F 38.272978 38.604469 51.073698
F 38.272978 46.325743 51.073698
F 47.104713 38.598397 51.329930
F 47.104713 46.319671 51.329930
F 40.490816 50.185137 51.135394
F 40.490816 42.463863 51.135394
F 49.293579 50.177899 51.397241
F 49.293579 42.456626 51.397241
F 42.702866 38.601671 51.197910
F 42.702866 46.322945 51.197910
F 51.477106 38.595640 51.450150
F 51.477106 46.316914 51.450150
F 35.951496 47.612929 54.635490
F 35.951496 39.891655 54.635490
F 44.821649 47.616573 54.889984
F 44.821649 39.895300 54.889984
F 35.856224 50.163018 58.260222
F 35.856224 42.441745 58.260222
F 44.737780 50.160257 58.514071
F 44.737780 42.438983 58.514071
F 35.926330 50.184558 55.536170
F 35.926330 42.463285 55.536170
F 44.795073 50.180033 55.795659
F 44.795073 42.458760 55.795659
F 36.025488 47.615244 51.913782
F 36.025488 39.893970 51.913782
F 44.880924 47.621075 52.174074
F 44.880924 39.899801 52.174074
F 38.149745 38.601992 55.599430
F 38.149745 46.323266 55.599430
F 47.001152 38.597559 55.864413
F 47.001152 46.318832 55.864413
F 38.247613 51.476713 51.976946
F 38.247613 36.034166 51.976946
F 38.247613 43.755440 51.976946
F 47.077690 51.483907 52.244172
F 47.077690 36.041360 52.244172
F 47.077690 43.762634 52.244172
F 38.175001 51.474199 54.697818
F 38.175001 36.031652 54.697818
F 38.175001 43.752925 54.697818
F 47.026992 51.478727 54.958260
F 47.026992 36.036180 54.958260
F 47.026992 43.757454 54.958260
F 38.081095 38.580616 58.322758
F 38.081095 46.301890 58.322758
F 46.951236 38.580147 58.580440
F 46.951236 46.301421 58.580440
F 40.395278 47.614486 54.760594
F 40.395278 39.893212 54.760594
F 49.228923 47.619031 55.026467
F 49.228923 39.897757 55.026467
F 40.303568 50.161870 58.385937
F 40.303568 42.440597 58.385937
F 49.160104 50.162467 58.643726
F 49.160104 42.441194 58.643726
F 40.369611 50.182885 55.663701
F 40.369611 42.461611 55.663701
F 49.204084 50.179365 55.930294
F 49.204084 42.458091 55.930294
F 40.465353 47.617399 52.040937
F 40.465353 39.896126 52.040937
F 49.269978 47.623699 52.313090
F 49.269978 39.902425 52.313090
F 42.585113 38.599680 55.729296
F 42.585113 46.320953 55.729296
F 51.407556 38.599367 55.991585
F 51.407556 46.320640 55.991585
F 42.676493 51.479931 52.106498
F 42.676493 36.037384 52.106498
F 42.676493 43.758658 52.106498
F 51.459933 51.485314 52.368232
F 51.459933 36.042767 52.368232
F 51.459933 43.764041 52.368232
F 42.610760 51.476331 54.824371
F 42.610760 36.033784 54.824371
F 42.610760 43.755057 54.824371
F 51.425298 51.483023 55.082625
F 51.425298 36.040476 55.082625
F 51.425298 43.761750 55.082625
F 42.523164 38.579154 58.450035
F 42.523164 46.300428 58.450035
F 51.376383 38.592687 58.707391
F 51.376383 46.313961 58.707391
F 35.743486 47.453236 61.901945
F 35.743486 39.731963 61.901945
F 44.636437 47.456466 62.155700
F 44.636437 39.735192 62.155700
F 35.706824 50.011784 62.830484
F 35.706824 42.290510 62.830484
F 44.599839 50.012387 63.084873
F 44.599839 42.291113 63.084873
F 35.829705 47.585389 59.170604
F 35.829705 39.864115 59.170604
F 44.711302 47.589028 59.428925
F 44.711302 39.867755 59.428925
F 37.932647 38.429550 62.893415
F 37.932647 46.150824 62.893415
F 46.819721 38.432677 63.151651
F 46.819721 46.153951 63.151652
F 38.054414 51.446478 59.233795
F 38.054414 36.003931 59.233794
F 38.054414 43.725205 59.233794
F 46.923141 51.452091 59.489700
F 46.923141 36.009544 59.489700
F 46.923141 43.730818 59.489700
F 37.969541 51.314128 61.964581
F 37.969541 35.871581 61.964581
F 37.969541 43.592855 61.964581
F 46.847243 51.325131 62.211476
F 46.847243 35.882583 62.211476
F 46.847244 43.603857 62.211476
F 40.193469 47.454196 62.027221
F 40.193469 39.732923 62.027221
F 49.067893 47.471709 62.275503
F 49.067892 39.750436 62.275503
F 40.156969 50.011092 62.956927
F 40.156969 42.289818 62.956927
F 49.047867 50.031365 63.179447
F 49.047868 42.310092 63.179446
F 40.276803 47.586501 59.297528
F 40.276803 39.865227 59.297528
F 49.134173 47.594107 59.552444
F 49.134173 39.872834 59.552444
F 42.378894 38.429072 63.020285
F 42.378894 46.150346 63.020285
F 51.319819 38.497414 63.162915
F 51.319816 46.218685 63.162929
F 42.495784 51.448042 59.362791
F 42.495784 36.005495 59.362790
F 42.495784 43.726769 59.362790
F 51.351944 51.458889 59.588429
F 51.351944 36.016342 59.588428
F 51.351944 43.737616 59.588428
F 42.415654 51.315768 62.091186
F 42.415654 35.873221 62.091186
F 42.415654 43.594495 62.091186
F 51.283454 51.361566 62.298088
F 51.283453 35.919018 62.298087
F 51.283453 43.640292 62.298088
F 37.393065 55.511988 3.744586
F 37.393065 63.233261 3.744586
F 46.291582 55.501555 4.009543
F 46.291582 63.222828 4.009544
F 37.271498 57.939484 7.405092
F 37.271498 65.660757 7.405092
F 46.193740 57.936335 7.681582
F 46.193740 65.657609 7.681581
F 37.356642 58.071091 4.672883
F 37.356642 65.792365 4.672883
F 46.243841 58.052219 4.951261
F 46.243842 65.773494 4.951259
F 37.640891 55.966914 1.030685
F 37.640891 63.688188 1.030685
F 46.506558 55.981979 1.295409
F 46.506559 63.703257 1.295411
F 39.583775 54.210351 4.736424
F 39.583775 61.931625 4.736424
F 48.425122 54.152928 5.064396
F 48.425123 61.874204 5.064398
F 39.864794 59.827166 1.094463
F 39.864794 67.548440 1.094463
F 48.844556 59.861172 1.351603
F 48.844469 67.582400 1.351637
F 39.620319 59.372723 3.808137
F 39.620319 67.093997 3.808137
F 48.511763 59.356613 4.068222
F 48.511767 67.077889 4.068212
F 39.500970 54.079019 7.468868
F 39.500970 61.800293 7.468868
F 48.411501 54.059126 7.764805
F 48.411501 61.780400 7.764805
F 41.846551 55.512183 3.872511
F 41.846551 63.233457 3.872511
F 50.690593 55.438298 4.285192
F 50.690593 63.159572 4.285191
F 41.731770 57.939880 7.534363
F 41.731770 65.661154 7.534363
F 50.667047 57.951351 7.822342
F 50.667047 65.672626 7.822342
F 41.809131 58.069707 4.801935
F 41.809132 65.790981 4.801935
F 50.697953 58.053697 5.088830
F 50.697952 65.774972 5.088830
F 42.086874 55.967934 1.159496
F 42.086874 63.689209 1.159496
F 50.567820 55.696540 1.574621
F 50.567812 63.417811 1.574622
F 44.030882 54.206170 4.870936
F 44.030882 61.927444 4.870936
F 44.307169 59.833333 1.227036
F 44.307172 67.554607 1.227037
F 44.071550 59.369902 3.939807
F 44.071550 67.091176 3.939807
F 43.961509 54.078838 7.603090
F 43.961509 61.800112 7.603090
F 37.175963 55.338074 11.040068
F 37.175963 63.059348 11.040068
F 46.119884 55.334901 11.313876
F 46.119884 63.056175 11.313876
F 37.078092 57.910826 14.662634
F 37.078092 65.632099 14.662634
F 46.042829 57.915576 14.931281
F 46.042829 65.636850 14.931281
F 37.150863 57.912558 11.938741
F 37.150863 65.633832 11.938741
F 46.096579 57.916494 12.202386
F 46.096579 65.637768 12.202386
F 37.244828 55.360213 8.314453
F 37.244828 63.081487 8.314453
F 46.162769 55.357130 8.588680
F 46.162769 63.078403 8.588680
F 39.382613 54.052285 12.002342
F 39.382613 61.773559 12.002342
F 48.335153 54.044650 12.269815
F 48.335153 61.765924 12.269815
F 39.474616 59.220688 8.378021
F 39.474616 66.941962 8.378021
F 48.397165 59.219420 8.658665
F 48.397165 66.940695 8.658665
F 39.408255 59.198157 11.104200
F 39.408255 66.919430 11.104200
F 48.355931 59.205949 11.366022
F 48.355931 66.927224 11.366022
F 39.312578 54.051003 14.727073
F 39.312578 61.772276 14.727073
F 48.288093 54.043322 14.984949
F 48.288093 61.764595 14.984949
F 41.642454 55.336867 11.170354
F 41.642454 63.058141 11.170354
F 50.600570 55.321361 11.420156
F 50.600570 63.042635 11.420156
F 41.550800 57.912736 14.793121
F 41.550800 65.634010 14.793121
F 50.539949 57.925081 15.046228
F 50.539949 65.646355 15.046228
F 41.616883 57.913420 12.067428
F 41.616883 65.634693 12.067428
F 50.588081 57.927772 12.300653
F 50.588081 65.649047 12.300653
F 41.704044 55.360103 8.443595
F 41.704044 63.081377 8.443595
F 50.646309 55.335534 8.677884
F 50.646309 63.056809 8.677884
F 43.853166 54.053408 12.135177
F 43.853166 61.774682 12.135177
F 43.934213 59.220647 8.512841
F 43.934213 66.941920 8.512841
F 43.879998 59.196511 11.239664
F 43.879998 66.917785 11.239664
F 43.794299 54.053637 14.862159
F 43.794299 61.774911 14.862159
F 44.342795 57.288909 0.278275
F 44.342795 65.010184 0.278275
F 37.052838 55.334880 15.561634
F 37.052838 63.056154 15.561634
F 46.019421 55.329317 15.821973
F 46.019421 63.050591 15.821973
F 39.287058 59.194771 15.624842
F 39.287058 66.916045 15.624842
F 48.264828 59.200437 15.892995
F 48.264828 66.921711 15.892995
F 48.335153 69.487198 12.269815
F 37.683722 53.417656 0.089476
F 46.591996 53.415811 0.349766
F 46.591975 61.137091 0.349762
F 39.908840 57.278741 0.152371
F 39.908840 65.000015 0.152372
F 48.746640 57.300168 0.359376
F 48.746643 65.021450 0.359381
F 41.525208 55.333224 15.689195
F 41.525208 63.054498 15.689195
F 50.528518 55.315286 15.928107
F 50.528518 63.036561 15.928107
F 43.768111 59.192316 15.755331
F 43.768111 66.913590 15.755331
F 42.127546 53.421790 0.214490
F 42.127545 61.143064 0.214489
F 51.330608 53.328943 0.335197
F 51.330398 61.050090 0.335267
F 48.288093 69.485870 14.984949
F 53.367495 63.038102 15.986725
F 53.488000 57.911759 7.806412
F 53.488000 65.633033 7.806412
F 51.330489 68.771420 0.335237
F 42.127546 68.864338 0.214489
F 53.410137 55.284406 1.362507
F 53.410181 63.005718 1.362525
F 53.429887 55.322034 11.460765
F 53.429887 63.043309 11.460765
F 53.378195 57.926068 15.100023
F 53.378195 65.647343 15.100023
F 53.418149 57.926466 12.351725
F 53.418149 65.647740 12.351725
F 53.469017 55.318141 8.715225
F 53.469017 63.039416 8.715225
F 46.591984 68.858363 0.349764
F 53.367495 55.316828 15.986725
F 37.683722 68.860204 0.089476
F 37.683722 61.138930 0.089476
F 48.844355 52.139792 1.351680
F 36.776823 55.334235 25.555777
F 36.776823 63.055509 25.555777
F 45.782066 55.324561 25.803657
F 45.782066 63.045835 25.803657
F 36.667733 57.909859 29.192023
F 36.667733 65.631133 29.192023
F 45.583978 57.910803 29.420079
F 45.583978 65.632077 29.420079
F 36.751960 57.911214 26.462277
F 36.751960 65.632487 26.462277
F 45.762877 57.920890 26.688684
F 45.762877 65.642164 26.688684
F 36.853689 55.334141 22.825775
F 36.853689 63.055415 22.825775
F 45.856704 55.325329 23.067962
F 45.856704 63.046603 23.067962
F 38.989660 54.051794 26.521986
F 38.989660 61.773067 26.521986
F 48.031977 54.054322 26.752025
F 48.031977 61.775596 26.752025
F 39.091951 59.193504 22.886916
F 39.091951 66.914778 22.886916
F 48.126000 59.192462 23.145485
F 48.126000 66.913736 23.145485
F 39.015175 59.193569 25.617945
F 39.015174 66.914843 25.617945
F 48.078778 59.185698 25.873978
F 48.078778 66.906972 25.873978
F 38.898311 54.049527 29.252358
F 38.898311 61.770801 29.252358
F 47.817997 54.041593 29.470536
F 47.817997 61.762866 29.470536
F 41.259106 55.331220 25.679537
F 41.259106 63.052493 25.679537
F 50.365993 55.323576 25.959985
F 50.365993 63.044850 25.959985
F 41.127408 57.909906 29.309895
F 41.127408 65.631180 29.309895
F 49.954459 57.867683 29.528436
F 49.954459 65.588957 29.528436
F 41.235860 57.914563 26.579119
F 41.235860 65.635837 26.579119
F 50.369776 57.950629 26.841533
F 50.369776 65.671904 26.841533
F 41.336722 55.331113 22.947414
F 41.336722 63.052386 22.947414
F 50.415046 55.312107 23.201592
F 50.415046 63.033382 23.201591
F 43.488808 54.056090 26.634638
F 43.488809 61.777363 26.634638
F 43.590912 59.189379 23.008037
F 43.590912 66.910653 23.008037
F 43.516931 59.188494 25.741871
F 43.516931 66.909767 25.741871
F 43.360700 54.050131 29.366070
F 43.360700 61.771405 29.366070
F 36.642935 55.335350 30.101583
F 36.642935 63.056623 30.101583
F 45.566564 55.335010 30.332640
F 45.566564 63.056284 30.332640
F 38.872531 59.195878 30.161925
F 38.872531 66.917152 30.161925
F 47.767562 59.213114 30.402922
F 47.767562 66.934388 30.402922
F 41.104548 55.335023 30.220535
F 41.104548 63.056297 30.220535
F 49.969209 55.344609 30.490018
F 49.969209 63.065883 30.490018
F 43.331148 59.196884 30.278120
F 43.331148 66.918158 30.278120
F 36.978977 55.334398 18.288119
F 36.978977 63.055672 18.288119
F 45.963780 55.327732 18.556387
F 45.963780 63.049006 18.556387
F 36.878994 57.911210 21.920298
F 36.878994 65.632483 21.920298
F 45.882123 57.920680 22.184551
F 45.882123 65.641954 22.184551
F 36.953699 57.910965 19.191219
F 36.953699 65.632238 19.191219
F 45.939300 57.918211 19.447180
F 45.939300 65.639485 19.447180
F 39.190067 54.051337 19.253657
F 39.190067 61.772611 19.253657
F 48.195356 54.048441 19.522003
F 48.195357 61.769715 19.522003
F 39.215602 59.193922 18.352436
F 39.215602 66.915195 18.352436
F 48.219031 59.199807 18.614089
F 48.219031 66.921081 18.614089
F 39.116998 54.051838 21.983914
F 39.116998 61.773112 21.983914
F 48.151796 54.049960 22.248476
F 48.151796 61.771234 22.248476
F 41.457308 55.331881 18.418129
F 41.457308 63.053154 18.418129
F 50.482629 55.318515 18.677595
F 50.482629 63.039789 18.677595
F 41.361981 57.914370 22.048679
F 41.361981 65.635644 22.048679
F 50.427235 57.926628 22.311887
F 50.427235 65.647903 22.311887
F 41.431953 57.913340 19.316895
F 41.431953 65.634614 19.316895
F 50.471178 57.932015 19.559117
F 50.471178 65.653290 19.559117
F 43.680497 54.054620 19.380720
F 43.680497 61.775894 19.380720
F 43.706566 59.190204 18.486406
F 43.706566 66.911478 18.486406
F 43.615602 54.056216 22.114517
F 43.615602 61.777490 22.114517
F 53.241692 55.321906 26.022464
F 53.241692 63.043181 26.022464
F 53.319331 65.651539 19.620352
F 53.319331 57.930265 19.620352
F 53.216365 57.948113 26.906039
F 53.216365 65.669388 26.906039
F 53.272730 55.314107 23.263654
F 53.272730 63.035381 23.263654
F 47.817997 69.484140 29.470536
F 53.282317 65.649915 22.373642
F 53.329596 55.316704 18.737633
F 53.329596 63.037978 18.737633
F 53.282317 57.928641 22.373642
F 48.195356 69.490989 19.522003
F 36.151267 55.336845 47.380996
F 36.151268 63.058119 47.380996
F 44.995933 55.344284 47.622185
F 44.995933 63.065558 47.622185
F 36.125964 57.908478 48.288044
F 36.125964 65.629751 48.288044
F 44.968528 57.900635 48.545876
F 44.968528 65.621909 48.545876
F 36.227812 55.336783 44.654702
F 36.227812 63.058057 44.654702
F 45.066172 55.347235 44.901544
F 45.066172 63.068509 44.901544
F 38.347278 54.046871 48.350817
F 38.347278 61.768145 48.350817
F 47.157047 54.038844 48.614662
F 47.157047 61.760117 48.614662
F 38.449455 59.198351 44.716512
F 38.449455 66.919625 44.716512
F 47.243714 59.213583 44.974188
F 47.243714 66.934857 44.974188
F 38.372554 59.198479 47.441919
F 38.372554 66.919753 47.441919
F 47.182729 59.208224 47.690117
F 47.182729 66.929497 47.690117
F 40.588684 55.339273 47.502025
F 40.588684 63.060547 47.502025
F 49.359862 55.351878 47.751710
F 49.359862 63.073152 47.751710
F 40.563265 57.905956 48.413824
F 40.563265 65.627230 48.413824
F 49.336231 57.897884 48.683859
F 49.336231 65.619158 48.683859
F 40.665261 55.339241 44.777840
F 40.665261 63.060515 44.777840
F 49.402031 55.364910 45.038788
F 49.402031 63.086184 45.038789
F 42.771462 54.042845 48.478098
F 42.771462 61.764118 48.478098
F 51.515164 54.042640 48.736115
F 51.515164 61.763914 48.736115
F 42.873586 59.202247 44.838251
F 42.873586 66.923521 44.838251
F 51.567628 59.226782 45.110227
F 51.567628 66.948056 45.110227
F 42.797219 59.201972 47.561013
F 42.797219 66.923246 47.561013
F 51.531226 59.214958 47.819519
F 51.531226 66.936232 47.819519
F 36.565070 55.335616 32.831084
F 36.565070 63.056889 32.831084
F 45.480204 55.334811 33.067023
F 45.480204 63.056085 33.067023
F 36.462532 57.909558 36.469675
F 36.462532 65.630832 36.469675
F 45.374568 57.910483 36.710309
F 45.374568 65.631757 36.710309
F 36.539738 57.909707 33.740750
F 36.539738 65.630981 33.740750
F 45.453687 57.909965 33.980104
F 45.453687 65.631239 33.980104
F 38.768903 54.049183 33.801793
F 38.768903 61.770456 33.801793
F 47.675078 54.040731 34.052303
F 47.675078 61.762004 34.052303
F 38.793652 59.196265 32.891886
F 38.793652 66.917539 32.891886
F 47.701552 59.205905 33.124424
F 47.701552 66.927179 33.124424
F 38.690715 54.048901 36.530769
F 38.690715 61.770175 36.530769
F 47.601516 54.041865 36.770943
F 47.601516 61.763138 36.770943
F 41.022662 55.335704 32.951125
F 41.022662 63.056977 32.951125
F 49.891116 55.353700 33.187671
F 49.891115 63.074975 33.187671
F 40.918127 57.909278 36.590652
F 40.918127 65.630552 36.590652
F 49.792098 57.890119 36.825070
F 49.792098 65.611394 36.825070
F 40.997483 57.909635 33.861964
F 40.997483 65.630909 33.861964
F 49.863486 57.892945 34.124515
F 49.863486 65.614220 34.124515
F 43.226548 54.049263 33.920698
F 43.226548 61.770536 33.920698
F 43.250353 59.196512 33.009469
F 43.250353 66.917786 33.009469
F 43.146186 54.049030 36.649515
F 43.146185 61.770303 36.649515
F 36.359309 55.336064 40.107453
F 36.359309 63.057338 40.107453
F 45.258792 55.334446 40.343376
F 45.258792 63.055720 40.343376
F 36.253133 57.908522 43.744608
F 36.253133 65.629796 43.744608
F 45.096501 57.901633 43.970596
F 45.096501 65.622907 43.970596
F 36.333858 57.909274 41.017031
F 36.333858 65.630548 41.017031
F 45.225362 57.907250 41.248485
F 45.225362 65.628524 41.248485
F 36.437385 55.335740 37.379070
F 36.437385 63.057014 37.379070
F 45.349618 55.334676 37.616815
F 45.349618 63.055950 37.616815
F 38.560657 54.048526 41.077665
F 38.560657 61.769800 41.077665
F 47.446011 54.035393 41.323482
F 47.446011 61.756667 41.323482
F 38.665476 59.196436 37.440040
F 38.665476 66.917710 37.440040
F 47.572964 59.203432 37.684584
F 47.572963 66.924706 37.684584
F 38.585088 59.197160 40.167915
F 38.585088 66.918434 40.167915
F 47.469648 59.203824 40.399107
F 47.469648 66.925098 40.399107
F 38.474478 54.046825 43.804417
F 38.474478 61.768099 43.804417
F 47.275507 54.036939 44.035555
F 47.275507 61.758213 44.035555
F 40.810578 55.337031 40.226966
F 40.810578 63.058304 40.226966
F 49.675800 55.337901 40.472425
F 49.675799 63.059176 40.472425
F 40.690688 57.905830 43.862557
F 40.690688 65.627104 43.862557
F 49.449494 57.906594 44.116941
F 49.449494 65.627868 44.116941
F 40.784587 57.908598 41.137158
F 40.784587 65.629872 41.137158
F 49.595644 57.869108 41.419578
F 49.595643 65.590382 41.419578
F 40.893764 55.335849 37.499864
F 40.893764 63.057123 37.499864
F 49.763471 55.352894 37.771317
F 49.763470 63.074168 37.771317
F 43.008899 54.047813 41.194251
F 43.008899 61.769087 41.194251
F 43.120809 59.196785 37.557549
F 43.120809 66.918059 37.557549
F 43.030915 59.198760 40.283200
F 43.030915 66.920034 40.283200
F 42.898127 54.042852 43.917803
F 42.898127 61.764126 43.917803
F 51.586361 54.047668 44.185638
F 51.586361 61.768941 44.185638
F 47.446011 69.477941 41.323482
F 47.601516 69.484412 36.770943
F 47.675078 69.483279 34.052303
F 51.586361 69.490215 44.185638
F 38.474478 69.489373 43.804417
F 38.347278 69.489419 48.350817
F 51.515164 69.485188 48.736115
F 47.157047 69.481391 48.614662
F 42.771462 69.485392 48.478098
F 42.898127 69.485400 43.917803
F 47.275507 69.479487 44.035555
F 43.008899 69.490361 41.194251
F 38.560657 69.491074 41.077665
F 38.690715 69.491449 36.530769
F 36.050688 57.908472 51.011855
F 36.050688 65.629746 51.011855
F 44.907305 57.903136 51.263362
F 44.907305 65.624410 51.263362
F 38.272978 54.047016 51.073698
F 38.272978 61.768289 51.073698
F 47.104713 54.040944 51.329930
F 47.104713 61.762218 51.329930
F 40.490816 57.906410 51.135394
F 40.490816 65.627684 51.135394
F 49.293579 57.899173 51.397241
F 49.293579 65.620447 51.397241
F 42.702866 54.044218 51.197910
F 42.702866 61.765492 51.197910
F 51.477106 54.038187 51.450150
F 51.477106 61.759460 51.450150
F 35.951496 55.334202 54.635490
F 35.951496 63.055476 54.635490
F 44.821649 55.337847 54.889984
F 44.821649 63.059120 54.889984
F 35.856224 57.884292 58.260222
F 35.856224 65.605565 58.260222
F 44.737780 57.881530 58.514071
F 44.737780 65.602804 58.514071
F 35.926330 57.905831 55.536170
F 35.926330 65.627105 55.536170
F 44.795073 57.901306 55.795659
F 44.795073 65.622580 55.795659
F 36.025488 55.336517 51.913782
F 36.025488 63.057791 51.913782
F 44.880924 55.342348 52.174074
F 44.880924 63.063622 52.174074
F 38.149745 54.044539 55.599430
F 38.149745 61.765813 55.599430
F 47.001152 54.040106 55.864413
F 47.001152 61.761379 55.864413
F 38.247613 59.197987 51.976946
F 38.247613 66.919260 51.976946
F 47.077690 59.205181 52.244172
F 47.077690 66.926455 52.244172
F 38.175001 59.195472 54.697818
F 38.175001 66.916746 54.697818
F 47.026992 59.200001 54.958260
F 47.026992 66.921275 54.958260
F 38.081095 54.023163 58.322758
F 38.081095 61.744437 58.322758
F 46.951236 54.022694 58.580440
F 46.951236 61.743968 58.580440
F 40.395278 55.335759 54.760594
F 40.395278 63.057033 54.760594
F 49.228923 55.340304 55.026467
F 49.228923 63.061578 55.026467
F 40.303568 57.883144 58.385937
F 40.303568 65.604418 58.385937
F 49.160104 57.883741 58.643726
F 49.160104 65.605015 58.643726
F 40.369611 57.904158 55.663701
F 40.369611 65.625432 55.663701
F 49.204084 57.900638 55.930294
F 49.204084 65.621912 55.930294
F 40.465353 55.338672 52.040937
F 40.465353 63.059946 52.040937
F 49.269978 55.344972 52.313090
F 49.269978 63.066246 52.313090
F 42.585113 54.042226 55.729297
F 42.585113 61.763500 55.729296
F 51.407556 54.041914 55.991585
F 51.407556 61.763187 55.991585
F 42.676493 59.201205 52.106497
F 42.676493 66.922479 52.106498
F 51.459933 59.206588 52.368232
F 51.459933 66.927862 52.368232
F 42.610760 59.197604 54.824371
F 42.610760 66.918878 54.824371
F 51.425298 59.204296 55.082625
F 51.425298 66.925570 55.082625
F 42.523164 54.021701 58.450035
F 42.523164 61.742975 58.450035
F 51.376383 54.035234 58.707391
F 51.376383 61.756508 58.707391
F 35.743486 55.174509 61.901946
F 35.743486 62.895783 61.901945
F 44.636437 55.177739 62.155700
F 44.636437 62.899013 62.155700
F 35.706824 57.733057 62.830484
F 35.706824 65.454331 62.830484
F 44.599839 57.733660 63.084873
F 44.599839 65.454934 63.084873
F 35.829705 55.306662 59.170605
F 35.829705 63.027936 59.170604
F 44.711302 55.310301 59.428925
F 44.711302 63.031575 59.428925
F 37.932647 53.872097 62.893415
F 37.932647 61.593371 62.893415
F 46.819720 53.875225 63.151652
F 46.819721 61.596498 63.151651
F 38.054414 59.167752 59.233794
F 38.054414 66.889026 59.233794
F 46.923141 59.173365 59.489700
F 46.923141 66.894639 59.489700
F 37.969541 59.035401 61.964581
F 37.969541 66.756675 61.964581
F 46.847243 59.046404 62.211476
F 46.847244 66.767678 62.211476
F 40.193469 55.175469 62.027221
F 40.193469 62.896743 62.027221
F 49.067893 55.192982 62.275502
F 49.067892 62.914257 62.275503
F 40.156969 57.732365 62.956927
F 40.156969 65.453639 62.956927
F 49.047868 57.752639 63.179446
F 49.047868 65.473913 63.179446
F 40.276803 55.307774 59.297528
F 40.276803 63.029047 59.297528
F 49.134173 55.315380 59.552444
F 49.134173 63.036654 59.552444
F 42.378894 53.871619 63.020285
F 42.378894 61.592892 63.020285
F 51.319813 53.939956 63.162940
F 51.319819 61.661234 63.162916
F 42.495784 59.169315 59.362790
F 42.495784 66.890589 59.362790
F 51.351944 59.180163 59.588428
F 51.351944 66.901437 59.588428
F 42.415653 59.037042 62.091186
F 42.415654 66.758316 62.091186
F 51.283453 59.082839 62.298087
F 51.283453 66.804113 62.298088
F 46.819721 69.317772 63.151652
F 42.378894 69.314166 63.020285
F 37.932647 69.314644 62.893415
F 51.407556 69.484461 55.991585
F 38.081095 69.465711 58.322758
F 38.149745 69.487087 55.599430
F 51.477106 69.480734 51.450150
F 38.272978 69.489563 51.073698
F 51.319817 69.382507 63.162926
F 51.376383 69.477782 58.707391
F 47.104713 69.483492 51.329930
F 42.702866 69.486765 51.197910
F 47.001152 69.482653 55.864413
F 46.951236 69.465242 58.580440
F 42.585113 69.484774 55.729296
F 42.523164 69.464249 58.450035
F 62.392858 1.287438 4.171853
F 62.392858 9.008711 4.171853
F 62.392858 16.729985 4.171853
F 71.305881 1.286910 4.167355
F 71.305881 9.008183 4.167355
F 71.305881 16.729457 4.167355
F 62.385338 3.861192 7.813076
F 62.385338 11.582466 7.813076
F 71.305381 3.860694 7.807295
F 71.305381 11.581967 7.807295
F 62.393991 3.860061 5.083129
F 62.393991 11.581335 5.083129
F 71.305912 3.860599 5.077385
F 71.305912 11.581873 5.077385
F 62.399904 1.289229 1.442958
F 62.399904 9.010502 1.442958
F 62.399904 16.731776 1.442958
F 71.306241 1.286971 1.437547
F 71.306241 9.008245 1.437547
F 71.306241 16.729518 1.437547
F 55.714384 7.710354 5.086720
F 55.714384 15.431627 5.086720
F 53.499760 16.718614 4.129545
F 64.620812 7.720998 5.079949
F 64.620812 15.442272 5.079949
F 69.077960 15.442324 0.527611
F 55.756034 5.172313 1.430466
F 55.756034 12.893586 1.430466
F 64.625566 5.148782 1.440321
F 64.625566 12.870056 1.440321
F 55.727933 5.165972 4.146660
F 55.727933 12.887245 4.146660
F 64.620722 5.147767 4.169516
F 64.620722 12.869041 4.169516
F 55.700232 7.707032 7.802523
F 55.700232 15.428306 7.802523
F 69.077960 7.721051 0.527611
F 64.615926 7.721716 7.810036
F 64.615926 15.442989 7.810036
F 60.174708 15.444969 0.535236
F 57.937604 1.288744 4.177538
F 57.937604 9.010017 4.177538
F 57.937604 16.731291 4.177538
F 66.848641 1.286996 4.168146
F 66.848641 9.008270 4.168146
F 66.848641 16.729544 4.168146
F 57.922183 3.862292 7.818730
F 57.922183 11.583565 7.818730
F 66.846304 3.860867 7.808437
F 66.846304 11.582140 7.808437
F 57.937151 3.864047 5.085757
F 57.937151 11.585321 5.085757
F 66.848932 3.860435 5.078465
F 66.848932 11.581708 5.078465
F 57.951017 1.295563 1.447472
F 57.951016 9.016836 1.447472
F 57.951017 16.738110 1.447472
F 66.850585 1.287329 1.438592
F 66.850585 9.008603 1.438592
F 66.850585 16.729877 1.438592
F 60.165562 7.722166 5.086397
F 60.165562 15.443440 5.086397
F 60.174708 7.723696 0.535236
F 69.077233 7.721193 5.077695
F 69.077233 15.442467 5.077695
F 53.512995 3.865629 5.060890
F 60.183782 5.154006 1.447936
F 60.183782 12.875279 1.447936
F 69.078182 5.147759 1.437887
F 69.078182 12.869033 1.437887
F 60.167465 5.149023 4.176128
F 60.167465 12.870297 4.176128
F 69.077181 5.147589 4.167586
F 69.077181 12.868862 4.167586
F 60.153484 7.722488 7.817081
F 60.153484 15.443762 7.817081
F 69.073711 12.868248 15.996789
F 69.076006 7.721396 7.807640
F 69.076006 15.442670 7.807640
F 69.076006 0.000123 7.807640
F 62.375922 1.285122 11.453938
F 62.375922 9.006395 11.453937
F 62.375922 16.727669 11.453937
F 71.304858 1.286718 11.447213
F 71.304858 9.007991 11.447213
F 71.304858 16.729265 11.447213
F 62.366963 3.863556 15.094187
F 62.366963 11.584829 15.094187
F 71.304365 3.860887 15.087105
F 71.304365 11.582161 15.087105
F 62.376553 3.862175 12.361571
F 62.376553 11.583448 12.361571
F 71.304886 3.860794 12.356958
F 71.304886 11.582067 12.356958
F 62.385689 1.286517 8.722589
F 62.385689 9.007790 8.722589
F 62.385689 16.729064 8.722589
F 71.305408 1.286817 8.717184
F 71.305408 9.008090 8.717184
F 71.305408 16.729364 8.717184
F 55.664863 7.712974 12.380441
F 55.664863 15.434248 12.380441
F 69.073711 5.146974 15.996789
F 64.611313 7.722305 12.358990
F 64.611313 15.443579 12.358990
F 60.124131 12.864786 16.003270
F 55.700508 5.160113 8.740322
F 55.700508 12.881386 8.740322
F 64.616506 5.147265 8.719705
F 64.616506 12.868539 8.719705
F 55.666636 5.157352 11.456586
F 55.666635 12.878626 11.456586
F 64.610845 5.146373 11.450555
F 64.610845 12.867647 11.450555
F 55.630894 7.715291 15.099865
F 55.630893 15.436565 15.099865
F 60.124131 5.143513 16.003270
F 64.605910 7.723123 15.090670
F 64.605909 15.444396 15.090670
F 66.841333 16.728391 15.997074
F 57.898147 1.283536 11.463026
F 57.898147 9.004810 11.463026
F 57.898147 16.726083 11.463026
F 66.843662 1.286225 11.448608
F 66.843662 9.007498 11.448608
F 66.843662 16.728772 11.448608
F 57.874369 3.866090 15.106161
F 57.874369 11.587363 15.106161
F 66.841170 3.861686 15.088634
F 66.841170 11.582959 15.088634
F 57.897597 3.863986 12.370091
F 57.897597 11.585259 12.370091
F 66.843852 3.861261 12.357692
F 66.843852 11.582534 12.357692
F 57.919318 1.285147 8.728254
F 57.919318 9.006421 8.728254
F 57.919318 16.727694 8.728254
F 66.846455 1.286665 8.718141
F 66.846455 9.007938 8.718141
F 66.846455 16.729212 8.718141
F 60.139083 7.723667 12.365477
F 60.139083 15.444941 12.365477
F 66.841333 9.007118 15.997074
F 69.074880 7.721605 12.357153
F 69.074880 15.442878 12.357153
F 69.074880 0.000331 12.357153
F 60.154545 5.146849 8.726375
F 60.154545 12.868122 8.726375
F 69.076111 5.147398 8.717468
F 69.076111 12.868671 8.717468
F 60.138305 5.144805 11.458874
F 60.138305 12.866078 11.458874
F 69.074783 5.147174 11.447655
F 69.074783 12.868447 11.447655
F 60.123012 7.725678 15.099727
F 60.123012 15.446952 15.099727
F 66.841333 1.285844 15.997074
F 69.073624 7.721814 15.087595
F 69.073624 15.443088 15.087595
F 69.073624 0.000541 15.087595
F 62.401557 3.860017 0.530714
F 62.401557 11.581290 0.530714
F 71.306265 3.860521 0.527441
F 71.306265 11.581795 0.527441
F 62.367517 1.284213 15.999786
F 62.367517 9.005486 15.999786
F 62.367517 16.726760 15.999786
F 71.304390 1.286624 15.996712
F 71.304390 9.007897 15.996712
F 71.304390 16.729171 15.996712
F 55.628105 5.152038 16.015413
F 55.628105 12.873312 16.015413
F 64.606350 5.145761 15.997941
F 64.606350 12.867034 15.997941
F 55.735846 7.729569 0.510007
F 55.735848 15.450843 0.510007
F 57.873657 16.723442 16.007653
F 64.623783 7.720813 0.529160
F 64.623783 15.442087 0.529160
F 57.873657 9.002168 16.007653
F 57.969258 3.864210 0.532103
F 57.969258 11.585483 0.532103
F 66.850816 3.860127 0.527937
F 66.850816 11.581400 0.527937
F 57.873657 1.280895 16.007653
F 60.174708 0.002422 0.535236
F 53.512995 11.586901 5.060890
F 60.153484 0.001215 7.817081
F 60.123012 0.004405 15.099727
F 60.139083 0.002394 12.365477
F 53.634174 11.537780 0.430003
F 53.634174 3.816509 0.430003
F 53.499760 1.276067 4.129544
F 53.499760 8.997340 4.129543
F 64.615926 0.000442 7.810036
F 55.735847 0.008296 0.510007
F 64.605909 0.001849 15.090670
F 64.611313 0.001032 12.358990
F 60.165562 0.000893 5.086397
F 62.354023 1.282272 26.004806
F 62.354023 9.003545 26.004806
F 62.354023 16.724819 26.004806
F 71.303811 1.286512 26.006383
F 71.303811 9.007786 26.006383
F 71.303811 16.729059 26.006383
F 62.384413 3.860996 29.637393
F 62.384413 11.582270 29.637393
F 71.305220 3.860730 29.645924
F 71.305220 11.582003 29.645925
F 62.352149 3.865645 26.904738
F 62.352149 11.586918 26.904738
F 71.303734 3.861012 26.915743
F 71.303734 11.582286 26.915743
F 62.352836 1.282220 23.271282
F 62.352836 9.003494 23.271282
F 62.352836 16.724767 23.271282
F 71.303662 1.286489 23.276096
F 71.303662 9.007762 23.276096
F 71.303662 16.729036 23.276096
F 55.552561 7.726137 26.884534
F 55.552561 15.447411 26.884534
F 69.071972 0.000839 22.367105
F 64.599099 7.724153 26.910512
F 64.599099 15.445427 26.910512
F 69.071972 15.443385 22.367105
F 55.559816 5.143964 23.275506
F 55.559815 12.865237 23.275506
F 64.598378 5.144596 23.273512
F 64.598378 12.865870 23.273512
F 55.531867 5.136375 26.004564
F 55.531867 12.857648 26.004564
F 64.598871 5.144646 26.005953
F 64.598871 12.865920 26.005953
F 55.690775 7.713821 29.608463
F 55.690775 15.435095 29.608463
F 69.071972 7.722112 22.367105
F 64.614312 7.721880 29.642343
F 64.614312 15.443154 29.642343
F 60.098239 15.449821 22.373734
F 57.828961 1.275455 26.001511
F 57.828961 8.996729 26.001511
F 57.828961 16.718002 26.001511
F 66.838084 1.285315 26.006329
F 66.838084 9.006589 26.006329
F 66.838084 16.727862 26.006329
F 57.925551 3.862060 29.622020
F 57.925551 11.583334 29.622020
F 66.845657 3.860939 29.644423
F 66.845657 11.582213 29.644423
F 57.823421 3.871974 26.886596
F 57.823421 11.593247 26.886596
F 66.837633 3.862297 26.913374
F 66.837633 11.583570 26.913374
F 57.831151 1.276443 23.264424
F 57.831151 8.997716 23.264424
F 57.831151 16.718990 23.264424
F 66.837499 1.285232 23.274895
F 66.837499 9.006505 23.274895
F 66.837499 16.727779 23.274895
F 60.098241 7.728492 26.896871
F 60.098241 15.449766 26.896871
F 60.098239 7.728547 22.373734
F 69.072183 7.722075 26.915033
F 69.072183 15.443349 26.915033
F 69.072183 0.000802 26.915033
F 60.097621 5.140423 23.268674
F 60.097621 12.861697 23.268674
F 69.071933 5.146668 23.275688
F 69.071933 12.867941 23.275688
F 60.095343 5.139519 26.003801
F 60.095343 12.860793 26.003801
F 69.072169 5.146702 26.006415
F 69.072169 12.867975 26.006415
F 60.150386 7.722518 29.630689
F 60.150386 15.443791 29.630689
F 69.072604 12.868061 18.727451
F 69.075520 7.721496 29.645545
F 69.075520 15.442770 29.645545
F 69.075520 0.000223 29.645545
F 62.381795 1.286086 30.547953
F 62.381795 9.007359 30.547953
F 62.381795 16.728633 30.547953
F 71.305117 1.286763 30.555815
F 71.305117 9.008037 30.555815
F 71.305117 16.729310 30.555815
F 55.713863 5.163639 30.541450
F 55.713863 12.884912 30.541450
F 64.614605 5.146964 30.552105
F 64.614605 12.868237 30.552105
F 57.917605 1.285764 30.533404
F 57.917605 9.007037 30.533404
F 57.917605 16.728311 30.533404
F 66.845041 1.286444 30.554275
F 66.845041 9.007718 30.554275
F 66.845041 16.728991 30.554275
F 60.154041 5.147835 30.542427
F 60.154041 12.869109 30.542427
F 69.075550 5.147305 30.555354
F 69.075550 12.868579 30.555354
F 62.358915 1.282969 18.733420
F 62.358915 9.004242 18.733420
F 62.358915 16.725516 18.733420
F 71.303937 1.286542 18.726963
F 71.303937 9.007815 18.726963
F 71.303937 16.729089 18.726963
F 62.352628 3.865476 22.370994
F 62.352628 11.586749 22.370994
F 71.303657 3.861026 22.366748
F 71.303658 11.582299 22.366748
F 62.359214 3.864371 19.636892
F 62.359214 11.585644 19.636892
F 71.303947 3.860971 19.636435
F 71.303947 11.582244 19.636435
F 55.592895 7.720285 19.649680
F 55.592895 15.441559 19.649680
F 69.072604 5.146788 18.727451
F 64.601858 7.723674 19.636231
F 64.601858 15.444948 19.636231
F 60.109011 12.862669 18.738776
F 55.596101 5.150533 18.738783
F 55.596101 12.871807 18.738783
F 64.601517 5.145010 18.730320
F 64.601517 12.866284 18.730320
F 55.560941 7.722617 22.377047
F 55.560940 15.443890 22.377047
F 60.109011 5.141395 18.738776
F 64.598586 7.724203 22.368925
F 64.598586 15.445477 22.368925
F 69.072673 0.000717 19.636324
F 57.851028 1.278902 18.745675
F 57.851028 9.000175 18.745674
F 57.851028 16.721449 18.745674
F 66.838992 1.285478 18.728425
F 66.838992 9.006752 18.728425
F 66.838992 16.728025 18.728425
F 57.830537 3.871785 22.379561
F 57.830537 11.593058 22.379561
F 66.837468 3.862299 22.367805
F 66.837468 11.583573 22.367805
F 57.850567 3.869167 19.640556
F 57.850567 11.590440 19.640555
F 66.839065 3.862030 19.636225
F 66.839065 11.583304 19.636225
F 60.109880 7.726902 19.637878
F 60.109880 15.448176 19.637878
F 69.072673 15.443263 19.636324
F 69.072673 7.721990 19.636324
F 60.109880 0.005629 19.637878
F 53.512316 16.738960 30.567425
F 53.512315 9.017686 30.567425
F 53.512315 1.296413 30.567425
F 53.552047 3.818763 29.604062
F 53.552047 11.540035 29.604062
F 55.552561 0.004864 26.884534
F 64.599099 0.002880 26.910512
F 64.614312 0.000607 29.642343
F 60.098239 0.007274 22.373734
F 60.098241 0.007219 26.896871
F 64.598586 0.002930 22.368925
F 55.560940 0.001344 22.377047
F 64.601858 0.002401 19.636231
F 60.150386 0.001245 29.630689
F 62.433311 1.292240 47.838679
F 62.433311 9.013514 47.838679
F 62.433311 16.734787 47.838679
F 71.308394 1.287369 47.844938
F 71.308394 9.008642 47.844938
F 71.308394 16.729916 47.844938
F 62.432971 3.855083 48.759454
F 62.432971 11.576356 48.759454
F 71.308374 3.860142 48.755693
F 71.308374 11.581416 48.755693
F 62.431445 1.292085 45.113229
F 62.431445 9.013358 45.113229
F 62.431445 16.734632 45.113229
F 71.308192 1.287333 45.115548
F 71.308192 9.008606 45.115547
F 71.308193 16.729880 45.115547
F 55.866048 7.708568 48.771224
F 55.866048 15.429842 48.771224
F 53.515883 11.565660 34.203152
F 64.643139 7.717812 48.757945
F 64.643139 15.439085 48.757945
F 53.534800 1.282071 40.549643
F 55.878211 5.167336 45.117667
F 55.878211 12.888610 45.117667
F 64.641573 5.150714 45.114672
F 64.641573 12.871987 45.114672
F 55.867646 5.162711 47.834204
F 55.867646 12.883984 47.834204
F 64.643228 5.150939 47.841541
F 64.643228 12.872212 47.841541
F 58.044534 1.298310 47.831727
F 58.044534 9.019583 47.831727
F 58.044534 16.740857 47.831727
F 66.860527 1.288852 47.843359
F 66.860527 9.010126 47.843359
F 66.860527 16.731399 47.843359
F 58.044657 3.849000 48.767387
F 58.044657 11.570273 48.767386
F 66.860418 3.858658 48.756801
F 66.860418 11.579931 48.756801
F 58.048087 1.301476 45.110198
F 58.048087 9.022749 45.110198
F 58.048087 16.744023 45.110198
F 66.859628 1.288711 45.115307
F 66.859628 9.009984 45.115307
F 66.859628 16.731258 45.115307
F 60.232855 7.712708 48.762400
F 60.232855 15.433981 48.762400
F 69.082532 15.441561 44.203857
F 69.082830 7.720232 48.756104
F 69.082830 15.441506 48.756104
F 53.598892 3.814824 41.489619
F 60.230343 5.155507 45.110365
F 60.230343 12.876781 45.110365
F 69.082362 5.148473 45.115525
F 69.082362 12.869746 45.115525
F 60.232806 5.155440 47.834415
F 60.232806 12.876714 47.834415
F 69.082844 5.148548 47.844403
F 69.082844 12.869821 47.844403
F 62.388321 1.286864 33.279411
F 62.388321 9.008137 33.279411
F 62.388321 16.729411 33.279411
F 71.305465 1.286828 33.285850
F 71.305465 9.008101 33.285850
F 71.305465 16.729375 33.285850
F 62.392951 3.860108 36.919000
F 62.392951 11.581381 36.919000
F 71.305776 3.860619 36.925636
F 71.305776 11.581893 36.925636
F 62.387841 3.860692 34.189889
F 62.387841 11.581965 34.189889
F 71.305454 3.860675 34.195764
F 71.305454 11.581949 34.195764
F 55.706801 7.713278 34.189800
F 55.706801 15.434552 34.189799
F 69.082532 7.720288 44.203857
F 64.617030 7.721482 34.192970
F 64.617030 15.442756 34.192970
F 60.232173 15.434219 44.182619
F 55.705450 5.156517 33.263750
F 55.705450 12.877790 33.263750
F 64.617841 5.147435 33.282984
F 64.617841 12.868708 33.282984
F 55.706134 7.714358 36.908509
F 55.706135 15.435631 36.908509
F 60.232173 7.712945 44.182619
F 64.620112 7.721081 36.922596
F 64.620112 15.442355 36.922596
F 69.078574 12.869115 40.564551
F 57.929108 1.285549 33.268640
F 57.929108 9.006822 33.268640
F 57.929108 16.728096 33.268640
F 66.846963 1.286750 33.284770
F 66.846964 9.008023 33.284770
F 66.846964 16.729297 33.284770
F 57.936159 3.861192 36.909849
F 57.936159 11.582465 36.909850
F 66.848506 3.860504 36.924411
F 66.848506 11.581777 36.924411
F 57.929774 3.861103 34.179749
F 57.929774 11.582377 34.179749
F 66.846838 3.860744 34.194671
F 66.846838 11.582017 34.194671
F 60.158053 7.721622 34.184957
F 60.158053 15.442895 34.184957
F 69.078574 5.147841 40.564551
F 69.076177 7.721359 34.195436
F 69.076177 15.442632 34.195436
F 69.076177 0.000085 34.195436
F 60.160044 5.147649 33.274461
F 60.160044 12.868922 33.274461
F 69.076331 5.147440 33.285548
F 69.076331 12.868713 33.285548
F 60.164496 7.721228 36.913997
F 60.164496 15.442501 36.913997
F 60.184882 12.871820 40.546422
F 69.076944 7.721238 36.925285
F 69.076944 15.442512 36.925285
F 60.158052 0.000348 34.184957
F 62.402679 1.288793 40.555137
F 62.402679 9.010066 40.555137
F 62.402680 16.731340 40.555137
F 71.306399 1.287009 40.565233
F 71.306399 9.008282 40.565233
F 71.306399 16.729556 40.565233
F 62.431708 3.855068 44.192383
F 62.431708 11.576342 44.192383
F 71.308224 3.860177 44.204824
F 71.308224 11.581450 44.204824
F 62.403241 3.859062 41.466338
F 62.403241 11.580336 41.466338
F 71.306388 3.860495 41.475301
F 71.306388 11.581768 41.475301
F 62.391260 1.287097 37.827832
F 62.391260 9.008370 37.827832
F 62.391260 16.729644 37.827832
F 71.305703 1.286885 37.835529
F 71.305703 9.008158 37.835529
F 71.305703 16.729432 37.835529
F 55.746230 7.704903 41.456298
F 55.746230 15.426176 41.456298
F 60.184882 5.150547 40.546422
F 64.625407 7.720445 41.470812
F 64.625407 15.441719 41.470812
F 69.076892 12.868836 37.835092
F 55.710546 5.153320 37.817462
F 55.710547 12.874593 37.817462
F 64.619831 5.147714 37.831887
F 64.619831 12.868987 37.831887
F 55.749400 5.153293 40.531933
F 55.749400 12.874567 40.531933
F 64.626829 5.148799 40.560185
F 64.626829 12.870072 40.560185
F 55.873066 7.707339 44.170611
F 55.873066 15.428613 44.170611
F 53.534800 9.003344 40.549643
F 64.642340 7.717826 44.198268
F 64.642340 15.439099 44.198268
F 69.076892 5.147563 37.835092
F 57.957250 1.285285 40.541244
F 57.957250 9.006558 40.541244
F 57.957250 16.727832 40.541244
F 66.851494 1.287496 40.563107
F 66.851494 9.008770 40.563107
F 66.851494 16.730044 40.563107
F 58.043044 3.850020 44.170074
F 58.043044 11.571293 44.170074
F 66.859799 3.858751 44.202003
F 66.859799 11.580024 44.202003
F 57.967215 3.856768 41.446794
F 57.967215 11.578042 41.446794
F 66.851469 3.860024 41.473562
F 66.851469 11.581298 41.473562
F 57.934393 1.285547 37.814817
F 57.934393 9.006821 37.814817
F 57.934393 16.728094 37.814817
F 66.848071 1.286954 37.834059
F 66.848071 9.008228 37.834059
F 66.848071 16.729502 37.834059
F 60.180364 7.719460 41.458054
F 60.180364 15.440733 41.458053
F 60.164322 12.869195 37.820694
F 69.078286 7.720991 41.474727
F 69.078287 15.442265 41.474727
F 64.617030 0.000209 34.192970
F 60.164322 5.147921 37.820694
F 53.730403 9.035887 45.119244
F 53.705709 11.580372 44.188739
F 53.705708 3.859099 44.188739
F 53.699550 1.305409 47.832448
F 53.699550 9.026682 47.832448
F 53.699550 16.747956 47.832448
F 53.691841 3.849573 48.766731
F 53.691841 11.570847 48.766731
F 53.730403 1.314614 45.119244
F 53.730403 16.757161 45.119245
F 53.514763 16.742873 37.847004
F 53.515000 1.305171 33.266138
F 53.515000 9.026443 33.266138
F 53.515001 16.747718 33.266138
F 53.513260 3.839473 36.904504
F 53.513260 11.560745 36.904504
F 53.515882 3.844388 34.203152
F 53.514763 9.021599 37.847004
F 53.514763 1.300326 37.847004
F 53.534801 16.724618 40.549643
F 53.598892 11.536096 41.489619
F 62.427462 3.856027 51.484274
F 62.427462 11.577301 51.484274
F 71.308032 3.860202 51.485035
F 71.308032 11.581476 51.485035
F 55.839880 7.710503 51.488041
F 55.839880 15.431776 51.488041
F 53.547074 8.986436 62.361133
F 64.640076 7.718301 51.484428
F 64.640076 15.439574 51.484428
F 69.078647 12.869128 62.404947
F 58.027272 3.851619 51.487246
F 58.027272 11.572893 51.487246
F 66.858884 3.858898 51.484636
F 66.858884 11.580172 51.484636
F 60.222643 7.714644 51.485168
F 60.222643 15.435918 51.485167
F 69.078647 5.147855 62.404947
F 69.082070 7.720356 51.484872
F 69.082070 15.441630 51.484872
F 53.547075 16.707712 62.361129
F 62.420067 1.290611 55.127262
F 62.420067 9.011885 55.127262
F 62.420067 16.733158 55.127262
F 71.307520 1.287219 55.125020
F 71.307520 9.008492 55.125020
F 71.307520 16.729766 55.125020
F 62.412527 3.857873 58.768435
F 62.412527 11.579147 58.768435
F 71.306982 3.860392 58.764936
F 71.306982 11.581665 58.764936
F 62.420762 3.856601 56.042974
F 62.420762 11.577875 56.042974
F 71.307551 3.860293 56.035445
F 71.307551 11.581566 56.035445
F 62.427841 1.291781 52.402424
F 62.427841 9.013055 52.402424
F 62.427841 16.734328 52.402424
F 71.308059 1.287311 52.395629
F 71.308059 9.008585 52.395629
F 71.308059 16.729858 52.395629
F 55.808997 7.713472 56.048200
F 55.808997 15.434745 56.048200
F 53.529475 3.840098 63.243791
F 64.636185 7.718778 56.039289
F 64.636185 15.440051 56.039289
F 60.186396 12.872443 62.411276
F 55.837476 5.158189 52.414002
F 55.837476 12.879463 52.414002
F 64.640297 5.150547 52.399248
F 64.640297 12.871820 52.399248
F 55.813881 5.156355 55.130648
F 55.813881 12.877629 55.130648
F 64.635797 5.149890 55.125873
F 64.635797 12.871164 55.125873
F 55.790946 7.713414 58.764984
F 55.790946 15.434687 58.764984
F 53.529475 11.561372 63.243791
F 64.631453 7.719502 58.766369
F 64.631453 15.440776 58.766369
F 60.186396 5.151170 62.411276
F 58.008758 1.294117 55.132614
F 58.008758 9.015390 55.132614
F 58.008758 16.736664 55.132614
F 66.856592 1.288269 55.125259
F 66.856592 9.009542 55.125259
F 66.856592 16.730816 55.125259
F 57.992221 3.854924 58.772190
F 57.992221 11.576197 58.772190
F 66.854206 3.859607 58.765436
F 66.854206 11.580881 58.765436
F 58.008507 3.853346 56.051854
F 58.008507 11.574619 56.051854
F 66.856780 3.859219 56.037173
F 66.856780 11.580493 56.037173
F 58.026992 1.296197 52.412904
F 58.026992 9.017470 52.412904
F 58.026992 16.738744 52.412904
F 66.859003 1.288626 52.397310
F 66.859003 9.009899 52.397310
F 66.859003 16.731173 52.397310
F 60.211445 7.715481 56.047659
F 60.211445 15.436754 56.047659
F 69.079832 12.869322 59.675691
F 69.081018 7.720538 56.036015
F 69.081018 15.441812 56.036015
F 53.619644 1.294330 55.117284
F 60.223425 5.154699 52.407311
F 60.223425 12.875972 52.407311
F 69.082118 5.148428 52.396205
F 69.082118 12.869702 52.396205
F 60.210950 5.152857 55.129830
F 60.210950 12.874131 55.129830
F 69.080929 5.148240 55.125058
F 69.080929 12.869514 55.125058
F 60.199392 7.717150 58.770895
F 60.199392 15.438424 58.770895
F 69.079832 5.148049 59.675692
F 69.079774 7.720734 58.765055
F 69.079774 15.442008 58.765055
F 53.619644 9.015604 55.117285
F 62.405222 1.288808 62.408588
F 62.405222 9.010081 62.408588
F 62.405222 16.731355 62.408588
F 71.306524 1.287036 62.404802
F 71.306524 9.008309 62.404802
F 71.306524 16.729583 62.404802
F 62.405373 3.858679 63.320471
F 62.405373 11.579953 63.320470
F 71.306522 3.860482 63.314940
F 71.306522 11.581755 63.314940
F 62.413353 1.290046 59.682163
F 62.413353 9.011320 59.682163
F 62.413353 16.732593 59.682163
F 71.307030 1.287124 59.675204
F 71.307030 9.008397 59.675204
F 71.307030 16.729671 59.675204
F 55.757230 7.715869 63.305741
F 55.757230 15.437143 63.305741
F 53.619644 16.736878 55.117284
F 64.627623 7.719908 63.317883
F 64.627623 15.441181 63.317883
F 60.199502 12.873585 59.686661
F 55.781711 5.152059 59.675857
F 55.781711 12.873333 59.675857
F 64.631826 5.149455 59.678667
F 64.631826 12.870728 59.678667
F 55.759091 5.150262 62.393508
F 55.759091 12.871535 62.393508
F 64.627055 5.148691 62.406345
F 64.627055 12.869965 62.406345
F 57.974731 1.292719 62.410010
F 57.974731 9.013993 62.410010
F 57.974731 16.735266 62.410010
F 66.852008 1.287544 62.405372
F 66.852008 9.008817 62.405372
F 66.852008 16.730091 62.405372
F 57.968700 3.859141 63.323767
F 57.968700 11.580415 63.323767
F 66.852109 3.859918 63.316082
F 66.852109 11.581191 63.316082
F 57.990431 1.292592 59.687861
F 57.990431 9.013865 59.687861
F 57.990431 16.735139 59.687861
F 66.854449 1.287946 59.676716
F 66.854449 9.009219 59.676716
F 66.854449 16.730493 59.676716
F 60.186989 7.718965 63.325536
F 60.186989 15.440238 63.325536
F 60.199502 5.152312 59.686661
F 69.078776 7.720911 63.315325
F 69.078776 15.442185 63.315325
F 53.589320 3.850179 58.739578
F 53.658282 3.848750 51.481686
F 53.658282 11.570023 51.481686
F 53.649045 1.296702 52.402157
F 53.649045 9.017975 52.402157
F 53.649045 16.739249 52.402157
F 53.572572 16.729078 59.642797
F 53.572572 9.007805 59.642798
F 53.572572 1.286531 59.642797
F 53.547075 1.265164 62.361131
F 53.610080 11.574269 56.025623
F 53.610080 3.852996 56.025623
F 53.589320 11.571452 58.739578
F 62.392858 24.451259 4.171853
F 62.392858 32.172532 4.171853
F 71.305881 24.450730 4.167355
F 71.305881 32.172003 4.167355
F 62.385338 27.025013 7.813076
F 53.512995 27.029449 5.060890
F 62.385338 19.303739 7.813076
F 71.305381 27.024514 7.807295
F 60.124131 20.586060 16.003270
F 71.305381 19.303241 7.807295
F 62.393991 27.023882 5.083129
F 62.393991 34.745155 5.083129
F 62.393991 19.302608 5.083129
F 71.305912 27.024420 5.077385
F 71.305912 34.745693 5.077385
F 71.305912 19.303147 5.077385
F 62.399904 24.453050 1.442958
F 62.399904 32.174323 1.442958
F 71.306241 24.450792 1.437547
F 71.306241 32.172065 1.437547
F 55.714384 30.874174 5.086720
F 55.714384 23.152901 5.086720
F 64.620812 30.884819 5.079949
F 64.620812 23.163546 5.079949
F 55.756034 28.336133 1.430466
F 55.756034 20.614861 1.430466
F 64.625566 28.312603 1.440321
F 64.625566 20.591330 1.440321
F 55.727933 28.329792 4.146660
F 55.727933 20.608519 4.146660
F 64.620722 28.311588 4.169516
F 64.620722 20.590314 4.169516
F 55.700232 30.870853 7.802523
F 55.700232 23.149580 7.802523
F 64.615926 30.885536 7.810036
F 64.615926 23.164263 7.810036
F 57.937604 24.452564 4.177538
F 57.937604 32.173838 4.177538
F 66.848641 24.450817 4.168146
F 66.848641 32.172090 4.168146
F 57.922183 27.026112 7.818730
F 69.077960 23.163598 0.527611
F 57.922183 19.304839 7.818730
F 66.846304 27.024688 7.808437
F 53.512995 19.308176 5.060890
F 66.846304 19.303414 7.808437
F 57.937151 27.027868 5.085757
F 69.077960 30.884871 0.527611
F 57.937151 19.306595 5.085757
F 66.848932 27.024255 5.078465
F 66.848932 34.745529 5.078465
F 66.848932 19.302982 5.078465
F 57.951017 24.459384 1.447472
F 57.951016 32.180657 1.447472
F 66.850585 24.451150 1.438592
F 66.850585 32.172423 1.438592
F 60.165562 30.885986 5.086397
F 60.165562 23.164713 5.086397
F 69.077233 30.885014 5.077695
F 69.077233 23.163741 5.077695
F 60.183782 28.317826 1.447936
F 60.183782 20.596553 1.447936
F 69.078182 28.311580 1.437887
F 69.078182 20.590307 1.437887
F 60.167465 28.312844 4.176128
F 60.167465 20.591570 4.176128
F 69.077181 28.311409 4.167586
F 69.077181 20.590136 4.167586
F 60.153484 30.886309 7.817081
F 60.153484 23.165036 7.817081
F 69.076006 30.885217 7.807640
F 69.076006 23.163944 7.807640
F 62.375922 24.448943 11.453937
F 62.375922 32.170216 11.453937
F 71.304858 24.450538 11.447213
F 71.304858 32.171812 11.447213
F 62.366963 27.027376 15.094187
F 53.499760 32.161160 4.129543
F 62.366963 19.306103 15.094187
F 71.304365 27.024708 15.087105
F 53.499760 24.439888 4.129544
F 71.304365 19.303435 15.087105
F 62.376553 27.025996 12.361571
F 53.634174 26.980329 0.430003
F 62.376553 19.304722 12.361571
F 71.304886 27.024614 12.356958
F 53.634174 34.701600 0.430003
F 71.304886 19.303341 12.356958
F 62.385689 24.450337 8.722589
F 62.385689 32.171611 8.722589
F 71.305408 24.450637 8.717184
F 71.305408 32.171911 8.717184
F 55.664863 30.876795 12.380441
F 55.664863 23.155522 12.380441
F 64.611313 30.886126 12.358990
F 64.611313 23.164853 12.358990
F 55.700508 28.323933 8.740322
F 55.700508 20.602660 8.740322
F 64.616506 28.311086 8.719705
F 64.616505 20.589813 8.719705
F 55.666636 28.321173 11.456586
F 55.666636 20.599900 11.456586
F 64.610845 28.310194 11.450555
F 64.610845 20.588920 11.450555
F 55.630894 30.879112 15.099865
F 55.630894 23.157839 15.099865
F 64.605909 30.886943 15.090670
F 64.605909 23.165670 15.090670
F 57.898147 24.447357 11.463026
F 57.898147 32.168630 11.463026
F 66.843662 24.450045 11.448608
F 66.843662 32.171318 11.448608
F 57.874369 27.029911 15.106161
F 53.634174 19.259058 0.430002
F 57.874369 19.308637 15.106161
F 66.841170 27.025507 15.088634
F 69.073711 20.589522 15.996789
F 66.841170 19.304233 15.088634
F 57.897597 27.027806 12.370091
F 60.174708 23.166243 0.535236
F 57.897597 19.306533 12.370091
F 66.843852 27.025081 12.357692
F 69.073711 28.310795 15.996789
F 66.843852 19.303808 12.357692
F 57.919318 24.448968 8.728254
F 57.919318 32.170241 8.728254
F 66.846455 24.450485 8.718141
F 66.846455 32.171758 8.718141
F 60.139083 30.887488 12.365477
F 60.139083 23.166214 12.365477
F 69.074880 30.885425 12.357153
F 69.074880 23.164152 12.357153
F 60.154545 28.310670 8.726375
F 60.154545 20.589396 8.726375
F 69.076111 28.311218 8.717468
F 69.076111 20.589945 8.717468
F 60.138305 28.308625 11.458874
F 60.138305 20.587352 11.458874
F 69.074783 28.310994 11.447655
F 69.074783 20.589721 11.447655
F 60.123012 30.889499 15.099727
F 60.123012 23.168226 15.099727
F 69.073624 30.885635 15.087595
F 69.073624 23.164362 15.087595
F 62.401557 27.023837 0.530714
F 62.401557 34.745111 0.530714
F 62.401557 19.302564 0.530714
F 71.306265 27.024342 0.527441
F 71.306265 34.745615 0.527441
F 71.306265 19.303068 0.527441
F 62.367517 24.448034 15.999786
F 62.367517 32.169307 15.999786
F 71.304390 24.450444 15.996712
F 71.304390 32.171717 15.996712
F 55.628105 28.315859 16.015413
F 55.628105 20.594586 16.015413
F 64.606350 28.309581 15.997941
F 64.606350 20.588308 15.997941
F 55.735845 30.893389 0.510007
F 55.735847 23.172117 0.510007
F 64.623783 30.884634 0.529160
F 64.623783 23.163360 0.529160
F 57.969258 27.028031 0.532103
F 60.174708 30.887516 0.535236
F 57.969258 19.306757 0.532103
F 66.850816 27.023947 0.527937
F 66.850816 34.745221 0.527937
F 66.850816 19.302674 0.527937
F 57.873657 24.444716 16.007653
F 57.873657 32.165989 16.007653
F 66.841333 24.449665 15.997074
F 66.841333 32.170938 15.997074
F 60.124131 28.307334 16.003270
F 62.354023 24.446093 26.004806
F 62.354023 32.167366 26.004806
F 71.303811 24.450333 26.006383
F 71.303811 32.171606 26.006383
F 62.384413 27.024817 29.637393
F 53.512315 32.181506 30.567425
F 62.384413 19.303543 29.637393
F 71.305220 27.024550 29.645924
F 53.512315 24.460234 30.567425
F 71.305220 19.303277 29.645925
F 62.352149 27.029465 26.904738
F 53.552047 19.261310 29.604062
F 62.352149 19.308192 26.904738
F 71.303734 27.024833 26.915743
F 53.552047 34.703856 29.604062
F 71.303734 19.303559 26.915743
F 62.352836 24.446041 23.271282
F 62.352836 32.167314 23.271282
F 71.303662 24.450309 23.276096
F 71.303662 32.171582 23.276096
F 55.552561 30.889958 26.884534
F 55.552561 23.168685 26.884534
F 64.599099 30.887974 26.910512
F 64.599099 23.166701 26.910512
F 55.559816 28.307784 23.275506
F 55.559816 20.586511 23.275506
F 64.598378 28.308417 23.273512
F 64.598378 20.587144 23.273512
F 55.531867 28.300195 26.004564
F 55.531867 20.578922 26.004564
F 64.598871 28.308467 26.005953
F 64.598871 20.587193 26.005953
F 55.690775 30.877642 29.608463
F 55.690775 23.156369 29.608463
F 64.614312 30.885700 29.642343
F 64.614312 23.164427 29.642343
F 57.828961 24.439276 26.001511
F 57.828961 32.160549 26.001511
F 66.838084 24.449136 26.006329
F 66.838084 32.170409 26.006329
F 57.925551 27.025881 29.622020
F 69.071972 23.164659 22.367105
F 57.925551 19.304608 29.622020
F 66.845657 27.024760 29.644423
F 53.552047 26.982583 29.604062
F 66.845657 19.303486 29.644423
F 57.823421 27.035794 26.886596
F 69.071972 30.885932 22.367105
F 57.823421 19.314521 26.886596
F 66.837633 27.026118 26.913374
F 60.098239 23.171095 22.373734
F 66.837633 19.304844 26.913374
F 57.831151 24.440263 23.264424
F 57.831151 32.161536 23.264424
F 66.837499 24.449052 23.274895
F 66.837499 32.170326 23.274895
F 60.098241 30.892313 26.896871
F 60.098241 23.171039 26.896871
F 69.072183 30.885896 26.915033
F 69.072183 23.164622 26.915033
F 60.097621 28.304244 23.268674
F 60.097621 20.582971 23.268674
F 69.071933 28.310488 23.275688
F 69.071933 20.589215 23.275688
F 60.095343 28.303340 26.003801
F 60.095343 20.582067 26.003801
F 69.072169 28.310522 26.006415
F 69.072169 20.589249 26.006415
F 60.150386 30.886338 29.630689
F 60.150386 23.165065 29.630689
F 69.075520 30.885317 29.645545
F 69.075520 23.164043 29.645545
F 62.381795 24.449906 30.547953
F 62.381795 32.171180 30.547953
F 71.305117 24.450584 30.555815
F 71.305117 32.171857 30.555815
F 55.713863 28.327459 30.541450
F 55.713863 20.606186 30.541450
F 64.614605 28.310784 30.552105
F 64.614605 20.589511 30.552105
F 57.917605 24.449584 30.533404
F 57.917605 32.170858 30.533404
F 66.845041 24.450265 30.554275
F 66.845041 32.171538 30.554275
F 60.154041 28.311656 30.542427
F 60.154041 20.590383 30.542427
F 69.075550 28.311126 30.555354
F 69.075550 20.589852 30.555354
F 62.358915 24.446789 18.733420
F 62.358915 32.168063 18.733420
F 71.303937 24.450363 18.726963
F 71.303937 32.171636 18.726963
F 62.352628 27.029296 22.370994
F 60.098239 30.892368 22.373734
F 62.352628 19.308023 22.370994
F 71.303657 27.024846 22.366748
F 69.072604 20.589335 18.727451
F 71.303658 19.303573 22.366748
F 62.359214 27.028192 19.636892
F 69.072604 28.310608 18.727451
F 62.359214 19.306918 19.636892
F 71.303947 27.024791 19.636435
F 60.109011 20.583943 18.738776
F 71.303947 19.303518 19.636435
F 55.592895 30.884105 19.649680
F 55.592895 23.162832 19.649680
F 64.601858 30.887495 19.636231
F 64.601858 23.166222 19.636231
F 55.596101 28.314354 18.738783
F 55.596101 20.593081 18.738783
F 64.601517 28.308831 18.730320
F 64.601517 20.587558 18.730320
F 55.560941 30.886437 22.377047
F 55.560940 23.165164 22.377047
F 64.598586 30.888024 22.368925
F 64.598586 23.166750 22.368925
F 57.851028 24.442723 18.745674
F 57.851028 32.163996 18.745674
F 66.838992 24.449299 18.728425
F 66.838992 32.170572 18.728425
F 57.830537 27.035605 22.379561
F 60.109011 28.305216 18.738776
F 57.830537 19.314332 22.379561
F 66.837468 27.026120 22.367805
F 69.072673 23.164537 19.636324
F 66.837468 19.304846 22.367805
F 57.850567 27.032987 19.640556
F 69.072673 30.885810 19.636324
F 57.850567 19.311714 19.640555
F 66.839065 27.025851 19.636225
F 60.109880 23.169449 19.637878
F 66.839065 19.304577 19.636225
F 60.109880 30.890723 19.637878
F 62.433311 24.456061 47.838679
F 62.433311 32.177334 47.838679
F 71.308394 24.451189 47.844938
F 71.308394 32.172462 47.844938
F 62.432971 27.018903 48.759454
F 62.432971 34.740177 48.759454
F 62.432971 19.297630 48.759454
F 71.308374 27.023963 48.755693
F 71.308374 34.745236 48.755693
F 71.308374 19.302690 48.755693
F 62.431445 24.455905 45.113229
F 62.431445 32.177179 45.113229
F 71.308192 24.451153 45.115548
F 71.308192 32.172427 45.115547
F 55.866048 30.872389 48.771224
F 55.866048 23.151116 48.771224
F 64.643139 30.881632 48.757945
F 64.643139 23.160359 48.757945
F 55.878211 28.331157 45.117667
F 55.878211 20.609883 45.117667
F 64.641573 28.314534 45.114672
F 64.641573 20.593261 45.114672
F 55.867646 28.326531 47.834204
F 55.867646 20.605258 47.834204
F 64.643228 28.314759 47.841541
F 64.643228 20.593486 47.841541
F 58.044534 24.462130 47.831727
F 58.044534 32.183404 47.831727
F 66.860527 24.452673 47.843359
F 66.860527 32.173946 47.843359
F 58.044657 27.012820 48.767387
F 58.044657 34.734093 48.767386
F 58.044657 19.291547 48.767386
F 66.860418 27.022478 48.756801
F 66.860418 34.743751 48.756801
F 66.860418 19.301205 48.756801
F 58.048087 24.465296 45.110198
F 58.048087 32.186569 45.110198
F 66.859628 24.452531 45.115307
F 66.859628 32.173804 45.115307
F 60.232855 30.876528 48.762400
F 60.232855 23.155255 48.762400
F 69.082830 30.884053 48.756104
F 69.082830 23.162780 48.756104
F 60.230343 28.319328 45.110365
F 60.230343 20.598055 45.110365
F 69.082362 28.312293 45.115525
F 69.082362 20.591020 45.115525
F 60.232806 28.319261 47.834415
F 60.232806 20.597988 47.834415
F 69.082844 28.312368 47.844403
F 69.082844 20.591095 47.844403
F 62.388321 24.450685 33.279411
F 62.388321 32.171958 33.279411
F 71.305465 24.450649 33.285850
F 71.305465 32.171922 33.285850
F 62.392951 27.023929 36.919000
F 53.514763 24.464147 37.847004
F 62.392951 19.302655 36.919001
F 71.305776 27.024440 36.925636
F 53.513260 34.724566 36.904504
F 71.305776 19.303166 36.925636
F 62.387840 27.024512 34.189889
F 53.513261 19.282020 36.904504
F 62.387841 19.303239 34.189890
F 71.305454 27.024496 34.195764
F 53.515882 27.008208 34.203152
F 71.305454 19.303223 34.195764
F 55.706801 30.877099 34.189799
F 55.706801 23.155826 34.189799
F 64.617030 30.885303 34.192970
F 64.617030 23.164030 34.192970
F 55.705450 28.320337 33.263750
F 55.705450 20.599065 33.263750
F 64.617841 28.311255 33.282984
F 64.617841 20.589982 33.282984
F 55.706134 30.878178 36.908509
F 55.706134 23.156905 36.908509
F 64.620112 30.884902 36.922596
F 64.620112 23.163629 36.922596
F 57.929108 24.449370 33.268640
F 57.929108 32.170643 33.268640
F 66.846963 24.450570 33.284770
F 66.846963 32.171844 33.284770
F 57.936159 27.025013 36.909849
F 53.730403 32.199708 45.119244
F 57.936159 19.303739 36.909850
F 66.848506 27.024325 36.924411
F 53.598892 19.257371 41.489619
F 66.848506 19.303051 36.924411
F 57.929774 27.024924 34.179749
F 53.730403 24.478435 45.119244
F 57.929774 19.303651 34.179749
F 66.846838 27.024565 34.194671
F 53.598892 34.699917 41.489619
F 66.846838 19.303291 34.194671
F 60.158053 30.885442 34.184957
F 60.158052 23.164169 34.184957
F 69.076177 30.885179 34.195436
F 69.076177 23.163906 34.195436
F 60.160044 28.311469 33.274461
F 60.160044 20.590196 33.274461
F 69.076331 28.311260 33.285548
F 69.076331 20.589987 33.285548
F 60.164496 30.885048 36.913997
F 60.164496 23.163775 36.913997
F 69.076944 30.885059 36.925285
F 69.076944 23.163785 36.925285
F 62.402679 24.452613 40.555137
F 62.402679 32.173887 40.555137
F 71.306399 24.450830 40.565233
F 71.306399 32.172103 40.565233
F 62.431708 27.018889 44.192383
F 62.431708 34.740162 44.192383
F 62.431708 19.297615 44.192383
F 71.308224 27.023998 44.204824
F 71.308224 34.745271 44.204824
F 71.308224 19.302724 44.204824
F 62.403241 27.022883 41.466338
F 62.403241 34.744156 41.466338
F 62.403241 19.301610 41.466338
F 71.306388 27.024315 41.475301
F 71.306388 34.745589 41.475301
F 71.306388 19.303042 41.475301
F 62.391260 24.450917 37.827832
F 62.391260 32.172190 37.827832
F 71.305703 24.450706 37.835529
F 71.305703 32.171979 37.835529
F 55.746230 30.868723 41.456298
F 55.746230 23.147450 41.456298
F 64.625407 30.884266 41.470812
F 64.625407 23.162993 41.470812
F 55.710546 28.317140 37.817461
F 55.710547 20.595868 37.817462
F 64.619831 28.311534 37.831887
F 64.619831 20.590261 37.831887
F 55.749400 28.317114 40.531932
F 55.749400 20.595841 40.531933
F 64.626829 28.312619 40.560185
F 64.626829 20.591346 40.560185
F 55.873066 30.871160 44.170610
F 55.873066 23.149887 44.170611
F 64.642340 30.881646 44.198268
F 64.642340 23.160373 44.198268
F 57.957250 24.449106 40.541244
F 57.957250 32.170379 40.541244
F 66.851494 24.451317 40.563107
F 66.851494 32.172590 40.563107
F 58.043044 27.013841 44.170074
F 53.691841 19.292121 48.766731
F 58.043044 19.292567 44.170074
F 66.859799 27.022571 44.202003
F 66.859799 34.743845 44.202003
F 66.859799 19.301298 44.202003
F 57.967215 27.020589 41.446794
F 53.705708 27.022919 44.188739
F 57.967215 19.299316 41.446794
F 66.851469 27.023845 41.473562
F 66.851469 34.745118 41.473562
F 66.851469 19.302571 41.473562
F 57.934393 24.449368 37.814817
F 57.934393 32.170641 37.814817
F 66.848071 24.450775 37.834059
F 66.848071 32.172048 37.834059
F 60.180364 30.883280 41.458054
F 60.180364 23.162007 41.458054
F 69.078286 30.884812 41.474727
F 69.078287 23.163538 41.474727
F 60.164322 28.311742 37.820694
F 60.164322 20.590469 37.820694
F 69.076892 28.311383 37.835092
F 69.076892 20.590110 37.835092
F 60.184882 28.314368 40.546422
F 60.184882 20.593094 40.546422
F 69.078574 28.311662 40.564551
F 69.078574 20.590389 40.564551
F 60.232173 30.876766 44.182619
F 60.232173 23.155492 44.182619
F 69.082531 30.884108 44.203857
F 69.082532 23.162835 44.203857
F 53.699550 24.469230 47.832448
F 53.699550 32.190503 47.832448
F 53.691841 27.013394 48.766731
F 53.691841 34.734667 48.766731
F 53.705709 19.301646 44.188740
F 53.705709 34.744192 44.188739
F 53.514763 32.185419 37.847004
F 53.513260 27.003293 36.904504
F 53.515000 32.190264 33.266138
F 53.515000 24.468991 33.266138
F 53.515883 34.729481 34.203152
F 53.515883 19.286935 34.203152
F 53.534800 24.445892 40.549643
F 53.534800 32.167164 40.549643
F 53.598892 26.978644 41.489619
F 58.043044 34.735114 44.170074
F 57.967215 34.741862 41.446794
F 62.392951 34.745202 36.919000
F 71.305776 34.745713 36.925636
F 66.848506 34.745598 36.924411
F 62.427462 27.019848 51.484274
F 62.427462 34.741121 51.484274
F 62.427462 19.298574 51.484274
F 71.308032 27.024023 51.485035
F 71.308032 34.745296 51.485035
F 71.308032 19.302749 51.485035
F 55.839880 30.874323 51.488041
F 55.839880 23.153050 51.488041
F 64.640076 30.882121 51.484428
F 64.640076 23.160848 51.484428
F 58.027272 27.015440 51.487246
F 58.027272 34.736713 51.487246
F 58.027272 19.294166 51.487246
F 66.858884 27.022719 51.484636
F 66.858884 34.743992 51.484636
F 66.858884 19.301445 51.484636
F 60.222643 30.878465 51.485167
F 60.222643 23.157192 51.485168
F 69.082070 30.884177 51.484872
F 69.082070 23.162903 51.484872
F 62.420067 24.454432 55.127262
F 62.420067 32.175705 55.127262
F 71.307520 24.451039 55.125020
F 71.307520 32.172312 55.125020
F 62.412527 27.021694 58.768435
F 62.412527 34.742967 58.768435
F 62.412527 19.300420 58.768435
F 71.306982 27.024212 58.764936
F 71.306982 34.745485 58.764936
F 71.306982 19.302939 58.764936
F 62.420762 27.020422 56.042974
F 62.420762 34.741695 56.042974
F 62.420762 19.299148 56.042974
F 71.307551 27.024114 56.035445
F 71.307551 34.745387 56.035445
F 71.307551 19.302840 56.035445
F 62.427841 24.455602 52.402424
F 62.427841 32.176875 52.402424
F 71.308059 24.451132 52.395629
F 71.308059 32.172405 52.395629
F 55.808997 30.877292 56.048200
F 55.808997 23.156019 56.048200
F 64.636185 30.882598 56.039289
F 64.636185 23.161325 56.039289
F 55.837476 28.322010 52.414002
F 55.837476 20.600737 52.414002
F 64.640297 28.314367 52.399248
F 64.640297 20.593094 52.399248
F 55.813881 28.320176 55.130648
F 55.813881 20.598902 55.130648
F 64.635797 28.313711 55.125873
F 64.635797 20.592437 55.125873
F 55.790946 30.877234 58.764984
F 55.790946 23.155961 58.764984
F 64.631453 30.883323 58.766369
F 64.631453 23.162049 58.766369
F 58.008758 24.457937 55.132614
F 58.008758 32.179210 55.132614
F 66.856592 24.452090 55.125259
F 66.856592 32.173363 55.125259
F 57.992221 27.018744 58.772190
F 57.992221 34.740018 58.772190
F 57.992221 19.297471 58.772190
F 66.854206 27.023428 58.765436
F 66.854206 34.744701 58.765436
F 66.854206 19.302154 58.765436
F 58.008507 27.017166 56.051854
F 58.008507 34.738440 56.051854
F 58.008507 19.295893 56.051854
F 66.856780 27.023040 56.037173
F 66.856780 34.744313 56.037173
F 66.856780 19.301766 56.037173
F 58.026992 24.460018 52.412904
F 58.026992 32.181291 52.412904
F 66.859003 24.452447 52.397310
F 66.859003 32.173720 52.397310
F 60.211445 30.879301 56.047659
F 60.211445 23.158028 56.047659
F 69.081018 30.884359 56.036015
F 69.081018 23.163086 56.036015
F 60.223425 28.318519 52.407311
F 60.223425 20.597246 52.407311
F 69.082118 28.312249 52.396205
F 69.082118 20.590976 52.396205
F 60.210950 28.316678 55.129830
F 60.210950 20.595405 55.129830
F 69.080929 28.312061 55.125058
F 69.080929 20.590788 55.125058
F 60.199392 30.880971 58.770895
F 60.199392 23.159697 58.770895
F 69.079774 30.884555 58.765055
F 69.079774 23.163282 58.765055
F 62.405222 24.452629 62.408588
F 62.405222 32.173902 62.408588
F 71.306524 24.450856 62.404802
F 71.306524 32.172129 62.404802
F 62.405373 27.022500 63.320471
F 62.405373 34.743773 63.320470
F 62.405373 19.301226 63.320471
F 71.306522 27.024303 63.314940
F 71.306522 34.745576 63.314940
F 71.306522 19.303029 63.314940
F 62.413353 24.453867 59.682163
F 62.413353 32.175140 59.682163
F 71.307030 24.450944 59.675204
F 71.307030 32.172217 59.675204
F 55.757230 30.879690 63.305741
F 55.757230 23.158417 63.305741
F 64.627623 30.883728 63.317883
F 64.627623 23.162455 63.317883
F 55.781711 28.315880 59.675857
F 55.781711 20.594607 59.675857
F 64.631826 28.313275 59.678667
F 64.631826 20.592002 59.678667
F 55.759091 28.314082 62.393508
F 55.759091 20.592809 62.393508
F 64.627055 28.312512 62.406345
F 64.627055 20.591239 62.406345
F 57.974731 24.456540 62.410010
F 57.974731 32.177813 62.410010
F 66.852008 24.451364 62.405372
F 66.852008 32.172638 62.405372
F 57.968700 27.022962 63.323767
F 57.968700 34.744235 63.323767
F 57.968700 19.301689 63.323767
F 66.852109 27.023738 63.316082
F 66.852109 34.745011 63.316082
F 66.852109 19.302465 63.316082
F 57.990431 24.456413 59.687861
F 57.990431 32.177686 59.687861
F 66.854449 24.451767 59.676716
F 66.854449 32.173040 59.676716
F 60.186989 30.882785 63.325536
F 60.186989 23.161512 63.325536
F 69.078776 30.884732 63.315325
F 69.078776 23.163459 63.315325
F 60.199502 28.316132 59.686661
F 60.199502 20.594859 59.686661
F 69.079832 28.311869 59.675692
F 69.079832 20.590596 59.675692
F 60.186396 28.314990 62.411276
F 60.186396 20.593717 62.411276
F 69.078647 28.311675 62.404947
F 69.078647 20.590402 62.404947
F 53.658282 27.012571 51.481686
F 53.658282 34.733844 51.481686
F 53.658282 19.291297 51.481686
F 53.649045 24.460523 52.402157
F 53.649045 32.181796 52.402157
F 53.572572 32.171625 59.642798
F 53.572572 24.450352 59.642797
F 53.529475 19.282646 63.243791
F 53.610080 19.295543 56.025622
F 53.610080 34.738089 56.025623
F 53.610080 27.016816 56.025623
F 53.589320 19.292726 58.739578
F 53.589320 34.735272 58.739578
F 53.589320 27.013999 58.739578
F 53.619644 32.179424 55.117284
F 53.619644 24.458151 55.117284
F 53.529475 34.725192 63.243791
F 53.529475 27.003919 63.243791
F 53.547073 32.150257 62.361133
F 53.547074 24.428984 62.361131
F 62.392858 47.615079 4.171853
F 62.392858 39.893806 4.171853
F 71.305881 47.614551 4.167355
F 71.305881 39.893277 4.167355
F 62.385338 50.188833 7.813076
F 62.385338 42.467560 7.813076
F 71.305381 50.188335 7.807295
F 71.305381 42.467061 7.807295
F 62.393991 50.187702 5.083129
F 62.393991 42.466429 5.083129
F 71.305912 50.188240 5.077385
F 71.305912 42.466967 5.077385
F 62.399904 47.616870 1.442958
F 62.399904 39.895597 1.442958
F 71.306241 47.614612 1.437547
F 71.306241 39.893339 1.437547
F 55.714384 38.595448 5.086720
F 55.714384 46.316722 5.086720
F 64.620812 38.606092 5.079949
F 64.620812 46.327366 5.079949
F 55.756034 51.499954 1.430466
F 55.756034 36.057406 1.430466
F 55.756034 43.778681 1.430466
F 64.625566 51.476423 1.440321
F 64.625566 36.033876 1.440321
F 64.625566 43.755150 1.440321
F 55.727933 51.493613 4.146660
F 55.727933 36.051066 4.146660
F 55.727933 43.772340 4.146660
F 64.620722 51.475408 4.169516
F 64.620722 36.032861 4.169516
F 64.620722 43.754135 4.169516
F 55.700232 38.592126 7.802523
F 55.700232 46.313400 7.802523
F 64.615926 38.606810 7.810036
F 64.615926 46.328083 7.810036
F 57.937604 47.616385 4.177538
F 57.937604 39.895111 4.177538
F 66.848641 47.614638 4.168146
F 66.848641 39.893364 4.168146
F 57.922183 50.189933 7.818730
F 57.922183 42.468659 7.818730
F 66.846304 50.188508 7.808437
F 66.846304 42.467235 7.808437
F 57.937151 50.191688 5.085757
F 57.937151 42.470415 5.085757
F 66.848932 50.188076 5.078465
F 66.848932 42.466802 5.078465
F 57.951017 47.623204 1.447472
F 57.951017 39.901931 1.447472
F 66.850585 47.614971 1.438592
F 66.850585 39.893697 1.438592
F 60.165562 38.607260 5.086397
F 60.165562 46.328534 5.086397
F 69.077233 38.606287 5.077695
F 69.077233 46.327561 5.077695
F 60.183782 51.481647 1.447936
F 60.183782 36.039100 1.447936
F 60.183782 43.760373 1.447936
F 69.078182 51.475400 1.437887
F 69.078182 36.032853 1.437887
F 69.078182 43.754127 1.437887
F 60.167465 51.476664 4.176128
F 60.167465 36.034117 4.176128
F 60.167465 43.755391 4.176128
F 69.077181 51.475230 4.167586
F 69.077181 36.032683 4.167586
F 69.077181 43.753956 4.167586
F 60.153484 38.607582 7.817081
F 60.153484 46.328856 7.817081
F 69.076006 38.606491 7.807640
F 69.076006 46.327764 7.807640
F 62.375922 47.612763 11.453938
F 62.375922 39.891490 11.453937
F 71.304858 47.614359 11.447213
F 71.304858 39.893085 11.447213
F 62.366963 50.191197 15.094187
F 62.366963 42.469923 15.094187
F 71.304365 50.188528 15.087105
F 71.304365 42.467255 15.087105
F 62.376553 50.189816 12.361571
F 62.376553 42.468543 12.361571
F 71.304886 50.188435 12.356958
F 71.304886 42.467161 12.356958
F 62.385689 47.614158 8.722589
F 62.385689 39.892884 8.722589
F 71.305408 47.614458 8.717184
F 71.305408 39.893184 8.717184
F 55.664863 38.598069 12.380441
F 55.664863 46.319342 12.380441
F 64.611313 38.607400 12.358990
F 64.611313 46.328673 12.358990
F 55.700508 51.487754 8.740322
F 55.700508 36.045207 8.740322
F 55.700508 43.766481 8.740322
F 64.616506 51.474906 8.719705
F 64.616506 36.032359 8.719705
F 64.616506 43.753633 8.719705
F 55.666636 51.484993 11.456586
F 55.666635 36.042446 11.456586
F 55.666636 43.763720 11.456586
F 64.610845 51.474014 11.450555
F 64.610845 36.031467 11.450555
F 64.610845 43.752741 11.450555
F 55.630893 38.600386 15.099865
F 55.630894 46.321659 15.099865
F 64.605910 38.608217 15.090670
F 64.605910 46.329491 15.090670
F 57.898147 47.611177 11.463026
F 57.898147 39.889904 11.463026
F 66.843662 47.613866 11.448608
F 66.843662 39.892592 11.448608
F 57.874369 50.193731 15.106161
F 57.874369 42.472458 15.106161
F 66.841170 50.189327 15.088634
F 66.841170 42.468054 15.088634
F 57.897597 50.191627 12.370091
F 57.897597 42.470353 12.370091
F 66.843852 50.188902 12.357692
F 66.843852 42.467628 12.357692
F 57.919318 47.612788 8.728254
F 57.919318 39.891515 8.728254
F 66.846455 47.614306 8.718141
F 66.846455 39.893032 8.718141
F 60.139083 38.608761 12.365477
F 60.139083 46.330035 12.365477
F 69.074880 38.606699 12.357153
F 69.074880 46.327972 12.357153
F 60.154545 51.474490 8.726375
F 60.154545 36.031943 8.726375
F 60.154545 43.753217 8.726375
F 69.076111 51.475039 8.717468
F 69.076111 36.032492 8.717468
F 69.076111 43.753765 8.717468
F 60.138305 51.472446 11.458874
F 60.138305 36.029899 11.458874
F 60.138305 43.751172 11.458874
F 69.074783 51.474815 11.447655
F 69.074783 36.032268 11.447655
F 69.074783 43.753541 11.447655
F 60.123012 38.610772 15.099727
F 60.123012 46.332046 15.099727
F 69.073624 38.606908 15.087595
F 69.073624 46.328182 15.087595
F 62.401557 50.187658 0.530714
F 62.401557 42.466384 0.530714
F 71.306265 50.188162 0.527441
F 71.306265 42.466889 0.527441
F 62.367517 47.611854 15.999786
F 62.367517 39.890581 15.999786
F 71.304390 47.614265 15.996712
F 71.304390 39.892991 15.996712
F 55.628105 51.479679 16.015413
F 55.628105 36.037132 16.015413
F 55.628105 43.758406 16.015413
F 64.606350 51.473402 15.997941
F 64.606350 36.030855 15.997941
F 64.606350 43.752128 15.997941
F 55.735849 38.614663 0.510007
F 55.735847 46.335937 0.510007
F 64.623783 38.605907 0.529160
F 64.623783 46.327181 0.529160
F 57.969258 50.191851 0.532103
F 57.969258 42.470578 0.532103
F 66.850816 50.187768 0.527937
F 66.850816 42.466494 0.527937
F 57.873657 47.608536 16.007653
F 57.873657 39.887262 16.007653
F 66.841333 47.613485 15.997074
F 66.841333 39.892212 15.997074
F 60.124131 51.471154 16.003270
F 60.124131 36.028607 16.003270
F 60.124131 43.749881 16.003270
F 69.073711 51.474615 15.996789
F 69.073711 36.032068 15.996789
F 69.073711 43.753342 15.996789
F 60.174708 38.608790 0.535236
F 60.174708 46.330063 0.535236
F 69.077960 38.606145 0.527611
F 69.077960 46.327419 0.527611
F 57.922183 34.747386 7.818730
F 57.937151 34.749141 5.085757
F 57.897597 34.749080 12.370091
F 57.969258 34.749304 0.532103
F 53.499760 47.603708 4.129544
F 53.512995 34.750722 5.060890
F 53.499760 39.882435 4.129545
F 53.512995 50.193270 5.060890
F 53.512995 42.471996 5.060890
F 53.634174 50.144150 0.430003
F 53.634174 42.422878 0.430002
F 62.385338 34.746286 7.813076
F 66.846304 34.745961 7.808437
F 62.366963 34.748650 15.094187
F 71.304365 34.745981 15.087105
F 62.376553 34.747269 12.361571
F 71.304886 34.745888 12.356958
F 57.874369 34.751184 15.106161
F 66.841170 34.746780 15.088634
F 66.843852 34.746355 12.357692
F 71.305381 34.745788 7.807295
F 62.354023 47.609913 26.004806
F 62.354023 39.888640 26.004806
F 71.303811 47.614153 26.006383
F 71.303811 39.892880 26.006383
F 62.384413 50.188637 29.637393
F 62.384413 42.467364 29.637393
F 71.305220 50.188371 29.645924
F 71.305220 42.467097 29.645925
F 62.352149 50.193285 26.904738
F 62.352149 42.472012 26.904738
F 71.303734 50.188653 26.915743
F 71.303734 42.467380 26.915743
F 62.352836 47.609861 23.271282
F 62.352836 39.888588 23.271282
F 71.303662 47.614130 23.276096
F 71.303662 39.892856 23.276096
F 55.552561 38.611231 26.884534
F 55.552561 46.332505 26.884534
F 64.599099 38.609247 26.910512
F 64.599099 46.330521 26.910512
F 55.559816 51.471605 23.275506
F 55.559815 36.029058 23.275506
F 55.559816 43.750332 23.275506
F 64.598378 51.472237 23.273512
F 64.598378 36.029690 23.273512
F 64.598378 43.750964 23.273512
F 55.531867 51.464016 26.004564
F 55.531867 36.021469 26.004564
F 55.531867 43.742743 26.004564
F 64.598871 51.472287 26.005953
F 64.598871 36.029740 26.005953
F 64.598871 43.751014 26.005953
F 55.690775 38.598915 29.608463
F 55.690775 46.320189 29.608463
F 64.614312 38.606974 29.642343
F 64.614312 46.328248 29.642343
F 57.828961 47.603096 26.001511
F 57.828961 39.881823 26.001511
F 66.838084 47.612956 26.006329
F 66.838084 39.891683 26.006329
F 57.925551 50.189701 29.622020
F 57.925551 42.468428 29.622020
F 66.845657 50.188580 29.644423
F 66.845657 42.467307 29.644423
F 57.823421 50.199615 26.886596
F 57.823421 42.478341 26.886596
F 66.837633 50.189938 26.913374
F 66.837633 42.468665 26.913374
F 57.831151 47.604084 23.264424
F 57.831151 39.882810 23.264424
F 66.837499 47.612873 23.274895
F 66.837499 39.891599 23.274895
F 60.098241 38.613586 26.896871
F 60.098241 46.334860 26.896871
F 69.072183 38.607169 26.915033
F 69.072183 46.328443 26.915033
F 60.097621 51.468064 23.268674
F 60.097621 36.025517 23.268674
F 60.097621 43.746791 23.268674
F 69.071933 51.474309 23.275688
F 69.071933 36.031762 23.275688
F 69.071933 43.753036 23.275688
F 60.095343 51.467160 26.003801
F 60.095343 36.024613 26.003801
F 60.095343 43.745887 26.003801
F 69.072169 51.474343 26.006415
F 69.072169 36.031796 26.006415
F 69.072169 43.753070 26.006415
F 60.150386 38.607612 29.630689
F 60.150386 46.328886 29.630689
F 69.075520 38.606590 29.645545
F 69.075520 46.327864 29.645545
F 62.381795 47.613727 30.547953
F 62.381795 39.892453 30.547953
F 71.305117 47.614404 30.555815
F 71.305117 39.893131 30.555815
F 55.713863 51.491280 30.541450
F 55.713863 36.048733 30.541450
F 55.713863 43.770007 30.541450
F 64.614605 51.474605 30.552105
F 64.614605 36.032058 30.552105
F 64.614605 43.753331 30.552105
F 57.917605 47.613405 30.533404
F 57.917605 39.892131 30.533404
F 66.845041 47.614085 30.554275
F 66.845041 39.892812 30.554275
F 60.154041 51.475476 30.542427
F 60.154041 36.032929 30.542427
F 60.154041 43.754203 30.542427
F 69.075550 51.474946 30.555354
F 69.075550 36.032399 30.555354
F 69.075550 43.753673 30.555354
F 62.358915 47.610610 18.733420
F 62.358915 39.889336 18.733420
F 71.303937 47.614183 18.726963
F 71.303937 39.892909 18.726963
F 62.352628 50.193117 22.370994
F 62.352628 42.471843 22.370994
F 71.303657 50.188667 22.366748
F 71.303657 42.467393 22.366748
F 62.359214 50.192012 19.636892
F 62.359214 42.470739 19.636892
F 71.303947 50.188612 19.636435
F 71.303947 42.467338 19.636435
F 55.592895 38.605379 19.649680
F 55.592895 46.326653 19.649680
F 64.601858 38.608769 19.636231
F 64.601858 46.330042 19.636231
F 55.596101 51.478174 18.738783
F 55.596101 36.035627 18.738783
F 55.596101 43.756901 18.738783
F 64.601517 51.472651 18.730320
F 64.601517 36.030104 18.730320
F 64.601517 43.751378 18.730320
F 55.560940 38.607711 22.377047
F 55.560940 46.328985 22.377047
F 64.598586 38.609297 22.368925
F 64.598586 46.330571 22.368925
F 57.851028 47.606543 18.745675
F 57.851028 39.885269 18.745674
F 66.838992 47.613119 18.728425
F 66.838992 39.891846 18.728425
F 57.830537 50.199426 22.379561
F 57.830537 42.478152 22.379561
F 66.837468 50.189940 22.367805
F 66.837468 42.468667 22.367805
F 57.850567 50.196808 19.640556
F 57.850567 42.475534 19.640555
F 66.839065 50.189671 19.636225
F 66.839065 42.468398 19.636225
F 60.109880 38.611996 19.637878
F 60.109880 46.333270 19.637878
F 69.072673 38.607084 19.636324
F 69.072673 46.328358 19.636324
F 60.109011 51.469036 18.738776
F 60.109011 36.026489 18.738776
F 60.109011 43.747763 18.738776
F 69.072604 51.474429 18.727451
F 69.072604 36.031882 18.727451
F 69.072604 43.753156 18.727451
F 60.098239 38.613641 22.373734
F 60.098239 46.334915 22.373734
F 69.071972 38.607206 22.367105
F 69.071972 46.328480 22.367105
F 57.925551 34.747154 29.622020
F 57.823421 34.757068 26.886596
F 53.552047 50.146404 29.604062
F 53.552047 42.425130 29.604062
F 53.512315 47.624054 30.567425
F 53.512316 39.902780 30.567425
F 62.384413 34.746090 29.637393
F 71.305220 34.745823 29.645925
F 62.352149 34.750738 26.904738
F 71.303734 34.746106 26.915743
F 66.845657 34.746033 29.644423
F 66.837633 34.747391 26.913374
F 62.352628 34.750569 22.370994
F 71.303657 34.746119 22.366748
F 62.359214 34.749465 19.636892
F 71.303947 34.746064 19.636435
F 57.830537 34.756878 22.379561
F 66.837468 34.747393 22.367805
F 57.850567 34.754261 19.640555
F 66.839065 34.747124 19.636225
F 62.433311 47.619881 47.838679
F 62.433311 39.898608 47.838679
F 71.308394 47.615010 47.844938
F 71.308394 39.893736 47.844938
F 62.432971 50.182724 48.759454
F 62.432971 42.461450 48.759454
F 71.308374 50.187783 48.755693
F 71.308374 42.466510 48.755693
F 62.431445 47.619726 45.113229
F 62.431445 39.898452 45.113229
F 71.308193 47.614974 45.115548
F 71.308192 39.893700 45.115547
F 55.866048 38.593662 48.771224
F 55.866048 46.314936 48.771224
F 64.643139 38.602906 48.757945
F 64.643139 46.324179 48.757945
F 55.878211 51.494977 45.117667
F 55.878211 36.052430 45.117667
F 55.878211 43.773704 45.117667
F 64.641573 51.478355 45.114672
F 64.641573 36.035808 45.114672
F 64.641573 43.757081 45.114672
F 55.867646 51.490352 47.834204
F 55.867646 36.047805 47.834204
F 55.867646 43.769078 47.834204
F 64.643228 51.478580 47.841541
F 64.643228 36.036033 47.841541
F 64.643228 43.757306 47.841541
F 58.044534 47.625951 47.831727
F 58.044534 39.904677 47.831727
F 66.860527 47.616493 47.843359
F 66.860527 39.895220 47.843359
F 58.044657 50.176640 48.767387
F 58.044657 42.455367 48.767386
F 66.860418 50.186299 48.756801
F 66.860418 42.465025 48.756801
F 58.048087 47.629117 45.110198
F 58.048087 39.907843 45.110198
F 66.859628 47.616352 45.115307
F 66.859628 39.895078 45.115307
F 60.232855 38.597802 48.762400
F 60.232855 46.319075 48.762400
F 69.082830 38.605326 48.756104
F 69.082830 46.326600 48.756104
F 60.230343 51.483148 45.110365
F 60.230343 36.040601 45.110365
F 60.230343 43.761875 45.110365
F 69.082362 51.476114 45.115525
F 69.082362 36.033567 45.115525
F 69.082362 43.754840 45.115525
F 60.232806 51.483081 47.834415
F 60.232806 36.040534 47.834415
F 60.232806 43.761808 47.834415
F 69.082844 51.476189 47.844403
F 69.082844 36.033642 47.844403
F 69.082844 43.754916 47.844403
F 62.388321 47.614505 33.279411
F 62.388321 39.893232 33.279411
F 71.305465 47.614469 33.285850
F 71.305465 39.893195 33.285850
F 62.392951 50.187749 36.919000
F 62.392951 42.466476 36.919001
F 71.305776 50.188260 36.925636
F 71.305776 42.466987 36.925636
F 62.387841 50.188333 34.189890
F 62.387841 42.467059 34.189890
F 71.305454 50.188316 34.195764
F 71.305454 42.467043 34.195764
F 55.706801 38.598372 34.189799
F 55.706801 46.319646 34.189799
F 64.617030 38.606577 34.192970
F 64.617030 46.327850 34.192970
F 55.705450 51.484158 33.263750
F 55.705450 36.041611 33.263750
F 55.705450 43.762885 33.263750
F 64.617841 51.475076 33.282984
F 64.617841 36.032529 33.282984
F 64.617841 43.753802 33.282984
F 55.706135 38.599452 36.908509
F 55.706134 46.320726 36.908509
F 64.620112 38.606175 36.922596
F 64.620112 46.327449 36.922596
F 57.929108 47.613190 33.268640
F 57.929108 39.891917 33.268640
F 66.846964 47.614391 33.284770
F 66.846964 39.893117 33.284770
F 57.936159 50.188833 36.909849
F 57.936159 42.467560 36.909850
F 66.848506 50.188145 36.924411
F 66.848506 42.466872 36.924411
F 57.929774 50.188744 34.179749
F 57.929774 42.467471 34.179749
F 66.846838 50.188385 34.194671
F 66.846838 42.467112 34.194671
F 60.158053 38.606716 34.184957
F 60.158052 46.327989 34.184957
F 69.076177 38.606453 34.195436
F 69.076177 46.327726 34.195436
F 60.160044 51.475290 33.274461
F 60.160044 36.032743 33.274461
F 60.160044 43.754017 33.274461
F 69.076331 51.475081 33.285548
F 69.076331 36.032534 33.285548
F 69.076331 43.753808 33.285548
F 60.164496 38.606322 36.913997
F 60.164496 46.327595 36.913997
F 69.076944 38.606332 36.925285
F 69.076944 46.327606 36.925285
F 62.402679 47.616434 40.555137
F 62.402680 39.895160 40.555137
F 71.306399 47.614650 40.565233
F 71.306399 39.893376 40.565233
F 62.431708 50.182709 44.192383
F 62.431708 42.461436 44.192383
F 71.308224 50.187818 44.204824
F 71.308224 42.466545 44.204824
F 62.403241 50.186703 41.466338
F 62.403241 42.465430 41.466338
F 71.306388 50.188136 41.475301
F 71.306388 42.466862 41.475301
F 62.391260 47.614738 37.827832
F 62.391260 39.893464 37.827832
F 71.305703 47.614526 37.835529
F 71.305703 39.893253 37.835529
F 55.746230 38.589997 41.456298
F 55.746230 46.311271 41.456298
F 64.625407 38.605539 41.470812
F 64.625407 46.326813 41.470812
F 55.710546 51.480961 37.817462
F 55.710547 36.038414 37.817462
F 55.710547 43.759688 37.817462
F 64.619831 51.475355 37.831887
F 64.619831 36.032808 37.831887
F 64.619831 43.754081 37.831887
F 55.749400 51.480934 40.531933
F 55.749400 36.038387 40.531933
F 55.749400 43.759661 40.531933
F 64.626829 51.476440 40.560185
F 64.626829 36.033893 40.560185
F 64.626829 43.755166 40.560185
F 55.873066 38.592433 44.170611
F 55.873066 46.313707 44.170611
F 64.642340 38.602920 44.198268
F 64.642340 46.324193 44.198268
F 57.957250 47.612926 40.541244
F 57.957250 39.891652 40.541244
F 66.851494 47.615138 40.563107
F 66.851494 39.893864 40.563107
F 58.043044 50.177661 44.170074
F 58.043044 42.456388 44.170074
F 66.859799 50.186392 44.202003
F 66.859799 42.465118 44.202003
F 57.967215 50.184409 41.446794
F 57.967215 42.463136 41.446794
F 66.851469 50.187665 41.473562
F 66.851469 42.466392 41.473562
F 57.934393 47.613188 37.814817
F 57.934393 39.891915 37.814817
F 66.848071 47.614596 37.834059
F 66.848071 39.893322 37.834059
F 60.180364 38.604554 41.458053
F 60.180364 46.325827 41.458054
F 69.078286 38.606085 41.474727
F 69.078286 46.327359 41.474727
F 60.164322 51.475562 37.820694
F 60.164322 36.033015 37.820694
F 60.164322 43.754289 37.820694
F 69.076892 51.475204 37.835092
F 69.076892 36.032657 37.835092
F 69.076892 43.753930 37.835092
F 60.184882 51.478188 40.546422
F 60.184882 36.035641 40.546422
F 60.184882 43.756915 40.546422
F 69.078574 51.475482 40.564551
F 69.078574 36.032935 40.564551
F 69.078574 43.754209 40.564551
F 60.232173 38.598039 44.182619
F 60.232173 46.319313 44.182619
F 69.082531 38.605382 44.203857
F 69.082532 46.326655 44.203857
F 53.699550 47.633050 47.832448
F 53.699550 39.911777 47.832448
F 53.691841 50.177214 48.766731
F 53.691841 42.455941 48.766731
F 53.730403 47.642255 45.119244
F 53.730403 39.920982 45.119245
F 53.705708 50.186740 44.188739
F 53.705709 42.465466 44.188739
F 57.936159 34.746286 36.909849
F 57.929774 34.746197 34.179749
F 53.515000 47.632812 33.266138
F 53.515001 39.911538 33.266138
F 53.514763 39.906694 37.847004
F 53.514763 47.627967 37.847004
F 53.598892 42.421191 41.489619
F 53.598892 50.142465 41.489619
F 53.534801 39.888439 40.549643
F 53.534800 47.609712 40.549643
F 53.515883 42.450755 34.203152
F 53.515882 50.172029 34.203152
F 53.513261 42.445840 36.904504
F 53.513260 50.167114 36.904504
F 66.846838 34.745838 34.194671
F 71.305454 34.745769 34.195764
F 62.387841 34.745786 34.189889
F 62.427462 50.183668 51.484274
F 62.427462 42.462395 51.484274
F 71.308032 50.187843 51.485035
F 71.308032 42.466570 51.485035
F 55.839880 38.595597 51.488041
F 55.839880 46.316870 51.488041
F 64.640076 38.603395 51.484428
F 64.640076 46.324668 51.484428
F 58.027272 50.179260 51.487246
F 58.027272 42.457987 51.487246
F 66.858884 50.186539 51.484636
F 66.858884 42.465266 51.484636
F 60.222643 38.599738 51.485167
F 60.222643 46.321012 51.485168
F 69.082070 38.605450 51.484872
F 69.082070 46.326724 51.484872
F 62.420067 47.618252 55.127262
F 62.420067 39.896979 55.127262
F 71.307520 47.614860 55.125020
F 71.307520 39.893586 55.125020
F 62.412527 50.185514 58.768435
F 62.412527 42.464241 58.768435
F 71.306982 50.188033 58.764936
F 71.306982 42.466759 58.764936
F 62.420762 50.184242 56.042974
F 62.420762 42.462969 56.042974
F 71.307551 50.187934 56.035445
F 71.307551 42.466660 56.035445
F 62.427841 47.619422 52.402424
F 62.427841 39.898149 52.402424
F 71.308059 47.614952 52.395629
F 71.308059 39.893679 52.395629
F 55.808997 38.598566 56.048200
F 55.808997 46.319839 56.048200
F 64.636185 38.603872 56.039289
F 64.636185 46.325146 56.039289
F 55.837476 51.485830 52.414002
F 55.837476 36.043283 52.414002
F 55.837476 43.764557 52.414002
F 64.640297 51.478188 52.399248
F 64.640297 36.035641 52.399248
F 64.640297 43.756914 52.399248
F 55.813881 51.483996 55.130648
F 55.813881 36.041449 55.130648
F 55.813881 43.762723 55.130648
F 64.635797 51.477531 55.125873
F 64.635797 36.034984 55.125873
F 64.635797 43.756258 55.125873
F 55.790946 38.598508 58.764984
F 55.790946 46.319781 58.764984
F 64.631453 38.604596 58.766369
F 64.631453 46.325870 58.766369
F 58.008758 47.621758 55.132614
F 58.008758 39.900484 55.132614
F 66.856592 47.615910 55.125259
F 66.856592 39.894637 55.125259
F 57.992221 50.182565 58.772190
F 57.992221 42.461291 58.772190
F 66.854206 50.187248 58.765436
F 66.854206 42.465975 58.765436
F 58.008507 50.180987 56.051854
F 58.008507 42.459713 56.051854
F 66.856780 50.186860 56.037173
F 66.856780 42.465587 56.037173
F 58.026992 47.623838 52.412904
F 58.026992 39.902564 52.412904
F 66.859003 47.616267 52.397310
F 66.859003 39.894994 52.397310
F 60.211445 38.600575 56.047659
F 60.211445 46.321848 56.047659
F 69.081018 38.605632 56.036015
F 69.081018 46.326906 56.036015
F 60.223425 51.482340 52.407311
F 60.223425 36.039793 52.407311
F 60.223425 43.761067 52.407311
F 69.082118 51.476069 52.396205
F 69.082118 36.033522 52.396205
F 69.082118 43.754796 52.396205
F 60.210950 51.480498 55.129830
F 60.210950 36.037951 55.129830
F 60.210950 43.759225 55.129830
F 69.080929 51.475881 55.125058
F 69.080929 36.033334 55.125058
F 69.080929 43.754608 55.125058
F 60.199392 38.602244 58.770895
F 60.199392 46.323518 58.770895
F 69.079774 38.605828 58.765055
F 69.079774 46.327102 58.765055
F 62.405222 47.616449 62.408588
F 62.405222 39.895175 62.408588
F 71.306524 47.614677 62.404802
F 71.306524 39.893403 62.404802
F 62.405373 50.186320 63.320471
F 62.405373 42.465047 63.320471
F 71.306522 50.188123 63.314940
F 71.306522 42.466850 63.314940
F 62.413353 47.617687 59.682164
F 62.413353 39.896414 59.682163
F 71.307030 47.614765 59.675204
F 71.307030 39.893491 59.675204
F 55.757230 38.600963 63.305741
F 55.757230 46.322237 63.305741
F 64.627623 38.605002 63.317883
F 64.627623 46.326275 63.317883
F 55.781711 51.479700 59.675857
F 55.781711 36.037153 59.675857
F 55.781711 43.758427 59.675857
F 64.631826 51.477095 59.678667
F 64.631826 36.034548 59.678667
F 64.631826 43.755822 59.678667
F 55.759091 51.477903 62.393508
F 55.759091 36.035356 62.393508
F 55.759091 43.756630 62.393508
F 64.627055 51.476332 62.406345
F 64.627055 36.033785 62.406345
F 64.627055 43.755059 62.406345
F 57.974731 47.620360 62.410010
F 57.974731 39.899087 62.410010
F 66.852008 47.615185 62.405372
F 66.852008 39.893911 62.405372
F 57.968700 50.186782 63.323767
F 57.968700 42.465509 63.323767
F 66.852109 50.187559 63.316082
F 66.852109 42.466285 63.316082
F 57.990431 47.620233 59.687861
F 57.990431 39.898960 59.687861
F 66.854449 47.615587 59.676716
F 66.854449 39.894313 59.676716
F 60.186989 38.604059 63.325536
F 60.186989 46.325332 63.325536
F 69.078776 38.606006 63.315325
F 69.078776 46.327279 63.315325
F 60.199502 51.479953 59.686661
F 60.199502 36.037406 59.686661
F 60.199502 43.758679 59.686661
F 69.079832 51.475690 59.675692
F 69.079832 36.033143 59.675691
F 69.079832 43.754416 59.675692
F 60.186396 51.478811 62.411276
F 60.186396 36.036264 62.411276
F 60.186396 43.757538 62.411276
F 69.078647 51.475496 62.404947
F 69.078647 36.032949 62.404947
F 69.078647 43.754222 62.404947
F 53.658282 50.176391 51.481686
F 53.658282 42.455117 51.481686
F 53.649045 47.624343 52.402157
F 53.649045 39.903069 52.402157
F 53.619644 47.621971 55.117284
F 53.619644 39.900698 55.117284
F 53.589320 50.177819 58.739578
F 53.589320 42.456546 58.739578
F 53.610080 50.180636 56.025623
F 53.610080 42.459363 56.025622
F 53.572572 39.892899 59.642797
F 53.572572 47.614172 59.642797
F 53.529475 42.446466 63.243791
F 53.529475 50.167739 63.243791
F 53.547075 39.871532 62.361129
F 53.547074 47.592805 62.361131
F 62.392858 55.336352 4.171853
F 62.392858 63.057626 4.171853
F 71.305881 55.335824 4.167355
F 71.305881 63.057098 4.167355
F 62.385338 57.910107 7.813076
F 62.385338 65.631380 7.813076
F 71.305381 57.909608 7.807295
F 71.305381 65.630882 7.807295
F 62.393991 57.908976 5.083129
F 62.393991 65.630249 5.083129
F 71.305912 57.909514 5.077385
F 71.305912 65.630788 5.077385
F 62.399904 55.338143 1.442958
F 62.399904 63.059417 1.442958
F 71.306241 55.335886 1.437547
F 71.306241 63.057159 1.437547
F 55.714384 54.037995 5.086720
F 55.714384 61.759268 5.086720
F 64.620812 54.048639 5.079949
F 64.620812 61.769913 5.079949
F 55.756034 59.221227 1.430466
F 55.756034 66.942502 1.430466
F 64.625566 59.197697 1.440321
F 64.625566 66.918971 1.440321
F 55.727933 59.214886 4.146660
F 55.727933 66.936160 4.146660
F 64.620722 59.196681 4.169516
F 64.620722 66.917955 4.169516
F 55.700232 54.034673 7.802523
F 55.700232 61.755947 7.802523
F 64.615926 54.049357 7.810036
F 64.615926 61.770630 7.810036
F 57.937604 55.337658 4.177538
F 57.937604 63.058932 4.177538
F 66.848641 55.335911 4.168146
F 66.848641 63.057184 4.168146
F 57.922183 57.911206 7.818730
F 57.922183 65.632480 7.818730
F 66.846304 57.909781 7.808437
F 66.846304 65.631055 7.808437
F 57.937151 57.912962 5.085757
F 57.937151 65.634236 5.085757
F 66.848932 57.909349 5.078465
F 66.848932 65.630623 5.078465
F 57.951016 55.344477 1.447472
F 57.951017 63.065751 1.447472
F 66.850585 55.336244 1.438592
F 66.850585 63.057517 1.438592
F 60.165562 54.049807 5.086397
F 60.165562 61.771080 5.086397
F 69.077233 54.048834 5.077695
F 69.077233 61.770108 5.077695
F 60.183782 59.202920 1.447936
F 60.183782 66.924194 1.447936
F 69.078182 59.196674 1.437887
F 69.078182 66.917948 1.437887
F 60.167465 59.197938 4.176128
F 60.167465 66.919212 4.176128
F 69.077181 59.196503 4.167586
F 69.077181 66.917777 4.167586
F 60.153484 54.050129 7.817081
F 60.153484 61.771403 7.817081
F 69.076006 54.049037 7.807640
F 69.076006 61.770311 7.807640
F 62.375922 55.334036 11.453937
F 62.375922 63.055310 11.453937
F 71.304858 55.335632 11.447213
F 71.304858 63.056906 11.447213
F 62.366963 57.912470 15.094187
F 62.366963 65.633744 15.094187
F 71.304365 57.909802 15.087105
F 71.304365 65.631076 15.087105
F 62.376553 57.911089 12.361571
F 62.376553 65.632363 12.361571
F 71.304886 57.909708 12.356958
F 71.304886 65.630982 12.356958
F 62.385689 55.335431 8.722589
F 62.385689 63.056705 8.722589
F 71.305408 55.335731 8.717184
F 71.305408 63.057005 8.717184
F 55.664863 54.040615 12.380441
F 55.664863 61.761889 12.380441
F 64.611313 54.049946 12.358990
F 64.611313 61.771220 12.358990
F 55.700508 59.209027 8.740322
F 55.700508 66.930301 8.740322
F 64.616505 59.196180 8.719705
F 64.616506 66.917454 8.719705
F 55.666635 59.206266 11.456586
F 55.666636 66.927541 11.456586
F 64.610845 59.195288 11.450555
F 64.610845 66.916561 11.450555
F 55.630894 54.042932 15.099865
F 55.630893 61.764206 15.099865
F 64.605910 54.050764 15.090670
F 64.605909 61.772037 15.090670
F 57.898147 55.332450 11.463026
F 57.898147 63.053724 11.463026
F 66.843662 55.335139 11.448608
F 66.843662 63.056413 11.448608
F 57.874369 57.915004 15.106161
F 57.874369 65.636278 15.106161
F 66.841170 57.910600 15.088634
F 66.841170 65.631874 15.088634
F 57.897597 57.912900 12.370091
F 57.897597 65.634174 12.370091
F 66.843852 57.910175 12.357692
F 66.843852 65.631449 12.357692
F 57.919318 55.334061 8.728254
F 57.919318 63.055335 8.728254
F 66.846455 55.335579 8.718141
F 66.846455 63.056853 8.718141
F 60.139083 54.051308 12.365477
F 60.139083 61.772582 12.365477
F 69.074880 54.049246 12.357153
F 69.074880 61.770519 12.357153
F 60.154545 59.195763 8.726375
F 60.154545 66.917037 8.726375
F 69.076111 59.196312 8.717468
F 69.076111 66.917586 8.717468
F 60.138305 59.193719 11.458874
F 60.138305 66.914993 11.458874
F 69.074783 59.196088 11.447655
F 69.074783 66.917362 11.447655
F 60.123012 54.053319 15.099727
F 60.123012 61.774593 15.099727
F 69.073624 54.049455 15.087595
F 69.073624 61.770729 15.087595
F 62.401557 57.908931 0.530714
F 62.401557 65.630205 0.530714
F 71.306265 57.909435 0.527441
F 71.306265 65.630709 0.527441
F 62.367517 55.333127 15.999786
F 62.367517 63.054401 15.999786
F 71.304390 55.335538 15.996712
F 71.304390 63.056812 15.996712
F 55.628105 59.200953 16.015413
F 55.628105 66.922227 16.015413
F 64.606350 59.194675 15.997941
F 64.606350 66.915949 15.997941
F 55.735846 54.057210 0.510007
F 55.735848 61.778483 0.510007
F 64.623783 54.048454 0.529160
F 64.623783 61.769728 0.529160
F 57.969258 57.913124 0.532103
F 57.969258 65.634398 0.532103
F 66.850816 57.909041 0.527937
F 66.850816 65.630315 0.527937
F 57.873657 55.329809 16.007653
F 57.873657 63.051083 16.007653
F 66.841333 55.334758 15.997074
F 66.841333 63.056032 15.997074
F 60.124131 59.192427 16.003270
F 60.124131 66.913701 16.003270
F 69.073711 59.195889 15.996789
F 69.073711 66.917163 15.996789
F 60.174708 54.051337 0.535236
F 60.174708 61.772610 0.535236
F 69.077960 54.048692 0.527611
F 69.077960 61.769965 0.527611
F 55.714384 69.480542 5.086720
F 64.620812 69.491187 5.079949
F 55.700232 69.477221 7.802523
F 53.634174 65.586699 0.430002
F 64.623783 69.491001 0.529160
F 53.634174 57.865421 0.430003
F 53.512995 65.635817 5.060890
F 55.664863 69.483163 12.380441
F 53.512995 57.914542 5.060890
F 55.630894 69.485480 15.099865
F 53.499760 55.324980 4.129543
F 53.499760 63.046255 4.129545
F 69.077960 69.491239 0.527611
F 69.077233 69.491382 5.077695
F 62.354023 55.331186 26.004806
F 62.354023 63.052460 26.004806
F 71.303811 55.335427 26.006383
F 71.303811 63.056700 26.006383
F 62.384413 57.909911 29.637393
F 62.384413 65.631184 29.637393
F 71.305220 57.909644 29.645925
F 71.305220 65.630918 29.645925
F 62.352149 57.914559 26.904738
F 62.352149 65.635833 26.904738
F 71.303734 57.909926 26.915743
F 71.303734 65.631200 26.915743
F 62.352836 55.331135 23.271282
F 62.352836 63.052408 23.271282
F 71.303662 55.335403 23.276096
F 71.303662 63.056677 23.276096
F 55.552561 54.053778 26.884534
F 55.552561 61.775052 26.884534
F 64.599099 54.051794 26.910512
F 64.599099 61.773068 26.910512
F 55.559815 59.192878 23.275506
F 55.559816 66.914152 23.275506
F 64.598378 59.193511 23.273512
F 64.598378 66.914785 23.273512
F 55.531867 59.185289 26.004564
F 55.531867 66.906563 26.004564
F 64.598871 59.193561 26.005953
F 64.598871 66.914834 26.005953
F 55.690775 54.041462 29.608463
F 55.690775 61.762736 29.608463
F 64.614312 54.049521 29.642343
F 64.614312 61.770794 29.642343
F 57.828961 55.324370 26.001511
F 57.828961 63.045643 26.001511
F 66.838084 55.334230 26.006329
F 66.838084 63.055503 26.006329
F 57.925551 57.910975 29.622020
F 57.925551 65.632249 29.622020
F 66.845657 57.909853 29.644423
F 66.845657 65.631127 29.644423
F 57.823421 57.920888 26.886596
F 57.823421 65.642162 26.886596
F 66.837633 57.911211 26.913374
F 66.837633 65.632485 26.913374
F 57.831151 55.325357 23.264424
F 57.831151 63.046631 23.264424
F 66.837499 55.334146 23.274895
F 66.837499 63.055420 23.274895
F 60.098241 54.056133 26.896871
F 60.098241 61.777407 26.896871
F 69.072183 54.049716 26.915033
F 69.072183 61.770990 26.915033
F 60.097621 59.189338 23.268674
F 60.097621 66.910612 23.268674
F 69.071933 59.195582 23.275688
F 69.071933 66.916856 23.275688
F 60.095343 59.188434 26.003801
F 60.095343 66.909708 26.003801
F 69.072169 59.195616 26.006415
F 69.072169 66.916890 26.006415
F 60.150386 54.050159 29.630689
F 60.150386 61.771432 29.630689
F 69.075520 54.049137 29.645545
F 69.075520 61.770411 29.645545
F 62.381795 55.335000 30.547953
F 62.381795 63.056274 30.547953
F 71.305117 55.335677 30.555815
F 71.305117 63.056951 30.555815
F 55.713863 59.212553 30.541450
F 55.713863 66.933827 30.541450
F 64.614605 59.195878 30.552105
F 64.614605 66.917152 30.552105
F 57.917605 55.334678 30.533404
F 57.917605 63.055952 30.533404
F 66.845041 55.335359 30.554275
F 66.845041 63.056632 30.554275
F 60.154041 59.196750 30.542427
F 60.154041 66.918024 30.542427
F 69.075550 59.196220 30.555354
F 69.075550 66.917494 30.555354
F 62.358915 55.331883 18.733420
F 62.358915 63.053157 18.733420
F 71.303937 55.335456 18.726963
F 71.303937 63.056730 18.726963
F 62.352628 57.914390 22.370994
F 62.352628 65.635664 22.370994
F 71.303658 57.909940 22.366748
F 71.303657 65.631214 22.366748
F 62.359214 57.913285 19.636892
F 62.359214 65.634559 19.636892
F 71.303947 57.909885 19.636435
F 71.303947 65.631159 19.636435
F 55.592895 54.047926 19.649680
F 55.592895 61.769199 19.649680
F 64.601858 54.051315 19.636231
F 64.601858 61.772589 19.636231
F 55.596101 59.199448 18.738783
F 55.596101 66.920722 18.738783
F 64.601517 59.193925 18.730320
F 64.601517 66.915199 18.730320
F 55.560941 54.050257 22.377047
F 55.560940 61.771531 22.377047
F 64.598586 54.051844 22.368925
F 64.598586 61.773118 22.368925
F 57.851028 55.327816 18.745674
F 57.851028 63.049090 18.745674
F 66.838992 55.334392 18.728425
F 66.838992 63.055666 18.728425
F 57.830537 57.920699 22.379561
F 57.830537 65.641973 22.379561
F 66.837468 57.911214 22.367805
F 66.837468 65.632487 22.367805
F 57.850567 57.918081 19.640555
F 57.850567 65.639355 19.640555
F 66.839065 57.910944 19.636225
F 66.839065 65.632218 19.636225
F 60.109880 54.054543 19.637878
F 60.109880 61.775817 19.637878
F 69.072673 54.049631 19.636324
F 69.072673 61.770904 19.636324
F 60.109011 59.190310 18.738776
F 60.109011 66.911584 18.738776
F 69.072604 59.195702 18.727451
F 69.072604 66.916976 18.727451
F 60.098239 54.056188 22.373734
F 60.098239 61.777462 22.373734
F 69.071972 54.049753 22.367105
F 69.071972 61.771026 22.367105
F 53.512316 63.066601 30.567425
F 53.512315 55.345326 30.567425
F 55.690775 69.484010 29.608463
F 53.552047 65.588951 29.604062
F 53.552047 57.867676 29.604062
F 55.592895 69.490474 19.649680
F 62.433311 55.341155 47.838679
F 62.433311 63.062428 47.838679
F 71.308394 55.336283 47.844938
F 71.308394 63.057557 47.844938
F 62.432971 57.903997 48.759454
F 62.432971 65.625271 48.759454
F 71.308374 57.909057 48.755693
F 71.308374 65.630331 48.755693
F 62.431445 55.340999 45.113229
F 62.431445 63.062273 45.113229
F 71.308192 55.336247 45.115547
F 71.308192 63.057521 45.115547
F 55.866048 54.036209 48.771224
F 55.866048 61.757483 48.771224
F 64.643139 54.045453 48.757945
F 64.643139 61.766726 48.757945
F 55.878211 59.216250 45.117667
F 55.878211 66.937525 45.117667
F 64.641573 59.199628 45.114672
F 64.641573 66.920902 45.114672
F 55.867646 59.211625 47.834204
F 55.867646 66.932899 47.834204
F 64.643228 59.199853 47.841541
F 64.643228 66.921127 47.841541
F 58.044534 55.347224 47.831727
F 58.044534 63.068498 47.831727
F 66.860527 55.337766 47.843359
F 66.860527 63.059040 47.843359
F 58.044657 57.897914 48.767386
F 58.044657 65.619188 48.767386
F 66.860418 57.907572 48.756801
F 66.860418 65.628846 48.756801
F 58.048087 55.350390 45.110198
F 58.048087 63.071664 45.110198
F 66.859628 55.337625 45.115307
F 66.859628 63.058899 45.115307
F 60.232855 54.040349 48.762400
F 60.232855 61.761622 48.762400
F 69.082830 54.047873 48.756104
F 69.082830 61.769147 48.756104
F 60.230343 59.204422 45.110365
F 60.230343 66.925696 45.110365
F 69.082362 59.197387 45.115525
F 69.082362 66.918661 45.115525
F 60.232806 59.204355 47.834415
F 60.232806 66.925629 47.834415
F 69.082844 59.197462 47.844403
F 69.082844 66.918736 47.844403
F 62.388321 55.335778 33.279411
F 62.388321 63.057052 33.279411
F 71.305465 55.335742 33.285850
F 71.305465 63.057016 33.285850
F 62.392951 57.909022 36.919000
F 62.392951 65.630296 36.919001
F 71.305776 57.909533 36.925636
F 71.305776 65.630807 36.925636
F 62.387841 57.909606 34.189889
F 62.387841 65.630880 34.189890
F 71.305454 57.909590 34.195764
F 71.305454 65.630864 34.195764
F 55.706801 54.040919 34.189800
F 55.706801 61.762193 34.189799
F 64.617030 54.049123 34.192970
F 64.617030 61.770397 34.192970
F 55.705450 59.205431 33.263750
F 55.705450 66.926706 33.263750
F 64.617841 59.196349 33.282984
F 64.617841 66.917623 33.282984
F 55.706134 54.041999 36.908509
F 55.706135 61.763272 36.908509
F 64.620112 54.048722 36.922596
F 64.620112 61.769996 36.922596
F 57.929108 55.334463 33.268640
F 57.929108 63.055737 33.268640
F 66.846964 55.335664 33.284770
F 66.846964 63.056938 33.284770
F 57.936159 57.910106 36.909850
F 57.936159 65.631380 36.909850
F 66.848506 57.909418 36.924411
F 66.848506 65.630692 36.924411
F 57.929774 57.910018 34.179749
F 57.929774 65.631292 34.179749
F 66.846838 57.909658 34.194671
F 66.846838 65.630932 34.194671
F 60.158053 54.049262 34.184957
F 60.158053 61.770536 34.184957
F 69.076177 54.048999 34.195436
F 69.076177 61.770273 34.195436
F 60.160044 59.196563 33.274461
F 60.160044 66.917837 33.274461
F 69.076331 59.196354 33.285548
F 69.076331 66.917628 33.285548
F 60.164496 54.048868 36.913997
F 60.164496 61.770142 36.913997
F 69.076944 54.048879 36.925285
F 69.076944 61.770153 36.925285
F 62.402679 55.337707 40.555137
F 62.402680 63.058981 40.555137
F 71.306399 55.335923 40.565233
F 71.306399 63.057197 40.565233
F 62.431708 57.903983 44.192383
F 62.431708 65.625256 44.192383
F 71.308224 57.909091 44.204824
F 71.308224 65.630365 44.204824
F 62.403241 57.907977 41.466338
F 62.403241 65.629251 41.466338
F 71.306388 57.909409 41.475301
F 71.306388 65.630683 41.475301
F 62.391260 55.336011 37.827832
F 62.391260 63.057285 37.827832
F 71.305703 55.335799 37.835529
F 71.305703 63.057073 37.835529
F 55.746230 54.032544 41.456298
F 55.746230 61.753817 41.456298
F 64.625407 54.048086 41.470812
F 64.625407 61.769360 41.470812
F 55.710547 59.202234 37.817462
F 55.710547 66.923509 37.817462
F 64.619831 59.196628 37.831887
F 64.619831 66.917902 37.831887
F 55.749400 59.202208 40.531933
F 55.749400 66.923482 40.531933
F 64.626829 59.197713 40.560185
F 64.626829 66.918987 40.560185
F 55.873066 54.034980 44.170611
F 55.873066 61.756254 44.170611
F 64.642340 54.045467 44.198268
F 64.642340 61.766740 44.198268
F 57.957250 55.334199 40.541244
F 57.957250 63.055473 40.541244
F 66.851494 55.336411 40.563107
F 66.851494 63.057685 40.563107
F 58.043044 57.898934 44.170074
F 58.043044 65.620208 44.170074
F 66.859799 57.907665 44.202003
F 66.859799 65.628939 44.202003
F 57.967215 57.905683 41.446794
F 57.967215 65.626957 41.446794
F 66.851469 57.908938 41.473562
F 66.851469 65.630212 41.473562
F 57.934393 55.334461 37.814817
F 57.934393 63.055735 37.814817
F 66.848071 55.335869 37.834059
F 66.848071 63.057142 37.834059
F 60.180364 54.047101 41.458054
F 60.180364 61.768374 41.458053
F 69.078287 54.048632 41.474727
F 69.078287 61.769906 41.474727
F 60.164322 59.196836 37.820694
F 60.164322 66.918110 37.820694
F 69.076892 59.196477 37.835092
F 69.076892 66.917751 37.835092
F 60.184882 59.199461 40.546422
F 60.184882 66.920735 40.546422
F 69.078574 59.196756 40.564551
F 69.078574 66.918030 40.564552
F 60.232173 54.040586 44.182619
F 60.232173 61.761860 44.182619
F 69.082532 54.047928 44.203857
F 69.082532 61.769202 44.203857
F 64.643139 69.488000 48.757945
F 60.180364 69.489648 41.458054
F 55.706801 69.483467 34.189799
F 53.515883 65.614576 34.203152
F 60.232173 69.483133 44.182619
F 55.706134 69.484546 36.908509
F 53.534800 55.330985 40.549643
F 53.534801 63.052259 40.549643
F 53.515883 57.893301 34.203152
F 55.746230 69.475091 41.456298
F 64.625407 69.490634 41.470812
F 64.642340 69.488014 44.198268
F 53.699550 55.354323 47.832448
F 53.699550 63.075597 47.832448
F 53.691841 57.898488 48.766731
F 53.691841 65.619762 48.766731
F 53.730403 55.363528 45.119244
F 53.730403 63.084802 45.119245
F 53.705709 57.908013 44.188739
F 53.705709 65.629287 44.188740
F 60.232855 69.482896 48.762400
F 53.515000 55.354084 33.266138
F 53.515001 63.075359 33.266138
F 53.513260 57.888386 36.904504
F 53.514763 63.070514 37.847004
F 53.514763 55.349240 37.847004
F 53.598893 65.585012 41.489619
F 53.598892 57.863737 41.489619
F 53.513261 65.609661 36.904504
F 55.866048 69.478757 48.771224
F 69.082532 69.490476 44.203857
F 69.082830 69.490421 48.756104
F 55.873066 69.477528 44.170611
F 69.076944 69.491427 36.925285
F 60.164496 69.491416 36.913997
F 69.078286 69.491179 41.474727
F 64.620112 69.491270 36.922596
F 62.427462 57.904942 51.484274
F 62.427462 65.626215 51.484274
F 71.308032 57.909117 51.485035
F 71.308032 65.630390 51.485035
F 55.839880 54.038143 51.488041
F 55.839880 61.759417 51.488041
F 64.640076 54.045942 51.484428
F 64.640076 61.767215 51.484428
F 58.027272 57.900534 51.487246
F 58.027272 65.621807 51.487246
F 66.858884 57.907813 51.484636
F 66.858884 65.629086 51.484636
F 60.222643 54.042285 51.485168
F 60.222643 61.763559 51.485167
F 69.082070 54.047997 51.484872
F 69.082070 61.769271 51.484872
F 62.420067 55.339526 55.127262
F 62.420067 63.060799 55.127262
F 71.307520 55.336133 55.125020
F 71.307520 63.057407 55.125020
F 62.412527 57.906788 58.768435
F 62.412527 65.628061 58.768435
F 71.306982 57.909306 58.764936
F 71.306982 65.630580 58.764936
F 62.420762 57.905516 56.042974
F 62.420762 65.626789 56.042974
F 71.307551 57.909207 56.035445
F 71.307551 65.630481 56.035445
F 62.427841 55.340696 52.402424
F 62.427841 63.061969 52.402424
F 71.308059 55.336226 52.395629
F 71.308059 63.057499 52.395629
F 55.808997 54.041113 56.048200
F 55.808997 61.762386 56.048200
F 64.636185 54.046419 56.039289
F 64.636185 61.767692 56.039289
F 55.837476 59.207104 52.414002
F 55.837476 66.928378 52.414002
F 64.640297 59.199461 52.399248
F 64.640297 66.920735 52.399248
F 55.813881 59.205270 55.130648
F 55.813881 66.926544 55.130648
F 64.635797 59.198805 55.125873
F 64.635797 66.920078 55.125873
F 55.790946 54.041055 58.764984
F 55.790946 61.762328 58.764984
F 64.631453 54.047143 58.766369
F 64.631453 61.768417 58.766369
F 58.008758 55.343031 55.132614
F 58.008758 63.064305 55.132614
F 66.856592 55.337183 55.125259
F 66.856592 63.058457 55.125259
F 57.992221 57.903838 58.772190
F 57.992221 65.625112 58.772190
F 66.854206 57.908522 58.765436
F 66.854206 65.629795 58.765436
F 58.008507 57.902260 56.051854
F 58.008507 65.623534 56.051854
F 66.856780 57.908134 56.037173
F 66.856780 65.629407 56.037173
F 58.026992 55.345111 52.412904
F 58.026992 63.066385 52.412904
F 66.859003 55.337540 52.397310
F 66.859003 63.058814 52.397310
F 60.211445 54.043122 56.047659
F 60.211445 61.764395 56.047659
F 69.081018 54.048179 56.036015
F 69.081018 61.769453 56.036015
F 60.223425 59.203613 52.407311
F 60.223425 66.924887 52.407311
F 69.082118 59.197343 52.396205
F 69.082118 66.918617 52.396205
F 60.210950 59.201772 55.129830
F 60.210950 66.923046 55.129830
F 69.080929 59.197155 55.125058
F 69.080929 66.918429 55.125058
F 60.199392 54.044791 58.770895
F 60.199392 61.766065 58.770895
F 69.079774 54.048375 58.765055
F 69.079774 61.769649 58.765055
F 62.405222 55.337722 62.408588
F 62.405222 63.058996 62.408588
F 71.306524 55.335950 62.404802
F 71.306524 63.057224 62.404802
F 62.405373 57.907594 63.320470
F 62.405373 65.628867 63.320470
F 71.306522 57.909396 63.314940
F 71.306522 65.630670 63.314940
F 62.413353 55.338960 59.682163
F 62.413353 63.060234 59.682163
F 71.307030 55.336038 59.675204
F 71.307030 63.057312 59.675204
F 55.757230 54.043510 63.305741
F 55.757230 61.764784 63.305741
F 64.627623 54.047549 63.317883
F 64.627623 61.768822 63.317883
F 55.781711 59.200974 59.675857
F 55.781711 66.922248 59.675857
F 64.631826 59.198369 59.678667
F 64.631826 66.919643 59.678667
F 55.759091 59.199176 62.393508
F 55.759091 66.920450 62.393508
F 64.627055 59.197606 62.406345
F 64.627055 66.918880 62.406345
F 57.974731 55.341633 62.410010
F 57.974731 63.062907 62.410010
F 66.852008 55.336458 62.405372
F 66.852008 63.057732 62.405372
F 57.968700 57.908056 63.323767
F 57.968700 65.629330 63.323767
F 66.852109 57.908832 63.316082
F 66.852109 65.630106 63.316082
F 57.990431 55.341506 59.687861
F 57.990431 63.062780 59.687861
F 66.854449 55.336860 59.676716
F 66.854449 63.058134 59.676716
F 60.186989 54.046605 63.325536
F 60.186989 61.767879 63.325536
F 69.078776 54.048552 63.315325
F 69.078776 61.769826 63.315325
F 60.199502 59.201226 59.686661
F 60.199502 66.922500 59.686661
F 69.079832 59.196963 59.675691
F 69.079832 66.918237 59.675692
F 60.186396 59.200084 62.411276
F 60.186396 66.921358 62.411276
F 69.078647 59.196769 62.404947
F 69.078647 66.918043 62.404947
F 64.640076 69.488489 51.484428
F 60.222643 69.484833 51.485168
F 64.636185 69.488966 56.039289
F 64.631453 69.489691 58.766369
F 60.211445 69.485669 56.047659
F 60.199392 69.487339 58.770895
F 64.627623 69.490096 63.317883
F 60.186989 69.489153 63.325536
F 53.658282 57.897664 51.481686
F 53.658282 65.618938 51.481686
F 53.649045 55.345616 52.402157
F 53.649045 63.066890 52.402157
F 53.619644 55.343245 55.117285
F 53.619644 63.064518 55.117284
F 53.589320 57.899093 58.739578
F 53.589320 65.620367 58.739578
F 53.610080 57.901910 56.025623
F 53.610080 65.623184 56.025622
F 53.547074 55.314077 62.361133
F 53.572572 63.056719 59.642797
F 53.572572 55.335445 59.642798
F 53.529476 65.610287 63.243791
F 53.529475 57.889012 63.243791
F 53.547075 63.035353 62.361129
F 55.839880 69.480691 51.488041
F 69.082070 69.490545 51.484872
F 55.808997 69.483660 56.048200
F 55.790946 69.483602 58.764984
F 69.081018 69.490727 56.036015
F 69.079774 69.490923 58.765055
F 55.757230 69.486058 63.305741
F 69.078776 69.491100 63.315325
F 80.221503 1.286873 4.167236
F 80.221503 9.008147 4.167236
F 80.221503 16.729420 4.167236
F 89.137819 1.286787 4.167278
F 89.137819 9.008060 4.167278
F 89.137819 16.729334 4.167278
F 80.221494 3.860640 7.807082
F 80.221494 11.581913 7.807082
F 89.137783 3.860716 7.807123
F 89.137783 11.581989 7.807123
F 80.221503 3.860638 5.077193
F 80.221503 11.581911 5.077193
F 89.137827 3.860722 5.077125
F 89.137827 11.581996 5.077125
F 80.221507 1.286874 1.437349
F 80.221507 9.008147 1.437349
F 80.221507 16.729421 1.437349
F 89.137909 1.286770 1.437265
F 89.137909 9.008044 1.437265
F 89.137909 16.729317 1.437265
F 82.450474 7.721281 5.077188
F 82.450474 15.442555 5.077188
F 77.992569 15.442541 0.527390
F 73.534734 7.721257 5.077259
F 73.534734 15.442531 5.077259
F 84.679481 1.286854 15.996713
F 82.450475 5.147503 1.437344
F 82.450475 12.868777 1.437344
F 73.534870 5.147555 1.437422
F 73.534870 12.868828 1.437422
F 82.450473 5.147503 4.167240
F 82.450473 12.868777 4.167240
F 73.534721 5.147526 4.167273
F 73.534721 12.868800 4.167273
F 82.450470 7.721281 7.807084
F 82.450470 15.442555 7.807084
F 77.992569 7.721268 0.527390
F 73.534521 7.721298 7.807156
F 73.534521 15.442572 7.807156
F 75.763670 11.581894 0.527391
F 84.679488 1.286853 4.167248
F 84.679488 9.008127 4.167248
F 84.679488 16.729401 4.167248
F 75.763626 1.286881 4.167245
F 75.763626 9.008154 4.167245
F 75.763626 16.729428 4.167245
F 84.679483 3.860657 7.807092
F 84.679483 11.581930 7.807092
F 75.763551 3.860646 7.807103
F 75.763551 11.581919 7.807103
F 84.679488 3.860658 5.077179
F 84.679488 11.581931 5.077179
F 75.763626 3.860631 5.077214
F 75.763626 11.581904 5.077214
F 84.679496 1.286851 1.437333
F 84.679496 9.008124 1.437333
F 84.679496 16.729398 1.437333
F 75.763672 1.286891 1.437372
F 75.763672 9.008164 1.437372
F 75.763672 16.729438 1.437372
F 86.908585 7.721319 5.077160
F 86.908585 15.442593 5.077160
F 86.908613 15.442600 0.527421
F 77.992557 7.721271 5.077199
F 77.992557 15.442544 5.077199
F 86.908614 7.721327 0.527421
F 86.908616 5.147459 1.437312
F 86.908616 12.868733 1.437312
F 77.992569 5.147516 1.437356
F 77.992569 12.868790 1.437356
F 86.908586 5.147465 4.167264
F 86.908586 12.868738 4.167264
F 77.992554 5.147513 4.167237
F 77.992554 12.868787 4.167237
F 86.908572 7.721317 7.807106
F 86.908572 15.442590 7.807106
F 77.992487 12.868772 15.996722
F 77.992530 7.721276 7.807086
F 77.992530 15.442550 7.807086
F 77.992487 5.147498 15.996722
F 80.221489 1.286870 11.446927
F 80.221489 9.008143 11.446927
F 80.221489 16.729417 11.446927
F 89.137769 1.286799 11.446970
F 89.137769 9.008073 11.446970
F 89.137769 16.729346 11.446970
F 80.221482 3.860642 15.086772
F 80.221482 11.581916 15.086772
F 89.137764 3.860711 15.086815
F 89.137764 11.581984 15.086815
F 80.221489 3.860641 12.356880
F 80.221489 11.581914 12.356880
F 89.137771 3.860712 12.356830
F 89.137771 11.581985 12.356830
F 80.221495 1.286872 8.717037
F 80.221495 9.008145 8.717037
F 80.221495 16.729419 8.717037
F 89.137781 1.286797 8.716982
F 89.137781 9.008071 8.716982
F 89.137781 16.729344 8.716982
F 82.450469 7.721282 12.356876
F 82.450469 15.442555 12.356876
F 86.908567 12.868742 15.996698
F 73.534332 7.721338 12.356899
F 73.534332 15.442612 12.356899
F 75.763670 3.860620 0.527391
F 82.450470 5.147503 8.717032
F 82.450470 12.868777 8.717032
F 73.534534 5.147487 8.717084
F 73.534534 12.868761 8.717084
F 82.450469 5.147503 11.446929
F 82.450469 12.868776 11.446929
F 73.534318 5.147445 11.447029
F 73.534318 12.868719 11.447029
F 82.450466 7.721282 15.086773
F 82.450466 15.442556 15.086773
F 86.908567 5.147469 15.996698
F 73.534127 7.721378 15.086894
F 73.534127 15.442651 15.086894
F 84.679496 11.581933 0.527409
F 84.679483 1.286854 11.446937
F 84.679483 9.008128 11.446936
F 84.679483 16.729401 11.446936
F 75.763481 1.286850 11.446958
F 75.763481 9.008124 11.446958
F 75.763481 16.729398 11.446958
F 84.679481 3.860657 15.086781
F 84.679481 11.581930 15.086781
F 75.763413 3.860675 15.086810
F 75.763413 11.581948 15.086810
F 84.679483 3.860657 12.356868
F 84.679483 11.581930 12.356868
F 75.763483 3.860661 12.356884
F 75.763483 11.581934 12.356884
F 84.679483 1.286854 8.717024
F 84.679483 9.008127 8.717024
F 84.679483 16.729401 8.717024
F 75.763555 1.286866 8.717051
F 75.763555 9.008139 8.717051
F 75.763555 16.729413 8.717051
F 86.908570 7.721316 12.356853
F 86.908570 15.442589 12.356853
F 75.763416 16.729383 15.996716
F 77.992510 7.721281 12.356881
F 77.992510 15.442555 12.356881
F 75.763416 9.008109 15.996716
F 86.908573 5.147468 8.717007
F 86.908573 12.868741 8.717007
F 77.992531 5.147508 8.717041
F 77.992531 12.868782 8.717041
F 86.908570 5.147468 11.446951
F 86.908570 12.868742 11.446951
F 77.992508 5.147503 11.446934
F 77.992508 12.868776 11.446934
F 86.908567 7.721316 15.086795
F 86.908567 15.442589 15.086795
F 75.763416 1.286836 15.996716
F 77.992486 7.721286 15.086781
F 77.992486 15.442560 15.086781
F 84.679481 16.729401 15.996713
F 80.221506 3.860637 0.527392
F 80.221506 11.581911 0.527392
F 89.137928 3.860749 0.527471
F 89.137928 11.582023 0.527471
F 80.221482 1.286869 15.996723
F 80.221482 9.008142 15.996723
F 80.221482 16.729416 15.996723
F 89.137764 1.286801 15.996676
F 89.137764 9.008074 15.996676
F 89.137764 16.729348 15.996676
F 82.450466 5.147503 15.996721
F 82.450466 12.868776 15.996721
F 73.534140 5.147407 15.996709
F 73.534140 12.868681 15.996709
F 82.450476 7.721281 0.527396
F 82.450476 15.442555 0.527396
F 84.679481 9.008128 15.996713
F 73.534851 7.721231 0.527406
F 73.534851 15.442505 0.527406
F 84.679496 3.860660 0.527409
F 86.908585 0.000046 5.077160
F 86.908614 0.000053 0.527421
F 86.908572 0.000044 7.807106
F 86.908567 0.000042 15.086795
F 86.908570 0.000043 12.356853
F 82.450474 0.000008 5.077188
F 82.450470 0.000008 7.807084
F 73.534127 0.000104 15.086894
F 73.534332 0.000065 12.356899
F 73.534521 0.000025 7.807156
F 82.450476 0.000008 0.527396
F 82.450466 0.000009 15.086773
F 82.450469 0.000008 12.356876
F 77.992530 0.000003 7.807086
F 77.992510 0.000008 12.356881
F 77.992486 0.000013 15.086781
F 80.221478 1.286868 26.006304
F 80.221478 9.008141 26.006304
F 80.221478 16.729415 26.006304
F 89.137770 1.286807 26.006397
F 89.137770 9.008081 26.006397
F 89.137770 16.729354 26.006397
F 80.221495 3.860641 29.646148
F 80.221495 11.581914 29.646148
F 89.137915 3.860757 29.646491
F 89.137915 11.582030 29.646491
F 80.221477 3.860644 26.916254
F 80.221477 11.581917 26.916254
F 89.137755 3.860713 26.916371
F 89.137755 11.581986 26.916371
F 80.221473 1.286867 23.276409
F 80.221473 9.008140 23.276409
F 80.221473 16.729414 23.276409
F 89.137759 1.286803 23.276387
F 89.137759 9.008077 23.276387
F 89.137759 16.729350 23.276387
F 82.450466 7.721282 26.916255
F 82.450466 15.442556 26.916255
F 77.992456 15.442566 22.366470
F 73.533912 7.721422 26.916075
F 73.533912 15.442696 26.916075
F 77.992469 7.721290 19.636562
F 82.450464 5.147502 23.276409
F 82.450464 12.868775 23.276409
F 73.533856 5.147352 23.276288
F 73.533856 12.868625 23.276288
F 82.450467 5.147502 26.006308
F 82.450467 12.868775 26.006308
F 73.533910 5.147360 26.006345
F 73.533910 12.868634 26.006345
F 82.450471 7.721281 29.646156
F 82.450471 15.442555 29.646156
F 77.992456 7.721293 22.366470
F 73.534438 7.721318 29.646085
F 73.534438 15.442592 29.646085
F 77.992469 15.442564 19.636562
F 84.679483 1.286855 26.006318
F 84.679483 9.008128 26.006318
F 84.679483 16.729402 26.006318
F 75.763346 1.286821 26.006319
F 75.763346 9.008094 26.006319
F 75.763346 16.729368 26.006319
F 84.679507 3.860664 29.646193
F 84.679507 11.581938 29.646193
F 75.763531 3.860651 29.646127
F 75.763531 11.581924 29.646127
F 84.679484 3.860658 26.916260
F 84.679484 11.581932 26.916260
F 75.763336 3.860692 26.916196
F 75.763336 11.581965 26.916196
F 84.679480 1.286854 23.276402
F 84.679480 9.008128 23.276402
F 84.679480 16.729401 23.276402
F 75.763318 1.286816 23.276369
F 75.763318 9.008089 23.276369
F 75.763318 16.729363 23.276369
F 86.908566 7.721316 26.916263
F 86.908566 15.442589 26.916263
F 86.908567 15.442589 22.366486
F 77.992466 7.721291 26.916241
F 77.992466 15.442565 26.916241
F 86.908567 7.721315 22.366486
F 86.908568 5.147468 23.276395
F 86.908568 12.868742 23.276395
F 77.992456 5.147492 23.276400
F 77.992456 12.868765 23.276400
F 86.908580 5.147464 26.006348
F 86.908580 12.868738 26.006348
F 77.992465 5.147493 26.006307
F 77.992465 12.868767 26.006307
F 86.908595 7.721317 29.646246
F 86.908595 15.442590 29.646246
F 77.992468 12.868767 18.726627
F 77.992522 7.721279 29.646142
F 77.992522 15.442552 29.646142
F 77.992468 5.147494 18.726627
F 80.221492 1.286871 30.556102
F 80.221492 9.008144 30.556102
F 80.221492 16.729418 30.556102
F 89.137772 1.286792 30.556387
F 89.137772 9.008065 30.556387
F 89.137772 16.729339 30.556387
F 82.450474 5.147502 30.556111
F 82.450474 12.868775 30.556111
F 73.534445 5.147470 30.556006
F 73.534445 12.868744 30.556006
F 84.679485 1.286851 30.556124
F 84.679485 9.008125 30.556124
F 84.679485 16.729398 30.556124
F 75.763518 1.286858 30.556073
F 75.763518 9.008131 30.556073
F 75.763518 16.729405 30.556072
F 86.908610 5.147461 30.556221
F 86.908610 12.868734 30.556221
F 77.992523 5.147506 30.556096
F 77.992523 12.868780 30.556096
F 80.221478 1.286868 18.726617
F 80.221477 9.008141 18.726617
F 80.221477 16.729415 18.726617
F 89.137762 1.286801 18.726660
F 89.137762 9.008074 18.726660
F 89.137762 16.729348 18.726660
F 80.221473 3.860644 22.366461
F 80.221473 11.581918 22.366461
F 89.137764 3.860713 22.366513
F 89.137764 11.581986 22.366513
F 80.221477 3.860644 19.636566
F 80.221477 11.581917 19.636566
F 89.137762 3.860710 19.636525
F 89.137762 11.581983 19.636525
F 82.450466 7.721282 19.636565
F 82.450466 15.442556 19.636565
F 86.908567 12.868742 18.726640
F 73.533970 7.721411 19.636508
F 73.533970 15.442684 19.636508
F 73.533970 0.000137 19.636508
F 82.450466 5.147502 18.726618
F 82.450466 12.868776 18.726618
F 73.533960 5.147372 18.726748
F 73.533960 12.868646 18.726748
F 82.450464 7.721283 22.366462
F 82.450464 15.442556 22.366462
F 86.908567 5.147469 18.726640
F 73.533860 7.721433 22.366572
F 73.533860 15.442706 22.366572
F 73.533860 0.000159 22.366572
F 84.679482 1.286854 18.726625
F 84.679482 9.008128 18.726625
F 84.679482 16.729401 18.726625
F 75.763355 1.286824 18.726659
F 75.763355 9.008097 18.726659
F 75.763355 16.729371 18.726659
F 84.679481 3.860657 22.366470
F 84.679481 11.581931 22.366470
F 75.763318 3.860695 22.366498
F 75.763318 11.581969 22.366498
F 84.679482 3.860657 19.636557
F 84.679482 11.581930 19.636557
F 75.763356 3.860688 19.636545
F 75.763356 11.581961 19.636545
F 86.908567 7.721315 19.636543
F 86.908567 15.442589 19.636543
F 86.908566 0.000042 26.916263
F 86.908567 0.000042 22.366486
F 86.908567 0.000042 19.636543
F 86.908595 0.000043 29.646246
F 82.450466 0.000009 26.916255
F 73.534438 0.000045 29.646085
F 73.533912 0.000149 26.916075
F 77.992522 0.000005 29.646142
F 82.450466 0.000009 19.636565
F 77.992466 0.000018 26.916241
F 82.450464 0.000009 22.366462
F 77.992469 0.000017 19.636562
F 82.450471 0.000008 29.646156
F 77.992456 0.000020 22.366470
F 80.221562 1.286877 47.845362
F 80.221562 9.008150 47.845362
F 80.221562 16.729424 47.845362
F 89.138984 1.286581 47.845335
F 89.138984 9.007855 47.845335
F 89.138984 16.729128 47.845335
F 80.221573 3.860637 48.755323
F 80.221573 11.581910 48.755323
F 89.139498 3.861011 48.754835
F 89.139498 11.582285 48.754835
F 80.221580 1.286872 45.115475
F 80.221580 9.008145 45.115475
F 80.221580 16.729419 45.115475
F 89.140030 1.286404 45.114968
F 89.140030 9.007677 45.114968
F 89.140030 16.728951 45.114968
F 82.450553 7.721293 48.755305
F 82.450553 15.442567 48.755305
F 77.992687 15.442522 44.205491
F 73.535733 7.721059 48.755485
F 73.535733 15.442333 48.755485
F 77.992578 15.442544 41.475623
F 82.450577 5.147486 45.115458
F 82.450577 12.868759 45.115458
F 73.535650 5.147708 45.115527
F 73.535650 12.868981 45.115527
F 82.450581 5.147485 47.845378
F 82.450581 12.868758 47.845378
F 73.535732 5.147723 47.845194
F 73.535732 12.868997 47.845194
F 84.679684 1.286816 47.845377
F 84.679684 9.008089 47.845377
F 84.679684 16.729363 47.845377
F 75.763999 1.286957 47.845303
F 75.763999 9.008231 47.845303
F 75.763999 16.729504 47.845303
F 84.679769 3.860714 48.755244
F 84.679769 11.581988 48.755244
F 75.763997 3.860554 48.755386
F 75.763997 11.581827 48.755386
F 84.679853 1.286779 45.115393
F 84.679853 9.008053 45.115393
F 84.679853 16.729326 45.115393
F 75.763975 1.286951 45.115504
F 75.763975 9.008225 45.115504
F 75.763975 16.729499 45.115504
F 86.909100 7.721412 48.755159
F 86.909100 15.442685 48.755159
F 77.992687 7.721248 44.205491
F 77.992686 7.721245 48.755346
F 77.992686 15.442519 48.755346
F 86.909514 15.442777 44.205638
F 86.909296 5.147335 45.115307
F 86.909296 12.868609 45.115307
F 77.992679 5.147537 45.115489
F 77.992679 12.868810 45.115489
F 86.909289 5.147325 47.845425
F 86.909289 12.868598 47.845425
F 77.992688 5.147538 47.845346
F 77.992688 12.868811 47.845346
F 80.221513 1.286868 33.285997
F 80.221513 9.008141 33.285997
F 80.221513 16.729415 33.285997
F 89.139194 1.286541 33.286612
F 89.139194 9.007815 33.286612
F 89.139194 16.729088 33.286612
F 80.221529 3.860646 36.925840
F 80.221529 11.581919 36.925840
F 89.139885 3.861091 36.926280
F 89.139885 11.582365 36.926280
F 80.221530 3.860648 34.195942
F 80.221530 11.581921 34.195942
F 89.140117 3.861167 34.195863
F 89.140117 11.582440 34.195862
F 82.450531 7.721294 34.195950
F 82.450531 15.442567 34.195950
F 86.909514 7.721504 44.205638
F 73.534536 7.721294 34.195886
F 73.534537 15.442568 34.195886
F 77.992578 7.721270 41.475623
F 82.450588 5.147477 33.286025
F 82.450588 12.868751 33.286025
F 73.534556 5.147492 33.285951
F 73.534556 12.868765 33.285951
F 82.450619 7.721313 36.925872
F 82.450619 15.442587 36.925872
F 77.992588 12.868788 40.565664
F 73.534653 7.721272 36.925773
F 73.534653 15.442546 36.925773
F 86.909429 5.147303 37.835697
F 84.679686 1.286812 33.286077
F 84.679686 9.008086 33.286077
F 84.679686 16.729360 33.286077
F 75.763559 1.286866 33.285981
F 75.763559 9.008139 33.285981
F 75.763559 16.729413 33.285981
F 84.679805 3.860722 36.925909
F 84.679805 11.581995 36.925909
F 75.763597 3.860636 36.925816
F 75.763597 11.581910 36.925816
F 84.679830 3.860734 34.195916
F 84.679830 11.582007 34.195916
F 75.763560 3.860644 34.195930
F 75.763560 11.581918 34.195930
F 86.909111 7.721411 34.195996
F 86.909111 15.442685 34.195996
F 77.992588 5.147514 40.565664
F 77.992535 7.721277 34.195943
F 77.992535 15.442551 34.195943
F 86.909688 12.868520 40.565866
F 86.909538 5.147271 33.286293
F 86.909538 12.868544 33.286293
F 77.992542 5.147506 33.285990
F 77.992542 12.868780 33.285990
F 86.909699 7.721539 36.926115
F 86.909699 15.442813 36.926115
F 86.909688 5.147247 40.565866
F 77.992555 7.721277 36.925832
F 77.992555 15.442551 36.925832
F 77.992549 12.868782 37.835784
F 80.221541 1.286867 40.565680
F 80.221541 9.008140 40.565680
F 80.221541 16.729414 40.565680
F 89.139811 1.286439 40.565948
F 89.139811 9.007712 40.565948
F 89.139811 16.728986 40.565948
F 80.221567 3.860636 44.205516
F 80.221567 11.581910 44.205516
F 89.139466 3.861015 44.205611
F 89.139466 11.582288 44.205611
F 80.221555 3.860648 41.475624
F 80.221555 11.581921 41.475624
F 89.140436 3.861187 41.475162
F 89.140436 11.582460 41.475162
F 80.221544 1.286862 37.835783
F 80.221544 9.008135 37.835783
F 80.221544 16.729409 37.835783
F 89.140457 1.286323 37.835488
F 89.140457 9.007596 37.835488
F 89.140457 16.728870 37.835488
F 82.450585 7.721304 41.475614
F 82.450585 15.442578 41.475614
F 77.992549 5.147509 37.835784
F 73.534884 7.721223 41.475511
F 73.534884 15.442496 41.475511
F 86.909427 15.442748 41.475483
F 82.450576 5.147481 37.835777
F 82.450576 12.868754 37.835777
F 73.534647 5.147515 37.835703
F 73.534647 12.868789 37.835703
F 82.450625 5.147471 40.565706
F 82.450624 12.868745 40.565706
F 73.534930 5.147569 40.565514
F 73.534930 12.868842 40.565514
F 82.450611 7.721306 44.205540
F 82.450611 15.442580 44.205540
F 86.909429 12.868576 37.835697
F 73.535680 7.721073 44.205243
F 73.535680 15.442346 44.205243
F 86.909427 7.721475 41.475483
F 84.679809 1.286790 40.565732
F 84.679809 9.008063 40.565732
F 84.679809 16.729337 40.565732
F 75.763685 1.286893 40.565624
F 75.763685 9.008167 40.565624
F 75.763685 16.729440 40.565624
F 84.679759 3.860711 44.205551
F 84.679759 11.581984 44.205551
F 75.763977 3.860559 44.205423
F 75.763977 11.581833 44.205423
F 84.679913 3.860745 41.475552
F 84.679913 11.582019 41.475552
F 75.763686 3.860618 41.475597
F 75.763686 11.581891 41.475597
F 84.679906 1.286767 37.835730
F 84.679906 9.008040 37.835730
F 84.679906 16.729314 37.835730
F 75.763590 1.286873 37.835764
F 75.763590 9.008147 37.835764
F 75.763590 16.729420 37.835764
F 86.909100 0.000138 48.755159
F 86.909514 0.000230 44.205638
F 86.909427 0.000201 41.475483
F 86.909111 0.000138 34.195996
F 86.909699 0.000266 36.926115
F 82.450553 0.000020 48.755305
F 82.450611 0.000033 44.205540
F 82.450531 0.000021 34.195950
F 82.450619 0.000040 36.925872
F 73.534536 0.000021 34.195886
F 82.450585 0.000031 41.475614
F 77.992555 0.000004 36.925832
F 77.992535 0.000004 34.195943
F 80.221544 3.860633 51.485207
F 80.221544 11.581907 51.485207
F 89.138454 3.860836 51.485094
F 89.138454 11.582109 51.485094
F 82.450544 7.721293 51.485217
F 82.450544 15.442567 51.485217
F 77.992578 12.868792 62.404744
F 73.535585 7.721087 51.485131
F 73.535585 15.442361 51.485131
F 86.908649 15.442611 63.314660
F 84.679596 3.860678 51.485207
F 84.679596 11.581951 51.485207
F 75.763938 3.860565 51.485178
F 75.763938 11.581838 51.485178
F 86.909036 7.721412 51.485227
F 86.909036 15.442685 51.485227
F 77.992578 5.147519 62.404744
F 77.992664 7.721250 51.485200
F 77.992664 15.442523 51.485200
F 86.908630 12.868725 62.404791
F 80.221527 1.286878 55.125052
F 80.221527 9.008151 55.125052
F 80.221527 16.729425 55.125052
F 89.137963 1.286756 55.124916
F 89.137963 9.008029 55.124915
F 89.137963 16.729303 55.124915
F 80.221507 3.860633 58.764897
F 80.221507 11.581906 58.764897
F 89.137562 3.860680 58.764806
F 89.137562 11.581954 58.764806
F 80.221535 3.860635 56.035014
F 80.221535 11.581908 56.035014
F 89.138296 3.860802 56.034727
F 89.138296 11.582075 56.034726
F 80.221555 1.286876 52.395169
F 80.221555 9.008149 52.395169
F 80.221555 16.729423 52.395169
F 89.138904 1.286604 52.394758
F 89.138904 9.007878 52.394758
F 89.138904 16.729151 52.394758
F 82.450488 7.721281 56.035003
F 82.450488 15.442555 56.035003
F 86.908630 5.147451 62.404791
F 73.535385 7.721127 56.035181
F 73.535385 15.442401 56.035181
F 86.908649 7.721337 63.314660
F 82.450520 5.147497 52.395152
F 82.450520 12.868771 52.395152
F 73.535592 5.147698 52.395355
F 73.535592 12.868971 52.395355
F 82.450505 5.147499 55.125056
F 82.450505 12.868773 55.125056
F 73.535370 5.147656 55.125029
F 73.535370 12.868929 55.125029
F 82.450476 7.721281 58.764902
F 82.450476 15.442555 58.764902
F 77.992600 12.868798 59.674873
F 73.535156 7.721169 58.764900
F 73.535157 15.442443 58.764900
F 75.763782 16.729461 59.674904
F 84.679512 1.286849 55.125043
F 84.679512 9.008123 55.125043
F 84.679512 16.729396 55.125043
F 75.763859 1.286930 55.125041
F 75.763859 9.008204 55.125041
F 75.763859 16.729477 55.125041
F 84.679431 3.860645 58.764888
F 84.679431 11.581919 58.764888
F 75.763773 3.860598 58.764896
F 75.763773 11.581871 58.764896
F 84.679566 3.860674 56.034964
F 84.679566 11.581947 56.034964
F 75.763863 3.860581 56.035074
F 75.763863 11.581854 56.035074
F 84.679670 1.286816 52.395101
F 84.679670 9.008090 52.395101
F 84.679670 16.729364 52.395101
F 75.763943 1.286947 52.395238
F 75.763943 9.008220 52.395238
F 75.763943 16.729494 52.395238
F 86.908658 7.721331 56.034923
F 86.908658 15.442605 56.034923
F 77.992600 5.147525 59.674873
F 77.992633 7.721254 56.035033
F 77.992633 15.442528 56.035033
F 86.908464 12.868760 59.674830
F 86.908876 5.147415 52.395025
F 86.908875 12.868688 52.395025
F 77.992662 5.147535 52.395191
F 77.992662 12.868809 52.395191
F 86.908776 5.147425 55.125040
F 86.908776 12.868699 55.125040
F 77.992634 5.147529 55.125049
F 77.992634 12.868803 55.125049
F 86.908617 7.721335 58.764909
F 86.908617 15.442608 58.764909
F 86.908464 5.147487 59.674830
F 77.992603 7.721260 58.764897
F 77.992603 15.442534 58.764897
F 77.992583 15.442539 63.314712
F 80.221511 1.286875 62.404745
F 80.221511 9.008148 62.404745
F 80.221511 16.729422 62.404745
F 89.138028 1.286739 62.404819
F 89.138028 9.008013 62.404819
F 89.138028 16.729286 62.404819
F 80.221507 3.860636 63.314705
F 80.221507 11.581909 63.314705
F 89.137991 3.860750 63.314643
F 89.137991 11.582024 63.314643
F 80.221516 1.286877 59.674861
F 80.221516 9.008150 59.674861
F 80.221516 16.729424 59.674861
F 89.137939 1.286765 59.674760
F 89.137939 9.008039 59.674760
F 89.137939 16.729312 59.674760
F 82.450478 7.721282 63.314698
F 82.450478 15.442555 63.314698
F 77.992583 7.721265 63.314712
F 73.534977 7.721207 63.314794
F 73.534977 15.442481 63.314794
F 75.763782 9.008187 59.674904
F 82.450453 5.147509 59.674855
F 82.450453 12.868782 59.674855
F 73.535161 5.147614 59.674991
F 73.535161 12.868887 59.674991
F 82.450473 5.147504 62.404750
F 82.450473 12.868777 62.404751
F 73.534952 5.147574 62.404758
F 73.534953 12.868848 62.404758
F 84.679504 1.286850 62.404759
F 84.679504 9.008123 62.404759
F 84.679504 16.729397 62.404759
F 75.763709 1.286899 62.404745
F 75.763709 9.008173 62.404745
F 75.763709 16.729446 62.404745
F 84.679493 3.860659 63.314692
F 84.679493 11.581933 63.314692
F 75.763705 3.860613 63.314732
F 75.763705 11.581887 63.314732
F 84.679494 1.286851 59.674839
F 84.679494 9.008124 59.674839
F 84.679494 16.729398 59.674839
F 75.763782 1.286914 59.674904
F 86.909036 0.000138 51.485227
F 86.908649 0.000064 63.314660
F 86.908658 0.000058 56.034923
F 86.908617 0.000061 58.764909
F 82.450544 0.000020 51.485217
F 82.450478 0.000009 63.314698
F 82.450488 0.000008 56.035003
F 82.450476 0.000008 58.764902
F 80.221503 24.450694 4.167236
F 80.221503 32.171967 4.167236
F 89.137819 24.450607 4.167278
F 89.137819 32.171880 4.167278
F 80.221494 27.024460 7.807082
F 77.992487 28.311319 15.996722
F 80.221494 19.303187 7.807082
F 89.137783 27.024536 7.807123
F 77.992569 23.163815 0.527390
F 89.137783 19.303263 7.807123
F 80.221503 27.024459 5.077193
F 86.908567 20.590016 15.996698
F 80.221503 19.303185 5.077193
F 89.137827 27.024543 5.077125
F 77.992569 30.885088 0.527390
F 89.137827 19.303269 5.077125
F 80.221507 24.450695 1.437349
F 80.221507 32.171968 1.437349
F 89.137909 24.450591 1.437265
F 89.137909 32.171864 1.437265
F 82.450474 30.885102 5.077188
F 82.450474 23.163828 5.077188
F 73.534734 30.885078 5.077259
F 73.534734 23.163805 5.077259
F 82.450475 28.311324 1.437344
F 82.450475 20.590051 1.437344
F 73.534870 28.311375 1.437422
F 73.534870 20.590102 1.437422
F 82.450473 28.311324 4.167240
F 82.450473 20.590051 4.167240
F 73.534721 28.311347 4.167273
F 73.534721 20.590073 4.167273
F 82.450470 30.885102 7.807084
F 82.450470 23.163829 7.807084
F 73.534521 30.885119 7.807156
F 73.534521 23.163845 7.807156
F 84.679488 24.450674 4.167248
F 84.679488 32.171947 4.167248
F 75.763626 24.450702 4.167245
F 75.763626 32.171975 4.167245
F 84.679483 27.024478 7.807092
F 86.908567 28.311289 15.996698
F 84.679483 19.303204 7.807092
F 75.763551 27.024466 7.807103
F 75.763416 32.171930 15.996716
F 75.763551 19.303193 7.807103
F 84.679488 27.024478 5.077179
F 75.763416 24.450657 15.996716
F 84.679488 19.303205 5.077179
F 75.763626 27.024451 5.077214
F 75.763626 34.745724 5.077214
F 75.763626 19.303178 5.077214
F 84.679496 24.450672 1.437333
F 84.679496 32.171945 1.437333
F 75.763672 24.450711 1.437372
F 75.763672 32.171984 1.437372
F 86.908585 30.885140 5.077160
F 86.908585 23.163867 5.077160
F 77.992557 30.885091 5.077199
F 77.992557 23.163818 5.077199
F 86.908616 28.311280 1.437312
F 86.908616 20.590006 1.437312
F 77.992569 28.311337 1.437356
F 77.992569 20.590064 1.437356
F 86.908586 28.311285 4.167264
F 86.908586 20.590012 4.167264
F 77.992554 28.311334 4.167237
F 77.992554 20.590060 4.167237
F 86.908572 30.885137 7.807106
F 86.908572 23.163864 7.807106
F 77.992530 30.885097 7.807086
F 77.992530 23.163824 7.807086
F 80.221489 24.450691 11.446927
F 80.221489 32.171964 11.446927
F 89.137769 24.450620 11.446970
F 89.137769 32.171893 11.446970
F 80.221482 27.024463 15.086772
F 84.679481 32.171948 15.996713
F 80.221482 19.303190 15.086772
F 89.137764 27.024531 15.086815
F 86.908613 23.163874 0.527421
F 89.137764 19.303258 15.086815
F 80.221489 27.024462 12.356880
F 84.679481 24.450675 15.996713
F 80.221489 19.303188 12.356880
F 89.137771 27.024532 12.356830
F 86.908614 30.885147 0.527421
F 89.137771 19.303259 12.356830
F 80.221495 24.450692 8.717037
F 80.221495 32.171965 8.717037
F 89.137781 24.450618 8.716982
F 89.137781 32.171891 8.716982
F 82.450469 30.885102 12.356876
F 82.450469 23.163829 12.356876
F 73.534332 30.885159 12.356899
F 73.534332 23.163885 12.356899
F 82.450470 28.311324 8.717032
F 82.450470 20.590051 8.717032
F 73.534534 28.311308 8.717084
F 73.534534 20.590034 8.717084
F 82.450469 28.311323 11.446929
F 82.450469 20.590050 11.446929
F 73.534318 28.311266 11.447029
F 73.534318 20.589992 11.447029
F 82.450466 30.885103 15.086773
F 82.450466 23.163829 15.086773
F 73.534127 30.885198 15.086894
F 73.534127 23.163925 15.086894
F 84.679483 24.450675 11.446936
F 84.679483 32.171948 11.446936
F 75.763481 24.450671 11.446958
F 75.763481 32.171944 11.446958
F 84.679481 27.024478 15.086781
F 75.763670 19.303167 0.527391
F 84.679481 19.303204 15.086781
F 75.763413 27.024496 15.086810
F 75.763670 34.745714 0.527391
F 75.763413 19.303222 15.086810
F 84.679483 27.024478 12.356868
F 75.763670 27.024441 0.527391
F 84.679483 19.303204 12.356868
F 75.763484 27.024481 12.356884
F 84.679496 19.303207 0.527409
F 75.763484 19.303208 12.356884
F 84.679483 24.450675 8.717024
F 84.679483 32.171948 8.717024
F 75.763555 24.450687 8.717051
F 75.763555 32.171960 8.717051
F 86.908570 30.885136 12.356853
F 86.908570 23.163863 12.356853
F 77.992510 30.885102 12.356881
F 77.992510 23.163829 12.356881
F 86.908573 28.311288 8.717007
F 86.908573 20.590015 8.717007
F 77.992531 28.311329 8.717041
F 77.992531 20.590055 8.717041
F 86.908570 28.311289 11.446951
F 86.908570 20.590016 11.446951
F 77.992508 28.311324 11.446934
F 77.992508 20.590050 11.446934
F 86.908567 30.885136 15.086795
F 86.908567 23.163863 15.086795
F 77.992486 30.885107 15.086781
F 77.992486 23.163834 15.086781
F 80.221506 27.024458 0.527392
F 84.679496 27.024480 0.527409
F 80.221506 19.303184 0.527392
F 89.137928 27.024570 0.527471
F 77.992487 20.590046 15.996722
F 89.137928 19.303296 0.527471
F 80.221482 24.450689 15.996723
F 80.221482 32.171963 15.996723
F 89.137764 24.450621 15.996676
F 89.137764 32.171894 15.996676
F 82.450466 28.311323 15.996721
F 82.450466 20.590050 15.996721
F 73.534140 28.311228 15.996709
F 73.534140 20.589955 15.996709
F 82.450476 30.885102 0.527396
F 82.450476 23.163829 0.527396
F 73.534851 30.885052 0.527406
F 73.534851 23.163779 0.527406
F 80.221478 24.450688 26.006304
F 80.221478 32.171961 26.006304
F 89.137770 24.450628 26.006397
F 89.137770 32.171901 26.006397
F 80.221495 27.024461 29.646148
F 77.992468 20.590041 18.726627
F 80.221495 19.303188 29.646148
F 89.137915 27.024577 29.646491
F 77.992456 23.163840 22.366470
F 89.137915 19.303304 29.646491
F 80.221477 27.024465 26.916254
F 77.992468 28.311315 18.726627
F 80.221477 19.303191 26.916253
F 89.137755 27.024533 26.916371
F 77.992456 30.885113 22.366470
F 89.137755 19.303260 26.916371
F 80.221473 24.450687 23.276409
F 80.221473 32.171961 23.276409
F 89.137759 24.450624 23.276387
F 89.137759 32.171897 23.276387
F 82.450466 30.885103 26.916255
F 82.450466 23.163830 26.916255
F 73.533912 30.885243 26.916075
F 73.533912 23.163969 26.916075
F 82.450464 28.311322 23.276409
F 82.450464 20.590049 23.276409
F 73.533856 28.311172 23.276288
F 73.533856 20.589899 23.276288
F 82.450467 28.311322 26.006308
F 82.450467 20.590049 26.006308
F 73.533910 28.311181 26.006345
F 73.533910 20.589908 26.006345
F 82.450471 30.885102 29.646156
F 82.450471 23.163829 29.646156
F 73.534438 30.885139 29.646085
F 73.534438 23.163866 29.646085
F 84.679483 24.450675 26.006318
F 84.679483 32.171949 26.006318
F 75.763346 24.450642 26.006319
F 75.763346 32.171915 26.006319
F 84.679507 27.024485 29.646193
F 86.908567 20.590016 18.726640
F 84.679507 19.303211 29.646193
F 75.763531 27.024471 29.646127
F 86.908567 28.311289 18.726640
F 75.763531 19.303198 29.646127
F 84.679484 27.024479 26.916260
F 77.992469 23.163838 19.636562
F 84.679484 19.303206 26.916260
F 75.763336 27.024513 26.916196
F 77.992469 30.885111 19.636562
F 75.763336 19.303239 26.916195
F 84.679480 24.450675 23.276402
F 84.679480 32.171948 23.276402
F 75.763318 24.450637 23.276369
F 75.763318 32.171910 23.276369
F 86.908566 30.885136 26.916263
F 86.908566 23.163863 26.916263
F 77.992466 30.885112 26.916241
F 77.992466 23.163838 26.916241
F 86.908568 28.311289 23.276395
F 86.908568 20.590015 23.276395
F 77.992456 28.311312 23.276400
F 77.992456 20.590039 23.276400
F 86.908580 28.311285 26.006348
F 86.908580 20.590011 26.006348
F 77.992465 28.311314 26.006307
F 77.992465 20.590041 26.006307
F 86.908595 30.885137 29.646246
F 86.908595 23.163864 29.646246
F 77.992522 30.885099 29.646142
F 77.992522 23.163826 29.646142
F 80.221492 24.450691 30.556102
F 80.221492 32.171965 30.556102
F 89.137772 24.450613 30.556387
F 89.137772 32.171886 30.556387
F 82.450474 28.311323 30.556111
F 82.450474 20.590049 30.556111
F 73.534445 28.311291 30.556006
F 73.534445 20.590017 30.556006
F 84.679485 24.450672 30.556124
F 84.679485 32.171945 30.556124
F 75.763518 24.450679 30.556073
F 75.763518 32.171952 30.556073
F 86.908610 28.311281 30.556221
F 86.908610 20.590008 30.556221
F 77.992523 28.311327 30.556096
F 77.992523 20.590054 30.556096
F 80.221478 24.450688 18.726617
F 80.221478 32.171961 18.726617
F 89.137762 24.450622 18.726660
F 89.137762 32.171895 18.726660
F 80.221473 27.024465 22.366461
F 86.908567 23.163863 19.636543
F 80.221473 19.303192 22.366461
F 89.137764 27.024533 22.366513
F 86.908567 23.163863 22.366486
F 89.137764 19.303260 22.366513
F 80.221477 27.024464 19.636566
F 86.908567 30.885136 19.636543
F 80.221477 19.303191 19.636566
F 89.137762 27.024531 19.636525
F 86.908567 30.885136 22.366486
F 89.137762 19.303257 19.636525
F 82.450466 30.885103 19.636565
F 82.450466 23.163830 19.636565
F 73.533970 30.885231 19.636508
F 73.533970 23.163958 19.636508
F 82.450466 28.311323 18.726618
F 82.450466 20.590049 18.726618
F 73.533960 28.311193 18.726748
F 73.533960 20.589920 18.726748
F 82.450464 30.885103 22.366462
F 82.450464 23.163830 22.366462
F 73.533860 30.885253 22.366572
F 73.533860 23.163980 22.366572
F 84.679482 24.450675 18.726625
F 84.679482 32.171948 18.726625
F 75.763355 24.450644 18.726659
F 75.763355 32.171917 18.726659
F 84.679481 27.024478 22.366470
F 75.763356 19.303235 19.636545
F 84.679481 19.303205 22.366470
F 75.763318 27.024516 22.366498
F 75.763356 27.024508 19.636545
F 75.763318 19.303243 22.366498
F 84.679482 27.024478 19.636557
F 84.679482 19.303204 19.636557
F 80.221562 24.450698 47.845362
F 80.221562 32.171971 47.845362
F 89.138984 24.450402 47.845335
F 89.138984 32.171675 47.845335
F 80.221573 27.024457 48.755323
F 80.221573 34.745731 48.755323
F 80.221573 19.303184 48.755323
F 89.139498 27.024832 48.754835
F 77.992687 23.163796 44.205491
F 89.139498 19.303558 48.754835
F 80.221580 24.450693 45.115475
F 80.221580 32.171966 45.115475
F 89.140030 24.450224 45.114968
F 89.140030 32.171498 45.114968
F 82.450553 30.885114 48.755305
F 82.450553 23.163840 48.755305
F 73.535733 30.884880 48.755485
F 73.535733 23.163607 48.755485
F 82.450577 28.311306 45.115458
F 82.450577 20.590033 45.115458
F 73.535650 28.311528 45.115527
F 73.535650 20.590255 45.115527
F 82.450581 28.311305 47.845378
F 82.450581 20.590032 47.845378
F 73.535732 28.311544 47.845194
F 73.535732 20.590270 47.845194
F 84.679684 24.450636 47.845377
F 84.679684 32.171910 47.845377
F 75.763999 24.450778 47.845303
F 75.763999 32.172051 47.845303
F 84.679769 27.024535 48.755244
F 77.992588 28.311335 40.565664
F 84.679769 19.303261 48.755244
F 75.763997 27.024375 48.755386
F 75.763997 34.745648 48.755386
F 75.763997 19.303101 48.755386
F 84.679853 24.450600 45.115393
F 84.679853 32.171873 45.115393
F 75.763975 24.450772 45.115504
F 75.763975 32.172045 45.115504
F 86.909100 30.885232 48.755159
F 86.909100 23.163959 48.755159
F 77.992686 30.885066 48.755346
F 77.992686 23.163793 48.755346
F 86.909296 28.311156 45.115307
F 86.909295 20.589882 45.115307
F 77.992679 28.311357 45.115489
F 77.992679 20.590084 45.115489
F 86.909289 28.311145 47.845425
F 86.909289 20.589872 47.845425
F 77.992688 28.311358 47.845346
F 77.992688 20.590085 47.845346
F 80.221513 24.450688 33.285997
F 80.221513 32.171962 33.285997
F 89.139194 24.450362 33.286612
F 89.139194 32.171635 33.286612
F 80.221529 27.024466 36.925840
F 86.909688 20.589794 40.565866
F 80.221529 19.303193 36.925840
F 89.139885 27.024912 36.926280
F 77.992687 30.885069 44.205491
F 89.139885 19.303639 36.926280
F 80.221530 27.024468 34.195942
F 86.909688 28.311067 40.565866
F 80.221530 19.303195 34.195942
F 89.140117 27.024988 34.195863
F 86.909514 23.164051 44.205638
F 89.140117 19.303714 34.195863
F 82.450531 30.885114 34.195950
F 82.450531 23.163841 34.195950
F 73.534536 30.885115 34.195886
F 73.534537 23.163842 34.195886
F 82.450588 28.311298 33.286025
F 82.450588 20.590025 33.286025
F 73.534556 28.311312 33.285951
F 73.534557 20.590039 33.285951
F 82.450619 30.885134 36.925872
F 82.450619 23.163861 36.925872
F 73.534653 30.885093 36.925773
F 73.534653 23.163820 36.925773
F 84.679686 24.450633 33.286077
F 84.679686 32.171906 33.286077
F 75.763559 24.450687 33.285981
F 75.763559 32.171960 33.285981
F 84.679805 27.024543 36.925909
F 77.992549 20.590056 37.835784
F 84.679805 19.303269 36.925909
F 75.763597 27.024457 36.925816
F 75.763597 34.745730 36.925816
F 75.763597 19.303184 36.925816
F 84.679830 27.024555 34.195916
F 77.992549 28.311330 37.835784
F 84.679830 19.303281 34.195916
F 75.763560 27.024465 34.195930
F 86.909429 20.589850 37.835697
F 75.763560 19.303192 34.195930
F 86.909111 30.885232 34.195996
F 86.909111 23.163959 34.195996
F 77.992535 30.885098 34.195943
F 77.992535 23.163824 34.195943
F 86.909538 28.311091 33.286293
F 86.909538 20.589818 33.286293
F 77.992542 28.311327 33.285990
F 77.992542 20.590054 33.285990
F 86.909699 30.885360 36.926115
F 86.909699 23.164087 36.926115
F 77.992555 30.885098 36.925832
F 77.992555 23.163825 36.925832
F 80.221541 24.450687 40.565680
F 80.221541 32.171961 40.565680
F 89.139811 24.450260 40.565948
F 89.139811 32.171533 40.565948
F 80.221567 27.024457 44.205516
F 80.221567 34.745730 44.205516
F 80.221567 19.303183 44.205516
F 89.139466 27.024836 44.205611
F 86.909514 30.885324 44.205638
F 89.139466 19.303562 44.205611
F 80.221555 27.024469 41.475624
F 86.909429 28.311123 37.835697
F 80.221555 19.303195 41.475624
F 89.140436 27.025007 41.475162
F 77.992588 20.590062 40.565664
F 89.140436 19.303734 41.475162
F 80.221544 24.450682 37.835783
F 80.221544 32.171955 37.835783
F 89.140457 24.450144 37.835488
F 89.140457 32.171417 37.835488
F 82.450585 30.885125 41.475614
F 82.450585 23.163852 41.475614
F 73.534884 30.885043 41.475511
F 73.534884 23.163770 41.475511
F 82.450576 28.311301 37.835777
F 82.450576 20.590028 37.835777
F 73.534647 28.311336 37.835703
F 73.534647 20.590063 37.835703
F 82.450625 28.311292 40.565706
F 82.450624 20.590019 40.565706
F 73.534930 28.311390 40.565514
F 73.534930 20.590116 40.565514
F 82.450611 30.885127 44.205540
F 82.450611 23.163854 44.205540
F 73.535680 30.884893 44.205243
F 73.535680 23.163620 44.205243
F 84.679809 24.450611 40.565732
F 84.679809 32.171884 40.565732
F 75.763685 24.450714 40.565624
F 75.763685 32.171987 40.565624
F 84.679759 27.024531 44.205551
F 77.992578 23.163817 41.475623
F 84.679759 19.303258 44.205551
F 75.763977 27.024380 44.205423
F 75.763977 34.745653 44.205423
F 75.763977 19.303106 44.205423
F 84.679913 27.024566 41.475552
F 77.992578 30.885091 41.475623
F 84.679913 19.303293 41.475552
F 75.763686 27.024438 41.475597
F 75.763686 34.745711 41.475597
F 75.763686 19.303165 41.475597
F 84.679906 24.450587 37.835730
F 84.679906 32.171861 37.835730
F 75.763590 24.450694 37.835764
F 75.763590 32.171967 37.835764
F 86.909427 30.885295 41.475483
F 86.909427 23.164022 41.475483
F 80.221544 27.024454 51.485207
F 80.221544 34.745727 51.485207
F 80.221544 19.303181 51.485207
F 89.138454 27.024656 51.485094
F 77.992578 20.590066 62.404744
F 89.138454 19.303383 51.485094
F 82.450544 30.885114 51.485217
F 82.450544 23.163840 51.485217
F 73.535585 30.884908 51.485131
F 73.535585 23.163634 51.485131
F 84.679596 27.024499 51.485207
F 86.908630 28.311272 62.404791
F 84.679596 19.303225 51.485207
F 75.763938 27.024386 51.485178
F 75.763938 34.745659 51.485178
F 75.763938 19.303112 51.485178
F 86.909036 30.885232 51.485227
F 86.909036 23.163959 51.485227
F 77.992664 30.885070 51.485200
F 77.992664 23.163797 51.485200
F 80.221527 24.450699 55.125052
F 80.221527 32.171972 55.125052
F 89.137963 24.450577 55.124915
F 89.137963 32.171850 55.124915
F 80.221507 27.024453 58.764897
F 80.221507 34.745727 58.764897
F 80.221507 19.303180 58.764897
F 89.137562 27.024501 58.764806
F 77.992600 20.590072 59.674873
F 89.137562 19.303228 58.764806
F 80.221535 27.024456 56.035014
F 80.221535 34.745729 56.035014
F 80.221535 19.303182 56.035014
F 89.138296 27.024622 56.034727
F 77.992578 28.311339 62.404744
F 89.138296 19.303349 56.034726
F 80.221555 24.450696 52.395169
F 80.221555 32.171969 52.395169
F 89.138904 24.450425 52.394758
F 89.138904 32.171698 52.394758
F 82.450488 30.885102 56.035003
F 82.450488 23.163829 56.035003
F 73.535385 30.884948 56.035181
F 73.535385 23.163674 56.035181
F 82.450520 28.311318 52.395152
F 82.450520 20.590045 52.395152
F 73.535592 28.311518 52.395355
F 73.535592 20.590245 52.395355
F 82.450505 28.311320 55.125056
F 82.450505 20.590047 55.125056
F 73.535370 28.311476 55.125029
F 73.535370 20.590203 55.125029
F 82.450476 30.885102 58.764902
F 82.450476 23.163828 58.764902
F 73.535156 30.884990 58.764900
F 73.535157 23.163717 58.764900
F 84.679512 24.450670 55.125043
F 84.679512 32.171943 55.125043
F 75.763859 24.450751 55.125041
F 75.763859 32.172024 55.125041
F 84.679431 27.024466 58.764888
F 77.992600 28.311345 59.674873
F 84.679431 19.303193 58.764888
F 75.763773 27.024419 58.764896
F 75.763773 34.745692 58.764896
F 75.763773 19.303145 58.764896
F 84.679566 27.024495 56.034964
F 86.908464 20.590034 59.674830
F 84.679566 19.303221 56.034964
F 75.763863 27.024402 56.035074
F 75.763863 34.745675 56.035074
F 75.763863 19.303128 56.035074
F 84.679670 24.450637 52.395101
F 84.679670 32.171910 52.395101
F 75.763943 24.450767 52.395238
F 75.763943 32.172040 52.395238
F 86.908658 30.885152 56.034923
F 86.908658 23.163879 56.034923
F 77.992633 30.885075 56.035033
F 77.992633 23.163802 56.035033
F 86.908876 28.311235 52.395025
F 86.908875 20.589962 52.395025
F 77.992662 28.311356 52.395191
F 77.992662 20.590083 52.395191
F 86.908776 28.311246 55.125040
F 86.908776 20.589973 55.125040
F 77.992634 28.311350 55.125049
F 77.992634 20.590077 55.125049
F 86.908617 30.885155 58.764909
F 86.908617 23.163882 58.764909
F 77.992603 30.885081 58.764897
F 77.992603 23.163807 58.764897
F 80.221511 24.450696 62.404745
F 80.221511 32.171969 62.404745
F 89.138028 24.450560 62.404819
F 89.138028 32.171833 62.404819
F 80.221507 27.024457 63.314705
F 80.221507 34.745730 63.314705
F 80.221507 19.303183 63.314705
F 89.137991 27.024571 63.314643
F 86.908630 20.589999 62.404791
F 89.137991 19.303297 63.314643
F 80.221516 24.450697 59.674861
F 80.221516 32.171970 59.674861
F 89.137939 24.450586 59.674760
F 89.137939 32.171859 59.674760
F 82.450478 30.885102 63.314698
F 82.450478 23.163829 63.314698
F 73.534977 30.885028 63.314794
F 73.534977 23.163754 63.314794
F 82.450453 28.311329 59.674855
F 82.450453 20.590056 59.674855
F 73.535161 28.311434 59.674991
F 73.535161 20.590161 59.674991
F 82.450473 28.311324 62.404750
F 82.450473 20.590051 62.404750
F 73.534952 28.311395 62.404758
F 73.534953 20.590121 62.404758
F 84.679504 24.450671 62.404759
F 84.679504 32.171944 62.404759
F 75.763709 24.450720 62.404745
F 75.763709 32.171993 62.404745
F 84.679493 27.024480 63.314692
F 86.908464 28.311307 59.674830
F 84.679493 19.303207 63.314692
F 75.763705 27.024434 63.314732
F 75.763705 34.745707 63.314732
F 75.763705 19.303161 63.314732
F 84.679494 24.450671 59.674839
F 84.679494 32.171944 59.674839
F 75.763782 24.450735 59.674904
F 75.763782 32.172008 59.674904
F 86.908649 30.885158 63.314660
F 86.908649 23.163884 63.314660
F 77.992583 30.885086 63.314712
F 77.992583 23.163812 63.314712
F 80.221503 47.614514 4.167236
F 80.221503 39.893241 4.167236
F 89.137819 47.614428 4.167278
F 89.137819 39.893154 4.167278
F 80.221494 50.188281 7.807082
F 80.221494 42.467007 7.807082
F 89.137783 50.188357 7.807123
F 89.137783 42.467083 7.807123
F 80.221503 50.188279 5.077193
F 80.221503 42.467006 5.077193
F 89.137827 50.188363 5.077125
F 89.137827 42.467090 5.077125
F 80.221507 47.614515 1.437349
F 80.221507 39.893242 1.437349
F 89.137909 47.614411 1.437265
F 89.137909 39.893138 1.437265
F 82.450474 38.606375 5.077188
F 82.450474 46.327649 5.077188
F 73.534734 38.606351 5.077259
F 73.534734 46.327625 5.077259
F 82.450475 51.475144 1.437344
F 82.450475 36.032597 1.437344
F 82.450475 43.753871 1.437344
F 73.534870 51.475196 1.437422
F 73.534870 36.032649 1.437422
F 73.534870 43.753923 1.437422
F 82.450473 51.475144 4.167240
F 82.450473 36.032597 4.167240
F 82.450473 43.753871 4.167240
F 73.534721 51.475167 4.167273
F 73.534721 36.032620 4.167273
F 73.534721 43.753894 4.167273
F 82.450470 38.606375 7.807084
F 82.450470 46.327649 7.807084
F 73.534521 38.606392 7.807156
F 73.534521 46.327666 7.807156
F 84.679488 47.614494 4.167248
F 84.679488 39.893221 4.167248
F 75.763626 47.614522 4.167245
F 75.763626 39.893248 4.167245
F 84.679483 50.188298 7.807092
F 84.679483 42.467025 7.807092
F 75.763551 50.188286 7.807103
F 75.763551 42.467013 7.807103
F 84.679488 50.188299 5.077179
F 84.679488 42.467025 5.077179
F 75.763626 50.188272 5.077214
F 75.763626 42.466998 5.077214
F 84.679496 47.614492 1.437333
F 84.679496 39.893218 1.437333
F 75.763672 47.614532 1.437372
F 75.763672 39.893258 1.437372
F 86.908585 38.606414 5.077160
F 86.908585 46.327687 5.077160
F 77.992557 38.606365 5.077199
F 77.992557 46.327639 5.077199
F 86.908616 51.475100 1.437312
F 86.908616 36.032553 1.437312
F 86.908616 43.753827 1.437312
F 77.992569 51.475157 1.437356
F 77.992569 36.032610 1.437356
F 77.992569 43.753884 1.437356
F 86.908586 51.475106 4.167264
F 86.908586 36.032559 4.167264
F 86.908586 43.753832 4.167264
F 77.992554 51.475154 4.167237
F 77.992554 36.032607 4.167237
F 77.992554 43.753881 4.167237
F 86.908572 38.606411 7.807106
F 86.908572 46.327685 7.807106
F 77.992530 38.606370 7.807086
F 77.992530 46.327644 7.807086
F 80.221489 47.614511 11.446927
F 80.221489 39.893238 11.446927
F 89.137769 47.614440 11.446970
F 89.137769 39.893167 11.446970
F 80.221482 50.188283 15.086772
F 80.221482 42.467010 15.086772
F 89.137764 50.188352 15.086815
F 89.137764 42.467078 15.086815
F 80.221489 50.188282 12.356880
F 80.221489 42.467009 12.356880
F 89.137771 50.188353 12.356830
F 89.137771 42.467079 12.356830
F 80.221495 47.614513 8.717037
F 80.221495 39.893239 8.717037
F 89.137781 47.614438 8.716982
F 89.137781 39.893165 8.716982
F 82.450469 38.606376 12.356876
F 82.450469 46.327649 12.356876
F 73.534332 38.606432 12.356899
F 73.534332 46.327706 12.356899
F 82.450470 51.475144 8.717032
F 82.450470 36.032597 8.717032
F 82.450470 43.753871 8.717032
F 73.534534 51.475128 8.717084
F 73.534534 36.032581 8.717084
F 73.534534 43.753855 8.717084
F 82.450469 51.475144 11.446929
F 82.450469 36.032597 11.446929
F 82.450469 43.753871 11.446929
F 73.534318 51.475086 11.447029
F 73.534318 36.032539 11.447029
F 73.534318 43.753813 11.447029
F 82.450466 38.606376 15.086773
F 82.450466 46.327650 15.086773
F 73.534127 38.606472 15.086894
F 73.534127 46.327745 15.086894
F 84.679483 47.614495 11.446937
F 84.679483 39.893222 11.446936
F 75.763481 47.614491 11.446958
F 75.763481 39.893218 11.446958
F 84.679481 50.188298 15.086781
F 84.679481 42.467025 15.086781
F 75.763413 50.188316 15.086810
F 75.763413 42.467042 15.086810
F 84.679483 50.188298 12.356868
F 84.679483 42.467025 12.356868
F 75.763483 50.188302 12.356884
F 75.763483 42.467028 12.356884
F 84.679483 47.614495 8.717024
F 84.679483 39.893222 8.717024
F 75.763555 47.614507 8.717051
F 75.763555 39.893233 8.717051
F 86.908570 38.606410 12.356853
F 86.908570 46.327684 12.356853
F 77.992510 38.606375 12.356881
F 77.992510 46.327649 12.356881
F 86.908573 51.475109 8.717007
F 86.908573 36.032562 8.717007
F 86.908573 43.753835 8.717007
F 77.992531 51.475149 8.717041
F 77.992531 36.032602 8.717041
F 77.992531 43.753876 8.717041
F 86.908570 51.475109 11.446951
F 86.908570 36.032562 11.446951
F 86.908570 43.753836 11.446951
F 77.992508 51.475144 11.446934
F 77.992508 36.032597 11.446934
F 77.992508 43.753871 11.446934
F 86.908567 38.606410 15.086795
F 86.908567 46.327683 15.086795
F 77.992486 38.606380 15.086781
F 77.992486 46.327654 15.086781
F 80.221506 50.188278 0.527392
F 80.221506 42.467005 0.527392
F 89.137928 50.188390 0.527471
F 89.137928 42.467117 0.527471
F 80.221482 47.614510 15.996723
F 80.221482 39.893236 15.996723
F 89.137764 47.614442 15.996676
F 89.137764 39.893168 15.996676
F 82.450466 51.475143 15.996721
F 82.450466 36.032596 15.996721
F 82.450466 43.753870 15.996721
F 73.534140 51.475048 15.996709
F 73.534140 36.032501 15.996709
F 73.534140 43.753775 15.996709
F 82.450476 38.606375 0.527396
F 82.450476 46.327649 0.527396
F 73.534851 38.606325 0.527406
F 73.534851 46.327599 0.527406
F 84.679496 50.188301 0.527409
F 84.679496 42.467027 0.527409
F 75.763670 50.188261 0.527391
F 75.763670 42.466988 0.527391
F 84.679481 47.614495 15.996713
F 84.679481 39.893222 15.996713
F 75.763416 47.614477 15.996716
F 75.763416 39.893204 15.996716
F 86.908567 51.475110 15.996698
F 86.908567 36.032563 15.996698
F 86.908567 43.753837 15.996698
F 77.992487 51.475139 15.996722
F 77.992487 36.032592 15.996722
F 77.992487 43.753866 15.996722
F 86.908614 38.606421 0.527421
F 86.908614 46.327694 0.527421
F 77.992569 38.606362 0.527390
F 77.992569 46.327636 0.527390
F 89.137783 34.745809 7.807123
F 89.137827 34.745816 5.077125
F 89.137764 34.745804 15.086815
F 89.137771 34.745806 12.356830
F 89.137928 34.745843 0.527471
F 80.221494 34.745733 7.807082
F 80.221503 34.745732 5.077193
F 84.679483 34.745751 7.807092
F 75.763551 34.745739 7.807103
F 84.679488 34.745752 5.077179
F 80.221482 34.745736 15.086772
F 80.221489 34.745735 12.356880
F 84.679481 34.745751 15.086781
F 75.763413 34.745769 15.086810
F 84.679483 34.745751 12.356868
F 75.763483 34.745755 12.356884
F 80.221506 34.745731 0.527392
F 84.679496 34.745754 0.527409
F 80.221478 47.614509 26.006304
F 80.221478 39.893235 26.006304
F 89.137770 47.614448 26.006397
F 89.137770 39.893175 26.006397
F 80.221495 50.188281 29.646148
F 80.221495 42.467008 29.646148
F 89.137915 50.188398 29.646491
F 89.137915 42.467124 29.646491
F 80.221477 50.188285 26.916254
F 80.221477 42.467012 26.916253
F 89.137755 50.188354 26.916371
F 89.137755 42.467080 26.916371
F 80.221473 47.614508 23.276409
F 80.221473 39.893234 23.276409
F 89.137759 47.614444 23.276387
F 89.137759 39.893171 23.276387
F 82.450466 38.606376 26.916255
F 82.450466 46.327650 26.916255
F 73.533912 38.606516 26.916075
F 73.533912 46.327790 26.916075
F 82.450464 51.475143 23.276409
F 82.450464 36.032596 23.276409
F 82.450464 43.753870 23.276409
F 73.533856 51.474993 23.276288
F 73.533856 36.032446 23.276288
F 73.533856 43.753719 23.276288
F 82.450467 51.475143 26.006308
F 82.450467 36.032596 26.006308
F 82.450467 43.753869 26.006308
F 73.533910 51.475001 26.006345
F 73.533910 36.032454 26.006345
F 73.533910 43.753728 26.006345
F 82.450471 38.606375 29.646156
F 82.450471 46.327649 29.646156
F 73.534438 38.606412 29.646085
F 73.534438 46.327686 29.646085
F 84.679483 47.614496 26.006318
F 84.679483 39.893222 26.006318
F 75.763346 47.614462 26.006319
F 75.763346 39.893188 26.006319
F 84.679507 50.188305 29.646193
F 84.679507 42.467032 29.646193
F 75.763531 50.188292 29.646127
F 75.763531 42.467018 29.646127
F 84.679484 50.188299 26.916260
F 84.679484 42.467026 26.916260
F 75.763336 50.188333 26.916196
F 75.763336 42.467060 26.916196
F 84.679480 47.614495 23.276402
F 84.679480 39.893222 23.276402
F 75.763318 47.614457 23.276369
F 75.763318 39.893183 23.276369
F 86.908566 38.606410 26.916263
F 86.908566 46.327683 26.916263
F 77.992466 38.606385 26.916241
F 77.992466 46.327659 26.916241
F 86.908568 51.475109 23.276395
F 86.908568 36.032562 23.276395
F 86.908568 43.753836 23.276395
F 77.992456 51.475133 23.276400
F 77.992456 36.032586 23.276400
F 77.992456 43.753859 23.276400
F 86.908580 51.475105 26.006348
F 86.908580 36.032558 26.006348
F 86.908580 43.753832 26.006348
F 77.992465 51.475134 26.006307
F 77.992465 36.032587 26.006307
F 77.992465 43.753861 26.006307
F 86.908595 38.606411 29.646246
F 86.908595 46.327684 29.646246
F 77.992522 38.606373 29.646142
F 77.992522 46.327646 29.646142
F 80.221492 47.614512 30.556102
F 80.221492 39.893238 30.556102
F 89.137772 47.614433 30.556387
F 89.137772 39.893160 30.556387
F 82.450474 51.475143 30.556111
F 82.450474 36.032596 30.556111
F 82.450474 43.753870 30.556111
F 73.534445 51.475111 30.556006
F 73.534445 36.032564 30.556006
F 73.534445 43.753838 30.556006
F 84.679485 47.614492 30.556124
F 84.679485 39.893219 30.556124
F 75.763518 47.614499 30.556073
F 75.763518 39.893225 30.556072
F 86.908610 51.475102 30.556221
F 86.908610 36.032555 30.556221
F 86.908610 43.753829 30.556221
F 77.992523 51.475147 30.556096
F 77.992523 36.032600 30.556096
F 77.992523 43.753874 30.556096
F 80.221477 47.614508 18.726617
F 80.221478 39.893235 18.726617
F 89.137762 47.614442 18.726660
F 89.137762 39.893169 18.726660
F 80.221473 50.188285 22.366461
F 80.221473 42.467012 22.366461
F 89.137764 50.188354 22.366513
F 89.137764 42.467080 22.366513
F 80.221477 50.188285 19.636566
F 80.221477 42.467011 19.636566
F 89.137762 50.188351 19.636525
F 89.137762 42.467078 19.636525
F 82.450466 38.606376 19.636565
F 82.450466 46.327650 19.636565
F 73.533970 38.606505 19.636508
F 73.533970 46.327778 19.636508
F 82.450466 51.475143 18.726618
F 82.450466 36.032596 18.726618
F 82.450466 43.753870 18.726618
F 73.533960 51.475013 18.726748
F 73.533960 36.032466 18.726748
F 73.533960 43.753740 18.726748
F 82.450464 38.606377 22.366462
F 82.450464 46.327650 22.366462
F 73.533860 38.606527 22.366572
F 73.533860 46.327800 22.366572
F 84.679482 47.614495 18.726625
F 84.679482 39.893222 18.726625
F 75.763355 47.614465 18.726659
F 75.763355 39.893191 18.726659
F 84.679481 50.188298 22.366470
F 84.679481 42.467025 22.366470
F 75.763318 50.188336 22.366498
F 75.763318 42.467063 22.366498
F 84.679482 50.188298 19.636557
F 84.679482 42.467025 19.636557
F 75.763356 50.188329 19.636545
F 75.763356 42.467055 19.636545
F 86.908567 38.606410 19.636543
F 86.908567 46.327683 19.636543
F 77.992469 38.606384 19.636562
F 77.992469 46.327658 19.636562
F 86.908567 51.475110 18.726640
F 86.908567 36.032563 18.726640
F 86.908567 43.753837 18.726640
F 77.992468 51.475135 18.726627
F 77.992468 36.032588 18.726627
F 77.992468 43.753862 18.726627
F 86.908567 38.606409 22.366486
F 86.908567 46.327683 22.366486
F 77.992456 38.606387 22.366470
F 77.992456 46.327661 22.366470
F 89.137915 34.745851 29.646491
F 89.137755 34.745806 26.916371
F 89.137764 34.745806 22.366513
F 89.137762 34.745804 19.636525
F 80.221495 34.745734 29.646148
F 80.221477 34.745738 26.916254
F 84.679507 34.745758 29.646193
F 75.763531 34.745744 29.646127
F 84.679484 34.745752 26.916260
F 75.763336 34.745786 26.916196
F 80.221473 34.745738 22.366461
F 80.221477 34.745738 19.636566
F 84.679481 34.745751 22.366470
F 75.763318 34.745789 22.366498
F 75.763356 34.745781 19.636545
F 84.679482 34.745751 19.636557
F 80.221562 47.614518 47.845362
F 80.221562 39.893245 47.845362
F 89.138984 47.614222 47.845335
F 89.138984 39.892949 47.845335
F 80.221573 50.188278 48.755323
F 80.221573 42.467004 48.755323
F 89.139498 50.188652 48.754835
F 89.139498 42.467379 48.754835
F 80.221580 47.614513 45.115475
F 80.221580 39.893239 45.115475
F 89.140030 47.614045 45.114968
F 89.140030 39.892771 45.114968
F 82.450553 38.606387 48.755305
F 82.450553 46.327661 48.755305
F 73.535733 38.606153 48.755485
F 73.535733 46.327427 48.755485
F 82.450577 51.475127 45.115458
F 82.450577 36.032580 45.115458
F 82.450577 43.753854 45.115458
F 73.535650 51.475349 45.115527
F 73.535650 36.032802 45.115527
F 73.535650 43.754075 45.115527
F 82.450581 51.475126 47.845378
F 82.450581 36.032579 47.845378
F 82.450581 43.753852 47.845378
F 73.535732 51.475364 47.845194
F 73.535732 36.032817 47.845194
F 73.535732 43.754091 47.845194
F 84.679684 47.614457 47.845377
F 84.679684 39.893183 47.845377
F 75.763999 47.614598 47.845303
F 75.763999 39.893325 47.845303
F 84.679769 50.188355 48.755244
F 84.679769 42.467082 48.755244
F 75.763997 50.188195 48.755386
F 75.763997 42.466922 48.755386
F 84.679853 47.614420 45.115393
F 84.679853 39.893147 45.115393
F 75.763975 47.614592 45.115504
F 75.763975 39.893319 45.115504
F 86.909100 38.606506 48.755159
F 86.909100 46.327780 48.755159
F 77.992686 38.606339 48.755346
F 77.992686 46.327613 48.755346
F 86.909296 51.474976 45.115307
F 86.909296 36.032429 45.115307
F 86.909296 43.753703 45.115307
F 77.992679 51.475177 45.115489
F 77.992679 36.032630 45.115489
F 77.992679 43.753904 45.115489
F 86.909289 51.474966 47.845425
F 86.909289 36.032419 47.845425
F 86.909289 43.753692 47.845425
F 77.992688 51.475179 47.845346
F 77.992688 36.032632 47.845346
F 77.992688 43.753905 47.845346
F 80.221513 47.614509 33.285997
F 80.221513 39.893235 33.285997
F 89.139194 47.614182 33.286612
F 89.139194 39.892909 33.286612
F 80.221529 50.188287 36.925840
F 80.221529 42.467013 36.925840
F 89.139885 50.188732 36.926280
F 89.139885 42.467459 36.926280
F 80.221530 50.188289 34.195942
F 80.221530 42.467015 34.195942
F 89.140117 50.188808 34.195863
F 89.140117 42.467535 34.195863
F 82.450531 38.606388 34.195950
F 82.450531 46.327662 34.195950
F 73.534536 38.606388 34.195886
F 73.534536 46.327662 34.195886
F 82.450588 51.475118 33.286025
F 82.450588 36.032571 33.286025
F 82.450588 43.753845 33.286025
F 73.534557 51.475133 33.285951
F 73.534556 36.032586 33.285951
F 73.534556 43.753860 33.285951
F 82.450619 38.606407 36.925872
F 82.450619 46.327681 36.925872
F 73.534653 38.606366 36.925773
F 73.534653 46.327640 36.925773
F 84.679686 47.614453 33.286077
F 84.679686 39.893180 33.286077
F 75.763559 47.614507 33.285981
F 75.763559 39.893233 33.285981
F 84.679805 50.188363 36.925909
F 84.679805 42.467090 36.925909
F 75.763597 50.188277 36.925816
F 75.763597 42.467004 36.925816
F 84.679830 50.188375 34.195916
F 84.679830 42.467102 34.195916
F 75.763560 50.188285 34.195930
F 75.763560 42.467012 34.195930
F 86.909111 38.606505 34.195996
F 86.909111 46.327779 34.195996
F 77.992535 38.606371 34.195943
F 77.992535 46.327645 34.195943
F 86.909538 51.474912 33.286293
F 86.909538 36.032365 33.286293
F 86.909538 43.753639 33.286293
F 77.992542 51.475147 33.285990
F 77.992542 36.032600 33.285990
F 77.992542 43.753874 33.285990
F 86.909699 38.606633 36.926115
F 86.909699 46.327907 36.926115
F 77.992555 38.606371 36.925832
F 77.992555 46.327645 36.925832
F 80.221541 47.614508 40.565680
F 80.221541 39.893234 40.565680
F 89.139811 47.614080 40.565948
F 89.139811 39.892806 40.565948
F 80.221567 50.188277 44.205516
F 80.221567 42.467004 44.205516
F 89.139466 50.188656 44.205611
F 89.139466 42.467383 44.205611
F 80.221555 50.188289 41.475624
F 80.221555 42.467015 41.475624
F 89.140436 50.188828 41.475162
F 89.140436 42.467554 41.475162
F 80.221544 47.614503 37.835783
F 80.221544 39.893229 37.835783
F 89.140457 47.613964 37.835488
F 89.140457 39.892691 37.835488
F 82.450585 38.606398 41.475614
F 82.450585 46.327672 41.475614
F 73.534884 38.606317 41.475511
F 73.534884 46.327590 41.475511
F 82.450576 51.475121 37.835777
F 82.450576 36.032574 37.835777
F 82.450576 43.753848 37.835777
F 73.534647 51.475156 37.835703
F 73.534647 36.032609 37.835703
F 73.534647 43.753883 37.835703
F 82.450624 51.475112 40.565706
F 82.450625 36.032565 40.565706
F 82.450624 43.753839 40.565706
F 73.534930 51.475210 40.565514
F 73.534930 36.032663 40.565514
F 73.534930 43.753937 40.565514
F 82.450611 38.606400 44.205540
F 82.450611 46.327674 44.205540
F 73.535680 38.606167 44.205243
F 73.535680 46.327441 44.205243
F 84.679809 47.614431 40.565732
F 84.679809 39.893157 40.565732
F 75.763685 47.614534 40.565624
F 75.763685 39.893261 40.565624
F 84.679759 50.188352 44.205551
F 84.679759 42.467078 44.205551
F 75.763977 50.188200 44.205423
F 75.763977 42.466927 44.205423
F 84.679913 50.188386 41.475552
F 84.679913 42.467113 41.475552
F 75.763686 50.188259 41.475597
F 75.763686 42.466985 41.475597
F 84.679906 47.614408 37.835730
F 84.679906 39.893134 37.835730
F 75.763590 47.614514 37.835764
F 75.763590 39.893241 37.835764
F 86.909427 38.606569 41.475483
F 86.909427 46.327842 41.475483
F 77.992578 38.606364 41.475623
F 77.992578 46.327638 41.475623
F 86.909429 51.474943 37.835697
F 86.909429 36.032397 37.835697
F 86.909429 43.753670 37.835697
F 77.992549 51.475150 37.835784
F 77.992549 36.032603 37.835784
F 77.992549 43.753877 37.835784
F 86.909688 51.474888 40.565866
F 86.909688 36.032341 40.565866
F 86.909688 43.753615 40.565866
F 77.992588 51.475155 40.565664
F 77.992588 36.032608 40.565664
F 77.992588 43.753882 40.565664
F 86.909514 38.606598 44.205638
F 86.909514 46.327871 44.205638
F 77.992687 38.606342 44.205491
F 77.992687 46.327616 44.205491
F 89.139498 34.746105 48.754835
F 89.139885 34.746185 36.926280
F 89.140117 34.746261 34.195862
F 89.139466 34.746109 44.205611
F 89.140436 34.746281 41.475162
F 84.679769 34.745808 48.755244
F 80.221529 34.745740 36.925840
F 80.221530 34.745742 34.195942
F 84.679805 34.745816 36.925909
F 84.679830 34.745828 34.195916
F 75.763560 34.745738 34.195930
F 80.221555 34.745742 41.475624
F 84.679759 34.745805 44.205551
F 84.679913 34.745839 41.475552
F 80.221544 50.188274 51.485207
F 80.221544 42.467001 51.485207
F 89.138454 50.188477 51.485094
F 89.138454 42.467203 51.485094
F 82.450544 38.606387 51.485217
F 82.450544 46.327661 51.485217
F 73.535585 38.606181 51.485131
F 73.535585 46.327455 51.485131
F 84.679596 50.188319 51.485207
F 84.679596 42.467046 51.485207
F 75.763938 50.188206 51.485178
F 75.763938 42.466932 51.485178
F 86.909036 38.606506 51.485227
F 86.909036 46.327779 51.485227
F 77.992664 38.606344 51.485200
F 77.992664 46.327618 51.485200
F 80.221527 47.614519 55.125052
F 80.221527 39.893245 55.125052
F 89.137963 47.614397 55.124915
F 89.137963 39.893124 55.124915
F 80.221507 50.188274 58.764897
F 80.221507 42.467000 58.764897
F 89.137562 50.188321 58.764806
F 89.137562 42.467048 58.764806
F 80.221535 50.188276 56.035014
F 80.221535 42.467002 56.035014
F 89.138296 50.188443 56.034727
F 89.138296 42.467169 56.034726
F 80.221555 47.614517 52.395169
F 80.221555 39.893243 52.395169
F 89.138904 47.614245 52.394758
F 89.138904 39.892972 52.394758
F 82.450488 38.606375 56.035003
F 82.450488 46.327649 56.035003
F 73.535385 38.606221 56.035181
F 73.535385 46.327495 56.035181
F 82.450520 51.475138 52.395152
F 82.450520 36.032591 52.395152
F 82.450520 43.753865 52.395152
F 73.535592 51.475339 52.395355
F 73.535592 36.032792 52.395355
F 73.535592 43.754065 52.395355
F 82.450505 51.475140 55.125056
F 82.450505 36.032593 55.125056
F 82.450505 43.753867 55.125056
F 73.535370 51.475297 55.125029
F 73.535370 36.032750 55.125029
F 73.535370 43.754023 55.125029
F 82.450476 38.606375 58.764902
F 82.450476 46.327649 58.764902
F 73.535156 38.606263 58.764900
F 73.535156 46.327537 58.764900
F 84.679512 47.614490 55.125043
F 84.679512 39.893217 55.125043
F 75.763859 47.614571 55.125041
F 75.763859 39.893298 55.125041
F 84.679431 50.188286 58.764888
F 84.679431 42.467013 58.764888
F 75.763773 50.188239 58.764896
F 75.763773 42.466966 58.764896
F 84.679566 50.188315 56.034964
F 84.679566 42.467042 56.034964
F 75.763863 50.188222 56.035074
F 75.763863 42.466949 56.035074
F 84.679670 47.614457 52.395101
F 84.679670 39.893184 52.395101
F 75.763943 47.614588 52.395238
F 75.763943 39.893314 52.395238
F 86.908658 38.606425 56.034923
F 86.908658 46.327699 56.034923
F 77.992633 38.606348 56.035033
F 77.992633 46.327622 56.035033
F 86.908875 51.475055 52.395025
F 86.908876 36.032509 52.395025
F 86.908876 43.753782 52.395025
F 77.992662 51.475176 52.395191
F 77.992662 36.032629 52.395191
F 77.992662 43.753903 52.395191
F 86.908776 51.475066 55.125040
F 86.908776 36.032519 55.125040
F 86.908776 43.753793 55.125040
F 77.992634 51.475170 55.125049
F 77.992634 36.032623 55.125049
F 77.992634 43.753897 55.125049
F 86.908617 38.606429 58.764909
F 86.908617 46.327702 58.764909
F 77.992603 38.606354 58.764897
F 77.992603 46.327628 58.764897
F 80.221511 47.614516 62.404745
F 80.221511 39.893242 62.404745
F 89.138028 47.614380 62.404819
F 89.138028 39.893107 62.404819
F 80.221507 50.188277 63.314705
F 80.221507 42.467004 63.314705
F 89.137991 50.188391 63.314643
F 89.137991 42.467118 63.314643
F 80.221516 47.614518 59.674861
F 80.221516 39.893244 59.674861
F 89.137939 47.614406 59.674760
F 89.137939 39.893133 59.674760
F 82.450478 38.606376 63.314698
F 82.450478 46.327650 63.314698
F 73.534977 38.606301 63.314794
F 73.534977 46.327575 63.314794
F 82.450453 51.475150 59.674855
F 82.450453 36.032603 59.674855
F 82.450453 43.753877 59.674855
F 73.535161 51.475255 59.674991
F 73.535161 36.032708 59.674991
F 73.535161 43.753981 59.674991
F 82.450473 51.475145 62.404750
F 82.450473 36.032598 62.404750
F 82.450473 43.753872 62.404750
F 73.534953 51.475215 62.404758
F 73.534952 36.032668 62.404758
F 73.534952 43.753942 62.404758
F 84.679504 47.614491 62.404759
F 84.679504 39.893218 62.404759
F 75.763709 47.614540 62.404745
F 75.763709 39.893267 62.404745
F 84.679493 50.188300 63.314692
F 84.679493 42.467027 63.314692
F 75.763705 50.188254 63.314732
F 75.763705 42.466981 63.314732
F 84.679494 47.614492 59.674839
F 84.679494 39.893218 59.674839
F 75.763782 47.614555 59.674904
F 75.763782 39.893281 59.674904
F 86.908649 38.606431 63.314660
F 86.908649 46.327705 63.314660
F 77.992583 38.606359 63.314712
F 77.992583 46.327633 63.314712
F 86.908464 51.475128 59.674830
F 86.908464 36.032581 59.674830
F 86.908464 43.753854 59.674830
F 77.992600 51.475166 59.674873
F 77.992600 36.032619 59.674873
F 77.992600 43.753892 59.674873
F 86.908630 51.475092 62.404791
F 86.908630 36.032545 62.404791
F 86.908630 43.753819 62.404791
F 77.992578 51.475160 62.404744
F 77.992578 36.032613 62.404744
F 77.992578 43.753886 62.404744
F 89.138454 34.745929 51.485094
F 89.138296 34.745896 56.034726
F 89.137991 34.745844 63.314643
F 84.679596 34.745772 51.485207
F 89.137562 34.745774 58.764806
F 84.679431 34.745739 58.764888
F 84.679566 34.745768 56.034964
F 84.679493 34.745753 63.314692
F 80.221503 55.335787 4.167236
F 80.221503 63.057061 4.167236
F 89.137819 55.335701 4.167278
F 89.137819 63.056975 4.167278
F 80.221494 57.909554 7.807082
F 80.221494 65.630828 7.807082
F 89.137783 57.909630 7.807123
F 89.137783 65.630904 7.807123
F 80.221503 57.909552 5.077193
F 80.221503 65.630826 5.077193
F 89.137827 57.909637 5.077125
F 89.137827 65.630910 5.077125
F 80.221507 55.335788 1.437349
F 80.221507 63.057062 1.437349
F 89.137909 55.335685 1.437265
F 89.137909 63.056958 1.437265
F 82.450474 54.048922 5.077188
F 82.450474 61.770196 5.077188
F 73.534734 54.048898 5.077259
F 73.534734 61.770172 5.077259
F 82.450475 59.196418 1.437344
F 82.450475 66.917692 1.437344
F 73.534870 59.196469 1.437422
F 73.534870 66.917743 1.437422
F 82.450473 59.196418 4.167240
F 82.450473 66.917692 4.167240
F 73.534721 59.196440 4.167273
F 73.534721 66.917714 4.167273
F 82.450470 54.048922 7.807084
F 82.450470 61.770196 7.807084
F 73.534521 54.048939 7.807156
F 73.534521 61.770213 7.807156
F 84.679488 55.335768 4.167248
F 84.679488 63.057042 4.167248
F 75.763626 55.335795 4.167245
F 75.763626 63.057069 4.167245
F 84.679483 57.909571 7.807092
F 84.679483 65.630845 7.807092
F 75.763551 57.909560 7.807103
F 75.763551 65.630834 7.807103
F 84.679488 57.909572 5.077179
F 84.679488 65.630846 5.077179
F 75.763626 57.909545 5.077214
F 75.763626 65.630819 5.077214
F 84.679496 55.335765 1.437333
F 84.679496 63.057039 1.437333
F 75.763672 55.335805 1.437372
F 75.763672 63.057079 1.437372
F 86.908585 54.048960 5.077160
F 86.908585 61.770234 5.077160
F 77.992557 54.048912 5.077199
F 77.992557 61.770185 5.077199
F 86.908616 59.196374 1.437312
F 86.908616 66.917647 1.437312
F 77.992569 59.196431 1.437356
F 77.992569 66.917705 1.437356
F 86.908586 59.196379 4.167264
F 86.908586 66.917653 4.167264
F 77.992554 59.196427 4.167237
F 77.992554 66.917701 4.167237
F 86.908572 54.048958 7.807106
F 86.908572 61.770231 7.807106
F 77.992530 54.048917 7.807086
F 77.992530 61.770191 7.807086
F 80.221489 55.335784 11.446927
F 80.221489 63.057058 11.446927
F 89.137769 55.335714 11.446970
F 89.137769 63.056987 11.446970
F 80.221482 57.909557 15.086772
F 80.221482 65.630831 15.086772
F 89.137764 57.909625 15.086815
F 89.137764 65.630899 15.086815
F 80.221489 57.909555 12.356880
F 80.221489 65.630829 12.356880
F 89.137771 57.909626 12.356830
F 89.137771 65.630900 12.356830
F 80.221495 55.335786 8.717037
F 80.221495 63.057060 8.717037
F 89.137781 55.335712 8.716982
F 89.137781 63.056985 8.716982
F 82.450469 54.048923 12.356876
F 82.450469 61.770196 12.356876
F 73.534332 54.048979 12.356899
F 73.534332 61.770253 12.356899
F 82.450470 59.196418 8.717032
F 82.450470 66.917692 8.717032
F 73.534534 59.196401 8.717084
F 73.534534 66.917675 8.717084
F 82.450469 59.196417 11.446929
F 82.450469 66.917691 11.446929
F 73.534318 59.196359 11.447029
F 73.534318 66.917633 11.447029
F 82.450466 54.048923 15.086773
F 82.450466 61.770197 15.086773
F 73.534127 54.049019 15.086894
F 73.534127 61.770292 15.086894
F 84.679483 55.335768 11.446936
F 84.679483 63.057042 11.446936
F 75.763481 55.335765 11.446958
F 75.763481 63.057038 11.446958
F 84.679481 57.909571 15.086781
F 84.679481 65.630845 15.086781
F 75.763413 57.909589 15.086810
F 75.763413 65.630863 15.086810
F 84.679483 57.909571 12.356868
F 84.679483 65.630845 12.356868
F 75.763483 57.909575 12.356884
F 75.763483 65.630849 12.356884
F 84.679483 55.335768 8.717024
F 84.679483 63.057042 8.717024
F 75.763555 55.335780 8.717051
F 75.763555 63.057054 8.717051
F 86.908570 54.048957 12.356853
F 86.908570 61.770230 12.356853
F 77.992510 54.048922 12.356881
F 77.992510 61.770196 12.356881
F 86.908573 59.196382 8.717007
F 86.908573 66.917656 8.717007
F 77.992531 59.196423 8.717041
F 77.992531 66.917696 8.717041
F 86.908570 59.196383 11.446951
F 86.908570 66.917657 11.446951
F 77.992508 59.196417 11.446934
F 77.992508 66.917691 11.446934
F 86.908567 54.048957 15.086795
F 86.908567 61.770230 15.086795
F 77.992486 54.048927 15.086781
F 77.992486 61.770201 15.086781
F 80.221506 57.909551 0.527392
F 80.221506 65.630825 0.527392
F 89.137928 57.909663 0.527471
F 89.137928 65.630937 0.527471
F 80.221482 55.335783 15.996723
F 80.221482 63.057057 15.996723
F 89.137764 55.335715 15.996676
F 89.137764 63.056989 15.996676
F 82.450466 59.196417 15.996721
F 82.450466 66.917691 15.996720
F 73.534140 59.196322 15.996709
F 73.534140 66.917596 15.996709
F 82.450476 54.048922 0.527396
F 82.450476 61.770196 0.527396
F 73.534851 54.048872 0.527406
F 73.534851 61.770146 0.527406
F 84.679496 57.909574 0.527409
F 84.679496 65.630848 0.527409
F 75.763670 57.909534 0.527391
F 75.763670 65.630808 0.527391
F 84.679481 55.335768 15.996713
F 84.679481 63.057042 15.996713
F 75.763416 55.335750 15.996716
F 75.763416 63.057024 15.996716
F 86.908567 59.196383 15.996698
F 86.908567 66.917657 15.996698
F 77.992487 59.196413 15.996722
F 77.992487 66.917687 15.996722
F 86.908613 54.048967 0.527421
F 86.908613 61.770241 0.527421
F 77.992569 54.048909 0.527390
F 77.992569 61.770182 0.527390
F 73.534851 69.491420 0.527406
F 77.992569 69.491456 0.527390
F 73.534734 69.491446 5.077259
F 77.992557 69.491459 5.077199
F 80.221478 55.335782 26.006304
F 80.221478 63.057056 26.006304
F 89.137770 55.335722 26.006397
F 89.137770 63.056995 26.006397
F 80.221495 57.909555 29.646148
F 80.221495 65.630829 29.646148
F 89.137915 57.909671 29.646491
F 89.137915 65.630945 29.646491
F 80.221477 57.909558 26.916254
F 80.221477 65.630832 26.916253
F 89.137755 57.909627 26.916371
F 89.137755 65.630901 26.916371
F 80.221473 55.335781 23.276409
F 80.221473 63.057055 23.276409
F 89.137759 55.335718 23.276387
F 89.137759 63.056991 23.276387
F 82.450466 54.048923 26.916255
F 82.450466 61.770197 26.916255
F 73.533912 54.049063 26.916075
F 73.533912 61.770337 26.916075
F 82.450464 59.196416 23.276409
F 82.450464 66.917690 23.276409
F 73.533856 59.196266 23.276288
F 73.533856 66.917540 23.276288
F 82.450467 59.196416 26.006308
F 82.450467 66.917690 26.006308
[truncated: 85,775 more chars]
