# Supplementary material for: Molecular-resolution imaging of ice crystallized from liquid water by cryogenic liquid-cell TEM
Source: Nat Commun. 2025 Sep 25;16:8342. doi: 10.1038/s41467-025-62451-0 (PMC12462463; doi:10.1038/s41467-025-62451-0)
Supplement: Supplementary file 9 — Supplementary Data 1 [file 41467_2025_62451_MOESM9_ESM.zip › supercell_4_3_3/1.8/93K_relaxed.xyz]

15345
F15345
F 1.849500 1.354903 2.729238
F 1.849500 9.076983 2.729238
F 1.849500 16.799093 2.729238
F 10.747440 1.338453 3.023038
F 10.747440 9.060543 3.023038
F 10.747440 16.782593 3.023038
F 1.738040 3.848643 6.376008
F 1.738040 11.570693 6.376008
F 10.631740 3.862543 6.668478
F 10.631740 11.584593 6.668478
F 1.818420 3.885333 3.675688
F 1.818420 11.607393 3.675688
F 10.720940 3.899983 3.939278
F 10.720940 11.622093 3.939278
F 1.998010 1.980383 0.081732
F 1.998010 9.702463 0.081732
F 3.682600 5.153683 14.627178
F 10.915340 1.924723 0.317080
F 10.915340 9.646813 0.317080
F 10.915340 17.368893 0.317080
F 4.020030 7.758273 3.726418
F 4.020030 15.480393 3.726418
F 17.153040 12.765693 15.087578
F 12.949340 7.760993 4.009318
F 12.949340 15.483093 4.009318
F 17.394140 13.600093 0.437449
F 4.242610 5.779273 0.106324
F 4.242610 13.501393 0.106324
F 13.143640 5.785763 0.387130
F 13.143640 13.507893 0.387130
F 4.052510 5.203213 2.810338
F 4.052510 12.925293 2.810338
F 12.975740 5.199523 3.093058
F 12.975740 12.921593 3.093058
F 3.939350 7.718123 6.452808
F 3.939350 15.440193 6.452808
F 8.146510 12.869793 14.763478
F 12.860040 7.723563 6.738488
F 12.860040 15.445693 6.738488
F 8.146510 5.147683 14.763478
F 6.286500 1.336593 2.885128
F 6.286500 9.058673 2.885128
F 6.286500 16.780793 2.885128
F 15.044640 1.498973 3.163358
F 15.108940 9.229273 3.261478
F 15.422740 9.469693 0.604708
F 6.169970 3.864913 6.529798
F 6.169970 11.586993 6.529798
F 14.950840 3.908933 6.690648
F 15.120640 11.640093 6.844778
F 6.257670 3.903133 3.797578
F 6.257670 11.625193 3.797578
F 15.290740 4.090353 4.034928
F 15.359640 11.802193 4.114388
F 6.451800 1.923443 0.175926
F 6.451800 9.645523 0.175926
F 6.451810 17.367593 0.175926
F 17.252540 15.689193 6.995818
F 15.209340 17.068993 3.298498
F 17.183440 5.202713 10.565178
F 8.492170 7.761263 3.869138
F 8.492170 15.483393 3.869138
F 14.831940 16.731193 14.973878
F 12.860040 0.001478 6.738488
F 10.375540 1.286973 14.833778
F 3.682600 12.875793 14.627178
F 8.689090 5.785073 0.247685
F 8.689090 13.507193 0.247684
F 8.492170 0.039180 3.869138
F 8.402700 0.001839 6.598668
F 8.518310 5.199153 2.953268
F 8.518310 12.921193 2.953268
F 8.260850 0.000369 11.125278
F 12.718240 0.000016 11.265578
F 8.402700 7.723923 6.598668
F 8.402700 15.445993 6.598668
F 14.831940 9.009093 14.973878
F 8.175080 0.000368 13.854378
F 1.485080 9.025683 14.568878
F 12.949340 0.038912 4.009318
F 1.628440 1.303313 9.993498
F 1.628440 9.025393 9.993498
F 1.628440 16.747493 9.993498
F 10.518440 1.286983 10.288078
F 10.518440 9.009063 10.288078
F 10.518440 16.731193 10.288078
F 1.514560 3.844453 13.630378
F 1.514560 11.566493 13.630378
F 10.404140 3.861083 13.924278
F 10.404140 11.583193 13.924278
F 1.599360 3.844423 10.930578
F 1.599360 11.566493 10.930578
F 10.489840 3.861083 11.195578
F 10.489840 11.583193 11.195578
F 1.710290 1.302543 7.296458
F 1.710290 9.024623 7.296458
F 1.710290 16.746693 7.296458
F 10.603840 1.287473 7.564688
F 10.603840 9.009553 7.564688
F 10.603840 16.731593 7.564688
F 3.796910 7.716483 10.988878
F 3.796910 15.438593 10.988878
F 14.831940 1.287013 14.973878
F 12.718240 7.722103 11.265578
F 12.718240 15.444193 11.265578
F 5.914050 16.728793 14.691978
F 3.910850 5.153883 7.357848
F 3.910850 12.875993 7.357848
F 12.832140 5.148533 7.634728
F 12.832140 12.870593 7.634728
F 3.825740 5.153693 10.073978
F 3.825740 12.875793 10.073978
F 12.746740 5.148043 10.358078
F 12.746740 12.870093 10.358078
F 3.711420 7.716453 13.710178
F 3.711420 15.438493 13.710178
F 5.914050 9.006673 14.691978
F 12.632440 7.722103 13.994278
F 12.632440 15.444193 13.994278
F 5.914050 1.284593 14.691978
F 6.056800 1.284603 10.149478
F 6.056800 9.006683 10.149478
F 6.056800 16.728793 10.149478
F 14.974840 1.287013 10.428078
F 14.974840 9.009103 10.428078
F 14.974840 16.731193 10.428078
F 5.942530 3.863463 13.785678
F 5.942530 11.585593 13.785678
F 14.860540 3.861043 14.064278
F 14.860540 11.583093 14.064278
F 6.028400 3.863463 11.053778
F 6.028400 11.585493 11.053778
F 14.946340 3.861043 11.335678
F 14.946340 11.583093 11.335678
F 6.142360 1.285163 7.422818
F 6.142360 9.007243 7.422818
F 6.142360 16.729293 7.422818
F 14.965640 1.424723 7.664878
F 15.110640 9.017153 7.811798
F 1.485080 16.747793 14.568878
F 8.260850 7.722453 11.125278
F 8.260850 15.444493 11.125278
F 12.603840 12.870093 14.903778
F 15.319440 1.932863 0.527714
F 14.975840 16.998393 7.665528
F 10.375540 16.731093 14.833778
F 8.374720 5.148143 7.494378
F 8.374720 12.870193 7.494378
F 17.176040 7.675503 14.209378
F 12.632440 0.000016 13.994278
F 8.289350 5.147683 10.218178
F 8.289350 12.869793 10.218178
F 17.439640 7.937623 6.858288
F 4.020030 0.036190 3.726418
F 8.175080 7.722453 13.854378
F 8.175080 15.444493 13.854378
F 12.603840 5.148033 14.903778
F 17.309740 15.632593 11.541878
F 17.146340 15.396893 14.449478
F 10.375540 9.009053 14.833778
F 1.485080 1.303603 14.568878
F 17.223840 5.024373 15.048478
F 17.146240 13.012393 10.775278
F 17.306840 7.787003 11.473178
F 17.155440 5.337883 7.854488
F 17.183340 0.032582 11.507478
F 17.162440 13.255193 7.862958
F 17.362540 7.982063 4.012718
F 17.177340 0.043287 6.917448
F 17.506240 5.331363 3.245768
F 17.573140 5.550213 0.424939
F 17.371940 0.216477 4.223988
F 17.469440 13.289993 3.197758
F 17.423840 15.748093 4.198498
F 15.474640 17.480993 0.607596
F 1.171550 1.303603 24.545678
F 1.171550 9.025683 24.545678
F 1.171550 16.747793 24.545678
F 10.061140 1.286973 24.839478
F 10.061140 9.009053 24.839478
F 10.061140 16.731093 24.839478
F 1.057200 3.844453 28.184078
F 1.057200 11.566493 28.184078
F 9.946740 3.861083 28.477978
F 9.946740 11.583193 28.477978
F 1.142060 3.844453 25.484178
F 1.142060 11.566493 25.484178
F 10.032540 3.861083 25.749078
F 10.032540 11.583193 25.749078
F 1.256390 1.303603 21.845678
F 1.256390 9.025683 21.845678
F 1.256390 16.747793 21.845678
F 10.146840 1.286973 22.110678
F 10.146840 9.009053 22.110678
F 10.146840 16.731093 22.110678
F 3.339590 7.716453 25.542478
F 3.339590 15.438493 25.542478
F 16.538840 12.830993 32.239878
F 12.260840 7.722103 25.819078
F 12.260840 15.444193 25.819078
F 16.952340 15.595893 21.387278
F 3.453920 5.153683 21.903978
F 3.453920 12.875793 21.903978
F 12.375140 5.148033 22.180678
F 12.375140 12.870093 22.180678
F 3.368400 5.153683 24.625478
F 3.368400 12.875793 24.625478
F 12.289440 5.148033 24.909478
F 12.289440 12.870093 24.909478
F 3.254050 7.716453 28.263878
F 3.254050 15.438493 28.263878
F 16.927540 7.840383 21.516578
F 12.175040 7.722103 28.547978
F 12.175040 15.444193 28.547978
F 7.946400 15.444493 21.131278
F 5.599520 1.284593 24.700878
F 5.599520 9.006673 24.700878
F 5.599520 16.728793 24.700878
F 14.517540 1.287013 24.979478
F 14.517540 9.009093 24.979478
F 14.517540 16.731193 24.979478
F 5.485160 3.863463 28.339378
F 5.485160 11.585593 28.339378
F 14.403240 3.861043 28.617978
F 14.403240 11.583093 28.617978
F 5.571030 3.863463 25.607178
F 5.571030 11.585593 25.607178
F 14.488940 3.861043 25.889178
F 14.488940 11.583093 25.889178
F 5.685370 1.284593 21.968778
F 5.685370 9.006673 21.968778
F 5.685370 16.728793 21.968778
F 14.603340 1.287013 22.250678
F 14.603340 9.009093 22.250678
F 14.603340 16.731193 22.250678
F 7.803490 7.722453 25.678778
F 7.803490 15.444493 25.678778
F 7.946400 7.722453 21.131278
F 16.690840 7.690273 25.931278
F 16.895040 15.280493 25.695978
F 17.109840 7.758603 18.788978
F 7.917820 5.147683 22.040378
F 7.917820 12.869793 22.040378
F 16.943740 5.172723 22.235178
F 16.825140 12.930593 22.254678
F 7.832060 5.147683 24.769678
F 7.832060 12.869793 24.769678
F 16.740540 5.113233 24.986278
F 16.776040 12.573293 24.938078
F 7.717710 7.722453 28.408078
F 7.717710 15.444493 28.408078
F 16.988840 12.847593 17.757178
F 16.797440 7.683153 28.689578
F 17.060940 5.260663 17.789678
F 8.032180 15.444493 18.401978
F 0.942940 1.303653 31.822478
F 0.942940 9.025733 31.822478
F 0.942940 16.747793 31.822478
F 9.832420 1.286973 32.116378
F 9.832420 9.009053 32.116378
F 9.832420 16.731193 32.116378
F 0.913486 3.844203 32.761978
F 0.913486 11.566293 32.761978
F 1.027720 1.303613 29.122578
F 1.027720 9.025693 29.122578
F 1.027730 16.747793 29.122578
F 9.918170 1.286973 29.387478
F 9.918170 9.009053 29.387478
F 9.918170 16.731093 29.387478
F 3.225220 5.153693 29.180878
F 3.225220 12.875793 29.180878
F 12.146440 5.148033 29.457578
F 12.146440 12.870093 29.457578
F 3.139600 5.153783 31.902578
F 3.139600 12.875893 31.902578
F 12.060740 5.148033 32.186378
F 12.060740 12.870093 32.186378
F 5.370660 1.284523 31.977978
F 5.370660 9.006603 31.977978
F 5.370660 16.728693 31.977978
F 14.288840 1.287013 32.256378
F 14.288840 9.009093 32.256378
F 14.288840 16.731193 32.256378
F 5.456670 1.284583 29.245678
F 5.456670 9.006663 29.245678
F 5.456670 16.728793 29.245678
F 14.374640 1.287013 29.527578
F 14.374640 9.009093 29.527578
F 14.374640 16.731193 29.527578
F 7.689140 5.147683 29.317278
F 7.689140 12.869793 29.317278
F 16.542640 5.214693 29.511778
F 16.639340 12.770093 29.442578
F 7.603360 5.147673 32.046578
F 7.603360 12.869793 32.046578
F 7.803490 0.000368 25.678778
F 7.717710 0.000369 28.408078
F 1.400240 1.303603 17.268778
F 1.400240 9.025683 17.268778
F 1.400240 16.747793 17.268778
F 10.289840 1.286973 17.562678
F 10.289840 9.009053 17.562678
F 10.289840 16.731093 17.562678
F 1.285880 3.844453 20.907178
F 1.285890 11.566493 20.907178
F 10.175440 3.861083 21.201078
F 10.175440 11.583193 21.201078
F 1.370740 3.844453 18.207278
F 1.370740 11.566493 18.207278
F 10.261240 3.861083 18.472178
F 10.261240 11.583193 18.472178
F 3.568270 7.716453 18.265578
F 3.568270 15.438493 18.265578
F 16.750040 15.525793 28.559778
F 12.489540 7.722103 18.542278
F 12.489540 15.444193 18.542278
F 8.060750 12.869793 17.492778
F 3.597090 5.153683 17.348578
F 3.597090 12.875793 17.348578
F 12.518140 5.148033 17.632678
F 12.518140 12.870093 17.632678
F 3.482740 7.716453 20.987078
F 3.482740 15.438493 20.987078
F 8.060750 5.147683 17.492778
F 12.403740 7.722103 21.271078
F 12.403740 15.444193 21.271078
F 8.032180 7.722453 18.401978
F 5.828200 1.284593 17.424078
F 5.828200 9.006673 17.424078
F 5.828200 16.728793 17.424078
F 14.746240 1.287013 17.702678
F 14.746240 9.009093 17.702678
F 14.746240 16.731193 17.702678
F 5.713850 3.863463 21.062478
F 5.713850 11.585593 21.062478
F 14.631840 3.861043 21.341078
F 14.631840 11.583093 21.341078
F 5.799720 3.863463 18.330378
F 5.799720 11.585593 18.330378
F 14.717640 3.861043 18.612278
F 14.717640 11.583093 18.612278
F 12.260840 0.000016 25.819078
F 8.032180 0.000368 18.401978
F 12.403740 0.000016 21.271078
F 12.175040 0.000016 28.547978
F 12.489540 0.000016 18.542278
F 7.946400 0.000368 21.131278
F 16.855840 15.430793 18.555378
F 16.444840 5.148303 32.230878
F 17.058740 0.075279 18.749978
F 16.726240 -0.116199 28.667778
F 16.722740 -0.029066 25.855778
F 0.508154 1.363623 46.442778
F 0.508153 9.085703 46.442778
F 0.508154 16.807793 46.442778
F 9.375120 1.286973 46.670078
F 9.375120 9.009053 46.670078
F 9.375120 16.731093 46.670078
F 0.302234 3.917603 47.367678
F 0.302234 11.639693 47.367678
F 9.345600 3.861283 47.579478
F 9.345600 11.583393 47.579478
F 0.377038 1.216303 43.732378
F 0.377038 8.938383 43.732378
F 0.377038 16.660493 43.732378
F 9.459880 1.286753 43.940978
F 9.459880 9.008843 43.940978
F 9.459880 16.730893 43.940978
F 2.656620 7.718663 47.390078
F 2.656620 15.440793 47.390078
F 16.381340 15.352293 40.661978
F 11.574840 7.722103 47.649678
F 11.574840 15.444193 47.649678
F 16.204140 15.465093 43.352778
F 2.764710 5.149893 43.750978
F 2.764710 12.871993 43.750978
F 11.689140 5.148033 44.011278
F 11.689140 12.870093 44.011278
F 2.625870 5.143193 46.483078
F 2.625870 12.865293 46.483078
F 11.603240 5.148023 46.740078
F 11.603240 12.870093 46.740078
F 4.913990 1.284623 46.532478
F 4.913990 9.006703 46.532478
F 4.913990 16.728793 46.532478
F 13.831540 1.287013 46.810078
F 13.831540 9.009093 46.810078
F 13.831540 16.731193 46.810078
F 4.868890 3.866763 47.436078
F 4.868890 11.588893 47.436078
F 13.802940 3.861043 47.719678
F 13.802940 11.583093 47.719678
F 4.978490 1.280143 43.796778
F 4.978490 9.002223 43.796778
F 4.978490 16.724293 43.796778
F 13.917240 1.287013 44.081278
F 13.917240 9.009093 44.081278
F 13.917240 16.731193 44.081278
F 7.117930 7.722333 47.509478
F 7.117930 15.444393 47.509478
F 16.193640 7.738583 43.182678
F 16.000640 7.654973 47.643278
F 16.001440 15.480193 47.993978
F 16.302740 7.479853 40.454378
F 7.231930 5.147803 43.871178
F 7.231930 12.869893 43.871178
F 16.251340 5.103223 44.132378
F 16.152940 12.871193 44.195678
F 7.141370 5.146543 46.600978
F 7.141370 12.868593 46.600978
F 16.061540 4.869303 46.906078
F 16.014840 12.744093 46.972178
F 0.828096 3.839433 35.462278
F 0.828097 11.561493 35.462278
F 9.718050 3.861083 35.754778
F 9.718050 11.583193 35.754778
F 9.803840 3.861083 33.025878
F 9.803840 11.583193 33.025878
F 3.110450 7.716473 32.821178
F 3.110450 15.438593 32.821178
F 7.254750 15.445893 42.962678
F 12.032140 7.722103 33.095978
F 12.032140 15.444193 33.095978
F 7.254750 7.723793 42.962678
F 3.017110 7.717933 35.546578
F 3.017110 15.439993 35.546578
F 16.431940 12.802093 39.534978
F 11.946340 7.722103 35.824778
F 11.946340 15.444193 35.824778
F 16.504240 4.813413 39.738278
F 5.255100 3.864163 35.617978
F 5.255100 11.586193 35.617978
F 14.174540 3.861043 35.894778
F 14.174540 11.583093 35.894778
F 5.342230 3.863533 32.884378
F 5.342230 11.585593 32.884378
F 14.260240 3.861043 33.165978
F 14.260240 11.583093 33.165978
F 7.574800 7.722453 32.955678
F 7.574800 15.444493 32.955678
F 7.370440 12.868793 39.323978
F 7.254750 0.001709 42.962678
F 12.032140 0.000016 33.095978
F 7.346000 15.444493 40.232778
F 7.488640 7.722543 35.684978
F 7.488640 15.444593 35.684978
F 7.370440 5.146733 39.323978
F 16.321140 7.693323 36.087078
F 16.490840 15.512793 36.107078
F 7.346000 7.722383 40.232778
F 0.707203 1.370163 39.124178
F 0.707203 9.092253 39.124178
F 0.707203 16.814293 39.124178
F 9.603710 1.286953 39.393278
F 9.603710 9.009033 39.393278
F 9.603710 16.731093 39.393278
F 0.616495 3.777993 42.799478
F 0.616495 11.500093 42.799478
F 9.489390 3.861103 43.031678
F 9.489390 11.583193 43.031678
F 0.445364 3.932733 40.085478
F 0.445364 11.654793 40.085478
F 9.574610 3.861203 40.302678
F 9.574610 11.583293 40.302678
F 0.767892 1.294503 36.411678
F 0.767892 9.016583 36.411678
F 0.767897 16.738693 36.411678
F 9.689440 1.286963 36.664378
F 9.689440 9.009043 36.664378
F 9.689440 16.731093 36.664378
F 2.867430 7.726213 40.111378
F 2.867430 15.448293 40.111378
F 16.402140 12.817593 36.743978
F 11.803440 7.722103 40.372778
F 11.803440 15.444193 40.372778
F 16.358640 4.935593 37.013178
F 2.991230 5.151843 36.471578
F 2.991230 12.873893 36.471578
F 11.917840 5.148033 36.734378
F 11.917840 12.870093 36.734378
F 2.826750 5.133423 39.211678
F 2.826750 12.855493 39.211678
F 11.832040 5.148033 39.463278
F 11.832040 12.870093 39.463278
F 2.725410 7.730313 42.847478
F 2.725410 15.452393 42.847478
F 7.460370 12.869793 36.594178
F 11.717640 7.722103 43.101678
F 11.717640 15.444193 43.101678
F 7.460370 5.147683 36.594178
F 5.140140 1.282823 39.256578
F 5.140140 9.004913 39.256578
F 5.140140 16.726993 39.256578
F 14.060140 1.287013 39.533278
F 14.060140 9.009093 39.533278
F 14.060140 16.731193 39.533278
F 5.026730 3.864393 42.894978
F 5.026730 11.586493 42.894978
F 13.945840 3.861043 43.171678
F 13.945840 11.583093 43.171678
F 5.094580 3.866683 40.159378
F 5.094580 11.588793 40.159378
F 14.031640 3.861043 40.442878
F 14.031640 11.583093 40.442878
F 5.226310 1.284223 36.522978
F 5.226310 9.006303 36.522978
F 5.226310 16.728393 36.522978
F 14.145940 1.287013 36.804378
F 14.145940 9.009093 36.804378
F 14.145940 16.731193 36.804378
F 11.574840 0.000019 47.649678
F 7.346000 0.000302 40.232778
F 11.717640 0.000025 43.101678
F 2.725410 0.008228 42.847478
F 11.803440 0.000018 40.372778
F 2.867430 0.004127 40.111378
F 7.488640 0.000459 35.684978
F 7.574800 0.000371 32.955678
F 11.946340 0.000016 35.824778
F 7.117930 0.000251 47.509478
F 16.380340 7.630713 33.366978
F 16.567040 15.437893 33.319478
F 16.696740 -0.074964 33.127378
F 16.421540 0.028271 36.000178
F 0.398292 3.791913 50.085278
F 0.398293 11.513993 50.085278
F 9.260820 3.861063 50.308478
F 9.260820 11.583093 50.308478
F 2.523930 7.724523 50.118978
F 2.523930 15.446593 50.118978
F 11.488940 0.000026 50.378578
F 11.488940 7.722113 50.378578
F 11.488940 15.444193 50.378578
F 7.028410 0.001111 50.239178
F 4.801030 3.862973 50.170178
F 4.801030 11.585093 50.170178
F 13.717140 3.861043 50.448578
F 13.717140 11.583093 50.448578
F 7.028410 7.723193 50.239178
F 7.028410 15.445293 50.239178
F 6.501070 14.806093 64.755378
F 16.034340 7.589073 50.483778
F 16.044040 15.320093 50.631478
F 6.890130 0.000178 54.784078
F 0.294986 1.352073 53.727178
F 0.294986 9.074163 53.727178
F 0.294987 16.796293 53.727178
F 9.146600 1.287033 53.946678
F 9.146600 9.009113 53.946678
F 9.146600 16.731193 53.946678
F 0.196170 3.813523 57.366578
F 0.196171 11.535593 57.366578
F 9.032720 3.860503 57.577478
F 9.032720 11.582593 57.577478
F 0.147413 3.894493 54.657578
F 0.147414 11.616593 54.657578
F 9.117570 3.861133 54.854178
F 9.117570 11.583193 54.854178
F 0.224642 1.244113 51.007578
F 0.224642 8.966193 51.007578
F 0.224642 16.688293 51.007578
F 9.231550 1.286843 51.217878
F 9.231550 9.008923 51.217878
F 9.231550 16.730993 51.217878
F 2.441040 7.714143 54.662678
F 2.441040 15.436193 54.662678
F 6.501070 7.084053 64.755378
F 11.346240 7.722093 54.924278
F 11.346240 15.444193 54.924278
F 15.804040 12.740593 61.487578
F 2.546120 5.152763 51.027378
F 2.546120 12.874893 51.027378
F 11.460440 5.148033 51.288078
F 11.460440 12.870093 51.288078
F 2.424170 5.148013 53.753778
F 2.424170 12.870093 53.753778
F 11.374640 5.148033 54.016678
F 11.374640 12.870093 54.016678
F 2.339580 7.712913 57.378678
F 2.339580 15.434993 57.378678
F 15.638740 5.003203 61.306078
F 11.260740 7.721603 57.647578
F 11.260740 15.443693 57.647578
F 6.687050 12.831593 61.132978
F 4.689540 1.285983 53.807678
F 4.689540 9.008063 53.807678
F 4.689540 16.730193 53.807678
F 13.602840 1.287013 54.086778
F 13.602840 9.009093 54.086778
F 13.602840 16.731193 54.086778
F 4.578400 3.861083 57.437978
F 4.578400 11.583193 57.437978
F 13.488840 3.860543 57.717578
F 13.488840 11.582593 57.717578
F 4.649770 3.864813 54.712078
F 4.649770 11.586893 54.712078
F 13.574340 3.861033 54.994278
F 13.574340 11.583093 54.994278
F 4.758920 1.282153 51.075078
F 4.758920 9.004233 51.075078
F 4.758920 16.726293 51.075078
F 13.688540 1.287013 51.358078
F 13.688540 9.009093 51.358078
F 13.688540 16.731193 51.358078
F 6.890130 7.722263 54.784078
F 6.890130 15.444393 54.784078
F 6.687050 5.109473 61.132978
F 15.683540 7.446793 54.945178
F 15.789640 15.586693 55.219378
F 11.346240 0.000009 54.924278
F 7.003770 5.147783 51.147778
F 7.003770 12.869893 51.147778
F 16.034340 4.922623 51.458478
F 15.930140 12.864693 51.555478
F 6.915580 5.147363 53.877078
F 6.915580 12.869393 53.877078
F 15.878140 4.960303 54.194278
F 15.760540 12.894093 54.312178
F 6.803930 7.721663 57.507378
F 6.803930 15.443793 57.507378
F 15.766140 12.786893 58.806278
F 15.660740 7.638133 57.706878
F 15.638540 15.309493 57.905678
F 15.512140 15.218693 62.423278
F 0.054923 1.323833 61.034878
F 0.054922 9.045913 61.034878
F 0.054925 16.767993 61.034878
F 8.915640 1.248123 61.202978
F 8.915640 8.970213 61.202978
F 8.915640 16.692293 61.202978
F 0.075067 3.660983 64.690378
F 0.075067 11.383093 64.690378
F 8.719800 3.222783 64.825478
F 8.719800 10.944893 64.825478
F 6.777290 5.146473 58.403578
F 15.461140 7.379993 62.390678
F 0.010701 3.848693 61.997478
F 0.010700 11.570793 61.997478
F 8.888960 3.809593 62.119378
F 8.888960 11.531693 62.119378
F 0.107180 1.276503 58.287278
F 0.107180 8.998583 58.287278
F 0.107179 16.720693 58.287278
F 9.004550 1.285533 58.473778
F 9.004550 9.007613 58.473778
F 9.004550 16.729693 58.473778
F 2.228930 7.670003 61.859278
F 2.228930 15.392093 61.859278
F 6.660360 15.393293 62.049578
F 11.117140 7.670603 62.189278
F 11.117140 15.392693 62.189278
F 6.660360 7.671203 62.049578
F 2.342960 5.158693 58.285178
F 2.342960 12.880793 58.285178
F 11.232840 5.146583 58.543878
F 11.232840 12.868693 58.543878
F 2.224390 5.112413 60.995178
F 2.224390 12.834493 60.995178
F 11.143640 5.109153 61.272978
F 11.143640 12.831193 61.272978
F 2.204200 7.236523 64.536878
F 2.204210 14.958593 64.536878
F 15.624240 5.098213 58.492878
F 10.949340 7.084343 64.895278
F 10.949340 14.806393 64.895278
F 6.777290 12.868593 58.403578
F 4.474290 1.257033 61.048578
F 4.474290 8.979123 61.048578
F 4.474290 16.701193 61.048578
F 13.371640 1.248113 61.343078
F 13.371640 8.970193 61.343078
F 13.371640 16.692293 61.343078
F 4.260970 3.220803 64.683678
F 4.260970 10.942893 64.683678
F 13.177440 3.223323 64.965278
F 13.177440 10.945393 64.965278
F 4.427180 3.811543 61.978178
F 4.427180 11.533593 61.978178
F 13.345340 3.809563 62.259278
F 13.345340 11.531593 62.259278
F 4.545980 1.284343 58.326578
F 4.545980 9.006423 58.326578
F 4.545980 16.728493 58.326578
F 13.460940 1.285553 58.613878
F 13.460940 9.007633 58.613878
F 13.460940 16.729693 58.613878
F 2.523930 0.002437 50.118978
F 15.444240 6.947353 65.073278
F 15.353540 14.968193 65.017978
F 17.645740 10.998993 65.164578
F 1.849500 24.521193 2.729238
F 1.849500 32.243193 2.729238
F 10.747440 24.504693 3.023038
F 10.747440 32.226793 3.023038
F 1.738040 27.014893 6.376008
F 1.738040 34.736993 6.376008
F 1.738040 19.292793 6.376008
F 10.631740 27.028793 6.668478
F 8.146510 28.313893 14.763478
F 10.631740 19.306693 6.668478
F 1.818420 27.051593 3.675688
F 14.831940 32.175393 14.973878
F 1.818420 19.329493 3.675688
F 10.720940 27.066193 3.939278
F 14.831940 24.453293 14.973878
F 10.720940 19.344193 3.939278
F 1.998010 25.146593 0.081732
F 1.998010 32.868693 0.081732
F 10.915340 25.090993 0.317080
F 10.915340 32.813093 0.317080
F 4.020030 30.924493 3.726418
F 4.020030 23.202393 3.726418
F 12.949340 30.927293 4.009318
F 12.949340 23.205193 4.009318
F 4.242610 28.945493 0.106324
F 4.242610 21.223393 0.106323
F 13.143640 28.951993 0.387130
F 13.143640 21.229893 0.387130
F 4.052510 28.369493 2.810338
F 4.052510 20.647393 2.810338
F 12.975740 28.365793 3.093058
F 12.975740 20.643693 3.093058
F 3.939350 30.884393 6.452808
F 3.939350 23.162293 6.452808
F 12.860040 30.889793 6.738488
F 12.860040 23.167693 6.738488
F 6.286500 24.502893 2.885128
F 6.286500 32.224893 2.885128
F 14.974640 24.702493 3.074048
F 15.249740 32.354693 3.388748
F 6.169970 27.031193 6.529798
F 17.058840 20.605793 14.928278
F 6.169970 19.309093 6.529798
F 14.996440 26.877993 6.790238
F 5.914050 32.172893 14.691978
F 15.181440 19.563693 6.800558
F 6.257670 27.069393 3.797578
F 5.914050 24.450893 14.691978
F 6.257670 19.347293 3.797578
F 15.115040 27.179093 4.148508
F 12.603840 20.592193 14.903778
F 15.270040 19.540993 4.082168
F 6.451810 25.089693 0.175926
F 6.451800 32.811793 0.175927
F 15.222740 25.064593 0.475758
F 17.306540 30.871393 6.785068
F 8.492170 30.927493 3.869138
F 8.492170 23.205393 3.869138
F 10.375540 32.175293 14.833778
F 8.175080 30.888693 13.854378
F 8.689090 28.951293 0.247685
F 8.689090 21.229193 0.247684
F 1.998010 17.424593 0.081731
F 3.682600 28.319893 14.627178
F 8.518310 28.365393 2.953268
F 8.518310 20.643293 2.953268
F 10.375540 24.453193 14.833778
F 1.485080 32.191893 14.568878
F 8.402700 30.890193 6.598668
F 8.402700 23.168093 6.598668
F 17.303040 30.988593 14.111578
F 1.485080 24.469893 14.568878
F 1.628440 24.469593 9.993498
F 1.628440 32.191693 9.993498
F 10.518440 24.453193 10.288078
F 10.518440 32.175293 10.288078
F 1.514560 27.010693 13.630378
F 1.514560 34.732793 13.630378
F 1.514560 19.288593 13.630378
F 10.404140 27.027293 13.924278
F 12.603840 28.314293 14.903778
F 10.404140 19.305293 13.924278
F 1.599360 27.010693 10.930578
F 1.599360 34.732793 10.930578
F 1.599360 19.288593 10.930578
F 10.489840 27.027293 11.195578
F 3.682600 20.597893 14.627178
F 10.489840 19.305293 11.195578
F 1.710290 24.468793 7.296458
F 1.710290 32.190893 7.296458
F 10.603840 24.453693 7.564688
F 10.603840 32.175793 7.564688
F 3.796910 30.882693 10.988878
F 3.796910 23.160693 10.988878
F 12.718240 30.888393 11.265578
F 12.718240 23.166293 11.265578
F 3.910850 28.320093 7.357848
F 3.910850 20.598093 7.357848
F 12.832140 28.314793 7.634728
F 12.832140 20.592693 7.634728
F 3.825740 28.319893 10.073978
F 3.825740 20.597893 10.073978
F 12.746740 28.314293 10.358078
F 12.746740 20.592193 10.358078
F 3.711420 30.882693 13.710178
F 3.711420 23.160593 13.710178
F 12.632440 30.888393 13.994278
F 12.632440 23.166293 13.994278
F 6.056800 24.450893 10.149478
F 6.056800 32.172893 10.149478
F 14.974840 24.453293 10.428078
F 14.974840 32.175393 10.428078
F 5.942530 27.029693 13.785678
F 17.167440 28.230293 7.807388
F 5.942530 19.307593 13.785678
F 14.860540 27.027293 14.064278
F 14.860540 34.749393 14.064278
F 14.860540 19.305193 14.064278
F 6.028400 27.029693 11.053778
F 8.146510 20.591893 14.763478
F 6.028400 19.307593 11.053778
F 14.946340 27.027293 11.335678
F 14.946340 34.749393 11.335678
F 14.946340 19.305193 11.335678
F 6.142360 24.451393 7.422818
F 6.142360 32.173493 7.422818
F 15.078340 24.387493 7.696738
F 15.096340 32.129893 7.727848
F 8.260850 30.888693 11.125278
F 8.260850 23.166593 11.125278
F 15.514140 32.831493 0.532575
F 17.132040 23.390493 11.645078
F 8.374720 28.314393 7.494378
F 8.374720 20.592293 7.494378
F 17.090640 28.463093 14.975578
F 8.175080 23.166593 13.854378
F 8.289350 28.313893 10.218178
F 8.289350 20.591893 10.218178
F 17.160140 23.288393 14.294978
F 17.202240 30.828193 11.458778
F 17.125740 20.888093 10.451678
F 17.333140 28.191993 10.531178
F 17.544440 20.935193 3.298798
F 17.362640 20.713993 7.849588
F 17.510240 23.373193 6.986328
F 1.171550 24.469893 24.545678
F 1.171550 32.191893 24.545678
F 10.061140 24.453193 24.839478
F 10.061140 32.175293 24.839478
F 1.057200 27.010693 28.184078
F 1.057200 34.732793 28.184078
F 1.057200 19.288593 28.184078
F 9.946740 27.027293 28.477978
F 16.925040 31.015193 18.855178
F 9.946740 19.305293 28.477978
F 1.142060 27.010693 25.484178
F 1.142060 34.732793 25.484178
F 1.142060 19.288593 25.484178
F 10.032540 27.027293 25.749078
F 17.021940 28.399393 17.725978
F 10.032540 19.305293 25.749078
F 1.256390 24.469893 21.845678
F 1.256390 32.191893 21.845678
F 10.146840 24.453193 22.110678
F 10.146840 32.175293 22.110678
F 3.339590 30.882693 25.542478
F 3.339590 23.160593 25.542478
F 12.260840 30.888393 25.819078
F 12.260840 23.166293 25.819078
F 3.453920 28.319893 21.903978
F 3.453920 20.597893 21.903978
F 12.375140 28.314293 22.180678
F 12.375140 20.592193 22.180678
F 3.368400 28.319893 24.625478
F 3.368400 20.597893 24.625478
F 12.289440 28.314293 24.909478
F 12.289440 20.592193 24.909478
F 3.254050 30.882693 28.263878
F 3.254050 23.160593 28.263878
F 12.175040 30.888393 28.547978
F 12.175040 23.166293 28.547978
F 5.599520 24.450893 24.700878
F 5.599520 32.172893 24.700878
F 14.517540 24.453293 24.979478
F 14.517540 32.175393 24.979478
F 5.485160 27.029693 28.339378
F 16.872440 23.165293 21.311878
F 5.485160 19.307593 28.339378
F 14.403240 27.027293 28.617978
F 14.403240 34.749393 28.617978
F 14.403240 19.305193 28.617978
F 5.571030 27.029693 25.607178
F 16.898340 30.891693 21.607778
F 5.571030 19.307593 25.607178
F 14.488940 27.027293 25.889178
F 14.488940 34.749393 25.889178
F 14.488940 19.305193 25.889178
F 5.685370 24.450893 21.968778
F 5.685370 32.172893 21.968778
F 14.603340 24.453293 22.250678
F 14.603340 32.175393 22.250678
F 7.803490 30.888693 25.678778
F 7.803490 23.166593 25.678778
F 16.700340 31.068493 26.059778
F 16.800540 23.286793 25.846878
F 7.917820 28.313893 22.040378
F 7.917820 20.591893 22.040378
F 16.854240 28.268693 22.495578
F 16.853940 20.561593 22.350078
F 7.832060 28.313893 24.769678
F 7.832060 20.591893 24.769678
F 16.580440 28.543593 25.319078
F 16.758140 20.710893 25.085078
F 7.717710 30.888693 28.408078
F 7.717710 23.166593 28.408078
F 16.647340 31.062793 28.743378
F 16.790140 23.263393 28.664778
F 0.942940 24.469893 31.822478
F 0.942940 32.191993 31.822478
F 9.832420 24.453193 32.116378
F 9.832420 32.175293 32.116378
F 0.913486 27.010493 32.761978
F 0.913486 34.732493 32.761978
F 0.913486 19.288393 32.761978
F 1.027720 24.469893 29.122578
F 1.027720 32.191993 29.122578
F 9.918170 24.453193 29.387478
F 9.918170 32.175293 29.387478
F 3.225220 28.319993 29.180878
F 3.225220 20.597893 29.180878
F 12.146440 28.314293 29.457578
F 12.146440 20.592193 29.457578
F 3.139600 28.319993 31.902578
F 3.139600 20.597993 31.902578
F 12.060740 28.314293 32.186378
F 12.060740 20.592193 32.186378
F 5.370660 24.450793 31.977978
F 5.370660 32.172893 31.977978
F 14.288840 24.453293 32.256378
F 14.288840 32.175393 32.256378
F 5.456670 24.450793 29.245678
F 5.456670 32.172893 29.245678
F 14.374640 24.453293 29.527578
F 14.374640 32.175393 29.527578
F 7.689140 28.313893 29.317278
F 7.689140 20.591893 29.317278
F 16.687440 28.378493 29.424578
F 16.913540 20.685793 29.460478
F 7.603360 28.313893 32.046578
F 7.603360 20.591893 32.046578
F 17.055340 20.661193 17.794978
F 16.946740 23.239793 18.545078
F 1.400240 24.469893 17.268778
F 1.400240 32.191893 17.268778
F 10.289840 24.453193 17.562678
F 10.289840 32.175293 17.562678
F 1.285880 27.010693 20.907178
F 1.285890 34.732793 20.907178
F 1.285890 19.288593 20.907178
F 10.175440 27.027293 21.201078
F 8.060750 20.591893 17.492778
F 10.175440 19.305293 21.201078
F 1.370740 27.010693 18.207278
F 1.370740 34.732793 18.207278
F 1.370740 19.288593 18.207278
F 10.261240 27.027293 18.472178
F 8.060750 28.313893 17.492778
F 10.261240 19.305293 18.472178
F 3.568270 30.882693 18.265578
F 3.568270 23.160593 18.265578
F 12.489540 30.888393 18.542278
F 12.489540 23.166293 18.542278
F 3.597090 28.319893 17.348578
F 3.597090 20.597893 17.348578
F 12.518140 28.314293 17.632678
F 12.518140 20.592193 17.632678
F 3.482740 30.882693 20.987078
F 3.482740 23.160593 20.987078
F 12.403740 30.888393 21.271078
F 12.403740 23.166293 21.271078
F 5.828200 24.450893 17.424078
F 5.828200 32.172893 17.424078
F 14.746240 24.453293 17.702678
F 14.746240 32.175393 17.702678
F 5.713850 27.029693 21.062478
F 7.946400 23.166593 21.131278
F 5.713850 19.307593 21.062478
F 14.631840 27.027293 21.341078
F 14.631840 34.749393 21.341078
F 14.631840 19.305193 21.341078
F 5.799720 27.029693 18.330378
F 7.946400 30.888693 21.131278
F 5.799720 19.307593 18.330378
F 14.717640 27.027293 18.612278
F 14.717640 34.749393 18.612278
F 14.717640 19.305193 18.612278
F 8.032180 30.888693 18.401978
F 8.032180 23.166593 18.401978
F 16.529140 20.534693 32.299378
F 16.569240 28.287593 32.210878
F 0.508154 24.529893 46.442778
F 0.508154 32.251993 46.442778
F 9.375120 24.453193 46.670078
F 9.375120 32.175293 46.670078
F 0.302234 27.083893 47.367678
F 16.426340 23.169693 43.215078
F 0.302234 19.361793 47.367678
F 9.345600 27.027493 47.579478
F 7.370440 20.590893 39.323978
F 9.345600 19.305493 47.579478
F 0.377038 24.382593 43.732378
F 0.377038 32.104593 43.732378
F 9.459880 24.452993 43.940978
F 9.459880 32.175093 43.940978
F 2.656620 30.884893 47.390078
F 2.656620 23.162793 47.390078
F 11.574840 30.888393 47.649678
F 11.574840 23.166293 47.649678
F 2.764710 28.316193 43.750978
F 2.764710 20.594093 43.750978
F 11.689140 28.314293 44.011278
F 11.689140 20.592193 44.011278
F 2.625870 28.309493 46.483078
F 2.625870 20.587393 46.483078
F 11.603240 28.314293 46.740078
F 11.603240 20.592193 46.740078
F 4.913990 24.450893 46.532478
F 4.913990 32.172993 46.532478
F 13.831540 24.453293 46.810078
F 13.831540 32.175393 46.810078
F 4.868890 27.032993 47.436078
F 7.370440 28.312993 39.323978
F 4.868890 19.310893 47.436078
F 13.802940 27.027293 47.719678
F 13.802940 34.749393 47.719678
F 13.802940 19.305193 47.719678
F 4.978490 24.446393 43.796778
F 4.978490 32.168493 43.796778
F 13.917240 24.453293 44.081278
F 13.917240 32.175393 44.081278
F 7.117930 30.888593 47.509478
F 7.117930 23.166493 47.509478
F 15.881840 30.795193 47.720678
F 16.015840 23.199193 47.855178
F 7.231930 28.314093 43.871178
F 7.231930 20.591993 43.871178
F 16.245840 28.149093 44.189778
F 16.126140 20.601993 44.236678
F 7.141370 28.312793 46.600978
F 7.141370 20.590693 46.600978
F 16.168040 28.246993 47.044678
F 16.010940 20.619893 46.959578
F 0.828096 27.005693 35.462278
F 0.828097 34.727793 35.462278
F 0.828097 19.283593 35.462278
F 9.718050 27.027293 35.754778
F 16.479840 20.416593 36.812378
F 9.718050 19.305293 35.754778
F 9.803840 27.027293 33.025878
F 16.479140 28.182693 36.878778
F 9.803840 19.305293 33.025878
F 3.110450 30.882693 32.821178
F 3.110450 23.160593 32.821178
F 12.032140 30.888393 33.095978
F 12.032140 23.166293 33.095978
F 3.017110 30.884193 35.546578
F 3.017110 23.162093 35.546578
F 11.946340 30.888393 35.824778
F 11.946340 23.166293 35.824778
F 5.255100 27.030393 35.617978
F 16.235540 30.822393 43.283478
F 5.255100 19.308293 35.617978
F 14.174540 27.027293 35.894778
F 14.174540 34.749393 35.894778
F 14.174540 19.305193 35.894778
F 5.342230 27.029793 32.884378
F 7.254750 23.167993 42.962678
F 5.342230 19.307693 32.884378
F 14.260240 27.027293 33.165978
F 14.260240 34.749393 33.165978
F 14.260240 19.305193 33.165978
F 7.574800 30.888693 32.955678
F 7.574800 23.166593 32.955678
F 16.126440 30.798793 40.602478
F 16.321140 23.102293 40.370978
F 7.488640 30.888793 35.684978
F 7.488640 23.166693 35.684978
F 16.329640 30.902893 35.903978
F 16.385340 23.093993 36.078278
F 0.707203 24.536393 39.124178
F 0.707203 32.258493 39.124178
F 9.603710 24.453193 39.393278
F 9.603710 32.175293 39.393278
F 0.616495 26.944293 42.799478
F 0.616495 34.666293 42.799478
F 0.616495 19.222193 42.799478
F 9.489390 27.027393 43.031678
F 7.460370 20.591893 36.594178
F 9.489390 19.305293 43.031678
F 0.445364 27.098993 40.085478
F 7.254750 30.890093 42.962678
F 0.445364 19.376893 40.085478
F 9.574610 27.027493 40.302678
F 7.460370 28.313893 36.594178
F 9.574610 19.305393 40.302678
F 0.767892 24.460793 36.411678
F 0.767893 32.182793 36.411678
F 9.689440 24.453193 36.664378
F 9.689440 32.175293 36.664378
F 2.867430 30.892493 40.111378
F 2.867430 23.170393 40.111378
F 11.803440 30.888393 40.372778
F 11.803440 23.166293 40.372778
F 2.991230 28.318093 36.471578
F 2.991230 20.595993 36.471578
F 11.917840 28.314293 36.734378
F 11.917840 20.592193 36.734378
F 2.826750 28.299693 39.211678
F 2.826750 20.577593 39.211678
F 11.832040 28.314293 39.463278
F 11.832040 20.592193 39.463278
F 2.725410 30.896593 42.847478
F 2.725410 23.174493 42.847478
F 11.717640 30.888393 43.101678
F 11.717640 23.166293 43.101678
F 5.140140 24.449093 39.256578
F 5.140140 32.171193 39.256578
F 14.060140 24.453293 39.533278
F 14.060140 32.175393 39.533278
F 5.026730 27.030693 42.894978
F 16.322440 20.654993 39.617478
F 5.026730 19.308593 42.894978
F 13.945840 27.027293 43.171678
F 13.945840 34.749393 43.171678
F 13.945840 19.305193 43.171678
F 5.094580 27.032893 40.159378
F 16.358040 28.239293 39.578678
F 5.094580 19.310893 40.159378
F 14.031640 27.027293 40.442878
F 14.031640 34.749393 40.442878
F 14.031640 19.305193 40.442878
F 5.226310 24.450493 36.522978
F 5.226310 32.172593 36.522978
F 14.145940 24.453293 36.804378
F 14.145940 32.175393 36.804378
F 7.346000 30.888593 40.232778
F 7.346000 23.166593 40.232778
F 16.495140 30.868893 33.210178
F 16.595740 23.178893 33.336278
F 0.398292 26.958193 50.085278
F 0.398293 34.680293 50.085278
F 0.398293 19.236093 50.085278
F 9.260820 27.027293 50.308478
F 13.345340 34.697893 62.259278
F 9.260820 19.305193 50.308478
F 2.523930 30.890793 50.118978
F 2.523930 23.168693 50.118978
F 11.488940 30.888393 50.378578
F 11.488940 23.166293 50.378578
F 4.801030 27.029193 50.170178
F 6.687050 28.275693 61.132978
F 4.801030 19.307093 50.170178
F 13.717140 27.027293 50.448578
F 13.717140 34.749393 50.448578
F 13.717140 19.305193 50.448578
F 7.028410 30.889493 50.239178
F 7.028410 23.167393 50.239178
F 15.928240 30.937393 50.535078
F 15.994740 23.086393 50.576878
F 0.294986 24.518293 53.727178
F 0.294986 32.240393 53.727178
F 9.146600 24.453293 53.946678
F 9.146600 32.175393 53.946678
F 0.196170 26.979793 57.366578
F 0.196171 34.701893 57.366578
F 0.196170 19.257693 57.366578
F 9.032720 27.026793 57.577478
F 9.032720 34.748793 57.577478
F 9.032720 19.304693 57.577478
F 0.147413 27.060793 54.657578
F 6.501070 30.250293 64.755378
F 0.147414 19.338693 54.657578
F 9.117570 27.027393 54.854178
F 4.427180 34.699893 61.978178
F 9.117570 19.305293 54.854178
F 0.224642 24.410393 51.007578
F 0.224642 32.132493 51.007578
F 9.231550 24.453093 51.217878
F 9.231550 32.175193 51.217878
F 2.441040 30.880393 54.662678
F 2.441040 23.158293 54.662678
F 11.346240 30.888393 54.924278
F 11.346240 23.166293 54.924278
F 2.546120 28.318993 51.027378
F 2.546120 20.596893 51.027378
F 11.460440 28.314293 51.288078
F 11.460440 20.592193 51.288078
F 2.424170 28.314293 53.753778
F 2.424170 20.592193 53.753778
F 11.374640 28.314293 54.016678
F 11.374640 20.592193 54.016678
F 2.339580 30.879193 57.378678
F 2.339580 23.157093 57.378678
F 11.260740 30.887893 57.647578
F 11.260740 23.165793 57.647578
F 4.689540 24.452193 53.807678
F 4.689540 32.174293 53.807678
F 13.602840 24.453293 54.086778
F 13.602840 32.175393 54.086778
F 4.578400 27.027293 57.437978
F 15.916640 20.510693 58.645978
F 4.578400 19.305293 57.437978
F 13.488840 27.026793 57.717578
F 13.488840 34.748893 57.717578
F 13.488840 19.304693 57.717578
F 4.649770 27.031093 54.712078
F 15.815140 28.207993 58.579278
F 4.649770 19.308993 54.712078
F 13.574340 27.027293 54.994278
F 13.574340 34.749393 54.994278
F 13.574340 19.305193 54.994278
F 4.758920 24.448393 51.075078
F 4.758920 32.170493 51.075078
F 13.688540 24.453293 51.358078
F 13.688540 32.175393 51.358078
F 6.890130 30.888493 54.784078
F 6.890130 23.166393 54.784078
F 15.827840 30.709593 55.031578
F 15.868140 23.148993 55.084778
F 7.003770 28.313993 51.147778
F 7.003770 20.591993 51.147778
F 15.955940 28.259993 51.457278
F 15.811940 20.539793 51.583978
F 6.915580 28.313593 53.877078
F 6.915580 20.591493 53.877078
F 15.853940 28.219493 54.227078
F 15.989540 20.469293 54.346378
F 6.803930 30.887893 57.507378
F 6.803930 23.165793 57.507378
F 15.722140 30.777393 57.788178
F 15.655240 23.104193 57.869778
F 0.054922 24.490093 61.034878
F 0.054923 32.212193 61.034878
F 8.915640 24.414393 61.202978
F 8.915640 32.136493 61.202978
F 0.075067 26.827193 64.690378
F 0.075067 34.549293 64.690378
F 0.075068 19.105193 64.690378
F 8.719800 26.388993 64.825478
F 8.719800 34.111093 64.825478
F 8.719800 18.666993 64.825478
F 6.777290 20.590593 58.403578
F 8.888960 34.697893 62.119378
F 6.501070 22.528193 64.755378
F 0.010701 27.014893 61.997478
F 0.010700 34.736993 61.997478
F 0.010700 19.292893 61.997478
F 8.888960 26.975893 62.119378
F 15.712040 20.408993 61.348378
F 8.888960 19.253793 62.119378
F 0.107180 24.442793 58.287278
F 0.107180 32.164793 58.287278
F 9.004550 24.451793 58.473778
F 9.004550 32.173893 58.473778
F 2.228930 30.836293 61.859278
F 2.228930 23.114193 61.859278
F 11.117140 30.836893 62.189278
F 11.117140 23.114793 62.189278
F 2.342960 28.324993 58.285178
F 2.342960 20.602893 58.285178
F 11.232840 28.312793 58.543878
F 11.232840 20.590793 58.543878
F 2.224390 28.278693 60.995178
F 2.224390 20.556593 60.995178
F 11.143640 28.275393 61.272978
F 11.143640 20.553293 61.272978
F 2.204200 30.402793 64.536878
F 2.204210 22.680693 64.536878
F 10.949340 30.250593 64.895278
F 10.949340 22.528493 64.895278
F 4.474290 24.423293 61.048578
F 4.474290 32.145393 61.048578
F 13.371640 24.414393 61.343078
F 13.371640 32.136493 61.343078
F 4.260970 26.387093 64.683678
F 4.260970 34.109093 64.683678
F 4.260970 18.664993 64.683678
F 13.177440 26.389593 64.965278
F 13.177440 34.111693 64.965278
F 13.177440 18.667493 64.965278
F 4.427180 26.977793 61.978178
F 15.633740 28.003993 61.420778
F 4.427180 19.255693 61.978178
F 13.345340 26.975793 62.259278
F 6.687050 20.553593 61.132978
F 13.345340 19.253693 62.259278
F 4.545980 24.450593 58.326578
F 4.545980 32.172693 58.326578
F 13.460940 24.451793 58.613878
F 13.460940 32.173893 58.613878
F 6.660360 30.837493 62.049578
F 6.660360 23.115393 62.049578
F 15.415340 30.486193 62.426778
F 15.550340 23.109293 62.206078
F 6.777290 28.312693 58.403578
F 15.232740 30.310393 65.074378
F 15.410840 22.676293 64.930378
F 1.849500 47.687393 2.729238
F 1.849500 39.965293 2.729238
F 10.747440 47.670993 3.023038
F 10.747440 39.948893 3.023038
F 1.738040 50.181193 6.376008
F 1.738040 42.459093 6.376008
F 10.631740 50.195093 6.668478
F 10.631740 42.472993 6.668478
F 1.818420 50.217793 3.675688
F 1.818420 42.495793 3.675688
F 10.720940 50.232493 3.939278
F 10.720940 42.510393 3.939278
F 1.998010 48.312893 0.081732
F 1.998010 40.590793 0.081731
F 10.915340 48.257193 0.317080
F 10.915340 40.535193 0.317080
F 4.020030 38.646593 3.726418
F 4.020030 46.368693 3.726418
F 12.949340 38.649293 4.009318
F 12.949340 46.371393 4.009318
F 4.242610 52.111793 0.106324
F 4.242610 36.667593 0.106323
F 4.242610 44.389693 0.106323
F 13.143640 52.118293 0.387130
F 13.143640 36.674093 0.387130
F 13.143640 44.396193 0.387130
F 4.052510 51.535693 2.810338
F 4.052510 36.091593 2.810338
F 4.052510 43.813593 2.810338
F 12.975740 51.531993 3.093058
F 12.975740 36.087893 3.093058
F 12.975740 43.809893 3.093058
F 3.939350 38.606493 6.452808
F 3.939350 46.328593 6.452808
F 12.860040 38.611893 6.738488
F 12.860040 46.333993 6.738488
F 6.286500 47.669093 2.885128
F 6.286500 39.946993 2.885128
F 15.204940 47.518893 3.263368
F 15.270040 40.080393 3.274218
F 6.169970 50.197393 6.529798
F 6.169970 42.475293 6.529798
F 15.098440 50.443293 6.839228
F 15.155640 42.402393 6.816358
F 6.257670 50.235593 3.797578
F 6.257670 42.513593 3.797578
F 15.187640 50.237593 4.118348
F 15.115540 42.640193 4.135208
F 6.451800 48.255993 0.175926
F 6.451800 40.533893 0.175926
F 16.994140 38.538793 14.269178
F 17.397340 44.065493 3.331348
F 8.492170 38.649593 3.869138
F 8.492170 46.371693 3.869138
F 6.257670 34.791493 3.797578
F 10.631740 34.750893 6.668478
F 8.689090 52.117593 0.247685
F 8.689090 36.673393 0.247684
F 8.689090 44.395493 0.247684
F 10.489840 34.749393 11.195578
F 10.404140 34.749393 13.924278
F 15.274340 48.091693 0.627808
F 8.518310 51.531693 2.953268
F 8.518310 36.087493 2.953268
F 8.518310 43.809593 2.953268
F 10.720940 34.788293 3.939278
F 1.818420 34.773693 3.675688
F 17.077740 51.471393 15.126178
F 8.402700 38.612293 6.598668
F 8.402700 46.334393 6.598668
F 17.245440 46.520793 6.907378
F 6.028400 34.751793 11.053778
F 1.628440 47.635793 9.993498
F 1.628440 39.913693 9.993498
F 10.518440 47.619493 10.288078
F 10.518440 39.897393 10.288078
F 1.514560 50.176993 13.630378
F 1.514560 42.454893 13.630378
F 10.404140 50.193593 13.924278
F 10.404140 42.471493 13.924278
F 1.599360 50.176893 10.930578
F 1.599360 42.454793 10.930578
F 10.489840 50.193593 11.195578
F 10.489840 42.471493 11.195578
F 1.710290 47.635093 7.296458
F 1.710290 39.912993 7.296458
F 10.603840 47.619993 7.564688
F 10.603840 39.897893 7.564688
F 3.796910 38.604793 10.988878
F 3.796910 46.326893 10.988878
F 12.718240 38.610393 11.265578
F 12.718240 46.332493 11.265578
F 3.910850 51.486393 7.357848
F 3.910850 36.042193 7.357848
F 3.910850 43.764293 7.357848
F 12.832140 51.480993 7.634728
F 12.832140 36.036893 7.634728
F 12.832140 43.758993 7.634728
F 3.825740 51.486193 10.073978
F 3.825740 36.041993 10.073978
F 3.825740 43.764093 10.073978
F 12.746740 51.480593 10.358078
F 12.746740 36.036393 10.358078
F 12.746740 43.758493 10.358078
F 3.711420 38.604793 13.710178
F 3.711420 46.326893 13.710178
F 12.632440 38.610393 13.994278
F 12.632440 46.332493 13.994278
F 6.056800 47.617093 10.149478
F 6.056800 39.894993 10.149478
F 14.974840 47.619493 10.428078
F 14.974840 39.897393 10.428078
F 5.942530 50.195993 13.785678
F 5.942530 42.473893 13.785678
F 14.860540 50.193593 14.064278
F 14.860540 42.471493 14.064278
F 6.028400 50.195993 11.053778
F 6.028400 42.473893 11.053778
F 14.946340 50.193593 11.335678
F 14.946340 42.471493 11.335678
F 6.142360 47.617693 7.422818
F 6.142360 39.895593 7.422818
F 15.029840 47.723293 7.643648
F 14.936040 39.880893 7.808928
F 8.260850 38.610793 11.125278
F 8.260850 46.332893 11.125278
F 17.295740 46.473593 11.499178
F 17.036640 35.928493 15.233178
F 8.374720 51.480693 7.494378
F 8.374720 36.036493 7.494378
F 8.374720 43.758593 7.494378
F 17.378240 36.108893 7.798068
F 6.169970 34.753293 6.529798
F 5.942530 34.751793 13.785678
F 8.289350 51.480193 10.218178
F 8.289350 36.035993 10.218178
F 8.289350 43.758093 10.218178
F 15.355240 40.618093 0.550325
F 17.122640 43.703693 15.044778
F 17.112340 36.074393 10.480578
F 8.175080 38.610793 13.854378
F 8.175080 46.332893 13.854378
F 15.280240 34.671293 6.980998
F 17.223140 38.733593 11.508978
F 1.485080 47.636093 14.568878
F 1.485080 39.913993 14.568878
F 10.375540 47.619493 14.833778
F 10.375540 39.897393 14.833778
F 3.682600 51.486193 14.627178
F 3.682600 36.041993 14.627178
F 3.682600 43.764093 14.627178
F 12.603840 51.480493 14.903778
F 12.603840 36.036393 14.903778
F 12.603840 43.758493 14.903778
F 5.914050 47.617093 14.691978
F 5.914050 39.894993 14.691978
F 14.831940 47.619493 14.973878
F 14.831940 39.897393 14.973878
F 8.146510 51.480193 14.763478
F 8.146510 36.035993 14.763478
F 8.146510 43.758093 14.763478
F 17.056740 46.368393 14.224578
F 17.155740 43.898193 10.620478
F 17.446040 51.130193 10.660278
F 15.212240 34.935593 4.311718
F 17.366140 51.401693 7.875008
F 17.520140 38.706293 4.395928
F 17.631040 46.621493 4.197628
F 17.387440 36.272993 3.251928
F 1.171550 47.636093 24.545678
F 1.171550 39.913993 24.545678
F 10.061140 47.619493 24.839478
F 10.061140 39.897393 24.839478
F 1.057200 50.176993 28.184078
F 1.057200 42.454893 28.184078
F 9.946740 50.193593 28.477978
F 9.946740 42.471493 28.477978
F 1.142060 50.176993 25.484178
F 1.142060 42.454893 25.484178
F 10.032540 50.193593 25.749078
F 10.032540 42.471493 25.749078
F 1.256390 47.636093 21.845678
F 1.256390 39.913993 21.845678
F 10.146840 47.619493 22.110678
F 10.146840 39.897393 22.110678
F 3.339590 38.604793 25.542478
F 3.339590 46.326893 25.542478
F 12.260840 38.610393 25.819078
F 12.260840 46.332493 25.819078
F 3.453920 51.486193 21.903978
F 3.453920 36.041993 21.903978
F 3.453920 43.764093 21.903978
F 12.375140 51.480493 22.180678
F 12.375140 36.036393 22.180678
F 12.375140 43.758493 22.180678
F 3.368400 51.486193 24.625478
F 3.368400 36.041993 24.625478
F 3.368400 43.764093 24.625478
F 12.289440 51.480493 24.909478
F 12.289440 36.036393 24.909478
F 12.289440 43.758493 24.909478
F 3.254050 38.604793 28.263878
F 3.254050 46.326893 28.263878
F 12.175040 38.610393 28.547978
F 12.175040 46.332493 28.547978
F 5.599520 47.617093 24.700878
F 5.599520 39.894993 24.700878
F 14.517540 47.619493 24.979478
F 14.517540 39.897393 24.979478
F 5.485160 50.195993 28.339378
F 5.485160 42.473893 28.339378
F 14.403240 50.193593 28.617978
F 14.403240 42.471493 28.617978
F 5.571030 50.195993 25.607178
F 5.571030 42.473893 25.607178
F 14.488940 50.193593 25.889178
F 14.488940 42.471493 25.889178
F 5.685370 47.617093 21.968778
F 5.685370 39.894993 21.968778
F 14.603340 47.619493 22.250678
F 14.603340 39.897393 22.250678
F 7.803490 38.610793 25.678778
F 7.803490 46.332893 25.678778
F 16.622440 38.671293 26.020878
F 16.740540 46.329693 26.041978
F 7.917820 51.480193 22.040378
F 7.917820 36.035993 22.040378
F 7.917820 43.758093 22.040378
F 10.032540 34.749393 25.749078
F 17.018240 38.704393 18.722978
F 16.818940 43.805593 22.340978
F 7.832060 51.480193 24.769678
F 7.832060 36.035993 24.769678
F 7.832060 43.758093 24.769678
F 16.641740 51.424593 25.047678
F 16.774040 36.022793 25.014578
F 16.833240 43.808593 25.071678
F 7.717710 38.610793 28.408078
F 7.717710 46.332893 28.408078
F 16.505240 38.496193 28.787678
F 16.631740 46.137693 28.713078
F 0.942940 47.636193 31.822478
F 0.942940 39.914093 31.822478
F 9.832420 47.619493 32.116378
F 9.832420 39.897393 32.116378
F 0.913486 50.176693 32.761978
F 0.913486 42.454593 32.761978
F 1.027720 47.636093 29.122578
F 1.027730 39.913993 29.122578
F 9.918170 47.619493 29.387478
F 9.918170 39.897393 29.387478
F 3.225220 51.486193 29.180878
F 3.225220 36.041993 29.180878
F 3.225220 43.764093 29.180878
F 12.146440 51.480493 29.457578
F 12.146440 36.036393 29.457578
F 12.146440 43.758493 29.457578
F 3.139600 51.486293 31.902578
F 3.139600 36.042093 31.902578
F 3.139600 43.764193 31.902578
F 12.060740 51.480493 32.186378
F 12.060740 36.036393 32.186378
F 12.060740 43.758493 32.186378
F 5.370660 47.616993 31.977978
F 5.370660 39.894893 31.977978
F 14.288840 47.619493 32.256378
F 14.288840 39.897393 32.256378
F 5.456670 47.617093 29.245678
F 5.456670 39.894993 29.245678
F 14.374640 47.619493 29.527578
F 14.374640 39.897393 29.527578
F 7.689140 51.480193 29.317278
F 7.689140 36.035993 29.317278
F 7.689140 43.758093 29.317278
F 16.510240 36.003293 32.478578
F 16.569240 36.006493 29.736878
F 16.633440 43.705193 29.647178
F 7.603360 51.480193 32.046578
F 7.603360 36.035993 32.046578
F 7.603360 43.758093 32.046578
F 10.261240 34.749393 18.472178
F 16.789640 36.077793 22.266278
F 16.878840 46.270493 18.675678
F 1.400240 47.636093 17.268778
F 1.400240 39.913993 17.268778
F 10.289840 47.619493 17.562678
F 10.289840 39.897393 17.562678
F 1.285880 50.176993 20.907178
F 1.285890 42.454893 20.907178
F 10.175440 50.193593 21.201078
F 10.175440 42.471493 21.201078
F 1.370740 50.176993 18.207278
F 1.370740 42.454893 18.207278
F 10.261240 50.193593 18.472178
F 10.261240 42.471493 18.472178
F 3.568270 38.604793 18.265578
F 3.568270 46.326893 18.265578
F 12.489540 38.610393 18.542278
F 12.489540 46.332493 18.542278
F 3.597090 51.486193 17.348578
F 3.597090 36.041993 17.348578
F 3.597090 43.764093 17.348578
F 12.518140 51.480493 17.632678
F 12.518140 36.036393 17.632678
F 12.518140 43.758493 17.632678
F 3.482740 38.604793 20.987078
F 3.482740 46.326893 20.987078
F 12.403740 38.610393 21.271078
F 12.403740 46.332493 21.271078
F 5.828200 47.617093 17.424078
F 5.828200 39.894993 17.424078
F 14.746240 47.619493 17.702678
F 14.746240 39.897393 17.702678
F 5.713850 50.195993 21.062478
F 5.713850 42.473893 21.062478
F 14.631840 50.193593 21.341078
F 14.631840 42.471493 21.341078
F 5.799720 50.195993 18.330378
F 5.799720 42.473893 18.330378
F 14.717640 50.193593 18.612278
F 14.717640 42.471493 18.612278
F 8.032180 38.610793 18.401978
F 8.032180 46.332893 18.401978
F 16.439540 51.520993 29.738278
F 16.943740 51.644593 17.881378
F 8.060750 51.480193 17.492778
F 8.060750 36.035993 17.492778
F 8.060750 43.758093 17.492778
F 16.811640 51.486393 22.300678
F 16.940440 46.339793 21.427778
F 10.175440 34.749393 21.201078
F 7.946400 38.610793 21.131278
F 7.946400 46.332893 21.131278
F 16.843640 38.567893 21.403878
F 16.771640 43.771093 17.719678
F 5.485160 34.751793 28.339378
F 5.571030 34.751793 25.607178
F 5.713850 34.751793 21.062478
F 5.799720 34.751793 18.330378
F 9.946740 34.749393 28.477978
F 16.865040 35.939993 17.886478
F 16.565040 51.591793 32.422378
F 16.521240 43.855793 32.414578
F 0.508154 47.696093 46.442778
F 0.508154 39.973993 46.442778
F 9.375120 47.619493 46.670078
F 9.375120 39.897393 46.670078
F 0.302234 50.250093 47.367678
F 0.302234 42.527993 47.367678
F 9.345600 50.193793 47.579478
F 9.345600 42.471693 47.579478
F 0.377038 47.548793 43.732378
F 0.377038 39.826693 43.732378
F 9.459880 47.619293 43.940978
F 9.459880 39.897193 43.940978
F 2.656620 38.606993 47.390078
F 2.656620 46.329093 47.390078
F 11.574840 38.610393 47.649678
F 11.574840 46.332493 47.649678
F 2.764710 51.482393 43.750978
F 2.764710 36.038193 43.750978
F 2.764710 43.760293 43.750978
F 11.689140 51.480493 44.011278
F 11.689140 36.036393 44.011278
F 11.689140 43.758493 44.011278
F 2.625870 51.475693 46.483078
F 2.625870 36.031493 46.483078
F 2.625870 43.753593 46.483078
F 11.603240 51.480493 46.740078
F 11.603240 36.036393 46.740078
F 11.603240 43.758493 46.740078
F 4.913990 47.617093 46.532478
F 4.913990 39.895093 46.532478
F 13.831540 47.619493 46.810078
F 13.831540 39.897393 46.810078
F 4.868890 50.199293 47.436078
F 4.868890 42.477193 47.436078
F 13.802940 50.193593 47.719678
F 13.802940 42.471493 47.719678
F 4.978490 47.612693 43.796778
F 4.978490 39.890593 43.796778
F 13.917240 47.619493 44.081278
F 13.917240 39.897393 44.081278
F 7.117930 38.610693 47.509478
F 7.117930 46.332793 47.509478
F 16.061340 38.724893 47.703678
F 15.998740 46.233293 47.794578
F 7.231930 51.480293 43.871178
F 7.231930 36.036093 43.871178
F 7.231930 43.758193 43.871178
F 16.191140 51.387193 46.863278
F 16.069940 36.224393 44.066378
F 16.068840 43.780793 44.265178
F 7.141370 51.479093 46.600978
F 7.141370 36.034893 46.600978
F 7.141370 43.756993 46.600978
F 16.283240 51.362993 44.261778
F 16.146440 36.032293 46.967878
F 16.012840 43.749693 46.988278
F 0.828096 50.171893 35.462278
F 0.828097 42.449893 35.462278
F 9.718050 50.193593 35.754778
F 9.718050 42.471493 35.754778
F 9.803840 50.193593 33.025878
F 9.803840 42.471493 33.025878
F 3.110450 38.604793 32.821178
F 3.110450 46.326893 32.821178
F 12.032140 38.610393 33.095978
F 12.032140 46.332493 33.095978
F 3.017110 38.606293 35.546578
F 3.017110 46.328393 35.546578
F 11.946340 38.610393 35.824778
F 11.946340 46.332493 35.824778
F 5.255100 50.196693 35.617978
F 5.255100 42.474593 35.617978
F 14.174540 50.193593 35.894778
F 14.174540 42.471493 35.894778
F 5.342230 50.195993 32.884378
F 5.342230 42.473993 32.884378
F 14.260240 50.193593 33.165978
F 14.260240 42.471493 33.165978
F 7.574800 38.610793 32.955678
F 7.574800 46.332893 32.955678
F 9.574610 34.749493 40.302678
F 16.311040 51.472393 36.735178
F 7.488640 38.610893 35.684978
F 7.488640 46.332993 35.684978
F 16.311640 51.444293 39.488378
F 16.415140 46.334093 35.976678
F 0.707203 47.702693 39.124178
F 0.707203 39.980593 39.124178
F 9.603710 47.619493 39.393278
F 9.603710 39.897393 39.393278
F 0.616495 50.110493 42.799478
F 0.616495 42.388393 42.799478
F 9.489390 50.193593 43.031678
F 9.489390 42.471493 43.031678
F 0.445364 50.265193 40.085478
F 0.445364 42.543193 40.085478
F 9.574610 50.193693 40.302678
F 9.574610 42.471593 40.302678
F 0.767892 47.626993 36.411678
F 0.767896 39.904893 36.411678
F 9.689440 47.619493 36.664378
F 9.689440 39.897393 36.664378
F 2.867430 38.614593 40.111378
F 2.867430 46.336593 40.111378
F 11.803440 38.610393 40.372778
F 11.803440 46.332493 40.372778
F 2.991230 51.484393 36.471578
F 2.991230 36.040193 36.471578
F 2.991230 43.762293 36.471578
F 11.917840 51.480493 36.734378
F 11.917840 36.036393 36.734378
F 11.917840 43.758493 36.734378
F 2.826750 51.465893 39.211678
F 2.826750 36.021793 39.211678
F 2.826750 43.743893 39.211678
F 11.832040 51.480493 39.463278
F 11.832040 36.036393 39.463278
F 11.832040 43.758493 39.463278
F 2.725410 38.618693 42.847478
F 2.725410 46.340693 42.847478
F 11.717640 38.610493 43.101678
F 11.717640 46.332493 43.101678
F 5.140140 47.615293 39.256578
F 5.140140 39.893293 39.256578
F 14.060140 47.619493 39.533278
F 14.060140 39.897393 39.533278
F 5.026730 50.196893 42.894978
F 5.026730 42.474793 42.894978
F 13.945840 50.193593 43.171678
F 13.945840 42.471493 43.171678
F 5.094580 50.199193 40.159378
F 5.094580 42.477093 40.159378
F 14.031640 50.193593 40.442878
F 14.031640 42.471493 40.442878
F 5.226310 47.616693 36.522978
F 5.226310 39.894693 36.522978
F 14.145940 47.619493 36.804378
F 14.145940 39.897393 36.804378
F 7.346000 38.610693 40.232778
F 7.346000 46.332793 40.232778
F 16.346240 38.629893 40.515378
F 16.278140 46.397293 40.492178
F 7.460370 51.480193 36.594178
F 7.460370 36.035993 36.594178
F 7.460370 43.758093 36.594178
F 16.513040 38.501893 35.948178
F 16.406140 36.003893 36.865978
F 16.481940 43.782893 36.879378
F 7.370440 51.479193 39.323978
F 7.370440 36.035093 39.323978
F 7.370440 43.757193 39.323978
F 9.489390 34.749493 43.031678
F 16.288440 35.961793 39.697978
F 16.332940 43.833293 39.557878
F 7.254750 38.612093 42.962678
F 7.254750 46.334193 42.962678
F 16.267940 38.740693 43.202178
F 16.122640 46.349093 43.353678
F 0.302234 34.805893 47.367678
F 5.255100 34.752493 35.617978
F 5.342230 34.751893 32.884378
F 0.445364 34.821093 40.085478
F 5.026730 34.752693 42.894978
F 5.094580 34.754993 40.159378
F 9.345600 34.749593 47.579478
F 4.868890 34.755093 47.436078
F 9.718050 34.749393 35.754778
F 9.803840 34.749393 33.025878
F 16.561740 46.467493 33.298678
F 16.353940 38.537893 33.287478
F 0.398292 50.124393 50.085278
F 0.398293 42.402293 50.085278
F 9.260820 50.193593 50.308478
F 9.260820 42.471493 50.308478
F 2.523930 38.612893 50.118978
F 2.523930 46.334893 50.118978
F 11.488940 38.610493 50.378578
F 11.488940 46.332493 50.378578
F 4.801030 50.195493 50.170178
F 4.801030 42.473393 50.170178
F 13.717140 50.193593 50.448578
F 13.717140 42.471493 50.448578
F 7.028410 38.611493 50.239178
F 7.028410 46.333593 50.239178
F 15.854440 38.562593 50.448178
F 15.908040 46.322193 50.440078
F 0.294986 47.684593 53.727178
F 0.294987 39.962493 53.727178
F 9.146600 47.619493 53.946678
F 9.146600 39.897493 53.946678
F 0.196170 50.145993 57.366578
F 0.196170 42.423893 57.366578
F 9.032720 50.192993 57.577478
F 9.032720 42.470893 57.577478
F 0.147413 50.226993 54.657578
F 0.147414 42.504893 54.657578
F 9.117570 50.193593 54.854178
F 9.117570 42.471593 54.854178
F 0.224642 47.576593 51.007578
F 0.224642 39.854493 51.007578
F 9.231550 47.619393 51.217878
F 9.231550 39.897293 51.217878
F 2.441040 38.602493 54.662678
F 2.441040 46.324593 54.662678
F 11.346240 38.610393 54.924278
F 11.346240 46.332493 54.924278
F 2.546120 51.485293 51.027378
F 2.546120 36.041093 51.027378
F 2.546120 43.763193 51.027378
F 11.460440 51.480493 51.288078
F 11.460440 36.036393 51.288078
F 11.460440 43.758493 51.288078
F 2.424170 51.480493 53.753778
F 2.424170 36.036393 53.753778
F 2.424170 43.758393 53.753778
F 11.374640 51.480493 54.016678
F 11.374640 36.036393 54.016678
F 11.374640 43.758493 54.016678
F 2.339580 38.601293 57.378678
F 2.339580 46.323293 57.378678
F 11.260740 38.609893 57.647578
F 11.260740 46.331993 57.647578
F 4.689540 47.618493 53.807678
F 4.689540 39.896393 53.807678
F 13.602840 47.619493 54.086778
F 13.602840 39.897393 54.086778
F 4.578400 50.193593 57.437978
F 4.578400 42.471493 57.437978
F 13.488840 50.193093 57.717578
F 13.488840 42.470993 57.717578
F 4.649770 50.197293 54.712078
F 4.649770 42.475193 54.712078
F 13.574340 50.193493 54.994278
F 13.574340 42.471493 54.994278
F 4.758920 47.614693 51.075078
F 4.758920 39.892593 51.075078
F 13.688540 47.619493 51.358078
F 13.688540 39.897393 51.358078
F 6.890130 38.610593 54.784078
F 6.890130 46.332693 54.784078
F 15.691740 38.500093 54.925178
F 15.798140 46.325693 54.992978
F 7.003770 51.480293 51.147778
F 7.003770 36.036093 51.147778
F 7.003770 43.758193 51.147778
F 15.955340 51.331793 51.397478
F 15.927140 35.999593 51.334978
F 15.755540 43.701493 51.585578
F 6.915580 51.479893 53.877078
F 6.915580 36.035693 53.877078
F 6.915580 43.757793 53.877078
F 15.814740 51.328093 54.040778
F 15.716540 35.968793 53.996778
F 15.835940 43.759493 54.251778
F 6.803930 38.609993 57.507378
F 6.803930 46.332093 57.507378
F 15.741940 38.698393 57.669078
F 15.620340 46.283293 57.704878
F 0.054923 47.656293 61.034878
F 0.054925 39.934293 61.034878
F 8.915640 47.580593 61.202978
F 8.915640 39.858593 61.202978
F 0.075067 49.993493 64.690378
F 0.075068 42.271393 64.690378
F 8.719800 49.555293 64.825478
F 8.719800 41.833193 64.825478
F 4.578400 34.749393 57.437978
F 4.801030 34.751293 50.170178
F 0.010701 50.181193 61.997478
F 0.010700 42.459093 61.997478
F 8.888960 50.142093 62.119378
F 8.888960 42.419993 62.119378
F 0.107180 47.608993 58.287278
F 0.107179 39.886893 58.287278
F 9.004550 47.617993 58.473778
F 9.004550 39.895993 58.473778
F 2.228930 38.558293 61.859278
F 2.228930 46.280393 61.859278
F 11.117140 38.558893 62.189278
F 11.117140 46.280993 62.189278
F 2.342960 51.491193 58.285178
F 2.342960 36.046993 58.285178
F 2.342960 43.769093 58.285178
F 11.232840 51.479093 58.543878
F 11.232840 36.034893 58.543878
F 11.232840 43.756993 58.543878
F 2.224390 51.444893 60.995178
F 2.224390 36.000793 60.995178
F 2.224390 43.722793 60.995178
F 11.143640 51.441693 61.272978
F 11.143640 35.997493 61.272978
F 11.143640 43.719593 61.272978
F 2.204210 38.124893 64.536878
F 2.204210 45.846993 64.536878
F 10.949340 37.972693 64.895278
F 10.949340 45.694793 64.895278
F 4.474290 47.589493 61.048578
F 4.474290 39.867493 61.048578
F 13.371640 47.580593 61.343078
F 13.371640 39.858493 61.343078
F 4.260970 49.553293 64.683678
F 4.260970 41.831193 64.683678
F 13.177440 49.555793 64.965278
F 13.177440 41.833793 64.965278
F 4.427180 50.144093 61.978178
F 4.427180 42.421993 61.978178
F 13.345340 50.142093 62.259278
F 13.345340 42.419993 62.259278
F 4.545980 47.616893 58.326578
F 4.545980 39.894793 58.326578
F 13.460940 47.618093 58.613878
F 13.460940 39.895993 58.613878
F 6.660360 38.559493 62.049578
F 6.660360 46.281593 62.049578
F 15.489640 38.364193 62.304578
F 15.520540 46.113293 62.302878
F 6.777290 51.478993 58.403578
F 6.777290 36.034793 58.403578
F 6.777290 43.756893 58.403578
F 15.654840 51.452393 58.561578
F 15.654240 35.912293 58.822478
F 15.789740 43.744493 58.571278
F 6.687050 51.441993 61.132978
F 6.687050 35.997793 61.132978
F 6.687050 43.719893 61.132978
F 15.664140 51.272293 61.302378
F 15.746240 35.846293 61.432978
F 15.666140 43.526593 61.356178
F 6.501070 37.972393 64.755378
F 6.501070 45.694493 64.755378
F 0.147414 34.782793 54.657578
F 9.117570 34.749493 54.854178
F 9.260820 34.749393 50.308478
F 4.649770 34.753193 54.712078
F 15.438240 45.685093 65.047178
F 15.438040 37.985293 65.055978
F 1.849500 55.409493 2.729238
F 1.849500 63.131593 2.729238
F 10.747440 55.393093 3.023038
F 10.747440 63.115093 3.023038
F 1.738040 57.903193 6.376008
F 1.738040 65.625293 6.376008
F 10.631740 57.917093 6.668478
F 10.631740 65.639193 6.668478
F 1.818420 57.939893 3.675688
F 1.818420 65.661993 3.675688
F 10.720940 57.954593 3.939278
F 10.720940 65.676693 3.939278
F 1.998010 56.034993 0.081732
F 1.998010 63.757093 0.081731
F 10.915340 55.979293 0.317080
F 10.915340 63.701393 0.317080
F 4.020030 54.090793 3.726418
F 4.020030 61.812893 3.726418
F 12.949340 54.093493 4.009318
F 12.949340 61.815593 4.009318
F 4.242610 59.833893 0.106323
F 4.242610 67.555993 0.106323
F 13.143640 59.840393 0.387130
F 13.143640 67.562393 0.387130
F 4.052510 59.257793 2.810338
F 4.052510 66.979893 2.810338
F 12.975740 59.254093 3.093058
F 12.975740 66.976193 3.093058
F 3.939350 54.050593 6.452808
F 3.939350 61.772693 6.452808
F 12.860040 54.056093 6.738488
F 12.860040 61.778193 6.738488
F 6.286500 55.391193 2.885128
F 6.286500 63.113293 2.885128
F 15.210940 55.365193 3.092748
F 15.311040 63.043493 3.265098
F 6.169970 57.919493 6.529798
F 6.169970 65.641593 6.529798
F 15.235940 57.948693 6.805938
F 15.154040 65.735793 6.584298
F 6.257670 57.957693 3.797578
F 6.257670 65.679793 3.797578
F 15.096840 58.074693 4.042698
F 15.239440 65.613993 3.828458
F 6.451800 55.977993 0.175926
F 6.451810 63.700093 0.175926
F 17.143040 66.909593 10.459878
F 15.223940 55.860893 0.389623
F 8.492170 54.093793 3.869138
F 8.492170 61.815893 3.869138
F 17.287540 53.868693 11.308778
F 3.796910 69.493193 10.988878
F 8.689090 59.839693 0.247684
F 8.689090 67.561793 0.247684
F 17.017340 61.809793 14.096078
F 17.543540 67.176193 3.235238
F 8.518310 59.253793 2.953268
F 8.518310 66.975793 2.953268
F 3.711420 69.493093 13.710178
F 3.939350 69.494793 6.452808
F 8.402700 54.056393 6.598668
F 8.402700 61.778493 6.598668
F 16.966240 67.129093 15.091678
F 8.146510 66.924393 14.763478
F 1.628440 55.357893 9.993498
F 1.628440 63.079993 9.993498
F 10.518440 55.341593 10.288078
F 10.518440 63.063693 10.288078
F 1.514560 57.898993 13.630378
F 1.514560 65.621093 13.630378
F 10.404140 57.915693 13.924278
F 10.404140 65.637793 13.924278
F 1.599360 57.898993 10.930578
F 1.599360 65.621093 10.930578
F 10.489840 57.915693 11.195578
F 10.489840 65.637793 11.195578
F 1.710290 55.357093 7.296458
F 1.710290 63.079193 7.296458
F 10.603840 55.342093 7.564688
F 10.603840 63.064093 7.564688
F 3.796910 54.048993 10.988878
F 3.796910 61.771093 10.988878
F 12.718240 54.054593 11.265578
F 12.718240 61.776693 11.265578
F 3.910850 59.208493 7.357848
F 3.910850 66.930593 7.357848
F 12.832140 59.203093 7.634728
F 12.832140 66.925193 7.634728
F 3.825740 59.208293 10.073978
F 3.825740 66.930393 10.073978
F 12.746740 59.202593 10.358078
F 12.746740 66.924693 10.358078
F 3.711420 54.048993 13.710178
F 3.711420 61.770993 13.710178
F 12.632440 54.054593 13.994278
F 12.632440 61.776693 13.994278
F 6.056800 55.339193 10.149478
F 6.056800 63.061293 10.149478
F 14.974840 55.341593 10.428078
F 14.974840 63.063693 10.428078
F 5.942530 57.918093 13.785678
F 5.942530 65.640093 13.785678
F 14.860540 57.915593 14.064278
F 14.860540 65.637693 14.064278
F 6.028400 57.918093 11.053778
F 6.028400 65.640093 11.053778
F 14.946340 57.915593 11.335678
F 14.946340 65.637693 11.335678
F 6.142360 55.339793 7.422818
F 6.142360 63.061793 7.422818
F 15.068140 55.414393 7.688968
F 14.983940 63.073593 7.738138
F 8.260850 54.054993 11.125278
F 8.260850 61.776993 11.125278
F 16.997840 59.231493 15.009478
F 14.831940 63.063693 14.973878
F 8.374720 59.202693 7.494378
F 8.374720 66.924793 7.494378
F 5.914050 63.061293 14.691978
F 8.146510 59.202293 14.763478
F 8.289350 59.202293 10.218178
F 8.289350 66.924393 10.218178
F 14.831940 55.341593 14.973878
F 15.382340 63.612493 0.477931
F 8.175080 54.054993 13.854378
F 8.175080 61.776993 13.854378
F 5.914050 55.339193 14.691978
F 17.198840 61.788093 11.439578
F 1.485080 55.358193 14.568878
F 1.485080 63.080293 14.568878
F 10.375540 55.341593 14.833778
F 10.375540 63.063693 14.833778
F 3.682600 59.208293 14.627178
F 3.682600 66.930393 14.627178
F 12.603840 59.202593 14.903778
F 12.603840 66.924693 14.903778
F 17.102140 54.002793 14.078078
F 17.398340 59.345393 7.733438
F 17.238640 59.270293 10.470678
F 17.170440 66.911993 7.765908
F 17.375640 61.961193 6.923438
F 17.285540 53.946993 7.043188
F 17.550540 61.976293 4.243608
F 17.527740 67.547193 0.406615
F 17.553140 54.418993 4.302588
F 17.026840 69.560993 14.123078
F 1.171550 55.358193 24.545678
F 1.171550 63.080293 24.545678
F 10.061140 55.341593 24.839478
F 10.061140 63.063693 24.839478
F 1.057200 57.898993 28.184078
F 1.057200 65.621093 28.184078
F 9.946740 57.915693 28.477978
F 9.946740 65.637793 28.477978
F 1.142060 57.898993 25.484178
F 1.142060 65.621093 25.484178
F 10.032540 57.915693 25.749078
F 10.032540 65.637793 25.749078
F 1.256390 55.358193 21.845678
F 1.256390 63.080293 21.845678
F 10.146840 55.341593 22.110678
F 10.146840 63.063693 22.110678
F 3.339590 54.048993 25.542478
F 3.339590 61.770993 25.542478
F 12.260840 54.054593 25.819078
F 12.260840 61.776693 25.819078
F 3.453920 59.208293 21.903978
F 3.453920 66.930393 21.903978
F 12.375140 59.202593 22.180678
F 12.375140 66.924693 22.180678
F 3.368400 59.208293 24.625478
F 3.368400 66.930393 24.625478
F 12.289440 59.202593 24.909478
F 12.289440 66.924693 24.909478
F 3.254050 54.048993 28.263878
F 3.254050 61.770993 28.263878
F 12.175040 54.054593 28.547978
F 12.175040 61.776693 28.547978
F 5.599520 55.339193 24.700878
F 5.599520 63.061293 24.700878
F 14.517540 55.341593 24.979478
F 14.517540 63.063693 24.979478
F 5.485160 57.918093 28.339378
F 5.485160 65.640093 28.339378
F 14.403240 57.915593 28.617978
F 14.403240 65.637693 28.617978
F 5.571030 57.918093 25.607178
F 5.571030 65.640093 25.607178
F 14.488940 57.915593 25.889178
F 14.488940 65.637693 25.889178
F 5.685370 55.339193 21.968778
F 5.685370 63.061293 21.968778
F 14.603340 55.341593 22.250678
F 14.603340 63.063693 22.250678
F 7.803490 54.054993 25.678778
F 7.803490 61.776993 25.678778
F 16.791840 54.002793 25.943978
F 16.614240 61.728393 25.921178
F 7.917820 59.202293 22.040378
F 7.917820 66.924393 22.040378
F 16.740940 59.193393 22.349178
F 16.846340 67.004493 22.391678
F 7.832060 59.202293 24.769678
F 7.832060 66.924393 24.769678
F 16.796040 66.819093 25.064378
F 16.459540 59.291493 32.181078
F 7.717710 54.054993 28.408078
F 7.717710 61.776993 28.408078
F 16.594540 53.887393 28.618278
F 16.775140 61.764393 28.638178
F 0.942940 55.358193 31.822478
F 0.942940 63.080293 31.822478
F 9.832420 55.341593 32.116378
F 9.832420 63.063693 32.116378
F 0.913486 57.898793 32.761978
F 0.913486 65.620893 32.761978
F 1.027720 55.358193 29.122578
F 1.027730 63.080293 29.122578
F 9.918170 55.341593 29.387478
F 9.918170 63.063693 29.387478
F 3.225220 59.208293 29.180878
F 3.225220 66.930393 29.180878
F 12.146440 59.202593 29.457578
F 12.146440 66.924693 29.457578
F 3.139600 59.208393 31.902578
F 3.139600 66.930493 31.902578
F 12.060740 59.202593 32.186378
F 12.060740 66.924693 32.186378
F 5.370660 55.339093 31.977978
F 5.370660 63.061193 31.977978
F 14.288840 55.341593 32.256378
F 14.288840 63.063693 32.256378
F 5.456670 55.339193 29.245678
F 5.456670 63.061293 29.245678
F 14.374640 55.341593 29.527578
F 14.374640 63.063693 29.527578
F 7.689140 59.202293 29.317278
F 7.689140 66.924393 29.317278
F 16.483440 59.226893 29.520678
F 16.727140 66.886293 29.574578
F 7.603360 59.202293 32.046578
F 7.603360 66.924393 32.046578
F 16.981240 61.913993 18.623578
F 3.254050 69.493093 28.263878
F 1.400240 55.358193 17.268778
F 1.400240 63.080293 17.268778
F 10.289840 55.341593 17.562678
F 10.289840 63.063693 17.562678
F 1.285890 57.898993 20.907178
F 1.285890 65.621093 20.907178
F 10.175440 57.915693 21.201078
F 10.175440 65.637793 21.201078
F 1.370740 57.898993 18.207278
F 1.370740 65.621093 18.207278
F 10.261240 57.915693 18.472178
F 10.261240 65.637793 18.472178
F 3.568270 54.048993 18.265578
F 3.568270 61.770993 18.265578
F 12.489540 54.054593 18.542278
F 12.489540 61.776693 18.542278
F 3.597090 59.208293 17.348578
F 3.597090 66.930393 17.348578
F 12.518140 59.202593 17.632678
F 12.518140 66.924693 17.632678
F 3.482740 54.048993 20.987078
F 3.482740 61.770993 20.987078
F 12.403740 54.054593 21.271078
F 12.403740 61.776693 21.271078
F 5.828200 55.339193 17.424078
F 5.828200 63.061293 17.424078
F 14.746240 55.341593 17.702678
F 14.746240 63.063693 17.702678
F 5.713850 57.918093 21.062478
F 5.713850 65.640093 21.062478
F 14.631840 57.915593 21.341078
F 14.631840 65.637693 21.341078
F 5.799720 57.918093 18.330378
F 5.799720 65.640093 18.330378
F 14.717640 57.915593 18.612278
F 14.717640 65.637693 18.612278
F 8.032180 54.054993 18.401978
F 8.032180 61.776993 18.401978
F 16.757840 59.211893 24.977978
F 3.568270 69.493093 18.265578
F 8.060750 59.202293 17.492778
F 8.060750 66.924393 17.492778
F 16.966440 59.221093 17.822678
F 16.828340 67.018593 17.775678
F 7.946400 54.054993 21.131278
F 7.946400 61.776993 21.131278
F 16.956940 54.054793 21.625078
F 16.902640 61.792393 21.421178
F 3.339590 69.493093 25.542478
F 3.482740 69.493093 20.987078
F 17.174140 54.281793 18.783878
F 16.657240 66.772893 32.281078
F 16.946340 69.441693 21.519678
F 0.508153 55.418193 46.442778
F 0.508154 63.140293 46.442778
F 9.375120 55.341593 46.670078
F 9.375120 63.063593 46.670078
F 0.302234 57.972193 47.367678
F 0.302234 65.694293 47.367678
F 9.345600 57.915893 47.579478
F 9.345600 65.637993 47.579478
F 0.377038 55.270893 43.732378
F 0.377038 62.992993 43.732378
F 9.459880 55.341393 43.940978
F 9.459880 63.063393 43.940978
F 2.656620 54.051193 47.390078
F 2.656620 61.773293 47.390078
F 11.574840 54.054593 47.649678
F 11.574840 61.776693 47.649678
F 2.764710 59.204493 43.750978
F 2.764710 66.926593 43.750978
F 11.689140 59.202593 44.011278
F 11.689140 66.924693 44.011278
F 2.625870 59.197793 46.483078
F 2.625870 66.919893 46.483078
F 11.603240 59.202593 46.740078
F 11.603240 66.924693 46.740078
F 4.913990 55.339193 46.532478
F 4.913990 63.061293 46.532478
F 13.831540 55.341593 46.810078
F 13.831540 63.063693 46.810078
F 4.868890 57.921393 47.436078
F 4.868890 65.643393 47.436078
F 13.802940 57.915593 47.719678
F 13.802940 65.637693 47.719678
F 4.978490 55.334693 43.796778
F 4.978490 63.056793 43.796778
F 13.917240 55.341593 44.081278
F 13.917240 63.063693 44.081278
F 7.117930 54.054793 47.509478
F 7.117930 61.776893 47.509478
F 16.096740 54.028193 47.769378
F 16.089440 61.768993 47.715878
F 7.231930 59.202393 43.871178
F 7.231930 66.924493 43.871178
F 16.076540 59.176793 43.975178
F 16.277440 66.853593 44.127178
F 7.141370 59.201093 46.600978
F 7.141370 66.923193 46.600978
F 16.267940 58.940093 46.663278
F 16.122040 66.725793 46.773178
F 0.828097 57.893993 35.462278
F 0.828097 65.616093 35.462278
F 9.718050 57.915693 35.754778
F 9.718050 65.637793 35.754778
F 9.803840 57.915693 33.025878
F 9.803840 65.637793 33.025878
F 3.110450 54.048993 32.821178
F 3.110450 61.771093 32.821178
F 12.032140 54.054593 33.095978
F 12.032140 61.776693 33.095978
F 3.017110 54.050393 35.546578
F 3.017110 61.772493 35.546578
F 11.946340 54.054593 35.824778
F 11.946340 61.776693 35.824778
F 5.255100 57.918793 35.617978
F 5.255100 65.640793 35.617978
F 14.174540 57.915593 35.894778
F 14.174540 65.637693 35.894778
F 5.342230 57.918093 32.884378
F 5.342230 65.640193 32.884378
F 14.260240 57.915593 33.165978
F 14.260240 65.637693 33.165978
F 7.574800 54.054993 32.955678
F 7.574800 61.777093 32.955678
F 3.110450 69.493193 32.821178
F 3.017110 69.494593 35.546578
F 7.488640 54.055093 35.684978
F 7.488640 61.777093 35.684978
F 16.479440 54.051993 36.043578
F 16.303240 61.916193 35.717278
F 0.707203 55.424793 39.124178
F 0.707203 63.146793 39.124178
F 9.603710 55.341493 39.393278
F 9.603710 63.063593 39.393278
F 0.616495 57.832593 42.799478
F 0.616495 65.554693 42.799478
F 9.489390 57.915693 43.031678
F 9.489390 65.637793 43.031678
F 0.445364 57.987293 40.085478
F 0.445364 65.709393 40.085478
F 9.574610 57.915793 40.302678
F 9.574610 65.637893 40.302678
F 0.767892 55.349093 36.411678
F 0.767897 63.071193 36.411678
F 9.689440 55.341593 36.664378
F 9.689440 63.063593 36.664378
F 2.867430 54.058693 40.111378
F 2.867430 61.780793 40.111378
F 11.803440 54.054593 40.372778
F 11.803440 61.776693 40.372778
F 2.991230 59.206393 36.471578
F 2.991230 66.928493 36.471578
F 11.917840 59.202593 36.734378
F 11.917840 66.924693 36.734378
F 2.826750 59.187993 39.211678
F 2.826750 66.910093 39.211678
F 11.832040 59.202593 39.463278
F 11.832040 66.924693 39.463278
F 2.725410 54.062793 42.847478
F 2.725410 61.784893 42.847478
F 11.717640 54.054593 43.101678
F 11.717640 61.776693 43.101678
F 5.140140 55.337393 39.256578
F 5.140140 63.059493 39.256578
F 14.060140 55.341593 39.533278
F 14.060140 63.063693 39.533278
F 5.026730 57.918993 42.894978
F 5.026730 65.641093 42.894978
F 13.945840 57.915593 43.171678
F 13.945840 65.637693 43.171678
F 5.094580 57.921293 40.159378
F 5.094580 65.643393 40.159378
F 14.031640 57.915593 40.442878
F 14.031640 65.637693 40.442878
F 5.226310 55.338793 36.522978
F 5.226310 63.060893 36.522978
F 14.145940 55.341593 36.804378
F 14.145940 63.063693 36.804378
F 7.346000 54.054893 40.232778
F 7.346000 61.776993 40.232778
F 16.349240 53.984593 40.397978
F 16.382340 61.871393 40.473178
F 7.460370 59.202293 36.594178
F 7.460370 66.924393 36.594178
F 16.427240 59.424993 37.007078
F 16.293840 66.961193 36.898478
F 7.370440 59.201293 39.323978
F 7.370440 66.923393 39.323978
F 16.273740 59.248893 39.802878
F 16.354740 66.958293 39.657178
F 7.254750 54.056293 42.962678
F 7.254750 61.778393 42.962678
F 16.198340 54.019693 43.234378
F 15.992840 61.681593 43.148278
F 2.656620 69.495293 47.390078
F 16.576240 61.814893 33.010078
F 16.481540 54.280493 33.391178
F 16.259740 69.629293 40.748578
F 15.961140 69.252693 47.831478
F 16.297240 69.449093 43.417278
F 0.398293 57.846493 50.085278
F 0.398293 65.568593 50.085278
F 9.260820 57.915693 50.308478
F 9.260820 65.637693 50.308478
F 2.523930 54.056993 50.118978
F 2.523930 61.779093 50.118978
F 11.488940 54.054593 50.378578
F 11.488940 61.776693 50.378578
F 4.801030 57.917593 50.170178
F 4.801030 65.639693 50.170178
F 13.717140 57.915593 50.448578
F 13.717140 65.637693 50.448578
F 7.028410 54.055693 50.239178
F 7.028410 61.777793 50.239178
F 15.929940 53.921393 50.570878
F 15.887040 61.752893 50.407478
F 0.294986 55.406693 53.727178
F 0.294987 63.128793 53.727178
F 9.146600 55.341593 53.946678
F 9.146600 63.063693 53.946678
F 0.196170 57.868093 57.366578
F 0.196170 65.590193 57.366578
F 9.032720 57.915093 57.577478
F 9.032720 65.637193 57.577478
F 0.147413 57.949093 54.657578
F 0.147414 65.671193 54.657578
F 9.117570 57.915693 54.854178
F 9.117570 65.637793 54.854178
F 0.224642 55.298693 51.007578
F 0.224642 63.020793 51.007578
F 9.231550 55.341393 51.217878
F 9.231550 63.063493 51.217878
F 2.441040 54.046693 54.662678
F 2.441040 61.768693 54.662678
F 11.346240 54.054593 54.924278
F 11.346240 61.776693 54.924278
F 2.546120 59.207393 51.027378
F 2.546120 66.929393 51.027378
F 11.460440 59.202593 51.288078
F 11.460440 66.924693 51.288078
F 2.424170 59.202593 53.753778
F 2.424170 66.924693 53.753778
F 11.374640 59.202593 54.016678
F 11.374640 66.924693 54.016678
F 2.339580 54.045393 57.378678
F 2.339580 61.767493 57.378678
F 11.260740 54.054093 57.647578
F 11.260740 61.776193 57.647578
F 4.689540 55.340593 53.807678
F 4.689540 63.062693 53.807678
F 13.602840 55.341593 54.086778
F 13.602840 63.063693 54.086778
F 4.578400 57.915693 57.437978
F 4.578400 65.637793 57.437978
F 13.488840 57.915093 57.717578
F 13.488840 65.637193 57.717578
F 4.649770 57.919393 54.712078
F 4.649770 65.641493 54.712078
F 13.574340 57.915593 54.994278
F 13.574340 65.637693 54.994278
F 4.758920 55.336693 51.075078
F 4.758920 63.058793 51.075078
F 13.688540 55.341593 51.358078
F 13.688540 63.063693 51.358078
F 6.890130 54.054793 54.784078
F 6.890130 61.776893 54.784078
F 15.790040 53.820693 54.967878
F 15.716840 61.589193 55.226778
F 7.003770 59.202393 51.147778
F 7.003770 66.924493 51.147778
F 15.989040 59.194693 51.355278
F 16.038540 66.964293 51.437378
F 6.915580 59.201993 53.877078
F 6.915580 66.923993 53.877078
F 15.819940 59.118893 53.992778
F 15.873140 66.893393 54.157678
F 6.803930 54.054193 57.507378
F 6.803930 61.776293 57.507378
F 15.798940 54.062293 57.740278
F 15.672940 61.740193 57.923778
F 0.054922 55.378393 61.034878
F 0.054925 63.100493 61.034878
F 8.915640 55.302693 61.202978
F 8.915640 63.024793 61.202978
F 0.075067 57.715593 64.690378
F 0.075068 65.437693 64.690378
F 8.719800 57.277393 64.825478
F 8.719800 64.999493 64.825478
F 10.949340 68.860993 64.895278
F 2.204210 69.013193 64.536878
F 0.010700 57.903293 61.997478
F 0.010700 65.625393 61.997478
F 8.888960 57.864193 62.119378
F 8.888960 65.586293 62.119378
F 0.107180 55.331093 58.287278
F 0.107179 63.053193 58.287278
F 9.004550 55.340093 58.473778
F 9.004550 63.062193 58.473778
F 2.228930 54.002493 61.859278
F 2.228930 61.724593 61.859278
F 11.117140 54.003093 62.189278
F 11.117140 61.725193 62.189278
F 2.342960 59.213293 58.285178
F 2.342960 66.935393 58.285178
F 11.232840 59.201193 58.543878
F 11.232840 66.923293 58.543878
F 2.224390 59.166993 60.995178
F 2.224390 66.889093 60.995178
F 11.143640 59.163693 61.272978
F 11.143640 66.885793 61.272978
F 2.204200 53.568993 64.536878
F 2.204210 61.291093 64.536878
F 10.949340 53.416893 64.895278
F 10.949340 61.138893 64.895278
F 4.474290 55.311593 61.048578
F 4.474290 63.033693 61.048578
F 13.371640 55.302693 61.343078
F 13.371640 63.024793 61.343078
F 4.260970 57.275393 64.683678
F 4.260970 64.997493 64.683678
F 13.177440 57.277893 64.965278
F 13.177440 64.999993 64.965278
F 4.427180 57.866093 61.978178
F 4.427180 65.588193 61.978178
F 13.345340 57.864193 62.259278
F 13.345340 65.586193 62.259278
F 4.545980 55.338893 58.326578
F 4.545980 63.060993 58.326578
F 13.460940 55.340093 58.613878
F 13.460940 63.062193 58.613878
F 6.660360 54.003693 62.049578
F 6.660360 61.725793 62.049578
F 15.465940 53.930793 62.281778
F 15.489840 61.361193 62.339978
F 6.777290 59.201093 58.403578
F 6.777290 66.923193 58.403578
F 15.782240 59.146793 58.602878
F 15.744840 67.047693 58.615578
F 6.687050 59.164093 61.132978
F 6.687050 66.886193 61.132978
F 15.650540 58.850793 61.433178
F 15.601040 66.649693 61.309878
F 6.501070 53.416593 64.755378
F 6.501070 61.138693 64.755378
F 2.228930 69.446693 61.859278
F 15.401440 68.963893 65.033478
F 11.117140 69.447293 62.189278
F 2.339580 69.489593 57.378678
F 6.660360 69.447893 62.049578
F 6.803930 69.498293 57.507378
F 6.501070 68.860693 64.755378
F 2.441040 69.490793 54.662678
F 11.260740 69.498293 57.647578
F 15.348040 61.127693 65.031078
F 15.386340 53.335293 64.933078
F 15.608440 69.229593 62.184278
F 15.711140 69.623193 57.823678
F 15.694240 69.364893 55.177478
F 15.824340 69.490893 50.391578
F 17.627640 64.948493 65.231178
F 28.654440 1.611223 3.579718
F 28.921940 9.370473 3.839588
F 26.592740 13.683993 0.738744
F 19.657040 1.554093 3.470558
F 19.633140 9.272223 3.381408
F 30.848740 5.509073 1.057398
F 28.466540 4.235303 7.385438
F 28.797940 12.107093 7.259928
F 19.569140 4.161383 7.043418
F 19.439340 11.809693 6.957868
F 28.538240 4.034833 4.640708
F 28.591140 12.030093 4.577388
F 19.780640 4.094273 4.291928
F 19.496040 11.925393 4.314248
F 31.155640 13.175093 1.100958
F 26.643440 11.049993 0.057306
F 21.750840 12.962193 15.187578
F 19.515740 17.055493 10.670778
F 24.398940 9.509123 1.077778
F 28.618340 17.154193 8.117458
F 30.879840 7.898333 4.782848
F 31.177240 15.727993 4.685668
F 23.879540 16.933793 10.798678
F 21.943140 8.041593 4.425928
F 21.910040 15.608193 4.286648
F 33.310940 17.232693 1.056108
F 19.435340 16.631893 15.277078
F 24.103140 17.079393 3.611618
F 19.489240 16.910493 7.905948
F 30.702840 13.103393 15.562778
F 30.768240 5.228763 3.812308
F 30.879340 13.119293 3.750118
F 21.928840 5.568423 3.229598
F 21.990840 12.922893 3.547768
F 30.913640 8.009693 7.482478
F 30.948140 15.918193 7.506718
F 30.894940 0.440200 4.572908
F 21.987540 8.119483 7.143268
F 21.893340 15.812393 7.090118
F 21.748540 0.333003 7.133928
F 33.312540 1.588313 3.799518
F 33.036440 9.355003 3.917828
F 28.657940 17.128093 10.813878
F 24.173740 1.893763 3.592568
F 24.358440 9.332943 3.781418
F 28.850040 17.279293 1.194038
F 32.894940 4.331853 7.499748
F 33.104040 12.065693 7.643298
F 23.791940 4.162713 7.318148
F 24.165040 11.991993 7.153908
F 33.213740 4.332313 4.678228
F 33.115640 11.885793 4.892388
F 23.996840 4.365133 4.604658
F 24.334140 11.885093 4.616498
F 28.925940 17.140893 4.014518
F 22.106540 5.619333 0.649838
F 26.346840 15.683493 14.384878
F 29.073640 14.602493 0.192036
F 21.904840 0.465408 4.394678
F 26.174540 8.074583 14.500478
F 33.305940 14.817893 0.181776
F 33.479440 9.359723 1.227728
F 26.114140 13.157993 15.347578
F 26.487740 8.078523 4.696018
F 26.464440 16.019093 4.506958
F 25.952240 5.596083 15.391078
F 26.431240 13.358493 7.982168
F 26.053740 0.300589 14.374578
F 26.648840 5.573283 0.882483
F 24.022840 1.795653 0.815135
F 33.022640 9.350023 15.710878
F 26.377740 13.211193 10.928378
F 26.554640 5.561203 3.718848
F 26.463940 13.413993 3.581028
F 21.529640 5.199503 15.192178
F 28.493140 1.426363 8.216248
F 33.316440 1.517933 1.139218
F 26.437640 8.191793 7.587018
F 26.293740 16.046593 7.164358
F 19.780140 9.359653 0.648521
F 28.426740 1.648543 10.920378
F 28.637140 9.444013 10.987778
F 26.136440 5.373533 11.115178
F 19.552740 1.313683 10.688078
F 19.362540 9.271143 10.522878
F 32.679740 1.647073 15.486578
F 28.181540 4.053973 14.519578
F 28.422040 11.836293 14.616578
F 19.312440 3.851723 14.015478
F 19.568040 11.618193 14.254878
F 28.446040 4.190573 11.823278
F 28.648540 12.054293 11.858378
F 19.505540 4.000093 11.325078
F 19.508340 11.752193 11.542978
F 30.533640 5.510173 15.437978
F 28.767840 9.584873 8.251188
F 28.125640 1.507573 15.582178
F 19.361640 1.470703 7.829838
F 19.598840 9.341493 7.783758
F 21.927540 13.283093 0.752642
F 30.794640 8.031463 12.012578
F 30.734140 15.848993 11.851378
F 24.048240 16.863393 15.225878
F 21.679840 8.019043 11.637378
F 21.640940 15.668593 11.641478
F 26.232940 0.353538 7.112878
F 30.649740 5.540123 8.480328
F 30.864340 13.375393 8.539248
F 21.517940 5.575703 8.218408
F 21.839040 13.158693 7.973238
F 30.740340 5.565523 11.122978
F 30.829540 13.226793 11.225678
F 21.735540 5.418483 10.769778
F 21.735640 13.051693 10.701078
F 30.726240 8.114483 14.712978
F 30.816840 15.733293 14.644278
F 23.883640 9.102753 15.310978
F 21.717040 7.806333 14.369578
F 21.791440 15.490393 14.233578
F 31.167740 10.630593 0.223054
F 32.973740 1.702753 11.347578
F 33.036940 9.601003 11.003778
F 30.556540 0.294770 11.851878
F 24.081640 1.543853 10.890678
F 24.077640 9.256543 10.704778
F 28.369340 9.298833 15.464578
F 32.934640 4.353333 14.961878
F 33.087240 11.938993 14.841678
F 23.887940 4.299813 14.249178
F 24.004840 11.758693 14.521778
F 32.950540 4.413803 12.293178
F 33.224940 11.998393 12.045378
F 23.828440 4.045043 11.640478
F 24.188840 11.922993 11.713878
F 32.928940 1.722663 8.444218
F 33.070440 9.383933 8.293788
F 23.821040 1.753403 15.271178
F 23.964740 1.543993 8.089918
F 24.102040 9.427663 8.094498
F 28.739540 1.645423 1.002311
F 19.249340 9.020713 15.158478
F 19.256740 1.223483 15.186578
F 30.356440 0.367476 14.471578
F 26.341140 8.083033 11.706078
F 26.231640 15.856993 11.683178
F 28.785140 9.524113 0.930105
F 26.099040 5.379403 8.173048
F 19.660140 16.938593 3.392738
F 26.199640 0.417647 4.459628
F 33.236540 17.132193 8.311828
F 19.647640 1.794813 0.703441
F 30.829740 0.400032 7.330828
F 33.307440 17.197293 3.749668
F 33.018240 17.135493 15.730878
F 24.085340 17.157893 8.164398
F 33.114140 16.917093 11.103578
F 28.575140 17.049093 15.439578
F 35.310840 5.519523 15.731178
F 26.147340 0.170873 11.758778
F 33.170540 6.800043 0.339535
F 21.830140 0.043004 14.609478
F 24.402540 17.171893 0.849806
F 31.100340 2.973143 0.056611
F 28.808340 7.036203 0.047233
F 22.129640 10.639293 0.083467
F 28.115340 1.589523 25.368878
F 28.136940 9.120343 25.399078
F 23.386240 9.053293 32.378378
F 19.118840 1.287063 25.049378
F 18.954040 9.060083 25.102578
F 32.276140 16.931793 30.005878
F 28.113040 4.190903 28.823078
F 28.036440 11.566793 29.147678
F 18.878240 4.033393 28.945578
F 18.933740 11.483393 28.697978
F 27.959240 4.202613 26.170978
F 28.088540 11.656193 26.339078
F 18.874040 3.876093 26.180978
F 18.979440 11.585193 25.984078
F 28.179940 1.571593 22.640978
F 28.104040 9.041323 22.614778
F 30.577940 0.430381 22.017878
F 19.183240 1.304703 22.419078
F 19.261740 9.023713 22.405578
F 25.630340 0.123813 29.046478
F 30.324540 7.885053 26.693278
F 30.285340 15.589593 26.217378
F 26.092040 15.601893 21.707978
F 21.031140 7.670553 26.154578
F 21.234040 15.527593 26.172078
F 26.187740 7.782043 19.048878
F 30.474140 5.495263 22.826278
F 30.374940 13.201693 22.648978
F 21.468540 5.113693 22.335278
F 21.084340 12.844193 22.680378
F 30.213540 5.435383 25.547378
F 30.339240 13.063293 25.443778
F 21.163640 5.081643 25.236278
F 21.211040 12.862593 25.377678
F 30.323640 7.973873 29.451178
F 30.251240 15.490893 28.933878
F 25.765240 7.864303 21.838178
F 21.123340 7.785733 28.796378
F 21.178440 15.430893 28.865878
F 26.019440 15.650393 18.995078
F 32.743840 1.471003 25.614978
F 32.724040 9.180263 25.731278
F 32.823040 16.951993 18.479978
F 23.583340 1.457103 25.470378
F 23.304040 8.934843 25.175178
F 27.883540 16.663093 29.786278
F 32.669140 4.006073 29.349478
F 32.630240 11.928093 29.296278
F 23.359140 3.873993 29.025078
F 23.412040 11.494593 28.767378
F 32.413940 4.097773 26.677578
F 32.673740 11.986693 26.531178
F 23.485340 4.111653 26.275478
F 23.538740 11.521693 26.112778
F 32.783540 1.676093 22.849678
F 21.122840 0.067768 28.931678
F 32.595140 9.352213 22.906078
F 23.493240 1.367203 22.762078
F 23.472640 9.205343 22.464478
F 28.135340 16.866693 25.192478
F 23.728740 8.987473 18.153878
F 23.422340 1.538963 32.714778
F 18.844940 1.400333 32.444378
F 25.689440 7.924653 26.081778
F 25.786240 15.526293 26.175778
F 21.407240 0.068260 21.588678
F 34.685140 7.976093 29.241978
F 32.817640 9.199583 18.274878
F 26.043740 5.179523 22.660178
F 25.809940 13.048393 22.616778
F 23.476840 16.918293 25.367978
F 34.932140 0.214992 26.703978
F 25.619240 5.378873 25.349378
F 25.797840 12.893593 25.344078
F 34.815340 13.260093 25.613978
F 30.576640 0.320176 19.320378
F 26.089940 13.034693 18.054078
F 25.798840 7.777533 28.877278
F 25.695440 15.247193 28.940678
F 25.987940 5.151373 18.184278
F 23.755540 16.730193 22.476178
F 23.511240 11.847793 21.827578
F 35.032840 15.978893 26.634878
F 18.805140 16.614093 32.453578
F 19.280840 16.666293 18.073078
F 32.883040 4.266223 21.981078
F 27.967340 1.558473 30.061578
F 27.904440 9.025373 30.139878
F 34.675240 15.761093 29.276978
F 18.875340 1.435843 29.619778
F 18.929740 9.019413 29.776078
F 21.544040 15.412893 21.822778
F 30.392040 5.367403 30.074878
F 30.200440 12.994193 30.068078
F 21.177240 5.273873 29.859978
F 21.157140 12.738293 29.640778
F 21.153140 12.797493 32.347278
F 21.066140 5.310063 32.613078
F 32.795840 1.670943 18.228978
F 23.679240 1.546513 18.122978
F 23.581240 4.033783 19.039678
F 32.767740 11.819793 21.984678
F 25.887540 0.214910 19.040478
F 32.605140 1.380503 30.008778
F 32.513740 9.273493 30.187278
F 19.063040 16.736893 24.923078
F 23.426840 1.328683 30.062878
F 23.346140 8.865063 29.721078
F 18.946740 16.819593 29.591178
F 30.066640 13.001193 32.810178
F 32.788140 11.831293 19.269978
F 25.651740 5.103283 29.723778
F 25.686440 12.705693 29.920178
F 28.273440 16.791493 18.198078
F 23.810440 11.636593 18.885778
F 28.222140 1.457603 18.320478
F 28.244740 8.972923 18.155578
F 28.121940 17.089593 22.553478
F 19.188640 1.429113 17.943478
F 19.199340 9.114153 17.888078
F 27.956240 9.122163 32.777078
F 28.414240 4.120613 21.751678
F 28.178640 11.656693 21.955478
F 19.296840 3.874033 21.338978
F 19.034340 11.511493 21.500278
F 28.525340 4.055473 19.042778
F 28.393240 11.658693 19.146278
F 19.201140 4.012353 18.607578
F 19.280940 11.694893 18.765378
F 30.611140 7.988143 19.050078
F 30.660540 15.551493 19.087278
F 32.624140 16.893193 22.745778
F 21.360540 7.954613 18.850978
F 21.588240 15.415093 18.954178
F 23.893840 3.810603 21.719578
F 30.808140 5.367443 18.148578
F 30.667340 12.944093 18.258678
F 21.406940 5.380223 17.940178
F 21.546440 12.955093 17.916078
F 30.499940 8.086613 21.741178
F 30.515840 15.838493 21.790278
F 32.939540 4.170443 19.272378
F 21.465140 7.658193 21.508278
F 32.720640 17.006693 25.632978
F 34.822540 13.184993 30.070778
F 19.181940 16.857693 22.283578
F 23.563440 16.690093 29.864678
F 23.736040 16.719893 17.985678
F 35.052040 8.074583 22.026978
F 30.338240 0.501830 26.443178
F 25.463640 12.984093 32.769578
F 23.309840 16.732693 32.598678
F 25.794540 5.247953 32.407278
F 18.864240 8.852743 32.489778
F 34.842340 5.451123 30.183378
F 30.294440 0.289130 29.156278
F 34.838640 5.278743 25.683478
F 34.975640 0.307354 29.500478
F 21.504340 0.090606 18.867078
F 25.830640 0.279688 26.416278
F 32.343240 16.652693 32.689778
F 25.792340 0.253772 21.745378
F 21.343940 0.070769 26.169578
F 34.976040 0.284085 19.316478
F 35.093040 5.500903 18.519978
F 34.899840 13.259293 22.794578
F 34.913440 15.777093 22.039778
F 34.959240 7.969973 26.485778
F 34.902640 5.492263 22.977878
F 30.217740 5.343773 32.729878
F 18.468040 1.272073 39.631678
F 27.220140 8.811243 47.140678
F 27.835840 11.819093 33.598778
F 29.937740 15.486993 33.708378
F 31.745840 16.484793 44.458378
F 18.274040 3.681163 47.764478
F 27.050440 3.380353 48.301878
F 27.180640 11.289793 48.379878
F 18.157840 1.165503 47.088878
F 31.966940 16.478293 40.021978
F 27.271340 1.024113 44.644678
F 27.545240 8.811113 44.544578
F 32.434440 16.667593 37.216378
F 34.449440 5.030273 40.303678
F 18.432140 8.866423 44.269978
F 31.711940 1.003552 47.415378
F 34.480140 12.691093 39.972278
F 29.378640 15.143693 48.310278
F 25.165040 15.200193 43.612378
F 20.508640 7.341553 47.878578
F 20.507740 15.394093 48.220378
F 25.196440 15.127293 40.993078
F 29.594840 4.928253 44.778478
F 29.722140 12.719093 44.576378
F 20.740540 4.928483 44.205078
F 20.786240 12.849293 44.529978
F 29.130640 4.776863 47.374178
F 29.365040 12.572593 47.357478
F 20.574340 4.814763 46.895778
F 20.483140 12.733393 47.245778
F 21.049640 15.441693 33.275278
F 31.520540 8.681383 47.449478
F 31.511840 16.419793 47.203878
F 22.715340 0.883752 46.940678
F 22.826740 8.709623 46.927078
F 18.298040 16.584193 47.109278
F 34.087240 7.727953 43.774178
F 23.120240 16.866193 37.180378
F 22.792140 3.498343 47.987578
F 22.760540 11.286593 47.962078
F 29.215340 7.319363 48.303978
F 31.702140 8.795953 44.711878
F 32.468040 11.890193 33.759978
F 22.787840 1.042813 44.353778
F 22.969540 8.654903 44.319978
F 27.324540 16.438593 44.561778
F 18.779840 3.977343 33.329578
F 34.238840 7.723703 40.940478
F 25.453840 7.399293 43.537078
F 25.028540 7.591113 48.166478
F 25.008540 15.278893 48.165678
F 33.988640 15.084493 43.700878
F 25.575140 7.773733 33.307278
F 33.848240 12.465693 44.660578
F 25.257440 4.775213 44.584578
F 25.218940 12.667493 44.501578
F 33.671040 4.674243 47.656678
F 33.596940 12.567993 47.336478
F 24.988140 4.952613 47.258578
F 25.018440 12.601993 47.243178
F 27.831640 3.867823 36.322078
F 27.696840 11.766493 36.213878
F 18.613740 3.894413 36.011178
F 18.677540 11.503393 35.686878
F 18.488240 3.622133 43.517178
F 23.317840 4.166303 33.499178
F 32.232940 8.995453 37.352078
F 22.792540 16.525393 47.152978
F 21.212540 7.795433 33.261378
F 32.380640 4.020403 33.602378
F 34.370140 15.135093 40.863878
F 18.890240 16.677293 36.861378
F 31.813340 1.004919 44.651778
F 25.388540 7.587923 40.769078
F 30.061840 7.917883 36.365978
F 30.054040 15.662293 36.361578
F 25.107040 12.585393 39.816778
F 20.672940 7.625483 36.033278
F 21.147740 15.442893 35.947578
F 33.841440 15.194893 48.270778
F 31.480740 11.280593 48.342478
F 20.994740 0.227115 33.414478
F 30.248340 7.978183 33.655578
F 32.194640 3.877473 36.343978
F 32.211040 11.511493 36.486978
F 23.210040 3.820093 36.228478
F 23.222440 11.480093 36.318778
F 34.338740 5.191703 37.566178
F 25.526840 15.573393 33.739678
F 34.338040 7.627263 36.664578
F 28.023340 4.065723 33.640478
F 22.997040 8.854193 36.973978
F 18.428140 1.123163 44.282878
F 25.358440 5.020103 39.889178
F 34.819340 15.380093 33.487178
F 34.563140 7.815023 33.905478
F 18.283940 8.922153 47.075778
F 31.386140 3.549473 48.474578
F 27.362940 0.914745 47.365578
F 18.398740 16.874093 44.357878
F 18.546840 16.576793 39.580978
F 17.992740 11.396693 48.118978
F 25.238440 7.672093 36.047978
F 25.423040 15.384493 36.482278
F 25.404740 12.644793 37.112278
F 27.502940 1.138843 39.928078
F 27.606240 8.658693 39.851378
F 27.242540 16.482893 47.309878
F 34.690440 15.296393 36.258878
F 18.563740 8.875993 39.554278
F 27.732140 16.728093 37.404878
F 27.489640 3.530543 43.559478
F 27.445940 11.388493 43.485378
F 34.652840 12.782593 37.234478
F 18.438940 11.609893 43.459178
F 27.596140 3.789373 40.843478
F 27.443540 11.194793 40.799878
F 18.758540 3.646913 40.820078
F 18.549140 11.479893 40.779878
F 27.696040 1.247853 37.245978
F 27.484340 9.135723 37.142978
F 23.335240 1.232033 37.080678
F 18.659140 1.296903 36.780578
F 18.521040 8.955173 36.682178
F 22.709640 16.551393 44.442678
F 29.799240 7.508093 41.122078
F 29.592740 15.181793 40.706678
F 25.612540 5.120233 37.105278
F 20.736540 7.584073 40.547678
F 20.673940 15.265193 40.606378
F 23.093340 16.552193 39.824578
F 30.090040 5.277663 37.291478
F 29.956840 12.791893 37.239578
F 20.815440 5.171053 37.049278
F 20.905040 12.698693 37.006278
F 29.854140 5.143083 40.115778
F 29.689440 12.650993 39.870378
F 21.069840 4.894133 39.800578
F 20.803040 12.626593 39.756778
F 29.702540 7.382533 43.737578
F 29.559140 15.271793 43.440878
F 34.016740 5.074533 44.957978
F 20.645740 7.532693 43.371378
F 20.528740 15.413993 43.256378
F 27.354940 16.605393 39.963878
F 32.059540 1.412593 40.256178
F 31.947440 8.888343 40.050178
F 23.301440 11.608693 33.593178
F 23.013340 1.115283 39.875078
F 23.073040 8.864183 39.827578
F 32.327240 1.413963 37.472178
F 31.846340 3.647143 43.861878
F 31.811840 11.248193 43.547278
F 23.060340 3.619643 43.568878
F 22.946040 11.365993 43.624378
F 32.030540 3.984393 41.078878
F 32.009840 11.581993 40.806278
F 23.340040 3.566343 40.799378
F 22.970640 11.384993 40.907378
F 33.631340 7.318583 48.491878
F 18.609940 11.406793 33.008278
F 34.872040 0.113665 33.943578
F 30.170540 0.092200 33.835278
F 30.045940 0.069801 36.596078
F 25.530640 -0.003990 36.181278
F 34.766540 5.195423 32.937178
F 25.687340 0.149858 33.472578
F 29.832740 0.080266 40.971878
F 34.631740 0.235217 36.641678
F 27.858640 16.667293 32.638978
F 32.552940 1.353463 32.787678
F 27.918240 1.453713 32.856778
F 32.559840 9.180013 32.954978
F 34.922840 12.835693 32.817178
F 27.112540 3.545133 50.953478
F 26.884840 11.159293 51.090478
F 17.965040 8.875273 58.790178
F 22.316540 16.033893 61.698178
F 29.071240 7.504813 51.073478
F 29.356440 15.081093 50.997878
F 31.104540 0.401811 62.020878
F 20.239240 7.355773 50.619378
F 20.584840 15.396493 51.017578
F 33.472340 14.866493 63.037778
F 31.351840 3.593403 50.995278
F 31.273940 11.063093 51.031278
F 22.722840 3.503433 50.691078
F 22.600440 11.247493 50.692178
F 33.627040 7.151703 51.242678
F 33.794440 14.856993 50.935278
F 31.144740 16.200693 59.430578
F 24.847540 7.308073 50.877178
F 24.839240 15.021593 51.033478
F 24.421540 12.219393 61.730578
F 26.404040 3.110373 65.598178
F 26.870640 8.769093 54.820678
F 27.005440 16.259193 54.732478
F 18.150940 11.464893 50.766578
F 18.165740 16.697293 51.602778
F 26.532840 0.588626 61.872678
F 26.756140 3.379533 58.395278
F 26.836140 11.230493 58.142378
F 17.545940 3.044783 64.988978
F 27.113440 0.821517 54.765178
F 26.769340 3.402973 55.731978
F 26.781040 11.411193 55.510878
F 17.634240 3.525923 62.238678
F 31.420540 0.731527 54.668278
F 22.428140 16.520793 54.560378
F 26.831540 8.533653 52.096478
F 27.229540 16.340193 52.040278
F 18.159240 1.214063 51.467078
F 24.470440 6.967113 65.518978
F 22.513340 0.857217 59.019378
F 29.032140 7.249843 55.627578
F 29.241540 14.898193 55.500478
F 24.370140 4.327403 61.866278
F 20.269640 7.604013 55.270178
F 20.180540 15.241693 55.344678
F 33.301340 6.979183 62.992778
F 29.198840 4.878043 52.116778
F 29.177240 12.466393 51.909778
F 20.471340 4.749173 51.658878
F 20.450140 12.716093 51.457078
F 28.863540 4.592353 54.858978
F 29.071440 12.417193 54.655278
F 20.470340 4.942283 54.496178
F 20.358840 12.722693 54.398578
F 29.050240 6.971513 58.266878
F 28.922540 15.011493 58.295378
F 33.436040 12.275493 62.018878
F 20.183240 7.485903 57.896178
F 20.224340 15.309393 58.210178
F 22.410240 16.644393 59.053378
F 18.115540 3.596323 55.018778
F 31.417640 8.469753 54.778278
F 31.342540 16.242993 54.528378
F 22.671540 1.117543 54.352578
F 22.433140 8.722003 54.279178
F 31.130340 0.415838 59.248878
F 31.204440 3.219813 58.351978
F 31.287140 11.094793 58.263178
F 22.357340 3.378693 58.075678
F 22.304740 11.209793 58.252178
F 31.233740 3.415733 55.670978
F 31.322340 11.110393 55.494178
F 22.586340 3.567363 55.337678
F 22.213440 11.112693 55.507378
F 22.838640 16.602293 51.870578
F 31.390340 8.490973 51.996678
F 31.664340 16.302993 51.868778
F 22.658440 1.032413 51.665078
F 22.529440 8.770823 51.504278
F 18.037640 1.218743 58.642478
F 33.713340 7.094303 55.576678
F 33.405740 14.934593 55.697578
F 33.461740 4.408923 62.114378
F 24.568940 7.415723 55.533078
F 24.630840 15.133593 55.571278
F 24.519540 12.606393 59.037878
F 33.557140 4.591903 52.371678
F 33.600140 12.279393 51.887978
F 24.877440 4.753283 51.696678
F 24.585840 12.493793 51.929678
F 33.541340 4.550723 54.926078
F 33.641440 12.336093 54.657878
F 24.775940 4.718583 54.478178
F 24.489140 12.563293 54.784078
F 33.289740 7.261433 58.493778
F 33.307740 14.853693 58.414878
F 24.438740 4.845343 59.161578
F 24.554840 7.545623 58.207378
F 24.473840 15.094593 58.278478
F 33.571140 12.267893 59.269178
F 17.717440 0.924722 61.306778
F 26.762540 8.456533 61.975678
F 26.839640 15.900693 61.932278
F 22.281440 8.211763 62.000778
F 17.793140 16.374793 61.526578
F 18.101940 8.960263 51.573178
F 30.980740 8.481263 59.278278
F 22.255640 0.656565 61.659178
F 26.665540 3.225613 62.994978
F 26.724340 11.112293 62.904578
F 17.835440 3.907943 57.700478
F 22.299440 3.168043 62.624778
F 26.709940 0.770969 59.168778
F 26.924440 8.600253 59.237578
F 26.797540 16.277993 59.168278
F 31.342340 10.808693 62.910778
F 18.225140 3.678793 50.583178
F 17.946840 8.867113 54.259078
F 28.899240 7.048213 62.806578
F 29.087740 14.880593 62.905678
F 22.286940 8.785833 59.129578
F 19.962740 7.161913 62.515378
F 20.097940 15.029993 62.599378
F 24.471940 14.780893 62.615978
F 28.962240 4.519083 59.171178
F 28.994040 12.367093 59.259478
F 20.075640 4.851223 58.988478
F 20.254540 12.732793 58.968778
F 28.918140 4.434343 61.853278
F 29.081440 12.235893 62.126878
F 20.131540 4.595673 61.693878
F 20.242240 12.413293 61.753678
F 26.976640 0.981829 51.922078
F 18.026840 16.605093 54.292178
F 33.452540 4.349593 59.222278
F 31.313840 1.103143 52.003578
F 22.229940 10.824293 62.682678
F 24.513640 6.827853 62.878178
F 31.189340 3.219803 62.932478
F 31.240640 8.363523 62.022678
F 31.355640 16.118493 62.127978
F 17.795540 8.575143 61.543678
F 17.974740 11.166093 62.456278
F 18.076540 11.464893 55.168978
F 17.997840 0.967699 54.129278
F 17.844040 16.492993 58.913078
F 18.106640 11.477493 57.958678
F 19.730540 14.706393 65.247478
F 19.922540 6.900253 65.230278
F 21.846540 3.054853 65.552878
F 24.207240 14.587993 65.348878
F 28.545440 24.679793 3.711648
F 28.420240 32.809593 3.521088
F 19.655540 24.606493 3.358838
F 19.587240 32.681593 3.272088
F 28.754640 27.200093 7.376928
F 24.044540 32.280593 7.915658
F 28.433140 19.727793 7.406588
F 19.495340 27.211893 7.064658
F 26.462440 28.442493 8.343988
F 19.706040 19.470593 7.094208
F 28.456940 27.391593 4.540468
F 28.371140 24.711393 15.494778
F 28.709440 19.775993 4.580278
F 19.637040 27.349993 4.399388
F 21.924340 20.895393 0.769590
F 19.698040 19.487693 4.401068
F 28.909740 24.926293 0.935182
F 21.973840 28.985993 0.648687
F 26.015240 28.527593 15.239978
F 28.584840 32.754393 0.811385
F 30.462040 31.290693 4.684538
F 30.828540 23.530693 4.722798
F 21.801140 31.314293 4.380978
F 22.095140 23.680993 4.351418
F 31.021140 21.047393 0.934238
F 19.982940 32.755693 0.391418
F 24.127740 24.916393 8.004168
F 24.277140 32.605993 0.666398
F 30.698540 28.745293 3.759798
F 31.049440 21.064193 3.574778
F 21.775840 28.632693 3.532218
F 21.980940 21.106593 3.460088
F 30.744240 31.160093 7.303138
F 30.815440 23.429093 7.406328
F 21.809840 31.140693 7.144778
F 21.982640 23.401193 7.019238
F 33.136640 24.807493 3.837928
F 32.876940 32.601693 3.848918
F 24.344440 24.999093 3.536468
F 24.210440 32.583893 3.529808
F 33.174140 27.294093 7.650068
F 26.251240 23.564693 11.933578
F 33.117440 19.718993 7.334298
F 24.212640 27.613493 7.183958
F 33.268740 24.915593 1.012866
F 24.180240 19.808493 7.242718
F 32.995240 27.469193 4.816978
F 23.791640 24.682893 15.486778
F 33.169240 19.641493 4.702888
F 24.101040 27.586993 4.404818
F 23.787040 32.293093 15.538378
F 24.114540 19.576493 4.507438
F 32.858140 24.904693 15.520778
F 33.107740 32.639993 1.129538
F 26.455140 28.665393 0.844179
F 26.530440 20.878293 0.734699
F 24.436040 24.968593 0.656593
F 28.235540 32.392593 15.371278
F 26.321640 31.434493 4.544688
F 26.241340 23.320393 4.593508
F 21.706640 20.545493 15.294478
F 21.511540 28.421193 15.376778
F 30.816940 28.838193 1.016024
F 26.190240 20.736593 15.480578
F 32.673140 32.629793 15.686978
F 30.584840 28.782193 15.339678
F 26.377140 28.762193 3.604238
F 26.387740 20.816393 3.491498
F 19.477440 32.288093 15.145578
F 19.517940 24.508693 15.188578
F 26.310040 31.034893 7.157938
F 26.424140 23.524793 7.298068
F 28.669040 24.495193 11.013278
F 28.404140 32.481193 10.952578
F 19.537840 24.566193 10.676178
F 19.274640 32.291093 10.770278
F 28.374640 27.333393 14.540678
F 26.240440 31.031993 11.763678
F 28.468240 19.603993 14.532078
F 19.426440 27.087593 14.370278
F 26.029940 31.113193 14.516778
F 19.420840 19.216793 14.269578
F 28.638140 27.046793 11.854778
F 19.895540 25.033593 0.653257
F 28.580840 19.751493 11.781178
F 19.533740 27.102093 11.588078
F 26.134640 20.799893 11.084478
F 19.433040 19.576693 11.700378
F 28.686040 24.720793 8.344238
F 28.474140 32.323093 8.274958
F 19.674940 24.628193 7.941138
F 19.512140 32.250393 8.047008
F 30.607140 31.173493 11.724878
F 30.864040 23.478493 11.992478
F 21.612340 31.167793 11.487578
F 21.791640 23.319593 11.737978
F 30.788640 28.617193 8.197888
F 30.767140 20.871093 8.235038
F 21.757640 28.574193 7.867328
F 21.691740 20.938293 7.952108
F 30.699640 28.446093 10.915378
F 30.802640 21.005693 10.925078
F 21.713640 28.416893 10.723578
F 21.692340 20.779993 10.810178
F 30.573640 31.400993 14.349778
F 30.576840 23.414493 14.744078
F 21.501040 30.876093 14.256878
F 21.630640 23.065093 14.496478
F 33.090040 24.579593 11.060478
F 32.771640 32.649493 10.994178
F 24.101740 24.742793 10.740878
F 24.092240 32.305693 10.630778
F 32.954940 27.503693 14.704178
F 26.383240 28.313793 11.142678
F 32.937140 19.713793 14.712278
F 23.831040 27.129893 14.430078
F 26.183140 23.397393 14.651178
F 24.059240 19.447293 14.499278
F 32.944640 27.208593 12.025178
F 30.690640 20.840593 15.581778
F 33.082340 19.621293 12.085878
F 24.029440 27.272693 11.707478
F 26.322440 21.047393 8.325628
F 23.853740 19.485293 11.772978
F 33.018840 24.715393 8.306198
F 32.854640 32.680493 8.198788
F 30.964840 26.338693 0.073435
F 33.252540 22.350593 0.060163
F 33.096040 30.033493 0.207234
F 19.384540 34.889693 14.116078
F 31.076040 18.418693 0.088816
F 19.755440 17.217593 0.712474
F 17.455540 21.224393 0.597970
F 19.374940 34.991393 11.418778
F 17.521340 31.032493 4.106618
F 17.376940 28.410393 3.233208
F 17.345340 23.447793 4.197658
F 17.571940 29.037493 0.452114
F 28.762840 22.380393 0.003989
F 35.156040 31.466293 11.921678
F 28.199440 24.414193 25.432978
F 27.988840 32.288093 25.464378
F 19.021740 24.575493 24.973478
F 19.019040 32.174193 25.266978
F 28.021740 26.988093 29.060578
F 27.753840 24.386393 32.651978
F 28.074940 19.271393 29.063878
F 18.994340 26.965793 28.642578
F 25.817240 31.043493 21.878378
F 19.182540 19.368693 28.765478
F 28.039540 27.046793 26.306278
F 21.425340 23.299893 21.697378
F 28.005940 19.324893 26.168178
F 18.949240 27.086393 25.936978
F 30.473040 20.767193 18.243978
F 19.197940 19.374293 26.099478
F 28.118340 24.817793 22.819078
F 28.187440 32.260693 22.703878
F 19.050340 24.425393 22.379478
F 19.235840 32.149193 22.523978
F 30.211640 31.302593 26.448978
F 30.472140 23.268893 26.296078
F 21.191040 30.805493 26.206378
F 21.289240 23.423993 26.123978
F 30.437940 28.710793 22.849678
F 30.539240 20.823193 22.605678
F 21.267540 28.516793 22.613278
F 21.524240 20.755893 22.542178
F 30.191440 28.744493 25.682278
F 30.295840 20.619493 25.414578
F 21.258440 28.382793 25.240378
F 21.296140 20.893793 25.241778
F 30.198440 30.992893 29.202778
F 30.226540 23.214493 28.987578
F 21.193740 30.845893 28.821078
F 21.268440 23.309893 28.835278
F 32.609840 24.739893 25.503778
F 32.518640 32.529793 25.617778
F 23.660540 24.421293 25.314778
F 23.581040 32.101293 25.465878
F 32.528640 27.148893 29.275978
F 34.655740 20.707093 30.298978
F 32.444640 19.598993 29.148778
F 23.676140 27.038493 28.931878
F 32.823240 19.526093 21.925078
F 23.469040 19.229493 28.946978
F 32.370440 27.295193 26.547078
F 26.158540 20.735093 18.256278
F 32.602640 19.604893 26.465478
F 23.503340 27.247093 26.159578
F 23.812640 27.206293 19.148478
F 23.573440 19.430093 26.191878
F 32.812740 24.962293 22.693078
F 32.634540 32.470393 22.958178
F 23.603440 24.630793 22.510778
F 23.574540 32.445793 22.682978
F 23.565640 19.297593 21.641478
F 18.806440 32.045293 32.270478
F 25.873040 30.927093 26.330578
F 25.864340 23.189593 26.277678
F 34.772740 28.424693 30.226878
F 21.372440 20.654493 18.058078
F 25.792940 28.395193 22.750578
F 25.812840 20.756293 22.632378
F 23.390140 24.547393 32.456578
F 30.511740 23.473193 21.838478
F 25.808140 28.336893 25.356178
F 25.725640 20.603493 25.350778
F 30.679740 28.694193 18.144178
F 21.112340 28.145793 32.351078
F 25.748140 31.088493 28.973278
F 25.719440 23.143493 28.928578
F 32.651140 19.577293 19.233178
F 32.849740 27.285893 19.076078
F 32.790640 32.602593 18.392978
F 30.527840 31.270893 21.871478
F 27.829640 24.503693 29.884778
F 27.945740 32.500493 29.866178
F 18.873340 24.635593 29.781978
F 18.845740 32.055893 29.701478
F 30.139240 28.439793 30.075778
F 30.137240 20.752793 29.912978
F 21.195340 28.273993 29.601478
F 21.325240 20.697193 29.858078
F 21.561540 23.117893 19.068178
F 26.008840 23.446293 21.695578
F 23.691540 32.391393 18.300078
F 18.900840 24.264193 32.483278
F 32.882840 24.720193 18.216478
F 21.388640 30.953693 21.460378
F 32.354440 24.447793 30.026578
F 32.559640 32.370893 30.014378
F 23.497140 24.606393 29.824278
F 23.367040 32.155093 29.881478
F 21.596140 28.418393 18.254778
F 23.622740 24.633993 18.188878
F 25.860340 28.489493 29.879278
F 25.673640 20.442693 29.820978
F 23.517140 27.151293 21.790378
F 25.904240 31.031693 19.142178
F 28.248140 24.564693 18.152778
F 28.157640 32.384393 18.302378
F 19.335940 24.410593 17.981478
F 19.310040 32.265393 17.845078
F 28.242340 27.333193 21.934778
F 25.912640 28.487993 18.017378
F 28.285440 19.687893 21.791278
F 19.257640 27.094093 21.646178
F 32.768240 27.413393 21.700678
F 19.235340 19.453893 21.665478
F 28.445440 27.409193 19.005478
F 23.763040 19.363193 18.937778
F 28.248940 19.396093 19.203478
F 19.152340 27.089993 18.797478
F 26.020040 23.325993 18.965178
F 19.109940 19.308893 18.866678
F 30.453140 31.247993 19.147778
F 30.520040 23.426193 19.017478
F 21.472140 31.074193 18.828178
F 34.994040 28.654993 22.774778
F 34.909540 31.185993 19.266978
F 23.353840 32.179493 32.615978
F 27.666240 32.388993 32.620978
F 34.843240 23.379893 26.468878
F 20.959640 20.721893 32.576678
F 34.761040 30.993193 29.329178
F 34.707040 23.223993 29.319978
F 34.875440 20.868893 25.661578
F 35.159540 20.856993 22.947878
F 32.706940 35.046393 29.035178
F 25.533240 20.581993 32.517778
F 34.993340 31.401493 22.010178
F 34.647440 31.076693 26.554578
F 34.699740 28.490593 25.658978
F 35.157540 23.515593 19.064378
F 34.881840 23.595293 21.769978
F 29.965640 20.426293 32.716678
F 30.075440 28.495793 32.792578
F 25.644340 28.351693 32.582478
F 27.095540 24.166693 47.166778
F 27.108640 32.018093 47.147778
F 32.034140 26.955693 33.954178
F 34.599040 31.016593 33.547678
F 34.057340 30.745293 41.075778
F 25.084040 22.918093 43.708378
F 27.321440 18.982293 48.234378
F 34.485340 22.917593 40.841178
F 25.181540 30.820193 43.486278
F 34.227040 30.998093 36.428978
F 27.406440 24.324893 44.399678
F 27.349140 32.044993 44.420878
F 18.472540 24.365093 44.520578
F 18.403240 32.082293 44.222778
F 29.808040 31.134493 33.913378
F 18.235640 24.404793 47.217978
F 20.342940 30.780093 48.046778
F 20.475340 23.112093 48.026478
F 29.828340 28.169393 44.609078
F 29.448640 20.379493 44.480178
F 20.710840 28.209193 44.461678
F 20.705040 20.602093 44.366278
F 29.496240 28.261493 47.328378
F 29.535640 20.473693 47.240178
F 20.741140 28.114193 47.136078
F 20.627740 20.576893 47.188878
F 31.918640 24.208593 47.361178
F 34.002440 20.171293 47.319878
F 22.700940 24.225193 47.110078
F 22.606040 32.115993 47.309878
F 34.121840 28.212293 44.914278
F 18.471540 34.746793 40.623778
F 20.959740 30.742593 33.259978
F 22.863740 26.732093 47.995478
F 34.514040 20.448793 37.288278
F 22.682240 19.057493 48.121878
F 31.798440 24.289593 44.591278
F 31.532140 32.174693 44.417378
F 22.847540 24.353293 44.417578
F 22.980340 31.957393 44.552378
F 27.112940 34.571693 48.141378
F 18.201940 19.215493 47.922578
F 24.770140 30.693093 48.060778
F 24.881440 22.725793 47.969778
F 34.086440 20.450193 44.637478
F 31.861140 19.029293 40.838878
F 25.283540 28.179193 44.408978
F 24.949940 20.310893 44.522678
F 33.881740 27.883993 47.639178
F 34.385840 28.187393 40.240478
F 24.929440 28.151793 47.070578
F 25.004440 20.059793 47.309378
F 27.553540 26.706293 36.386378
F 33.778340 22.633593 48.294378
F 27.474540 19.219693 36.327678
F 18.658340 26.884193 36.056178
F 18.588040 26.881893 43.373878
F 18.732640 19.337993 36.052478
F 21.141340 23.215093 33.415078
F 25.169140 20.485593 39.964578
F 34.325540 28.293893 33.014278
F 18.083540 31.883393 46.830378
F 25.133040 28.166493 39.851978
F 29.892040 23.163193 33.611378
F 33.646640 30.517793 48.419378
F 34.408940 28.500993 37.457878
F 25.221440 22.958993 40.896178
F 31.542840 26.710193 48.268678
F 29.816640 30.831893 36.599778
F 30.001040 22.937093 36.454878
F 20.875340 30.818593 35.978378
F 20.738340 23.370393 36.173078
F 32.027640 24.283593 37.664978
F 22.869740 19.276093 40.744378
F 32.148340 26.979093 36.698678
F 27.600340 19.212293 33.517678
F 32.224840 19.193593 36.250478
F 23.129940 27.029993 36.125178
F 34.364040 23.098993 36.483878
F 23.084040 19.392593 36.028478
F 18.801940 19.095193 33.378578
F 31.989440 32.173893 37.365278
F 25.609640 30.875493 33.460878
F 29.426140 23.040093 48.031578
F 23.098240 24.539893 37.080678
F 29.249340 30.801593 48.443978
F 32.313740 19.356993 33.683378
F 22.765440 26.840393 40.726478
F 18.339840 31.985693 39.693178
F 18.504040 19.409993 43.419478
F 25.145040 30.912293 40.791578
F 34.101340 22.929193 43.636878
F 27.304040 34.761593 43.396678
F 31.581840 31.915793 47.255078
F 25.363640 30.941793 36.244878
F 25.336440 23.021493 36.115478
F 27.358040 24.256793 39.966478
F 27.529640 32.078093 40.163278
F 18.566740 24.428993 39.700878
F 27.188940 26.793193 48.235278
F 27.468640 26.875393 43.656478
F 34.240340 20.342193 40.192878
F 27.185140 18.992693 43.628078
F 31.661740 19.006493 48.065078
F 27.934540 27.088193 33.574378
F 33.747540 30.800593 43.797178
F 27.331640 26.783193 40.889778
F 25.201440 20.546093 37.226378
F 27.264840 19.182493 40.852578
F 18.630940 26.984593 40.514978
F 25.358840 28.268193 37.252378
F 18.427140 19.267393 40.611778
F 27.563840 24.208893 37.235378
F 27.476540 32.244493 37.423678
F 18.591840 24.543093 37.098878
F 18.524840 32.075093 36.996678
F 29.692340 30.736893 40.914278
F 29.714440 23.179193 40.987278
F 20.788040 30.886693 40.716778
F 20.676640 23.155193 40.636678
F 29.733140 28.119193 37.444778
F 29.868240 20.284693 37.291578
F 20.915140 28.290793 37.124378
F 20.836240 20.787393 37.095178
F 29.682540 28.225193 40.105178
F 29.569940 20.375193 40.145378
F 20.849040 28.361893 39.821878
F 20.620540 20.608893 39.804078
F 29.545240 30.725693 43.589878
F 29.708740 23.077593 43.587578
F 20.684740 30.824293 43.457378
F 20.686440 23.095893 43.384278
F 31.977440 24.445293 40.339078
F 31.921140 32.223993 40.150178
F 22.974740 24.276093 39.861778
F 22.959040 32.115893 39.714978
F 32.026940 26.961093 43.848778
F 23.105640 32.208993 36.986578
F 31.767940 19.048493 43.736178
F 22.934340 26.830093 43.492778
F 25.517040 23.145693 33.351778
F 22.764040 19.035393 43.505678
F 32.064040 27.011693 41.131778
F 18.399640 27.024193 47.869778
F 23.231340 19.400793 33.282278
F 23.249340 27.075293 33.319678
F 18.760740 26.989993 33.401778
F 34.441640 23.304493 33.782378
F 18.688140 34.592893 35.957878
F 27.376640 34.640193 40.759378
F 31.473940 34.501293 48.233078
F 22.668440 34.704793 48.163678
F 31.887840 34.814493 41.051778
F 18.279340 34.690993 43.463478
F 34.611640 20.674093 32.973378
F 31.704440 34.654693 43.767878
F 32.251440 32.276093 32.702378
F 32.155440 24.463493 32.803078
F 27.027940 26.415893 50.930878
F 22.208440 34.242193 62.462178
F 27.137540 18.884793 50.981878
F 18.010540 19.036393 57.932978
F 18.244640 31.994493 51.717278
F 22.243140 24.098593 59.111778
F 29.210540 30.433293 50.992178
F 29.418240 22.815593 50.939178
F 20.310340 30.594493 50.698578
F 20.435240 22.884993 50.813878
F 31.430440 26.769693 50.972278
F 31.446640 34.157993 50.980878
F 31.643340 18.941993 50.788478
F 22.813540 26.610793 50.741678
F 31.284540 33.861293 58.431178
F 22.740440 19.147993 50.853078
F 33.794840 30.549593 51.104478
F 33.959340 22.482093 50.906278
F 24.945040 30.634693 50.745578
F 24.833540 22.893893 50.699678
F 26.766440 23.822993 54.485478
F 26.803240 31.715993 54.536678
F 18.164540 24.448093 54.275378
F 18.196240 24.328093 51.510978
F 26.642940 26.624993 58.000478
F 22.663740 34.454993 50.857778
F 26.914440 18.740093 58.208078
F 21.908240 18.316493 65.349278
F 18.056240 26.915493 57.976678
F 26.638040 26.185893 65.328278
F 26.998040 26.413693 55.353878
F 17.599440 26.279693 65.114778
F 26.864240 18.850993 55.506678
F 33.390540 30.157793 62.883678
F 24.533940 19.766893 61.735078
F 24.267340 22.334193 65.406978
F 27.107340 23.971893 51.773878
F 27.157840 31.970793 51.847878
F 22.380040 31.836093 58.809378
F 17.985240 19.214293 50.559278
F 29.022040 30.436793 55.501078
F 28.978240 22.591793 55.405678
F 20.100040 30.477093 55.269578
F 20.109340 22.838993 55.386478
F 29.244640 27.798493 51.743478
F 29.263640 20.256293 51.909978
F 20.445640 27.838193 51.475078
F 20.315740 20.276793 51.846778
F 29.327040 27.937893 54.618378
F 29.090740 20.072193 54.552078
F 20.400740 27.933993 54.218078
F 20.440340 20.290393 54.599278
F 29.034840 30.333793 58.063378
F 28.885940 22.546393 58.207578
F 20.083740 30.681093 58.041178
F 20.073440 22.831493 58.138078
F 31.261740 23.860493 54.547878
F 31.399640 31.596593 54.789778
F 22.356940 24.094093 54.281878
F 22.325640 31.818893 54.349878
F 31.248040 26.407893 58.404978
F 17.705140 31.782493 61.733278
F 31.218040 18.589793 58.334878
F 22.283940 26.517993 57.993778
F 22.358640 34.410893 54.998978
F 22.227740 19.130393 58.125878
F 31.465540 26.469293 55.421178
F 31.320040 34.227493 55.630278
F 31.373440 18.772693 55.458778
F 22.546440 26.483793 55.402878
F 24.673840 20.152293 58.953578
F 22.569440 19.090393 55.452378
F 31.637440 24.075793 51.831578
F 31.574140 31.622093 52.071378
F 22.657640 24.131593 51.636578
F 22.618240 31.742493 51.697378
F 33.761740 30.419293 55.780678
F 33.381840 22.652093 55.593778
F 24.587940 30.485393 55.226678
F 24.559140 22.817293 55.531778
F 33.807040 28.022593 51.938978
F 33.885540 19.977293 51.929778
F 24.908540 28.043693 51.669878
F 24.959640 20.371793 51.635578
F 33.718840 27.807993 54.667278
F 33.561440 19.994893 54.571378
F 24.640640 27.899293 54.379178
F 24.868840 20.280293 54.338678
F 33.518340 30.076493 58.372978
F 33.368240 22.449693 58.372878
F 24.528540 30.341893 58.099978
F 24.546840 22.723393 58.250678
F 26.470440 23.767193 61.813478
F 26.594640 31.533993 61.614378
F 33.261140 22.509993 62.804878
F 18.058340 19.092293 55.288878
F 18.053440 31.954393 54.318878
F 24.448040 27.790593 58.926278
F 24.361640 27.493993 61.495378
F 26.534340 26.335093 62.696778
F 31.253240 31.255793 59.096078
F 26.810140 18.531393 62.882778
F 33.402140 19.852493 59.353178
F 33.499640 27.505393 59.291178
F 17.703640 26.497393 62.518678
F 26.806140 24.011093 59.174678
F 26.786940 31.568993 58.873178
F 31.049840 23.798293 59.076478
F 31.135840 18.700693 62.854178
F 28.605840 30.091693 62.795978
F 28.924840 22.740493 62.824178
F 20.051540 30.426593 62.232978
F 19.945940 22.499493 62.734678
F 28.869340 27.652993 58.972978
F 29.047040 20.008693 59.275578
F 20.284940 28.122793 58.776578
F 20.109440 20.380793 59.086178
F 28.858040 27.564393 61.713578
F 28.970940 20.072593 61.910578
F 19.991240 27.675493 61.528478
F 19.994140 20.091093 61.692678
F 17.678140 18.802993 62.473978
F 33.340840 19.916993 62.126578
F 26.936440 34.468993 50.862978
F 24.331840 22.300693 62.602478
F 31.126140 23.887693 61.771378
F 31.016640 31.322793 61.954078
F 22.272240 23.739993 61.780378
F 22.306940 31.799593 61.563678
F 26.613040 34.115993 62.496278
F 22.263840 34.333693 57.696478
F 33.584940 27.547493 62.027378
F 31.102840 26.544693 62.865378
F 31.034840 34.023193 63.001978
F 18.110040 27.017893 55.243578
F 22.126240 26.434593 62.543878
F 24.488440 30.111693 62.212478
F 22.161240 18.614293 62.503678
F 17.764540 31.913093 58.979578
F 18.149340 26.794793 50.459378
F 17.886540 24.342193 58.783278
F 18.019240 24.017193 61.520178
F 19.726140 22.346693 65.470978
F 17.700440 18.730993 65.282778
F 17.778840 34.208493 65.161278
F 26.848740 34.207693 58.115778
F 17.764440 34.408193 62.449978
F 26.803640 34.298393 55.433278
F 18.264140 34.579593 50.642878
F 19.734240 30.195993 65.062478
F 17.654640 34.415493 57.982478
F 17.688940 34.390193 55.307878
F 22.181940 33.919393 65.174578
F 28.670340 30.161793 65.547278
F 30.976540 34.000093 65.673878
F 26.455140 33.984793 65.194878
F 22.166040 26.373993 65.281978
F 24.378740 30.113893 65.120778
F 26.726540 18.288893 65.406978
F 28.698640 48.176293 3.901808
F 28.715840 40.363993 3.510238
F 19.617640 48.171293 3.173208
F 19.671740 40.234193 3.548728
F 28.840640 50.717493 7.520958
F 28.571440 42.654893 7.437918
F 19.657140 50.419193 6.799388
F 19.653140 42.617093 7.158718
F 28.690940 50.862593 4.862018
F 28.698440 42.926393 4.666458
F 19.730140 50.628993 4.150808
F 19.776940 42.834793 4.284838
F 31.014440 36.608593 1.060818
F 19.680840 34.706993 7.276278
F 19.957440 40.600093 0.626493
F 17.344040 44.186493 0.626287
F 30.956240 39.067493 4.640318
F 30.779240 46.709793 4.917048
F 21.962940 38.923493 4.517608
F 21.706740 46.911193 4.233518
F 28.621040 35.362293 4.633898
F 24.285540 35.304993 4.316708
F 26.394540 36.588493 0.710821
F 28.080240 40.179793 15.620278
F 32.963340 47.925893 15.772178
F 30.907340 52.080493 8.455468
F 30.944240 44.289293 0.983984
F 30.998240 36.535693 3.839248
F 33.007940 35.152493 11.938178
F 30.987840 44.272993 3.748658
F 22.012540 36.428293 3.418368
F 22.038940 44.259093 3.291138
F 30.878240 39.111393 7.418958
F 30.863240 46.425093 7.592208
F 22.001040 38.732893 7.329688
F 22.010540 46.691493 6.923168
F 33.197240 47.864493 4.160228
F 33.235140 40.348693 3.746018
F 24.249640 48.004793 3.491888
F 23.972640 40.447693 3.541488
F 33.010940 50.539793 7.661008
F 33.127840 42.866793 7.611248
F 24.317240 50.522993 7.021468
F 24.220640 42.780893 7.041328
F 33.098940 50.407293 4.920048
F 33.234040 42.736093 4.868008
F 24.144940 50.487393 4.330928
F 24.230740 43.046293 4.278738
F 22.181540 36.482093 0.718212
F 22.037940 51.864593 3.542098
F 28.850740 40.426993 0.703642
F 24.346840 40.477293 0.788129
F 19.139340 47.634893 15.252578
F 21.705640 43.709093 15.243078
F 26.345440 39.289793 4.331158
F 26.489440 46.760893 4.602878
F 26.092340 51.735993 15.495878
F 32.834740 35.270293 7.509198
F 22.005140 51.915193 0.711541
F 17.314940 38.756793 7.106628
F 31.013940 51.820793 3.943198
F 31.276040 49.199493 0.251840
F 17.173840 43.898093 7.895968
F 33.411140 45.473793 0.273069
F 26.527240 44.165893 0.828563
F 19.569740 35.162593 4.488088
F 26.421440 36.649993 3.448868
F 26.562040 44.201493 3.509888
F 26.382240 51.740993 8.097558
F 26.095240 36.218993 15.512978
F 26.400940 38.776393 7.160498
F 26.538340 46.629593 7.246258
F 28.478640 47.945593 10.886378
F 28.279240 40.275793 10.937878
F 19.525040 47.535193 10.559378
F 19.435540 39.895993 10.649578
F 28.426240 50.455693 14.701478
F 28.235840 42.740493 14.923378
F 19.465740 50.200093 14.302678
F 19.306340 42.409093 13.995378
F 28.420340 50.431593 11.965178
F 28.495540 42.742893 12.145678
F 19.771440 50.217993 11.529678
F 19.475040 42.704993 11.182478
F 28.540640 48.037393 8.147598
F 28.593440 40.122593 8.323648
F 19.545340 47.798193 7.805198
F 19.639140 39.958893 7.898018
F 30.525840 39.130793 11.966378
F 30.601240 46.584493 11.979078
F 21.721940 38.607393 11.495178
F 21.726840 46.382493 11.506678
F 22.004940 51.591093 10.463278
F 30.538440 36.394293 8.321218
F 30.766140 43.883793 8.571408
F 30.531440 36.316293 15.742378
F 21.931340 36.145593 8.077968
F 21.960340 44.064693 7.875038
F 24.167340 34.832593 11.759478
F 30.803740 36.597693 10.956578
F 30.571040 44.077893 11.241578
F 28.974740 47.922693 1.285058
F 21.923340 35.901293 10.743078
F 22.018240 43.948493 10.577278
F 30.422040 38.967593 14.794778
F 30.654940 46.753693 14.706178
F 21.530340 38.741893 14.174678
F 21.391940 46.277293 14.406378
F 32.942340 47.897293 11.228978
F 33.160340 40.285193 11.240178
F 23.907740 47.697193 10.763178
F 23.877840 39.918893 10.696278
F 32.929340 50.485893 14.858278
F 32.685240 42.800693 14.842178
F 23.884640 50.327793 14.416478
F 23.755940 42.458693 14.401378
F 33.085140 50.434393 12.118478
F 32.857340 42.764093 12.022278
F 24.174440 50.245793 11.680378
F 24.061040 42.460593 11.645778
F 33.029640 47.888493 8.537138
F 33.051240 40.121893 8.580948
F 24.205140 47.904693 8.023178
F 24.239840 40.053393 8.003818
F 28.382640 47.872293 15.736078
F 32.647340 40.233793 15.787278
F 26.202640 38.704493 11.689578
F 26.161840 46.620293 11.970378
F 33.307840 47.940193 1.360398
F 19.224540 39.873693 14.987078
F 23.853940 40.003093 15.263478
F 32.622540 35.122493 14.547978
F 26.233540 36.227193 8.183058
F 26.246440 43.999893 8.311508
F 23.562940 47.751493 15.300378
F 33.096840 35.214593 4.767918
F 22.058840 44.354993 0.570430
F 21.527740 36.182293 15.207778
F 26.318140 36.091293 10.898678
F 26.174640 44.043893 11.000678
F 28.361640 34.994693 14.719878
F 25.839940 43.971293 15.451878
F 26.091540 38.699193 14.483478
F 26.020940 46.611793 14.754778
F 33.298040 40.327593 1.062148
F 28.457640 35.004693 7.192638
F 19.686640 47.982893 0.582115
F 24.429140 48.171593 0.852067
F 21.665940 51.675693 15.124578
F 30.467140 44.127493 15.580778
F 21.912740 51.655593 7.821158
F 30.935940 51.814993 11.087678
F 30.718840 51.861093 15.706478
F 17.466740 51.813093 3.180258
F 26.472340 51.883093 3.592888
F 33.292040 37.777793 0.069180
F 28.787740 35.176293 11.954778
F 23.920640 34.935893 14.535878
F 24.035940 34.924293 7.048728
F 17.686040 36.794693 0.459233
F 26.300740 51.592093 10.867778
F 31.161740 51.960193 1.207028
F 28.725340 45.472093 0.050752
F 17.432440 52.062893 0.456507
F 35.304240 51.937093 11.310478
F 35.255340 46.743193 14.881178
F 26.805040 49.364193 0.219608
F 28.085840 47.773193 25.528778
F 27.943040 40.045293 25.548778
F 18.873440 47.819893 25.241878
F 19.013740 39.913293 25.139278
F 28.064640 50.357593 29.027278
F 27.889340 42.539793 29.017678
F 18.727940 50.328893 28.944478
F 18.821340 42.422193 28.759878
F 34.635940 46.605693 26.682078
F 27.857240 42.705493 26.239778
F 18.876840 50.291793 26.228078
F 19.024240 42.508493 25.954578
F 28.008040 47.969893 22.692178
F 28.165740 40.179593 22.883978
F 18.954340 47.819193 22.492478
F 19.092340 39.895293 22.355378
F 30.221140 38.794693 26.399678
F 30.240440 46.493193 26.524878
F 21.373840 38.921993 26.276278
F 21.135040 46.585393 26.054278
F 30.334940 51.782993 22.921778
F 30.282340 36.354493 22.958478
F 30.336840 44.123593 22.877578
F 25.614040 36.228793 32.632178
F 21.371340 36.303793 22.543778
F 21.361640 43.989893 22.429078
F 34.920040 38.839293 29.390678
F 30.450740 36.281993 25.593978
F 30.126440 43.962993 25.522078
F 23.835240 35.013093 18.992378
F 21.128940 36.204693 25.115378
F 21.178940 43.903393 25.067278
F 30.278140 38.802893 29.085778
F 30.102340 46.579293 29.303778
F 21.080040 38.496293 28.953678
F 21.031940 46.358993 28.686878
F 32.452840 47.849493 25.782678
F 32.441840 40.179893 25.646978
F 23.466840 47.876493 25.359078
F 23.588940 40.117893 25.292678
F 32.528540 50.325193 29.266978
F 32.448340 42.771293 29.300778
F 23.459340 34.720593 29.085678
F 23.304640 42.579993 28.821378
F 32.574240 50.398993 26.582078
F 32.406740 42.611693 26.494878
F 23.433340 50.535993 26.261778
F 23.467840 42.698193 26.063478
F 32.539440 47.867993 23.064978
F 32.562340 40.065593 22.922278
F 23.512340 47.860093 22.507078
F 23.604640 40.152193 22.591678
F 26.072640 36.153193 18.220578
F 30.268740 51.576293 25.697478
F 25.588440 38.677193 26.137978
F 25.719740 46.691293 26.331978
F 30.496040 51.812493 18.369678
F 23.396640 34.851593 26.283378
F 21.036140 35.932293 32.487278
F 25.842140 51.744993 18.201478
F 25.824040 36.310393 22.583178
F 25.807640 43.908293 22.594478
F 25.688640 51.634193 29.949278
F 25.809740 46.542493 21.795378
F 34.931240 36.573893 25.640178
F 32.456740 35.021893 22.054178
F 25.741140 36.115393 25.373578
F 25.742040 44.112993 25.290678
F 25.851440 51.516693 25.289278
F 23.191440 47.625793 32.412478
F 25.691540 38.638293 28.910478
F 25.735240 46.459993 28.984478
F 23.441040 50.234593 28.988478
F 25.926640 38.870393 19.161778
F 25.916940 46.578293 19.076978
F 34.810640 36.393693 18.183978
F 27.869340 47.837593 30.081878
F 27.928040 39.935793 29.740078
F 18.819340 47.576393 29.651978
F 18.811240 39.888293 29.630078
F 21.097540 51.438093 29.855678
F 30.368940 36.197393 30.039978
F 30.093140 44.005893 30.078278
F 18.770840 34.688493 28.844878
F 21.087440 35.976893 29.746778
F 20.999340 43.707393 29.600278
F 21.185540 51.462993 25.216778
F 25.925340 39.009293 21.926178
F 23.757440 50.383493 19.013578
F 25.803140 43.891993 18.055478
F 28.009740 50.292793 26.341178
F 32.737140 35.095393 19.346778
F 32.591340 42.798493 19.302778
F 25.529140 43.841293 32.424678
F 32.492740 47.667793 30.226578
F 32.545840 40.045793 30.094478
F 23.309740 47.694393 29.666378
F 23.423340 39.961993 29.724678
F 32.703940 50.305893 19.283778
F 30.212640 51.396193 30.240678
F 18.688240 39.862293 32.330478
F 28.102840 34.982793 21.909478
F 25.632540 36.199293 29.915978
F 25.504040 43.750293 29.786678
F 25.954140 51.757493 22.620378
F 23.671140 42.573993 21.675578
F 34.893740 36.244893 30.100378
F 28.239440 47.909493 18.374878
F 27.975340 40.146493 18.219878
F 19.185340 47.854693 17.905078
F 19.326340 39.979393 17.790878
F 28.160040 50.512193 21.873578
F 28.184940 42.659593 21.765778
F 19.171740 50.298693 21.449378
F 19.252340 42.463093 21.301078
F 28.253240 50.493893 19.138478
F 27.995440 42.720593 19.117778
F 19.308040 50.520093 18.737578
F 19.135740 42.685893 18.554578
F 30.258140 38.998093 19.317378
F 30.471340 46.469693 19.259878
F 21.499140 38.861193 18.751278
F 21.305240 46.717293 18.910678
F 19.189640 34.875893 18.794578
F 30.587540 36.407893 18.415578
F 30.290740 43.895993 18.345978
F 23.620840 42.790693 18.999478
F 21.509340 36.256293 18.010278
F 21.531440 44.073593 17.905878
F 30.390940 38.897893 22.006178
F 30.321940 46.617393 21.978878
F 21.556240 38.835693 21.496078
F 21.211840 46.632793 21.628878
F 32.737040 47.715693 18.467778
F 32.510240 40.185093 18.553578
F 23.699740 47.794293 18.165878
F 23.649440 40.174993 17.980278
F 32.626040 50.493193 22.144578
F 32.693740 42.740793 21.892278
F 23.700840 50.443193 21.763178
F 21.388940 51.612093 22.487478
F 19.069140 34.818993 21.635478
F 34.731440 51.567393 30.304478
F 28.037040 34.944893 26.283078
F 21.511640 51.780793 17.865778
F 21.132540 51.393093 32.482478
F 23.643940 34.996893 21.719078
F 18.820940 47.643293 32.328978
F 34.891540 46.663893 29.371578
F 34.767440 44.164593 30.283678
F 32.674040 35.166893 26.374178
F 34.828440 38.862293 19.220478
F 34.848740 44.098493 22.895878
F 27.946140 35.078893 29.036878
F 28.226140 35.005293 19.324478
F 23.192140 40.004093 32.510578
F 20.836040 43.735793 32.251078
F 25.662440 51.556993 32.645078
F 34.696840 44.071493 25.711378
F 34.814140 51.756893 23.095478
F 34.863740 51.629593 25.852578
F 18.981840 34.778193 26.152678
F 34.790340 38.927393 21.965478
F 27.929840 39.966993 32.535478
F 27.081840 42.372693 48.102178
F 27.300940 39.844493 47.235778
F 23.364840 34.873393 33.308978
F 34.338740 51.455593 40.168078
F 27.238640 47.388693 47.601478
F 34.424940 46.445393 36.652178
F 25.503140 51.502993 37.222578
F 34.189240 43.772493 40.285178
F 27.271740 47.322093 44.746378
F 29.397240 35.971993 44.580878
F 33.998640 46.144093 43.930578
F 31.676940 47.252293 47.450778
F 32.405740 42.717993 33.759278
F 29.357840 35.961793 47.354978
F 20.429840 38.355093 48.075178
F 20.403440 46.063993 47.922978
F 25.003940 43.737193 47.360678
F 33.753640 38.274893 48.208678
F 29.620640 43.370993 44.563178
F 21.014840 51.374793 37.009378
F 20.684240 35.866093 44.285478
F 20.473340 43.643193 44.347778
F 18.352840 40.022993 44.285278
F 18.698840 42.552293 33.394578
F 29.515040 43.310893 47.273578
F 18.307440 47.310393 46.839378
F 20.423240 35.904493 46.985378
F 20.434240 43.510093 47.063078
F 32.498440 50.345593 33.851078
F 31.766240 39.736793 47.169778
F 22.714240 47.432993 47.101778
F 22.711840 39.710893 47.257278
F 33.853240 51.116093 47.483678
F 30.024040 51.495993 37.285778
F 22.648140 49.901993 48.014878
F 22.726840 42.369493 48.176378
F 31.741440 47.471993 44.673478
F 31.966640 39.918293 44.583278
F 22.894340 47.514893 44.509778
F 22.795740 39.592193 44.532478
F 33.843840 45.886593 48.252178
F 29.464740 38.554693 48.147378
F 25.022240 38.504293 48.004078
F 24.923040 46.260193 48.133978
F 34.042240 38.273093 43.922878
F 34.206340 51.144593 44.867378
F 34.219540 43.554793 44.817978
F 24.922640 35.922093 47.150378
F 24.892740 35.837593 44.543378
F 24.911940 43.531293 44.682478
F 31.789140 42.027693 48.415478
F 34.180840 38.542493 41.214378
F 33.868840 43.241393 47.489178
F 29.442740 45.923793 48.283678
F 21.038140 46.233493 33.302778
F 27.482940 39.744393 44.530378
F 27.768640 50.175793 36.265778
F 27.817340 42.645893 36.229878
F 18.715940 50.193093 36.118378
F 18.791340 42.336493 36.124278
F 25.083640 51.267393 39.859478
F 29.875540 46.370593 33.729478
F 18.520740 47.456093 44.186878
F 18.435340 50.145193 47.754678
F 25.470640 38.820493 33.404078
F 34.251040 46.332093 41.118978
F 34.527640 51.665093 37.573378
F 33.762540 35.655593 47.538878
F 29.969140 38.486793 36.319178
F 29.869540 46.449693 36.405978
F 20.877140 38.482693 36.011878
F 20.959640 46.265993 36.199878
F 34.011240 35.677793 44.679678
F 34.207640 36.140393 40.109878
F 32.386940 50.399093 36.570878
F 32.179940 42.480193 36.444478
F 23.324140 50.107793 36.252978
F 23.262240 42.446593 36.138478
F 31.630540 49.910793 48.373078
F 34.630340 38.575193 36.637778
F 29.571540 51.253293 44.651678
F 25.476940 46.502893 33.497578
F 23.379940 50.166693 33.459878
F 25.005940 46.134293 43.581778
F 18.569340 49.974293 43.329178
F 30.102740 38.684493 33.634578
F 34.415840 43.743393 37.576278
F 34.403740 35.876293 37.422078
F 25.157740 38.586893 43.554078
F 18.461940 39.779393 47.094778
F 20.976440 38.494393 33.246878
F 25.410240 38.707093 36.174778
F 25.442440 46.350393 36.292878
F 27.481040 47.694393 40.006278
F 27.371840 39.929393 39.733378
F 18.581940 47.679993 39.523478
F 18.590140 39.870893 39.744478
F 27.554840 49.912993 43.625878
F 27.200840 42.369693 43.633378
F 20.773940 46.150193 43.439978
F 18.315240 42.571893 43.303478
F 27.438540 50.199293 40.897978
F 27.501540 42.472793 40.803878
F 18.342640 50.079293 40.588678
F 18.538540 42.458193 40.553978
F 27.544340 47.631493 37.364978
F 27.700240 39.957293 37.045178
F 18.753240 47.506493 36.877078
F 18.683940 39.785893 36.946678
F 29.690140 38.619693 40.771078
F 29.794440 46.332593 41.022078
F 20.750640 38.403693 40.609578
F 20.702340 46.227793 40.608378
F 24.960040 51.145493 47.106678
F 29.914440 35.997793 37.169678
F 29.960440 43.844393 37.249178
F 27.245840 50.074293 48.159478
F 20.828840 35.953393 36.902778
F 20.990440 43.709193 37.084278
F 20.603940 51.462893 44.175878
F 29.690740 35.791693 39.867078
F 29.630340 43.886793 39.919478
F 25.311840 43.808093 39.884778
F 20.709340 35.786193 39.713978
F 20.876140 43.631793 39.832978
F 29.802940 38.490593 43.629178
F 29.586740 46.046093 43.759178
F 20.383640 38.473693 43.409778
F 29.786640 51.446893 40.015978
F 32.059040 47.754193 40.333678
F 32.124740 39.822093 40.020778
F 23.029640 47.397193 39.966678
F 23.113340 39.620793 39.770178
F 32.000440 50.014593 44.070778
F 31.936040 42.439493 43.693578
F 22.874440 50.110493 43.498078
F 22.705840 42.306593 43.508278
F 32.025440 50.421693 41.202778
F 31.870540 42.484393 40.853578
F 22.854940 49.957593 40.728978
F 23.071140 42.196893 40.686478
F 32.064440 47.711893 37.442978
F 32.312840 39.806293 37.259978
F 23.194840 47.501193 37.194378
F 23.062840 39.852093 37.039778
F 29.465540 51.325293 47.418878
F 23.161740 42.641393 33.357678
F 25.351940 38.519193 40.801078
F 25.304540 46.271093 40.863878
F 25.191240 51.115493 44.189078
F 18.293540 42.307093 47.905278
F 18.705640 50.224493 33.366278
F 34.681440 38.930893 33.898878
F 25.274040 36.071493 37.071478
F 25.517340 43.781093 37.018778
F 27.742040 42.409293 33.516078
F 20.668240 51.364293 39.818778
F 20.668740 51.286293 46.904278
F 27.958340 50.315693 33.573278
F 25.360040 35.873293 39.713578
F 34.475140 46.622193 33.960878
F 23.049840 34.624493 40.531378
F 34.686740 36.401093 32.850378
F 34.692240 44.146993 32.922578
F 32.379140 34.857493 33.557078
F 27.635640 34.761393 36.354678
F 18.738340 34.686593 33.295578
F 32.338640 40.036693 32.823978
F 27.831440 34.967293 33.658778
F 27.841540 47.668693 32.734578
F 30.095440 36.231493 32.746478
F 18.412440 34.442993 47.806678
F 34.573640 51.762993 33.048178
F 32.185940 34.715193 36.284478
F 23.117940 34.817193 36.076578
F 22.849340 34.444593 43.436478
F 32.133440 47.714093 33.025578
F 30.006640 43.845093 32.801478
F 30.318040 51.414793 32.992778
F 26.964340 49.897593 50.759478
F 31.596440 39.392993 54.724478
F 20.100940 35.622393 58.600178
F 24.800740 35.798593 54.566978
F 29.249240 38.185693 51.034278
F 29.371340 45.855993 50.829478
F 20.253740 38.524793 50.693178
F 20.276540 46.223793 50.791978
F 31.426840 49.823193 51.087078
F 24.247140 38.021293 65.363778
F 22.541540 49.853593 50.812678
F 22.564740 42.325793 50.924778
F 17.833140 47.189893 61.562078
F 33.866940 45.885493 51.074378
F 24.839340 38.423493 50.749478
F 24.782740 45.949993 50.980278
F 27.027940 47.236593 54.553478
F 27.035940 39.473593 54.656478
F 20.122440 51.258293 58.906778
F 33.427740 43.071593 59.430078
F 26.956540 49.710093 58.190478
F 26.934840 41.861993 58.089078
F 33.688740 51.110493 52.126278
F 29.142640 35.319893 58.990478
F 26.884540 49.889493 55.463778
F 27.080940 42.058393 55.491178
F 28.946840 35.519393 61.699378
F 24.830740 35.834893 51.805178
F 27.084740 47.322193 51.705178
F 27.088840 39.475493 51.982178
F 18.010740 49.976793 55.190678
F 17.877240 47.445393 58.859678
F 29.303440 38.188693 55.467178
F 29.123240 45.865893 55.639378
F 20.155840 38.350493 55.252678
F 20.231440 46.005493 55.102278
F 29.210040 51.322593 51.930678
F 22.093640 49.393293 65.348678
F 29.319640 43.452693 51.893278
F 24.420640 35.500193 61.617378
F 20.531940 36.009693 51.576378
F 20.371340 43.557793 51.677078
F 29.043140 51.098693 54.534878
F 20.046040 35.580793 61.415078
F 29.133840 43.368993 54.626178
F 20.170740 51.203193 54.232178
F 20.070640 35.729493 54.315478
F 20.241540 43.375393 54.442378
F 33.544140 37.870093 58.463678
F 29.137340 45.639393 58.290878
F 20.105340 38.263793 57.887278
F 20.245440 46.211493 58.046878
F 31.600740 47.187393 54.653978
F 17.663640 41.672393 65.139878
F 22.668240 47.202993 54.496078
F 22.422140 39.601493 54.341078
F 31.330540 49.459693 58.548078
F 31.215540 41.650493 58.291378
F 22.416740 49.933493 57.993978
F 22.374540 42.115493 58.048278
F 31.220140 49.724593 55.687478
F 31.314840 41.885293 55.591978
F 22.476240 49.850193 55.233878
F 22.502340 42.116393 55.280678
F 31.511940 47.018493 51.712278
F 31.463440 39.460193 52.002478
F 22.619740 47.370793 51.731478
F 22.639640 39.691093 51.645778
F 33.502940 37.942593 55.800378
F 33.670340 45.833693 55.887578
F 24.723340 38.456893 55.379978
F 24.815840 45.962893 55.484678
F 31.489940 42.073993 51.057378
F 33.570140 35.392293 54.790578
F 27.112940 42.046593 50.883178
F 18.062340 39.654993 54.110978
F 18.230640 42.330293 50.637778
F 24.956740 43.348693 51.879478
F 33.533240 51.046193 54.811878
F 33.349640 35.185193 62.091578
F 33.509640 43.340793 54.738278
F 24.658640 51.204993 54.534878
F 29.063840 35.552193 54.725278
F 24.778040 43.432493 54.562978
F 31.137740 39.070693 59.086878
F 33.645740 45.598293 58.553678
F 24.692340 38.083893 58.103178
F 24.689040 45.909993 58.089478
F 26.811940 46.961993 61.900778
F 26.622240 39.197193 61.720278
F 24.726140 43.130593 58.927978
F 24.516940 50.929093 61.820078
F 33.748540 43.295793 51.945278
F 33.395540 50.946093 59.595978
F 26.615940 49.541093 62.805178
F 26.612040 41.898193 62.534378
F 33.677240 35.325193 52.035278
F 24.720340 51.196493 58.984578
F 26.917540 47.051893 59.087878
F 26.939440 39.295893 58.933078
F 18.093440 47.511593 51.456978
F 24.664940 51.379693 51.722378
F 28.852440 37.910793 62.808578
F 28.874140 45.734293 62.938078
F 20.034440 38.080693 62.512478
F 19.973040 45.813693 62.598878
F 29.060140 50.942193 59.533078
F 17.967640 39.767693 51.399978
F 29.045040 43.079693 59.208978
F 18.219940 50.111593 50.473278
F 17.805040 49.814293 57.885478
F 20.326140 43.545393 58.729178
F 28.905440 50.743093 62.190778
F 18.088140 47.447893 54.245078
F 28.937040 43.072093 61.935978
F 20.160640 51.195593 61.730578
F 29.175440 35.560193 51.895378
F 20.001640 43.152093 61.467778
F 24.502540 43.176593 61.611578
F 33.301940 50.778593 62.249678
F 20.011540 38.035893 65.272478
F 33.533640 38.030493 51.107878
F 31.256740 46.809893 62.142678
F 31.171440 38.990393 61.938478
F 22.269240 47.006293 61.890978
F 22.335840 39.097393 61.524578
F 24.639940 35.518293 58.774678
F 33.544740 42.962693 62.226278
F 31.025840 49.267893 63.073378
F 31.115440 41.704893 62.817278
F 22.313840 49.610693 62.618578
F 22.231740 41.794593 62.527878
F 31.341440 46.873393 59.429678
F 28.966240 37.868093 58.148778
F 22.600240 47.307993 59.030178
F 22.460140 39.493393 58.776178
F 33.273540 37.771893 62.933578
F 33.349040 45.523893 63.222578
F 24.479640 37.967493 62.695878
F 24.478740 45.653193 62.662378
F 17.900340 42.187593 55.257178
F 17.818640 49.865993 62.505578
F 20.405040 51.371393 51.575478
F 17.903140 42.327893 57.880578
F 33.367240 35.229193 59.302878
F 17.782340 39.495793 61.479878
F 17.852240 39.848193 58.720878
F 17.528540 49.446993 65.203778
F 17.760140 42.042393 62.346778
F 24.375940 45.503393 65.438978
F 22.155640 41.820393 65.271178
F 19.645740 45.376193 65.130978
F 26.661640 41.700093 65.411178
F 28.814240 37.860093 65.535578
F 31.225740 41.689993 65.524278
F 28.693040 55.615993 3.665998
F 28.751940 63.556593 3.637038
F 19.715840 55.783693 3.279358
F 19.733640 63.299593 3.406608
F 28.589940 58.205193 7.130818
F 28.507740 65.992793 7.125408
F 19.668840 58.155693 6.886018
F 19.519840 65.942293 7.037448
F 28.541640 58.342993 4.369668
F 28.609740 66.158693 4.532898
F 19.618440 58.322793 4.289188
F 19.662040 65.830393 4.342468
F 19.948940 63.654993 0.585469
F 28.535040 63.636493 0.980865
F 26.569640 59.779893 0.762566
F 30.741040 59.492193 15.672378
F 30.763840 54.315193 4.685128
F 30.700140 62.252593 4.899928
F 21.947840 54.420293 4.283228
F 21.891040 62.057093 4.303558
F 32.833440 55.723593 15.732678
F 24.092040 55.984793 0.803349
F 33.020140 63.390293 1.202308
F 22.211240 59.836693 0.528746
F 30.806840 59.741493 3.935638
F 30.901340 67.279893 3.891398
F 21.944440 59.598893 3.256638
F 21.881240 67.402893 3.544188
F 30.732940 54.443893 7.257158
F 30.837440 62.144893 7.528268
F 21.861540 54.154593 7.010278
F 22.085240 62.199593 7.097008
F 32.992240 55.722193 3.988078
F 33.114540 63.281493 4.002438
F 24.156340 55.844793 3.567588
F 24.042940 63.391993 3.498848
F 33.127040 58.071393 7.557538
F 33.119540 66.074893 7.610478
F 24.059140 58.266993 7.084178
F 23.973740 66.146093 7.057908
F 33.169140 58.349293 4.815618
F 33.017140 65.847093 4.894218
F 24.207640 58.488193 4.290208
F 24.023340 66.001693 4.325228
F 33.084940 55.851493 1.254818
F 30.911540 59.708293 1.337338
F 28.837840 61.066293 0.070675
F 26.586840 67.395393 0.805439
F 28.594540 63.296293 15.381378
F 26.170340 67.208393 15.296078
F 26.405740 54.544593 4.426928
F 26.437340 62.417093 4.338538
F 23.970140 63.492293 0.709051
F 28.372340 55.506893 15.744978
F 32.759640 63.480093 15.466778
F 21.985240 67.611093 0.745066
F 30.878840 67.262593 1.126788
F 19.198440 55.428193 14.986478
F 26.408440 59.812593 3.449218
F 26.218740 67.210193 3.512248
F 21.571240 66.835393 15.350078
F 21.545740 59.296693 15.327978
F 26.322040 54.083293 7.063138
F 26.301940 62.129893 6.997828
F 28.565340 55.596293 10.945178
F 28.436040 63.300793 10.946778
F 19.645340 55.489893 10.380778
F 19.492140 62.959593 10.734478
F 28.393040 58.203193 14.525978
F 28.445840 65.975093 14.701178
F 19.375540 58.008293 14.191978
F 19.271040 65.873493 14.235578
F 28.449640 58.204193 11.887878
F 28.301640 65.812193 11.842578
F 19.484940 58.070793 11.532978
F 19.432240 65.570993 11.463378
F 28.327440 55.442393 8.231178
F 28.437540 63.428293 8.058518
F 19.536240 55.605493 7.668908
F 19.574840 63.136593 8.046478
F 30.670540 54.422493 12.032878
F 30.703540 62.028993 11.836278
F 21.777840 54.236593 11.346478
F 21.677740 61.721993 11.706678
F 30.843540 59.506193 8.255528
F 30.838540 67.394493 8.006418
F 21.733540 59.503193 8.111458
F 21.556140 67.230393 8.172978
F 30.662040 59.433993 10.965978
F 30.638140 67.285893 10.783878
F 21.884240 59.201693 10.768878
F 21.644840 67.020393 10.884778
F 30.655740 54.486193 14.731578
F 30.722640 62.042593 14.472978
F 21.583440 54.262693 14.226478
F 21.668940 61.934593 14.462878
F 32.827540 55.667393 11.079778
F 30.635140 67.355793 15.503278
F 24.168140 55.538193 10.694978
F 24.014340 63.166493 10.761678
F 33.019640 58.270893 14.687278
F 32.870040 66.117893 14.692578
F 23.859840 58.245193 14.314678
F 23.940340 65.768793 14.439678
F 32.931940 58.323993 11.966878
F 32.768640 66.090093 11.868778
F 24.335040 58.014893 11.567078
F 24.037640 65.678693 11.738578
F 32.925240 55.602793 8.478448
F 33.082240 63.360693 8.251328
F 24.099540 55.638393 7.920728
F 24.279540 63.590993 8.079648
F 28.691740 55.848293 0.956593
F 26.042940 59.372693 15.249678
F 26.375740 54.222693 11.709078
F 26.230140 61.948093 11.734378
F 26.314640 62.022693 14.470278
F 19.243340 63.145193 15.035778
F 26.382840 59.413593 8.007198
F 26.239840 67.253193 8.109688
F 24.006240 63.264293 15.326478
F 24.007840 55.642293 15.328578
F 26.403840 59.455993 10.801378
F 26.088540 67.148593 10.926278
F 32.942840 63.459993 10.962678
F 19.699340 55.953393 0.476460
F 26.150140 54.152193 14.393678
F 17.313640 59.428893 3.075358
F 33.213240 68.518293 0.363037
F 17.667240 59.811293 0.383206
F 26.538740 57.137593 0.059781
F 30.926040 57.195393 0.284279
F 33.210540 60.849993 0.507383
F 26.681940 51.973793 1.009805
F 33.283740 53.319293 0.305505
F 28.874740 68.590793 0.008378
F 21.764640 69.706793 11.873178
F 30.898140 64.755193 0.114769
F 28.921840 53.165493 0.293768
F 34.955340 67.346393 15.948578
F 35.027440 62.162593 14.821478
F 35.130540 59.582293 15.658378
F 28.150040 55.501893 25.644178
F 27.983140 63.415093 25.670878
F 19.043540 55.356093 25.392978
F 19.031740 63.029293 25.139678
F 27.925140 57.984493 29.309478
F 27.852540 65.873293 29.048478
F 18.777140 57.681893 28.898778
F 19.063040 65.662693 28.951978
F 28.083140 58.108793 26.553178
F 28.118440 66.059193 26.252378
F 18.813940 57.877593 26.124978
F 18.913240 65.667793 26.109578
F 28.190140 55.641393 22.921278
F 28.028640 63.421593 22.764178
F 19.138440 55.325593 22.665978
F 19.153340 63.016993 22.448478
F 21.131440 67.041593 32.510478
F 30.275640 62.059493 26.576478
F 21.381040 54.180493 26.222078
F 21.285940 61.908193 26.412578
F 30.347240 59.567093 22.857978
F 30.479040 67.310593 22.846778
F 21.231040 59.181093 22.726078
F 21.412240 66.899693 22.548078
F 30.344740 59.451993 25.659378
F 30.474540 67.233093 25.513078
F 21.137540 59.217293 25.576378
F 21.331740 66.886293 25.178278
F 21.019940 59.251693 32.671378
F 30.383340 62.110193 29.144778
F 25.685640 54.092593 29.060378
F 21.330340 61.786993 29.177778
F 32.589440 55.467493 25.655178
F 32.600340 63.350893 25.763678
F 27.992340 55.347993 29.968778
F 23.603740 63.028693 25.665978
F 32.679740 58.144793 29.161678
F 32.507640 65.988993 29.255978
F 23.402040 58.057393 29.042578
F 23.533240 65.860193 28.964778
F 32.836740 58.130393 26.432078
F 32.661240 65.912793 26.502778
F 23.535540 58.068093 26.411878
F 23.588640 65.761293 26.309178
F 32.745540 55.600493 22.961978
F 32.585040 63.286493 23.049878
F 23.596940 55.568393 22.823178
F 23.691440 62.989493 22.831378
F 25.911640 54.078893 26.250578
F 21.196540 54.042193 29.012778
F 30.289340 54.057793 26.429778
F 25.987140 61.818893 26.439478
F 34.906640 59.673893 25.714178
F 18.879040 55.433693 32.641078
F 25.967140 59.376693 22.776978
F 25.862840 67.110993 22.619978
F 32.953340 58.311393 19.272978
F 23.726640 58.103193 19.209478
F 25.771240 59.211993 25.524078
F 25.779540 67.172093 25.304578
F 34.894340 67.170793 30.274378
F 32.557540 65.754693 22.021678
F 23.621140 55.581693 25.485978
F 25.842140 62.117293 29.082778
F 23.792740 65.653293 21.654478
F 34.989640 67.226893 18.622678
F 23.515040 55.452493 29.848878
F 34.967740 67.111193 25.678978
F 30.255640 53.973793 29.217378
F 28.142440 63.485693 29.976278
F 18.888540 55.110193 29.840478
F 18.961740 62.927493 29.669278
F 30.365840 59.465993 30.149978
F 30.151140 67.167993 30.167278
F 21.030740 59.178993 29.925478
F 21.227140 67.090593 29.777478
F 25.801040 54.216893 19.067878
F 25.847540 54.395893 21.784378
F 32.729440 58.147593 21.988878
F 24.022440 65.600193 18.899278
F 26.098940 61.681793 19.085778
F 25.971540 59.222093 17.858978
F 32.402940 55.544093 30.279778
F 32.541940 63.262793 30.162278
F 23.914840 62.991793 18.204678
F 23.570140 63.237593 29.861178
F 23.660840 58.065393 21.933278
F 25.824840 61.841093 21.865478
F 25.669440 59.333493 30.047978
F 25.678540 67.126893 29.848578
F 32.668440 65.760793 19.367478
F 26.170840 67.121193 18.053078
F 28.224940 55.576393 18.488578
F 28.199940 63.282793 18.030878
F 19.363340 55.625593 17.710778
F 19.251840 63.204293 17.920378
F 28.245240 58.283893 21.969878
F 28.209440 66.093093 21.742678
F 19.064440 57.981593 21.514578
F 19.154840 65.720893 21.653778
F 28.291940 58.249193 19.181778
F 28.271840 65.901893 19.039378
F 19.275340 58.118593 18.780678
F 19.244940 65.681193 18.882978
F 30.439940 54.304593 19.437978
F 30.337940 62.031593 19.233778
F 21.419340 54.408793 18.983578
F 21.535340 61.883093 18.911978
F 30.634340 59.463193 18.435878
F 30.704440 67.207793 18.337278
F 21.595440 59.330293 18.140178
F 21.543840 66.758093 18.002878
F 30.398140 54.255093 22.131478
F 30.263840 62.134493 21.910978
F 21.530540 54.111493 21.824478
F 21.401340 61.852693 21.710178
F 32.695940 55.603793 18.478478
F 32.611940 63.232093 18.237278
F 23.673940 55.533393 18.108478
F 34.878840 62.187493 19.287178
F 18.831740 63.090393 32.285578
F 23.252240 63.118893 32.546478
F 35.250740 59.517193 18.381978
F 34.859940 59.463993 30.159878
F 34.683240 54.222593 29.404578
F 25.766140 59.358593 32.880678
F 34.779740 54.169993 26.725478
F 34.706540 67.166793 23.008578
F 23.405940 55.386393 32.697678
F 34.841240 54.259293 22.019078
F 34.980240 62.083993 29.373478
F 34.895240 59.596993 22.864578
F 34.847640 62.298093 26.666578
F 34.892940 62.143693 21.935378
F 25.729940 67.117393 32.653178
F 26.961240 55.140093 47.130778
F 27.259340 62.771293 47.264078
F 23.408840 65.643393 33.414978
F 34.330240 61.665993 41.063478
F 27.955440 57.970893 33.493378
F 27.151040 65.314493 48.124878
F 29.339140 61.434393 48.164078
F 34.380440 66.862893 40.091578
F 18.378540 62.781793 44.104578
F 27.589140 62.813893 44.501378
F 18.396440 55.341593 44.186978
F 32.473740 63.166093 32.796578
F 23.393740 58.162393 33.278778
F 30.259640 59.393593 32.809578
F 20.216940 53.864693 47.938678
F 20.392140 61.674893 48.041978
F 29.409940 58.871193 44.678678
F 29.494040 66.694293 44.525478
F 20.710440 59.188693 44.275978
F 20.668140 66.726493 44.304178
F 29.335540 58.845193 47.428678
F 29.514840 66.497893 47.293878
F 20.609440 59.154993 47.013678
F 20.440540 66.639093 47.015178
F 31.709440 55.195093 47.310178
F 31.630840 62.767593 47.298378
F 22.459440 55.148993 47.038678
F 22.711940 62.801493 47.159678
F 21.125340 61.764493 33.339578
F 34.475940 54.225193 36.769478
F 22.613640 57.686593 48.003278
F 22.632540 65.389393 47.992578
F 27.111840 55.128593 44.403278
F 31.869140 62.544793 44.578578
F 22.764040 55.049993 44.343278
F 22.979440 63.018093 44.424878
F 32.542540 55.558693 32.983378
F 30.186640 62.004693 33.660678
F 24.633940 53.672393 47.877478
F 24.911440 61.561893 47.850778
F 34.599940 59.187393 37.345078
F 34.072840 66.425993 44.674378
F 25.103140 59.133493 44.540478
F 25.245540 66.567793 44.377078
F 33.684240 58.844993 47.573978
F 33.764340 66.436493 47.316778
F 24.907540 58.955493 47.157278
F 24.961640 66.505193 47.189378
F 27.112540 57.656393 48.053478
F 27.723040 65.611993 36.276578
F 18.539340 57.968193 35.973278
F 18.627140 65.675593 35.911078
F 32.486340 65.807993 34.052278
F 34.075940 53.681593 43.812978
F 24.941840 69.095793 48.181178
F 31.783340 54.930793 44.515978
F 18.403440 57.958793 48.044178
F 34.492440 61.777493 36.607278
F 27.746840 55.358593 37.056778
F 31.680840 57.554693 48.477078
F 30.083840 54.114993 36.579578
F 29.928440 61.966893 36.402378
F 33.730040 61.481793 48.422878
F 21.074240 61.631393 36.057478
F 20.919040 54.060793 36.233378
F 34.332840 53.927393 41.163678
F 32.337440 58.091293 36.532078
F 32.447540 65.736193 36.698978
F 23.126340 57.868393 36.161678
F 23.044040 65.630193 36.244978
F 32.435940 58.130593 33.840378
F 18.294540 55.573793 46.932778
F 30.464740 54.063693 33.753278
F 34.652940 54.305893 34.086778
F 34.127740 61.172493 43.945778
F 18.356740 62.910493 46.763678
F 29.183540 53.936693 48.212878
F 34.655740 66.939893 37.437878
F 18.679240 57.917893 33.295478
F 18.195140 65.368793 47.920578
F 33.836640 58.670893 44.876778
F 31.592540 65.211793 48.375578
F 25.501240 54.038593 36.228278
F 25.676640 61.670393 36.206578
F 27.604040 55.298793 39.817878
F 27.498340 63.023093 39.975378
F 18.535240 55.470793 39.617578
F 27.925640 65.792993 33.627378
F 27.281040 57.688193 43.565378
F 27.543140 65.251793 43.416578
F 18.413140 57.876693 43.181078
F 18.651640 63.188393 39.376778
F 27.570440 58.022393 40.797878
F 27.491340 65.529393 40.728078
F 18.632540 58.003293 40.504878
F 18.459040 65.582093 40.682178
F 25.391840 59.049293 37.011778
F 27.686540 63.058393 37.205178
F 18.749340 55.302393 36.937478
F 18.620840 63.052193 36.669578
F 29.590240 54.017293 41.005278
F 29.761440 61.698493 41.009378
F 25.839440 54.228293 33.509978
F 20.657340 61.855793 40.632178
F 29.918740 59.252993 37.155978
F 30.021640 66.880993 37.372978
F 20.858040 59.099093 37.024478
F 20.767040 66.964493 36.897378
F 29.816640 59.144893 40.050278
F 29.816140 66.891493 40.058778
F 20.871940 59.289593 39.831278
F 20.751440 66.912993 39.730878
F 29.578540 53.780193 43.768478
F 29.562340 61.282093 43.632278
F 20.571340 54.077793 43.278178
F 20.878440 61.800193 43.368178
F 31.961140 55.237493 40.208078
F 32.028240 62.911693 40.145678
F 23.097540 55.292193 39.591378
F 23.066540 62.968393 39.820778
F 31.690540 57.582393 43.766678
F 31.794240 65.183393 43.749378
F 22.951640 57.695193 43.350178
F 22.898140 65.546693 43.625378
F 32.025940 57.892393 41.047178
F 32.079940 65.627193 41.008578
F 23.114640 57.938693 40.543378
F 22.874040 65.478393 40.835178
F 32.308240 55.605993 37.562378
F 32.233040 63.026893 37.410278
F 23.195540 55.274993 36.977878
F 23.252540 63.003193 37.095178
F 33.839340 68.927393 48.248578
F 25.258740 61.759593 43.554978
F 25.256040 54.039093 40.686878
F 25.388640 61.621593 40.755678
F 34.736340 61.799093 33.858578
F 18.485640 65.470393 43.357978
F 27.677940 57.996293 36.168478
F 25.559840 66.905593 37.055878
F 33.819240 53.549493 48.197478
F 20.835540 54.183393 40.455578
F 25.323240 59.080193 39.785278
F 25.283640 66.785993 39.771678
F 24.962540 53.771993 43.423978
F 25.488740 62.016893 33.485578
F 34.250140 59.156493 40.076678
F 18.979440 65.749993 33.206078
F 21.187940 53.866593 33.582478
F 29.594040 69.037993 48.400778
F 34.130740 69.306793 41.197578
F 29.567040 69.387593 43.533578
F 34.763140 59.289093 32.952178
F 20.676240 69.328793 43.373678
F 20.489140 69.289693 47.967078
F 34.155240 69.240793 43.783278
F 25.310040 69.402893 40.855878
F 20.808240 69.363493 40.728378
F 20.925040 69.404593 36.138178
F 25.179340 69.092993 43.463078
F 28.253340 55.282193 32.718378
F 34.637740 67.093593 33.087478
F 27.781240 63.180693 32.835778
F 30.227540 67.046493 32.937978
F 27.146740 57.634193 50.762078
F 26.944240 65.373593 50.859378
F 33.261640 68.606493 63.112478
F 24.295740 68.868493 62.804378
F 29.157840 53.807293 50.927678
F 29.398540 61.437093 50.981178
F 20.479040 53.935593 50.661078
F 20.180740 61.663293 50.642178
F 31.499540 57.405593 51.197278
F 31.581840 65.333893 51.110778
F 22.563240 57.647893 50.652378
F 22.710040 65.423393 50.715578
F 33.787740 53.663893 51.017378
F 33.686640 61.396193 51.100078
F 24.915540 54.016393 50.766378
F 24.702940 61.341093 50.646078
F 26.993740 54.966893 54.591978
F 27.042740 62.732093 54.431278
F 18.016440 57.868693 54.980278
F 33.493240 69.215493 50.930578
F 26.868240 57.413893 58.445078
F 26.782840 65.233893 58.229578
F 24.683340 69.018193 55.392378
F 18.196940 65.615993 50.635878
F 26.972540 57.659093 55.693178
F 26.971740 65.189593 55.474978
F 17.468340 65.131593 62.643478
F 33.372840 68.681693 58.347778
F 27.079240 55.229693 51.801478
F 26.881840 62.814593 51.651778
F 18.185140 57.995293 50.608278
F 17.838640 65.536193 57.698678
F 29.156840 53.617593 55.674278
F 29.122740 61.256993 55.438478
F 20.148340 53.782593 55.192278
F 20.091740 61.590893 55.200878
F 29.273840 58.741393 51.845078
F 29.046040 66.683093 51.947278
F 20.401240 59.002293 51.656378
F 20.391840 66.797193 51.499378
F 29.159740 58.718393 54.566578
F 29.212740 66.467293 54.752178
F 20.293440 59.141193 54.345678
F 20.369940 66.822293 54.231178
F 29.218540 53.595193 58.466778
F 28.945540 60.993793 58.251978
F 20.266640 53.725193 57.961578
F 20.200340 61.567693 57.909878
F 31.374240 54.916393 54.587578
F 31.437040 62.485093 54.741678
F 22.527640 55.311293 54.498478
F 22.481340 62.734893 54.340678
F 31.497740 57.299393 58.265178
F 31.173440 64.835493 58.501778
F 22.271240 57.676693 58.173078
F 22.098940 65.469793 57.871778
F 31.316140 57.511793 55.458278
F 31.464740 65.160293 55.538278
F 22.498740 58.000093 55.442078
F 22.428140 65.398693 55.101678
F 31.394940 54.762793 51.928378
F 31.626540 62.746893 51.924478
F 22.600240 55.067093 51.805978
F 22.434140 62.817493 51.575978
F 33.602340 53.564293 55.845378
F 33.594240 61.251993 55.820578
F 24.553240 53.787593 55.386878
F 24.792640 61.509393 55.245078
F 33.763340 58.633093 52.166978
F 33.853440 66.734093 51.970178
F 24.897840 58.712493 51.447378
F 24.774840 66.756393 51.745178
F 33.767640 58.613993 54.930078
F 33.724940 66.210193 54.783978
F 24.849640 58.809293 54.377078
F 24.790040 66.512893 54.371778
F 33.537140 53.488493 58.587178
F 33.549040 60.927793 58.574078
F 24.656040 53.740393 58.089678
F 24.562540 61.326493 58.032278
F 26.732240 54.698193 62.132478
F 26.701440 62.470593 61.725378
F 18.124740 65.547993 55.041378
F 28.796140 68.687493 62.847678
F 17.807740 57.612593 62.419278
F 19.722640 68.971593 65.237078
F 26.947940 57.242293 62.843678
F 26.520040 65.006893 62.795778
F 17.955040 55.318593 58.616678
F 17.804840 55.052193 61.398178
F 26.848740 54.784793 59.338978
F 26.741640 62.557893 59.010378
F 18.021240 63.067093 51.498978
F 17.836240 62.740293 61.604478
F 28.938640 53.353793 63.053578
F 28.903840 61.132293 62.794478
F 19.999240 53.896293 62.571678
F 20.060940 61.448393 62.563678
F 29.146440 58.492493 59.376478
F 29.035240 66.333993 59.354378
F 20.078240 59.064593 58.758578
F 19.982440 66.769093 58.669178
F 29.127040 58.456593 61.998878
F 28.895640 66.218293 62.120078
F 20.107940 59.008493 61.627378
F 19.524240 66.506293 61.434778
F 28.857240 68.930993 58.266378
F 17.973640 57.824393 57.595178
F 17.997140 55.214693 54.220178
F 17.894840 62.964093 58.858078
F 31.128940 54.749593 62.178978
F 31.229740 62.402593 62.255978
F 22.268240 54.896193 61.612878
F 22.294340 62.764393 61.640878
F 18.136340 55.303393 51.350078
F 29.289540 68.968493 55.572078
F 31.257840 57.138493 63.166778
F 31.067540 65.026393 63.057678
F 22.268840 57.352893 62.647378
F 21.848040 65.329693 62.404278
F 31.359440 54.837393 59.476978
F 31.105240 62.241593 59.528978
F 22.395840 55.056693 58.973878
F 22.366740 62.735893 58.908678
F 33.286140 53.309793 63.144078
F 33.307840 60.944793 63.301178
F 24.506640 53.410093 62.804378
F 24.405440 61.334393 62.487978
F 33.641340 58.347793 59.357378
F 33.537740 66.134893 59.279878
F 24.658340 58.746593 59.042478
F 24.453840 66.497093 58.869978
F 33.412740 58.418493 62.258978
F 33.344640 66.229393 62.069578
F 24.594240 58.528193 61.895778
F 24.252040 66.509993 61.567278
F 20.320340 69.347293 55.156678
F 20.177140 69.339793 57.785078
F 24.859540 69.335293 50.964478
F 17.995140 62.875193 54.258878
F 19.789740 53.318393 65.287878
F 33.583740 68.841093 55.639878
F 29.208740 69.297793 51.145578
F 24.702340 68.943093 58.144878
F 24.396640 53.288393 65.526978
F 19.814840 69.036893 62.476678
F 20.404540 69.419893 50.725378
F 26.407740 64.846393 65.433878
F 22.016040 64.993293 65.077878
F 21.937040 57.263093 65.325578
F 17.512340 57.201693 65.008778
F 19.891340 61.065793 65.275378
F 24.384040 61.052593 65.118178
F 24.351740 68.640793 65.511978
F 37.808340 1.758863 4.065408
F 37.625440 9.329963 4.169788
F 48.837340 2.523113 0.885691
F 46.715040 1.801793 4.444768
F 46.511540 9.198353 1.354068
F 48.767440 5.231203 1.469058
F 37.621940 4.368793 7.531728
F 37.463140 12.017493 7.679678
F 46.516040 4.326163 8.065808
F 46.703740 11.962493 7.600838
F 37.791640 4.415623 4.684288
F 37.532340 11.875993 4.950888
F 46.700440 4.490123 5.354928
F 46.435140 11.953193 4.913828
F 37.677240 1.605243 1.354778
F 37.594640 9.191973 1.421738
F 46.573940 6.657443 0.501232
F 46.544040 1.462833 1.739648
F 42.174340 17.160093 4.084198
F 50.838840 1.832803 16.255178
F 39.950940 8.086793 4.935058
F 39.864940 15.732793 4.869498
F 51.073640 9.655643 8.822768
F 46.649740 9.265393 4.129518
F 48.645440 8.264873 15.220878
F 46.364640 1.697763 16.255378
F 40.079140 5.353933 1.164508
F 40.045640 13.170093 1.310088
F 41.573340 1.811333 16.031978
F 44.431440 10.518493 0.406937
F 40.042540 5.568853 3.801108
F 39.859540 13.017993 4.101208
F 48.935940 5.430763 4.196318
F 48.625140 13.393393 4.290818
F 39.872840 8.130273 7.651978
F 40.109940 15.820193 7.530338
F 35.620040 5.858403 3.844888
F 48.802840 8.331513 7.868208
F 39.510440 0.343137 15.061178
F 37.499440 9.614683 15.959578
F 42.135740 1.728473 4.037318
F 42.128040 9.442663 3.878028
F 37.709440 17.054793 4.034718
F 51.160340 1.521103 4.607668
F 51.070440 9.607763 4.223838
F 44.387240 0.438883 5.277378
F 42.081540 4.318163 7.863518
F 42.033740 11.958493 7.668208
F 50.932140 1.905273 9.078068
F 50.949740 9.710573 11.433178
F 42.277340 4.187043 5.086438
F 42.088340 11.900793 4.877218
F 48.916540 8.102333 5.146808
F 51.229840 12.161193 7.879698
F 42.154340 1.558763 1.304818
F 42.225440 9.200853 1.234038
F 44.062440 0.510560 15.362178
F 44.117440 0.608830 12.479578
F 35.331940 7.886393 7.666168
F 48.622740 0.547025 15.417578
F 44.383940 8.063023 5.010438
F 44.294740 15.881893 5.032588
F 37.430740 17.331193 15.899378
F 44.502240 5.322743 1.514888
F 44.363840 13.219993 1.408198
F 44.501640 5.451093 4.208778
F 44.212940 13.375193 4.180468
F 44.272240 8.350903 7.670838
F 44.224040 15.806693 7.709088
F 48.710840 13.049393 1.606548
F 37.429740 1.605533 11.364378
F 37.381340 9.457453 11.283978
F 44.303840 0.491625 7.842718
F 46.410840 1.861713 11.604878
F 46.520340 9.573993 11.437878
F 37.498840 4.269913 14.946478
F 41.931540 9.299213 15.826878
F 37.418340 12.250293 14.855878
F 35.060140 0.233792 12.224578
F 46.525840 12.124493 15.193378
F 37.453340 4.286853 12.233578
F 37.503640 12.136793 12.060178
F 46.456640 4.458973 12.569878
F 46.528140 12.237493 12.408078
F 37.584240 1.854023 8.536618
F 37.479140 9.425653 8.523538
F 44.172240 13.256693 16.029378
F 46.527140 1.726443 8.869978
F 46.487240 9.436553 8.718968
F 51.081940 14.233993 0.753292
F 39.562440 8.114433 12.146978
F 39.769840 15.754393 12.484378
F 35.369840 13.440293 11.183578
F 50.861440 4.359853 12.574678
F 51.159840 16.854193 1.697648
F 50.995740 11.861293 15.264378
F 39.894240 5.564183 8.636638
F 39.765340 13.320693 8.548508
F 48.875140 5.702913 8.883808
F 48.966240 13.498593 8.614128
F 39.731040 5.538933 11.353678
F 39.726340 13.371893 11.192178
F 48.560440 5.728763 11.554578
F 48.801040 13.433293 11.455678
F 39.722640 7.986793 14.922778
F 39.661140 15.980093 15.206378
F 46.397240 4.407613 15.219678
F 34.990040 8.235773 12.158178
F 35.369640 15.954493 12.133878
F 35.573840 0.317353 4.861048
F 41.819840 1.795833 11.609578
F 41.969340 9.314943 11.366178
F 44.468440 2.721703 0.477762
F 50.960940 12.181293 12.586078
F 48.771440 8.271243 12.529178
F 39.831840 2.713913 0.259433
F 41.859640 4.360943 15.216478
F 41.941540 11.984593 15.133578
F 48.624540 15.982893 15.185078
F 35.404440 13.421893 8.332988
F 42.011740 4.400873 12.340378
F 42.030640 11.887893 12.248578
F 50.910740 1.881533 11.733878
F 48.833040 10.633793 0.524494
F 42.104340 1.812783 8.760318
F 41.955840 9.394783 8.602168
F 39.828740 0.479011 7.865428
F 46.304340 9.454763 16.147678
F 51.075940 4.415193 8.059498
F 51.082040 12.248693 5.105408
F 44.211840 8.282043 12.340678
F 44.257740 15.834893 12.455178
F 48.661140 0.560320 12.664178
F 44.422640 5.774073 8.756158
F 44.277740 13.270493 8.507768
F 44.229140 5.633943 11.512078
F 44.240340 13.252793 11.217178
F 44.289940 8.118013 14.972178
F 44.051540 15.876793 15.053878
F 37.199540 1.603853 15.824078
F 50.999340 9.336073 16.103378
F 42.343240 6.544423 0.468255
F 46.637240 14.487493 0.512346
F 35.425940 13.276793 3.906748
F 48.963840 16.057493 12.483278
F 40.074840 0.570619 5.138028
F 39.963440 10.524893 0.520471
F 50.961640 6.730453 0.685495
F 35.293640 5.262013 8.571458
F 48.676940 16.070593 5.170588
F 35.496340 15.934793 7.714838
F 48.733640 15.986293 7.865618
F 35.254040 15.935293 14.827778
F 39.758240 13.331393 15.845878
F 51.131140 9.463053 1.419988
F 48.897340 0.231321 5.306898
F 48.732640 5.697123 16.114678
F 35.549940 10.719093 0.240271
F 51.132440 1.552283 1.748748
F 51.155640 4.129533 5.342668
F 50.930940 4.363433 15.222178
F 48.811240 0.478021 8.131918
F 34.974040 0.285678 14.910678
F 39.662540 5.495163 16.087978
F 48.927040 13.361393 15.971178
F 39.561940 0.325675 12.291178
F 35.444140 15.757193 4.897618
F 42.224340 14.536793 0.295540
F 35.565340 5.596653 1.056908
F 44.068240 5.564363 16.012078
F 35.166040 13.362493 15.857478
F 35.445440 13.509893 1.301478
F 35.213740 8.267143 5.010238
F 37.598440 17.100893 11.240078
F 37.880140 14.596893 0.363867
F 41.956840 17.077693 11.513378
F 37.929540 6.765603 0.238695
F 35.393640 0.430594 7.624728
F 42.164640 17.085293 1.093858
F 35.142940 5.601053 11.249578
F 37.756840 17.142593 8.467748
F 46.620940 17.210693 1.357658
F 41.850840 17.245093 16.017278
F 35.251740 8.171643 14.941578
F 35.511640 2.882423 0.440724
F 51.274140 17.263693 4.328148
F 46.475740 17.270293 4.148428
F 51.233640 17.421993 11.497778
F 46.586740 17.270893 11.617378
F 46.363340 17.269893 8.834348
F 46.362040 17.317293 16.193378
F 42.126140 16.997393 8.772618
F 37.872340 17.231893 1.351468
F 51.037840 17.382293 8.673868
F 37.193440 1.509183 25.900278
F 37.283940 9.296913 25.746178
F 50.491140 9.642053 30.757378
F 46.158540 1.705673 26.280778
F 46.128640 9.423633 25.983178
F 46.004140 1.928723 23.419178
F 36.944740 4.140563 29.299178
F 37.024640 11.787893 29.153278
F 46.091940 4.308653 29.749278
F 46.156240 11.968593 29.540578
F 48.429540 0.616007 27.068578
F 37.015140 11.907793 26.369078
F 45.919340 4.306933 26.973978
F 46.299040 12.257293 26.891978
F 37.206540 4.196043 26.598178
F 37.258640 9.434093 23.002178
F 48.410240 16.103193 26.969878
F 41.535840 4.147663 22.350378
F 46.291940 9.206863 23.091778
F 48.646640 15.838893 22.451278
F 39.476040 8.087673 26.636678
F 39.381740 15.874293 26.549078
F 41.681240 17.028093 30.049278
F 48.406740 8.265643 26.863678
F 48.490540 0.619902 29.780778
F 37.181040 16.965093 23.147678
F 41.568240 4.289493 19.658678
F 39.392740 13.220393 23.050978
F 48.447340 5.539893 23.329378
F 48.654340 13.284393 23.214178
F 39.377540 5.607093 25.652478
F 39.372240 13.236793 25.780178
F 48.228340 5.722723 26.016178
F 48.510940 13.561693 25.943478
F 39.430540 8.024513 29.448078
F 39.433240 15.771493 29.319478
F 48.164540 13.527993 30.644178
F 48.236240 8.413383 29.706078
F 48.423240 16.103893 29.568978
F 44.293940 15.622893 22.309578
F 41.588140 1.800563 23.365478
F 41.771340 9.261943 25.973478
F 39.393140 0.274553 26.903778
F 50.759840 1.775953 23.389078
F 39.394840 0.459821 19.349978
F 50.858840 11.885093 22.412678
F 41.555540 4.057863 29.744978
F 41.695240 11.954493 29.324778
F 50.512840 4.847013 29.858178
F 46.525740 17.259693 18.798878
F 41.476740 4.282613 26.910578
F 41.725240 11.891593 26.695378
F 50.629240 2.194913 30.856278
F 41.884140 11.978793 19.503278
F 37.186740 1.670693 23.177078
F 41.744840 9.432953 23.130978
F 37.064740 16.898593 29.831778
F 50.527640 1.879703 26.037578
F 43.858640 0.542533 19.511978
F 50.784440 4.405733 22.551078
F 43.985340 8.106643 26.802878
F 43.845640 15.674493 26.651178
F 43.860940 8.033543 22.240378
F 43.714840 5.529153 23.301378
F 44.041440 13.065393 23.098078
F 43.702940 5.561353 25.985878
F 43.987140 13.084393 25.824878
F 43.734040 8.030933 29.516278
F 44.084040 15.886393 29.411178
F 41.634440 1.657983 18.591678
F 37.094640 1.674043 30.453578
F 37.095540 9.065193 30.254278
F 43.741140 0.385124 29.619778
F 46.029040 1.727653 30.682278
F 45.950040 9.442703 30.489278
F 50.813140 4.481433 19.920978
F 39.248940 5.376853 30.477378
F 39.298840 13.001493 29.988378
F 48.075140 5.801033 30.762478
F 41.605140 1.752663 26.046478
F 41.493240 1.586813 30.643178
F 41.646740 9.378093 30.276078
F 50.817440 1.787193 18.979678
F 50.547240 4.547023 27.100578
F 50.681640 9.642953 23.559678
F 48.551240 0.502069 19.996078
F 43.806840 5.495083 30.657878
F 43.842340 13.283493 30.375878
F 37.158840 1.564543 18.580478
F 37.375240 9.494263 18.583178
F 44.015940 8.080833 19.479578
F 46.286040 1.711903 18.997978
F 46.292240 9.419273 18.861178
F 43.850140 0.488763 26.812378
F 37.125640 4.265843 22.121778
F 37.212540 11.998793 22.193478
F 46.031040 4.359663 22.252078
F 46.545640 11.823993 22.341778
F 37.311040 4.177273 19.350978
F 37.516440 12.081693 19.518078
F 46.131940 4.331703 19.506378
F 46.485640 11.997193 19.619278
F 39.618440 8.113453 19.323578
F 39.322240 0.255779 29.552578
F 39.445540 0.478601 22.232078
F 48.548440 8.194353 19.818778
F 48.765540 15.954993 19.734978
F 43.987340 13.104893 18.670878
F 39.474640 5.560953 18.770078
F 39.736140 13.222793 18.622478
F 48.503740 5.575143 18.812878
F 48.725840 13.407993 18.737078
F 39.505940 8.230623 22.203078
F 39.527940 15.811993 22.288778
F 44.323240 15.821893 19.581878
F 48.591440 8.040823 22.475578
F 39.688340 15.908793 19.448678
F 43.873040 5.554643 18.627478
F 50.704040 9.881803 26.239678
F 41.920940 9.470453 18.526678
F 50.663540 12.303993 29.987478
F 50.619440 12.448393 27.293578
F 50.802840 9.277233 18.844278
F 50.939340 11.961393 19.696078
F 39.285340 5.543863 23.001878
F 41.784640 11.933693 22.249578
F 48.314840 0.658005 22.786078
F 37.173440 17.230293 25.765978
F 43.831840 0.498366 22.314478
F 46.068640 17.333593 30.507178
F 37.365140 17.243793 18.600178
F 41.829340 16.960593 22.885278
F 35.000840 0.269661 22.115078
F 50.703840 17.394993 25.924078
F 41.795840 17.032093 25.591178
F 35.209240 13.175993 18.492978
F 35.178640 8.012763 19.217578
F 46.255740 17.183293 25.816378
F 46.389640 17.149493 23.143678
F 41.970640 17.287793 18.781878
F 35.132640 15.855393 19.301778
F 50.923440 17.386293 18.894178
F 51.434240 13.560393 44.666078
F 49.696540 16.050793 41.830578
F 40.701140 11.154693 43.906878
F 40.876840 16.586993 39.985378
F 39.239540 15.591993 33.678078
F 38.161340 7.175523 48.728278
F 43.373040 12.993093 37.596578
F 35.862240 8.630853 47.818878
F 43.093340 4.400273 45.115278
F 47.034640 11.494593 47.853178
F 46.601340 6.411493 41.788778
F 36.259640 8.649413 45.078278
F 36.877340 8.930363 33.079678
F 47.280540 15.081493 41.415978
F 51.013440 13.564393 41.983178
F 45.972640 9.438813 33.189478
F 42.912040 14.486293 48.668978
F 47.158640 3.757553 48.170878
F 45.836940 12.098593 36.982878
F 45.936740 11.924593 34.192078
F 45.062740 0.021307 48.146878
F 51.439840 13.740293 48.926278
F 38.371440 4.796943 45.050278
F 38.536940 12.765893 44.749678
F 48.342640 5.810113 33.524378
F 39.237440 0.237192 33.914478
F 38.137140 4.687883 47.718578
F 38.238140 12.095693 47.312278
F 47.471740 12.612393 40.390878
F 45.038240 16.111793 44.855178
F 50.456040 2.074083 38.070678
F 45.365840 0.185724 45.400078
F 50.598740 2.147373 40.819378
F 42.558040 6.834113 48.526778
F 46.073340 4.503923 34.312278
F 43.588040 15.568993 36.587678
F 44.996740 8.321253 44.994578
F 42.746340 7.042073 44.325178
F 41.339440 1.696883 37.637378
F 48.402640 0.426785 34.412178
F 46.948240 6.448803 48.941678
F 43.129340 5.034783 40.389878
F 44.824240 7.879843 47.662378
F 41.523640 1.623883 33.361178
F 36.428640 1.185203 40.537178
F 43.004040 7.528823 41.640678
F 48.544340 16.152593 34.106678
F 50.588440 1.984963 33.555278
F 45.272340 11.174493 41.161978
F 43.823840 0.219428 37.078278
F 48.227740 8.387923 34.307878
F 48.824740 6.514493 40.354978
F 48.903640 10.393193 44.025778
F 42.754040 12.052293 47.647178
F 41.624040 16.944693 32.866278
F 48.613640 6.142963 45.214678
F 45.293740 4.065133 41.759078
F 36.841640 16.651593 37.175078
F 49.223640 2.343013 48.850378
F 47.152040 14.061393 48.554578
F 50.440240 8.882603 40.493978
F 48.135440 13.515293 33.377078
F 41.084840 8.934253 37.764678
F 40.828540 1.065323 45.156578
F 43.069440 12.572493 44.805678
F 45.899440 16.986493 37.647578
F 36.813840 4.025433 36.676178
F 36.942740 11.435593 36.414478
F 46.201440 4.278623 37.033878
F 46.048140 1.751303 33.587278
F 37.063840 4.119373 33.929378
F 36.945840 11.533193 33.589178
F 44.755140 2.870183 48.656778
F 43.200640 15.459593 40.964278
F 45.124840 2.949423 44.352878
F 40.720740 3.625283 44.171578
F 41.072440 1.377313 40.368278
F 40.422340 8.352303 47.715178
F 50.784440 12.439093 37.161378
F 40.900340 11.233893 41.210478
F 41.195040 16.856793 37.218578
F 40.597440 0.599303 47.913978
F 45.149140 15.599593 47.433778
F 48.335840 16.044693 36.966678
F 38.925240 7.680493 36.626078
F 38.974240 15.327793 36.294778
F 42.746940 15.101293 43.656878
F 48.504940 8.331023 36.926978
F 51.613440 3.193663 47.746878
F 51.114340 2.856863 45.114978
F 42.643540 4.296463 47.758678
F 36.350340 0.946855 44.927878
F 50.542340 12.426493 34.400878
F 46.942240 14.521893 44.100178
F 40.741540 15.987393 47.618478
F 43.850740 0.299552 34.387078
F 41.401240 4.235783 36.903178
F 41.257440 11.699593 36.679378
F 50.805340 4.596493 37.092078
F 47.459540 8.148683 43.854178
F 41.689440 4.306073 34.064478
F 41.526740 11.828593 33.883978
F 40.390940 3.198553 48.634978
F 51.316640 10.839393 45.256278
F 43.703440 8.142593 34.048978
F 44.004840 15.799193 33.984178
F 40.507040 16.382793 44.897878
F 49.331440 15.121293 45.243678
F 36.298740 16.177493 47.534178
F 43.464540 7.966433 36.744878
F 45.887340 1.516903 40.842578
F 44.962740 10.756693 43.875078
F 50.779640 9.774053 37.803478
F 36.565640 9.099253 40.166878
F 43.562340 0.159385 41.422278
F 43.717340 13.174693 33.011878
F 36.585640 16.483393 39.823478
F 50.807640 4.930653 41.454778
F 36.187740 3.586373 44.151178
F 36.239040 11.316793 43.985178
F 43.043540 12.656393 40.234278
F 44.789140 10.366393 48.695878
F 36.473640 3.692253 41.365278
F 36.538540 11.501093 41.273178
F 45.326240 8.487063 40.314578
F 50.565340 9.591463 33.542778
F 36.856840 1.429983 37.641278
F 36.587040 9.021693 37.466778
F 48.753540 1.455013 44.199178
F 46.110940 1.588093 38.091378
F 38.367040 7.600323 41.478978
F 48.231340 13.414393 37.738478
F 38.703540 5.027613 40.573178
F 38.811540 12.643093 40.292878
F 51.189340 11.016693 48.070578
F 49.525840 11.315893 41.554678
F 40.949540 3.931003 41.514778
F 43.796740 5.506843 37.741478
F 38.913240 5.200813 37.659278
F 38.930440 12.923393 37.529778
F 48.461940 5.778263 37.716278
F 41.405340 9.398533 33.093178
F 38.374640 14.716293 48.380478
F 38.804640 15.172193 40.864678
F 48.402340 0.705720 41.585578
F 39.220140 7.796813 33.992578
F 38.448640 7.323843 44.151678
F 38.393140 15.269293 43.514178
F 50.655740 4.614353 34.363578
F 49.212640 7.094943 47.621978
F 40.587640 8.741813 45.125478
F 45.924640 9.340583 37.787278
F 40.727040 8.595023 40.518878
F 35.918340 3.348313 48.575178
F 35.846340 11.257693 48.132478
F 45.529140 16.814893 40.353278
F 36.247540 16.415293 44.659278
F 46.986840 12.038793 45.131278
F 51.044840 5.414873 44.104978
F 47.573040 3.692933 45.599278
F 36.238740 0.737837 47.580778
F 49.418840 15.298693 47.874678
F 48.229540 0.366901 37.121378
F 46.130440 17.182693 33.119378
F 40.425940 10.899993 48.471778
F 43.905840 5.630693 33.331678
F 48.991940 9.631783 48.859178
F 39.362640 5.262053 33.164878
F 51.356140 5.682173 48.654678
F 39.243740 13.015393 32.741678
F 37.139540 16.796693 32.576078
F 37.092240 1.580373 33.070278
F 39.026840 0.194729 36.675078
F 35.622340 8.397033 59.312778
F 50.823740 6.387473 63.514378
F 44.536940 2.736533 51.582778
F 44.820340 10.421093 51.294278
F 37.971540 7.124743 51.371078
F 38.273140 14.764193 51.173478
F 35.412140 0.333202 62.226378
F 47.002340 6.496933 51.667378
F 46.869640 14.276393 51.160478
F 42.334940 4.015163 59.489978
F 40.085640 3.139563 51.298078
F 40.318640 10.764093 51.275678
F 49.149140 2.511133 51.640478
F 49.134840 10.153793 51.577878
F 42.618440 6.796933 51.412478
F 42.509340 14.465093 51.327678
F 42.225940 11.994193 59.647078
F 51.303340 6.421813 51.525478
F 51.396140 14.016893 51.608778
F 51.224940 3.758043 62.561878
F 49.014940 15.804993 62.370378
F 46.470240 11.639193 62.310578
F 39.976740 10.449593 63.404578
F 35.999740 0.697709 54.878278
F 44.562940 8.021343 55.071878
F 44.658940 15.461193 55.085678
F 51.226140 11.438793 62.577278
F 35.621840 0.265397 59.578578
F 44.683840 2.696923 58.718678
F 44.356740 10.659993 58.669378
F 35.872740 10.816693 58.401878
F 35.642240 3.134783 55.903978
F 44.584240 2.582173 56.077978
F 44.515140 10.593693 55.901378
F 48.817140 10.460693 63.368778
F 49.063740 2.467483 63.655878
F 35.765640 3.225523 51.389578
F 48.768340 7.901713 62.433578
F 44.803540 8.001923 52.416478
F 44.812040 15.593393 52.363978
F 37.776340 6.739263 55.823278
F 38.092840 14.481793 55.702078
F 42.080240 11.963793 62.325178
F 46.725040 6.421563 55.910878
F 46.876040 14.301993 56.157478
F 51.174640 14.074293 63.460778
F 37.904140 4.452033 52.245678
F 38.070540 12.233893 52.027678
F 46.891640 3.927623 52.335778
F 47.088040 11.687693 52.414978
F 38.057440 4.222623 54.948378
F 38.070140 12.121293 54.623878
F 46.919940 3.801533 55.127178
F 46.999240 11.707493 55.172178
F 37.765740 6.838193 58.617078
F 38.053440 14.438693 58.421678
F 42.185640 3.941333 62.231578
F 46.733040 6.487633 58.676178
F 46.933540 14.031393 58.904478
F 35.859940 15.968293 54.946578
F 39.867540 16.158693 62.318178
F 40.179540 7.935333 55.095478
F 40.198340 15.949093 54.877678
F 36.028040 15.943193 52.140178
F 49.249540 7.561333 55.247378
F 49.140840 15.298593 55.253978
F 40.023340 2.731563 58.738978
F 40.111740 10.447693 58.675778
F 48.998640 2.620763 58.868478
F 49.108240 10.337693 58.636078
F 40.011940 2.626973 55.912678
F 40.152340 10.661693 55.947678
F 49.025440 2.441873 56.149078
F 49.331340 10.281593 56.000978
F 35.875540 8.399573 54.822578
F 40.345940 8.134073 52.318178
F 40.423240 16.023193 52.136478
F 40.000040 7.965403 59.574278
F 49.237540 7.640223 52.573378
F 49.202240 15.452793 52.355978
F 42.434140 6.483933 55.916978
F 42.218940 14.616893 56.017978
F 42.025640 14.711093 63.181278
F 51.478540 6.294633 56.218978
F 51.286740 14.003093 56.164178
F 51.219840 11.527393 59.886278
F 42.413040 4.147333 52.506278
F 42.671840 11.631593 52.229578
F 51.446340 3.791523 52.455978
F 51.353040 11.399093 52.473478
F 42.418040 3.924083 55.170378
F 42.402940 12.117393 54.995178
F 51.342340 3.594193 55.098078
F 51.503540 11.442693 55.292478
F 42.113940 6.544483 58.643678
F 42.219840 14.529993 58.616078
F 42.278840 6.426613 63.291978
F 51.289540 6.342503 58.959678
F 51.253940 14.162293 59.144478
F 51.199540 3.703913 59.683678
F 39.890340 2.919563 63.070978
F 35.624640 2.899593 63.147178
F 35.696040 15.956893 62.092878
F 40.095440 7.959823 62.340578
F 44.448340 7.958593 62.255978
F 44.602740 15.754493 62.444578
F 44.792540 0.179965 59.897578
F 39.882940 16.106593 59.569078
F 44.597440 2.961773 63.151578
F 44.285940 10.543893 63.162578
F 35.725840 2.887993 58.553678
F 40.209840 0.619585 52.323278
F 35.873740 11.030493 51.041378
F 35.842840 10.961793 55.678678
F 44.456840 7.909133 59.340778
F 44.714240 15.376993 59.683078
F 37.595740 6.810473 63.043878
F 37.804540 14.476293 63.218078
F 48.967640 15.624993 59.668378
F 46.643040 6.644743 63.360478
F 46.715640 14.360993 63.319378
F 49.022640 7.813713 59.464978
F 37.881740 4.158223 59.519578
F 37.959040 11.866893 59.595378
F 46.863840 3.967833 59.682278
F 46.799140 11.511593 59.612878
F 37.623140 4.267973 62.260278
F 37.922440 11.915193 62.333178
F 46.995540 3.837523 62.557078
F 35.693540 8.489173 52.171178
F 35.839340 0.584811 52.244678
F 35.789840 15.856093 59.103578
F 35.434140 10.777593 63.125578
F 35.471240 8.362223 62.002078
F 40.069240 0.278011 62.327678
F 40.356340 0.178850 55.071578
F 40.221540 0.160962 59.710478
F 44.716340 0.110748 52.460378
F 44.505140 0.245108 62.522178
F 44.885340 0.136471 55.133278
F 49.066840 -0.200706 62.767878
F 37.907340 25.020593 3.700918
F 37.533940 32.574993 3.946438
F 46.574140 25.092093 4.095098
F 46.377540 32.835993 4.314658
F 37.597140 27.366593 7.660668
F 50.795040 25.298093 15.882378
F 37.647740 19.749793 7.573708
F 46.387740 27.482493 7.716008
F 35.270440 20.972193 8.438828
F 46.722440 19.729593 7.901668
F 37.601140 27.604093 4.835018
F 51.129040 25.092293 11.629278
F 37.806940 19.803893 4.785688
F 46.649540 27.614693 4.933008
F 44.164340 21.074393 15.717478
F 46.569340 19.828393 5.065568
F 37.925040 25.026393 1.127208
F 42.259540 32.900393 1.355778
F 37.633640 30.189493 0.418962
F 39.777940 23.530493 14.733978
F 39.865940 31.407493 4.934188
F 39.950840 23.626893 5.028738
F 48.815540 31.701993 4.999758
F 48.709440 21.201793 4.127088
F 44.413940 18.666093 0.310970
F 39.948640 21.208693 1.243398
F 35.125540 21.002893 15.553978
F 35.588340 21.089393 1.088058
F 40.021340 28.781693 3.791298
F 39.934840 21.132393 4.077258
F 48.780940 29.068893 4.285688
F 51.108440 19.924293 4.974668
F 39.815740 31.538393 7.656588
F 39.857140 23.568893 7.805058
F 48.645940 31.505293 7.823808
F 48.902840 23.809193 4.933238
F 42.177840 24.878693 4.002768
F 42.073140 32.828493 4.120698
F 40.052740 28.980293 1.039848
F 51.004140 22.922993 0.454485
F 42.039940 27.432893 7.477498
F 50.937640 32.918793 15.913678
F 42.020340 19.548493 7.765188
F 48.884840 23.721593 7.636768
F 50.941040 19.649993 15.260578
F 48.942740 21.172693 8.715048
F 42.158140 27.504393 4.821538
F 48.952540 18.469293 0.677314
F 42.098940 19.686793 5.045368
F 51.047640 25.052393 8.717938
F 35.470240 28.792193 1.190518
F 46.833840 22.383993 0.528742
F 42.388640 24.941793 1.246878
F 48.958840 33.344293 0.522165
F 35.198940 28.683793 3.926278
F 48.726340 21.139993 16.002678
F 44.194140 31.481993 5.077898
F 44.321040 23.659693 5.020078
F 44.427940 28.873593 1.230138
F 44.472240 21.221793 1.467568
F 44.358340 28.914093 4.024168
F 44.280140 21.112893 4.165588
F 44.272140 31.516593 7.728668
F 44.299240 23.590393 7.767698
F 37.390240 25.053293 11.113578
F 37.445240 32.597393 10.981078
F 46.499740 24.982593 11.199578
F 46.445040 32.929093 11.435578
F 37.373940 27.345293 14.615778
F 42.213640 30.393493 0.274469
F 37.832840 22.458693 0.253759
F 46.612140 27.694993 14.837278
F 50.791040 31.639293 1.702848
F 42.053440 27.625593 14.798378
F 37.368040 27.577793 11.959478
F 46.514840 19.847793 15.132578
F 37.668840 19.678693 12.061978
F 46.675740 27.479593 12.081078
F 37.489140 19.749393 14.788578
F 46.453540 19.801593 12.401078
F 37.491040 24.705993 8.429748
F 37.308740 32.533593 8.167058
F 46.608440 24.815393 8.427388
F 46.444040 32.797593 8.723148
F 39.676440 31.450093 12.086578
F 39.786940 23.835193 11.980278
F 48.715940 31.411593 12.395678
F 48.902940 23.756993 12.216978
F 39.841140 28.811693 8.547778
F 39.786940 20.874393 8.779738
F 48.584240 28.819693 8.716738
F 50.918940 32.871793 8.588818
F 39.748140 28.897993 11.193878
F 39.920040 21.063993 11.509978
F 48.869940 28.837793 11.481778
F 48.785240 21.250093 11.512578
F 39.645040 31.412193 14.969878
F 35.219340 31.327393 4.736718
F 39.769240 21.113093 15.915278
F 35.048940 23.584793 14.819278
F 41.836040 25.332893 11.203378
F 42.058040 32.723193 11.406078
F 51.128340 27.823393 12.480778
F 37.390540 24.653293 15.594378
F 39.987540 18.597293 0.518989
F 51.158440 27.985193 15.083578
F 41.929640 19.750793 15.063378
F 51.168140 25.156393 4.065878
F 44.522740 26.323393 0.184507
F 51.011140 27.751393 5.261768
F 42.195840 27.932793 12.027078
F 48.796840 23.694793 15.048578
F 41.986140 19.745993 12.424178
F 48.605440 31.584593 15.137578
F 46.856740 25.169793 1.236528
F 51.112640 32.813793 4.168148
F 42.066240 24.927593 8.534238
F 42.019740 32.889993 8.622668
F 35.533940 20.975493 3.746078
F 51.038640 27.597293 7.889528
F 44.306340 31.503593 12.438078
F 44.013340 23.683093 11.852278
F 44.169840 28.834593 8.644618
F 44.200740 20.860493 8.607328
F 44.564540 28.959393 11.369478
F 44.141840 20.857993 11.319478
F 44.197140 31.557493 15.020278
F 44.111440 23.535293 14.505678
F 35.610840 23.584793 4.619358
F 39.504540 28.759193 15.617678
F 42.256640 22.385993 0.451058
F 46.558240 32.729993 1.645838
F 41.769240 32.747593 16.050978
F 48.805340 29.082693 15.915478
F 37.700040 32.731793 1.222098
F 50.952540 32.977793 11.441478
F 46.346640 32.947293 16.044778
F 48.980340 21.095293 1.431468
F 50.949440 20.005293 7.734098
F 51.349740 25.538493 1.438208
F 51.114840 19.922293 12.631178
F 35.273940 23.558193 12.019078
F 40.120240 26.282993 0.420852
F 35.360740 28.662893 8.455538
F 49.091640 29.284093 1.419698
F 35.299540 23.487493 7.296268
F 46.374540 25.018993 15.553978
F 41.917740 25.079293 15.587178
F 35.008040 31.235993 7.447838
F 44.516040 33.963393 0.432928
F 35.025940 28.798893 11.139578
F 37.244540 32.525993 15.739678
F 39.862440 34.210393 0.300211
F 49.163740 26.672193 0.292585
F 44.289840 28.936393 15.619978
F 46.597840 30.259293 0.297882
F 35.528540 33.919193 0.166685
F 35.603240 26.242193 0.308737
F 50.962440 17.060893 16.129678
F 35.403340 21.018493 11.224578
F 34.919040 31.474193 14.708278
F 35.557740 18.514893 0.177565
F 35.220140 28.842293 15.504978
F 37.153840 24.797893 25.744878
F 36.929340 32.315893 25.766478
F 46.152040 25.100393 25.860478
F 46.080340 32.534693 26.042778
F 36.963240 27.173893 29.321078
F 41.862440 27.617593 19.314778
F 37.045540 19.493893 29.309778
F 46.182540 27.359293 29.491678
F 44.053940 23.577093 22.104778
F 46.187140 19.832593 29.331378
F 36.918240 27.366393 26.643478
F 41.832140 19.659893 22.182878
F 37.232940 19.778793 26.605578
F 46.118140 27.700693 26.743878
F 43.981440 31.260093 22.285978
F 46.378140 19.969493 26.689878
F 37.198340 24.817593 23.023278
F 37.115340 32.472393 23.102878
F 46.358540 24.839193 23.093378
F 46.007740 32.726393 23.301578
F 39.288540 31.286293 26.549978
F 39.378840 23.498993 26.655678
F 48.450040 31.495193 26.972678
F 48.306340 23.931693 27.006178
F 39.457240 28.552293 23.036378
F 39.458240 20.930793 22.821678
F 48.343440 28.785993 23.014678
F 48.751140 21.004193 23.163878
F 39.327840 28.594293 25.866478
F 39.493540 21.018393 25.574478
F 48.580140 29.034693 25.730778
F 48.511840 21.520993 25.784678
F 39.357940 30.952593 29.323978
F 39.327240 23.479393 29.395578
F 50.482540 32.665493 30.816378
F 48.447140 23.834393 29.680078
F 41.621340 24.746493 25.773078
F 41.602840 32.451893 25.777278
F 50.678940 27.709993 26.763678
F 48.193540 31.330193 29.773878
F 41.766840 27.388993 29.510278
F 44.153540 21.270193 18.471778
F 41.550940 19.671193 29.129978
F 50.726140 27.749693 29.574578
F 44.154340 28.955893 18.433778
F 50.704340 20.073993 29.441078
F 41.559940 27.318293 26.791778
F 44.154240 23.806693 19.313278
F 41.725740 19.553393 26.438078
F 50.797140 32.662193 23.241478
F 44.026440 31.402693 19.541378
F 50.654040 20.023093 26.732178
F 41.731740 24.816993 23.089878
F 41.542440 32.516993 23.033078
F 50.671240 25.069593 26.114878
F 50.683940 32.829793 25.953878
F 43.848440 31.341693 26.873478
F 43.991540 23.610093 26.706778
F 44.017140 28.612593 23.174878
F 44.148540 21.134993 23.127078
F 43.718740 28.684793 25.911478
F 44.097040 21.049493 25.852478
F 43.793840 31.032993 29.821178
F 43.887240 23.607193 29.431578
F 37.003240 24.491593 30.226678
F 37.049140 32.381693 30.156678
F 46.007140 24.901693 30.471278
F 45.892840 32.472193 30.614178
F 39.227540 28.376793 30.198578
F 39.294440 20.840493 30.098478
F 48.319540 28.752393 30.527978
F 48.470140 21.215093 30.512878
F 41.445140 24.875993 30.373578
F 41.431340 32.414393 30.293678
F 50.643840 25.324193 30.744378
F 50.831740 27.557893 22.419878
F 43.987340 28.488393 30.597078
F 43.927840 21.081293 30.096378
F 37.170340 25.005193 18.446778
F 37.271340 32.679493 18.400878
F 46.193440 25.139493 18.318778
F 46.291640 32.662793 18.867878
F 37.109740 27.400893 22.049278
F 50.848740 25.011693 23.244978
F 37.293840 19.495093 21.893778
F 46.204740 27.498393 22.090978
F 51.053840 27.697693 19.623278
F 46.545840 19.740993 22.390078
F 37.197640 27.524593 19.389978
F 50.949640 19.788293 22.405878
F 37.286940 19.791193 19.288478
F 46.409040 27.607593 19.429978
F 50.983140 25.073693 18.695378
F 46.420640 19.843293 19.691078
F 39.555340 31.251893 19.329178
F 39.667940 23.776393 19.226978
F 48.797440 31.452693 19.605178
F 48.540240 24.045193 19.394178
F 39.496040 28.777493 18.345178
F 39.587340 21.099393 18.541778
F 48.779440 28.850693 18.664978
F 48.546440 21.265493 18.844978
F 39.435940 31.159893 22.125678
F 39.514540 23.485693 22.016078
F 48.436140 31.471193 22.354878
F 48.668440 23.720193 22.204478
F 42.022440 25.079493 18.358178
F 41.799840 32.728793 18.721478
F 50.897740 19.974893 19.757078
F 50.809140 33.027193 18.618778
F 41.722740 27.401193 22.105778
F 41.866140 19.955293 19.540078
F 35.032940 28.831993 18.219178
F 34.965740 20.836393 18.336078
F 50.808540 17.505593 30.363378
F 50.821840 17.173193 23.335878
F 36.113940 23.824193 47.338878
F 48.507840 21.132193 33.186078
F 51.253340 21.610393 48.787078
F 50.666740 32.914593 33.587178
F 50.807640 17.506793 37.873078
F 51.431640 25.957993 40.424878
F 38.081940 30.288293 48.234478
F 46.887440 21.917693 48.657778
F 43.620240 20.653793 37.467878
F 43.639440 20.792393 32.716678
F 51.557940 34.472193 45.652378
F 36.126040 31.909593 44.550178
F 38.208840 22.474993 48.389078
F 40.324740 34.009593 48.371878
F 49.399540 31.117493 45.095578
F 50.685540 25.237493 37.847578
F 49.257340 30.871993 47.866978
F 50.802940 27.751893 36.977478
F 38.356440 28.028593 44.697778
F 38.579840 20.115693 44.736878
F 45.950440 24.749893 33.117578
F 40.976340 18.881993 43.795978
F 38.190840 27.719593 47.361978
F 38.483340 19.875793 47.473078
F 35.873440 34.231393 48.370778
F 51.569740 26.816893 44.873378
F 49.174640 17.962593 48.700378
F 40.559940 31.533193 47.371578
F 49.434140 23.249693 45.123678
F 36.222540 24.101193 44.628778
F 47.368540 19.718293 44.710878
F 43.282540 30.847893 41.086278
F 46.882540 29.741293 48.597178
F 44.992440 33.918893 43.869978
F 49.762840 31.914393 40.496578
F 50.568240 32.559493 38.008978
F 40.620140 23.892893 44.897778
F 38.407940 30.468793 43.688278
F 43.494840 28.555793 33.254678
F 35.868740 31.690693 47.357378
F 44.815340 31.281193 47.530378
F 45.240040 26.991893 41.569378
F 39.170340 31.049693 33.846878
F 36.761440 24.543693 32.873378
F 36.684640 32.110793 37.376578
F 47.107340 30.077893 44.080778
F 47.228640 27.074493 47.938878
F 48.319740 31.449593 34.258178
F 44.880940 26.059893 48.584978
F 42.716040 19.875193 47.536578
F 45.107440 23.861493 45.179278
F 50.892740 19.922593 34.088278
F 48.260440 21.017193 40.463978
F 46.051340 19.840393 33.848278
F 42.711940 30.424093 43.812078
F 48.194740 28.708293 33.281678
F 36.647240 27.013393 36.309878
F 35.862840 26.303993 48.401278
F 36.915140 19.231493 36.398978
F 45.798340 27.280493 36.783578
F 42.956840 20.164293 44.923978
F 45.987740 19.618593 36.584278
F 36.773540 27.114193 33.626378
F 40.338540 26.446993 48.502678
F 36.887940 19.324993 33.577578
F 45.753340 27.435393 34.076278
F 45.954340 32.544593 33.290978
F 51.144340 21.475193 44.012178
F 48.331440 21.135593 37.621378
F 40.942940 31.721393 40.228578
F 44.951140 31.408893 44.908278
F 48.399940 23.739493 34.068778
F 41.204340 24.267693 37.540178
F 42.870540 22.840493 43.977878
F 44.949940 18.730293 43.874778
F 41.126740 26.957893 41.192578
F 38.910240 30.862293 36.571878
F 38.962940 23.121093 36.483878
F 40.601840 34.151793 43.716878
F 45.127740 26.479993 44.138678
F 41.416440 19.609993 33.629278
F 47.126940 19.467193 47.442378
F 42.785940 27.692293 45.021678
F 43.464140 28.350193 37.494578
F 41.071340 26.946293 36.663078
F 51.366740 29.477393 48.778478
F 41.386740 19.448493 36.301378
F 49.201540 25.742193 44.117378
F 51.693340 18.946393 45.127378
F 47.085940 22.441293 44.116678
F 41.222440 27.153593 33.979778
F 40.994540 24.305993 40.172978
F 41.165540 32.012793 37.492878
F 50.655840 27.820993 34.255578
F 44.722240 23.432293 47.857878
F 51.571440 26.843493 47.632178
F 43.357440 20.533293 40.110878
F 43.595340 23.314793 33.671678
F 48.890640 25.735693 41.403478
F 44.718540 33.861093 48.499378
F 43.464240 30.922193 36.679078
F 43.535840 23.336393 36.478778
F 36.677940 24.463793 40.219778
F 36.377840 32.038893 40.102878
F 36.303440 34.631793 40.910178
F 45.610040 32.039893 40.418678
F 36.138040 26.716193 43.854078
F 42.455340 22.364293 48.648878
F 36.206340 18.983793 43.820178
F 45.115140 24.547293 40.343378
F 47.255240 27.532393 45.223178
F 43.664140 31.155293 34.034678
F 36.624540 27.011593 41.222978
F 45.327340 34.515993 41.341378
F 36.406640 18.920093 41.000578
F 48.380540 23.730593 36.887478
F 47.632040 30.669393 41.422278
F 51.919340 30.795093 41.774178
F 36.622740 24.464693 37.373478
F 49.304840 17.720593 44.204478
F 42.780540 27.520693 47.771878
F 45.683340 32.434893 37.698078
F 38.579340 30.680993 40.986178
F 38.739240 22.966793 41.049578
F 48.212340 28.592393 37.816478
F 36.031640 18.769593 48.313478
F 38.704240 28.248393 37.466378
F 39.060240 20.421993 37.510378
F 48.166140 31.235893 37.044178
F 47.564740 28.121493 40.546878
F 38.813440 28.189893 40.176378
F 38.902740 20.256293 40.281278
F 49.400140 25.630293 48.691078
F 45.896540 24.723893 37.523478
F 40.599140 31.700193 44.588878
F 38.394740 22.744893 43.801478
F 47.389240 23.411193 41.420778
F 39.002240 23.118693 33.751378
F 40.636040 26.536993 43.943478
F 43.070640 23.055393 41.330278
F 43.293540 28.260393 40.317178
F 49.195340 23.078993 47.799878
F 45.793840 19.648493 41.050278
F 50.654840 20.578593 41.487078
F 50.879840 20.176193 36.781378
F 41.271540 19.089093 41.040278
F 51.408640 29.537693 44.094278
F 40.472140 23.883093 47.745578
F 51.597640 18.900193 47.947978
F 49.387140 33.783793 44.282678
F 50.671540 25.041493 33.410178
F 40.495840 18.681993 48.623278
F 50.914240 18.067393 40.499078
F 42.629340 30.067693 48.646678
F 44.872940 18.236393 48.398378
F 41.265840 24.578393 33.272978
F 41.496140 32.406393 33.127578
F 39.172540 20.610793 32.765778
F 39.041940 28.475093 32.863278
F 36.191240 34.508993 43.635478
F 36.863740 32.366393 32.951178
F 48.977040 33.301193 48.914578
F 51.267340 34.472093 48.318078
F 40.804040 34.274893 41.046578
F 49.595640 34.267893 41.665478
F 41.385740 34.706093 36.842078
F 50.894340 17.423293 33.104278
F 44.812040 18.163793 51.174178
F 49.046940 17.991793 51.229678
F 48.990640 33.759293 63.456578
F 44.587640 25.952493 51.283878
F 35.745240 26.311993 55.563978
F 36.099740 31.561693 52.105078
F 38.206540 30.323193 50.973578
F 38.059840 22.589193 51.136778
F 46.754340 29.568193 51.203978
F 46.764440 22.066793 51.399578
F 40.302540 26.040593 51.162978
F 36.042740 26.409793 51.106878
F 44.564340 33.799193 63.087578
F 49.211540 25.575093 51.437278
F 51.308640 19.565693 62.601178
F 51.219140 22.296493 63.270878
F 42.472440 30.017893 51.352878
F 42.531440 22.098993 51.394078
F 44.679140 33.643593 51.221678
F 51.239740 21.541493 51.538678
F 40.019340 18.631893 58.572378
F 35.953540 18.486493 51.069978
F 44.820340 23.338293 55.036678
F 44.699440 31.179393 54.901678
F 48.930940 33.502593 58.935378
F 49.037640 33.383693 51.561378
F 40.333240 18.598693 51.323478
F 44.485440 25.958093 58.747778
F 44.528940 33.765793 58.691878
F 35.605840 31.280193 62.059578
F 35.715940 18.836993 55.912978
F 35.666940 18.729393 63.003678
F 49.047540 18.246793 63.351978
F 44.654840 25.857193 55.947778
F 36.021440 31.466293 54.668778
F 44.640240 33.698593 56.005378
F 35.653140 33.905593 62.965478
F 44.815840 18.035793 55.955178
F 44.654740 23.439193 52.246378
F 44.827040 31.078593 52.239378
F 38.078940 30.059493 55.868978
F 38.160140 22.469993 55.729578
F 46.767340 29.567793 55.968878
F 46.972040 21.911493 55.921278
F 38.355940 27.764393 51.969378
F 38.138040 19.920193 52.165878
F 46.945940 27.142493 52.232478
F 46.985440 19.465593 52.262278
F 38.056040 27.551193 54.728178
F 38.023740 19.816893 54.920178
F 46.999340 27.025693 54.972078
F 47.077640 19.210293 54.997778
F 38.092440 30.168993 58.686978
F 37.738240 22.285493 58.502778
F 46.668440 29.690593 58.628278
F 46.917740 21.864793 58.622278
F 40.512540 23.671593 54.920478
F 40.316440 31.285093 54.890078
F 49.201140 23.154293 55.152578
F 48.902240 31.060793 55.171378
F 40.031740 26.083893 58.586078
F 44.644040 18.472193 63.094478
F 35.659040 33.975393 58.388578
F 48.910140 25.806793 58.635078
F 35.641540 23.635893 61.948978
F 49.211440 18.029593 58.787778
F 40.103540 26.304593 55.850278
F 40.162640 34.081293 51.115278
F 40.219340 18.439893 55.750278
F 49.134940 25.791593 55.863978
F 42.322040 19.745993 62.113978
F 35.860740 23.630093 54.595878
F 40.395840 23.596293 52.182078
F 40.301340 31.570193 52.068878
F 49.027740 23.022593 52.523678
F 49.022240 30.868293 52.411978
F 42.446340 29.997093 55.751778
F 42.580840 22.070093 55.812478
F 51.088640 29.257193 55.952378
F 51.268640 21.875393 56.149578
F 42.447540 27.360193 52.307478
F 42.778540 19.584893 52.151178
F 51.637740 26.804393 52.366278
F 35.704540 26.192093 58.418378
F 42.543640 27.418293 55.055278
F 42.686540 19.408993 54.942578
F 51.479740 26.782293 54.960678
F 51.298040 19.059593 55.166578
F 42.298140 29.923093 58.488678
F 42.357140 22.153793 58.502178
F 51.169040 29.612893 58.627078
F 51.278840 22.007893 58.857478
F 51.324940 18.879293 52.388378
F 51.129140 29.519293 51.483578
F 44.531140 23.490893 62.217978
F 44.447640 31.372393 62.241578
F 40.085740 34.031993 58.546078
F 42.293640 27.447493 62.234278
F 35.809340 33.986793 55.555278
F 44.625040 26.245693 63.075278
F 51.300040 19.442693 59.838378
F 49.094840 17.823993 56.159578
F 51.661640 30.169093 62.438078
F 42.258740 27.417893 59.513978
F 44.579040 23.258093 59.448078
F 44.567240 31.116893 59.326478
F 37.766940 30.131493 63.223878
F 37.842340 22.481693 63.104578
F 46.624540 30.237093 63.103078
F 46.820340 22.196293 63.341278
F 37.849240 27.408593 59.620978
F 37.843340 19.803893 59.410478
F 46.900740 27.229093 59.643678
F 46.870640 19.448593 59.601078
F 37.916340 27.407693 62.391578
F 37.862840 19.942593 62.065978
F 46.878240 27.477393 62.337578
F 47.024740 19.743993 62.351778
F 40.135840 23.481493 62.163178
F 39.954840 31.403093 62.279778
F 48.989740 23.815993 62.327378
F 48.999640 31.212493 62.419878
F 40.118740 26.092893 63.280178
F 51.274140 27.076293 59.422578
F 40.059240 18.641493 63.222578
F 49.289840 26.293393 63.251478
F 42.507440 19.557793 59.499378
F 40.032240 33.947493 63.024278
F 39.954240 23.502193 59.473978
F 40.210640 31.584493 59.587978
F 49.109140 23.257493 59.605478
F 48.846940 30.829993 59.718078
F 42.259240 30.057193 63.150278
F 42.271140 22.259793 63.283978
F 35.951940 23.861293 51.989078
F 35.736940 18.467893 58.604878
F 51.725540 27.452293 62.064478
F 44.552340 18.053093 58.704078
F 35.582640 31.412393 59.312378
F 48.941440 33.545093 56.191578
F 35.649340 23.705093 59.175878
F 40.112840 33.869993 55.820678
F 35.586740 26.249493 63.152878
F 35.878240 34.090893 51.157478
F 51.104140 34.554393 52.652778
F 46.839540 34.802693 52.416478
F 51.358840 34.769893 55.509178
F 46.757640 34.950093 59.560078
F 46.817740 34.867393 55.097978
F 37.863940 48.052293 4.001468
F 37.595840 40.360793 4.012238
F 46.862940 48.392193 4.553178
F 35.310940 36.231093 11.206278
F 37.415740 50.580093 7.622318
F 37.692440 42.832993 7.682528
F 46.468440 50.945493 8.217908
F 46.547440 42.992893 7.910638
F 37.803840 50.597993 4.892538
F 37.832740 42.921193 5.004928
F 46.602140 50.846493 5.520878
F 46.900540 42.945593 5.061058
F 37.974540 48.077793 1.211638
F 34.856440 39.180093 14.736478
F 40.128240 49.435993 0.480962
F 44.061040 52.082493 16.070078
F 39.897340 39.143293 4.806238
F 39.896140 46.626993 5.132108
F 51.189840 40.797993 4.052498
F 37.797540 45.365393 0.426169
F 46.847940 40.367893 4.001578
F 39.938340 36.689193 1.238328
F 40.035740 44.078393 1.279738
F 48.741540 44.324593 16.136978
F 49.220340 39.182193 4.909298
F 35.551340 44.239393 1.340668
F 46.763640 35.467493 7.845098
F 39.847040 36.510193 3.923098
F 40.164140 43.992793 4.088428
F 44.520040 36.505493 1.103408
F 39.542140 36.331393 15.739978
F 37.756940 35.125493 4.886948
F 39.854240 38.966793 7.608818
F 39.698040 46.636693 7.768338
F 49.116440 39.236293 7.583548
F 49.108740 47.299393 5.271488
F 42.057240 48.164393 4.145488
F 42.086640 40.416593 3.947888
F 51.122740 35.684593 15.205078
F 41.940740 47.939693 16.174278
F 41.915540 50.496493 8.082888
F 42.239540 43.046593 7.886228
F 51.048740 48.390493 11.858678
F 48.872140 36.742293 8.863348
F 42.145140 50.656093 5.314558
F 42.458140 42.897793 5.071908
F 42.336340 35.217993 12.343378
F 44.499340 41.584193 0.435796
F 42.145440 47.908493 1.351628
F 42.156540 40.364793 1.276928
F 44.159440 36.816293 16.011678
F 51.176240 35.547093 4.968198
F 44.514440 39.164993 4.947208
F 44.539540 46.994893 4.934618
F 50.992340 40.571593 16.055078
F 37.712340 35.073993 12.023778
F 44.793040 44.067793 1.404388
F 35.346740 39.128193 4.839408
F 44.334840 36.501093 3.962518
F 44.645340 44.263493 4.188558
F 44.293840 39.111193 7.718378
F 44.381340 46.957093 7.801848
F 37.466740 47.800093 11.292678
F 37.470940 40.367093 11.338378
F 46.382940 48.412493 11.576578
F 46.476240 40.534393 11.522478
F 37.433840 50.636693 14.853678
F 37.250640 43.081593 14.916178
F 51.154440 35.521993 12.437978
F 46.510640 43.120193 15.099378
F 37.412940 50.413693 12.184178
F 37.366340 42.867793 12.287178
F 46.302540 51.052893 12.635278
F 46.472040 43.145493 12.343678
F 37.517140 48.088493 8.632538
F 37.633440 40.157493 8.641658
F 46.618640 48.277293 8.808508
F 46.705840 40.337893 8.713318
F 39.816640 39.017193 12.210578
F 39.762640 46.768693 12.381978
F 48.681840 39.327593 12.497178
F 48.573740 47.201193 12.532878
F 35.001340 44.087893 15.853178
F 39.776040 36.317793 8.563638
F 39.886740 44.224193 8.801088
F 35.324040 43.885893 8.611128
F 35.315840 38.985293 7.587648
F 48.828940 47.123893 7.955108
F 48.867940 36.019493 1.308178
F 40.096640 36.342793 11.328478
F 39.572140 44.166393 11.458978
F 48.667540 39.358393 15.224878
F 48.921040 36.718793 11.700078
F 48.757640 44.576093 11.432978
F 39.527940 38.936493 14.807678
F 39.798840 46.740593 15.077178
F 51.047040 50.943393 15.402878
F 51.157140 50.917493 8.028438
F 41.916540 48.033793 11.496378
F 41.966740 40.345593 11.377978
F 35.566140 44.067193 3.996998
F 35.595740 41.643693 0.182484
F 42.028640 50.489993 15.135578
F 41.955340 43.089193 14.972178
F 42.157540 35.498893 7.665978
F 35.494040 36.470893 3.868478
F 41.933540 50.700093 12.179278
F 41.760340 42.838793 12.342778
F 50.952940 48.358293 9.069628
F 50.886840 43.065693 15.199378
F 42.024540 47.804693 8.770768
F 42.097040 40.365993 8.597138
F 46.591640 40.700693 16.048178
F 50.983840 51.455193 0.831909
F 44.235840 39.273893 12.367378
F 44.183540 46.841793 12.411078
F 44.198540 39.455393 15.100778
F 44.422040 36.617093 8.810238
F 44.435840 44.483793 8.872658
F 50.874440 40.624693 11.542178
F 44.468940 36.642793 11.587978
F 44.152740 44.162093 11.521978
F 41.818440 40.553593 15.576978
F 44.223640 46.902793 15.162378
F 42.302040 45.343493 0.499448
F 46.971640 49.130193 1.922648
F 46.436940 48.216293 15.938478
F 37.637840 40.353893 1.370438
F 42.055840 35.469893 4.926618
F 39.513140 44.206093 15.903678
F 49.164240 45.061193 1.642088
F 51.058840 41.189393 1.219068
F 46.852340 37.711893 0.308511
F 42.251840 37.705893 0.344413
F 48.732140 46.955093 15.325578
F 42.080840 35.318093 14.972578
F 48.575840 51.858893 16.136778
F 35.690840 46.821293 4.912488
F 46.722040 40.254993 1.299108
F 51.336540 48.625993 4.377828
F 50.992640 43.191393 12.487178
F 48.735640 36.681093 16.072378
F 50.917840 40.801293 8.816608
F 37.327340 35.032893 14.709078
F 39.837140 52.086393 1.405598
F 51.358240 43.275493 5.155578
F 46.724540 35.375693 12.429078
F 44.475740 49.288093 0.892044
F 46.628840 35.385393 15.086878
F 47.328040 43.812993 0.293146
F 46.554440 35.413593 4.986868
F 48.862540 44.454693 8.578758
F 44.113540 51.991193 1.728408
F 51.230640 48.786393 1.570828
F 35.459340 36.455193 1.097488
F 49.007840 44.647693 4.378428
F 48.904340 36.649893 4.039288
F 35.672040 49.375093 0.404539
F 46.331640 50.818093 15.312278
F 50.826840 50.837893 12.666678
F 37.415840 35.161193 7.596358
F 51.148040 43.178293 7.909818
F 51.383140 51.080293 5.385478
F 35.106840 46.736293 12.261978
F 51.153040 35.450293 7.661628
F 35.316840 38.862693 12.131778
F 44.276640 44.176493 15.924078
F 37.540140 47.996293 15.788978
F 37.084840 40.424393 15.747578
F 35.002740 36.440993 15.436578
F 48.973040 47.604593 0.748415
F 51.360640 43.772693 0.570012
F 37.650840 37.656093 0.314402
F 48.418740 51.535093 1.935728
F 35.221340 51.751293 8.607118
F 35.371940 51.998193 1.217848
F 35.266840 51.650093 3.976478
F 39.933540 41.313193 0.341176
F 50.927340 48.308293 16.196078
F 35.318440 46.441093 7.874378
F 35.041840 36.484593 8.487288
F 40.060340 52.082793 4.051108
F 35.193040 44.113293 11.348678
F 44.344040 51.995693 4.448328
F 35.141840 51.820693 15.767778
F 44.020640 52.249893 11.662678
F 48.749140 52.210293 11.749978
F 44.028540 52.003493 8.861028
F 48.744240 52.179593 9.020548
F 39.673840 51.778993 8.767518
F 39.520240 51.837893 11.375478
F 51.159140 36.470393 -0.090780
F 36.936540 47.849993 25.943078
F 37.276840 40.217293 25.738178
F 46.202440 47.829193 26.185078
F 46.351540 40.531093 26.070378
F 37.138740 50.459693 29.558978
F 36.923840 42.737993 29.463678
F 46.144340 50.732093 29.684178
F 46.278240 42.993893 29.804478
F 37.077840 50.461193 26.785178
F 36.970640 42.738993 26.817278
F 46.348740 50.525293 27.125878
F 46.135740 42.971393 27.084278
F 37.102240 48.047893 23.302778
F 36.985940 40.164893 22.970878
F 46.299240 47.871993 23.471478
F 46.186040 40.569693 23.335078
F 39.496140 39.017093 26.684978
F 39.191640 46.681293 26.793278
F 48.471040 39.111193 27.026478
F 48.298640 46.934593 29.718478
F 50.687740 40.297393 30.504178
F 39.454740 36.290893 22.947278
F 39.302640 44.031593 23.185578
F 46.265940 35.228593 29.592878
F 48.244640 36.384293 23.219378
F 48.603340 44.212993 23.284478
F 48.279640 51.997593 23.484978
F 39.419040 36.380393 25.852978
F 39.078440 44.036093 25.900978
F 41.717240 34.970293 29.507178
F 48.458540 51.881193 30.545478
F 48.442540 44.103993 26.058278
F 39.412540 38.892293 29.483878
F 39.137340 46.499693 29.554478
F 48.560740 36.376193 30.618978
F 48.554940 44.256993 30.649478
F 41.469840 47.871993 25.821278
F 41.738840 40.292393 25.767878
F 50.748240 50.946793 19.747778
F 48.452940 38.896493 29.718078
F 41.759240 50.330693 29.625178
F 41.531940 42.884593 29.615978
F 50.552140 48.338393 30.487678
F 50.876940 35.574393 19.692678
F 41.658240 50.393693 26.956078
F 41.453040 42.747193 26.810678
F 37.273940 35.078193 21.957778
F 50.779940 40.342193 26.057978
F 41.601540 48.015493 23.163778
F 41.500340 40.126593 23.010078
F 50.726540 42.878993 27.057578
F 50.715640 40.454193 23.407578
F 43.993440 39.144693 26.706178
F 43.778640 46.438593 26.908478
F 46.084440 35.180093 22.327378
F 43.897740 36.535493 23.099978
F 44.064640 44.067993 23.139978
F 50.758340 35.292193 22.509778
F 43.669440 36.595993 25.993878
F 43.894440 43.939893 25.870278
F 44.050140 39.043093 29.583678
F 43.818640 46.594093 29.614478
F 37.089540 47.894593 30.541578
F 37.061340 40.260093 30.509678
F 45.958940 47.974893 30.561778
F 46.225740 40.197393 30.701978
F 50.799540 35.259693 29.747478
F 39.485140 36.309693 30.250378
F 39.269940 44.077893 30.442678
F 48.363640 36.497393 26.016178
F 50.635440 35.357493 26.985478
F 50.703440 42.854093 29.736878
F 41.539040 47.645293 30.375978
F 41.648740 40.264193 30.323978
F 48.600040 46.779493 26.894778
F 46.028340 35.253993 26.773178
F 39.524440 51.626493 30.442578
F 43.920840 36.269893 30.352278
F 43.824640 44.092393 30.640378
F 37.157040 47.966893 18.550178
F 37.080240 40.223593 18.380478
F 46.357940 48.212693 18.748378
F 46.379840 40.449893 18.754178
F 37.284240 50.658793 22.351778
F 37.066940 42.781293 22.058078
F 46.234240 50.442993 22.507278
F 46.339340 42.845293 22.359378
F 37.283040 50.556393 19.511878
F 37.303440 42.795693 19.343478
F 46.249040 50.729693 19.797578
F 46.234640 42.975993 19.779178
F 39.325740 39.130593 19.380378
F 39.324840 46.804193 19.576478
F 48.652340 39.291093 19.720778
F 48.626140 47.029893 19.692178
F 50.814740 48.020693 26.141778
F 39.512040 36.533793 18.500878
F 39.415340 44.376993 18.510178
F 46.299240 35.386893 19.590478
F 48.543240 36.765493 18.824778
F 48.624840 44.252293 18.876178
F 39.288240 38.858693 22.106278
F 39.243940 46.587593 22.319978
F 48.370440 39.060593 22.624678
F 48.571040 46.750093 22.578078
F 41.705540 47.996493 18.827278
F 41.635640 40.445393 18.544878
F 50.892540 48.157993 18.995778
F 44.005040 51.750293 26.303078
F 41.810640 50.629893 22.440778
F 41.614940 42.910193 22.296278
F 50.816040 48.259993 23.471278
F 50.795240 43.078893 22.581978
F 41.662740 50.517393 19.812778
F 41.662440 43.088193 19.485878
F 39.627240 51.903693 18.561178
F 51.001640 40.569893 18.729678
F 44.098240 39.282993 19.523778
F 44.103540 46.893193 19.684678
F 50.990140 43.056893 19.702678
F 44.090540 36.624593 18.726978
F 44.043040 44.411393 18.637078
F 43.970640 39.330793 22.231278
F 44.036740 46.991393 22.368878
F 50.719640 50.870593 29.679078
F 50.506940 50.824493 22.583578
F 41.807740 35.491793 19.415678
F 50.748640 50.561193 27.015678
F 41.807640 35.132593 22.131278
F 39.506540 51.927993 23.280178
F 41.535840 35.059693 26.785678
F 37.107640 34.974793 29.267178
F 43.991540 51.666193 23.521978
F 37.107540 35.212793 19.296878
F 37.057840 34.994993 26.415678
F 39.550040 51.772393 25.989878
F 43.774540 51.931093 30.666678
F 43.905440 51.909193 18.960978
F 35.002740 51.659393 18.445978
F 34.923040 43.981693 18.637478
F 34.921440 46.762493 22.193178
F 35.033940 46.617793 19.528678
F 48.468440 51.879193 26.195078
F 34.907040 39.148693 26.591278
F 34.866840 36.279293 22.975678
F 38.870240 43.997593 33.197278
F 43.366940 51.607593 40.804378
F 42.823040 45.993893 44.023578
F 45.193940 42.100693 41.228878
F 51.456840 51.983493 44.460678
F 39.256740 38.738693 34.019878
F 44.893940 41.821293 44.022778
F 38.139540 35.351693 47.441778
F 36.305240 47.154693 44.806478
F 36.384240 39.539893 44.812578
F 42.629340 37.683893 48.659378
F 50.548440 35.388493 34.224478
F 48.349040 36.526593 33.329078
F 38.282240 37.968193 48.499878
F 49.102440 38.595193 47.958878
F 45.836740 50.680893 37.043878
F 48.048240 36.187493 37.881678
F 47.196940 42.654293 45.071178
F 38.444540 43.301193 45.157078
F 46.934340 37.631793 44.227178
F 43.452840 43.959693 37.566778
F 50.617840 40.550693 33.394078
F 38.401040 50.762793 47.674978
F 48.243940 38.951293 37.214578
F 45.964740 48.020393 33.367378
F 42.854140 50.791593 47.864478
F 40.538640 41.873593 48.585778
F 42.994040 35.827793 40.560778
F 51.307440 41.215993 40.256878
F 40.577040 39.148093 47.471078
F 48.253040 43.937893 33.369178
F 38.301340 43.113193 47.875678
F 49.262440 38.373693 45.355578
F 44.747740 39.095293 47.725778
F 51.519340 41.976593 47.728178
F 41.397940 50.419193 33.999178
F 40.594440 47.294893 44.911178
F 40.561740 39.210293 44.722578
F 36.902040 40.222293 33.141678
F 40.541340 49.342793 48.623178
F 48.924040 40.888693 41.610878
F 47.349840 45.919693 41.378078
F 38.901940 35.817493 37.551578
F 42.779340 42.997493 47.704478
F 44.758340 41.530493 48.726978
F 39.030540 51.543993 37.543278
F 47.032740 45.225793 44.101078
F 36.106240 47.273493 47.652578
F 47.550440 38.431893 41.759478
F 46.738840 37.720893 48.819178
F 51.278440 36.824493 44.346278
F 49.030440 46.096493 47.924878
F 49.288240 49.372993 41.725878
F 42.761540 35.288993 44.772278
F 45.959740 35.190993 34.085578
F 47.746640 51.387993 40.743478
F 36.637440 42.742293 34.042878
F 38.601640 35.819093 40.313578
F 50.474340 50.834093 37.170678
F 51.747340 50.528493 42.149478
F 36.766540 50.367593 36.797478
F 36.638140 42.590993 36.817578
F 51.912640 45.819493 41.690678
F 45.340940 39.606193 40.484178
F 48.235740 52.005793 33.357578
F 35.980940 49.849193 48.325178
F 46.114240 50.482693 34.347078
F 45.908240 42.885293 34.351078
F 47.469940 50.477493 45.481778
F 39.131040 46.703093 33.998078
F 47.658240 35.782293 40.678878
F 48.472240 46.686193 33.921778
F 50.252540 48.069793 37.710978
F 51.530240 49.465793 45.460378
F 44.836540 46.839693 47.726478
F 51.204740 37.107393 49.101478
F 43.051040 50.988193 45.212778
F 45.533840 49.922793 41.682478
F 39.226340 38.538793 36.797378
F 38.981840 46.463493 36.609678
F 43.049440 43.663693 40.455078
F 48.040440 46.633193 36.742178
F 42.843340 37.972793 44.086578
F 50.677140 42.929493 34.288178
F 39.224040 36.216893 33.019178
F 42.615240 45.718393 48.721178
F 41.303140 50.376193 36.733778
F 41.273640 42.691493 36.680878
F 42.981440 38.404993 41.405778
F 40.378140 46.867593 47.534878
F 38.174840 45.852093 48.671578
F 36.844040 50.511293 34.132478
F 49.242040 40.994193 44.206578
F 45.765740 39.978093 37.769578
F 43.806540 38.997093 33.969278
F 50.516240 50.686793 34.423478
F 50.400740 43.034793 36.963778
F 51.672740 41.999493 44.945278
F 36.786640 35.035693 33.772378
F 43.518240 38.823893 36.660178
F 43.637540 46.575893 36.772378
F 36.592440 47.522993 40.244078
F 36.358840 39.860093 40.323678
F 47.157240 50.570893 48.196478
F 45.740840 42.575893 37.025978
F 36.302140 49.745393 43.778978
F 36.334440 42.060693 43.963178
F 41.352840 42.846093 34.037478
F 40.851740 47.595193 40.409978
F 36.493240 50.151493 41.143478
F 36.341840 42.460893 41.210078
F 42.846340 43.302593 45.038078
F 45.223640 46.926793 45.113178
F 36.759240 47.782693 37.589578
F 36.827540 39.905493 37.573978
F 38.393740 35.568293 44.672978
F 50.726540 48.163493 33.359078
F 38.684540 38.495693 41.041578
F 38.702540 46.078293 41.239978
F 48.353540 39.180193 34.426978
F 50.640040 35.258193 37.121478
F 49.123640 48.721193 48.937578
F 41.431640 47.860693 33.085478
F 38.931640 43.903093 37.480478
F 43.643440 46.593493 34.026978
F 43.755740 44.007093 33.277878
F 47.934340 43.963093 37.917778
F 47.742740 43.287293 40.563278
F 49.466540 46.161793 45.196278
F 38.627040 43.583793 40.312078
F 45.218640 49.571493 44.244178
F 43.142540 46.334493 41.324278
F 38.443440 51.092193 44.949678
F 38.356940 38.124193 43.758778
F 38.562740 45.823293 44.008778
F 47.008640 42.673093 47.824078
F 51.510040 44.797393 44.173678
F 40.953440 50.177993 41.415478
F 40.941540 39.846193 40.407478
F 48.027440 52.072993 37.991978
F 50.558040 40.414093 37.690478
F 40.673640 49.844193 44.044578
F 40.612840 41.896293 44.070878
F 45.005540 39.303793 45.089378
F 38.690740 51.350193 40.322178
F 36.175940 39.260793 47.466478
F 40.715140 42.365793 41.432078
F 49.914840 47.086093 40.296678
F 49.161240 48.684393 44.453078
F 41.446540 47.766793 37.599578
F 41.283540 39.977293 37.686478
F 51.902040 35.311193 42.037278
F 45.424240 47.408893 40.325278
F 43.390140 36.404993 37.778778
F 45.771440 48.013093 37.790378
F 46.148440 40.357193 33.448678
F 45.028240 49.255793 48.943878
F 35.991240 41.848593 48.433078
F 51.555340 49.682793 48.209478
F 43.477140 51.771393 38.011978
F 36.796640 47.941893 33.168778
F 42.667940 35.172093 47.416978
F 47.055540 35.010293 45.181378
F 39.012640 51.738893 33.185478
F 43.651240 36.452193 33.119978
F 49.050640 41.148693 48.704678
F 41.515740 35.032193 34.203678
F 46.657940 45.292993 48.972878
F 45.703940 35.104393 36.782178
F 43.760240 51.680593 33.419878
F 47.029940 35.058793 48.011778
F 51.095440 44.596593 48.935578
F 36.720640 34.723093 36.481478
F 41.458040 40.076993 32.950578
F 35.820340 47.322993 52.040278
F 35.672940 49.576393 55.988478
F 44.778540 49.165893 51.538678
F 44.683040 41.518993 51.416678
F 38.094640 37.962493 51.330778
F 37.975440 45.784693 51.346678
F 46.810640 37.382693 51.734578
F 46.927740 45.247793 51.614878
F 40.282040 49.399793 51.362778
F 40.254640 41.732693 51.335178
F 49.020740 48.802593 51.742878
F 49.091840 41.110093 51.477978
F 42.283140 37.652393 51.361478
F 42.688840 45.552093 51.463178
F 51.272840 37.180293 51.770578
F 51.310740 44.853693 51.608678
F 35.530240 49.434393 63.262978
F 51.138540 41.823393 59.651478
F 44.702440 46.356893 55.154878
F 44.760340 38.678993 55.101678
F 42.289240 50.298293 59.964478
F 35.724340 39.316193 52.055378
F 44.648040 49.115693 59.037278
F 44.117240 41.484893 58.530578
F 35.641040 41.779393 63.079878
F 35.667340 46.986893 59.739478
F 44.569240 48.784393 56.318278
F 44.474540 41.200693 55.850878
F 35.746840 39.202493 54.802378
F 51.201340 44.477693 58.967678
F 44.874440 46.678993 52.480378
F 44.498240 38.826593 52.359478
F 37.893340 38.003193 55.703278
F 37.907840 45.493493 55.719978
F 46.856040 37.429293 56.104578
F 46.948540 44.906693 56.086878
F 38.042340 50.998693 52.084678
F 49.143540 48.360393 63.513078
F 38.122640 43.079393 52.196778
F 46.843440 50.287893 52.691378
F 35.889540 47.020193 54.775878
F 46.889740 42.656193 52.330078
F 38.073040 50.570593 54.734278
F 51.306140 42.243293 52.560978
F 37.935340 42.969193 54.919778
F 46.911140 49.909793 55.375178
F 42.136140 43.042893 59.662278
F 46.836440 42.439593 55.079178
F 37.916840 38.093693 58.421378
F 37.789540 45.417193 58.560878
F 46.794040 37.566593 58.717378
F 46.856440 45.128293 58.769878
F 40.298240 46.599593 54.999778
F 40.277140 39.045193 54.779078
F 49.266540 46.125293 55.282878
F 49.077740 38.626093 55.197078
F 40.014740 49.283693 58.759078
F 40.018740 41.575493 58.586578
F 49.103040 48.610493 59.190378
F 48.661540 40.996193 58.837478
F 40.141140 49.215493 55.890978
F 40.141540 41.490293 55.850678
F 48.983040 48.574493 56.415678
F 48.896540 41.088193 56.052078
F 40.292440 46.872293 52.266478
F 40.316340 39.173993 52.192078
F 49.129740 46.265093 52.628778
F 48.932040 38.518393 52.426778
F 42.399740 37.680393 55.764178
F 42.340440 45.196893 56.064378
F 51.106740 37.260293 56.435378
F 51.378640 44.637593 56.337478
F 42.513540 50.475693 52.464378
F 42.436140 35.107293 52.333678
F 42.544140 43.021493 52.212378
F 51.272840 49.943193 52.641678
F 37.899940 35.313893 54.778978
F 48.668040 40.241793 62.718278
F 42.378140 50.608793 55.138078
F 51.220140 42.203793 55.250178
F 42.433740 42.704293 54.961278
F 51.210140 49.649893 55.405378
F 51.474940 49.662493 60.024778
F 35.503140 46.753593 62.409978
F 42.299140 37.707993 58.646978
F 42.355540 45.535593 58.772378
F 35.684140 39.262693 59.476278
F 38.093140 35.272193 52.069978
F 37.930440 35.445993 62.110178
F 49.233440 45.690293 62.643178
F 44.741240 46.499093 62.705778
F 44.539340 38.996093 62.227078
F 42.226740 45.514393 63.328478
F 35.565040 41.796693 55.671878
F 44.570840 49.118393 63.784278
F 44.400740 41.585093 63.328178
F 42.318940 50.344793 62.688478
F 35.941440 41.824093 51.085378
F 44.635540 46.372993 59.927878
F 44.615940 38.878093 59.571978
F 37.701040 37.933893 63.121778
F 37.653040 45.417293 63.151178
F 51.165040 34.639993 60.134478
F 46.783440 44.807493 63.393878
F 38.065740 50.843193 59.565278
F 51.176340 41.320493 62.377678
F 37.736540 42.789793 59.406178
F 46.947840 50.158193 60.162178
F 51.367940 43.942393 63.268578
F 46.319640 42.450593 59.536478
F 37.846340 50.727793 62.381478
F 50.903440 37.219093 59.239278
F 37.916240 42.909993 62.228078
F 46.903140 50.049693 62.820478
F 42.390340 43.006893 62.315878
F 46.762540 42.225593 62.241778
F 39.955440 46.566393 62.255578
F 40.099040 38.927493 62.323778
F 42.313140 37.693393 63.046178
F 42.297540 35.131893 62.150278
F 39.812440 49.202193 63.251978
F 40.136640 41.515093 63.193478
F 35.846340 49.830493 51.174978
F 46.929840 37.897493 63.168678
F 40.081440 46.778793 59.521778
F 40.147840 38.942793 59.552078
F 49.207040 45.976593 59.897578
F 48.692440 38.490893 60.376878
F 51.477740 49.496393 62.768078
F 42.373740 35.129593 54.956578
F 35.560640 49.536693 58.794978
F 35.501940 39.275593 62.171678
F 35.505140 41.802593 58.388478
F 38.031440 35.513193 59.207778
F 46.719740 35.097493 62.221078
F 42.369940 35.095893 59.470178
F 51.101440 51.978293 63.612478
F 51.568740 34.944493 62.964178
F 48.661740 41.408993 65.402878
F 37.547740 55.687293 4.112458
F 37.754840 63.552093 4.276688
F 46.535440 55.648693 4.380978
F 46.446340 63.476793 4.250988
F 37.455640 58.272093 7.795198
F 37.551540 66.192993 7.831418
F 46.545340 58.486893 8.051208
F 46.684640 66.190893 7.905958
F 37.641940 58.358893 5.079818
F 37.493340 66.004493 5.048888
F 46.353140 58.157793 5.258588
F 46.607540 66.025993 5.230538
F 37.817540 55.700293 1.509918
F 37.530840 63.362093 1.297068
F 46.553840 55.636493 1.727598
F 46.612740 63.126593 1.459208
F 39.672140 54.368793 5.063048
F 40.039640 62.231193 5.193138
F 50.835140 55.956193 9.033188
F 51.069540 63.626193 4.321338
F 39.818740 59.656193 1.306348
F 39.728140 67.414693 1.516768
F 48.869640 59.538193 1.776938
F 46.713040 60.591093 0.403949
F 39.772540 59.711993 4.173638
F 39.959240 67.355293 4.306548
F 48.551440 59.726193 4.491298
F 48.848140 67.045693 4.242858
F 39.723840 54.327493 7.845788
F 39.886540 62.204893 7.917948
F 48.585540 54.762393 7.933828
F 48.642440 59.925593 9.138578
F 41.786240 55.759893 4.010568
F 42.318640 63.412393 4.178688
F 41.851640 55.898793 15.904478
F 35.289040 64.566193 0.254389
F 41.854540 58.508893 7.677028
F 42.196640 66.050993 7.726418
F 46.420740 53.102693 0.861886
F 48.558340 59.876693 16.187178
F 41.930040 58.205493 4.928868
F 42.242540 65.997393 4.934768
F 37.288840 65.994693 15.080978
F 44.131340 59.813593 16.095378
F 42.075140 55.954993 1.357228
F 42.065640 63.396393 1.373908
F 35.342140 62.244093 7.475308
F 51.207140 68.504193 0.876717
F 44.129740 54.652193 5.209488
F 44.462340 62.076993 5.303388
F 44.630240 59.493893 1.540698
F 44.575240 67.190493 1.665048
F 44.334540 59.517993 4.334268
F 44.460540 67.410093 4.294778
F 43.963340 54.614493 7.793198
F 44.393340 62.182393 8.012208
F 37.316240 55.796893 11.338378
F 37.591740 63.431393 11.399678
F 46.497440 56.005893 11.460278
F 46.330340 63.511893 11.680178
F 37.377240 58.200793 14.844178
F 35.461240 62.165293 4.718688
F 46.353740 58.494593 15.526278
F 46.201540 66.198593 15.323678
F 37.430640 58.391693 12.050578
F 37.268740 66.066793 12.353178
F 46.401840 58.600793 12.668678
F 46.499040 66.034893 12.647578
F 37.367140 55.501393 8.634018
F 41.964240 53.323393 0.608713
F 46.180840 55.908193 8.769278
F 46.412240 63.689493 8.872128
F 39.544340 54.526993 12.323878
F 39.771540 62.273493 12.373378
F 48.602540 54.683393 12.722878
F 48.524640 62.372593 15.356978
F 39.623340 59.628493 8.600318
F 39.806240 67.311193 8.702578
F 50.805440 63.712393 11.725478
F 48.808640 67.439293 8.978118
F 39.841240 59.692193 11.339778
F 39.531840 67.232393 11.372578
F 48.669940 62.364893 12.582878
F 48.771040 67.464293 11.653678
F 39.605940 54.398293 15.020178
F 39.509640 62.118893 15.013478
F 41.974140 63.507293 11.482878
F 48.753640 62.266093 5.175138
F 41.764140 55.898793 11.587778
F 37.537240 63.572593 8.652418
F 35.388540 59.494593 4.028588
F 35.191640 54.444993 4.928578
F 41.868140 58.558993 15.186278
F 41.609240 66.113493 15.109078
F 35.451740 59.524493 1.378498
F 48.577840 67.450193 16.118278
F 41.949640 58.420693 12.394478
F 41.860840 66.047993 12.304478
F 51.012040 56.012693 11.669278
F 39.747640 57.104893 0.451336
F 41.901440 55.987193 8.775128
F 42.053440 63.516793 8.671348
F 48.938240 67.038193 1.535598
F 35.096740 59.562393 11.122778
F 44.073240 54.757893 12.403278
F 44.106940 62.183593 12.422278
F 44.137340 59.551293 8.828518
F 44.350040 67.507893 8.750028
F 44.129640 59.676693 11.629778
F 44.214340 67.365593 11.513378
F 44.145840 54.726593 15.076078
F 44.188740 62.296493 15.096478
F 51.051040 66.328293 8.185688
F 48.880740 52.034893 4.648288
F 48.805640 56.940993 0.778642
F 35.441040 67.226093 1.282778
F 50.978040 66.375393 15.226378
F 48.657140 62.394993 8.052808
F 37.342440 63.380993 15.924978
F 37.671340 53.223793 0.498059
F 51.146740 66.077993 5.566358
F 35.560440 56.851093 0.439023
F 50.813240 58.591993 12.593278
F 48.566240 59.882293 11.745178
F 35.146440 59.581793 8.463288
F 48.349640 54.418793 15.370978
F 50.841140 58.582793 8.301688
F 41.778740 63.563293 16.054578
F 39.420240 59.547393 15.819178
F 44.421340 64.518793 0.580497
F 35.238140 62.182393 11.964378
F 50.887440 58.660293 15.353778
F 50.778040 58.546993 5.572958
F 46.738540 68.444193 0.698457
F 51.069240 66.227993 12.394578
F 37.340440 55.748493 16.042278
F 51.269840 63.437593 1.630058
F 44.413340 56.937993 0.712702
F 51.085440 56.071993 4.688628
F 39.420540 67.215193 16.091778
F 35.097340 54.476393 12.265678
F 48.981340 64.472593 0.682405
F 50.934040 63.735993 8.986888
F 43.948040 67.310993 16.218478
F 48.874040 54.663193 5.260448
F 35.235140 54.353993 15.084278
F 51.080640 60.755193 0.996914
F 51.443740 56.713093 2.092778
F 42.262040 68.302993 0.751943
F 42.178340 60.791593 0.890182
F 39.716440 64.755593 0.517113
F 37.605440 68.499093 0.319860
F 35.106840 67.319993 11.186178
F 39.628340 51.804693 15.773878
F 37.537240 60.734493 0.366393
F 46.320040 63.766493 16.196378
F 46.289640 55.873993 16.293478
F 35.293040 67.392493 8.471548
F 35.099440 54.380393 7.573878
F 35.321740 67.197793 4.014218
F 50.767140 55.932593 16.292378
F 37.158940 55.428893 25.802778
F 41.770740 58.346093 22.258478
F 46.159040 55.786593 26.052778
F 46.202140 63.722993 26.417778
F 37.160140 58.022393 29.366078
F 37.115240 65.820893 29.515478
F 46.037340 58.219793 29.929878
F 46.089940 66.037393 29.966478
F 37.233540 58.130493 26.655678
F 37.313640 65.838393 26.791878
F 46.076640 58.298893 27.132878
F 48.415340 67.585093 26.230578
F 37.199040 55.725293 23.031578
F 37.141740 63.288293 23.037778
F 46.211740 55.954893 23.321578
F 46.234740 63.490893 23.585378
F 39.359740 54.294693 26.744278
F 39.463940 61.933093 27.002378
F 48.413240 62.223893 27.162478
F 45.995240 66.324393 27.148778
F 39.390240 59.525193 23.290978
F 39.322440 67.393293 23.077378
F 48.425940 59.770393 23.497278
F 50.630140 66.365993 27.018478
F 39.495440 59.399493 26.029378
F 39.515740 67.253493 25.794878
F 48.300940 54.457993 29.815878
F 50.872340 58.709593 20.021278
F 39.509740 54.401793 29.562378
F 39.420940 61.925493 29.716778
F 48.314940 54.372693 26.980278
F 48.498040 62.172693 29.840278
F 41.723840 55.570293 26.120578
F 41.683540 63.296493 26.101678
F 50.453740 66.276993 30.029778
F 46.024340 63.601393 18.993078
F 41.608540 58.353093 29.610678
F 41.648840 65.942993 29.642278
F 50.359240 55.776993 26.261278
F 48.170240 59.615393 30.988878
F 41.685640 58.127193 26.873778
F 41.568040 65.907293 26.930078
F 39.545740 67.312793 18.789178
F 50.452540 55.847593 30.809578
F 41.743040 55.896793 23.435478
F 41.391040 63.272193 23.333178
F 37.278440 63.278193 25.769978
F 48.232240 59.723993 26.254778
F 43.964640 54.393293 26.936278
F 44.007640 61.948293 27.047578
F 43.851640 59.490593 23.413678
F 50.749940 58.486293 22.724178
F 43.905440 59.430893 26.055778
F 43.647940 67.396093 25.941378
F 43.626740 54.508093 29.724478
F 44.006640 62.194893 29.846278
F 37.046540 55.426893 30.212678
F 37.167940 63.329993 30.395778
F 45.989040 55.703293 30.731678
F 46.220040 63.476593 30.681178
F 39.363640 59.359793 30.680578
F 39.329040 67.064893 30.574278
F 50.580340 58.420493 29.912078
F 48.373240 67.628293 30.940078
F 41.451240 55.736093 30.715678
F 41.757140 63.356493 30.571778
F 50.591840 63.680093 30.813878
F 50.912240 66.216793 19.858578
F 43.808740 59.566793 30.672178
F 43.796240 67.325893 30.731878
F 48.544440 54.719693 19.803578
F 37.314040 63.225693 18.619678
F 46.201940 55.975993 19.027578
F 50.479340 58.524593 27.132678
F 37.181340 58.298393 22.297378
F 37.081440 65.894793 22.363578
F 46.252640 58.469693 22.551478
F 46.097940 66.021793 22.563078
F 37.316940 58.178693 19.494278
F 37.214240 65.932293 19.661478
F 46.472340 58.608593 19.764878
F 46.233940 66.216393 19.830478
F 39.530340 54.558293 19.681778
F 39.613140 62.071993 19.530078
F 48.409640 67.495593 23.435278
F 48.412440 62.551193 20.051778
F 39.667240 59.411493 18.690678
F 43.747340 67.397893 23.299678
F 48.720840 59.978593 18.962178
F 48.500740 67.396493 18.910878
F 39.546140 54.426493 22.360278
F 39.189840 62.034193 22.239378
F 48.499340 54.668793 22.559978
F 48.501040 62.367493 22.713178
F 37.244440 55.565593 18.795578
F 41.688840 63.518493 18.795778
F 50.784640 63.698193 23.547878
F 50.734440 63.605293 19.038978
F 41.886840 55.682593 18.868578
F 41.571740 65.939593 22.401778
F 50.876040 56.080293 18.979078
F 50.688540 63.690993 26.238078
F 42.025040 58.301793 19.583678
F 41.865940 66.257593 19.705578
F 50.760340 55.846893 23.619078
F 50.796040 66.387493 22.641878
F 43.961440 54.450893 19.830878
F 43.804340 62.245493 20.003078
F 44.205840 59.807593 18.795578
F 44.209040 67.529493 18.835478
F 43.981340 54.595093 22.564778
F 43.846140 62.170593 22.772778
F 35.059940 54.206593 19.371578
F 48.420940 52.179593 18.912278
F 50.828340 63.807193 16.256578
F 48.358840 54.509793 37.051978
F 50.496440 63.735893 33.507678
F 45.032640 62.757493 45.124778
F 49.599340 62.688493 42.400978
F 48.461840 62.179093 34.489078
F 50.758540 66.761293 41.892978
F 47.906640 54.139993 41.540478
F 50.824540 58.471393 34.598278
F 36.281440 54.884193 44.740178
F 36.146540 62.706793 45.046678
F 48.778440 57.200093 44.236378
F 46.858640 67.102693 45.609878
F 50.778740 58.499393 37.510278
F 38.772040 69.171193 44.202078
F 47.100540 61.903793 41.846078
F 51.292340 59.967293 44.699278
F 38.454240 58.676093 44.816678
F 38.713240 66.487293 45.032878
F 48.190040 67.392493 40.973378
F 43.874140 67.257293 33.370878
F 38.066240 58.711193 47.571178
F 38.230040 66.682993 47.743378
F 46.156140 63.221293 33.433478
F 51.092540 60.226693 42.034778
F 39.357640 67.161193 33.207378
F 40.507140 62.456693 47.896578
F 51.193140 57.359093 45.415078
F 44.989640 54.950193 45.327578
F 45.287240 57.894993 41.506378
F 43.791240 54.243893 34.307178
F 50.211940 55.431393 40.742878
F 47.070140 58.260293 48.231578
F 41.101340 55.341293 40.468078
F 40.556540 62.550793 45.193378
F 47.075740 61.184893 44.525278
F 49.567940 57.931893 41.743678
F 42.457740 58.401693 48.016978
F 40.394040 54.609493 47.821978
F 47.014840 58.768493 45.480378
F 50.502640 56.015393 33.517478
F 41.082940 58.088193 41.311878
F 35.857140 57.253293 48.401178
F 50.753440 64.321793 40.733478
F 42.800240 61.239493 44.337978
F 49.453740 69.236293 48.147678
F 36.415340 57.896993 41.169778
F 43.310340 59.438493 40.683878
F 40.380540 65.035393 48.749278
F 40.815440 65.141593 44.092378
F 48.307640 54.583693 34.387278
F 36.947340 58.104893 34.137378
F 51.305240 66.867193 44.646778
F 36.954240 57.975993 36.769278
F 37.024440 65.748193 36.617378
F 45.962140 58.341593 37.200478
F 46.020940 65.840093 37.201078
F 47.036040 65.738893 47.929878
F 36.958740 65.984293 33.963978
F 46.130440 58.253593 34.388878
F 46.021140 65.954793 34.417178
F 39.175440 54.352893 33.970378
F 38.357240 69.054393 48.874778
F 46.020840 55.618293 37.862078
F 41.655240 65.805193 33.923978
F 39.262240 61.982693 34.098978
F 42.774540 66.541393 45.181078
F 51.517140 64.318293 45.608978
F 49.061140 64.370993 49.148278
F 38.942240 54.086593 36.796178
F 39.023240 61.979393 36.847078
F 49.286240 61.804993 47.959978
F 47.590640 59.335993 40.886778
F 40.686840 57.413393 43.915278
F 42.547540 68.474193 48.860178
F 38.201340 61.185693 48.677878
F 36.000940 65.293293 48.465978
F 41.305240 58.182493 37.083778
F 41.573840 65.860693 36.573578
F 50.465840 55.784193 38.143178
F 40.108040 57.159093 48.712778
F 41.500040 58.271993 34.359478
F 39.170840 59.370193 33.361378
F 49.229140 53.928993 48.122978
F 50.665040 66.296793 34.310578
F 40.877440 54.920393 45.074678
F 43.767540 62.037493 34.468878
F 42.599140 53.269893 48.707278
F 43.901440 59.501193 33.478078
F 43.845540 54.274193 36.953578
F 43.656740 61.911893 37.159578
F 36.567440 55.243593 40.392578
F 36.465640 62.925793 40.309278
F 43.361740 66.967293 40.636178
F 44.943640 57.545993 44.283478
F 36.171640 57.500893 43.828978
F 36.523240 65.352693 43.902278
F 48.827140 52.775493 45.622778
F 43.448540 54.295793 41.538478
F 50.421840 63.919893 38.039178
F 36.510540 65.583893 41.172178
F 43.176840 62.046393 41.437978
F 38.291440 53.228193 48.595078
F 36.734240 55.412993 37.624078
F 36.657240 63.113793 37.555678
F 45.976340 55.626993 33.448378
F 45.378840 63.470793 40.749778
F 38.758640 53.899893 41.399378
F 38.731240 61.896293 41.501678
F 48.178940 67.332593 33.583978
F 36.030440 62.565793 47.870578
F 39.078940 59.439493 37.908478
F 39.181740 67.169093 37.533378
F 48.297940 62.205493 37.255278
F 43.106940 53.527293 44.198778
F 38.783240 59.356993 40.529678
F 38.868440 66.840493 40.263078
F 48.235240 59.520793 38.142278
F 48.287640 67.239093 38.300278
F 38.674540 53.754093 44.146778
F 38.358540 61.386093 44.194978
F 47.736740 54.699093 44.174178
F 45.793240 55.310693 40.470678
F 40.934540 63.233193 40.474678
F 42.940740 69.106093 44.257278
F 51.611840 65.081593 48.215578
F 44.823740 54.627793 48.110678
F 42.732240 58.759793 45.302978
F 42.751040 65.945893 47.869278
F 51.283640 57.663893 48.307578
F 44.793840 62.131693 47.842578
F 49.697140 62.146493 45.265078
F 45.713440 65.856793 41.602778
F 45.824540 63.200093 38.037478
F 36.887240 55.618793 33.004978
F 41.439940 55.495893 37.683578
F 41.365040 63.254193 37.765678
F 46.896440 60.878093 48.851978
F 50.679640 66.528193 37.208178
F 48.538740 59.661993 33.644378
F 45.164840 65.483093 44.294578
F 43.556440 59.380893 38.026578
F 43.476840 67.170393 37.919378
F 41.139840 65.807993 41.441078
F 36.202940 54.556193 47.400878
F 41.598740 63.122193 33.430678
F 49.311540 68.597893 45.566978
F 42.590540 61.003793 48.833978
F 41.454140 55.551093 33.571478
F 36.982640 63.330893 33.185978
F 44.863040 64.619893 48.816678
F 44.795340 57.180993 48.937978
F 49.024340 56.472393 49.097378
F 51.270340 67.590193 49.391878
F 38.918440 69.411993 41.382778
F 51.395340 60.263293 49.056778
F 51.299740 60.311193 63.855178
F 46.746940 52.434793 56.430478
F 44.710440 56.795893 51.670378
F 44.662140 64.526293 51.627478
F 38.137940 53.641493 51.242378
F 38.068640 61.161493 51.282578
F 46.632140 68.488593 63.473178
F 46.745740 60.594893 51.618878
F 40.212940 56.990493 51.350478
F 40.234540 64.714693 51.516478
F 49.150040 56.461993 51.824078
F 49.172940 64.162293 51.883278
F 42.400740 53.056693 56.213778
F 42.284640 60.754093 51.515878
F 37.698040 68.543793 63.075478
F 51.427840 60.122493 51.816578
F 35.800440 62.194993 59.511078
F 35.867640 54.580393 59.623978
F 44.834840 54.170293 55.329678
F 44.742640 61.969493 55.404178
F 35.606040 62.043593 62.286478
F 51.340040 67.804493 56.392978
F 44.692940 56.730693 59.009078
F 44.465140 64.635293 58.720378
F 51.264940 68.109993 63.560478
F 46.930540 52.710393 59.143778
F 44.560440 56.877493 56.306778
F 44.775440 64.571493 56.087278
F 42.429540 53.041993 58.953878
F 35.880940 62.600193 52.143178
F 44.801440 54.305793 52.681878
F 44.647740 61.933593 52.566378
F 38.175440 53.173293 55.737278
F 37.890940 60.861893 55.999478
F 51.560540 65.150493 52.971478
F 46.904140 60.288493 56.303778
F 38.193640 58.456993 52.172878
F 38.166340 66.014293 52.396778
F 47.057540 58.074093 52.709478
F 47.044740 65.533993 52.660978
F 38.120540 58.204893 54.849578
F 38.006240 65.845693 55.058778
F 46.950740 57.696293 55.281078
F 47.019640 65.633293 55.265578
F 38.068540 53.425293 58.587778
F 38.160640 60.923393 58.583778
F 35.904140 54.870793 52.085378
F 46.924140 60.217993 59.005578
F 40.362840 54.311093 55.116878
F 40.270640 61.884993 55.121378
F 49.047240 53.479293 55.618778
F 49.240040 61.478593 55.231978
F 40.451740 56.924993 58.671078
F 40.185340 64.696393 58.721778
F 49.431740 56.164193 59.007078
F 48.936540 64.161693 59.020278
F 40.199440 56.822593 55.962178
F 40.318740 64.623393 55.927078
F 48.978140 56.285993 56.326078
F 48.975740 64.103593 56.317878
F 40.407840 54.513193 52.314578
F 40.290940 62.206193 52.297378
F 49.106540 53.951093 52.868478
F 49.165940 61.534793 52.476378
F 38.035140 68.625693 58.546178
F 42.587340 60.855093 56.184578
F 35.893540 62.311693 54.886578
F 51.061140 59.965493 56.219178
F 42.424240 58.244893 52.412178
F 42.399940 65.994793 52.556678
F 35.366340 64.717393 62.908278
F 46.767240 52.896293 63.705878
F 42.401540 58.244493 55.326578
F 42.539440 65.973893 55.316078
F 51.394240 57.377793 55.316478
F 51.349740 65.262193 55.639878
F 35.876040 65.086393 51.137178
F 42.554840 60.834393 59.051978
F 35.497540 56.992993 63.279978
F 51.228540 60.273593 59.078778
F 35.904640 57.229993 58.636178
F 46.908540 68.120693 56.191578
F 44.574440 54.308393 62.680778
F 44.509640 62.072293 62.523378
F 38.109740 68.389793 55.749178
F 46.893140 68.395093 59.012078
F 44.486140 56.867093 63.451878
F 44.543140 64.505793 63.419778
F 51.413240 57.585993 52.572378
F 42.281540 53.168893 63.498778
F 44.692340 54.221493 59.904778
F 44.905740 62.035693 59.802778
F 37.859040 53.242493 63.416678
F 37.727140 60.697893 63.062978
F 42.572140 68.544993 56.262478
F 46.641740 60.479993 63.232778
F 38.177340 58.367093 59.704378
F 37.987740 66.076293 59.527378
F 47.249440 57.521693 59.794778
F 46.796240 65.784393 59.833578
F 37.789840 58.179493 62.317478
F 37.662440 65.944493 62.219378
F 46.917440 57.890493 62.604678
F 46.757040 65.898093 62.542978
F 40.096840 54.538393 62.439578
F 40.042340 61.993293 62.519278
F 49.065640 53.869693 62.853378
F 49.201440 61.582493 62.582778
F 39.879540 57.121093 63.245378
F 39.921240 64.656893 63.289478
F 49.007840 56.547593 63.696978
F 48.855540 64.133893 63.428978
F 40.188240 54.481393 59.775978
F 40.322940 62.110993 59.748878
F 49.269440 53.744693 60.160278
F 49.137640 61.533593 59.902478
F 42.487040 53.006093 51.551578
F 42.400940 60.866093 63.451578
F 42.542540 68.531993 58.903778
F 42.391440 68.522193 51.616678
F 42.673440 58.204093 59.872778
F 42.342840 65.975693 59.693178
F 51.482040 57.700393 60.074278
F 51.282140 65.194693 60.097878
F 42.368740 58.248493 62.566278
F 42.242240 65.935993 62.590178
F 51.373540 57.761293 62.907778
F 51.142040 65.424293 62.835378
F 51.377640 52.245393 56.555378
F 51.257240 67.746593 52.088178
F 35.610940 64.623193 58.585878
F 35.873840 57.068993 56.026578
F 42.339440 68.496993 63.522078
F 38.080440 68.645393 51.517978
F 35.958140 57.415593 51.267278
F 51.362540 52.489993 51.978278
F 51.091140 67.730893 59.133378
F 35.773040 64.764493 55.961778
F 36.031440 54.544293 54.760778
F 46.979940 68.175693 52.121878
F 46.868840 52.814993 51.842178
F 35.625940 54.508693 62.287978
F 49.263440 69.457493 55.468078
F 51.507240 52.274593 59.269778
F 49.297740 69.513393 52.768878
F 49.392140 69.635993 60.079178
F 47.105740 68.190093 49.303478
F 51.234640 52.343493 49.242478
F 46.897140 53.154493 49.209378
F 57.877640 1.111763 8.193138
F 59.921440 4.900313 5.220628
F 59.928840 4.709393 15.336178
F 62.127440 1.131513 0.774890
F 66.389240 1.035263 15.266978
F 57.605740 0.838168 5.405388
F 53.235940 13.518293 4.173558
F 62.147340 8.902733 7.830178
F 57.578340 0.895922 15.365378
F 53.438840 15.976193 12.626478
F 62.310440 0.989241 5.290098
F 62.273340 6.264173 4.295388
F 57.775640 16.479493 15.488878
F 57.525340 13.707293 9.024058
F 68.867140 10.141593 9.077758
F 62.435540 6.715523 1.652388
F 53.192640 13.209493 16.308678
F 53.196440 5.765363 4.399618
F 69.029240 10.297993 1.583368
F 66.618340 14.098393 1.700228
F 55.458040 4.691703 5.345568
F 55.641440 12.154093 5.120968
F 69.082240 12.952493 0.718790
F 64.649440 4.912003 5.165168
F 64.490140 12.838193 5.455608
F 53.104340 8.439613 12.457578
F 55.450640 1.448803 1.870468
F 66.885640 16.422793 12.614578
F 64.449840 2.381573 1.621298
F 64.713740 10.339493 1.605348
F 55.351340 2.168203 4.515998
F 55.655040 9.642423 4.188518
F 64.494740 2.351823 4.320178
F 64.533840 10.395793 4.380998
F 55.507340 4.701463 8.003298
F 55.342940 12.352593 7.958548
F 62.253340 16.441593 8.024418
F 64.254440 5.184333 7.825188
F 64.573040 12.651193 8.107298
F 55.422240 4.552913 15.250478
F 62.537040 9.333623 0.619537
F 57.464440 5.315253 1.417378
F 60.071640 9.894923 4.141098
F 62.243040 14.038593 1.454068
F 66.740540 6.311193 4.157438
F 66.712540 13.975393 4.485228
F 53.569540 10.367793 0.486225
F 57.691440 8.453623 7.654648
F 66.761240 1.035403 8.207278
F 66.673640 8.995833 7.805078
F 57.787840 16.295493 5.226668
F 58.021040 8.416523 4.993978
F 66.672340 1.043653 5.344438
F 66.753040 8.928483 5.038848
F 53.299040 0.460043 5.615788
F 53.254840 0.620482 8.262608
F 53.107340 0.508867 15.290078
F 66.613540 1.079243 12.523778
F 66.724740 6.512273 1.476088
F 62.381740 16.694693 0.686435
F 57.599440 5.826933 4.102438
F 57.653840 13.808093 4.199958
F 62.172040 1.050483 15.306678
F 68.937040 5.169013 5.467768
F 53.229340 8.304933 15.099078
F 57.725840 0.994108 12.600678
F 59.721640 1.842833 1.868098
F 60.082540 12.594693 5.041668
F 62.110240 6.189793 16.024878
F 53.244540 16.018993 15.394678
F 59.988740 2.149333 4.676468
F 62.445340 8.808343 4.937368
F 64.547940 12.845193 0.604012
F 68.941940 10.279893 4.295668
F 59.958540 4.761003 8.019128
F 59.820340 12.647393 7.867428
F 68.797340 2.508013 11.893978
F 53.440340 16.272493 5.154398
F 68.975940 12.777993 8.113738
F 57.698840 14.744593 1.646738
F 66.695240 16.417193 8.224308
F 62.091640 6.324693 11.579978
F 57.444940 13.734593 11.748678
F 53.453140 16.361993 7.911718
F 53.182140 0.590099 12.668278
F 69.077040 4.812183 15.402678
F 62.283540 16.531093 15.472178
F 62.113940 8.801193 15.325578
F 62.310540 14.037193 4.337238
F 58.327040 9.049983 0.370219
F 57.704640 16.451293 12.667778
F 62.085940 8.788063 12.591678
F 68.753040 10.032193 11.846578
F 60.251140 10.560093 1.583228
F 62.040540 16.612593 12.784278
F 62.101140 6.443183 8.912088
F 61.975440 14.078493 11.515078
F 59.902140 9.958683 16.187578
F 64.420040 5.081823 0.701660
F 68.969540 12.620693 15.181978
F 55.478340 4.644473 12.454178
F 55.392840 12.131393 12.348978
F 66.728440 16.347193 15.295178
F 64.190040 4.924133 12.528578
F 64.278740 12.655893 12.524378
F 55.328840 6.671963 0.538778
F 55.543140 2.173463 8.905078
F 55.401040 9.664103 8.745148
F 64.437740 2.405413 8.733958
F 64.483940 10.036293 8.843598
F 55.286040 2.054313 11.592678
F 55.293340 9.585253 11.433978
F 64.368340 2.396463 11.446878
F 64.237940 10.050293 11.620878
F 55.084840 14.616493 0.570697
F 62.459040 0.944549 12.657878
F 62.174240 13.959393 8.886238
F 66.797140 16.651393 0.807369
F 64.360940 12.692893 15.311178
F 53.119640 13.733093 8.805418
F 68.985740 12.865393 5.366998
F 57.598440 6.053943 11.531878
F 55.750640 9.166153 1.498928
F 64.333440 5.016743 15.179178
F 66.560140 6.254893 11.607778
F 66.650040 13.868293 11.611878
F 53.282240 2.857673 0.795859
F 57.832240 8.532243 15.203978
F 57.827940 16.335793 7.941918
F 66.684040 8.824203 15.475078
F 62.258740 16.562693 5.250688
F 57.633440 8.563123 12.420278
F 62.213740 1.142563 8.214688
F 66.444440 8.813343 12.748878
F 55.351940 12.281093 15.300378
F 57.731340 6.033033 8.783978
F 68.988740 2.539613 1.484898
F 59.731040 10.203293 11.575678
F 66.640940 6.514073 8.820458
F 60.177440 2.262353 11.775178
F 59.902940 4.976133 12.599678
F 59.778040 12.738693 12.354078
F 66.706340 13.959193 8.918458
F 68.718240 5.052773 12.729378
F 68.970240 12.554293 12.499578
F 53.120740 13.468493 11.610378
F 60.055740 2.308693 9.092618
F 59.798140 10.049793 8.783898
F 66.875440 9.070413 0.668111
F 66.707540 16.509093 5.502468
F 57.517840 2.647253 0.619609
F 68.959140 5.203873 0.647742
F 66.813540 6.205403 15.949078
F 53.125440 5.416953 1.623248
F 59.773740 12.639893 15.096678
F 68.928240 2.539143 9.179888
F 68.871840 2.522293 4.365048
F 53.378740 8.485843 5.039648
F 53.318740 8.252803 7.905108
F 69.015440 5.128293 8.343318
F 53.104640 5.837263 11.660678
F 66.783140 1.085933 0.625631
F 53.199240 12.908893 1.532368
F 53.286540 5.762943 9.026988
F 59.958540 13.059393 0.740542
F 55.559040 9.653163 16.086278
F 57.634340 5.939893 16.262378
F 68.605440 2.285363 16.254778
F 62.007440 13.748793 16.193778
F 68.914840 10.162193 16.220078
F 57.721940 17.332393 0.640706
F 53.155340 5.706383 16.051478
F 53.512440 17.017293 0.439619
F 64.385640 2.473083 16.165878
F 64.468540 10.155493 16.281878
F 59.936140 2.144523 16.255178
F 59.806740 6.455253 0.510613
F 53.131940 16.034893 22.733278
F 62.009640 6.191283 26.302378
F 52.923340 5.954163 23.351078
F 53.116440 16.348093 26.886778
F 66.604540 13.704093 30.811978
F 53.303240 0.571249 19.656978
F 61.946640 0.899676 29.895978
F 61.896240 8.779103 29.721078
F 57.491640 13.772593 30.753178
F 62.380840 16.286893 19.807578
F 62.047740 0.853507 27.125078
F 61.890540 8.809903 27.069278
F 62.024640 13.944693 30.685978
F 53.038640 8.528163 22.558178
F 57.489640 0.818299 19.850078
F 62.047640 6.030303 23.585778
F 62.218040 13.938493 26.365178
F 66.494440 16.352793 27.031378
F 69.015940 12.530893 19.875278
F 59.883640 12.431893 19.849178
F 55.205640 4.707653 27.069378
F 52.859640 8.635513 30.050078
F 57.630840 13.620393 18.877878
F 64.444240 4.772683 27.143178
F 64.436940 12.542193 27.067278
F 68.916440 12.532593 22.597578
F 55.305040 2.103023 23.482978
F 55.347940 9.761993 23.477378
F 64.202440 2.314433 23.587778
F 64.408040 9.854633 23.456378
F 55.200940 2.173953 26.149978
F 55.151140 9.847803 26.343478
F 64.250940 2.103053 26.300078
F 64.376240 9.950963 26.276978
F 55.126540 4.755883 29.747978
F 55.189540 12.514193 29.859178
F 53.002640 0.761962 27.180278
F 64.254840 4.776973 29.748678
F 64.407140 12.432793 29.808678
F 60.029740 12.708493 22.567378
F 57.550040 6.037593 18.891878
F 57.450240 6.070223 26.154578
F 57.514040 13.630793 23.453978
F 64.367740 12.588593 22.614678
F 66.637640 6.170073 26.323778
F 66.739140 13.860793 26.177478
F 57.389540 0.887501 30.022278
F 57.369140 8.471563 29.861178
F 66.568140 1.199723 29.911778
F 66.622240 8.511973 29.804078
F 53.001840 8.515003 27.220778
F 57.300140 8.605783 27.142178
F 66.592740 1.004230 27.126078
F 66.625140 8.745073 27.082078
F 68.894340 4.993293 19.788378
F 57.596940 6.231773 23.365478
F 66.767940 13.889393 19.008778
F 57.833640 16.239593 19.963378
F 66.723440 6.264653 23.575778
F 57.544940 0.732401 22.722378
F 59.842340 4.783503 26.989078
F 59.953640 12.647793 27.158278
F 59.867940 4.853643 22.381178
F 68.948340 5.023133 27.183278
F 68.930440 12.602093 26.997278
F 62.083140 16.462293 29.843678
F 59.672040 2.179853 23.518778
F 59.836440 10.058593 23.478478
F 68.759440 2.270733 23.426378
F 68.942440 9.960803 23.386378
F 59.705040 2.183103 26.203978
F 59.547540 9.945183 26.172878
F 68.839240 2.404453 26.169678
F 68.781240 10.133193 26.271678
F 59.872840 4.708103 29.723878
F 59.749840 12.662093 29.813178
F 68.877740 10.026993 18.908678
F 68.990140 4.989323 29.698778
F 68.819440 12.534893 29.668978
F 68.834240 9.927083 30.718978
F 52.806040 0.658169 29.996978
F 61.968540 6.132473 30.667178
F 62.280040 13.963893 23.706978
F 59.870840 4.807753 19.672678
F 66.627240 8.698733 19.916578
F 52.870540 5.723503 18.724678
F 55.165640 2.173843 30.747178
F 55.234740 10.011093 30.747178
F 64.277140 2.249213 30.771378
F 64.365240 9.838493 30.529378
F 62.293740 16.406193 22.497778
F 57.554540 5.912403 30.609078
F 66.597240 16.610293 22.712378
F 66.693840 6.222683 18.772678
F 66.511140 5.949403 30.766878
F 57.551340 13.576893 26.193678
F 59.767040 2.323683 30.885378
F 59.545040 10.075693 30.695178
F 68.981240 2.283383 30.465078
F 68.776840 2.357543 18.963178
F 53.095340 16.212793 29.592578
F 62.167640 6.083583 18.842478
F 62.200440 13.716493 18.986878
F 57.629140 8.621823 19.762178
F 57.494340 0.980521 27.224778
F 66.588440 8.765913 22.579278
F 53.266040 0.665591 22.493378
F 62.134640 8.681053 22.638578
F 66.471140 0.919890 22.593278
F 57.706240 8.840423 22.447778
F 62.197440 1.142963 19.781978
F 62.184940 8.625713 19.971378
F 61.949640 1.057823 22.587278
F 66.577440 13.945693 23.353378
F 55.209740 4.873583 19.835978
F 55.342340 12.223293 19.856278
F 66.548440 16.477593 19.958278
F 64.453540 4.830943 20.045078
F 64.495040 12.414193 19.885778
F 60.030440 9.895603 18.975478
F 55.325040 2.188983 18.774278
F 55.201540 9.674693 18.850278
F 64.444940 2.337853 18.857678
F 64.479240 9.884773 19.088978
F 55.454340 4.806493 22.563778
F 55.245340 12.233293 22.615578
F 59.797740 2.082483 18.919478
F 64.448640 5.038423 22.902378
F 66.725740 0.989002 19.954078
F 57.519240 16.228793 29.906778
F 68.859340 4.968283 22.434778
F 57.745540 16.200893 22.685078
F 55.168740 12.427193 27.136778
F 62.034540 16.573293 27.082878
F 52.902440 13.703493 26.246778
F 66.675440 16.374993 29.844178
F 57.737740 16.197393 27.194078
F 53.078940 13.571893 19.121378
F 53.188640 8.106013 19.751578
F 52.976340 13.778393 30.759078
F 53.242540 16.095493 19.858578
F 52.902440 13.380193 23.516778
F 52.992340 5.893603 26.351578
F 52.726840 5.981173 30.617878
F 55.194540 2.058363 16.091178
F 66.726640 13.756693 16.306078
F 57.490440 13.796093 16.103578
F 55.315640 2.330853 40.563578
F 62.376940 6.583943 47.974978
F 62.546440 14.267493 48.021778
F 55.918140 5.447713 48.803378
F 58.105440 17.013093 44.438678
F 52.795640 0.855048 37.063278
F 57.527040 14.075293 37.920178
F 59.924040 12.502793 34.253478
F 57.973540 14.517693 48.037078
F 52.983640 13.883393 38.131178
F 62.155740 6.170803 33.448278
F 62.307040 6.353203 45.279378
F 62.468740 1.489053 48.906378
F 53.213240 6.932263 45.185578
F 66.852640 6.196203 40.607978
F 66.788140 14.178293 48.234078
F 55.860540 13.173493 44.257778
F 66.934440 9.050933 44.298078
F 66.820740 8.825043 41.563978
F 66.663540 1.349843 44.240378
F 60.155940 13.140893 48.862578
F 53.833440 14.767893 45.304878
F 55.571440 2.821353 45.272278
F 55.562940 10.621793 45.115578
F 64.510940 2.785173 45.054378
F 64.698740 10.274193 45.274978
F 55.938140 2.897613 47.979678
F 55.645140 10.632993 48.027778
F 53.320540 1.467873 44.205878
F 64.596740 10.338893 48.144378
F 64.621040 5.176323 49.010678
F 58.129440 6.745203 47.747678
F 69.301340 5.245743 44.321778
F 52.793240 13.725893 33.522278
F 66.860940 6.257193 47.865278
F 66.852840 16.454593 34.452378
F 62.414140 13.972293 40.840678
F 55.331240 9.918703 37.912778
F 57.438140 1.104023 36.983678
F 57.519840 1.014693 41.491378
F 53.157540 6.141083 40.756478
F 57.857840 6.731893 44.992978
F 57.964340 14.259893 40.798778
F 69.048140 2.227143 37.913378
F 66.944840 6.269843 45.094678
F 64.403340 2.347293 40.529878
F 69.105940 10.216493 48.043478
F 57.772440 9.230153 44.074378
F 57.723640 6.128013 40.778378
F 57.590940 8.930563 41.439978
F 66.704040 0.957442 41.480078
F 62.192340 13.883493 38.105478
F 59.832140 2.484963 45.358878
F 60.071640 10.179693 45.121178
F 68.942240 2.638193 45.320378
F 69.208940 10.219393 45.330978
F 60.355940 2.844673 47.914278
F 60.126340 10.486093 47.830778
F 69.279440 2.604863 47.976078
F 66.301440 6.038263 33.396678
F 55.402440 10.119793 40.669878
F 53.490840 17.024293 41.372478
F 64.565240 12.983193 48.939278
F 53.250240 9.382133 44.098978
F 53.842940 14.862193 47.891778
F 64.686940 12.840193 44.450978
F 62.028040 1.060773 37.262278
F 61.959340 8.879133 37.081978
F 68.982440 2.390513 33.219678
F 57.629140 1.318303 44.167778
F 62.016840 1.003684 34.501578
F 62.116740 8.805593 34.377378
F 68.940840 12.709993 44.362678
F 59.689140 2.279973 38.112578
F 55.165840 4.691493 34.356478
F 62.242840 13.894893 33.446578
F 53.044140 8.589623 37.013678
F 64.202540 4.932393 34.553178
F 64.326040 12.477593 34.332778
F 60.089740 12.852693 44.311878
F 66.735340 16.556193 37.158778
F 64.231940 10.106893 37.997478
F 53.692340 6.932833 47.904478
F 64.416740 2.230713 37.795578
F 55.392640 4.969233 37.134278
F 55.103540 12.512093 34.380078
F 60.062340 5.006503 44.386978
F 64.505540 5.028693 37.347578
F 64.375040 12.696893 37.191078
F 69.098540 10.128393 40.697278
F 62.056540 16.653293 41.696178
F 55.520740 5.436003 44.423578
F 62.165540 9.196153 49.016878
F 66.978940 14.121893 45.455178
F 64.615740 5.236583 44.157378
F 53.377940 14.308693 40.705278
F 59.713540 9.792283 33.525278
F 57.707640 8.710603 37.121078
F 66.811640 1.121013 37.186978
F 66.581440 8.785693 37.118378
F 52.960640 6.093803 38.021278
F 57.451240 8.457863 34.306078
F 66.663640 0.946648 34.278478
F 66.551840 8.723403 34.374378
F 59.760540 4.898203 34.314278
F 55.188940 2.052103 33.452678
F 68.916640 2.375773 40.599378
F 68.741840 4.877853 34.110278
F 68.610740 12.618393 34.419178
F 66.869140 14.007593 40.814778
F 55.098440 2.333213 37.791078
F 62.325340 16.632593 37.142278
F 55.216940 12.689893 37.097178
F 57.551740 0.849822 34.356678
F 59.879240 4.895243 37.016678
F 59.806040 12.551893 37.057778
F 59.806840 10.080293 40.800778
F 69.021840 4.896573 36.860078
F 68.787240 12.692793 37.068678
F 57.726840 16.350193 34.254478
F 52.898740 5.902703 33.417478
F 62.201240 6.180933 40.685678
F 53.096540 8.910063 41.434378
F 57.682340 6.113403 37.978178
F 69.079540 12.606193 41.606378
F 69.145840 4.998533 41.620878
F 62.053040 1.391863 44.331878
F 62.356240 8.911523 44.453478
F 59.733740 10.038793 38.076078
F 60.148540 12.734293 41.598078
F 62.088540 1.278023 41.525978
F 62.149440 9.038963 41.750878
F 59.966440 4.947833 41.690678
F 66.650740 13.941893 38.089378
F 64.516740 10.146193 40.745678
F 62.030340 6.131733 38.026178
F 58.037740 14.413593 45.215578
F 66.748140 6.237843 37.923478
F 66.775640 16.568393 41.624378
F 62.497940 14.033993 45.317578
F 55.373440 4.916553 41.596178
F 55.616540 12.864193 41.505478
F 59.807140 2.409753 40.729378
F 64.559740 4.865973 41.390478
F 64.496340 12.617193 41.770678
F 68.944140 10.122293 37.946378
F 57.329340 5.954023 33.452878
F 62.256640 16.540193 34.227478
F 66.802340 16.644493 44.443778
F 64.595040 2.717853 47.874578
F 57.765240 16.551793 37.018778
F 62.344540 16.666193 44.303778
F 64.301640 2.289083 33.635178
F 59.759340 2.133683 33.608778
F 55.132440 9.897053 33.452078
F 57.896740 16.872993 41.700778
F 57.412340 13.686093 33.342178
F 64.295040 9.880513 33.312278
F 52.962540 8.448183 34.207678
F 68.830240 10.076393 33.365378
F 58.169140 1.733883 48.947778
F 53.049440 1.375423 41.574478
F 52.933040 0.884101 34.349178
F 66.558840 13.977593 33.454678
F 69.177640 5.116263 48.993178
F 66.771140 8.853723 48.754378
F 53.389140 9.489183 48.915778
F 55.743340 13.373393 48.752478
F 53.266240 16.358493 36.929578
F 53.160440 16.303893 34.163678
F 57.832140 9.372203 48.807478
F 66.925840 1.593803 48.923278
F 62.343040 16.856593 48.912678
F 60.144640 5.426433 48.914978
F 66.769540 16.876093 48.847878
F 69.080240 12.813193 49.083478
F 53.744740 1.716653 48.808178
F 53.620640 17.231293 44.116078
F 57.968340 17.139093 48.984578
F 62.485440 1.735863 51.648678
F 62.514340 9.334043 51.645978
F 66.713540 6.564113 62.544278
F 62.409140 17.085993 63.462678
F 55.916440 5.969273 51.678678
F 55.779040 13.377193 51.463578
F 69.369940 10.113693 59.942578
F 64.809740 5.477493 51.713778
F 64.829740 13.020693 51.607878
F 69.198340 10.136893 62.507078
F 58.043340 1.856713 51.714778
F 58.063240 9.606723 51.512078
F 66.871640 1.753873 51.720778
F 67.124040 8.927673 51.583978
F 60.350740 5.558443 51.730478
F 60.226840 13.307993 51.458078
F 53.335440 7.461753 62.601578
F 68.840340 5.132893 63.463578
F 69.267240 13.077793 51.913578
F 53.532940 15.218893 62.580478
F 62.572140 14.438393 60.094578
F 62.539340 6.794993 55.294678
F 62.582840 14.483593 55.304778
F 53.664740 14.989193 55.265678
F 53.582940 9.951183 56.196778
F 53.606340 7.196673 52.523978
F 62.405240 1.551743 59.160078
F 62.418140 9.574793 58.756678
F 53.450840 9.804383 51.635278
F 53.649440 15.231193 59.851978
F 62.470740 1.486043 56.333378
F 62.492040 9.424733 56.059878
F 57.913740 14.668993 62.570078
F 53.316240 2.185723 59.011478
F 64.440940 2.742433 62.632278
F 62.568840 6.743263 52.556578
F 62.577340 14.462593 52.440878
F 53.929540 15.060093 52.537078
F 68.972340 2.377033 62.541078
F 53.590140 2.325773 51.600978
F 55.848340 5.886343 56.042478
F 55.922540 13.581893 56.154278
F 53.744240 7.330043 55.337278
F 64.709440 5.421463 56.251878
F 64.754240 13.139093 56.243778
F 60.363540 10.775693 62.428078
F 55.852840 3.382833 52.524578
F 55.748140 10.911993 52.491378
F 64.658340 2.880553 52.646578
F 64.898740 10.444593 52.601178
F 55.780140 3.456873 55.195878
F 55.891740 11.162393 55.283078
F 64.723540 2.815233 55.445278
F 64.825540 10.587793 55.385078
F 55.617840 6.070243 58.822878
F 55.800640 13.889393 58.820578
F 69.272240 10.391893 52.722178
F 64.724340 5.384783 59.018178
F 64.774040 13.232893 59.077878
F 60.093140 2.914883 62.719078
F 64.646140 10.366193 62.506978
F 58.301540 7.130663 55.299078
F 58.121140 14.851593 55.245778
F 66.841540 9.110493 63.486678
F 67.095140 6.506673 55.511978
F 67.040140 14.426393 55.527878
F 57.773240 1.842763 58.932478
F 58.155840 9.621203 58.868278
F 66.582040 1.358013 58.903978
F 66.888740 9.251173 58.955678
F 57.739940 1.713793 56.235878
F 58.117240 9.768793 56.167478
F 66.809740 1.325303 56.121678
F 67.157140 9.201423 56.160878
F 66.799040 1.300173 63.516778
F 58.205540 7.079193 52.593078
F 57.877540 14.654693 52.527878
F 57.994440 9.634713 63.390078
F 67.062640 6.476323 52.737378
F 66.991340 14.495593 52.690778
F 60.311340 5.548623 56.167178
F 60.262940 13.470393 56.159578
F 69.026140 2.474093 59.833278
F 53.469240 2.312843 56.310978
F 69.250840 5.342093 51.690278
F 58.080340 14.971093 59.865378
F 60.321440 3.042463 52.669678
F 60.339640 10.765693 52.388578
F 69.219640 2.558353 55.240378
F 69.328540 2.798773 52.486878
F 60.242940 2.991163 55.347878
F 60.343240 10.954793 55.316478
F 62.391340 9.419233 63.475378
F 69.518340 10.357893 55.519278
F 60.443340 5.461813 58.924778
F 60.303440 13.584393 58.916078
F 53.466040 10.238093 58.917578
F 69.329640 12.996793 56.212178
F 69.299340 12.892693 58.981978
F 53.458140 10.086093 63.432178
F 57.847140 7.171403 62.381978
F 62.346640 6.956653 62.490178
F 62.579940 14.318193 62.666778
F 53.395140 2.389663 63.583678
F 69.174740 12.795493 63.463478
F 69.130640 5.149133 59.015978
F 62.289840 1.370123 63.381278
F 53.563640 7.605923 59.865078
F 60.112040 2.842573 59.915978
F 60.158540 13.366093 63.474778
F 58.165140 6.915773 59.621778
F 62.575340 7.054353 59.685478
F 67.013540 14.150693 62.633978
F 60.102340 5.718893 63.388878
F 67.169340 14.278293 59.948178
F 66.952240 6.658933 59.748478
F 55.629840 6.202773 63.351378
F 55.560540 13.578493 63.629778
F 57.604340 2.177603 63.481578
F 64.405040 5.347033 63.458378
F 64.719440 12.857093 63.465578
F 60.312940 10.969493 59.678878
F 55.653240 3.438373 59.678678
F 55.958440 11.189793 59.638578
F 64.584840 2.969783 59.854678
F 64.738040 10.606993 59.810678
F 55.433640 3.582183 62.542578
F 55.860040 11.075393 62.527178
F 69.197840 5.080163 56.289978
F 66.754140 16.799693 63.604478
F 57.969040 17.339093 51.666678
F 62.517840 17.244893 56.206578
F 66.909840 16.900893 51.632278
F 66.904340 17.106593 56.494378
F 67.042540 16.884593 59.229378
F 62.400240 17.092693 51.707078
F 62.540740 16.945293 58.887178
F 62.294740 21.584393 4.319158
F 62.342740 29.039893 4.286298
F 55.344740 33.189093 1.246238
F 62.196140 32.007993 7.719668
F 62.137140 24.122493 7.903348
F 69.098640 25.750493 4.445028
F 59.716840 25.429293 16.116578
F 53.341540 23.969993 7.821078
F 53.347740 23.719793 12.341778
F 53.460040 29.057693 4.211738
F 62.163540 24.233493 5.215238
F 69.092640 20.389193 12.780278
F 57.595440 24.052293 15.390978
F 55.465640 18.467093 1.703598
F 57.606140 31.759393 15.209278
F 66.575040 31.839393 12.390078
F 62.426440 21.855493 1.642378
F 62.281940 29.327893 1.593928
F 53.463840 22.470993 1.812428
F 55.362640 33.031193 8.705658
F 55.728740 27.856593 5.323018
F 55.624940 20.283893 5.367018
F 64.487640 27.968193 5.312068
F 64.558340 20.547693 5.392078
F 53.196640 31.467193 0.452702
F 68.914140 28.388393 0.817846
F 64.500440 25.692793 1.852008
F 64.535540 18.046993 4.495858
F 69.032140 25.456893 16.239178
F 53.243640 21.192493 11.454378
F 64.476440 25.335593 4.599468
F 59.792940 25.756193 1.577978
F 55.408840 27.955993 7.950868
F 55.614840 20.162493 8.021988
F 64.475640 28.097693 7.954868
F 64.475040 20.244993 8.140668
F 57.836240 21.666593 4.553748
F 57.819040 29.332293 4.328248
F 66.738740 21.804493 4.468378
F 66.669040 29.467593 4.362258
F 57.848240 24.019393 8.222368
F 64.619040 17.754993 11.887078
F 69.018840 33.374293 4.413568
F 66.803240 24.221893 8.060978
F 69.023640 17.936293 1.740258
F 64.316840 33.253693 8.940068
F 57.888740 24.173693 5.465548
F 66.695640 31.935993 5.386628
F 59.956840 33.079893 11.447078
F 66.947740 24.223993 5.412218
F 62.233940 24.425793 0.816655
F 64.343540 33.199593 11.606778
F 53.384140 31.804993 15.204978
F 69.028240 33.448093 8.888318
F 66.746140 21.846293 1.744578
F 66.766540 29.456393 1.654608
F 60.072640 28.257793 5.409968
F 60.135840 20.335393 5.332628
F 68.944240 28.305493 5.417778
F 68.923540 20.462093 5.392088
F 66.801540 32.159093 0.780789
F 53.181440 23.778293 15.121078
F 68.958440 25.865093 1.739258
F 57.382840 29.507793 1.491438
F 59.997440 25.744593 4.447978
F 53.278440 21.317993 4.223618
F 57.601840 31.813993 7.860708
F 62.434240 31.951493 0.974278
F 59.901940 28.040193 8.065178
F 60.171140 20.027093 7.994908
F 64.288140 33.088893 16.167978
F 68.929540 17.996293 4.367028
F 62.192940 21.522193 11.588378
F 62.217340 29.292193 11.592378
F 57.674340 31.781493 12.534278
F 62.069940 31.831293 15.362978
F 62.106040 24.249293 15.124378
F 68.961540 20.369793 8.149758
F 53.383040 31.630093 5.148058
F 62.288140 31.893693 4.979538
F 68.975440 17.957593 11.843378
F 62.229240 31.841493 12.577978
F 62.162240 24.147893 12.425978
F 60.258240 17.990893 1.544928
F 60.042240 33.247193 1.506818
F 60.049640 33.271493 4.209268
F 64.600540 33.346893 1.671498
F 55.300140 27.790593 15.317878
F 62.195540 21.485793 8.899968
F 62.162140 29.359993 8.761808
F 57.996840 21.787493 1.839698
F 53.366640 23.858093 5.113818
F 55.495240 27.844493 12.492078
F 55.520840 19.994693 12.566478
F 64.396240 27.771293 12.380578
F 64.494740 20.448193 12.585478
F 55.574340 25.225893 8.874358
F 64.580340 20.567193 0.804533
F 64.432640 25.362193 8.766468
F 57.621340 29.160893 16.171478
F 55.441840 25.227993 11.519778
F 59.755640 28.380193 0.784868
F 64.511240 25.239293 11.529578
F 59.754440 17.817693 11.817678
F 55.615940 33.029593 11.480278
F 55.401040 19.933293 15.297378
F 68.914940 28.086793 15.229778
F 64.460740 20.548893 15.261778
F 57.862040 21.541593 11.745478
F 57.647840 29.172693 11.621978
F 66.728540 21.513693 11.583778
F 66.703540 29.199293 11.495378
F 66.878440 21.600493 16.227078
F 66.738940 32.152193 8.080738
F 55.229840 24.621693 1.878058
F 66.810440 24.186193 15.390778
F 64.615740 33.316693 4.379988
F 53.056140 21.348093 8.727948
F 57.596940 24.041993 12.697078
F 53.124140 29.067693 8.828108
F 59.836740 33.175693 8.645378
F 66.661040 24.034493 12.561478
F 64.535040 18.089093 1.722488
F 68.764640 33.325593 11.654978
F 57.824440 21.318693 8.943018
F 57.557340 29.355293 8.954298
F 66.726740 21.719693 8.976908
F 66.583940 29.474993 8.824508
F 59.915040 28.026593 12.511578
F 59.972440 20.443293 12.796078
F 69.049440 28.014693 12.584278
F 66.811740 24.550093 0.879552
F 60.134240 25.527193 9.139468
F 69.018640 33.398593 1.759528
F 68.908540 25.707193 8.972728
F 62.137140 29.147393 16.293078
F 59.771440 25.343093 11.896778
F 64.466940 28.231993 15.217678
F 68.897340 25.525993 11.783478
F 55.583540 17.735393 4.300928
F 59.914140 27.982693 15.236478
F 59.910740 20.324993 15.440378
F 64.619540 28.187293 0.715481
F 69.057340 20.254493 15.510578
F 53.193740 31.649793 7.875398
F 60.242840 20.735793 0.735811
F 57.717240 32.044693 0.464292
F 53.445140 29.322493 11.504478
F 57.661040 24.270593 0.745471
F 68.979240 28.292393 8.183528
F 69.139340 20.567493 0.894866
F 57.900240 31.962093 5.191518
F 66.610240 31.976893 15.269978
F 55.553840 25.302093 4.458498
F 55.632640 32.869293 4.049138
F 53.343440 31.843993 12.349178
F 55.612740 21.106793 0.589478
F 54.609440 29.070093 1.611568
F 60.124940 17.855793 4.225538
F 53.672440 26.499893 0.463049
F 64.399240 25.532593 16.015678
F 68.926240 17.683393 8.943578
F 55.178740 25.290093 16.176478
F 60.033040 17.579493 9.007238
F 53.308940 21.228993 16.163478
F 62.014440 21.607793 16.286878
F 55.572840 33.068793 16.210478
F 66.616640 29.406193 16.059578
F 68.977240 17.643993 16.180878
F 55.387840 17.458593 16.298878
F 57.577840 21.372593 16.131778
F 53.369240 29.261793 16.211878
F 55.647740 17.670093 8.917428
F 64.440440 17.766893 9.142818
F 64.529740 17.970893 16.004778
F 59.878140 32.887593 16.449278
F 68.916040 33.276293 16.270378
F 55.444640 17.460993 11.636378
F 62.097340 21.489693 26.314978
F 62.142440 29.363693 26.127678
F 68.939640 20.197093 19.791978
F 52.919640 29.006093 30.696678
F 62.216840 24.168893 29.842178
F 59.831440 20.211493 22.797678
F 66.618940 32.087793 29.619378
F 59.781540 20.273693 19.989078
F 59.863540 28.018393 19.806278
F 69.003740 33.117393 19.107978
F 62.163440 24.057093 27.173878
F 59.729740 27.877893 22.488678
F 53.238340 23.836093 22.488278
F 64.464340 17.738493 18.821178
F 66.776640 24.073093 19.777078
F 64.374240 33.112793 30.830278
F 62.173140 21.491193 23.521078
F 62.038240 29.168593 23.312978
F 68.945540 28.131493 22.401878
F 57.494840 24.206193 19.757178
F 55.218840 27.745093 27.031878
F 55.309440 20.012293 26.919978
F 64.141040 27.821893 27.143378
F 64.334340 20.354393 27.079578
F 55.263440 25.177393 23.507878
F 52.912340 31.601293 26.920378
F 64.512240 25.321893 23.510778
F 66.575440 31.838593 22.531978
F 55.180140 25.061793 26.177678
F 68.826840 33.078693 26.381078
F 64.313140 25.274993 26.223178
F 69.021840 20.199493 27.003378
F 55.031240 27.797693 29.768878
F 55.206940 20.081593 29.725178
F 64.426540 28.017593 29.865978
F 64.353140 20.230193 29.874278
F 57.286140 21.565493 26.360478
F 57.407840 29.139693 26.202578
F 66.728640 21.490093 26.152578
F 66.490440 29.251093 26.051278
F 57.450240 24.075693 29.978678
F 68.950140 20.378893 22.609578
F 59.784840 33.047093 30.830278
F 66.754340 24.185393 29.794578
F 59.924540 33.028993 19.069578
F 68.961340 32.868893 23.510378
F 57.475340 24.232793 27.299478
F 52.942040 23.759393 27.099478
F 64.342140 33.123993 23.206278
F 66.604740 24.169393 27.015078
F 62.180040 31.655093 30.059278
F 68.996240 28.083593 19.787078
F 57.746540 21.527193 23.653378
F 57.540240 29.142193 23.474878
F 66.769340 21.594693 23.310978
F 66.645640 29.230493 23.389578
F 59.831540 27.969093 26.989878
F 59.734240 20.295593 27.193878
F 68.745440 28.247393 27.077478
F 53.012940 21.288893 26.025178
F 60.012140 25.394893 23.648878
F 68.986240 33.234493 30.815678
F 68.838040 25.690493 23.501978
F 68.934940 17.777493 30.594978
F 59.871540 25.247693 26.244278
F 55.387940 20.068393 19.706178
F 68.931040 17.809993 23.516378
F 64.461340 33.340993 18.887178
F 59.717940 27.838793 29.606278
F 59.818340 20.256293 29.888678
F 68.786340 28.230593 29.851878
F 68.982040 20.445793 29.726778
F 62.116340 21.720593 30.729778
F 62.018740 29.020593 30.640278
F 53.150040 29.225993 18.923378
F 64.327140 33.226793 25.872078
F 55.063940 25.084093 30.636178
F 52.856240 21.304593 30.662778
F 64.474040 25.519393 30.632778
F 57.655840 31.741893 22.772478
F 57.322040 21.506293 30.845978
F 57.367240 28.991393 30.451478
F 66.866340 21.575893 30.576778
F 66.563240 29.364493 30.718978
F 59.817240 25.418793 30.641378
F 68.877440 25.588193 26.247878
F 53.079340 31.749193 22.361478
F 62.069940 31.756093 22.563778
F 62.043040 21.655493 19.186978
F 62.217340 29.161293 18.915478
F 66.767940 24.184793 22.622778
F 55.162340 33.052493 30.664578
F 62.216540 24.032693 22.740378
F 69.058740 25.383193 19.016178
F 59.893440 33.016693 23.652578
F 59.838240 25.387893 18.962978
F 57.702440 24.070593 22.700278
F 66.719840 29.384293 18.772878
F 62.051940 24.281793 19.984578
F 64.298740 17.702493 26.230578
F 53.043640 21.157593 23.290878
F 66.714340 21.544293 18.930978
F 57.632140 29.279893 18.917378
F 57.439440 21.591693 18.863178
F 55.432840 27.999693 19.774378
F 55.604140 32.889493 18.964278
F 64.541140 27.956593 19.661878
F 64.390640 20.305793 19.719278
F 55.190640 25.372893 18.792078
F 59.831040 32.974793 26.455878
F 64.367940 25.124893 18.779378
F 68.896140 17.615393 18.884478
F 55.431940 27.840693 22.393478
F 55.447740 20.157693 22.518078
F 64.271840 27.861593 22.282478
F 64.485640 20.458493 22.520578
F 68.902440 25.643393 30.665378
F 66.503340 31.869093 26.915578
F 55.129040 32.961993 23.476778
F 57.494940 31.710893 30.093478
F 62.299240 31.694493 19.785078
F 55.172640 32.990293 26.184378
F 57.358240 31.659193 27.293578
F 66.597740 31.991993 19.564578
F 62.174240 31.838493 27.234078
F 57.751840 31.767393 20.139578
F 53.115340 21.249293 18.894178
F 64.396340 17.852393 23.519178
F 53.260140 23.881393 19.721878
F 68.735640 17.598593 26.294678
F 53.115240 29.141393 23.307178
F 53.059140 31.897693 19.653978
F 52.878140 23.846893 29.752278
F 52.882640 31.665193 29.773578
F 52.998540 29.017793 26.030978
F 59.808240 17.675993 30.642178
F 60.022840 17.501293 23.509278
F 59.827140 17.787493 26.338778
F 64.532440 17.719193 30.742478
F 60.087440 17.672293 19.052778
F 55.533140 17.436793 19.018878
F 55.444840 17.462693 26.201278
F 55.310840 17.443993 23.417578
F 55.351840 17.560993 30.577278
F 59.920040 17.757093 16.150878
F 62.487340 22.014093 47.828478
F 62.579440 29.756093 47.935578
F 55.405540 33.127993 37.918178
F 53.263340 24.481593 41.539478
F 62.381440 32.077693 36.980478
F 62.086840 32.253693 41.600878
F 57.605040 29.242893 37.698778
F 68.889940 33.478593 38.061478
F 55.871640 18.574093 47.877278
F 60.319440 18.453093 45.387278
F 62.356340 22.072593 45.130478
F 62.404840 29.731893 45.280478
F 66.769340 32.246093 41.822078
F 53.790140 30.570093 48.092778
F 66.668340 24.502793 41.787078
F 66.664540 21.843893 40.853378
F 57.535540 21.716793 37.952878
F 66.587140 29.725793 40.699178
F 55.762640 26.119693 45.015278
F 58.264740 29.894693 47.914078
F 64.699740 25.827593 45.117478
F 52.983740 24.003693 37.069978
F 55.539440 17.845593 37.939978
F 60.006440 18.060893 40.591278
F 64.838040 25.642093 47.937678
F 58.231740 32.407293 48.916978
F 58.030240 22.278793 47.758078
F 53.671440 25.309693 48.514878
F 66.837940 21.706593 33.351278
F 67.075940 29.772993 47.898878
F 62.116140 29.251493 33.430178
F 64.860040 28.446193 48.987578
F 57.592940 21.532093 33.549978
F 66.908840 24.368493 44.468178
F 53.057240 24.166293 34.249178
F 57.911340 24.961493 44.204178
F 57.898340 22.268293 45.050378
F 57.871740 29.726293 45.053178
F 66.775640 21.617893 45.115178
F 66.910140 29.647793 45.197178
F 52.747340 28.554293 40.459878
F 66.834040 32.346893 44.481378
F 64.557740 17.880293 40.897178
F 55.358940 27.812293 34.245978
F 60.204840 25.964093 45.262478
F 64.604240 17.779293 33.479478
F 60.104340 33.303293 33.478478
F 64.650940 33.334793 33.559078
F 53.570040 22.811193 47.823378
F 69.282440 33.563793 47.888878
F 62.438840 32.280093 49.040178
F 68.911540 25.673393 33.333878
F 53.077340 21.662793 40.717478
F 64.545140 25.459693 33.280378
F 53.567840 32.901193 44.705778
F 67.015040 32.442193 48.785378
F 62.202740 24.117393 36.693978
F 53.294140 31.870093 36.989578
F 64.772640 20.871693 48.704778
F 68.961340 20.284793 44.213878
F 69.036140 28.176793 44.378878
F 60.008740 20.802993 44.050478
F 62.391040 24.118393 34.095278
F 59.842840 33.482493 40.616078
F 68.947740 33.307693 33.469078
F 60.221740 28.485693 44.148378
F 60.074540 25.344093 33.338778
F 68.882240 25.855593 40.618078
F 60.308940 33.675193 47.951878
F 57.741540 29.041393 33.127378
F 64.244540 28.090193 34.465778
F 64.618740 20.277293 34.246578
F 68.982740 18.041093 37.937978
F 60.196240 18.365693 48.098478
F 55.189340 27.855093 37.018878
F 55.317240 25.362193 33.415278
F 55.333240 25.381293 38.000278
F 55.473540 20.432393 37.054378
F 64.339940 28.277793 37.181178
F 64.573540 20.444393 36.980778
F 60.166440 20.974993 48.722578
F 69.034640 33.728093 45.107478
F 60.067140 17.912793 37.936078
F 57.749640 32.032193 41.594378
F 57.674340 24.247793 36.910578
F 58.000040 24.493693 41.525278
F 69.224540 25.684593 45.391078
F 66.541140 24.321093 37.066178
F 66.474340 29.655093 37.963978
F 62.158740 21.448193 33.532378
F 57.765040 24.119893 34.129578
F 57.852840 32.388193 44.346578
F 53.562640 24.925093 44.305778
F 66.799340 24.234993 34.195478
F 66.674140 21.714093 38.065478
F 59.987940 33.251693 37.782378
F 59.962740 27.909693 34.192478
F 59.922840 20.329593 34.355678
F 68.849340 28.239193 34.283578
F 69.117440 20.336393 34.282278
F 55.497440 20.613793 41.602678
F 64.585940 17.779693 45.258978
F 55.611440 25.620293 40.811778
F 57.715440 31.920493 36.805478
F 59.974340 28.129493 36.957078
F 59.858840 20.549893 37.084278
F 68.683440 28.489593 36.964978
F 68.991140 20.610793 37.117878
F 62.224840 21.944693 40.575578
F 62.190140 29.703393 40.687278
F 55.318340 33.020693 33.447778
F 60.165840 25.767193 40.536578
F 62.471640 24.668793 44.231178
F 55.623940 33.559293 40.654278
F 64.459140 33.569893 38.100478
F 69.072040 17.822893 45.162278
F 68.874440 25.746993 37.803578
F 55.839340 18.162993 40.554878
F 62.477140 24.484593 41.581678
F 64.624540 18.256693 48.007878
F 56.028640 33.925893 48.200278
F 59.967340 25.500993 37.749178
F 68.999540 20.595493 41.525178
F 62.394140 31.961493 34.245778
F 62.218640 21.810293 37.912778
F 62.134440 29.598693 38.036978
F 60.020740 20.728093 41.448078
F 60.023240 28.484393 41.534578
F 62.357740 32.287393 44.244078
F 64.676940 17.911493 38.128978
F 64.327740 28.414993 41.634278
F 64.452440 20.488893 41.660678
F 60.382140 26.022293 47.987978
F 68.948940 33.506893 40.874578
F 64.376740 25.711293 37.897878
F 64.502040 33.421393 40.924378
F 55.608340 28.688093 44.069578
F 69.091640 17.940893 40.861278
F 64.473740 25.937893 40.630378
F 56.065440 26.323293 47.662678
F 69.463040 25.698193 48.003778
F 55.628740 20.873193 44.245578
F 64.659440 28.416993 44.500078
F 64.460940 20.472493 44.378078
F 57.666240 21.938793 40.610278
F 57.671240 29.470893 40.422478
F 57.752940 31.840493 33.995978
F 60.198540 33.520893 45.267678
F 67.065540 21.829693 47.774878
F 55.385940 28.197893 41.459678
F 55.941240 33.890193 45.438478
F 68.974640 28.346493 41.599278
F 66.590240 32.169393 37.188078
F 55.311540 20.194993 34.275978
F 64.559540 33.560693 45.384878
F 53.356240 32.852093 42.058678
F 53.591140 22.462493 45.234678
F 66.751340 31.965193 34.577978
F 55.853640 18.334193 45.047178
F 64.710640 33.707593 48.149478
F 53.805040 30.243093 45.475278
F 59.943340 17.686993 33.331478
F 52.900040 29.119193 33.577278
F 69.125640 18.040393 47.935778
F 66.506440 29.517593 33.473978
F 62.502740 24.580893 48.848578
F 55.615540 21.179993 48.840878
F 69.364640 20.655293 48.843778
F 68.880340 17.769793 33.330678
F 52.949940 21.369593 33.381378
F 52.964840 21.480193 37.921078
F 53.021240 31.858793 34.397278
F 52.965540 29.107293 37.737178
F 67.224040 24.447593 48.781778
F 60.342740 28.582493 48.816478
F 58.102640 24.816593 48.693178
F 69.153440 28.182793 49.103978
F 55.805640 28.828493 48.638978
F 53.708540 17.317893 48.798678
F 55.401040 17.611693 33.402278
F 62.467740 24.684493 51.504878
F 55.653540 33.952793 55.314778
F 69.039640 28.348193 58.940578
F 69.051540 25.723593 62.640078
F 69.204440 20.594293 56.363078
F 69.169140 17.931893 62.750478
F 55.652140 28.909793 51.339378
F 55.779740 21.449793 51.673378
F 64.638440 28.383893 51.752578
F 64.673740 20.848893 51.401578
F 58.103140 24.906293 51.449978
F 53.190540 30.610493 60.074278
F 57.845240 25.067893 63.574878
F 66.875340 24.582393 51.607578
F 68.925540 28.341493 63.492878
F 60.098540 33.755393 55.179778
F 60.075440 28.701493 51.588078
F 60.384340 21.149793 51.375278
F 69.179740 25.914293 55.336078
F 64.797740 18.155393 55.306078
F 62.640340 22.032293 55.238778
F 62.161340 29.766993 55.341678
F 69.207940 33.717593 60.036378
F 57.557740 29.471093 62.325178
F 62.423240 24.619693 58.996878
F 59.875940 28.580193 63.677978
F 55.335140 33.959693 59.998078
F 69.295640 28.455393 51.854178
F 64.838040 33.469793 52.530378
F 69.294040 20.623393 51.724978
F 62.278840 24.545093 56.183978
F 66.946740 32.466693 58.802778
F 53.363540 32.912393 56.225478
F 53.669740 25.364993 55.923678
F 53.605240 22.823893 55.245778
F 53.507440 30.369993 55.155478
F 62.680640 22.143793 52.442778
F 62.495340 29.696293 52.598878
F 60.255840 18.708793 52.618078
F 69.065940 33.316093 52.469578
F 55.673140 28.900893 56.086178
F 55.781140 21.394193 56.315278
F 64.449140 28.532893 56.305778
F 64.809140 20.691593 56.206278
F 56.055340 26.327893 52.466878
F 55.894840 18.738693 52.506778
F 64.585740 25.839293 52.445078
F 55.473840 33.366593 62.535278
F 56.046740 26.399193 55.163378
F 55.730740 18.814893 55.318078
F 64.605840 25.980093 55.224278
F 57.845540 32.091593 63.277178
F 55.370240 29.247493 58.904578
F 55.713940 21.397593 58.940278
F 64.611440 28.382993 59.162278
F 64.616640 20.627093 59.058978
F 58.114540 22.356893 55.141078
F 57.928540 30.137293 55.233978
F 67.032340 21.938393 55.377078
F 66.652540 29.732293 55.252478
F 57.942840 25.008993 59.019178
F 69.145640 25.825193 59.886678
F 53.515140 25.458293 58.810578
F 66.940840 24.459893 59.000278
F 60.056740 20.899993 63.551978
F 60.300640 33.787893 52.516478
F 57.899340 24.798393 56.346778
F 66.623240 32.355993 56.177978
F 57.979740 32.722993 51.627978
F 66.946340 24.562593 56.195378
F 60.328940 25.983393 60.061678
F 60.131540 33.403093 62.448978
F 58.287540 22.517893 52.501278
F 57.938340 30.206493 52.551978
F 66.992240 22.079693 52.619778
F 66.888140 29.554693 52.584978
F 59.848340 28.629893 56.186778
F 60.119240 20.996993 56.187378
F 57.748340 32.745893 59.100278
F 64.591340 18.255993 62.629178
F 60.413440 26.179893 52.490978
F 60.348340 18.418993 59.819878
F 53.193940 32.967093 51.734178
F 69.359140 18.086293 60.029678
F 60.095040 26.057393 55.205078
F 69.199540 18.117593 55.291678
F 69.305740 20.453793 63.719678
F 69.108940 18.011193 52.618078
F 60.055640 28.580593 58.982578
F 60.133140 21.034493 58.828678
F 69.042840 28.565693 56.269278
F 69.083340 20.688893 59.114478
F 62.360340 22.027293 62.681678
F 62.172640 29.660893 62.831778
F 60.412340 18.540893 55.263978
F 53.844940 25.835193 63.313178
F 62.446540 24.541193 63.604778
F 64.658640 18.349093 52.509478
F 64.688840 33.702993 59.638978
F 64.284240 33.546593 55.189378
F 53.003940 32.544793 63.413478
F 53.564740 22.789593 52.480978
F 62.472140 22.083593 59.845778
F 62.400640 29.503293 60.060778
F 53.595740 30.462293 52.556678
F 55.665240 21.480093 63.403378
F 56.193340 26.963893 62.460278
F 64.756540 18.175993 59.866178
F 64.584040 28.473893 63.588678
F 64.804540 20.867693 63.594378
F 55.812340 26.750593 59.771578
F 55.838240 18.755993 59.605778
F 64.782740 25.665193 60.007478
F 64.635340 33.420993 62.469578
F 55.668940 33.870193 52.586078
F 60.016640 18.291793 62.543178
F 64.623640 25.845393 62.755678
F 53.631940 22.993593 59.886078
F 58.063940 22.431693 62.578978
F 53.604940 23.209793 62.487778
F 67.138340 21.864393 62.800478
F 66.772540 29.722593 62.638078
F 60.374740 26.041793 62.776378
F 62.274840 32.183493 63.604478
F 60.282740 33.466293 59.802378
F 66.875240 24.399993 63.656478
F 53.065540 33.036893 58.969378
F 55.610740 18.928393 62.246678
F 58.006040 22.435193 59.937278
F 57.928140 30.021993 59.808778
F 66.921140 21.824893 60.185478
F 66.942040 29.823993 59.771478
F 57.858340 32.683893 56.269178
F 62.538240 31.999393 59.059378
F 68.926940 33.378893 55.309978
F 66.811740 32.306793 63.462778
F 62.223140 32.347093 56.324678
F 62.450340 32.344193 51.712278
F 67.030440 32.065993 51.497678
F 69.220440 33.480893 62.667978
F 53.866240 25.232193 51.332278
F 69.084040 25.825493 52.602678
F 53.361040 17.876493 63.312278
F 53.475540 17.823593 58.684178
F 53.343440 17.518593 56.044978
F 53.456140 17.551793 51.479978
F 58.014540 17.487193 56.128078
F 53.553540 33.075693 49.063478
F 57.729340 17.287393 63.389178
F 58.036340 17.452693 58.746078
F 62.112040 45.204993 4.204238
F 62.190740 37.298993 4.338598
F 60.326740 48.958693 1.424138
F 59.801840 40.937493 16.059378
F 62.134840 47.323493 8.080738
F 62.299340 39.573593 8.040888
F 55.608440 51.631893 0.628389
F 60.028540 51.432593 0.683231
F 62.427640 47.591593 5.360448
F 62.263440 39.991193 5.220348
F 59.913240 43.348193 0.716165
F 57.796640 36.852593 3.955788
F 60.018040 51.202793 5.323558
F 62.330140 37.253993 1.672058
F 55.484740 48.570493 11.539078
F 52.964940 39.349993 12.314378
F 60.020240 40.978393 1.704948
F 68.925640 51.324693 7.919668
F 64.415640 35.947793 5.244538
F 64.408540 43.740193 5.206168
F 69.148540 43.582493 5.167078
F 55.357740 50.959993 15.349078
F 53.212840 37.185793 1.426608
F 55.685440 35.528893 7.917358
F 53.424640 44.665593 4.325528
F 64.653840 41.252393 1.691758
F 68.906840 43.487893 15.130678
F 55.521340 35.970493 0.434074
F 55.718040 35.624493 15.113578
F 64.531540 51.223593 12.439578
F 62.227840 39.894793 0.879975
F 64.597740 41.131193 4.352908
F 59.983840 51.144093 12.624978
F 55.507640 43.412193 7.818258
F 64.248740 35.836693 8.009848
F 64.531840 43.692493 7.866588
F 62.110640 46.998993 15.407878
F 58.069940 47.553693 0.658855
F 66.909440 45.074593 4.384088
F 66.851340 37.127293 4.386718
F 57.855940 47.153593 7.980238
F 55.661040 40.785193 8.726548
F 66.951440 47.575093 8.164688
F 66.715240 39.715993 8.073238
F 57.970140 47.362693 5.104908
F 55.571640 35.557193 12.351678
F 67.056740 47.617693 5.370908
F 66.764940 39.799793 5.296868
F 55.666940 48.881293 1.492138
F 55.674840 41.127893 1.746058
F 66.883440 45.034393 1.679928
F 66.756740 37.298693 1.613178
F 64.243140 35.577293 15.295178
F 60.104740 43.708293 5.304008
F 69.084140 35.875493 5.328978
F 69.056040 35.891793 0.743066
F 64.618840 43.944593 0.956559
F 53.461240 47.466293 0.640721
F 69.230840 51.619493 0.556535
F 66.746040 39.899993 0.667373
F 59.889340 51.112393 15.458378
F 69.108340 41.150393 1.512048
F 69.165640 43.777593 0.827772
F 55.704140 48.473893 4.225068
F 59.871640 40.987493 4.338908
F 69.275940 49.083593 4.475528
F 55.667040 48.409293 8.680718
F 68.974840 41.060893 4.300878
F 57.670240 37.065393 8.987068
F 60.038440 43.267193 7.924728
F 68.886240 35.944093 7.968498
F 55.623440 51.063593 7.976628
F 62.201040 44.644493 11.570778
F 62.170140 36.904093 11.769578
F 69.012740 43.545293 7.923118
F 62.581740 47.491193 0.646546
F 53.230440 36.737793 11.318278
F 62.324640 39.651893 15.303678
F 55.656540 43.312893 5.154848
F 64.631940 48.857893 4.491998
F 62.263440 47.182693 12.695678
F 62.317240 39.597493 12.523078
F 53.360040 36.759693 4.128538
F 55.348540 43.217893 15.081578
F 62.173140 44.690093 8.886268
F 62.115540 37.094093 8.956978
F 60.101240 48.545493 11.786178
F 59.821840 51.218893 8.020698
F 68.885640 35.763693 15.448278
F 64.475040 48.415393 8.964068
F 64.448140 35.706693 12.602778
F 64.512840 43.463793 12.502678
F 53.602740 47.167293 5.344008
F 64.684440 48.964293 1.704358
F 55.307940 40.790193 11.473978
F 53.312840 36.728693 8.708328
F 68.946840 48.974193 11.708578
F 64.474840 41.154993 8.897698
F 69.214240 51.619493 5.271858
F 60.147840 48.658393 4.274868
F 57.898340 44.740693 4.373388
F 64.444440 48.494093 11.667478
F 55.867040 35.514893 5.042098
F 64.461440 41.029393 11.588978
F 53.167040 39.398193 7.861588
F 55.532140 43.349193 12.343778
F 60.126740 35.723993 0.637660
F 64.534140 43.504593 15.242178
F 57.801140 44.718293 11.444778
F 57.650740 36.925593 11.711178
F 66.634140 44.842893 11.446378
F 66.630940 37.216493 11.677578
F 57.731740 47.337793 15.390678
F 57.736540 39.376293 15.249978
F 66.642440 47.295093 15.255378
F 68.966640 40.973093 8.869608
F 57.688740 47.164093 12.474378
F 57.626440 39.524393 12.437678
F 66.834540 47.286693 12.535278
F 66.781140 39.827593 12.448378
F 57.802940 44.616693 8.743048
F 57.791340 39.528893 7.904968
F 66.753740 44.897093 8.827758
F 66.537440 37.056993 8.802798
F 53.165840 39.453093 5.092958
F 59.924140 43.355793 12.540978
F 68.802840 35.885493 12.654978
F 68.988940 43.722693 12.470878
F 59.925940 48.638293 9.070758
F 64.581540 51.560793 5.379968
F 59.954340 40.781793 8.824948
F 68.983140 48.907993 8.970868
F 66.723340 39.846993 15.184878
F 59.881640 35.591093 12.382578
F 69.247040 49.151193 1.759898
F 59.872840 43.505093 15.296778
F 59.964740 40.698393 11.531678
F 57.809740 44.888193 1.683158
F 55.576840 43.615193 0.731760
F 69.072940 41.001993 11.592278
F 64.452240 51.269893 15.095778
F 60.015740 35.458293 15.362078
F 62.115540 44.821593 1.542368
F 55.503440 40.687093 4.349318
F 68.816140 51.446893 12.668278
F 59.864840 35.856493 7.981248
F 55.722140 51.162193 5.156018
F 59.860940 35.835093 5.189648
F 58.018140 37.170293 1.269248
F 57.732340 39.342693 5.170048
F 64.456540 35.925693 0.754785
F 53.165240 39.417893 15.035578
F 53.279940 44.438593 8.990258
F 53.186540 47.011493 15.354278
F 67.039140 47.694993 0.912789
F 53.298240 46.989493 12.549678
F 55.340540 51.110093 12.465678
F 53.257840 44.421493 11.639178
F 64.258840 50.959293 7.922698
F 53.457240 45.020093 1.754268
F 53.249940 47.003393 8.144818
F 64.608840 51.513193 0.924929
F 69.115240 51.374593 15.318278
F 57.862340 39.849293 0.914383
F 55.172440 48.569993 16.374378
F 60.083940 48.450693 16.430778
F 53.099640 44.391293 15.967078
F 53.414740 39.904693 0.601698
F 66.650140 44.841793 16.259878
F 57.818040 36.813293 16.227378
F 53.434440 36.964793 16.148278
F 64.377140 48.618893 16.029078
F 55.378940 40.577993 16.052978
F 68.967240 41.032193 16.285178
F 57.499840 44.779993 16.055978
F 66.547340 37.079793 16.119978
F 64.448040 40.980993 16.166978
F 62.163340 44.454493 16.118578
F 62.213640 37.042793 16.344378
F 68.895140 48.652693 15.918578
F 53.022540 52.142993 11.710678
F 61.975740 44.625093 26.077678
F 62.277740 37.138393 26.116778
F 52.886840 44.549493 23.490478
F 59.908140 35.485393 22.748678
F 62.055140 47.179093 29.721678
F 62.240540 39.679893 29.758778
F 59.904140 43.419993 19.623378
F 59.806040 48.406093 26.020778
F 62.001640 47.130093 26.858778
F 61.990540 39.691793 26.996478
F 64.244840 48.552393 26.280678
F 55.301540 35.537093 26.991378
F 62.078640 44.501193 23.247878
F 62.191340 36.979793 23.400478
F 55.324340 51.170293 27.044978
F 52.983840 36.736893 26.211278
F 68.868140 51.251193 29.775378
F 55.262540 43.040393 27.116678
F 64.544940 35.723893 27.011978
F 64.205940 43.348193 27.060178
F 64.482540 48.760193 23.617878
F 53.043140 36.620393 23.455978
F 55.270240 40.674593 23.352778
F 59.697740 48.350493 30.713378
F 68.822640 43.574493 19.801778
F 64.501640 40.772793 23.555678
F 55.192240 35.683393 29.739678
F 64.562740 51.233393 19.755678
F 55.256040 40.514493 26.110978
F 53.127140 44.362093 18.743778
F 55.536140 48.444393 19.131778
F 64.410540 40.834893 26.268778
F 55.412840 50.875693 22.715278
F 55.163640 43.253693 29.867178
F 64.292140 35.645693 29.825878
F 64.413640 43.449893 29.799078
F 57.383140 44.603893 25.933078
F 57.582640 37.052193 26.398978
F 66.483740 44.619893 26.088278
F 66.806740 36.982793 26.277478
F 57.298840 47.135893 29.881078
F 57.588540 39.581393 29.926378
F 66.552940 47.598893 29.570778
F 66.467740 39.627593 29.951978
F 57.564740 47.156093 27.094778
F 57.546440 39.539993 27.182078
F 66.458940 47.277493 26.878278
F 66.568240 39.686893 27.178178
F 57.471440 44.525793 23.235978
F 57.665840 36.879493 23.573978
F 66.558240 44.760993 23.284178
F 66.663240 37.058993 23.440878
F 53.076940 47.124293 22.493678
F 59.726640 43.634493 26.984378
F 68.865140 35.747093 27.327478
F 68.965840 43.550493 27.308278
F 55.293040 48.424493 26.253778
F 59.892340 35.762093 29.838478
F 59.808640 40.898393 23.464678
F 68.802340 48.563693 26.187778
F 64.086640 51.054993 27.200878
F 68.912940 41.019593 23.577778
F 59.919040 48.360293 23.335978
F 68.898440 48.686893 18.833678
F 59.665040 40.912093 26.151878
F 52.894740 46.860993 29.709978
F 66.592940 39.668293 19.741178
F 68.783140 40.990193 26.274778
F 52.902840 44.267393 30.766078
F 59.814740 43.406193 29.852578
F 68.839740 35.964493 29.970278
F 68.796440 43.690493 30.065278
F 62.082640 44.563193 30.590578
F 62.164140 37.121493 30.559878
F 68.867940 43.561493 22.524078
F 68.783640 35.574993 22.596178
F 55.029040 48.349693 30.744078
F 59.705740 50.947593 27.125178
F 55.256140 40.664993 30.683178
F 68.938740 51.210993 27.042278
F 60.149840 48.629393 19.053278
F 64.374840 41.047093 30.923778
F 57.397040 44.642793 30.668278
F 57.456740 36.936793 30.703478
F 66.542640 44.940693 30.723778
F 66.448240 37.092193 30.912178
F 68.820040 48.448993 23.442778
F 64.347540 51.193793 22.441378
F 59.931540 40.819493 30.593078
F 68.843840 48.566093 30.673978
F 53.025340 39.307693 29.799478
F 68.838640 41.005093 30.782278
F 62.108440 44.783293 18.856778
F 62.152640 37.064793 19.020278
F 59.771040 43.375693 22.319678
F 53.081340 44.101793 26.348678
F 62.329240 47.263693 22.629978
F 61.968940 39.579493 22.448578
F 68.972440 40.972593 18.937678
F 60.031340 35.695793 27.008878
F 62.271640 47.305593 19.889378
F 62.170040 39.789293 19.742678
F 64.254940 48.618693 30.470478
F 59.781940 40.853793 18.686578
F 55.283340 50.920493 20.012478
F 55.299940 43.183793 19.681978
F 64.537140 35.873993 19.879578
F 64.296640 43.506893 19.816978
F 68.961840 35.749693 19.838678
F 55.255440 48.232793 23.493578
F 55.349940 40.619193 18.672378
F 64.532140 48.544393 18.742578
F 59.917740 51.032693 22.638078
F 64.332040 41.014393 18.888278
F 60.190240 51.154993 19.832378
F 55.085940 43.171393 22.495178
F 64.393140 35.727193 22.558978
F 64.420740 43.380693 22.455378
F 57.452140 44.589493 18.981078
F 57.531240 37.063193 18.989378
F 66.607540 44.850793 18.904378
F 66.681740 37.125293 18.850778
F 57.562740 47.213393 22.490178
F 57.750340 39.451293 22.590678
F 66.627940 47.375893 22.539578
F 66.729740 39.747193 22.521578
F 57.827140 47.267293 19.889878
F 57.593540 39.559593 19.926178
F 66.690140 47.339993 19.841278
F 68.779540 51.066593 22.385978
F 55.459440 35.631593 22.638578
F 55.013840 50.898693 29.771178
F 59.788140 35.733193 20.035178
F 64.301540 51.241693 29.941778
F 55.535840 35.506193 19.874378
F 53.333440 39.224693 19.717178
F 53.180640 46.877093 19.667378
F 59.740640 51.017893 29.878178
F 69.072440 51.239893 19.781478
F 53.326240 36.655093 18.854178
F 52.998640 39.252493 22.458678
F 53.139240 46.795593 27.041778
F 53.006140 39.215593 27.107878
F 52.952640 36.754193 30.594578
F 52.821640 52.150493 30.894978
F 52.899540 52.085993 26.096278
F 53.047640 52.098393 23.257078
F 64.410340 41.141093 33.621378
F 62.301740 37.618693 47.824078
F 64.418040 51.164393 34.235178
F 64.324140 48.618193 33.250478
F 52.855140 44.278393 37.528678
F 64.365340 48.648393 37.967278
F 57.610540 36.802293 33.472578
F 60.059640 43.836593 44.564078
F 62.514740 45.103993 45.243578
F 62.356640 37.458793 45.096778
F 52.569640 52.379693 33.749678
F 64.459040 51.661693 49.050278
F 52.751440 52.080693 38.098878
F 53.576540 38.019493 48.113378
F 66.429140 36.956993 33.573378
F 55.097640 48.359393 38.114478
F 56.065540 49.408193 45.451878
F 57.576640 44.993493 40.743978
F 55.888640 41.537193 45.092378
F 59.933440 48.876193 40.793878
F 57.804440 36.992893 37.902278
F 64.614840 41.500293 45.307478
F 57.912340 37.373893 40.581878
F 66.699940 37.318493 37.912078
F 64.667140 51.493093 44.252578
F 64.665940 49.097893 48.232678
F 57.608940 44.794093 38.011778
F 64.737140 41.394793 48.164778
F 58.075440 45.443893 48.182878
F 58.018740 37.709093 47.816578
F 67.048740 45.243593 48.019778
F 66.896540 37.485093 48.041778
F 69.289640 43.892193 44.420978
F 60.194240 36.105393 44.217878
F 66.824640 37.449093 40.651678
F 60.260840 44.036493 48.929978
F 57.835640 45.146893 45.500878
F 58.079640 37.611593 45.165478
F 67.062140 45.350493 45.266378
F 66.901140 37.558293 45.266778
F 55.027840 48.446493 33.417478
F 69.057040 41.187193 40.702278
F 53.147240 48.168993 42.145478
F 66.678840 40.221193 41.524178
F 60.146640 48.971393 45.503678
F 64.776440 44.092993 44.207878
F 60.438040 41.278193 45.400978
F 59.901240 43.788393 41.653378
F 52.885440 39.256993 37.191778
F 69.025340 41.310193 45.111778
F 60.078640 49.261893 48.193978
F 57.590940 39.412893 34.150178
F 60.085040 41.418993 48.104578
F 68.837140 40.941593 33.452578
F 52.811040 47.152693 37.091678
F 55.789540 49.486993 48.013178
F 55.430940 51.480993 41.588878
F 55.405040 48.942693 40.720878
F 52.952640 44.482493 33.616678
F 66.840040 47.518993 41.604178
F 62.138740 47.471793 36.904678
F 62.340740 39.909593 37.196978
F 59.900840 48.505693 38.055878
F 66.780740 45.109193 37.958078
F 62.074240 47.269893 34.255078
F 62.309640 39.762093 34.528378
F 64.443140 51.535093 41.555978
F 53.393740 39.741993 41.337278
F 59.867040 51.082393 36.967678
F 55.430240 43.466493 34.224078
F 68.839240 51.323293 37.053278
F 64.462040 43.681693 34.320678
F 68.965140 48.960793 37.845578
F 53.750340 37.823493 45.346578
F 69.115940 43.799193 41.722578
F 66.714740 47.820593 44.311378
F 60.146040 36.141593 41.376378
F 53.839040 48.190593 44.720478
F 55.454340 35.783393 37.105978
F 55.489040 43.353593 36.860478
F 64.413740 36.084193 37.115878
F 64.505640 43.695793 37.084378
F 68.942040 51.321893 34.335578
F 57.594740 47.715593 41.676078
F 58.133140 40.141693 44.184778
F 68.975340 41.260093 37.913278
F 57.455340 47.356093 37.125878
F 57.665140 39.528193 36.897978
F 66.606940 47.635093 36.980178
F 66.914340 39.797593 37.009678
F 57.356440 47.233693 34.350778
F 53.704740 45.509893 45.374378
F 66.548240 47.555093 34.336978
F 66.600640 39.715393 34.319078
F 68.845440 48.648293 33.378678
F 69.208640 49.027393 47.963178
F 68.673440 35.895093 34.458078
F 68.889640 43.628793 34.325678
F 59.926740 40.996093 37.702278
F 69.058240 48.865393 40.653178
F 62.587440 45.106093 48.101778
F 62.492740 40.119493 48.849978
F 66.856640 45.060893 40.717378
F 62.067740 44.727493 33.412378
F 60.148640 35.869793 37.089478
F 59.859040 43.611293 36.880678
F 69.092340 36.063493 37.088278
F 68.953940 43.765493 36.880978
F 61.993040 45.182593 40.591078
F 62.369040 37.346293 40.593078
F 64.613440 48.980493 45.521978
F 69.206640 36.303693 44.333478
F 62.329640 47.772293 44.543278
F 62.620940 40.095493 44.198778
F 60.153940 41.278293 40.550278
F 69.037740 36.136793 41.377978
F 62.130940 47.639793 41.829478
F 62.292440 39.869793 41.505678
F 55.644340 36.076493 41.478278
F 53.530740 45.646693 48.083878
F 62.206940 44.863093 37.963678
F 62.145540 37.425393 37.978778
F 59.938340 40.657893 33.325778
F 69.187140 43.881993 49.089578
F 57.556140 44.623893 33.288378
F 55.358040 43.520293 41.366978
F 64.654540 36.103893 41.708278
F 64.372340 44.049893 41.380978
F 57.945440 39.979193 41.528878
F 59.774340 51.087993 34.232978
F 55.339940 40.736593 37.608478
F 69.105140 49.071093 45.257378
F 57.873740 47.720593 44.384278
F 64.642240 40.994493 38.081978
F 64.175440 35.819693 34.511078
F 53.685440 40.209893 44.065378
F 55.564240 41.033093 40.536278
F 64.579440 48.796893 40.683778
F 66.714740 40.236193 44.265878
F 64.429840 41.473593 40.684578
F 55.770540 36.427693 44.289778
F 55.701940 44.166893 44.271778
F 64.636540 36.267893 44.359878
F 64.060840 51.169593 36.924478
F 62.118840 37.191093 33.304978
F 60.053940 51.369293 41.780678
F 59.682640 48.504093 33.469678
F 55.113940 35.510393 34.382578
F 69.333240 41.396893 47.899978
F 59.865440 35.812493 34.333078
F 55.796940 41.606193 47.879278
F 68.980140 51.584993 44.133478
F 59.791340 43.396293 34.063478
F 55.170640 51.092593 37.229578
F 53.302940 37.155693 40.576978
F 68.899140 51.456293 41.554478
F 66.592440 44.938793 33.373378
F 54.869840 50.981993 34.413678
F 55.260040 40.760793 33.351278
F 52.971840 36.610793 37.951878
F 52.972140 39.545593 34.277578
F 52.853440 47.037093 34.404378
F 60.234740 36.245893 48.558478
F 60.195940 51.476293 44.425778
F 69.198040 36.081993 48.781878
F 55.705140 51.782593 44.201278
F 52.910740 36.872293 33.440378
F 62.430040 47.828093 48.949078
F 60.041240 51.900593 48.873878
F 64.503640 36.298693 48.901678
F 64.817840 43.926893 49.024378
F 52.788140 43.799393 40.227078
F 69.063440 51.554093 48.878478
F 53.565240 48.157193 48.899978
F 57.846340 48.120193 49.048978
F 57.871640 40.229993 48.937178
F 66.998040 40.209293 48.864978
F 53.552140 40.596293 48.915578
F 55.669040 36.584293 48.867478
F 55.658940 51.917393 49.054378
F 55.675740 44.268493 48.849778
F 62.117240 47.781593 51.682478
F 62.550840 40.329693 51.569478
F 53.651940 45.257593 62.699578
F 53.237340 37.320793 62.604078
F 55.613240 36.516093 51.607578
F 55.591340 44.426593 51.560678
F 64.652840 36.191893 51.644878
F 64.518840 44.023793 51.732278
F 57.872340 48.212893 51.900178
F 58.052440 40.305293 51.712678
F 66.809540 47.528493 51.751478
F 66.735740 40.091793 51.633478
F 60.261740 36.331993 51.483878
F 60.045340 44.109993 51.834978
F 69.122940 35.897293 51.597778
F 69.123140 43.914093 51.853278
F 62.508740 45.296193 55.386778
F 62.415340 37.530693 55.328978
F 69.091040 51.426793 59.127278
F 53.495040 45.417793 59.858278
F 62.523940 47.706693 59.063078
F 62.469240 39.975193 59.084578
F 69.046040 41.264293 55.190278
F 58.085040 37.425293 62.453178
F 62.427740 47.956993 56.260978
F 62.648240 40.073893 56.308878
F 53.551140 48.455993 56.662478
F 62.441440 39.872693 63.584778
F 62.298440 45.367093 52.519178
F 62.440440 37.596493 52.383578
F 62.405940 47.715593 63.441178
F 60.201840 51.527193 63.450478
F 55.715240 36.594693 56.322378
F 55.677140 44.219593 56.209478
F 64.531940 36.225493 56.208878
F 64.606840 43.914593 56.479678
F 55.783140 36.012293 63.206078
F 60.189440 41.015693 62.562978
F 55.889040 41.852493 52.614378
F 64.409140 48.915993 52.445378
F 69.127040 43.656893 58.945578
F 64.771440 41.523793 52.731578
F 55.563840 49.373993 52.818278
F 60.228240 49.017993 60.109278
F 55.766740 41.567993 55.334578
F 64.837140 48.896993 55.400978
F 60.006340 43.408693 63.489578
F 64.817540 41.473493 55.432378
F 55.668040 36.473893 59.039878
F 55.717740 43.927693 59.013278
F 64.745840 36.272993 59.020678
F 64.741240 43.947693 59.234978
F 58.114640 45.387593 55.310778
F 57.997640 37.718293 55.329578
F 66.983040 45.111393 55.319078
F 66.967340 37.337493 55.310778
F 57.963840 47.813993 59.015778
F 57.792440 40.217093 58.911678
F 67.033740 47.566293 58.898878
F 67.023640 39.837493 59.059078
F 58.093840 48.018993 56.309378
F 58.047440 40.368893 56.231478
F 67.063040 47.724093 56.282578
F 66.841040 39.815993 56.314178
F 57.806940 45.502193 52.526278
F 57.984140 37.718293 52.546678
F 66.764840 45.105893 52.602978
F 66.860940 37.451393 52.586078
F 60.185540 36.331193 56.078578
F 60.319340 44.104293 56.278778
F 53.586240 48.147093 59.349078
F 69.145840 43.748493 56.295978
F 60.269540 49.410093 52.826578
F 53.489440 37.849593 59.999578
F 60.323140 41.469493 52.713078
F 68.855940 49.209893 52.722678
F 69.192740 36.003493 63.492378
F 69.214640 35.990893 56.134478
F 60.223240 49.296493 55.503778
F 69.110040 41.333493 52.568278
F 60.389040 41.508093 55.319778
F 57.873840 47.419293 63.461878
F 69.166340 49.045693 62.643478
F 69.203040 48.939593 60.008078
F 60.203140 36.007193 58.811978
F 60.275540 43.953593 58.959678
F 69.120040 36.127793 58.962078
F 55.796540 49.168793 62.738078
F 62.543540 44.896693 62.488178
F 60.157440 35.890693 63.504478
F 53.562940 37.983693 55.490978
F 53.665840 45.944993 55.394878
F 60.092140 48.904293 62.873178
F 62.261840 37.284393 62.823578
F 53.603940 38.112893 52.596078
F 53.585440 45.852693 52.735178
F 62.407640 45.151393 59.898478
F 62.344340 37.269393 59.880678
F 53.409240 40.735293 51.723978
F 53.349640 48.374793 51.625078
F 68.987040 51.792893 63.463778
F 55.783940 43.604393 63.448878
F 64.717240 36.140893 63.575378
F 64.682940 43.751593 63.754578
F 55.848840 49.532893 55.510978
F 60.099840 41.303693 59.814378
F 53.270440 40.155993 63.474578
F 69.142040 43.611393 63.636578
F 55.885140 49.313993 60.044378
F 64.795040 41.301293 59.889978
F 64.884940 48.893793 59.789678
F 69.307340 41.189793 59.989078
F 58.015440 44.996393 62.581278
F 64.775940 48.800793 62.487078
F 69.188240 41.003993 62.630678
F 64.817640 41.084893 62.655078
F 55.633340 41.383093 59.830578
F 57.863540 39.986693 63.659678
F 66.887440 45.056293 62.718678
F 66.905940 37.378593 62.663678
F 69.234540 48.960593 55.417078
F 55.638840 41.208593 62.513978
F 67.030840 47.584293 63.535978
F 66.959840 39.771593 63.463378
F 58.074740 45.137193 59.869778
F 58.022740 37.540593 59.756978
F 66.984940 45.064793 60.011878
F 66.949340 37.399493 59.991978
F 53.351940 40.593893 56.119778
F 53.244240 40.484693 58.928578
F 53.602840 47.909593 63.444078
F 69.173840 51.568493 56.432978
F 64.668540 51.376293 63.637678
F 55.740940 51.764293 63.601478
F 64.510340 51.445693 59.083278
F 64.603540 51.498593 56.324178
F 69.128740 51.677293 51.711178
F 60.013840 51.567193 59.102578
F 64.674540 51.534893 51.797078
F 60.157740 51.829793 56.405178
F 60.133540 51.720593 51.597978
F 55.734540 51.897393 51.808078
F 56.028840 52.071193 56.400078
F 55.743140 51.824993 59.176278
F 67.049640 47.780193 49.048478
F 60.160440 56.636893 1.641968
F 62.065640 60.273093 4.301018
F 59.847740 66.748293 8.231638
F 62.077640 67.959793 4.278908
F 62.017340 55.142193 7.924618
F 62.197340 62.953893 8.150138
F 69.139140 59.248293 0.586862
F 62.241140 55.366693 0.963143
F 62.215640 55.227293 5.251448
F 62.127540 62.810393 5.468338
F 57.686940 67.870693 9.124708
F 68.956040 64.159993 1.692358
F 53.637440 55.481693 0.912159
F 62.118540 60.497593 1.673738
F 55.327640 56.295293 11.965278
F 66.946040 52.607793 4.407778
F 57.870340 52.594793 4.373708
F 66.802440 55.257593 15.270678
F 53.099340 62.695593 12.615978
F 64.358140 59.070493 5.268388
F 53.098540 62.609993 15.323278
F 55.847540 64.524493 2.313028
F 64.520840 56.682093 1.792158
F 64.612340 64.314693 1.683708
F 57.745140 55.173893 5.383028
F 55.330240 63.680593 4.816798
F 64.449440 56.391893 4.465588
F 64.364240 64.099393 4.444258
F 57.937640 55.393593 0.894974
F 55.433240 58.743393 5.416208
F 53.290240 67.508093 16.315578
F 64.506440 58.969193 7.917278
F 62.306540 52.718893 4.360868
F 57.573340 60.193193 4.541888
F 61.989940 62.533693 15.318478
F 66.595540 60.169293 4.428408
F 57.661440 55.044693 7.988988
F 57.801940 62.878293 8.306898
F 66.585440 55.174293 7.953508
F 66.558640 62.718193 8.104698
F 53.317240 54.862093 5.527268
F 57.768740 62.681993 5.634468
F 66.819540 55.187793 5.333818
F 66.618040 62.875193 5.503668
F 66.762740 52.743193 11.509478
F 57.718240 60.435193 1.739218
F 59.708340 66.736193 0.850363
F 57.754640 62.943393 0.834724
F 53.237140 59.881093 9.311148
F 59.792340 59.082293 5.374218
F 68.940540 59.055493 7.922598
F 69.047540 59.124393 5.355318
F 53.296940 52.254393 8.981508
F 59.955840 64.204893 1.711298
F 53.193140 54.815793 15.447078
F 66.720540 55.318993 0.954388
F 59.978340 56.504093 4.404708
F 59.852940 64.062593 4.514098
F 69.009540 56.441193 4.388988
F 68.876540 64.120193 4.517988
F 62.201040 67.889993 11.793878
F 59.848440 59.005893 8.068528
F 64.330840 66.720893 7.916288
F 60.005040 59.255793 0.699872
F 68.890540 66.686193 5.504188
F 62.115340 59.974993 11.564878
F 66.668240 67.888793 9.035038
F 69.036340 66.714093 8.172488
F 68.931840 66.675093 12.619278
F 64.283740 66.596693 15.268378
F 55.493140 66.600693 8.293628
F 55.652940 56.182293 9.117818
F 62.243940 55.219393 12.657478
F 62.194640 62.471993 12.443078
F 53.058040 62.266093 5.590088
F 68.820240 66.765593 15.346778
F 57.877640 52.869393 1.695168
F 62.305240 60.147893 8.819898
F 62.108640 55.078293 15.429978
F 69.019240 59.021293 15.223378
F 53.241340 67.642593 9.128868
F 55.408240 58.813193 12.938278
F 53.200440 59.818893 4.582308
F 64.511140 58.886693 12.575378
F 55.411940 58.797393 8.077398
F 55.418440 63.867593 9.160598
F 64.409740 56.397093 8.720918
F 64.372640 64.127393 8.955928
F 68.836940 56.532393 11.704378
F 55.530440 63.986393 11.859078
F 64.303140 56.515093 11.370578
F 64.439140 63.983393 11.653878
F 57.582640 67.766193 4.754698
F 52.862840 59.128493 2.036028
F 53.399340 67.450793 11.843378
F 55.490240 59.270693 0.923597
F 62.138640 52.654593 11.852878
F 57.527240 59.769293 11.707978
F 66.786740 67.927093 4.509758
F 66.684940 60.265893 11.681478
F 62.341940 52.782993 1.598658
F 57.621440 54.812093 15.584978
F 55.471240 56.303093 4.483068
F 66.990940 52.691593 1.855718
F 57.743940 54.925693 12.738978
F 57.726340 62.541493 12.769178
F 66.625540 55.110993 12.630178
F 66.689840 62.815293 12.648278
F 64.422840 58.681293 15.314078
F 57.626240 60.267193 9.060648
F 66.677440 62.917493 0.702912
F 66.646740 60.121093 8.974218
F 64.559540 59.266893 0.947566
F 59.932740 58.662093 12.653378
F 62.189440 59.970293 16.237478
F 69.039240 59.125393 12.525378
F 59.809440 56.326993 8.839378
F 59.963640 64.180093 9.128488
F 68.802540 56.432193 8.944018
F 68.949340 64.080993 8.863228
F 59.917540 56.172493 11.598478
F 59.774140 63.976793 11.832178
F 66.801640 60.444993 1.705178
F 68.893340 64.082593 11.667278
F 62.236440 67.973393 9.011088
F 59.973640 58.715093 15.300878
F 55.617840 66.358893 15.582978
F 64.548540 66.944093 0.671474
F 55.409540 59.004093 15.652078
F 66.883340 67.874093 1.776278
F 57.791140 67.928693 11.839578
F 66.609340 62.770193 15.295678
F 55.957840 56.772793 1.855258
F 57.652640 62.571493 15.494378
F 69.036240 56.639393 1.573978
F 60.026740 66.497793 15.351278
F 55.652340 66.475693 12.830978
F 64.462040 66.711293 5.104318
F 62.228140 63.064393 0.710903
F 60.077740 66.618293 12.707578
F 66.607240 68.010093 11.760678
F 53.252740 67.239693 1.967128
F 53.330040 67.349893 4.660668
F 59.790340 56.239693 16.298978
F 57.124340 66.921793 2.172258
F 53.198240 54.798993 12.692778
F 53.360340 54.932593 8.240278
F 64.446140 66.623393 12.543678
F 55.525440 66.267293 5.702088
F 62.028340 67.984393 1.535578
F 53.237040 62.404793 8.326698
F 59.971640 66.668393 5.454748
F 53.148840 59.948893 12.055478
F 62.121240 52.636993 8.993868
F 53.424640 52.723893 1.624438
F 55.370840 68.385693 0.778459
F 69.156640 66.656593 0.654203
F 53.577540 64.618993 0.842839
F 57.708040 52.180293 11.813478
F 66.553640 52.565893 8.847628
F 53.277740 52.246193 16.241078
F 52.968440 60.011093 16.374678
F 57.581740 52.496393 8.914748
F 69.050340 56.445993 16.092078
F 53.506240 52.410093 4.264098
F 57.831140 60.100793 16.391578
F 55.506440 56.378493 16.280678
F 62.092640 67.986093 16.137478
F 62.162540 52.403293 15.949078
F 66.740740 52.627893 16.242578
F 64.420840 56.193193 16.499578
F 66.659740 60.010093 16.192578
F 68.744440 64.020293 16.276078
F 66.488040 67.973093 16.326978
F 55.430040 63.748793 16.294078
F 64.320540 63.980693 16.039878
F 62.029240 52.310893 26.278578
F 61.948540 60.080093 26.153578
F 68.887240 66.652993 22.756178
F 53.051540 59.700193 23.620378
F 61.990940 54.991393 29.777278
F 62.045140 62.604993 29.852078
F 52.957440 62.350893 27.070478
F 52.896140 62.295793 22.620378
F 61.975040 54.929193 26.918178
F 61.941440 62.694193 27.063778
F 55.129040 66.378793 29.893478
F 68.907940 59.145593 22.598878
F 68.787140 66.725693 27.180878
F 62.156240 60.115293 23.437378
F 66.528340 67.762393 23.631078
F 59.820740 58.760793 22.534178
F 64.333340 66.526593 22.622278
F 55.033340 58.788793 27.294078
F 68.705140 66.614393 29.767478
F 64.259540 59.004793 27.145178
F 55.297140 55.908993 23.545578
F 55.097540 63.789693 23.382978
F 64.395540 56.244293 23.498478
F 64.364340 64.016693 23.631678
F 54.946640 56.146893 26.364278
F 55.094940 63.887393 26.169378
F 64.396740 56.456293 26.205578
F 64.450240 63.888293 26.440678
F 52.877540 67.645993 26.227078
F 54.989540 58.624893 29.991378
F 62.147940 68.024793 23.466678
F 64.086740 58.782293 30.007478
F 52.596540 54.647093 29.921278
F 57.553440 59.802993 26.319778
F 66.857140 52.653793 18.942178
F 66.607240 60.225193 26.359378
F 57.116640 54.764293 29.839378
F 57.409440 62.526893 29.925078
F 66.552840 55.226593 29.947478
F 66.518840 62.668993 30.105578
F 57.261540 54.904893 27.101178
F 57.388340 62.614193 27.176378
F 66.584840 55.124193 27.081278
F 66.742140 62.824793 27.392378
F 53.156940 67.684893 23.503778
F 57.419740 59.888393 23.610078
F 55.100340 66.384293 27.059578
F 66.668340 60.233393 23.711978
F 62.153340 68.028693 18.892178
F 59.788840 58.762893 27.095878
F 66.535440 67.977693 18.986678
F 68.775640 58.920193 27.205778
F 59.829640 56.217793 23.325878
F 59.895840 63.923293 23.308678
F 68.866840 56.367793 23.363078
F 68.822640 63.917693 23.624678
F 59.663740 56.083293 26.074378
F 59.704940 63.792793 26.193978
F 68.812840 56.355593 26.184478
F 68.916140 64.063793 26.400378
F 66.626340 52.563793 30.691178
F 59.563140 58.873193 29.786078
F 57.715740 67.560393 18.827978
F 68.762340 58.897693 29.902878
F 59.666340 66.444493 27.133578
F 61.828040 60.017193 30.697478
F 66.508940 68.036493 30.605878
F 52.645440 54.541393 27.050378
F 54.809740 56.102393 30.919378
F 55.164740 63.765693 30.822678
F 64.180140 56.280493 30.732078
F 64.217440 64.094293 30.669778
F 52.839640 62.537593 29.819078
F 57.269340 59.951293 30.754878
F 62.018340 52.354393 30.851878
F 66.423540 60.094393 30.869778
F 59.519140 56.092193 30.463978
F 59.726740 63.860793 30.618678
F 68.895740 56.331393 30.756478
F 68.820840 63.971993 30.811378
F 64.302840 66.799193 29.811678
F 62.404940 60.132893 18.923578
F 69.066940 56.239493 18.862378
F 59.905840 63.990293 18.946378
F 62.197540 54.960793 22.554078
F 62.279840 62.718293 22.552678
F 59.790540 56.409593 19.026078
F 69.088040 58.817393 19.871678
F 62.017040 54.909693 19.811078
F 62.302940 62.767593 19.796978
F 66.590540 52.322293 26.238578
F 60.033540 58.889493 19.881678
F 62.059140 67.842993 30.745378
F 55.534340 58.833493 19.885178
F 57.664340 67.741493 23.718378
F 64.592440 58.990593 19.927078
F 55.331640 56.130493 19.031478
F 55.254240 63.740093 19.132078
F 64.356540 56.325293 19.176578
F 64.504040 64.130093 18.756978
F 57.348840 67.718293 30.610078
F 55.270340 58.500793 22.733178
F 68.737740 64.323293 19.087378
F 64.417940 58.761093 22.538278
F 68.926340 66.953293 19.828978
F 57.719840 60.074693 19.003178
F 55.585140 66.469193 20.008478
F 66.834240 60.209393 18.957678
F 57.533240 54.845893 22.641178
F 57.522240 62.601793 22.622978
F 66.572140 54.915593 22.487878
F 66.496940 62.774193 22.630578
F 57.523340 54.864193 19.789878
F 57.731040 62.696693 19.932478
F 66.670840 55.261193 19.832578
F 66.673140 62.758593 19.953078
F 61.926640 67.710193 26.255778
F 66.488640 67.843793 26.473378
F 53.217740 67.385293 18.998578
F 60.056540 66.565793 19.917378
F 59.681140 66.607893 30.110178
F 57.388040 67.710893 26.453378
F 53.115140 54.767893 19.806178
F 64.133440 66.589493 19.870978
F 64.167340 66.525293 27.034578
F 55.275740 66.453093 22.605278
F 59.799140 66.563093 22.647078
F 53.100240 60.032693 19.087778
F 52.720740 59.770893 26.239278
F 52.968440 54.753393 22.510878
F 57.730840 52.144893 19.046678
F 53.004940 62.611193 19.933778
F 62.131840 52.458193 23.484578
F 66.509240 52.423093 23.603778
F 52.722140 59.887293 30.887578
F 52.803640 67.573193 30.641678
F 62.293540 52.460193 18.814278
F 57.570740 52.418593 26.105078
F 57.675440 52.275493 23.340278
F 52.987240 52.125793 18.895678
F 57.315240 52.172593 30.674378
F 57.635240 52.264093 16.447778
F 57.703240 67.816693 16.206478
F 59.835440 63.997093 16.362178
F 57.403940 67.902893 37.756978
F 62.357940 60.966393 48.030778
F 58.006340 63.359093 48.864378
F 53.834240 61.072793 47.810678
F 60.225740 67.321093 48.891778
F 62.455040 63.513493 48.873478
F 57.579140 60.013493 33.561578
F 64.433840 66.890093 44.173778
F 66.653740 60.146193 33.469078
F 62.341740 60.504993 45.372378
F 52.856040 62.786293 37.265578
F 69.008440 66.878593 44.340478
F 68.981640 64.325493 38.190778
F 64.393740 66.685093 34.317778
F 60.263140 59.300593 44.189378
F 68.752840 56.486993 37.822678
F 55.654540 56.856593 45.229978
F 55.545840 67.153793 44.133978
F 64.498140 56.567993 45.264978
F 64.424040 64.451093 45.220778
F 55.659440 56.957893 47.897778
F 55.852940 64.921693 48.021978
F 64.644040 56.823893 47.990478
F 64.683940 64.627193 47.890578
F 62.328640 52.793193 40.784678
F 69.008940 56.136893 33.435978
F 55.180740 55.995193 33.604878
F 66.756540 60.495293 48.007978
F 61.961740 67.900893 33.481278
F 68.813640 64.132893 40.813878
F 61.999240 60.047193 33.502578
F 68.740640 56.443793 40.521478
F 53.403740 68.648193 48.112478
F 58.073540 60.618593 45.153878
F 68.800640 56.656793 45.141378
F 66.756740 60.597693 45.264278
F 59.592840 63.861293 37.894378
F 52.950240 52.496093 40.709578
F 59.841440 66.956593 44.456878
F 59.976140 66.770793 41.779778
F 60.242440 56.820193 45.135378
F 59.996340 64.477893 45.354778
F 69.041940 56.541293 47.964578
F 69.081240 64.395993 45.457378
F 53.543840 68.467493 45.309278
F 60.271240 64.707293 47.949678
F 57.696240 52.667693 40.722478
F 53.567640 53.393993 45.403678
F 66.677840 67.806793 33.228978
F 59.661740 66.542093 36.936878
F 66.483840 68.267293 45.268678
F 55.726640 64.681393 45.370478
F 61.943540 55.138393 37.070178
F 61.982340 62.778193 37.037678
F 66.661240 52.718393 48.138378
F 68.920240 64.456393 48.304978
F 62.080440 54.990593 34.442578
F 61.836640 62.643593 34.276878
F 69.060840 66.713693 34.369378
F 68.836140 59.142793 44.243678
F 62.109040 68.226393 45.260478
F 55.347340 58.586593 34.358778
F 66.945240 68.487493 47.989478
F 64.358140 58.887693 34.240778
F 66.422040 52.418593 37.792078
F 53.752740 60.862493 45.199278
F 55.176340 66.506993 34.229478
F 66.554940 52.339093 33.371978
F 62.458740 52.673093 45.189678
F 55.241540 58.788493 37.114278
F 52.916840 59.848093 33.596578
F 64.310440 58.875793 36.919778
F 59.669740 56.055893 33.402978
F 57.304140 52.208993 33.479378
F 59.635440 63.816493 33.395578
F 64.224340 66.616493 41.503778
F 57.322140 55.009893 37.042978
F 57.334340 62.602893 37.017978
F 66.505040 55.115693 36.887878
F 66.625640 62.979193 37.118578
F 57.378340 54.734693 34.367178
F 57.407040 62.599093 34.374178
F 66.657540 54.950493 34.179078
F 66.579440 62.951393 34.305378
F 62.151340 68.068893 40.586178
F 59.832540 58.638393 34.248978
F 55.137540 64.035993 37.841778
F 69.044140 58.769893 34.116078
F 64.432840 66.638593 36.972278
F 58.085140 68.610493 47.982878
F 68.898840 59.091893 36.919778
F 53.241340 55.956693 44.262478
F 66.731540 63.080393 48.876978
F 59.640340 58.948293 37.022078
F 68.990640 64.186793 33.453078
F 62.314740 52.920293 47.951178
F 60.284640 57.212093 47.859078
F 62.015440 60.173393 40.573278
F 57.830140 67.864493 40.663278
F 55.082340 63.822193 33.566578
F 62.233540 55.280293 44.216878
F 62.185940 63.148793 44.360778
F 62.055440 52.431493 33.614578
F 59.731340 56.349393 37.912278
F 62.096640 55.415593 41.476078
F 62.039240 62.880293 41.674378
F 59.692340 64.054093 40.719078
F 59.608140 56.566893 40.639778
F 62.482740 68.389193 47.905678
F 61.965440 60.191993 37.870078
F 64.270840 64.049793 33.401078
F 52.836440 62.477493 34.356278
F 57.924440 53.140093 47.991278
F 55.407040 59.102793 41.807678
F 52.866840 67.761693 33.327478
F 64.466440 59.174093 41.518878
F 55.143840 56.232593 38.136378
F 55.175540 66.549593 37.026078
F 64.229240 56.315193 37.699278
F 64.176440 64.040393 37.900178
F 53.103340 63.156993 41.712578
F 57.980840 52.915793 45.211978
F 64.528740 56.660493 40.433578
F 64.345840 63.984893 40.636578
F 52.872540 54.628793 37.244478
F 55.881840 59.532293 44.439678
F 68.933640 66.549493 41.666678
F 64.361240 59.131093 44.274378
F 53.612640 53.419093 48.114978
F 57.478740 60.419893 40.683078
F 55.236340 56.455093 40.800378
F 66.735240 60.355293 40.661378
F 57.994940 55.608393 44.389078
F 57.720340 63.217693 44.356378
F 66.639340 55.208493 44.333878
F 66.804540 63.285293 44.488778
F 57.467440 55.147493 41.717878
F 57.368140 63.022293 41.614478
F 66.531240 55.194693 41.537078
F 66.569940 62.867393 41.720678
F 57.670840 68.416893 45.288178
F 57.427940 60.130793 38.050278
F 66.778440 52.609393 45.334078
F 66.505740 60.407193 37.911078
F 55.297040 64.381693 40.633178
F 59.672140 59.196793 41.646178
F 53.606140 63.318793 44.328078
F 52.960040 54.793293 34.638178
F 66.660640 67.855293 40.685078
F 52.874640 55.129293 41.718378
F 66.721240 67.948293 37.907378
F 59.731640 66.395993 34.183378
F 55.428340 66.887193 41.468778
F 61.927140 67.767993 37.937778
F 68.926340 59.001793 41.547078
F 58.056240 60.817393 47.941978
F 69.025440 66.742793 37.010978
F 57.317340 52.441693 37.873578
F 64.418940 56.235493 33.395778
F 53.377640 60.538993 40.808878
F 66.728040 52.685293 40.371578
F 57.580540 67.832193 33.217178
F 60.179640 59.624293 48.789078
F 52.748340 68.146293 40.840578
F 61.969540 52.559493 38.014378
F 69.004840 67.034193 48.923678
F 52.936840 60.164193 38.079978
F 69.119740 59.179293 48.879478
F 52.933740 67.789693 38.170678
F 62.231040 55.598993 48.755778
F 66.728840 55.383393 48.841078
F 64.393140 59.388393 48.878178
F 53.384640 55.895393 49.036378
F 58.174340 55.805193 48.750378
F 64.653740 67.081993 48.768878
F 55.739640 59.539893 48.905378
F 62.242240 55.529393 51.591278
F 62.488840 63.482793 51.696678
F 68.984340 66.863193 59.112578
F 62.318940 52.901593 52.738778
F 69.183240 64.387693 55.292678
F 55.850040 59.841793 51.653578
F 69.186440 56.774893 55.191278
F 64.433240 59.374493 51.571078
F 58.034740 55.918493 51.596778
F 58.185140 63.517793 51.633078
F 66.734640 55.361193 51.639278
F 66.802040 63.258793 51.563778
F 69.079340 56.757093 52.392678
F 60.183540 59.555493 51.557178
F 62.372240 52.979893 55.425178
F 53.438440 56.075193 56.347378
F 68.861740 59.091993 59.032578
F 62.566940 60.885193 55.081878
F 58.036840 68.996593 62.636378
F 66.888740 52.887093 52.680578
F 62.371740 55.265893 59.069378
F 62.360540 63.182093 59.046678
F 53.425640 61.084493 55.461878
F 53.629040 53.414293 55.699778
F 62.457140 55.490293 56.324878
F 62.382940 63.355793 56.249078
F 62.551740 52.829793 62.670678
F 55.766240 67.967893 63.590978
F 53.832240 53.473493 60.056278
F 62.372340 60.858993 52.331978
F 66.821340 52.770293 59.827678
F 53.682740 63.709993 51.849178
F 62.343940 52.677893 59.981078
F 55.600940 59.610493 56.390378
F 53.449940 69.173593 55.365578
F 64.664140 59.264693 56.169078
F 55.708340 57.129193 52.537378
F 56.124740 65.055293 52.563878
F 64.458740 56.767393 52.626078
F 64.622040 64.677793 52.688078
F 55.761040 57.107293 55.184278
F 55.839140 65.103493 55.307378
F 64.610440 56.649793 55.308878
F 64.785940 64.651693 55.504278
F 66.666140 52.825893 62.584778
F 55.626140 59.654893 59.072078
F 66.741940 68.297693 62.631978
F 64.425840 59.197893 58.970478
F 58.166840 53.285093 55.174978
F 57.901540 60.907893 55.312578
F 55.546740 67.638193 56.228878
F 66.884440 60.623293 55.421378
F 58.017640 55.707193 59.095578
F 57.795340 63.509993 59.088978
F 66.871240 55.360693 58.932378
F 66.806940 63.041893 59.056878
F 58.100540 55.737993 56.257478
F 57.835640 63.361393 56.358278
F 66.871840 55.431393 56.111978
F 66.863840 63.116893 56.289378
F 58.079340 53.244893 52.398778
F 58.072540 61.044793 52.684578
F 62.624340 68.355893 55.358778
F 66.714140 60.673993 52.545978
F 66.998040 68.556993 52.535678
F 60.255540 59.605993 56.225178
F 53.701940 53.474893 52.914078
F 64.876940 67.195493 56.284578
F 60.239240 57.058993 52.596778
F 60.299140 64.624593 52.739778
F 69.250440 64.557193 52.531078
F 57.813540 68.806493 59.857178
F 60.373640 57.092293 55.391278
F 60.145540 64.563893 55.391778
F 69.093940 66.888793 56.296478
F 57.886740 68.594393 55.237278
F 53.406340 56.001593 63.665078
F 59.987940 59.487793 59.121578
F 64.443240 67.140393 63.351778
F 66.895540 52.687693 55.405378
F 53.538640 55.972093 51.647178
F 62.342340 60.519993 62.721778
F 68.886240 59.280593 63.360378
F 53.336940 61.548093 62.774478
F 62.345340 55.343893 63.783978
F 62.189140 63.167393 63.479378
F 53.345140 63.852493 59.110978
F 62.084240 68.250993 62.580578
F 53.486640 63.588293 56.336978
F 62.392940 60.753893 60.042378
F 53.399340 64.144893 63.758778
F 53.523340 61.369493 60.066378
F 62.478240 68.453393 52.552578
F 55.563540 59.870093 63.794478
F 68.961440 56.723193 62.708478
F 64.537140 59.270093 63.704478
F 55.945640 57.154393 60.129478
F 55.695340 64.906293 59.978678
F 64.589540 56.646993 59.905678
F 64.670940 64.407593 59.920778
F 55.714740 57.206393 62.865478
F 55.526040 65.445893 62.771478
F 64.501740 56.848793 62.701278
F 64.487040 64.480493 62.777778
F 53.609840 56.108293 59.168478
F 57.789740 61.004993 62.798678
F 69.056040 59.234393 56.394378
F 66.609540 60.492693 62.647878
F 57.839840 55.686293 63.798778
F 57.589540 63.572993 63.488178
F 66.643240 55.398593 63.615778
F 66.695940 63.072493 63.659578
F 57.934340 53.007993 60.104378
F 57.809640 61.069993 59.977478
F 53.586040 53.297393 62.885378
F 66.734040 60.350693 59.902478
F 69.185340 67.094193 51.624578
F 59.999040 59.381493 63.408778
F 67.094840 68.372993 55.275578
F 69.099340 59.296193 51.649578
F 60.433240 56.806193 60.121578
F 60.222740 64.788493 60.033978
F 69.100440 56.515593 59.960178
F 68.910740 64.329393 59.987778
F 60.251840 56.820993 62.802378
F 60.024140 64.657293 62.674178
F 66.708940 68.341993 59.774178
F 68.979640 64.509693 62.737878
F 53.706240 61.274393 52.745878
F 64.468840 67.038193 59.025778
F 55.514540 67.555593 58.901678
F 59.890640 67.351193 58.961578
F 60.132040 67.259793 51.679878
F 55.522740 67.668693 51.711578
F 59.865840 67.140193 63.741378
F 69.017540 66.966393 63.513378
F 57.920840 53.083593 62.729678
F 60.104340 67.192393 56.173678
F 64.685740 67.223593 51.450678
F 57.902440 68.771893 52.545878
F 62.236240 68.391793 59.841678
F 53.455440 69.161093 52.617378
F 53.422240 69.034993 59.809778
F 53.579040 69.404693 62.661278
F 53.773040 63.566093 49.071078
F 55.793840 67.421793 48.918178
F 71.246440 16.440893 15.423878
F 80.074740 6.373173 4.160678
F 77.793940 12.557793 12.471778
F 71.115840 6.561083 9.176448
F 80.179540 8.830223 0.586593
F 86.971840 12.657293 12.473478
F 80.201940 1.065923 7.848438
F 80.362340 8.788343 7.861798
F 87.113440 4.722263 0.670368
F 73.585340 12.918393 0.562392
F 80.125040 0.885772 5.101348
F 80.109640 8.818293 5.021008
F 71.241740 16.771993 5.566638
F 75.641040 13.878393 11.663378
F 71.283840 16.501493 8.165468
F 80.120840 6.259283 1.497528
F 80.120640 1.171903 0.571066
F 71.315040 13.723293 11.934178
F 71.263940 16.564293 12.609078
F 86.822540 12.629993 5.259138
F 82.395540 5.116283 5.000748
F 82.452340 12.728093 5.422078
F 73.417240 4.936513 15.296378
F 73.179140 5.281833 5.099608
F 73.495840 12.665993 5.215088
F 75.755640 8.856613 0.639307
F 82.273140 2.357023 1.589598
F 82.610240 9.931483 1.568448
F 73.575840 2.507183 1.533548
F 73.595640 10.176493 1.548918
F 82.284940 2.372013 4.344788
F 82.411340 10.069193 4.379288
F 73.402940 2.453813 4.292108
F 73.570740 10.080493 4.254078
F 82.558240 4.896193 7.730058
F 82.443540 12.618393 8.109488
F 86.939740 4.969093 12.136278
F 73.143340 5.123443 7.941658
F 73.344740 12.501093 8.056578
F 71.138040 8.841903 12.502078
F 84.475940 14.091093 4.454468
F 84.719840 6.353323 4.189858
F 73.564240 12.586093 15.297778
F 77.725340 10.013893 11.795678
F 75.661440 6.236393 4.317978
F 75.643640 13.943193 4.469378
F 86.841140 4.914193 15.005278
F 84.762140 8.974853 7.831108
F 87.108440 10.128593 8.711398
F 75.954340 8.828323 7.963448
F 86.949340 12.645593 7.869728
F 84.743740 8.881213 5.167388
F 75.476240 1.317743 5.490108
F 75.913040 8.830383 5.256048
F 86.901740 12.706993 0.795538
F 84.817140 6.065113 1.564468
F 75.818240 16.469993 7.855718
F 71.117440 9.013463 7.909988
F 75.878140 6.405703 1.554768
F 75.908140 14.157493 1.741298
F 80.305440 16.460293 8.084868
F 84.557540 16.519593 12.460778
F 86.980140 4.985163 5.058148
F 77.957240 4.909713 4.974278
F 77.714940 12.636693 5.356168
F 86.886740 12.654893 15.199478
F 71.271340 8.948503 0.672510
F 70.900040 1.114963 12.755678
F 77.956340 2.370853 1.717388
F 77.973140 10.241393 1.424078
F 75.598040 1.438483 8.255718
F 70.945540 1.116683 8.168548
F 77.753440 2.295073 4.388718
F 77.958840 10.268993 4.200488
F 84.601740 16.579893 15.270378
F 71.315140 9.115023 5.203958
F 71.270340 14.067793 4.490398
F 77.956540 4.915863 7.733118
F 77.891340 12.442693 8.015108
F 86.907240 2.195333 1.496028
F 78.040240 2.428483 8.885558
F 80.139340 6.176863 11.413978
F 75.664540 1.172263 15.315178
F 80.215540 13.911993 4.445848
F 71.176540 6.498773 1.588468
F 80.131940 13.769493 11.579178
F 80.101940 1.101453 15.106478
F 80.359840 8.599373 15.248178
F 86.843640 5.029883 7.733438
F 75.610940 16.552093 12.477678
F 79.997040 1.257193 12.336178
F 80.168640 8.710913 12.360678
F 71.279740 8.829853 15.201078
F 80.223240 16.559793 0.759743
F 75.695940 13.916093 8.951708
F 80.302340 6.107683 8.773698
F 71.406140 14.295293 1.732188
F 78.030940 5.120323 15.453778
F 80.300440 14.083093 1.752638
F 84.508040 0.942751 5.195718
F 82.286040 4.920283 12.428978
F 82.505140 12.552293 12.494978
F 71.287740 13.974193 9.043818
F 73.519340 4.955473 12.630278
F 73.545840 12.543393 12.606678
F 84.512240 1.172663 0.597332
F 82.524740 2.279203 8.783808
F 82.523040 9.999743 8.874728
F 73.153740 2.635633 8.876378
F 73.511240 9.890003 8.903328
F 82.355940 2.225963 11.451978
F 82.379740 10.011743 11.435778
F 73.040240 2.395083 11.582378
F 73.281340 10.053893 11.564078
F 82.711140 5.073833 15.060278
F 82.350840 12.732893 15.158678
F 86.990740 2.411153 8.662868
F 82.516640 5.029673 0.592110
F 80.128440 16.500793 15.236578
F 86.823340 2.429133 4.310158
F 77.986840 9.967333 9.038748
F 84.513740 6.161323 11.531978
F 84.644940 13.937093 11.703578
F 77.678340 2.519083 11.601778
F 75.782940 6.213913 11.464178
F 80.191040 13.821693 8.917038
F 84.679240 1.315673 15.111678
F 84.661840 8.833553 15.085878
F 84.678140 13.908693 1.696968
F 71.160040 6.121453 11.954678
F 84.663040 1.212713 12.411178
F 84.468940 8.759493 12.415378
F 75.411440 1.168433 12.579878
F 75.466340 8.682013 12.610578
F 78.091340 12.574393 15.165878
F 84.617140 6.338603 8.885588
F 84.756840 13.950793 8.834878
F 71.353740 1.277893 0.681888
F 75.815340 6.191783 8.763068
F 86.972540 10.046293 4.157848
F 71.111540 1.080153 5.273318
F 77.991640 12.836393 0.642779
F 71.088740 6.545603 4.175598
F 77.864640 4.939533 12.760978
F 80.258640 16.618393 5.293968
F 84.652740 16.650093 5.186408
F 86.903940 10.119293 11.504178
F 75.687240 16.621193 15.162078
F 70.849140 1.104823 15.456278
F 86.931740 9.991103 1.314418
F 75.761140 16.604293 0.799127
F 75.603340 8.743733 15.259278
F 79.923340 16.338893 12.566778
F 86.935540 2.282933 11.273378
F 84.743340 16.457693 0.652521
F 84.785940 8.672283 0.632452
F 75.850440 1.095533 0.691530
F 84.565740 16.464493 7.961318
F 73.595940 5.294393 0.687337
F 82.337540 12.467793 0.769994
F 75.701140 16.544393 5.147568
F 84.832840 1.023523 7.796738
F 71.253740 16.773193 0.745167
F 77.910840 4.929123 0.677737
F 82.573140 10.091893 16.167478
F 75.680440 6.272173 16.258178
F 87.045940 10.117193 15.917078
F 87.036740 2.475323 16.000678
F 71.195040 13.789693 16.026778
F 73.249440 2.332823 16.323278
F 73.501440 10.072693 16.238978
F 71.226040 6.335883 16.175778
F 82.332740 2.510733 16.072978
F 84.638540 13.924693 16.103278
F 75.831640 13.851893 15.996178
F 78.121140 9.774033 16.039078
F 84.824040 6.288923 16.105178
F 77.985440 2.357413 16.255978
F 80.406140 6.149143 16.407478
F 80.161640 13.926193 16.275078
F 70.963840 1.066713 27.020378
F 80.226540 6.242073 26.397078
F 84.844240 14.020393 26.148378
F 75.848740 8.754653 19.920278
F 75.615840 1.014038 20.018378
F 84.964640 8.791773 19.702478
F 80.149940 0.999916 29.619578
F 80.247940 8.849643 29.930978
F 84.749840 0.883543 19.941278
F 75.552040 8.840563 22.674978
F 80.099040 1.126313 26.940178
F 80.159540 9.041223 27.171478
F 75.444140 1.027443 22.786778
F 84.579540 9.052963 22.466678
F 86.925640 10.106193 26.187378
F 80.263440 6.141793 23.603778
F 80.343640 16.584693 22.486778
F 84.774740 1.029273 22.648178
F 75.636440 16.414793 19.936278
F 75.817240 6.095993 18.951878
F 82.370140 4.896013 27.297678
F 82.490540 13.051093 27.046478
F 78.069640 12.422193 22.489478
F 73.473440 4.983523 27.340778
F 73.253440 12.813693 27.110478
F 78.061340 4.839633 19.990278
F 82.438440 2.299203 23.567278
F 82.336240 10.047793 23.512378
F 73.199640 2.420613 23.508378
F 73.235440 10.199593 23.438478
F 82.619140 2.252473 26.219378
F 82.350840 10.372393 26.273378
F 73.219040 2.494123 26.297978
F 73.278540 10.131493 26.262878
F 82.302540 4.976853 29.996978
F 82.603740 12.882093 30.025478
F 77.926740 4.953863 22.675278
F 73.599340 4.912623 29.973778
F 73.411340 12.771393 29.902078
F 77.878040 12.650893 19.738678
F 71.331740 6.190643 30.656178
F 84.717140 6.344573 26.257478
F 80.186840 13.941393 19.009378
F 71.258140 13.873593 23.300778
F 75.652340 6.244963 26.368078
F 84.761440 13.896193 23.515578
F 84.749740 0.986002 29.919078
F 84.747740 8.812223 29.790278
F 75.800440 1.041453 29.758678
F 75.701240 8.802193 29.650978
F 84.886540 0.921732 27.197678
F 84.582540 8.986823 27.104478
F 75.479740 1.117533 27.006378
F 75.551540 8.877213 27.007478
F 71.095340 8.916753 27.030578
F 84.804640 6.329593 23.666678
F 71.046340 8.795313 29.794778
F 86.900240 2.293203 26.326478
F 75.744140 6.302413 23.643078
F 75.693640 13.921293 18.929178
F 84.880240 14.071893 30.684678
F 84.655440 13.830493 18.912178
F 71.223240 8.904343 19.671678
F 77.935540 5.039703 27.197278
F 77.852740 12.509593 26.989378
F 86.832940 10.083093 30.709478
F 87.031640 12.663493 29.808978
F 84.777240 16.688893 27.006378
F 77.908740 2.360863 23.376278
F 77.828640 9.992073 23.435578
F 86.886040 2.321583 23.666378
F 79.999240 16.461393 27.087078
F 77.770240 2.301023 26.175578
F 77.799440 9.961633 26.165578
F 70.935540 13.789893 30.806178
F 75.769240 14.087093 30.592878
F 78.052140 9.999683 18.925478
F 77.944040 4.969593 29.855078
F 78.054940 12.665593 29.659678
F 77.912140 2.292223 19.120978
F 71.029440 16.365993 27.120178
F 80.154940 6.260023 30.914378
F 71.052340 13.904693 26.149478
F 71.174240 6.190183 18.939178
F 75.845240 13.947893 23.534778
F 84.657240 6.221813 18.853078
F 82.423240 2.408683 30.673378
F 82.565340 10.227393 30.683578
F 73.532840 2.262063 30.493078
F 73.438840 10.147393 30.536578
F 84.682740 16.757393 29.739078
F 84.727440 6.312983 30.722578
F 71.213940 6.264583 23.304678
F 71.088240 1.184553 19.933878
F 75.761740 6.395273 30.812078
F 80.176840 14.081393 30.743978
F 86.969740 12.818793 22.551478
F 71.308340 16.433893 19.798878
F 77.934740 2.385813 30.749978
F 77.852540 10.096393 30.663978
F 71.228440 13.905093 18.806078
F 80.149240 6.208583 19.063378
F 80.289940 13.976893 23.304878
F 71.125940 8.795053 22.393878
F 80.008540 13.996293 26.095578
F 73.554740 12.762893 22.528278
F 80.140440 1.103023 22.631878
F 80.158440 8.686163 22.542978
F 73.531040 5.036253 22.790878
F 71.023840 1.116873 22.632078
F 80.370340 1.152073 19.922078
F 80.312240 8.837513 19.936478
F 82.461940 12.679493 22.610278
F 82.561740 5.018613 22.745978
F 82.455640 5.069363 20.000278
F 82.464240 12.674093 19.868378
F 75.727340 16.746993 27.071778
F 73.426540 5.066393 19.895378
F 73.503540 12.614393 19.868178
F 86.894540 5.013373 27.068278
F 82.486640 2.466703 18.932678
F 82.621240 10.069793 18.895978
F 73.400240 2.378383 19.142178
F 73.649840 10.051693 19.010778
F 80.108240 16.561193 29.690678
F 71.144240 6.330223 26.100078
F 75.677640 14.101493 26.241478
F 71.159340 0.855809 29.693478
F 71.121940 16.454493 22.548078
F 87.031440 12.645993 19.785778
F 87.117640 12.664293 27.090278
F 86.720840 2.430793 18.694078
F 75.835040 16.617393 22.652178
F 71.099440 16.278593 29.843578
F 75.682140 16.752293 29.772378
F 86.957540 4.995003 19.798178
F 87.115940 10.112393 18.730378
F 80.107140 16.375293 19.777178
F 87.094040 4.987823 22.618478
F 84.804440 16.513293 22.571378
F 86.988040 4.879863 29.782878
F 86.848740 2.363263 30.752978
F 87.027240 10.175493 23.440578
F 84.646440 16.529393 19.724278
F 73.387140 4.884923 34.168578
F 80.269540 16.612293 36.935478
F 80.128340 16.559993 34.164378
F 84.790240 16.740093 48.888578
F 75.657740 6.183593 37.971778
F 80.286440 16.567093 41.746478
F 71.135740 6.149603 33.317978
F 71.207040 14.053893 40.841178
F 84.762140 14.119993 37.733278
F 84.660740 6.216763 37.936478
F 82.355740 2.299703 40.460078
F 80.344640 6.413983 45.022178
F 71.131440 16.594393 37.014778
F 73.720940 2.486103 47.807178
F 75.678340 9.067793 41.433578
F 75.668640 1.259893 41.663378
F 82.544840 2.164823 33.430778
F 80.149440 14.107393 37.818678
F 78.196340 12.776393 44.192278
F 84.681140 16.647293 36.866278
F 71.424440 8.971403 44.122478
F 78.066940 12.723593 41.589778
F 82.398440 2.470813 45.283778
F 82.667240 10.339493 45.219778
F 73.781140 2.578693 45.169278
F 73.619640 10.243993 45.241878
F 82.783940 2.435173 48.110378
F 82.618140 10.385993 47.947178
F 87.138340 4.931333 44.080978
F 73.653540 10.245493 47.953678
F 82.368640 4.932903 44.147678
F 84.856440 6.220883 47.790478
F 86.873940 10.179293 40.758278
F 75.820040 6.329603 47.747878
F 87.014040 12.751093 37.113878
F 71.242540 9.054563 36.866378
F 80.291440 6.270963 33.572378
F 75.859840 13.787993 48.027578
F 71.278740 1.189833 44.480578
F 75.641940 16.692093 34.381278
F 80.194040 14.047693 47.969878
F 84.792840 6.164243 44.976478
F 86.902740 5.028123 34.231978
F 73.687740 12.841393 41.425278
F 75.965440 6.244763 45.121878
F 75.876440 16.698493 41.704378
F 71.270940 1.154853 41.723278
F 80.321940 16.546293 44.501478
F 78.324240 4.900063 44.183278
F 71.028840 13.978293 38.042178
F 71.125440 6.403173 37.808478
F 80.409440 13.963893 45.222678
F 73.468140 2.437713 33.163178
F 71.491840 16.753793 41.706778
F 78.076440 2.554563 45.351578
F 78.022840 10.206293 45.155678
F 73.573740 10.169693 40.572378
F 71.229340 1.097333 34.155578
F 78.000640 2.548223 48.165778
F 78.099840 10.288193 47.759678
F 84.795840 16.656293 44.360478
F 87.047840 2.568713 47.941478
F 86.989540 2.472303 33.505878
F 84.655940 8.861753 41.501078
F 84.729740 1.323553 41.613378
F 75.858040 8.793373 44.332878
F 80.232340 1.040873 37.017078
F 80.227040 8.923463 37.042178
F 75.949240 1.294683 44.434778
F 84.803640 8.881003 44.247078
F 80.240540 1.149213 34.305278
F 80.254840 8.808223 34.386878
F 84.711140 1.223603 44.405478
F 75.802240 14.063893 40.622278
F 82.503340 4.803163 34.291978
F 82.521540 12.810193 34.308478
F 87.084140 2.403273 37.960378
F 86.927040 12.775593 41.615478
F 73.389940 12.740893 34.210078
F 77.908140 4.884353 41.536578
F 84.664940 6.271173 33.446078
F 87.040440 10.203593 33.408578
F 87.221540 12.812193 34.197778
F 86.993340 4.919773 36.930578
F 82.419340 4.963163 36.968278
F 82.499640 12.720893 36.983678
F 77.969040 10.263993 40.656778
F 73.404040 5.127593 36.890478
F 73.382640 12.921293 37.024078
F 75.704940 14.241393 37.850478
F 73.605140 10.232793 33.313678
F 78.013240 10.130493 33.334578
F 71.422740 13.987593 45.239978
F 70.908640 16.390793 34.321578
F 71.275540 6.526363 47.875978
F 73.464940 2.412883 40.641278
F 84.787140 1.114553 37.112578
F 84.818140 8.834723 37.030578
F 75.709540 1.065713 37.090678
F 75.702140 8.865873 37.134178
F 84.872740 0.967991 34.412678
F 84.755340 8.905703 34.273178
F 75.674940 1.132743 34.215078
F 75.712840 8.942483 34.464678
F 78.052940 2.416193 33.473278
F 84.676640 14.182293 40.505878
F 77.942640 2.323533 40.733678
F 78.053740 4.971033 34.396078
F 77.817440 12.592493 34.386978
F 71.316540 8.838073 34.056878
F 71.534540 6.497743 45.081078
F 82.472840 2.396343 37.747978
F 86.954140 10.150493 38.076178
F 73.486640 2.595593 37.875578
F 71.343840 1.235463 36.798578
F 82.431540 10.204793 40.645778
F 71.424140 6.167613 40.510278
F 77.905940 4.796913 37.047378
F 77.911640 12.691893 37.029378
F 78.081040 10.187493 37.958678
F 82.508640 10.182693 37.841178
F 80.105540 6.342033 40.661878
F 80.157740 14.194093 40.567378
F 75.698740 6.512153 40.730478
F 75.895740 13.912993 45.272178
F 75.797540 6.203843 33.524678
F 80.309940 1.095473 44.447278
F 80.456640 8.926003 44.320378
F 84.700040 6.130473 40.625378
F 84.719640 14.102393 45.395078
F 80.242540 0.973935 41.579778
F 80.296240 8.882243 41.568178
F 84.664540 14.111893 48.091178
F 73.713740 12.790193 44.166978
F 71.310240 8.808133 41.501678
F 80.138040 6.230073 38.003878
F 73.562540 10.266293 37.790978
F 73.692840 5.109783 44.285978
F 75.770940 16.687593 44.520078
F 82.656240 12.719993 44.184378
F 82.343740 4.931173 41.440078
F 82.361940 12.776593 41.374478
F 77.917340 2.326283 37.950478
F 73.614140 4.904813 41.548378
F 82.457840 10.201093 33.443978
F 86.932840 10.142693 45.233378
F 87.013640 2.386933 40.613078
F 71.333940 14.082493 47.981678
F 84.507640 16.645293 41.610378
F 75.576240 14.187093 33.318278
F 84.575640 16.771093 34.257478
F 84.823040 13.981993 33.429378
F 80.276540 6.212813 47.906578
F 71.470340 16.666693 44.369378
F 86.983040 10.327693 47.988378
F 75.787240 16.889293 37.102978
F 86.817240 12.696093 44.343078
F 86.920940 2.332793 45.307578
F 70.979240 13.869193 33.516678
F 87.096340 4.911323 41.427578
F 80.087340 13.928693 33.449678
F 75.692840 1.190213 49.053878
F 78.129540 12.720093 49.017078
F 75.561940 16.368293 48.754978
F 71.374540 9.049123 48.926778
F 71.532440 1.317503 48.726178
F 84.831840 0.934110 48.977178
F 82.606940 5.154963 48.971978
F 87.076840 5.179363 48.924178
F 73.557340 12.719593 49.004778
F 73.548240 5.170153 48.781778
F 75.907540 8.950783 48.717178
F 84.916340 8.788193 48.826178
F 80.442540 16.815293 48.844278
F 71.306940 16.744793 48.738478
F 80.286940 9.090003 48.852578
F 80.389140 1.274943 48.908478
F 86.970640 12.825593 48.710878
F 82.460740 12.825293 48.988278
F 77.979640 5.219913 48.877778
F 80.298440 1.325613 51.627378
F 80.166540 8.849993 51.533078
F 86.838440 4.987693 56.186578
F 86.867140 5.126333 58.813478
F 82.596940 5.049663 51.602378
F 82.503840 12.839393 51.608678
F 77.878240 10.062193 62.577778
F 73.397040 5.099603 51.560178
F 73.604540 12.677793 51.697478
F 71.113640 1.183663 58.911178
F 84.892840 1.248453 51.683078
F 84.641640 8.935923 51.586378
F 75.834040 1.114433 51.914578
F 75.948940 8.894543 51.445078
F 75.877940 16.522293 56.218978
F 84.646740 14.003793 62.730278
F 78.098740 2.572543 62.512878
F 77.913540 5.168963 51.659978
F 77.988340 12.757693 51.671078
F 86.984340 2.369503 55.155078
F 71.254140 1.170543 56.303578
F 80.136740 6.155613 55.341978
F 71.416940 6.266953 59.900078
F 84.680040 6.443853 59.647078
F 71.462140 8.712133 58.997778
F 75.572640 8.874833 63.398578
F 80.076540 0.949817 58.828278
F 80.202740 8.762653 58.883778
F 75.805740 1.253383 63.511278
F 84.843240 8.880473 63.484678
F 80.136240 0.903050 56.214978
F 80.280340 8.698093 55.973478
F 84.785240 1.180473 63.413578
F 71.463440 6.528093 52.646178
F 71.216540 6.255473 62.612478
F 80.200740 6.371623 52.441878
F 71.514840 14.149893 59.833778
F 75.775640 6.285943 62.576578
F 84.699640 16.695893 51.772578
F 80.475740 14.026193 59.951378
F 82.312840 4.924663 56.294278
F 82.696640 12.882193 55.981178
F 84.931540 16.474293 56.191178
F 73.574040 5.186633 56.184078
F 73.670440 12.889093 56.299278
F 75.772440 14.143493 52.614078
F 82.582140 2.507523 52.527078
F 82.474240 10.203993 52.515578
F 73.620940 2.608443 52.571578
F 73.876840 10.074993 52.543778
F 82.375540 2.298513 55.200978
F 82.432040 10.232193 55.144478
F 73.419040 2.391403 55.221178
F 73.712640 10.488093 55.285978
F 82.438340 4.954793 58.968078
F 82.518840 12.600693 58.785478
F 78.085740 10.072893 59.785678
F 73.626740 4.888223 58.889178
F 73.721140 12.758293 59.050678
F 76.035140 13.910893 59.862878
F 71.348440 8.856863 63.425478
F 84.544040 6.105963 55.431078
F 84.699640 13.793593 59.994778
F 86.954040 2.623613 59.694378
F 75.772240 6.319843 55.215578
F 80.119340 13.946893 62.570378
F 84.765740 1.124153 58.918578
F 84.504340 8.942283 58.833378
F 75.676640 0.910501 58.881078
F 75.738240 8.901943 58.911278
F 84.720640 1.199693 56.116378
F 84.519940 8.780163 56.063578
F 75.688440 1.068993 56.234178
F 75.806940 8.916093 56.122778
F 76.025440 16.638693 51.556178
F 84.736640 6.280763 52.623478
F 84.866240 13.971393 52.390578
F 86.994040 10.074893 62.328878
F 75.679240 6.262023 52.534778
F 75.856740 14.023393 55.308378
F 80.261340 14.275993 55.310478
F 86.911040 2.479333 62.457478
F 77.899240 2.283263 59.763178
F 77.865040 5.058553 56.151078
F 78.103340 12.799693 56.172378
F 75.945740 16.663993 58.946278
F 87.108140 2.345753 52.493178
F 71.574740 14.348193 52.723978
F 78.056840 2.562933 52.481478
F 78.114440 10.298393 52.471578
F 71.653240 9.094113 56.337878
F 71.336840 1.161273 63.578778
F 78.158040 2.441043 55.150878
F 78.147640 10.260493 55.306678
F 80.573240 16.552493 59.022178
F 86.975140 5.128603 51.586778
F 75.914840 14.078893 62.530978
F 77.907140 4.894183 58.851678
F 78.300540 12.617993 59.044878
F 77.969540 12.753793 63.419778
F 71.586640 16.798993 58.961378
F 80.248240 6.374943 62.493578
F 80.299440 14.192993 52.418278
F 84.840840 6.206433 62.565078
F 86.987440 12.560093 51.534178
F 73.444440 10.296093 62.600278
F 80.339640 1.335093 63.289878
F 80.285740 8.847163 63.345778
F 73.590340 2.507553 62.656778
F 82.514040 10.055193 62.564178
F 71.432440 13.964493 62.494978
F 80.236440 6.290853 59.790778
F 84.958340 13.965593 55.069078
F 82.640440 2.361493 62.378078
F 73.630140 10.146693 59.826878
F 73.560940 2.326123 59.957378
F 82.407040 4.992813 63.293778
F 82.396540 12.539993 63.634978
F 77.928540 5.031213 63.442178
F 73.577040 4.982433 63.445178
F 73.678340 12.882693 63.381178
F 75.854940 6.256103 59.788378
F 82.297040 2.365143 59.718678
F 82.468940 10.121393 59.917078
F 71.495740 1.211893 51.546678
F 71.411840 9.097903 51.671978
F 71.425240 14.374893 55.346978
F 71.417040 6.477553 55.428478
F 80.464440 16.687193 56.298778
F 84.915840 16.369693 58.937378
F 87.134540 5.129523 63.437178
F 75.863940 16.662093 63.427178
F 86.872340 12.606693 63.315378
F 86.947240 9.988433 52.375678
F 71.245840 16.387193 63.466278
F 86.997240 9.877603 55.190378
F 80.392640 16.756793 51.616978
F 86.879240 10.051893 59.582778
F 86.973240 12.665793 58.919378
F 87.116840 12.729493 56.051278
F 84.660840 16.545093 63.444378
F 80.333740 16.454693 63.479978
F 71.559140 16.884793 51.543378
F 71.369940 16.925693 56.311178
F 80.139640 21.693993 4.295758
F 80.160440 29.430593 4.538558
F 82.477340 33.517093 4.497918
F 86.765840 28.160593 12.567378
F 80.204140 24.252093 7.981678
F 75.577340 32.107593 12.697078
F 86.826140 17.965993 8.568438
F 71.126940 32.096893 12.726778
F 80.364440 31.915993 8.037298
F 86.874040 20.473593 12.570178
F 80.033940 24.214293 5.362748
F 71.291540 32.124893 15.348278
F 82.448740 33.472093 1.685288
F 71.086740 29.431193 4.526118
F 80.029240 24.426293 15.441478
F 71.280240 24.271793 15.367678
F 86.814640 20.685893 15.218878
F 80.188940 29.590593 1.723888
F 71.262240 21.666593 4.375548
F 73.620140 17.917993 8.788728
F 82.443540 28.093093 5.284738
F 82.354940 20.412993 5.270418
F 73.341140 28.304793 5.546218
F 73.514040 20.393093 5.249888
F 82.382140 25.788093 1.689218
F 82.361340 17.850193 11.623378
F 73.563440 25.745293 1.744738
F 86.898840 33.309693 4.568308
F 82.334940 25.624793 4.417238
F 75.664640 31.969393 0.549983
F 73.480540 25.764093 4.557888
F 78.001740 20.642793 0.634931
F 82.392040 28.116093 7.959948
F 82.452840 20.418493 8.004318
F 73.394040 28.239693 8.277118
F 73.293240 20.512893 8.094528
F 84.498940 21.691493 4.483588
F 84.571040 29.356493 4.095918
F 75.638340 21.775793 4.538208
F 75.766440 29.463293 4.392438
F 84.601940 24.382593 8.357448
F 71.128540 29.452493 1.831908
F 82.481840 28.141693 15.462778
F 75.508040 24.354993 8.261668
F 71.116440 29.498993 11.784178
F 86.798140 17.895893 11.493478
F 84.694340 24.393393 5.449598
F 71.351240 22.007393 1.606898
F 86.804540 28.228093 15.326378
F 75.643740 24.289193 5.543738
F 86.926140 33.292493 16.215478
F 73.522040 17.807593 4.368418
F 84.691340 21.838093 1.672868
F 86.904940 25.619893 4.409078
F 75.832140 21.939693 1.700308
F 75.614840 29.545393 1.639018
F 87.011240 28.196293 0.707713
F 73.459640 33.470293 16.403078
F 77.979540 28.123793 5.485358
F 77.873040 20.484393 5.302658
F 86.934740 28.306393 8.194418
F 73.640440 33.285093 1.616838
F 78.124240 25.762993 1.633858
F 73.322740 17.841893 11.543578
F 80.177840 22.023793 1.451478
F 87.069440 33.352293 1.912758
F 77.909840 25.535093 4.410928
F 77.826340 17.833593 11.638878
F 73.595540 17.973793 1.720738
F 75.792440 32.165293 8.084268
F 77.909040 28.259593 8.271078
F 78.004140 20.493893 8.097768
F 80.177240 21.791093 11.733478
F 80.077540 29.218393 11.632878
F 82.414640 33.306593 9.020488
F 86.967540 20.515093 5.088568
F 71.267840 32.100093 0.857391
F 87.019440 33.360693 8.756528
F 73.391940 33.286393 8.978088
F 87.041240 25.631693 11.758778
F 71.259440 29.568193 9.135758
F 71.264940 24.625993 0.732137
F 80.105240 24.322893 12.696078
F 71.123840 21.779393 9.044518
F 78.124040 33.157293 9.047858
F 86.931240 25.572093 1.565308
F 86.868940 17.740993 4.142088
F 82.469040 17.852693 4.189978
F 80.283740 21.621093 8.964428
F 80.246540 29.406793 8.943968
F 86.916940 20.396093 0.749142
F 77.861740 33.502193 1.466568
F 82.331340 28.136093 12.803578
F 82.297840 20.392693 12.562178
F 73.198940 28.068393 12.487278
F 73.306740 20.393493 12.661078
F 82.247940 25.517893 9.123848
F 82.489240 17.912493 8.882148
F 73.379540 25.621493 8.996348
F 77.914740 18.040393 1.717568
F 82.372740 25.624593 11.760078
F 82.501440 18.020593 1.394378
F 73.334840 25.430093 11.750978
F 86.905740 20.574993 7.887668
F 73.537840 28.108093 15.181278
F 82.345340 20.444893 15.349378
F 84.714540 32.033593 0.917790
F 73.617040 20.302693 15.429578
F 84.648640 21.725493 11.917378
F 84.609540 29.462893 11.741978
F 75.742440 21.785993 11.700778
F 75.551140 29.517493 11.885878
F 84.657940 24.496593 15.264478
F 71.102640 24.178093 12.668878
F 71.145640 32.089693 5.329238
F 75.710140 24.233493 15.356578
F 84.743240 29.482793 1.498618
F 86.862040 33.208593 11.414578
F 84.691340 24.446893 12.601678
F 73.226740 33.361493 11.675978
F 71.147440 32.141293 8.089718
F 75.643440 24.166293 12.544978
F 71.213640 24.368193 5.374868
F 87.010440 25.643993 9.034178
F 84.646840 21.598493 8.905038
F 84.475040 29.437593 8.904488
F 75.664540 21.706493 8.994578
F 75.737140 29.612093 9.132908
F 73.609840 20.649393 0.791479
F 75.705440 32.131093 5.257018
F 77.780340 28.147493 12.531278
F 77.923140 20.275393 12.535178
F 86.945340 28.197893 5.356498
F 73.373740 28.346393 0.843745
F 77.957440 25.531893 8.849228
F 80.426440 32.133293 15.291778
F 75.778140 24.513993 0.720331
F 84.582540 24.388493 0.668965
F 77.715040 25.605393 11.754378
F 77.960340 28.358693 0.880649
F 71.184840 21.618193 11.780478
F 75.701140 32.022593 15.364378
F 77.902840 28.237693 15.275478
F 77.894440 20.349693 15.432578
F 77.836040 33.407593 11.730078
F 71.142840 24.453893 8.017168
F 82.228040 33.332593 11.721278
F 84.646840 32.014093 7.992548
F 80.092540 31.941493 12.469878
F 80.138540 32.134793 0.731302
F 78.017140 17.817593 8.911258
F 84.522040 32.059493 12.419778
F 84.504840 31.871793 5.166558
F 82.397940 20.678893 0.431238
F 73.464640 33.304593 4.360978
F 77.849440 33.515893 4.238338
F 80.089940 32.043493 5.375788
F 84.854440 32.089593 15.181678
F 80.174540 24.457193 0.558249
F 82.435840 28.251193 0.750709
F 78.040940 17.875893 4.394478
F 86.922240 17.835893 1.610258
F 71.290840 29.513793 16.062078
F 80.191040 29.622993 16.153878
F 84.656740 29.513893 16.148578
F 78.024940 33.130493 16.292878
F 84.567240 21.805793 16.215678
F 86.964640 25.607893 16.161278
F 73.633640 25.547293 16.167878
F 82.335140 17.801693 16.338378
F 73.524340 17.663293 16.188278
F 71.350940 21.574893 16.243078
F 80.141440 21.751293 16.179278
F 75.708540 21.706593 16.256978
F 86.831840 17.936893 15.916678
F 82.672040 33.343893 16.384978
F 77.814840 25.768793 16.249078
F 75.751340 29.398693 16.279878
F 82.401540 25.604093 16.271178
F 77.939740 17.852093 16.210178
F 80.122240 21.688293 26.240778
F 80.301340 29.380893 26.156378
F 77.937140 20.406593 22.597378
F 78.053340 28.205993 22.602678
F 80.442340 24.317993 29.739878
F 77.878740 33.205593 30.673278
F 80.169340 31.911293 27.116378
F 71.043340 31.837793 29.668878
F 77.936340 33.263893 26.086078
F 73.421640 17.801693 30.892978
F 80.234040 24.290693 27.032978
F 71.257540 24.155293 20.024078
F 87.063640 20.403493 22.446478
F 77.847640 25.499293 19.046678
F 80.106440 32.168893 29.956378
F 86.982940 17.874493 26.140778
F 80.227340 21.678593 23.551078
F 80.229340 29.467093 23.467578
F 77.871040 20.429493 19.917678
F 77.920540 28.022193 19.889178
F 82.513440 28.022993 26.904578
F 82.470040 20.312293 26.973178
F 73.320740 27.872293 27.221878
F 73.414340 20.295493 27.227278
F 82.600640 25.583093 23.322378
F 86.821440 17.860293 18.674478
F 73.608640 25.436293 23.494978
F 82.349040 17.938993 30.486678
F 82.436740 25.517893 26.086278
F 84.778740 31.948393 19.742678
F 73.464440 25.376293 26.148878
F 86.944640 25.678493 23.402278
F 82.569640 28.243493 29.640178
F 82.547140 20.484093 29.780178
F 73.295840 28.014793 29.841278
F 73.525240 20.433593 29.840978
F 84.647840 21.756593 26.036378
F 84.733240 29.510793 25.925078
F 75.646940 21.577593 26.148878
F 75.680040 29.265793 26.266178
F 84.721740 24.360593 29.824278
F 86.854340 28.165893 27.008178
F 82.369640 33.311893 30.651578
F 75.616040 24.217793 29.817378
F 87.190940 33.284493 26.171378
F 82.423640 33.124893 26.250678
F 84.606240 24.201693 27.034078
F 71.284440 24.279393 22.840378
F 86.908540 28.319893 29.702978
F 75.803940 24.155693 27.075278
F 71.236340 29.413893 18.900578
F 87.042040 33.197593 18.904378
F 84.788240 21.546393 23.320878
F 84.826040 29.552493 23.323178
F 75.656940 21.570493 23.411278
F 75.755840 29.487893 23.405578
F 73.326440 33.221893 30.707178
F 84.740640 32.070593 22.557278
F 78.078340 28.167693 27.130778
F 77.956640 20.492593 27.043478
F 86.865640 33.111093 30.587978
F 71.232740 32.001993 20.139278
F 77.993640 25.513593 23.465578
F 78.122840 17.865693 23.273978
F 71.349840 31.744693 22.708678
F 84.595740 32.028693 29.728878
F 77.996840 25.573993 26.287178
F 86.966940 33.145193 23.435378
F 71.103340 31.891693 27.026478
F 78.163340 33.226193 18.981978
F 77.966240 28.227993 29.874378
F 78.150840 20.314693 29.750678
F 80.334340 21.884093 30.820378
F 80.273140 29.495593 30.346678
F 84.873940 32.073393 26.902478
F 75.869640 32.054893 19.881778
F 82.478040 25.759793 30.604678
F 86.935940 20.468293 19.734778
F 73.244440 25.564193 30.636578
F 86.839240 20.479593 26.930378
F 84.861240 21.836193 30.688678
F 84.643040 29.519693 30.607878
F 75.935840 21.691393 30.858878
F 75.562540 29.265893 30.724178
F 78.130340 17.892293 26.045978
F 75.529540 31.868393 29.802178
F 78.082440 25.641193 30.469478
F 80.258540 32.066793 22.538578
F 80.076140 21.704593 18.905578
F 80.226840 29.274293 18.785878
F 73.434940 33.331793 19.119478
F 71.238640 21.578593 23.408478
F 80.295340 24.203493 22.639978
F 71.314340 21.632393 19.026878
F 82.443340 33.336193 19.100778
F 75.685840 24.377793 19.881978
F 82.544140 33.218793 23.580078
F 71.144840 24.110693 26.891478
F 80.210440 24.299993 19.928778
F 71.177340 29.426593 30.749078
F 80.300240 31.831293 19.797978
F 84.551140 24.331393 19.780278
F 73.470140 33.215193 23.648278
F 71.154840 21.743293 30.578078
F 82.288040 28.030493 19.981278
F 82.319740 20.356493 19.831778
F 73.562540 28.022893 19.879678
F 73.575140 20.202793 19.839678
F 82.501340 25.642193 19.033978
F 73.299240 17.876393 26.237078
F 73.418140 25.405893 18.904478
F 87.130340 20.422693 29.689078
F 82.436440 28.178893 22.625278
F 82.365840 20.369093 22.605978
F 73.599840 27.999193 22.502678
F 73.452740 20.160993 22.607378
F 84.499940 21.712993 18.919778
F 84.641240 29.299193 18.893878
F 75.783840 21.681693 19.074678
F 75.767240 29.278493 18.922978
F 84.885340 24.248093 22.464578
F 71.269740 29.131093 23.461178
F 73.363240 33.278993 26.355578
F 75.736140 24.145893 22.560378
F 71.158940 21.524093 26.127278
F 71.060640 29.283293 26.156778
F 71.088340 24.235293 29.713378
F 86.913340 28.137293 22.479778
F 77.938540 33.314393 23.390878
F 75.776940 31.874093 27.048978
F 75.736740 32.125693 22.557978
F 86.796240 25.732493 26.172678
F 86.941940 25.591393 19.012978
F 78.116640 17.849493 18.916078
F 82.349440 17.786893 19.097378
F 86.980840 28.147093 19.709578
F 82.557040 17.711493 26.145478
F 87.134540 17.788493 23.465178
F 86.818440 25.772993 30.874878
F 87.056540 17.939293 30.788978
F 82.662340 17.742293 23.357178
F 77.934240 17.733893 30.669978
F 73.533040 17.629793 18.898978
F 73.424340 17.670893 23.639278
F 80.330140 21.854993 47.876778
F 80.208440 29.437693 47.947778
F 78.044440 20.686093 44.305378
F 77.932240 28.258793 44.278878
F 73.683240 18.080093 40.726178
F 71.075040 29.602993 37.836978
F 71.124040 24.362993 34.425978
F 86.958140 17.963693 47.955478
F 80.177740 29.394793 33.113978
F 82.312140 17.917693 33.139578
F 80.307740 21.695593 45.230978
F 80.219840 29.432593 45.287178
F 77.981840 25.451293 40.592078
F 80.234840 32.020793 41.473978
F 87.088940 28.294293 48.845178
F 84.639040 21.723593 33.418378
F 71.070240 32.198993 41.871578
F 82.516740 17.978193 37.894878
F 82.411140 25.735693 45.130578
F 82.553540 17.960793 45.209178
F 73.468440 25.753593 45.238078
F 86.974740 28.119193 41.757078
F 75.554240 29.596393 33.370278
F 84.721240 31.910293 48.861278
F 73.528940 33.437193 38.042078
F 73.633140 18.088193 45.076078
F 84.841840 21.962993 48.012378
F 84.563140 29.307393 47.916878
F 75.993640 21.969693 48.085778
F 80.247640 32.060993 44.177078
F 86.880640 28.298593 34.351878
F 71.169440 22.011993 37.916278
F 75.709640 32.033593 37.050678
F 71.583840 21.929293 47.879178
F 80.039540 31.969193 34.102078
F 71.298840 29.759293 48.009278
F 84.871640 21.791193 45.313278
F 84.728240 29.603993 45.194278
F 75.896240 21.806393 45.371578
F 75.693840 29.498793 45.296078
F 75.735140 24.377893 44.403478
F 84.511740 24.233393 41.560578
F 82.460840 33.436593 45.358678
F 71.175040 21.806593 40.656878
F 75.640640 29.444293 40.651878
F 71.205740 32.215093 37.046078
F 78.058540 25.683493 45.191778
F 86.880440 25.680993 47.979178
F 82.457340 33.162793 37.698078
F 71.066340 29.638193 40.715278
F 77.973640 25.766493 47.905178
F 86.959440 33.449393 45.315478
F 84.685440 32.091593 34.317378
F 87.049240 17.958793 45.127478
F 73.393540 33.365693 33.550778
F 71.076740 24.500993 37.106678
F 80.037540 24.338793 37.058578
F 71.177940 21.744093 45.134578
F 87.040240 20.496793 44.351478
F 77.699640 25.667893 37.658478
F 77.997640 17.874893 48.036978
F 87.081240 25.714093 37.947478
F 80.220340 24.425693 34.261578
F 77.777740 33.390693 38.030178
F 73.490640 18.000693 47.924578
F 77.904440 20.440493 41.647578
F 77.837440 28.078593 41.472178
F 84.702540 24.420793 44.291678
F 82.372540 28.332193 34.363778
F 82.547740 20.433593 34.354378
F 73.400340 28.071093 34.417478
F 73.329040 20.418393 34.288278
F 84.667440 29.575393 33.393078
F 82.681840 18.012093 47.961978
F 71.137640 29.453493 33.599378
F 78.017940 33.350693 45.251278
F 82.399640 28.304893 37.089978
F 82.486140 20.608993 37.018078
F 73.393740 28.377093 37.141478
F 73.434040 20.640593 37.070478
F 75.687840 32.163093 34.301278
F 87.003840 25.699693 33.466278
F 71.285640 21.783793 33.415878
F 73.502640 33.292993 45.147978
F 84.838940 24.321093 37.075578
F 86.845840 20.372093 34.433978
F 86.911140 20.621493 41.575978
F 75.408040 24.292793 37.135778
F 71.196440 24.582593 41.447778
F 86.891440 18.128993 40.632378
F 84.854540 24.323093 34.307778
F 86.888440 20.552993 37.164778
F 77.890540 17.789193 33.317078
F 75.531040 24.187993 34.287578
F 86.904040 33.369593 37.893778
F 82.558540 33.419993 40.369078
F 75.652940 21.676693 33.425878
F 77.876740 25.621693 33.262178
F 77.847940 28.350093 34.175678
F 78.014740 20.418193 34.163178
F 84.696740 31.993493 37.021578
F 73.271140 25.579093 33.461478
F 82.638940 33.354893 48.051878
F 75.718240 29.625493 48.042178
F 78.062540 18.198093 45.359478
F 87.158540 28.271193 44.395778
F 77.649840 28.284693 36.770578
F 77.928240 20.557993 36.903378
F 80.188740 21.512593 40.635378
F 80.144440 29.541193 40.405578
F 71.338240 31.998893 34.411178
F 75.596240 29.508993 38.005378
F 80.236940 24.260693 44.312078
F 71.180140 29.396093 45.329178
F 82.479040 25.620293 47.835378
F 75.785940 21.887093 37.759778
F 84.693640 29.598693 38.194978
F 84.645340 21.745093 37.970078
F 80.265240 24.035693 41.562878
F 73.892740 33.397493 48.021878
F 78.034840 17.883993 40.787178
F 78.001540 33.282693 40.670178
F 71.507940 32.296693 48.910578
F 75.713240 24.404193 41.569378
F 80.077840 21.753793 37.938378
F 79.981540 29.570493 37.761978
F 73.220540 17.979093 38.064978
F 71.355740 24.253493 44.280878
F 82.371140 28.279593 41.533178
F 82.525440 20.453193 41.680978
F 73.307540 28.468993 41.611278
F 73.479140 20.607993 41.608378
F 82.405040 25.469193 37.744778
F 87.051440 33.114393 48.016378
F 73.313040 25.716593 38.004978
F 82.286340 33.315593 33.347278
F 82.293040 25.635593 40.561378
F 86.886140 28.185593 37.118778
F 73.465240 25.855993 40.725178
F 84.760540 32.201793 44.446378
F 82.415340 28.295493 44.251378
F 82.761040 20.429193 44.423478
F 73.470640 28.373893 44.256078
F 73.577440 20.684793 44.231878
F 84.693440 21.749393 40.716578
F 84.742440 29.473293 40.832278
F 75.742240 21.748293 40.571178
F 86.883940 25.494193 40.586978
F 73.639140 25.755993 48.063178
F 87.122540 33.375893 33.275378
F 78.310240 20.545993 48.935578
F 84.784340 32.201293 41.699678
F 71.101140 32.171393 44.485378
F 87.009140 33.434993 40.658278
F 75.709140 32.076693 44.311578
F 73.286540 33.431693 40.789278
F 87.027240 17.836193 33.631878
F 82.503840 25.676693 33.341678
F 75.676640 32.121493 41.391478
F 80.340540 21.720793 33.457778
F 78.274440 33.372893 48.036678
F 79.950640 32.108593 37.000478
F 86.915640 25.678093 45.178478
F 78.109140 18.029293 37.995178
F 77.776740 33.350693 33.369078
F 86.779640 17.953393 37.846178
F 82.392040 18.012193 40.622778
F 73.224240 17.876293 33.627278
F 75.864840 24.632893 49.085778
F 87.067540 20.450393 48.919578
F 82.637240 20.621093 48.730078
F 71.567240 24.359193 49.067378
F 76.040940 32.155093 49.059778
F 73.763340 20.542593 48.861378
F 82.411240 28.074393 48.876978
F 73.389740 28.337693 49.091078
F 80.257340 24.552193 48.791978
F 84.610040 24.472293 49.104278
F 80.359740 31.967193 49.106478
F 78.055740 28.288593 48.928778
F 80.447440 24.351893 51.429178
F 71.343340 29.569693 60.035978
F 82.661140 33.274493 62.586178
F 86.991340 25.798593 59.880178
F 78.072840 25.688093 62.510878
F 80.440940 31.959993 56.132978
F 82.630740 28.258293 51.552178
F 82.496240 20.436593 51.647378
F 73.735440 28.206193 51.787478
F 73.583140 20.710193 51.550478
F 84.854240 24.382493 51.781278
F 71.401940 24.475493 56.125478
F 78.167340 17.866993 55.269878
F 75.921940 24.384393 51.853978
F 71.519640 21.987893 59.924878
F 73.494340 33.436593 59.878778
F 71.292140 32.131593 59.088878
F 71.346240 32.139993 63.698678
F 78.190140 28.207593 51.614978
F 77.932140 20.579893 51.782678
F 80.351440 21.744293 55.272078
F 80.253640 29.332993 55.302078
F 82.681840 33.412993 55.445078
F 82.363140 17.692093 62.568378
F 80.386940 24.366093 58.898778
F 73.763540 17.945693 60.019878
F 78.042940 33.343193 62.606778
F 78.126040 25.733293 59.814678
F 87.168640 28.008993 63.534878
F 87.011340 33.360793 62.456678
F 80.401740 24.465093 56.126678
F 71.347240 24.616993 63.451878
F 78.164640 17.831193 62.626878
F 78.287340 20.536693 63.394178
F 78.020440 28.178093 63.672478
F 86.793040 28.390193 58.998778
F 80.229340 21.793693 52.357678
F 80.414140 29.335393 52.535778
F 84.880640 32.069093 63.656778
F 75.734940 29.577293 59.708778
F 82.547040 28.220093 56.397678
F 82.618840 20.544893 56.316278
F 73.550940 28.241993 56.331578
F 73.638040 20.573293 56.257278
F 82.633740 25.685693 52.444478
F 76.078040 32.037693 63.443078
F 73.704040 25.608593 52.567278
F 73.666440 17.999793 55.457278
F 82.681840 25.746593 55.380778
F 86.934340 20.474593 51.689478
F 73.613340 25.681593 55.233978
F 73.702640 33.454093 55.327178
F 82.654040 28.265193 59.071278
F 82.730140 20.394593 59.147678
F 73.594740 28.335093 59.049078
F 73.578040 20.559093 58.904078
F 84.809640 21.812693 55.410078
F 84.648340 29.647793 55.363678
F 75.989740 21.769493 55.368678
F 75.673840 29.640693 55.292178
F 84.834640 24.333793 58.922378
F 82.518140 33.271793 59.972378
F 80.279840 31.991793 51.823878
F 76.019440 24.252093 59.006678
F 71.352740 29.379693 62.663978
F 73.570640 18.035693 62.815378
F 84.756340 24.322093 56.295978
F 71.427740 29.708293 55.438178
F 78.317140 33.257093 55.261178
F 75.893640 24.279293 56.199778
F 71.447840 21.705093 62.753578
F 86.883440 28.169093 56.253778
F 84.647940 21.699893 52.691878
F 84.822140 29.392093 52.600478
F 75.796940 21.866693 52.715178
F 75.984340 29.358593 52.584178
F 78.142240 33.301993 59.953778
F 75.963940 32.104993 56.265378
F 77.899840 28.093193 56.163378
F 78.071640 20.444393 56.281178
F 73.744840 33.701993 52.649878
F 87.114540 33.481693 59.774478
F 78.305340 25.582893 52.567878
F 86.968240 25.490193 62.618278
F 82.666740 17.902593 52.699678
F 71.512840 32.244693 51.752378
F 78.070040 25.606193 55.194378
F 82.740040 17.870193 59.867178
F 73.836240 18.094393 52.672378
F 82.489440 33.261093 52.744278
F 77.981340 28.302693 58.982978
F 78.095540 20.518193 59.068778
F 80.381140 21.895793 62.299778
F 80.332640 29.497693 62.642978
F 75.764740 21.674293 59.945778
F 84.723440 29.616793 59.957178
F 80.351840 24.451293 63.317678
F 71.243440 24.540293 58.763178
F 87.048240 28.158493 51.603778
F 84.975540 21.777593 59.763678
F 71.426740 21.932693 55.297078
F 71.601840 29.609193 52.747378
F 80.554740 21.714393 59.621678
F 80.336340 29.517793 59.993778
F 75.750040 24.315293 63.467478
F 86.768240 25.742793 55.362978
F 82.501740 28.357993 63.604978
F 82.443640 20.361193 63.330578
F 73.411540 28.056893 63.582778
F 73.752640 20.603393 63.592178
F 82.697540 25.653593 59.926778
F 86.961840 17.849693 59.847478
F 73.629440 25.578193 59.809078
F 75.911440 32.179193 51.717178
F 82.455040 25.873093 62.520278
F 86.921040 33.260493 52.631278
F 73.575640 25.633093 62.622578
F 78.282440 17.832093 59.804678
F 84.655440 21.825893 62.656578
F 84.838640 29.407093 62.728978
F 75.908740 21.747293 62.625078
F 75.741640 29.559393 62.561378
F 84.576640 24.472593 63.439078
F 87.035140 33.363193 55.321678
F 71.490340 24.478193 51.731478
F 71.435740 21.961593 52.570678
F 78.183940 33.344993 52.636878
F 78.124540 17.973393 52.644378
F 84.653140 31.913793 51.684578
F 80.387340 31.999293 58.964578
F 75.921940 32.182893 58.888678
F 71.326440 32.364893 56.278078
F 84.932040 32.152193 56.319078
F 73.684440 33.115493 62.546478
F 80.385640 32.085193 63.519278
F 84.808040 32.144193 59.065178
F 87.078740 25.669693 52.508878
F 82.674340 17.934593 55.480978
F 87.114040 20.442093 58.837578
F 87.067740 17.864893 52.399578
F 86.974440 20.379393 56.050778
F 86.884740 20.370493 63.410878
F 87.024040 17.871093 55.189378
F 86.905440 17.842493 62.528678
F 80.187540 45.071193 4.386868
F 80.425740 37.157093 4.218348
F 82.479240 43.761493 0.722637
F 87.061340 40.996993 8.853988
F 80.171840 47.500293 8.223148
F 80.199840 39.567093 8.010308
F 82.410540 51.110393 15.372878
F 78.031440 48.635293 1.678578
F 80.230740 47.595393 5.383818
F 80.313140 39.858093 5.219718
F 82.311440 51.307493 12.602778
F 87.032440 43.556993 12.603878
F 80.279640 44.979193 1.727868
F 80.326340 37.200593 1.503008
F 77.963440 48.723693 11.855578
F 71.238340 47.530793 15.397778
F 82.684540 36.060593 5.362778
F 82.491940 43.605093 5.527238
F 73.631040 35.910393 5.309218
F 73.528240 43.679593 5.495288
F 71.403640 47.645493 5.400768
F 87.053840 51.302793 12.362278
F 82.598340 41.125093 1.358068
F 73.479040 48.870693 1.811398
F 84.806640 39.751093 0.608040
F 73.515040 40.974593 1.736438
F 77.844240 51.281793 8.110278
F 75.728740 39.869193 15.381878
F 82.618740 41.092793 4.327488
F 77.986740 48.864193 4.468988
F 82.389540 51.555193 5.447978
F 73.552240 41.159993 4.423438
F 82.268040 35.633093 8.015008
F 82.455940 43.479693 8.192478
F 73.373240 35.863893 8.061798
F 73.575240 43.391893 8.050478
F 84.724740 44.978093 4.506688
F 84.822140 37.237893 4.273808
F 75.663140 45.086793 4.582188
F 75.890140 37.179593 4.534228
F 84.829240 47.392593 7.993128
F 84.630940 39.689393 8.045958
F 75.787740 47.518693 8.244218
F 75.856340 39.667093 8.081548
F 84.804640 47.650293 5.382228
F 84.911940 39.753893 5.258988
F 75.787740 47.689693 5.571018
F 75.935040 39.792993 5.285638
F 84.773540 45.042693 1.639648
F 84.798040 37.089493 1.481678
F 75.964140 45.033193 1.870428
F 75.776140 37.076793 1.717478
F 75.661840 47.647593 0.753897
F 82.464640 43.666993 15.122978
F 78.133540 35.975393 5.299038
F 77.908140 43.621493 5.342318
F 82.294040 48.962993 4.429498
F 71.314940 39.764493 5.199318
F 86.980140 41.016693 1.626538
F 73.573540 43.638793 0.962657
F 86.996740 51.435193 0.707894
F 78.247940 41.197093 1.629458
F 87.001040 43.610193 0.753030
F 78.020640 35.984993 0.603228
F 82.612340 48.718593 8.936998
F 71.311140 37.121693 4.455898
F 71.454640 44.948093 4.494728
F 78.064640 41.042993 4.311038
F 87.006240 48.782993 1.570988
F 77.977640 35.861593 15.306078
F 78.015840 35.891493 8.127918
F 77.843440 43.565093 8.150688
F 80.198640 44.883093 11.606978
F 80.069040 37.142093 11.762678
F 86.740640 35.864593 15.363878
F 71.206940 39.626593 8.044298
F 80.270340 47.356093 15.414778
F 80.268740 39.675693 15.231778
F 71.198140 37.125693 8.984068
F 71.185840 45.175193 11.728778
F 80.283740 47.485093 12.617378
F 80.260940 39.782493 12.516578
F 86.901240 43.521893 5.261668
F 71.325940 44.793793 8.897458
F 80.140340 44.918593 8.899488
F 80.164440 37.091293 9.131828
F 87.269540 51.265693 5.345118
F 87.242740 51.260293 8.029748
F 82.389340 35.849793 12.650778
F 82.582540 43.555393 12.400878
F 73.423740 35.898293 12.693478
F 73.340640 43.647893 12.518878
F 73.590440 48.783393 4.440418
F 77.780640 51.484193 15.293978
F 82.366340 40.845293 8.993518
F 71.110040 37.138093 11.802078
F 87.136840 36.033493 0.727645
F 73.534940 40.735393 9.121118
F 82.358040 48.763193 11.773278
F 87.165340 48.723393 4.245458
F 82.535740 40.959893 11.617778
F 73.504540 48.993293 11.631578
F 73.747440 51.311493 5.386558
F 73.481040 41.024693 11.752978
F 87.030340 48.707793 8.968648
F 77.782040 51.444893 12.562678
F 80.300440 39.801393 0.660642
F 71.286640 44.979293 1.853428
F 84.881240 44.888693 11.682878
F 84.585640 36.986593 11.606778
F 75.619440 44.886893 11.652478
F 75.564840 37.109993 11.585778
F 84.746540 47.107393 15.343078
F 84.606540 47.669893 0.723158
F 73.634440 35.767293 0.601355
F 82.410240 51.362793 0.554139
F 84.716840 47.548993 12.570778
F 84.904940 39.541793 12.493378
F 75.691440 47.419193 12.531178
F 75.861640 39.862893 12.665278
F 84.941940 44.828093 8.887998
F 84.395940 37.113193 8.946518
F 75.617840 44.855493 8.906408
F 75.722540 37.165293 8.818528
F 71.420640 39.766393 0.771081
F 82.350440 48.784193 1.621948
F 77.863840 35.913793 12.530578
F 77.965440 43.490493 12.572078
F 71.431540 37.148293 1.618358
F 84.636840 39.704193 15.150078
F 73.337140 43.666593 15.263778
F 77.942040 48.778793 9.192038
F 73.390740 51.328493 15.382978
F 78.007840 41.023193 8.935608
F 87.139340 43.621693 7.979038
F 71.192640 47.481993 8.277428
F 73.520040 48.751993 8.977098
F 71.137040 39.893493 15.442278
F 71.154140 39.816793 12.686878
F 78.043740 41.076393 11.596078
F 78.124740 43.640993 0.631337
F 86.913840 35.931193 5.202918
F 87.214840 40.962693 4.333778
F 77.913740 43.550593 15.423678
F 82.503640 51.298293 8.134918
F 71.281940 47.487093 0.934068
F 71.289240 47.781993 12.699478
F 73.278740 36.005293 15.392178
F 75.644940 47.323393 15.216178
F 77.988640 51.244793 0.801134
F 82.546940 35.986893 0.468951
F 86.589640 36.005893 8.137838
F 82.452340 36.007993 15.469778
F 73.483440 51.242993 8.014058
F 87.006340 43.597493 15.406578
F 86.855640 48.724593 11.613478
F 86.845640 51.153293 15.131978
F 75.754740 39.675893 0.695283
F 80.280640 47.494393 0.593476
F 86.850840 35.712793 12.457778
F 77.951240 51.470593 5.462238
F 73.445440 51.497693 12.603178
F 73.283340 51.360693 0.678898
F 87.026040 41.088993 11.658878
F 80.203940 44.810893 16.334378
F 71.091140 44.871493 16.246378
F 73.418840 41.081293 16.287078
F 84.643240 44.668593 16.220078
F 75.690540 44.759893 16.199678
F 71.086840 37.203993 16.332678
F 84.701940 37.318793 16.329078
F 82.788340 48.571093 16.438978
F 86.934540 48.631093 16.183778
F 77.981640 40.929593 16.284178
F 77.834440 48.752693 15.910778
F 86.826240 40.974193 16.046578
F 73.504540 48.703193 16.250478
F 80.215840 37.185593 16.340978
F 80.109540 44.793493 26.361878
F 80.137640 37.079293 26.187178
F 77.720440 43.608693 22.568378
F 78.007240 35.893893 22.522078
F 80.159240 47.540093 29.868578
F 80.238040 39.615093 29.898278
F 71.159040 36.985693 26.219778
F 86.886340 43.760493 26.639478
F 80.128740 47.361593 27.149878
F 80.162040 39.609993 27.169578
F 77.920740 41.021993 18.979078
F 82.389340 51.226593 22.564678
F 79.933940 44.882093 23.552578
F 80.293740 37.099893 23.380978
F 73.394340 48.495193 30.750878
F 87.185440 35.791293 19.843178
F 82.517340 35.890493 27.106178
F 82.430140 43.584693 27.057278
F 73.491540 35.745593 27.354778
F 73.314040 43.433393 27.296178
F 82.097440 48.613093 23.346278
F 87.039740 51.244293 19.759878
F 82.417040 40.914593 23.552078
F 73.338340 48.779393 18.895278
F 86.803140 43.721393 22.694678
F 73.310840 40.836493 23.562478
F 71.167240 44.721193 26.141078
F 71.209040 47.378993 29.760778
F 82.440440 41.049993 26.267978
F 73.266640 48.785593 26.155078
F 71.174640 47.318693 19.778378
F 73.231540 40.955593 26.182278
F 82.194140 35.837893 29.863978
F 82.657640 43.582993 29.762878
F 73.517340 35.738393 30.129178
F 73.249840 43.442993 29.832478
F 84.570540 44.962693 26.138478
F 84.917640 37.034393 26.122178
F 75.529940 44.836793 26.282278
F 75.633740 37.272293 26.378678
F 84.775240 47.459093 29.754178
F 84.846040 39.574193 29.710078
F 75.566040 47.255893 29.833678
F 75.562840 39.823393 29.857578
F 84.670940 47.489693 27.033878
F 84.805540 39.651693 27.029978
F 75.690540 47.575993 27.012978
F 75.539940 39.803193 27.082878
F 84.476840 44.907693 23.454778
F 84.804740 37.136193 23.479878
F 75.460540 44.890193 23.588078
F 75.524640 37.196793 23.521678
F 86.986540 48.899793 26.249078
F 86.948440 48.732893 23.579078
F 77.947940 35.880493 27.227878
F 77.852940 43.580393 27.174078
F 82.282240 48.704293 26.308978
F 71.080140 47.354793 27.140578
F 77.824840 48.733493 30.831878
F 77.857940 48.716493 23.540978
F 77.866540 51.240093 29.730378
F 77.859440 41.099993 23.486178
F 70.984540 39.755993 29.688678
F 77.946140 48.788293 26.235978
F 73.228240 51.337893 22.496578
F 71.162040 39.514893 22.683778
F 87.047240 35.705793 29.764378
F 77.861640 41.042993 26.281478
F 77.775040 48.736193 18.772278
F 87.079940 35.700793 27.047878
F 77.883640 35.731593 29.887378
F 77.954840 43.581893 29.902678
F 80.198840 44.992793 30.651078
F 80.049740 37.072293 30.847778
F 71.126540 39.701493 19.886078
F 71.210740 47.270693 22.527478
F 86.992940 40.981993 18.796278
F 71.025740 44.860593 18.961278
F 82.534740 40.975493 30.574378
F 71.031840 39.573693 27.026878
F 87.019840 41.065693 26.278078
F 73.177940 40.828393 30.745878
F 84.922440 44.867193 30.531978
F 84.705640 36.963693 30.644778
F 75.667840 44.860393 30.805878
F 75.892240 37.177193 30.955978
F 71.233840 37.233593 30.786978
F 82.425640 48.635693 19.178178
F 73.361440 51.251393 19.778778
F 71.308840 37.085993 19.151578
F 78.033040 51.297293 19.759478
F 77.998640 40.977893 30.701778
F 80.240140 44.726493 19.028078
F 80.181940 37.119693 18.987278
F 77.932340 43.676693 19.903478
F 77.984240 35.955193 19.899278
F 79.897740 47.376593 22.410578
F 80.156440 39.784093 22.685978
F 77.939940 51.305593 27.005278
F 73.176640 48.766393 23.505878
F 79.963540 47.446093 19.701978
F 80.252240 39.689693 19.795678
F 75.559840 39.839693 19.925878
F 75.686540 47.303593 19.910478
F 82.532740 35.984293 19.930278
F 82.520040 43.449493 19.897078
F 73.540940 35.857293 19.949978
F 73.350240 43.712893 19.827878
F 71.162940 44.599993 23.481278
F 71.140940 44.905093 30.736078
F 82.503840 40.961093 18.971578
F 82.432140 48.807193 30.513778
F 70.949740 36.853193 23.487078
F 73.288740 41.118793 19.061678
F 82.599640 35.748193 22.595278
F 82.309340 43.646193 22.657078
F 73.292340 35.721293 22.699578
F 73.296640 43.390193 22.600678
F 84.796040 44.659093 18.888478
F 84.945040 37.154193 19.007178
F 75.697240 44.778593 18.876178
F 75.595240 37.225293 18.874478
F 84.561540 47.419793 22.619078
F 84.784840 39.678393 22.550878
F 75.529440 47.454193 22.710678
F 75.621240 39.736793 22.668178
F 84.622640 47.200493 19.937978
F 84.844540 39.767693 19.767478
F 87.055640 43.514093 19.979378
F 73.331440 51.218393 29.851278
F 87.086940 43.532093 29.505378
F 82.370740 51.347593 29.650878
F 77.930040 51.283993 22.471078
F 86.840240 48.600593 18.920978
F 86.901640 40.997793 30.758978
F 86.947240 51.303993 22.417578
F 73.432240 51.325193 27.074178
F 86.990140 35.694593 22.468678
F 86.996340 51.390493 27.181278
F 82.337840 51.399193 26.889978
F 82.452040 51.375293 19.910278
F 86.922240 41.016893 23.455278
F 87.092540 48.751093 30.694878
F 86.865940 51.364693 29.765678
F 75.581640 37.205293 16.171178
F 82.346940 41.049893 16.210778
F 80.289440 45.027193 47.843578
F 80.280240 37.146993 47.989978
F 78.110840 43.609193 44.177278
F 78.013240 35.912693 44.227578
F 86.927940 40.877493 45.216878
F 82.610840 51.535293 44.458378
F 73.789740 41.167293 48.013178
F 73.469640 40.890993 33.429478
F 80.134740 45.029593 45.172678
F 80.263340 37.089293 45.281378
F 78.088540 41.072093 40.512978
F 84.769240 39.854493 43.967078
F 87.026740 51.325893 41.691178
F 82.578940 48.778393 47.954278
F 84.681840 44.889493 37.937078
F 71.278740 44.828193 37.730678
F 86.966940 43.594293 44.365978
F 75.522140 37.146593 33.583678
F 82.462240 40.929793 45.078778
F 87.127240 48.860393 47.995078
F 75.914640 39.824093 41.680078
F 73.743340 41.156393 45.325278
F 71.265040 37.336793 40.699578
F 84.889040 37.086093 40.620478
F 86.983240 35.901593 36.973678
F 75.941840 47.641393 44.395978
F 87.073240 48.734993 45.305678
F 87.096240 35.980393 44.363678
F 84.825540 45.027593 47.998078
F 87.067840 41.089993 37.926378
F 78.047840 51.246493 37.103978
F 75.810540 37.019093 48.041978
F 71.224640 44.875993 40.584678
F 71.338040 47.711793 44.300078
F 71.375740 40.073293 44.349278
F 71.561840 37.492993 45.285478
F 84.649440 44.859793 45.251778
F 84.669140 37.078293 45.129478
F 75.968140 45.002293 45.143578
F 75.861340 37.160693 45.293378
F 71.243940 47.620193 37.051178
F 71.208640 37.344393 37.884178
F 78.101640 48.667993 38.018678
F 73.467940 48.956993 48.138678
F 84.654940 44.651993 33.282078
F 75.965040 39.782293 44.346678
F 73.567240 51.287993 37.147278
F 71.118840 39.884693 34.452378
F 82.532740 48.774193 33.528578
F 78.188740 41.153093 45.051778
F 82.645240 48.970393 40.838478
F 84.833640 45.043793 40.508878
F 73.525240 48.721593 37.948878
F 78.139440 48.727793 48.065178
F 75.659540 47.695493 41.673178
F 78.109540 41.040493 47.990478
F 86.915940 43.693193 37.022978
F 78.042740 48.655393 40.764578
F 87.053440 41.097793 40.679478
F 84.792840 47.649693 44.342278
F 80.459740 47.592793 36.894678
F 80.276140 39.719093 36.937478
F 75.580640 45.145193 40.760078
F 84.796640 36.990393 47.888878
F 80.281640 47.377393 34.289578
F 79.998140 39.680893 34.294278
F 78.201240 41.026693 37.894478
F 75.727140 37.308293 37.938478
F 82.242240 35.916393 34.357378
F 82.365640 43.507993 34.094678
F 73.207340 36.034193 34.472578
F 73.506440 43.556993 34.300678
F 73.491640 51.248193 34.479278
F 78.003140 48.884093 33.686378
F 84.890540 39.576193 41.345278
F 73.416040 51.438893 44.234478
F 73.431040 48.932993 40.601978
F 86.940140 41.099993 33.457178
F 82.530540 35.813893 37.067378
F 82.442440 43.679193 36.941678
F 73.496340 35.985693 37.175878
F 73.570840 43.734993 36.929678
F 87.096640 51.386093 37.043278
F 77.809940 51.408493 41.632978
F 78.266840 48.903693 45.377278
F 75.799440 44.988093 38.040278
F 84.627840 47.558093 37.136678
F 84.884040 39.763893 37.106378
F 75.780240 47.522193 37.092778
F 75.924840 39.866593 37.038778
F 84.770940 47.316593 34.222778
F 84.740040 39.818293 34.444378
F 75.876740 47.585593 34.402978
F 75.669640 39.700993 34.262978
F 71.289040 45.096393 47.911778
F 82.472340 48.794193 38.119778
F 77.817340 35.857093 34.259378
F 77.960940 43.636093 34.315778
F 75.784040 37.230393 40.639378
F 71.450140 47.362493 41.610878
F 84.700240 37.120293 37.849378
F 71.341840 37.330993 48.045678
F 73.536940 48.897793 45.278378
F 79.978040 37.138093 33.556378
F 71.351340 39.978893 41.592478
F 87.024440 35.966593 34.175978
F 77.878840 35.928093 36.866378
F 78.041940 43.591193 37.024778
F 80.201340 44.877893 40.658978
F 80.193240 37.086693 40.536778
F 73.237540 51.551493 41.579178
F 71.417040 45.230893 45.244378
F 80.353240 47.506793 44.435478
F 80.309840 39.608993 44.297778
F 82.482540 41.057493 47.827578
F 71.121840 47.271093 34.291378
F 80.338940 47.378093 41.671078
F 80.272740 39.676093 41.400578
F 77.938740 43.579493 41.356678
F 78.069740 35.896193 41.507978
F 80.254140 44.915893 37.829678
F 80.154340 37.203893 37.850978
F 77.883440 41.039893 33.516178
F 71.211540 44.776493 33.340478
F 82.558540 35.851893 41.539578
F 82.726340 43.640593 41.643378
F 73.636740 36.029493 41.579878
F 73.486140 43.814493 41.674278
F 76.098740 45.175293 47.925878
F 82.360040 40.839693 33.275878
F 82.393940 41.066393 37.850778
F 86.978940 40.840393 47.922478
F 84.753940 47.485893 41.603078
F 73.724040 41.254093 38.045578
F 71.375640 40.022093 37.225778
F 77.972240 51.318093 34.366078
F 82.733940 40.979593 40.665878
F 82.575840 48.921493 45.226778
F 80.089540 44.949693 33.408378
F 73.716940 41.235493 40.898178
F 82.347840 35.828493 44.147378
F 82.409640 43.687393 44.409678
F 73.608740 35.924693 44.278578
F 73.678340 43.771293 44.470278
F 84.647740 37.159893 33.402378
F 82.508240 51.362993 34.316778
F 73.542540 48.763093 33.430678
F 86.996040 51.407693 44.352978
F 86.932240 48.822193 38.050678
F 82.586540 51.365293 37.108078
F 78.091940 51.414293 44.385778
F 86.812840 51.273793 34.238278
F 86.991340 48.820893 40.787778
F 75.790240 45.045693 33.549278
F 87.065640 35.913493 41.715178
F 70.973140 37.237793 33.620078
F 86.895640 48.646793 33.367978
F 86.947640 43.526693 41.564678
F 82.281340 51.479393 41.752878
F 87.025040 43.575593 34.442178
F 71.477440 39.926793 48.892078
F 82.444740 35.986793 48.956678
F 73.524340 51.354993 48.995978
F 78.081840 35.950293 49.173578
F 75.881640 47.663093 48.917778
F 84.671540 39.540193 48.956278
F 84.916940 47.579093 48.876378
F 73.485340 35.994393 48.956478
F 71.367040 47.612593 48.974278
F 82.639140 43.573993 48.669378
F 75.907240 39.618093 48.856678
F 73.695240 43.842693 48.711778
F 86.993640 43.494793 49.144078
F 78.229140 43.544593 48.950978
F 80.477840 39.797993 48.820078
F 82.585240 51.325193 48.785878
F 77.955840 51.275893 49.038478
F 87.057540 51.545493 48.835578
F 86.867640 35.711693 48.873778
F 80.420040 47.530893 48.868378
F 80.514040 47.580593 51.555178
F 80.399640 39.933893 51.639678
F 78.115740 40.795993 62.475678
F 77.852940 51.387593 51.623278
F 82.496540 35.757393 51.743978
F 82.504940 43.843193 51.518378
F 73.532840 36.284693 51.634578
F 73.511740 43.902493 51.426678
F 84.838640 47.588093 51.547178
F 84.691440 39.780193 51.578778
F 75.862040 47.513793 51.664578
F 75.908740 40.056893 51.684678
F 71.267240 47.877693 51.729178
F 86.950140 51.395993 56.124578
F 78.177240 36.002093 51.783578
F 78.166640 43.761993 51.724078
F 80.378940 45.040393 55.361278
F 80.692540 37.312193 55.192178
F 73.517440 51.445393 59.071078
F 71.293940 37.443693 59.686578
F 80.134640 47.665393 59.032178
F 80.509440 39.809993 58.897878
F 82.578340 51.392093 51.603578
F 71.314840 44.983893 62.852478
F 80.242440 47.650193 56.345778
F 80.513240 40.003893 56.166778
F 78.296940 40.969793 59.816978
F 87.232540 43.632493 56.438778
F 80.391540 45.153993 52.517178
F 80.503940 37.388093 52.587478
F 71.356640 39.836893 51.729678
F 71.515140 37.283793 55.165478
F 82.571640 35.910693 56.267478
F 82.585340 43.663493 56.280878
F 73.678440 36.135593 56.201578
F 73.682040 43.614593 56.382478
F 82.692240 48.862493 52.526578
F 86.836740 43.593593 51.821378
F 82.674840 41.294593 52.579478
F 87.013840 51.373293 51.498878
F 87.131040 40.961493 62.720778
F 73.591040 41.285893 52.430778
F 82.682040 48.961693 55.293878
F 71.376240 45.251493 52.772478
F 82.743340 41.091393 55.254478
F 73.491940 48.870093 59.998278
F 82.525440 51.523193 58.992378
F 73.477540 41.220293 55.061478
F 82.523840 35.891793 59.059778
F 82.477240 43.658193 58.979578
F 73.563340 36.208593 58.958978
F 73.615240 43.660793 59.082878
F 84.948940 44.936593 55.406978
F 84.718740 37.376293 55.188578
F 76.059040 44.750193 55.343378
F 76.024140 37.295293 55.293878
F 84.797740 47.622993 58.829278
F 84.709840 39.762293 59.030678
F 75.724840 47.512593 58.774878
F 75.957440 40.000293 58.644978
F 84.858540 47.429993 56.165778
F 84.843740 39.867193 56.334278
F 75.858540 47.557493 56.051178
F 75.696940 39.954293 55.914078
F 84.684440 45.046293 52.682478
F 84.696540 37.194693 52.404378
F 75.929040 44.864393 52.630678
F 75.842040 37.429393 52.619978
F 71.372740 39.844093 55.897678
F 86.970240 35.782193 63.611878
F 78.286240 35.837393 56.151478
F 78.328340 43.580993 56.318578
F 73.718740 51.380293 51.808078
F 71.564840 47.667093 56.201178
F 71.460140 40.018093 58.711678
F 78.156140 48.843493 52.491878
F 86.980040 48.970293 59.767478
F 78.197040 41.209893 52.568978
F 87.080940 48.719293 62.480978
F 71.382040 44.937693 60.043878
F 71.180540 37.271893 52.485678
F 78.127740 48.991093 55.242378
F 86.866540 51.622693 58.862478
F 78.155840 41.125593 55.311378
F 73.682740 48.838793 52.628178
F 77.841640 48.801793 62.587778
F 78.171240 35.734593 58.878378
F 78.027940 43.626693 59.078878
F 80.537240 44.912893 62.648778
F 80.335440 37.203793 62.410078
F 71.543740 45.141193 55.424878
F 82.566540 48.667093 62.623978
F 80.328140 47.368193 63.365178
F 80.407740 39.643793 63.519478
F 78.093040 43.670293 63.224378
F 78.055440 36.011693 63.344878
F 80.310040 45.118593 59.988678
F 80.217640 37.291293 59.814278
F 77.946540 51.462193 59.038578
F 73.646740 49.024793 55.294878
F 82.543340 35.964293 63.395478
F 82.725540 43.572193 63.402878
F 73.662740 35.813293 63.436978
F 73.567140 43.768793 63.745478
F 82.471040 48.743593 59.865778
F 71.073340 47.569293 63.820678
F 82.611740 41.230493 59.824778
F 87.118140 48.920093 52.470678
F 71.358140 47.550293 59.081178
F 73.826940 41.038993 59.942078
F 77.721640 48.808493 59.857878
F 71.492140 39.772493 63.516178
F 82.524040 40.982993 62.473578
F 73.401540 48.716093 62.665878
F 71.462140 37.222593 62.570778
F 73.612140 41.205593 62.742778
F 84.928740 44.880493 62.406178
F 84.824240 37.155193 62.537278
F 75.652340 44.948993 62.615778
F 75.874940 37.256893 62.322078
F 84.821440 47.412193 63.327078
F 84.803240 39.726493 63.416078
F 75.694940 47.551493 63.486678
F 75.627240 39.741593 63.467178
F 84.887240 45.106593 59.782578
F 84.754840 37.099393 59.831978
F 75.826340 44.821093 59.847078
F 75.942540 37.337793 59.546878
F 87.031940 35.967193 55.979478
F 86.917940 35.948393 58.705578
F 87.018140 43.476193 63.557578
F 73.578840 51.554893 56.315978
F 86.800940 35.756093 51.666378
F 77.877340 51.282693 63.586078
F 77.972540 51.512893 56.313578
F 82.395540 51.292593 63.371078
F 87.135440 41.108793 55.385878
F 87.039340 41.040393 60.066778
F 87.051440 48.774993 55.269078
F 87.041340 43.679293 59.077378
F 82.551340 51.555493 56.237278
F 87.030340 51.320593 63.537678
F 86.805140 41.031693 52.690878
F 73.430240 51.399593 63.562278
F 86.939340 64.175993 11.628378
F 80.388340 60.252093 4.292658
F 71.252740 62.864793 5.200878
F 87.063840 64.252493 8.905528
F 80.129440 55.242593 8.348728
F 80.063440 63.087593 8.195338
F 84.737740 52.595893 1.642338
F 86.856740 56.429493 1.699888
F 80.259940 55.323493 5.495988
F 80.275040 62.907193 5.369078
F 71.324340 55.443493 5.396868
F 73.442540 66.771393 15.432078
F 82.741940 58.975793 0.945604
F 80.405840 60.199393 1.593658
F 77.886940 66.885593 12.821178
F 71.417840 60.208593 8.727758
F 84.664640 67.945393 4.184588
F 82.492940 59.064993 5.432128
F 84.585740 68.018693 8.742438
F 73.453540 56.547493 4.252968
F 82.605940 56.541193 1.883728
F 82.593740 64.244593 1.507498
F 73.509340 56.862093 1.614938
F 82.440240 59.201293 15.340678
F 82.626440 56.424693 4.640978
F 82.495640 64.266293 4.300248
F 73.637440 59.138593 5.108328
F 73.510640 64.263093 4.512778
F 75.621640 52.573893 1.614038
F 82.483240 59.026693 8.220718
F 73.454640 66.868193 5.449678
F 73.622540 58.809693 7.756698
F 87.021140 59.141593 0.558338
F 84.861240 60.251193 4.487578
F 87.067440 56.542693 8.782978
F 75.773040 60.456693 4.391628
F 84.877640 55.101693 7.942968
F 84.613840 62.978393 7.870098
F 75.608240 55.136593 7.953918
F 75.721040 62.875393 7.960448
F 84.747040 55.174893 5.261068
F 84.729140 62.925893 5.038878
F 75.867240 55.409093 5.209168
F 75.802840 62.960993 5.244138
F 71.388240 52.886993 1.790308
F 84.865540 60.470093 1.779448
F 75.838140 63.166193 0.666692
F 75.998040 60.591493 1.658198
F 75.648640 52.609993 16.308278
F 82.485440 66.701793 5.376408
F 73.426140 59.222393 15.134778
F 77.983840 59.304193 5.369818
F 87.072540 66.878293 12.519078
F 75.794240 60.526993 16.132278
F 78.095940 56.465093 1.746318
F 78.096440 64.067693 1.680488
F 75.484640 68.297293 9.028858
F 80.440740 55.159293 15.226078
F 78.190440 56.581693 4.492138
F 78.050540 64.248793 4.408128
F 86.893540 66.851993 7.804338
F 75.575840 68.289193 4.671028
F 71.193740 52.548293 11.754178
F 77.831040 58.972093 8.034448
F 80.225840 52.738393 1.844418
F 80.298540 60.432493 11.658078
F 84.812040 55.115893 0.748058
F 71.180740 62.788793 7.909548
F 77.813740 66.991993 8.008058
F 80.132940 62.805993 15.294678
F 71.147540 63.002493 12.761478
F 71.126640 55.245693 12.534278
F 80.165440 55.252193 12.425578
F 80.188340 63.096293 12.481978
F 71.200040 63.020093 15.464278
F 71.375040 55.215293 15.346678
F 73.622640 59.447693 0.488128
F 80.195440 60.321893 8.897468
F 71.057840 55.205193 8.087898
F 71.322740 60.500193 11.686678
F 79.991840 68.140193 8.951098
F 82.543540 59.051693 12.719878
F 77.882940 66.786493 15.521078
F 73.676740 59.285693 12.372178
F 82.748640 56.403893 9.068448
F 82.354040 64.296393 9.033688
F 73.453240 56.390093 8.964168
F 73.316540 64.004393 8.956318
F 82.620040 56.453193 11.903678
F 82.495640 64.294193 11.786278
F 73.507340 56.707993 11.729278
F 73.337140 64.109393 11.668478
F 82.343740 66.813093 15.305078
F 86.941940 66.825593 0.514455
F 80.285740 68.086193 1.592938
F 71.153540 63.158193 0.749802
F 73.523540 66.773293 0.708357
F 84.818440 60.452993 11.704378
F 71.329840 55.398393 0.743103
F 75.966140 60.434193 11.578578
F 84.793340 55.123093 15.238678
F 84.809040 52.622293 4.452608
F 75.743640 55.104693 15.118178
F 75.708740 63.111993 15.382678
F 84.867940 54.979593 12.433778
F 84.713640 63.016693 12.506778
F 75.701340 55.321393 12.440278
F 75.734040 63.064293 12.700178
F 80.120040 52.777893 4.500598
F 84.733740 60.531593 8.972938
F 86.985740 59.048893 15.347078
F 75.779540 60.351693 8.941208
F 84.739940 62.971493 0.720606
F 87.064640 64.235993 4.191988
F 75.668540 68.040893 1.822488
F 77.996640 59.020993 12.335478
F 71.230740 68.222693 1.736338
F 78.133540 59.055593 0.722091
F 77.753440 56.464893 8.825548
F 77.777240 64.385293 9.077728
F 75.742540 52.847993 4.360878
F 87.157840 66.831393 5.183438
F 77.977440 56.497593 11.482978
F 77.915240 64.390593 11.764078
F 80.016340 68.121493 11.625178
F 80.315340 67.771393 4.346458
F 75.530540 68.043693 11.817678
F 77.911840 59.060793 15.071878
F 84.673440 68.129993 16.209478
F 78.050340 66.820093 0.824857
F 82.422740 66.876993 0.544437
F 71.334440 60.563093 1.644168
F 82.304440 66.898093 8.108148
F 84.648740 52.317193 11.663678
F 71.300540 60.302193 4.402148
F 86.985640 56.297793 4.406368
F 71.223240 67.987693 4.509548
F 80.271540 55.191493 0.744648
F 80.374840 62.761593 0.756320
F 84.696040 63.001493 15.305178
F 87.079940 56.438993 11.753778
F 87.043940 59.002493 5.430298
F 75.628340 55.272093 0.830855
F 73.473140 64.365293 1.722248
F 75.626140 52.725093 8.957338
F 86.840440 59.073593 12.746278
F 80.070940 52.532493 11.791478
F 71.057840 68.070193 9.107818
F 77.990240 66.877893 5.307878
F 71.180840 68.166393 11.792378
F 71.477740 52.847793 4.504238
F 82.526540 66.941793 12.537678
F 80.236240 52.574493 9.060548
F 84.930340 67.924893 11.494578
F 87.033640 59.182093 8.021658
F 84.787740 67.946693 1.456218
F 73.253540 66.804893 8.126178
F 73.265440 66.768593 12.598478
F 87.000640 64.202993 1.455948
F 87.022340 66.838493 15.288478
F 71.289940 52.570993 8.868628
F 84.925240 52.567193 8.946458
F 75.709940 52.763893 11.769778
F 73.499940 64.278393 16.448378
F 86.872840 56.503293 16.194078
F 82.657140 56.420393 16.223578
F 80.220540 68.006793 16.270978
F 84.647940 52.357193 16.075978
F 86.928740 64.342593 16.160178
F 80.085140 60.285593 16.164478
F 80.028840 52.684493 16.110878
F 75.669740 68.124993 16.198878
F 73.582840 56.444193 16.203778
F 78.048040 56.365993 16.130978
F 71.152140 67.983393 16.150778
F 82.270740 64.104493 16.316078
F 71.203940 60.388293 16.149178
F 71.232540 52.660993 16.223978
F 84.736340 60.530093 16.207178
F 78.020640 66.739393 19.797178
F 80.187240 60.144493 26.251278
F 71.145840 52.392993 26.093178
F 71.033840 62.917493 19.929478
F 80.130340 55.244093 29.887778
F 80.190840 63.073793 30.098878
F 71.181440 60.371593 23.597478
F 71.355440 55.218993 19.710878
F 80.073840 55.339293 27.072378
F 80.089040 62.723993 27.294978
F 87.047440 59.124793 19.871478
F 86.988140 56.353893 25.978278
F 84.728640 52.478993 18.905278
F 80.090640 60.280893 23.526478
F 71.178040 62.898593 22.732778
F 71.115740 55.203893 22.576478
F 84.705140 52.506593 26.137978
F 82.358940 58.829993 27.094178
F 87.102840 64.173593 30.778078
F 73.368140 58.890993 27.151178
F 82.349840 56.250293 23.243578
F 82.497140 64.101793 23.599978
F 73.525440 56.303893 23.402578
F 73.434240 64.363193 23.592178
F 82.491240 56.404693 26.052078
F 82.496940 64.144693 26.320478
F 73.243840 56.398893 26.135978
F 73.347340 64.216093 26.199378
F 82.461840 66.728993 27.158078
F 82.328840 59.031993 29.782778
F 71.259840 67.949093 18.880778
F 73.221040 58.956993 29.908178
F 80.000240 52.811393 26.139878
F 84.607040 60.205593 26.298178
F 87.032140 66.599193 27.010078
F 75.559240 60.162493 26.273978
F 84.491540 55.152993 29.912878
F 84.816340 62.880193 29.954578
F 75.521440 55.070293 29.888078
F 75.703140 62.728693 29.719178
F 84.562540 55.105193 27.107678
F 84.611840 62.729193 27.210678
F 75.584840 55.076893 26.989178
F 75.476440 62.792893 26.925478
F 73.389340 66.741293 19.932378
F 84.303240 60.214393 23.637778
F 73.258340 66.708993 27.183378
F 75.726140 60.172193 23.609278
F 75.749240 68.052893 19.040478
F 75.566740 52.539093 23.375478
F 87.018340 56.523793 30.817778
F 77.901240 59.121493 27.254778
F 87.034940 66.760493 29.671878
F 77.759040 66.839793 22.717278
F 78.038540 56.417693 23.537978
F 77.800840 64.084493 23.308278
F 73.451840 66.610093 29.843778
F 75.618440 52.577993 26.042278
F 77.757340 56.478793 26.345378
F 77.777040 63.979693 26.097078
F 82.345440 66.635593 22.605178
F 86.862840 63.966593 23.400678
F 70.991140 52.565293 23.377678
F 77.969440 59.021393 30.120478
F 71.212540 62.820593 26.907378
F 80.138940 60.443493 30.772978
F 71.231140 60.271593 19.085178
F 71.111040 54.923693 27.018378
F 82.287840 56.504493 30.791578
F 82.438340 64.189393 30.793278
F 73.357240 56.415293 30.786978
F 73.419140 63.978593 30.597178
F 86.903140 63.901893 26.157378
F 84.700740 60.159793 30.665178
F 84.738040 52.516393 23.394978
F 75.618140 60.240093 30.686578
F 75.488640 68.109393 23.543978
F 77.919940 66.673893 26.863678
F 77.813740 56.323293 30.811078
F 77.846740 64.299193 30.722678
F 82.349440 66.702593 29.798978
F 80.049140 60.337393 18.929678
F 70.990040 68.156693 23.526578
F 71.148240 62.695993 29.748478
F 80.134040 54.995393 22.524278
F 80.112840 62.883893 22.674778
F 70.974740 60.159893 30.702978
F 71.309740 55.067793 29.833478
F 80.364440 55.065293 19.925678
F 80.375640 62.867893 19.989278
F 71.155340 60.194393 26.286578
F 80.168840 52.581593 30.594078
F 70.953840 67.925393 26.239378
F 82.308940 58.994093 19.889378
F 84.705040 67.919993 30.672978
F 73.602340 59.127293 19.870178
F 82.573540 56.441293 18.938378
F 82.558640 64.127593 18.996078
F 73.646540 56.503593 19.006678
F 73.328740 64.220993 19.095478
F 84.478440 67.839793 18.864078
F 82.279140 58.832193 22.617378
F 75.522440 67.912393 26.298678
F 73.461740 59.063093 22.646978
F 86.898840 56.391693 23.280978
F 84.727640 60.210393 18.964378
F 73.333040 66.766593 22.620878
F 75.773340 60.477993 18.889278
F 84.703140 54.996293 22.512878
F 84.620640 62.682893 22.702978
F 75.792340 55.184293 22.446478
F 75.437040 62.708993 22.718578
F 84.791840 55.107193 19.790478
F 84.767340 62.784293 19.906478
F 75.937340 55.288393 19.858378
F 75.745940 63.036093 19.960078
F 75.841340 67.847893 30.480378
F 71.062140 67.755393 30.579978
F 80.357140 68.001293 25.912478
F 77.863840 58.992993 19.919178
F 84.636840 52.602893 30.605878
F 84.688940 67.938393 23.392478
F 78.087740 56.420293 18.842178
F 78.084940 64.068393 19.022578
F 80.189240 68.035693 30.707778
F 82.283640 66.727993 19.937478
F 80.162040 68.159093 19.031978
F 77.885440 58.966393 22.606678
F 78.200640 66.684393 29.544778
F 80.165340 67.997293 23.274278
F 84.829740 67.901493 26.040578
F 86.975240 59.117793 29.864478
F 87.036140 56.505293 19.085678
F 86.854840 64.162893 18.879278
F 75.605640 52.484993 30.453178
F 86.941040 66.630493 19.790778
F 80.268040 52.618693 18.771478
F 86.997440 58.867393 27.076378
F 86.821140 66.605193 22.529078
F 86.763840 58.897793 22.597378
F 80.230140 52.526893 23.481578
F 71.124040 52.452793 30.685478
F 75.718440 52.721193 19.093778
F 71.184340 52.582593 18.855078
F 78.015040 64.193493 16.297578
F 86.890040 66.751293 34.142778
F 80.072340 60.307193 48.033078
F 84.809840 52.681793 47.990978
F 82.528040 64.461293 47.871078
F 77.928140 64.183593 33.435178
F 77.875740 59.118393 41.723578
F 75.629640 52.629293 40.764378
F 71.081740 62.832693 37.161278
F 75.744140 52.667293 37.977578
F 80.187740 60.360593 45.222078
F 71.225040 52.544093 37.738978
F 87.120140 59.065693 36.991678
F 75.555140 60.493293 48.003078
F 77.946840 56.290093 38.012578
F 73.546540 66.771593 44.357978
F 82.392040 66.752193 36.969478
F 82.291140 56.398493 45.250078
F 82.446240 64.246893 45.079478
F 73.476440 56.645693 45.266178
F 73.488940 64.272093 45.239678
F 82.259340 56.291893 48.054878
F 86.921040 56.437893 37.896278
F 73.475040 56.511493 48.006378
F 73.598440 64.141293 48.021678
F 71.297840 60.162793 33.432978
F 80.238240 52.518393 48.085878
F 87.109640 59.224493 44.331778
F 77.864340 66.752793 34.136078
F 73.467240 66.776893 34.194378
F 86.825040 56.516693 45.193078
F 84.733740 60.450593 47.967178
F 75.656740 60.311993 33.490578
F 84.742340 52.751293 38.021678
F 84.773740 60.357293 45.262978
F 84.805840 60.219793 33.396278
F 75.770840 60.500293 45.327778
F 77.916440 59.027793 44.409978
F 77.801540 64.284993 40.605178
F 71.368940 68.152593 47.981678
F 77.807340 64.040893 38.000078
F 75.653740 68.076393 40.893578
F 75.670040 68.084693 33.256378
F 77.621640 56.547893 45.561878
F 77.916840 64.207893 45.454978
F 86.852140 64.119893 40.708078
F 82.443040 66.784193 34.296478
F 77.753040 56.391493 48.150078
F 71.262340 68.066093 33.312578
F 80.094440 68.117893 33.428078
F 86.830440 59.111893 41.480178
F 82.525540 64.129593 33.569778
F 71.051240 62.961693 41.395578
F 80.072340 55.120793 37.182578
F 80.206740 62.776193 37.164078
F 78.058340 64.224893 48.194978
F 71.114840 63.097393 44.313878
F 80.113040 55.060393 34.280078
F 80.238840 62.879893 34.361978
F 79.919140 52.607993 40.680278
F 71.301540 55.282093 44.310378
F 82.508240 59.081493 48.716978
F 82.528840 59.090993 34.250878
F 73.472740 56.432793 33.490078
F 73.558240 58.973193 34.373278
F 78.140640 66.867593 44.472078
F 80.221640 68.093893 45.435078
F 75.763040 52.691593 45.226278
F 80.302140 68.173893 48.097878
F 84.710040 68.022793 37.971678
F 82.552340 58.918693 37.088778
F 80.200640 60.293193 33.489478
F 73.453940 59.043393 37.070778
F 73.273640 64.002593 33.363578
F 78.062540 56.369393 40.745678
F 86.979540 56.511693 40.619178
F 78.001040 66.808593 41.618778
F 84.670240 55.251093 36.932878
F 84.689240 62.912493 37.153878
F 75.676040 55.182893 36.967478
F 75.638840 62.720493 37.044278
F 84.646140 55.195793 34.237378
F 84.688840 62.810793 34.434778
F 75.544740 55.034693 34.242278
F 75.514540 62.920793 34.331578
F 87.007040 64.067193 33.483778
F 87.021340 56.556593 33.593278
F 71.301040 68.170693 37.857978
F 77.761440 58.904593 34.438078
F 71.154540 52.819493 45.234478
F 85.051740 67.930893 48.068978
F 73.557240 66.738993 36.955178
F 82.609640 66.695293 41.686778
F 75.625540 52.442693 33.255678
F 86.963540 64.062293 45.215578
F 86.874540 56.714493 47.947478
F 77.817040 58.778493 37.206778
F 80.247140 52.784493 45.417178
F 80.101840 60.475993 40.855578
F 71.228740 60.456093 47.903778
F 80.203740 52.537793 33.349078
F 79.808640 55.388893 44.625778
F 80.103140 63.045293 44.378578
F 71.108240 60.278893 40.634278
F 87.020540 64.180493 38.038178
F 80.118940 55.155593 41.957578
F 80.165040 62.976793 41.633578
F 71.016840 60.530193 45.090878
F 71.177540 62.840293 34.418778
F 71.132140 52.401893 33.411578
F 80.138240 60.209493 38.070678
F 75.714440 68.087793 45.370678
F 71.240640 54.999693 34.365378
F 75.706040 68.049293 38.038878
F 82.309240 59.043193 41.716478
F 84.894440 68.162993 45.307478
F 73.328940 59.273693 41.604778
F 82.369940 56.434593 38.036778
F 82.465740 64.198393 38.004378
F 73.488040 56.441793 37.942278
F 73.313840 64.048593 37.875278
F 82.354540 56.538393 40.729378
F 82.385740 64.142593 40.797378
F 73.486940 56.546793 40.784278
F 73.232540 64.227693 40.515678
F 75.901940 68.129493 48.186978
F 82.427640 59.020793 44.477678
F 71.120540 68.112393 40.654278
F 73.337340 59.252793 44.353178
F 71.101240 60.330093 37.941378
F 84.527140 60.304493 40.517278
F 86.904240 66.759093 36.941578
F 75.615040 60.325093 40.708378
F 84.599440 55.044693 44.349978
F 84.745740 63.017393 44.314778
F 75.659640 55.232593 44.343878
F 75.708440 63.062493 44.326878
F 84.704640 55.156893 41.727978
F 84.671440 62.867193 41.539278
F 75.657940 55.285293 41.691878
F 75.700140 63.012393 41.566778
F 86.964640 66.781093 44.322378
F 84.790640 60.199593 37.878278
F 71.322340 52.695993 47.992278
F 75.677540 60.131293 38.019778
F 77.891140 56.344393 33.587278
F 80.357540 67.948793 40.571478
F 80.096440 68.001093 37.854378
F 84.784240 52.530793 40.851478
F 82.474240 66.896293 44.595578
F 71.075640 55.204093 37.140678
F 82.259940 56.473093 33.487078
F 75.767940 52.564293 47.891078
F 77.787240 66.682593 37.057378
F 86.901640 64.171293 47.864078
F 73.373840 66.748093 41.491478
F 71.012340 52.737893 40.465478
F 84.862240 52.579293 45.306878
F 71.090040 55.235393 41.550678
F 84.757540 52.789993 33.338978
F 71.206840 68.053393 45.284778
F 87.149140 59.050093 34.313678
F 84.806140 68.178293 40.818878
F 86.994240 66.742493 41.604678
F 84.620140 68.001193 33.384078
F 80.120140 52.524593 37.981578
F 71.242440 62.965593 49.002278
F 84.742140 55.304993 48.860178
F 75.554340 55.175593 49.043678
F 71.393440 55.311193 48.942078
F 75.822040 63.007793 49.061578
F 73.605940 66.742493 48.579078
F 80.016040 55.129993 49.054378
F 84.569740 63.013693 48.733078
F 87.215940 66.698393 48.924978
F 86.887340 59.209893 49.028878
F 80.484540 62.936893 48.752378
F 82.587040 67.043993 48.915478
F 78.176740 66.801593 49.048678
F 77.798540 59.005093 48.855278
F 73.259840 59.132693 48.855178
F 80.293040 55.208793 51.725978
F 80.321340 62.913793 51.550278
F 71.210640 60.403993 59.838478
F 87.045740 58.951793 63.343278
F 84.720340 68.132693 62.286378
F 82.521040 59.075193 51.450878
F 71.423040 68.025193 62.670078
F 73.391840 59.378093 51.557178
F 84.700740 55.021093 51.565278
F 84.826840 63.128593 51.539678
F 75.784540 55.536493 51.695678
F 75.765540 63.204893 51.966678
F 87.007840 56.348093 62.292378
F 73.629540 66.676493 56.160878
F 75.854540 67.939293 52.587578
F 78.043140 59.217493 51.609478
F 87.134240 56.550793 59.617878
F 80.594840 60.513593 55.274878
F 71.341540 63.263693 51.834378
F 71.256340 63.043593 63.604578
F 80.387440 55.175693 59.092278
F 80.329340 62.859293 58.925978
F 71.313940 55.560393 63.505378
F 71.177340 60.489893 62.665178
F 80.197540 55.403293 56.289278
F 80.370840 63.045493 56.111878
F 86.979840 64.133893 59.717078
F 71.260240 55.313993 56.520478
F 87.022840 59.070593 58.792078
F 80.358240 60.349593 52.490078
F 71.133940 63.030093 58.986578
F 71.236340 60.704693 52.598478
F 86.997540 66.734193 58.905378
F 82.772040 59.232093 56.352978
F 71.421040 68.275693 52.579878
F 73.619740 59.111993 56.277978
F 82.494740 56.569193 52.501178
F 82.602340 64.314693 52.472078
F 73.560540 56.722093 52.575278
F 73.506640 64.494293 52.565678
F 82.531140 56.663793 55.164378
F 82.508140 64.395893 55.091978
F 73.492940 56.547493 55.256678
F 73.601040 64.187693 55.221278
F 71.447940 67.968093 55.305378
F 82.584540 59.150593 59.116578
F 77.987540 66.594693 63.745178
F 73.637740 59.151893 58.986978
F 87.004340 66.663593 56.112478
F 84.854140 60.488293 55.149978
F 84.772440 68.121593 55.261078
F 75.937940 60.376893 55.338878
F 84.911740 55.315093 58.799678
F 84.569240 62.923093 59.026578
F 75.914540 55.191693 58.987978
F 75.677040 63.059093 59.003778
F 84.686240 55.195293 55.989178
F 84.567740 62.974593 56.268278
F 75.816040 55.239593 56.216578
[truncated: 85,844 more chars]
