# Supplementary material for: Molecular-resolution imaging of ice crystallized from liquid water by cryogenic liquid-cell TEM
Source: Nat Commun. 2025 Sep 25;16:8342. doi: 10.1038/s41467-025-62451-0 (PMC12462463; doi:10.1038/s41467-025-62451-0)
Supplement: Supplementary file 9 — Supplementary Data 1 [file 41467_2025_62451_MOESM9_ESM.zip › supercell_4_3_3/1.8/input.xyz]

15345
F15345
F 1.942742 1.286291 2.727293
F 1.257074 1.286291 24.545629
F 0.571405 1.286291 46.363964
F 1.942742 24.439548 2.727293
F 1.257074 24.439548 24.545629
F 0.571405 24.439548 46.363964
F 1.942742 47.592806 2.727293
F 1.257074 47.592806 24.545629
F 0.571405 47.592806 46.363964
F 28.664653 1.286291 3.567063
F 27.978984 1.286291 25.385398
F 27.293316 1.286291 47.203734
F 28.664653 24.439548 3.567063
F 27.978984 24.439548 25.385398
F 27.293316 24.439548 47.203734
F 28.664653 47.592806 3.567063
F 27.978984 47.592806 25.385398
F 27.293316 47.592806 47.203734
F 1.942742 9.004040 2.727293
F 1.257074 9.004040 24.545629
F 0.571405 9.004040 46.363964
F 1.942742 32.157298 2.727293
F 1.257074 32.157298 24.545629
F 0.571405 32.157298 46.363964
F 1.942742 55.310555 2.727293
F 1.257074 55.310555 24.545629
F 0.571405 55.310555 46.363964
F 28.664653 9.004040 3.567063
F 27.978984 9.004040 25.385398
F 27.293316 9.004040 47.203734
F 28.664653 32.157298 3.567063
F 27.978984 32.157298 25.385398
F 27.293316 32.157298 47.203734
F 28.664653 55.310555 3.567063
F 27.978984 55.310555 25.385398
F 27.293316 55.310555 47.203734
F 1.942742 16.721795 2.727293
F 1.257073 16.721795 24.545630
F 0.571405 16.721795 46.363965
F 1.942742 39.875053 2.727293
F 1.257073 39.875053 24.545630
F 0.571405 39.875053 46.363965
F 1.942742 63.028310 2.727293
F 1.257073 63.028310 24.545630
F 0.571405 63.028310 46.363965
F 28.664653 16.721795 3.567063
F 27.978984 16.721795 25.385399
F 27.293316 16.721795 47.203735
F 28.664653 39.875053 3.567063
F 27.978984 39.875053 25.385399
F 27.293316 39.875053 47.203735
F 28.664653 63.028310 3.567063
F 27.978984 63.028310 25.385399
F 27.293316 63.028310 47.203735
F 10.850042 1.286291 3.007216
F 10.164373 1.286291 24.825552
F 9.478704 1.286291 46.643888
F 10.850042 24.439548 3.007216
F 10.164373 24.439548 24.825552
F 9.478704 24.439548 46.643888
F 10.850042 47.592806 3.007216
F 10.164373 47.592806 24.825552
F 9.478704 47.592806 46.643888
F 37.571953 1.286291 3.846986
F 36.886284 1.286291 25.665322
F 36.200615 1.286291 47.483658
F 37.571953 24.439548 3.846986
F 36.886284 24.439548 25.665322
F 36.200615 24.439548 47.483658
F 37.571953 47.592806 3.846986
F 36.886284 47.592806 25.665322
F 36.200615 47.592806 47.483658
F 10.850042 9.004040 3.007216
F 10.164373 9.004040 24.825552
F 9.478704 9.004040 46.643888
F 10.850042 32.157298 3.007216
F 10.164373 32.157298 24.825552
F 9.478704 32.157298 46.643888
F 10.850042 55.310555 3.007216
F 10.164373 55.310555 24.825552
F 9.478704 55.310555 46.643888
F 37.571953 9.004040 3.846986
F 36.886284 9.004040 25.665322
F 36.200615 9.004040 47.483658
F 37.571953 32.157298 3.846986
F 36.886284 32.157298 25.665322
F 36.200615 32.157298 47.483658
F 37.571953 55.310555 3.846986
F 36.886284 55.310555 25.665322
F 36.200615 55.310555 47.483658
F 10.850042 16.721795 3.007217
F 10.164373 16.721795 24.825553
F 9.478704 16.721795 46.643888
F 10.850042 39.875053 3.007217
F 10.164373 39.875053 24.825553
F 9.478704 39.875053 46.643888
F 10.850042 63.028310 3.007217
F 10.164373 63.028310 24.825553
F 9.478704 63.028310 46.643888
F 37.571953 16.721795 3.846987
F 36.886284 16.721795 25.665323
F 36.200615 16.721795 47.483658
F 37.571953 39.875053 3.846987
F 36.886284 39.875053 25.665323
F 36.200615 39.875053 47.483658
F 37.571953 63.028310 3.846987
F 36.886284 63.028310 25.665323
F 36.200615 63.028310 47.483658
F 19.757348 1.286290 3.287140
F 19.071679 1.286290 25.105476
F 18.386010 1.286290 46.923813
F 19.757348 24.439547 3.287140
F 19.071679 24.439547 25.105476
F 18.386010 24.439547 46.923813
F 19.757348 47.592805 3.287140
F 19.071679 47.592805 25.105476
F 18.386010 47.592805 46.923813
F 46.479259 1.286290 4.126910
F 45.793591 1.286290 25.945246
F 45.107922 1.286290 47.763583
F 46.479259 24.439547 4.126910
F 45.793591 24.439547 25.945246
F 45.107922 24.439547 47.763583
F 46.479259 47.592805 4.126910
F 45.793591 47.592805 25.945246
F 45.107922 47.592805 47.763583
F 19.757348 9.004039 3.287140
F 19.071679 9.004039 25.105476
F 18.386010 9.004039 46.923813
F 19.757348 32.157297 3.287140
F 19.071679 32.157297 25.105476
F 18.386010 32.157297 46.923813
F 19.757348 55.310554 3.287140
F 19.071679 55.310554 25.105476
F 18.386010 55.310554 46.923813
F 46.479259 9.004039 4.126910
F 45.793591 9.004039 25.945246
F 45.107922 9.004039 47.763583
F 46.479259 32.157297 4.126910
F 45.793591 32.157297 25.945246
F 45.107922 32.157297 47.763583
F 46.479259 55.310554 4.126910
F 45.793591 55.310554 25.945246
F 45.107922 55.310554 47.763583
F 19.757347 16.721795 3.287141
F 19.071679 16.721795 25.105477
F 18.386010 16.721795 46.923813
F 19.757347 39.875052 3.287141
F 19.071679 39.875052 25.105477
F 18.386010 39.875052 46.923813
F 19.757347 63.028310 3.287141
F 19.071679 63.028310 25.105477
F 18.386010 63.028310 46.923813
F 46.479259 16.721795 4.126911
F 45.793591 16.721795 25.945247
F 45.107922 16.721795 47.763583
F 46.479259 39.875052 4.126911
F 45.793591 39.875052 25.945247
F 45.107922 39.875052 47.763583
F 46.479259 63.028310 4.126911
F 45.793591 63.028310 25.945247
F 45.107922 63.028310 47.763583
F 1.828450 3.858875 6.363681
F 1.142781 3.858875 28.182018
F 0.457113 3.858875 50.000354
F 1.828450 27.012132 6.363681
F 1.142781 27.012132 28.182018
F 0.457113 27.012132 50.000354
F 1.828450 50.165390 6.363681
F 1.142781 50.165390 28.182018
F 0.457113 50.165390 50.000354
F 28.550361 3.858875 7.203451
F 27.864692 3.858875 29.021788
F 27.179023 3.858875 50.840123
F 28.550361 27.012132 7.203451
F 27.864692 27.012132 29.021788
F 27.179023 27.012132 50.840123
F 28.550361 50.165390 7.203451
F 27.864692 50.165390 29.021788
F 27.179023 50.165390 50.840123
F 1.828450 11.576625 6.363681
F 1.142781 11.576625 28.182018
F 0.457113 11.576625 50.000354
F 1.828450 34.729882 6.363681
F 1.142781 34.729882 28.182018
F 0.457113 34.729882 50.000354
F 1.828450 57.883140 6.363681
F 1.142781 57.883140 28.182018
F 0.457113 57.883140 50.000354
F 28.550361 11.576625 7.203451
F 27.864692 11.576625 29.021788
F 27.179023 11.576625 50.840123
F 28.550361 34.729882 7.203451
F 27.864692 34.729882 29.021788
F 27.179023 34.729882 50.840123
F 28.550361 57.883140 7.203451
F 27.864692 57.883140 29.021788
F 27.179023 57.883140 50.840123
F 1.828450 19.294380 6.363682
F 1.142781 19.294380 28.182018
F 0.457113 19.294380 50.000355
F 1.828450 42.447638 6.363682
F 1.142781 42.447638 28.182018
F 0.457113 42.447638 50.000355
F 1.828450 65.600895 6.363682
F 1.142781 65.600895 28.182018
F 0.457113 65.600895 50.000355
F 28.550361 19.294380 7.203452
F 27.864692 19.294380 29.021788
F 27.179023 19.294380 50.840124
F 28.550361 42.447638 7.203452
F 27.864692 42.447638 29.021788
F 27.179023 42.447638 50.840124
F 28.550361 65.600895 7.203452
F 27.864692 65.600895 29.021788
F 27.179023 65.600895 50.840124
F 10.735748 3.858875 6.643605
F 10.050079 3.858875 28.461941
F 9.364410 3.858875 50.280277
F 10.735748 27.012133 6.643605
F 10.050079 27.012133 28.461941
F 9.364410 27.012133 50.280277
F 10.735748 50.165390 6.643605
F 10.050079 50.165390 28.461941
F 9.364410 50.165390 50.280277
F 37.457660 3.858875 7.483375
F 36.771991 3.858875 29.301711
F 36.086322 3.858875 51.120047
F 37.457660 27.012133 7.483375
F 36.771991 27.012133 29.301711
F 36.086322 27.012133 51.120047
F 37.457660 50.165390 7.483375
F 36.771991 50.165390 29.301711
F 36.086322 50.165390 51.120047
F 10.735748 11.576625 6.643605
F 10.050079 11.576625 28.461941
F 9.364410 11.576625 50.280278
F 10.735748 34.729883 6.643605
F 10.050079 34.729883 28.461941
F 9.364410 34.729883 50.280278
F 10.735748 57.883140 6.643605
F 10.050079 57.883140 28.461941
F 9.364410 57.883140 50.280278
F 37.457660 11.576625 7.483375
F 36.771991 11.576625 29.301711
F 36.086322 11.576625 51.120048
F 37.457660 34.729883 7.483375
F 36.771991 34.729883 29.301711
F 36.086322 34.729883 51.120048
F 37.457660 57.883140 7.483375
F 36.771991 57.883140 29.301711
F 36.086322 57.883140 51.120048
F 10.735748 19.294380 6.643605
F 10.050079 19.294380 28.461942
F 9.364410 19.294380 50.280278
F 10.735748 42.447638 6.643605
F 10.050079 42.447638 28.461942
F 9.364410 42.447638 50.280278
F 10.735748 65.600896 6.643605
F 10.050079 65.600896 28.461942
F 9.364410 65.600896 50.280278
F 37.457660 19.294380 7.483375
F 36.771991 19.294380 29.301712
F 36.086322 19.294380 51.120048
F 37.457660 42.447638 7.483375
F 36.771991 42.447638 29.301712
F 36.086322 42.447638 51.120048
F 37.457660 65.600896 7.483375
F 36.771991 65.600896 29.301712
F 36.086322 65.600896 51.120048
F 19.643056 3.858876 6.923530
F 18.957388 3.858876 28.741866
F 18.271719 3.858876 50.560201
F 19.643056 27.012134 6.923530
F 18.957388 27.012134 28.741866
F 18.271719 27.012134 50.560201
F 19.643056 50.165391 6.923530
F 18.957388 50.165391 28.741866
F 18.271719 50.165391 50.560201
F 46.364967 3.858876 7.763300
F 45.679298 3.858876 29.581635
F 44.993630 3.858876 51.399971
F 46.364967 27.012134 7.763300
F 45.679298 27.012134 29.581635
F 44.993630 27.012134 51.399971
F 46.364967 50.165391 7.763300
F 45.679298 50.165391 29.581635
F 44.993630 50.165391 51.399971
F 19.643056 11.576626 6.923530
F 18.957388 11.576626 28.741866
F 18.271719 11.576626 50.560202
F 19.643056 34.729884 6.923530
F 18.957388 34.729884 28.741866
F 18.271719 34.729884 50.560202
F 19.643056 57.883141 6.923530
F 18.957388 57.883141 28.741866
F 18.271719 57.883141 50.560202
F 46.364967 11.576626 7.763300
F 45.679298 11.576626 29.581635
F 44.993630 11.576626 51.399972
F 46.364967 34.729884 7.763300
F 45.679298 34.729884 29.581635
F 44.993630 34.729884 51.399972
F 46.364967 57.883141 7.763300
F 45.679298 57.883141 29.581635
F 44.993630 57.883141 51.399972
F 19.643056 19.294382 6.923530
F 18.957388 19.294382 28.741867
F 18.271719 19.294382 50.560202
F 19.643056 42.447639 6.923530
F 18.957388 42.447639 28.741867
F 18.271719 42.447639 50.560202
F 19.643056 65.600897 6.923530
F 18.957388 65.600897 28.741867
F 18.271719 65.600897 50.560202
F 46.364967 19.294382 7.763300
F 45.679298 19.294382 29.581636
F 44.993630 19.294382 51.399972
F 46.364967 42.447639 7.763300
F 45.679298 42.447639 29.581636
F 44.993630 42.447639 51.399972
F 46.364967 65.600897 7.763300
F 45.679298 65.600897 29.581636
F 44.993630 65.600897 51.399972
F 1.914171 3.858875 3.636391
F 1.228502 3.858875 25.454727
F 0.542833 3.858875 47.273063
F 1.914171 27.012133 3.636391
F 1.228502 27.012133 25.454727
F 0.542833 27.012133 47.273063
F 1.914171 50.165390 3.636391
F 1.228502 50.165390 25.454727
F 0.542833 50.165390 47.273063
F 28.636082 3.858875 4.476161
F 27.950413 3.858875 26.294497
F 27.264744 3.858875 48.112833
F 28.636082 27.012133 4.476161
F 27.950413 27.012133 26.294497
F 27.264744 27.012133 48.112833
F 28.636082 50.165390 4.476161
F 27.950413 50.165390 26.294497
F 27.264744 50.165390 48.112833
F 1.914171 11.576625 3.636391
F 1.228502 11.576625 25.454727
F 0.542833 11.576625 47.273063
F 1.914171 34.729883 3.636391
F 1.228502 34.729883 25.454727
F 0.542833 34.729883 47.273063
F 1.914171 57.883140 3.636391
F 1.228502 57.883140 25.454727
F 0.542833 57.883140 47.273063
F 28.636082 11.576625 4.476161
F 27.950413 11.576625 26.294497
F 27.264744 11.576625 48.112833
F 28.636082 34.729883 4.476161
F 27.950413 34.729883 26.294497
F 27.264744 34.729883 48.112833
F 28.636082 57.883140 4.476161
F 27.950413 57.883140 26.294497
F 27.264744 57.883140 48.112833
F 1.914171 19.294381 3.636390
F 1.228502 19.294381 25.454727
F 0.542833 19.294381 47.273062
F 1.914171 42.447638 3.636390
F 1.228502 42.447638 25.454727
F 0.542833 42.447638 47.273062
F 1.914171 65.600896 3.636390
F 1.228502 65.600896 25.454727
F 0.542833 65.600896 47.273062
F 28.636082 19.294381 4.476160
F 27.950413 19.294381 26.294497
F 27.264744 19.294381 48.112832
F 28.636082 42.447638 4.476160
F 27.950413 42.447638 26.294497
F 27.264744 42.447638 48.112832
F 28.636082 65.600896 4.476160
F 27.950413 65.600896 26.294497
F 27.264744 65.600896 48.112832
F 10.821469 3.858875 3.916314
F 10.135801 3.858875 25.734650
F 9.450132 3.858875 47.552987
F 10.821469 27.012133 3.916314
F 10.135801 27.012133 25.734650
F 9.450132 27.012133 47.552987
F 10.821469 50.165390 3.916314
F 10.135801 50.165390 25.734650
F 9.450132 50.165390 47.552987
F 37.543381 3.858875 4.756084
F 36.857712 3.858875 26.574420
F 36.172044 3.858875 48.392756
F 37.543381 27.012133 4.756084
F 36.857712 27.012133 26.574420
F 36.172044 27.012133 48.392756
F 37.543381 50.165390 4.756084
F 36.857712 50.165390 26.574420
F 36.172044 50.165390 48.392756
F 10.821469 11.576625 3.916314
F 10.135801 11.576625 25.734650
F 9.450132 11.576625 47.552986
F 10.821469 34.729883 3.916314
F 10.135801 34.729883 25.734650
F 9.450132 34.729883 47.552986
F 10.821469 57.883140 3.916314
F 10.135801 57.883140 25.734650
F 9.450132 57.883140 47.552986
F 37.543381 11.576625 4.756084
F 36.857712 11.576625 26.574420
F 36.172044 11.576625 48.392755
F 37.543381 34.729883 4.756084
F 36.857712 34.729883 26.574420
F 36.172044 34.729883 48.392755
F 37.543381 57.883140 4.756084
F 36.857712 57.883140 26.574420
F 36.172044 57.883140 48.392755
F 10.821469 19.294381 3.916313
F 10.135801 19.294381 25.734650
F 9.450132 19.294381 47.552986
F 10.821469 42.447638 3.916313
F 10.135801 42.447638 25.734650
F 9.450132 42.447638 47.552986
F 10.821469 65.600896 3.916313
F 10.135801 65.600896 25.734650
F 9.450132 65.600896 47.552986
F 37.543381 19.294381 4.756083
F 36.857712 19.294381 26.574420
F 36.172044 19.294381 48.392755
F 37.543381 42.447638 4.756083
F 36.857712 42.447638 26.574420
F 36.172044 42.447638 48.392755
F 37.543381 65.600896 4.756083
F 36.857712 65.600896 26.574420
F 36.172044 65.600896 48.392755
F 19.728777 3.858876 4.196237
F 19.043108 3.858876 26.014572
F 18.357439 3.858876 47.832909
F 19.728777 27.012133 4.196237
F 19.043108 27.012133 26.014572
F 18.357439 27.012133 47.832909
F 19.728777 50.165391 4.196237
F 19.043108 50.165391 26.014572
F 18.357439 50.165391 47.832909
F 46.450688 3.858876 5.036007
F 45.765019 3.858876 26.854342
F 45.079350 3.858876 48.672679
F 46.450688 27.012133 5.036007
F 45.765019 27.012133 26.854342
F 45.079350 27.012133 48.672679
F 46.450688 50.165391 5.036007
F 45.765019 50.165391 26.854342
F 45.079350 50.165391 48.672679
F 19.728777 11.576626 4.196237
F 19.043108 11.576626 26.014572
F 18.357439 11.576626 47.832908
F 19.728777 34.729883 4.196237
F 19.043108 34.729883 26.014572
F 18.357439 34.729883 47.832908
F 19.728777 57.883141 4.196237
F 19.043108 57.883141 26.014572
F 18.357439 57.883141 47.832908
F 46.450688 11.576626 5.036007
F 45.765019 11.576626 26.854342
F 45.079350 11.576626 48.672678
F 46.450688 34.729883 5.036007
F 45.765019 34.729883 26.854342
F 45.079350 34.729883 48.672678
F 46.450688 57.883141 5.036007
F 45.765019 57.883141 26.854342
F 45.079350 57.883141 48.672678
F 19.728777 19.294381 4.196236
F 19.043108 19.294381 26.014572
F 18.357439 19.294381 47.832908
F 19.728777 42.447639 4.196236
F 19.043108 42.447639 26.014572
F 18.357439 42.447639 47.832908
F 19.728777 65.600896 4.196236
F 19.043108 65.600896 26.014572
F 18.357439 65.600896 47.832908
F 46.450688 19.294381 5.036006
F 45.765019 19.294381 26.854342
F 45.079350 19.294381 48.672678
F 46.450688 42.447639 5.036006
F 45.765019 42.447639 26.854342
F 45.079350 42.447639 48.672678
F 46.450688 65.600896 5.036006
F 45.765019 65.600896 26.854342
F 45.079350 65.600896 48.672678
F 2.028439 1.286291 0.000001
F 1.342770 1.286291 21.818338
F 0.657101 1.286291 43.636673
F 2.028439 24.439549 0.000001
F 1.342770 24.439549 21.818338
F 0.657101 24.439549 43.636673
F 2.028439 47.592806 0.000001
F 1.342770 47.592806 21.818338
F 0.657101 47.592806 43.636673
F 28.750350 1.286291 0.839771
F 28.064681 1.286291 22.658108
F 27.379012 1.286291 44.476443
F 28.750350 24.439549 0.839771
F 28.064681 24.439549 22.658108
F 27.379012 24.439549 44.476443
F 28.750350 47.592806 0.839771
F 28.064681 47.592806 22.658108
F 27.379012 47.592806 44.476443
F 2.028439 9.004040 0.000001
F 1.342770 9.004040 21.818338
F 0.657101 9.004040 43.636673
F 2.028439 32.157298 0.000001
F 1.342770 32.157298 21.818338
F 0.657101 32.157298 43.636673
F 2.028439 55.310555 0.000001
F 1.342770 55.310555 21.818338
F 0.657101 55.310555 43.636673
F 28.750350 9.004040 0.839771
F 28.064681 9.004040 22.658108
F 27.379012 9.004040 44.476443
F 28.750350 32.157298 0.839771
F 28.064681 32.157298 22.658108
F 27.379012 32.157298 44.476443
F 28.750350 55.310555 0.839771
F 28.064681 55.310555 22.658108
F 27.379012 55.310555 44.476443
F 2.028439 16.721796 0.000000
F 1.342770 16.721796 21.818337
F 0.657101 16.721796 43.636672
F 2.028439 39.875053 0.000000
F 1.342770 39.875053 21.818337
F 0.657101 39.875053 43.636672
F 2.028439 63.028311 0.000000
F 1.342770 63.028311 21.818337
F 0.657101 63.028311 43.636672
F 28.750350 16.721796 0.839770
F 28.064681 16.721796 22.658107
F 27.379012 16.721796 44.476442
F 28.750350 39.875053 0.839770
F 28.064681 39.875053 22.658107
F 27.379012 39.875053 44.476442
F 28.750350 63.028311 0.839770
F 28.064681 63.028311 22.658107
F 27.379012 63.028311 44.476442
F 10.935738 1.286291 0.279924
F 10.250069 1.286291 22.098261
F 9.564400 1.286291 43.916596
F 10.935738 24.439548 0.279924
F 10.250069 24.439548 22.098261
F 9.564400 24.439548 43.916596
F 10.935738 47.592806 0.279924
F 10.250069 47.592806 22.098261
F 9.564400 47.592806 43.916596
F 37.657648 1.286291 1.119694
F 36.971980 1.286291 22.938031
F 36.286311 1.286291 44.756366
F 37.657648 24.439548 1.119694
F 36.971980 24.439548 22.938031
F 36.286311 24.439548 44.756366
F 37.657648 47.592806 1.119694
F 36.971980 47.592806 22.938031
F 36.286311 47.592806 44.756366
F 10.935738 9.004040 0.279924
F 10.250069 9.004040 22.098261
F 9.564400 9.004040 43.916596
F 10.935738 32.157298 0.279924
F 10.250069 32.157298 22.098261
F 9.564400 32.157298 43.916596
F 10.935738 55.310555 0.279924
F 10.250069 55.310555 22.098261
F 9.564400 55.310555 43.916596
F 37.657648 9.004040 1.119694
F 36.971980 9.004040 22.938031
F 36.286311 9.004040 44.756366
F 37.657648 32.157298 1.119694
F 36.971980 32.157298 22.938031
F 36.286311 32.157298 44.756366
F 37.657648 55.310555 1.119694
F 36.971980 55.310555 22.938031
F 36.286311 55.310555 44.756366
F 10.935738 16.721795 0.279923
F 10.250069 16.721795 22.098260
F 9.564400 16.721795 43.916595
F 10.935738 39.875053 0.279923
F 10.250069 39.875053 22.098260
F 9.564400 39.875053 43.916595
F 10.935738 63.028310 0.279923
F 10.250069 63.028310 22.098260
F 9.564400 63.028310 43.916595
F 37.657648 16.721795 1.119693
F 36.971980 16.721795 22.938030
F 36.286311 16.721795 44.756365
F 37.657648 39.875053 1.119693
F 36.971980 39.875053 22.938030
F 36.286311 39.875053 44.756365
F 37.657648 63.028310 1.119693
F 36.971980 63.028310 22.938030
F 36.286311 63.028310 44.756365
F 19.843044 1.286290 0.559847
F 19.157375 1.286290 22.378182
F 18.471707 1.286290 44.196519
F 19.843044 24.439547 0.559847
F 19.157375 24.439547 22.378182
F 18.471707 24.439547 44.196519
F 19.843044 47.592805 0.559847
F 19.157375 47.592805 22.378182
F 18.471707 47.592805 44.196519
F 46.564956 1.286290 1.399616
F 45.879287 1.286290 23.217952
F 45.193618 1.286290 45.036289
F 46.564956 24.439547 1.399616
F 45.879287 24.439547 23.217952
F 45.193618 24.439547 45.036289
F 46.564956 47.592805 1.399616
F 45.879287 47.592805 23.217952
F 45.193618 47.592805 45.036289
F 19.843044 9.004039 0.559847
F 19.157375 9.004039 22.378182
F 18.471707 9.004039 44.196519
F 19.843044 32.157296 0.559847
F 19.157375 32.157296 22.378182
F 18.471707 32.157296 44.196519
F 19.843044 55.310554 0.559847
F 19.157375 55.310554 22.378182
F 18.471707 55.310554 44.196519
F 46.564956 9.004039 1.399616
F 45.879287 9.004039 23.217952
F 45.193618 9.004039 45.036289
F 46.564956 32.157296 1.399616
F 45.879287 32.157296 23.217952
F 45.193618 32.157296 45.036289
F 46.564956 55.310554 1.399616
F 45.879287 55.310554 23.217952
F 45.193618 55.310554 45.036289
F 19.843044 16.721794 0.559846
F 19.157375 16.721794 22.378182
F 18.471707 16.721794 44.196518
F 19.843044 39.875052 0.559846
F 19.157375 39.875052 22.378182
F 18.471707 39.875052 44.196518
F 19.843044 63.028309 0.559846
F 19.157375 63.028309 22.378182
F 18.471707 63.028309 44.196518
F 46.564956 16.721794 1.399615
F 45.879287 16.721794 23.217952
F 45.193618 16.721794 45.036288
F 46.564956 39.875052 1.399615
F 45.879287 39.875052 23.217952
F 45.193618 39.875052 45.036288
F 46.564956 63.028309 1.399615
F 45.879287 63.028309 23.217952
F 45.193618 63.028309 45.036288
F 4.140997 7.717750 3.706372
F 3.455329 7.717750 25.524708
F 2.769660 7.717750 47.343044
F 4.140997 30.871007 3.706372
F 3.455329 30.871007 25.524708
F 2.769660 30.871007 47.343044
F 4.140997 54.024265 3.706372
F 3.455329 54.024265 25.524708
F 2.769660 54.024265 47.343044
F 30.862908 7.717750 4.546142
F 30.177239 7.717750 26.364477
F 29.491571 7.717750 48.182814
F 30.862908 30.871007 4.546142
F 30.177239 30.871007 26.364477
F 29.491571 30.871007 48.182814
F 30.862908 54.024265 4.546142
F 30.177239 54.024265 26.364477
F 29.491571 54.024265 48.182814
F 4.140997 15.435503 3.706371
F 3.455329 15.435503 25.524707
F 2.769660 15.435503 47.343043
F 4.140997 38.588760 3.706371
F 3.455329 38.588760 25.524707
F 2.769660 38.588760 47.343043
F 4.140997 61.742018 3.706371
F 3.455329 61.742018 25.524707
F 2.769660 61.742018 47.343043
F 30.862908 15.435503 4.546141
F 30.177239 15.435503 26.364476
F 29.491571 15.435503 48.182813
F 30.862908 38.588760 4.546141
F 30.177239 38.588760 26.364476
F 29.491571 38.588760 48.182813
F 30.862908 61.742018 4.546141
F 30.177239 61.742018 26.364476
F 29.491571 61.742018 48.182813
F 4.140997 0.000000 3.706372
F 3.455329 0.000000 25.524708
F 2.769660 0.000000 47.343044
F 4.140997 23.153258 3.706372
F 3.455329 23.153258 25.524708
F 2.769660 23.153258 47.343044
F 4.140997 46.306515 3.706372
F 3.455329 46.306515 25.524708
F 2.769660 46.306515 47.343044
F 30.862908 0.000000 4.546142
F 30.177239 0.000000 26.364477
F 29.491571 0.000000 48.182814
F 30.862908 23.153258 4.546142
F 30.177239 23.153258 26.364477
F 29.491571 23.153258 48.182814
F 30.862908 46.306515 4.546142
F 30.177239 46.306515 26.364477
F 29.491571 46.306515 48.182814
F 13.048298 7.717750 3.986295
F 12.362629 7.717750 25.804631
F 11.676960 7.717750 47.622967
F 13.048298 30.871007 3.986295
F 12.362629 30.871007 25.804631
F 11.676960 30.871007 47.622967
F 13.048298 54.024265 3.986295
F 12.362629 54.024265 25.804631
F 11.676960 54.024265 47.622967
F 39.770209 7.717750 4.826065
F 39.084540 7.717750 26.644401
F 38.398871 7.717750 48.462737
F 39.770209 30.871007 4.826065
F 39.084540 30.871007 26.644401
F 38.398871 30.871007 48.462737
F 39.770209 54.024265 4.826065
F 39.084540 54.024265 26.644401
F 38.398871 54.024265 48.462737
F 13.048298 15.435502 3.986294
F 12.362629 15.435502 25.804630
F 11.676960 15.435502 47.622966
F 13.048298 38.588760 3.986294
F 12.362629 38.588760 25.804630
F 11.676960 38.588760 47.622966
F 13.048298 61.742017 3.986294
F 12.362629 61.742017 25.804630
F 11.676960 61.742017 47.622966
F 39.770209 15.435502 4.826064
F 39.084540 15.435502 26.644400
F 38.398871 15.435502 48.462736
F 39.770209 38.588760 4.826064
F 39.084540 38.588760 26.644400
F 38.398871 38.588760 48.462736
F 39.770209 61.742017 4.826064
F 39.084540 61.742017 26.644400
F 38.398871 61.742017 48.462736
F 13.048298 0.000000 3.986295
F 12.362629 0.000000 25.804631
F 11.676960 0.000000 47.622967
F 13.048298 23.153258 3.986295
F 12.362629 23.153258 25.804631
F 11.676960 23.153258 47.622967
F 13.048298 46.306515 3.986295
F 12.362629 46.306515 25.804631
F 11.676960 46.306515 47.622967
F 39.770209 0.000000 4.826065
F 39.084540 0.000000 26.644401
F 38.398871 0.000000 48.462737
F 39.770209 23.153258 4.826065
F 39.084540 23.153258 26.644401
F 38.398871 23.153258 48.462737
F 39.770209 46.306515 4.826065
F 39.084540 46.306515 26.644401
F 38.398871 46.306515 48.462737
F 21.955606 7.717750 4.266218
F 21.269937 7.717750 26.084553
F 20.584268 7.717750 47.902890
F 21.955606 30.871008 4.266218
F 21.269937 30.871008 26.084553
F 20.584268 30.871008 47.902890
F 21.955606 54.024265 4.266218
F 21.269937 54.024265 26.084553
F 20.584268 54.024265 47.902890
F 48.677517 7.717750 5.105987
F 47.991848 7.717750 26.924323
F 47.306179 7.717750 48.742660
F 48.677517 30.871008 5.105987
F 47.991848 30.871008 26.924323
F 47.306179 30.871008 48.742660
F 48.677517 54.024265 5.105987
F 47.991848 54.024265 26.924323
F 47.306179 54.024265 48.742660
F 21.955606 15.435503 4.266217
F 21.269937 15.435503 26.084552
F 20.584268 15.435503 47.902889
F 21.955606 38.588760 4.266217
F 21.269937 38.588760 26.084552
F 20.584268 38.588760 47.902889
F 21.955606 61.742018 4.266217
F 21.269937 61.742018 26.084552
F 20.584268 61.742018 47.902889
F 48.677517 15.435503 5.105986
F 47.991848 15.435503 26.924322
F 47.306179 15.435503 48.742659
F 48.677517 38.588760 5.105986
F 47.991848 38.588760 26.924322
F 47.306179 38.588760 48.742659
F 48.677517 61.742018 5.105986
F 47.991848 61.742018 26.924322
F 47.306179 61.742018 48.742659
F 21.955606 0.000001 4.266218
F 21.269937 0.000001 26.084553
F 20.584268 0.000001 47.902890
F 21.955606 23.153258 4.266218
F 21.269937 23.153258 26.084553
F 20.584268 23.153258 47.902890
F 21.955606 46.306516 4.266218
F 21.269937 46.306516 26.084553
F 20.584268 46.306516 47.902890
F 48.677517 0.000001 5.105987
F 47.991848 0.000001 26.924323
F 47.306179 0.000001 48.742660
F 48.677517 23.153258 5.105987
F 47.991848 23.153258 26.924323
F 47.306179 23.153258 48.742660
F 48.677517 46.306516 5.105987
F 47.991848 46.306516 26.924323
F 47.306179 46.306516 48.742660
F 4.255262 5.145166 0.069983
F 3.569593 5.145166 21.888318
F 2.883924 5.145166 43.706654
F 4.255262 28.298423 0.069983
F 3.569593 28.298423 21.888318
F 2.883924 28.298423 43.706654
F 4.255262 51.451681 0.069983
F 3.569593 51.451681 21.888318
F 2.883924 51.451681 43.706654
F 30.977172 5.145166 0.909753
F 30.291504 5.145166 22.728088
F 29.605835 5.145166 44.546424
F 30.977172 28.298423 0.909753
F 30.291504 28.298423 22.728088
F 29.605835 28.298423 44.546424
F 30.977172 51.451681 0.909753
F 30.291504 51.451681 22.728088
F 29.605835 51.451681 44.546424
F 4.255262 12.862918 0.069982
F 3.569593 12.862918 21.888317
F 2.883924 12.862918 43.706653
F 4.255262 36.016175 0.069982
F 3.569593 36.016175 21.888317
F 2.883924 36.016175 43.706653
F 4.255262 59.169433 0.069982
F 3.569593 59.169433 21.888317
F 2.883924 59.169433 43.706653
F 30.977172 12.862918 0.909752
F 30.291504 12.862918 22.728087
F 29.605835 12.862918 44.546423
F 30.977172 36.016175 0.909752
F 30.291504 36.016175 22.728087
F 29.605835 36.016175 44.546423
F 30.977172 59.169433 0.909752
F 30.291504 59.169433 22.728087
F 29.605835 59.169433 44.546423
F 4.255262 20.580673 0.069982
F 3.569593 20.580673 21.888318
F 2.883924 20.580673 43.706654
F 4.255262 43.733931 0.069982
F 3.569593 43.733931 21.888318
F 2.883924 43.733931 43.706654
F 4.255262 66.887188 0.069982
F 3.569593 66.887188 21.888318
F 2.883924 66.887188 43.706654
F 30.977172 20.580673 0.909752
F 30.291504 20.580673 22.728088
F 29.605835 20.580673 44.546424
F 30.977172 43.733931 0.909752
F 30.291504 43.733931 22.728088
F 29.605835 43.733931 44.546424
F 30.977172 66.887188 0.909752
F 30.291504 66.887188 22.728088
F 29.605835 66.887188 44.546424
F 13.162561 5.145165 0.349905
F 12.476892 5.145165 22.168241
F 11.791224 5.145165 43.986577
F 13.162561 28.298422 0.349905
F 12.476892 28.298422 22.168241
F 11.791224 28.298422 43.986577
F 13.162561 51.451680 0.349905
F 12.476892 51.451680 22.168241
F 11.791224 51.451680 43.986577
F 39.884472 5.145165 1.189675
F 39.198803 5.145165 23.008010
F 38.513134 5.145165 44.826347
F 39.884472 28.298422 1.189675
F 39.198803 28.298422 23.008010
F 38.513134 28.298422 44.826347
F 39.884472 51.451680 1.189675
F 39.198803 51.451680 23.008010
F 38.513134 51.451680 44.826347
F 13.162561 12.862917 0.349904
F 12.476892 12.862917 22.168240
F 11.791224 12.862917 43.986576
F 13.162561 36.016174 0.349904
F 12.476892 36.016174 22.168240
F 11.791224 36.016174 43.986576
F 13.162561 59.169432 0.349904
F 12.476892 59.169432 22.168240
F 11.791224 59.169432 43.986576
F 39.884472 12.862917 1.189674
F 39.198803 12.862917 23.008009
F 38.513134 12.862917 44.826346
F 39.884472 36.016174 1.189674
F 39.198803 36.016174 23.008009
F 38.513134 36.016174 44.826346
F 39.884472 59.169432 1.189674
F 39.198803 59.169432 23.008009
F 38.513134 59.169432 44.826346
F 13.162561 20.580672 0.349905
F 12.476892 20.580672 22.168241
F 11.791224 20.580672 43.986577
F 13.162561 43.733930 0.349905
F 12.476892 43.733930 22.168241
F 11.791224 43.733930 43.986577
F 13.162561 66.887187 0.349905
F 12.476892 66.887187 22.168241
F 11.791224 66.887187 43.986577
F 39.884472 20.580672 1.189675
F 39.198803 20.580672 23.008010
F 38.513134 20.580672 44.826347
F 39.884472 43.733930 1.189675
F 39.198803 43.733930 23.008010
F 38.513134 43.733930 44.826347
F 39.884472 66.887187 1.189675
F 39.198803 66.887187 23.008010
F 38.513134 66.887187 44.826347
F 22.069871 5.145164 0.629827
F 21.384202 5.145164 22.448164
F 20.698533 5.145164 44.266500
F 22.069871 28.298422 0.629827
F 21.384202 28.298422 22.448164
F 20.698533 28.298422 44.266500
F 22.069871 51.451679 0.629827
F 21.384202 51.451679 22.448164
F 20.698533 51.451679 44.266500
F 48.791782 5.145164 1.469597
F 48.106113 5.145164 23.287934
F 47.420444 5.145164 45.106270
F 48.791782 28.298422 1.469597
F 48.106113 28.298422 23.287934
F 47.420444 28.298422 45.106270
F 48.791782 51.451679 1.469597
F 48.106113 51.451679 23.287934
F 47.420444 51.451679 45.106270
F 22.069871 12.862916 0.629827
F 21.384202 12.862916 22.448163
F 20.698533 12.862916 44.266499
F 22.069871 36.016174 0.629827
F 21.384202 36.016174 22.448163
F 20.698533 36.016174 44.266499
F 22.069871 59.169431 0.629827
F 21.384202 59.169431 22.448163
F 20.698533 59.169431 44.266499
F 48.791782 12.862916 1.469597
F 48.106113 12.862916 23.287933
F 47.420444 12.862916 45.106269
F 48.791782 36.016174 1.469597
F 48.106113 36.016174 23.287933
F 47.420444 36.016174 45.106269
F 48.791782 59.169431 1.469597
F 48.106113 59.169431 23.287933
F 47.420444 59.169431 45.106269
F 22.069871 20.580672 0.629827
F 21.384202 20.580672 22.448164
F 20.698533 20.580672 44.266500
F 22.069871 43.733929 0.629827
F 21.384202 43.733929 22.448164
F 20.698533 43.733929 44.266500
F 22.069871 66.887187 0.629827
F 21.384202 66.887187 22.448164
F 20.698533 66.887187 44.266500
F 48.791782 20.580672 1.469597
F 48.106113 20.580672 23.287934
F 47.420444 20.580672 45.106270
F 48.791782 43.733929 1.469597
F 48.106113 43.733929 23.287934
F 47.420444 43.733929 45.106270
F 48.791782 66.887187 1.469597
F 48.106113 66.887187 23.287934
F 47.420444 66.887187 45.106270
F 4.169565 5.145165 2.797273
F 3.483896 5.145165 24.615609
F 2.798227 5.145165 46.433945
F 4.169565 28.298423 2.797273
F 3.483896 28.298423 24.615609
F 2.798227 28.298423 46.433945
F 4.169565 51.451680 2.797273
F 3.483896 51.451680 24.615609
F 2.798227 51.451680 46.433945
F 30.891476 5.145165 3.637043
F 30.205807 5.145165 25.455379
F 29.520138 5.145165 47.273715
F 30.891476 28.298423 3.637043
F 30.205807 28.298423 25.455379
F 29.520138 28.298423 47.273715
F 30.891476 51.451680 3.637043
F 30.205807 51.451680 25.455379
F 29.520138 51.451680 47.273715
F 4.169565 12.862917 2.797274
F 3.483896 12.862917 24.615610
F 2.798227 12.862917 46.433946
F 4.169565 36.016175 2.797274
F 3.483896 36.016175 24.615610
F 2.798227 36.016175 46.433946
F 4.169565 59.169432 2.797274
F 3.483896 59.169432 24.615610
F 2.798227 59.169432 46.433946
F 30.891476 12.862917 3.637044
F 30.205807 12.862917 25.455380
F 29.520138 12.862917 47.273716
F 30.891476 36.016175 3.637044
F 30.205807 36.016175 25.455380
F 29.520138 36.016175 47.273716
F 30.891476 59.169432 3.637044
F 30.205807 59.169432 25.455380
F 29.520138 59.169432 47.273716
F 4.169565 20.580673 2.797274
F 3.483896 20.580673 24.615609
F 2.798227 20.580673 46.433945
F 4.169565 43.733930 2.797274
F 3.483896 43.733930 24.615609
F 2.798227 43.733930 46.433945
F 4.169565 66.887188 2.797274
F 3.483896 66.887188 24.615609
F 2.798227 66.887188 46.433945
F 30.891476 20.580673 3.637044
F 30.205807 20.580673 25.455379
F 29.520138 20.580673 47.273715
F 30.891476 43.733930 3.637044
F 30.205807 43.733930 25.455379
F 29.520138 43.733930 47.273715
F 30.891476 66.887188 3.637044
F 30.205807 66.887188 25.455379
F 29.520138 66.887188 47.273715
F 13.076866 5.145165 3.077197
F 12.391197 5.145165 24.895533
F 11.705528 5.145165 46.713869
F 13.076866 28.298422 3.077197
F 12.391197 28.298422 24.895533
F 11.705528 28.298422 46.713869
F 13.076866 51.451680 3.077197
F 12.391197 51.451680 24.895533
F 11.705528 51.451680 46.713869
F 39.798776 5.145165 3.916967
F 39.113108 5.145165 25.735302
F 38.427439 5.145165 47.553639
F 39.798776 28.298422 3.916967
F 39.113108 28.298422 25.735302
F 38.427439 28.298422 47.553639
F 39.798776 51.451680 3.916967
F 39.113108 51.451680 25.735302
F 38.427439 51.451680 47.553639
F 13.076866 12.862917 3.077198
F 12.391197 12.862917 24.895534
F 11.705528 12.862917 46.713870
F 13.076866 36.016175 3.077198
F 12.391197 36.016175 24.895534
F 11.705528 36.016175 46.713870
F 13.076866 59.169432 3.077198
F 12.391197 59.169432 24.895534
F 11.705528 59.169432 46.713870
F 39.798776 12.862917 3.916968
F 39.113108 12.862917 25.735303
F 38.427439 12.862917 47.553640
F 39.798776 36.016175 3.916968
F 39.113108 36.016175 25.735303
F 38.427439 36.016175 47.553640
F 39.798776 59.169432 3.916968
F 39.113108 59.169432 25.735303
F 38.427439 59.169432 47.553640
F 13.076866 20.580672 3.077197
F 12.391197 20.580672 24.895534
F 11.705528 20.580672 46.713869
F 13.076866 43.733930 3.077197
F 12.391197 43.733930 24.895534
F 11.705528 43.733930 46.713869
F 13.076866 66.887187 3.077197
F 12.391197 66.887187 24.895534
F 11.705528 66.887187 46.713869
F 39.798776 20.580672 3.916967
F 39.113108 20.580672 25.735303
F 38.427439 20.580672 47.553639
F 39.798776 43.733930 3.916967
F 39.113108 43.733930 25.735303
F 38.427439 43.733930 47.553639
F 39.798776 66.887187 3.916967
F 39.113108 66.887187 25.735303
F 38.427439 66.887187 47.553639
F 21.984173 5.145164 3.357120
F 21.298504 5.145164 25.175457
F 20.612836 5.145164 46.993793
F 21.984173 28.298422 3.357120
F 21.298504 28.298422 25.175457
F 20.612836 28.298422 46.993793
F 21.984173 51.451679 3.357120
F 21.298504 51.451679 25.175457
F 20.612836 51.451679 46.993793
F 48.706085 5.145164 4.196890
F 48.020416 5.145164 26.015227
F 47.334747 5.145164 47.833563
F 48.706085 28.298422 4.196890
F 48.020416 28.298422 26.015227
F 47.334747 28.298422 47.833563
F 48.706085 51.451679 4.196890
F 48.020416 51.451679 26.015227
F 47.334747 51.451679 47.833563
F 21.984173 12.862917 3.357121
F 21.298504 12.862917 25.175458
F 20.612836 12.862917 46.993794
F 21.984173 36.016174 3.357121
F 21.298504 36.016174 25.175458
F 20.612836 36.016174 46.993794
F 21.984173 59.169432 3.357121
F 21.298504 59.169432 25.175458
F 20.612836 59.169432 46.993794
F 48.706085 12.862917 4.196891
F 48.020416 12.862917 26.015228
F 47.334747 12.862917 47.833564
F 48.706085 36.016174 4.196891
F 48.020416 36.016174 26.015228
F 47.334747 36.016174 47.833564
F 48.706085 59.169432 4.196891
F 48.020416 59.169432 26.015228
F 47.334747 59.169432 47.833564
F 21.984173 20.580672 3.357121
F 21.298504 20.580672 25.175457
F 20.612836 20.580672 46.993793
F 21.984173 43.733929 3.357121
F 21.298504 43.733929 25.175457
F 20.612836 43.733929 46.993793
F 21.984173 66.887187 3.357121
F 21.298504 66.887187 25.175457
F 20.612836 66.887187 46.993793
F 48.706085 20.580672 4.196891
F 48.020416 20.580672 26.015227
F 47.334747 20.580672 47.833563
F 48.706085 43.733929 4.196891
F 48.020416 43.733929 26.015227
F 47.334747 43.733929 47.833563
F 48.706085 66.887187 4.196891
F 48.020416 66.887187 26.015227
F 47.334747 66.887187 47.833563
F 4.055277 7.717749 6.433662
F 3.369608 7.717749 28.251999
F 2.683939 7.717749 50.070334
F 4.055277 30.871007 6.433662
F 3.369608 30.871007 28.251999
F 2.683939 30.871007 50.070334
F 4.055277 54.024264 6.433662
F 3.369608 54.024264 28.251999
F 2.683939 54.024264 50.070334
F 30.777188 7.717749 7.273432
F 30.091519 7.717749 29.091769
F 29.405850 7.717749 50.910104
F 30.777188 30.871007 7.273432
F 30.091519 30.871007 29.091769
F 29.405850 30.871007 50.910104
F 30.777188 54.024264 7.273432
F 30.091519 54.024264 29.091769
F 29.405850 54.024264 50.910104
F 4.055277 15.435502 6.433663
F 3.369608 15.435502 28.252000
F 2.683939 15.435502 50.070335
F 4.055277 38.588760 6.433663
F 3.369608 38.588760 28.252000
F 2.683939 38.588760 50.070335
F 4.055277 61.742017 6.433663
F 3.369608 61.742017 28.252000
F 2.683939 61.742017 50.070335
F 30.777188 15.435502 7.273433
F 30.091519 15.435502 29.091770
F 29.405850 15.435502 50.910105
F 30.777188 38.588760 7.273433
F 30.091519 38.588760 29.091770
F 29.405850 38.588760 50.910105
F 30.777188 61.742017 7.273433
F 30.091519 61.742017 29.091770
F 29.405850 61.742017 50.910105
F 4.055277 0.000000 6.433662
F 3.369608 0.000000 28.251999
F 2.683939 0.000000 50.070334
F 4.055277 23.153257 6.433662
F 3.369608 23.153257 28.251999
F 2.683939 23.153257 50.070334
F 4.055277 46.306515 6.433662
F 3.369608 46.306515 28.251999
F 2.683939 46.306515 50.070334
F 30.777188 0.000000 7.273432
F 30.091519 0.000000 29.091769
F 29.405850 0.000000 50.910104
F 30.777188 23.153257 7.273432
F 30.091519 23.153257 29.091769
F 29.405850 23.153257 50.910104
F 30.777188 46.306515 7.273432
F 30.091519 46.306515 29.091769
F 29.405850 46.306515 50.910104
F 12.962576 7.717750 6.713586
F 12.276908 7.717750 28.531922
F 11.591239 7.717750 50.350258
F 12.962576 30.871007 6.713586
F 12.276908 30.871007 28.531922
F 11.591239 30.871007 50.350258
F 12.962576 54.024265 6.713586
F 12.276908 54.024265 28.531922
F 11.591239 54.024265 50.350258
F 39.684487 7.717750 7.553356
F 38.998818 7.717750 29.371692
F 38.313150 7.717750 51.190027
F 39.684487 30.871007 7.553356
F 38.998818 30.871007 29.371692
F 38.313150 30.871007 51.190027
F 39.684487 54.024265 7.553356
F 38.998818 54.024265 29.371692
F 38.313150 54.024265 51.190027
F 12.962576 15.435503 6.713587
F 12.276908 15.435503 28.531923
F 11.591239 15.435503 50.350259
F 12.962576 38.588760 6.713587
F 12.276908 38.588760 28.531923
F 11.591239 38.588760 50.350259
F 12.962576 61.742018 6.713587
F 12.276908 61.742018 28.531923
F 11.591239 61.742018 50.350259
F 39.684487 15.435503 7.553357
F 38.998818 15.435503 29.371693
F 38.313150 15.435503 51.190028
F 39.684487 38.588760 7.553357
F 38.998818 38.588760 29.371693
F 38.313150 38.588760 51.190028
F 39.684487 61.742018 7.553357
F 38.998818 61.742018 29.371693
F 38.313150 61.742018 51.190028
F 12.962576 0.000000 6.713586
F 12.276908 0.000000 28.531922
F 11.591239 0.000000 50.350258
F 12.962576 23.153258 6.713586
F 12.276908 23.153258 28.531922
F 11.591239 23.153258 50.350258
F 12.962576 46.306515 6.713586
F 12.276908 46.306515 28.531922
F 11.591239 46.306515 50.350258
F 39.684487 0.000000 7.553356
F 38.998818 0.000000 29.371692
F 38.313150 0.000000 51.190027
F 39.684487 23.153258 7.553356
F 38.998818 23.153258 29.371692
F 38.313150 23.153258 51.190027
F 39.684487 46.306515 7.553356
F 38.998818 46.306515 29.371692
F 38.313150 46.306515 51.190027
F 21.869885 7.717751 6.993510
F 21.184216 7.717751 28.811846
F 20.498547 7.717751 50.630182
F 21.869885 30.871008 6.993510
F 21.184216 30.871008 28.811846
F 20.498547 30.871008 50.630182
F 21.869885 54.024266 6.993510
F 21.184216 54.024266 28.811846
F 20.498547 54.024266 50.630182
F 48.591796 7.717751 7.833280
F 47.906127 7.717751 29.651616
F 47.220458 7.717751 51.469952
F 48.591796 30.871008 7.833280
F 47.906127 30.871008 29.651616
F 47.220458 30.871008 51.469952
F 48.591796 54.024266 7.833280
F 47.906127 54.024266 29.651616
F 47.220458 54.024266 51.469952
F 21.869885 15.435503 6.993511
F 21.184216 15.435503 28.811847
F 20.498547 15.435503 50.630183
F 21.869885 38.588761 6.993511
F 21.184216 38.588761 28.811847
F 20.498547 38.588761 50.630183
F 21.869885 61.742018 6.993511
F 21.184216 61.742018 28.811847
F 20.498547 61.742018 50.630183
F 48.591796 15.435503 7.833281
F 47.906127 15.435503 29.651617
F 47.220458 15.435503 51.469953
F 48.591796 38.588761 7.833281
F 47.906127 38.588761 29.651617
F 47.220458 38.588761 51.469953
F 48.591796 61.742018 7.833281
F 47.906127 61.742018 29.651617
F 47.220458 61.742018 51.469953
F 21.869885 0.000001 6.993510
F 21.184216 0.000001 28.811846
F 20.498547 0.000001 50.630182
F 21.869885 23.153259 6.993510
F 21.184216 23.153259 28.811846
F 20.498547 23.153259 50.630182
F 21.869885 46.306516 6.993510
F 21.184216 46.306516 28.811846
F 20.498547 46.306516 50.630182
F 48.591796 0.000001 7.833280
F 47.906127 0.000001 29.651616
F 47.220458 0.000001 51.469952
F 48.591796 23.153259 7.833280
F 47.906127 23.153259 29.651616
F 47.220458 23.153259 51.469952
F 48.591796 46.306516 7.833280
F 47.906127 46.306516 29.651616
F 47.220458 46.306516 51.469952
F 6.396392 1.286291 2.867255
F 5.710723 1.286291 24.685590
F 5.025054 1.286291 46.503927
F 6.396392 24.439548 2.867255
F 5.710723 24.439548 24.685590
F 5.025054 24.439548 46.503927
F 6.396392 47.592806 2.867255
F 5.710723 47.592806 24.685590
F 5.025054 47.592806 46.503927
F 33.118303 1.286291 3.707024
F 32.432635 1.286291 25.525360
F 31.746966 1.286291 47.343697
F 33.118303 24.439548 3.707024
F 32.432635 24.439548 25.525360
F 31.746966 24.439548 47.343697
F 33.118303 47.592806 3.707024
F 32.432635 47.592806 25.525360
F 31.746966 47.592806 47.343697
F 6.396392 9.004040 2.867255
F 5.710723 9.004040 24.685590
F 5.025054 9.004040 46.503927
F 6.396392 32.157298 2.867255
F 5.710723 32.157298 24.685590
F 5.025054 32.157298 46.503927
F 6.396392 55.310555 2.867255
F 5.710723 55.310555 24.685590
F 5.025054 55.310555 46.503927
F 33.118303 9.004040 3.707024
F 32.432635 9.004040 25.525360
F 31.746966 9.004040 47.343697
F 33.118303 32.157298 3.707024
F 32.432635 32.157298 25.525360
F 31.746966 32.157298 47.343697
F 33.118303 55.310555 3.707024
F 32.432635 55.310555 25.525360
F 31.746966 55.310555 47.343697
F 6.396392 16.721795 2.867256
F 5.710723 16.721795 24.685591
F 5.025054 16.721795 46.503927
F 6.396392 39.875053 2.867256
F 5.710723 39.875053 24.685591
F 5.025054 39.875053 46.503927
F 6.396392 63.028310 2.867256
F 5.710723 63.028310 24.685591
F 5.025054 63.028310 46.503927
F 33.118303 16.721795 3.707025
F 32.432635 16.721795 25.525361
F 31.746966 16.721795 47.343697
F 33.118303 39.875053 3.707025
F 32.432635 39.875053 25.525361
F 31.746966 39.875053 47.343697
F 33.118303 63.028310 3.707025
F 32.432635 63.028310 25.525361
F 31.746966 63.028310 47.343697
F 15.303694 1.286290 3.147178
F 14.618025 1.286290 24.965514
F 13.932357 1.286290 46.783850
F 15.303694 24.439548 3.147178
F 14.618025 24.439548 24.965514
F 13.932357 24.439548 46.783850
F 15.303694 47.592806 3.147178
F 14.618025 47.592806 24.965514
F 13.932357 47.592806 46.783850
F 42.025605 1.286290 3.986948
F 41.339936 1.286290 25.805284
F 40.654267 1.286290 47.623620
F 42.025605 24.439548 3.986948
F 41.339936 24.439548 25.805284
F 40.654267 24.439548 47.623620
F 42.025605 47.592806 3.986948
F 41.339936 47.592806 25.805284
F 40.654267 47.592806 47.623620
F 15.303694 9.004040 3.147178
F 14.618025 9.004040 24.965514
F 13.932357 9.004040 46.783850
F 15.303694 32.157297 3.147178
F 14.618025 32.157297 24.965514
F 13.932357 32.157297 46.783850
F 15.303694 55.310555 3.147178
F 14.618025 55.310555 24.965514
F 13.932357 55.310555 46.783850
F 42.025605 9.004040 3.986948
F 41.339936 9.004040 25.805284
F 40.654267 9.004040 47.623620
F 42.025605 32.157297 3.986948
F 41.339936 32.157297 25.805284
F 40.654267 32.157297 47.623620
F 42.025605 55.310555 3.986948
F 41.339936 55.310555 25.805284
F 40.654267 55.310555 47.623620
F 15.303694 16.721795 3.147179
F 14.618025 16.721795 24.965514
F 13.932357 16.721795 46.783851
F 15.303694 39.875053 3.147179
F 14.618025 39.875053 24.965514
F 13.932357 39.875053 46.783851
F 15.303694 63.028310 3.147179
F 14.618025 63.028310 24.965514
F 13.932357 63.028310 46.783851
F 42.025605 16.721795 3.986949
F 41.339936 16.721795 25.805284
F 40.654267 16.721795 47.623621
F 42.025605 39.875053 3.986949
F 41.339936 39.875053 25.805284
F 40.654267 39.875053 47.623621
F 42.025605 63.028310 3.986949
F 41.339936 63.028310 25.805284
F 40.654267 63.028310 47.623621
F 24.211002 1.286290 3.427101
F 23.525333 1.286290 25.245438
F 22.839664 1.286290 47.063774
F 24.211002 24.439548 3.427101
F 23.525333 24.439548 25.245438
F 22.839664 24.439548 47.063774
F 24.211002 47.592805 3.427101
F 23.525333 47.592805 25.245438
F 22.839664 47.592805 47.063774
F 50.932913 1.286290 4.266871
F 50.247244 1.286290 26.085208
F 49.561575 1.286290 47.903543
F 50.932913 24.439548 4.266871
F 50.247244 24.439548 26.085208
F 49.561575 24.439548 47.903543
F 50.932913 47.592805 4.266871
F 50.247244 47.592805 26.085208
F 49.561575 47.592805 47.903543
F 24.211002 9.004040 3.427101
F 23.525333 9.004040 25.245438
F 22.839664 9.004040 47.063774
F 24.211002 32.157297 3.427101
F 23.525333 32.157297 25.245438
F 22.839664 32.157297 47.063774
F 24.211002 55.310555 3.427101
F 23.525333 55.310555 25.245438
F 22.839664 55.310555 47.063774
F 50.932913 9.004040 4.266871
F 50.247244 9.004040 26.085208
F 49.561575 9.004040 47.903543
F 50.932913 32.157297 4.266871
F 50.247244 32.157297 26.085208
F 49.561575 32.157297 47.903543
F 50.932913 55.310555 4.266871
F 50.247244 55.310555 26.085208
F 49.561575 55.310555 47.903543
F 24.211002 16.721795 3.427102
F 23.525333 16.721795 25.245438
F 22.839664 16.721795 47.063775
F 24.211002 39.875052 3.427102
F 23.525333 39.875052 25.245438
F 22.839664 39.875052 47.063775
F 24.211002 63.028310 3.427102
F 23.525333 63.028310 25.245438
F 22.839664 63.028310 47.063775
F 50.932913 16.721795 4.266872
F 50.247244 16.721795 26.085208
F 49.561575 16.721795 47.903544
F 50.932913 39.875052 4.266872
F 50.247244 39.875052 26.085208
F 49.561575 39.875052 47.903544
F 50.932913 63.028310 4.266872
F 50.247244 63.028310 26.085208
F 49.561575 63.028310 47.903544
F 6.282099 3.858875 6.503643
F 5.596430 3.858875 28.321979
F 4.910761 3.858875 50.140315
F 6.282099 27.012132 6.503643
F 5.596430 27.012132 28.321979
F 4.910761 27.012132 50.140315
F 6.282099 50.165390 6.503643
F 5.596430 50.165390 28.321979
F 4.910761 50.165390 50.140315
F 33.004010 3.858875 7.343413
F 32.318342 3.858875 29.161749
F 31.632673 3.858875 50.980085
F 33.004010 27.012132 7.343413
F 32.318342 27.012132 29.161749
F 31.632673 27.012132 50.980085
F 33.004010 50.165390 7.343413
F 32.318342 50.165390 29.161749
F 31.632673 50.165390 50.980085
F 6.282099 11.576625 6.503643
F 5.596430 11.576625 28.321979
F 4.910761 11.576625 50.140315
F 6.282099 34.729882 6.503643
F 5.596430 34.729882 28.321979
F 4.910761 34.729882 50.140315
F 6.282099 57.883140 6.503643
F 5.596430 57.883140 28.321979
F 4.910761 57.883140 50.140315
F 33.004010 11.576625 7.343413
F 32.318342 11.576625 29.161749
F 31.632673 11.576625 50.980085
F 33.004010 34.729882 7.343413
F 32.318342 34.729882 29.161749
F 31.632673 34.729882 50.980085
F 33.004010 57.883140 7.343413
F 32.318342 57.883140 29.161749
F 31.632673 57.883140 50.980085
F 6.282098 19.294380 6.503644
F 5.596430 19.294380 28.321979
F 4.910761 19.294380 50.140316
F 6.282098 42.447638 6.503644
F 5.596430 42.447638 28.321979
F 4.910761 42.447638 50.140316
F 6.282098 65.600895 6.503644
F 5.596430 65.600895 28.321979
F 4.910761 65.600895 50.140316
F 33.004010 19.294380 7.343414
F 32.318342 19.294380 29.161749
F 31.632673 19.294380 50.980086
F 33.004010 42.447638 7.343414
F 32.318342 42.447638 29.161749
F 31.632673 42.447638 50.980086
F 33.004010 65.600895 7.343414
F 32.318342 65.600895 29.161749
F 31.632673 65.600895 50.980086
F 15.189401 3.858876 6.783567
F 14.503732 3.858876 28.601904
F 13.818063 3.858876 50.420239
F 15.189401 27.012134 6.783567
F 14.503732 27.012134 28.601904
F 13.818063 27.012134 50.420239
F 15.189401 50.165391 6.783567
F 14.503732 50.165391 28.601904
F 13.818063 50.165391 50.420239
F 41.911312 3.858876 7.623337
F 41.225643 3.858876 29.441674
F 40.539974 3.858876 51.260009
F 41.911312 27.012134 7.623337
F 41.225643 27.012134 29.441674
F 40.539974 27.012134 51.260009
F 41.911312 50.165391 7.623337
F 41.225643 50.165391 29.441674
F 40.539974 50.165391 51.260009
F 15.189401 11.576626 6.783567
F 14.503732 11.576626 28.601904
F 13.818063 11.576626 50.420239
F 15.189401 34.729884 6.783567
F 14.503732 34.729884 28.601904
F 13.818063 34.729884 50.420239
F 15.189401 57.883141 6.783567
F 14.503732 57.883141 28.601904
F 13.818063 57.883141 50.420239
F 41.911312 11.576626 7.623337
F 41.225643 11.576626 29.441674
F 40.539974 11.576626 51.260009
F 41.911312 34.729884 7.623337
F 41.225643 34.729884 29.441674
F 40.539974 34.729884 51.260009
F 41.911312 57.883141 7.623337
F 41.225643 57.883141 29.441674
F 40.539974 57.883141 51.260009
F 15.189401 19.294382 6.783568
F 14.503732 19.294382 28.601904
F 13.818063 19.294382 50.420240
F 15.189401 42.447639 6.783568
F 14.503732 42.447639 28.601904
F 13.818063 42.447639 50.420240
F 15.189401 65.600897 6.783568
F 14.503732 65.600897 28.601904
F 13.818063 65.600897 50.420240
F 41.911312 19.294382 7.623338
F 41.225643 19.294382 29.441674
F 40.539974 19.294382 51.260010
F 41.911312 42.447639 7.623338
F 41.225643 42.447639 29.441674
F 40.539974 42.447639 51.260010
F 41.911312 65.600897 7.623338
F 41.225643 65.600897 29.441674
F 40.539974 65.600897 51.260010
F 24.096711 3.858875 7.063491
F 23.411042 3.858875 28.881826
F 22.725373 3.858875 50.700163
F 24.096711 27.012133 7.063491
F 23.411042 27.012133 28.881826
F 22.725373 27.012133 50.700163
F 24.096711 50.165390 7.063491
F 23.411042 50.165390 28.881826
F 22.725373 50.165390 50.700163
F 50.818622 3.858875 7.903260
F 50.132953 3.858875 29.721596
F 49.447284 3.858875 51.539933
F 50.818622 27.012133 7.903260
F 50.132953 27.012133 29.721596
F 49.447284 27.012133 51.539933
F 50.818622 50.165390 7.903260
F 50.132953 50.165390 29.721596
F 49.447284 50.165390 51.539933
F 24.096711 11.576625 7.063491
F 23.411042 11.576625 28.881826
F 22.725373 11.576625 50.700163
F 24.096711 34.729883 7.063491
F 23.411042 34.729883 28.881826
F 22.725373 34.729883 50.700163
F 24.096711 57.883140 7.063491
F 23.411042 57.883140 28.881826
F 22.725373 57.883140 50.700163
F 50.818622 11.576625 7.903260
F 50.132953 11.576625 29.721596
F 49.447284 11.576625 51.539933
F 50.818622 34.729883 7.903260
F 50.132953 34.729883 29.721596
F 49.447284 34.729883 51.539933
F 50.818622 57.883140 7.903260
F 50.132953 57.883140 29.721596
F 49.447284 57.883140 51.539933
F 24.096711 19.294381 7.063491
F 23.411042 19.294381 28.881827
F 22.725373 19.294381 50.700163
F 24.096711 42.447638 7.063491
F 23.411042 42.447638 28.881827
F 22.725373 42.447638 50.700163
F 24.096711 65.600896 7.063491
F 23.411042 65.600896 28.881827
F 22.725373 65.600896 50.700163
F 50.818622 19.294381 7.903260
F 50.132953 19.294381 29.721597
F 49.447284 19.294381 51.539933
F 50.818622 42.447638 7.903260
F 50.132953 42.447638 29.721597
F 49.447284 42.447638 51.539933
F 50.818622 65.600896 7.903260
F 50.132953 65.600896 29.721597
F 49.447284 65.600896 51.539933
F 6.367820 3.858875 3.776353
F 5.682151 3.858875 25.594688
F 4.996482 3.858875 47.413025
F 6.367820 27.012133 3.776353
F 5.682151 27.012133 25.594688
F 4.996482 27.012133 47.413025
F 6.367820 50.165390 3.776353
F 5.682151 50.165390 25.594688
F 4.996482 50.165390 47.413025
F 33.089731 3.858875 4.616123
F 32.404062 3.858875 26.434458
F 31.718393 3.858875 48.252795
F 33.089731 27.012133 4.616123
F 32.404062 27.012133 26.434458
F 31.718393 27.012133 48.252795
F 33.089731 50.165390 4.616123
F 32.404062 50.165390 26.434458
F 31.718393 50.165390 48.252795
F 6.367820 11.576625 3.776353
F 5.682151 11.576625 25.594688
F 4.996482 11.576625 47.413024
F 6.367820 34.729883 3.776353
F 5.682151 34.729883 25.594688
F 4.996482 34.729883 47.413024
F 6.367820 57.883140 3.776353
F 5.682151 57.883140 25.594688
F 4.996482 57.883140 47.413024
F 33.089731 11.576625 4.616123
F 32.404062 11.576625 26.434458
F 31.718393 11.576625 48.252794
F 33.089731 34.729883 4.616123
F 32.404062 34.729883 26.434458
F 31.718393 34.729883 48.252794
F 33.089731 57.883140 4.616123
F 32.404062 57.883140 26.434458
F 31.718393 57.883140 48.252794
F 6.367820 19.294381 3.776352
F 5.682151 19.294381 25.594688
F 4.996482 19.294381 47.413024
F 6.367820 42.447638 3.776352
F 5.682151 42.447638 25.594688
F 4.996482 42.447638 47.413024
F 6.367820 65.600896 3.776352
F 5.682151 65.600896 25.594688
F 4.996482 65.600896 47.413024
F 33.089731 19.294381 4.616122
F 32.404062 19.294381 26.434458
F 31.718393 19.294381 48.252794
F 33.089731 42.447638 4.616122
F 32.404062 42.447638 26.434458
F 31.718393 42.447638 48.252794
F 33.089731 65.600896 4.616122
F 32.404062 65.600896 26.434458
F 31.718393 65.600896 48.252794
F 15.275123 3.858876 4.056275
F 14.589454 3.858876 25.874612
F 13.903785 3.858876 47.692947
F 15.275123 27.012133 4.056275
F 14.589454 27.012133 25.874612
F 13.903785 27.012133 47.692947
F 15.275123 50.165391 4.056275
F 14.589454 50.165391 25.874612
F 13.903785 50.165391 47.692947
F 41.997034 3.858876 4.896045
F 41.311365 3.858876 26.714381
F 40.625696 3.858876 48.532717
F 41.997034 27.012133 4.896045
F 41.311365 27.012133 26.714381
F 40.625696 27.012133 48.532717
F 41.997034 50.165391 4.896045
F 41.311365 50.165391 26.714381
F 40.625696 50.165391 48.532717
F 15.275123 11.576626 4.056275
F 14.589454 11.576626 25.874611
F 13.903785 11.576626 47.692947
F 15.275123 34.729883 4.056275
F 14.589454 34.729883 25.874611
F 13.903785 34.729883 47.692947
F 15.275123 57.883141 4.056275
F 14.589454 57.883141 25.874611
F 13.903785 57.883141 47.692947
F 41.997034 11.576626 4.896045
F 41.311365 11.576626 26.714380
F 40.625696 11.576626 48.532717
F 41.997034 34.729883 4.896045
F 41.311365 34.729883 26.714380
F 40.625696 34.729883 48.532717
F 41.997034 57.883141 4.896045
F 41.311365 57.883141 26.714380
F 40.625696 57.883141 48.532717
F 15.275123 19.294381 4.056275
F 14.589454 19.294381 25.874611
F 13.903785 19.294381 47.692946
F 15.275123 42.447639 4.056275
F 14.589454 42.447639 25.874611
F 13.903785 42.447639 47.692946
F 15.275123 65.600896 4.056275
F 14.589454 65.600896 25.874611
F 13.903785 65.600896 47.692946
F 41.997034 19.294381 4.896045
F 41.311365 19.294381 26.714380
F 40.625696 19.294381 48.532716
F 41.997034 42.447639 4.896045
F 41.311365 42.447639 26.714380
F 40.625696 42.447639 48.532716
F 41.997034 65.600896 4.896045
F 41.311365 65.600896 26.714380
F 40.625696 65.600896 48.532716
F 24.182430 3.858875 4.336199
F 23.496761 3.858875 26.154535
F 22.811093 3.858875 47.972871
F 24.182430 27.012133 4.336199
F 23.496761 27.012133 26.154535
F 22.811093 27.012133 47.972871
F 24.182430 50.165390 4.336199
F 23.496761 50.165390 26.154535
F 22.811093 50.165390 47.972871
F 50.904341 3.858875 5.175969
F 50.218672 3.858875 26.994305
F 49.533004 3.858875 48.812641
F 50.904341 27.012133 5.175969
F 50.218672 27.012133 26.994305
F 49.533004 27.012133 48.812641
F 50.904341 50.165390 5.175969
F 50.218672 50.165390 26.994305
F 49.533004 50.165390 48.812641
F 24.182430 11.576625 4.336198
F 23.496761 11.576625 26.154535
F 22.811093 11.576625 47.972871
F 24.182430 34.729883 4.336198
F 23.496761 34.729883 26.154535
F 22.811093 34.729883 47.972871
F 24.182430 57.883140 4.336198
F 23.496761 57.883140 26.154535
F 22.811093 57.883140 47.972871
F 50.904341 11.576625 5.175968
F 50.218672 11.576625 26.994305
F 49.533004 11.576625 48.812641
F 50.904341 34.729883 5.175968
F 50.218672 34.729883 26.994305
F 49.533004 34.729883 48.812641
F 50.904341 57.883140 5.175968
F 50.218672 57.883140 26.994305
F 49.533004 57.883140 48.812641
F 24.182430 19.294381 4.336198
F 23.496762 19.294381 26.154534
F 22.811093 19.294381 47.972871
F 24.182430 42.447638 4.336198
F 23.496762 42.447638 26.154534
F 22.811093 42.447638 47.972871
F 24.182430 65.600896 4.336198
F 23.496762 65.600896 26.154534
F 22.811093 65.600896 47.972871
F 50.904341 19.294381 5.175968
F 50.218672 19.294381 26.994304
F 49.533004 19.294381 48.812641
F 50.904341 42.447638 5.175968
F 50.218672 42.447638 26.994304
F 49.533004 42.447638 48.812641
F 50.904341 65.600896 5.175968
F 50.218672 65.600896 26.994304
F 49.533004 65.600896 48.812641
F 6.482087 1.286291 0.139963
F 5.796418 1.286291 21.958299
F 5.110750 1.286291 43.776635
F 6.482087 24.439549 0.139963
F 5.796418 24.439549 21.958299
F 5.110750 24.439549 43.776635
F 6.482087 47.592806 0.139963
F 5.796418 47.592806 21.958299
F 5.110750 47.592806 43.776635
F 33.203999 1.286291 0.979732
F 32.518330 1.286291 22.798069
F 31.832661 1.286291 44.616405
F 33.203999 24.439549 0.979732
F 32.518330 24.439549 22.798069
F 31.832661 24.439549 44.616405
F 33.203999 47.592806 0.979732
F 32.518330 47.592806 22.798069
F 31.832661 47.592806 44.616405
F 6.482087 9.004041 0.139963
F 5.796418 9.004041 21.958299
F 5.110750 9.004041 43.776635
F 6.482087 32.157298 0.139963
F 5.796418 32.157298 21.958299
F 5.110750 32.157298 43.776635
F 6.482087 55.310556 0.139963
F 5.796418 55.310556 21.958299
F 5.110750 55.310556 43.776635
F 33.203999 9.004041 0.979732
F 32.518330 9.004041 22.798069
F 31.832661 9.004041 44.616405
F 33.203999 32.157298 0.979732
F 32.518330 32.157298 22.798069
F 31.832661 32.157298 44.616405
F 33.203999 55.310556 0.979732
F 32.518330 55.310556 22.798069
F 31.832661 55.310556 44.616405
F 6.482087 16.721796 0.139962
F 5.796418 16.721796 21.958298
F 5.110750 16.721796 43.776634
F 6.482087 39.875053 0.139962
F 5.796418 39.875053 21.958298
F 5.110750 39.875053 43.776634
F 6.482087 63.028311 0.139962
F 5.796418 63.028311 21.958298
F 5.110750 63.028311 43.776634
F 33.203999 16.721796 0.979731
F 32.518330 16.721796 22.798068
F 31.832661 16.721796 44.616404
F 33.203999 39.875053 0.979731
F 32.518330 39.875053 22.798068
F 31.832661 39.875053 44.616404
F 33.203999 63.028311 0.979731
F 32.518330 63.028311 22.798068
F 31.832661 63.028311 44.616404
F 15.389390 1.286290 0.419886
F 14.703721 1.286290 22.238221
F 14.018052 1.286290 44.056557
F 15.389390 24.439547 0.419886
F 14.703721 24.439547 22.238221
F 14.018052 24.439547 44.056557
F 15.389390 47.592805 0.419886
F 14.703721 47.592805 22.238221
F 14.018052 47.592805 44.056557
F 42.111301 1.286290 1.259656
F 41.425632 1.286290 23.077991
F 40.739963 1.286290 44.896327
F 42.111301 24.439547 1.259656
F 41.425632 24.439547 23.077991
F 40.739963 24.439547 44.896327
F 42.111301 47.592805 1.259656
F 41.425632 47.592805 23.077991
F 40.739963 47.592805 44.896327
F 15.389390 9.004039 0.419886
F 14.703721 9.004039 22.238221
F 14.018052 9.004039 44.056557
F 15.389390 32.157297 0.419886
F 14.703721 32.157297 22.238221
F 14.018052 32.157297 44.056557
F 15.389390 55.310554 0.419886
F 14.703721 55.310554 22.238221
F 14.018052 55.310554 44.056557
F 42.111301 9.004039 1.259656
F 41.425632 9.004039 23.077991
F 40.739963 9.004039 44.896327
F 42.111301 32.157297 1.259656
F 41.425632 32.157297 23.077991
F 40.739963 32.157297 44.896327
F 42.111301 55.310554 1.259656
F 41.425632 55.310554 23.077991
F 40.739963 55.310554 44.896327
F 15.389390 16.721795 0.419885
F 14.703721 16.721795 22.238220
F 14.018052 16.721795 44.056557
F 15.389390 39.875052 0.419885
F 14.703721 39.875052 22.238220
F 14.018052 39.875052 44.056557
F 15.389390 63.028310 0.419885
F 14.703721 63.028310 22.238220
F 14.018052 63.028310 44.056557
F 42.111301 16.721795 1.259655
F 41.425632 16.721795 23.077990
F 40.739963 16.721795 44.896327
F 42.111301 39.875052 1.259655
F 41.425632 39.875052 23.077990
F 40.739963 39.875052 44.896327
F 42.111301 63.028310 1.259655
F 41.425632 63.028310 23.077990
F 40.739963 63.028310 44.896327
F 24.296698 1.286290 0.699809
F 23.611030 1.286290 22.518145
F 22.925361 1.286290 44.336481
F 24.296698 24.439548 0.699809
F 23.611030 24.439548 22.518145
F 22.925361 24.439548 44.336481
F 24.296698 47.592805 0.699809
F 23.611030 47.592805 22.518145
F 22.925361 47.592805 44.336481
F 51.018610 1.286290 1.539579
F 50.332941 1.286290 23.357915
F 49.647273 1.286290 45.176250
F 51.018610 24.439548 1.539579
F 50.332941 24.439548 23.357915
F 49.647273 24.439548 45.176250
F 51.018610 47.592805 1.539579
F 50.332941 47.592805 23.357915
F 49.647273 47.592805 45.176250
F 24.296698 9.004039 0.699809
F 23.611030 9.004039 22.518145
F 22.925361 9.004039 44.336482
F 24.296698 32.157297 0.699809
F 23.611030 32.157297 22.518145
F 22.925361 32.157297 44.336482
F 24.296698 55.310555 0.699809
F 23.611030 55.310555 22.518145
F 22.925361 55.310555 44.336482
F 51.018610 9.004039 1.539579
F 50.332941 9.004039 23.357915
F 49.647273 9.004039 45.176251
F 51.018610 32.157297 1.539579
F 50.332941 32.157297 23.357915
F 49.647273 32.157297 45.176251
F 51.018610 55.310555 1.539579
F 50.332941 55.310555 23.357915
F 49.647273 55.310555 45.176251
F 24.296698 16.721795 0.699808
F 23.611030 16.721795 22.518144
F 22.925361 16.721795 44.336481
F 24.296698 39.875052 0.699808
F 23.611030 39.875052 22.518144
F 22.925361 39.875052 44.336481
F 24.296698 63.028310 0.699808
F 23.611030 63.028310 22.518144
F 22.925361 63.028310 44.336481
F 51.018610 16.721795 1.539578
F 50.332942 16.721795 23.357914
F 49.647273 16.721795 45.176250
F 51.018610 39.875052 1.539578
F 50.332942 39.875052 23.357914
F 49.647273 39.875052 45.176250
F 51.018610 63.028310 1.539578
F 50.332942 63.028310 23.357914
F 49.647273 63.028310 45.176250
F 8.594647 7.717750 3.846334
F 7.908978 7.717750 25.664669
F 7.223309 7.717750 47.483006
F 8.594647 30.871007 3.846334
F 7.908978 30.871007 25.664669
F 7.223309 30.871007 47.483006
F 8.594647 54.024265 3.846334
F 7.908978 54.024265 25.664669
F 7.223309 54.024265 47.483006
F 35.316559 7.717750 4.686103
F 34.630890 7.717750 26.504439
F 33.945221 7.717750 48.322776
F 35.316559 30.871007 4.686103
F 34.630890 30.871007 26.504439
F 33.945221 30.871007 48.322776
F 35.316559 54.024265 4.686103
F 34.630890 54.024265 26.504439
F 33.945221 54.024265 48.322776
F 8.594647 15.435502 3.846333
F 7.908978 15.435502 25.664668
F 7.223309 15.435502 47.483005
F 8.594647 38.588760 3.846333
F 7.908978 38.588760 25.664668
F 7.223309 38.588760 47.483005
F 8.594647 61.742018 3.846333
F 7.908978 61.742018 25.664668
F 7.223309 61.742018 47.483005
F 35.316559 15.435502 4.686102
F 34.630890 15.435502 26.504438
F 33.945221 15.435502 48.322775
F 35.316559 38.588760 4.686102
F 34.630890 38.588760 26.504438
F 33.945221 38.588760 48.322775
F 35.316559 61.742018 4.686102
F 34.630890 61.742018 26.504438
F 33.945221 61.742018 48.322775
F 8.594647 0.000000 3.846334
F 7.908978 0.000000 25.664669
F 7.223309 0.000000 47.483006
F 8.594647 23.153258 3.846334
F 7.908978 23.153258 25.664669
F 7.223309 23.153258 47.483006
F 8.594647 46.306515 3.846334
F 7.908978 46.306515 25.664669
F 7.223309 46.306515 47.483006
F 35.316559 0.000000 4.686103
F 34.630890 0.000000 26.504439
F 33.945221 0.000000 48.322776
F 35.316559 23.153258 4.686103
F 34.630890 23.153258 26.504439
F 33.945221 23.153258 48.322776
F 35.316559 46.306515 4.686103
F 34.630890 46.306515 26.504439
F 33.945221 46.306515 48.322776
F 17.501951 7.717750 4.126256
F 16.816283 7.717750 25.944592
F 16.130614 7.717750 47.762928
F 17.501951 30.871008 4.126256
F 16.816283 30.871008 25.944592
F 16.130614 30.871008 47.762928
F 17.501951 54.024265 4.126256
F 16.816283 54.024265 25.944592
F 16.130614 54.024265 47.762928
F 44.223862 7.717750 4.966026
F 43.538193 7.717750 26.784362
F 42.852525 7.717750 48.602698
F 44.223862 30.871008 4.966026
F 43.538193 30.871008 26.784362
F 42.852525 30.871008 48.602698
F 44.223862 54.024265 4.966026
F 43.538193 54.024265 26.784362
F 42.852525 54.024265 48.602698
F 17.501951 15.435503 4.126255
F 16.816283 15.435503 25.944590
F 16.130614 15.435503 47.762927
F 17.501951 38.588760 4.126255
F 16.816283 38.588760 25.944590
F 16.130614 38.588760 47.762927
F 17.501951 61.742018 4.126255
F 16.816283 61.742018 25.944590
F 16.130614 61.742018 47.762927
F 44.223862 15.435503 4.966025
F 43.538193 15.435503 26.784360
F 42.852525 15.435503 48.602697
F 44.223862 38.588760 4.966025
F 43.538193 38.588760 26.784360
F 42.852525 38.588760 48.602697
F 44.223862 61.742018 4.966025
F 43.538193 61.742018 26.784360
F 42.852525 61.742018 48.602697
F 17.501951 0.000001 4.126256
F 16.816283 0.000001 25.944591
F 16.130614 0.000001 47.762928
F 17.501951 23.153258 4.126256
F 16.816283 23.153258 25.944591
F 16.130614 23.153258 47.762928
F 17.501951 46.306516 4.126256
F 16.816283 46.306516 25.944591
F 16.130614 46.306516 47.762928
F 44.223862 0.000001 4.966026
F 43.538193 0.000001 26.784361
F 42.852525 0.000001 48.602698
F 44.223862 23.153258 4.966026
F 43.538193 23.153258 26.784361
F 42.852525 23.153258 48.602698
F 44.223862 46.306516 4.966026
F 43.538193 46.306516 26.784361
F 42.852525 46.306516 48.602698
F 26.409258 7.717750 4.406180
F 25.723589 7.717750 26.224516
F 25.037920 7.717750 48.042853
F 26.409258 30.871007 4.406180
F 25.723589 30.871007 26.224516
F 25.037920 30.871007 48.042853
F 26.409258 54.024265 4.406180
F 25.723589 54.024265 26.224516
F 25.037920 54.024265 48.042853
F 51.759832 7.717750 48.882622
F 51.759832 30.871007 48.882622
F 51.759832 54.024265 48.882622
F 26.409258 15.435502 4.406179
F 25.723589 15.435502 26.224515
F 25.037920 15.435502 48.042852
F 26.409258 38.588760 4.406179
F 25.723589 38.588760 26.224515
F 25.037920 38.588760 48.042852
F 26.409258 61.742018 4.406179
F 25.723589 61.742018 26.224515
F 25.037920 61.742018 48.042852
F 51.759832 15.435502 48.882621
F 51.759832 38.588760 48.882621
F 51.759832 61.742018 48.882621
F 26.409258 0.000000 4.406180
F 25.723589 0.000000 26.224516
F 25.037920 0.000000 48.042853
F 26.409258 23.153258 4.406180
F 25.723589 23.153258 26.224516
F 25.037920 23.153258 48.042853
F 26.409258 46.306515 4.406180
F 25.723589 46.306515 26.224516
F 25.037920 46.306515 48.042853
F 51.759832 0.000000 48.882622
F 51.759832 23.153258 48.882622
F 51.759832 46.306515 48.882622
F 8.708910 5.145165 0.209944
F 8.023241 5.145165 22.028280
F 7.337572 5.145165 43.846616
F 8.708910 28.298423 0.209944
F 8.023241 28.298423 22.028280
F 7.337572 28.298423 43.846616
F 8.708910 51.451680 0.209944
F 8.023241 51.451680 22.028280
F 7.337572 51.451680 43.846616
F 35.430821 5.145165 1.049714
F 34.745152 5.145165 22.868050
F 34.059483 5.145165 44.686385
F 35.430821 28.298423 1.049714
F 34.745152 28.298423 22.868050
F 34.059483 28.298423 44.686385
F 35.430821 51.451680 1.049714
F 34.745152 51.451680 22.868050
F 34.059483 51.451680 44.686385
F 8.708910 12.862918 0.209943
F 8.023241 12.862918 22.028279
F 7.337572 12.862918 43.846615
F 8.708910 36.016175 0.209943
F 8.023241 36.016175 22.028279
F 7.337572 36.016175 43.846615
F 8.708910 59.169433 0.209943
F 8.023241 59.169433 22.028279
F 7.337572 59.169433 43.846615
F 35.430821 12.862918 1.049713
F 34.745152 12.862918 22.868049
F 34.059483 12.862918 44.686384
F 35.430821 36.016175 1.049713
F 34.745152 36.016175 22.868049
F 34.059483 36.016175 44.686384
F 35.430821 59.169433 1.049713
F 34.745152 59.169433 22.868049
F 34.059483 59.169433 44.686384
F 8.708910 20.580673 0.209943
F 8.023241 20.580673 22.028280
F 7.337572 20.580673 43.846616
F 8.708910 43.733930 0.209943
F 8.023241 43.733930 22.028280
F 7.337572 43.733930 43.846616
F 8.708910 66.887188 0.209943
F 8.023241 66.887188 22.028280
F 7.337572 66.887188 43.846616
F 35.430821 20.580673 1.049713
F 34.745152 20.580673 22.868050
F 34.059483 20.580673 44.686385
F 35.430821 43.733930 1.049713
F 34.745152 43.733930 22.868050
F 34.059483 43.733930 44.686385
F 35.430821 66.887188 1.049713
F 34.745152 66.887188 22.868050
F 34.059483 66.887188 44.686385
F 17.616216 5.145164 0.489866
F 16.930547 5.145164 22.308202
F 16.244878 5.145164 44.126538
F 17.616216 28.298421 0.489866
F 16.930547 28.298421 22.308202
F 16.244878 28.298421 44.126538
F 17.616216 51.451679 0.489866
F 16.930547 51.451679 22.308202
F 16.244878 51.451679 44.126538
F 44.338126 5.145164 1.329635
F 43.652458 5.145164 23.147972
F 42.966789 5.145164 44.966308
F 44.338126 28.298421 1.329635
F 43.652458 28.298421 23.147972
F 42.966789 28.298421 44.966308
F 44.338126 51.451679 1.329635
F 43.652458 51.451679 23.147972
F 42.966789 51.451679 44.966308
F 17.616216 12.862916 0.489865
F 16.930547 12.862916 22.308201
F 16.244878 12.862916 44.126537
F 17.616216 36.016174 0.489865
F 16.930547 36.016174 22.308201
F 16.244878 36.016174 44.126537
F 17.616216 59.169431 0.489865
F 16.930547 59.169431 22.308201
F 16.244878 59.169431 44.126537
F 44.338126 12.862916 1.329634
F 43.652458 12.862916 23.147971
F 42.966789 12.862916 44.966307
F 44.338126 36.016174 1.329634
F 43.652458 36.016174 23.147971
F 42.966789 36.016174 44.966307
F 44.338126 59.169431 1.329634
F 43.652458 59.169431 23.147971
F 42.966789 59.169431 44.966307
F 17.616216 20.580671 0.489866
F 16.930547 20.580671 22.308201
F 16.244878 20.580671 44.126538
F 17.616216 43.733929 0.489866
F 16.930547 43.733929 22.308201
F 16.244878 43.733929 44.126538
F 17.616216 66.887186 0.489866
F 16.930547 66.887186 22.308201
F 16.244878 66.887186 44.126538
F 44.338126 20.580671 1.329635
F 43.652458 20.580671 23.147971
F 42.966789 20.580671 44.966308
F 44.338126 43.733929 1.329635
F 43.652458 43.733929 23.147971
F 42.966789 43.733929 44.966308
F 44.338126 66.887186 1.329635
F 43.652458 66.887186 23.147971
F 42.966789 66.887186 44.966308
F 26.523523 5.145165 0.769790
F 25.837854 5.145165 22.588127
F 25.152185 5.145165 44.406462
F 26.523523 28.298423 0.769790
F 25.837854 28.298423 22.588127
F 25.152185 28.298423 44.406462
F 26.523523 51.451680 0.769790
F 25.837854 51.451680 22.588127
F 25.152185 51.451680 44.406462
F 51.874096 5.145165 45.246232
F 51.874096 28.298423 45.246232
F 51.874096 51.451680 45.246232
F 26.523523 12.862917 0.769789
F 25.837854 12.862917 22.588126
F 25.152185 12.862917 44.406461
F 26.523523 36.016175 0.769789
F 25.837854 36.016175 22.588126
F 25.152185 36.016175 44.406461
F 26.523523 59.169432 0.769789
F 25.837854 59.169432 22.588126
F 25.152185 59.169432 44.406461
F 51.874096 12.862917 45.246231
F 51.874096 36.016175 45.246231
F 51.874096 59.169432 45.246231
F 26.523523 20.580673 0.769790
F 25.837854 20.580673 22.588127
F 25.152185 20.580673 44.406462
F 26.523523 43.733930 0.769790
F 25.837854 43.733930 22.588127
F 25.152185 43.733930 44.406462
F 26.523523 66.887188 0.769790
F 25.837854 66.887188 22.588127
F 25.152185 66.887188 44.406462
F 51.874096 20.580673 45.246232
F 51.874096 43.733930 45.246232
F 51.874096 66.887188 45.246232
F 8.623214 5.145165 2.937235
F 7.937545 5.145165 24.755571
F 7.251877 5.145165 46.573907
F 8.623214 28.298423 2.937235
F 7.937545 28.298423 24.755571
F 7.251877 28.298423 46.573907
F 8.623214 51.451680 2.937235
F 7.937545 51.451680 24.755571
F 7.251877 51.451680 46.573907
F 35.345125 5.145165 3.777005
F 34.659456 5.145165 25.595341
F 33.973787 5.145165 47.413676
F 35.345125 28.298423 3.777005
F 34.659456 28.298423 25.595341
F 33.973787 28.298423 47.413676
F 35.345125 51.451680 3.777005
F 34.659456 51.451680 25.595341
F 33.973787 51.451680 47.413676
F 8.623214 12.862917 2.937235
F 7.937545 12.862917 24.755572
F 7.251877 12.862917 46.573908
F 8.623214 36.016175 2.937235
F 7.937545 36.016175 24.755572
F 7.251877 36.016175 46.573908
F 8.623214 59.169432 2.937235
F 7.937545 59.169432 24.755572
F 7.251877 59.169432 46.573908
F 35.345125 12.862917 3.777005
F 34.659456 12.862917 25.595342
F 33.973787 12.862917 47.413677
F 35.345125 36.016175 3.777005
F 34.659456 36.016175 25.595342
F 33.973787 36.016175 47.413677
F 35.345125 59.169432 3.777005
F 34.659456 59.169432 25.595342
F 33.973787 59.169432 47.413677
F 8.623214 20.580673 2.937235
F 7.937545 20.580673 24.755571
F 7.251877 20.580673 46.573908
F 8.623214 43.733930 2.937235
F 7.937545 43.733930 24.755571
F 7.251877 43.733930 46.573908
F 8.623214 66.887188 2.937235
F 7.937545 66.887188 24.755571
F 7.251877 66.887188 46.573908
F 35.345125 20.580673 3.777005
F 34.659456 20.580673 25.595341
F 33.973787 20.580673 47.413677
F 35.345125 43.733930 3.777005
F 34.659456 43.733930 25.595341
F 33.973787 43.733930 47.413677
F 35.345125 66.887188 3.777005
F 34.659456 66.887188 25.595341
F 33.973787 66.887188 47.413677
F 17.530519 5.145164 3.217160
F 16.844850 5.145164 25.035495
F 16.159181 5.145164 46.853831
F 17.530519 28.298422 3.217160
F 16.844850 28.298422 25.035495
F 16.159181 28.298422 46.853831
F 17.530519 51.451679 3.217160
F 16.844850 51.451679 25.035495
F 16.159181 51.451679 46.853831
F 44.252430 5.145164 4.056929
F 43.566761 5.145164 25.875265
F 42.881092 5.145164 47.693601
F 44.252430 28.298422 4.056929
F 43.566761 28.298422 25.875265
F 42.881092 28.298422 47.693601
F 44.252430 51.451679 4.056929
F 43.566761 51.451679 25.875265
F 42.881092 51.451679 47.693601
F 17.530519 12.862917 3.217160
F 16.844850 12.862917 25.035496
F 16.159181 12.862917 46.853832
F 17.530519 36.016174 3.217160
F 16.844850 36.016174 25.035496
F 16.159181 36.016174 46.853832
F 17.530519 59.169432 3.217160
F 16.844850 59.169432 25.035496
F 16.159181 59.169432 46.853832
F 44.252430 12.862917 4.056929
F 43.566761 12.862917 25.875266
F 42.881092 12.862917 47.693602
F 44.252430 36.016174 4.056929
F 43.566761 36.016174 25.875266
F 42.881092 36.016174 47.693602
F 44.252430 59.169432 4.056929
F 43.566761 59.169432 25.875266
F 42.881092 59.169432 47.693602
F 17.530519 20.580672 3.217160
F 16.844850 20.580672 25.035495
F 16.159181 20.580672 46.853832
F 17.530519 43.733929 3.217160
F 16.844850 43.733929 25.035495
F 16.159181 43.733929 46.853832
F 17.530519 66.887187 3.217160
F 16.844850 66.887187 25.035495
F 16.159181 66.887187 46.853832
F 44.252430 20.580672 4.056929
F 43.566761 20.580672 25.875265
F 42.881092 20.580672 47.693602
F 44.252430 43.733929 4.056929
F 43.566761 43.733929 25.875265
F 42.881092 43.733929 47.693602
F 44.252430 66.887187 4.056929
F 43.566761 66.887187 25.875265
F 42.881092 66.887187 47.693602
F 26.437826 5.145165 3.497081
F 25.752157 5.145165 25.315418
F 25.066488 5.145165 47.133753
F 26.437826 28.298423 3.497081
F 25.752157 28.298423 25.315418
F 25.066488 28.298423 47.133753
F 26.437826 51.451680 3.497081
F 25.752157 51.451680 25.315418
F 25.066488 51.451680 47.133753
F 51.788400 5.145165 47.973523
F 51.788400 28.298423 47.973523
F 51.788400 51.451680 47.973523
F 26.437826 12.862917 3.497082
F 25.752157 12.862917 25.315419
F 25.066488 12.862917 47.133754
F 26.437826 36.016175 3.497082
F 25.752157 36.016175 25.315419
F 25.066488 36.016175 47.133754
F 26.437826 59.169432 3.497082
F 25.752157 59.169432 25.315419
F 25.066488 59.169432 47.133754
F 51.788400 12.862917 47.973524
F 51.788400 36.016175 47.973524
F 51.788400 59.169432 47.973524
F 26.437826 20.580672 3.497082
F 25.752157 20.580672 25.315418
F 25.066488 20.580672 47.133753
F 26.437826 43.733930 3.497082
F 25.752157 43.733930 25.315418
F 25.066488 43.733930 47.133753
F 26.437826 66.887188 3.497082
F 25.752157 66.887188 25.315418
F 25.066488 66.887188 47.133753
F 51.788400 20.580672 47.973523
F 51.788400 43.733930 47.973523
F 51.788400 66.887188 47.973523
F 8.508925 7.717749 6.573624
F 7.823256 7.717749 28.391960
F 7.137588 7.717749 50.210296
F 8.508925 30.871007 6.573624
F 7.823256 30.871007 28.391960
F 7.137588 30.871007 50.210296
F 8.508925 54.024264 6.573624
F 7.823256 54.024264 28.391960
F 7.137588 54.024264 50.210296
F 35.230837 7.717749 7.413394
F 34.545168 7.717749 29.231730
F 33.859499 7.717749 51.050066
F 35.230837 30.871007 7.413394
F 34.545168 30.871007 29.231730
F 33.859499 30.871007 51.050066
F 35.230837 54.024264 7.413394
F 34.545168 54.024264 29.231730
F 33.859499 54.024264 51.050066
F 8.508925 15.435502 6.573625
F 7.823256 15.435502 28.391961
F 7.137587 15.435502 50.210297
F 8.508925 38.588760 6.573625
F 7.823256 38.588760 28.391961
F 7.137587 38.588760 50.210297
F 8.508925 61.742017 6.573625
F 7.823256 61.742017 28.391961
F 7.137587 61.742017 50.210297
F 35.230837 15.435502 7.413395
F 34.545168 15.435502 29.231731
F 33.859499 15.435502 51.050067
F 35.230837 38.588760 7.413395
F 34.545168 38.588760 29.231731
F 33.859499 38.588760 51.050067
F 35.230837 61.742017 7.413395
F 34.545168 61.742017 29.231731
F 33.859499 61.742017 51.050067
F 8.508925 0.000000 6.573624
F 7.823256 0.000000 28.391960
F 7.137588 0.000000 50.210296
F 8.508925 23.153257 6.573624
F 7.823256 23.153257 28.391960
F 7.137588 23.153257 50.210296
F 8.508925 46.306515 6.573624
F 7.823256 46.306515 28.391960
F 7.137588 46.306515 50.210296
F 35.230837 0.000000 7.413394
F 34.545168 0.000000 29.231730
F 33.859499 0.000000 51.050066
F 35.230837 23.153257 7.413394
F 34.545168 23.153257 29.231730
F 33.859499 23.153257 51.050066
F 35.230837 46.306515 7.413394
F 34.545168 46.306515 29.231730
F 33.859499 46.306515 51.050066
F 17.416230 7.717751 6.853548
F 16.730561 7.717751 28.671885
F 16.044892 7.717751 50.490220
F 17.416230 30.871008 6.853548
F 16.730561 30.871008 28.671885
F 16.044892 30.871008 50.490220
F 17.416230 54.024266 6.853548
F 16.730561 54.024266 28.671885
F 16.044892 54.024266 50.490220
F 44.138141 7.717751 7.693318
F 43.452472 7.717751 29.511655
F 42.766803 7.717751 51.329990
F 44.138141 30.871008 7.693318
F 43.452472 30.871008 29.511655
F 42.766803 30.871008 51.329990
F 44.138141 54.024266 7.693318
F 43.452472 54.024266 29.511655
F 42.766803 54.024266 51.329990
F 17.416230 15.435503 6.853549
F 16.730561 15.435503 28.671886
F 16.044892 15.435503 50.490221
F 17.416230 38.588761 6.853549
F 16.730561 38.588761 28.671886
F 16.044892 38.588761 50.490221
F 17.416230 61.742018 6.853549
F 16.730561 61.742018 28.671886
F 16.044892 61.742018 50.490221
F 44.138141 15.435503 7.693319
F 43.452472 15.435503 29.511656
F 42.766803 15.435503 51.329991
F 44.138141 38.588761 7.693319
F 43.452472 38.588761 29.511656
F 42.766803 38.588761 51.329991
F 44.138141 61.742018 7.693319
F 43.452472 61.742018 29.511656
F 42.766803 61.742018 51.329991
F 17.416230 0.000001 6.853548
F 16.730561 0.000001 28.671885
F 16.044892 0.000001 50.490220
F 17.416230 23.153259 6.853548
F 16.730561 23.153259 28.671885
F 16.044892 23.153259 50.490220
F 17.416230 46.306516 6.853548
F 16.730561 46.306516 28.671885
F 16.044892 46.306516 50.490220
F 44.138141 0.000001 7.693318
F 43.452472 0.000001 29.511655
F 42.766803 0.000001 51.329990
F 44.138141 23.153259 7.693318
F 43.452472 23.153259 29.511655
F 42.766803 23.153259 51.329990
F 44.138141 46.306516 7.693318
F 43.452472 46.306516 29.511655
F 42.766803 46.306516 51.329990
F 26.323538 7.717750 7.133470
F 25.637870 7.717750 28.951807
F 24.952201 7.717750 50.770143
F 26.323538 30.871007 7.133470
F 25.637870 30.871007 28.951807
F 24.952201 30.871007 50.770143
F 26.323538 54.024265 7.133470
F 25.637870 54.024265 28.951807
F 24.952201 54.024265 50.770143
F 51.674112 7.717750 51.609913
F 51.674112 30.871007 51.609913
F 51.674112 54.024265 51.609913
F 26.323538 15.435502 7.133471
F 25.637870 15.435502 28.951808
F 24.952201 15.435502 50.770144
F 26.323538 38.588760 7.133471
F 25.637870 38.588760 28.951808
F 24.952201 38.588760 50.770144
F 26.323538 61.742017 7.133471
F 25.637870 61.742017 28.951808
F 24.952201 61.742017 50.770144
F 51.674112 15.435502 51.609914
F 51.674112 38.588760 51.609914
F 51.674112 61.742017 51.609914
F 26.323538 0.000000 7.133470
F 25.637870 0.000000 28.951807
F 24.952201 0.000000 50.770143
F 26.323538 23.153258 7.133470
F 25.637870 23.153258 28.951807
F 24.952201 23.153258 50.770143
F 26.323538 46.306515 7.133470
F 25.637870 46.306515 28.951807
F 24.952201 46.306515 50.770143
F 51.674112 0.000000 51.609913
F 51.674112 23.153258 51.609913
F 51.674112 46.306515 51.609913
F 1.714186 1.286291 10.000072
F 1.028517 1.286291 31.818407
F 0.342848 1.286291 53.636743
F 1.714186 24.439548 10.000072
F 1.028517 24.439548 31.818407
F 0.342848 24.439548 53.636743
F 1.714186 47.592806 10.000072
F 1.028517 47.592806 31.818407
F 0.342848 47.592806 53.636743
F 28.436097 1.286291 10.839841
F 27.750428 1.286291 32.658177
F 27.064759 1.286291 54.476513
F 28.436097 24.439548 10.839841
F 27.750428 24.439548 32.658177
F 27.064759 24.439548 54.476513
F 28.436097 47.592806 10.839841
F 27.750428 47.592806 32.658177
F 27.064759 47.592806 54.476513
F 1.714186 9.004040 10.000072
F 1.028517 9.004040 31.818407
F 0.342848 9.004040 53.636743
F 1.714186 32.157298 10.000072
F 1.028517 32.157298 31.818407
F 0.342848 32.157298 53.636743
F 1.714186 55.310555 10.000072
F 1.028517 55.310555 31.818407
F 0.342848 55.310555 53.636743
F 28.436097 9.004040 10.839841
F 27.750428 9.004040 32.658177
F 27.064759 9.004040 54.476513
F 28.436097 32.157298 10.839841
F 27.750428 32.157298 32.658177
F 27.064759 32.157298 54.476513
F 28.436097 55.310555 10.839841
F 27.750428 55.310555 32.658177
F 27.064759 55.310555 54.476513
F 1.714186 16.721795 10.000072
F 1.028517 16.721795 31.818408
F 0.342848 16.721795 53.636744
F 1.714186 39.875053 10.000072
F 1.028517 39.875053 31.818408
F 0.342848 39.875053 53.636744
F 1.714186 63.028310 10.000072
F 1.028517 63.028310 31.818408
F 0.342848 63.028310 53.636744
F 28.436097 16.721795 10.839841
F 27.750428 16.721795 32.658178
F 27.064759 16.721795 54.476514
F 28.436097 39.875053 10.839841
F 27.750428 39.875053 32.658178
F 27.064759 39.875053 54.476514
F 28.436097 63.028310 10.839841
F 27.750428 63.028310 32.658178
F 27.064759 63.028310 54.476514
F 10.621486 1.286291 10.279995
F 9.935817 1.286291 32.098330
F 9.250148 1.286291 53.916667
F 10.621486 24.439548 10.279995
F 9.935817 24.439548 32.098330
F 9.250148 24.439548 53.916667
F 10.621486 47.592806 10.279995
F 9.935817 47.592806 32.098330
F 9.250148 47.592806 53.916667
F 37.343397 1.286291 11.119765
F 36.657728 1.286291 32.938100
F 35.972059 1.286291 54.756437
F 37.343397 24.439548 11.119765
F 36.657728 24.439548 32.938100
F 35.972059 24.439548 54.756437
F 37.343397 47.592806 11.119765
F 36.657728 47.592806 32.938100
F 35.972059 47.592806 54.756437
F 10.621486 9.004040 10.279995
F 9.935817 9.004040 32.098330
F 9.250148 9.004040 53.916667
F 10.621486 32.157298 10.279995
F 9.935817 32.157298 32.098330
F 9.250148 32.157298 53.916667
F 10.621486 55.310555 10.279995
F 9.935817 55.310555 32.098330
F 9.250148 55.310555 53.916667
F 37.343397 9.004040 11.119765
F 36.657728 9.004040 32.938100
F 35.972059 9.004040 54.756437
F 37.343397 32.157298 11.119765
F 36.657728 32.157298 32.938100
F 35.972059 32.157298 54.756437
F 37.343397 55.310555 11.119765
F 36.657728 55.310555 32.938100
F 35.972059 55.310555 54.756437
F 10.621486 16.721795 10.279996
F 9.935817 16.721795 32.098331
F 9.250148 16.721795 53.916667
F 10.621486 39.875053 10.279996
F 9.935817 39.875053 32.098331
F 9.250148 39.875053 53.916667
F 10.621486 63.028310 10.279996
F 9.935817 63.028310 32.098331
F 9.250148 63.028310 53.916667
F 37.343396 16.721795 11.119766
F 36.657728 16.721795 32.938101
F 35.972059 16.721795 54.756437
F 37.343396 39.875053 11.119766
F 36.657728 39.875053 32.938101
F 35.972059 39.875053 54.756437
F 37.343396 63.028310 11.119766
F 36.657728 63.028310 32.938101
F 35.972059 63.028310 54.756437
F 19.528791 1.286290 10.559919
F 18.843122 1.286290 32.378255
F 18.157454 1.286290 54.196591
F 19.528791 24.439547 10.559919
F 18.843122 24.439547 32.378255
F 18.157454 24.439547 54.196591
F 19.528791 47.592805 10.559919
F 18.843122 47.592805 32.378255
F 18.157454 47.592805 54.196591
F 46.250703 1.286290 11.399689
F 45.565034 1.286290 33.218025
F 44.879365 1.286290 55.036361
F 46.250703 24.439547 11.399689
F 45.565034 24.439547 33.218025
F 44.879365 24.439547 55.036361
F 46.250703 47.592805 11.399689
F 45.565034 47.592805 33.218025
F 44.879365 47.592805 55.036361
F 19.528791 9.004039 10.559919
F 18.843122 9.004039 32.378255
F 18.157454 9.004039 54.196591
F 19.528791 32.157297 10.559919
F 18.843122 32.157297 32.378255
F 18.157454 32.157297 54.196591
F 19.528791 55.310554 10.559919
F 18.843122 55.310554 32.378255
F 18.157454 55.310554 54.196591
F 46.250703 9.004039 11.399689
F 45.565034 9.004039 33.218025
F 44.879365 9.004039 55.036361
F 46.250703 32.157297 11.399689
F 45.565034 32.157297 33.218025
F 44.879365 32.157297 55.036361
F 46.250703 55.310554 11.399689
F 45.565034 55.310554 33.218025
F 44.879365 55.310554 55.036361
F 19.528791 16.721795 10.559920
F 18.843122 16.721795 32.378256
F 18.157454 16.721795 54.196591
F 19.528791 39.875052 10.559920
F 18.843122 39.875052 32.378256
F 18.157454 39.875052 54.196591
F 19.528791 63.028310 10.559920
F 18.843122 63.028310 32.378256
F 18.157454 63.028310 54.196591
F 46.250703 16.721795 11.399690
F 45.565034 16.721795 33.218026
F 44.879365 16.721795 55.036361
F 46.250703 39.875052 11.399690
F 45.565034 39.875052 33.218026
F 44.879365 39.875052 55.036361
F 46.250703 63.028310 11.399690
F 45.565034 63.028310 33.218026
F 44.879365 63.028310 55.036361
F 1.599894 3.858875 13.636459
F 0.914225 3.858875 35.454795
F 0.228556 3.858875 57.273131
F 1.599894 27.012132 13.636459
F 0.914225 27.012132 35.454795
F 0.228556 27.012132 57.273131
F 1.599894 50.165390 13.636459
F 0.914225 50.165390 35.454795
F 0.228556 50.165390 57.273131
F 28.321805 3.858875 14.476229
F 27.636136 3.858875 36.294565
F 26.950467 3.858875 58.112901
F 28.321805 27.012132 14.476229
F 27.636136 27.012132 36.294565
F 26.950467 27.012132 58.112901
F 28.321805 50.165390 14.476229
F 27.636136 50.165390 36.294565
F 26.950467 50.165390 58.112901
F 1.599894 11.576625 13.636460
F 0.914225 11.576625 35.454795
F 0.228556 11.576625 57.273131
F 1.599894 34.729882 13.636460
F 0.914225 34.729882 35.454795
F 0.228556 34.729882 57.273131
F 1.599894 57.883140 13.636460
F 0.914225 57.883140 35.454795
F 0.228556 57.883140 57.273131
F 28.321805 11.576625 14.476230
F 27.636136 11.576625 36.294565
F 26.950467 11.576625 58.112901
F 28.321805 34.729882 14.476230
F 27.636136 34.729882 36.294565
F 26.950467 34.729882 58.112901
F 28.321805 57.883140 14.476230
F 27.636136 57.883140 36.294565
F 26.950467 57.883140 58.112901
F 1.599894 19.294380 13.636460
F 0.914225 19.294380 35.454796
F 0.228556 19.294380 57.273132
F 1.599894 42.447638 13.636460
F 0.914225 42.447638 35.454796
F 0.228556 42.447638 57.273132
F 1.599894 65.600895 13.636460
F 0.914225 65.600895 35.454796
F 0.228556 65.600895 57.273132
F 28.321805 19.294380 14.476230
F 27.636136 19.294380 36.294566
F 26.950467 19.294380 58.112902
F 28.321805 42.447638 14.476230
F 27.636136 42.447638 36.294566
F 26.950467 42.447638 58.112902
F 28.321805 65.600895 14.476230
F 27.636136 65.600895 36.294566
F 26.950467 65.600895 58.112902
F 10.507192 3.858875 13.916383
F 9.821523 3.858875 35.734719
F 9.135854 3.858875 57.553055
F 10.507192 27.012133 13.916383
F 9.821523 27.012133 35.734719
F 9.135854 27.012133 57.553055
F 10.507192 50.165390 13.916383
F 9.821523 50.165390 35.734719
F 9.135854 50.165390 57.553055
F 37.229103 3.858875 14.756153
F 36.543435 3.858875 36.574489
F 35.857766 3.858875 58.392825
F 37.229103 27.012133 14.756153
F 36.543435 27.012133 36.574489
F 35.857766 27.012133 58.392825
F 37.229103 50.165390 14.756153
F 36.543435 50.165390 36.574489
F 35.857766 50.165390 58.392825
F 10.507192 11.576625 13.916383
F 9.821523 11.576625 35.734719
F 9.135854 11.576625 57.553055
F 10.507192 34.729883 13.916383
F 9.821523 34.729883 35.734719
F 9.135854 34.729883 57.553055
F 10.507192 57.883140 13.916383
F 9.821523 57.883140 35.734719
F 9.135854 57.883140 57.553055
F 37.229103 11.576625 14.756153
F 36.543435 11.576625 36.574489
F 35.857766 11.576625 58.392825
F 37.229103 34.729883 14.756153
F 36.543435 34.729883 36.574489
F 35.857766 34.729883 58.392825
F 37.229103 57.883140 14.756153
F 36.543435 57.883140 36.574489
F 35.857766 57.883140 58.392825
F 10.507192 19.294380 13.916383
F 9.821523 19.294380 35.734720
F 9.135854 19.294380 57.553055
F 10.507192 42.447638 13.916383
F 9.821523 42.447638 35.734720
F 9.135854 42.447638 57.553055
F 10.507192 65.600896 13.916383
F 9.821523 65.600896 35.734720
F 9.135854 65.600896 57.553055
F 37.229103 19.294380 14.756153
F 36.543435 19.294380 36.574490
F 35.857766 19.294380 58.392825
F 37.229103 42.447638 14.756153
F 36.543435 42.447638 36.574490
F 35.857766 42.447638 58.392825
F 37.229103 65.600896 14.756153
F 36.543435 65.600896 36.574490
F 35.857766 65.600896 58.392825
F 19.414500 3.858876 14.196307
F 18.728831 3.858876 36.014643
F 18.043162 3.858876 57.832980
F 19.414500 27.012134 14.196307
F 18.728831 27.012134 36.014643
F 18.043162 27.012134 57.832980
F 19.414500 50.165391 14.196307
F 18.728831 50.165391 36.014643
F 18.043162 50.165391 57.832980
F 46.136411 3.858876 15.036077
F 45.450742 3.858876 36.854413
F 44.765073 3.858876 58.672750
F 46.136411 27.012134 15.036077
F 45.450742 27.012134 36.854413
F 44.765073 27.012134 58.672750
F 46.136411 50.165391 15.036077
F 45.450742 50.165391 36.854413
F 44.765073 50.165391 58.672750
F 19.414500 11.576626 14.196307
F 18.728831 11.576626 36.014644
F 18.043162 11.576626 57.832980
F 19.414500 34.729884 14.196307
F 18.728831 34.729884 36.014644
F 18.043162 34.729884 57.832980
F 19.414500 57.883141 14.196307
F 18.728831 57.883141 36.014644
F 18.043162 57.883141 57.832980
F 46.136411 11.576626 15.036077
F 45.450742 11.576626 36.854414
F 44.765073 11.576626 58.672750
F 46.136411 34.729884 15.036077
F 45.450742 34.729884 36.854414
F 44.765073 34.729884 58.672750
F 46.136411 57.883141 15.036077
F 45.450742 57.883141 36.854414
F 44.765073 57.883141 58.672750
F 19.414500 19.294382 14.196308
F 18.728831 19.294382 36.014644
F 18.043162 19.294382 57.832980
F 19.414500 42.447639 14.196308
F 18.728831 42.447639 36.014644
F 18.043162 42.447639 57.832980
F 19.414500 65.600897 14.196308
F 18.728831 65.600897 36.014644
F 18.043162 65.600897 57.832980
F 46.136411 19.294382 15.036078
F 45.450742 19.294382 36.854414
F 44.765073 19.294382 58.672750
F 46.136411 42.447639 15.036078
F 45.450742 42.447639 36.854414
F 44.765073 42.447639 58.672750
F 46.136411 65.600897 15.036078
F 45.450742 65.600897 36.854414
F 44.765073 65.600897 58.672750
F 1.685615 3.858875 10.909169
F 0.999946 3.858875 32.727505
F 0.314277 3.858875 54.545841
F 1.685615 27.012133 10.909169
F 0.999946 27.012133 32.727505
F 0.314277 27.012133 54.545841
F 1.685615 50.165390 10.909169
F 0.999946 50.165390 32.727505
F 0.314277 50.165390 54.545841
F 28.407525 3.858875 11.748939
F 27.721857 3.858875 33.567275
F 27.036188 3.858875 55.385611
F 28.407525 27.012133 11.748939
F 27.721857 27.012133 33.567275
F 27.036188 27.012133 55.385611
F 28.407525 50.165390 11.748939
F 27.721857 50.165390 33.567275
F 27.036188 50.165390 55.385611
F 1.685615 11.576625 10.909169
F 0.999946 11.576625 32.727504
F 0.314277 11.576625 54.545841
F 1.685615 34.729883 10.909169
F 0.999946 34.729883 32.727504
F 0.314277 34.729883 54.545841
F 1.685615 57.883140 10.909169
F 0.999946 57.883140 32.727504
F 0.314277 57.883140 54.545841
F 28.407525 11.576625 11.748939
F 27.721857 11.576625 33.567274
F 27.036188 11.576625 55.385611
F 28.407525 34.729883 11.748939
F 27.721857 34.729883 33.567274
F 27.036188 34.729883 55.385611
F 28.407525 57.883140 11.748939
F 27.721857 57.883140 33.567274
F 27.036188 57.883140 55.385611
F 1.685615 19.294381 10.909168
F 0.999946 19.294381 32.727504
F 0.314277 19.294381 54.545840
F 1.685615 42.447638 10.909168
F 0.999946 42.447638 32.727504
F 0.314277 42.447638 54.545840
F 1.685615 65.600896 10.909168
F 0.999946 65.600896 32.727504
F 0.314277 65.600896 54.545840
F 28.407525 19.294381 11.748938
F 27.721857 19.294381 33.567274
F 27.036188 19.294381 55.385610
F 28.407525 42.447638 11.748938
F 27.721857 42.447638 33.567274
F 27.036188 42.447638 55.385610
F 28.407525 65.600896 11.748938
F 27.721857 65.600896 33.567274
F 27.036188 65.600896 55.385610
F 10.592913 3.858875 11.189092
F 9.907244 3.858875 33.007427
F 9.221575 3.858875 54.825764
F 10.592913 27.012133 11.189092
F 9.907244 27.012133 33.007427
F 9.221575 27.012133 54.825764
F 10.592913 50.165390 11.189092
F 9.907244 50.165390 33.007427
F 9.221575 50.165390 54.825764
F 37.314825 3.858875 12.028862
F 36.629156 3.858875 33.847197
F 35.943487 3.858875 55.665534
F 37.314825 27.012133 12.028862
F 36.629156 27.012133 33.847197
F 35.943487 27.012133 55.665534
F 37.314825 50.165390 12.028862
F 36.629156 50.165390 33.847197
F 35.943487 50.165390 55.665534
F 10.592913 11.576625 11.189092
F 9.907244 11.576625 33.007427
F 9.221575 11.576625 54.825764
F 10.592913 34.729883 11.189092
F 9.907244 34.729883 33.007427
F 9.221575 34.729883 54.825764
F 10.592913 57.883140 11.189092
F 9.907244 57.883140 33.007427
F 9.221575 57.883140 54.825764
F 37.314825 11.576625 12.028862
F 36.629156 11.576625 33.847197
F 35.943487 11.576625 55.665534
F 37.314825 34.729883 12.028862
F 36.629156 34.729883 33.847197
F 35.943487 34.729883 55.665534
F 37.314825 57.883140 12.028862
F 36.629156 57.883140 33.847197
F 35.943487 57.883140 55.665534
F 10.592913 19.294381 11.189091
F 9.907244 19.294381 33.007427
F 9.221576 19.294381 54.825763
F 10.592913 42.447638 11.189091
F 9.907244 42.447638 33.007427
F 9.221576 42.447638 54.825763
F 10.592913 65.600896 11.189091
F 9.907244 65.600896 33.007427
F 9.221576 65.600896 54.825763
F 37.314825 19.294381 12.028861
F 36.629156 19.294381 33.847197
F 35.943487 19.294381 55.665533
F 37.314825 42.447638 12.028861
F 36.629156 42.447638 33.847197
F 35.943487 42.447638 55.665533
F 37.314825 65.600896 12.028861
F 36.629156 65.600896 33.847197
F 35.943487 65.600896 55.665533
F 19.500221 3.858876 11.469014
F 18.814552 3.858876 33.287350
F 18.128883 3.858876 55.105687
F 19.500221 27.012133 11.469014
F 18.814552 27.012133 33.287350
F 18.128883 27.012133 55.105687
F 19.500221 50.165391 11.469014
F 18.814552 50.165391 33.287350
F 18.128883 50.165391 55.105687
F 46.222132 3.858876 12.308784
F 45.536463 3.858876 34.127120
F 44.850794 3.858876 55.945456
F 46.222132 27.012133 12.308784
F 45.536463 27.012133 34.127120
F 44.850794 27.012133 55.945456
F 46.222132 50.165391 12.308784
F 45.536463 50.165391 34.127120
F 44.850794 50.165391 55.945456
F 19.500221 11.576626 11.469014
F 18.814552 11.576626 33.287350
F 18.128883 11.576626 55.105687
F 19.500221 34.729883 11.469014
F 18.814552 34.729883 33.287350
F 18.128883 34.729883 55.105687
F 19.500221 57.883141 11.469014
F 18.814552 57.883141 33.287350
F 18.128883 57.883141 55.105687
F 46.222132 11.576626 12.308784
F 45.536463 11.576626 34.127120
F 44.850794 11.576626 55.945456
F 46.222132 34.729883 12.308784
F 45.536463 34.729883 34.127120
F 44.850794 34.729883 55.945456
F 46.222132 57.883141 12.308784
F 45.536463 57.883141 34.127120
F 44.850794 57.883141 55.945456
F 19.500221 19.294381 11.469013
F 18.814552 19.294381 33.287350
F 18.128883 19.294381 55.105686
F 19.500221 42.447639 11.469013
F 18.814552 42.447639 33.287350
F 18.128883 42.447639 55.105686
F 19.500221 65.600896 11.469013
F 18.814552 65.600896 33.287350
F 18.128883 65.600896 55.105686
F 46.222132 19.294381 12.308783
F 45.536463 19.294381 34.127120
F 44.850794 19.294381 55.945455
F 46.222132 42.447639 12.308783
F 45.536463 42.447639 34.127120
F 44.850794 42.447639 55.945455
F 46.222132 65.600896 12.308783
F 45.536463 65.600896 34.127120
F 44.850794 65.600896 55.945455
F 1.799883 1.286291 7.272780
F 1.114214 1.286291 29.091115
F 0.428545 1.286291 50.909452
F 1.799883 24.439549 7.272780
F 1.114214 24.439549 29.091115
F 0.428545 24.439549 50.909452
F 1.799883 47.592806 7.272780
F 1.114214 47.592806 29.091115
F 0.428545 47.592806 50.909452
F 28.521793 1.286291 8.112549
F 27.836125 1.286291 29.930885
F 27.150456 1.286291 51.749222
F 28.521793 24.439549 8.112549
F 27.836125 24.439549 29.930885
F 27.150456 24.439549 51.749222
F 28.521793 47.592806 8.112549
F 27.836125 47.592806 29.930885
F 27.150456 47.592806 51.749222
F 1.799883 9.004040 7.272780
F 1.114214 9.004040 29.091116
F 0.428545 9.004040 50.909452
F 1.799883 32.157298 7.272780
F 1.114214 32.157298 29.091116
F 0.428545 32.157298 50.909452
F 1.799883 55.310555 7.272780
F 1.114214 55.310555 29.091116
F 0.428545 55.310555 50.909452
F 28.521793 9.004040 8.112549
F 27.836125 9.004040 29.930886
F 27.150456 9.004040 51.749222
F 28.521793 32.157298 8.112549
F 27.836125 32.157298 29.930886
F 27.150456 32.157298 51.749222
F 28.521793 55.310555 8.112549
F 27.836125 55.310555 29.930886
F 27.150456 55.310555 51.749222
F 1.799883 16.721796 7.272779
F 1.114214 16.721796 29.091115
F 0.428545 16.721796 50.909451
F 1.799883 39.875053 7.272779
F 1.114214 39.875053 29.091115
F 0.428545 39.875053 50.909451
F 1.799883 63.028311 7.272779
F 1.114214 63.028311 29.091115
F 0.428545 63.028311 50.909451
F 28.521794 16.721796 8.112548
F 27.836125 16.721796 29.930885
F 27.150456 16.721796 51.749221
F 28.521794 39.875053 8.112548
F 27.836125 39.875053 29.930885
F 27.150456 39.875053 51.749221
F 28.521794 63.028311 8.112548
F 27.836125 63.028311 29.930885
F 27.150456 63.028311 51.749221
F 10.707181 1.286291 7.552703
F 10.021512 1.286291 29.371038
F 9.335844 1.286291 51.189375
F 10.707181 24.439548 7.552703
F 10.021512 24.439548 29.371038
F 9.335844 24.439548 51.189375
F 10.707181 47.592806 7.552703
F 10.021512 47.592806 29.371038
F 9.335844 47.592806 51.189375
F 37.429092 1.286291 8.392473
F 36.743423 1.286291 30.210808
F 36.057754 1.286291 52.029145
F 37.429092 24.439548 8.392473
F 36.743423 24.439548 30.210808
F 36.057754 24.439548 52.029145
F 37.429092 47.592806 8.392473
F 36.743423 47.592806 30.210808
F 36.057754 47.592806 52.029145
F 10.707181 9.004040 7.552703
F 10.021512 9.004040 29.371038
F 9.335844 9.004040 51.189375
F 10.707181 32.157298 7.552703
F 10.021512 32.157298 29.371038
F 9.335844 32.157298 51.189375
F 10.707181 55.310555 7.552703
F 10.021512 55.310555 29.371038
F 9.335844 55.310555 51.189375
F 37.429092 9.004040 8.392473
F 36.743423 9.004040 30.210808
F 36.057754 9.004040 52.029145
F 37.429092 32.157298 8.392473
F 36.743423 32.157298 30.210808
F 36.057754 32.157298 52.029145
F 37.429092 55.310555 8.392473
F 36.743423 55.310555 30.210808
F 36.057754 55.310555 52.029145
F 10.707181 16.721795 7.552702
F 10.021512 16.721795 29.371038
F 9.335844 16.721795 51.189374
F 10.707181 39.875053 7.552702
F 10.021512 39.875053 29.371038
F 9.335844 39.875053 51.189374
F 10.707181 63.028310 7.552702
F 10.021512 63.028310 29.371038
F 9.335844 63.028310 51.189374
F 37.429092 16.721795 8.392472
F 36.743423 16.721795 30.210808
F 36.057754 16.721795 52.029144
F 37.429092 39.875053 8.392472
F 36.743423 39.875053 30.210808
F 36.057754 39.875053 52.029144
F 37.429092 63.028310 8.392472
F 36.743423 63.028310 30.210808
F 36.057754 63.028310 52.029144
F 19.614488 1.286290 7.832625
F 18.928819 1.286290 29.650961
F 18.243150 1.286290 51.469297
F 19.614488 24.439547 7.832625
F 18.928819 24.439547 29.650961
F 18.243150 24.439547 51.469297
F 19.614488 47.592805 7.832625
F 18.928819 47.592805 29.650961
F 18.243150 47.592805 51.469297
F 46.336400 1.286290 8.672395
F 45.650731 1.286290 30.490731
F 44.965062 1.286290 52.309067
F 46.336400 24.439547 8.672395
F 45.650731 24.439547 30.490731
F 44.965062 24.439547 52.309067
F 46.336400 47.592805 8.672395
F 45.650731 47.592805 30.490731
F 44.965062 47.592805 52.309067
F 19.614488 9.004039 7.832625
F 18.928819 9.004039 29.650961
F 18.243150 9.004039 51.469297
F 19.614488 32.157296 7.832625
F 18.928819 32.157296 29.650961
F 18.243150 32.157296 51.469297
F 19.614488 55.310554 7.832625
F 18.928819 55.310554 29.650961
F 18.243150 55.310554 51.469297
F 46.336400 9.004039 8.672395
F 45.650731 9.004039 30.490731
F 44.965062 9.004039 52.309067
F 46.336400 32.157296 8.672395
F 45.650731 32.157296 30.490731
F 44.965062 32.157296 52.309067
F 46.336400 55.310554 8.672395
F 45.650731 55.310554 30.490731
F 44.965062 55.310554 52.309067
F 19.614488 16.721794 7.832624
F 18.928819 16.721794 29.650960
F 18.243150 16.721794 51.469296
F 19.614488 39.875052 7.832624
F 18.928819 39.875052 29.650960
F 18.243150 39.875052 51.469296
F 19.614488 63.028309 7.832624
F 18.928819 63.028309 29.650960
F 18.243150 63.028309 51.469296
F 46.336400 16.721794 8.672394
F 45.650731 16.721794 30.490730
F 44.965062 16.721794 52.309066
F 46.336400 39.875052 8.672394
F 45.650731 39.875052 30.490730
F 44.965062 39.875052 52.309066
F 46.336400 63.028309 8.672394
F 45.650731 63.028309 30.490730
F 44.965062 63.028309 52.309066
F 3.912441 7.717750 10.979149
F 3.226772 7.717750 32.797486
F 2.541104 7.717750 54.615822
F 3.912441 30.871007 10.979149
F 3.226772 30.871007 32.797486
F 2.541104 30.871007 54.615822
F 3.912441 54.024265 10.979149
F 3.226772 54.024265 32.797486
F 2.541104 54.024265 54.615822
F 30.634352 7.717750 11.818919
F 29.948683 7.717750 33.637256
F 29.263014 7.717750 55.455592
F 30.634352 30.871007 11.818919
F 29.948683 30.871007 33.637256
F 29.263014 30.871007 55.455592
F 30.634352 54.024265 11.818919
F 29.948683 54.024265 33.637256
F 29.263014 54.024265 55.455592
F 3.912441 15.435503 10.979148
F 3.226772 15.435503 32.797485
F 2.541104 15.435503 54.615821
F 3.912441 38.588760 10.979148
F 3.226772 38.588760 32.797485
F 2.541104 38.588760 54.615821
F 3.912441 61.742018 10.979148
F 3.226772 61.742018 32.797485
F 2.541104 61.742018 54.615821
F 30.634352 15.435503 11.818918
F 29.948683 15.435503 33.637255
F 29.263014 15.435503 55.455591
F 30.634352 38.588760 11.818918
F 29.948683 38.588760 33.637255
F 29.263014 38.588760 55.455591
F 30.634352 61.742018 11.818918
F 29.948683 61.742018 33.637255
F 29.263014 61.742018 55.455591
F 3.912441 0.000000 10.979149
F 3.226772 0.000000 32.797485
F 2.541104 0.000000 54.615822
F 3.912441 23.153258 10.979149
F 3.226772 23.153258 32.797485
F 2.541104 23.153258 54.615822
F 3.912441 46.306515 10.979149
F 3.226772 46.306515 32.797485
F 2.541104 46.306515 54.615822
F 30.634352 0.000000 11.818919
F 29.948683 0.000000 33.637255
F 29.263014 0.000000 55.455592
F 30.634352 23.153258 11.818919
F 29.948683 23.153258 33.637255
F 29.263014 23.153258 55.455592
F 30.634352 46.306515 11.818919
F 29.948683 46.306515 33.637255
F 29.263014 46.306515 55.455592
F 12.819742 7.717750 11.259073
F 12.134073 7.717750 33.077408
F 11.448404 7.717750 54.895745
F 12.819742 30.871007 11.259073
F 12.134073 30.871007 33.077408
F 11.448404 30.871007 54.895745
F 12.819742 54.024265 11.259073
F 12.134073 54.024265 33.077408
F 11.448404 54.024265 54.895745
F 39.541653 7.717750 12.098843
F 38.855984 7.717750 33.917178
F 38.170315 7.717750 55.735515
F 39.541653 30.871007 12.098843
F 38.855984 30.871007 33.917178
F 38.170315 30.871007 55.735515
F 39.541653 54.024265 12.098843
F 38.855984 54.024265 33.917178
F 38.170315 54.024265 55.735515
F 12.819742 15.435502 11.259072
F 12.134073 15.435502 33.077407
F 11.448404 15.435502 54.895744
F 12.819742 38.588760 11.259072
F 12.134073 38.588760 33.077407
F 11.448404 38.588760 54.895744
F 12.819742 61.742017 11.259072
F 12.134073 61.742017 33.077407
F 11.448404 61.742017 54.895744
F 39.541653 15.435502 12.098842
F 38.855984 15.435502 33.917177
F 38.170315 15.435502 55.735514
F 39.541653 38.588760 12.098842
F 38.855984 38.588760 33.917177
F 38.170315 38.588760 55.735514
F 39.541653 61.742017 12.098842
F 38.855984 61.742017 33.917177
F 38.170315 61.742017 55.735514
F 12.819742 0.000000 11.259073
F 12.134073 0.000000 33.077408
F 11.448404 0.000000 54.895745
F 12.819742 23.153258 11.259073
F 12.134073 23.153258 33.077408
F 11.448404 23.153258 54.895745
F 12.819742 46.306515 11.259073
F 12.134073 46.306515 33.077408
F 11.448404 46.306515 54.895745
F 39.541653 0.000000 12.098843
F 38.855984 0.000000 33.917178
F 38.170315 0.000000 55.735515
F 39.541653 23.153258 12.098843
F 38.855984 23.153258 33.917178
F 38.170315 23.153258 55.735515
F 39.541653 46.306515 12.098843
F 38.855984 46.306515 33.917178
F 38.170315 46.306515 55.735515
F 21.727049 7.717750 11.538995
F 21.041381 7.717750 33.357332
F 20.355712 7.717750 55.175667
F 21.727049 30.871008 11.538995
F 21.041381 30.871008 33.357332
F 20.355712 30.871008 55.175667
F 21.727049 54.024265 11.538995
F 21.041381 54.024265 33.357332
F 20.355712 54.024265 55.175667
F 48.448960 7.717750 12.378765
F 47.763291 7.717750 34.197102
F 47.077623 7.717750 56.015437
F 48.448960 30.871008 12.378765
F 47.763291 30.871008 34.197102
F 47.077623 30.871008 56.015437
F 48.448960 54.024265 12.378765
F 47.763291 54.024265 34.197102
F 47.077623 54.024265 56.015437
F 21.727049 15.435503 11.538994
F 21.041381 15.435503 33.357331
F 20.355712 15.435503 55.175666
F 21.727049 38.588760 11.538994
F 21.041381 38.588760 33.357331
F 20.355712 38.588760 55.175666
F 21.727049 61.742018 11.538994
F 21.041381 61.742018 33.357331
F 20.355712 61.742018 55.175666
F 48.448960 15.435503 12.378764
F 47.763291 15.435503 34.197101
F 47.077623 15.435503 56.015436
F 48.448960 38.588760 12.378764
F 47.763291 38.588760 34.197101
F 47.077623 38.588760 56.015436
F 48.448960 61.742018 12.378764
F 47.763291 61.742018 34.197101
F 47.077623 61.742018 56.015436
F 21.727049 0.000001 11.538995
F 21.041381 0.000001 33.357332
F 20.355712 0.000001 55.175667
F 21.727049 23.153258 11.538995
F 21.041381 23.153258 33.357332
F 20.355712 23.153258 55.175667
F 21.727049 46.306516 11.538995
F 21.041381 46.306516 33.357332
F 20.355712 46.306516 55.175667
F 48.448960 0.000001 12.378765
F 47.763291 0.000001 34.197102
F 47.077623 0.000001 56.015437
F 48.448960 23.153258 12.378765
F 47.763291 23.153258 34.197102
F 47.077623 23.153258 56.015437
F 48.448960 46.306516 12.378765
F 47.763291 46.306516 34.197102
F 47.077623 46.306516 56.015437
F 4.026705 5.145166 7.342760
F 3.341036 5.145166 29.161097
F 2.655368 5.145166 50.979433
F 4.026705 28.298423 7.342760
F 3.341036 28.298423 29.161097
F 2.655368 28.298423 50.979433
F 4.026705 51.451681 7.342760
F 3.341036 51.451681 29.161097
F 2.655368 51.451681 50.979433
F 30.748616 5.145166 8.182530
F 30.062947 5.145166 30.000867
F 29.377278 5.145166 51.819202
F 30.748616 28.298423 8.182530
F 30.062947 28.298423 30.000867
F 29.377278 28.298423 51.819202
F 30.748616 51.451681 8.182530
F 30.062947 51.451681 30.000867
F 29.377278 51.451681 51.819202
F 4.026705 12.862918 7.342759
F 3.341036 12.862918 29.161096
F 2.655368 12.862918 50.979432
F 4.026705 36.016175 7.342759
F 3.341036 36.016175 29.161096
F 2.655368 36.016175 50.979432
F 4.026705 59.169433 7.342759
F 3.341036 59.169433 29.161096
F 2.655368 59.169433 50.979432
F 30.748616 12.862918 8.182529
F 30.062947 12.862918 30.000866
F 29.377279 12.862918 51.819201
F 30.748616 36.016175 8.182529
F 30.062947 36.016175 30.000866
F 29.377279 36.016175 51.819201
F 30.748616 59.169433 8.182529
F 30.062947 59.169433 30.000866
F 29.377279 59.169433 51.819201
F 4.026705 20.580673 7.342760
F 3.341036 20.580673 29.161096
F 2.655368 20.580673 50.979433
F 4.026705 43.733931 7.342760
F 3.341036 43.733931 29.161096
F 2.655368 43.733931 50.979433
F 4.026705 66.887188 7.342760
F 3.341036 66.887188 29.161096
F 2.655368 66.887188 50.979433
F 30.748616 20.580673 8.182530
F 30.062947 20.580673 30.000866
F 29.377278 20.580673 51.819202
F 30.748616 43.733931 8.182530
F 30.062947 43.733931 30.000866
F 29.377278 43.733931 51.819202
F 30.748616 66.887188 8.182530
F 30.062947 66.887188 30.000866
F 29.377278 66.887188 51.819202
F 12.934005 5.145165 7.622683
F 12.248336 5.145165 29.441019
F 11.562667 5.145165 51.259356
F 12.934005 28.298422 7.622683
F 12.248336 28.298422 29.441019
F 11.562667 28.298422 51.259356
F 12.934005 51.451680 7.622683
F 12.248336 51.451680 29.441019
F 11.562667 51.451680 51.259356
F 39.655916 5.145165 8.462453
F 38.970247 5.145165 30.280789
F 38.284578 5.145165 52.099126
F 39.655916 28.298422 8.462453
F 38.970247 28.298422 30.280789
F 38.284578 28.298422 52.099126
F 39.655916 51.451680 8.462453
F 38.970247 51.451680 30.280789
F 38.284578 51.451680 52.099126
F 12.934005 12.862917 7.622682
F 12.248336 12.862917 29.441018
F 11.562667 12.862917 51.259355
F 12.934005 36.016174 7.622682
F 12.248336 36.016174 29.441018
F 11.562667 36.016174 51.259355
F 12.934005 59.169432 7.622682
F 12.248336 59.169432 29.441018
F 11.562667 59.169432 51.259355
F 39.655916 12.862917 8.462452
F 38.970247 12.862917 30.280788
F 38.284578 12.862917 52.099125
F 39.655916 36.016174 8.462452
F 38.970247 36.016174 30.280788
F 38.284578 36.016174 52.099125
F 39.655916 59.169432 8.462452
F 38.970247 59.169432 30.280788
F 38.284578 59.169432 52.099125
F 12.934005 20.580672 7.622683
F 12.248336 20.580672 29.441019
F 11.562667 20.580672 51.259355
F 12.934005 43.733930 7.622683
F 12.248336 43.733930 29.441019
F 11.562667 43.733930 51.259355
F 12.934005 66.887187 7.622683
F 12.248336 66.887187 29.441019
F 11.562667 66.887187 51.259355
F 39.655916 20.580672 8.462453
F 38.970247 20.580672 30.280789
F 38.284578 20.580672 52.099125
F 39.655916 43.733930 8.462453
F 38.970247 43.733930 30.280789
F 38.284578 43.733930 52.099125
F 39.655916 66.887187 8.462453
F 38.970247 66.887187 30.280789
F 38.284578 66.887187 52.099125
F 21.841315 5.145164 7.902606
F 21.155646 5.145164 29.720943
F 20.469977 5.145164 51.539278
F 21.841315 28.298422 7.902606
F 21.155646 28.298422 29.720943
F 20.469977 28.298422 51.539278
F 21.841315 51.451679 7.902606
F 21.155646 51.451679 29.720943
F 20.469977 51.451679 51.539278
F 48.563225 5.145164 8.742376
F 47.877557 5.145164 30.560712
F 47.191888 5.145164 52.379048
F 48.563225 28.298422 8.742376
F 47.877557 28.298422 30.560712
F 47.191888 28.298422 52.379048
F 48.563225 51.451679 8.742376
F 47.877557 51.451679 30.560712
F 47.191888 51.451679 52.379048
F 21.841315 12.862916 7.902605
F 21.155646 12.862916 29.720942
F 20.469977 12.862916 51.539277
F 21.841315 36.016174 7.902605
F 21.155646 36.016174 29.720942
F 20.469977 36.016174 51.539277
F 21.841315 59.169431 7.902605
F 21.155646 59.169431 29.720942
F 20.469977 59.169431 51.539277
F 48.563225 12.862916 8.742375
F 47.877557 12.862916 30.560711
F 47.191888 12.862916 52.379047
F 48.563225 36.016174 8.742375
F 47.877557 36.016174 30.560711
F 47.191888 36.016174 52.379047
F 48.563225 59.169431 8.742375
F 47.877557 59.169431 30.560711
F 47.191888 59.169431 52.379047
F 21.841315 20.580672 7.902606
F 21.155646 20.580672 29.720942
F 20.469977 20.580672 51.539278
F 21.841315 43.733929 7.902606
F 21.155646 43.733929 29.720942
F 20.469977 43.733929 51.539278
F 21.841315 66.887187 7.902606
F 21.155646 66.887187 29.720942
F 20.469977 66.887187 51.539278
F 48.563225 20.580672 8.742376
F 47.877557 20.580672 30.560711
F 47.191888 20.580672 52.379048
F 48.563225 43.733929 8.742376
F 47.877557 43.733929 30.560711
F 47.191888 43.733929 52.379048
F 48.563225 66.887187 8.742376
F 47.877557 66.887187 30.560711
F 47.191888 66.887187 52.379048
F 3.941009 5.145165 10.070051
F 3.255340 5.145165 31.888388
F 2.569671 5.145165 53.706724
F 3.941009 28.298423 10.070051
F 3.255340 28.298423 31.888388
F 2.569671 28.298423 53.706724
F 3.941009 51.451680 10.070051
F 3.255340 51.451680 31.888388
F 2.569671 51.451680 53.706724
F 30.662920 5.145165 10.909821
F 29.977251 5.145165 32.728158
F 29.291582 5.145165 54.546493
F 30.662920 28.298423 10.909821
F 29.977251 28.298423 32.728158
F 29.291582 28.298423 54.546493
F 30.662920 51.451680 10.909821
F 29.977251 51.451680 32.728158
F 29.291582 51.451680 54.546493
F 3.941009 12.862917 10.070052
F 3.255340 12.862917 31.888389
F 2.569671 12.862917 53.706725
F 3.941009 36.016175 10.070052
F 3.255340 36.016175 31.888389
F 2.569671 36.016175 53.706725
F 3.941009 59.169432 10.070052
F 3.255340 59.169432 31.888389
F 2.569671 59.169432 53.706725
F 30.662920 12.862917 10.909822
F 29.977251 12.862917 32.728159
F 29.291582 12.862917 54.546494
F 30.662920 36.016175 10.909822
F 29.977251 36.016175 32.728159
F 29.291582 36.016175 54.546494
F 30.662920 59.169432 10.909822
F 29.977251 59.169432 32.728159
F 29.291582 59.169432 54.546494
F 3.941009 20.580673 10.070052
F 3.255340 20.580673 31.888388
F 2.569671 20.580673 53.706724
F 3.941009 43.733930 10.070052
F 3.255340 43.733930 31.888388
F 2.569671 43.733930 53.706724
F 3.941009 66.887188 10.070052
F 3.255340 66.887188 31.888388
F 2.569671 66.887188 53.706724
F 30.662920 20.580673 10.909822
F 29.977251 20.580673 32.728158
F 29.291582 20.580673 54.546493
F 30.662920 43.733930 10.909822
F 29.977251 43.733930 32.728158
F 29.291582 43.733930 54.546493
F 30.662920 66.887188 10.909822
F 29.977251 66.887188 32.728158
F 29.291582 66.887188 54.546493
F 12.848309 5.145165 10.349975
F 12.162641 5.145165 32.168311
F 11.476972 5.145165 53.986648
F 12.848309 28.298422 10.349975
F 12.162641 28.298422 32.168311
F 11.476972 28.298422 53.986648
F 12.848309 51.451680 10.349975
F 12.162641 51.451680 32.168311
F 11.476972 51.451680 53.986648
F 39.570220 5.145165 11.189745
F 38.884551 5.145165 33.008081
F 38.198882 5.145165 54.826418
F 39.570220 28.298422 11.189745
F 38.884551 28.298422 33.008081
F 38.198882 28.298422 54.826418
F 39.570220 51.451680 11.189745
F 38.884551 51.451680 33.008081
F 38.198882 51.451680 54.826418
F 12.848309 12.862917 10.349976
F 12.162640 12.862917 32.168312
F 11.476972 12.862917 53.986649
F 12.848309 36.016175 10.349976
F 12.162640 36.016175 32.168312
F 11.476972 36.016175 53.986649
F 12.848309 59.169432 10.349976
F 12.162640 59.169432 32.168312
F 11.476972 59.169432 53.986649
F 39.570220 12.862917 11.189746
F 38.884551 12.862917 33.008082
F 38.198882 12.862917 54.826419
F 39.570220 36.016175 11.189746
F 38.884551 36.016175 33.008082
F 38.198882 36.016175 54.826419
F 39.570220 59.169432 11.189746
F 38.884551 59.169432 33.008082
F 38.198882 59.169432 54.826419
F 12.848309 20.580672 10.349975
F 12.162640 20.580672 32.168312
F 11.476972 20.580672 53.986648
F 12.848309 43.733930 10.349975
F 12.162640 43.733930 32.168312
F 11.476972 43.733930 53.986648
F 12.848309 66.887187 10.349975
F 12.162640 66.887187 32.168312
F 11.476972 66.887187 53.986648
F 39.570220 20.580672 11.189745
F 38.884551 20.580672 33.008082
F 38.198882 20.580672 54.826418
F 39.570220 43.733930 11.189745
F 38.884551 43.733930 33.008082
F 38.198882 43.733930 54.826418
F 39.570220 66.887187 11.189745
F 38.884551 66.887187 33.008082
F 38.198882 66.887187 54.826418
F 21.755617 5.145164 10.629899
F 21.069948 5.145164 32.448236
F 20.384279 5.145164 54.266571
F 21.755617 28.298422 10.629899
F 21.069948 28.298422 32.448236
F 20.384279 28.298422 54.266571
F 21.755617 51.451679 10.629899
F 21.069948 51.451679 32.448236
F 20.384279 51.451679 54.266571
F 48.477529 5.145164 11.469669
F 47.791860 5.145164 33.288005
F 47.106191 5.145164 55.106341
F 48.477529 28.298422 11.469669
F 47.791860 28.298422 33.288005
F 47.106191 28.298422 55.106341
F 48.477529 51.451679 11.469669
F 47.791860 51.451679 33.288005
F 47.106191 51.451679 55.106341
F 21.755617 12.862917 10.629900
F 21.069948 12.862917 32.448237
F 20.384279 12.862917 54.266572
F 21.755617 36.016174 10.629900
F 21.069948 36.016174 32.448237
F 20.384279 36.016174 54.266572
F 21.755617 59.169432 10.629900
F 21.069948 59.169432 32.448237
F 20.384279 59.169432 54.266572
F 48.477529 12.862917 11.469670
F 47.791860 12.862917 33.288006
F 47.106191 12.862917 55.106342
F 48.477529 36.016174 11.469670
F 47.791860 36.016174 33.288006
F 47.106191 36.016174 55.106342
F 48.477529 59.169432 11.469670
F 47.791860 59.169432 33.288006
F 47.106191 59.169432 55.106342
F 21.755617 20.580672 10.629900
F 21.069948 20.580672 32.448236
F 20.384279 20.580672 54.266571
F 21.755617 43.733929 10.629900
F 21.069948 43.733929 32.448236
F 20.384279 43.733929 54.266571
F 21.755617 66.887187 10.629900
F 21.069948 66.887187 32.448236
F 20.384279 66.887187 54.266571
F 48.477529 20.580672 11.469670
F 47.791860 20.580672 33.288005
F 47.106191 20.580672 55.106341
F 48.477529 43.733929 11.469670
F 47.791860 43.733929 33.288005
F 47.106191 43.733929 55.106341
F 48.477529 66.887187 11.469670
F 47.791860 66.887187 33.288005
F 47.106191 66.887187 55.106341
F 3.826721 7.717749 13.706440
F 3.141052 7.717749 35.524776
F 2.455383 7.717749 57.343112
F 3.826721 30.871007 13.706440
F 3.141052 30.871007 35.524776
F 2.455383 30.871007 57.343112
F 3.826721 54.024264 13.706440
F 3.141052 54.024264 35.524776
F 2.455383 54.024264 57.343112
F 30.548631 7.717749 14.546210
F 29.862963 7.717749 36.364546
F 29.177294 7.717749 58.182882
F 30.548631 30.871007 14.546210
F 29.862963 30.871007 36.364546
F 29.177294 30.871007 58.182882
F 30.548631 54.024264 14.546210
F 29.862963 54.024264 36.364546
F 29.177294 54.024264 58.182882
F 3.826721 15.435502 13.706441
F 3.141052 15.435502 35.524777
F 2.455383 15.435502 57.343113
F 3.826721 38.588760 13.706441
F 3.141052 38.588760 35.524777
F 2.455383 38.588760 57.343113
F 3.826721 61.742017 13.706441
F 3.141052 61.742017 35.524777
F 2.455383 61.742017 57.343113
F 30.548631 15.435502 14.546211
F 29.862963 15.435502 36.364547
F 29.177294 15.435502 58.182883
F 30.548631 38.588760 14.546211
F 29.862963 38.588760 36.364547
F 29.177294 38.588760 58.182883
F 30.548631 61.742017 14.546211
F 29.862963 61.742017 36.364547
F 29.177294 61.742017 58.182883
F 3.826721 0.000000 13.706441
F 3.141052 0.000000 35.524776
F 2.455383 0.000000 57.343112
F 3.826721 23.153257 13.706441
F 3.141052 23.153257 35.524776
F 2.455383 23.153257 57.343112
F 3.826721 46.306515 13.706441
F 3.141052 46.306515 35.524776
F 2.455383 46.306515 57.343112
F 30.548631 0.000000 14.546211
F 29.862963 0.000000 36.364546
F 29.177294 0.000000 58.182882
F 30.548631 23.153257 14.546211
F 29.862963 23.153257 36.364546
F 29.177294 23.153257 58.182882
F 30.548631 46.306515 14.546211
F 29.862963 46.306515 36.364546
F 29.177294 46.306515 58.182882
F 12.734020 7.717750 13.986364
F 12.048351 7.717750 35.804700
F 11.362683 7.717750 57.623036
F 12.734020 30.871007 13.986364
F 12.048351 30.871007 35.804700
F 11.362683 30.871007 57.623036
F 12.734020 54.024265 13.986364
F 12.048351 54.024265 35.804700
F 11.362683 54.024265 57.623036
F 39.455931 7.717750 14.826134
F 38.770262 7.717750 36.644469
F 38.084593 7.717750 58.462806
F 39.455931 30.871007 14.826134
F 38.770262 30.871007 36.644469
F 38.084593 30.871007 58.462806
F 39.455931 54.024265 14.826134
F 38.770262 54.024265 36.644469
F 38.084593 54.024265 58.462806
F 12.734020 15.435503 13.986365
F 12.048351 15.435503 35.804701
F 11.362683 15.435503 57.623037
F 12.734020 38.588760 13.986365
F 12.048351 38.588760 35.804701
F 11.362683 38.588760 57.623037
F 12.734020 61.742018 13.986365
F 12.048351 61.742018 35.804701
F 11.362683 61.742018 57.623037
F 39.455931 15.435503 14.826135
F 38.770262 15.435503 36.644470
F 38.084593 15.435503 58.462807
F 39.455931 38.588760 14.826135
F 38.770262 38.588760 36.644470
F 38.084593 38.588760 58.462807
F 39.455931 61.742018 14.826135
F 38.770262 61.742018 36.644470
F 38.084593 61.742018 58.462807
F 12.734020 0.000000 13.986364
F 12.048351 0.000000 35.804700
F 11.362683 0.000000 57.623036
F 12.734020 23.153258 13.986364
F 12.048351 23.153258 35.804700
F 11.362683 23.153258 57.623036
F 12.734020 46.306515 13.986364
F 12.048351 46.306515 35.804700
F 11.362683 46.306515 57.623036
F 39.455931 0.000000 14.826134
F 38.770262 0.000000 36.644469
F 38.084593 0.000000 58.462806
F 39.455931 23.153258 14.826134
F 38.770262 23.153258 36.644469
F 38.084593 23.153258 58.462806
F 39.455931 46.306515 14.826134
F 38.770262 46.306515 36.644469
F 38.084593 46.306515 58.462806
F 21.641329 7.717751 14.266288
F 20.955660 7.717751 36.084624
F 20.269991 7.717751 57.902960
F 21.641329 30.871008 14.266288
F 20.955660 30.871008 36.084624
F 20.269991 30.871008 57.902960
F 21.641329 54.024266 14.266288
F 20.955660 54.024266 36.084624
F 20.269991 54.024266 57.902960
F 48.363240 7.717751 15.106058
F 47.677571 7.717751 36.924394
F 46.991902 7.717751 58.742729
F 48.363240 30.871008 15.106058
F 47.677571 30.871008 36.924394
F 46.991902 30.871008 58.742729
F 48.363240 54.024266 15.106058
F 47.677571 54.024266 36.924394
F 46.991902 54.024266 58.742729
F 21.641329 15.435503 14.266289
F 20.955660 15.435503 36.084625
F 20.269991 15.435503 57.902961
F 21.641329 38.588761 14.266289
F 20.955660 38.588761 36.084625
F 20.269991 38.588761 57.902961
F 21.641329 61.742018 14.266289
F 20.955660 61.742018 36.084625
F 20.269991 61.742018 57.902961
F 48.363240 15.435503 15.106059
F 47.677571 15.435503 36.924395
F 46.991902 15.435503 58.742730
F 48.363240 38.588761 15.106059
F 47.677571 38.588761 36.924395
F 46.991902 38.588761 58.742730
F 48.363240 61.742018 15.106059
F 47.677571 61.742018 36.924395
F 46.991902 61.742018 58.742730
F 21.641329 0.000001 14.266288
F 20.955660 0.000001 36.084624
F 20.269991 0.000001 57.902961
F 21.641329 23.153259 14.266288
F 20.955660 23.153259 36.084624
F 20.269991 23.153259 57.902961
F 21.641329 46.306516 14.266288
F 20.955660 46.306516 36.084624
F 20.269991 46.306516 57.902961
F 48.363240 0.000001 15.106058
F 47.677571 0.000001 36.924394
F 46.991902 0.000001 58.742730
F 48.363240 23.153259 15.106058
F 47.677571 23.153259 36.924394
F 46.991902 23.153259 58.742730
F 48.363240 46.306516 15.106058
F 47.677571 46.306516 36.924394
F 46.991902 46.306516 58.742730
F 6.167835 1.286291 10.140033
F 5.482167 1.286291 31.958369
F 4.796498 1.286291 53.776705
F 6.167835 24.439548 10.140033
F 5.482167 24.439548 31.958369
F 4.796498 24.439548 53.776705
F 6.167835 47.592806 10.140033
F 5.482167 47.592806 31.958369
F 4.796498 47.592806 53.776705
F 32.889747 1.286291 10.979803
F 32.204078 1.286291 32.798139
F 31.518410 1.286291 54.616475
F 32.889747 24.439548 10.979803
F 32.204078 24.439548 32.798139
F 31.518410 24.439548 54.616475
F 32.889747 47.592806 10.979803
F 32.204078 47.592806 32.798139
F 31.518410 47.592806 54.616475
F 6.167835 9.004040 10.140033
F 5.482167 9.004040 31.958369
F 4.796498 9.004040 53.776705
F 6.167835 32.157298 10.140033
F 5.482167 32.157298 31.958369
F 4.796498 32.157298 53.776705
F 6.167835 55.310555 10.140033
F 5.482167 55.310555 31.958369
F 4.796498 55.310555 53.776705
F 32.889747 9.004040 10.979803
F 32.204078 9.004040 32.798139
F 31.518410 9.004040 54.616475
F 32.889747 32.157298 10.979803
F 32.204078 32.157298 32.798139
F 31.518410 32.157298 54.616475
F 32.889747 55.310555 10.979803
F 32.204078 55.310555 32.798139
F 31.518410 55.310555 54.616475
F 6.167835 16.721795 10.140034
F 5.482167 16.721795 31.958370
F 4.796498 16.721795 53.776705
F 6.167835 39.875053 10.140034
F 5.482167 39.875053 31.958370
F 4.796498 39.875053 53.776705
F 6.167835 63.028310 10.140034
F 5.482167 63.028310 31.958370
F 4.796498 63.028310 53.776705
F 32.889747 16.721795 10.979804
F 32.204078 16.721795 32.798140
F 31.518410 16.721795 54.616475
F 32.889747 39.875053 10.979804
F 32.204078 39.875053 32.798140
F 31.518410 39.875053 54.616475
F 32.889747 63.028310 10.979804
F 32.204078 63.028310 32.798140
F 31.518410 63.028310 54.616475
F 15.075138 1.286290 10.419956
F 14.389469 1.286290 32.238293
F 13.703800 1.286290 54.056629
F 15.075138 24.439548 10.419956
F 14.389469 24.439548 32.238293
F 13.703800 24.439548 54.056629
F 15.075138 47.592806 10.419956
F 14.389469 47.592806 32.238293
F 13.703800 47.592806 54.056629
F 41.797049 1.286290 11.259726
F 41.111380 1.286290 33.078063
F 40.425711 1.286290 54.896399
F 41.797049 24.439548 11.259726
F 41.111380 24.439548 33.078063
F 40.425711 24.439548 54.896399
F 41.797049 47.592806 11.259726
F 41.111380 47.592806 33.078063
F 40.425711 47.592806 54.896399
F 15.075138 9.004040 10.419956
F 14.389469 9.004040 32.238293
F 13.703800 9.004040 54.056629
F 15.075138 32.157297 10.419956
F 14.389469 32.157297 32.238293
F 13.703800 32.157297 54.056629
F 15.075138 55.310555 10.419956
F 14.389469 55.310555 32.238293
F 13.703800 55.310555 54.056629
F 41.797049 9.004040 11.259726
F 41.111380 9.004040 33.078063
F 40.425711 9.004040 54.896399
F 41.797049 32.157297 11.259726
F 41.111380 32.157297 33.078063
F 40.425711 32.157297 54.896399
F 41.797049 55.310555 11.259726
F 41.111380 55.310555 33.078063
F 40.425711 55.310555 54.896399
F 15.075138 16.721795 10.419957
F 14.389469 16.721795 32.238293
F 13.703800 16.721795 54.056630
F 15.075138 39.875053 10.419957
F 14.389469 39.875053 32.238293
F 13.703800 39.875053 54.056630
F 15.075138 63.028310 10.419957
F 14.389469 63.028310 32.238293
F 13.703800 63.028310 54.056630
F 41.797049 16.721795 11.259727
F 41.111380 16.721795 33.078063
F 40.425711 16.721795 54.896400
F 41.797049 39.875053 11.259727
F 41.111380 39.875053 33.078063
F 40.425711 39.875053 54.896400
F 41.797049 63.028310 11.259727
F 41.111380 63.028310 33.078063
F 40.425711 63.028310 54.896400
F 23.982446 1.286290 10.699880
F 23.296777 1.286290 32.518216
F 22.611108 1.286290 54.336552
F 23.982446 24.439548 10.699880
F 23.296777 24.439548 32.518216
F 22.611108 24.439548 54.336552
F 23.982446 47.592805 10.699880
F 23.296777 47.592805 32.518216
F 22.611108 47.592805 54.336552
F 50.704356 1.286290 11.539650
F 50.018688 1.286290 33.357986
F 49.333019 1.286290 55.176322
F 50.704356 24.439548 11.539650
F 50.018688 24.439548 33.357986
F 49.333019 24.439548 55.176322
F 50.704356 47.592805 11.539650
F 50.018688 47.592805 33.357986
F 49.333019 47.592805 55.176322
F 23.982446 9.004040 10.699880
F 23.296777 9.004040 32.518216
F 22.611108 9.004040 54.336552
F 23.982446 32.157297 10.699880
F 23.296777 32.157297 32.518216
F 22.611108 32.157297 54.336552
F 23.982446 55.310555 10.699880
F 23.296777 55.310555 32.518216
F 22.611108 55.310555 54.336552
F 50.704356 9.004040 11.539650
F 50.018688 9.004040 33.357986
F 49.333019 9.004040 55.176322
F 50.704356 32.157297 11.539650
F 50.018688 32.157297 33.357986
F 49.333019 32.157297 55.176322
F 50.704356 55.310555 11.539650
F 50.018688 55.310555 33.357986
F 49.333019 55.310555 55.176322
F 23.982446 16.721795 10.699881
F 23.296777 16.721795 32.518216
F 22.611108 16.721795 54.336553
F 23.982446 39.875052 10.699881
F 23.296777 39.875052 32.518216
F 22.611108 39.875052 54.336553
F 23.982446 63.028310 10.699881
F 23.296777 63.028310 32.518216
F 22.611108 63.028310 54.336553
F 50.704356 16.721795 11.539651
F 50.018688 16.721795 33.357986
F 49.333019 16.721795 55.176323
F 50.704356 39.875052 11.539651
F 50.018688 39.875052 33.357986
F 49.333019 39.875052 55.176323
F 50.704356 63.028310 11.539651
F 50.018688 63.028310 33.357986
F 49.333019 63.028310 55.176323
F 6.053542 3.858875 13.776421
F 5.367873 3.858875 35.594757
F 4.682205 3.858875 57.413093
F 6.053542 27.012132 13.776421
F 5.367873 27.012132 35.594757
F 4.682205 27.012132 57.413093
F 6.053542 50.165390 13.776421
F 5.367873 50.165390 35.594757
F 4.682205 50.165390 57.413093
F 32.775454 3.858875 14.616191
F 32.089785 3.858875 36.434527
F 31.404116 3.858875 58.252863
F 32.775454 27.012132 14.616191
F 32.089785 27.012132 36.434527
F 31.404116 27.012132 58.252863
F 32.775454 50.165390 14.616191
F 32.089785 50.165390 36.434527
F 31.404116 50.165390 58.252863
F 6.053542 11.576625 13.776421
F 5.367873 11.576625 35.594757
F 4.682205 11.576625 57.413093
F 6.053542 34.729882 13.776421
F 5.367873 34.729882 35.594757
F 4.682205 34.729882 57.413093
F 6.053542 57.883140 13.776421
F 5.367873 57.883140 35.594757
F 4.682205 57.883140 57.413093
F 32.775454 11.576625 14.616191
F 32.089785 11.576625 36.434527
F 31.404116 11.576625 58.252863
F 32.775454 34.729882 14.616191
F 32.089785 34.729882 36.434527
F 31.404116 34.729882 58.252863
F 32.775454 57.883140 14.616191
F 32.089785 57.883140 36.434527
F 31.404116 57.883140 58.252863
F 6.053542 19.294380 13.776421
F 5.367873 19.294380 35.594758
F 4.682205 19.294380 57.413094
F 6.053542 42.447638 13.776421
F 5.367873 42.447638 35.594758
F 4.682205 42.447638 57.413094
F 6.053542 65.600895 13.776421
F 5.367873 65.600895 35.594758
F 4.682205 65.600895 57.413094
F 32.775454 19.294380 14.616191
F 32.089785 19.294380 36.434528
F 31.404116 19.294380 58.252864
F 32.775454 42.447638 14.616191
F 32.089785 42.447638 36.434528
F 31.404116 42.447638 58.252864
F 32.775454 65.600895 14.616191
F 32.089785 65.600895 36.434528
F 31.404116 65.600895 58.252864
F 14.960845 3.858876 14.056346
F 14.275176 3.858876 35.874681
F 13.589507 3.858876 57.693017
F 14.960845 27.012134 14.056346
F 14.275176 27.012134 35.874681
F 13.589507 27.012134 57.693017
F 14.960845 50.165391 14.056346
F 14.275176 50.165391 35.874681
F 13.589507 50.165391 57.693017
F 41.682756 3.858876 14.896116
F 40.997087 3.858876 36.714451
F 40.311418 3.858876 58.532787
F 41.682756 27.012134 14.896116
F 40.997087 27.012134 36.714451
F 40.311418 27.012134 58.532787
F 41.682756 50.165391 14.896116
F 40.997087 50.165391 36.714451
F 40.311418 50.165391 58.532787
F 14.960845 11.576626 14.056346
F 14.275176 11.576626 35.874681
F 13.589507 11.576626 57.693017
F 14.960845 34.729884 14.056346
F 14.275176 34.729884 35.874681
F 13.589507 34.729884 57.693017
F 14.960845 57.883141 14.056346
F 14.275176 57.883141 35.874681
F 13.589507 57.883141 57.693017
F 41.682756 11.576626 14.896116
F 40.997087 11.576626 36.714451
F 40.311418 11.576626 58.532787
F 41.682756 34.729884 14.896116
F 40.997087 34.729884 36.714451
F 40.311418 34.729884 58.532787
F 41.682756 57.883141 14.896116
F 40.997087 57.883141 36.714451
F 40.311418 57.883141 58.532787
F 14.960845 19.294382 14.056346
F 14.275176 19.294382 35.874682
F 13.589507 19.294382 57.693018
F 14.960845 42.447639 14.056346
F 14.275176 42.447639 35.874682
F 13.589507 42.447639 57.693018
F 14.960845 65.600897 14.056346
F 14.275176 65.600897 35.874682
F 13.589507 65.600897 57.693018
F 41.682756 19.294382 14.896116
F 40.997087 19.294382 36.714452
F 40.311418 19.294382 58.532788
F 41.682756 42.447639 14.896116
F 40.997087 42.447639 36.714452
F 40.311418 42.447639 58.532788
F 41.682756 65.600897 14.896116
F 40.997087 65.600897 36.714452
F 40.311418 65.600897 58.532788
F 23.868154 3.858875 14.336268
F 23.182486 3.858875 36.154604
F 22.496817 3.858875 57.972940
F 23.868154 27.012133 14.336268
F 23.182486 27.012133 36.154604
F 22.496817 27.012133 57.972940
F 23.868154 50.165390 14.336268
F 23.182486 50.165390 36.154604
F 22.496817 50.165390 57.972940
F 50.590065 3.858875 15.176038
F 49.904396 3.858875 36.994374
F 49.218728 3.858875 58.812710
F 50.590065 27.012133 15.176038
F 49.904396 27.012133 36.994374
F 49.218728 27.012133 58.812710
F 50.590065 50.165390 15.176038
F 49.904396 50.165390 36.994374
F 49.218728 50.165390 58.812710
F 23.868154 11.576625 14.336268
F 23.182486 11.576625 36.154605
F 22.496817 11.576625 57.972940
F 23.868154 34.729883 14.336268
F 23.182486 34.729883 36.154605
F 22.496817 34.729883 57.972940
F 23.868154 57.883140 14.336268
F 23.182486 57.883140 36.154605
F 22.496817 57.883140 57.972940
F 50.590065 11.576625 15.176038
F 49.904396 11.576625 36.994375
F 49.218728 11.576625 58.812710
F 50.590065 34.729883 15.176038
F 49.904396 34.729883 36.994375
F 49.218728 34.729883 58.812710
F 50.590065 57.883140 15.176038
F 49.904396 57.883140 36.994375
F 49.218728 57.883140 58.812710
F 23.868154 19.294381 14.336269
F 23.182486 19.294381 36.154605
F 22.496817 19.294381 57.972941
F 23.868154 42.447638 14.336269
F 23.182486 42.447638 36.154605
F 22.496817 42.447638 57.972941
F 23.868154 65.600896 14.336269
F 23.182486 65.600896 36.154605
F 22.496817 65.600896 57.972941
F 50.590065 19.294381 15.176039
F 49.904396 19.294381 36.994375
F 49.218728 19.294381 58.812711
F 50.590065 42.447638 15.176039
F 49.904396 42.447638 36.994375
F 49.218728 42.447638 58.812711
F 50.590065 65.600896 15.176039
F 49.904396 65.600896 36.994375
F 49.218728 65.600896 58.812711
F 6.139264 3.858875 11.049130
F 5.453595 3.858875 32.867466
F 4.767926 3.858875 54.685803
F 6.139264 27.012133 11.049130
F 5.453595 27.012133 32.867466
F 4.767926 27.012133 54.685803
F 6.139264 50.165390 11.049130
F 5.453595 50.165390 32.867466
F 4.767926 50.165390 54.685803
F 32.861175 3.858875 11.888900
F 32.175506 3.858875 33.707236
F 31.489837 3.858875 55.525572
F 32.861175 27.012133 11.888900
F 32.175506 27.012133 33.707236
F 31.489837 27.012133 55.525572
F 32.861175 50.165390 11.888900
F 32.175506 50.165390 33.707236
F 31.489837 50.165390 55.525572
F 6.139264 11.576625 11.049130
F 5.453595 11.576625 32.867466
F 4.767926 11.576625 54.685803
F 6.139264 34.729883 11.049130
F 5.453595 34.729883 32.867466
F 4.767926 34.729883 54.685803
F 6.139264 57.883140 11.049130
F 5.453595 57.883140 32.867466
F 4.767926 57.883140 54.685803
F 32.861175 11.576625 11.888900
F 32.175506 11.576625 33.707236
F 31.489837 11.576625 55.525572
F 32.861175 34.729883 11.888900
F 32.175506 34.729883 33.707236
F 31.489837 34.729883 55.525572
F 32.861175 57.883140 11.888900
F 32.175506 57.883140 33.707236
F 31.489837 57.883140 55.525572
F 6.139264 19.294381 11.049129
F 5.453595 19.294381 32.867466
F 4.767926 19.294381 54.685802
F 6.139264 42.447638 11.049129
F 5.453595 42.447638 32.867466
F 4.767926 42.447638 54.685802
F 6.139264 65.600896 11.049129
F 5.453595 65.600896 32.867466
F 4.767926 65.600896 54.685802
F 32.861175 19.294381 11.888899
F 32.175506 19.294381 33.707236
F 31.489837 19.294381 55.525571
F 32.861175 42.447638 11.888899
F 32.175506 42.447638 33.707236
F 31.489837 42.447638 55.525571
F 32.861175 65.600896 11.888899
F 32.175506 65.600896 33.707236
F 31.489837 65.600896 55.525571
F 15.046566 3.858876 11.329052
F 14.360898 3.858876 33.147389
F 13.675229 3.858876 54.965725
F 15.046566 27.012133 11.329052
F 14.360898 27.012133 33.147389
F 13.675229 27.012133 54.965725
F 15.046566 50.165391 11.329052
F 14.360898 50.165391 33.147389
F 13.675229 50.165391 54.965725
F 41.768477 3.858876 12.168822
F 41.082808 3.858876 33.987159
F 40.397140 3.858876 55.805495
F 41.768477 27.012133 12.168822
F 41.082808 27.012133 33.987159
F 40.397140 27.012133 55.805495
F 41.768477 50.165391 12.168822
F 41.082808 50.165391 33.987159
F 40.397140 50.165391 55.805495
F 15.046566 11.576626 11.329052
F 14.360898 11.576626 33.147389
F 13.675229 11.576626 54.965725
F 15.046566 34.729883 11.329052
F 14.360898 34.729883 33.147389
F 13.675229 34.729883 54.965725
F 15.046566 57.883141 11.329052
F 14.360898 57.883141 33.147389
F 13.675229 57.883141 54.965725
F 41.768477 11.576626 12.168822
F 41.082808 11.576626 33.987159
F 40.397140 11.576626 55.805495
F 41.768477 34.729883 12.168822
F 41.082808 34.729883 33.987159
F 40.397140 34.729883 55.805495
F 41.768477 57.883141 12.168822
F 41.082808 57.883141 33.987159
F 40.397140 57.883141 55.805495
F 15.046566 19.294381 11.329052
F 14.360898 19.294381 33.147388
F 13.675229 19.294381 54.965725
F 15.046566 42.447639 11.329052
F 14.360898 42.447639 33.147388
F 13.675229 42.447639 54.965725
F 15.046566 65.600896 11.329052
F 14.360898 65.600896 33.147388
F 13.675229 65.600896 54.965725
F 41.768477 19.294381 12.168822
F 41.082809 19.294381 33.987158
F 40.397140 19.294381 55.805495
F 41.768477 42.447639 12.168822
F 41.082809 42.447639 33.987158
F 40.397140 42.447639 55.805495
F 41.768477 65.600896 12.168822
F 41.082809 65.600896 33.987158
F 40.397140 65.600896 55.805495
F 23.953874 3.858875 11.608977
F 23.268205 3.858875 33.427313
F 22.582536 3.858875 55.245649
F 23.953874 27.012133 11.608977
F 23.268205 27.012133 33.427313
F 22.582536 27.012133 55.245649
F 23.953874 50.165390 11.608977
F 23.268205 50.165390 33.427313
F 22.582536 50.165390 55.245649
F 50.675785 3.858875 12.448747
F 49.990116 3.858875 34.267082
F 49.304447 3.858875 56.085419
F 50.675785 27.012133 12.448747
F 49.990116 27.012133 34.267082
F 49.304447 27.012133 56.085419
F 50.675785 50.165390 12.448747
F 49.990116 50.165390 34.267082
F 49.304447 50.165390 56.085419
F 23.953874 11.576625 11.608977
F 23.268205 11.576625 33.427313
F 22.582536 11.576625 55.245648
F 23.953874 34.729883 11.608977
F 23.268205 34.729883 33.427313
F 22.582536 34.729883 55.245648
F 23.953874 57.883140 11.608977
F 23.268205 57.883140 33.427313
F 22.582536 57.883140 55.245648
F 50.675785 11.576625 12.448747
F 49.990116 11.576625 34.267082
F 49.304447 11.576625 56.085418
F 50.675785 34.729883 12.448747
F 49.990116 34.729883 34.267082
F 49.304447 34.729883 56.085418
F 50.675785 57.883140 12.448747
F 49.990116 57.883140 34.267082
F 49.304447 57.883140 56.085418
F 23.953874 19.294381 11.608976
F 23.268205 19.294381 33.427313
F 22.582536 19.294381 55.245648
F 23.953874 42.447638 11.608976
F 23.268205 42.447638 33.427313
F 22.582536 42.447638 55.245648
F 23.953874 65.600896 11.608976
F 23.268205 65.600896 33.427313
F 22.582536 65.600896 55.245648
F 50.675785 19.294381 12.448746
F 49.990116 19.294381 34.267082
F 49.304447 19.294381 56.085418
F 50.675785 42.447638 12.448746
F 49.990116 42.447638 34.267082
F 49.304447 42.447638 56.085418
F 50.675785 65.600896 12.448746
F 49.990116 65.600896 34.267082
F 49.304447 65.600896 56.085418
F 6.253531 1.286291 7.412741
F 5.567862 1.286291 29.231077
F 4.882193 1.286291 51.049413
F 6.253531 24.439549 7.412741
F 5.567862 24.439549 29.231077
F 4.882193 24.439549 51.049413
F 6.253531 47.592806 7.412741
F 5.567862 47.592806 29.231077
F 4.882193 47.592806 51.049413
F 32.975443 1.286291 8.252511
F 32.289774 1.286291 30.070847
F 31.604105 1.286291 51.889183
F 32.975443 24.439549 8.252511
F 32.289774 24.439549 30.070847
F 31.604105 24.439549 51.889183
F 32.975443 47.592806 8.252511
F 32.289774 47.592806 30.070847
F 31.604105 47.592806 51.889183
F 6.253531 9.004041 7.412741
F 5.567862 9.004041 29.231077
F 4.882193 9.004041 51.049413
F 6.253531 32.157298 7.412741
F 5.567862 32.157298 29.231077
F 4.882193 32.157298 51.049413
F 6.253531 55.310556 7.412741
F 5.567862 55.310556 29.231077
F 4.882193 55.310556 51.049413
F 32.975443 9.004041 8.252511
F 32.289774 9.004041 30.070847
F 31.604105 9.004041 51.889183
F 32.975443 32.157298 8.252511
F 32.289774 32.157298 30.070847
F 31.604105 32.157298 51.889183
F 32.975443 55.310556 8.252511
F 32.289774 55.310556 30.070847
F 31.604105 55.310556 51.889183
F 6.253531 16.721796 7.412740
F 5.567862 16.721796 29.231077
F 4.882193 16.721796 51.049412
F 6.253531 39.875053 7.412740
F 5.567862 39.875053 29.231077
F 4.882193 39.875053 51.049412
F 6.253531 63.028311 7.412740
F 5.567862 63.028311 29.231077
F 4.882193 63.028311 51.049412
F 32.975443 16.721796 8.252510
F 32.289774 16.721796 30.070847
F 31.604105 16.721796 51.889182
F 32.975443 39.875053 8.252510
F 32.289774 39.875053 30.070847
F 31.604105 39.875053 51.889182
F 32.975443 63.028311 8.252510
F 32.289774 63.028311 30.070847
F 31.604105 63.028311 51.889182
F 15.160834 1.286290 7.692663
F 14.475165 1.286290 29.511000
F 13.789496 1.286290 51.329336
F 15.160834 24.439547 7.692663
F 14.475165 24.439547 29.511000
F 13.789496 24.439547 51.329336
F 15.160834 47.592805 7.692663
F 14.475165 47.592805 29.511000
F 13.789496 47.592805 51.329336
F 41.882744 1.286290 8.532433
F 41.197076 1.286290 30.350770
F 40.511407 1.286290 52.169106
F 41.882744 24.439547 8.532433
F 41.197076 24.439547 30.350770
F 40.511407 24.439547 52.169106
F 41.882744 47.592805 8.532433
F 41.197076 47.592805 30.350770
F 40.511407 47.592805 52.169106
F 15.160834 9.004039 7.692663
F 14.475165 9.004039 29.511000
F 13.789496 9.004039 51.329336
F 15.160834 32.157297 7.692663
F 14.475165 32.157297 29.511000
F 13.789496 32.157297 51.329336
F 15.160834 55.310554 7.692663
F 14.475165 55.310554 29.511000
F 13.789496 55.310554 51.329336
F 41.882744 9.004039 8.532433
F 41.197076 9.004039 30.350770
F 40.511407 9.004039 52.169106
F 41.882744 32.157297 8.532433
F 41.197076 32.157297 30.350770
F 40.511407 32.157297 52.169106
F 41.882744 55.310554 8.532433
F 41.197076 55.310554 30.350770
F 40.511407 55.310554 52.169106
F 15.160834 16.721795 7.692663
F 14.475165 16.721795 29.510999
F 13.789496 16.721795 51.329335
F 15.160834 39.875052 7.692663
F 14.475165 39.875052 29.510999
F 13.789496 39.875052 51.329335
F 15.160834 63.028310 7.692663
F 14.475165 63.028310 29.510999
F 13.789496 63.028310 51.329335
F 41.882744 16.721795 8.532433
F 41.197076 16.721795 30.350769
F 40.511407 16.721795 52.169105
F 41.882744 39.875052 8.532433
F 41.197076 39.875052 30.350769
F 40.511407 39.875052 52.169105
F 41.882744 63.028310 8.532433
F 41.197076 63.028310 30.350769
F 40.511407 63.028310 52.169105
F 24.068142 1.286290 7.972588
F 23.382473 1.286290 29.790923
F 22.696805 1.286290 51.609259
F 24.068142 24.439548 7.972588
F 23.382473 24.439548 29.790923
F 22.696805 24.439548 51.609259
F 24.068142 47.592805 7.972588
F 23.382473 47.592805 29.790923
F 22.696805 47.592805 51.609259
F 50.790054 1.286290 8.812358
F 50.104385 1.286290 30.630693
F 49.418716 1.286290 52.449029
F 50.790054 24.439548 8.812358
F 50.104385 24.439548 30.630693
F 49.418716 24.439548 52.449029
F 50.790054 47.592805 8.812358
F 50.104385 47.592805 30.630693
F 49.418716 47.592805 52.449029
F 24.068142 9.004039 7.972588
F 23.382473 9.004039 29.790923
F 22.696805 9.004039 51.609259
F 24.068142 32.157297 7.972588
F 23.382473 32.157297 29.790923
F 22.696805 32.157297 51.609259
F 24.068142 55.310555 7.972588
F 23.382473 55.310555 29.790923
F 22.696805 55.310555 51.609259
F 50.790054 9.004039 8.812358
F 50.104385 9.004039 30.630693
F 49.418716 9.004039 52.449029
F 50.790054 32.157297 8.812358
F 50.104385 32.157297 30.630693
F 49.418716 32.157297 52.449029
F 50.790054 55.310555 8.812358
F 50.104385 55.310555 30.630693
F 49.418716 55.310555 52.449029
F 24.068142 16.721795 7.972587
F 23.382473 16.721795 29.790922
F 22.696805 16.721795 51.609259
F 24.068142 39.875052 7.972587
F 23.382473 39.875052 29.790922
F 22.696805 39.875052 51.609259
F 24.068142 63.028310 7.972587
F 23.382473 63.028310 29.790922
F 22.696805 63.028310 51.609259
F 50.790054 16.721795 8.812357
F 50.104385 16.721795 30.630692
F 49.418716 16.721795 52.449029
F 50.790054 39.875052 8.812357
F 50.104385 39.875052 30.630692
F 49.418716 39.875052 52.449029
F 50.790054 63.028310 8.812357
F 50.104385 63.028310 30.630692
F 49.418716 63.028310 52.449029
F 8.366090 7.717750 11.119111
F 7.680422 7.717750 32.937448
F 6.994753 7.717750 54.755783
F 8.366090 30.871007 11.119111
F 7.680422 30.871007 32.937448
F 6.994753 30.871007 54.755783
F 8.366090 54.024265 11.119111
F 7.680422 54.024265 32.937448
F 6.994753 54.024265 54.755783
F 35.088002 7.717750 11.958881
F 34.402333 7.717750 33.777218
F 33.716665 7.717750 55.595553
F 35.088002 30.871007 11.958881
F 34.402333 30.871007 33.777218
F 33.716665 30.871007 55.595553
F 35.088002 54.024265 11.958881
F 34.402333 54.024265 33.777218
F 33.716665 54.024265 55.595553
F 8.366091 15.435502 11.119110
F 7.680422 15.435502 32.937447
F 6.994753 15.435502 54.755782
F 8.366091 38.588760 11.119110
F 7.680422 38.588760 32.937447
F 6.994753 38.588760 54.755782
F 8.366091 61.742018 11.119110
F 7.680422 61.742018 32.937447
F 6.994753 61.742018 54.755782
F 35.088002 15.435502 11.958880
F 34.402334 15.435502 33.777217
F 33.716665 15.435502 55.595552
F 35.088002 38.588760 11.958880
F 34.402334 38.588760 33.777217
F 33.716665 38.588760 55.595552
F 35.088002 61.742018 11.958880
F 34.402334 61.742018 33.777217
F 33.716665 61.742018 55.595552
F 8.366090 0.000000 11.119111
F 7.680422 0.000000 32.937447
F 6.994753 0.000000 54.755783
F 8.366090 23.153258 11.119111
F 7.680422 23.153258 32.937447
F 6.994753 23.153258 54.755783
F 8.366090 46.306515 11.119111
F 7.680422 46.306515 32.937447
F 6.994753 46.306515 54.755783
F 35.088002 0.000000 11.958881
F 34.402334 0.000000 33.777217
F 33.716665 0.000000 55.595553
F 35.088002 23.153258 11.958881
F 34.402334 23.153258 33.777217
F 33.716665 23.153258 55.595553
F 35.088002 46.306515 11.958881
F 34.402334 46.306515 33.777217
F 33.716665 46.306515 55.595553
F 17.273395 7.717750 11.399033
F 16.587726 7.717750 33.217370
F 15.902057 7.717750 55.035706
F 17.273395 30.871008 11.399033
F 16.587726 30.871008 33.217370
F 15.902057 30.871008 55.035706
F 17.273395 54.024265 11.399033
F 16.587726 54.024265 33.217370
F 15.902057 54.024265 55.035706
F 43.995306 7.717750 12.238803
F 43.309637 7.717750 34.057140
F 42.623968 7.717750 55.875476
F 43.995306 30.871008 12.238803
F 43.309637 30.871008 34.057140
F 42.623968 30.871008 55.875476
F 43.995306 54.024265 12.238803
F 43.309637 54.024265 34.057140
F 42.623968 54.024265 55.875476
F 17.273395 15.435503 11.399032
F 16.587726 15.435503 33.217369
F 15.902057 15.435503 55.035705
F 17.273395 38.588760 11.399032
F 16.587726 38.588760 33.217369
F 15.902057 38.588760 55.035705
F 17.273395 61.742018 11.399032
F 16.587726 61.742018 33.217369
F 15.902057 61.742018 55.035705
F 43.995306 15.435503 12.238802
F 43.309637 15.435503 34.057139
F 42.623968 15.435503 55.875475
F 43.995306 38.588760 12.238802
F 43.309637 38.588760 34.057139
F 42.623968 38.588760 55.875475
F 43.995306 61.742018 12.238802
F 43.309637 61.742018 34.057139
F 42.623968 61.742018 55.875475
F 17.273395 0.000001 11.399033
F 16.587726 0.000001 33.217370
F 15.902057 0.000001 55.035706
F 17.273395 23.153258 11.399033
F 16.587726 23.153258 33.217370
F 15.902057 23.153258 55.035706
F 17.273395 46.306516 11.399033
F 16.587726 46.306516 33.217370
F 15.902057 46.306516 55.035706
F 43.995306 0.000001 12.238803
F 43.309637 0.000001 34.057140
F 42.623968 0.000001 55.875476
F 43.995306 23.153258 12.238803
F 43.309637 23.153258 34.057140
F 42.623968 23.153258 55.875476
F 43.995306 46.306516 12.238803
F 43.309637 46.306516 34.057140
F 42.623968 46.306516 55.875476
F 26.180702 7.717750 11.678958
F 25.495033 7.717750 33.497294
F 24.809364 7.717750 55.315630
F 26.180702 30.871007 11.678958
F 25.495033 30.871007 33.497294
F 24.809364 30.871007 55.315630
F 26.180702 54.024265 11.678958
F 25.495033 54.024265 33.497294
F 24.809364 54.024265 55.315630
F 51.531276 7.717750 56.155400
F 51.531276 30.871007 56.155400
F 51.531276 54.024265 56.155400
F 26.180702 15.435502 11.678957
F 25.495033 15.435502 33.497292
F 24.809364 15.435502 55.315629
F 26.180702 38.588760 11.678957
F 25.495033 38.588760 33.497292
F 24.809364 38.588760 55.315629
F 26.180702 61.742018 11.678957
F 25.495033 61.742018 33.497292
F 24.809364 61.742018 55.315629
F 51.531276 15.435502 56.155399
F 51.531276 38.588760 56.155399
F 51.531276 61.742018 56.155399
F 26.180702 0.000000 11.678958
F 25.495033 0.000000 33.497293
F 24.809364 0.000000 55.315630
F 26.180702 23.153258 11.678958
F 25.495033 23.153258 33.497293
F 24.809364 23.153258 55.315630
F 26.180702 46.306515 11.678958
F 25.495033 46.306515 33.497293
F 24.809364 46.306515 55.315630
F 51.531276 0.000000 56.155400
F 51.531276 23.153258 56.155400
F 51.531276 46.306515 56.155400
F 8.480354 5.145165 7.482722
F 7.794685 5.145165 29.301058
F 7.109016 5.145165 51.119394
F 8.480354 28.298423 7.482722
F 7.794685 28.298423 29.301058
F 7.109016 28.298423 51.119394
F 8.480354 51.451680 7.482722
F 7.794685 51.451680 29.301058
F 7.109016 51.451680 51.119394
F 35.202264 5.145165 8.322492
F 34.516596 5.145165 30.140828
F 33.830927 5.145165 51.959164
F 35.202264 28.298423 8.322492
F 34.516596 28.298423 30.140828
F 33.830927 28.298423 51.959164
F 35.202264 51.451680 8.322492
F 34.516596 51.451680 30.140828
F 33.830927 51.451680 51.959164
F 8.480354 12.862918 7.482721
F 7.794685 12.862918 29.301057
F 7.109016 12.862918 51.119393
F 8.480354 36.016175 7.482721
F 7.794685 36.016175 29.301057
F 7.109016 36.016175 51.119393
F 8.480354 59.169433 7.482721
F 7.794685 59.169433 29.301057
F 7.109016 59.169433 51.119393
F 35.202264 12.862918 8.322491
F 34.516596 12.862918 30.140827
F 33.830927 12.862918 51.959163
F 35.202264 36.016175 8.322491
F 34.516596 36.016175 30.140827
F 33.830927 36.016175 51.959163
F 35.202264 59.169433 8.322491
F 34.516596 59.169433 30.140827
F 33.830927 59.169433 51.959163
F 8.480354 20.580673 7.482722
F 7.794685 20.580673 29.301057
F 7.109016 20.580673 51.119394
F 8.480354 43.733930 7.482722
F 7.794685 43.733930 29.301057
F 7.109016 43.733930 51.119394
F 8.480354 66.887188 7.482722
F 7.794685 66.887188 29.301057
F 7.109016 66.887188 51.119394
F 35.202264 20.580673 8.322492
F 34.516596 20.580673 30.140827
F 33.830927 20.580673 51.959164
F 35.202264 43.733930 8.322492
F 34.516596 43.733930 30.140827
F 33.830927 43.733930 51.959164
F 35.202264 66.887188 8.322492
F 34.516596 66.887188 30.140827
F 33.830927 66.887188 51.959164
F 17.387659 5.145164 7.762644
F 16.701990 5.145164 29.580980
F 16.016322 5.145164 51.399316
F 17.387659 28.298421 7.762644
F 16.701990 28.298421 29.580980
F 16.016322 28.298421 51.399316
F 17.387659 51.451679 7.762644
F 16.701990 51.451679 29.580980
F 16.016322 51.451679 51.399316
F 44.109570 5.145164 8.602414
F 43.423901 5.145164 30.420750
F 42.738232 5.145164 52.239086
F 44.109570 28.298421 8.602414
F 43.423901 28.298421 30.420750
F 42.738232 28.298421 52.239086
F 44.109570 51.451679 8.602414
F 43.423901 51.451679 30.420750
F 42.738232 51.451679 52.239086
F 17.387659 12.862916 7.762643
F 16.701990 12.862916 29.580979
F 16.016322 12.862916 51.399315
F 17.387659 36.016174 7.762643
F 16.701990 36.016174 29.580979
F 16.016322 36.016174 51.399315
F 17.387659 59.169431 7.762643
F 16.701990 59.169431 29.580979
F 16.016322 59.169431 51.399315
F 44.109570 12.862916 8.602413
F 43.423901 12.862916 30.420749
F 42.738232 12.862916 52.239085
F 44.109570 36.016174 8.602413
F 43.423901 36.016174 30.420749
F 42.738232 36.016174 52.239085
F 44.109570 59.169431 8.602413
F 43.423901 59.169431 30.420749
F 42.738232 59.169431 52.239085
F 17.387659 20.580671 7.762644
F 16.701990 20.580671 29.580980
F 16.016322 20.580671 51.399316
F 17.387659 43.733929 7.762644
F 16.701990 43.733929 29.580980
F 16.016322 43.733929 51.399316
F 17.387659 66.887186 7.762644
F 16.701990 66.887186 29.580980
F 16.016322 66.887186 51.399316
F 44.109570 20.580671 8.602414
F 43.423901 20.580671 30.420750
F 42.738232 20.580671 52.239086
F 44.109570 43.733929 8.602414
F 43.423901 43.733929 30.420750
F 42.738232 43.733929 52.239086
F 44.109570 66.887186 8.602414
F 43.423901 66.887186 30.420750
F 42.738232 66.887186 52.239086
F 26.294967 5.145165 8.042569
F 25.609298 5.145165 29.860905
F 24.923629 5.145165 51.679241
F 26.294967 28.298423 8.042569
F 25.609298 28.298423 29.860905
F 24.923629 28.298423 51.679241
F 26.294967 51.451680 8.042569
F 25.609298 51.451680 29.860905
F 24.923629 51.451680 51.679241
F 51.645540 5.145165 52.519011
F 51.645540 28.298423 52.519011
F 51.645540 51.451680 52.519011
F 26.294967 12.862917 8.042568
F 25.609298 12.862917 29.860904
F 24.923629 12.862917 51.679240
F 26.294967 36.016175 8.042568
F 25.609298 36.016175 29.860904
F 24.923629 36.016175 51.679240
F 26.294967 59.169432 8.042568
F 25.609298 59.169432 29.860904
F 24.923629 59.169432 51.679240
F 51.645540 12.862917 52.519010
F 51.645540 36.016175 52.519010
F 51.645540 59.169432 52.519010
F 26.294967 20.580673 8.042569
F 25.609298 20.580673 29.860904
F 24.923629 20.580673 51.679241
F 26.294967 43.733930 8.042569
F 25.609298 43.733930 29.860904
F 24.923629 43.733930 51.679241
F 26.294967 66.887188 8.042569
F 25.609298 66.887188 29.860904
F 24.923629 66.887188 51.679241
F 51.645540 20.580673 52.519011
F 51.645540 43.733930 52.519011
F 51.645540 66.887188 52.519011
F 8.394658 5.145165 10.210014
F 7.708989 5.145165 32.028349
F 7.023320 5.145165 53.846685
F 8.394658 28.298423 10.210014
F 7.708989 28.298423 32.028349
F 7.023320 28.298423 53.846685
F 8.394658 51.451680 10.210014
F 7.708989 51.451680 32.028349
F 7.023320 51.451680 53.846685
F 35.116569 5.145165 11.049784
F 34.430900 5.145165 32.868119
F 33.745231 5.145165 54.686455
F 35.116569 28.298423 11.049784
F 34.430900 28.298423 32.868119
F 33.745231 28.298423 54.686455
F 35.116569 51.451680 11.049784
F 34.430900 51.451680 32.868119
F 33.745231 51.451680 54.686455
F 8.394658 12.862917 10.210014
F 7.708989 12.862917 32.028350
F 7.023320 12.862917 53.846686
F 8.394658 36.016175 10.210014
F 7.708989 36.016175 32.028350
F 7.023320 36.016175 53.846686
F 8.394658 59.169432 10.210014
F 7.708989 59.169432 32.028350
F 7.023320 59.169432 53.846686
F 35.116569 12.862917 11.049784
F 34.430900 12.862917 32.868120
F 33.745231 12.862917 54.686456
F 35.116569 36.016175 11.049784
F 34.430900 36.016175 32.868120
F 33.745231 36.016175 54.686456
F 35.116569 59.169432 11.049784
F 34.430900 59.169432 32.868120
F 33.745231 59.169432 54.686456
F 8.394658 20.580673 10.210014
F 7.708989 20.580673 32.028349
F 7.023320 20.580673 53.846686
F 8.394658 43.733930 10.210014
F 7.708989 43.733930 32.028349
F 7.023320 43.733930 53.846686
F 8.394658 66.887188 10.210014
F 7.708989 66.887188 32.028349
F 7.023320 66.887188 53.846686
F 35.116569 20.580673 11.049784
F 34.430900 20.580673 32.868119
F 33.745231 20.580673 54.686456
F 35.116569 43.733930 11.049784
F 34.430900 43.733930 32.868119
F 33.745231 43.733930 54.686456
F 35.116569 66.887188 11.049784
F 34.430900 66.887188 32.868119
F 33.745231 66.887188 54.686456
F 17.301963 5.145164 10.489938
F 16.616294 5.145164 32.308274
F 15.930625 5.145164 54.126609
F 17.301963 28.298422 10.489938
F 16.616294 28.298422 32.308274
F 15.930625 28.298422 54.126609
F 17.301963 51.451679 10.489938
F 16.616294 51.451679 32.308274
F 15.930625 51.451679 54.126609
F 44.023873 5.145164 11.329708
F 43.338205 5.145164 33.148044
F 42.652536 5.145164 54.966379
F 44.023873 28.298422 11.329708
F 43.338205 28.298422 33.148044
F 42.652536 28.298422 54.966379
F 44.023873 51.451679 11.329708
F 43.338205 51.451679 33.148044
F 42.652536 51.451679 54.966379
F 17.301963 12.862917 10.489938
F 16.616294 12.862917 32.308275
F 15.930625 12.862917 54.126610
F 17.301963 36.016174 10.489938
F 16.616294 36.016174 32.308275
F 15.930625 36.016174 54.126610
F 17.301963 59.169432 10.489938
F 16.616294 59.169432 32.308275
F 15.930625 59.169432 54.126610
F 44.023873 12.862917 11.329708
F 43.338205 12.862917 33.148045
F 42.652536 12.862917 54.966380
F 44.023873 36.016174 11.329708
F 43.338205 36.016174 33.148045
F 42.652536 36.016174 54.966380
F 44.023873 59.169432 11.329708
F 43.338205 59.169432 33.148045
F 42.652536 59.169432 54.966380
F 17.301963 20.580672 10.489938
F 16.616294 20.580672 32.308274
F 15.930625 20.580672 54.126610
F 17.301963 43.733929 10.489938
F 16.616294 43.733929 32.308274
F 15.930625 43.733929 54.126610
F 17.301963 66.887187 10.489938
F 16.616294 66.887187 32.308274
F 15.930625 66.887187 54.126610
F 44.023873 20.580672 11.329708
F 43.338205 20.580672 33.148044
F 42.652536 20.580672 54.966380
F 44.023873 43.733929 11.329708
F 43.338205 43.733929 33.148044
F 42.652536 43.733929 54.966380
F 44.023873 66.887187 11.329708
F 43.338205 66.887187 33.148044
F 42.652536 66.887187 54.966380
F 26.209269 5.145165 10.769860
F 25.523600 5.145165 32.588196
F 24.837932 5.145165 54.406532
F 26.209269 28.298423 10.769860
F 25.523600 28.298423 32.588196
F 24.837932 28.298423 54.406532
F 26.209269 51.451680 10.769860
F 25.523600 51.451680 32.588196
F 24.837932 51.451680 54.406532
F 51.559843 5.145165 55.246302
F 51.559843 28.298423 55.246302
F 51.559843 51.451680 55.246302
F 26.209269 12.862917 10.769861
F 25.523600 12.862917 32.588197
F 24.837932 12.862917 54.406533
F 26.209269 36.016175 10.769861
F 25.523600 36.016175 32.588197
F 24.837932 36.016175 54.406533
F 26.209269 59.169432 10.769861
F 25.523600 59.169432 32.588197
F 24.837932 59.169432 54.406533
F 51.559843 12.862917 55.246303
F 51.559843 36.016175 55.246303
F 51.559843 59.169432 55.246303
F 26.209269 20.580672 10.769861
F 25.523600 20.580672 32.588196
F 24.837932 20.580672 54.406532
F 26.209269 43.733930 10.769861
F 25.523600 43.733930 32.588196
F 24.837932 43.733930 54.406532
F 26.209269 66.887188 10.769861
F 25.523600 66.887188 32.588196
F 24.837932 66.887188 54.406532
F 51.559843 20.580672 55.246302
F 51.559843 43.733930 55.246302
F 51.559843 66.887188 55.246302
F 8.280369 7.717749 13.846402
F 7.594700 7.717749 35.664738
F 6.909031 7.717749 57.483074
F 8.280369 30.871007 13.846402
F 7.594700 30.871007 35.664738
F 6.909031 30.871007 57.483074
F 8.280369 54.024264 13.846402
F 7.594700 54.024264 35.664738
F 6.909031 54.024264 57.483074
F 35.002281 7.717749 14.686172
F 34.316612 7.717749 36.504508
F 33.630943 7.717749 58.322843
F 35.002281 30.871007 14.686172
F 34.316612 30.871007 36.504508
F 33.630943 30.871007 58.322843
F 35.002281 54.024264 14.686172
F 34.316612 54.024264 36.504508
F 33.630943 54.024264 58.322843
F 8.280369 15.435502 13.846403
F 7.594700 15.435502 35.664739
F 6.909031 15.435502 57.483075
F 8.280369 38.588760 13.846403
F 7.594700 38.588760 35.664739
F 6.909031 38.588760 57.483075
F 8.280369 61.742017 13.846403
F 7.594700 61.742017 35.664739
F 6.909031 61.742017 57.483075
F 35.002281 15.435502 14.686173
F 34.316612 15.435502 36.504509
F 33.630943 15.435502 58.322844
F 35.002281 38.588760 14.686173
F 34.316612 38.588760 36.504509
F 33.630943 38.588760 58.322844
F 35.002281 61.742017 14.686173
F 34.316612 61.742017 36.504509
F 33.630943 61.742017 58.322844
F 8.280369 0.000000 13.846402
F 7.594700 0.000000 35.664738
F 6.909031 0.000000 57.483074
F 8.280369 23.153257 13.846402
F 7.594700 23.153257 35.664738
F 6.909031 23.153257 57.483074
F 8.280369 46.306515 13.846402
F 7.594700 46.306515 35.664738
F 6.909031 46.306515 57.483074
F 35.002281 0.000000 14.686172
F 34.316612 0.000000 36.504508
F 33.630943 0.000000 58.322843
F 35.002281 23.153257 14.686172
F 34.316612 23.153257 36.504508
F 33.630943 23.153257 58.322843
F 35.002281 46.306515 14.686172
F 34.316612 46.306515 36.504508
F 33.630943 46.306515 58.322843
F 17.187673 7.717751 14.126327
F 16.502005 7.717751 35.944662
F 15.816336 7.717751 57.762998
F 17.187673 30.871008 14.126327
F 16.502005 30.871008 35.944662
F 15.816336 30.871008 57.762998
F 17.187673 54.024266 14.126327
F 16.502005 54.024266 35.944662
F 15.816336 54.024266 57.762998
F 43.909584 7.717751 14.966096
F 43.223916 7.717751 36.784432
F 42.538247 7.717751 58.602768
F 43.909584 30.871008 14.966096
F 43.223916 30.871008 36.784432
F 42.538247 30.871008 58.602768
F 43.909584 54.024266 14.966096
F 43.223916 54.024266 36.784432
F 42.538247 54.024266 58.602768
F 17.187673 15.435503 14.126328
F 16.502005 15.435503 35.944663
F 15.816336 15.435503 57.762999
F 17.187673 38.588761 14.126328
F 16.502005 38.588761 35.944663
F 15.816336 38.588761 57.762999
F 17.187673 61.742018 14.126328
F 16.502005 61.742018 35.944663
F 15.816336 61.742018 57.762999
F 43.909584 15.435503 14.966097
F 43.223915 15.435503 36.784433
F 42.538247 15.435503 58.602769
F 43.909584 38.588761 14.966097
F 43.223915 38.588761 36.784433
F 42.538247 38.588761 58.602769
F 43.909584 61.742018 14.966097
F 43.223915 61.742018 36.784433
F 42.538247 61.742018 58.602769
F 17.187673 0.000001 14.126327
F 16.502005 0.000001 35.944662
F 15.816336 0.000001 57.762998
F 17.187673 23.153259 14.126327
F 16.502005 23.153259 35.944662
F 15.816336 23.153259 57.762998
F 17.187673 46.306516 14.126327
F 16.502005 46.306516 35.944662
F 15.816336 46.306516 57.762998
F 43.909584 0.000001 14.966096
F 43.223916 0.000001 36.784432
F 42.538247 0.000001 58.602768
F 43.909584 23.153259 14.966096
F 43.223916 23.153259 36.784432
F 42.538247 23.153259 58.602768
F 43.909584 46.306516 14.966096
F 43.223916 46.306516 36.784432
F 42.538247 46.306516 58.602768
F 26.094982 7.717750 14.406249
F 25.409313 7.717750 36.224585
F 24.723644 7.717750 58.042920
F 26.094982 30.871007 14.406249
F 25.409313 30.871007 36.224585
F 24.723644 30.871007 58.042920
F 26.094982 54.024265 14.406249
F 25.409313 54.024265 36.224585
F 24.723644 54.024265 58.042920
F 51.445555 7.717750 58.882690
F 51.445555 30.871007 58.882690
F 51.445555 54.024265 58.882690
F 26.094982 15.435502 14.406250
F 25.409313 15.435502 36.224586
F 24.723644 15.435502 58.042921
F 26.094982 38.588760 14.406250
F 25.409313 38.588760 36.224586
F 24.723644 38.588760 58.042921
F 26.094982 61.742017 14.406250
F 25.409313 61.742017 36.224586
F 24.723644 61.742017 58.042921
F 51.445555 15.435502 58.882691
F 51.445555 38.588760 58.882691
F 51.445555 61.742017 58.882691
F 26.094982 0.000000 14.406249
F 25.409313 0.000000 36.224585
F 24.723644 0.000000 58.042920
F 26.094982 23.153258 14.406249
F 25.409313 23.153258 36.224585
F 24.723644 23.153258 58.042920
F 26.094982 46.306515 14.406249
F 25.409313 46.306515 36.224585
F 24.723644 46.306515 58.042920
F 51.445555 0.000000 58.882690
F 51.445555 23.153258 58.882690
F 51.445555 46.306515 58.882690
F 1.485630 1.286291 17.272849
F 0.799961 1.286291 39.091186
F 0.114292 1.286291 60.909521
F 1.485630 24.439548 17.272849
F 0.799961 24.439548 39.091186
F 0.114292 24.439548 60.909521
F 1.485630 47.592806 17.272849
F 0.799961 47.592806 39.091186
F 0.114292 47.592806 60.909521
F 28.207541 1.286291 18.112619
F 27.521872 1.286291 39.930956
F 26.836203 1.286291 61.749291
F 28.207541 24.439548 18.112619
F 27.521872 24.439548 39.930956
F 26.836203 24.439548 61.749291
F 28.207541 47.592806 18.112619
F 27.521872 47.592806 39.930956
F 26.836203 47.592806 61.749291
F 1.485630 9.004040 17.272849
F 0.799961 9.004040 39.091185
F 0.114292 9.004040 60.909521
F 1.485630 32.157298 17.272849
F 0.799961 32.157298 39.091185
F 0.114292 32.157298 60.909521
F 1.485630 55.310555 17.272849
F 0.799961 55.310555 39.091185
F 0.114292 55.310555 60.909521
F 28.207541 9.004040 18.112619
F 27.521872 9.004040 39.930955
F 26.836203 9.004040 61.749291
F 28.207541 32.157298 18.112619
F 27.521872 32.157298 39.930955
F 26.836203 32.157298 61.749291
F 28.207541 55.310555 18.112619
F 27.521872 55.310555 39.930955
F 26.836203 55.310555 61.749291
F 1.485630 16.721795 17.272850
F 0.799961 16.721795 39.091186
F 0.114292 16.721795 60.909522
F 1.485630 39.875053 17.272850
F 0.799961 39.875053 39.091186
F 0.114292 39.875053 60.909522
F 1.485630 63.028310 17.272850
F 0.799961 63.028310 39.091186
F 0.114292 63.028310 60.909522
F 28.207541 16.721795 18.112620
F 27.521872 16.721795 39.930956
F 26.836203 16.721795 61.749292
F 28.207541 39.875053 18.112620
F 27.521872 39.875053 39.930956
F 26.836203 39.875053 61.749292
F 28.207541 63.028310 18.112620
F 27.521872 63.028310 39.930956
F 26.836203 63.028310 61.749292
F 10.392929 1.286291 17.552772
F 9.707261 1.286291 39.371109
F 9.021592 1.286291 61.189445
F 10.392929 24.439548 17.552772
F 9.707261 24.439548 39.371109
F 9.021592 24.439548 61.189445
F 10.392929 47.592806 17.552772
F 9.707261 47.592806 39.371109
F 9.021592 47.592806 61.189445
F 37.114840 1.286291 18.392542
F 36.429171 1.286291 40.210879
F 35.743503 1.286291 62.029214
F 37.114840 24.439548 18.392542
F 36.429171 24.439548 40.210879
F 35.743503 24.439548 62.029214
F 37.114840 47.592806 18.392542
F 36.429171 47.592806 40.210879
F 35.743503 47.592806 62.029214
F 10.392929 9.004040 17.552772
F 9.707261 9.004040 39.371109
F 9.021592 9.004040 61.189445
F 10.392929 32.157298 17.552772
F 9.707261 32.157298 39.371109
F 9.021592 32.157298 61.189445
F 10.392929 55.310555 17.552772
F 9.707261 55.310555 39.371109
F 9.021592 55.310555 61.189445
F 37.114840 9.004040 18.392542
F 36.429171 9.004040 40.210879
F 35.743503 9.004040 62.029214
F 37.114840 32.157298 18.392542
F 36.429171 32.157298 40.210879
F 35.743503 32.157298 62.029214
F 37.114840 55.310555 18.392542
F 36.429171 55.310555 40.210879
F 35.743503 55.310555 62.029214
F 10.392929 16.721795 17.552773
F 9.707261 16.721795 39.371109
F 9.021592 16.721795 61.189446
F 10.392929 39.875053 17.552773
F 9.707261 39.875053 39.371109
F 9.021592 39.875053 61.189446
F 10.392929 63.028310 17.552773
F 9.707261 63.028310 39.371109
F 9.021592 63.028310 61.189446
F 37.114840 16.721795 18.392543
F 36.429171 16.721795 40.210879
F 35.743503 16.721795 62.029215
F 37.114840 39.875053 18.392543
F 36.429171 39.875053 40.210879
F 35.743503 39.875053 62.029215
F 37.114840 63.028310 18.392543
F 36.429171 63.028310 40.210879
F 35.743503 63.028310 62.029215
F 19.300235 1.286290 17.832697
F 18.614566 1.286290 39.651033
F 17.928897 1.286290 61.469369
F 19.300235 24.439547 17.832697
F 18.614566 24.439547 39.651033
F 17.928897 24.439547 61.469369
F 19.300235 47.592805 17.832697
F 18.614566 47.592805 39.651033
F 17.928897 47.592805 61.469369
F 46.022147 1.286290 18.672466
F 45.336478 1.286290 40.490803
F 44.650809 1.286290 62.309139
F 46.022147 24.439547 18.672466
F 45.336478 24.439547 40.490803
F 44.650809 24.439547 62.309139
F 46.022147 47.592805 18.672466
F 45.336478 47.592805 40.490803
F 44.650809 47.592805 62.309139
F 19.300235 9.004039 17.832697
F 18.614566 9.004039 39.651033
F 17.928897 9.004039 61.469369
F 19.300235 32.157297 17.832697
F 18.614566 32.157297 39.651033
F 17.928897 32.157297 61.469369
F 19.300235 55.310554 17.832697
F 18.614566 55.310554 39.651033
F 17.928897 55.310554 61.469369
F 46.022147 9.004039 18.672466
F 45.336478 9.004039 40.490803
F 44.650809 9.004039 62.309139
F 46.022147 32.157297 18.672466
F 45.336478 32.157297 40.490803
F 44.650809 32.157297 62.309139
F 46.022147 55.310554 18.672466
F 45.336478 55.310554 40.490803
F 44.650809 55.310554 62.309139
F 19.300235 16.721795 17.832698
F 18.614566 16.721795 39.651033
F 17.928897 16.721795 61.469370
F 19.300235 39.875052 17.832698
F 18.614566 39.875052 39.651033
F 17.928897 39.875052 61.469370
F 19.300235 63.028310 17.832698
F 18.614566 63.028310 39.651033
F 17.928897 63.028310 61.469370
F 46.022147 16.721795 18.672467
F 45.336478 16.721795 40.490803
F 44.650809 16.721795 62.309140
F 46.022147 39.875052 18.672467
F 45.336478 39.875052 40.490803
F 44.650809 39.875052 62.309140
F 46.022147 63.028310 18.672467
F 45.336478 63.028310 40.490803
F 44.650809 63.028310 62.309140
F 1.371338 3.858875 20.909238
F 0.685669 3.858875 42.727574
F 0.000000 3.858875 64.545911
F 1.371338 27.012132 20.909238
F 0.685669 27.012132 42.727574
F 0.000000 27.012132 64.545911
F 1.371338 50.165390 20.909238
F 0.685669 50.165390 42.727574
F 0.000000 50.165390 64.545911
F 28.093249 3.858875 21.749008
F 27.407580 3.858875 43.567344
F 26.721911 3.858875 65.385681
F 28.093249 27.012132 21.749008
F 27.407580 27.012132 43.567344
F 26.721911 27.012132 65.385681
F 28.093249 50.165390 21.749008
F 27.407580 50.165390 43.567344
F 26.721911 50.165390 65.385681
F 1.371338 11.576625 20.909238
F 0.685669 11.576625 42.727574
F 0.000000 11.576625 64.545911
F 1.371338 34.729882 20.909238
F 0.685669 34.729882 42.727574
F 0.000000 34.729882 64.545911
F 1.371338 57.883140 20.909238
F 0.685669 57.883140 42.727574
F 0.000000 57.883140 64.545911
F 28.093249 11.576625 21.749008
F 27.407580 11.576625 43.567344
F 26.721911 11.576625 65.385681
F 28.093249 34.729882 21.749008
F 27.407580 34.729882 43.567344
F 26.721911 34.729882 65.385681
F 28.093249 57.883140 21.749008
F 27.407580 57.883140 43.567344
F 26.721911 57.883140 65.385681
F 1.371338 19.294380 20.909238
F 0.685669 19.294380 42.727575
F 0.000000 19.294380 64.545911
F 1.371338 42.447638 20.909238
F 0.685669 42.447638 42.727575
F 0.000000 42.447638 64.545911
F 1.371338 65.600895 20.909238
F 0.685669 65.600895 42.727575
F 0.000000 65.600895 64.545911
F 28.093249 19.294380 21.749008
F 27.407580 19.294380 43.567345
F 26.721911 19.294380 65.385681
F 28.093249 42.447638 21.749008
F 27.407580 42.447638 43.567345
F 26.721911 42.447638 65.385681
F 28.093249 65.600895 21.749008
F 27.407580 65.600895 43.567345
F 26.721911 65.600895 65.385681
F 10.278635 3.858875 21.189162
F 9.592966 3.858875 43.007498
F 8.907298 3.858875 64.825834
F 10.278635 27.012133 21.189162
F 9.592966 27.012133 43.007498
F 8.907298 27.012133 64.825834
F 10.278635 50.165390 21.189162
F 9.592966 50.165390 43.007498
F 8.907298 50.165390 64.825834
F 37.000547 3.858875 22.028931
F 36.314878 3.858875 43.847268
F 35.629209 3.858875 65.665604
F 37.000547 27.012133 22.028931
F 36.314878 27.012133 43.847268
F 35.629209 27.012133 65.665604
F 37.000547 50.165390 22.028931
F 36.314878 50.165390 43.847268
F 35.629209 50.165390 65.665604
F 10.278635 11.576625 21.189162
F 9.592966 11.576625 43.007498
F 8.907298 11.576625 64.825834
F 10.278635 34.729883 21.189162
F 9.592966 34.729883 43.007498
F 8.907298 34.729883 64.825834
F 10.278635 57.883140 21.189162
F 9.592966 57.883140 43.007498
F 8.907298 57.883140 64.825834
F 37.000547 11.576625 22.028931
F 36.314878 11.576625 43.847268
F 35.629209 11.576625 65.665604
F 37.000547 34.729883 22.028931
F 36.314878 34.729883 43.847268
F 35.629209 34.729883 65.665604
F 37.000547 57.883140 22.028931
F 36.314878 57.883140 43.847268
F 35.629209 57.883140 65.665604
F 10.278635 19.294380 21.189163
F 9.592966 19.294380 43.007498
F 8.907298 19.294380 64.825835
F 10.278635 42.447638 21.189163
F 9.592966 42.447638 43.007498
F 8.907298 42.447638 64.825835
F 10.278635 65.600896 21.189163
F 9.592966 65.600896 43.007498
F 8.907298 65.600896 64.825835
F 37.000547 19.294380 22.028932
F 36.314878 19.294380 43.847268
F 35.629209 19.294380 65.665605
F 37.000547 42.447638 22.028932
F 36.314878 42.447638 43.847268
F 35.629209 42.447638 65.665605
F 37.000547 65.600896 22.028932
F 36.314878 65.600896 43.847268
F 35.629209 65.600896 65.665605
F 19.185944 3.858876 21.469086
F 18.500275 3.858876 43.287423
F 17.814606 3.858876 65.105758
F 19.185944 27.012134 21.469086
F 18.500275 27.012134 43.287423
F 17.814606 27.012134 65.105758
F 19.185944 50.165391 21.469086
F 18.500275 50.165391 43.287423
F 17.814606 50.165391 65.105758
F 45.907855 3.858876 22.308856
F 45.222186 3.858876 44.127192
F 44.536517 3.858876 65.945528
F 45.907855 27.012134 22.308856
F 45.222186 27.012134 44.127192
F 44.536517 27.012134 65.945528
F 45.907855 50.165391 22.308856
F 45.222186 50.165391 44.127192
F 44.536517 50.165391 65.945528
F 19.185944 11.576626 21.469086
F 18.500275 11.576626 43.287423
F 17.814606 11.576626 65.105758
F 19.185944 34.729884 21.469086
F 18.500275 34.729884 43.287423
F 17.814606 34.729884 65.105758
F 19.185944 57.883141 21.469086
F 18.500275 57.883141 43.287423
F 17.814606 57.883141 65.105758
F 45.907855 11.576626 22.308856
F 45.222186 11.576626 44.127192
F 44.536517 11.576626 65.945528
F 45.907855 34.729884 22.308856
F 45.222186 34.729884 44.127192
F 44.536517 34.729884 65.945528
F 45.907855 57.883141 22.308856
F 45.222186 57.883141 44.127192
F 44.536517 57.883141 65.945528
F 19.185944 19.294382 21.469087
F 18.500275 19.294382 43.287423
F 17.814606 19.294382 65.105759
F 19.185944 42.447639 21.469087
F 18.500275 42.447639 43.287423
F 17.814606 42.447639 65.105759
F 19.185944 65.600897 21.469087
F 18.500275 65.600897 43.287423
F 17.814606 65.600897 65.105759
F 45.907855 19.294382 22.308857
F 45.222186 19.294382 44.127192
F 44.536517 19.294382 65.945529
F 45.907855 42.447639 22.308857
F 45.222186 42.447639 44.127192
F 44.536517 42.447639 65.945529
F 45.907855 65.600897 22.308857
F 45.222186 65.600897 44.127192
F 44.536517 65.600897 65.945529
F 1.457058 3.858875 18.181948
F 0.771389 3.858875 40.000284
F 0.085721 3.858875 61.818619
F 1.457058 27.012133 18.181948
F 0.771389 27.012133 40.000284
F 0.085721 27.012133 61.818619
F 1.457058 50.165390 18.181948
F 0.771389 50.165390 40.000284
F 0.085721 50.165390 61.818619
F 28.178969 3.858875 19.021718
F 27.493300 3.858875 40.840054
F 26.807631 3.858875 62.658389
F 28.178969 27.012133 19.021718
F 27.493300 27.012133 40.840054
F 26.807631 27.012133 62.658389
F 28.178969 50.165390 19.021718
F 27.493300 50.165390 40.840054
F 26.807631 50.165390 62.658389
F 1.457058 11.576625 18.181947
F 0.771389 11.576625 40.000284
F 0.085721 11.576625 61.818619
F 1.457058 34.729883 18.181947
F 0.771389 34.729883 40.000284
F 0.085721 34.729883 61.818619
F 1.457058 57.883140 18.181947
F 0.771389 57.883140 40.000284
F 0.085721 57.883140 61.818619
F 28.178969 11.576625 19.021717
F 27.493300 11.576625 40.840054
F 26.807631 11.576625 62.658389
F 28.178969 34.729883 19.021717
F 27.493300 34.729883 40.840054
F 26.807631 34.729883 62.658389
F 28.178969 57.883140 19.021717
F 27.493300 57.883140 40.840054
F 26.807631 57.883140 62.658389
F 1.457058 19.294381 18.181947
F 0.771389 19.294381 40.000283
F 0.085721 19.294381 61.818619
F 1.457058 42.447638 18.181947
F 0.771389 42.447638 40.000283
F 0.085721 42.447638 61.818619
F 1.457058 65.600896 18.181947
F 0.771389 65.600896 40.000283
F 0.085721 65.600896 61.818619
F 28.178969 19.294381 19.021717
F 27.493300 19.294381 40.840053
F 26.807631 19.294381 62.658389
F 28.178969 42.447638 19.021717
F 27.493300 42.447638 40.840053
F 26.807631 42.447638 62.658389
F 28.178969 65.600896 19.021717
F 27.493300 65.600896 40.840053
F 26.807631 65.600896 62.658389
F 10.364357 3.858875 18.461870
F 9.678688 3.858875 40.280207
F 8.993019 3.858875 62.098543
F 10.364357 27.012133 18.461870
F 9.678688 27.012133 40.280207
F 8.993019 27.012133 62.098543
F 10.364357 50.165390 18.461870
F 9.678688 50.165390 40.280207
F 8.993019 50.165390 62.098543
F 37.086269 3.858875 19.301640
F 36.400600 3.858875 41.119977
F 35.714931 3.858875 62.938313
F 37.086269 27.012133 19.301640
F 36.400600 27.012133 41.119977
F 35.714931 27.012133 62.938313
F 37.086269 50.165390 19.301640
F 36.400600 50.165390 41.119977
F 35.714931 50.165390 62.938313
F 10.364357 11.576625 18.461870
F 9.678688 11.576625 40.280207
F 8.993019 11.576625 62.098543
F 10.364357 34.729883 18.461870
F 9.678688 34.729883 40.280207
F 8.993019 34.729883 62.098543
F 10.364357 57.883140 18.461870
F 9.678688 57.883140 40.280207
F 8.993019 57.883140 62.098543
F 37.086269 11.576625 19.301640
F 36.400600 11.576625 41.119977
F 35.714931 11.576625 62.938313
F 37.086269 34.729883 19.301640
F 36.400600 34.729883 41.119977
F 35.714931 34.729883 62.938313
F 37.086269 57.883140 19.301640
F 36.400600 57.883140 41.119977
F 35.714931 57.883140 62.938313
F 10.364357 19.294381 18.461870
F 9.678688 19.294381 40.280206
F 8.993019 19.294381 62.098543
F 10.364357 42.447638 18.461870
F 9.678688 42.447638 40.280206
F 8.993019 42.447638 62.098543
F 10.364357 65.600896 18.461870
F 9.678688 65.600896 40.280206
F 8.993019 65.600896 62.098543
F 37.086269 19.294381 19.301640
F 36.400600 19.294381 41.119976
F 35.714931 19.294381 62.938313
F 37.086269 42.447638 19.301640
F 36.400600 42.447638 41.119976
F 35.714931 42.447638 62.938313
F 37.086269 65.600896 19.301640
F 36.400600 65.600896 41.119976
F 35.714931 65.600896 62.938313
F 19.271665 3.858876 18.741793
F 18.585996 3.858876 40.560129
F 17.900327 3.858876 62.378465
F 19.271665 27.012133 18.741793
F 18.585996 27.012133 40.560129
F 17.900327 27.012133 62.378465
F 19.271665 50.165391 18.741793
F 18.585996 50.165391 40.560129
F 17.900327 50.165391 62.378465
F 45.993575 3.858876 19.581563
F 45.307907 3.858876 41.399899
F 44.622238 3.858876 63.218235
F 45.993575 27.012133 19.581563
F 45.307907 27.012133 41.399899
F 44.622238 27.012133 63.218235
F 45.993575 50.165391 19.581563
F 45.307907 50.165391 41.399899
F 44.622238 50.165391 63.218235
F 19.271665 11.576626 18.741793
F 18.585996 11.576626 40.560129
F 17.900327 11.576626 62.378465
F 19.271665 34.729883 18.741793
F 18.585996 34.729883 40.560129
F 17.900327 34.729883 62.378465
F 19.271665 57.883141 18.741793
F 18.585996 57.883141 40.560129
F 17.900327 57.883141 62.378465
F 45.993575 11.576626 19.581563
F 45.307907 11.576626 41.399899
F 44.622238 11.576626 63.218235
F 45.993575 34.729883 19.581563
F 45.307907 34.729883 41.399899
F 44.622238 34.729883 63.218235
F 45.993575 57.883141 19.581563
F 45.307907 57.883141 41.399899
F 44.622238 57.883141 63.218235
F 19.271665 19.294381 18.741793
F 18.585996 19.294381 40.560128
F 17.900327 19.294381 62.378465
F 19.271665 42.447639 18.741793
F 18.585996 42.447639 40.560128
F 17.900327 42.447639 62.378465
F 19.271665 65.600896 18.741793
F 18.585996 65.600896 40.560128
F 17.900327 65.600896 62.378465
F 45.993575 19.294381 19.581563
F 45.307907 19.294381 41.399898
F 44.622238 19.294381 63.218235
F 45.993575 42.447639 19.581563
F 45.307907 42.447639 41.399898
F 44.622238 42.447639 63.218235
F 45.993575 65.600896 19.581563
F 45.307907 65.600896 41.399898
F 44.622238 65.600896 63.218235
F 1.571326 1.286291 14.545558
F 0.885658 1.286291 36.363894
F 0.199989 1.286291 58.182229
F 1.571326 24.439549 14.545558
F 0.885658 24.439549 36.363894
F 0.199989 24.439549 58.182229
F 1.571326 47.592806 14.545558
F 0.885658 47.592806 36.363894
F 0.199989 47.592806 58.182229
F 28.293237 1.286291 15.385328
F 27.607568 1.286291 37.203664
F 26.921900 1.286291 59.021999
F 28.293237 24.439549 15.385328
F 27.607568 24.439549 37.203664
F 26.921900 24.439549 59.021999
F 28.293237 47.592806 15.385328
F 27.607568 47.592806 37.203664
F 26.921900 47.592806 59.021999
F 1.571326 9.004040 14.545558
F 0.885658 9.004040 36.363894
F 0.199989 9.004040 58.182229
F 1.571326 32.157298 14.545558
F 0.885658 32.157298 36.363894
F 0.199989 32.157298 58.182229
F 1.571326 55.310555 14.545558
F 0.885658 55.310555 36.363894
F 0.199989 55.310555 58.182229
F 28.293237 9.004040 15.385328
F 27.607568 9.004040 37.203664
F 26.921900 9.004040 59.021999
F 28.293237 32.157298 15.385328
F 27.607568 32.157298 37.203664
F 26.921900 32.157298 59.021999
F 28.293237 55.310555 15.385328
F 27.607568 55.310555 37.203664
F 26.921900 55.310555 59.021999
F 1.571326 16.721796 14.545557
F 0.885658 16.721796 36.363893
F 0.199989 16.721796 58.182229
F 1.571326 39.875053 14.545557
F 0.885658 39.875053 36.363893
F 0.199989 39.875053 58.182229
F 1.571326 63.028311 14.545557
F 0.885658 63.028311 36.363893
F 0.199989 63.028311 58.182229
F 28.293237 16.721796 15.385327
F 27.607568 16.721796 37.203663
F 26.921900 16.721796 59.021999
F 28.293237 39.875053 15.385327
F 27.607568 39.875053 37.203663
F 26.921900 39.875053 59.021999
F 28.293237 63.028311 15.385327
F 27.607568 63.028311 37.203663
F 26.921900 63.028311 59.021999
F 10.478625 1.286291 14.825481
F 9.792956 1.286291 36.643817
F 9.107287 1.286291 58.462153
F 10.478625 24.439548 14.825481
F 9.792956 24.439548 36.643817
F 9.107287 24.439548 58.462153
F 10.478625 47.592806 14.825481
F 9.792956 47.592806 36.643817
F 9.107287 47.592806 58.462153
F 37.200536 1.286291 15.665251
F 36.514867 1.286291 37.483587
F 35.829198 1.286291 59.301922
F 37.200536 24.439548 15.665251
F 36.514867 24.439548 37.483587
F 35.829198 24.439548 59.301922
F 37.200536 47.592806 15.665251
F 36.514867 47.592806 37.483587
F 35.829198 47.592806 59.301922
F 10.478625 9.004040 14.825481
F 9.792956 9.004040 36.643817
F 9.107287 9.004040 58.462153
F 10.478625 32.157298 14.825481
F 9.792956 32.157298 36.643817
F 9.107287 32.157298 58.462153
F 10.478625 55.310555 14.825481
F 9.792956 55.310555 36.643817
F 9.107287 55.310555 58.462153
F 37.200536 9.004040 15.665251
F 36.514867 9.004040 37.483587
F 35.829198 9.004040 59.301922
F 37.200536 32.157298 15.665251
F 36.514867 32.157298 37.483587
F 35.829198 32.157298 59.301922
F 37.200536 55.310555 15.665251
F 36.514867 55.310555 37.483587
F 35.829198 55.310555 59.301922
F 10.478625 16.721795 14.825480
F 9.792956 16.721795 36.643816
F 9.107287 16.721795 58.462153
F 10.478625 39.875053 14.825480
F 9.792956 39.875053 36.643816
F 9.107287 39.875053 58.462153
F 10.478625 63.028310 14.825480
F 9.792956 63.028310 36.643816
F 9.107287 63.028310 58.462153
F 37.200536 16.721795 15.665250
F 36.514867 16.721795 37.483586
F 35.829198 16.721795 59.301922
F 37.200536 39.875053 15.665250
F 36.514867 39.875053 37.483586
F 35.829198 39.875053 59.301922
F 37.200536 63.028310 15.665250
F 36.514867 63.028310 37.483586
F 35.829198 63.028310 59.301922
F 19.385932 1.286290 15.105403
F 18.700263 1.286290 36.923739
F 18.014594 1.286290 58.742075
F 19.385932 24.439547 15.105403
F 18.700263 24.439547 36.923739
F 18.014594 24.439547 58.742075
F 19.385932 47.592805 15.105403
F 18.700263 47.592805 36.923739
F 18.014594 47.592805 58.742075
F 46.107844 1.286290 15.945173
F 45.422175 1.286290 37.763509
F 44.736506 1.286290 59.581845
F 46.107844 24.439547 15.945173
F 45.422175 24.439547 37.763509
F 44.736506 24.439547 59.581845
F 46.107844 47.592805 15.945173
F 45.422175 47.592805 37.763509
F 44.736506 47.592805 59.581845
F 19.385932 9.004039 15.105403
F 18.700263 9.004039 36.923739
F 18.014594 9.004039 58.742075
F 19.385932 32.157296 15.105403
F 18.700263 32.157296 36.923739
F 18.014594 32.157296 58.742075
F 19.385932 55.310554 15.105403
F 18.700263 55.310554 36.923739
F 18.014594 55.310554 58.742075
F 46.107844 9.004039 15.945173
F 45.422175 9.004039 37.763509
F 44.736506 9.004039 59.581845
F 46.107844 32.157296 15.945173
F 45.422175 32.157296 37.763509
F 44.736506 32.157296 59.581845
F 46.107844 55.310554 15.945173
F 45.422175 55.310554 37.763509
F 44.736506 55.310554 59.581845
F 19.385932 16.721794 15.105403
F 18.700263 16.721794 36.923738
F 18.014594 16.721794 58.742074
F 19.385932 39.875052 15.105403
F 18.700263 39.875052 36.923738
F 18.014594 39.875052 58.742074
F 19.385932 63.028309 15.105403
F 18.700263 63.028309 36.923738
F 18.014594 63.028309 58.742074
F 46.107844 16.721794 15.945173
F 45.422175 16.721794 37.763508
F 44.736506 16.721794 59.581844
F 46.107844 39.875052 15.945173
F 45.422175 39.875052 37.763508
F 44.736506 39.875052 59.581844
F 46.107844 63.028309 15.945173
F 45.422175 63.028309 37.763508
F 44.736506 63.028309 59.581844
F 3.683885 7.717750 18.251929
F 2.998216 7.717750 40.070265
F 2.312547 7.717750 61.888600
F 3.683885 30.871007 18.251929
F 2.998216 30.871007 40.070265
F 2.312547 30.871007 61.888600
F 3.683885 54.024265 18.251929
F 2.998216 54.024265 40.070265
F 2.312547 54.024265 61.888600
F 30.405796 7.717750 19.091699
F 29.720127 7.717750 40.910035
F 29.034458 7.717750 62.728370
F 30.405796 30.871007 19.091699
F 29.720127 30.871007 40.910035
F 29.034458 30.871007 62.728370
F 30.405796 54.024265 19.091699
F 29.720127 54.024265 40.910035
F 29.034458 54.024265 62.728370
F 3.683885 15.435503 18.251928
F 2.998216 15.435503 40.070264
F 2.312547 15.435503 61.888599
F 3.683885 38.588760 18.251928
F 2.998216 38.588760 40.070264
F 2.312547 38.588760 61.888599
F 3.683885 61.742018 18.251928
F 2.998216 61.742018 40.070264
F 2.312547 61.742018 61.888599
F 30.405796 15.435503 19.091698
F 29.720127 15.435503 40.910034
F 29.034458 15.435503 62.728369
F 30.405796 38.588760 19.091698
F 29.720127 38.588760 40.910034
F 29.034458 38.588760 62.728369
F 30.405796 61.742018 19.091698
F 29.720127 61.742018 40.910034
F 29.034458 61.742018 62.728369
F 3.683885 0.000000 18.251928
F 2.998216 0.000000 40.070265
F 2.312547 0.000000 61.888600
F 3.683885 23.153258 18.251928
F 2.998216 23.153258 40.070265
F 2.312547 23.153258 61.888600
F 3.683885 46.306515 18.251928
F 2.998216 46.306515 40.070265
F 2.312547 46.306515 61.888600
F 30.405796 0.000000 19.091698
F 29.720127 0.000000 40.910035
F 29.034458 0.000000 62.728370
F 30.405796 23.153258 19.091698
F 29.720127 23.153258 40.910035
F 29.034458 23.153258 62.728370
F 30.405796 46.306515 19.091698
F 29.720127 46.306515 40.910035
F 29.034458 46.306515 62.728370
F 12.591185 7.717750 18.531852
F 11.905517 7.717750 40.350188
F 11.219848 7.717750 62.168524
F 12.591185 30.871007 18.531852
F 11.905517 30.871007 40.350188
F 11.219848 30.871007 62.168524
F 12.591185 54.024265 18.531852
F 11.905517 54.024265 40.350188
F 11.219848 54.024265 62.168524
F 39.313096 7.717750 19.371622
F 38.627428 7.717750 41.189958
F 37.941759 7.717750 63.008293
F 39.313096 30.871007 19.371622
F 38.627428 30.871007 41.189958
F 37.941759 30.871007 63.008293
F 39.313096 54.024265 19.371622
F 38.627428 54.024265 41.189958
F 37.941759 54.024265 63.008293
F 12.591186 15.435502 18.531850
F 11.905517 15.435502 40.350187
F 11.219848 15.435502 62.168523
F 12.591186 38.588760 18.531850
F 11.905517 38.588760 40.350187
F 11.219848 38.588760 62.168523
F 12.591186 61.742017 18.531850
F 11.905517 61.742017 40.350187
F 11.219848 61.742017 62.168523
F 39.313096 15.435502 19.371620
F 38.627428 15.435502 41.189957
F 37.941759 15.435502 63.008292
F 39.313096 38.588760 19.371620
F 38.627428 38.588760 41.189957
F 37.941759 38.588760 63.008292
F 39.313096 61.742017 19.371620
F 38.627428 61.742017 41.189957
F 37.941759 61.742017 63.008292
F 12.591186 0.000000 18.531851
F 11.905517 0.000000 40.350188
F 11.219848 0.000000 62.168524
F 12.591186 23.153258 18.531851
F 11.905517 23.153258 40.350188
F 11.219848 23.153258 62.168524
F 12.591186 46.306515 18.531851
F 11.905517 46.306515 40.350188
F 11.219848 46.306515 62.168524
F 39.313096 0.000000 19.371621
F 38.627428 0.000000 41.189958
F 37.941759 0.000000 63.008293
F 39.313096 23.153258 19.371621
F 38.627428 23.153258 41.189958
F 37.941759 23.153258 63.008293
F 39.313096 46.306515 19.371621
F 38.627428 46.306515 41.189958
F 37.941759 46.306515 63.008293
F 21.498493 7.717750 18.811775
F 20.812824 7.717750 40.630110
F 20.127155 7.717750 62.448447
F 21.498493 30.871008 18.811775
F 20.812824 30.871008 40.630110
F 20.127155 30.871008 62.448447
F 21.498493 54.024265 18.811775
F 20.812824 54.024265 40.630110
F 20.127155 54.024265 62.448447
F 48.220404 7.717750 19.651545
F 47.534735 7.717750 41.469880
F 46.849066 7.717750 63.288217
F 48.220404 30.871008 19.651545
F 47.534735 30.871008 41.469880
F 46.849066 30.871008 63.288217
F 48.220404 54.024265 19.651545
F 47.534735 54.024265 41.469880
F 46.849066 54.024265 63.288217
F 21.498493 15.435503 18.811774
F 20.812824 15.435503 40.630109
F 20.127155 15.435503 62.448446
F 21.498493 38.588760 18.811774
F 20.812824 38.588760 40.630109
F 20.127155 38.588760 62.448446
F 21.498493 61.742018 18.811774
F 20.812824 61.742018 40.630109
F 20.127155 61.742018 62.448446
F 48.220404 15.435503 19.651544
F 47.534735 15.435503 41.469879
F 46.849066 15.435503 63.288216
F 48.220404 38.588760 19.651544
F 47.534735 38.588760 41.469879
F 46.849066 38.588760 63.288216
F 48.220404 61.742018 19.651544
F 47.534735 61.742018 41.469879
F 46.849066 61.742018 63.288216
F 21.498493 0.000001 18.811775
F 20.812824 0.000001 40.630110
F 20.127155 0.000001 62.448446
F 21.498493 23.153258 18.811775
F 20.812824 23.153258 40.630110
F 20.127155 23.153258 62.448446
F 21.498493 46.306516 18.811775
F 20.812824 46.306516 40.630110
F 20.127155 46.306516 62.448446
F 48.220404 0.000001 19.651545
F 47.534735 0.000001 41.469880
F 46.849066 0.000001 63.288216
F 48.220404 23.153258 19.651545
F 47.534735 23.153258 41.469880
F 46.849066 23.153258 63.288216
F 48.220404 46.306516 19.651545
F 47.534735 46.306516 41.469880
F 46.849066 46.306516 63.288216
F 3.798149 5.145166 14.615539
F 3.112480 5.145166 36.433874
F 2.426811 5.145166 58.252211
F 3.798149 28.298423 14.615539
F 3.112480 28.298423 36.433874
F 2.426811 28.298423 58.252211
F 3.798149 51.451681 14.615539
F 3.112480 51.451681 36.433874
F 2.426811 51.451681 58.252211
F 30.520060 5.145166 15.455309
F 29.834391 5.145166 37.273644
F 29.148722 5.145166 59.091981
F 30.520060 28.298423 15.455309
F 29.834391 28.298423 37.273644
F 29.148722 28.298423 59.091981
F 30.520060 51.451681 15.455309
F 29.834391 51.451681 37.273644
F 29.148722 51.451681 59.091981
F 3.798149 12.862918 14.615538
F 3.112480 12.862918 36.433873
F 2.426811 12.862918 58.252210
F 3.798149 36.016175 14.615538
F 3.112480 36.016175 36.433873
F 2.426811 36.016175 58.252210
F 3.798149 59.169433 14.615538
F 3.112480 59.169433 36.433873
F 2.426811 59.169433 58.252210
F 30.520060 12.862918 15.455308
F 29.834391 12.862918 37.273643
F 29.148722 12.862918 59.091980
F 30.520060 36.016175 15.455308
F 29.834391 36.016175 37.273643
F 29.148722 36.016175 59.091980
F 30.520060 59.169433 15.455308
F 29.834391 59.169433 37.273643
F 29.148722 59.169433 59.091980
F 3.798149 20.580673 14.615539
F 3.112480 20.580673 36.433874
F 2.426811 20.580673 58.252210
F 3.798149 43.733931 14.615539
F 3.112480 43.733931 36.433874
F 2.426811 43.733931 58.252210
F 3.798149 66.887188 14.615539
F 3.112480 66.887188 36.433874
F 2.426811 66.887188 58.252210
F 30.520060 20.580673 15.455309
F 29.834391 20.580673 37.273644
F 29.148722 20.580673 59.091980
F 30.520060 43.733931 15.455309
F 29.834391 43.733931 37.273644
F 29.148722 43.733931 59.091980
F 30.520060 66.887188 15.455309
F 29.834391 66.887188 37.273644
F 29.148722 66.887188 59.091980
F 12.705449 5.145165 14.895461
F 12.019780 5.145165 36.713798
F 11.334111 5.145165 58.532133
F 12.705449 28.298422 14.895461
F 12.019780 28.298422 36.713798
F 11.334111 28.298422 58.532133
F 12.705449 51.451680 14.895461
F 12.019780 51.451680 36.713798
F 11.334111 51.451680 58.532133
F 39.427360 5.145165 15.735231
F 38.741691 5.145165 37.553568
F 38.056022 5.145165 59.371903
F 39.427360 28.298422 15.735231
F 38.741691 28.298422 37.553568
F 38.056022 28.298422 59.371903
F 39.427360 51.451680 15.735231
F 38.741691 51.451680 37.553568
F 38.056022 51.451680 59.371903
F 12.705449 12.862917 14.895460
F 12.019780 12.862917 36.713797
F 11.334111 12.862917 58.532132
F 12.705449 36.016174 14.895460
F 12.019780 36.016174 36.713797
F 11.334111 36.016174 58.532132
F 12.705449 59.169432 14.895460
F 12.019780 59.169432 36.713797
F 11.334111 59.169432 58.532132
F 39.427360 12.862917 15.735230
F 38.741691 12.862917 37.553567
F 38.056022 12.862917 59.371902
F 39.427360 36.016174 15.735230
F 38.741691 36.016174 37.553567
F 38.056022 36.016174 59.371902
F 39.427360 59.169432 15.735230
F 38.741691 59.169432 37.553567
F 38.056022 59.169432 59.371902
F 12.705449 20.580672 14.895461
F 12.019780 20.580672 36.713798
F 11.334111 20.580672 58.532133
F 12.705449 43.733930 14.895461
F 12.019780 43.733930 36.713798
F 11.334111 43.733930 58.532133
F 12.705449 66.887187 14.895461
F 12.019780 66.887187 36.713798
F 11.334111 66.887187 58.532133
F 39.427360 20.580672 15.735231
F 38.741691 20.580672 37.553568
F 38.056022 20.580672 59.371903
F 39.427360 43.733930 15.735231
F 38.741691 43.733930 37.553568
F 38.056022 43.733930 59.371903
F 39.427360 66.887187 15.735231
F 38.741691 66.887187 37.553568
F 38.056022 66.887187 59.371903
F 21.612758 5.145164 15.175384
F 20.927089 5.145164 36.993720
F 20.241421 5.145164 58.812057
F 21.612758 28.298422 15.175384
F 20.927089 28.298422 36.993720
F 20.241421 28.298422 58.812057
F 21.612758 51.451679 15.175384
F 20.927089 51.451679 36.993720
F 20.241421 51.451679 58.812057
F 48.334669 5.145164 16.015154
F 47.649000 5.145164 37.833490
F 46.963331 5.145164 59.651827
F 48.334669 28.298422 16.015154
F 47.649000 28.298422 37.833490
F 46.963331 28.298422 59.651827
F 48.334669 51.451679 16.015154
F 47.649000 51.451679 37.833490
F 46.963331 51.451679 59.651827
F 21.612758 12.862916 15.175383
F 20.927090 12.862916 36.993719
F 20.241421 12.862916 58.812056
F 21.612758 36.016174 15.175383
F 20.927090 36.016174 36.993719
F 20.241421 36.016174 58.812056
F 21.612758 59.169431 15.175383
F 20.927090 59.169431 36.993719
F 20.241421 59.169431 58.812056
F 48.334669 12.862916 16.015153
F 47.649000 12.862916 37.833489
F 46.963331 12.862916 59.651826
F 48.334669 36.016174 16.015153
F 47.649000 36.016174 37.833489
F 46.963331 36.016174 59.651826
F 48.334669 59.169431 16.015153
F 47.649000 59.169431 37.833489
F 46.963331 59.169431 59.651826
F 21.612758 20.580672 15.175384
F 20.927089 20.580672 36.993720
F 20.241421 20.580672 58.812056
F 21.612758 43.733929 15.175384
F 20.927089 43.733929 36.993720
F 20.241421 43.733929 58.812056
F 21.612758 66.887187 15.175384
F 20.927089 66.887187 36.993720
F 20.241421 66.887187 58.812056
F 48.334669 20.580672 16.015154
F 47.649000 20.580672 37.833490
F 46.963331 20.580672 59.651826
F 48.334669 43.733929 16.015154
F 47.649000 43.733929 37.833490
F 46.963331 43.733929 59.651826
F 48.334669 66.887187 16.015154
F 47.649000 66.887187 37.833490
F 46.963331 66.887187 59.651826
F 3.712452 5.145165 17.342830
F 3.026784 5.145165 39.161165
F 2.341115 5.145165 60.979502
F 3.712452 28.298423 17.342830
F 3.026784 28.298423 39.161165
F 2.341115 28.298423 60.979502
F 3.712452 51.451680 17.342830
F 3.026784 51.451680 39.161165
F 2.341115 51.451680 60.979502
F 30.434363 5.145165 18.182600
F 29.748694 5.145165 40.000935
F 29.063026 5.145165 61.819272
F 30.434363 28.298423 18.182600
F 29.748694 28.298423 40.000935
F 29.063026 28.298423 61.819272
F 30.434363 51.451680 18.182600
F 29.748694 51.451680 40.000935
F 29.063026 51.451680 61.819272
F 3.712452 12.862917 17.342831
F 3.026784 12.862917 39.161166
F 2.341115 12.862917 60.979503
F 3.712452 36.016175 17.342831
F 3.026784 36.016175 39.161166
F 2.341115 36.016175 60.979503
F 3.712452 59.169432 17.342831
F 3.026784 59.169432 39.161166
F 2.341115 59.169432 60.979503
F 30.434363 12.862917 18.182601
F 29.748694 12.862917 40.000936
F 29.063026 12.862917 61.819273
F 30.434363 36.016175 18.182601
F 29.748694 36.016175 40.000936
F 29.063026 36.016175 61.819273
F 30.434363 59.169432 18.182601
F 29.748694 59.169432 40.000936
F 29.063026 59.169432 61.819273
F 3.712452 20.580673 17.342830
F 3.026784 20.580673 39.161166
F 2.341115 20.580673 60.979502
F 3.712452 43.733930 17.342830
F 3.026784 43.733930 39.161166
F 2.341115 43.733930 60.979502
F 3.712452 66.887188 17.342830
F 3.026784 66.887188 39.161166
F 2.341115 66.887188 60.979502
F 30.434363 20.580673 18.182600
F 29.748694 20.580673 40.000936
F 29.063026 20.580673 61.819272
F 30.434363 43.733930 18.182600
F 29.748694 43.733930 40.000936
F 29.063026 43.733930 61.819272
F 30.434363 66.887188 18.182600
F 29.748694 66.887188 40.000936
F 29.063026 66.887188 61.819272
F 12.619753 5.145165 17.622753
F 11.934084 5.145165 39.441090
F 11.248415 5.145165 61.259425
F 12.619753 28.298422 17.622753
F 11.934084 28.298422 39.441090
F 11.248415 28.298422 61.259425
F 12.619753 51.451680 17.622753
F 11.934084 51.451680 39.441090
F 11.248415 51.451680 61.259425
F 39.341664 5.145165 18.462523
F 38.655995 5.145165 40.280860
F 37.970326 5.145165 62.099195
F 39.341664 28.298422 18.462523
F 38.655995 28.298422 40.280860
F 37.970326 28.298422 62.099195
F 39.341664 51.451680 18.462523
F 38.655995 51.451680 40.280860
F 37.970326 51.451680 62.099195
F 12.619753 12.862917 17.622754
F 11.934084 12.862917 39.441091
F 11.248415 12.862917 61.259426
F 12.619753 36.016175 17.622754
F 11.934084 36.016175 39.441091
F 11.248415 36.016175 61.259426
F 12.619753 59.169432 17.622754
F 11.934084 59.169432 39.441091
F 11.248415 59.169432 61.259426
F 39.341664 12.862917 18.462524
F 38.655995 12.862917 40.280861
F 37.970326 12.862917 62.099196
F 39.341664 36.016175 18.462524
F 38.655995 36.016175 40.280861
F 37.970326 36.016175 62.099196
F 39.341664 59.169432 18.462524
F 38.655995 59.169432 40.280861
F 37.970326 59.169432 62.099196
F 12.619753 20.580672 17.622754
F 11.934084 20.580672 39.441090
F 11.248415 20.580672 61.259425
F 12.619753 43.733930 17.622754
F 11.934084 43.733930 39.441090
F 11.248415 43.733930 61.259425
F 12.619753 66.887187 17.622754
F 11.934084 66.887187 39.441090
F 11.248415 66.887187 61.259425
F 39.341664 20.580672 18.462524
F 38.655995 20.580672 40.280860
F 37.970326 20.580672 62.099195
F 39.341664 43.733930 18.462524
F 38.655995 43.733930 40.280860
F 37.970326 43.733930 62.099195
F 39.341664 66.887187 18.462524
F 38.655995 66.887187 40.280860
F 37.970326 66.887187 62.099195
F 21.527061 5.145164 17.902677
F 20.841392 5.145164 39.721013
F 20.155723 5.145164 61.539350
F 21.527061 28.298422 17.902677
F 20.841392 28.298422 39.721013
F 20.155723 28.298422 61.539350
F 21.527061 51.451679 17.902677
F 20.841392 51.451679 39.721013
F 20.155723 51.451679 61.539350
F 48.248973 5.145164 18.742447
F 47.563304 5.145164 40.560783
F 46.877635 5.145164 62.379120
F 48.248973 28.298422 18.742447
F 47.563304 28.298422 40.560783
F 46.877635 28.298422 62.379120
F 48.248973 51.451679 18.742447
F 47.563304 51.451679 40.560783
F 46.877635 51.451679 62.379120
F 21.527061 12.862917 17.902678
F 20.841392 12.862917 39.721014
F 20.155723 12.862917 61.539350
F 21.527061 36.016174 17.902678
F 20.841392 36.016174 39.721014
F 20.155723 36.016174 61.539350
F 21.527061 59.169432 17.902678
F 20.841392 59.169432 39.721014
F 20.155723 59.169432 61.539350
F 48.248972 12.862917 18.742448
F 47.563304 12.862917 40.560784
F 46.877635 12.862917 62.379120
F 48.248972 36.016174 18.742448
F 47.563304 36.016174 40.560784
F 46.877635 36.016174 62.379120
F 48.248972 59.169432 18.742448
F 47.563304 59.169432 40.560784
F 46.877635 59.169432 62.379120
F 21.527061 20.580672 17.902677
F 20.841392 20.580672 39.721013
F 20.155723 20.580672 61.539350
F 21.527061 43.733929 17.902677
F 20.841392 43.733929 39.721013
F 20.155723 43.733929 61.539350
F 21.527061 66.887187 17.902677
F 20.841392 66.887187 39.721013
F 20.155723 66.887187 61.539350
F 48.248973 20.580672 18.742447
F 47.563304 20.580672 40.560783
F 46.877635 20.580672 62.379120
F 48.248973 43.733929 18.742447
F 47.563304 43.733929 40.560783
F 46.877635 43.733929 62.379120
F 48.248973 66.887187 18.742447
F 47.563304 66.887187 40.560783
F 46.877635 66.887187 62.379120
F 3.598164 7.717749 20.979219
F 2.912496 7.717749 42.797555
F 2.226827 7.717749 64.615891
F 3.598164 30.871007 20.979219
F 2.912496 30.871007 42.797555
F 2.226827 30.871007 64.615891
F 3.598164 54.024264 20.979219
F 2.912496 54.024264 42.797555
F 2.226827 54.024264 64.615891
F 30.320075 7.717749 21.818989
F 29.634406 7.717749 43.637325
F 28.948738 7.717749 65.455660
F 30.320075 30.871007 21.818989
F 29.634406 30.871007 43.637325
F 28.948738 30.871007 65.455660
F 30.320075 54.024264 21.818989
F 29.634406 54.024264 43.637325
F 28.948738 54.024264 65.455660
F 3.598164 15.435502 20.979220
F 2.912495 15.435502 42.797556
F 2.226827 15.435502 64.615893
F 3.598164 38.588760 20.979220
F 2.912495 38.588760 42.797556
F 2.226827 38.588760 64.615893
F 3.598164 61.742017 20.979220
F 2.912495 61.742017 42.797556
F 2.226827 61.742017 64.615893
F 30.320075 15.435502 21.818990
F 29.634406 15.435502 43.637326
F 28.948737 15.435502 65.455662
F 30.320075 38.588760 21.818990
F 29.634406 38.588760 43.637326
F 28.948737 38.588760 65.455662
F 30.320075 61.742017 21.818990
F 29.634406 61.742017 43.637326
F 28.948737 61.742017 65.455662
F 3.598164 0.000000 20.979219
F 2.912496 0.000000 42.797555
F 2.226827 0.000000 64.615892
F 3.598164 23.153257 20.979219
F 2.912496 23.153257 42.797555
F 2.226827 23.153257 64.615892
F 3.598164 46.306515 20.979219
F 2.912496 46.306515 42.797555
F 2.226827 46.306515 64.615892
F 30.320075 0.000000 21.818989
F 29.634406 0.000000 43.637325
F 28.948737 0.000000 65.455661
F 30.320075 23.153257 21.818989
F 29.634406 23.153257 43.637325
F 28.948737 23.153257 65.455661
F 30.320075 46.306515 21.818989
F 29.634406 46.306515 43.637325
F 28.948737 46.306515 65.455661
F 12.505464 7.717750 21.259142
F 11.819795 7.717750 43.077479
F 11.134126 7.717750 64.895815
F 12.505464 30.871007 21.259142
F 11.819795 30.871007 43.077479
F 11.134126 30.871007 64.895815
F 12.505464 54.024265 21.259142
F 11.819795 54.024265 43.077479
F 11.134126 54.024265 64.895815
F 39.227375 7.717750 22.098912
F 38.541706 7.717750 43.917249
F 37.856037 7.717750 65.735585
F 39.227375 30.871007 22.098912
F 38.541706 30.871007 43.917249
F 37.856037 30.871007 65.735585
F 39.227375 54.024265 22.098912
F 38.541706 54.024265 43.917249
F 37.856037 54.024265 65.735585
F 12.505464 15.435503 21.259143
F 11.819795 15.435503 43.077480
F 11.134126 15.435503 64.895816
F 12.505464 38.588760 21.259143
F 11.819795 38.588760 43.077480
F 11.134126 38.588760 64.895816
F 12.505464 61.742018 21.259143
F 11.819795 61.742018 43.077480
F 11.134126 61.742018 64.895816
F 39.227375 15.435503 22.098913
F 38.541706 15.435503 43.917250
F 37.856037 15.435503 65.735586
F 39.227375 38.588760 22.098913
F 38.541706 38.588760 43.917250
F 37.856037 38.588760 65.735586
F 39.227375 61.742018 22.098913
F 38.541706 61.742018 43.917250
F 37.856037 61.742018 65.735586
F 12.505464 0.000000 21.259142
F 11.819795 0.000000 43.077479
F 11.134126 0.000000 64.895815
F 12.505464 23.153258 21.259142
F 11.819795 23.153258 43.077479
F 11.134126 23.153258 64.895815
F 12.505464 46.306515 21.259142
F 11.819795 46.306515 43.077479
F 11.134126 46.306515 64.895815
F 39.227375 0.000000 22.098912
F 38.541706 0.000000 43.917249
F 37.856037 0.000000 65.735585
F 39.227375 23.153258 22.098912
F 38.541706 23.153258 43.917249
F 37.856037 23.153258 65.735585
F 39.227375 46.306515 22.098912
F 38.541706 46.306515 43.917249
F 37.856037 46.306515 65.735585
F 21.412773 7.717751 21.539067
F 20.727104 7.717751 43.357403
F 20.041435 7.717751 65.175739
F 21.412773 30.871008 21.539067
F 20.727104 30.871008 43.357403
F 20.041435 30.871008 65.175739
F 21.412773 54.024266 21.539067
F 20.727104 54.024266 43.357403
F 20.041435 54.024266 65.175739
F 48.134683 7.717751 22.378837
F 47.449015 7.717751 44.197172
F 46.763346 7.717751 66.015509
F 48.134683 30.871008 22.378837
F 47.449015 30.871008 44.197172
F 46.763346 30.871008 66.015509
F 48.134683 54.024266 22.378837
F 47.449015 54.024266 44.197172
F 46.763346 54.024266 66.015509
F 21.412772 15.435503 21.539068
F 20.727104 15.435503 43.357404
F 20.041435 15.435503 65.175740
F 21.412772 38.588761 21.539068
F 20.727104 38.588761 43.357404
F 20.041435 38.588761 65.175740
F 21.412772 61.742018 21.539068
F 20.727104 61.742018 43.357404
F 20.041435 61.742018 65.175740
F 48.134683 15.435503 22.378838
F 47.449015 15.435503 44.197173
F 46.763346 15.435503 66.015510
F 48.134683 38.588761 22.378838
F 47.449015 38.588761 44.197173
F 46.763346 38.588761 66.015510
F 48.134683 61.742018 22.378838
F 47.449015 61.742018 44.197173
F 46.763346 61.742018 66.015510
F 21.412773 0.000001 21.539067
F 20.727104 0.000001 43.357403
F 20.041435 0.000001 65.175739
F 21.412773 23.153259 21.539067
F 20.727104 23.153259 43.357403
F 20.041435 23.153259 65.175739
F 21.412773 46.306516 21.539067
F 20.727104 46.306516 43.357403
F 20.041435 46.306516 65.175739
F 48.134683 0.000001 22.378837
F 47.449015 0.000001 44.197172
F 46.763346 0.000001 66.015509
F 48.134683 23.153259 22.378837
F 47.449015 23.153259 44.197172
F 46.763346 23.153259 66.015509
F 48.134683 46.306516 22.378837
F 47.449015 46.306516 44.197172
F 46.763346 46.306516 66.015509
F 5.939279 1.286291 17.412811
F 5.253610 1.286291 39.231147
F 4.567941 1.286291 61.049483
F 5.939279 24.439548 17.412811
F 5.253610 24.439548 39.231147
F 4.567941 24.439548 61.049483
F 5.939279 47.592806 17.412811
F 5.253610 47.592806 39.231147
F 4.567941 47.592806 61.049483
F 32.661191 1.286291 18.252581
F 31.975522 1.286291 40.070917
F 31.289853 1.286291 61.889253
F 32.661191 24.439548 18.252581
F 31.975522 24.439548 40.070917
F 31.289853 24.439548 61.889253
F 32.661191 47.592806 18.252581
F 31.975522 47.592806 40.070917
F 31.289853 47.592806 61.889253
F 5.939279 9.004040 17.412811
F 5.253610 9.004040 39.231147
F 4.567941 9.004040 61.049483
F 5.939279 32.157298 17.412811
F 5.253610 32.157298 39.231147
F 4.567941 32.157298 61.049483
F 5.939279 55.310555 17.412811
F 5.253610 55.310555 39.231147
F 4.567941 55.310555 61.049483
F 32.661191 9.004040 18.252581
F 31.975522 9.004040 40.070917
F 31.289853 9.004040 61.889253
F 32.661191 32.157298 18.252581
F 31.975522 32.157298 40.070917
F 31.289853 32.157298 61.889253
F 32.661191 55.310555 18.252581
F 31.975522 55.310555 40.070917
F 31.289853 55.310555 61.889253
F 5.939279 16.721795 17.412812
F 5.253610 16.721795 39.231147
F 4.567941 16.721795 61.049484
F 5.939279 39.875053 17.412812
F 5.253610 39.875053 39.231147
F 4.567941 39.875053 61.049484
F 5.939279 63.028310 17.412812
F 5.253610 63.028310 39.231147
F 4.567941 63.028310 61.049484
F 32.661191 16.721795 18.252582
F 31.975522 16.721795 40.070917
F 31.289853 16.721795 61.889254
F 32.661191 39.875053 18.252582
F 31.975522 39.875053 40.070917
F 31.289853 39.875053 61.889254
F 32.661191 63.028310 18.252582
F 31.975522 63.028310 40.070917
F 31.289853 63.028310 61.889254
F 14.846582 1.286290 17.692735
F 14.160913 1.286290 39.511071
F 13.475244 1.286290 61.329406
F 14.846582 24.439548 17.692735
F 14.160913 24.439548 39.511071
F 13.475244 24.439548 61.329406
F 14.846582 47.592806 17.692735
F 14.160913 47.592806 39.511071
F 13.475244 47.592806 61.329406
F 41.568493 1.286290 18.532505
F 40.882824 1.286290 40.350840
F 40.197155 1.286290 62.169176
F 41.568493 24.439548 18.532505
F 40.882824 24.439548 40.350840
F 40.197155 24.439548 62.169176
F 41.568493 47.592806 18.532505
F 40.882824 47.592806 40.350840
F 40.197155 47.592806 62.169176
F 14.846582 9.004040 17.692735
F 14.160913 9.004040 39.511071
F 13.475244 9.004040 61.329406
F 14.846582 32.157297 17.692735
F 14.160913 32.157297 39.511071
F 13.475244 32.157297 61.329406
F 14.846582 55.310555 17.692735
F 14.160913 55.310555 39.511071
F 13.475244 55.310555 61.329406
F 41.568493 9.004040 18.532505
F 40.882824 9.004040 40.350840
F 40.197155 9.004040 62.169176
F 41.568493 32.157297 18.532505
F 40.882824 32.157297 40.350840
F 40.197155 32.157297 62.169176
F 41.568493 55.310555 18.532505
F 40.882824 55.310555 40.350840
F 40.197155 55.310555 62.169176
F 14.846582 16.721795 17.692735
F 14.160913 16.721795 39.511072
F 13.475244 16.721795 61.329407
F 14.846582 39.875053 17.692735
F 14.160913 39.875053 39.511072
F 13.475244 39.875053 61.329407
F 14.846582 63.028310 17.692735
F 14.160913 63.028310 39.511072
F 13.475244 63.028310 61.329407
F 41.568493 16.721795 18.532505
F 40.882824 16.721795 40.350841
F 40.197155 16.721795 62.169177
F 41.568493 39.875053 18.532505
F 40.882824 39.875053 40.350841
F 40.197155 39.875053 62.169177
F 41.568493 63.028310 18.532505
F 40.882824 63.028310 40.350841
F 40.197155 63.028310 62.169177
F 23.753889 1.286290 17.972658
F 23.068221 1.286290 39.790994
F 22.382552 1.286290 61.609330
F 23.753889 24.439548 17.972658
F 23.068221 24.439548 39.790994
F 22.382552 24.439548 61.609330
F 23.753889 47.592805 17.972658
F 23.068221 47.592805 39.790994
F 22.382552 47.592805 61.609330
F 50.475800 1.286290 18.812428
F 49.790131 1.286290 40.630764
F 49.104463 1.286290 62.449099
F 50.475800 24.439548 18.812428
F 49.790131 24.439548 40.630764
F 49.104463 24.439548 62.449099
F 50.475800 47.592805 18.812428
F 49.790131 47.592805 40.630764
F 49.104463 47.592805 62.449099
F 23.753889 9.004040 17.972658
F 23.068221 9.004040 39.790994
F 22.382552 9.004040 61.609330
F 23.753889 32.157297 17.972658
F 23.068221 32.157297 39.790994
F 22.382552 32.157297 61.609330
F 23.753889 55.310555 17.972658
F 23.068221 55.310555 39.790994
F 22.382552 55.310555 61.609330
F 50.475800 9.004040 18.812428
F 49.790131 9.004040 40.630764
F 49.104463 9.004040 62.449099
F 50.475800 32.157297 18.812428
F 49.790131 32.157297 40.630764
F 49.104463 32.157297 62.449099
F 50.475800 55.310555 18.812428
F 49.790131 55.310555 40.630764
F 49.104463 55.310555 62.449099
F 23.753889 16.721795 17.972658
F 23.068220 16.721795 39.790995
F 22.382552 16.721795 61.609331
F 23.753889 39.875052 17.972658
F 23.068220 39.875052 39.790995
F 22.382552 39.875052 61.609331
F 23.753889 63.028310 17.972658
F 23.068220 63.028310 39.790995
F 22.382552 63.028310 61.609331
F 50.475800 16.721795 18.812428
F 49.790131 16.721795 40.630765
F 49.104462 16.721795 62.449100
F 50.475800 39.875052 18.812428
F 49.790131 39.875052 40.630765
F 49.104462 39.875052 62.449100
F 50.475800 63.028310 18.812428
F 49.790131 63.028310 40.630765
F 49.104462 63.028310 62.449100
F 5.824986 3.858875 21.049200
F 5.139317 3.858875 42.867536
F 4.453648 3.858875 64.685872
F 5.824986 27.012132 21.049200
F 5.139317 27.012132 42.867536
F 4.453648 27.012132 64.685872
F 5.824986 50.165390 21.049200
F 5.139317 50.165390 42.867536
F 4.453648 50.165390 64.685872
F 32.546898 3.858875 21.888970
F 31.861229 3.858875 43.707305
F 31.175560 3.858875 65.525642
F 32.546898 27.012132 21.888970
F 31.861229 27.012132 43.707305
F 31.175560 27.012132 65.525642
F 32.546898 50.165390 21.888970
F 31.861229 50.165390 43.707305
F 31.175560 50.165390 65.525642
F 5.824986 11.576625 21.049200
F 5.139317 11.576625 42.867536
F 4.453648 11.576625 64.685872
F 5.824986 34.729882 21.049200
F 5.139317 34.729882 42.867536
F 4.453648 34.729882 64.685872
F 5.824986 57.883140 21.049200
F 5.139317 57.883140 42.867536
F 4.453648 57.883140 64.685872
F 32.546898 11.576625 21.888970
F 31.861229 11.576625 43.707305
F 31.175560 11.576625 65.525642
F 32.546898 34.729882 21.888970
F 31.861229 34.729882 43.707305
F 31.175560 34.729882 65.525642
F 32.546898 57.883140 21.888970
F 31.861229 57.883140 43.707305
F 31.175560 57.883140 65.525642
F 5.824986 19.294380 21.049200
F 5.139317 19.294380 42.867537
F 4.453648 19.294380 64.685872
F 5.824986 42.447638 21.049200
F 5.139317 42.447638 42.867537
F 4.453648 42.447638 64.685872
F 5.824986 65.600895 21.049200
F 5.139317 65.600895 42.867537
F 4.453648 65.600895 64.685872
F 32.546898 19.294380 21.888970
F 31.861229 19.294380 43.707306
F 31.175560 19.294380 65.525642
F 32.546898 42.447638 21.888970
F 31.861229 42.447638 43.707306
F 31.175560 42.447638 65.525642
F 32.546898 65.600895 21.888970
F 31.861229 65.600895 43.707306
F 31.175560 65.600895 65.525642
F 14.732289 3.858876 21.329124
F 14.046620 3.858876 43.147460
F 13.360951 3.858876 64.965797
F 14.732289 27.012134 21.329124
F 14.046620 27.012134 43.147460
F 13.360951 27.012134 64.965797
F 14.732289 50.165391 21.329124
F 14.046620 50.165391 43.147460
F 13.360951 50.165391 64.965797
F 41.454199 3.858876 22.168894
F 40.768531 3.858876 43.987230
F 40.082862 3.858876 65.805566
F 41.454199 27.012134 22.168894
F 40.768531 27.012134 43.987230
F 40.082862 27.012134 65.805566
F 41.454199 50.165391 22.168894
F 40.768531 50.165391 43.987230
F 40.082862 50.165391 65.805566
F 14.732289 11.576626 21.329124
F 14.046620 11.576626 43.147460
F 13.360951 11.576626 64.965797
F 14.732289 34.729884 21.329124
F 14.046620 34.729884 43.147460
F 13.360951 34.729884 64.965797
F 14.732289 57.883141 21.329124
F 14.046620 57.883141 43.147460
F 13.360951 57.883141 64.965797
F 41.454199 11.576626 22.168894
F 40.768531 11.576626 43.987230
F 40.082862 11.576626 65.805566
F 41.454199 34.729884 22.168894
F 40.768531 34.729884 43.987230
F 40.082862 34.729884 65.805566
F 41.454199 57.883141 22.168894
F 40.768531 57.883141 43.987230
F 40.082862 57.883141 65.805566
F 14.732289 19.294382 21.329124
F 14.046620 19.294382 43.147461
F 13.360951 19.294382 64.965797
F 14.732289 42.447639 21.329124
F 14.046620 42.447639 43.147461
F 13.360951 42.447639 64.965797
F 14.732289 65.600897 21.329124
F 14.046620 65.600897 43.147461
F 13.360951 65.600897 64.965797
F 41.454199 19.294382 22.168894
F 40.768531 19.294382 43.987231
F 40.082862 19.294382 65.805566
F 41.454199 42.447639 22.168894
F 40.768531 42.447639 43.987231
F 40.082862 42.447639 65.805566
F 41.454199 65.600897 22.168894
F 40.768531 65.600897 43.987231
F 40.082862 65.600897 65.805566
F 23.639598 3.858875 21.609047
F 22.953929 3.858875 43.427383
F 22.268261 3.858875 65.245719
F 23.639598 27.012133 21.609047
F 22.953929 27.012133 43.427383
F 22.268261 27.012133 65.245719
F 23.639598 50.165390 21.609047
F 22.953929 50.165390 43.427383
F 22.268261 50.165390 65.245719
F 50.361509 3.858875 22.448817
F 49.675840 3.858875 44.267153
F 48.990171 3.858875 66.085489
F 50.361509 27.012133 22.448817
F 49.675840 27.012133 44.267153
F 48.990171 27.012133 66.085489
F 50.361509 50.165390 22.448817
F 49.675840 50.165390 44.267153
F 48.990171 50.165390 66.085489
F 23.639598 11.576625 21.609048
F 22.953929 11.576625 43.427383
F 22.268261 11.576625 65.245719
F 23.639598 34.729883 21.609048
F 22.953929 34.729883 43.427383
F 22.268261 34.729883 65.245719
F 23.639598 57.883140 21.609048
F 22.953929 57.883140 43.427383
F 22.268261 57.883140 65.245719
F 50.361509 11.576625 22.448818
F 49.675840 11.576625 44.267153
F 48.990171 11.576625 66.085489
F 50.361509 34.729883 22.448818
F 49.675840 34.729883 44.267153
F 48.990171 34.729883 66.085489
F 50.361509 57.883140 22.448818
F 49.675840 57.883140 44.267153
F 48.990171 57.883140 66.085489
F 23.639598 19.294381 21.609048
F 22.953929 19.294381 43.427383
F 22.268261 19.294381 65.245720
F 23.639598 42.447638 21.609048
F 22.953929 42.447638 43.427383
F 22.268261 42.447638 65.245720
F 23.639598 65.600896 21.609048
F 22.953929 65.600896 43.427383
F 22.268261 65.600896 65.245720
F 50.361509 19.294381 22.448818
F 49.675840 19.294381 44.267153
F 48.990171 19.294381 66.085490
F 50.361509 42.447638 22.448818
F 49.675840 42.447638 44.267153
F 48.990171 42.447638 66.085490
F 50.361509 65.600896 22.448818
F 49.675840 65.600896 44.267153
F 48.990171 65.600896 66.085490
F 5.910708 3.858875 18.321910
F 5.225039 3.858875 40.140245
F 4.539370 3.858875 61.958581
F 5.910708 27.012133 18.321910
F 5.225039 27.012133 40.140245
F 4.539370 27.012133 61.958581
F 5.910708 50.165390 18.321910
F 5.225039 50.165390 40.140245
F 4.539370 50.165390 61.958581
F 32.632618 3.858875 19.161680
F 31.946950 3.858875 40.980015
F 31.261281 3.858875 62.798351
F 32.632618 27.012133 19.161680
F 31.946950 27.012133 40.980015
F 31.261281 27.012133 62.798351
F 32.632618 50.165390 19.161680
F 31.946950 50.165390 40.980015
F 31.261281 50.165390 62.798351
F 5.910708 11.576625 18.321909
F 5.225039 11.576625 40.140245
F 4.539370 11.576625 61.958581
F 5.910708 34.729883 18.321909
F 5.225039 34.729883 40.140245
F 4.539370 34.729883 61.958581
F 5.910708 57.883140 18.321909
F 5.225039 57.883140 40.140245
F 4.539370 57.883140 61.958581
F 32.632618 11.576625 19.161679
F 31.946950 11.576625 40.980015
F 31.261281 11.576625 62.798351
F 32.632618 34.729883 19.161679
F 31.946950 34.729883 40.980015
F 31.261281 34.729883 62.798351
F 32.632618 57.883140 19.161679
F 31.946950 57.883140 40.980015
F 31.261281 57.883140 62.798351
F 5.910708 19.294381 18.321909
F 5.225039 19.294381 40.140244
F 4.539370 19.294381 61.958581
F 5.910708 42.447638 18.321909
F 5.225039 42.447638 40.140244
F 4.539370 42.447638 61.958581
F 5.910708 65.600896 18.321909
F 5.225039 65.600896 40.140244
F 4.539370 65.600896 61.958581
F 32.632618 19.294381 19.161679
F 31.946950 19.294381 40.980014
F 31.261281 19.294381 62.798351
F 32.632618 42.447638 19.161679
F 31.946950 42.447638 40.980014
F 31.261281 42.447638 62.798351
F 32.632618 65.600896 19.161679
F 31.946950 65.600896 40.980014
F 31.261281 65.600896 62.798351
F 14.818010 3.858876 18.601832
F 14.132341 3.858876 40.420168
F 13.446673 3.858876 62.238504
F 14.818010 27.012133 18.601832
F 14.132341 27.012133 40.420168
F 13.446673 27.012133 62.238504
F 14.818010 50.165391 18.601832
F 14.132341 50.165391 40.420168
F 13.446673 50.165391 62.238504
F 41.539921 3.858876 19.441602
F 40.854252 3.858876 41.259938
F 40.168583 3.858876 63.078274
F 41.539921 27.012133 19.441602
F 40.854252 27.012133 41.259938
F 40.168583 27.012133 63.078274
F 41.539921 50.165391 19.441602
F 40.854252 50.165391 41.259938
F 40.168583 50.165391 63.078274
F 14.818010 11.576626 18.601832
F 14.132341 11.576626 40.420168
F 13.446673 11.576626 62.238503
F 14.818010 34.729883 18.601832
F 14.132341 34.729883 40.420168
F 13.446673 34.729883 62.238503
F 14.818010 57.883141 18.601832
F 14.132341 57.883141 40.420168
F 13.446673 57.883141 62.238503
F 41.539921 11.576626 19.441602
F 40.854252 11.576626 41.259938
F 40.168583 11.576626 63.078273
F 41.539921 34.729883 19.441602
F 40.854252 34.729883 41.259938
F 40.168583 34.729883 63.078273
F 41.539921 57.883141 19.441602
F 40.854252 57.883141 41.259938
F 40.168583 57.883141 63.078273
F 14.818010 19.294381 18.601831
F 14.132341 19.294381 40.420168
F 13.446673 19.294381 62.238503
F 14.818010 42.447639 18.601831
F 14.132341 42.447639 40.420168
F 13.446673 42.447639 62.238503
F 14.818010 65.600896 18.601831
F 14.132341 65.600896 40.420168
F 13.446673 65.600896 62.238503
F 41.539921 19.294381 19.441601
F 40.854252 19.294381 41.259938
F 40.168583 19.294381 63.078273
F 41.539921 42.447639 19.441601
F 40.854252 42.447639 41.259938
F 40.168583 42.447639 63.078273
F 41.539921 65.600896 19.441601
F 40.854252 65.600896 41.259938
F 40.168583 65.600896 63.078273
F 23.725318 3.858875 18.881755
F 23.039649 3.858875 40.700092
F 22.353980 3.858875 62.518428
F 23.725318 27.012133 18.881755
F 23.039649 27.012133 40.700092
F 22.353980 27.012133 62.518428
F 23.725318 50.165390 18.881755
F 23.039649 50.165390 40.700092
F 22.353980 50.165390 62.518428
F 50.447229 3.858875 19.721525
F 49.761560 3.858875 41.539862
F 49.075891 3.858875 63.358198
F 50.447229 27.012133 19.721525
F 49.761560 27.012133 41.539862
F 49.075891 27.012133 63.358198
F 50.447229 50.165390 19.721525
F 49.761560 50.165390 41.539862
F 49.075891 50.165390 63.358198
F 23.725318 11.576625 18.881755
F 23.039649 11.576625 40.700091
F 22.353980 11.576625 62.518428
F 23.725318 34.729883 18.881755
F 23.039649 34.729883 40.700091
F 22.353980 34.729883 62.518428
F 23.725318 57.883140 18.881755
F 23.039649 57.883140 40.700091
F 22.353980 57.883140 62.518428
F 50.447229 11.576625 19.721525
F 49.761560 11.576625 41.539861
F 49.075891 11.576625 63.358198
F 50.447229 34.729883 19.721525
F 49.761560 34.729883 41.539861
F 49.075891 34.729883 63.358198
F 50.447229 57.883140 19.721525
F 49.761560 57.883140 41.539861
F 49.075891 57.883140 63.358198
F 23.725318 19.294381 18.881755
F 23.039649 19.294381 40.700091
F 22.353980 19.294381 62.518427
F 23.725318 42.447638 18.881755
F 23.039649 42.447638 40.700091
F 22.353980 42.447638 62.518427
F 23.725318 65.600896 18.881755
F 23.039649 65.600896 40.700091
F 22.353980 65.600896 62.518427
F 50.447229 19.294381 19.721525
F 49.761560 19.294381 41.539861
F 49.075891 19.294381 63.358197
F 50.447229 42.447638 19.721525
F 49.761560 42.447638 41.539861
F 49.075891 42.447638 63.358197
F 50.447229 65.600896 19.721525
F 49.761560 65.600896 41.539861
F 49.075891 65.600896 63.358197
F 6.024975 1.286291 14.685520
F 5.339306 1.286291 36.503855
F 4.653637 1.286291 58.322191
F 6.024975 24.439549 14.685520
F 5.339306 24.439549 36.503855
F 4.653637 24.439549 58.322191
F 6.024975 47.592806 14.685520
F 5.339306 47.592806 36.503855
F 4.653637 47.592806 58.322191
F 32.746887 1.286291 15.525290
F 32.061218 1.286291 37.343625
F 31.375549 1.286291 59.161961
F 32.746887 24.439549 15.525290
F 32.061218 24.439549 37.343625
F 31.375549 24.439549 59.161961
F 32.746887 47.592806 15.525290
F 32.061218 47.592806 37.343625
F 31.375549 47.592806 59.161961
F 6.024975 9.004041 14.685520
F 5.339306 9.004041 36.503855
F 4.653637 9.004041 58.322191
F 6.024975 32.157298 14.685520
F 5.339306 32.157298 36.503855
F 4.653637 32.157298 58.322191
F 6.024975 55.310556 14.685520
F 5.339306 55.310556 36.503855
F 4.653637 55.310556 58.322191
F 32.746887 9.004041 15.525290
F 32.061218 9.004041 37.343625
F 31.375549 9.004041 59.161961
F 32.746887 32.157298 15.525290
F 32.061218 32.157298 37.343625
F 31.375549 32.157298 59.161961
F 32.746887 55.310556 15.525290
F 32.061218 55.310556 37.343625
F 31.375549 55.310556 59.161961
F 6.024975 16.721796 14.685519
F 5.339306 16.721796 36.503854
F 4.653637 16.721796 58.322191
F 6.024975 39.875053 14.685519
F 5.339306 39.875053 36.503854
F 4.653637 39.875053 58.322191
F 6.024975 63.028311 14.685519
F 5.339306 63.028311 36.503854
F 4.653637 63.028311 58.322191
F 32.746887 16.721796 15.525289
F 32.061218 16.721796 37.343624
F 31.375549 16.721796 59.161961
F 32.746887 39.875053 15.525289
F 32.061218 39.875053 37.343624
F 31.375549 39.875053 59.161961
F 32.746887 63.028311 15.525289
F 32.061218 63.028311 37.343624
F 31.375549 63.028311 59.161961
F 14.932277 1.286290 14.965442
F 14.246609 1.286290 36.783778
F 13.560940 1.286290 58.602114
F 14.932277 24.439547 14.965442
F 14.246609 24.439547 36.783778
F 13.560940 24.439547 58.602114
F 14.932277 47.592805 14.965442
F 14.246609 47.592805 36.783778
F 13.560940 47.592805 58.602114
F 41.654188 1.286290 15.805212
F 40.968519 1.286290 37.623547
F 40.282851 1.286290 59.441884
F 41.654188 24.439547 15.805212
F 40.968519 24.439547 37.623547
F 40.282851 24.439547 59.441884
F 41.654188 47.592805 15.805212
F 40.968519 47.592805 37.623547
F 40.282851 47.592805 59.441884
F 14.932277 9.004039 14.965442
F 14.246609 9.004039 36.783778
F 13.560940 9.004039 58.602114
F 14.932277 32.157297 14.965442
F 14.246609 32.157297 36.783778
F 13.560940 32.157297 58.602114
F 14.932277 55.310554 14.965442
F 14.246609 55.310554 36.783778
F 13.560940 55.310554 58.602114
F 41.654188 9.004039 15.805212
F 40.968519 9.004039 37.623547
F 40.282851 9.004039 59.441884
F 41.654188 32.157297 15.805212
F 40.968519 32.157297 37.623547
F 40.282851 32.157297 59.441884
F 41.654188 55.310554 15.805212
F 40.968519 55.310554 37.623547
F 40.282851 55.310554 59.441884
F 14.932277 16.721795 14.965441
F 14.246609 16.721795 36.783778
F 13.560940 16.721795 58.602113
F 14.932277 39.875052 14.965441
F 14.246609 39.875052 36.783778
F 13.560940 39.875052 58.602113
F 14.932277 63.028310 14.965441
F 14.246609 63.028310 36.783778
F 13.560940 63.028310 58.602113
F 41.654188 16.721795 15.805211
F 40.968519 16.721795 37.623547
F 40.282851 16.721795 59.441883
F 41.654188 39.875052 15.805211
F 40.968519 39.875052 37.623547
F 40.282851 39.875052 59.441883
F 41.654188 63.028310 15.805211
F 40.968519 63.028310 37.623547
F 40.282851 63.028310 59.441883
F 23.839586 1.286290 15.245365
F 23.153917 1.286290 37.063701
F 22.468248 1.286290 58.882038
F 23.839586 24.439548 15.245365
F 23.153917 24.439548 37.063701
F 22.468248 24.439548 58.882038
F 23.839586 47.592805 15.245365
F 23.153917 47.592805 37.063701
F 22.468248 47.592805 58.882038
F 50.561498 1.286290 16.085135
F 49.875829 1.286290 37.903471
F 49.190160 1.286290 59.721808
F 50.561498 24.439548 16.085135
F 49.875829 24.439548 37.903471
F 49.190160 24.439548 59.721808
F 50.561498 47.592805 16.085135
F 49.875829 47.592805 37.903471
F 49.190160 47.592805 59.721808
F 23.839586 9.004039 15.245365
F 23.153917 9.004039 37.063702
F 22.468248 9.004039 58.882038
F 23.839586 32.157297 15.245365
F 23.153917 32.157297 37.063702
F 22.468248 32.157297 58.882038
F 23.839586 55.310555 15.245365
F 23.153917 55.310555 37.063702
F 22.468248 55.310555 58.882038
F 50.561498 9.004039 16.085135
F 49.875829 9.004039 37.903472
F 49.190160 9.004039 59.721808
F 50.561498 32.157297 16.085135
F 49.875829 32.157297 37.903472
F 49.190160 32.157297 59.721808
F 50.561498 55.310555 16.085135
F 49.875829 55.310555 37.903472
F 49.190160 55.310555 59.721808
F 23.839586 16.721795 15.245364
F 23.153917 16.721795 37.063701
F 22.468248 16.721795 58.882037
F 23.839586 39.875052 15.245364
F 23.153917 39.875052 37.063701
F 22.468248 39.875052 58.882037
F 23.839586 63.028310 15.245364
F 23.153917 63.028310 37.063701
F 22.468248 63.028310 58.882037
F 50.561498 16.721795 16.085134
F 49.875829 16.721795 37.903471
F 49.190160 16.721795 59.721807
F 50.561498 39.875052 16.085134
F 49.875829 39.875052 37.903471
F 49.190160 39.875052 59.721807
F 50.561498 63.028310 16.085134
F 49.875829 63.028310 37.903471
F 49.190160 63.028310 59.721807
F 8.137534 7.717750 18.391891
F 7.451865 7.717750 40.210226
F 6.766197 7.717750 62.028562
F 8.137534 30.871007 18.391891
F 7.451865 30.871007 40.210226
F 6.766197 30.871007 62.028562
F 8.137534 54.024265 18.391891
F 7.451865 54.024265 40.210226
F 6.766197 54.024265 62.028562
F 34.859446 7.717750 19.231661
F 34.173777 7.717750 41.049996
F 33.488108 7.717750 62.868332
F 34.859446 30.871007 19.231661
F 34.173777 30.871007 41.049996
F 33.488108 30.871007 62.868332
F 34.859446 54.024265 19.231661
F 34.173777 54.024265 41.049996
F 33.488108 54.024265 62.868332
F 8.137534 15.435502 18.391890
F 7.451865 15.435502 40.210225
F 6.766197 15.435502 62.028561
F 8.137534 38.588760 18.391890
F 7.451865 38.588760 40.210225
F 6.766197 38.588760 62.028561
F 8.137534 61.742018 18.391890
F 7.451865 61.742018 40.210225
F 6.766197 61.742018 62.028561
F 34.859446 15.435502 19.231660
F 34.173777 15.435502 41.049995
F 33.488108 15.435502 62.868331
F 34.859446 38.588760 19.231660
F 34.173777 38.588760 41.049995
F 33.488108 38.588760 62.868331
F 34.859446 61.742018 19.231660
F 34.173777 61.742018 41.049995
F 33.488108 61.742018 62.868331
F 8.137534 0.000000 18.391891
F 7.451865 0.000000 40.210226
F 6.766197 0.000000 62.028562
F 8.137534 23.153258 18.391891
F 7.451865 23.153258 40.210226
F 6.766197 23.153258 62.028562
F 8.137534 46.306515 18.391891
F 7.451865 46.306515 40.210226
F 6.766197 46.306515 62.028562
F 34.859446 0.000000 19.231661
F 34.173777 0.000000 41.049996
F 33.488108 0.000000 62.868332
F 34.859446 23.153258 19.231661
F 34.173777 23.153258 41.049996
F 33.488108 23.153258 62.868332
F 34.859446 46.306515 19.231661
F 34.173777 46.306515 41.049996
F 33.488108 46.306515 62.868332
F 17.044839 7.717750 18.671813
F 16.359170 7.717750 40.490149
F 15.673501 7.717750 62.308485
F 17.044839 30.871008 18.671813
F 16.359170 30.871008 40.490149
F 15.673501 30.871008 62.308485
F 17.044839 54.024265 18.671813
F 16.359170 54.024265 40.490149
F 15.673501 54.024265 62.308485
F 43.766750 7.717750 19.511583
F 43.081081 7.717750 41.329918
F 42.395412 7.717750 63.148255
F 43.766750 30.871008 19.511583
F 43.081081 30.871008 41.329918
F 42.395412 30.871008 63.148255
F 43.766750 54.024265 19.511583
F 43.081081 54.024265 41.329918
F 42.395412 54.024265 63.148255
F 17.044839 15.435503 18.671812
F 16.359170 15.435503 40.490148
F 15.673501 15.435503 62.308484
F 17.044839 38.588760 18.671812
F 16.359170 38.588760 40.490148
F 15.673501 38.588760 62.308484
F 17.044839 61.742018 18.671812
F 16.359170 61.742018 40.490148
F 15.673501 61.742018 62.308484
F 43.766750 15.435503 19.511582
F 43.081081 15.435503 41.329917
F 42.395412 15.435503 63.148254
F 43.766750 38.588760 19.511582
F 43.081081 38.588760 41.329917
F 42.395412 38.588760 63.148254
F 43.766750 61.742018 19.511582
F 43.081081 61.742018 41.329917
F 42.395412 61.742018 63.148254
F 17.044839 0.000001 18.671813
F 16.359170 0.000001 40.490149
F 15.673501 0.000001 62.308484
F 17.044839 23.153258 18.671813
F 16.359170 23.153258 40.490149
F 15.673501 23.153258 62.308484
F 17.044839 46.306516 18.671813
F 16.359170 46.306516 40.490149
F 15.673501 46.306516 62.308484
F 43.766750 0.000001 19.511583
F 43.081081 0.000001 41.329918
F 42.395412 0.000001 63.148254
F 43.766750 23.153258 19.511583
F 43.081081 23.153258 41.329918
F 42.395412 23.153258 63.148254
F 43.766750 46.306516 19.511583
F 43.081081 46.306516 41.329918
F 42.395412 46.306516 63.148254
F 25.952145 7.717750 18.951737
F 25.266477 7.717750 40.770073
F 24.580808 7.717750 62.588409
F 25.952145 30.871007 18.951737
F 25.266477 30.871007 40.770073
F 24.580808 30.871007 62.588409
F 25.952145 54.024265 18.951737
F 25.266477 54.024265 40.770073
F 24.580808 54.024265 62.588409
F 51.302720 7.717750 63.428179
F 51.302720 30.871007 63.428179
F 51.302720 54.024265 63.428179
F 25.952145 15.435502 18.951736
F 25.266477 15.435502 40.770072
F 24.580808 15.435502 62.588408
F 25.952145 38.588760 18.951736
F 25.266477 38.588760 40.770072
F 24.580808 38.588760 62.588408
F 25.952145 61.742018 18.951736
F 25.266477 61.742018 40.770072
F 24.580808 61.742018 62.588408
F 51.302720 15.435502 63.428178
F 51.302720 38.588760 63.428178
F 51.302720 61.742018 63.428178
F 25.952145 0.000000 18.951736
F 25.266477 0.000000 40.770073
F 24.580808 0.000000 62.588409
F 25.952145 23.153258 18.951736
F 25.266477 23.153258 40.770073
F 24.580808 23.153258 62.588409
F 25.952145 46.306515 18.951736
F 25.266477 46.306515 40.770073
F 24.580808 46.306515 62.588409
F 51.302720 0.000000 63.428179
F 51.302720 23.153258 63.428179
F 51.302720 46.306515 63.428179
F 8.251797 5.145165 14.755500
F 7.566129 5.145165 36.573836
F 6.880460 5.145165 58.392173
F 8.251797 28.298423 14.755500
F 7.566129 28.298423 36.573836
F 6.880460 28.298423 58.392173
F 8.251797 51.451680 14.755500
F 7.566129 51.451680 36.573836
F 6.880460 51.451680 58.392173
F 34.973708 5.145165 15.595270
F 34.288039 5.145165 37.413606
F 33.602371 5.145165 59.231943
F 34.973708 28.298423 15.595270
F 34.288039 28.298423 37.413606
F 33.602371 28.298423 59.231943
F 34.973708 51.451680 15.595270
F 34.288039 51.451680 37.413606
F 33.602371 51.451680 59.231943
F 8.251797 12.862918 14.755499
F 7.566129 12.862918 36.573835
F 6.880460 12.862918 58.392172
F 8.251797 36.016175 14.755499
F 7.566129 36.016175 36.573835
F 6.880460 36.016175 58.392172
F 8.251797 59.169433 14.755499
F 7.566129 59.169433 36.573835
F 6.880460 59.169433 58.392172
F 34.973708 12.862918 15.595269
F 34.288039 12.862918 37.413605
F 33.602371 12.862918 59.231942
F 34.973708 36.016175 15.595269
F 34.288039 36.016175 37.413605
F 33.602371 36.016175 59.231942
F 34.973708 59.169433 15.595269
F 34.288039 59.169433 37.413605
F 33.602371 59.169433 59.231942
F 8.251797 20.580673 14.755500
F 7.566129 20.580673 36.573836
F 6.880460 20.580673 58.392172
F 8.251797 43.733930 14.755500
F 7.566129 43.733930 36.573836
F 6.880460 43.733930 58.392172
F 8.251797 66.887188 14.755500
F 7.566129 66.887188 36.573836
F 6.880460 66.887188 58.392172
F 34.973708 20.580673 15.595270
F 34.288039 20.580673 37.413606
F 33.602371 20.580673 59.231942
F 34.973708 43.733930 15.595270
F 34.288039 43.733930 37.413606
F 33.602371 43.733930 59.231942
F 34.973708 66.887188 15.595270
F 34.288039 66.887188 37.413606
F 33.602371 66.887188 59.231942
F 17.159103 5.145164 15.035423
F 16.473434 5.145164 36.853758
F 15.787765 5.145164 58.672094
F 17.159103 28.298421 15.035423
F 16.473434 28.298421 36.853758
F 15.787765 28.298421 58.672094
F 17.159103 51.451679 15.035423
F 16.473434 51.451679 36.853758
F 15.787765 51.451679 58.672094
F 43.881014 5.145164 15.875193
F 43.195345 5.145164 37.693528
F 42.509676 5.145164 59.511864
F 43.881014 28.298421 15.875193
F 43.195345 28.298421 37.693528
F 42.509676 28.298421 59.511864
F 43.881014 51.451679 15.875193
F 43.195345 51.451679 37.693528
F 42.509676 51.451679 59.511864
F 17.159103 12.862916 15.035422
F 16.473434 12.862916 36.853757
F 15.787765 12.862916 58.672093
F 17.159103 36.016174 15.035422
F 16.473434 36.016174 36.853757
F 15.787765 36.016174 58.672093
F 17.159103 59.169431 15.035422
F 16.473434 59.169431 36.853757
F 15.787765 59.169431 58.672093
F 43.881014 12.862916 15.875192
F 43.195345 12.862916 37.693527
F 42.509676 12.862916 59.511863
F 43.881014 36.016174 15.875192
F 43.195345 36.016174 37.693527
F 42.509676 36.016174 59.511863
F 43.881014 59.169431 15.875192
F 43.195345 59.169431 37.693527
F 42.509676 59.169431 59.511863
F 17.159103 20.580671 15.035422
F 16.473434 20.580671 36.853758
F 15.787765 20.580671 58.672094
F 17.159103 43.733929 15.035422
F 16.473434 43.733929 36.853758
F 15.787765 43.733929 58.672094
F 17.159103 66.887186 15.035422
F 16.473434 66.887186 36.853758
F 15.787765 66.887186 58.672094
F 43.881014 20.580671 15.875192
F 43.195345 20.580671 37.693528
F 42.509676 20.580671 59.511864
F 43.881014 43.733929 15.875192
F 43.195345 43.733929 37.693528
F 42.509676 43.733929 59.511864
F 43.881014 66.887186 15.875192
F 43.195345 66.887186 37.693528
F 42.509676 66.887186 59.511864
F 26.066411 5.145165 15.315347
F 25.380742 5.145165 37.133683
F 24.695073 5.145165 58.952019
F 26.066411 28.298423 15.315347
F 25.380742 28.298423 37.133683
F 24.695073 28.298423 58.952019
F 26.066411 51.451680 15.315347
F 25.380742 51.451680 37.133683
F 24.695073 51.451680 58.952019
F 51.416984 5.145165 59.791789
F 51.416984 28.298423 59.791789
F 51.416984 51.451680 59.791789
F 26.066411 12.862917 15.315346
F 25.380742 12.862917 37.133682
F 24.695073 12.862917 58.952018
F 26.066411 36.016175 15.315346
F 25.380742 36.016175 37.133682
F 24.695073 36.016175 58.952018
F 26.066411 59.169432 15.315346
F 25.380742 59.169432 37.133682
F 24.695073 59.169432 58.952018
F 51.416984 12.862917 59.791788
F 51.416984 36.016175 59.791788
F 51.416984 59.169432 59.791788
F 26.066411 20.580673 15.315347
F 25.380742 20.580673 37.133683
F 24.695073 20.580673 58.952018
F 26.066411 43.733930 15.315347
F 25.380742 43.733930 37.133683
F 24.695073 43.733930 58.952018
F 26.066411 66.887188 15.315347
F 25.380742 66.887188 37.133683
F 24.695073 66.887188 58.952018
F 51.416984 20.580673 59.791788
F 51.416984 43.733930 59.791788
F 51.416984 66.887188 59.791788
F 8.166102 5.145165 17.482791
F 7.480433 5.145165 39.301127
F 6.794764 5.145165 61.119464
F 8.166102 28.298423 17.482791
F 7.480433 28.298423 39.301127
F 6.794764 28.298423 61.119464
F 8.166102 51.451680 17.482791
F 7.480433 51.451680 39.301127
F 6.794764 51.451680 61.119464
F 34.888013 5.145165 18.322561
F 34.202344 5.145165 40.140897
F 33.516675 5.145165 61.959234
F 34.888013 28.298423 18.322561
F 34.202344 28.298423 40.140897
F 33.516675 28.298423 61.959234
F 34.888013 51.451680 18.322561
F 34.202344 51.451680 40.140897
F 33.516675 51.451680 61.959234
F 8.166102 12.862917 17.482792
F 7.480433 12.862917 39.301128
F 6.794764 12.862917 61.119465
F 8.166102 36.016175 17.482792
F 7.480433 36.016175 39.301128
F 6.794764 36.016175 61.119465
F 8.166102 59.169432 17.482792
F 7.480433 59.169432 39.301128
F 6.794764 59.169432 61.119465
F 34.888013 12.862917 18.322562
F 34.202344 12.862917 40.140898
F 33.516675 12.862917 61.959235
F 34.888013 36.016175 18.322562
F 34.202344 36.016175 40.140898
F 33.516675 36.016175 61.959235
F 34.888013 59.169432 18.322562
F 34.202344 59.169432 40.140898
F 33.516675 59.169432 61.959235
F 8.166102 20.580673 17.482791
F 7.480433 20.580673 39.301128
F 6.794764 20.580673 61.119464
F 8.166102 43.733930 17.482791
F 7.480433 43.733930 39.301128
F 6.794764 43.733930 61.119464
F 8.166102 66.887188 17.482791
F 7.480433 66.887188 39.301128
F 6.794764 66.887188 61.119464
F 34.888013 20.580673 18.322561
F 34.202344 20.580673 40.140898
F 33.516675 20.580673 61.959234
F 34.888013 43.733930 18.322561
F 34.202344 43.733930 40.140898
F 33.516675 43.733930 61.959234
F 34.888013 66.887188 18.322561
F 34.202344 66.887188 40.140898
F 33.516675 66.887188 61.959234
F 17.073406 5.145164 17.762716
F 16.387738 5.145164 39.581051
F 15.702069 5.145164 61.399388
F 17.073406 28.298422 17.762716
F 16.387738 28.298422 39.581051
F 15.702069 28.298422 61.399388
F 17.073406 51.451679 17.762716
F 16.387738 51.451679 39.581051
F 15.702069 51.451679 61.399388
F 43.795317 5.145164 18.602486
F 43.109648 5.145164 40.420821
F 42.423980 5.145164 62.239158
F 43.795317 28.298422 18.602486
F 43.109648 28.298422 40.420821
F 42.423980 28.298422 62.239158
F 43.795317 51.451679 18.602486
F 43.109648 51.451679 40.420821
F 42.423980 51.451679 62.239158
F 17.073406 12.862917 17.762717
F 16.387738 12.862917 39.581052
F 15.702069 12.862917 61.399389
F 17.073406 36.016174 17.762717
F 16.387738 36.016174 39.581052
F 15.702069 36.016174 61.399389
F 17.073406 59.169432 17.762717
F 16.387738 59.169432 39.581052
F 15.702069 59.169432 61.399389
F 43.795317 12.862917 18.602487
F 43.109648 12.862917 40.420822
F 42.423979 12.862917 62.239159
F 43.795317 36.016174 18.602487
F 43.109648 36.016174 40.420822
F 42.423979 36.016174 62.239159
F 43.795317 59.169432 18.602487
F 43.109648 59.169432 40.420822
F 42.423979 59.169432 62.239159
F 17.073406 20.580672 17.762716
F 16.387738 20.580672 39.581052
F 15.702069 20.580672 61.399388
F 17.073406 43.733929 17.762716
F 16.387738 43.733929 39.581052
F 15.702069 43.733929 61.399388
F 17.073406 66.887187 17.762716
F 16.387738 66.887187 39.581052
F 15.702069 66.887187 61.399388
F 43.795317 20.580672 18.602486
F 43.109648 20.580672 40.420822
F 42.423980 20.580672 62.239158
F 43.795317 43.733929 18.602486
F 43.109648 43.733929 40.420822
F 42.423980 43.733929 62.239158
F 43.795317 66.887187 18.602486
F 43.109648 66.887187 40.420822
F 42.423980 66.887187 62.239158
F 25.980713 5.145165 18.042638
F 25.295044 5.145165 39.860974
F 24.609375 5.145165 61.679310
F 25.980713 28.298423 18.042638
F 25.295044 28.298423 39.860974
F 24.609375 28.298423 61.679310
F 25.980713 51.451680 18.042638
F 25.295044 51.451680 39.860974
F 24.609375 51.451680 61.679310
F 51.331287 5.145165 62.519080
F 51.331287 28.298423 62.519080
F 51.331287 51.451680 62.519080
F 25.980713 12.862917 18.042639
F 25.295044 12.862917 39.860975
F 24.609375 12.862917 61.679311
F 25.980713 36.016175 18.042639
F 25.295044 36.016175 39.860975
F 24.609375 36.016175 61.679311
F 25.980713 59.169432 18.042639
F 25.295044 59.169432 39.860975
F 24.609375 59.169432 61.679311
F 51.331287 12.862917 62.519081
F 51.331287 36.016175 62.519081
F 51.331287 59.169432 62.519081
F 25.980713 20.580672 18.042638
F 25.295044 20.580672 39.860975
F 24.609375 20.580672 61.679310
F 25.980713 43.733930 18.042638
F 25.295044 43.733930 39.860975
F 24.609375 43.733930 61.679310
F 25.980713 66.887188 18.042638
F 25.295044 66.887188 39.860975
F 24.609375 66.887188 61.679310
F 51.331287 20.580672 62.519080
F 51.331287 43.733930 62.519080
F 51.331287 66.887188 62.519080
F 8.051813 7.717749 21.119181
F 7.366144 7.717749 42.937516
F 6.680475 7.717749 64.755853
F 8.051813 30.871007 21.119181
F 7.366144 30.871007 42.937516
F 6.680475 30.871007 64.755853
F 8.051813 54.024264 21.119181
F 7.366144 54.024264 42.937516
F 6.680475 54.024264 64.755853
F 34.773724 7.717749 21.958951
F 34.088056 7.717749 43.777286
F 33.402387 7.717749 65.595623
F 34.773724 30.871007 21.958951
F 34.088056 30.871007 43.777286
F 33.402387 30.871007 65.595623
F 34.773724 54.024264 21.958951
F 34.088056 54.024264 43.777286
F 33.402387 54.024264 65.595623
F 8.051813 15.435502 21.119182
F 7.366144 15.435502 42.937517
F 6.680475 15.435502 64.755854
F 8.051813 38.588760 21.119182
F 7.366144 38.588760 42.937517
F 6.680475 38.588760 64.755854
F 8.051813 61.742017 21.119182
F 7.366144 61.742017 42.937517
F 6.680475 61.742017 64.755854
F 34.773724 15.435502 21.958952
F 34.088056 15.435502 43.777287
F 33.402387 15.435502 65.595624
F 34.773724 38.588760 21.958952
F 34.088056 38.588760 43.777287
F 33.402387 38.588760 65.595624
F 34.773724 61.742017 21.958952
F 34.088056 61.742017 43.777287
F 33.402387 61.742017 65.595624
F 8.051813 0.000000 21.119181
F 7.366144 0.000000 42.937516
F 6.680475 0.000000 64.755853
F 8.051813 23.153257 21.119181
F 7.366144 23.153257 42.937516
F 6.680475 23.153257 64.755853
F 8.051813 46.306515 21.119181
F 7.366144 46.306515 42.937516
F 6.680475 46.306515 64.755853
F 34.773724 0.000000 21.958951
F 34.088056 0.000000 43.777286
F 33.402387 0.000000 65.595623
F 34.773724 23.153257 21.958951
F 34.088056 23.153257 43.777286
F 33.402387 23.153257 65.595623
F 34.773724 46.306515 21.958951
F 34.088056 46.306515 43.777286
F 33.402387 46.306515 65.595623
F 16.959117 7.717751 21.399105
F 16.273448 7.717751 43.217441
F 15.587780 7.717751 65.035777
F 16.959117 30.871008 21.399105
F 16.273448 30.871008 43.217441
F 15.587780 30.871008 65.035777
F 16.959117 54.024266 21.399105
F 16.273448 54.024266 43.217441
F 15.587780 54.024266 65.035777
F 43.681028 7.717751 22.238875
F 42.995359 7.717751 44.057211
F 42.309690 7.717751 65.875547
F 43.681028 30.871008 22.238875
F 42.995359 30.871008 44.057211
F 42.309690 30.871008 65.875547
F 43.681028 54.024266 22.238875
F 42.995359 54.024266 44.057211
F 42.309690 54.024266 65.875547
F 16.959117 15.435503 21.399106
F 16.273448 15.435503 43.217442
F 15.587780 15.435503 65.035778
F 16.959117 38.588761 21.399106
F 16.273448 38.588761 43.217442
F 15.587780 38.588761 65.035778
F 16.959117 61.742018 21.399106
F 16.273448 61.742018 43.217442
F 15.587780 61.742018 65.035778
F 43.681028 15.435503 22.238876
F 42.995359 15.435503 44.057212
F 42.309690 15.435503 65.875548
F 43.681028 38.588761 22.238876
F 42.995359 38.588761 44.057212
F 42.309690 38.588761 65.875548
F 43.681028 61.742018 22.238876
F 42.995359 61.742018 44.057212
F 42.309690 61.742018 65.875548
F 16.959117 0.000001 21.399105
F 16.273448 0.000001 43.217441
F 15.587780 0.000001 65.035777
F 16.959117 23.153259 21.399105
F 16.273448 23.153259 43.217441
F 15.587780 23.153259 65.035777
F 16.959117 46.306516 21.399105
F 16.273448 46.306516 43.217441
F 15.587780 46.306516 65.035777
F 43.681028 0.000001 22.238875
F 42.995359 0.000001 44.057211
F 42.309690 0.000001 65.875547
F 43.681028 23.153259 22.238875
F 42.995359 23.153259 44.057211
F 42.309690 23.153259 65.875547
F 43.681028 46.306516 22.238875
F 42.995359 46.306516 44.057211
F 42.309690 46.306516 65.875547
F 25.866426 7.717750 21.679028
F 25.180757 7.717750 43.497363
F 24.495088 7.717750 65.315700
F 25.866426 30.871007 21.679028
F 25.180757 30.871007 43.497363
F 24.495088 30.871007 65.315700
F 25.866426 54.024265 21.679028
F 25.180757 54.024265 43.497363
F 24.495088 54.024265 65.315700
F 51.902668 7.717750 44.337133
F 51.216999 7.717750 66.155470
F 51.902668 30.871007 44.337133
F 51.216999 30.871007 66.155470
F 51.902668 54.024265 44.337133
F 51.216999 54.024265 66.155470
F 25.866426 15.435502 21.679029
F 25.180757 15.435502 43.497364
F 24.495088 15.435502 65.315701
F 25.866426 38.588760 21.679029
F 25.180757 38.588760 43.497364
F 24.495088 38.588760 65.315701
F 25.866426 61.742017 21.679029
F 25.180757 61.742017 43.497364
F 24.495088 61.742017 65.315701
F 51.902668 15.435502 44.337134
F 51.216999 15.435502 66.155471
F 51.902668 38.588760 44.337134
F 51.216999 38.588760 66.155471
F 51.902668 61.742017 44.337134
F 51.216999 61.742017 66.155471
F 25.866426 0.000000 21.679028
F 25.180757 0.000000 43.497363
F 24.495088 0.000000 65.315700
F 25.866426 23.153258 21.679028
F 25.180757 23.153258 43.497363
F 24.495088 23.153258 65.315700
F 25.866426 46.306515 21.679028
F 25.180757 46.306515 43.497363
F 24.495088 46.306515 65.315700
F 51.902668 0.000000 44.337133
F 51.216999 0.000000 66.155470
F 51.902668 23.153258 44.337133
F 51.216999 23.153258 66.155470
F 51.902668 46.306515 44.337133
F 51.216999 46.306515 66.155470
F 53.444385 1.286291 4.341323
F 53.444385 1.286291 26.170430
F 53.444385 1.286291 47.999537
F 53.444385 24.439548 4.341323
F 53.444385 24.439548 26.170430
F 53.444385 24.439548 47.999537
F 53.444385 47.592806 4.341323
F 53.444385 47.592806 26.170430
F 53.444385 47.592806 47.999537
F 80.179489 1.286291 4.341323
F 80.179489 1.286291 26.170430
F 80.179489 1.286291 47.999537
F 80.179489 24.439548 4.341323
F 80.179489 24.439548 26.170430
F 80.179489 24.439548 47.999537
F 80.179489 47.592806 4.341323
F 80.179489 47.592806 26.170430
F 80.179489 47.592806 47.999537
F 53.444385 9.004040 4.341323
F 53.444385 9.004040 26.170430
F 53.444385 9.004040 47.999537
F 53.444385 32.157298 4.341323
F 53.444385 32.157298 26.170430
F 53.444385 32.157298 47.999537
F 53.444385 55.310555 4.341323
F 53.444385 55.310555 26.170430
F 53.444385 55.310555 47.999537
F 80.179489 9.004040 4.341323
F 80.179489 9.004040 26.170430
F 80.179489 9.004040 47.999537
F 80.179489 32.157298 4.341323
F 80.179489 32.157298 26.170430
F 80.179489 32.157298 47.999537
F 80.179489 55.310555 4.341323
F 80.179489 55.310555 26.170430
F 80.179489 55.310555 47.999537
F 53.444385 16.721795 4.341323
F 53.444385 16.721795 26.170431
F 53.444385 16.721795 47.999538
F 53.444385 39.875053 4.341323
F 53.444385 39.875053 26.170431
F 53.444385 39.875053 47.999538
F 53.444385 63.028310 4.341323
F 53.444385 63.028310 26.170431
F 53.444385 63.028310 47.999538
F 80.179489 16.721795 4.341323
F 80.179489 16.721795 26.170431
F 80.179489 16.721795 47.999538
F 80.179489 39.875053 4.341323
F 80.179489 39.875053 26.170431
F 80.179489 39.875053 47.999538
F 80.179489 63.028310 4.341323
F 80.179489 63.028310 26.170431
F 80.179489 63.028310 47.999538
F 62.356083 1.286291 4.341323
F 62.356083 1.286291 26.170430
F 62.356083 1.286291 47.999538
F 62.356083 24.439548 4.341323
F 62.356083 24.439548 26.170430
F 62.356083 24.439548 47.999538
F 62.356083 47.592806 4.341323
F 62.356083 47.592806 26.170430
F 62.356083 47.592806 47.999538
F 89.091186 1.286291 4.341323
F 89.091186 1.286291 26.170430
F 89.091186 1.286291 47.999538
F 89.091186 24.439548 4.341323
F 89.091186 24.439548 26.170430
F 89.091186 24.439548 47.999538
F 89.091186 47.592806 4.341323
F 89.091186 47.592806 26.170430
F 89.091186 47.592806 47.999538
F 62.356083 9.004040 4.341323
F 62.356083 9.004040 26.170430
F 62.356083 9.004040 47.999538
F 62.356083 32.157298 4.341323
F 62.356083 32.157298 26.170430
F 62.356083 32.157298 47.999538
F 62.356083 55.310555 4.341323
F 62.356083 55.310555 26.170430
F 62.356083 55.310555 47.999538
F 89.091186 9.004040 4.341323
F 89.091186 9.004040 26.170430
F 89.091186 9.004040 47.999538
F 89.091186 32.157298 4.341323
F 89.091186 32.157298 26.170430
F 89.091186 32.157298 47.999538
F 89.091186 55.310555 4.341323
F 89.091186 55.310555 26.170430
F 89.091186 55.310555 47.999538
F 62.356083 16.721795 4.341324
F 62.356083 16.721795 26.170431
F 62.356083 16.721795 47.999538
F 62.356083 39.875053 4.341324
F 62.356083 39.875053 26.170431
F 62.356083 39.875053 47.999538
F 62.356083 63.028310 4.341324
F 62.356083 63.028310 26.170431
F 62.356083 63.028310 47.999538
F 89.091186 16.721795 4.341324
F 89.091186 16.721795 26.170431
F 89.091186 16.721795 47.999538
F 89.091186 39.875053 4.341324
F 89.091186 39.875053 26.170431
F 89.091186 39.875053 47.999538
F 89.091186 63.028310 4.341324
F 89.091186 63.028310 26.170431
F 89.091186 63.028310 47.999538
F 71.267786 1.286290 4.341324
F 71.267786 1.286290 26.170431
F 71.267786 1.286290 47.999539
F 71.267786 24.439547 4.341324
F 71.267786 24.439547 26.170431
F 71.267786 24.439547 47.999539
F 71.267786 47.592805 4.341324
F 71.267786 47.592805 26.170431
F 71.267786 47.592805 47.999539
F 98.002889 1.286290 4.341324
F 98.002889 1.286290 26.170431
F 98.002889 1.286290 47.999539
F 98.002889 24.439547 4.341324
F 98.002889 24.439547 26.170431
F 98.002889 24.439547 47.999539
F 98.002889 47.592805 4.341324
F 98.002889 47.592805 26.170431
F 98.002889 47.592805 47.999539
F 71.267786 9.004039 4.341324
F 71.267786 9.004039 26.170431
F 71.267786 9.004039 47.999539
F 71.267786 32.157297 4.341324
F 71.267786 32.157297 26.170431
F 71.267786 32.157297 47.999539
F 71.267786 55.310554 4.341324
F 71.267786 55.310554 26.170431
F 71.267786 55.310554 47.999539
F 98.002889 9.004039 4.341324
F 98.002889 9.004039 26.170431
F 98.002889 9.004039 47.999539
F 98.002889 32.157297 4.341324
F 98.002889 32.157297 26.170431
F 98.002889 32.157297 47.999539
F 98.002889 55.310554 4.341324
F 98.002889 55.310554 26.170431
F 98.002889 55.310554 47.999539
F 71.267786 16.721795 4.341325
F 71.267786 16.721795 26.170432
F 71.267786 16.721795 47.999539
F 71.267786 39.875052 4.341325
F 71.267786 39.875052 26.170432
F 71.267786 39.875052 47.999539
F 71.267786 63.028310 4.341325
F 71.267786 63.028310 26.170432
F 71.267786 63.028310 47.999539
F 98.002889 16.721795 4.341325
F 98.002889 16.721795 26.170432
F 98.002889 16.721795 47.999539
F 98.002889 39.875052 4.341325
F 98.002889 39.875052 26.170432
F 98.002889 39.875052 47.999539
F 98.002889 63.028310 4.341325
F 98.002889 63.028310 26.170432
F 98.002889 63.028310 47.999539
F 53.444372 3.858875 7.979507
F 53.444372 3.858875 29.808615
F 53.444372 3.858875 51.637722
F 53.444372 27.012132 7.979507
F 53.444372 27.012132 29.808615
F 53.444372 27.012132 51.637722
F 53.444372 50.165390 7.979507
F 53.444372 50.165390 29.808615
F 53.444372 50.165390 51.637722
F 80.179475 3.858875 7.979507
F 80.179475 3.858875 29.808615
F 80.179475 3.858875 51.637722
F 80.179475 27.012132 7.979507
F 80.179475 27.012132 29.808615
F 80.179475 27.012132 51.637722
F 80.179475 50.165390 7.979507
F 80.179475 50.165390 29.808615
F 80.179475 50.165390 51.637722
F 53.444372 11.576625 7.979507
F 53.444372 11.576625 29.808615
F 53.444372 11.576625 51.637722
F 53.444372 34.729882 7.979507
F 53.444372 34.729882 29.808615
F 53.444372 34.729882 51.637722
F 53.444372 57.883140 7.979507
F 53.444372 57.883140 29.808615
F 53.444372 57.883140 51.637722
F 80.179475 11.576625 7.979507
F 80.179475 11.576625 29.808615
F 80.179475 11.576625 51.637722
F 80.179475 34.729882 7.979507
F 80.179475 34.729882 29.808615
F 80.179475 34.729882 51.637722
F 80.179475 57.883140 7.979507
F 80.179475 57.883140 29.808615
F 80.179475 57.883140 51.637722
F 53.444372 19.294380 7.979508
F 53.444372 19.294380 29.808615
F 53.444372 19.294380 51.637723
F 53.444372 42.447638 7.979508
F 53.444372 42.447638 29.808615
F 53.444372 42.447638 51.637723
F 53.444372 65.600895 7.979508
F 53.444372 65.600895 29.808615
F 53.444372 65.600895 51.637723
F 80.179475 19.294380 7.979508
F 80.179475 19.294380 29.808615
F 80.179475 19.294380 51.637723
F 80.179475 42.447638 7.979508
F 80.179475 42.447638 29.808615
F 80.179475 42.447638 51.637723
F 80.179475 65.600895 7.979508
F 80.179475 65.600895 29.808615
F 80.179475 65.600895 51.637723
F 62.356067 3.858875 7.979508
F 62.356067 3.858875 29.808615
F 62.356067 3.858875 51.637722
F 62.356067 27.012133 7.979508
F 62.356067 27.012133 29.808615
F 62.356067 27.012133 51.637722
F 62.356067 50.165390 7.979508
F 62.356067 50.165390 29.808615
F 62.356067 50.165390 51.637722
F 89.091170 3.858875 7.979508
F 89.091170 3.858875 29.808615
F 89.091170 3.858875 51.637722
F 89.091170 27.012133 7.979508
F 89.091170 27.012133 29.808615
F 89.091170 27.012133 51.637722
F 89.091170 50.165390 7.979508
F 89.091170 50.165390 29.808615
F 89.091170 50.165390 51.637722
F 62.356067 11.576625 7.979508
F 62.356067 11.576625 29.808615
F 62.356067 11.576625 51.637723
F 62.356067 34.729883 7.979508
F 62.356067 34.729883 29.808615
F 62.356067 34.729883 51.637723
F 62.356067 57.883140 7.979508
F 62.356067 57.883140 29.808615
F 62.356067 57.883140 51.637723
F 89.091170 11.576625 7.979508
F 89.091170 11.576625 29.808615
F 89.091170 11.576625 51.637723
F 89.091170 34.729883 7.979508
F 89.091170 34.729883 29.808615
F 89.091170 34.729883 51.637723
F 89.091170 57.883140 7.979508
F 89.091170 57.883140 29.808615
F 89.091170 57.883140 51.637723
F 62.356067 19.294380 7.979508
F 62.356067 19.294380 29.808616
F 62.356067 19.294380 51.637723
F 62.356067 42.447638 7.979508
F 62.356067 42.447638 29.808616
F 62.356067 42.447638 51.637723
F 62.356067 65.600896 7.979508
F 62.356067 65.600896 29.808616
F 62.356067 65.600896 51.637723
F 89.091170 19.294380 7.979508
F 89.091170 19.294380 29.808616
F 89.091170 19.294380 51.637723
F 89.091170 42.447638 7.979508
F 89.091170 42.447638 29.808616
F 89.091170 42.447638 51.637723
F 89.091170 65.600896 7.979508
F 89.091170 65.600896 29.808616
F 89.091170 65.600896 51.637723
F 71.267772 3.858876 7.979509
F 71.267772 3.858876 29.808616
F 71.267772 3.858876 51.637723
F 71.267772 27.012134 7.979509
F 71.267772 27.012134 29.808616
F 71.267772 27.012134 51.637723
F 71.267772 50.165391 7.979509
F 71.267772 50.165391 29.808616
F 71.267772 50.165391 51.637723
F 98.002876 3.858876 7.979509
F 98.002876 3.858876 29.808616
F 98.002876 3.858876 51.637723
F 98.002876 27.012134 7.979509
F 98.002876 27.012134 29.808616
F 98.002876 27.012134 51.637723
F 98.002876 50.165391 7.979509
F 98.002876 50.165391 29.808616
F 98.002876 50.165391 51.637723
F 71.267772 11.576626 7.979509
F 71.267772 11.576626 29.808616
F 71.267772 11.576626 51.637724
F 71.267772 34.729884 7.979509
F 71.267772 34.729884 29.808616
F 71.267772 34.729884 51.637724
F 71.267772 57.883141 7.979509
F 71.267772 57.883141 29.808616
F 71.267772 57.883141 51.637724
F 98.002876 11.576626 7.979509
F 98.002876 11.576626 29.808616
F 98.002876 11.576626 51.637724
F 98.002876 34.729884 7.979509
F 98.002876 34.729884 29.808616
F 98.002876 34.729884 51.637724
F 98.002876 57.883141 7.979509
F 98.002876 57.883141 29.808616
F 98.002876 57.883141 51.637724
F 71.267772 19.294382 7.979509
F 71.267772 19.294382 29.808617
F 71.267772 19.294382 51.637724
F 71.267772 42.447639 7.979509
F 71.267772 42.447639 29.808617
F 71.267772 42.447639 51.637724
F 71.267772 65.600897 7.979509
F 71.267772 65.600897 29.808617
F 71.267772 65.600897 51.637724
F 98.002876 19.294382 7.979509
F 98.002876 19.294382 29.808617
F 98.002876 19.294382 51.637724
F 98.002876 42.447639 7.979509
F 98.002876 42.447639 29.808617
F 98.002876 42.447639 51.637724
F 98.002876 65.600897 7.979509
F 98.002876 65.600897 29.808617
F 98.002876 65.600897 51.637724
F 53.444383 3.858875 5.250870
F 53.444383 3.858875 27.079977
F 53.444383 3.858875 48.909085
F 53.444383 27.012133 5.250870
F 53.444383 27.012133 27.079977
F 53.444383 27.012133 48.909085
F 53.444383 50.165390 5.250870
F 53.444383 50.165390 27.079977
F 53.444383 50.165390 48.909085
F 80.179487 3.858875 5.250870
F 80.179487 3.858875 27.079977
F 80.179487 3.858875 48.909085
F 80.179487 27.012133 5.250870
F 80.179487 27.012133 27.079977
F 80.179487 27.012133 48.909085
F 80.179487 50.165390 5.250870
F 80.179487 50.165390 27.079977
F 80.179487 50.165390 48.909085
F 53.444383 11.576625 5.250870
F 53.444383 11.576625 27.079977
F 53.444383 11.576625 48.909085
F 53.444383 34.729883 5.250870
F 53.444383 34.729883 27.079977
F 53.444383 34.729883 48.909085
F 53.444383 57.883140 5.250870
F 53.444383 57.883140 27.079977
F 53.444383 57.883140 48.909085
F 80.179487 11.576625 5.250870
F 80.179487 11.576625 27.079977
F 80.179487 11.576625 48.909085
F 80.179487 34.729883 5.250870
F 80.179487 34.729883 27.079977
F 80.179487 34.729883 48.909085
F 80.179487 57.883140 5.250870
F 80.179487 57.883140 27.079977
F 80.179487 57.883140 48.909085
F 53.444383 19.294381 5.250869
F 53.444383 19.294381 27.079977
F 53.444383 19.294381 48.909084
F 53.444383 42.447638 5.250869
F 53.444383 42.447638 27.079977
F 53.444383 42.447638 48.909084
F 53.444383 65.600896 5.250869
F 53.444383 65.600896 27.079977
F 53.444383 65.600896 48.909084
F 80.179487 19.294381 5.250869
F 80.179487 19.294381 27.079977
F 80.179487 19.294381 48.909084
F 80.179487 42.447638 5.250869
F 80.179487 42.447638 27.079977
F 80.179487 42.447638 48.909084
F 80.179487 65.600896 5.250869
F 80.179487 65.600896 27.079977
F 80.179487 65.600896 48.909084
F 62.356080 3.858875 5.250870
F 62.356080 3.858875 27.079977
F 62.356080 3.858875 48.909085
F 62.356080 27.012133 5.250870
F 62.356080 27.012133 27.079977
F 62.356080 27.012133 48.909085
F 62.356080 50.165390 5.250870
F 62.356080 50.165390 27.079977
F 62.356080 50.165390 48.909085
F 89.091183 3.858875 5.250870
F 89.091183 3.858875 27.079977
F 89.091183 3.858875 48.909085
F 89.091183 27.012133 5.250870
F 89.091183 27.012133 27.079977
F 89.091183 27.012133 48.909085
F 89.091183 50.165390 5.250870
F 89.091183 50.165390 27.079977
F 89.091183 50.165390 48.909085
F 62.356080 11.576625 5.250870
F 62.356080 11.576625 27.079977
F 62.356080 11.576625 48.909084
F 62.356080 34.729883 5.250870
F 62.356080 34.729883 27.079977
F 62.356080 34.729883 48.909084
F 62.356080 57.883140 5.250870
F 62.356080 57.883140 27.079977
F 62.356080 57.883140 48.909084
F 89.091183 11.576625 5.250870
F 89.091183 11.576625 27.079977
F 89.091183 11.576625 48.909084
F 89.091183 34.729883 5.250870
F 89.091183 34.729883 27.079977
F 89.091183 34.729883 48.909084
F 89.091183 57.883140 5.250870
F 89.091183 57.883140 27.079977
F 89.091183 57.883140 48.909084
F 62.356080 19.294381 5.250869
F 62.356080 19.294381 27.079977
F 62.356080 19.294381 48.909084
F 62.356080 42.447638 5.250869
F 62.356080 42.447638 27.079977
F 62.356080 42.447638 48.909084
F 62.356080 65.600896 5.250869
F 62.356080 65.600896 27.079977
F 62.356080 65.600896 48.909084
F 89.091183 19.294381 5.250869
F 89.091183 19.294381 27.079977
F 89.091183 19.294381 48.909084
F 89.091183 42.447638 5.250869
F 89.091183 42.447638 27.079977
F 89.091183 42.447638 48.909084
F 89.091183 65.600896 5.250869
F 89.091183 65.600896 27.079977
F 89.091183 65.600896 48.909084
F 71.267784 3.858876 5.250869
F 71.267784 3.858876 27.079976
F 71.267784 3.858876 48.909084
F 71.267784 27.012133 5.250869
F 71.267784 27.012133 27.079976
F 71.267784 27.012133 48.909084
F 71.267784 50.165391 5.250869
F 71.267784 50.165391 27.079976
F 71.267784 50.165391 48.909084
F 98.002888 3.858876 5.250869
F 98.002888 3.858876 27.079976
F 98.002888 3.858876 48.909084
F 98.002888 27.012133 5.250869
F 98.002888 27.012133 27.079976
F 98.002888 27.012133 48.909084
F 98.002888 50.165391 5.250869
F 98.002888 50.165391 27.079976
F 98.002888 50.165391 48.909084
F 71.267784 11.576626 5.250869
F 71.267784 11.576626 27.079976
F 71.267784 11.576626 48.909083
F 71.267784 34.729883 5.250869
F 71.267784 34.729883 27.079976
F 71.267784 34.729883 48.909083
F 71.267784 57.883141 5.250869
F 71.267784 57.883141 27.079976
F 71.267784 57.883141 48.909083
F 98.002888 11.576626 5.250869
F 98.002888 11.576626 27.079976
F 98.002888 11.576626 48.909083
F 98.002888 34.729883 5.250869
F 98.002888 34.729883 27.079976
F 98.002888 34.729883 48.909083
F 98.002888 57.883141 5.250869
F 98.002888 57.883141 27.079976
F 98.002888 57.883141 48.909083
F 71.267784 19.294381 5.250868
F 71.267784 19.294381 27.079976
F 71.267784 19.294381 48.909083
F 71.267784 42.447639 5.250868
F 71.267784 42.447639 27.079976
F 71.267784 42.447639 48.909083
F 71.267784 65.600896 5.250868
F 71.267784 65.600896 27.079976
F 71.267784 65.600896 48.909083
F 98.002888 19.294381 5.250868
F 98.002888 19.294381 27.079976
F 98.002888 19.294381 48.909083
F 98.002888 42.447639 5.250868
F 98.002888 42.447639 27.079976
F 98.002888 42.447639 48.909083
F 98.002888 65.600896 5.250868
F 98.002888 65.600896 27.079976
F 98.002888 65.600896 48.909083
F 53.444373 1.286291 1.612685
F 53.444373 1.286291 23.441793
F 53.444373 1.286291 45.270900
F 53.444373 24.439549 1.612685
F 53.444373 24.439549 23.441793
F 53.444373 24.439549 45.270900
F 53.444373 47.592806 1.612685
F 53.444373 47.592806 23.441793
F 53.444373 47.592806 45.270900
F 80.179477 1.286291 1.612685
F 80.179477 1.286291 23.441793
F 80.179477 1.286291 45.270900
F 80.179477 24.439549 1.612685
F 80.179477 24.439549 23.441793
F 80.179477 24.439549 45.270900
F 80.179477 47.592806 1.612685
F 80.179477 47.592806 23.441793
F 80.179477 47.592806 45.270900
F 53.444373 9.004040 1.612685
F 53.444373 9.004040 23.441793
F 53.444373 9.004040 45.270900
F 53.444373 32.157298 1.612685
F 53.444373 32.157298 23.441793
F 53.444373 32.157298 45.270900
F 53.444373 55.310555 1.612685
F 53.444373 55.310555 23.441793
F 53.444373 55.310555 45.270900
F 80.179477 9.004040 1.612685
F 80.179477 9.004040 23.441793
F 80.179477 9.004040 45.270900
F 80.179477 32.157298 1.612685
F 80.179477 32.157298 23.441793
F 80.179477 32.157298 45.270900
F 80.179477 55.310555 1.612685
F 80.179477 55.310555 23.441793
F 80.179477 55.310555 45.270900
F 53.444373 16.721796 1.612684
F 53.444373 16.721796 23.441792
F 53.444373 16.721796 45.270899
F 53.444373 39.875053 1.612684
F 53.444373 39.875053 23.441792
F 53.444373 39.875053 45.270899
F 53.444373 63.028311 1.612684
F 53.444373 63.028311 23.441792
F 53.444373 63.028311 45.270899
F 80.179477 16.721796 1.612684
F 80.179477 16.721796 23.441792
F 80.179477 16.721796 45.270899
F 80.179477 39.875053 1.612684
F 80.179477 39.875053 23.441792
F 80.179477 39.875053 45.270899
F 80.179477 63.028311 1.612684
F 80.179477 63.028311 23.441792
F 80.179477 63.028311 45.270899
F 62.356069 1.286291 1.612685
F 62.356069 1.286291 23.441793
F 62.356069 1.286291 45.270900
F 62.356069 24.439548 1.612685
F 62.356069 24.439548 23.441793
F 62.356069 24.439548 45.270900
F 62.356069 47.592806 1.612685
F 62.356069 47.592806 23.441793
F 62.356069 47.592806 45.270900
F 89.091173 1.286291 1.612685
F 89.091173 1.286291 23.441793
F 89.091173 1.286291 45.270900
F 89.091173 24.439548 1.612685
F 89.091173 24.439548 23.441793
F 89.091173 24.439548 45.270900
F 89.091173 47.592806 1.612685
F 89.091173 47.592806 23.441793
F 89.091173 47.592806 45.270900
F 62.356069 9.004040 1.612685
F 62.356069 9.004040 23.441793
F 62.356069 9.004040 45.270900
F 62.356069 32.157298 1.612685
F 62.356069 32.157298 23.441793
F 62.356069 32.157298 45.270900
F 62.356069 55.310555 1.612685
F 62.356069 55.310555 23.441793
F 62.356069 55.310555 45.270900
F 89.091173 9.004040 1.612685
F 89.091173 9.004040 23.441793
F 89.091173 9.004040 45.270900
F 89.091173 32.157298 1.612685
F 89.091173 32.157298 23.441793
F 89.091173 32.157298 45.270900
F 89.091173 55.310555 1.612685
F 89.091173 55.310555 23.441793
F 89.091173 55.310555 45.270900
F 62.356069 16.721795 1.612684
F 62.356069 16.721795 23.441792
F 62.356069 16.721795 45.270899
F 62.356069 39.875053 1.612684
F 62.356069 39.875053 23.441792
F 62.356069 39.875053 45.270899
F 62.356069 63.028310 1.612684
F 62.356069 63.028310 23.441792
F 62.356069 63.028310 45.270899
F 89.091173 16.721795 1.612684
F 89.091173 16.721795 23.441792
F 89.091173 16.721795 45.270899
F 89.091173 39.875053 1.612684
F 89.091173 39.875053 23.441792
F 89.091173 39.875053 45.270899
F 89.091173 63.028310 1.612684
F 89.091173 63.028310 23.441792
F 89.091173 63.028310 45.270899
F 71.267774 1.286290 1.612684
F 71.267774 1.286290 23.441791
F 71.267774 1.286290 45.270899
F 71.267774 24.439547 1.612684
F 71.267774 24.439547 23.441791
F 71.267774 24.439547 45.270899
F 71.267774 47.592805 1.612684
F 71.267774 47.592805 23.441791
F 71.267774 47.592805 45.270899
F 98.002877 1.286290 1.612684
F 98.002877 1.286290 23.441791
F 98.002877 1.286290 45.270899
F 98.002877 24.439547 1.612684
F 98.002877 24.439547 23.441791
F 98.002877 24.439547 45.270899
F 98.002877 47.592805 1.612684
F 98.002877 47.592805 23.441791
F 98.002877 47.592805 45.270899
F 71.267774 9.004039 1.612684
F 71.267774 9.004039 23.441791
F 71.267774 9.004039 45.270899
F 71.267774 32.157296 1.612684
F 71.267774 32.157296 23.441791
F 71.267774 32.157296 45.270899
F 71.267774 55.310554 1.612684
F 71.267774 55.310554 23.441791
F 71.267774 55.310554 45.270899
F 98.002877 9.004039 1.612684
F 98.002877 9.004039 23.441791
F 98.002877 9.004039 45.270899
F 98.002877 32.157296 1.612684
F 98.002877 32.157296 23.441791
F 98.002877 32.157296 45.270899
F 98.002877 55.310554 1.612684
F 98.002877 55.310554 23.441791
F 98.002877 55.310554 45.270899
F 71.267774 16.721794 1.612683
F 71.267774 16.721794 23.441791
F 71.267774 16.721794 45.270898
F 71.267774 39.875052 1.612683
F 71.267774 39.875052 23.441791
F 71.267774 39.875052 45.270898
F 71.267774 63.028309 1.612683
F 71.267774 63.028309 23.441791
F 71.267774 63.028309 45.270898
F 98.002877 16.721794 1.612683
F 98.002877 16.721794 23.441791
F 98.002877 16.721794 45.270898
F 98.002877 39.875052 1.612683
F 98.002877 39.875052 23.441791
F 98.002877 39.875052 45.270898
F 98.002877 63.028309 1.612683
F 98.002877 63.028309 23.441791
F 98.002877 63.028309 45.270898
F 55.672310 7.717750 5.250870
F 55.672310 7.717750 27.079977
F 55.672310 7.717750 48.909085
F 55.672310 30.871007 5.250870
F 55.672310 30.871007 27.079977
F 55.672310 30.871007 48.909085
F 55.672310 54.024265 5.250870
F 55.672310 54.024265 27.079977
F 55.672310 54.024265 48.909085
F 82.407413 7.717750 5.250870
F 82.407413 7.717750 27.079977
F 82.407413 7.717750 48.909085
F 82.407413 30.871007 5.250870
F 82.407413 30.871007 27.079977
F 82.407413 30.871007 48.909085
F 82.407413 54.024265 5.250870
F 82.407413 54.024265 27.079977
F 82.407413 54.024265 48.909085
F 55.672310 15.435503 5.250869
F 55.672310 15.435503 27.079976
F 55.672310 15.435503 48.909084
F 55.672310 38.588760 5.250869
F 55.672310 38.588760 27.079976
F 55.672310 38.588760 48.909084
F 55.672310 61.742018 5.250869
F 55.672310 61.742018 27.079976
F 55.672310 61.742018 48.909084
F 82.407413 15.435503 5.250869
F 82.407413 15.435503 27.079976
F 82.407413 15.435503 48.909084
F 82.407413 38.588760 5.250869
F 82.407413 38.588760 27.079976
F 82.407413 38.588760 48.909084
F 82.407413 61.742018 5.250869
F 82.407413 61.742018 27.079976
F 82.407413 61.742018 48.909084
F 55.672310 0.000000 5.250870
F 55.672310 0.000000 27.079977
F 55.672310 0.000000 48.909085
F 55.672310 23.153258 5.250870
F 55.672310 23.153258 27.079977
F 55.672310 23.153258 48.909085
F 55.672310 46.306515 5.250870
F 55.672310 46.306515 27.079977
F 55.672310 46.306515 48.909085
F 82.407413 0.000000 5.250870
F 82.407413 0.000000 27.079977
F 82.407413 0.000000 48.909085
F 82.407413 23.153258 5.250870
F 82.407413 23.153258 27.079977
F 82.407413 23.153258 48.909085
F 82.407413 46.306515 5.250870
F 82.407413 46.306515 27.079977
F 82.407413 46.306515 48.909085
F 64.584008 7.717750 5.250870
F 64.584008 7.717750 27.079977
F 64.584008 7.717750 48.909085
F 64.584008 30.871007 5.250870
F 64.584008 30.871007 27.079977
F 64.584008 30.871007 48.909085
F 64.584008 54.024265 5.250870
F 64.584008 54.024265 27.079977
F 64.584008 54.024265 48.909085
F 91.319111 7.717750 5.250870
F 91.319111 7.717750 27.079977
F 91.319111 7.717750 48.909085
F 91.319111 30.871007 5.250870
F 91.319111 30.871007 27.079977
F 91.319111 30.871007 48.909085
F 91.319111 54.024265 5.250870
F 91.319111 54.024265 27.079977
F 91.319111 54.024265 48.909085
F 64.584008 15.435502 5.250869
F 64.584008 15.435502 27.079976
F 64.584008 15.435502 48.909084
F 64.584008 38.588760 5.250869
F 64.584008 38.588760 27.079976
F 64.584008 38.588760 48.909084
F 64.584008 61.742017 5.250869
F 64.584008 61.742017 27.079976
F 64.584008 61.742017 48.909084
F 91.319111 15.435502 5.250869
F 91.319111 15.435502 27.079976
F 91.319111 15.435502 48.909084
F 91.319111 38.588760 5.250869
F 91.319111 38.588760 27.079976
F 91.319111 38.588760 48.909084
F 91.319111 61.742017 5.250869
F 91.319111 61.742017 27.079976
F 91.319111 61.742017 48.909084
F 64.584008 0.000000 5.250870
F 64.584008 0.000000 27.079977
F 64.584008 0.000000 48.909085
F 64.584008 23.153258 5.250870
F 64.584008 23.153258 27.079977
F 64.584008 23.153258 48.909085
F 64.584008 46.306515 5.250870
F 64.584008 46.306515 27.079977
F 64.584008 46.306515 48.909085
F 91.319111 0.000000 5.250870
F 91.319111 0.000000 27.079977
F 91.319111 0.000000 48.909085
F 91.319111 23.153258 5.250870
F 91.319111 23.153258 27.079977
F 91.319111 23.153258 48.909085
F 91.319111 46.306515 5.250870
F 91.319111 46.306515 27.079977
F 91.319111 46.306515 48.909085
F 73.495712 7.717750 5.250869
F 73.495712 7.717750 27.079976
F 73.495712 7.717750 48.909084
F 73.495712 30.871008 5.250869
F 73.495712 30.871008 27.079976
F 73.495712 30.871008 48.909084
F 73.495712 54.024265 5.250869
F 73.495712 54.024265 27.079976
F 73.495712 54.024265 48.909084
F 100.230816 7.717750 5.250869
F 100.230816 7.717750 27.079976
F 100.230816 7.717750 48.909084
F 100.230816 30.871008 5.250869
F 100.230816 30.871008 27.079976
F 100.230816 30.871008 48.909084
F 100.230816 54.024265 5.250869
F 100.230816 54.024265 27.079976
F 100.230816 54.024265 48.909084
F 73.495712 15.435503 5.250868
F 73.495712 15.435503 27.079975
F 73.495712 15.435503 48.909083
F 73.495712 38.588760 5.250868
F 73.495712 38.588760 27.079975
F 73.495712 38.588760 48.909083
F 73.495712 61.742018 5.250868
F 73.495712 61.742018 27.079975
F 73.495712 61.742018 48.909083
F 100.230816 15.435503 5.250868
F 100.230816 15.435503 27.079975
F 100.230816 15.435503 48.909083
F 100.230816 38.588760 5.250868
F 100.230816 38.588760 27.079975
F 100.230816 38.588760 48.909083
F 100.230816 61.742018 5.250868
F 100.230816 61.742018 27.079975
F 100.230816 61.742018 48.909083
F 73.495712 0.000001 5.250869
F 73.495712 0.000001 27.079976
F 73.495712 0.000001 48.909084
F 73.495712 23.153258 5.250869
F 73.495712 23.153258 27.079976
F 73.495712 23.153258 48.909084
F 73.495712 46.306516 5.250869
F 73.495712 46.306516 27.079976
F 73.495712 46.306516 48.909084
F 100.230816 0.000001 5.250869
F 100.230816 0.000001 27.079976
F 100.230816 0.000001 48.909084
F 100.230816 23.153258 5.250869
F 100.230816 23.153258 27.079976
F 100.230816 23.153258 48.909084
F 100.230816 46.306516 5.250869
F 100.230816 46.306516 27.079976
F 100.230816 46.306516 48.909084
F 55.672295 5.145166 1.612686
F 55.672295 5.145166 23.441793
F 55.672295 5.145166 45.270900
F 55.672295 28.298423 1.612686
F 55.672295 28.298423 23.441793
F 55.672295 28.298423 45.270900
F 55.672295 51.451681 1.612686
F 55.672295 51.451681 23.441793
F 55.672295 51.451681 45.270900
F 82.407399 5.145166 1.612686
F 82.407399 5.145166 23.441793
F 82.407399 5.145166 45.270900
F 82.407399 28.298423 1.612686
F 82.407399 28.298423 23.441793
F 82.407399 28.298423 45.270900
F 82.407399 51.451681 1.612686
F 82.407399 51.451681 23.441793
F 82.407399 51.451681 45.270900
F 55.672295 12.862918 1.612685
F 55.672295 12.862918 23.441792
F 55.672295 12.862918 45.270899
F 55.672295 36.016175 1.612685
F 55.672295 36.016175 23.441792
F 55.672295 36.016175 45.270899
F 55.672295 59.169433 1.612685
F 55.672295 59.169433 23.441792
F 55.672295 59.169433 45.270899
F 82.407399 12.862918 1.612685
F 82.407399 12.862918 23.441792
F 82.407399 12.862918 45.270899
F 82.407399 36.016175 1.612685
F 82.407399 36.016175 23.441792
F 82.407399 36.016175 45.270899
F 82.407399 59.169433 1.612685
F 82.407399 59.169433 23.441792
F 82.407399 59.169433 45.270899
F 55.672295 20.580673 1.612685
F 55.672295 20.580673 23.441793
F 55.672295 20.580673 45.270900
F 55.672295 43.733931 1.612685
F 55.672295 43.733931 23.441793
F 55.672295 43.733931 45.270900
F 55.672295 66.887188 1.612685
F 55.672295 66.887188 23.441793
F 55.672295 66.887188 45.270900
F 82.407399 20.580673 1.612685
F 82.407399 20.580673 23.441793
F 82.407399 20.580673 45.270900
F 82.407399 43.733931 1.612685
F 82.407399 43.733931 23.441793
F 82.407399 43.733931 45.270900
F 82.407399 66.887188 1.612685
F 82.407399 66.887188 23.441793
F 82.407399 66.887188 45.270900
F 64.583992 5.145165 1.612685
F 64.583992 5.145165 23.441792
F 64.583992 5.145165 45.270900
F 64.583992 28.298422 1.612685
F 64.583992 28.298422 23.441792
F 64.583992 28.298422 45.270900
F 64.583992 51.451680 1.612685
F 64.583992 51.451680 23.441792
F 64.583992 51.451680 45.270900
F 91.319095 5.145165 1.612685
F 91.319095 5.145165 23.441792
F 91.319095 5.145165 45.270900
F 91.319095 28.298422 1.612685
F 91.319095 28.298422 23.441792
F 91.319095 28.298422 45.270900
F 91.319095 51.451680 1.612685
F 91.319095 51.451680 23.441792
F 91.319095 51.451680 45.270900
F 64.583992 12.862917 1.612684
F 64.583992 12.862917 23.441791
F 64.583992 12.862917 45.270899
F 64.583992 36.016174 1.612684
F 64.583992 36.016174 23.441791
F 64.583992 36.016174 45.270899
F 64.583992 59.169432 1.612684
F 64.583992 59.169432 23.441791
F 64.583992 59.169432 45.270899
F 91.319095 12.862917 1.612684
F 91.319095 12.862917 23.441791
F 91.319095 12.862917 45.270899
F 91.319095 36.016174 1.612684
F 91.319095 36.016174 23.441791
F 91.319095 36.016174 45.270899
F 91.319095 59.169432 1.612684
F 91.319095 59.169432 23.441791
F 91.319095 59.169432 45.270899
F 64.583992 20.580672 1.612685
F 64.583992 20.580672 23.441792
F 64.583992 20.580672 45.270900
F 64.583992 43.733930 1.612685
F 64.583992 43.733930 23.441792
F 64.583992 43.733930 45.270900
F 64.583992 66.887187 1.612685
F 64.583992 66.887187 23.441792
F 64.583992 66.887187 45.270900
F 91.319095 20.580672 1.612685
F 91.319095 20.580672 23.441792
F 91.319095 20.580672 45.270900
F 91.319095 43.733930 1.612685
F 91.319095 43.733930 23.441792
F 91.319095 43.733930 45.270900
F 91.319095 66.887187 1.612685
F 91.319095 66.887187 23.441792
F 91.319095 66.887187 45.270900
F 73.495699 5.145164 1.612684
F 73.495699 5.145164 23.441792
F 73.495699 5.145164 45.270899
F 73.495699 28.298422 1.612684
F 73.495699 28.298422 23.441792
F 73.495699 28.298422 45.270899
F 73.495699 51.451679 1.612684
F 73.495699 51.451679 23.441792
F 73.495699 51.451679 45.270899
F 100.230803 5.145164 1.612684
F 100.230803 5.145164 23.441792
F 100.230803 5.145164 45.270899
F 100.230803 28.298422 1.612684
F 100.230803 28.298422 23.441792
F 100.230803 28.298422 45.270899
F 100.230803 51.451679 1.612684
F 100.230803 51.451679 23.441792
F 100.230803 51.451679 45.270899
F 73.495699 12.862916 1.612684
F 73.495699 12.862916 23.441791
F 73.495699 12.862916 45.270898
F 73.495699 36.016174 1.612684
F 73.495699 36.016174 23.441791
F 73.495699 36.016174 45.270898
F 73.495699 59.169431 1.612684
F 73.495699 59.169431 23.441791
F 73.495699 59.169431 45.270898
F 100.230803 12.862916 1.612684
F 100.230803 12.862916 23.441791
F 100.230803 12.862916 45.270898
F 100.230803 36.016174 1.612684
F 100.230803 36.016174 23.441791
F 100.230803 36.016174 45.270898
F 100.230803 59.169431 1.612684
F 100.230803 59.169431 23.441791
F 100.230803 59.169431 45.270898
F 73.495699 20.580672 1.612684
F 73.495699 20.580672 23.441792
F 73.495699 20.580672 45.270899
F 73.495699 43.733929 1.612684
F 73.495699 43.733929 23.441792
F 73.495699 43.733929 45.270899
F 73.495699 66.887187 1.612684
F 73.495699 66.887187 23.441792
F 73.495699 66.887187 45.270899
F 100.230803 20.580672 1.612684
F 100.230803 20.580672 23.441792
F 100.230803 20.580672 45.270899
F 100.230803 43.733929 1.612684
F 100.230803 43.733929 23.441792
F 100.230803 43.733929 45.270899
F 100.230803 66.887187 1.612684
F 100.230803 66.887187 23.441792
F 100.230803 66.887187 45.270899
F 55.672307 5.145165 4.341322
F 55.672307 5.145165 26.170430
F 55.672307 5.145165 47.999537
F 55.672307 28.298423 4.341322
F 55.672307 28.298423 26.170430
F 55.672307 28.298423 47.999537
F 55.672307 51.451680 4.341322
F 55.672307 51.451680 26.170430
F 55.672307 51.451680 47.999537
F 82.407411 5.145165 4.341322
F 82.407411 5.145165 26.170430
F 82.407411 5.145165 47.999537
F 82.407411 28.298423 4.341322
F 82.407411 28.298423 26.170430
F 82.407411 28.298423 47.999537
F 82.407411 51.451680 4.341322
F 82.407411 51.451680 26.170430
F 82.407411 51.451680 47.999537
F 55.672307 12.862917 4.341323
F 55.672307 12.862917 26.170431
F 55.672307 12.862917 47.999538
F 55.672307 36.016175 4.341323
F 55.672307 36.016175 26.170431
F 55.672307 36.016175 47.999538
F 55.672307 59.169432 4.341323
F 55.672307 59.169432 26.170431
F 55.672307 59.169432 47.999538
F 82.407411 12.862917 4.341323
F 82.407411 12.862917 26.170431
F 82.407411 12.862917 47.999538
F 82.407411 36.016175 4.341323
F 82.407411 36.016175 26.170431
F 82.407411 36.016175 47.999538
F 82.407411 59.169432 4.341323
F 82.407411 59.169432 26.170431
F 82.407411 59.169432 47.999538
F 55.672307 20.580673 4.341323
F 55.672307 20.580673 26.170430
F 55.672307 20.580673 47.999537
F 55.672307 43.733930 4.341323
F 55.672307 43.733930 26.170430
F 55.672307 43.733930 47.999537
F 55.672307 66.887188 4.341323
F 55.672307 66.887188 26.170430
F 55.672307 66.887188 47.999537
F 82.407411 20.580673 4.341323
F 82.407411 20.580673 26.170430
F 82.407411 20.580673 47.999537
F 82.407411 43.733930 4.341323
F 82.407411 43.733930 26.170430
F 82.407411 43.733930 47.999537
F 82.407411 66.887188 4.341323
F 82.407411 66.887188 26.170430
F 82.407411 66.887188 47.999537
F 64.584005 5.145165 4.341323
F 64.584005 5.145165 26.170430
F 64.584005 5.145165 47.999538
F 64.584005 28.298422 4.341323
F 64.584005 28.298422 26.170430
F 64.584005 28.298422 47.999538
F 64.584005 51.451680 4.341323
F 64.584005 51.451680 26.170430
F 64.584005 51.451680 47.999538
F 91.319108 5.145165 4.341323
F 91.319108 5.145165 26.170430
F 91.319108 5.145165 47.999538
F 91.319108 28.298422 4.341323
F 91.319108 28.298422 26.170430
F 91.319108 28.298422 47.999538
F 91.319108 51.451680 4.341323
F 91.319108 51.451680 26.170430
F 91.319108 51.451680 47.999538
F 64.584005 12.862917 4.341324
F 64.584005 12.862917 26.170431
F 64.584005 12.862917 47.999539
F 64.584005 36.016175 4.341324
F 64.584005 36.016175 26.170431
F 64.584005 36.016175 47.999539
F 64.584005 59.169432 4.341324
F 64.584005 59.169432 26.170431
F 64.584005 59.169432 47.999539
F 91.319108 12.862917 4.341324
F 91.319108 12.862917 26.170431
F 91.319108 12.862917 47.999539
F 91.319108 36.016175 4.341324
F 91.319108 36.016175 26.170431
F 91.319108 36.016175 47.999539
F 91.319108 59.169432 4.341324
F 91.319108 59.169432 26.170431
F 91.319108 59.169432 47.999539
F 64.584005 20.580672 4.341323
F 64.584005 20.580672 26.170431
F 64.584005 20.580672 47.999538
F 64.584005 43.733930 4.341323
F 64.584005 43.733930 26.170431
F 64.584005 43.733930 47.999538
F 64.584005 66.887187 4.341323
F 64.584005 66.887187 26.170431
F 64.584005 66.887187 47.999538
F 91.319108 20.580672 4.341323
F 91.319108 20.580672 26.170431
F 91.319108 20.580672 47.999538
F 91.319108 43.733930 4.341323
F 91.319108 43.733930 26.170431
F 91.319108 43.733930 47.999538
F 91.319108 66.887187 4.341323
F 91.319108 66.887187 26.170431
F 91.319108 66.887187 47.999538
F 73.495711 5.145164 4.341323
F 73.495711 5.145164 26.170431
F 73.495711 5.145164 47.999538
F 73.495711 28.298422 4.341323
F 73.495711 28.298422 26.170431
F 73.495711 28.298422 47.999538
F 73.495711 51.451679 4.341323
F 73.495711 51.451679 26.170431
F 73.495711 51.451679 47.999538
F 100.230814 5.145164 4.341323
F 100.230814 5.145164 26.170431
F 100.230814 5.145164 47.999538
F 100.230814 28.298422 4.341323
F 100.230814 28.298422 26.170431
F 100.230814 28.298422 47.999538
F 100.230814 51.451679 4.341323
F 100.230814 51.451679 26.170431
F 100.230814 51.451679 47.999538
F 73.495711 12.862917 4.341324
F 73.495711 12.862917 26.170432
F 73.495711 12.862917 47.999539
F 73.495711 36.016174 4.341324
F 73.495711 36.016174 26.170432
F 73.495711 36.016174 47.999539
F 73.495711 59.169432 4.341324
F 73.495711 59.169432 26.170432
F 73.495711 59.169432 47.999539
F 100.230814 12.862917 4.341324
F 100.230814 12.862917 26.170432
F 100.230814 12.862917 47.999539
F 100.230814 36.016174 4.341324
F 100.230814 36.016174 26.170432
F 100.230814 36.016174 47.999539
F 100.230814 59.169432 4.341324
F 100.230814 59.169432 26.170432
F 100.230814 59.169432 47.999539
F 73.495711 20.580672 4.341324
F 73.495711 20.580672 26.170431
F 73.495711 20.580672 47.999538
F 73.495711 43.733929 4.341324
F 73.495711 43.733929 26.170431
F 73.495711 43.733929 47.999538
F 73.495711 66.887187 4.341324
F 73.495711 66.887187 26.170431
F 73.495711 66.887187 47.999538
F 100.230814 20.580672 4.341324
F 100.230814 20.580672 26.170431
F 100.230814 20.580672 47.999538
F 100.230814 43.733929 4.341324
F 100.230814 43.733929 26.170431
F 100.230814 43.733929 47.999538
F 100.230814 66.887187 4.341324
F 100.230814 66.887187 26.170431
F 100.230814 66.887187 47.999538
F 55.672297 7.717749 7.979507
F 55.672297 7.717749 29.808615
F 55.672297 7.717749 51.637722
F 55.672297 30.871007 7.979507
F 55.672297 30.871007 29.808615
F 55.672297 30.871007 51.637722
F 55.672297 54.024264 7.979507
F 55.672297 54.024264 29.808615
F 55.672297 54.024264 51.637722
F 82.407401 7.717749 7.979507
F 82.407401 7.717749 29.808615
F 82.407401 7.717749 51.637722
F 82.407401 30.871007 7.979507
F 82.407401 30.871007 29.808615
F 82.407401 30.871007 51.637722
F 82.407401 54.024264 7.979507
F 82.407401 54.024264 29.808615
F 82.407401 54.024264 51.637722
F 55.672297 15.435502 7.979508
F 55.672297 15.435502 29.808616
F 55.672297 15.435502 51.637723
F 55.672297 38.588760 7.979508
F 55.672297 38.588760 29.808616
F 55.672297 38.588760 51.637723
F 55.672297 61.742017 7.979508
F 55.672297 61.742017 29.808616
F 55.672297 61.742017 51.637723
F 82.407401 15.435502 7.979508
F 82.407401 15.435502 29.808616
F 82.407401 15.435502 51.637723
F 82.407401 38.588760 7.979508
F 82.407401 38.588760 29.808616
F 82.407401 38.588760 51.637723
F 82.407401 61.742017 7.979508
F 82.407401 61.742017 29.808616
F 82.407401 61.742017 51.637723
F 55.672297 0.000000 7.979507
F 55.672297 0.000000 29.808615
F 55.672297 0.000000 51.637722
F 55.672297 23.153257 7.979507
F 55.672297 23.153257 29.808615
F 55.672297 23.153257 51.637722
F 55.672297 46.306515 7.979507
F 55.672297 46.306515 29.808615
F 55.672297 46.306515 51.637722
F 82.407401 0.000000 7.979507
F 82.407401 0.000000 29.808615
F 82.407401 0.000000 51.637722
F 82.407401 23.153257 7.979507
F 82.407401 23.153257 29.808615
F 82.407401 23.153257 51.637722
F 82.407401 46.306515 7.979507
F 82.407401 46.306515 29.808615
F 82.407401 46.306515 51.637722
F 64.583994 7.717750 7.979508
F 64.583994 7.717750 29.808615
F 64.583994 7.717750 51.637722
F 64.583994 30.871007 7.979508
F 64.583994 30.871007 29.808615
F 64.583994 30.871007 51.637722
F 64.583994 54.024265 7.979508
F 64.583994 54.024265 29.808615
F 64.583994 54.024265 51.637722
F 91.319098 7.717750 7.979508
F 91.319098 7.717750 29.808615
F 91.319098 7.717750 51.637722
F 91.319098 30.871007 7.979508
F 91.319098 30.871007 29.808615
F 91.319098 30.871007 51.637722
F 91.319098 54.024265 7.979508
F 91.319098 54.024265 29.808615
F 91.319098 54.024265 51.637722
F 64.583994 15.435503 7.979509
F 64.583994 15.435503 29.808616
F 64.583994 15.435503 51.637723
F 64.583994 38.588760 7.979509
F 64.583994 38.588760 29.808616
F 64.583994 38.588760 51.637723
F 64.583994 61.742018 7.979509
F 64.583994 61.742018 29.808616
F 64.583994 61.742018 51.637723
F 91.319098 15.435503 7.979509
F 91.319098 15.435503 29.808616
F 91.319098 15.435503 51.637723
F 91.319098 38.588760 7.979509
F 91.319098 38.588760 29.808616
F 91.319098 38.588760 51.637723
F 91.319098 61.742018 7.979509
F 91.319098 61.742018 29.808616
F 91.319098 61.742018 51.637723
F 64.583994 0.000000 7.979508
F 64.583994 0.000000 29.808615
F 64.583994 0.000000 51.637722
F 64.583994 23.153258 7.979508
F 64.583994 23.153258 29.808615
F 64.583994 23.153258 51.637722
F 64.583994 46.306515 7.979508
F 64.583994 46.306515 29.808615
F 64.583994 46.306515 51.637722
F 91.319098 0.000000 7.979508
F 91.319098 0.000000 29.808615
F 91.319098 0.000000 51.637722
F 91.319098 23.153258 7.979508
F 91.319098 23.153258 29.808615
F 91.319098 23.153258 51.637722
F 91.319098 46.306515 7.979508
F 91.319098 46.306515 29.808615
F 91.319098 46.306515 51.637722
F 73.495701 7.717751 7.979508
F 73.495701 7.717751 29.808616
F 73.495701 7.717751 51.637723
F 73.495701 30.871008 7.979508
F 73.495701 30.871008 29.808616
F 73.495701 30.871008 51.637723
F 73.495701 54.024266 7.979508
F 73.495701 54.024266 29.808616
F 73.495701 54.024266 51.637723
F 100.230804 7.717751 7.979508
F 100.230804 7.717751 29.808616
F 100.230804 7.717751 51.637723
F 100.230804 30.871008 7.979508
F 100.230804 30.871008 29.808616
F 100.230804 30.871008 51.637723
F 100.230804 54.024266 7.979508
F 100.230804 54.024266 29.808616
F 100.230804 54.024266 51.637723
F 73.495701 15.435503 7.979509
F 73.495701 15.435503 29.808617
F 73.495701 15.435503 51.637724
F 73.495701 38.588761 7.979509
F 73.495701 38.588761 29.808617
F 73.495701 38.588761 51.637724
F 73.495701 61.742018 7.979509
F 73.495701 61.742018 29.808617
F 73.495701 61.742018 51.637724
F 100.230804 15.435503 7.979509
F 100.230804 15.435503 29.808617
F 100.230804 15.435503 51.637724
F 100.230804 38.588761 7.979509
F 100.230804 38.588761 29.808617
F 100.230804 38.588761 51.637724
F 100.230804 61.742018 7.979509
F 100.230804 61.742018 29.808617
F 100.230804 61.742018 51.637724
F 73.495701 0.000001 7.979508
F 73.495701 0.000001 29.808616
F 73.495701 0.000001 51.637723
F 73.495701 23.153259 7.979508
F 73.495701 23.153259 29.808616
F 73.495701 23.153259 51.637723
F 73.495701 46.306516 7.979508
F 73.495701 46.306516 29.808616
F 73.495701 46.306516 51.637723
F 100.230804 0.000001 7.979508
F 100.230804 0.000001 29.808616
F 100.230804 0.000001 51.637723
F 100.230804 23.153259 7.979508
F 100.230804 23.153259 29.808616
F 100.230804 23.153259 51.637723
F 100.230804 46.306516 7.979508
F 100.230804 46.306516 29.808616
F 100.230804 46.306516 51.637723
F 57.900234 1.286291 4.341323
F 57.900234 1.286291 26.170430
F 57.900234 1.286291 47.999538
F 57.900234 24.439548 4.341323
F 57.900234 24.439548 26.170430
F 57.900234 24.439548 47.999538
F 57.900234 47.592806 4.341323
F 57.900234 47.592806 26.170430
F 57.900234 47.592806 47.999538
F 84.635337 1.286291 4.341323
F 84.635337 1.286291 26.170430
F 84.635337 1.286291 47.999538
F 84.635337 24.439548 4.341323
F 84.635337 24.439548 26.170430
F 84.635337 24.439548 47.999538
F 84.635337 47.592806 4.341323
F 84.635337 47.592806 26.170430
F 84.635337 47.592806 47.999538
F 57.900234 9.004040 4.341323
F 57.900234 9.004040 26.170430
F 57.900234 9.004040 47.999538
F 57.900234 32.157298 4.341323
F 57.900234 32.157298 26.170430
F 57.900234 32.157298 47.999538
F 57.900234 55.310555 4.341323
F 57.900234 55.310555 26.170430
F 57.900234 55.310555 47.999538
F 84.635337 9.004040 4.341323
F 84.635337 9.004040 26.170430
F 84.635337 9.004040 47.999538
F 84.635337 32.157298 4.341323
F 84.635337 32.157298 26.170430
F 84.635337 32.157298 47.999538
F 84.635337 55.310555 4.341323
F 84.635337 55.310555 26.170430
F 84.635337 55.310555 47.999538
F 57.900234 16.721795 4.341324
F 57.900234 16.721795 26.170431
F 57.900234 16.721795 47.999538
F 57.900234 39.875053 4.341324
F 57.900234 39.875053 26.170431
F 57.900234 39.875053 47.999538
F 57.900234 63.028310 4.341324
F 57.900234 63.028310 26.170431
F 57.900234 63.028310 47.999538
F 84.635337 16.721795 4.341324
F 84.635337 16.721795 26.170431
F 84.635337 16.721795 47.999538
F 84.635337 39.875053 4.341324
F 84.635337 39.875053 26.170431
F 84.635337 39.875053 47.999538
F 84.635337 63.028310 4.341324
F 84.635337 63.028310 26.170431
F 84.635337 63.028310 47.999538
F 66.811933 1.286290 4.341323
F 66.811933 1.286290 26.170431
F 66.811933 1.286290 47.999538
F 66.811933 24.439548 4.341323
F 66.811933 24.439548 26.170431
F 66.811933 24.439548 47.999538
F 66.811933 47.592806 4.341323
F 66.811933 47.592806 26.170431
F 66.811933 47.592806 47.999538
F 93.547036 1.286290 4.341323
F 93.547036 1.286290 26.170431
F 93.547036 1.286290 47.999538
F 93.547036 24.439548 4.341323
F 93.547036 24.439548 26.170431
F 93.547036 24.439548 47.999538
F 93.547036 47.592806 4.341323
F 93.547036 47.592806 26.170431
F 93.547036 47.592806 47.999538
F 66.811933 9.004040 4.341323
F 66.811933 9.004040 26.170431
F 66.811933 9.004040 47.999538
F 66.811933 32.157297 4.341323
F 66.811933 32.157297 26.170431
F 66.811933 32.157297 47.999538
F 66.811933 55.310555 4.341323
F 66.811933 55.310555 26.170431
F 66.811933 55.310555 47.999538
F 93.547036 9.004040 4.341323
F 93.547036 9.004040 26.170431
F 93.547036 9.004040 47.999538
F 93.547036 32.157297 4.341323
F 93.547036 32.157297 26.170431
F 93.547036 32.157297 47.999538
F 93.547036 55.310555 4.341323
F 93.547036 55.310555 26.170431
F 93.547036 55.310555 47.999538
F 66.811933 16.721795 4.341324
F 66.811933 16.721795 26.170431
F 66.811933 16.721795 47.999539
F 66.811933 39.875053 4.341324
F 66.811933 39.875053 26.170431
F 66.811933 39.875053 47.999539
F 66.811933 63.028310 4.341324
F 66.811933 63.028310 26.170431
F 66.811933 63.028310 47.999539
F 93.547036 16.721795 4.341324
F 93.547036 16.721795 26.170431
F 93.547036 16.721795 47.999539
F 93.547036 39.875053 4.341324
F 93.547036 39.875053 26.170431
F 93.547036 39.875053 47.999539
F 93.547036 63.028310 4.341324
F 93.547036 63.028310 26.170431
F 93.547036 63.028310 47.999539
F 75.723638 1.286290 4.341323
F 75.723638 1.286290 26.170431
F 75.723638 1.286290 47.999538
F 75.723638 24.439548 4.341323
F 75.723638 24.439548 26.170431
F 75.723638 24.439548 47.999538
F 75.723638 47.592805 4.341323
F 75.723638 47.592805 26.170431
F 75.723638 47.592805 47.999538
F 102.458742 1.286290 4.341323
F 102.458742 1.286290 26.170431
F 102.458742 1.286290 47.999538
F 102.458742 24.439548 4.341323
F 102.458742 24.439548 26.170431
F 102.458742 24.439548 47.999538
F 102.458742 47.592805 4.341323
F 102.458742 47.592805 26.170431
F 102.458742 47.592805 47.999538
F 75.723638 9.004040 4.341323
F 75.723638 9.004040 26.170431
F 75.723638 9.004040 47.999538
F 75.723638 32.157297 4.341323
F 75.723638 32.157297 26.170431
F 75.723638 32.157297 47.999538
F 75.723638 55.310555 4.341323
F 75.723638 55.310555 26.170431
F 75.723638 55.310555 47.999538
F 102.458742 9.004040 4.341323
F 102.458742 9.004040 26.170431
F 102.458742 9.004040 47.999538
F 102.458742 32.157297 4.341323
F 102.458742 32.157297 26.170431
F 102.458742 32.157297 47.999538
F 102.458742 55.310555 4.341323
F 102.458742 55.310555 26.170431
F 102.458742 55.310555 47.999538
F 75.723638 16.721795 4.341324
F 75.723638 16.721795 26.170431
F 75.723638 16.721795 47.999539
F 75.723638 39.875052 4.341324
F 75.723638 39.875052 26.170431
F 75.723638 39.875052 47.999539
F 75.723638 63.028310 4.341324
F 75.723638 63.028310 26.170431
F 75.723638 63.028310 47.999539
F 102.458742 16.721795 4.341324
F 102.458742 16.721795 26.170431
F 102.458742 16.721795 47.999539
F 102.458742 39.875052 4.341324
F 102.458742 39.875052 26.170431
F 102.458742 39.875052 47.999539
F 102.458742 63.028310 4.341324
F 102.458742 63.028310 26.170431
F 102.458742 63.028310 47.999539
F 57.900219 3.858875 7.979507
F 57.900219 3.858875 29.808615
F 57.900219 3.858875 51.637722
F 57.900219 27.012132 7.979507
F 57.900219 27.012132 29.808615
F 57.900219 27.012132 51.637722
F 57.900219 50.165390 7.979507
F 57.900219 50.165390 29.808615
F 57.900219 50.165390 51.637722
F 84.635322 3.858875 7.979507
F 84.635322 3.858875 29.808615
F 84.635322 3.858875 51.637722
F 84.635322 27.012132 7.979507
F 84.635322 27.012132 29.808615
F 84.635322 27.012132 51.637722
F 84.635322 50.165390 7.979507
F 84.635322 50.165390 29.808615
F 84.635322 50.165390 51.637722
F 57.900219 11.576625 7.979507
F 57.900219 11.576625 29.808615
F 57.900219 11.576625 51.637722
F 57.900219 34.729882 7.979507
F 57.900219 34.729882 29.808615
F 57.900219 34.729882 51.637722
F 57.900219 57.883140 7.979507
F 57.900219 57.883140 29.808615
F 57.900219 57.883140 51.637722
F 84.635322 11.576625 7.979507
F 84.635322 11.576625 29.808615
F 84.635322 11.576625 51.637722
F 84.635322 34.729882 7.979507
F 84.635322 34.729882 29.808615
F 84.635322 34.729882 51.637722
F 84.635322 57.883140 7.979507
F 84.635322 57.883140 29.808615
F 84.635322 57.883140 51.637722
F 57.900219 19.294380 7.979508
F 57.900219 19.294380 29.808615
F 57.900219 19.294380 51.637723
F 57.900219 42.447638 7.979508
F 57.900219 42.447638 29.808615
F 57.900219 42.447638 51.637723
F 57.900219 65.600895 7.979508
F 57.900219 65.600895 29.808615
F 57.900219 65.600895 51.637723
F 84.635322 19.294380 7.979508
F 84.635322 19.294380 29.808615
F 84.635322 19.294380 51.637723
F 84.635322 42.447638 7.979508
F 84.635322 42.447638 29.808615
F 84.635322 42.447638 51.637723
F 84.635322 65.600895 7.979508
F 84.635322 65.600895 29.808615
F 84.635322 65.600895 51.637723
F 66.811918 3.858876 7.979508
F 66.811918 3.858876 29.808616
F 66.811918 3.858876 51.637723
F 66.811918 27.012134 7.979508
F 66.811918 27.012134 29.808616
F 66.811918 27.012134 51.637723
F 66.811918 50.165391 7.979508
F 66.811918 50.165391 29.808616
F 66.811918 50.165391 51.637723
F 93.547022 3.858876 7.979508
F 93.547022 3.858876 29.808616
F 93.547022 3.858876 51.637723
F 93.547022 27.012134 7.979508
F 93.547022 27.012134 29.808616
F 93.547022 27.012134 51.637723
F 93.547022 50.165391 7.979508
F 93.547022 50.165391 29.808616
F 93.547022 50.165391 51.637723
F 66.811918 11.576626 7.979508
F 66.811918 11.576626 29.808616
F 66.811918 11.576626 51.637723
F 66.811918 34.729884 7.979508
F 66.811918 34.729884 29.808616
F 66.811918 34.729884 51.637723
F 66.811918 57.883141 7.979508
F 66.811918 57.883141 29.808616
F 66.811918 57.883141 51.637723
F 93.547022 11.576626 7.979508
F 93.547022 11.576626 29.808616
F 93.547022 11.576626 51.637723
F 93.547022 34.729884 7.979508
F 93.547022 34.729884 29.808616
F 93.547022 34.729884 51.637723
F 93.547022 57.883141 7.979508
F 93.547022 57.883141 29.808616
F 93.547022 57.883141 51.637723
F 66.811918 19.294382 7.979509
F 66.811918 19.294382 29.808616
F 66.811918 19.294382 51.637724
F 66.811918 42.447639 7.979509
F 66.811918 42.447639 29.808616
F 66.811918 42.447639 51.637724
F 66.811918 65.600897 7.979509
F 66.811918 65.600897 29.808616
F 66.811918 65.600897 51.637724
F 93.547022 19.294382 7.979509
F 93.547022 19.294382 29.808616
F 93.547022 19.294382 51.637724
F 93.547022 42.447639 7.979509
F 93.547022 42.447639 29.808616
F 93.547022 42.447639 51.637724
F 93.547022 65.600897 7.979509
F 93.547022 65.600897 29.808616
F 93.547022 65.600897 51.637724
F 75.723625 3.858875 7.979508
F 75.723625 3.858875 29.808615
F 75.723625 3.858875 51.637723
F 75.723625 27.012133 7.979508
F 75.723625 27.012133 29.808615
F 75.723625 27.012133 51.637723
F 75.723625 50.165390 7.979508
F 75.723625 50.165390 29.808615
F 75.723625 50.165390 51.637723
F 102.458729 3.858875 7.979508
F 102.458729 3.858875 29.808615
F 102.458729 3.858875 51.637723
F 102.458729 27.012133 7.979508
F 102.458729 27.012133 29.808615
F 102.458729 27.012133 51.637723
F 102.458729 50.165390 7.979508
F 102.458729 50.165390 29.808615
F 102.458729 50.165390 51.637723
F 75.723625 11.576625 7.979508
F 75.723625 11.576625 29.808615
F 75.723625 11.576625 51.637723
F 75.723625 34.729883 7.979508
F 75.723625 34.729883 29.808615
F 75.723625 34.729883 51.637723
F 75.723625 57.883140 7.979508
F 75.723625 57.883140 29.808615
F 75.723625 57.883140 51.637723
F 102.458729 11.576625 7.979508
F 102.458729 11.576625 29.808615
F 102.458729 11.576625 51.637723
F 102.458729 34.729883 7.979508
F 102.458729 34.729883 29.808615
F 102.458729 34.729883 51.637723
F 102.458729 57.883140 7.979508
F 102.458729 57.883140 29.808615
F 102.458729 57.883140 51.637723
F 75.723625 19.294381 7.979508
F 75.723625 19.294381 29.808616
F 75.723625 19.294381 51.637723
F 75.723625 42.447638 7.979508
F 75.723625 42.447638 29.808616
F 75.723625 42.447638 51.637723
F 75.723625 65.600896 7.979508
F 75.723625 65.600896 29.808616
F 75.723625 65.600896 51.637723
F 102.458729 19.294381 7.979508
F 102.458729 19.294381 29.808616
F 102.458729 19.294381 51.637723
F 102.458729 42.447638 7.979508
F 102.458729 42.447638 29.808616
F 102.458729 42.447638 51.637723
F 102.458729 65.600896 7.979508
F 102.458729 65.600896 29.808616
F 102.458729 65.600896 51.637723
F 57.900231 3.858875 5.250870
F 57.900231 3.858875 27.079977
F 57.900231 3.858875 48.909085
F 57.900231 27.012133 5.250870
F 57.900231 27.012133 27.079977
F 57.900231 27.012133 48.909085
F 57.900231 50.165390 5.250870
F 57.900231 50.165390 27.079977
F 57.900231 50.165390 48.909085
F 84.635334 3.858875 5.250870
F 84.635334 3.858875 27.079977
F 84.635334 3.858875 48.909085
F 84.635334 27.012133 5.250870
F 84.635334 27.012133 27.079977
F 84.635334 27.012133 48.909085
F 84.635334 50.165390 5.250870
F 84.635334 50.165390 27.079977
F 84.635334 50.165390 48.909085
F 57.900231 11.576625 5.250870
F 57.900231 11.576625 27.079977
F 57.900231 11.576625 48.909084
F 57.900231 34.729883 5.250870
F 57.900231 34.729883 27.079977
F 57.900231 34.729883 48.909084
F 57.900231 57.883140 5.250870
F 57.900231 57.883140 27.079977
F 57.900231 57.883140 48.909084
F 84.635334 11.576625 5.250870
F 84.635334 11.576625 27.079977
F 84.635334 11.576625 48.909084
F 84.635334 34.729883 5.250870
F 84.635334 34.729883 27.079977
F 84.635334 34.729883 48.909084
F 84.635334 57.883140 5.250870
F 84.635334 57.883140 27.079977
F 84.635334 57.883140 48.909084
F 57.900231 19.294381 5.250869
F 57.900231 19.294381 27.079977
F 57.900231 19.294381 48.909084
F 57.900231 42.447638 5.250869
F 57.900231 42.447638 27.079977
F 57.900231 42.447638 48.909084
F 57.900231 65.600896 5.250869
F 57.900231 65.600896 27.079977
F 57.900231 65.600896 48.909084
F 84.635334 19.294381 5.250869
F 84.635334 19.294381 27.079977
F 84.635334 19.294381 48.909084
F 84.635334 42.447638 5.250869
F 84.635334 42.447638 27.079977
F 84.635334 42.447638 48.909084
F 84.635334 65.600896 5.250869
F 84.635334 65.600896 27.079977
F 84.635334 65.600896 48.909084
F 66.811931 3.858876 5.250869
F 66.811931 3.858876 27.079977
F 66.811931 3.858876 48.909084
F 66.811931 27.012133 5.250869
F 66.811931 27.012133 27.079977
F 66.811931 27.012133 48.909084
F 66.811931 50.165391 5.250869
F 66.811931 50.165391 27.079977
F 66.811931 50.165391 48.909084
F 93.547034 3.858876 5.250869
F 93.547034 3.858876 27.079977
F 93.547034 3.858876 48.909084
F 93.547034 27.012133 5.250869
F 93.547034 27.012133 27.079977
F 93.547034 27.012133 48.909084
F 93.547034 50.165391 5.250869
F 93.547034 50.165391 27.079977
F 93.547034 50.165391 48.909084
F 66.811931 11.576626 5.250869
F 66.811931 11.576626 27.079976
F 66.811931 11.576626 48.909084
F 66.811931 34.729883 5.250869
F 66.811931 34.729883 27.079976
F 66.811931 34.729883 48.909084
F 66.811931 57.883141 5.250869
F 66.811931 57.883141 27.079976
F 66.811931 57.883141 48.909084
F 93.547034 11.576626 5.250869
F 93.547034 11.576626 27.079976
F 93.547034 11.576626 48.909084
F 93.547034 34.729883 5.250869
F 93.547034 34.729883 27.079976
F 93.547034 34.729883 48.909084
F 93.547034 57.883141 5.250869
F 93.547034 57.883141 27.079976
F 93.547034 57.883141 48.909084
F 66.811931 19.294381 5.250869
F 66.811931 19.294381 27.079976
F 66.811931 19.294381 48.909083
F 66.811931 42.447639 5.250869
F 66.811931 42.447639 27.079976
F 66.811931 42.447639 48.909083
F 66.811931 65.600896 5.250869
F 66.811931 65.600896 27.079976
F 66.811931 65.600896 48.909083
F 93.547034 19.294381 5.250869
F 93.547034 19.294381 27.079976
F 93.547034 19.294381 48.909083
F 93.547034 42.447639 5.250869
F 93.547034 42.447639 27.079976
F 93.547034 42.447639 48.909083
F 93.547034 65.600896 5.250869
F 93.547034 65.600896 27.079976
F 93.547034 65.600896 48.909083
F 75.723637 3.858875 5.250870
F 75.723637 3.858875 27.079977
F 75.723637 3.858875 48.909084
F 75.723637 27.012133 5.250870
F 75.723637 27.012133 27.079977
F 75.723637 27.012133 48.909084
F 75.723637 50.165390 5.250870
F 75.723637 50.165390 27.079977
F 75.723637 50.165390 48.909084
F 102.458740 3.858875 5.250870
F 102.458740 3.858875 27.079977
F 102.458740 3.858875 48.909084
F 102.458740 27.012133 5.250870
F 102.458740 27.012133 27.079977
F 102.458740 27.012133 48.909084
F 102.458740 50.165390 5.250870
F 102.458740 50.165390 27.079977
F 102.458740 50.165390 48.909084
F 75.723637 11.576625 5.250869
F 75.723637 11.576625 27.079977
F 75.723637 11.576625 48.909084
F 75.723637 34.729883 5.250869
F 75.723637 34.729883 27.079977
F 75.723637 34.729883 48.909084
F 75.723637 57.883140 5.250869
F 75.723637 57.883140 27.079977
F 75.723637 57.883140 48.909084
F 102.458740 11.576625 5.250869
F 102.458740 11.576625 27.079977
F 102.458740 11.576625 48.909084
F 102.458740 34.729883 5.250869
F 102.458740 34.729883 27.079977
F 102.458740 34.729883 48.909084
F 102.458740 57.883140 5.250869
F 102.458740 57.883140 27.079977
F 102.458740 57.883140 48.909084
F 75.723637 19.294381 5.250869
F 75.723637 19.294381 27.079976
F 75.723637 19.294381 48.909084
F 75.723637 42.447638 5.250869
F 75.723637 42.447638 27.079976
F 75.723637 42.447638 48.909084
F 75.723637 65.600896 5.250869
F 75.723637 65.600896 27.079976
F 75.723637 65.600896 48.909084
F 102.458740 19.294381 5.250869
F 102.458740 19.294381 27.079976
F 102.458740 19.294381 48.909084
F 102.458740 42.447638 5.250869
F 102.458740 42.447638 27.079976
F 102.458740 42.447638 48.909084
F 102.458740 65.600896 5.250869
F 102.458740 65.600896 27.079976
F 102.458740 65.600896 48.909084
F 57.900221 1.286291 1.612685
F 57.900221 1.286291 23.441793
F 57.900221 1.286291 45.270900
F 57.900221 24.439549 1.612685
F 57.900221 24.439549 23.441793
F 57.900221 24.439549 45.270900
F 57.900221 47.592806 1.612685
F 57.900221 47.592806 23.441793
F 57.900221 47.592806 45.270900
F 84.635324 1.286291 1.612685
F 84.635324 1.286291 23.441793
F 84.635324 1.286291 45.270900
F 84.635324 24.439549 1.612685
F 84.635324 24.439549 23.441793
F 84.635324 24.439549 45.270900
F 84.635324 47.592806 1.612685
F 84.635324 47.592806 23.441793
F 84.635324 47.592806 45.270900
F 57.900221 9.004041 1.612685
F 57.900221 9.004041 23.441793
F 57.900221 9.004041 45.270900
F 57.900221 32.157298 1.612685
F 57.900221 32.157298 23.441793
F 57.900221 32.157298 45.270900
F 57.900221 55.310556 1.612685
F 57.900221 55.310556 23.441793
F 57.900221 55.310556 45.270900
F 84.635324 9.004041 1.612685
F 84.635324 9.004041 23.441793
F 84.635324 9.004041 45.270900
F 84.635324 32.157298 1.612685
F 84.635324 32.157298 23.441793
F 84.635324 32.157298 45.270900
F 84.635324 55.310556 1.612685
F 84.635324 55.310556 23.441793
F 84.635324 55.310556 45.270900
F 57.900221 16.721796 1.612684
F 57.900221 16.721796 23.441792
F 57.900221 16.721796 45.270899
F 57.900221 39.875053 1.612684
F 57.900221 39.875053 23.441792
F 57.900221 39.875053 45.270899
F 57.900221 63.028311 1.612684
F 57.900221 63.028311 23.441792
F 57.900221 63.028311 45.270899
F 84.635324 16.721796 1.612684
F 84.635324 16.721796 23.441792
F 84.635324 16.721796 45.270899
F 84.635324 39.875053 1.612684
F 84.635324 39.875053 23.441792
F 84.635324 39.875053 45.270899
F 84.635324 63.028311 1.612684
F 84.635324 63.028311 23.441792
F 84.635324 63.028311 45.270899
F 66.811920 1.286290 1.612685
F 66.811920 1.286290 23.441792
F 66.811920 1.286290 45.270899
F 66.811920 24.439547 1.612685
F 66.811920 24.439547 23.441792
F 66.811920 24.439547 45.270899
F 66.811920 47.592805 1.612685
F 66.811920 47.592805 23.441792
F 66.811920 47.592805 45.270899
F 93.547023 1.286290 1.612685
F 93.547023 1.286290 23.441792
F 93.547023 1.286290 45.270899
F 93.547023 24.439547 1.612685
F 93.547023 24.439547 23.441792
F 93.547023 24.439547 45.270899
F 93.547023 47.592805 1.612685
F 93.547023 47.592805 23.441792
F 93.547023 47.592805 45.270899
F 66.811920 9.004039 1.612685
F 66.811920 9.004039 23.441792
F 66.811920 9.004039 45.270899
F 66.811920 32.157297 1.612685
F 66.811920 32.157297 23.441792
F 66.811920 32.157297 45.270899
F 66.811920 55.310554 1.612685
F 66.811920 55.310554 23.441792
F 66.811920 55.310554 45.270899
F 93.547023 9.004039 1.612685
F 93.547023 9.004039 23.441792
F 93.547023 9.004039 45.270899
F 93.547023 32.157297 1.612685
F 93.547023 32.157297 23.441792
F 93.547023 32.157297 45.270899
F 93.547023 55.310554 1.612685
F 93.547023 55.310554 23.441792
F 93.547023 55.310554 45.270899
F 66.811920 16.721795 1.612684
F 66.811920 16.721795 23.441791
F 66.811920 16.721795 45.270899
F 66.811920 39.875052 1.612684
F 66.811920 39.875052 23.441791
F 66.811920 39.875052 45.270899
F 66.811920 63.028310 1.612684
F 66.811920 63.028310 23.441791
F 66.811920 63.028310 45.270899
F 93.547023 16.721795 1.612684
F 93.547023 16.721795 23.441791
F 93.547023 16.721795 45.270899
F 93.547023 39.875052 1.612684
F 93.547023 39.875052 23.441791
F 93.547023 39.875052 45.270899
F 93.547023 63.028310 1.612684
F 93.547023 63.028310 23.441791
F 93.547023 63.028310 45.270899
F 75.723627 1.286290 1.612685
F 75.723627 1.286290 23.441792
F 75.723627 1.286290 45.270899
F 75.723627 24.439548 1.612685
F 75.723627 24.439548 23.441792
F 75.723627 24.439548 45.270899
F 75.723627 47.592805 1.612685
F 75.723627 47.592805 23.441792
F 75.723627 47.592805 45.270899
F 102.458730 1.286290 1.612685
F 102.458730 1.286290 23.441792
F 102.458730 1.286290 45.270899
F 102.458730 24.439548 1.612685
F 102.458730 24.439548 23.441792
F 102.458730 24.439548 45.270899
F 102.458730 47.592805 1.612685
F 102.458730 47.592805 23.441792
F 102.458730 47.592805 45.270899
F 75.723627 9.004039 1.612685
F 75.723627 9.004039 23.441792
F 75.723627 9.004039 45.270900
F 75.723627 32.157297 1.612685
F 75.723627 32.157297 23.441792
F 75.723627 32.157297 45.270900
F 75.723627 55.310555 1.612685
F 75.723627 55.310555 23.441792
F 75.723627 55.310555 45.270900
F 102.458730 9.004039 1.612685
F 102.458730 9.004039 23.441792
F 102.458730 9.004039 45.270900
F 102.458730 32.157297 1.612685
F 102.458730 32.157297 23.441792
F 102.458730 32.157297 45.270900
F 102.458730 55.310555 1.612685
F 102.458730 55.310555 23.441792
F 102.458730 55.310555 45.270900
F 75.723627 16.721795 1.612684
F 75.723627 16.721795 23.441791
F 75.723627 16.721795 45.270899
F 75.723627 39.875052 1.612684
F 75.723627 39.875052 23.441791
F 75.723627 39.875052 45.270899
F 75.723627 63.028310 1.612684
F 75.723627 63.028310 23.441791
F 75.723627 63.028310 45.270899
F 102.458730 16.721795 1.612684
F 102.458730 16.721795 23.441791
F 102.458730 16.721795 45.270899
F 102.458730 39.875052 1.612684
F 102.458730 39.875052 23.441791
F 102.458730 39.875052 45.270899
F 102.458730 63.028310 1.612684
F 102.458730 63.028310 23.441791
F 102.458730 63.028310 45.270899
F 60.128158 7.717750 5.250870
F 60.128158 7.717750 27.079977
F 60.128158 7.717750 48.909085
F 60.128158 30.871007 5.250870
F 60.128158 30.871007 27.079977
F 60.128158 30.871007 48.909085
F 60.128158 54.024265 5.250870
F 60.128158 54.024265 27.079977
F 60.128158 54.024265 48.909085
F 86.863261 7.717750 5.250870
F 86.863261 7.717750 27.079977
F 86.863261 7.717750 48.909085
F 86.863261 30.871007 5.250870
F 86.863261 30.871007 27.079977
F 86.863261 30.871007 48.909085
F 86.863261 54.024265 5.250870
F 86.863261 54.024265 27.079977
F 86.863261 54.024265 48.909085
F 60.128158 15.435502 5.250869
F 60.128158 15.435502 27.079976
F 60.128158 15.435502 48.909084
F 60.128158 38.588760 5.250869
F 60.128158 38.588760 27.079976
F 60.128158 38.588760 48.909084
F 60.128158 61.742018 5.250869
F 60.128158 61.742018 27.079976
F 60.128158 61.742018 48.909084
F 86.863261 15.435502 5.250869
F 86.863261 15.435502 27.079976
F 86.863261 15.435502 48.909084
F 86.863261 38.588760 5.250869
F 86.863261 38.588760 27.079976
F 86.863261 38.588760 48.909084
F 86.863261 61.742018 5.250869
F 86.863261 61.742018 27.079976
F 86.863261 61.742018 48.909084
F 60.128158 0.000000 5.250870
F 60.128158 0.000000 27.079977
F 60.128158 0.000000 48.909085
F 60.128158 23.153258 5.250870
F 60.128158 23.153258 27.079977
F 60.128158 23.153258 48.909085
F 60.128158 46.306515 5.250870
F 60.128158 46.306515 27.079977
F 60.128158 46.306515 48.909085
F 86.863261 0.000000 5.250870
F 86.863261 0.000000 27.079977
F 86.863261 0.000000 48.909085
F 86.863261 23.153258 5.250870
F 86.863261 23.153258 27.079977
F 86.863261 23.153258 48.909085
F 86.863261 46.306515 5.250870
F 86.863261 46.306515 27.079977
F 86.863261 46.306515 48.909085
F 69.039859 7.717750 5.250869
F 69.039859 7.717750 27.079977
F 69.039859 7.717750 48.909084
F 69.039859 30.871008 5.250869
F 69.039859 30.871008 27.079977
F 69.039859 30.871008 48.909084
F 69.039859 54.024265 5.250869
F 69.039859 54.024265 27.079977
F 69.039859 54.024265 48.909084
F 95.774963 7.717750 5.250869
F 95.774963 7.717750 27.079977
F 95.774963 7.717750 48.909084
F 95.774963 30.871008 5.250869
F 95.774963 30.871008 27.079977
F 95.774963 30.871008 48.909084
F 95.774963 54.024265 5.250869
F 95.774963 54.024265 27.079977
F 95.774963 54.024265 48.909084
F 69.039859 15.435503 5.250868
F 69.039859 15.435503 27.079975
F 69.039859 15.435503 48.909083
F 69.039859 38.588760 5.250868
F 69.039859 38.588760 27.079975
F 69.039859 38.588760 48.909083
F 69.039859 61.742018 5.250868
F 69.039859 61.742018 27.079975
F 69.039859 61.742018 48.909083
F 95.774963 15.435503 5.250868
F 95.774963 15.435503 27.079975
F 95.774963 15.435503 48.909083
F 95.774963 38.588760 5.250868
F 95.774963 38.588760 27.079975
F 95.774963 38.588760 48.909083
F 95.774963 61.742018 5.250868
F 95.774963 61.742018 27.079975
F 95.774963 61.742018 48.909083
F 69.039859 0.000001 5.250869
F 69.039859 0.000001 27.079976
F 69.039859 0.000001 48.909084
F 69.039859 23.153258 5.250869
F 69.039859 23.153258 27.079976
F 69.039859 23.153258 48.909084
F 69.039859 46.306516 5.250869
F 69.039859 46.306516 27.079976
F 69.039859 46.306516 48.909084
F 95.774963 0.000001 5.250869
F 95.774963 0.000001 27.079976
F 95.774963 0.000001 48.909084
F 95.774963 23.153258 5.250869
F 95.774963 23.153258 27.079976
F 95.774963 23.153258 48.909084
F 95.774963 46.306516 5.250869
F 95.774963 46.306516 27.079976
F 95.774963 46.306516 48.909084
F 77.951564 7.717750 5.250870
F 77.951564 7.717750 27.079977
F 77.951564 7.717750 48.909085
F 77.951564 30.871007 5.250870
F 77.951564 30.871007 27.079977
F 77.951564 30.871007 48.909085
F 77.951564 54.024265 5.250870
F 77.951564 54.024265 27.079977
F 77.951564 54.024265 48.909085
F 104.686667 7.717750 5.250870
F 104.686667 7.717750 27.079977
F 104.686667 7.717750 48.909085
F 104.686667 30.871007 5.250870
F 104.686667 30.871007 27.079977
F 104.686667 30.871007 48.909085
F 104.686667 54.024265 5.250870
F 104.686667 54.024265 27.079977
F 104.686667 54.024265 48.909085
F 77.951564 15.435502 5.250869
F 77.951564 15.435502 27.079976
F 77.951564 15.435502 48.909084
F 77.951564 38.588760 5.250869
F 77.951564 38.588760 27.079976
F 77.951564 38.588760 48.909084
F 77.951564 61.742018 5.250869
F 77.951564 61.742018 27.079976
F 77.951564 61.742018 48.909084
F 104.686667 15.435502 5.250869
F 104.686667 15.435502 27.079976
F 104.686667 15.435502 48.909084
F 104.686667 38.588760 5.250869
F 104.686667 38.588760 27.079976
F 104.686667 38.588760 48.909084
F 104.686667 61.742018 5.250869
F 104.686667 61.742018 27.079976
F 104.686667 61.742018 48.909084
F 77.951564 0.000000 5.250870
F 77.951564 0.000000 27.079977
F 77.951564 0.000000 48.909085
F 77.951564 23.153258 5.250870
F 77.951564 23.153258 27.079977
F 77.951564 23.153258 48.909085
F 77.951564 46.306515 5.250870
F 77.951564 46.306515 27.079977
F 77.951564 46.306515 48.909085
F 104.686667 0.000000 5.250870
F 104.686667 0.000000 27.079977
F 104.686667 0.000000 48.909085
F 104.686667 23.153258 5.250870
F 104.686667 23.153258 27.079977
F 104.686667 23.153258 48.909085
F 104.686667 46.306515 5.250870
F 104.686667 46.306515 27.079977
F 104.686667 46.306515 48.909085
F 60.128143 5.145165 1.612686
F 60.128143 5.145165 23.441793
F 60.128143 5.145165 45.270900
F 60.128143 28.298423 1.612686
F 60.128143 28.298423 23.441793
F 60.128143 28.298423 45.270900
F 60.128143 51.451680 1.612686
F 60.128143 51.451680 23.441793
F 60.128143 51.451680 45.270900
F 86.863246 5.145165 1.612686
F 86.863246 5.145165 23.441793
F 86.863246 5.145165 45.270900
F 86.863246 28.298423 1.612686
F 86.863246 28.298423 23.441793
F 86.863246 28.298423 45.270900
F 86.863246 51.451680 1.612686
F 86.863246 51.451680 23.441793
F 86.863246 51.451680 45.270900
F 60.128143 12.862918 1.612685
F 60.128143 12.862918 23.441792
F 60.128143 12.862918 45.270899
F 60.128143 36.016175 1.612685
F 60.128143 36.016175 23.441792
F 60.128143 36.016175 45.270899
F 60.128143 59.169433 1.612685
F 60.128143 59.169433 23.441792
F 60.128143 59.169433 45.270899
F 86.863246 12.862918 1.612685
F 86.863246 12.862918 23.441792
F 86.863246 12.862918 45.270899
F 86.863246 36.016175 1.612685
F 86.863246 36.016175 23.441792
F 86.863246 36.016175 45.270899
F 86.863246 59.169433 1.612685
F 86.863246 59.169433 23.441792
F 86.863246 59.169433 45.270899
F 60.128143 20.580673 1.612685
F 60.128143 20.580673 23.441793
F 60.128143 20.580673 45.270900
F 60.128143 43.733930 1.612685
F 60.128143 43.733930 23.441793
F 60.128143 43.733930 45.270900
F 60.128143 66.887188 1.612685
F 60.128143 66.887188 23.441793
F 60.128143 66.887188 45.270900
F 86.863246 20.580673 1.612685
F 86.863246 20.580673 23.441793
F 86.863246 20.580673 45.270900
F 86.863246 43.733930 1.612685
F 86.863246 43.733930 23.441793
F 86.863246 43.733930 45.270900
F 86.863246 66.887188 1.612685
F 86.863246 66.887188 23.441793
F 86.863246 66.887188 45.270900
F 69.039845 5.145164 1.612684
F 69.039845 5.145164 23.441792
F 69.039845 5.145164 45.270899
F 69.039845 28.298421 1.612684
F 69.039845 28.298421 23.441792
F 69.039845 28.298421 45.270899
F 69.039845 51.451679 1.612684
F 69.039845 51.451679 23.441792
F 69.039845 51.451679 45.270899
F 95.774949 5.145164 1.612684
F 95.774949 5.145164 23.441792
F 95.774949 5.145164 45.270899
F 95.774949 28.298421 1.612684
F 95.774949 28.298421 23.441792
F 95.774949 28.298421 45.270899
F 95.774949 51.451679 1.612684
F 95.774949 51.451679 23.441792
F 95.774949 51.451679 45.270899
F 69.039845 12.862916 1.612683
F 69.039845 12.862916 23.441791
F 69.039845 12.862916 45.270898
F 69.039845 36.016174 1.612683
F 69.039845 36.016174 23.441791
F 69.039845 36.016174 45.270898
F 69.039845 59.169431 1.612683
F 69.039845 59.169431 23.441791
F 69.039845 59.169431 45.270898
F 95.774949 12.862916 1.612683
F 95.774949 12.862916 23.441791
F 95.774949 12.862916 45.270898
F 95.774949 36.016174 1.612683
F 95.774949 36.016174 23.441791
F 95.774949 36.016174 45.270898
F 95.774949 59.169431 1.612683
F 95.774949 59.169431 23.441791
F 95.774949 59.169431 45.270898
F 69.039845 20.580671 1.612684
F 69.039845 20.580671 23.441791
F 69.039845 20.580671 45.270899
F 69.039845 43.733929 1.612684
F 69.039845 43.733929 23.441791
F 69.039845 43.733929 45.270899
F 69.039845 66.887186 1.612684
F 69.039845 66.887186 23.441791
F 69.039845 66.887186 45.270899
F 95.774949 20.580671 1.612684
F 95.774949 20.580671 23.441791
F 95.774949 20.580671 45.270899
F 95.774949 43.733929 1.612684
F 95.774949 43.733929 23.441791
F 95.774949 43.733929 45.270899
F 95.774949 66.887186 1.612684
F 95.774949 66.887186 23.441791
F 95.774949 66.887186 45.270899
F 77.951551 5.145165 1.612685
F 77.951551 5.145165 23.441793
F 77.951551 5.145165 45.270900
F 77.951551 28.298423 1.612685
F 77.951551 28.298423 23.441793
F 77.951551 28.298423 45.270900
F 77.951551 51.451680 1.612685
F 77.951551 51.451680 23.441793
F 77.951551 51.451680 45.270900
F 104.686654 5.145165 1.612685
F 104.686654 5.145165 23.441793
F 104.686654 5.145165 45.270900
F 104.686654 28.298423 1.612685
F 104.686654 28.298423 23.441793
F 104.686654 28.298423 45.270900
F 104.686654 51.451680 1.612685
F 104.686654 51.451680 23.441793
F 104.686654 51.451680 45.270900
F 77.951551 12.862917 1.612684
F 77.951551 12.862917 23.441792
F 77.951551 12.862917 45.270899
F 77.951551 36.016175 1.612684
F 77.951551 36.016175 23.441792
F 77.951551 36.016175 45.270899
F 77.951551 59.169432 1.612684
F 77.951551 59.169432 23.441792
F 77.951551 59.169432 45.270899
F 104.686654 12.862917 1.612684
F 104.686654 12.862917 23.441792
F 104.686654 12.862917 45.270899
F 104.686654 36.016175 1.612684
F 104.686654 36.016175 23.441792
F 104.686654 36.016175 45.270899
F 104.686654 59.169432 1.612684
F 104.686654 59.169432 23.441792
F 104.686654 59.169432 45.270899
F 77.951551 20.580673 1.612685
F 77.951551 20.580673 23.441793
F 77.951551 20.580673 45.270900
F 77.951551 43.733930 1.612685
F 77.951551 43.733930 23.441793
F 77.951551 43.733930 45.270900
F 77.951551 66.887188 1.612685
F 77.951551 66.887188 23.441793
F 77.951551 66.887188 45.270900
F 104.686654 20.580673 1.612685
F 104.686654 20.580673 23.441793
F 104.686654 20.580673 45.270900
F 104.686654 43.733930 1.612685
F 104.686654 43.733930 23.441793
F 104.686654 43.733930 45.270900
F 104.686654 66.887188 1.612685
F 104.686654 66.887188 23.441793
F 104.686654 66.887188 45.270900
F 60.128155 5.145165 4.341323
F 60.128155 5.145165 26.170430
F 60.128155 5.145165 47.999537
F 60.128155 28.298423 4.341323
F 60.128155 28.298423 26.170430
F 60.128155 28.298423 47.999537
F 60.128155 51.451680 4.341323
F 60.128155 51.451680 26.170430
F 60.128155 51.451680 47.999537
F 86.863259 5.145165 4.341323
F 86.863259 5.145165 26.170430
F 86.863259 5.145165 47.999537
F 86.863259 28.298423 4.341323
F 86.863259 28.298423 26.170430
F 86.863259 28.298423 47.999537
F 86.863259 51.451680 4.341323
F 86.863259 51.451680 26.170430
F 86.863259 51.451680 47.999537
F 60.128155 12.862917 4.341323
F 60.128155 12.862917 26.170431
F 60.128155 12.862917 47.999538
F 60.128155 36.016175 4.341323
F 60.128155 36.016175 26.170431
F 60.128155 36.016175 47.999538
F 60.128155 59.169432 4.341323
F 60.128155 59.169432 26.170431
F 60.128155 59.169432 47.999538
F 86.863259 12.862917 4.341323
F 86.863259 12.862917 26.170431
F 86.863259 12.862917 47.999538
F 86.863259 36.016175 4.341323
F 86.863259 36.016175 26.170431
F 86.863259 36.016175 47.999538
F 86.863259 59.169432 4.341323
F 86.863259 59.169432 26.170431
F 86.863259 59.169432 47.999538
F 60.128155 20.580673 4.341323
F 60.128155 20.580673 26.170430
F 60.128155 20.580673 47.999538
F 60.128155 43.733930 4.341323
F 60.128155 43.733930 26.170430
F 60.128155 43.733930 47.999538
F 60.128155 66.887188 4.341323
F 60.128155 66.887188 26.170430
F 60.128155 66.887188 47.999538
F 86.863259 20.580673 4.341323
F 86.863259 20.580673 26.170430
F 86.863259 20.580673 47.999538
F 86.863259 43.733930 4.341323
F 86.863259 43.733930 26.170430
F 86.863259 43.733930 47.999538
F 86.863259 66.887188 4.341323
F 86.863259 66.887188 26.170430
F 86.863259 66.887188 47.999538
F 69.039858 5.145164 4.341324
F 69.039858 5.145164 26.170431
F 69.039858 5.145164 47.999538
F 69.039858 28.298422 4.341324
F 69.039858 28.298422 26.170431
F 69.039858 28.298422 47.999538
F 69.039858 51.451679 4.341324
F 69.039858 51.451679 26.170431
F 69.039858 51.451679 47.999538
F 95.774961 5.145164 4.341324
F 95.774961 5.145164 26.170431
F 95.774961 5.145164 47.999538
F 95.774961 28.298422 4.341324
F 95.774961 28.298422 26.170431
F 95.774961 28.298422 47.999538
F 95.774961 51.451679 4.341324
F 95.774961 51.451679 26.170431
F 95.774961 51.451679 47.999538
F 69.039858 12.862917 4.341324
F 69.039858 12.862917 26.170432
F 69.039858 12.862917 47.999539
F 69.039858 36.016174 4.341324
F 69.039858 36.016174 26.170432
F 69.039858 36.016174 47.999539
F 69.039858 59.169432 4.341324
F 69.039858 59.169432 26.170432
F 69.039858 59.169432 47.999539
F 95.774961 12.862917 4.341324
F 95.774961 12.862917 26.170432
F 95.774961 12.862917 47.999539
F 95.774961 36.016174 4.341324
F 95.774961 36.016174 26.170432
F 95.774961 36.016174 47.999539
F 95.774961 59.169432 4.341324
F 95.774961 59.169432 26.170432
F 95.774961 59.169432 47.999539
F 69.039858 20.580672 4.341324
F 69.039858 20.580672 26.170431
F 69.039858 20.580672 47.999539
F 69.039858 43.733929 4.341324
F 69.039858 43.733929 26.170431
F 69.039858 43.733929 47.999539
F 69.039858 66.887187 4.341324
F 69.039858 66.887187 26.170431
F 69.039858 66.887187 47.999539
F 95.774961 20.580672 4.341324
F 95.774961 20.580672 26.170431
F 95.774961 20.580672 47.999539
F 95.774961 43.733929 4.341324
F 95.774961 43.733929 26.170431
F 95.774961 43.733929 47.999539
F 95.774961 66.887187 4.341324
F 95.774961 66.887187 26.170431
F 95.774961 66.887187 47.999539
F 77.951562 5.145165 4.341322
F 77.951562 5.145165 26.170430
F 77.951562 5.145165 47.999537
F 77.951562 28.298423 4.341322
F 77.951562 28.298423 26.170430
F 77.951562 28.298423 47.999537
F 77.951562 51.451680 4.341322
F 77.951562 51.451680 26.170430
F 77.951562 51.451680 47.999537
F 104.686665 5.145165 4.341322
F 104.686665 5.145165 26.170430
F 104.686665 5.145165 47.999537
F 104.686665 28.298423 4.341322
F 104.686665 28.298423 26.170430
F 104.686665 28.298423 47.999537
F 104.686665 51.451680 4.341322
F 104.686665 51.451680 26.170430
F 104.686665 51.451680 47.999537
F 77.951562 12.862917 4.341323
F 77.951562 12.862917 26.170431
F 77.951562 12.862917 47.999538
F 77.951562 36.016175 4.341323
F 77.951562 36.016175 26.170431
F 77.951562 36.016175 47.999538
F 77.951562 59.169432 4.341323
F 77.951562 59.169432 26.170431
F 77.951562 59.169432 47.999538
F 104.686665 12.862917 4.341323
F 104.686665 12.862917 26.170431
F 104.686665 12.862917 47.999538
F 104.686665 36.016175 4.341323
F 104.686665 36.016175 26.170431
F 104.686665 36.016175 47.999538
F 104.686665 59.169432 4.341323
F 104.686665 59.169432 26.170431
F 104.686665 59.169432 47.999538
F 77.951562 20.580672 4.341323
F 77.951562 20.580672 26.170430
F 77.951562 20.580672 47.999537
F 77.951562 43.733930 4.341323
F 77.951562 43.733930 26.170430
F 77.951562 43.733930 47.999537
F 77.951562 66.887188 4.341323
F 77.951562 66.887188 26.170430
F 77.951562 66.887188 47.999537
F 104.686665 20.580672 4.341323
F 104.686665 20.580672 26.170430
F 104.686665 20.580672 47.999537
F 104.686665 43.733930 4.341323
F 104.686665 43.733930 26.170430
F 104.686665 43.733930 47.999537
F 104.686665 66.887188 4.341323
F 104.686665 66.887188 26.170430
F 104.686665 66.887188 47.999537
F 60.128145 7.717749 7.979507
F 60.128145 7.717749 29.808615
F 60.128145 7.717749 51.637722
F 60.128145 30.871007 7.979507
F 60.128145 30.871007 29.808615
F 60.128145 30.871007 51.637722
F 60.128145 54.024264 7.979507
F 60.128145 54.024264 29.808615
F 60.128145 54.024264 51.637722
F 86.863248 7.717749 7.979507
F 86.863248 7.717749 29.808615
F 86.863248 7.717749 51.637722
F 86.863248 30.871007 7.979507
F 86.863248 30.871007 29.808615
F 86.863248 30.871007 51.637722
F 86.863248 54.024264 7.979507
F 86.863248 54.024264 29.808615
F 86.863248 54.024264 51.637722
F 60.128145 15.435502 7.979508
F 60.128145 15.435502 29.808616
F 60.128145 15.435502 51.637723
F 60.128145 38.588760 7.979508
F 60.128145 38.588760 29.808616
F 60.128145 38.588760 51.637723
F 60.128145 61.742017 7.979508
F 60.128145 61.742017 29.808616
F 60.128145 61.742017 51.637723
F 86.863248 15.435502 7.979508
F 86.863248 15.435502 29.808616
F 86.863248 15.435502 51.637723
F 86.863248 38.588760 7.979508
F 86.863248 38.588760 29.808616
F 86.863248 38.588760 51.637723
F 86.863248 61.742017 7.979508
F 86.863248 61.742017 29.808616
F 86.863248 61.742017 51.637723
F 60.128145 0.000000 7.979507
F 60.128145 0.000000 29.808615
F 60.128145 0.000000 51.637722
F 60.128145 23.153257 7.979507
F 60.128145 23.153257 29.808615
F 60.128145 23.153257 51.637722
F 60.128145 46.306515 7.979507
F 60.128145 46.306515 29.808615
F 60.128145 46.306515 51.637722
F 86.863248 0.000000 7.979507
F 86.863248 0.000000 29.808615
F 86.863248 0.000000 51.637722
F 86.863248 23.153257 7.979507
F 86.863248 23.153257 29.808615
F 86.863248 23.153257 51.637722
F 86.863248 46.306515 7.979507
F 86.863248 46.306515 29.808615
F 86.863248 46.306515 51.637722
F 69.039847 7.717751 7.979508
F 69.039847 7.717751 29.808616
F 69.039847 7.717751 51.637723
F 69.039847 30.871008 7.979508
F 69.039847 30.871008 29.808616
F 69.039847 30.871008 51.637723
F 69.039847 54.024266 7.979508
F 69.039847 54.024266 29.808616
F 69.039847 54.024266 51.637723
F 95.774950 7.717751 7.979508
F 95.774950 7.717751 29.808616
F 95.774950 7.717751 51.637723
F 95.774950 30.871008 7.979508
F 95.774950 30.871008 29.808616
F 95.774950 30.871008 51.637723
F 95.774950 54.024266 7.979508
F 95.774950 54.024266 29.808616
F 95.774950 54.024266 51.637723
F 69.039847 15.435503 7.979509
F 69.039847 15.435503 29.808617
F 69.039847 15.435503 51.637724
F 69.039847 38.588761 7.979509
F 69.039847 38.588761 29.808617
F 69.039847 38.588761 51.637724
F 69.039847 61.742018 7.979509
F 69.039847 61.742018 29.808617
F 69.039847 61.742018 51.637724
F 95.774950 15.435503 7.979509
F 95.774950 15.435503 29.808617
F 95.774950 15.435503 51.637724
F 95.774950 38.588761 7.979509
F 95.774950 38.588761 29.808617
F 95.774950 38.588761 51.637724
F 95.774950 61.742018 7.979509
F 95.774950 61.742018 29.808617
F 95.774950 61.742018 51.637724
F 69.039847 0.000001 7.979508
F 69.039847 0.000001 29.808616
F 69.039847 0.000001 51.637723
F 69.039847 23.153259 7.979508
F 69.039847 23.153259 29.808616
F 69.039847 23.153259 51.637723
F 69.039847 46.306516 7.979508
F 69.039847 46.306516 29.808616
F 69.039847 46.306516 51.637723
F 95.774950 0.000001 7.979508
F 95.774950 0.000001 29.808616
F 95.774950 0.000001 51.637723
F 95.774950 23.153259 7.979508
F 95.774950 23.153259 29.808616
F 95.774950 23.153259 51.637723
F 95.774950 46.306516 7.979508
F 95.774950 46.306516 29.808616
F 95.774950 46.306516 51.637723
F 77.951552 7.717750 7.979507
F 77.951552 7.717750 29.808615
F 77.951552 7.717750 51.637722
F 77.951552 30.871007 7.979507
F 77.951552 30.871007 29.808615
F 77.951552 30.871007 51.637722
F 77.951552 54.024265 7.979507
F 77.951552 54.024265 29.808615
F 77.951552 54.024265 51.637722
F 104.686656 7.717750 7.979507
F 104.686656 7.717750 29.808615
F 104.686656 7.717750 51.637722
F 104.686656 30.871007 7.979507
F 104.686656 30.871007 29.808615
F 104.686656 30.871007 51.637722
F 104.686656 54.024265 7.979507
F 104.686656 54.024265 29.808615
F 104.686656 54.024265 51.637722
F 77.951552 15.435502 7.979508
F 77.951552 15.435502 29.808616
F 77.951552 15.435502 51.637723
F 77.951552 38.588760 7.979508
F 77.951552 38.588760 29.808616
F 77.951552 38.588760 51.637723
F 77.951552 61.742017 7.979508
F 77.951552 61.742017 29.808616
F 77.951552 61.742017 51.637723
F 104.686656 15.435502 7.979508
F 104.686656 15.435502 29.808616
F 104.686656 15.435502 51.637723
F 104.686656 38.588760 7.979508
F 104.686656 38.588760 29.808616
F 104.686656 38.588760 51.637723
F 104.686656 61.742017 7.979508
F 104.686656 61.742017 29.808616
F 104.686656 61.742017 51.637723
F 77.951552 0.000000 7.979507
F 77.951552 0.000000 29.808615
F 77.951552 0.000000 51.637722
F 77.951552 23.153258 7.979507
F 77.951552 23.153258 29.808615
F 77.951552 23.153258 51.637722
F 77.951552 46.306515 7.979507
F 77.951552 46.306515 29.808615
F 77.951552 46.306515 51.637722
F 104.686656 0.000000 7.979507
F 104.686656 0.000000 29.808615
F 104.686656 0.000000 51.637722
F 104.686656 23.153258 7.979507
F 104.686656 23.153258 29.808615
F 104.686656 23.153258 51.637722
F 104.686656 46.306515 7.979507
F 104.686656 46.306515 29.808615
F 104.686656 46.306515 51.637722
F 53.444385 1.286291 11.617692
F 53.444385 1.286291 33.446799
F 53.444385 1.286291 55.275906
F 53.444385 24.439548 11.617692
F 53.444385 24.439548 33.446799
F 53.444385 24.439548 55.275906
F 53.444385 47.592806 11.617692
F 53.444385 47.592806 33.446799
F 53.444385 47.592806 55.275906
F 80.179489 1.286291 11.617692
F 80.179489 1.286291 33.446799
F 80.179489 1.286291 55.275906
F 80.179489 24.439548 11.617692
F 80.179489 24.439548 33.446799
F 80.179489 24.439548 55.275906
F 80.179489 47.592806 11.617692
F 80.179489 47.592806 33.446799
F 80.179489 47.592806 55.275906
F 53.444385 9.004040 11.617692
F 53.444385 9.004040 33.446799
F 53.444385 9.004040 55.275906
F 53.444385 32.157298 11.617692
F 53.444385 32.157298 33.446799
F 53.444385 32.157298 55.275906
F 53.444385 55.310555 11.617692
F 53.444385 55.310555 33.446799
F 53.444385 55.310555 55.275906
F 80.179489 9.004040 11.617692
F 80.179489 9.004040 33.446799
F 80.179489 9.004040 55.275906
F 80.179489 32.157298 11.617692
F 80.179489 32.157298 33.446799
F 80.179489 32.157298 55.275906
F 80.179489 55.310555 11.617692
F 80.179489 55.310555 33.446799
F 80.179489 55.310555 55.275906
F 53.444385 16.721795 11.617692
F 53.444385 16.721795 33.446800
F 53.444385 16.721795 55.275907
F 53.444385 39.875053 11.617692
F 53.444385 39.875053 33.446800
F 53.444385 39.875053 55.275907
F 53.444385 63.028310 11.617692
F 53.444385 63.028310 33.446800
F 53.444385 63.028310 55.275907
F 80.179489 16.721795 11.617692
F 80.179489 16.721795 33.446800
F 80.179489 16.721795 55.275907
F 80.179489 39.875053 11.617692
F 80.179489 39.875053 33.446800
F 80.179489 39.875053 55.275907
F 80.179489 63.028310 11.617692
F 80.179489 63.028310 33.446800
F 80.179489 63.028310 55.275907
F 62.356083 1.286291 11.617692
F 62.356083 1.286291 33.446799
F 62.356083 1.286291 55.275907
F 62.356083 24.439548 11.617692
F 62.356083 24.439548 33.446799
F 62.356083 24.439548 55.275907
F 62.356083 47.592806 11.617692
F 62.356083 47.592806 33.446799
F 62.356083 47.592806 55.275907
F 89.091186 1.286291 11.617692
F 89.091186 1.286291 33.446799
F 89.091186 1.286291 55.275907
F 89.091186 24.439548 11.617692
F 89.091186 24.439548 33.446799
F 89.091186 24.439548 55.275907
F 89.091186 47.592806 11.617692
F 89.091186 47.592806 33.446799
F 89.091186 47.592806 55.275907
F 62.356083 9.004040 11.617692
F 62.356083 9.004040 33.446799
F 62.356083 9.004040 55.275907
F 62.356083 32.157298 11.617692
F 62.356083 32.157298 33.446799
F 62.356083 32.157298 55.275907
F 62.356083 55.310555 11.617692
F 62.356083 55.310555 33.446799
F 62.356083 55.310555 55.275907
F 89.091186 9.004040 11.617692
F 89.091186 9.004040 33.446799
F 89.091186 9.004040 55.275907
F 89.091186 32.157298 11.617692
F 89.091186 32.157298 33.446799
F 89.091186 32.157298 55.275907
F 89.091186 55.310555 11.617692
F 89.091186 55.310555 33.446799
F 89.091186 55.310555 55.275907
F 62.356083 16.721795 11.617693
F 62.356083 16.721795 33.446800
F 62.356083 16.721795 55.275907
F 62.356083 39.875053 11.617693
F 62.356083 39.875053 33.446800
F 62.356083 39.875053 55.275907
F 62.356083 63.028310 11.617693
F 62.356083 63.028310 33.446800
F 62.356083 63.028310 55.275907
F 89.091186 16.721795 11.617693
F 89.091186 16.721795 33.446800
F 89.091186 16.721795 55.275907
F 89.091186 39.875053 11.617693
F 89.091186 39.875053 33.446800
F 89.091186 39.875053 55.275907
F 89.091186 63.028310 11.617693
F 89.091186 63.028310 33.446800
F 89.091186 63.028310 55.275907
F 71.267786 1.286290 11.617693
F 71.267786 1.286290 33.446800
F 71.267786 1.286290 55.275908
F 71.267786 24.439547 11.617693
F 71.267786 24.439547 33.446800
F 71.267786 24.439547 55.275908
F 71.267786 47.592805 11.617693
F 71.267786 47.592805 33.446800
F 71.267786 47.592805 55.275908
F 98.002889 1.286290 11.617693
F 98.002889 1.286290 33.446800
F 98.002889 1.286290 55.275908
F 98.002889 24.439547 11.617693
F 98.002889 24.439547 33.446800
F 98.002889 24.439547 55.275908
F 98.002889 47.592805 11.617693
F 98.002889 47.592805 33.446800
F 98.002889 47.592805 55.275908
F 71.267786 9.004039 11.617693
F 71.267786 9.004039 33.446800
F 71.267786 9.004039 55.275908
F 71.267786 32.157297 11.617693
F 71.267786 32.157297 33.446800
F 71.267786 32.157297 55.275908
F 71.267786 55.310554 11.617693
F 71.267786 55.310554 33.446800
F 71.267786 55.310554 55.275908
F 98.002889 9.004039 11.617693
F 98.002889 9.004039 33.446800
F 98.002889 9.004039 55.275908
F 98.002889 32.157297 11.617693
F 98.002889 32.157297 33.446800
F 98.002889 32.157297 55.275908
F 98.002889 55.310554 11.617693
F 98.002889 55.310554 33.446800
F 98.002889 55.310554 55.275908
F 71.267786 16.721795 11.617694
F 71.267786 16.721795 33.446801
F 71.267786 16.721795 55.275908
F 71.267786 39.875052 11.617694
F 71.267786 39.875052 33.446801
F 71.267786 39.875052 55.275908
F 71.267786 63.028310 11.617694
F 71.267786 63.028310 33.446801
F 71.267786 63.028310 55.275908
F 98.002889 16.721795 11.617694
F 98.002889 16.721795 33.446801
F 98.002889 16.721795 55.275908
F 98.002889 39.875052 11.617694
F 98.002889 39.875052 33.446801
F 98.002889 39.875052 55.275908
F 98.002889 63.028310 11.617694
F 98.002889 63.028310 33.446801
F 98.002889 63.028310 55.275908
F 53.444372 3.858875 15.255875
F 53.444372 3.858875 37.084983
F 53.444372 3.858875 58.914090
F 53.444372 27.012132 15.255875
F 53.444372 27.012132 37.084983
F 53.444372 27.012132 58.914090
F 53.444372 50.165390 15.255875
F 53.444372 50.165390 37.084983
F 53.444372 50.165390 58.914090
F 80.179475 3.858875 15.255875
F 80.179475 3.858875 37.084983
F 80.179475 3.858875 58.914090
F 80.179475 27.012132 15.255875
F 80.179475 27.012132 37.084983
F 80.179475 27.012132 58.914090
F 80.179475 50.165390 15.255875
F 80.179475 50.165390 37.084983
F 80.179475 50.165390 58.914090
F 53.444372 11.576625 15.255876
F 53.444372 11.576625 37.084983
F 53.444372 11.576625 58.914090
F 53.444372 34.729882 15.255876
F 53.444372 34.729882 37.084983
F 53.444372 34.729882 58.914090
F 53.444372 57.883140 15.255876
F 53.444372 57.883140 37.084983
F 53.444372 57.883140 58.914090
F 80.179475 11.576625 15.255876
F 80.179475 11.576625 37.084983
F 80.179475 11.576625 58.914090
F 80.179475 34.729882 15.255876
F 80.179475 34.729882 37.084983
F 80.179475 34.729882 58.914090
F 80.179475 57.883140 15.255876
F 80.179475 57.883140 37.084983
F 80.179475 57.883140 58.914090
F 53.444372 19.294380 15.255876
F 53.444372 19.294380 37.084984
F 53.444372 19.294380 58.914091
F 53.444372 42.447638 15.255876
F 53.444372 42.447638 37.084984
F 53.444372 42.447638 58.914091
F 53.444372 65.600895 15.255876
F 53.444372 65.600895 37.084984
F 53.444372 65.600895 58.914091
F 80.179475 19.294380 15.255876
F 80.179475 19.294380 37.084984
F 80.179475 19.294380 58.914091
F 80.179475 42.447638 15.255876
F 80.179475 42.447638 37.084984
F 80.179475 42.447638 58.914091
F 80.179475 65.600895 15.255876
F 80.179475 65.600895 37.084984
F 80.179475 65.600895 58.914091
F 62.356067 3.858875 15.255876
F 62.356067 3.858875 37.084983
F 62.356067 3.858875 58.914091
F 62.356067 27.012133 15.255876
F 62.356067 27.012133 37.084983
F 62.356067 27.012133 58.914091
F 62.356067 50.165390 15.255876
F 62.356067 50.165390 37.084983
F 62.356067 50.165390 58.914091
F 89.091170 3.858875 15.255876
F 89.091170 3.858875 37.084983
F 89.091170 3.858875 58.914091
F 89.091170 27.012133 15.255876
F 89.091170 27.012133 37.084983
F 89.091170 27.012133 58.914091
F 89.091170 50.165390 15.255876
F 89.091170 50.165390 37.084983
F 89.091170 50.165390 58.914091
F 62.356067 11.576625 15.255876
F 62.356067 11.576625 37.084983
F 62.356067 11.576625 58.914091
F 62.356067 34.729883 15.255876
F 62.356067 34.729883 37.084983
F 62.356067 34.729883 58.914091
F 62.356067 57.883140 15.255876
F 62.356067 57.883140 37.084983
F 62.356067 57.883140 58.914091
F 89.091170 11.576625 15.255876
F 89.091170 11.576625 37.084983
F 89.091170 11.576625 58.914091
F 89.091170 34.729883 15.255876
F 89.091170 34.729883 37.084983
F 89.091170 34.729883 58.914091
F 89.091170 57.883140 15.255876
F 89.091170 57.883140 37.084983
F 89.091170 57.883140 58.914091
F 62.356067 19.294380 15.255876
F 62.356067 19.294380 37.084984
F 62.356067 19.294380 58.914091
F 62.356067 42.447638 15.255876
F 62.356067 42.447638 37.084984
F 62.356067 42.447638 58.914091
F 62.356067 65.600896 15.255876
F 62.356067 65.600896 37.084984
F 62.356067 65.600896 58.914091
F 89.091170 19.294380 15.255876
F 89.091170 19.294380 37.084984
F 89.091170 19.294380 58.914091
F 89.091170 42.447638 15.255876
F 89.091170 42.447638 37.084984
F 89.091170 42.447638 58.914091
F 89.091170 65.600896 15.255876
F 89.091170 65.600896 37.084984
F 89.091170 65.600896 58.914091
F 71.267772 3.858876 15.255877
F 71.267772 3.858876 37.084984
F 71.267772 3.858876 58.914092
F 71.267772 27.012134 15.255877
F 71.267772 27.012134 37.084984
F 71.267772 27.012134 58.914092
F 71.267772 50.165391 15.255877
F 71.267772 50.165391 37.084984
F 71.267772 50.165391 58.914092
F 98.002876 3.858876 15.255877
F 98.002876 3.858876 37.084984
F 98.002876 3.858876 58.914092
F 98.002876 27.012134 15.255877
F 98.002876 27.012134 37.084984
F 98.002876 27.012134 58.914092
F 98.002876 50.165391 15.255877
F 98.002876 50.165391 37.084984
F 98.002876 50.165391 58.914092
F 71.267772 11.576626 15.255877
F 71.267772 11.576626 37.084985
F 71.267772 11.576626 58.914092
F 71.267772 34.729884 15.255877
F 71.267772 34.729884 37.084985
F 71.267772 34.729884 58.914092
F 71.267772 57.883141 15.255877
F 71.267772 57.883141 37.084985
F 71.267772 57.883141 58.914092
F 98.002876 11.576626 15.255877
F 98.002876 11.576626 37.084985
F 98.002876 11.576626 58.914092
F 98.002876 34.729884 15.255877
F 98.002876 34.729884 37.084985
F 98.002876 34.729884 58.914092
F 98.002876 57.883141 15.255877
F 98.002876 57.883141 37.084985
F 98.002876 57.883141 58.914092
F 71.267772 19.294382 15.255878
F 71.267772 19.294382 37.084985
F 71.267772 19.294382 58.914092
F 71.267772 42.447639 15.255878
F 71.267772 42.447639 37.084985
F 71.267772 42.447639 58.914092
F 71.267772 65.600897 15.255878
F 71.267772 65.600897 37.084985
F 71.267772 65.600897 58.914092
F 98.002876 19.294382 15.255878
F 98.002876 19.294382 37.084985
F 98.002876 19.294382 58.914092
F 98.002876 42.447639 15.255878
F 98.002876 42.447639 37.084985
F 98.002876 42.447639 58.914092
F 98.002876 65.600897 15.255878
F 98.002876 65.600897 37.084985
F 98.002876 65.600897 58.914092
F 53.444383 3.858875 12.527238
F 53.444383 3.858875 34.356346
F 53.444383 3.858875 56.185453
F 53.444383 27.012133 12.527238
F 53.444383 27.012133 34.356346
F 53.444383 27.012133 56.185453
F 53.444383 50.165390 12.527238
F 53.444383 50.165390 34.356346
F 53.444383 50.165390 56.185453
F 80.179487 3.858875 12.527238
F 80.179487 3.858875 34.356346
F 80.179487 3.858875 56.185453
F 80.179487 27.012133 12.527238
F 80.179487 27.012133 34.356346
F 80.179487 27.012133 56.185453
F 80.179487 50.165390 12.527238
F 80.179487 50.165390 34.356346
F 80.179487 50.165390 56.185453
F 53.444383 11.576625 12.527238
F 53.444383 11.576625 34.356345
F 53.444383 11.576625 56.185453
F 53.444383 34.729883 12.527238
F 53.444383 34.729883 34.356345
F 53.444383 34.729883 56.185453
F 53.444383 57.883140 12.527238
F 53.444383 57.883140 34.356345
F 53.444383 57.883140 56.185453
F 80.179487 11.576625 12.527238
F 80.179487 11.576625 34.356345
F 80.179487 11.576625 56.185453
F 80.179487 34.729883 12.527238
F 80.179487 34.729883 34.356345
F 80.179487 34.729883 56.185453
F 80.179487 57.883140 12.527238
F 80.179487 57.883140 34.356345
F 80.179487 57.883140 56.185453
F 53.444383 19.294381 12.527237
F 53.444383 19.294381 34.356345
F 53.444383 19.294381 56.185452
F 53.444383 42.447638 12.527237
F 53.444383 42.447638 34.356345
F 53.444383 42.447638 56.185452
F 53.444383 65.600896 12.527237
F 53.444383 65.600896 34.356345
F 53.444383 65.600896 56.185452
F 80.179487 19.294381 12.527237
F 80.179487 19.294381 34.356345
F 80.179487 19.294381 56.185452
F 80.179487 42.447638 12.527237
F 80.179487 42.447638 34.356345
F 80.179487 42.447638 56.185452
F 80.179487 65.600896 12.527237
F 80.179487 65.600896 34.356345
F 80.179487 65.600896 56.185452
F 62.356080 3.858875 12.527238
F 62.356080 3.858875 34.356345
F 62.356080 3.858875 56.185453
F 62.356080 27.012133 12.527238
F 62.356080 27.012133 34.356345
F 62.356080 27.012133 56.185453
F 62.356080 50.165390 12.527238
F 62.356080 50.165390 34.356345
F 62.356080 50.165390 56.185453
F 89.091183 3.858875 12.527238
F 89.091183 3.858875 34.356345
F 89.091183 3.858875 56.185453
F 89.091183 27.012133 12.527238
F 89.091183 27.012133 34.356345
F 89.091183 27.012133 56.185453
F 89.091183 50.165390 12.527238
F 89.091183 50.165390 34.356345
F 89.091183 50.165390 56.185453
F 62.356080 11.576625 12.527238
F 62.356080 11.576625 34.356345
F 62.356080 11.576625 56.185453
F 62.356080 34.729883 12.527238
F 62.356080 34.729883 34.356345
F 62.356080 34.729883 56.185453
F 62.356080 57.883140 12.527238
F 62.356080 57.883140 34.356345
F 62.356080 57.883140 56.185453
F 89.091183 11.576625 12.527238
F 89.091183 11.576625 34.356345
F 89.091183 11.576625 56.185453
F 89.091183 34.729883 12.527238
F 89.091183 34.729883 34.356345
F 89.091183 34.729883 56.185453
F 89.091183 57.883140 12.527238
F 89.091183 57.883140 34.356345
F 89.091183 57.883140 56.185453
F 62.356080 19.294381 12.527237
F 62.356080 19.294381 34.356345
F 62.356080 19.294381 56.185452
F 62.356080 42.447638 12.527237
F 62.356080 42.447638 34.356345
F 62.356080 42.447638 56.185452
F 62.356080 65.600896 12.527237
F 62.356080 65.600896 34.356345
F 62.356080 65.600896 56.185452
F 89.091183 19.294381 12.527237
F 89.091183 19.294381 34.356345
F 89.091183 19.294381 56.185452
F 89.091183 42.447638 12.527237
F 89.091183 42.447638 34.356345
F 89.091183 42.447638 56.185452
F 89.091183 65.600896 12.527237
F 89.091183 65.600896 34.356345
F 89.091183 65.600896 56.185452
F 71.267784 3.858876 12.527237
F 71.267784 3.858876 34.356344
F 71.267784 3.858876 56.185452
F 71.267784 27.012133 12.527237
F 71.267784 27.012133 34.356344
F 71.267784 27.012133 56.185452
F 71.267784 50.165391 12.527237
F 71.267784 50.165391 34.356344
F 71.267784 50.165391 56.185452
F 98.002888 3.858876 12.527237
F 98.002888 3.858876 34.356344
F 98.002888 3.858876 56.185452
F 98.002888 27.012133 12.527237
F 98.002888 27.012133 34.356344
F 98.002888 27.012133 56.185452
F 98.002888 50.165391 12.527237
F 98.002888 50.165391 34.356344
F 98.002888 50.165391 56.185452
F 71.267784 11.576626 12.527237
F 71.267784 11.576626 34.356344
F 71.267784 11.576626 56.185452
F 71.267784 34.729883 12.527237
F 71.267784 34.729883 34.356344
F 71.267784 34.729883 56.185452
F 71.267784 57.883141 12.527237
F 71.267784 57.883141 34.356344
F 71.267784 57.883141 56.185452
F 98.002888 11.576626 12.527237
F 98.002888 11.576626 34.356344
F 98.002888 11.576626 56.185452
F 98.002888 34.729883 12.527237
F 98.002888 34.729883 34.356344
F 98.002888 34.729883 56.185452
F 98.002888 57.883141 12.527237
F 98.002888 57.883141 34.356344
F 98.002888 57.883141 56.185452
F 71.267784 19.294381 12.527236
F 71.267784 19.294381 34.356344
F 71.267784 19.294381 56.185451
F 71.267784 42.447639 12.527236
F 71.267784 42.447639 34.356344
F 71.267784 42.447639 56.185451
F 71.267784 65.600896 12.527236
F 71.267784 65.600896 34.356344
F 71.267784 65.600896 56.185451
F 98.002888 19.294381 12.527236
F 98.002888 19.294381 34.356344
F 98.002888 19.294381 56.185451
F 98.002888 42.447639 12.527236
F 98.002888 42.447639 34.356344
F 98.002888 42.447639 56.185451
F 98.002888 65.600896 12.527236
F 98.002888 65.600896 34.356344
F 98.002888 65.600896 56.185451
F 53.444373 1.286291 8.889054
F 53.444373 1.286291 30.718161
F 53.444373 1.286291 52.547269
F 53.444373 24.439549 8.889054
F 53.444373 24.439549 30.718161
F 53.444373 24.439549 52.547269
F 53.444373 47.592806 8.889054
F 53.444373 47.592806 30.718161
F 53.444373 47.592806 52.547269
F 80.179477 1.286291 8.889054
F 80.179477 1.286291 30.718161
F 80.179477 1.286291 52.547269
F 80.179477 24.439549 8.889054
F 80.179477 24.439549 30.718161
F 80.179477 24.439549 52.547269
F 80.179477 47.592806 8.889054
F 80.179477 47.592806 30.718161
F 80.179477 47.592806 52.547269
F 53.444373 9.004040 8.889054
F 53.444373 9.004040 30.718162
F 53.444373 9.004040 52.547269
F 53.444373 32.157298 8.889054
F 53.444373 32.157298 30.718162
F 53.444373 32.157298 52.547269
F 53.444373 55.310555 8.889054
F 53.444373 55.310555 30.718162
F 53.444373 55.310555 52.547269
F 80.179477 9.004040 8.889054
F 80.179477 9.004040 30.718162
F 80.179477 9.004040 52.547269
F 80.179477 32.157298 8.889054
F 80.179477 32.157298 30.718162
F 80.179477 32.157298 52.547269
F 80.179477 55.310555 8.889054
F 80.179477 55.310555 30.718162
F 80.179477 55.310555 52.547269
F 53.444373 16.721796 8.889053
F 53.444373 16.721796 30.718161
F 53.444373 16.721796 52.547268
F 53.444373 39.875053 8.889053
F 53.444373 39.875053 30.718161
F 53.444373 39.875053 52.547268
F 53.444373 63.028311 8.889053
F 53.444373 63.028311 30.718161
F 53.444373 63.028311 52.547268
F 80.179477 16.721796 8.889053
F 80.179477 16.721796 30.718161
F 80.179477 16.721796 52.547268
F 80.179477 39.875053 8.889053
F 80.179477 39.875053 30.718161
F 80.179477 39.875053 52.547268
F 80.179477 63.028311 8.889053
F 80.179477 63.028311 30.718161
F 80.179477 63.028311 52.547268
F 62.356069 1.286291 8.889054
F 62.356069 1.286291 30.718161
F 62.356069 1.286291 52.547269
F 62.356069 24.439548 8.889054
F 62.356069 24.439548 30.718161
F 62.356069 24.439548 52.547269
F 62.356069 47.592806 8.889054
F 62.356069 47.592806 30.718161
F 62.356069 47.592806 52.547269
F 89.091173 1.286291 8.889054
F 89.091173 1.286291 30.718161
F 89.091173 1.286291 52.547269
F 89.091173 24.439548 8.889054
F 89.091173 24.439548 30.718161
F 89.091173 24.439548 52.547269
F 89.091173 47.592806 8.889054
F 89.091173 47.592806 30.718161
F 89.091173 47.592806 52.547269
F 62.356069 9.004040 8.889054
F 62.356069 9.004040 30.718161
F 62.356069 9.004040 52.547269
F 62.356069 32.157298 8.889054
F 62.356069 32.157298 30.718161
F 62.356069 32.157298 52.547269
F 62.356069 55.310555 8.889054
F 62.356069 55.310555 30.718161
F 62.356069 55.310555 52.547269
F 89.091173 9.004040 8.889054
F 89.091173 9.004040 30.718161
F 89.091173 9.004040 52.547269
F 89.091173 32.157298 8.889054
F 89.091173 32.157298 30.718161
F 89.091173 32.157298 52.547269
F 89.091173 55.310555 8.889054
F 89.091173 55.310555 30.718161
F 89.091173 55.310555 52.547269
F 62.356069 16.721795 8.889053
F 62.356069 16.721795 30.718161
F 62.356069 16.721795 52.547268
F 62.356069 39.875053 8.889053
F 62.356069 39.875053 30.718161
F 62.356069 39.875053 52.547268
F 62.356069 63.028310 8.889053
F 62.356069 63.028310 30.718161
F 62.356069 63.028310 52.547268
F 89.091173 16.721795 8.889053
F 89.091173 16.721795 30.718161
F 89.091173 16.721795 52.547268
F 89.091173 39.875053 8.889053
F 89.091173 39.875053 30.718161
F 89.091173 39.875053 52.547268
F 89.091173 63.028310 8.889053
F 89.091173 63.028310 30.718161
F 89.091173 63.028310 52.547268
F 71.267774 1.286290 8.889053
F 71.267774 1.286290 30.718160
F 71.267774 1.286290 52.547268
F 71.267774 24.439547 8.889053
F 71.267774 24.439547 30.718160
F 71.267774 24.439547 52.547268
F 71.267774 47.592805 8.889053
F 71.267774 47.592805 30.718160
F 71.267774 47.592805 52.547268
F 98.002877 1.286290 8.889053
F 98.002877 1.286290 30.718160
F 98.002877 1.286290 52.547268
F 98.002877 24.439547 8.889053
F 98.002877 24.439547 30.718160
F 98.002877 24.439547 52.547268
F 98.002877 47.592805 8.889053
F 98.002877 47.592805 30.718160
F 98.002877 47.592805 52.547268
F 71.267774 9.004039 8.889053
F 71.267774 9.004039 30.718160
F 71.267774 9.004039 52.547268
F 71.267774 32.157296 8.889053
F 71.267774 32.157296 30.718160
F 71.267774 32.157296 52.547268
F 71.267774 55.310554 8.889053
F 71.267774 55.310554 30.718160
F 71.267774 55.310554 52.547268
F 98.002877 9.004039 8.889053
F 98.002877 9.004039 30.718160
F 98.002877 9.004039 52.547268
F 98.002877 32.157296 8.889053
F 98.002877 32.157296 30.718160
F 98.002877 32.157296 52.547268
F 98.002877 55.310554 8.889053
F 98.002877 55.310554 30.718160
F 98.002877 55.310554 52.547268
F 71.267774 16.721794 8.889052
F 71.267774 16.721794 30.718159
F 71.267774 16.721794 52.547267
F 71.267774 39.875052 8.889052
F 71.267774 39.875052 30.718159
F 71.267774 39.875052 52.547267
F 71.267774 63.028309 8.889052
F 71.267774 63.028309 30.718159
F 71.267774 63.028309 52.547267
F 98.002877 16.721794 8.889052
F 98.002877 16.721794 30.718159
F 98.002877 16.721794 52.547267
F 98.002877 39.875052 8.889052
F 98.002877 39.875052 30.718159
F 98.002877 39.875052 52.547267
F 98.002877 63.028309 8.889052
F 98.002877 63.028309 30.718159
F 98.002877 63.028309 52.547267
F 55.672310 7.717750 12.527238
F 55.672310 7.717750 34.356346
F 55.672310 7.717750 56.185453
F 55.672310 30.871007 12.527238
F 55.672310 30.871007 34.356346
F 55.672310 30.871007 56.185453
F 55.672310 54.024265 12.527238
F 55.672310 54.024265 34.356346
F 55.672310 54.024265 56.185453
F 82.407413 7.717750 12.527238
F 82.407413 7.717750 34.356346
F 82.407413 7.717750 56.185453
F 82.407413 30.871007 12.527238
F 82.407413 30.871007 34.356346
F 82.407413 30.871007 56.185453
F 82.407413 54.024265 12.527238
F 82.407413 54.024265 34.356346
F 82.407413 54.024265 56.185453
F 55.672310 15.435503 12.527237
F 55.672310 15.435503 34.356345
F 55.672310 15.435503 56.185452
F 55.672310 38.588760 12.527237
F 55.672310 38.588760 34.356345
F 55.672310 38.588760 56.185452
F 55.672310 61.742018 12.527237
F 55.672310 61.742018 34.356345
F 55.672310 61.742018 56.185452
F 82.407413 15.435503 12.527237
F 82.407413 15.435503 34.356345
F 82.407413 15.435503 56.185452
F 82.407413 38.588760 12.527237
F 82.407413 38.588760 34.356345
F 82.407413 38.588760 56.185452
F 82.407413 61.742018 12.527237
F 82.407413 61.742018 34.356345
F 82.407413 61.742018 56.185452
F 55.672310 0.000000 12.527238
F 55.672310 0.000000 34.356345
F 55.672310 0.000000 56.185453
F 55.672310 23.153258 12.527238
F 55.672310 23.153258 34.356345
F 55.672310 23.153258 56.185453
F 55.672310 46.306515 12.527238
F 55.672310 46.306515 34.356345
F 55.672310 46.306515 56.185453
F 82.407413 0.000000 12.527238
F 82.407413 0.000000 34.356345
F 82.407413 0.000000 56.185453
F 82.407413 23.153258 12.527238
F 82.407413 23.153258 34.356345
F 82.407413 23.153258 56.185453
F 82.407413 46.306515 12.527238
F 82.407413 46.306515 34.356345
F 82.407413 46.306515 56.185453
F 64.584008 7.717750 12.527238
F 64.584008 7.717750 34.356345
F 64.584008 7.717750 56.185453
F 64.584008 30.871007 12.527238
F 64.584008 30.871007 34.356345
F 64.584008 30.871007 56.185453
F 64.584008 54.024265 12.527238
F 64.584008 54.024265 34.356345
F 64.584008 54.024265 56.185453
F 91.319111 7.717750 12.527238
F 91.319111 7.717750 34.356345
F 91.319111 7.717750 56.185453
F 91.319111 30.871007 12.527238
F 91.319111 30.871007 34.356345
F 91.319111 30.871007 56.185453
F 91.319111 54.024265 12.527238
F 91.319111 54.024265 34.356345
F 91.319111 54.024265 56.185453
F 64.584008 15.435502 12.527237
F 64.584008 15.435502 34.356344
F 64.584008 15.435502 56.185452
F 64.584008 38.588760 12.527237
F 64.584008 38.588760 34.356344
F 64.584008 38.588760 56.185452
F 64.584008 61.742017 12.527237
F 64.584008 61.742017 34.356344
F 64.584008 61.742017 56.185452
F 91.319111 15.435502 12.527237
F 91.319111 15.435502 34.356344
F 91.319111 15.435502 56.185452
F 91.319111 38.588760 12.527237
F 91.319111 38.588760 34.356344
F 91.319111 38.588760 56.185452
F 91.319111 61.742017 12.527237
F 91.319111 61.742017 34.356344
F 91.319111 61.742017 56.185452
F 64.584008 0.000000 12.527238
F 64.584008 0.000000 34.356345
F 64.584008 0.000000 56.185453
F 64.584008 23.153258 12.527238
F 64.584008 23.153258 34.356345
F 64.584008 23.153258 56.185453
F 64.584008 46.306515 12.527238
F 64.584008 46.306515 34.356345
F 64.584008 46.306515 56.185453
F 91.319111 0.000000 12.527238
F 91.319111 0.000000 34.356345
F 91.319111 0.000000 56.185453
F 91.319111 23.153258 12.527238
F 91.319111 23.153258 34.356345
F 91.319111 23.153258 56.185453
F 91.319111 46.306515 12.527238
F 91.319111 46.306515 34.356345
F 91.319111 46.306515 56.185453
F 73.495712 7.717750 12.527237
F 73.495712 7.717750 34.356345
F 73.495712 7.717750 56.185452
F 73.495712 30.871008 12.527237
F 73.495712 30.871008 34.356345
F 73.495712 30.871008 56.185452
F 73.495712 54.024265 12.527237
F 73.495712 54.024265 34.356345
F 73.495712 54.024265 56.185452
F 100.230816 7.717750 12.527237
F 100.230816 7.717750 34.356345
F 100.230816 7.717750 56.185452
F 100.230816 30.871008 12.527237
F 100.230816 30.871008 34.356345
F 100.230816 30.871008 56.185452
F 100.230816 54.024265 12.527237
F 100.230816 54.024265 34.356345
F 100.230816 54.024265 56.185452
F 73.495712 15.435503 12.527236
F 73.495712 15.435503 34.356344
F 73.495712 15.435503 56.185451
F 73.495712 38.588760 12.527236
F 73.495712 38.588760 34.356344
F 73.495712 38.588760 56.185451
F 73.495712 61.742018 12.527236
F 73.495712 61.742018 34.356344
F 73.495712 61.742018 56.185451
F 100.230816 15.435503 12.527236
F 100.230816 15.435503 34.356344
F 100.230816 15.435503 56.185451
F 100.230816 38.588760 12.527236
F 100.230816 38.588760 34.356344
F 100.230816 38.588760 56.185451
F 100.230816 61.742018 12.527236
F 100.230816 61.742018 34.356344
F 100.230816 61.742018 56.185451
F 73.495712 0.000001 12.527237
F 73.495712 0.000001 34.356345
F 73.495712 0.000001 56.185452
F 73.495712 23.153258 12.527237
F 73.495712 23.153258 34.356345
F 73.495712 23.153258 56.185452
F 73.495712 46.306516 12.527237
F 73.495712 46.306516 34.356345
F 73.495712 46.306516 56.185452
F 100.230816 0.000001 12.527237
F 100.230816 0.000001 34.356345
F 100.230816 0.000001 56.185452
F 100.230816 23.153258 12.527237
F 100.230816 23.153258 34.356345
F 100.230816 23.153258 56.185452
F 100.230816 46.306516 12.527237
F 100.230816 46.306516 34.356345
F 100.230816 46.306516 56.185452
F 55.672295 5.145166 8.889054
F 55.672295 5.145166 30.718162
F 55.672295 5.145166 52.547269
F 55.672295 28.298423 8.889054
F 55.672295 28.298423 30.718162
F 55.672295 28.298423 52.547269
F 55.672295 51.451681 8.889054
F 55.672295 51.451681 30.718162
F 55.672295 51.451681 52.547269
F 82.407399 5.145166 8.889054
F 82.407399 5.145166 30.718162
F 82.407399 5.145166 52.547269
F 82.407399 28.298423 8.889054
F 82.407399 28.298423 30.718162
F 82.407399 28.298423 52.547269
F 82.407399 51.451681 8.889054
F 82.407399 51.451681 30.718162
F 82.407399 51.451681 52.547269
F 55.672295 12.862918 8.889053
F 55.672295 12.862918 30.718161
F 55.672295 12.862918 52.547268
F 55.672295 36.016175 8.889053
F 55.672295 36.016175 30.718161
F 55.672295 36.016175 52.547268
F 55.672295 59.169433 8.889053
F 55.672295 59.169433 30.718161
F 55.672295 59.169433 52.547268
F 82.407399 12.862918 8.889053
F 82.407399 12.862918 30.718161
F 82.407399 12.862918 52.547268
F 82.407399 36.016175 8.889053
F 82.407399 36.016175 30.718161
F 82.407399 36.016175 52.547268
F 82.407399 59.169433 8.889053
F 82.407399 59.169433 30.718161
F 82.407399 59.169433 52.547268
F 55.672295 20.580673 8.889054
F 55.672295 20.580673 30.718161
F 55.672295 20.580673 52.547269
F 55.672295 43.733931 8.889054
F 55.672295 43.733931 30.718161
F 55.672295 43.733931 52.547269
F 55.672295 66.887188 8.889054
F 55.672295 66.887188 30.718161
F 55.672295 66.887188 52.547269
F 82.407399 20.580673 8.889054
F 82.407399 20.580673 30.718161
F 82.407399 20.580673 52.547269
F 82.407399 43.733931 8.889054
F 82.407399 43.733931 30.718161
F 82.407399 43.733931 52.547269
F 82.407399 66.887188 8.889054
F 82.407399 66.887188 30.718161
F 82.407399 66.887188 52.547269
F 64.583992 5.145165 8.889054
F 64.583992 5.145165 30.718161
F 64.583992 5.145165 52.547269
F 64.583992 28.298422 8.889054
F 64.583992 28.298422 30.718161
F 64.583992 28.298422 52.547269
F 64.583992 51.451680 8.889054
F 64.583992 51.451680 30.718161
F 64.583992 51.451680 52.547269
F 91.319095 5.145165 8.889054
F 91.319095 5.145165 30.718161
F 91.319095 5.145165 52.547269
F 91.319095 28.298422 8.889054
F 91.319095 28.298422 30.718161
F 91.319095 28.298422 52.547269
F 91.319095 51.451680 8.889054
F 91.319095 51.451680 30.718161
F 91.319095 51.451680 52.547269
F 64.583992 12.862917 8.889053
F 64.583992 12.862917 30.718160
F 64.583992 12.862917 52.547268
F 64.583992 36.016174 8.889053
F 64.583992 36.016174 30.718160
F 64.583992 36.016174 52.547268
F 64.583992 59.169432 8.889053
F 64.583992 59.169432 30.718160
F 64.583992 59.169432 52.547268
F 91.319095 12.862917 8.889053
F 91.319095 12.862917 30.718160
F 91.319095 12.862917 52.547268
F 91.319095 36.016174 8.889053
F 91.319095 36.016174 30.718160
F 91.319095 36.016174 52.547268
F 91.319095 59.169432 8.889053
F 91.319095 59.169432 30.718160
F 91.319095 59.169432 52.547268
F 64.583992 20.580672 8.889054
F 64.583992 20.580672 30.718161
F 64.583992 20.580672 52.547268
F 64.583992 43.733930 8.889054
F 64.583992 43.733930 30.718161
F 64.583992 43.733930 52.547268
F 64.583992 66.887187 8.889054
F 64.583992 66.887187 30.718161
F 64.583992 66.887187 52.547268
F 91.319095 20.580672 8.889054
F 91.319095 20.580672 30.718161
F 91.319095 20.580672 52.547268
F 91.319095 43.733930 8.889054
F 91.319095 43.733930 30.718161
F 91.319095 43.733930 52.547268
F 91.319095 66.887187 8.889054
F 91.319095 66.887187 30.718161
F 91.319095 66.887187 52.547268
F 73.495699 5.145164 8.889053
F 73.495699 5.145164 30.718161
F 73.495699 5.145164 52.547268
F 73.495699 28.298422 8.889053
F 73.495699 28.298422 30.718161
F 73.495699 28.298422 52.547268
F 73.495699 51.451679 8.889053
F 73.495699 51.451679 30.718161
F 73.495699 51.451679 52.547268
F 100.230803 5.145164 8.889053
F 100.230803 5.145164 30.718161
F 100.230803 5.145164 52.547268
F 100.230803 28.298422 8.889053
F 100.230803 28.298422 30.718161
F 100.230803 28.298422 52.547268
F 100.230803 51.451679 8.889053
F 100.230803 51.451679 30.718161
F 100.230803 51.451679 52.547268
F 73.495699 12.862916 8.889052
F 73.495699 12.862916 30.718160
F 73.495699 12.862916 52.547267
F 73.495699 36.016174 8.889052
F 73.495699 36.016174 30.718160
F 73.495699 36.016174 52.547267
F 73.495699 59.169431 8.889052
F 73.495699 59.169431 30.718160
F 73.495699 59.169431 52.547267
F 100.230803 12.862916 8.889052
F 100.230803 12.862916 30.718160
F 100.230803 12.862916 52.547267
F 100.230803 36.016174 8.889052
F 100.230803 36.016174 30.718160
F 100.230803 36.016174 52.547267
F 100.230803 59.169431 8.889052
F 100.230803 59.169431 30.718160
F 100.230803 59.169431 52.547267
F 73.495699 20.580672 8.889053
F 73.495699 20.580672 30.718160
F 73.495699 20.580672 52.547268
F 73.495699 43.733929 8.889053
F 73.495699 43.733929 30.718160
F 73.495699 43.733929 52.547268
F 73.495699 66.887187 8.889053
F 73.495699 66.887187 30.718160
F 73.495699 66.887187 52.547268
F 100.230803 20.580672 8.889053
F 100.230803 20.580672 30.718160
F 100.230803 20.580672 52.547268
F 100.230803 43.733929 8.889053
F 100.230803 43.733929 30.718160
F 100.230803 43.733929 52.547268
F 100.230803 66.887187 8.889053
F 100.230803 66.887187 30.718160
F 100.230803 66.887187 52.547268
F 55.672307 5.145165 11.617691
F 55.672307 5.145165 33.446799
F 55.672307 5.145165 55.275906
F 55.672307 28.298423 11.617691
F 55.672307 28.298423 33.446799
F 55.672307 28.298423 55.275906
F 55.672307 51.451680 11.617691
F 55.672307 51.451680 33.446799
F 55.672307 51.451680 55.275906
F 82.407411 5.145165 11.617691
F 82.407411 5.145165 33.446799
F 82.407411 5.145165 55.275906
F 82.407411 28.298423 11.617691
F 82.407411 28.298423 33.446799
F 82.407411 28.298423 55.275906
F 82.407411 51.451680 11.617691
F 82.407411 51.451680 33.446799
F 82.407411 51.451680 55.275906
F 55.672307 12.862917 11.617692
F 55.672307 12.862917 33.446800
F 55.672307 12.862917 55.275907
F 55.672307 36.016175 11.617692
F 55.672307 36.016175 33.446800
F 55.672307 36.016175 55.275907
F 55.672307 59.169432 11.617692
F 55.672307 59.169432 33.446800
F 55.672307 59.169432 55.275907
F 82.407411 12.862917 11.617692
F 82.407411 12.862917 33.446800
F 82.407411 12.862917 55.275907
F 82.407411 36.016175 11.617692
F 82.407411 36.016175 33.446800
F 82.407411 36.016175 55.275907
F 82.407411 59.169432 11.617692
F 82.407411 59.169432 33.446800
F 82.407411 59.169432 55.275907
F 55.672307 20.580673 11.617692
F 55.672307 20.580673 33.446799
F 55.672307 20.580673 55.275906
F 55.672307 43.733930 11.617692
F 55.672307 43.733930 33.446799
F 55.672307 43.733930 55.275906
F 55.672307 66.887188 11.617692
F 55.672307 66.887188 33.446799
F 55.672307 66.887188 55.275906
F 82.407411 20.580673 11.617692
F 82.407411 20.580673 33.446799
F 82.407411 20.580673 55.275906
F 82.407411 43.733930 11.617692
F 82.407411 43.733930 33.446799
F 82.407411 43.733930 55.275906
F 82.407411 66.887188 11.617692
F 82.407411 66.887188 33.446799
F 82.407411 66.887188 55.275906
F 64.584005 5.145165 11.617692
F 64.584005 5.145165 33.446799
F 64.584005 5.145165 55.275907
F 64.584005 28.298422 11.617692
F 64.584005 28.298422 33.446799
F 64.584005 28.298422 55.275907
F 64.584005 51.451680 11.617692
F 64.584005 51.451680 33.446799
F 64.584005 51.451680 55.275907
F 91.319108 5.145165 11.617692
F 91.319108 5.145165 33.446799
F 91.319108 5.145165 55.275907
F 91.319108 28.298422 11.617692
F 91.319108 28.298422 33.446799
F 91.319108 28.298422 55.275907
F 91.319108 51.451680 11.617692
F 91.319108 51.451680 33.446799
F 91.319108 51.451680 55.275907
F 64.584005 12.862917 11.617693
F 64.584005 12.862917 33.446800
F 64.584005 12.862917 55.275908
F 64.584005 36.016175 11.617693
F 64.584005 36.016175 33.446800
F 64.584005 36.016175 55.275908
F 64.584005 59.169432 11.617693
F 64.584005 59.169432 33.446800
F 64.584005 59.169432 55.275908
F 91.319108 12.862917 11.617693
F 91.319108 12.862917 33.446800
F 91.319108 12.862917 55.275908
F 91.319108 36.016175 11.617693
F 91.319108 36.016175 33.446800
F 91.319108 36.016175 55.275908
F 91.319108 59.169432 11.617693
F 91.319108 59.169432 33.446800
F 91.319108 59.169432 55.275908
F 64.584005 20.580672 11.617692
F 64.584005 20.580672 33.446800
F 64.584005 20.580672 55.275907
F 64.584005 43.733930 11.617692
F 64.584005 43.733930 33.446800
F 64.584005 43.733930 55.275907
F 64.584005 66.887187 11.617692
F 64.584005 66.887187 33.446800
F 64.584005 66.887187 55.275907
F 91.319108 20.580672 11.617692
F 91.319108 20.580672 33.446800
F 91.319108 20.580672 55.275907
F 91.319108 43.733930 11.617692
F 91.319108 43.733930 33.446800
F 91.319108 43.733930 55.275907
F 91.319108 66.887187 11.617692
F 91.319108 66.887187 33.446800
F 91.319108 66.887187 55.275907
F 73.495711 5.145164 11.617692
F 73.495711 5.145164 33.446800
F 73.495711 5.145164 55.275907
F 73.495711 28.298422 11.617692
F 73.495711 28.298422 33.446800
F 73.495711 28.298422 55.275907
F 73.495711 51.451679 11.617692
F 73.495711 51.451679 33.446800
F 73.495711 51.451679 55.275907
F 100.230814 5.145164 11.617692
F 100.230814 5.145164 33.446800
F 100.230814 5.145164 55.275907
F 100.230814 28.298422 11.617692
F 100.230814 28.298422 33.446800
F 100.230814 28.298422 55.275907
F 100.230814 51.451679 11.617692
F 100.230814 51.451679 33.446800
F 100.230814 51.451679 55.275907
F 73.495711 12.862917 11.617693
F 73.495711 12.862917 33.446801
F 73.495711 12.862917 55.275908
F 73.495711 36.016174 11.617693
F 73.495711 36.016174 33.446801
F 73.495711 36.016174 55.275908
F 73.495711 59.169432 11.617693
F 73.495711 59.169432 33.446801
F 73.495711 59.169432 55.275908
F 100.230814 12.862917 11.617693
F 100.230814 12.862917 33.446801
F 100.230814 12.862917 55.275908
F 100.230814 36.016174 11.617693
F 100.230814 36.016174 33.446801
F 100.230814 36.016174 55.275908
F 100.230814 59.169432 11.617693
F 100.230814 59.169432 33.446801
F 100.230814 59.169432 55.275908
F 73.495711 20.580672 11.617693
F 73.495711 20.580672 33.446800
F 73.495711 20.580672 55.275907
F 73.495711 43.733929 11.617693
F 73.495711 43.733929 33.446800
F 73.495711 43.733929 55.275907
F 73.495711 66.887187 11.617693
F 73.495711 66.887187 33.446800
F 73.495711 66.887187 55.275907
F 100.230814 20.580672 11.617693
F 100.230814 20.580672 33.446800
F 100.230814 20.580672 55.275907
F 100.230814 43.733929 11.617693
F 100.230814 43.733929 33.446800
F 100.230814 43.733929 55.275907
F 100.230814 66.887187 11.617693
F 100.230814 66.887187 33.446800
F 100.230814 66.887187 55.275907
F 55.672297 7.717749 15.255875
F 55.672297 7.717749 37.084983
F 55.672297 7.717749 58.914090
F 55.672297 30.871007 15.255875
F 55.672297 30.871007 37.084983
F 55.672297 30.871007 58.914090
F 55.672297 54.024264 15.255875
F 55.672297 54.024264 37.084983
F 55.672297 54.024264 58.914090
F 82.407401 7.717749 15.255875
F 82.407401 7.717749 37.084983
F 82.407401 7.717749 58.914090
F 82.407401 30.871007 15.255875
F 82.407401 30.871007 37.084983
F 82.407401 30.871007 58.914090
F 82.407401 54.024264 15.255875
F 82.407401 54.024264 37.084983
F 82.407401 54.024264 58.914090
F 55.672297 15.435502 15.255876
F 55.672297 15.435502 37.084984
F 55.672297 15.435502 58.914091
F 55.672297 38.588760 15.255876
F 55.672297 38.588760 37.084984
F 55.672297 38.588760 58.914091
F 55.672297 61.742017 15.255876
F 55.672297 61.742017 37.084984
F 55.672297 61.742017 58.914091
F 82.407401 15.435502 15.255876
F 82.407401 15.435502 37.084984
F 82.407401 15.435502 58.914091
F 82.407401 38.588760 15.255876
F 82.407401 38.588760 37.084984
F 82.407401 38.588760 58.914091
F 82.407401 61.742017 15.255876
F 82.407401 61.742017 37.084984
F 82.407401 61.742017 58.914091
F 55.672297 0.000000 15.255876
F 55.672297 0.000000 37.084983
F 55.672297 0.000000 58.914090
F 55.672297 23.153257 15.255876
F 55.672297 23.153257 37.084983
F 55.672297 23.153257 58.914090
F 55.672297 46.306515 15.255876
F 55.672297 46.306515 37.084983
F 55.672297 46.306515 58.914090
F 82.407401 0.000000 15.255876
F 82.407401 0.000000 37.084983
F 82.407401 0.000000 58.914090
F 82.407401 23.153257 15.255876
F 82.407401 23.153257 37.084983
F 82.407401 23.153257 58.914090
F 82.407401 46.306515 15.255876
F 82.407401 46.306515 37.084983
F 82.407401 46.306515 58.914090
F 64.583994 7.717750 15.255876
F 64.583994 7.717750 37.084983
F 64.583994 7.717750 58.914091
F 64.583994 30.871007 15.255876
F 64.583994 30.871007 37.084983
F 64.583994 30.871007 58.914091
F 64.583994 54.024265 15.255876
F 64.583994 54.024265 37.084983
F 64.583994 54.024265 58.914091
F 91.319098 7.717750 15.255876
F 91.319098 7.717750 37.084983
F 91.319098 7.717750 58.914091
F 91.319098 30.871007 15.255876
F 91.319098 30.871007 37.084983
F 91.319098 30.871007 58.914091
F 91.319098 54.024265 15.255876
F 91.319098 54.024265 37.084983
F 91.319098 54.024265 58.914091
F 64.583994 15.435503 15.255877
F 64.583994 15.435503 37.084984
F 64.583994 15.435503 58.914092
F 64.583994 38.588760 15.255877
F 64.583994 38.588760 37.084984
F 64.583994 38.588760 58.914092
F 64.583994 61.742018 15.255877
F 64.583994 61.742018 37.084984
F 64.583994 61.742018 58.914092
F 91.319098 15.435503 15.255877
F 91.319098 15.435503 37.084984
F 91.319098 15.435503 58.914092
F 91.319098 38.588760 15.255877
F 91.319098 38.588760 37.084984
F 91.319098 38.588760 58.914092
F 91.319098 61.742018 15.255877
F 91.319098 61.742018 37.084984
F 91.319098 61.742018 58.914092
F 64.583994 0.000000 15.255876
F 64.583994 0.000000 37.084983
F 64.583994 0.000000 58.914091
F 64.583994 23.153258 15.255876
F 64.583994 23.153258 37.084983
F 64.583994 23.153258 58.914091
F 64.583994 46.306515 15.255876
F 64.583994 46.306515 37.084983
F 64.583994 46.306515 58.914091
F 91.319098 0.000000 15.255876
F 91.319098 0.000000 37.084983
F 91.319098 0.000000 58.914091
F 91.319098 23.153258 15.255876
F 91.319098 23.153258 37.084983
F 91.319098 23.153258 58.914091
F 91.319098 46.306515 15.255876
F 91.319098 46.306515 37.084983
F 91.319098 46.306515 58.914091
F 73.495701 7.717751 15.255877
F 73.495701 7.717751 37.084984
F 73.495701 7.717751 58.914091
F 73.495701 30.871008 15.255877
F 73.495701 30.871008 37.084984
F 73.495701 30.871008 58.914091
F 73.495701 54.024266 15.255877
F 73.495701 54.024266 37.084984
F 73.495701 54.024266 58.914091
F 100.230804 7.717751 15.255877
F 100.230804 7.717751 37.084984
F 100.230804 7.717751 58.914091
F 100.230804 30.871008 15.255877
F 100.230804 30.871008 37.084984
F 100.230804 30.871008 58.914091
F 100.230804 54.024266 15.255877
F 100.230804 54.024266 37.084984
F 100.230804 54.024266 58.914091
F 73.495701 15.435503 15.255878
F 73.495701 15.435503 37.084985
F 73.495701 15.435503 58.914092
F 73.495701 38.588761 15.255878
F 73.495701 38.588761 37.084985
F 73.495701 38.588761 58.914092
F 73.495701 61.742018 15.255878
F 73.495701 61.742018 37.084985
F 73.495701 61.742018 58.914092
F 100.230804 15.435503 15.255878
F 100.230804 15.435503 37.084985
F 100.230804 15.435503 58.914092
F 100.230804 38.588761 15.255878
F 100.230804 38.588761 37.084985
F 100.230804 38.588761 58.914092
F 100.230804 61.742018 15.255878
F 100.230804 61.742018 37.084985
F 100.230804 61.742018 58.914092
F 73.495701 0.000001 15.255877
F 73.495701 0.000001 37.084984
F 73.495701 0.000001 58.914092
F 73.495701 23.153259 15.255877
F 73.495701 23.153259 37.084984
F 73.495701 23.153259 58.914092
F 73.495701 46.306516 15.255877
F 73.495701 46.306516 37.084984
F 73.495701 46.306516 58.914092
F 100.230804 0.000001 15.255877
F 100.230804 0.000001 37.084984
F 100.230804 0.000001 58.914092
F 100.230804 23.153259 15.255877
F 100.230804 23.153259 37.084984
F 100.230804 23.153259 58.914092
F 100.230804 46.306516 15.255877
F 100.230804 46.306516 37.084984
F 100.230804 46.306516 58.914092
F 57.900234 1.286291 11.617692
F 57.900234 1.286291 33.446799
F 57.900234 1.286291 55.275907
F 57.900234 24.439548 11.617692
F 57.900234 24.439548 33.446799
F 57.900234 24.439548 55.275907
F 57.900234 47.592806 11.617692
F 57.900234 47.592806 33.446799
F 57.900234 47.592806 55.275907
F 84.635337 1.286291 11.617692
F 84.635337 1.286291 33.446799
F 84.635337 1.286291 55.275907
F 84.635337 24.439548 11.617692
F 84.635337 24.439548 33.446799
F 84.635337 24.439548 55.275907
F 84.635337 47.592806 11.617692
F 84.635337 47.592806 33.446799
F 84.635337 47.592806 55.275907
F 57.900234 9.004040 11.617692
F 57.900234 9.004040 33.446799
F 57.900234 9.004040 55.275907
F 57.900234 32.157298 11.617692
F 57.900234 32.157298 33.446799
F 57.900234 32.157298 55.275907
F 57.900234 55.310555 11.617692
F 57.900234 55.310555 33.446799
F 57.900234 55.310555 55.275907
F 84.635337 9.004040 11.617692
F 84.635337 9.004040 33.446799
F 84.635337 9.004040 55.275907
F 84.635337 32.157298 11.617692
F 84.635337 32.157298 33.446799
F 84.635337 32.157298 55.275907
F 84.635337 55.310555 11.617692
F 84.635337 55.310555 33.446799
F 84.635337 55.310555 55.275907
F 57.900234 16.721795 11.617693
F 57.900234 16.721795 33.446800
F 57.900234 16.721795 55.275907
F 57.900234 39.875053 11.617693
F 57.900234 39.875053 33.446800
F 57.900234 39.875053 55.275907
F 57.900234 63.028310 11.617693
F 57.900234 63.028310 33.446800
F 57.900234 63.028310 55.275907
F 84.635337 16.721795 11.617693
F 84.635337 16.721795 33.446800
F 84.635337 16.721795 55.275907
F 84.635337 39.875053 11.617693
F 84.635337 39.875053 33.446800
F 84.635337 39.875053 55.275907
F 84.635337 63.028310 11.617693
F 84.635337 63.028310 33.446800
F 84.635337 63.028310 55.275907
F 66.811933 1.286290 11.617692
F 66.811933 1.286290 33.446800
F 66.811933 1.286290 55.275907
F 66.811933 24.439548 11.617692
F 66.811933 24.439548 33.446800
F 66.811933 24.439548 55.275907
F 66.811933 47.592806 11.617692
F 66.811933 47.592806 33.446800
F 66.811933 47.592806 55.275907
F 93.547036 1.286290 11.617692
F 93.547036 1.286290 33.446800
F 93.547036 1.286290 55.275907
F 93.547036 24.439548 11.617692
F 93.547036 24.439548 33.446800
F 93.547036 24.439548 55.275907
F 93.547036 47.592806 11.617692
F 93.547036 47.592806 33.446800
F 93.547036 47.592806 55.275907
F 66.811933 9.004040 11.617692
F 66.811933 9.004040 33.446800
F 66.811933 9.004040 55.275907
F 66.811933 32.157297 11.617692
F 66.811933 32.157297 33.446800
F 66.811933 32.157297 55.275907
F 66.811933 55.310555 11.617692
F 66.811933 55.310555 33.446800
F 66.811933 55.310555 55.275907
F 93.547036 9.004040 11.617692
F 93.547036 9.004040 33.446800
F 93.547036 9.004040 55.275907
F 93.547036 32.157297 11.617692
F 93.547036 32.157297 33.446800
F 93.547036 32.157297 55.275907
F 93.547036 55.310555 11.617692
F 93.547036 55.310555 33.446800
F 93.547036 55.310555 55.275907
F 66.811933 16.721795 11.617693
F 66.811933 16.721795 33.446800
F 66.811933 16.721795 55.275908
F 66.811933 39.875053 11.617693
F 66.811933 39.875053 33.446800
F 66.811933 39.875053 55.275908
F 66.811933 63.028310 11.617693
F 66.811933 63.028310 33.446800
F 66.811933 63.028310 55.275908
F 93.547036 16.721795 11.617693
F 93.547036 16.721795 33.446800
F 93.547036 16.721795 55.275908
F 93.547036 39.875053 11.617693
F 93.547036 39.875053 33.446800
F 93.547036 39.875053 55.275908
F 93.547036 63.028310 11.617693
F 93.547036 63.028310 33.446800
F 93.547036 63.028310 55.275908
F 75.723638 1.286290 11.617692
F 75.723638 1.286290 33.446800
F 75.723638 1.286290 55.275907
F 75.723638 24.439548 11.617692
F 75.723638 24.439548 33.446800
F 75.723638 24.439548 55.275907
F 75.723638 47.592805 11.617692
F 75.723638 47.592805 33.446800
F 75.723638 47.592805 55.275907
F 102.458742 1.286290 11.617692
F 102.458742 1.286290 33.446800
F 102.458742 1.286290 55.275907
F 102.458742 24.439548 11.617692
F 102.458742 24.439548 33.446800
F 102.458742 24.439548 55.275907
F 102.458742 47.592805 11.617692
F 102.458742 47.592805 33.446800
F 102.458742 47.592805 55.275907
F 75.723638 9.004040 11.617692
F 75.723638 9.004040 33.446800
F 75.723638 9.004040 55.275907
F 75.723638 32.157297 11.617692
F 75.723638 32.157297 33.446800
F 75.723638 32.157297 55.275907
F 75.723638 55.310555 11.617692
F 75.723638 55.310555 33.446800
F 75.723638 55.310555 55.275907
F 102.458742 9.004040 11.617692
F 102.458742 9.004040 33.446800
F 102.458742 9.004040 55.275907
F 102.458742 32.157297 11.617692
F 102.458742 32.157297 33.446800
F 102.458742 32.157297 55.275907
F 102.458742 55.310555 11.617692
F 102.458742 55.310555 33.446800
F 102.458742 55.310555 55.275907
F 75.723638 16.721795 11.617693
F 75.723638 16.721795 33.446800
F 75.723638 16.721795 55.275908
F 75.723638 39.875052 11.617693
F 75.723638 39.875052 33.446800
F 75.723638 39.875052 55.275908
F 75.723638 63.028310 11.617693
F 75.723638 63.028310 33.446800
F 75.723638 63.028310 55.275908
F 102.458742 16.721795 11.617693
F 102.458742 16.721795 33.446800
F 102.458742 16.721795 55.275908
F 102.458742 39.875052 11.617693
F 102.458742 39.875052 33.446800
F 102.458742 39.875052 55.275908
F 102.458742 63.028310 11.617693
F 102.458742 63.028310 33.446800
F 102.458742 63.028310 55.275908
F 57.900219 3.858875 15.255876
F 57.900219 3.858875 37.084983
F 57.900219 3.858875 58.914090
F 57.900219 27.012132 15.255876
F 57.900219 27.012132 37.084983
F 57.900219 27.012132 58.914090
F 57.900219 50.165390 15.255876
F 57.900219 50.165390 37.084983
F 57.900219 50.165390 58.914090
F 84.635322 3.858875 15.255876
F 84.635322 3.858875 37.084983
F 84.635322 3.858875 58.914090
F 84.635322 27.012132 15.255876
F 84.635322 27.012132 37.084983
F 84.635322 27.012132 58.914090
F 84.635322 50.165390 15.255876
F 84.635322 50.165390 37.084983
F 84.635322 50.165390 58.914090
F 57.900219 11.576625 15.255876
F 57.900219 11.576625 37.084983
F 57.900219 11.576625 58.914090
F 57.900219 34.729882 15.255876
F 57.900219 34.729882 37.084983
F 57.900219 34.729882 58.914090
F 57.900219 57.883140 15.255876
F 57.900219 57.883140 37.084983
F 57.900219 57.883140 58.914090
F 84.635322 11.576625 15.255876
F 84.635322 11.576625 37.084983
F 84.635322 11.576625 58.914090
F 84.635322 34.729882 15.255876
F 84.635322 34.729882 37.084983
F 84.635322 34.729882 58.914090
F 84.635322 57.883140 15.255876
F 84.635322 57.883140 37.084983
F 84.635322 57.883140 58.914090
F 57.900219 19.294380 15.255876
F 57.900219 19.294380 37.084984
F 57.900219 19.294380 58.914091
F 57.900219 42.447638 15.255876
F 57.900219 42.447638 37.084984
F 57.900219 42.447638 58.914091
F 57.900219 65.600895 15.255876
F 57.900219 65.600895 37.084984
F 57.900219 65.600895 58.914091
F 84.635322 19.294380 15.255876
F 84.635322 19.294380 37.084984
F 84.635322 19.294380 58.914091
F 84.635322 42.447638 15.255876
F 84.635322 42.447638 37.084984
F 84.635322 42.447638 58.914091
F 84.635322 65.600895 15.255876
F 84.635322 65.600895 37.084984
F 84.635322 65.600895 58.914091
F 66.811918 3.858876 15.255877
F 66.811918 3.858876 37.084984
F 66.811918 3.858876 58.914091
F 66.811918 27.012134 15.255877
F 66.811918 27.012134 37.084984
F 66.811918 27.012134 58.914091
F 66.811918 50.165391 15.255877
F 66.811918 50.165391 37.084984
F 66.811918 50.165391 58.914091
F 93.547022 3.858876 15.255877
F 93.547022 3.858876 37.084984
F 93.547022 3.858876 58.914091
F 93.547022 27.012134 15.255877
F 93.547022 27.012134 37.084984
F 93.547022 27.012134 58.914091
F 93.547022 50.165391 15.255877
F 93.547022 50.165391 37.084984
F 93.547022 50.165391 58.914091
F 66.811918 11.576626 15.255877
F 66.811918 11.576626 37.084984
F 66.811918 11.576626 58.914091
F 66.811918 34.729884 15.255877
F 66.811918 34.729884 37.084984
F 66.811918 34.729884 58.914091
F 66.811918 57.883141 15.255877
F 66.811918 57.883141 37.084984
F 66.811918 57.883141 58.914091
F 93.547022 11.576626 15.255877
F 93.547022 11.576626 37.084984
F 93.547022 11.576626 58.914091
F 93.547022 34.729884 15.255877
F 93.547022 34.729884 37.084984
F 93.547022 34.729884 58.914091
F 93.547022 57.883141 15.255877
F 93.547022 57.883141 37.084984
F 93.547022 57.883141 58.914091
F 66.811918 19.294382 15.255877
F 66.811918 19.294382 37.084985
F 66.811918 19.294382 58.914092
F 66.811918 42.447639 15.255877
F 66.811918 42.447639 37.084985
F 66.811918 42.447639 58.914092
F 66.811918 65.600897 15.255877
F 66.811918 65.600897 37.084985
F 66.811918 65.600897 58.914092
F 93.547022 19.294382 15.255877
F 93.547022 19.294382 37.084985
F 93.547022 19.294382 58.914092
F 93.547022 42.447639 15.255877
F 93.547022 42.447639 37.084985
F 93.547022 42.447639 58.914092
F 93.547022 65.600897 15.255877
F 93.547022 65.600897 37.084985
F 93.547022 65.600897 58.914092
F 75.723625 3.858875 15.255876
F 75.723625 3.858875 37.084983
F 75.723625 3.858875 58.914091
F 75.723625 27.012133 15.255876
F 75.723625 27.012133 37.084983
F 75.723625 27.012133 58.914091
F 75.723625 50.165390 15.255876
F 75.723625 50.165390 37.084983
F 75.723625 50.165390 58.914091
F 102.458729 3.858875 15.255876
F 102.458729 3.858875 37.084983
F 102.458729 3.858875 58.914091
F 102.458729 27.012133 15.255876
F 102.458729 27.012133 37.084983
F 102.458729 27.012133 58.914091
F 102.458729 50.165390 15.255876
F 102.458729 50.165390 37.084983
F 102.458729 50.165390 58.914091
F 75.723625 11.576625 15.255876
F 75.723625 11.576625 37.084984
F 75.723625 11.576625 58.914091
F 75.723625 34.729883 15.255876
F 75.723625 34.729883 37.084984
F 75.723625 34.729883 58.914091
F 75.723625 57.883140 15.255876
F 75.723625 57.883140 37.084984
F 75.723625 57.883140 58.914091
F 102.458729 11.576625 15.255876
F 102.458729 11.576625 37.084984
F 102.458729 11.576625 58.914091
F 102.458729 34.729883 15.255876
F 102.458729 34.729883 37.084984
F 102.458729 34.729883 58.914091
F 102.458729 57.883140 15.255876
F 102.458729 57.883140 37.084984
F 102.458729 57.883140 58.914091
F 75.723625 19.294381 15.255877
F 75.723625 19.294381 37.084984
F 75.723625 19.294381 58.914092
F 75.723625 42.447638 15.255877
F 75.723625 42.447638 37.084984
F 75.723625 42.447638 58.914092
F 75.723625 65.600896 15.255877
F 75.723625 65.600896 37.084984
F 75.723625 65.600896 58.914092
F 102.458729 19.294381 15.255877
F 102.458729 19.294381 37.084984
F 102.458729 19.294381 58.914092
F 102.458729 42.447638 15.255877
F 102.458729 42.447638 37.084984
F 102.458729 42.447638 58.914092
F 102.458729 65.600896 15.255877
F 102.458729 65.600896 37.084984
F 102.458729 65.600896 58.914092
F 57.900231 3.858875 12.527238
F 57.900231 3.858875 34.356345
F 57.900231 3.858875 56.185453
F 57.900231 27.012133 12.527238
F 57.900231 27.012133 34.356345
F 57.900231 27.012133 56.185453
F 57.900231 50.165390 12.527238
F 57.900231 50.165390 34.356345
F 57.900231 50.165390 56.185453
F 84.635334 3.858875 12.527238
F 84.635334 3.858875 34.356345
F 84.635334 3.858875 56.185453
F 84.635334 27.012133 12.527238
F 84.635334 27.012133 34.356345
F 84.635334 27.012133 56.185453
F 84.635334 50.165390 12.527238
F 84.635334 50.165390 34.356345
F 84.635334 50.165390 56.185453
F 57.900231 11.576625 12.527238
F 57.900231 11.576625 34.356345
F 57.900231 11.576625 56.185453
F 57.900231 34.729883 12.527238
F 57.900231 34.729883 34.356345
F 57.900231 34.729883 56.185453
F 57.900231 57.883140 12.527238
F 57.900231 57.883140 34.356345
F 57.900231 57.883140 56.185453
F 84.635334 11.576625 12.527238
F 84.635334 11.576625 34.356345
F 84.635334 11.576625 56.185453
F 84.635334 34.729883 12.527238
F 84.635334 34.729883 34.356345
F 84.635334 34.729883 56.185453
F 84.635334 57.883140 12.527238
F 84.635334 57.883140 34.356345
F 84.635334 57.883140 56.185453
F 57.900231 19.294381 12.527237
F 57.900231 19.294381 34.356345
F 57.900231 19.294381 56.185452
F 57.900231 42.447638 12.527237
F 57.900231 42.447638 34.356345
F 57.900231 42.447638 56.185452
F 57.900231 65.600896 12.527237
F 57.900231 65.600896 34.356345
F 57.900231 65.600896 56.185452
F 84.635334 19.294381 12.527237
F 84.635334 19.294381 34.356345
F 84.635334 19.294381 56.185452
F 84.635334 42.447638 12.527237
F 84.635334 42.447638 34.356345
F 84.635334 42.447638 56.185452
F 84.635334 65.600896 12.527237
F 84.635334 65.600896 34.356345
F 84.635334 65.600896 56.185452
F 66.811931 3.858876 12.527237
F 66.811931 3.858876 34.356345
F 66.811931 3.858876 56.185452
F 66.811931 27.012133 12.527237
F 66.811931 27.012133 34.356345
F 66.811931 27.012133 56.185452
F 66.811931 50.165391 12.527237
F 66.811931 50.165391 34.356345
F 66.811931 50.165391 56.185452
F 93.547034 3.858876 12.527237
F 93.547034 3.858876 34.356345
F 93.547034 3.858876 56.185452
F 93.547034 27.012133 12.527237
F 93.547034 27.012133 34.356345
F 93.547034 27.012133 56.185452
F 93.547034 50.165391 12.527237
F 93.547034 50.165391 34.356345
F 93.547034 50.165391 56.185452
F 66.811931 11.576626 12.527237
F 66.811931 11.576626 34.356345
F 66.811931 11.576626 56.185452
F 66.811931 34.729883 12.527237
F 66.811931 34.729883 34.356345
F 66.811931 34.729883 56.185452
F 66.811931 57.883141 12.527237
F 66.811931 57.883141 34.356345
F 66.811931 57.883141 56.185452
F 93.547034 11.576626 12.527237
F 93.547034 11.576626 34.356345
F 93.547034 11.576626 56.185452
F 93.547034 34.729883 12.527237
F 93.547034 34.729883 34.356345
F 93.547034 34.729883 56.185452
F 93.547034 57.883141 12.527237
F 93.547034 57.883141 34.356345
F 93.547034 57.883141 56.185452
F 66.811931 19.294381 12.527237
F 66.811931 19.294381 34.356344
F 66.811931 19.294381 56.185452
F 66.811931 42.447639 12.527237
F 66.811931 42.447639 34.356344
F 66.811931 42.447639 56.185452
F 66.811931 65.600896 12.527237
F 66.811931 65.600896 34.356344
F 66.811931 65.600896 56.185452
F 93.547034 19.294381 12.527237
F 93.547034 19.294381 34.356344
F 93.547034 19.294381 56.185452
F 93.547034 42.447639 12.527237
F 93.547034 42.447639 34.356344
F 93.547034 42.447639 56.185452
F 93.547034 65.600896 12.527237
F 93.547034 65.600896 34.356344
F 93.547034 65.600896 56.185452
F 75.723637 3.858875 12.527238
F 75.723637 3.858875 34.356345
F 75.723637 3.858875 56.185453
F 75.723637 27.012133 12.527238
F 75.723637 27.012133 34.356345
F 75.723637 27.012133 56.185453
F 75.723637 50.165390 12.527238
F 75.723637 50.165390 34.356345
F 75.723637 50.165390 56.185453
F 102.458740 3.858875 12.527238
F 102.458740 3.858875 34.356345
F 102.458740 3.858875 56.185453
F 102.458740 27.012133 12.527238
F 102.458740 27.012133 34.356345
F 102.458740 27.012133 56.185453
F 102.458740 50.165390 12.527238
F 102.458740 50.165390 34.356345
F 102.458740 50.165390 56.185453
F 75.723637 11.576625 12.527238
F 75.723637 11.576625 34.356345
F 75.723637 11.576625 56.185452
F 75.723637 34.729883 12.527238
F 75.723637 34.729883 34.356345
F 75.723637 34.729883 56.185452
F 75.723637 57.883140 12.527238
F 75.723637 57.883140 34.356345
F 75.723637 57.883140 56.185452
F 102.458740 11.576625 12.527238
F 102.458740 11.576625 34.356345
F 102.458740 11.576625 56.185452
F 102.458740 34.729883 12.527238
F 102.458740 34.729883 34.356345
F 102.458740 34.729883 56.185452
F 102.458740 57.883140 12.527238
F 102.458740 57.883140 34.356345
F 102.458740 57.883140 56.185452
F 75.723637 19.294381 12.527237
F 75.723637 19.294381 34.356345
F 75.723637 19.294381 56.185452
F 75.723637 42.447638 12.527237
F 75.723637 42.447638 34.356345
F 75.723637 42.447638 56.185452
F 75.723637 65.600896 12.527237
F 75.723637 65.600896 34.356345
F 75.723637 65.600896 56.185452
F 102.458740 19.294381 12.527237
F 102.458740 19.294381 34.356345
F 102.458740 19.294381 56.185452
F 102.458740 42.447638 12.527237
F 102.458740 42.447638 34.356345
F 102.458740 42.447638 56.185452
F 102.458740 65.600896 12.527237
F 102.458740 65.600896 34.356345
F 102.458740 65.600896 56.185452
F 57.900221 1.286291 8.889054
F 57.900221 1.286291 30.718161
F 57.900221 1.286291 52.547269
F 57.900221 24.439549 8.889054
F 57.900221 24.439549 30.718161
F 57.900221 24.439549 52.547269
F 57.900221 47.592806 8.889054
F 57.900221 47.592806 30.718161
F 57.900221 47.592806 52.547269
F 84.635324 1.286291 8.889054
F 84.635324 1.286291 30.718161
F 84.635324 1.286291 52.547269
F 84.635324 24.439549 8.889054
F 84.635324 24.439549 30.718161
F 84.635324 24.439549 52.547269
F 84.635324 47.592806 8.889054
F 84.635324 47.592806 30.718161
F 84.635324 47.592806 52.547269
F 57.900221 9.004041 8.889054
F 57.900221 9.004041 30.718161
F 57.900221 9.004041 52.547269
F 57.900221 32.157298 8.889054
F 57.900221 32.157298 30.718161
F 57.900221 32.157298 52.547269
F 57.900221 55.310556 8.889054
F 57.900221 55.310556 30.718161
F 57.900221 55.310556 52.547269
F 84.635324 9.004041 8.889054
F 84.635324 9.004041 30.718161
F 84.635324 9.004041 52.547269
F 84.635324 32.157298 8.889054
F 84.635324 32.157298 30.718161
F 84.635324 32.157298 52.547269
F 84.635324 55.310556 8.889054
F 84.635324 55.310556 30.718161
F 84.635324 55.310556 52.547269
F 57.900221 16.721796 8.889053
F 57.900221 16.721796 30.718161
F 57.900221 16.721796 52.547268
F 57.900221 39.875053 8.889053
F 57.900221 39.875053 30.718161
F 57.900221 39.875053 52.547268
F 57.900221 63.028311 8.889053
F 57.900221 63.028311 30.718161
F 57.900221 63.028311 52.547268
F 84.635324 16.721796 8.889053
F 84.635324 16.721796 30.718161
F 84.635324 16.721796 52.547268
F 84.635324 39.875053 8.889053
F 84.635324 39.875053 30.718161
F 84.635324 39.875053 52.547268
F 84.635324 63.028311 8.889053
F 84.635324 63.028311 30.718161
F 84.635324 63.028311 52.547268
F 66.811920 1.286290 8.889053
F 66.811920 1.286290 30.718161
F 66.811920 1.286290 52.547268
F 66.811920 24.439547 8.889053
F 66.811920 24.439547 30.718161
F 66.811920 24.439547 52.547268
F 66.811920 47.592805 8.889053
F 66.811920 47.592805 30.718161
F 66.811920 47.592805 52.547268
F 93.547023 1.286290 8.889053
F 93.547023 1.286290 30.718161
F 93.547023 1.286290 52.547268
F 93.547023 24.439547 8.889053
F 93.547023 24.439547 30.718161
F 93.547023 24.439547 52.547268
F 93.547023 47.592805 8.889053
F 93.547023 47.592805 30.718161
F 93.547023 47.592805 52.547268
F 66.811920 9.004039 8.889053
F 66.811920 9.004039 30.718161
F 66.811920 9.004039 52.547268
F 66.811920 32.157297 8.889053
F 66.811920 32.157297 30.718161
F 66.811920 32.157297 52.547268
F 66.811920 55.310554 8.889053
F 66.811920 55.310554 30.718161
F 66.811920 55.310554 52.547268
F 93.547023 9.004039 8.889053
F 93.547023 9.004039 30.718161
F 93.547023 9.004039 52.547268
F 93.547023 32.157297 8.889053
F 93.547023 32.157297 30.718161
F 93.547023 32.157297 52.547268
F 93.547023 55.310554 8.889053
F 93.547023 55.310554 30.718161
F 93.547023 55.310554 52.547268
F 66.811920 16.721795 8.889053
F 66.811920 16.721795 30.718160
F 66.811920 16.721795 52.547267
F 66.811920 39.875052 8.889053
F 66.811920 39.875052 30.718160
F 66.811920 39.875052 52.547267
F 66.811920 63.028310 8.889053
F 66.811920 63.028310 30.718160
F 66.811920 63.028310 52.547267
F 93.547023 16.721795 8.889053
F 93.547023 16.721795 30.718160
F 93.547023 16.721795 52.547267
F 93.547023 39.875052 8.889053
F 93.547023 39.875052 30.718160
F 93.547023 39.875052 52.547267
F 93.547023 63.028310 8.889053
F 93.547023 63.028310 30.718160
F 93.547023 63.028310 52.547267
F 75.723627 1.286290 8.889054
F 75.723627 1.286290 30.718161
F 75.723627 1.286290 52.547268
F 75.723627 24.439548 8.889054
F 75.723627 24.439548 30.718161
F 75.723627 24.439548 52.547268
F 75.723627 47.592805 8.889054
F 75.723627 47.592805 30.718161
F 75.723627 47.592805 52.547268
F 102.458730 1.286290 8.889054
F 102.458730 1.286290 30.718161
F 102.458730 1.286290 52.547268
F 102.458730 24.439548 8.889054
F 102.458730 24.439548 30.718161
F 102.458730 24.439548 52.547268
F 102.458730 47.592805 8.889054
F 102.458730 47.592805 30.718161
F 102.458730 47.592805 52.547268
F 75.723627 9.004039 8.889054
F 75.723627 9.004039 30.718161
F 75.723627 9.004039 52.547268
F 75.723627 32.157297 8.889054
F 75.723627 32.157297 30.718161
F 75.723627 32.157297 52.547268
F 75.723627 55.310555 8.889054
F 75.723627 55.310555 30.718161
F 75.723627 55.310555 52.547268
F 102.458730 9.004039 8.889054
F 102.458730 9.004039 30.718161
F 102.458730 9.004039 52.547268
F 102.458730 32.157297 8.889054
F 102.458730 32.157297 30.718161
F 102.458730 32.157297 52.547268
F 102.458730 55.310555 8.889054
F 102.458730 55.310555 30.718161
F 102.458730 55.310555 52.547268
F 75.723627 16.721795 8.889053
F 75.723627 16.721795 30.718160
F 75.723627 16.721795 52.547268
F 75.723627 39.875052 8.889053
F 75.723627 39.875052 30.718160
F 75.723627 39.875052 52.547268
F 75.723627 63.028310 8.889053
F 75.723627 63.028310 30.718160
F 75.723627 63.028310 52.547268
F 102.458730 16.721795 8.889053
F 102.458730 16.721795 30.718160
F 102.458730 16.721795 52.547268
F 102.458730 39.875052 8.889053
F 102.458730 39.875052 30.718160
F 102.458730 39.875052 52.547268
F 102.458730 63.028310 8.889053
F 102.458730 63.028310 30.718160
F 102.458730 63.028310 52.547268
F 60.128158 7.717750 12.527238
F 60.128158 7.717750 34.356346
F 60.128158 7.717750 56.185453
F 60.128158 30.871007 12.527238
F 60.128158 30.871007 34.356346
F 60.128158 30.871007 56.185453
F 60.128158 54.024265 12.527238
F 60.128158 54.024265 34.356346
F 60.128158 54.024265 56.185453
F 86.863261 7.717750 12.527238
F 86.863261 7.717750 34.356346
F 86.863261 7.717750 56.185453
F 86.863261 30.871007 12.527238
F 86.863261 30.871007 34.356346
F 86.863261 30.871007 56.185453
F 86.863261 54.024265 12.527238
F 86.863261 54.024265 34.356346
F 86.863261 54.024265 56.185453
F 60.128158 15.435502 12.527237
F 60.128158 15.435502 34.356345
F 60.128158 15.435502 56.185452
F 60.128158 38.588760 12.527237
F 60.128158 38.588760 34.356345
F 60.128158 38.588760 56.185452
F 60.128158 61.742018 12.527237
F 60.128158 61.742018 34.356345
F 60.128158 61.742018 56.185452
F 86.863261 15.435502 12.527237
F 86.863261 15.435502 34.356345
F 86.863261 15.435502 56.185452
F 86.863261 38.588760 12.527237
F 86.863261 38.588760 34.356345
F 86.863261 38.588760 56.185452
F 86.863261 61.742018 12.527237
F 86.863261 61.742018 34.356345
F 86.863261 61.742018 56.185452
F 60.128158 0.000000 12.527238
F 60.128158 0.000000 34.356345
F 60.128158 0.000000 56.185453
F 60.128158 23.153258 12.527238
F 60.128158 23.153258 34.356345
F 60.128158 23.153258 56.185453
F 60.128158 46.306515 12.527238
F 60.128158 46.306515 34.356345
F 60.128158 46.306515 56.185453
F 86.863261 0.000000 12.527238
F 86.863261 0.000000 34.356345
F 86.863261 0.000000 56.185453
F 86.863261 23.153258 12.527238
F 86.863261 23.153258 34.356345
F 86.863261 23.153258 56.185453
F 86.863261 46.306515 12.527238
F 86.863261 46.306515 34.356345
F 86.863261 46.306515 56.185453
F 69.039859 7.717750 12.527237
F 69.039859 7.717750 34.356345
F 69.039859 7.717750 56.185452
F 69.039859 30.871008 12.527237
F 69.039859 30.871008 34.356345
F 69.039859 30.871008 56.185452
F 69.039859 54.024265 12.527237
F 69.039859 54.024265 34.356345
F 69.039859 54.024265 56.185452
F 95.774963 7.717750 12.527237
F 95.774963 7.717750 34.356345
F 95.774963 7.717750 56.185452
F 95.774963 30.871008 12.527237
F 95.774963 30.871008 34.356345
F 95.774963 30.871008 56.185452
F 95.774963 54.024265 12.527237
F 95.774963 54.024265 34.356345
F 95.774963 54.024265 56.185452
F 69.039859 15.435503 12.527236
F 69.039859 15.435503 34.356344
F 69.039859 15.435503 56.185451
F 69.039859 38.588760 12.527236
F 69.039859 38.588760 34.356344
F 69.039859 38.588760 56.185451
F 69.039859 61.742018 12.527236
F 69.039859 61.742018 34.356344
F 69.039859 61.742018 56.185451
F 95.774963 15.435503 12.527236
F 95.774963 15.435503 34.356344
F 95.774963 15.435503 56.185451
F 95.774963 38.588760 12.527236
F 95.774963 38.588760 34.356344
F 95.774963 38.588760 56.185451
F 95.774963 61.742018 12.527236
F 95.774963 61.742018 34.356344
F 95.774963 61.742018 56.185451
F 69.039859 0.000001 12.527237
F 69.039859 0.000001 34.356345
F 69.039859 0.000001 56.185452
F 69.039859 23.153258 12.527237
F 69.039859 23.153258 34.356345
F 69.039859 23.153258 56.185452
F 69.039859 46.306516 12.527237
F 69.039859 46.306516 34.356345
F 69.039859 46.306516 56.185452
F 95.774963 0.000001 12.527237
F 95.774963 0.000001 34.356345
F 95.774963 0.000001 56.185452
F 95.774963 23.153258 12.527237
F 95.774963 23.153258 34.356345
F 95.774963 23.153258 56.185452
F 95.774963 46.306516 12.527237
F 95.774963 46.306516 34.356345
F 95.774963 46.306516 56.185452
F 77.951564 7.717750 12.527238
F 77.951564 7.717750 34.356346
F 77.951564 7.717750 56.185453
F 77.951564 30.871007 12.527238
F 77.951564 30.871007 34.356346
F 77.951564 30.871007 56.185453
F 77.951564 54.024265 12.527238
F 77.951564 54.024265 34.356346
F 77.951564 54.024265 56.185453
F 104.686667 7.717750 12.527238
F 104.686667 7.717750 34.356346
F 104.686667 7.717750 56.185453
F 104.686667 30.871007 12.527238
F 104.686667 30.871007 34.356346
F 104.686667 30.871007 56.185453
F 104.686667 54.024265 12.527238
F 104.686667 54.024265 34.356346
F 104.686667 54.024265 56.185453
F 77.951564 15.435502 12.527237
F 77.951564 15.435502 34.356344
F 77.951564 15.435502 56.185452
F 77.951564 38.588760 12.527237
F 77.951564 38.588760 34.356344
F 77.951564 38.588760 56.185452
F 77.951564 61.742018 12.527237
F 77.951564 61.742018 34.356344
F 77.951564 61.742018 56.185452
F 104.686667 15.435502 12.527237
F 104.686667 15.435502 34.356344
F 104.686667 15.435502 56.185452
F 104.686667 38.588760 12.527237
F 104.686667 38.588760 34.356344
F 104.686667 38.588760 56.185452
F 104.686667 61.742018 12.527237
F 104.686667 61.742018 34.356344
F 104.686667 61.742018 56.185452
F 77.951564 0.000000 12.527238
F 77.951564 0.000000 34.356345
F 77.951564 0.000000 56.185453
F 77.951564 23.153258 12.527238
F 77.951564 23.153258 34.356345
F 77.951564 23.153258 56.185453
F 77.951564 46.306515 12.527238
F 77.951564 46.306515 34.356345
F 77.951564 46.306515 56.185453
F 104.686667 0.000000 12.527238
F 104.686667 0.000000 34.356345
F 104.686667 0.000000 56.185453
F 104.686667 23.153258 12.527238
F 104.686667 23.153258 34.356345
F 104.686667 23.153258 56.185453
F 104.686667 46.306515 12.527238
F 104.686667 46.306515 34.356345
F 104.686667 46.306515 56.185453
F 60.128143 5.145165 8.889054
F 60.128143 5.145165 30.718162
F 60.128143 5.145165 52.547269
F 60.128143 28.298423 8.889054
F 60.128143 28.298423 30.718162
F 60.128143 28.298423 52.547269
F 60.128143 51.451680 8.889054
F 60.128143 51.451680 30.718162
F 60.128143 51.451680 52.547269
F 86.863246 5.145165 8.889054
F 86.863246 5.145165 30.718162
F 86.863246 5.145165 52.547269
F 86.863246 28.298423 8.889054
F 86.863246 28.298423 30.718162
F 86.863246 28.298423 52.547269
F 86.863246 51.451680 8.889054
F 86.863246 51.451680 30.718162
F 86.863246 51.451680 52.547269
F 60.128143 12.862918 8.889053
F 60.128143 12.862918 30.718161
F 60.128143 12.862918 52.547268
F 60.128143 36.016175 8.889053
F 60.128143 36.016175 30.718161
F 60.128143 36.016175 52.547268
F 60.128143 59.169433 8.889053
F 60.128143 59.169433 30.718161
F 60.128143 59.169433 52.547268
F 86.863246 12.862918 8.889053
F 86.863246 12.862918 30.718161
F 86.863246 12.862918 52.547268
F 86.863246 36.016175 8.889053
F 86.863246 36.016175 30.718161
F 86.863246 36.016175 52.547268
F 86.863246 59.169433 8.889053
F 86.863246 59.169433 30.718161
F 86.863246 59.169433 52.547268
F 60.128143 20.580673 8.889054
F 60.128143 20.580673 30.718161
F 60.128143 20.580673 52.547269
F 60.128143 43.733930 8.889054
F 60.128143 43.733930 30.718161
F 60.128143 43.733930 52.547269
F 60.128143 66.887188 8.889054
F 60.128143 66.887188 30.718161
F 60.128143 66.887188 52.547269
F 86.863246 20.580673 8.889054
F 86.863246 20.580673 30.718161
F 86.863246 20.580673 52.547269
F 86.863246 43.733930 8.889054
F 86.863246 43.733930 30.718161
F 86.863246 43.733930 52.547269
F 86.863246 66.887188 8.889054
F 86.863246 66.887188 30.718161
F 86.863246 66.887188 52.547269
F 69.039845 5.145164 8.889053
F 69.039845 5.145164 30.718160
F 69.039845 5.145164 52.547268
F 69.039845 28.298421 8.889053
F 69.039845 28.298421 30.718160
F 69.039845 28.298421 52.547268
F 69.039845 51.451679 8.889053
F 69.039845 51.451679 30.718160
F 69.039845 51.451679 52.547268
F 95.774949 5.145164 8.889053
F 95.774949 5.145164 30.718160
F 95.774949 5.145164 52.547268
F 95.774949 28.298421 8.889053
F 95.774949 28.298421 30.718160
F 95.774949 28.298421 52.547268
F 95.774949 51.451679 8.889053
F 95.774949 51.451679 30.718160
F 95.774949 51.451679 52.547268
F 69.039845 12.862916 8.889052
F 69.039845 12.862916 30.718159
F 69.039845 12.862916 52.547267
F 69.039845 36.016174 8.889052
F 69.039845 36.016174 30.718159
F 69.039845 36.016174 52.547267
F 69.039845 59.169431 8.889052
F 69.039845 59.169431 30.718159
F 69.039845 59.169431 52.547267
F 95.774949 12.862916 8.889052
F 95.774949 12.862916 30.718159
F 95.774949 12.862916 52.547267
F 95.774949 36.016174 8.889052
F 95.774949 36.016174 30.718159
F 95.774949 36.016174 52.547267
F 95.774949 59.169431 8.889052
F 95.774949 59.169431 30.718159
F 95.774949 59.169431 52.547267
F 69.039845 20.580671 8.889053
F 69.039845 20.580671 30.718160
F 69.039845 20.580671 52.547268
F 69.039845 43.733929 8.889053
F 69.039845 43.733929 30.718160
F 69.039845 43.733929 52.547268
F 69.039845 66.887186 8.889053
F 69.039845 66.887186 30.718160
F 69.039845 66.887186 52.547268
F 95.774949 20.580671 8.889053
F 95.774949 20.580671 30.718160
F 95.774949 20.580671 52.547268
F 95.774949 43.733929 8.889053
F 95.774949 43.733929 30.718160
F 95.774949 43.733929 52.547268
F 95.774949 66.887186 8.889053
F 95.774949 66.887186 30.718160
F 95.774949 66.887186 52.547268
F 77.951551 5.145165 8.889054
F 77.951551 5.145165 30.718162
F 77.951551 5.145165 52.547269
F 77.951551 28.298423 8.889054
F 77.951551 28.298423 30.718162
F 77.951551 28.298423 52.547269
F 77.951551 51.451680 8.889054
F 77.951551 51.451680 30.718162
F 77.951551 51.451680 52.547269
F 104.686654 5.145165 8.889054
F 104.686654 5.145165 30.718162
F 104.686654 5.145165 52.547269
F 104.686654 28.298423 8.889054
F 104.686654 28.298423 30.718162
F 104.686654 28.298423 52.547269
F 104.686654 51.451680 8.889054
F 104.686654 51.451680 30.718162
F 104.686654 51.451680 52.547269
F 77.951551 12.862917 8.889053
F 77.951551 12.862917 30.718161
F 77.951551 12.862917 52.547268
F 77.951551 36.016175 8.889053
F 77.951551 36.016175 30.718161
F 77.951551 36.016175 52.547268
F 77.951551 59.169432 8.889053
F 77.951551 59.169432 30.718161
F 77.951551 59.169432 52.547268
F 104.686654 12.862917 8.889053
F 104.686654 12.862917 30.718161
F 104.686654 12.862917 52.547268
F 104.686654 36.016175 8.889053
F 104.686654 36.016175 30.718161
F 104.686654 36.016175 52.547268
F 104.686654 59.169432 8.889053
F 104.686654 59.169432 30.718161
F 104.686654 59.169432 52.547268
F 77.951551 20.580673 8.889054
F 77.951551 20.580673 30.718161
F 77.951551 20.580673 52.547269
F 77.951551 43.733930 8.889054
F 77.951551 43.733930 30.718161
F 77.951551 43.733930 52.547269
F 77.951551 66.887188 8.889054
F 77.951551 66.887188 30.718161
F 77.951551 66.887188 52.547269
F 104.686654 20.580673 8.889054
F 104.686654 20.580673 30.718161
F 104.686654 20.580673 52.547269
F 104.686654 43.733930 8.889054
F 104.686654 43.733930 30.718161
F 104.686654 43.733930 52.547269
F 104.686654 66.887188 8.889054
F 104.686654 66.887188 30.718161
F 104.686654 66.887188 52.547269
F 60.128155 5.145165 11.617692
F 60.128155 5.145165 33.446799
F 60.128155 5.145165 55.275906
F 60.128155 28.298423 11.617692
F 60.128155 28.298423 33.446799
F 60.128155 28.298423 55.275906
F 60.128155 51.451680 11.617692
F 60.128155 51.451680 33.446799
F 60.128155 51.451680 55.275906
F 86.863259 5.145165 11.617692
F 86.863259 5.145165 33.446799
F 86.863259 5.145165 55.275906
F 86.863259 28.298423 11.617692
F 86.863259 28.298423 33.446799
F 86.863259 28.298423 55.275906
F 86.863259 51.451680 11.617692
F 86.863259 51.451680 33.446799
F 86.863259 51.451680 55.275906
F 60.128155 12.862917 11.617692
F 60.128155 12.862917 33.446800
F 60.128155 12.862917 55.275907
F 60.128155 36.016175 11.617692
F 60.128155 36.016175 33.446800
F 60.128155 36.016175 55.275907
F 60.128155 59.169432 11.617692
F 60.128155 59.169432 33.446800
F 60.128155 59.169432 55.275907
F 86.863259 12.862917 11.617692
F 86.863259 12.862917 33.446800
F 86.863259 12.862917 55.275907
F 86.863259 36.016175 11.617692
F 86.863259 36.016175 33.446800
F 86.863259 36.016175 55.275907
F 86.863259 59.169432 11.617692
F 86.863259 59.169432 33.446800
F 86.863259 59.169432 55.275907
F 60.128155 20.580673 11.617692
F 60.128155 20.580673 33.446799
F 60.128155 20.580673 55.275907
F 60.128155 43.733930 11.617692
F 60.128155 43.733930 33.446799
F 60.128155 43.733930 55.275907
F 60.128155 66.887188 11.617692
F 60.128155 66.887188 33.446799
F 60.128155 66.887188 55.275907
F 86.863259 20.580673 11.617692
F 86.863259 20.580673 33.446799
F 86.863259 20.580673 55.275907
F 86.863259 43.733930 11.617692
F 86.863259 43.733930 33.446799
F 86.863259 43.733930 55.275907
F 86.863259 66.887188 11.617692
F 86.863259 66.887188 33.446799
F 86.863259 66.887188 55.275907
F 69.039858 5.145164 11.617693
F 69.039858 5.145164 33.446800
F 69.039858 5.145164 55.275907
F 69.039858 28.298422 11.617693
F 69.039858 28.298422 33.446800
F 69.039858 28.298422 55.275907
F 69.039858 51.451679 11.617693
F 69.039858 51.451679 33.446800
F 69.039858 51.451679 55.275907
F 95.774961 5.145164 11.617693
F 95.774961 5.145164 33.446800
F 95.774961 5.145164 55.275907
F 95.774961 28.298422 11.617693
F 95.774961 28.298422 33.446800
F 95.774961 28.298422 55.275907
F 95.774961 51.451679 11.617693
F 95.774961 51.451679 33.446800
F 95.774961 51.451679 55.275907
F 69.039858 12.862917 11.617693
F 69.039858 12.862917 33.446801
F 69.039858 12.862917 55.275908
F 69.039858 36.016174 11.617693
F 69.039858 36.016174 33.446801
F 69.039858 36.016174 55.275908
F 69.039858 59.169432 11.617693
F 69.039858 59.169432 33.446801
F 69.039858 59.169432 55.275908
F 95.774961 12.862917 11.617693
F 95.774961 12.862917 33.446801
F 95.774961 12.862917 55.275908
F 95.774961 36.016174 11.617693
F 95.774961 36.016174 33.446801
F 95.774961 36.016174 55.275908
F 95.774961 59.169432 11.617693
F 95.774961 59.169432 33.446801
F 95.774961 59.169432 55.275908
F 69.039858 20.580672 11.617693
F 69.039858 20.580672 33.446800
F 69.039858 20.580672 55.275908
F 69.039858 43.733929 11.617693
F 69.039858 43.733929 33.446800
F 69.039858 43.733929 55.275908
F 69.039858 66.887187 11.617693
F 69.039858 66.887187 33.446800
F 69.039858 66.887187 55.275908
F 95.774961 20.580672 11.617693
F 95.774961 20.580672 33.446800
F 95.774961 20.580672 55.275908
F 95.774961 43.733929 11.617693
F 95.774961 43.733929 33.446800
F 95.774961 43.733929 55.275908
F 95.774961 66.887187 11.617693
F 95.774961 66.887187 33.446800
F 95.774961 66.887187 55.275908
F 77.951562 5.145165 11.617691
F 77.951562 5.145165 33.446799
F 77.951562 5.145165 55.275906
F 77.951562 28.298423 11.617691
F 77.951562 28.298423 33.446799
F 77.951562 28.298423 55.275906
F 77.951562 51.451680 11.617691
F 77.951562 51.451680 33.446799
F 77.951562 51.451680 55.275906
F 104.686665 5.145165 11.617691
F 104.686665 5.145165 33.446799
F 104.686665 5.145165 55.275906
F 104.686665 28.298423 11.617691
F 104.686665 28.298423 33.446799
F 104.686665 28.298423 55.275906
F 104.686665 51.451680 11.617691
F 104.686665 51.451680 33.446799
F 104.686665 51.451680 55.275906
F 77.951562 12.862917 11.617692
F 77.951562 12.862917 33.446800
F 77.951562 12.862917 55.275907
F 77.951562 36.016175 11.617692
F 77.951562 36.016175 33.446800
F 77.951562 36.016175 55.275907
F 77.951562 59.169432 11.617692
F 77.951562 59.169432 33.446800
F 77.951562 59.169432 55.275907
F 104.686665 12.862917 11.617692
F 104.686665 12.862917 33.446800
F 104.686665 12.862917 55.275907
F 104.686665 36.016175 11.617692
F 104.686665 36.016175 33.446800
F 104.686665 36.016175 55.275907
F 104.686665 59.169432 11.617692
F 104.686665 59.169432 33.446800
F 104.686665 59.169432 55.275907
F 77.951562 20.580672 11.617692
F 77.951562 20.580672 33.446799
F 77.951562 20.580672 55.275906
F 77.951562 43.733930 11.617692
F 77.951562 43.733930 33.446799
F 77.951562 43.733930 55.275906
F 77.951562 66.887188 11.617692
F 77.951562 66.887188 33.446799
F 77.951562 66.887188 55.275906
F 104.686665 20.580672 11.617692
F 104.686665 20.580672 33.446799
F 104.686665 20.580672 55.275906
F 104.686665 43.733930 11.617692
F 104.686665 43.733930 33.446799
F 104.686665 43.733930 55.275906
F 104.686665 66.887188 11.617692
F 104.686665 66.887188 33.446799
F 104.686665 66.887188 55.275906
F 60.128145 7.717749 15.255876
F 60.128145 7.717749 37.084983
F 60.128145 7.717749 58.914090
F 60.128145 30.871007 15.255876
F 60.128145 30.871007 37.084983
F 60.128145 30.871007 58.914090
F 60.128145 54.024264 15.255876
F 60.128145 54.024264 37.084983
F 60.128145 54.024264 58.914090
F 86.863248 7.717749 15.255876
F 86.863248 7.717749 37.084983
F 86.863248 7.717749 58.914090
F 86.863248 30.871007 15.255876
F 86.863248 30.871007 37.084983
F 86.863248 30.871007 58.914090
F 86.863248 54.024264 15.255876
F 86.863248 54.024264 37.084983
F 86.863248 54.024264 58.914090
F 60.128145 15.435502 15.255877
F 60.128145 15.435502 37.084984
F 60.128145 15.435502 58.914091
F 60.128145 38.588760 15.255877
F 60.128145 38.588760 37.084984
F 60.128145 38.588760 58.914091
F 60.128145 61.742017 15.255877
F 60.128145 61.742017 37.084984
F 60.128145 61.742017 58.914091
F 86.863248 15.435502 15.255877
F 86.863248 15.435502 37.084984
F 86.863248 15.435502 58.914091
F 86.863248 38.588760 15.255877
F 86.863248 38.588760 37.084984
F 86.863248 38.588760 58.914091
F 86.863248 61.742017 15.255877
F 86.863248 61.742017 37.084984
F 86.863248 61.742017 58.914091
F 60.128145 0.000000 15.255876
F 60.128145 0.000000 37.084983
F 60.128145 0.000000 58.914090
F 60.128145 23.153257 15.255876
F 60.128145 23.153257 37.084983
F 60.128145 23.153257 58.914090
F 60.128145 46.306515 15.255876
F 60.128145 46.306515 37.084983
F 60.128145 46.306515 58.914090
F 86.863248 0.000000 15.255876
F 86.863248 0.000000 37.084983
F 86.863248 0.000000 58.914090
F 86.863248 23.153257 15.255876
F 86.863248 23.153257 37.084983
F 86.863248 23.153257 58.914090
F 86.863248 46.306515 15.255876
F 86.863248 46.306515 37.084983
F 86.863248 46.306515 58.914090
F 69.039847 7.717751 15.255877
F 69.039847 7.717751 37.084984
F 69.039847 7.717751 58.914091
F 69.039847 30.871008 15.255877
F 69.039847 30.871008 37.084984
F 69.039847 30.871008 58.914091
F 69.039847 54.024266 15.255877
F 69.039847 54.024266 37.084984
F 69.039847 54.024266 58.914091
F 95.774950 7.717751 15.255877
F 95.774950 7.717751 37.084984
F 95.774950 7.717751 58.914091
F 95.774950 30.871008 15.255877
[truncated: 85,885 more chars]
