# Supplementary material for: Molecular-resolution imaging of ice crystallized from liquid water by cryogenic liquid-cell TEM
Source: Nat Commun. 2025 Sep 25;16:8342. doi: 10.1038/s41467-025-62451-0 (PMC12462463; doi:10.1038/s41467-025-62451-0)
Supplement: Supplementary file 9 — Supplementary Data 1 [file 41467_2025_62451_MOESM9_ESM.zip › supercell_4_3_3/1.8/minimized.xyz]

15345
F15345
F 1.958166 1.354899 2.729242
F 1.958166 9.076981 2.729242
F 1.958167 16.799068 2.729242
F 10.856142 1.338457 3.023035
F 10.856142 9.060539 3.023035
F 10.856142 16.782625 3.023035
F 1.846713 3.848642 6.376007
F 1.846714 11.570724 6.376007
F 10.740408 3.862540 6.668477
F 10.740408 11.584623 6.668477
F 1.927088 3.885336 3.675689
F 1.927089 11.607418 3.675689
F 10.829644 3.899981 3.939276
F 10.829644 11.622064 3.939275
F 2.106676 1.980382 0.081732
F 2.106676 9.702464 0.081732
F 3.791273 5.153685 14.627139
F 11.023988 1.924726 0.317080
F 11.023988 9.646808 0.317080
F 11.023988 17.368893 0.317080
F 4.128700 7.758272 3.726419
F 4.128700 15.480357 3.726418
F 17.168736 12.870137 15.043864
F 13.058011 7.760995 4.009319
F 13.058011 15.483079 4.009318
F 17.168736 5.148053 15.043864
F 4.351286 5.779272 0.106324
F 4.351286 13.501355 0.106323
F 13.252266 5.785763 0.387130
F 13.252266 13.507846 0.387130
F 4.161183 5.203209 2.810336
F 4.161183 12.925293 2.810336
F 13.084399 5.199519 3.093062
F 13.084399 12.921603 3.093062
F 4.048022 7.718121 6.452813
F 4.048022 15.440205 6.452813
F 8.255180 12.869768 14.763507
F 12.968733 7.723561 6.738489
F 12.968733 15.445645 6.738489
F 8.255180 5.147685 14.763507
F 6.395175 1.336594 2.885128
F 6.395175 9.058676 2.885128
F 6.395175 16.780762 2.885128
F 15.312530 1.338494 3.163071
F 15.312530 9.060576 3.163072
F 15.312530 16.782662 3.163072
F 6.278643 3.864909 6.529793
F 6.278643 11.586992 6.529793
F 15.196859 3.862503 6.808499
F 15.196859 11.584586 6.808499
F 6.366345 3.903137 3.797580
F 6.366345 11.625220 3.797579
F 15.286134 3.899938 4.079351
F 15.286134 11.622021 4.079351
F 6.560476 1.923445 0.175926
F 6.560476 9.645527 0.175926
F 6.560476 17.367613 0.175926
F 15.480335 1.924724 0.457145
F 15.480335 9.646806 0.457145
F 15.480335 17.368892 0.457145
F 8.600841 7.761262 3.869142
F 8.600841 15.483347 3.869141
F 14.940656 16.731179 14.973843
F 17.514218 7.760978 4.149372
F 17.514217 15.483063 4.149372
F 3.791273 12.875769 14.627139
F 8.797765 5.785068 0.247685
F 8.797765 13.507152 0.247684
F 17.708413 5.785765 0.527165
F 17.708413 13.507848 0.527165
F 8.626979 5.199155 2.953271
F 8.626979 12.921239 2.953271
F 17.540610 5.199535 3.233091
F 17.540610 12.921620 3.233092
F 8.511366 7.723921 6.598670
F 8.511366 15.446006 6.598670
F 14.940656 9.009094 14.973843
F 17.424942 7.723544 6.878519
F 17.424942 15.445628 6.878519
F 17.424942 0.001461 6.878519
F 1.737109 1.303309 9.993496
F 1.737108 9.025391 9.993496
F 1.737109 16.747478 9.993495
F 10.627076 1.286980 10.288052
F 10.627076 9.009063 10.288052
F 10.627076 16.731148 10.288052
F 1.623230 3.844452 13.630377
F 1.623231 11.566534 13.630378
F 10.512796 3.861078 13.924241
F 10.512796 11.583161 13.924241
F 1.708030 3.844421 10.930541
F 1.708031 11.566503 10.930541
F 10.598555 3.861079 11.195576
F 10.598555 11.583161 11.195576
F 1.818956 1.302543 7.296462
F 1.818956 9.024625 7.296462
F 1.818957 16.746711 7.296462
F 10.712503 1.287468 7.564692
F 10.712502 9.009551 7.564692
F 10.712503 16.731636 7.564691
F 3.905577 7.716482 10.988896
F 3.905577 15.438567 10.988896
F 14.940656 1.287011 14.973843
F 12.826874 7.722099 11.265618
F 12.826874 15.444183 11.265618
F 6.022725 16.728759 14.691935
F 4.019517 5.153878 7.357848
F 4.019517 12.875962 7.357848
F 12.940817 5.148530 7.634730
F 12.940817 12.870614 7.634730
F 3.934408 5.153688 10.074016
F 3.934408 12.875772 10.074016
F 12.855392 5.148042 10.358065
F 12.855392 12.870126 10.358066
F 3.820088 7.716452 13.710204
F 3.820088 15.438537 13.710204
F 6.022725 9.006673 14.691935
F 12.741114 7.722098 13.994255
F 12.741115 15.444183 13.994255
F 6.022725 1.284590 14.691935
F 6.165474 1.284598 10.149442
F 6.165474 9.006680 10.149442
F 6.165475 16.728766 10.149442
F 15.083519 1.287017 10.428076
F 15.083519 9.009099 10.428076
F 15.083519 16.731185 10.428077
F 6.051205 3.863462 13.785656
F 6.051205 11.585545 13.785656
F 14.969239 3.861042 14.064265
F 14.969240 11.583124 14.064266
F 6.137073 3.863459 11.053744
F 6.137073 11.585542 11.053744
F 15.054997 3.861042 11.335650
F 15.054998 11.583125 11.335650
F 6.251033 1.285161 7.422817
F 6.251033 9.007244 7.422817
F 6.251033 16.729329 7.422817
F 15.168946 1.287505 7.704763
F 15.168946 9.009588 7.704763
F 15.168946 16.731673 7.704763
F 8.369522 7.722451 11.125313
F 8.369522 15.444536 11.125312
F 12.712529 12.870120 14.903810
F 17.283080 7.722082 11.405671
F 17.283080 15.444167 11.405671
F 10.484214 16.731143 14.833769
F 8.483387 5.148141 7.494378
F 8.483387 12.870225 7.494377
F 17.397026 5.148547 7.774784
F 17.397026 12.870631 7.774784
F 8.398025 5.147688 10.218207
F 8.398025 12.869771 10.218207
F 17.311599 5.148059 10.498096
F 17.311599 12.870142 10.498096
F 8.283751 7.722450 13.854402
F 8.283751 15.444535 13.854402
F 12.712529 5.148037 14.903810
F 17.197322 7.722082 14.134286
F 17.197322 15.444167 14.134286
F 10.484214 9.009057 14.833769
F 1.593748 1.303603 14.568860
F 1.593748 9.025684 14.568860
F 1.593749 16.747771 14.568860
F 10.484214 1.286975 14.833769
F 4.128700 0.036190 3.726419
F 17.514218 0.038895 4.149372
F 8.283751 0.000368 13.854402
F 8.369522 0.000369 11.125313
F 12.741114 0.000016 13.994255
F 13.058011 0.038912 4.009319
F 12.826874 0.000016 11.265618
F 12.968733 0.001478 6.738489
F 8.511366 0.001839 6.598670
F 8.600841 0.039180 3.869141
F 1.280225 1.303603 24.545650
F 1.280225 9.025685 24.545650
F 1.280225 16.747771 24.545650
F 10.169779 1.286975 24.839502
F 10.169779 9.009057 24.839502
F 10.169779 16.731143 24.839502
F 1.165872 3.844451 28.184082
F 1.165872 11.566533 28.184082
F 10.055427 3.861078 28.477932
F 10.055427 11.583161 28.477932
F 1.250729 3.844450 25.484152
F 1.250730 11.566532 25.484152
F 10.141194 3.861078 25.749059
F 10.141194 11.583161 25.749059
F 1.365064 1.303603 21.845720
F 1.365064 9.025684 21.845720
F 1.365065 16.747771 21.845720
F 10.255530 1.286975 22.110628
F 10.255529 9.009057 22.110628
F 10.255530 16.731143 22.110628
F 3.448257 7.716450 25.542430
F 3.448257 15.438534 25.542430
F 17.054403 7.722082 18.682293
F 12.369512 7.722098 25.819100
F 12.369512 15.444183 25.819100
F 16.968638 15.444167 21.411116
F 3.562589 5.153685 21.903999
F 3.562589 12.875769 21.903999
F 12.483845 5.148037 22.180670
F 12.483845 12.870120 22.180669
F 3.477072 5.153685 24.625470
F 3.477072 12.875769 24.625470
F 12.398095 5.148037 24.909516
F 12.398095 12.870120 24.909516
F 3.362721 7.716449 28.263902
F 3.362721 15.438534 28.263902
F 16.968638 7.722082 21.411116
F 12.283746 7.722098 28.547946
F 12.283746 15.444183 28.547946
F 8.055067 15.444535 21.131233
F 5.708188 1.284590 24.700917
F 5.708188 9.006673 24.700917
F 5.708188 16.728759 24.700917
F 14.626222 1.287011 24.979527
F 14.626223 9.009094 24.979527
F 14.626222 16.731179 24.979526
F 5.593832 3.863462 28.339353
F 5.593832 11.585545 28.339353
F 14.511871 3.861042 28.617957
F 14.511871 11.583124 28.617957
F 5.679704 3.863462 25.607225
F 5.679704 11.585545 25.607225
F 14.597636 3.861042 25.889133
F 14.597636 11.583125 25.889133
F 5.794040 1.284590 21.968794
F 5.794040 9.006673 21.968794
F 5.794040 16.728759 21.968794
F 14.711971 1.287011 22.250702
F 14.711971 9.009094 22.250702
F 14.711971 16.731179 22.250702
F 7.912162 7.722450 25.678797
F 7.912162 15.444535 25.678797
F 8.055067 7.722450 21.131233
F 16.825718 7.722082 25.959154
F 16.825718 15.444167 25.959153
F 17.054403 15.444167 18.682293
F 8.026495 5.147685 22.040366
F 8.026495 12.869768 22.040366
F 16.940052 5.148053 22.320723
F 16.940052 12.870137 22.320723
F 7.940732 5.147685 24.769663
F 7.940732 12.869768 24.769663
F 16.854302 5.148053 25.049546
F 16.854302 12.870137 25.049546
F 7.826380 7.722451 28.408096
F 7.826380 15.444536 28.408096
F 17.082987 12.870137 17.772686
F 16.739953 7.722082 28.687977
F 16.739953 15.444167 28.687977
F 8.140847 15.444535 18.401936
F 1.051613 1.303655 31.822520
F 1.051613 9.025737 31.822521
F 1.051613 16.747824 31.822521
F 9.941093 1.286975 32.116364
F 9.941093 9.009057 32.116364
F 9.941093 16.731143 32.116364
F 1.022157 3.844200 32.762005
F 1.022157 11.566282 32.762005
F 1.136396 1.303609 29.122602
F 1.136396 9.025691 29.122602
F 1.136396 16.747778 29.122602
F 10.026845 1.286975 29.387489
F 10.026845 9.009057 29.387489
F 10.026845 16.731143 29.387489
F 3.333891 5.153697 29.180925
F 3.333891 12.875781 29.180925
F 12.255160 5.148037 29.457530
F 12.255160 12.870120 29.457530
F 3.248270 5.153785 31.902598
F 3.248270 12.875869 31.902598
F 12.169411 5.148037 32.186376
F 12.169411 12.870120 32.186376
F 5.479335 1.284520 31.977991
F 5.479335 9.006602 31.977991
F 5.479335 16.728688 31.977991
F 14.397538 1.287011 32.256387
F 14.397538 9.009094 32.256387
F 14.397538 16.731179 32.256387
F 5.565338 1.284582 29.245700
F 5.565338 9.006665 29.245700
F 5.565338 16.728750 29.245700
F 14.483287 1.287011 29.527563
F 14.483287 9.009094 29.527563
F 14.483287 16.731179 29.527563
F 7.797809 5.147684 29.317228
F 7.797809 12.869768 29.317228
F 16.711367 5.148053 29.597584
F 16.711367 12.870137 29.597583
F 7.712031 5.147677 32.046540
F 7.712030 12.869761 32.046540
F 16.625618 5.148053 32.326407
F 16.625618 12.870137 32.326407
F 1.508909 1.303603 17.268789
F 1.508909 9.025685 17.268789
F 1.508910 16.747771 17.268789
F 10.398464 1.286975 17.562641
F 10.398464 9.009057 17.562641
F 10.398464 16.731143 17.562641
F 1.394556 3.844451 20.907219
F 1.394557 11.566533 20.907219
F 10.284112 3.861078 21.201071
F 10.284112 11.583161 21.201071
F 1.479414 3.844450 18.207290
F 1.479414 11.566532 18.207290
F 10.369878 3.861078 18.472198
F 10.369878 11.583161 18.472198
F 3.676941 7.716450 18.265569
F 3.676941 15.438534 18.265569
F 17.082987 5.148053 17.772685
F 12.598196 7.722098 18.542239
F 12.598196 15.444183 18.542239
F 8.169416 12.869768 17.492802
F 3.705756 5.153685 17.348609
F 3.705756 12.875769 17.348609
F 12.626780 5.148037 17.632655
F 12.626780 12.870120 17.632655
F 3.591407 7.716450 20.987039
F 3.591407 15.438534 20.987040
F 8.169416 5.147685 17.492802
F 12.512431 7.722098 21.271085
F 12.512431 15.444183 21.271085
F 8.140847 7.722450 18.401936
F 5.936873 1.284591 17.424056
F 5.936873 9.006673 17.424056
F 5.936873 16.728759 17.424056
F 14.854907 1.287011 17.702666
F 14.854907 9.009094 17.702666
F 14.854907 16.731179 17.702666
F 5.822521 3.863462 21.062486
F 5.822521 11.585545 21.062486
F 14.740556 3.861042 21.341096
F 14.740556 11.583125 21.341096
F 5.908389 3.863463 18.330364
F 5.908389 11.585545 18.330364
F 14.826320 3.861042 18.612272
F 14.826320 11.583125 18.612272
F 12.369512 0.000016 25.819100
F 8.140847 0.000368 18.401936
F 12.512431 0.000016 21.271085
F 12.283746 0.000016 28.547946
F 12.598196 0.000016 18.542239
F 8.055068 0.000368 21.131233
F 7.826380 0.000369 28.408096
F 7.912162 0.000368 25.678797
F 0.616825 1.363619 46.442750
F 0.616825 9.085701 46.442750
F 0.616825 16.807787 46.442750
F 9.483794 1.286968 46.670072
F 9.483794 9.009051 46.670072
F 9.483794 16.731136 46.670072
F 0.410905 3.917601 47.367650
F 0.410905 11.639683 47.367649
F 9.454276 3.861285 47.579460
F 9.454276 11.583368 47.579460
F 0.485709 1.216305 43.732333
F 0.485709 8.938387 43.732333
F 0.485709 16.660473 43.732333
F 9.568547 1.286757 43.941023
F 9.568547 9.008839 43.941023
F 9.568547 16.730925 43.941023
F 2.765292 7.718663 47.390039
F 2.765292 15.440748 47.390039
F 16.368349 15.444167 40.512874
F 11.683467 7.722101 47.649682
F 11.683467 15.444185 47.649682
F 16.282584 15.444167 43.241698
F 2.873380 5.149893 43.751005
F 2.873380 12.871977 43.751005
F 11.797795 5.148034 44.011252
F 11.797795 12.870117 44.011252
F 2.734543 5.143192 46.483051
F 2.734543 12.865276 46.483051
F 11.711932 5.148024 46.740103
F 11.711932 12.870108 46.740103
F 5.022662 1.284622 46.532483
F 5.022662 9.006705 46.532483
F 5.022662 16.728791 46.532483
F 13.940169 1.287011 46.810109
F 13.940169 9.009093 46.810109
F 13.940169 16.731179 46.810109
F 4.977563 3.866762 47.436069
F 4.977563 11.588845 47.436069
F 13.911571 3.861043 47.719713
F 13.911572 11.583126 47.719713
F 5.087166 1.280139 43.796822
F 5.087166 9.002222 43.796822
F 5.087166 16.724307 43.796822
F 14.025908 1.287010 44.081283
F 14.025908 9.009092 44.081283
F 14.025908 16.731178 44.081283
F 7.226599 7.722333 47.509498
F 7.226599 15.444418 47.509497
F 16.282584 7.722082 43.241698
F 16.139664 7.722082 47.789735
F 16.139664 15.444167 47.789735
F 16.368349 7.722082 40.512875
F 7.340603 5.147802 43.871192
F 7.340603 12.869886 43.871191
F 16.253998 5.148053 44.151305
F 16.253998 12.870137 44.151305
F 7.250039 5.146546 46.600985
F 7.250039 12.868630 46.600985
F 16.168248 5.148053 46.880128
F 16.168248 12.870137 46.880128
F 0.936767 3.839434 35.462235
F 0.936768 11.561516 35.462234
F 9.826724 3.861081 35.754813
F 9.826724 11.583164 35.754813
F 9.912508 3.861079 33.025921
F 9.912508 11.583161 33.025921
F 3.219121 7.716471 32.821196
F 3.219121 15.438556 32.821196
F 7.363421 15.445876 42.962670
F 12.140827 7.722098 33.095961
F 12.140827 15.444183 33.095960
F 7.363421 7.723792 42.962670
F 3.125780 7.717934 35.546557
F 3.125781 15.440019 35.546557
F 16.396933 12.870137 39.603267
F 12.055057 7.722098 35.824806
F 12.055057 15.444183 35.824806
F 16.396933 5.148053 39.603267
F 5.363774 3.864158 35.617955
F 5.363774 11.586241 35.617955
F 14.283186 3.861042 35.894817
F 14.283186 11.583124 35.894817
F 5.450897 3.863533 32.884427
F 5.450897 11.585616 32.884427
F 14.368951 3.861042 33.165993
F 14.368951 11.583125 33.165993
F 7.683469 7.722453 32.955670
F 7.683469 15.444538 32.955670
F 7.479114 12.868816 39.323971
F 16.597033 7.722082 33.236014
F 16.597033 15.444167 33.236014
F 7.454669 15.444469 40.232815
F 7.597312 7.722541 35.685023
F 7.597312 15.444626 35.685023
F 7.479114 5.146733 39.323971
F 16.511269 7.722082 35.964837
F 16.511269 15.444167 35.964837
F 7.454669 7.722384 40.232815
F 0.815874 1.370166 39.124217
F 0.815874 9.092249 39.124217
F 0.815874 16.814335 39.124217
F 9.712376 1.286949 39.393256
F 9.712376 9.009032 39.393256
F 9.712376 16.731117 39.393256
F 0.725166 3.777994 42.799485
F 0.725166 11.500076 42.799485
F 9.598063 3.861108 43.031669
F 9.598063 11.583190 43.031669
F 0.554036 3.932729 40.085440
F 0.554035 11.654811 40.085440
F 9.683283 3.861201 40.302679
F 9.683283 11.583283 40.302679
F 0.876563 1.294500 36.411638
F 0.876563 9.016582 36.411637
F 0.876568 16.738670 36.411637
F 9.798110 1.286961 36.664344
F 9.798110 9.009043 36.664344
F 9.798111 16.731129 36.664344
F 2.976106 7.726209 40.111342
F 2.976106 15.448294 40.111342
F 16.482682 12.870137 36.874444
F 11.912143 7.722100 40.372822
F 11.912142 15.444185 40.372822
F 16.482682 5.148053 36.874444
F 3.099898 5.151839 36.471617
F 3.099898 12.873923 36.471616
F 12.026475 5.148036 36.734390
F 12.026475 12.870120 36.734390
F 2.935420 5.133425 39.211703
F 2.935419 12.855509 39.211703
F 11.940671 5.148033 39.463237
F 11.940671 12.870117 39.463237
F 2.834082 7.730310 42.847473
F 2.834082 15.452395 42.847474
F 7.569036 12.869769 36.594211
F 11.826271 7.722108 43.101670
F 11.826271 15.444192 43.101670
F 7.569036 5.147685 36.594211
F 5.248811 1.282826 39.256613
F 5.248811 9.004908 39.256613
F 5.248811 16.726994 39.256613
F 14.168853 1.287011 39.533248
F 14.168853 9.009094 39.533248
F 14.168853 16.731179 39.533248
F 5.135403 3.864391 42.894968
F 5.135403 11.586474 42.894968
F 14.054502 3.861042 43.171678
F 14.054502 11.583125 43.171678
F 5.203253 3.866682 40.159380
F 5.203253 11.588765 40.159380
F 14.140262 3.861042 40.442853
F 14.140262 11.583125 40.442853
F 5.334985 1.284224 36.522941
F 5.334985 9.006307 36.522941
F 5.334985 16.728392 36.522941
F 14.254602 1.287011 36.804423
F 14.254602 9.009093 36.804423
F 14.254602 16.731179 36.804423
F 11.683467 0.000018 47.649682
F 7.454670 0.000302 40.232815
F 11.826271 0.000025 43.101670
F 2.834082 0.008227 42.847474
F 11.912142 0.000017 40.372822
F 2.976106 0.004127 40.111342
F 7.597312 0.000459 35.685023
F 7.683469 0.000371 32.955670
F 12.055057 0.000016 35.824806
F 7.226599 0.000251 47.509498
F 12.140827 0.000016 33.095961
F 7.363421 0.001709 42.962670
F 0.506963 3.791914 50.085230
F 0.506964 11.513996 50.085230
F 9.369492 3.861060 50.308480
F 9.369492 11.583142 50.308480
F 2.632602 7.724519 50.119023
F 2.632602 15.446604 50.119023
F 15.514223 14.806455 65.035256
F 11.597616 7.722108 50.378530
F 11.597616 15.444193 50.378530
F 15.514223 7.084370 65.035255
F 4.909701 3.862974 50.170205
F 4.909701 11.585056 50.170205
F 13.825818 3.861042 50.448537
F 13.825818 11.583125 50.448537
F 7.137077 7.723193 50.239132
F 7.137077 15.445278 50.239132
F 6.609745 14.806141 64.755371
F 16.053899 7.722082 50.518557
F 16.053899 15.444167 50.518557
F 17.742300 10.945412 65.105275
F 0.403657 1.352077 53.727195
F 0.403657 9.074159 53.727195
F 0.403658 16.796245 53.727195
F 9.255272 1.287028 53.946652
F 9.255272 9.009110 53.946652
F 9.255272 16.731196 53.946652
F 0.304841 3.813522 57.366579
F 0.304842 11.535604 57.366579
F 9.141391 3.860498 57.577525
F 9.141391 11.582581 57.577525
F 0.256084 3.894497 54.657587
F 0.256085 11.616579 54.657586
F 9.226243 3.861136 54.854166
F 9.226243 11.583219 54.854166
F 0.333313 1.244112 51.007558
F 0.333313 8.966194 51.007558
F 0.333313 16.688280 51.007558
F 9.340218 1.286840 51.217918
F 9.340218 9.008922 51.217918
F 9.340218 16.731007 51.217918
F 2.549713 7.714142 54.662646
F 2.549713 15.436227 54.662646
F 6.609745 7.084056 64.755371
F 11.454866 7.722091 54.924272
F 11.454866 15.444176 54.924271
F 15.708435 12.831241 61.413049
F 2.654795 5.152764 51.027354
F 2.654795 12.874848 51.027354
F 11.569119 5.148036 51.288081
F 11.569119 12.870119 51.288081
F 2.532839 5.148017 53.753775
F 2.532839 12.870101 53.753775
F 11.483329 5.148032 54.016721
F 11.483329 12.870116 54.016721
F 2.448247 7.712913 57.378690
F 2.448247 15.434998 57.378691
F 15.708435 5.109157 61.413049
F 11.369409 7.721602 57.647604
F 11.369409 15.443687 57.647604
F 6.795723 12.831555 61.132975
F 4.798216 1.285979 53.807716
F 4.798216 9.008061 53.807716
F 4.798216 16.730147 53.807716
F 13.711493 1.287011 54.086730
F 13.711493 9.009093 54.086730
F 13.711493 16.731179 54.086730
F 4.687068 3.861081 57.437996
F 4.687068 11.583164 57.437996
F 13.597530 3.860547 57.717616
F 13.597530 11.582630 57.717616
F 4.758442 3.864817 54.712077
F 4.758442 11.586900 54.712077
F 13.682967 3.861036 54.994303
F 13.682967 11.583119 54.994303
F 4.867593 1.282152 51.075048
F 4.867593 9.004235 51.075048
F 4.867593 16.726320 51.075047
F 13.797226 1.287010 51.358113
F 13.797226 9.009093 51.358113
F 13.797226 16.731178 51.358113
F 6.998801 7.722260 54.784038
F 6.998801 15.444345 54.784038
F 6.795723 5.109471 61.132974
F 15.911052 7.722076 55.064324
F 15.911052 15.444161 55.064324
F 17.742300 3.223329 65.105275
F 7.112437 5.147780 51.147819
F 7.112437 12.869864 51.147819
F 16.025314 5.148053 51.428135
F 16.025314 12.870136 51.428134
F 7.024250 5.147358 53.877056
F 7.024250 12.869442 53.877056
F 15.939571 5.148052 54.156749
F 15.939572 12.870136 54.156750
F 6.912598 7.721664 57.507359
F 6.912598 15.443749 57.507359
F 15.797694 12.868675 58.683901
F 15.825610 7.721588 57.787636
F 15.825610 15.443672 57.787636
F 15.682042 15.392684 62.329330
F 0.163594 1.323831 61.034910
F 0.163593 9.045913 61.034910
F 0.163596 16.768001 61.034911
F 9.024307 1.248126 61.202984
F 9.024306 8.970208 61.202984
F 9.024306 16.692294 61.202984
F 0.183738 3.660986 64.690374
F 0.183738 11.383067 64.690375
F 8.828467 3.222781 64.825497
F 8.828467 10.944863 64.825497
F 6.885956 5.146469 58.403535
F 15.682042 7.670599 62.329330
F 0.119372 3.848688 61.997431
F 0.119371 11.570771 61.997431
F 8.997627 3.809596 62.119359
F 8.997627 11.531679 62.119359
F 0.215851 1.276500 58.287302
F 0.215851 8.998583 58.287301
F 0.215850 16.720668 58.287303
F 9.113222 1.285531 58.473792
F 9.113222 9.007613 58.473793
F 9.113222 16.729699 58.473793
F 2.337599 7.670003 61.859248
F 2.337599 15.392087 61.859248
F 6.769027 15.393289 62.049538
F 11.225855 7.670601 62.189293
F 11.225855 15.392685 62.189292
F 6.769027 7.671205 62.049538
F 2.451627 5.158693 58.285217
F 2.451627 12.880777 58.285217
F 11.341516 5.146578 58.543851
F 11.341516 12.868662 58.543850
F 2.333056 5.112414 60.995216
F 2.333056 12.834497 60.995216
F 11.252269 5.109148 61.273022
F 11.252269 12.831231 61.273022
F 2.312876 7.236526 64.536923
F 2.312876 14.958612 64.536924
F 15.797694 5.146591 58.683901
F 11.058043 7.084344 64.895240
F 11.058043 14.806429 64.895240
F 6.885956 12.868553 58.403535
F 4.582958 1.257036 61.048592
F 4.582958 8.979118 61.048592
F 4.582958 16.701204 61.048593
F 13.480356 1.248115 61.343030
F 13.480356 8.970197 61.343030
F 13.480356 16.692283 61.343030
F 4.369637 3.220807 64.683714
F 4.369637 10.942890 64.683714
F 13.286125 3.223326 64.965237
F 13.286125 10.945409 64.965237
F 4.535852 3.811539 61.978134
F 4.535852 11.533622 61.978134
F 13.453964 3.809558 62.259310
F 13.453964 11.531641 62.259310
F 4.654652 1.284338 58.326580
F 4.654652 9.006421 58.326580
F 4.654652 16.728506 58.326580
F 13.569615 1.285549 58.613880
F 13.569615 9.007632 58.613881
F 13.569615 16.729718 58.613880
F 2.632602 0.002437 50.119023
F 11.597616 0.000026 50.378530
F 7.137077 0.001111 50.239132
F 11.454866 0.000009 54.924272
F 6.998801 0.000178 54.784038
F 1.958166 24.521152 2.729242
F 1.958166 32.243234 2.729242
F 10.856142 24.504710 3.023035
F 10.856142 32.226792 3.023035
F 1.846714 27.014895 6.376007
F 1.846714 34.736977 6.376007
F 1.846714 19.292811 6.376006
F 10.740408 27.028793 6.668477
F 8.255180 28.313937 14.763507
F 10.740408 19.306709 6.668477
F 1.927088 27.051589 3.675689
F 14.940656 32.175346 14.973843
F 1.927089 19.329505 3.675689
F 10.829644 27.066233 3.939276
F 14.940656 24.453264 14.973843
F 10.829644 19.344150 3.939275
F 2.106676 25.146635 0.081732
F 2.106676 32.868716 0.081732
F 11.023988 25.090978 0.317080
F 11.023988 32.813061 0.317080
F 4.128700 30.924525 3.726419
F 4.128700 23.202443 3.726419
F 13.058011 30.927247 4.009319
F 13.058011 23.205165 4.009319
F 4.351286 28.945524 0.106324
F 4.351286 21.223441 0.106323
F 13.252266 28.952016 0.387130
F 13.252266 21.229933 0.387130
F 4.161183 28.369462 2.810336
F 4.161183 20.647379 2.810336
F 13.084399 28.365772 3.093062
F 13.084399 20.643689 3.093062
F 4.048022 30.884373 6.452813
F 4.048022 23.162291 6.452813
F 12.968733 30.889813 6.738489
F 12.968733 23.167731 6.738489
F 6.395175 24.502847 2.885128
F 6.395175 32.224929 2.885128
F 15.312530 24.504746 3.163071
F 15.312530 32.226829 3.163071
F 6.278643 27.031162 6.529793
F 17.168736 20.592223 15.043863
F 6.278643 19.309078 6.529793
F 15.196859 27.028756 6.808499
F 6.022725 32.172925 14.691935
F 15.196859 19.306672 6.808500
F 6.366345 27.069390 3.797579
F 6.022725 24.450843 14.691935
F 6.366345 19.347306 3.797579
F 15.286134 27.066190 4.079351
F 12.712529 20.592206 14.903810
F 15.286134 19.344107 4.079351
F 6.560476 25.089698 0.175926
F 6.560476 32.811780 0.175926
F 15.480335 25.090977 0.457145
F 15.480335 32.813059 0.457145
F 8.600841 30.927515 3.869142
F 8.600841 23.205433 3.869142
F 17.514218 30.927230 4.149372
F 17.514218 23.205148 4.149372
F 8.797765 28.951321 0.247685
F 8.797765 21.229238 0.247684
F 17.708413 28.952018 0.527166
F 17.708413 21.229935 0.527165
F 8.626979 28.365408 2.953271
F 8.626979 20.643325 2.953270
F 17.540610 28.365788 3.233092
F 17.540610 20.643705 3.233092
F 8.511366 30.890174 6.598670
F 8.511366 23.168091 6.598670
F 17.424942 30.889796 6.878519
F 17.424942 23.167714 6.878519
F 1.737108 24.469562 9.993496
F 1.737109 32.191644 9.993496
F 10.627076 24.453233 10.288052
F 10.627076 32.175315 10.288052
F 1.623230 27.010705 13.630377
F 1.623231 34.732787 13.630378
F 1.623231 19.288621 13.630377
F 10.512796 27.027331 13.924241
F 12.712529 28.314289 14.903810
F 10.512796 19.305247 13.924241
F 1.708030 27.010674 10.930541
F 1.708031 34.732756 10.930541
F 1.708031 19.288590 10.930541
F 10.598555 27.027332 11.195576
F 3.791274 20.597855 14.627139
F 10.598555 19.305248 11.195576
F 1.818956 24.468795 7.296462
F 1.818956 32.190877 7.296462
F 10.712502 24.453721 7.564692
F 10.712503 32.175804 7.564692
F 3.905577 30.882735 10.988896
F 3.905577 23.160653 10.988896
F 12.826874 30.888351 11.265618
F 12.826874 23.166269 11.265618
F 4.019517 28.320131 7.357848
F 4.019517 20.598048 7.357848
F 12.940817 28.314783 7.634730
F 12.940817 20.592700 7.634730
F 3.934408 28.319941 10.074016
F 3.934408 20.597858 10.074016
F 12.855392 28.314295 10.358065
F 12.855392 20.592212 10.358066
F 3.820088 30.882705 13.710204
F 3.820088 23.160623 13.710204
F 12.741114 30.888351 13.994255
F 12.741114 23.166269 13.994255
F 6.165474 24.450851 10.149442
F 6.165474 32.172933 10.149442
F 15.083519 24.453270 10.428076
F 15.083519 32.175352 10.428076
F 6.051205 27.029715 13.785656
F 17.168736 28.314305 15.043864
F 6.051205 19.307631 13.785656
F 14.969240 27.027294 14.064265
F 14.969240 34.749377 14.064266
F 14.969239 19.305211 14.064266
F 6.137073 27.029712 11.053744
F 8.255180 20.591855 14.763507
F 6.137073 19.307628 11.053744
F 15.054998 27.027295 11.335650
F 15.054998 34.749378 11.335650
F 15.054997 19.305211 11.335650
F 6.251033 24.451414 7.422817
F 6.251033 32.173496 7.422817
F 15.168946 24.453758 7.704763
F 15.168946 32.175840 7.704763
F 8.369522 30.888704 11.125313
F 8.369522 23.166622 11.125313
F 17.283080 30.888335 11.405671
F 17.283080 23.166253 11.405671
F 8.483387 28.314394 7.494378
F 8.483387 20.592311 7.494378
F 17.397026 28.314800 7.774784
F 17.397026 20.592717 7.774784
F 8.398025 28.313940 10.218207
F 8.398025 20.591858 10.218207
F 17.311599 28.314311 10.498096
F 17.311599 20.592228 10.498096
F 8.283751 30.888703 13.854402
F 8.283751 23.166621 13.854402
F 17.197321 30.888335 14.134286
F 17.197322 23.166252 14.134286
F 1.593748 24.469855 14.568860
F 1.593748 32.191937 14.568860
F 10.484214 24.453227 14.833769
F 10.484214 32.175310 14.833769
F 3.791273 28.319938 14.627139
F 2.106677 17.424550 0.081731
F 1.280225 24.469856 24.545650
F 1.280225 32.191938 24.545650
F 10.169779 24.453227 24.839502
F 10.169779 32.175310 24.839502
F 1.165872 27.010704 28.184082
F 1.165872 34.732786 28.184082
F 1.165872 19.288620 28.184082
F 10.055427 27.027331 28.477932
F 17.082987 20.592223 17.772685
F 10.055427 19.305247 28.477932
F 1.250729 27.010703 25.484152
F 1.250730 34.732785 25.484152
F 1.250730 19.288619 25.484152
F 10.141194 27.027331 25.749059
F 17.082987 28.314305 17.772686
F 10.141194 19.305247 25.749059
F 1.365064 24.469855 21.845720
F 1.365064 32.191937 21.845720
F 10.255530 24.453227 22.110628
F 10.255530 32.175310 22.110628
F 3.448257 30.882702 25.542430
F 3.448257 23.160620 25.542430
F 12.369512 30.888351 25.819100
F 12.369512 23.166269 25.819100
F 3.562589 28.319938 21.903999
F 3.562590 20.597855 21.903999
F 12.483845 28.314289 22.180670
F 12.483845 20.592206 22.180670
F 3.477072 28.319938 24.625470
F 3.477072 20.597855 24.625470
F 12.398095 28.314289 24.909516
F 12.398095 20.592206 24.909516
F 3.362721 30.882702 28.263902
F 3.362721 23.160619 28.263902
F 12.283746 30.888351 28.547946
F 12.283746 23.166269 28.547946
F 5.708188 24.450843 24.700917
F 5.708188 32.172926 24.700917
F 14.626223 24.453264 24.979527
F 14.626223 32.175346 24.979527
F 5.593832 27.029715 28.339352
F 16.968638 23.166252 21.411116
F 5.593832 19.307631 28.339353
F 14.511871 27.027294 28.617957
F 14.511871 34.749377 28.617957
F 14.511871 19.305211 28.617957
F 5.679704 27.029715 25.607225
F 16.968638 30.888334 21.411116
F 5.679704 19.307631 25.607225
F 14.597636 27.027294 25.889133
F 14.597636 34.749377 25.889133
F 14.597636 19.305211 25.889133
F 5.794040 24.450843 21.968794
F 5.794040 32.172926 21.968794
F 14.711971 24.453264 22.250702
F 14.711971 32.175346 22.250702
F 7.912162 30.888703 25.678797
F 7.912162 23.166621 25.678797
F 16.825718 30.888335 25.959154
F 16.825718 23.166252 25.959154
F 8.026495 28.313937 22.040366
F 8.026495 20.591855 22.040366
F 16.940052 28.314305 22.320723
F 16.940052 20.592223 22.320723
F 7.940732 28.313937 24.769663
F 7.940732 20.591855 24.769663
F 16.854302 28.314305 25.049546
F 16.854302 20.592223 25.049546
F 7.826380 30.888704 28.408096
F 7.826380 23.166622 28.408096
F 16.739953 30.888335 28.687977
F 16.739954 23.166252 28.687976
F 1.051613 24.469908 31.822520
F 1.051613 32.191990 31.822521
F 9.941093 24.453228 32.116364
F 9.941093 32.175310 32.116364
F 1.022157 27.010453 32.762005
F 1.022157 34.732535 32.762005
F 1.022157 19.288369 32.762005
F 1.136396 24.469862 29.122602
F 1.136396 32.191944 29.122602
F 10.026845 24.453227 29.387489
F 10.026845 32.175310 29.387489
F 3.333891 28.319949 29.180925
F 3.333891 20.597867 29.180925
F 12.255160 28.314289 29.457530
F 12.255160 20.592206 29.457530
F 3.248270 28.320038 31.902598
F 3.248270 20.597955 31.902598
F 12.169411 28.314289 32.186376
F 12.169411 20.592206 32.186376
F 5.479335 24.450773 31.977991
F 5.479335 32.172855 31.977991
F 14.397538 24.453264 32.256387
F 14.397538 32.175346 32.256387
F 5.565338 24.450835 29.245700
F 5.565338 32.172917 29.245700
F 14.483287 24.453264 29.527563
F 14.483287 32.175346 29.527563
F 7.797809 28.313937 29.317228
F 7.797809 20.591854 29.317228
F 16.711367 28.314305 29.597584
F 16.711367 20.592223 29.597583
F 7.712031 28.313930 32.046540
F 7.712030 20.591847 32.046540
F 16.625618 28.314305 32.326407
F 16.625618 20.592223 32.326407
F 1.508909 24.469856 17.268789
F 1.508909 32.191938 17.268789
F 10.398464 24.453227 17.562641
F 10.398464 32.175310 17.562641
F 1.394556 27.010703 20.907219
F 1.394557 34.732785 20.907219
F 1.394557 19.288619 20.907219
F 10.284112 27.027331 21.201071
F 8.169416 20.591855 17.492802
F 10.284112 19.305247 21.201071
F 1.479414 27.010703 18.207290
F 1.479414 34.732785 18.207290
F 1.479414 19.288619 18.207290
F 10.369878 27.027331 18.472198
F 8.169416 28.313938 17.492802
F 10.369878 19.305247 18.472198
F 3.676941 30.882702 18.265569
F 3.676941 23.160620 18.265569
F 12.598196 30.888351 18.542239
F 12.598196 23.166269 18.542239
F 3.705756 28.319938 17.348609
F 3.705757 20.597855 17.348609
F 12.626780 28.314289 17.632655
F 12.626780 20.592206 17.632655
F 3.591407 30.882702 20.987039
F 3.591407 23.160620 20.987039
F 12.512431 30.888351 21.271085
F 12.512431 23.166269 21.271085
F 5.936873 24.450843 17.424056
F 5.936873 32.172926 17.424056
F 14.854907 24.453264 17.702666
F 14.854907 32.175346 17.702666
F 5.822521 27.029715 21.062486
F 8.055067 23.166621 21.131233
F 5.822521 19.307631 21.062486
F 14.740556 27.027294 21.341096
F 14.740556 34.749377 21.341096
F 14.740556 19.305211 21.341096
F 5.908389 27.029715 18.330364
F 8.055068 30.888703 21.131233
F 5.908389 19.307631 18.330364
F 14.826320 27.027294 18.612272
F 14.826320 34.749377 18.612272
F 14.826320 19.305211 18.612272
F 8.140847 30.888703 18.401936
F 8.140847 23.166621 18.401936
F 17.054403 30.888335 18.682293
F 17.054403 23.166252 18.682293
F 0.616825 24.529872 46.442750
F 0.616825 32.251954 46.442750
F 9.483794 24.453221 46.670072
F 9.483794 32.175303 46.670072
F 0.410905 27.083854 47.367649
F 16.282584 23.166252 43.241698
F 0.410905 19.361770 47.367650
F 9.454275 27.027538 47.579460
F 7.479114 20.590903 39.323971
F 9.454275 19.305454 47.579460
F 0.485709 24.382557 43.732333
F 0.485709 32.104639 43.732333
F 9.568547 24.453009 43.941023
F 9.568547 32.175092 43.941023
F 2.765292 30.884916 47.390039
F 2.765292 23.162834 47.390039
F 11.683467 30.888353 47.649682
F 11.683467 23.166271 47.649682
F 2.873380 28.316145 43.751005
F 2.873380 20.594063 43.751005
F 11.797795 28.314286 44.011252
F 11.797795 20.592203 44.011252
F 2.734543 28.309445 46.483051
F 2.734543 20.587362 46.483051
F 11.711932 28.314276 46.740103
F 11.711932 20.592194 46.740103
F 5.022662 24.450875 46.532483
F 5.022662 32.172958 46.532483
F 13.940169 24.453264 46.810108
F 13.940169 32.175346 46.810109
F 4.977563 27.033015 47.436069
F 7.479114 28.312986 39.323971
F 4.977563 19.310931 47.436069
F 13.911572 27.027296 47.719713
F 13.911572 34.749378 47.719713
F 13.911572 19.305212 47.719713
F 5.087166 24.446392 43.796822
F 5.087166 32.168474 43.796822
F 14.025908 24.453263 44.081283
F 14.025908 32.175345 44.081283
F 7.226599 30.888586 47.509498
F 7.226599 23.166504 47.509498
F 16.139664 30.888335 47.789735
F 16.139664 23.166252 47.789735
F 7.340603 28.314055 43.871192
F 7.340603 20.591972 43.871191
F 16.253998 28.314305 44.151305
F 16.253998 20.592223 44.151305
F 7.250039 28.312799 46.600985
F 7.250039 20.590716 46.600985
F 16.168248 28.314305 46.880128
F 16.168248 20.592223 46.880128
F 0.936767 27.005686 35.462235
F 0.936768 34.727768 35.462234
F 0.936768 19.283603 35.462234
F 9.826724 27.027334 35.754813
F 16.482682 20.592223 36.874444
F 9.826724 19.305250 35.754813
F 9.912508 27.027331 33.025921
F 16.482682 28.314305 36.874444
F 9.912508 19.305247 33.025921
F 3.219121 30.882724 32.821196
F 3.219121 23.160642 32.821196
F 12.140827 30.888351 33.095961
F 12.140827 23.166269 33.095961
F 3.125780 30.884187 35.546557
F 3.125780 23.162105 35.546557
F 12.055057 30.888351 35.824806
F 12.055057 23.166269 35.824806
F 5.363774 27.030411 35.617955
F 16.282584 30.888335 43.241698
F 5.363775 19.308327 35.617956
F 14.283186 27.027294 35.894817
F 14.283187 34.749377 35.894817
F 14.283187 19.305211 35.894817
F 5.450897 27.029786 32.884427
F 7.363421 23.167962 42.962670
F 5.450897 19.307702 32.884427
F 14.368951 27.027294 33.165993
F 14.368951 34.749377 33.165993
F 14.368951 19.305211 33.165993
F 7.683469 30.888706 32.955670
F 7.683469 23.166624 32.955670
F 16.597033 30.888335 33.236014
F 16.597033 23.166252 33.236014
F 7.597312 30.888794 35.685023
F 7.597312 23.166712 35.685023
F 16.511269 30.888335 35.964837
F 16.511269 23.166252 35.964837
F 0.815874 24.536419 39.124217
F 0.815874 32.258502 39.124217
F 9.712376 24.453202 39.393256
F 9.712376 32.175285 39.393256
F 0.725166 26.944246 42.799485
F 0.725166 34.666328 42.799485
F 0.725166 19.222162 42.799485
F 9.598063 27.027360 43.031669
F 7.569036 20.591855 36.594211
F 9.598063 19.305276 43.031669
F 0.554036 27.098981 40.085440
F 7.363422 30.890044 42.962670
F 0.554035 19.376897 40.085440
F 9.683282 27.027453 40.302679
F 7.569036 28.313938 36.594211
F 9.683283 19.305369 40.302679
F 0.876563 24.460752 36.411638
F 0.876564 32.182834 36.411637
F 9.798110 24.453214 36.664344
F 9.798111 32.175296 36.664344
F 2.976106 30.892462 40.111342
F 2.976106 23.170380 40.111342
F 11.912142 30.888353 40.372822
F 11.912143 23.166270 40.372822
F 3.099898 28.318092 36.471617
F 3.099898 20.596009 36.471617
F 12.026475 28.314289 36.734390
F 12.026475 20.592206 36.734390
F 2.935420 28.299678 39.211703
F 2.935419 20.577595 39.211703
F 11.940671 28.314286 39.463237
F 11.940671 20.592203 39.463237
F 2.834082 30.896563 42.847474
F 2.834082 23.174480 42.847474
F 11.826271 30.888360 43.101670
F 11.826271 23.166278 43.101670
F 5.248811 24.449079 39.256613
F 5.248811 32.171161 39.256613
F 14.168853 24.453264 39.533248
F 14.168853 32.175346 39.533248
F 5.135403 27.030644 42.894968
F 16.396933 20.592223 39.603267
F 5.135403 19.308560 42.894968
F 14.054502 27.027295 43.171678
F 14.054502 34.749377 43.171678
F 14.054502 19.305211 43.171678
F 5.203253 27.032935 40.159380
F 16.396933 28.314305 39.603267
F 5.203253 19.310851 40.159380
F 14.140262 27.027295 40.442853
F 14.140262 34.749378 40.442853
F 14.140262 19.305211 40.442853
F 5.334985 24.450477 36.522941
F 5.334985 32.172559 36.522941
F 14.254602 24.453264 36.804423
F 14.254602 32.175346 36.804423
F 7.454670 30.888637 40.232815
F 7.454669 23.166555 40.232815
F 16.368349 30.888334 40.512875
F 16.368349 23.166252 40.512875
F 0.506964 26.958167 50.085230
F 0.506964 34.680249 50.085230
F 0.506964 19.236082 50.085230
F 9.369492 27.027312 50.308480
F 17.742300 26.389582 65.105275
F 9.369491 19.305228 50.308480
F 2.632602 30.890772 50.119023
F 2.632602 23.168690 50.119023
F 11.597616 30.888361 50.378530
F 11.597616 23.166278 50.378530
F 4.909701 27.029226 50.170205
F 6.795723 28.275724 61.132974
F 4.909701 19.307143 50.170205
F 13.825818 27.027295 50.448537
F 13.825818 34.749377 50.448537
F 13.825818 19.305211 50.448537
F 7.137077 30.889446 50.239132
F 7.137077 23.167363 50.239132
F 16.053899 30.888335 50.518557
F 16.053899 23.166252 50.518557
F 0.403657 24.518330 53.727195
F 0.403657 32.240412 53.727195
F 9.255272 24.453281 53.946652
F 9.255272 32.175363 53.946652
F 0.304841 26.979774 57.366579
F 0.304842 34.701856 57.366579
F 0.304841 19.257690 57.366579
F 9.141391 27.026751 57.577525
F 9.141391 34.748834 57.577525
F 9.141391 19.304667 57.577525
F 0.256085 27.060750 54.657587
F 6.609745 30.250309 64.755371
F 0.256085 19.338666 54.657586
F 9.226243 27.027389 54.854166
F 17.742300 34.111664 65.105275
F 9.226243 19.305305 54.854165
F 0.333313 24.410364 51.007558
F 0.333313 32.132446 51.007558
F 9.340218 24.453092 51.217918
F 9.340218 32.175175 51.217918
F 2.549713 30.880395 54.662646
F 2.549713 23.158313 54.662646
F 11.454866 30.888344 54.924272
F 11.454866 23.166262 54.924272
F 2.654795 28.319017 51.027354
F 2.654795 20.596934 51.027354
F 11.569119 28.314288 51.288081
F 11.569119 20.592206 51.288081
F 2.532839 28.314270 53.753775
F 2.532839 20.592187 53.753775
F 11.483329 28.314285 54.016721
F 11.483329 20.592202 54.016721
F 2.448247 30.879165 57.378690
F 2.448247 23.157083 57.378690
F 11.369409 30.887855 57.647604
F 11.369409 23.165772 57.647604
F 4.798216 24.452232 53.807716
F 4.798216 32.174314 53.807716
F 13.711493 24.453263 54.086730
F 13.711493 32.175346 54.086730
F 4.687068 27.027334 57.437996
F 15.797695 20.590761 58.683901
F 4.687068 19.305250 57.437996
F 13.597530 27.026800 57.717616
F 13.597530 34.748883 57.717616
F 13.597530 19.304716 57.717617
F 4.758442 27.031070 54.712077
F 15.797694 28.312844 58.683901
F 4.758442 19.308986 54.712077
F 13.682967 27.027289 54.994303
F 13.682967 34.749372 54.994303
F 13.682967 19.305205 54.994303
F 4.867593 24.448405 51.075048
F 4.867593 32.170487 51.075048
F 13.797226 24.453263 51.358113
F 13.797226 32.175345 51.358113
F 6.998801 30.888513 54.784038
F 6.998801 23.166431 54.784038
F 15.911052 30.888329 55.064324
F 15.911052 23.166246 55.064324
F 7.112437 28.314033 51.147819
F 7.112437 20.591950 51.147819
F 16.025314 28.314305 51.428135
F 16.025314 20.592223 51.428135
F 7.024250 28.313611 53.877056
F 7.024250 20.591528 53.877056
F 15.939572 28.314305 54.156749
F 15.939571 20.592222 54.156750
F 6.912598 30.887917 57.507359
F 6.912598 23.165835 57.507359
F 15.825610 30.887840 57.787636
F 15.825610 23.165758 57.787636
F 0.163593 24.490083 61.034910
F 0.163594 32.212166 61.034911
F 9.024306 24.414379 61.202984
F 9.024306 32.136461 61.202984
F 0.183738 26.827238 64.690374
F 0.183738 34.549319 64.690375
F 0.183739 19.105154 64.690375
F 8.828467 26.389033 64.825497
F 8.828467 34.111116 64.825497
F 8.828467 18.666950 64.825497
F 15.514223 22.528540 65.035255
F 15.514223 30.250622 65.035256
F 6.609745 22.528227 64.755370
F 0.119372 27.014941 61.997431
F 0.119371 34.737025 61.997431
F 0.119371 19.292859 61.997431
F 8.997627 26.975849 62.119359
F 15.708435 20.553327 61.413049
F 8.997627 19.253765 62.119359
F 0.215851 24.442753 58.287301
F 0.215851 32.164835 58.287302
F 9.113222 24.451783 58.473792
F 9.113222 32.173866 58.473792
F 2.337599 30.836256 61.859248
F 2.337599 23.114174 61.859248
F 11.225855 30.836854 62.189293
F 11.225855 23.114771 62.189292
F 2.451627 28.324946 58.285217
F 2.451627 20.602863 58.285216
F 11.341516 28.312831 58.543851
F 11.341515 20.590748 58.543850
F 2.333056 28.278666 60.995216
F 2.333056 20.556584 60.995216
F 11.252269 28.275400 61.273022
F 11.252269 20.553317 61.273022
F 2.312876 30.402779 64.536923
F 2.312876 22.680697 64.536924
F 11.058043 30.250596 64.895240
F 11.058044 22.528514 64.895240
F 4.582957 24.423289 61.048593
F 4.582958 32.145371 61.048593
F 13.480356 24.414368 61.343030
F 13.480356 32.136450 61.343030
F 4.369637 26.387059 64.683714
F 4.369637 34.109142 64.683714
F 4.369637 18.664976 64.683714
F 13.286125 26.389578 64.965237
F 13.286125 34.111661 64.965237
F 13.286125 18.667495 64.965237
F 4.535852 26.977792 61.978134
F 15.708435 28.275410 61.413049
F 4.535852 19.255708 61.978134
F 13.453964 26.975811 62.259310
F 6.795723 20.553641 61.132974
F 13.453964 19.253727 62.259310
F 4.654652 24.450591 58.326580
F 4.654652 32.172673 58.326580
F 13.569615 24.451802 58.613880
F 13.569615 32.173885 58.613880
F 6.769027 30.837458 62.049538
F 6.769027 23.115375 62.049537
F 15.682042 30.836852 62.329330
F 15.682042 23.114769 62.329329
F 6.885956 28.312722 58.403535
F 6.885956 20.590639 58.403535
F 17.742300 18.667498 65.105275
F 8.997627 34.697932 62.119359
F 4.535852 34.699875 61.978134
F 13.453964 34.697894 62.259310
F 1.958166 47.687405 2.729242
F 1.958167 39.965320 2.729242
F 10.856142 47.670962 3.023035
F 10.856142 39.948878 3.023035
F 1.846713 50.181147 6.376007
F 1.846714 42.459063 6.376007
F 10.740408 50.195046 6.668477
F 10.740408 42.472962 6.668477
F 1.927088 50.217841 3.675689
F 1.927089 42.495757 3.675689
F 10.829644 50.232486 3.939276
F 10.829644 42.510402 3.939275
F 2.106676 48.312887 0.081732
F 2.106676 40.590802 0.081731
F 11.023988 48.257231 0.317080
F 11.023988 40.535146 0.317080
F 4.128700 38.646610 3.726418
F 4.128700 46.368695 3.726419
F 13.058011 38.649332 4.009318
F 13.058011 46.371418 4.009319
F 4.351286 52.111777 0.106324
F 4.351286 36.667608 0.106323
F 4.351286 44.389694 0.106323
F 13.252266 52.118268 0.387130
F 13.252266 36.674099 0.387130
F 13.252266 44.396185 0.387130
F 4.161183 51.535715 2.810336
F 4.161183 36.091546 2.810336
F 4.161183 43.813632 2.810336
F 13.084399 51.532025 3.093062
F 13.084399 36.087856 3.093062
F 13.084399 43.809942 3.093062
F 4.048022 38.606458 6.452813
F 4.048022 46.328544 6.452813
F 12.968733 38.611898 6.738489
F 12.968733 46.333984 6.738488
F 6.395175 47.669099 2.885128
F 6.395175 39.947015 2.885128
F 15.312530 47.670999 3.163071
F 15.312530 39.948915 3.163072
F 6.278643 50.197414 6.529793
F 6.278643 42.475331 6.529793
F 15.196859 50.195009 6.808499
F 15.196859 42.472925 6.808500
F 6.366345 50.235642 3.797580
F 6.366345 42.513559 3.797579
F 15.286134 50.232443 4.079351
F 15.286134 42.510359 4.079351
F 6.560476 48.255950 0.175926
F 6.560476 40.533865 0.175926
F 15.480335 48.257229 0.457145
F 15.480335 40.535145 0.457145
F 8.600841 38.649600 3.869141
F 8.600841 46.371685 3.869141
F 17.514217 38.649315 4.149372
F 17.514218 46.371401 4.149372
F 8.797765 52.117574 0.247685
F 8.797765 36.673405 0.247684
F 8.797765 44.395491 0.247684
F 17.708413 52.118270 0.527165
F 17.708413 36.674101 0.527165
F 17.708413 44.396188 0.527165
F 8.626979 51.531661 2.953271
F 8.626979 36.087492 2.953271
F 8.626979 43.809578 2.953270
F 17.540610 51.532041 3.233091
F 17.540610 36.087872 3.233092
F 17.540610 43.809958 3.233092
F 8.511366 38.612258 6.598670
F 8.511366 46.334344 6.598670
F 17.424942 38.611881 6.878519
F 17.424942 46.333967 6.878519
F 1.737109 47.635815 9.993496
F 1.737109 39.913730 9.993495
F 10.627076 47.619486 10.288052
F 10.627076 39.897401 10.288052
F 1.623230 50.176958 13.630377
F 1.623231 42.454874 13.630377
F 10.512796 50.193584 13.924241
F 10.512796 42.471500 13.924241
F 1.708030 50.176927 10.930541
F 1.708031 42.454843 10.930541
F 10.598555 50.193584 11.195576
F 10.598555 42.471500 11.195576
F 1.818956 47.635048 7.296462
F 1.818957 39.912964 7.296462
F 10.712503 47.619974 7.564692
F 10.712503 39.897889 7.564691
F 3.905577 38.604820 10.988896
F 3.905577 46.326905 10.988896
F 12.826874 38.610436 11.265618
F 12.826874 46.332522 11.265618
F 4.019517 51.486383 7.357848
F 4.019518 36.042214 7.357848
F 4.019517 43.764301 7.357848
F 12.940817 51.481036 7.634730
F 12.940817 36.036867 7.634730
F 12.940817 43.758953 7.634730
F 3.934408 51.486193 10.074016
F 3.934408 36.042024 10.074016
F 3.934408 43.764110 10.074016
F 12.855392 51.480548 10.358065
F 12.855392 36.036379 10.358066
F 12.855392 43.758465 10.358066
F 3.820088 38.604790 13.710204
F 3.820088 46.326875 13.710204
F 12.741114 38.610436 13.994255
F 12.741115 46.332521 13.994255
F 6.165474 47.617103 10.149442
F 6.165475 39.895019 10.149442
F 15.083519 47.619522 10.428076
F 15.083519 39.897438 10.428077
F 6.051205 50.195968 13.785656
F 6.051205 42.473884 13.785656
F 14.969239 50.193547 14.064265
F 14.969239 42.471463 14.064266
F 6.137073 50.195964 11.053744
F 6.137073 42.473880 11.053744
F 15.054997 50.193548 11.335650
F 15.054997 42.471464 11.335650
F 6.251033 47.617666 7.422817
F 6.251033 39.895582 7.422817
F 15.168946 47.620011 7.704763
F 15.168946 39.897926 7.704763
F 8.369522 38.610789 11.125313
F 8.369522 46.332874 11.125313
F 17.283080 38.610420 11.405671
F 17.283079 46.332506 11.405671
F 8.483387 51.480647 7.494378
F 8.483387 36.036478 7.494377
F 8.483387 43.758564 7.494378
F 17.397026 51.481052 7.774784
F 17.397026 36.036884 7.774784
F 17.397026 43.758970 7.774784
F 8.398025 51.480193 10.218207
F 8.398025 36.036024 10.218207
F 8.398025 43.758110 10.218207
F 17.311599 51.480564 10.498096
F 17.311599 36.036395 10.498096
F 17.311599 43.758481 10.498096
F 8.283751 38.610788 13.854402
F 8.283751 46.332873 13.854402
F 17.197322 38.610419 14.134286
F 17.197322 46.332505 14.134285
F 1.593748 47.636108 14.568860
F 1.593749 39.914023 14.568860
F 10.484214 47.619480 14.833769
F 10.484214 39.897395 14.833769
F 3.791273 51.486190 14.627139
F 3.791273 36.042022 14.627139
F 3.791274 43.764108 14.627139
F 12.712529 51.480542 14.903810
F 12.712529 36.036373 14.903810
F 12.712529 43.758459 14.903810
F 6.022725 47.617096 14.691935
F 6.022725 39.895011 14.691935
F 14.940656 47.619517 14.973843
F 14.940656 39.897432 14.973843
F 8.255180 51.480190 14.763507
F 8.255180 36.036021 14.763507
F 8.255180 43.758107 14.763507
F 17.168736 51.480558 15.043864
F 17.168736 36.036389 15.043864
F 17.168736 43.758475 15.043863
F 6.278643 34.753244 6.529793
F 6.051205 34.751798 13.785656
F 6.137073 34.751794 11.053744
F 10.740408 34.750876 6.668477
F 1.927089 34.773671 3.675689
F 10.829644 34.788316 3.939275
F 15.196859 34.750839 6.808499
F 6.366345 34.791473 3.797579
F 15.286134 34.788273 4.079351
F 10.512796 34.749414 13.924241
F 10.598555 34.749414 11.195576
F 1.280225 47.636108 24.545650
F 1.280225 39.914024 24.545650
F 10.169779 47.619480 24.839502
F 10.169779 39.897395 24.839502
F 1.165872 50.176957 28.184082
F 1.165872 42.454872 28.184082
F 10.055427 50.193584 28.477932
F 10.055427 42.471500 28.477932
F 1.250729 50.176956 25.484152
F 1.250730 42.454872 25.484152
F 10.141194 50.193584 25.749059
F 10.141194 42.471500 25.749059
F 1.365064 47.636108 21.845720
F 1.365065 39.914024 21.845720
F 10.255530 47.619480 22.110628
F 10.255530 39.897395 22.110628
F 3.448257 38.604787 25.542430
F 3.448257 46.326873 25.542430
F 12.369512 38.610436 25.819100
F 12.369512 46.332521 25.819100
F 3.562589 51.486190 21.903999
F 3.562589 36.042022 21.903999
F 3.562590 43.764108 21.903999
F 12.483845 51.480542 22.180670
F 12.483845 36.036373 22.180670
F 12.483845 43.758459 22.180670
F 3.477072 51.486191 24.625470
F 3.477072 36.042022 24.625470
F 3.477072 43.764108 24.625470
F 12.398095 51.480542 24.909516
F 12.398095 36.036373 24.909516
F 12.398095 43.758459 24.909516
F 3.362721 38.604786 28.263902
F 3.362721 46.326872 28.263902
F 12.283746 38.610436 28.547946
F 12.283746 46.332521 28.547946
F 5.708188 47.617096 24.700917
F 5.708188 39.895011 24.700917
F 14.626223 47.619517 24.979527
F 14.626223 39.897432 24.979526
F 5.593832 50.195967 28.339352
F 5.593832 42.473883 28.339353
F 14.511871 50.193547 28.617957
F 14.511871 42.471463 28.617957
F 5.679704 50.195968 25.607225
F 5.679704 42.473884 25.607225
F 14.597636 50.193547 25.889133
F 14.597636 42.471463 25.889133
F 5.794040 47.617096 21.968794
F 5.794040 39.895011 21.968794
F 14.711971 47.619517 22.250702
F 14.711971 39.897432 22.250702
F 7.912162 38.610788 25.678797
F 7.912162 46.332873 25.678797
F 16.825718 38.610419 25.959153
F 16.825718 46.332505 25.959153
F 8.026495 51.480190 22.040366
F 8.026495 36.036021 22.040366
F 8.026495 43.758107 22.040366
F 16.940052 51.480558 22.320723
F 16.940052 36.036389 22.320723
F 16.940052 43.758475 22.320723
F 7.940732 51.480190 24.769663
F 7.940732 36.036021 24.769663
F 7.940732 43.758107 24.769663
F 16.854302 51.480558 25.049546
F 16.854302 36.036389 25.049546
F 16.854302 43.758475 25.049546
F 7.826380 38.610789 28.408096
F 7.826380 46.332874 28.408096
F 16.739954 38.610419 28.687976
F 16.739954 46.332505 28.687976
F 1.051613 47.636161 31.822520
F 1.051613 39.914076 31.822521
F 9.941093 47.619480 32.116364
F 9.941093 39.897396 32.116364
F 1.022157 50.176706 32.762005
F 1.022157 42.454622 32.762005
F 1.136396 47.636115 29.122602
F 1.136396 39.914030 29.122602
F 10.026845 47.619480 29.387489
F 10.026845 39.897395 29.387489
F 3.333891 51.486202 29.180925
F 3.333891 36.042033 29.180925
F 3.333891 43.764119 29.180925
F 12.255160 51.480542 29.457530
F 12.255160 36.036373 29.457530
F 12.255160 43.758459 29.457530
F 3.248270 51.486290 31.902598
F 3.248270 36.042121 31.902598
F 3.248270 43.764208 31.902598
F 12.169411 51.480542 32.186376
F 12.169411 36.036373 32.186376
F 12.169411 43.758459 32.186376
F 5.479335 47.617026 31.977991
F 5.479335 39.894941 31.977991
F 14.397538 47.619517 32.256387
F 14.397538 39.897432 32.256387
F 5.565338 47.617088 29.245700
F 5.565338 39.895003 29.245700
F 14.483287 47.619516 29.527563
F 14.483287 39.897432 29.527563
F 7.797809 51.480189 29.317228
F 7.797809 36.036020 29.317228
F 7.797809 43.758106 29.317228
F 16.711367 51.480558 29.597584
F 16.711367 36.036389 29.597583
F 16.711367 43.758475 29.597583
F 7.712031 51.480183 32.046540
F 7.712030 36.036014 32.046540
F 7.712030 43.758100 32.046540
F 16.625618 51.480558 32.326407
F 16.625618 36.036389 32.326407
F 16.625618 43.758476 32.326407
F 1.508909 47.636108 17.268789
F 1.508910 39.914024 17.268789
F 10.398464 47.619480 17.562641
F 10.398464 39.897395 17.562641
F 1.394556 50.176956 20.907219
F 1.394557 42.454872 20.907219
F 10.284112 50.193584 21.201071
F 10.284112 42.471500 21.201071
F 1.479414 50.176956 18.207290
F 1.479414 42.454872 18.207290
F 10.369878 50.193584 18.472198
F 10.369878 42.471500 18.472198
F 3.676941 38.604787 18.265569
F 3.676941 46.326873 18.265569
F 12.598196 38.610436 18.542239
F 12.598196 46.332521 18.542239
F 3.705756 51.486190 17.348609
F 3.705756 36.042022 17.348609
F 3.705756 43.764108 17.348609
F 12.626780 51.480542 17.632655
F 12.626780 36.036373 17.632655
F 12.626780 43.758459 17.632655
F 3.591407 38.604787 20.987040
F 3.591407 46.326873 20.987039
F 12.512431 38.610436 21.271085
F 12.512431 46.332521 21.271085
F 5.936873 47.617096 17.424056
F 5.936873 39.895011 17.424056
F 14.854907 47.619517 17.702666
F 14.854907 39.897432 17.702666
F 5.822521 50.195968 21.062486
F 5.822521 42.473884 21.062486
F 14.740556 50.193547 21.341096
F 14.740556 42.471463 21.341096
F 5.908389 50.195968 18.330364
F 5.908389 42.473884 18.330364
F 14.826320 50.193547 18.612272
F 14.826320 42.471463 18.612272
F 8.140847 38.610788 18.401936
F 8.140847 46.332873 18.401936
F 17.054403 38.610419 18.682293
F 17.054403 46.332505 18.682293
F 8.169416 51.480190 17.492802
F 8.169416 36.036021 17.492802
F 8.169416 43.758107 17.492802
F 17.082987 51.480558 17.772685
F 17.082987 36.036389 17.772686
F 17.082987 43.758475 17.772685
F 8.055067 38.610788 21.131233
F 8.055068 46.332873 21.131233
F 16.968638 38.610419 21.411116
F 16.968638 46.332505 21.411116
F 5.593832 34.751797 28.339353
F 5.679704 34.751798 25.607225
F 5.822521 34.751798 21.062486
F 5.908389 34.751798 18.330364
F 10.055427 34.749414 28.477932
F 10.141194 34.749414 25.749059
F 10.284112 34.749414 21.201071
F 10.369878 34.749414 18.472198
F 0.616825 47.696124 46.442750
F 0.616825 39.974040 46.442750
F 9.483794 47.619474 46.670072
F 9.483794 39.897389 46.670072
F 0.410905 50.250106 47.367650
F 0.410905 42.528023 47.367650
F 9.454276 50.193790 47.579460
F 9.454276 42.471706 47.579460
F 0.485709 47.548810 43.732333
F 0.485709 39.826725 43.732333
F 9.568547 47.619262 43.941023
F 9.568547 39.897177 43.941023
F 2.765292 38.607000 47.390039
F 2.765292 46.329086 47.390039
F 11.683467 38.610438 47.649682
F 11.683467 46.332524 47.649682
F 2.873380 51.482398 43.751005
F 2.873380 36.038229 43.751004
F 2.873380 43.760315 43.751005
F 11.797795 51.480539 44.011252
F 11.797795 36.036370 44.011252
F 11.797795 43.758456 44.011252
F 2.734543 51.475697 46.483051
F 2.734543 36.031529 46.483051
F 2.734543 43.753615 46.483051
F 11.711932 51.480529 46.740103
F 11.711932 36.036360 46.740103
F 11.711932 43.758447 46.740103
F 5.022662 47.617128 46.532483
F 5.022662 39.895043 46.532483
F 13.940169 47.619516 46.810109
F 13.940169 39.897432 46.810109
F 4.977563 50.199267 47.436069
F 4.977563 42.477184 47.436069
F 13.911571 50.193549 47.719713
F 13.911572 42.471465 47.719713
F 5.087166 47.612644 43.796822
F 5.087166 39.890560 43.796822
F 14.025908 47.619515 44.081283
F 14.025908 39.897431 44.081283
F 7.226599 38.610670 47.509497
F 7.226599 46.332756 47.509498
F 16.139664 38.610419 47.789735
F 16.139664 46.332505 47.789735
F 7.340603 51.480308 43.871192
F 7.340603 36.036139 43.871191
F 7.340603 43.758225 43.871191
F 16.253998 51.480558 44.151305
F 16.253998 36.036389 44.151305
F 16.253998 43.758475 44.151305
F 7.250039 51.479051 46.600985
F 7.250039 36.034883 46.600985
F 7.250039 43.756969 46.600985
F 16.168248 51.480558 46.880128
F 16.168248 36.036389 46.880128
F 16.168248 43.758475 46.880129
F 0.936767 50.171939 35.462235
F 0.936768 42.449855 35.462234
F 9.826724 50.193586 35.754813
F 9.826724 42.471503 35.754813
F 9.912508 50.193584 33.025921
F 9.912508 42.471500 33.025921
F 3.219121 38.604809 32.821196
F 3.219121 46.326894 32.821196
F 12.140827 38.610436 33.095960
F 12.140827 46.332521 33.095961
F 3.125780 38.606271 35.546557
F 3.125780 46.328357 35.546557
F 12.055057 38.610436 35.824806
F 12.055057 46.332521 35.824806
F 5.363774 50.196663 35.617955
F 5.363774 42.474580 35.617956
F 14.283186 50.193547 35.894817
F 14.283187 42.471463 35.894817
F 5.450897 50.196038 32.884427
F 5.450897 42.473955 32.884427
F 14.368951 50.193547 33.165993
F 14.368951 42.471463 33.165993
F 7.683469 38.610791 32.955670
F 7.683469 46.332876 32.955670
F 16.597033 38.610419 33.236014
F 16.597033 46.332505 33.236014
F 7.597312 38.610879 35.685023
F 7.597312 46.332965 35.685023
F 16.511269 38.610419 35.964837
F 16.511269 46.332505 35.964837
F 0.815874 47.702672 39.124217
F 0.815874 39.980588 39.124217
F 9.712376 47.619455 39.393256
F 9.712376 39.897370 39.393256
F 0.725166 50.110499 42.799485
F 0.725166 42.388415 42.799485
F 9.598063 50.193613 43.031669
F 9.598063 42.471529 43.031669
F 0.554036 50.265234 40.085440
F 0.554035 42.543150 40.085440
F 9.683283 50.193706 40.302679
F 9.683283 42.471622 40.302679
F 0.876563 47.627005 36.411638
F 0.876567 39.904922 36.411637
F 9.798110 47.619466 36.664344
F 9.798111 39.897382 36.664343
F 2.976106 38.614547 40.111342
F 2.976106 46.336633 40.111342
F 11.912143 38.610437 40.372822
F 11.912143 46.332523 40.372822
F 3.099898 51.484344 36.471617
F 3.099898 36.040175 36.471616
F 3.099898 43.762262 36.471617
F 12.026475 51.480542 36.734390
F 12.026475 36.036373 36.734390
F 12.026475 43.758459 36.734390
F 2.935420 51.465931 39.211703
F 2.935419 36.021762 39.211703
F 2.935419 43.743848 39.211703
F 11.940671 51.480539 39.463237
F 11.940671 36.036370 39.463237
F 11.940671 43.758456 39.463237
F 2.834082 38.618647 42.847474
F 2.834082 46.340733 42.847474
F 11.826271 38.610445 43.101670
F 11.826271 46.332531 43.101670
F 5.248811 47.615331 39.256613
F 5.248811 39.893247 39.256613
F 14.168853 47.619517 39.533248
F 14.168853 39.897432 39.533248
F 5.135403 50.196896 42.894968
F 5.135403 42.474813 42.894968
F 14.054502 50.193547 43.171678
F 14.054502 42.471463 43.171678
F 5.203253 50.199187 40.159380
F 5.203253 42.477103 40.159380
F 14.140262 50.193548 40.442853
F 14.140262 42.471464 40.442854
F 5.334985 47.616730 36.522941
F 5.334985 39.894645 36.522941
F 14.254602 47.619516 36.804423
F 14.254602 39.897432 36.804423
F 7.454670 38.610722 40.232815
F 7.454670 46.332807 40.232815
F 16.368349 38.610419 40.512874
F 16.368349 46.332505 40.512875
F 7.569036 51.480190 36.594211
F 7.569036 36.036022 36.594211
F 7.569036 43.758108 36.594211
F 16.482682 51.480558 36.874444
F 16.482682 36.036389 36.874444
F 16.482682 43.758475 36.874444
F 7.479114 51.479238 39.323971
F 7.479114 36.035069 39.323971
F 7.479114 43.757155 39.323971
F 16.396933 51.480558 39.603267
F 16.396933 36.036389 39.603267
F 16.396933 43.758476 39.603267
F 7.363421 38.612129 42.962670
F 7.363421 46.334215 42.962670
F 16.282584 38.610419 43.241698
F 16.282584 46.332505 43.241698
F 0.410905 34.805936 47.367649
F 5.363774 34.752493 35.617955
F 5.450897 34.751869 32.884427
F 0.554035 34.821064 40.085440
F 5.135403 34.752726 42.894968
F 5.203253 34.755017 40.159380
F 9.454276 34.749621 47.579460
F 4.977563 34.755098 47.436069
F 9.826724 34.749417 35.754813
F 9.912508 34.749414 33.025921
F 9.598063 34.749443 43.031669
F 9.683283 34.749536 40.302679
F 0.506963 50.124419 50.085230
F 0.506964 42.402335 50.085230
F 9.369492 50.193565 50.308480
F 9.369492 42.471481 50.308480
F 2.632602 38.612857 50.119023
F 2.632602 46.334943 50.119023
F 11.597616 38.610445 50.378530
F 11.597616 46.332531 50.378530
F 4.909701 50.195479 50.170205
F 4.909701 42.473395 50.170205
F 13.825818 50.193547 50.448537
F 13.825818 42.471464 50.448537
F 7.137077 38.611530 50.239132
F 7.137077 46.333616 50.239132
F 16.053899 38.610419 50.518557
F 16.053899 46.332505 50.518557
F 0.403657 47.684582 53.727195
F 0.403658 39.962498 53.727195
F 9.255272 47.619533 53.946652
F 9.255272 39.897449 53.946652
F 0.304841 50.146027 57.366579
F 0.304841 42.423942 57.366579
F 9.141391 50.193004 57.577525
F 9.141391 42.470920 57.577525
F 0.256084 50.227002 54.657587
F 0.256085 42.504918 54.657587
F 9.226243 50.193642 54.854166
F 9.226243 42.471558 54.854165
F 0.333313 47.576617 51.007558
F 0.333313 39.854532 51.007558
F 9.340218 47.619345 51.217918
F 9.340218 39.897260 51.217918
F 2.549713 38.602480 54.662646
F 2.549713 46.324565 54.662646
F 11.454866 38.610429 54.924271
F 11.454866 46.332514 54.924272
F 2.654795 51.485269 51.027354
F 2.654795 36.041100 51.027354
F 2.654795 43.763187 51.027354
F 11.569119 51.480541 51.288081
F 11.569119 36.036372 51.288081
F 11.569119 43.758458 51.288081
F 2.532839 51.480522 53.753775
F 2.532839 36.036353 53.753775
F 2.532839 43.758439 53.753775
F 11.483329 51.480537 54.016721
F 11.483329 36.036369 54.016721
F 11.483329 43.758455 54.016721
F 2.448247 38.601250 57.378691
F 2.448247 46.323336 57.378690
F 11.369409 38.609940 57.647604
F 11.369409 46.332025 57.647604
F 4.798216 47.618484 53.807716
F 4.798216 39.896400 53.807716
F 13.711493 47.619516 54.086730
F 13.711493 39.897431 54.086730
F 4.687068 50.193586 57.437996
F 4.687068 42.471502 57.437996
F 13.597530 50.193053 57.717616
F 13.597530 42.470969 57.717617
F 4.758442 50.197323 54.712077
F 4.758442 42.475239 54.712077
F 13.682967 50.193542 54.994303
F 13.682967 42.471458 54.994303
F 4.867593 47.614658 51.075048
F 4.867593 39.892573 51.075047
F 13.797226 47.619516 51.358113
F 13.797226 39.897431 51.358113
F 6.998801 38.610598 54.784038
F 6.998801 46.332683 54.784038
F 15.911052 38.610413 55.064324
F 15.911052 46.332499 55.064324
F 7.112437 51.480286 51.147819
F 7.112436 36.036117 51.147819
F 7.112437 43.758203 51.147819
F 16.025314 51.480558 51.428135
F 16.025314 36.036389 51.428134
F 16.025314 43.758475 51.428135
F 7.024250 51.479863 53.877056
F 7.024250 36.035694 53.877056
F 7.024250 43.757780 53.877056
F 15.939571 51.480558 54.156749
F 15.939571 36.036389 54.156750
F 15.939571 43.758475 54.156750
F 6.912598 38.610002 57.507359
F 6.912598 46.332087 57.507359
F 15.825610 38.609925 57.787636
F 15.825610 46.332011 57.787636
F 0.163594 47.656336 61.034910
F 0.163596 39.934253 61.034911
F 9.024306 47.580631 61.202984
F 9.024306 39.858547 61.202984
F 0.183738 49.993491 64.690374
F 0.183739 42.271406 64.690375
F 8.828467 49.555286 64.825497
F 8.828467 41.833202 64.825497
F 15.514223 45.694793 65.035255
F 15.514223 37.972707 65.035256
F 0.119372 50.181194 61.997431
F 0.119371 42.459111 61.997431
F 8.997627 50.142102 62.119359
F 8.997627 42.420018 62.119359
F 0.215851 47.609006 58.287302
F 0.215850 39.886920 58.287303
F 9.113222 47.618036 58.473793
F 9.113222 39.895951 58.473793
F 2.337599 38.558340 61.859248
F 2.337599 46.280426 61.859248
F 11.225855 38.558938 62.189293
F 11.225855 46.281024 62.189292
F 2.451627 51.491198 58.285217
F 2.451627 36.047030 58.285217
F 2.451627 43.769116 58.285216
F 11.341516 51.479084 58.543851
F 11.341516 36.034915 58.543850
F 11.341515 43.757001 58.543850
F 2.333056 51.444919 60.995216
F 2.333056 36.000750 60.995216
F 2.333056 43.722836 60.995216
F 11.252269 51.441653 61.273022
F 11.252269 35.997484 61.273022
F 11.252269 43.719570 61.273022
F 2.312876 38.124864 64.536924
F 2.312876 45.846950 64.536924
F 11.058043 37.972681 64.895240
F 11.058043 45.694767 64.895240
F 4.582958 47.589541 61.048592
F 4.582958 39.867456 61.048593
F 13.480356 47.580620 61.343030
F 13.480356 39.858536 61.343030
F 4.369637 49.553312 64.683714
F 4.369637 41.831229 64.683714
F 13.286125 49.555831 64.965237
F 13.286125 41.833748 64.965237
F 4.535852 50.144045 61.978134
F 4.535852 42.421961 61.978134
F 13.453964 50.142064 62.259310
F 13.453964 42.419980 62.259310
F 4.654652 47.616844 58.326580
F 4.654652 39.894759 58.326580
F 13.569615 47.618055 58.613881
F 13.569615 39.895970 58.613881
F 6.769027 38.559542 62.049537
F 6.769027 46.281628 62.049537
F 15.682042 38.558936 62.329330
F 15.682042 46.281022 62.329329
F 6.885956 51.478975 58.403535
F 6.885956 36.034806 58.403535
F 6.885956 43.756892 58.403535
F 15.797694 51.479097 58.683901
F 15.797694 36.034928 58.683901
F 15.797694 43.757014 58.683901
F 6.795723 51.441977 61.132974
F 6.795723 35.997808 61.132975
F 6.795723 43.719894 61.132974
F 15.708435 51.441662 61.413049
F 15.708435 35.997493 61.413049
F 15.708435 43.719580 61.413049
F 6.609745 37.972394 64.755371
F 6.609745 45.694480 64.755370
F 0.256085 34.782832 54.657586
F 17.742300 41.833751 65.105275
F 17.742300 49.555834 65.105275
F 4.758442 34.753153 54.712077
F 4.909701 34.751309 50.170205
F 4.687068 34.749416 57.437996
F 9.369492 34.749395 50.308480
F 9.226243 34.749472 54.854166
F 1.958166 55.409486 2.729242
F 1.958167 63.131573 2.729242
F 10.856142 55.393045 3.023035
F 10.856142 63.115130 3.023035
F 1.846714 57.903229 6.376007
F 1.846714 65.625316 6.376006
F 10.740408 57.917128 6.668477
F 10.740407 65.639215 6.668477
F 1.927089 57.939923 3.675689
F 1.927089 65.662010 3.675689
F 10.829644 57.954569 3.939275
F 10.829644 65.676655 3.939275
F 2.106676 56.034969 0.081732
F 2.106677 63.757055 0.081731
F 11.023988 55.979313 0.317080
F 11.023988 63.701399 0.317080
F 4.128700 54.090777 3.726419
F 4.128700 61.812862 3.726418
F 13.058011 54.093500 4.009319
F 13.058011 61.815585 4.009318
F 4.351286 59.833861 0.106323
F 4.351286 67.555947 0.106323
F 13.252266 59.840352 0.387130
F 13.252266 67.562438 0.387130
F 4.161183 59.257798 2.810336
F 4.161183 66.979885 2.810336
F 13.084399 59.254108 3.093062
F 13.084399 66.976194 3.093062
F 4.048022 54.050626 6.452813
F 4.048022 61.772711 6.452813
F 12.968733 54.056066 6.738489
F 12.968733 61.778151 6.738489
F 6.395175 55.391181 2.885128
F 6.395175 63.113267 2.885128
F 15.312530 55.393082 3.163072
F 15.312530 63.115167 3.163072
F 6.278643 57.919497 6.529793
F 6.278643 65.641583 6.529793
F 15.196859 57.917092 6.808499
F 15.196859 65.639178 6.808500
F 6.366345 57.957725 3.797579
F 6.366345 65.679811 3.797579
F 15.286134 57.954526 4.079351
F 15.286134 65.676612 4.079351
F 6.560476 55.978032 0.175926
F 6.560476 63.700118 0.175926
F 15.480335 55.979312 0.457145
F 15.480335 63.701397 0.457145
F 8.600841 54.093767 3.869142
F 8.600841 61.815852 3.869141
F 17.514218 54.093483 4.149372
F 17.514217 61.815568 4.149372
F 8.797765 59.839658 0.247684
F 8.797765 67.561744 0.247684
F 17.708413 59.840354 0.527165
F 17.708413 67.562440 0.527165
F 8.626979 59.253744 2.953271
F 8.626979 66.975831 2.953271
F 17.540610 59.254125 3.233092
F 17.540610 66.976211 3.233092
F 8.511366 54.056426 6.598670
F 8.511366 61.778511 6.598670
F 17.424942 54.056049 6.878519
F 17.424942 61.778134 6.878519
F 1.737108 55.357897 9.993496
F 1.737109 63.079983 9.993495
F 10.627076 55.341568 10.288052
F 10.627076 63.063654 10.288052
F 1.623231 57.899040 13.630378
F 1.623231 65.621126 13.630377
F 10.512796 57.915666 13.924241
F 10.512796 65.637753 13.924241
F 1.708031 57.899009 10.930541
F 1.708031 65.621095 10.930541
F 10.598555 57.915667 11.195576
F 10.598555 65.637753 11.195576
F 1.818956 55.357130 7.296462
F 1.818957 63.079216 7.296462
F 10.712502 55.342056 7.564692
F 10.712503 63.064142 7.564691
F 3.905577 54.048988 10.988896
F 3.905577 61.771072 10.988896
F 12.826874 54.054604 11.265618
F 12.826874 61.776689 11.265618
F 4.019517 59.208467 7.357848
F 4.019517 66.930554 7.357848
F 12.940817 59.203119 7.634730
F 12.940817 66.925206 7.634730
F 3.934408 59.208277 10.074016
F 3.934408 66.930363 10.074016
F 12.855392 59.202631 10.358066
F 12.855392 66.924718 10.358066
F 3.820088 54.048958 13.710204
F 3.820088 61.771042 13.710204
F 12.741114 54.054604 13.994255
F 12.741114 61.776688 13.994255
F 6.165474 55.339186 10.149442
F 6.165475 63.061271 10.149442
F 15.083519 55.341605 10.428076
F 15.083519 63.063690 10.428077
F 6.051205 57.918050 13.785656
F 6.051205 65.640136 13.785656
F 14.969239 57.915630 14.064266
F 14.969239 65.637716 14.064266
F 6.137073 57.918047 11.053744
F 6.137073 65.640133 11.053744
F 15.054998 57.915630 11.335650
F 15.054998 65.637717 11.335650
F 6.251033 55.339749 7.422817
F 6.251033 63.061835 7.422817
F 15.168946 55.342093 7.704763
F 15.168946 63.064179 7.704763
F 8.369522 54.054957 11.125313
F 8.369522 61.777041 11.125312
F 17.283080 54.054588 11.405671
F 17.283080 61.776672 11.405671
F 8.483387 59.202730 7.494377
F 8.483387 66.924817 7.494377
F 17.397026 59.203136 7.774784
F 17.397026 66.925223 7.774784
F 8.398025 59.202277 10.218207
F 8.398025 66.924363 10.218207
F 17.311599 59.202648 10.498096
F 17.311599 66.924734 10.498096
F 8.283751 54.054956 13.854402
F 8.283751 61.777040 13.854402
F 17.197322 54.054587 14.134286
F 17.197322 61.776672 14.134286
F 1.593748 55.358190 14.568860
F 1.593749 63.080276 14.568860
F 10.484214 55.341562 14.833769
F 10.484214 63.063648 14.833769
F 3.791273 59.208274 14.627139
F 3.791274 66.930361 14.627139
F 12.712529 59.202626 14.903810
F 12.712529 66.924712 14.903810
F 6.022725 55.339178 14.691935
F 6.022725 63.061264 14.691935
F 14.940656 55.341599 14.973843
F 14.940656 63.063685 14.973843
F 8.255180 59.202274 14.763507
F 8.255180 66.924360 14.763506
F 17.168736 59.202642 15.043864
F 17.168736 66.924728 15.043863
F 3.820088 69.493128 13.710204
F 3.905577 69.493158 10.988896
F 4.048022 69.494797 6.452813
F 17.283080 69.498758 11.405671
F 17.197322 69.498758 14.134286
F 1.280225 55.358190 24.545650
F 1.280225 63.080277 24.545650
F 10.169779 55.341562 24.839502
F 10.169779 63.063648 24.839502
F 1.165872 57.899038 28.184082
F 1.165872 65.621125 28.184082
F 10.055427 57.915666 28.477932
F 10.055427 65.637752 28.477932
F 1.250730 57.899038 25.484152
F 1.250730 65.621124 25.484152
F 10.141194 57.915666 25.749059
F 10.141194 65.637753 25.749059
F 1.365064 55.358190 21.845720
F 1.365065 63.080276 21.845720
F 10.255529 55.341562 22.110628
F 10.255530 63.063648 22.110628
F 3.448257 54.048955 25.542430
F 3.448257 61.771040 25.542430
F 12.369512 54.054604 25.819100
F 12.369512 61.776688 25.819100
F 3.562589 59.208274 21.903999
F 3.562590 66.930361 21.903999
F 12.483845 59.202626 22.180669
F 12.483845 66.924712 22.180670
F 3.477072 59.208274 24.625470
F 3.477072 66.930361 24.625470
F 12.398095 59.202626 24.909516
F 12.398095 66.924712 24.909516
F 3.362721 54.048954 28.263902
F 3.362721 61.771039 28.263902
F 12.283746 54.054604 28.547946
F 12.283746 61.776688 28.547946
F 5.708188 55.339178 24.700917
F 5.708188 63.061264 24.700917
F 14.626223 55.341599 24.979527
F 14.626223 63.063685 24.979526
F 5.593832 57.918050 28.339353
F 5.593832 65.640136 28.339353
F 14.511871 57.915630 28.617957
F 14.511871 65.637716 28.617957
F 5.679704 57.918050 25.607225
F 5.679704 65.640137 25.607225
F 14.597636 57.915630 25.889133
F 14.597636 65.637716 25.889133
F 5.794040 55.339178 21.968794
F 5.794040 63.061264 21.968794
F 14.711971 55.341599 22.250702
F 14.711971 63.063685 22.250702
F 7.912162 54.054956 25.678797
F 7.912162 61.777040 25.678797
F 16.825718 54.054587 25.959154
F 16.825718 61.776672 25.959153
F 8.026495 59.202274 22.040366
F 8.026495 66.924360 22.040366
F 16.940052 59.202642 22.320723
F 16.940052 66.924728 22.320723
F 7.940732 59.202274 24.769663
F 7.940732 66.924360 24.769663
F 16.854302 59.202642 25.049546
F 16.854302 66.924728 25.049546
F 7.826380 54.054957 28.408096
F 7.826380 61.777042 28.408096
F 16.739954 54.054587 28.687977
F 16.739953 61.776672 28.687977
F 1.051613 55.358243 31.822521
F 1.051613 63.080329 31.822521
F 9.941093 55.341563 32.116364
F 9.941093 63.063648 32.116364
F 1.022157 57.898788 32.762005
F 1.022157 65.620874 32.762005
F 1.136396 55.358196 29.122602
F 1.136396 63.080283 29.122602
F 10.026845 55.341562 29.387489
F 10.026845 63.063648 29.387489
F 3.333891 59.208286 29.180925
F 3.333891 66.930372 29.180925
F 12.255160 59.202626 29.457530
F 12.255160 66.924712 29.457530
F 3.248270 59.208374 31.902598
F 3.248270 66.930461 31.902598
F 12.169411 59.202625 32.186376
F 12.169411 66.924712 32.186376
F 5.479335 55.339108 31.977991
F 5.479335 63.061194 31.977991
F 14.397538 55.341599 32.256387
F 14.397538 63.063685 32.256387
F 5.565338 55.339170 29.245700
F 5.565338 63.061256 29.245700
F 14.483287 55.341599 29.527563
F 14.483287 63.063685 29.527563
F 7.797809 59.202273 29.317228
F 7.797809 66.924359 29.317228
F 16.711367 59.202642 29.597583
F 16.711367 66.924728 29.597583
F 7.712030 59.202266 32.046540
F 7.712030 66.924353 32.046540
F 16.625618 59.202642 32.326407
F 16.625618 66.924728 32.326407
F 1.508909 55.358190 17.268789
F 1.508910 63.080277 17.268789
F 10.398464 55.341562 17.562641
F 10.398464 63.063648 17.562641
F 1.394557 57.899038 20.907219
F 1.394557 65.621125 20.907219
F 10.284112 57.915666 21.201071
F 10.284112 65.637753 21.201071
F 1.479414 57.899038 18.207290
F 1.479414 65.621124 18.207290
F 10.369878 57.915666 18.472198
F 10.369878 65.637752 18.472198
F 3.676941 54.048955 18.265569
F 3.676941 61.771040 18.265569
F 12.598196 54.054604 18.542239
F 12.598196 61.776688 18.542239
F 3.705756 59.208274 17.348609
F 3.705756 66.930361 17.348609
F 12.626780 59.202625 17.632655
F 12.626780 66.924712 17.632655
F 3.591407 54.048955 20.987039
F 3.591407 61.771040 20.987040
F 12.512431 54.054604 21.271085
F 12.512431 61.776688 21.271085
F 5.936873 55.339178 17.424056
F 5.936873 63.061264 17.424056
F 14.854907 55.341599 17.702666
F 14.854907 63.063685 17.702666
F 5.822521 57.918051 21.062486
F 5.822521 65.640137 21.062486
F 14.740556 57.915630 21.341096
F 14.740556 65.637716 21.341096
F 5.908389 57.918051 18.330364
F 5.908389 65.640137 18.330364
F 14.826320 57.915630 18.612272
F 14.826320 65.637716 18.612272
F 8.140847 54.054956 18.401936
F 8.140847 61.777040 18.401936
F 17.054403 54.054587 18.682293
F 17.054403 61.776672 18.682293
F 8.169416 59.202274 17.492802
F 8.169416 66.924360 17.492802
F 17.082987 59.202642 17.772686
F 17.082987 66.924728 17.772686
F 8.055067 54.054956 21.131233
F 8.055067 61.777040 21.131233
F 16.968638 54.054587 21.411116
F 16.968638 61.776672 21.411116
F 3.448257 69.493126 25.542430
F 3.591407 69.493126 20.987039
F 3.362721 69.493125 28.263902
F 3.676941 69.493126 18.265569
F 16.968638 69.498758 21.411116
F 16.825718 69.498758 25.959154
F 16.739954 69.498758 28.687976
F 17.054403 69.498758 18.682293
F 0.616825 55.418206 46.442750
F 0.616825 63.140293 46.442750
F 9.483794 55.341556 46.670072
F 9.483794 63.063642 46.670072
F 0.410905 57.972189 47.367649
F 0.410905 65.694275 47.367650
F 9.454275 57.915873 47.579460
F 9.454275 65.637959 47.579460
F 0.485709 55.270892 43.732333
F 0.485709 62.992978 43.732333
F 9.568547 55.341344 43.941023
F 9.568547 63.063430 43.941023
F 2.765292 54.051168 47.390039
F 2.765292 61.773253 47.390039
F 11.683467 54.054606 47.649682
F 11.683467 61.776691 47.649682
F 2.873380 59.204482 43.751005
F 2.873380 66.926568 43.751005
F 11.797795 59.202623 44.011252
F 11.797795 66.924709 44.011252
F 2.734543 59.197781 46.483051
F 2.734543 66.919868 46.483051
F 11.711932 59.202613 46.740103
F 11.711932 66.924699 46.740103
F 5.022662 55.339210 46.532483
F 5.022662 63.061296 46.532483
F 13.940169 55.341599 46.810109
F 13.940169 63.063684 46.810109
F 4.977563 57.921350 47.436069
F 4.977563 65.643436 47.436069
F 13.911572 57.915631 47.719713
F 13.911572 65.637717 47.719713
F 5.087166 55.334727 43.796822
F 5.087166 63.056813 43.796822
F 14.025908 55.341598 44.081283
F 14.025908 63.063684 44.081283
F 7.226599 54.054838 47.509498
F 7.226599 61.776923 47.509497
F 16.139664 54.054587 47.789735
F 16.139664 61.776672 47.789735
F 7.340603 59.202392 43.871191
F 7.340603 66.924478 43.871191
F 16.253998 59.202642 44.151305
F 16.253998 66.924728 44.151305
F 7.250039 59.201135 46.600985
F 7.250039 66.923222 46.600985
F 16.168248 59.202642 46.880128
F 16.168248 66.924728 46.880129
F 0.936768 57.894021 35.462234
F 0.936768 65.616108 35.462234
F 9.826724 57.915669 35.754813
F 9.826724 65.637755 35.754813
F 9.912508 57.915666 33.025921
F 9.912508 65.637753 33.025921
F 3.219121 54.048977 32.821196
F 3.219121 61.771061 32.821196
F 12.140827 54.054604 33.095961
F 12.140827 61.776688 33.095960
F 3.125780 54.050439 35.546557
F 3.125781 61.772524 35.546557
F 12.055057 54.054604 35.824806
F 12.055057 61.776688 35.824806
F 5.363774 57.918746 35.617955
F 5.363775 65.640833 35.617956
F 14.283186 57.915630 35.894817
F 14.283187 65.637716 35.894817
F 5.450897 57.918121 32.884427
F 5.450897 65.640208 32.884427
F 14.368951 57.915630 33.165993
F 14.368951 65.637716 33.165993
F 7.683469 54.054959 32.955670
F 7.683469 61.777043 32.955670
F 16.597033 54.054587 33.236014
F 16.597033 61.776672 33.236014
F 7.597312 54.055047 35.685023
F 7.597312 61.777131 35.685023
F 16.511269 54.054587 35.964837
F 16.511269 61.776672 35.964837
F 0.815874 55.424754 39.124217
F 0.815874 63.146841 39.124217
F 9.712376 55.341537 39.393256
F 9.712376 63.063623 39.393256
F 0.725166 57.832581 42.799485
F 0.725166 65.554668 42.799485
F 9.598063 57.915696 43.031669
F 9.598063 65.637782 43.031669
F 0.554035 57.987316 40.085440
F 0.554035 65.709403 40.085440
F 9.683283 57.915789 40.302679
F 9.683283 65.637875 40.302679
F 0.876563 55.349087 36.411637
F 0.876568 63.071175 36.411637
F 9.798110 55.341549 36.664344
F 9.798111 63.063634 36.664343
F 2.976106 54.058715 40.111342
F 2.976106 61.780800 40.111342
F 11.912143 54.054605 40.372822
F 11.912142 61.776690 40.372822
F 3.099898 59.206428 36.471616
F 3.099898 66.928515 36.471616
F 12.026475 59.202625 36.734390
F 12.026475 66.924712 36.734390
F 2.935419 59.188014 39.211703
F 2.935419 66.910101 39.211703
F 11.940671 59.202622 39.463237
F 11.940671 66.924709 39.463237
F 2.834082 54.062815 42.847474
F 2.834082 61.784900 42.847474
F 11.826271 54.054613 43.101670
F 11.826271 61.776698 43.101670
F 5.248811 55.337414 39.256613
F 5.248811 63.059499 39.256613
F 14.168853 55.341599 39.533248
F 14.168853 63.063685 39.533248
F 5.135403 57.918979 42.894968
F 5.135403 65.641065 42.894968
F 14.054502 57.915630 43.171678
F 14.054502 65.637716 43.171678
F 5.203253 57.921270 40.159380
F 5.203253 65.643356 40.159380
F 14.140262 57.915630 40.442853
F 14.140262 65.637717 40.442853
F 5.334985 55.338812 36.522941
F 5.334985 63.060898 36.522941
F 14.254602 55.341599 36.804423
F 14.254602 63.063685 36.804423
F 7.454669 54.054890 40.232815
F 7.454670 61.776974 40.232815
F 16.368349 54.054587 40.512875
F 16.368349 61.776672 40.512874
F 7.569036 59.202274 36.594211
F 7.569036 66.924361 36.594211
F 16.482682 59.202642 36.874444
F 16.482682 66.924728 36.874444
F 7.479114 59.201322 39.323971
F 7.479114 66.923408 39.323971
F 16.396933 59.202642 39.603267
F 16.396933 66.924728 39.603267
F 7.363421 54.056297 42.962670
F 7.363421 61.778382 42.962670
F 16.282584 54.054587 43.241698
F 16.282584 61.776672 43.241698
F 2.765292 69.495339 47.390039
F 3.125780 69.494610 35.546557
F 3.219121 69.493147 32.821196
F 16.282584 69.498758 43.241698
F 16.139664 69.498758 47.789735
F 16.597033 69.498758 33.236014
F 16.368349 69.498758 40.512875
F 16.511269 69.498758 35.964837
F 0.506964 57.846501 50.085230
F 0.506964 65.568588 50.085230
F 9.369492 57.915648 50.308480
F 9.369491 65.637734 50.308480
F 2.632602 54.057025 50.119023
F 2.632602 61.779109 50.119023
F 11.597616 54.054613 50.378530
F 11.597616 61.776698 50.378530
F 4.909701 57.917562 50.170205
F 4.909701 65.639648 50.170205
F 13.825818 57.915630 50.448537
F 13.825818 65.637716 50.448537
F 7.137077 54.055698 50.239132
F 7.137077 61.777783 50.239132
F 16.053899 54.054587 50.518557
F 16.053899 61.776672 50.518557
F 0.403657 55.406664 53.727195
F 0.403658 63.128751 53.727195
F 9.255272 55.341616 53.946652
F 9.255272 63.063701 53.946652
F 0.304842 57.868109 57.366579
F 0.304841 65.590195 57.366579
F 9.141391 57.915086 57.577525
F 9.141391 65.637172 57.577525
F 0.256085 57.949085 54.657586
F 0.256085 65.671171 54.657586
F 9.226243 57.915724 54.854166
F 9.226243 65.637811 54.854165
F 0.333313 55.298699 51.007558
F 0.333313 63.020785 51.007558
F 9.340218 55.341427 51.217918
F 9.340218 63.063513 51.217918
F 2.549713 54.046648 54.662646
F 2.549713 61.768733 54.662646
F 11.454866 54.054597 54.924272
F 11.454866 61.776681 54.924271
F 2.654795 59.207353 51.027354
F 2.654795 66.929440 51.027354
F 11.569119 59.202625 51.288081
F 11.569119 66.924711 51.288081
F 2.532839 59.202606 53.753775
F 2.532839 66.924692 53.753775
F 11.483329 59.202621 54.016721
F 11.483329 66.924707 54.016721
F 2.448247 54.045418 57.378690
F 2.448247 61.767503 57.378691
F 11.369409 54.054108 57.647604
F 11.369409 61.776192 57.647604
F 4.798216 55.340567 53.807716
F 4.798216 63.062652 53.807716
F 13.711493 55.341598 54.086730
F 13.711493 63.063684 54.086730
F 4.687068 57.915669 57.437996
F 4.687068 65.637755 57.437996
F 13.597530 57.915136 57.717616
F 13.597530 65.637222 57.717617
F 4.758442 57.919405 54.712077
F 4.758442 65.641492 54.712077
F 13.682967 57.915625 54.994303
F 13.682967 65.637711 54.994303
F 4.867593 55.336740 51.075048
F 4.867593 63.058826 51.075047
F 13.797226 55.341598 51.358113
F 13.797226 63.063684 51.358113
F 6.998801 54.054766 54.784038
F 6.998801 61.776850 54.784038
F 15.911052 54.054581 55.064324
F 15.911052 61.776666 55.064324
F 7.112437 59.202370 51.147819
F 7.112437 66.924456 51.147819
F 16.025314 59.202642 51.428134
F 16.025314 66.924728 51.428135
F 7.024250 59.201947 53.877056
F 7.024250 66.924033 53.877056
F 15.939572 59.202641 54.156750
F 15.939571 66.924728 54.156750
F 6.912598 54.054170 57.507359
F 6.912598 61.776255 57.507359
F 15.825610 54.054093 57.787636
F 15.825610 61.776178 57.787636
F 0.163593 55.378418 61.034910
F 0.163596 63.100506 61.034911
F 9.024306 55.302714 61.202984
F 9.024306 63.024799 61.202984
F 0.183738 57.715572 64.690375
F 0.183739 65.437659 64.690375
F 8.828467 57.277369 64.825497
F 8.828467 64.999455 64.825497
F 11.058044 68.861020 64.895240
F 2.312876 69.013203 64.536924
F 0.119371 57.903276 61.997431
F 0.119371 65.625364 61.997431
F 8.997627 57.864184 62.119359
F 8.997627 65.586271 62.119359
F 0.215851 55.331088 58.287301
F 0.215850 63.053173 58.287303
F 9.113222 55.340118 58.473793
F 9.113222 63.062204 58.473793
F 2.337599 54.002508 61.859248
F 2.337599 61.724593 61.859248
F 11.225855 54.003106 62.189293
F 11.225855 61.725191 62.189292
F 2.451627 59.213282 58.285217
F 2.451627 66.935368 58.285216
F 11.341516 59.201167 58.543850
F 11.341515 66.923254 58.543850
F 2.333056 59.167003 60.995216
F 2.333056 66.889089 60.995216
F 11.252269 59.163737 61.273022
F 11.252269 66.885823 61.273022
F 2.312876 53.569032 64.536923
F 2.312876 61.291117 64.536924
F 11.058043 53.416849 64.895240
F 11.058043 61.138934 64.895240
F 4.582958 55.311624 61.048592
F 4.582958 63.033709 61.048593
F 13.480356 55.302703 61.343030
F 13.480356 63.024788 61.343030
F 4.369637 57.275395 64.683714
F 4.369637 64.997481 64.683714
F 13.286125 57.277914 64.965237
F 13.286125 65.000000 64.965237
F 4.535852 57.866127 61.978134
F 4.535852 65.588214 61.978134
F 13.453964 57.864146 62.259310
F 13.453964 65.586233 62.259310
F 4.654652 55.338926 58.326580
F 4.654652 63.061012 58.326580
F 13.569615 55.340137 58.613881
F 13.569615 63.062223 58.613880
F 6.769027 54.003710 62.049538
F 6.769027 61.725795 62.049538
F 15.682042 54.003104 62.329330
F 15.682042 61.725189 62.329330
F 6.885956 59.201059 58.403535
F 6.885956 66.923145 58.403535
F 15.797694 59.201180 58.683901
F 15.797695 66.923267 58.683901
F 6.795723 59.164060 61.132975
F 6.795723 66.886147 61.132974
F 15.708435 59.163746 61.413049
F 15.708435 66.885832 61.413049
F 6.609745 53.416562 64.755371
F 6.609745 61.138647 64.755371
F 15.514223 53.416875 65.035255
F 15.514223 61.138960 65.035256
F 17.742300 65.000003 65.105275
F 15.514223 68.861046 65.035255
F 17.742300 57.277917 65.105275
F 6.912598 69.498340 57.507359
F 6.609745 68.860733 64.755370
F 2.549713 69.490818 54.662646
F 11.369409 69.498278 57.647604
F 2.448247 69.489589 57.378690
F 16.053899 69.498758 50.518557
F 15.911052 69.498752 55.064324
F 15.825610 69.498264 57.787636
F 15.682042 69.447275 62.329329
F 2.337599 69.446679 61.859248
F 6.769027 69.447881 62.049537
F 11.225855 69.447277 62.189292
F 28.680992 1.338495 3.583191
F 28.680992 9.060577 3.583191
F 28.680992 16.782663 3.583191
F 19.768688 1.338495 3.303112
F 19.768688 9.060577 3.303112
F 19.768688 16.782663 3.303112
F 28.565322 3.862502 7.228619
F 28.565322 11.584585 7.228619
F 19.653018 3.862503 6.948539
F 19.653018 11.584585 6.948539
F 28.654598 3.899936 4.499472
F 28.654598 11.622019 4.499472
F 19.742294 3.899937 4.219392
F 19.742294 11.622020 4.219392
F 28.848793 1.924724 0.877266
F 28.848793 9.646806 0.877266
F 28.848793 17.368892 0.877266
F 19.936490 1.924724 0.597185
F 19.936489 9.646806 0.597186
F 19.936490 17.368891 0.597185
F 30.882674 7.760978 4.569492
F 30.882674 15.483062 4.569492
F 30.537192 5.148054 15.463985
F 21.970372 7.760978 4.289412
F 21.970371 15.483063 4.289412
F 30.537192 12.870137 15.463985
F 31.076868 5.785765 0.947286
F 31.076868 13.507849 0.947286
F 22.164567 5.785764 0.667205
F 22.164566 13.507848 0.667205
F 30.909066 5.199536 3.653212
F 30.909066 12.921620 3.653212
F 21.996764 5.199536 3.373131
F 21.996764 12.921620 3.373132
F 30.793398 7.723543 7.298639
F 30.793398 15.445628 7.298639
F 19.396814 16.731180 15.113884
F 21.881096 7.723544 7.018559
F 21.881096 15.445628 7.018559
F 21.881096 0.001461 7.018559
F 33.137142 1.338495 3.723231
F 33.137142 9.060577 3.723231
F 33.137142 16.782663 3.723231
F 24.224841 1.338495 3.443152
F 24.224841 9.060577 3.443152
F 24.224841 16.782663 3.443152
F 33.021471 3.862502 7.368659
F 33.021471 11.584585 7.368659
F 24.109171 3.862502 7.088579
F 24.109171 11.584585 7.088579
F 33.110747 3.899936 4.639513
F 33.110748 11.622019 4.639512
F 24.198447 3.899936 4.359432
F 24.198447 11.622019 4.359432
F 33.304943 1.924724 1.017306
F 33.304942 9.646806 1.017306
F 33.304943 17.368892 1.017306
F 24.392643 1.924723 0.737226
F 24.392642 9.646806 0.737226
F 24.392642 17.368891 0.737225
F 35.338823 7.760977 4.709533
F 35.338823 15.483062 4.709532
F 26.081042 12.870137 15.323944
F 26.426524 7.760978 4.429452
F 26.426524 15.483062 4.429452
F 26.081042 5.148053 15.323944
F 35.533018 5.785765 1.087327
F 35.533018 13.507849 1.087326
F 26.620718 5.785765 0.807246
F 26.620718 13.507848 0.807246
F 35.365214 5.199536 3.793252
F 35.365214 12.921620 3.793251
F 26.452915 5.199536 3.513171
F 26.452915 12.921620 3.513172
F 35.249547 7.723543 7.438679
F 35.249547 15.445628 7.438679
F 34.993342 12.870137 15.604025
F 26.337248 7.723543 7.158599
F 26.337248 15.445628 7.158599
F 34.993342 5.148053 15.604025
F 28.451982 1.287018 10.848197
F 28.451982 9.009100 10.848197
F 28.451982 16.731186 10.848196
F 19.539677 1.287018 10.568116
F 19.539677 9.009100 10.568116
F 19.539677 16.731186 10.568116
F 28.337702 3.861041 14.484386
F 28.337702 11.583123 14.484386
F 19.425398 3.861041 14.204305
F 19.425398 11.583124 14.204306
F 28.423460 3.861041 11.755772
F 28.423460 11.583124 11.755772
F 19.511156 3.861041 11.475691
F 19.511156 11.583124 11.475691
F 28.537408 1.287507 8.124885
F 28.537408 9.009589 8.124885
F 28.537408 16.731675 8.124884
F 19.625104 1.287506 7.844804
F 19.625104 9.009588 7.844804
F 19.625104 16.731674 7.844804
F 30.651536 7.722082 11.825792
F 30.651536 15.444167 11.825792
F 23.852968 16.731180 15.253924
F 21.739233 7.722082 11.545711
F 21.739233 15.444167 11.545711
F 21.739233 0.000000 11.545711
F 30.765482 5.148548 8.194905
F 30.765482 12.870632 8.194905
F 21.853180 5.148547 7.914824
F 21.853180 12.870631 7.914824
F 30.680055 5.148059 10.918216
F 30.680055 12.870143 10.918217
F 21.767753 5.148059 10.638136
F 21.767753 12.870142 10.638136
F 30.565778 7.722082 14.554406
F 30.565778 15.444166 14.554406
F 23.852968 9.009094 15.253924
F 21.653476 7.722082 14.274325
F 21.653476 15.444166 14.274326
F 35.566903 3.223329 0.141358
F 32.908132 1.287018 10.988237
F 32.908132 9.009100 10.988237
F 32.908132 16.731186 10.988237
F 23.995831 1.287018 10.708157
F 23.995830 9.009100 10.708157
F 23.995831 16.731186 10.708157
F 32.793851 3.861040 14.624426
F 32.793851 11.583123 14.624426
F 23.881551 3.861041 14.344346
F 23.881551 11.583123 14.344346
F 32.879609 3.861041 11.895812
F 32.879609 11.583124 11.895812
F 23.967309 3.861041 11.615731
F 23.967309 11.583124 11.615731
F 32.993558 1.287507 8.264925
F 32.993558 9.009589 8.264925
F 32.993558 16.731675 8.264925
F 24.081257 1.287506 7.984845
F 24.081257 9.009588 7.984845
F 24.081257 16.731674 7.984844
F 35.107686 7.722082 11.965832
F 35.107686 15.444166 11.965832
F 23.852968 1.287012 15.253924
F 26.195386 7.722082 11.685752
F 26.195386 15.444167 11.685751
F 32.765268 16.731180 15.534005
F 35.221631 5.148548 8.334945
F 35.221631 12.870632 8.334945
F 26.309332 5.148547 8.054865
F 26.309332 12.870631 8.054864
F 35.136205 5.148059 11.058257
F 35.136205 12.870143 11.058257
F 26.223905 5.148059 10.778177
F 26.223905 12.870143 10.778177
F 35.021928 7.722081 14.694446
F 35.021928 15.444166 14.694446
F 32.765268 9.009095 15.534005
F 26.109628 7.722082 14.414366
F 26.109628 15.444166 14.414366
F 32.765268 1.287012 15.534005
F 21.624890 12.870137 15.183904
F 21.624890 5.148053 15.183904
F 28.309119 1.287012 15.393965
F 28.309119 9.009095 15.393965
F 28.309119 16.731180 15.393964
F 19.396814 1.287012 15.113884
F 19.396814 9.009094 15.113884
F 35.566903 10.945412 0.141358
F 21.970372 0.038895 4.289412
F 30.882674 0.038895 4.569492
F 30.793398 0.001461 7.298639
F 26.337248 0.001461 7.158599
F 35.249547 0.001461 7.438679
F 26.426524 0.038895 4.429452
F 35.338823 0.038895 4.709533
F 31.110754 10.945412 0.001318
F 31.110754 3.223329 0.001318
F 33.338829 14.806455 0.071338
F 33.338829 7.084370 0.071338
F 27.994685 1.287012 25.399647
F 27.994685 9.009095 25.399647
F 27.994685 16.731180 25.399647
F 19.082381 1.287012 25.119566
F 19.082381 9.009094 25.119566
F 19.082381 16.731180 25.119567
F 27.880334 3.861041 29.038077
F 27.880334 11.583123 29.038077
F 18.968030 3.861041 28.757997
F 18.968030 11.583124 28.757997
F 27.966098 3.861041 26.309255
F 27.966098 11.583123 26.309255
F 19.053794 3.861041 26.029174
F 19.053794 11.583124 26.029174
F 28.080434 1.287012 22.670824
F 28.080434 9.009095 22.670824
F 28.080434 16.731180 22.670824
F 19.168130 1.287012 22.390743
F 19.168130 9.009094 22.390743
F 19.168130 16.731180 22.390743
F 30.194174 7.722082 26.379275
F 30.194174 15.444166 26.379274
F 25.880944 15.444166 21.691196
F 21.281872 7.722082 26.099194
F 21.281872 15.444167 26.099194
F 25.966708 7.722082 18.962373
F 30.308508 5.148054 22.740844
F 30.308508 12.870137 22.740844
F 21.396206 5.148053 22.460763
F 21.396206 12.870137 22.460763
F 30.222758 5.148053 25.469667
F 30.222758 12.870137 25.469667
F 21.310456 5.148053 25.189586
F 21.310456 12.870137 25.189587
F 30.108410 7.722082 29.108097
F 30.108410 15.444166 29.108097
F 25.880945 7.722082 21.691196
F 21.196108 7.722082 28.828017
F 21.196108 15.444166 28.828017
F 25.966708 15.444166 18.962373
F 32.450835 1.287012 25.539687
F 32.450835 9.009095 25.539687
F 32.450835 16.731180 25.539687
F 23.538534 1.287012 25.259607
F 23.538534 9.009094 25.259607
F 23.538534 16.731180 25.259607
F 32.336483 3.861041 29.178117
F 32.336483 11.583123 29.178117
F 23.424183 3.861041 28.898037
F 23.424183 11.583123 28.898037
F 32.422248 3.861041 26.449295
F 32.422248 11.583123 26.449294
F 23.509947 3.861041 26.169214
F 23.509947 11.583123 26.169214
F 32.536584 1.287012 22.810864
F 32.536584 9.009095 22.810864
F 32.536584 16.731181 22.810864
F 23.624283 1.287012 22.530784
F 23.624283 9.009094 22.530784
F 23.624283 16.731180 22.530783
F 34.650325 7.722082 26.519315
F 34.650325 15.444166 26.519315
F 34.793245 15.444166 21.971277
F 25.738024 7.722082 26.239234
F 25.738024 15.444166 26.239234
F 34.793245 7.722081 21.971276
F 34.764658 5.148053 22.880884
F 34.764658 12.870137 22.880884
F 25.852358 5.148053 22.600804
F 25.852358 12.870137 22.600804
F 34.678909 5.148053 25.609707
F 34.678909 12.870137 25.609707
F 25.766608 5.148053 25.329627
F 25.766608 12.870137 25.329627
F 34.564560 7.722081 29.248137
F 34.564560 15.444166 29.248137
F 25.995293 12.870137 18.052766
F 25.652260 7.722082 28.968057
F 25.652260 15.444166 28.968057
F 25.995293 5.148053 18.052766
F 27.766000 1.287012 32.676507
F 27.766000 9.009095 32.676507
F 27.766000 16.731180 32.676507
F 18.853696 1.287012 32.396427
F 18.853696 9.009094 32.396427
F 18.853696 16.731180 32.396427
F 27.851750 1.287012 29.947684
F 27.851750 9.009095 29.947684
F 27.851750 16.731180 29.947684
F 18.939445 1.287012 29.667604
F 18.939445 9.009094 29.667604
F 18.939445 16.731180 29.667604
F 30.079823 5.148054 30.017705
F 30.079823 12.870137 30.017705
F 21.167521 5.148053 29.737624
F 21.167521 12.870137 29.737624
F 29.994074 5.148053 32.746527
F 29.994074 12.870137 32.746527
F 21.081772 5.148053 32.466447
F 21.081772 12.870137 32.466447
F 23.309849 1.287012 32.536467
F 23.309849 9.009094 32.536467
F 23.309849 16.731180 32.536467
F 32.307899 1.287012 30.087725
F 32.307899 9.009095 30.087725
F 32.307899 16.731180 30.087725
F 23.395598 1.287012 29.807644
F 23.395598 9.009094 29.807644
F 23.395598 16.731180 29.807644
F 34.535973 5.148053 30.157745
F 34.535973 12.870137 30.157745
F 25.623673 5.148053 29.877664
F 25.623673 12.870137 29.877664
F 25.537924 5.148053 32.606487
F 25.537924 12.870137 32.606487
F 28.223369 1.287012 18.122786
F 28.223369 9.009094 18.122786
F 28.223369 16.731180 18.122786
F 19.311065 1.287012 17.842706
F 19.311065 9.009094 17.842706
F 19.311065 16.731180 17.842706
F 28.109019 3.861041 21.761216
F 28.109019 11.583123 21.761216
F 19.196715 3.861041 21.481136
F 19.196715 11.583124 21.481136
F 28.194782 3.861041 19.032394
F 28.194783 11.583123 19.032393
F 19.282479 3.861041 18.752313
F 19.282479 11.583124 18.752313
F 30.422859 7.722082 19.102414
F 30.422859 15.444166 19.102414
F 34.907593 12.870137 18.332846
F 21.510556 7.722082 18.822333
F 21.510556 15.444167 18.822333
F 34.879009 15.444166 19.242454
F 30.451443 5.148053 18.192806
F 30.451443 12.870137 18.192806
F 21.539141 5.148053 17.912725
F 21.539141 12.870137 17.912726
F 30.337095 7.722082 21.831236
F 30.337094 15.444166 21.831236
F 34.907593 5.148053 18.332846
F 21.424792 7.722082 21.551156
F 21.424792 15.444166 21.551156
F 34.879009 7.722081 19.242454
F 32.679519 1.287012 18.262826
F 32.679519 9.009095 18.262826
F 32.679519 16.731180 18.262826
F 23.767218 1.287012 17.982746
F 23.767218 9.009094 17.982746
F 23.767218 16.731180 17.982746
F 32.565168 3.861040 21.901256
F 32.565168 11.583123 21.901256
F 23.652868 3.861041 21.621176
F 23.652868 11.583123 21.621176
F 32.650932 3.861041 19.172434
F 32.650932 11.583123 19.172434
F 23.738632 3.861041 18.892353
F 23.738631 11.583123 18.892353
F 27.308631 1.287012 47.230229
F 27.308631 9.009095 47.230229
F 27.308631 16.731180 47.230229
F 18.396327 1.287012 46.950149
F 18.396327 9.009094 46.950149
F 18.396327 16.731180 46.950149
F 27.280044 3.861041 48.139836
F 27.280044 11.583123 48.139836
F 18.367740 3.861041 47.859756
F 18.367740 11.583124 47.859755
F 27.394380 1.287012 44.501406
F 27.394380 9.009095 44.501406
F 27.394380 16.731180 44.501405
F 18.482076 1.287012 44.221325
F 18.482076 9.009094 44.221325
F 18.482076 16.731180 44.221325
F 29.508121 7.722082 48.209856
F 29.508121 15.444166 48.209856
F 25.194891 15.444166 43.521778
F 20.595818 7.722082 47.929776
F 20.595818 15.444167 47.929776
F 25.280655 15.444166 40.792955
F 29.622454 5.148053 44.571426
F 29.622454 12.870137 44.571426
F 20.710152 5.148053 44.291345
F 20.710152 12.870137 44.291345
F 29.536705 5.148053 47.300249
F 29.536705 12.870137 47.300249
F 20.624403 5.148053 47.020169
F 20.624403 12.870137 47.020169
F 31.764781 1.287012 47.370269
F 31.764781 9.009095 47.370269
F 31.764781 16.731180 47.370269
F 22.852480 1.287012 47.090189
F 22.852480 9.009094 47.090189
F 22.852480 16.731180 47.090189
F 31.736194 3.861041 48.279876
F 31.736194 11.583123 48.279876
F 22.823894 3.861041 47.999796
F 22.823893 11.583123 47.999796
F 31.850530 1.287012 44.641446
F 31.850530 9.009095 44.641446
F 31.850530 16.731180 44.641446
F 22.938229 1.287012 44.361366
F 22.938229 9.009094 44.361366
F 22.938229 16.731180 44.361365
F 33.964270 7.722081 48.349897
F 33.964270 15.444166 48.349896
F 25.194891 7.722082 43.521778
F 25.051970 7.722082 48.069816
F 25.051970 15.444166 48.069816
F 34.107190 15.444166 43.801858
F 34.078603 5.148053 44.711466
F 34.078603 12.870137 44.711466
F 25.166304 5.148053 44.431385
F 25.166304 12.870137 44.431385
F 33.992854 5.148053 47.440289
F 33.992854 12.870137 47.440289
F 25.080555 5.148053 47.160208
F 25.080555 12.870137 47.160209
F 27.651649 3.861041 36.314937
F 27.651649 11.583123 36.314937
F 18.739345 3.861041 36.034857
F 18.739345 11.583124 36.034857
F 27.737413 3.861041 33.586115
F 27.737413 11.583123 33.586114
F 18.825110 3.861041 33.306034
F 18.825110 11.583124 33.306034
F 29.965490 7.722082 33.656135
F 29.965490 15.444166 33.656135
F 34.107190 7.722082 43.801858
F 21.053187 7.722082 33.376054
F 21.053187 15.444167 33.376054
F 25.280655 7.722082 40.792955
F 29.879726 7.722082 36.384957
F 29.879725 15.444166 36.384957
F 25.309239 12.870137 39.883348
F 20.967423 7.722082 36.104877
F 20.967423 15.444166 36.104877
F 34.307289 5.148053 37.434605
F 32.222150 1.287012 32.816547
F 32.222150 9.009095 32.816547
F 32.222150 16.731180 32.816548
F 32.107799 3.861040 36.454977
F 32.107799 11.583123 36.454977
F 23.195499 3.861041 36.174897
F 23.195499 11.583123 36.174897
F 32.193563 3.861040 33.726155
F 32.193563 11.583123 33.726155
F 23.281262 3.861041 33.446074
F 23.281262 11.583123 33.446074
F 34.421640 7.722082 33.796175
F 34.421640 15.444166 33.796175
F 25.309239 5.148053 39.883347
F 25.509339 7.722082 33.516095
F 25.509339 15.444166 33.516094
F 34.221540 12.870137 40.163428
F 34.450224 5.148053 32.886567
F 34.450224 12.870137 32.886567
F 34.335875 7.722081 36.524997
F 34.335876 15.444166 36.524997
F 34.221540 5.148053 40.163428
F 25.423575 7.722082 36.244917
F 25.423575 15.444166 36.244917
F 25.394989 12.870137 37.154524
F 27.537316 1.287012 39.953368
F 27.537316 9.009095 39.953368
F 27.537316 16.731180 39.953368
F 18.625012 1.287012 39.673287
F 18.625012 9.009094 39.673287
F 18.625012 16.731180 39.673287
F 27.422965 3.861041 43.591798
F 27.422965 11.583123 43.591798
F 18.510661 3.861041 43.311718
F 18.510661 11.583124 43.311718
F 27.508729 3.861041 40.862975
F 27.508729 11.583123 40.862975
F 18.596425 3.861041 40.582895
F 18.596425 11.583124 40.582895
F 27.623065 1.287012 37.224545
F 27.623065 9.009095 37.224545
F 27.623065 16.731180 37.224545
F 18.710761 1.287012 36.944464
F 18.710761 9.009094 36.944464
F 18.710761 16.731180 36.944464
F 29.736805 7.722082 40.932995
F 29.736805 15.444166 40.932995
F 25.394989 5.148053 37.154525
F 20.824503 7.722082 40.652915
F 20.824503 15.444167 40.652915
F 34.192955 15.444166 41.073035
F 29.851139 5.148053 37.294565
F 29.851139 12.870137 37.294564
F 20.938837 5.148053 37.014484
F 20.938837 12.870137 37.014484
F 29.765389 5.148053 40.023387
F 29.765389 12.870137 40.023387
F 20.853087 5.148053 39.743307
F 20.853087 12.870137 39.743307
F 29.651041 7.722082 43.661818
F 29.651041 15.444166 43.661818
F 34.307289 12.870137 37.434605
F 20.738739 7.722082 43.381738
F 20.738739 15.444166 43.381738
F 34.192955 7.722082 41.073036
F 31.993466 1.287012 40.093408
F 31.993466 9.009095 40.093408
F 31.993466 16.731180 40.093408
F 23.081165 1.287012 39.813327
F 23.081165 9.009094 39.813328
F 23.081164 16.731180 39.813328
F 31.879114 3.861040 43.731838
F 31.879114 11.583123 43.731838
F 22.966814 3.861041 43.451758
F 22.966814 11.583123 43.451758
F 31.964879 3.861041 41.003015
F 31.964879 11.583123 41.003015
F 23.052578 3.861041 40.722935
F 23.052578 11.583123 40.722935
F 32.079215 1.287012 37.364585
F 32.079215 9.009095 37.364585
F 32.079215 16.731180 37.364585
F 23.166914 1.287012 37.084504
F 23.166914 9.009094 37.084504
F 23.166914 16.731180 37.084504
F 27.194280 3.861041 50.868657
F 27.194280 11.583123 50.868657
F 18.281976 3.861041 50.588577
F 18.281976 11.583124 50.588577
F 29.422356 7.722082 50.938677
F 29.422356 15.444166 50.938677
F 24.426529 14.806454 65.315336
F 20.510054 7.722082 50.658597
F 20.510054 15.444167 50.658597
F 33.506648 15.392683 62.889491
F 31.650430 3.861040 51.008697
F 31.650430 11.583123 51.008697
F 22.738130 3.861041 50.728617
F 22.738130 11.583123 50.728617
F 33.878506 7.722081 51.078717
F 33.878506 15.444166 51.078717
F 24.426530 7.084369 65.315335
F 24.966206 7.722082 50.798637
F 24.966206 15.444166 50.798637
F 24.620740 12.831241 61.693130
F 27.079954 1.287012 54.506850
F 27.079954 9.009094 54.506850
F 27.079954 16.731180 54.506850
F 18.167650 1.287011 54.226770
F 18.167650 9.009094 54.226770
F 18.167650 16.731179 54.226770
F 26.965991 3.860546 58.137736
F 26.965991 11.582629 58.137737
F 18.053686 3.860547 57.857657
F 18.053686 11.582630 57.857657
F 27.051432 3.861035 55.414425
F 27.051432 11.583118 55.414425
F 18.139128 3.861035 55.134345
F 18.139128 11.583118 55.134345
F 27.165697 1.287012 51.778236
F 27.165697 9.009095 51.778236
F 27.165697 16.731180 51.778236
F 18.253392 1.287012 51.498155
F 18.253392 9.009094 51.498155
F 18.253392 16.731180 51.498155
F 29.279508 7.722076 55.484445
F 29.279508 15.444160 55.484445
F 24.620740 5.109157 61.693129
F 20.367206 7.722076 55.204365
F 20.367206 15.444161 55.204364
F 33.506648 7.670599 62.889491
F 29.393770 5.148053 51.848256
F 29.393770 12.870137 51.848255
F 20.481469 5.148053 51.568175
F 20.481469 12.870137 51.568175
F 29.308028 5.148053 54.576870
F 29.308028 12.870137 54.576870
F 20.395725 5.148052 54.296790
F 20.395725 12.870136 54.296790
F 29.194067 7.721587 58.207756
F 29.194067 15.443672 58.207757
F 33.533040 12.831241 61.973210
F 20.281764 7.721588 57.927676
F 20.281764 15.443672 57.927677
F 22.481926 16.729718 58.893962
F 31.536104 1.287012 54.646890
F 31.536104 9.009094 54.646890
F 31.536104 16.731180 54.646890
F 22.623803 1.287011 54.366810
F 22.623803 9.009094 54.366810
F 22.623803 16.731180 54.366810
F 31.422140 3.860546 58.277777
F 31.422140 11.582629 58.277777
F 22.509840 3.860546 57.997696
F 22.509840 11.582629 57.997696
F 31.507582 3.861035 55.554465
F 31.507582 11.583117 55.554465
F 22.595281 3.861035 55.274385
F 22.595281 11.583118 55.274385
F 31.621846 1.287012 51.918276
F 31.621846 9.009095 51.918276
F 31.621846 16.731180 51.918276
F 22.709546 1.287012 51.638195
F 22.709546 9.009094 51.638195
F 22.709546 16.731180 51.638195
F 33.735658 7.722076 55.624485
F 33.735658 15.444160 55.624485
F 33.533040 5.109158 61.973210
F 24.823358 7.722076 55.344405
F 24.823358 15.444160 55.344405
F 24.710001 12.868675 58.963982
F 33.849920 5.148053 51.988296
F 33.849920 12.870137 51.988296
F 24.937620 5.148053 51.708216
F 24.937621 12.870137 51.708215
F 33.764177 5.148053 54.716910
F 33.764177 12.870136 54.716910
F 24.851877 5.148053 54.436830
F 24.851877 12.870136 54.436830
F 33.650216 7.721587 58.347797
F 33.650216 15.443672 58.347797
F 24.710001 5.146592 58.963982
F 24.737916 7.721587 58.067716
F 24.737916 15.443672 58.067717
F 33.622300 12.868676 59.244063
F 26.848817 1.248117 61.763149
F 26.848817 8.970199 61.763149
F 26.848816 16.692285 61.763150
F 17.936512 1.248116 61.483069
F 17.936512 8.970198 61.483069
F 17.936512 16.692284 61.483069
F 26.654605 3.223328 65.385355
F 26.654604 10.945411 65.385356
F 26.822422 3.809558 62.679431
F 26.822422 11.531641 62.679431
F 17.910118 3.809558 62.399350
F 17.910118 11.531641 62.399350
F 26.938077 1.285551 59.034002
F 26.938077 9.007633 59.034002
F 26.938077 16.729719 59.034002
F 18.025773 1.285550 58.753921
F 18.025773 9.007632 58.753921
F 18.025773 16.729718 58.753921
F 29.050498 7.670599 62.749451
F 29.050498 15.392684 62.749451
F 22.481926 9.007633 58.893962
F 20.138196 7.670599 62.469370
F 20.138196 15.392684 62.469370
F 24.594348 15.392683 62.609411
F 29.166150 5.146592 59.104023
F 29.166150 12.868676 59.104023
F 20.253849 5.146591 58.823942
F 20.253849 12.868675 58.823942
F 29.076890 5.109158 61.833170
F 29.076890 12.831241 61.833170
F 20.164588 5.109157 61.553089
F 20.164588 12.831241 61.553089
F 28.882680 7.084370 65.455375
F 28.882679 14.806455 65.455376
F 33.622300 5.146592 59.244063
F 19.970377 7.084370 65.175295
F 19.970377 14.806454 65.175296
F 24.594348 7.670599 62.609411
F 31.304966 1.248117 61.903190
F 31.304967 8.970199 61.903190
F 31.304966 16.692285 61.903190
F 22.392666 1.248116 61.623109
F 22.392665 8.970199 61.623109
F 22.392666 16.692284 61.623110
F 22.198453 3.223328 65.245315
F 22.198453 10.945411 65.245316
F 31.278572 3.809558 62.819471
F 31.278572 11.531641 62.819471
F 22.366271 3.809558 62.539390
F 22.366271 11.531641 62.539390
F 31.394227 1.285551 59.174043
F 31.394227 9.007633 59.174043
F 31.394227 16.729719 59.174043
F 22.481926 1.285550 58.893962
F 28.680992 24.504748 3.583191
F 28.680992 32.226830 3.583192
F 19.768688 24.504747 3.303112
F 19.768688 32.226830 3.303112
F 28.565322 27.028755 7.228619
F 35.566903 18.667498 0.141358
F 28.565322 19.306671 7.228619
F 19.653018 27.028755 6.948539
F 35.566903 34.111665 0.141358
F 19.653018 19.306672 6.948539
F 28.654598 27.066189 4.499472
F 35.566903 26.389582 0.141358
F 28.654598 19.344105 4.499472
F 19.742294 27.066189 4.219392
F 32.765268 32.175347 15.534005
F 19.742294 19.344106 4.219392
F 28.848793 25.090977 0.877266
F 28.848793 32.813059 0.877266
F 19.936490 25.090976 0.597186
F 19.936489 32.813059 0.597186
F 30.882674 30.927230 4.569492
F 30.882674 23.205148 4.569492
F 21.970372 30.927230 4.289412
F 21.970372 23.205148 4.289412
F 31.076868 28.952018 0.947286
F 31.076868 21.229935 0.947286
F 22.164566 28.952017 0.667206
F 22.164567 21.229935 0.667205
F 30.909066 28.365789 3.653211
F 30.909066 20.643706 3.653212
F 21.996763 28.365788 3.373132
F 21.996764 20.643706 3.373132
F 30.793398 30.889796 7.298639
F 30.793398 23.167714 7.298639
F 21.881096 30.889796 7.018559
F 21.881096 23.167714 7.018559
F 33.137142 24.504748 3.723231
F 33.137142 32.226830 3.723231
F 24.224841 24.504748 3.443152
F 24.224841 32.226830 3.443152
F 33.021471 27.028755 7.368659
F 32.765268 24.453265 15.534005
F 33.021471 19.306671 7.368659
F 24.109171 27.028755 7.088579
F 26.081042 20.592223 15.323944
F 24.109171 19.306671 7.088579
F 33.110747 27.066189 4.639513
F 23.852968 24.453265 15.253924
F 33.110748 19.344105 4.639512
F 24.198447 27.066189 4.359432
F 23.852968 32.175347 15.253924
F 24.198447 19.344106 4.359432
F 33.304943 25.090977 1.017306
F 33.304943 32.813059 1.017306
F 24.392643 25.090976 0.737226
F 24.392642 32.813058 0.737226
F 35.338823 30.927230 4.709533
F 35.338823 23.205148 4.709533
F 26.426524 30.927230 4.429452
F 26.426524 23.205148 4.429452
F 35.533018 28.952018 1.087327
F 35.533018 21.229935 1.087326
F 26.620719 28.952017 0.807246
F 26.620718 21.229934 0.807246
F 35.365214 28.365789 3.793252
F 35.365214 20.643706 3.793251
F 26.452915 28.365789 3.513171
F 26.452915 20.643706 3.513172
F 35.249547 30.889796 7.438679
F 35.249547 23.167713 7.438679
F 26.337248 30.889796 7.158599
F 26.337248 23.167714 7.158599
F 28.451982 24.453271 10.848197
F 28.451982 32.175353 10.848197
F 19.539677 24.453270 10.568116
F 19.539677 32.175353 10.568116
F 28.337702 27.027293 14.484386
F 28.337702 34.749376 14.484386
F 28.337702 19.305209 14.484386
F 19.425398 27.027294 14.204305
F 19.425398 34.749376 14.204306
F 19.425398 19.305210 14.204306
F 28.423460 27.027294 11.755772
F 28.423460 34.749377 11.755772
F 28.423460 19.305210 11.755771
F 19.511156 27.027294 11.475691
F 19.511156 34.749377 11.475691
F 19.511156 19.305210 11.475691
F 28.537408 24.453759 8.124885
F 28.537408 32.175842 8.124885
F 19.625104 24.453759 7.844804
F 19.625104 32.175841 7.844804
F 30.651536 30.888335 11.825792
F 30.651536 23.166253 11.825792
F 21.739233 30.888335 11.545711
F 21.739234 23.166253 11.545711
F 30.765482 28.314800 8.194905
F 30.765482 20.592718 8.194905
F 21.853180 28.314800 7.914824
F 21.853180 20.592717 7.914824
F 30.680055 28.314312 10.918216
F 30.680055 20.592229 10.918217
F 21.767753 28.314311 10.638136
F 21.767753 20.592229 10.638137
F 30.565778 30.888334 14.554406
F 30.565778 23.166252 14.554406
F 21.653476 30.888335 14.274325
F 21.653476 23.166252 14.274326
F 32.908132 24.453271 10.988237
F 32.908132 32.175353 10.988237
F 23.995831 24.453271 10.708157
F 23.995831 32.175353 10.708157
F 32.793851 27.027293 14.624426
F 32.793851 34.749376 14.624426
F 32.793851 19.305209 14.624426
F 23.881551 27.027294 14.344346
F 23.881551 34.749376 14.344346
F 23.881551 19.305210 14.344346
F 32.879609 27.027294 11.895812
F 32.879609 34.749377 11.895812
F 32.879610 19.305210 11.895812
F 23.967309 27.027294 11.615731
F 23.967309 34.749377 11.615731
F 23.967309 19.305210 11.615731
F 32.993558 24.453759 8.264925
F 32.993558 32.175842 8.264925
F 24.081257 24.453759 7.984845
F 24.081257 32.175841 7.984844
F 35.107686 30.888335 11.965832
F 35.107686 23.166252 11.965832
F 26.195386 30.888335 11.685752
F 26.195386 23.166253 11.685752
F 35.221631 28.314801 8.334945
F 35.221631 20.592718 8.334945
F 26.309332 28.314800 8.054865
F 26.309332 20.592718 8.054865
F 35.136205 28.314312 11.058257
F 35.136205 20.592229 11.058257
F 26.223905 28.314312 10.778177
F 26.223905 20.592229 10.778177
F 35.021928 30.888334 14.694446
F 35.021928 23.166252 14.694446
F 26.109628 30.888334 14.414366
F 26.109628 23.166252 14.414366
F 26.081042 28.314306 15.323944
F 34.993342 20.592223 15.604025
F 34.993342 28.314306 15.604025
F 28.309119 24.453265 15.393965
F 28.309119 32.175347 15.393965
F 19.396814 24.453265 15.113884
F 19.396814 32.175347 15.113884
F 30.537192 28.314306 15.463985
F 30.537192 20.592223 15.463985
F 21.624890 28.314306 15.183904
F 21.624890 20.592223 15.183904
F 33.338829 30.250623 0.071338
F 33.338829 22.528540 0.071338
F 31.110754 18.667498 0.001318
F 31.110754 26.389582 0.001318
F 31.110754 34.111664 0.001318
F 27.994685 24.453265 25.399647
F 27.994685 32.175347 25.399647
F 19.082381 24.453264 25.119566
F 19.082381 32.175347 25.119566
F 27.880334 27.027293 29.038077
F 27.880334 34.749376 29.038077
F 27.880334 19.305209 29.038077
F 18.968030 27.027294 28.757997
F 18.968030 34.749376 28.757997
F 18.968030 19.305210 28.757997
F 27.966098 27.027293 26.309255
F 27.966098 34.749376 26.309255
F 27.966098 19.305210 26.309254
F 19.053794 27.027293 26.029174
F 19.053794 34.749376 26.029174
F 19.053794 19.305210 26.029174
F 28.080434 24.453265 22.670824
F 28.080434 32.175347 22.670824
F 19.168130 24.453265 22.390743
F 19.168130 32.175347 22.390743
F 30.194174 30.888334 26.379275
F 30.194174 23.166252 26.379274
F 21.281872 30.888335 26.099194
F 21.281872 23.166252 26.099194
F 30.308508 28.314306 22.740844
F 30.308508 20.592223 22.740844
F 21.396206 28.314306 22.460763
F 21.396206 20.592223 22.460763
F 30.222758 28.314306 25.469667
F 30.222758 20.592224 25.469667
F 21.310456 28.314306 25.189587
F 21.310456 20.592223 25.189587
F 30.108410 30.888334 29.108097
F 30.108410 23.166252 29.108097
F 21.196108 30.888335 28.828017
F 21.196108 23.166252 28.828017
F 32.450835 24.453265 25.539687
F 32.450835 32.175347 25.539687
F 23.538534 24.453265 25.259607
F 23.538534 32.175347 25.259607
F 32.336483 27.027293 29.178117
F 32.336483 34.749376 29.178117
F 32.336483 19.305209 29.178117
F 23.424183 27.027294 28.898037
F 23.424183 34.749376 28.898037
F 23.424183 19.305210 28.898037
F 32.422248 27.027293 26.449295
F 32.422248 34.749376 26.449294
F 32.422248 19.305209 26.449294
F 23.509947 27.027294 26.169214
F 23.509947 34.749376 26.169214
F 23.509947 19.305210 26.169214
F 32.536584 24.453265 22.810864
F 32.536584 32.175347 22.810864
F 23.624283 24.453265 22.530784
F 23.624283 32.175347 22.530784
F 34.650325 30.888334 26.519315
F 34.650325 23.166252 26.519315
F 25.738024 30.888334 26.239234
F 25.738024 23.166252 26.239234
F 34.764658 28.314306 22.880884
F 34.764658 20.592223 22.880884
F 25.852358 28.314306 22.600804
F 25.852358 20.592223 22.600804
F 34.678909 28.314306 25.609707
F 34.678909 20.592223 25.609707
F 25.766608 28.314306 25.329627
F 25.766608 20.592223 25.329627
F 34.564560 30.888334 29.248137
F 34.564560 23.166252 29.248137
F 25.652260 30.888334 28.968057
F 25.652260 23.166252 28.968057
F 27.766000 24.453265 32.676507
F 27.766000 32.175347 32.676507
F 18.853696 24.453264 32.396427
F 18.853696 32.175347 32.396427
F 27.851750 24.453265 29.947684
F 27.851750 32.175347 29.947685
F 18.939445 24.453265 29.667604
F 18.939445 32.175347 29.667604
F 30.079823 28.314306 30.017705
F 30.079823 20.592223 30.017704
F 21.167521 28.314306 29.737624
F 21.167521 20.592223 29.737624
F 29.994074 28.314306 32.746527
F 29.994074 20.592223 32.746527
F 21.081772 28.314306 32.466447
F 21.081772 20.592223 32.466447
F 23.309849 24.453265 32.536467
F 23.309849 32.175347 32.536467
F 32.307899 24.453265 30.087725
F 32.307899 32.175347 30.087725
F 23.395598 24.453265 29.807644
F 23.395598 32.175347 29.807644
F 34.535973 28.314306 30.157745
F 34.535973 20.592223 30.157744
F 25.623673 28.314306 29.877664
F 25.623673 20.592223 29.877664
F 25.537924 28.314306 32.606487
F 25.537924 20.592223 32.606487
F 28.223369 24.453265 18.122786
F 28.223369 32.175347 18.122786
F 19.311065 24.453264 17.842706
F 19.311065 32.175347 17.842706
F 28.109019 27.027293 21.761216
F 28.109019 34.749376 21.761216
F 28.109019 19.305210 21.761216
F 19.196715 27.027294 21.481136
F 19.196715 34.749376 21.481136
F 19.196715 19.305210 21.481136
F 28.194782 27.027293 19.032394
F 28.194782 34.749376 19.032393
F 28.194783 19.305209 19.032393
F 19.282479 27.027294 18.752313
F 19.282479 34.749376 18.752313
F 19.282479 19.305210 18.752313
F 30.422859 30.888334 19.102414
F 30.422859 23.166252 19.102414
F 21.510556 30.888335 18.822333
F 21.510556 23.166252 18.822333
F 30.451443 28.314306 18.192806
F 30.451443 20.592223 18.192806
F 21.539141 28.314306 17.912725
F 21.539141 20.592223 17.912726
F 30.337095 30.888334 21.831236
F 30.337095 23.166252 21.831236
F 21.424792 30.888335 21.551156
F 21.424792 23.166252 21.551156
F 32.679519 24.453265 18.262826
F 32.679519 32.175347 18.262826
F 23.767218 24.453265 17.982746
F 23.767218 32.175347 17.982746
F 32.565168 27.027293 21.901256
F 32.565168 34.749376 21.901256
F 32.565168 19.305209 21.901256
F 23.652868 27.027294 21.621176
F 23.652868 34.749376 21.621176
F 23.652868 19.305210 21.621176
F 32.650932 27.027293 19.172434
F 32.650932 34.749376 19.172434
F 32.650932 19.305210 19.172433
F 23.738632 27.027294 18.892353
F 23.738632 34.749376 18.892353
F 23.738632 19.305210 18.892353
F 34.879009 30.888334 19.242454
F 34.879009 23.166252 19.242454
F 25.966708 30.888334 18.962373
F 25.966708 23.166252 18.962373
F 34.907593 28.314306 18.332846
F 34.907593 20.592223 18.332846
F 25.995293 28.314306 18.052766
F 25.995293 20.592223 18.052766
F 34.793245 30.888334 21.971276
F 34.793245 23.166252 21.971277
F 25.880945 30.888334 21.691196
F 25.880945 23.166252 21.691196
F 27.308631 24.453265 47.230229
F 27.308631 32.175347 47.230229
F 18.396327 24.453264 46.950149
F 18.396327 32.175347 46.950149
F 27.280044 27.027293 48.139836
F 27.280044 34.749376 48.139836
F 27.280044 19.305209 48.139836
F 18.367740 27.027294 47.859756
F 18.367740 34.749376 47.859755
F 18.367740 19.305210 47.859755
F 27.394380 24.453265 44.501406
F 27.394380 32.175347 44.501406
F 18.482076 24.453265 44.221325
F 18.482076 32.175347 44.221325
F 29.508121 30.888334 48.209856
F 29.508121 23.166252 48.209856
F 20.595818 30.888335 47.929776
F 20.595818 23.166252 47.929776
F 29.622454 28.314306 44.571426
F 29.622454 20.592223 44.571426
F 20.710152 28.314306 44.291345
F 20.710152 20.592223 44.291345
F 29.536705 28.314306 47.300248
F 29.536705 20.592223 47.300249
F 20.624403 28.314306 47.020169
F 20.624403 20.592223 47.020169
F 31.764781 24.453265 47.370269
F 31.764781 32.175347 47.370269
F 22.852480 24.453265 47.090189
F 22.852480 32.175347 47.090189
F 31.736194 27.027293 48.279876
F 31.736194 34.749376 48.279876
F 31.736194 19.305209 48.279876
F 22.823893 27.027294 47.999796
F 22.823893 34.749376 47.999796
F 22.823893 19.305210 47.999796
F 31.850530 24.453265 44.641446
F 31.850530 32.175347 44.641446
F 22.938229 24.453265 44.361366
F 22.938229 32.175347 44.361366
F 33.964270 30.888334 48.349897
F 33.964270 23.166252 48.349897
F 25.051970 30.888334 48.069816
F 25.051970 23.166252 48.069816
F 34.078603 28.314306 44.711466
F 34.078603 20.592223 44.711466
F 25.166304 28.314306 44.431385
F 25.166304 20.592223 44.431385
F 33.992854 28.314306 47.440289
F 33.992854 20.592223 47.440289
F 25.080555 28.314306 47.160208
F 25.080555 20.592223 47.160209
F 27.651649 27.027293 36.314937
F 27.651649 34.749376 36.314937
F 27.651649 19.305210 36.314937
F 18.739345 27.027294 36.034857
F 18.739345 34.749376 36.034857
F 18.739345 19.305210 36.034857
F 27.737413 27.027293 33.586115
F 27.737413 34.749376 33.586114
F 27.737413 19.305210 33.586114
F 18.825110 27.027293 33.306034
F 18.825109 34.749376 33.306034
F 18.825110 19.305210 33.306034
F 29.965490 30.888334 33.656135
F 29.965490 23.166252 33.656135
F 21.053187 30.888335 33.376054
F 21.053187 23.166252 33.376054
F 29.879725 30.888334 36.384957
F 29.879725 23.166252 36.384957
F 20.967423 30.888335 36.104877
F 20.967423 23.166252 36.104877
F 32.222150 24.453265 32.816547
F 32.222150 32.175347 32.816547
F 32.107799 27.027293 36.454977
F 32.107799 34.749376 36.454977
F 32.107799 19.305209 36.454977
F 23.195499 27.027294 36.174897
F 23.195499 34.749376 36.174897
F 23.195499 19.305210 36.174897
F 32.193563 27.027293 33.726155
F 32.193563 34.749376 33.726155
F 32.193563 19.305210 33.726155
F 23.281262 27.027294 33.446074
F 23.281262 34.749376 33.446074
F 23.281262 19.305210 33.446074
F 34.421640 30.888334 33.796175
F 34.421640 23.166252 33.796175
F 25.509339 30.888334 33.516095
F 25.509339 23.166252 33.516094
F 34.450224 28.314306 32.886567
F 34.450224 20.592223 32.886567
F 34.335876 30.888334 36.524997
F 34.335876 23.166252 36.524997
F 25.423575 30.888334 36.244917
F 25.423575 23.166252 36.244917
F 27.537316 24.453265 39.953368
F 27.537316 32.175347 39.953368
F 18.625012 24.453264 39.673287
F 18.625012 32.175347 39.673287
F 27.422965 27.027293 43.591798
F 27.422965 34.749376 43.591798
F 27.422965 19.305210 43.591798
F 18.510661 27.027294 43.311718
F 18.510661 34.749376 43.311718
F 18.510661 19.305210 43.311718
F 27.508729 27.027293 40.862975
F 27.508729 34.749376 40.862975
F 27.508729 19.305209 40.862975
F 18.596425 27.027294 40.582895
F 18.596425 34.749376 40.582895
F 18.596425 19.305210 40.582895
F 27.623065 24.453265 37.224545
F 27.623065 32.175347 37.224545
F 18.710761 24.453265 36.944464
F 18.710761 32.175347 36.944464
F 29.736805 30.888334 40.932995
F 29.736805 23.166252 40.932996
F 20.824503 30.888335 40.652915
F 20.824503 23.166252 40.652915
F 29.851139 28.314306 37.294565
F 29.851139 20.592223 37.294565
F 20.938837 28.314306 37.014484
F 20.938837 20.592223 37.014484
F 29.765389 28.314306 40.023387
F 29.765389 20.592224 40.023388
F 20.853087 28.314306 39.743307
F 20.853087 20.592223 39.743307
F 29.651041 30.888334 43.661818
F 29.651041 23.166252 43.661818
F 20.738739 30.888335 43.381738
F 20.738739 23.166252 43.381738
F 31.993466 24.453265 40.093408
F 31.993466 32.175347 40.093408
F 23.081165 24.453265 39.813327
F 23.081165 32.175347 39.813328
F 31.879114 27.027293 43.731837
F 31.879114 34.749376 43.731838
F 31.879114 19.305209 43.731838
F 22.966814 27.027294 43.451758
F 22.966814 34.749376 43.451758
F 22.966814 19.305210 43.451758
F 31.964879 27.027293 41.003015
F 31.964879 34.749376 41.003015
F 31.964879 19.305209 41.003015
F 23.052578 27.027294 40.722935
F 23.052578 34.749376 40.722935
F 23.052578 19.305210 40.722935
F 32.079215 24.453265 37.364585
F 32.079215 32.175347 37.364585
F 23.166914 24.453265 37.084504
F 23.166914 32.175347 37.084504
F 34.192955 30.888334 41.073036
F 34.192955 23.166252 41.073036
F 25.280655 30.888334 40.792955
F 25.280655 23.166252 40.792955
F 34.307288 28.314306 37.434605
F 34.307289 20.592223 37.434605
F 25.394989 28.314306 37.154525
F 25.394989 20.592223 37.154525
F 34.221540 28.314306 40.163428
F 34.221540 20.592223 40.163428
F 25.309239 28.314306 39.883347
F 25.309239 20.592223 39.883348
F 34.107190 30.888334 43.801858
F 34.107190 23.166252 43.801858
F 25.194891 30.888334 43.521778
F 25.194891 23.166252 43.521778
F 27.194280 27.027293 50.868657
F 27.194280 34.749376 50.868657
F 27.194280 19.305209 50.868657
F 18.281976 27.027294 50.588577
F 18.281976 34.749376 50.588577
F 18.281976 19.305210 50.588577
F 29.422356 30.888334 50.938677
F 29.422356 23.166252 50.938677
F 20.510054 30.888335 50.658597
F 20.510054 23.166252 50.658597
F 31.650430 27.027293 51.008697
F 31.650430 34.749376 51.008697
F 31.650430 19.305209 51.008697
F 22.738130 27.027294 50.728617
F 22.738130 34.749376 50.728617
F 22.738130 19.305210 50.728617
F 33.878506 30.888334 51.078717
F 33.878506 23.166252 51.078717
F 24.966206 30.888334 50.798637
F 24.966206 23.166252 50.798637
F 27.079954 24.453265 54.506850
F 27.079954 32.175347 54.506850
F 18.167650 24.453264 54.226770
F 18.167650 32.175346 54.226770
F 26.965991 27.026799 58.137736
F 26.965991 34.748882 58.137737
F 26.965990 19.304715 58.137737
F 18.053686 27.026800 57.857657
F 18.053686 34.748882 57.857657
F 18.053686 19.304716 57.857657
F 27.051432 27.027288 55.414425
F 27.051432 34.749370 55.414425
F 27.051432 19.305204 55.414425
F 18.139128 27.027288 55.134345
F 18.139128 34.749371 55.134345
F 18.139128 19.305204 55.134344
F 27.165697 24.453265 51.778236
F 27.165697 32.175347 51.778236
F 18.253392 24.453265 51.498155
F 18.253392 32.175347 51.498155
F 29.279508 30.888329 55.484445
F 29.279508 23.166246 55.484445
F 20.367206 30.888329 55.204365
F 20.367206 23.166247 55.204365
F 29.393770 28.314306 51.848255
F 29.393770 20.592223 51.848255
F 20.481468 28.314306 51.568175
F 20.481469 20.592223 51.568175
F 29.308028 28.314306 54.576870
F 29.308028 20.592223 54.576870
F 20.395725 28.314305 54.296790
F 20.395725 20.592222 54.296790
F 29.194067 30.887840 58.207757
F 29.194067 23.165758 58.207757
F 20.281764 30.887840 57.927676
F 20.281764 23.165758 57.927677
F 31.536104 24.453265 54.646890
F 31.536104 32.175347 54.646890
F 22.623803 24.453264 54.366810
F 22.623803 32.175346 54.366810
F 31.422140 27.026799 58.277777
F 31.422140 34.748882 58.277777
F 31.422140 19.304715 58.277777
F 22.509840 27.026799 57.997696
F 22.509840 34.748882 57.997696
F 22.509840 19.304715 57.997697
F 31.507582 27.027288 55.554465
F 31.507582 34.749370 55.554465
F 31.507582 19.305204 55.554465
F 22.595281 27.027288 55.274385
F 22.595281 34.749370 55.274385
F 22.595281 19.305204 55.274385
F 31.621846 24.453265 51.918276
F 31.621846 32.175347 51.918276
F 22.709546 24.453265 51.638195
F 22.709546 32.175347 51.638195
F 33.735658 30.888329 55.624485
F 33.735658 23.166246 55.624485
F 24.823358 30.888329 55.344405
F 24.823358 23.166246 55.344405
F 33.849920 28.314306 51.988296
F 33.849920 20.592223 51.988296
F 24.937621 28.314306 51.708216
F 24.937621 20.592223 51.708215
F 33.764177 28.314306 54.716910
F 33.764177 20.592223 54.716910
F 24.851877 28.314305 54.436830
F 24.851877 20.592223 54.436830
F 33.650216 30.887840 58.347797
F 33.650216 23.165758 58.347797
F 24.737916 30.887840 58.067716
F 24.737916 23.165758 58.067716
F 26.848817 24.414369 61.763149
F 26.848817 32.136452 61.763149
F 17.936512 24.414369 61.483069
F 17.936512 32.136451 61.483069
F 26.654605 26.389581 65.385355
F 26.654604 34.111664 65.385356
F 26.654604 18.667498 65.385355
F 26.822422 26.975811 62.679431
F 22.366271 34.697893 62.539390
F 26.822422 19.253727 62.679431
F 17.910118 26.975811 62.399350
F 31.278572 34.697893 62.819471
F 17.910118 19.253727 62.399350
F 26.938077 24.451803 59.034002
F 26.938077 32.173886 59.034002
F 18.025773 24.451803 58.753921
F 18.025773 32.173885 58.753921
F 29.050498 30.836852 62.749451
F 29.050498 23.114769 62.749451
F 20.138196 30.836852 62.469370
F 20.138196 23.114770 62.469370
F 29.166150 28.312844 59.104023
F 29.166150 20.590762 59.104023
F 20.253849 28.312844 58.823942
F 20.253849 20.590761 58.823941
F 29.076890 28.275410 61.833170
F 29.076890 20.553328 61.833170
F 20.164588 28.275410 61.553089
F 20.164588 20.553327 61.553089
F 28.882680 30.250622 65.455375
F 28.882680 22.528540 65.455375
F 19.970377 30.250622 65.175295
F 19.970377 22.528540 65.175295
F 31.304966 24.414369 61.903190
F 31.304967 32.136452 61.903190
F 22.392666 24.414369 61.623109
F 22.392666 32.136451 61.623109
F 22.198453 26.389581 65.245315
F 22.198453 34.111664 65.245316
F 22.198453 18.667498 65.245316
F 31.278572 26.975811 62.819471
F 17.910118 34.697894 62.399350
F 31.278572 19.253727 62.819471
F 22.366271 26.975811 62.539390
F 24.426530 22.528540 65.315335
F 22.366271 19.253727 62.539390
F 31.394227 24.451803 59.174043
F 31.394227 32.173886 59.174043
F 22.481926 24.451803 58.893962
F 22.481926 32.173885 58.893962
F 33.506648 30.836852 62.889491
F 33.506648 23.114769 62.889491
F 24.594348 30.836852 62.609411
F 24.594348 23.114769 62.609410
F 33.622300 28.312844 59.244063
F 33.622300 20.590761 59.244063
F 24.710001 28.312844 58.963982
F 24.710001 20.590762 58.963982
F 33.533040 28.275410 61.973210
F 33.533040 20.553327 61.973210
F 24.620740 28.275410 61.693129
F 24.620740 20.553327 61.693129
F 24.426530 30.250622 65.315335
F 26.822422 34.697893 62.679431
F 28.680992 47.671000 3.583191
F 28.680992 39.948916 3.583191
F 19.768688 47.671000 3.303112
F 19.768688 39.948915 3.303112
F 28.565322 50.195008 7.228619
F 28.565322 42.472924 7.228619
F 19.653018 50.195008 6.948539
F 19.653018 42.472924 6.948539
F 28.654598 50.232442 4.499472
F 28.654598 42.510358 4.499472
F 19.742294 50.232442 4.219392
F 19.742294 42.510358 4.219392
F 28.848793 48.257229 0.877266
F 28.848793 40.535144 0.877266
F 19.936490 48.257229 0.597185
F 19.936490 40.535144 0.597185
F 30.882674 38.649315 4.569492
F 30.882674 46.371401 4.569492
F 21.970371 38.649315 4.289412
F 21.970372 46.371401 4.289412
F 31.076868 52.118270 0.947286
F 31.076868 36.674101 0.947286
F 31.076868 44.396188 0.947286
F 22.164567 52.118270 0.667205
F 22.164566 36.674101 0.667205
F 22.164567 44.396187 0.667205
F 30.909066 51.532041 3.653212
F 30.909066 36.087873 3.653212
F 30.909066 43.809959 3.653212
F 21.996764 51.532041 3.373131
F 21.996763 36.087872 3.373132
F 21.996764 43.809958 3.373132
F 30.793398 38.611881 7.298639
F 30.793398 46.333966 7.298639
F 21.881096 38.611881 7.018559
F 21.881096 46.333966 7.018559
F 33.137142 47.671000 3.723231
F 33.137142 39.948916 3.723231
F 24.224841 47.671000 3.443152
F 24.224841 39.948915 3.443152
F 33.021471 50.195007 7.368659
F 33.021471 42.472924 7.368659
F 24.109171 50.195008 7.088579
F 24.109171 42.472924 7.088579
F 33.110747 50.232441 4.639513
F 33.110747 42.510358 4.639512
F 24.198447 50.232442 4.359432
F 24.198447 42.510358 4.359432
F 33.304943 48.257229 1.017306
F 33.304943 40.535144 1.017306
F 24.392643 48.257229 0.737226
F 24.392643 40.535144 0.737226
F 35.338823 38.649315 4.709532
F 35.338823 46.371400 4.709533
F 26.426524 38.649315 4.429452
F 26.426524 46.371400 4.429452
F 35.533018 52.118270 1.087327
F 35.533018 36.674101 1.087326
F 35.533018 44.396188 1.087326
F 26.620718 52.118270 0.807246
F 26.620718 36.674101 0.807246
F 26.620718 44.396187 0.807246
F 35.365214 51.532042 3.793252
F 35.365214 36.087873 3.793252
F 35.365214 43.809959 3.793251
F 26.452915 51.532041 3.513171
F 26.452915 36.087872 3.513171
F 26.452915 43.809958 3.513172
F 35.249547 38.611880 7.438679
F 35.249547 46.333966 7.438679
F 26.337248 38.611881 7.158599
F 26.337248 46.333966 7.158599
F 28.451982 47.619523 10.848197
F 28.451982 39.897439 10.848196
F 19.539677 47.619523 10.568116
F 19.539677 39.897438 10.568117
F 28.337702 50.193546 14.484386
F 28.337702 42.471462 14.484386
F 19.425398 50.193546 14.204305
F 19.425398 42.471462 14.204306
F 28.423460 50.193546 11.755772
F 28.423460 42.471463 11.755772
F 19.511156 50.193547 11.475691
F 19.511156 42.471463 11.475691
F 28.537408 47.620012 8.124885
F 28.537409 39.897927 8.124884
F 19.625104 47.620011 7.844804
F 19.625104 39.897927 7.844804
F 30.651536 38.610419 11.825792
F 30.651536 46.332505 11.825792
F 21.739233 38.610420 11.545711
F 21.739233 46.332505 11.545711
F 30.765482 51.481053 8.194905
F 30.765482 36.036884 8.194905
F 30.765482 43.758970 8.194905
F 21.853180 51.481052 7.914824
F 21.853180 36.036884 7.914824
F 21.853180 43.758970 7.914824
F 30.680055 51.480564 10.918216
F 30.680055 36.036396 10.918217
F 30.680055 43.758482 10.918217
F 21.767753 51.480564 10.638136
F 21.767753 36.036395 10.638136
F 21.767753 43.758481 10.638137
F 30.565778 38.610419 14.554406
F 30.565778 46.332505 14.554406
F 21.653476 38.610419 14.274326
F 21.653476 46.332505 14.274326
F 32.908132 47.619523 10.988237
F 32.908132 39.897439 10.988237
F 23.995831 47.619523 10.708157
F 23.995830 39.897438 10.708157
F 32.793851 50.193546 14.624426
F 32.793851 42.471462 14.624426
F 23.881551 50.193546 14.344346
F 23.881551 42.471462 14.344346
F 32.879609 50.193546 11.895812
F 32.879609 42.471463 11.895812
F 23.967309 50.193546 11.615731
F 23.967309 42.471463 11.615731
F 32.993558 47.620012 8.264925
F 32.993558 39.897927 8.264925
F 24.081257 47.620011 7.984845
F 24.081257 39.897927 7.984844
F 35.107686 38.610419 11.965832
F 35.107686 46.332505 11.965832
F 26.195386 38.610420 11.685751
F 26.195386 46.332505 11.685752
F 35.221631 51.481053 8.334945
F 35.221631 36.036884 8.334945
F 35.221631 43.758970 8.334945
F 26.309332 51.481053 8.054865
F 26.309332 36.036884 8.054864
F 26.309332 43.758970 8.054865
F 35.136205 51.480564 11.058257
F 35.136205 36.036396 11.058257
F 35.136205 43.758482 11.058257
F 26.223905 51.480564 10.778177
F 26.223905 36.036395 10.778177
F 26.223905 43.758481 10.778177
F 35.021928 38.610419 14.694446
F 35.021928 46.332504 14.694446
F 26.109628 38.610419 14.414366
F 26.109628 46.332505 14.414366
F 26.081042 43.758476 15.323944
F 26.081042 36.036390 15.323944
F 28.309119 47.619518 15.393965
F 28.309119 39.897433 15.393964
F 19.396814 47.619517 15.113884
F 19.396814 39.897433 15.113884
F 30.537192 51.480559 15.463985
F 30.537192 36.036390 15.463985
F 30.537192 43.758476 15.463985
F 21.624890 51.480558 15.183904
F 21.624890 36.036389 15.183904
F 21.624890 43.758475 15.183904
F 26.081042 51.480558 15.323944
F 34.993342 43.758476 15.604025
F 32.765268 47.619518 15.534005
F 32.765268 39.897433 15.534005
F 23.852967 47.619517 15.253924
F 23.852968 39.897433 15.253924
F 34.993342 51.480559 15.604025
F 34.993342 36.036390 15.604025
F 35.566903 41.833751 0.141358
F 35.566903 49.555834 0.141358
F 28.565322 34.750838 7.228619
F 19.653018 34.750838 6.948539
F 28.654598 34.788272 4.499472
F 19.742294 34.788272 4.219392
F 33.021471 34.750837 7.368659
F 24.109171 34.750838 7.088579
F 33.110748 34.788272 4.639512
F 24.198447 34.788272 4.359432
F 33.338829 37.972707 0.071338
F 31.110754 49.555834 0.001318
F 31.110754 41.833751 0.001318
F 33.338829 45.694793 0.071338
F 27.994685 47.619518 25.399647
F 27.994685 39.897433 25.399647
F 19.082381 47.619517 25.119566
F 19.082381 39.897433 25.119567
F 27.880334 50.193546 29.038077
F 27.880334 42.471462 29.038077
F 18.968030 50.193546 28.757997
F 18.968030 42.471463 28.757997
F 27.966098 50.193546 26.309255
F 27.966098 42.471462 26.309254
F 19.053794 50.193546 26.029174
F 19.053794 42.471462 26.029174
F 28.080434 47.619518 22.670824
F 28.080434 39.897433 22.670824
F 19.168130 47.619517 22.390743
F 19.168130 39.897433 22.390743
F 30.194174 38.610419 26.379274
F 30.194174 46.332505 26.379274
F 21.281872 38.610419 26.099194
F 21.281872 46.332505 26.099194
F 30.308508 51.480559 22.740844
F 30.308508 36.036390 22.740844
F 30.308508 43.758476 22.740844
F 21.396206 51.480558 22.460763
F 21.396206 36.036389 22.460763
F 21.396206 43.758475 22.460763
F 30.222758 51.480559 25.469667
F 30.222758 36.036390 25.469667
F 30.222758 43.758476 25.469667
F 21.310456 51.480558 25.189586
F 21.310456 36.036389 25.189587
F 21.310456 43.758475 25.189587
F 30.108410 38.610419 29.108097
F 30.108410 46.332505 29.108097
F 21.196107 38.610419 28.828017
F 21.196107 46.332505 28.828017
F 32.450835 47.619518 25.539687
F 32.450835 39.897433 25.539687
F 23.538534 47.619517 25.259607
F 23.538534 39.897433 25.259607
F 32.336483 50.193546 29.178117
F 32.336483 42.471462 29.178117
F 23.424183 50.193546 28.898037
F 23.424183 42.471462 28.898037
F 32.422248 50.193546 26.449295
F 32.422248 42.471462 26.449294
F 23.509947 50.193546 26.169214
F 23.509947 42.471462 26.169214
F 32.536584 47.619518 22.810864
F 32.536584 39.897433 22.810864
F 23.624283 47.619517 22.530784
F 23.624283 39.897433 22.530783
F 34.650325 38.610419 26.519315
F 34.650325 46.332505 26.519315
F 25.738024 38.610419 26.239234
F 25.738024 46.332505 26.239234
F 34.764658 51.480559 22.880884
F 34.764658 36.036390 22.880884
F 34.764658 43.758476 22.880884
F 25.852358 51.480558 22.600804
F 25.852358 36.036390 22.600804
F 25.852358 43.758476 22.600804
F 34.678909 51.480559 25.609707
F 34.678909 36.036390 25.609707
F 34.678909 43.758476 25.609707
F 25.766608 51.480558 25.329627
F 25.766608 36.036390 25.329627
F 25.766608 43.758476 25.329627
F 34.564560 38.610419 29.248137
F 34.564560 46.332505 29.248137
F 25.652260 38.610419 28.968057
F 25.652260 46.332505 28.968057
F 27.766000 47.619518 32.676507
F 27.766000 39.897433 32.676507
F 18.853696 47.619517 32.396427
F 18.853696 39.897432 32.396427
F 27.851750 47.619518 29.947684
F 27.851750 39.897433 29.947684
F 18.939445 47.619517 29.667604
F 18.939445 39.897433 29.667604
F 30.079823 51.480559 30.017705
F 30.079823 36.036390 30.017704
F 30.079823 43.758476 30.017704
F 21.167521 51.480558 29.737624
F 21.167521 36.036389 29.737624
F 21.167521 43.758475 29.737624
F 29.994074 51.480559 32.746527
F 29.994074 36.036390 32.746527
F 29.994074 43.758476 32.746527
F 21.081772 51.480558 32.466447
F 21.081772 36.036389 32.466447
F 21.081772 43.758475 32.466447
F 23.309849 47.619517 32.536467
F 23.309849 39.897433 32.536467
F 32.307899 47.619518 30.087725
F 32.307899 39.897433 30.087725
F 23.395598 47.619517 29.807644
F 23.395598 39.897433 29.807644
F 34.535973 51.480559 30.157745
F 34.535973 36.036390 30.157744
F 34.535973 43.758476 30.157744
F 25.623673 51.480559 29.877664
F 25.623673 36.036390 29.877664
F 25.623673 43.758476 29.877664
F 25.537924 51.480558 32.606487
F 25.537924 36.036390 32.606487
F 25.537924 43.758476 32.606487
F 28.223369 47.619518 18.122786
F 28.223369 39.897433 18.122786
F 19.311065 47.619517 17.842706
F 19.311065 39.897433 17.842706
F 28.109019 50.193546 21.761216
F 28.109019 42.471462 21.761216
F 19.196715 50.193546 21.481136
F 19.196715 42.471463 21.481136
F 28.194782 50.193546 19.032394
F 28.194782 42.471462 19.032393
F 19.282479 50.193546 18.752313
F 19.282479 42.471463 18.752313
F 30.422859 38.610419 19.102414
F 30.422859 46.332505 19.102413
F 21.510556 38.610419 18.822333
F 21.510556 46.332505 18.822333
F 30.451443 51.480559 18.192806
F 30.451443 36.036390 18.192806
F 30.451443 43.758476 18.192806
F 21.539141 51.480558 17.912725
F 21.539141 36.036389 17.912726
F 21.539141 43.758475 17.912726
F 30.337095 38.610419 21.831236
F 30.337095 46.332505 21.831236
F 21.424792 38.610419 21.551156
F 21.424792 46.332505 21.551156
F 32.679520 47.619518 18.262826
F 32.679519 39.897433 18.262826
F 23.767218 47.619517 17.982746
F 23.767218 39.897433 17.982746
F 32.565168 50.193546 21.901256
F 32.565168 42.471462 21.901256
F 23.652868 50.193546 21.621176
F 23.652868 42.471462 21.621176
F 32.650932 50.193546 19.172434
F 32.650932 42.471462 19.172433
F 23.738632 50.193546 18.892353
F 23.738632 42.471462 18.892353
F 34.879009 38.610419 19.242454
F 34.879009 46.332504 19.242454
F 25.966708 38.610419 18.962373
F 25.966708 46.332505 18.962373
F 34.907593 51.480559 18.332846
F 34.907593 36.036390 18.332846
F 34.907593 43.758476 18.332846
F 25.995293 51.480559 18.052766
F 25.995293 36.036390 18.052766
F 25.995293 43.758476 18.052766
F 34.793245 38.610419 21.971277
F 34.793245 46.332505 21.971277
F 25.880945 38.610419 21.691196
F 25.880945 46.332505 21.691196
F 27.308631 47.619518 47.230229
F 27.308631 39.897433 47.230229
F 18.396327 47.619517 46.950149
F 18.396327 39.897433 46.950149
F 27.280044 50.193546 48.139836
F 27.280044 42.471462 48.139836
F 18.367740 50.193546 47.859756
F 18.367740 42.471462 47.859755
F 27.394380 47.619518 44.501406
F 27.394380 39.897433 44.501405
F 18.482076 47.619517 44.221325
F 18.482076 39.897433 44.221325
F 29.508121 38.610419 48.209856
F 29.508121 46.332505 48.209856
F 20.595818 38.610419 47.929776
F 20.595818 46.332505 47.929776
F 29.622454 51.480559 44.571426
F 29.622454 36.036390 44.571426
F 29.622454 43.758476 44.571426
F 20.710152 51.480558 44.291345
F 20.710152 36.036389 44.291345
F 20.710152 43.758475 44.291345
F 29.536705 51.480559 47.300249
F 29.536705 36.036390 47.300249
F 29.536705 43.758476 47.300249
F 20.624403 51.480558 47.020169
F 20.624403 36.036389 47.020169
F 20.624403 43.758475 47.020169
F 31.764781 47.619518 47.370269
F 31.764781 39.897433 47.370269
F 22.852480 47.619517 47.090189
F 22.852480 39.897433 47.090189
F 31.736194 50.193546 48.279876
F 31.736194 42.471462 48.279876
F 22.823894 50.193546 47.999796
F 22.823893 42.471462 47.999796
F 31.850530 47.619518 44.641446
F 31.850530 39.897433 44.641446
F 22.938229 47.619517 44.361366
F 22.938229 39.897433 44.361365
F 33.964270 38.610419 48.349896
F 33.964270 46.332504 48.349897
F 25.051970 38.610419 48.069816
F 25.051970 46.332505 48.069816
F 34.078603 51.480559 44.711466
F 34.078603 36.036390 44.711466
F 34.078603 43.758476 44.711466
F 25.166304 51.480559 44.431385
F 25.166304 36.036390 44.431385
F 25.166304 43.758476 44.431385
F 33.992854 51.480559 47.440289
F 33.992854 36.036390 47.440289
F 33.992854 43.758476 47.440289
F 25.080555 51.480559 47.160208
F 25.080555 36.036390 47.160208
F 25.080555 43.758476 47.160209
F 27.651649 50.193546 36.314937
F 27.651649 42.471462 36.314937
F 18.739345 50.193546 36.034857
F 18.739345 42.471463 36.034857
F 27.737413 50.193546 33.586115
F 27.737413 42.471462 33.586114
F 18.825110 50.193546 33.306034
F 18.825110 42.471462 33.306034
F 29.965490 38.610419 33.656135
F 29.965490 46.332505 33.656135
F 21.053187 38.610419 33.376054
F 21.053187 46.332505 33.376054
F 29.879725 38.610419 36.384957
F 29.879725 46.332505 36.384957
F 20.967423 38.610419 36.104877
F 20.967423 46.332505 36.104877
F 32.222150 47.619518 32.816547
F 32.222150 39.897433 32.816548
F 32.107799 50.193546 36.454977
F 32.107799 42.471462 36.454977
F 23.195499 50.193546 36.174897
F 23.195499 42.471462 36.174897
F 32.193563 50.193546 33.726155
F 32.193563 42.471462 33.726155
F 23.281262 50.193546 33.446074
F 23.281262 42.471462 33.446074
F 34.421640 38.610419 33.796175
F 34.421640 46.332505 33.796175
F 25.509339 38.610419 33.516094
F 25.509339 46.332505 33.516094
F 34.450224 51.480559 32.886567
F 34.450224 36.036390 32.886567
F 34.450224 43.758476 32.886567
F 34.335876 38.610419 36.524997
F 34.335876 46.332505 36.524997
F 25.423575 38.610419 36.244917
F 25.423575 46.332505 36.244917
F 27.537316 47.619518 39.953368
F 27.537316 39.897433 39.953368
F 18.625012 47.619517 39.673287
F 18.625011 39.897433 39.673287
F 27.422965 50.193546 43.591798
F 27.422965 42.471462 43.591798
F 18.510661 50.193546 43.311718
F 18.510661 42.471463 43.311718
F 27.508729 50.193546 40.862975
F 27.508729 42.471462 40.862975
F 18.596425 50.193546 40.582895
F 18.596425 42.471462 40.582894
F 27.623065 47.619518 37.224545
F 27.623065 39.897433 37.224545
F 18.710761 47.619517 36.944464
F 18.710761 39.897433 36.944464
F 29.736805 38.610419 40.932995
F 29.736805 46.332505 40.932996
F 20.824502 38.610419 40.652915
F 20.824503 46.332505 40.652915
F 29.851139 51.480559 37.294565
F 29.851139 36.036390 37.294564
F 29.851139 43.758476 37.294565
F 20.938837 51.480558 37.014484
F 20.938837 36.036389 37.014484
F 20.938837 43.758475 37.014484
F 29.765389 51.480559 40.023387
F 29.765389 36.036390 40.023387
F 29.765389 43.758476 40.023388
F 20.853087 51.480558 39.743307
F 20.853087 36.036389 39.743307
F 20.853087 43.758476 39.743307
F 29.651041 38.610419 43.661818
F 29.651041 46.332505 43.661818
F 20.738739 38.610419 43.381738
F 20.738739 46.332505 43.381738
F 31.993466 47.619518 40.093408
F 31.993466 39.897433 40.093408
F 23.081165 47.619517 39.813327
F 23.081164 39.897432 39.813328
F 31.879114 50.193546 43.731838
F 31.879114 42.471462 43.731838
F 22.966814 50.193546 43.451758
F 22.966814 42.471462 43.451758
F 31.964879 50.193546 41.003015
F 31.964879 42.471462 41.003015
F 23.052578 50.193546 40.722935
F 23.052578 42.471462 40.722935
F 32.079215 47.619518 37.364585
F 32.079215 39.897433 37.364585
F 23.166914 47.619517 37.084504
F 23.166914 39.897433 37.084504
F 34.192955 38.610419 41.073035
F 34.192955 46.332505 41.073036
F 25.280655 38.610419 40.792955
F 25.280655 46.332505 40.792955
F 34.307289 51.480558 37.434605
F 34.307288 36.036390 37.434605
F 34.307289 43.758476 37.434605
F 25.394989 51.480559 37.154525
F 25.394989 36.036390 37.154524
F 25.394989 43.758476 37.154525
F 34.221540 51.480559 40.163428
F 34.221540 36.036390 40.163428
F 34.221540 43.758476 40.163428
F 25.309239 51.480558 39.883347
F 25.309239 36.036390 39.883348
F 25.309239 43.758476 39.883348
F 34.107190 38.610419 43.801858
F 34.107190 46.332505 43.801858
F 25.194891 38.610419 43.521778
F 25.194891 46.332505 43.521778
F 27.194280 50.193546 50.868657
F 27.194280 42.471462 50.868657
F 18.281976 50.193546 50.588577
F 18.281976 42.471463 50.588577
F 29.422356 38.610419 50.938677
F 29.422356 46.332505 50.938677
F 20.510054 38.610419 50.658597
F 20.510054 46.332505 50.658597
F 31.650430 50.193546 51.008697
F 31.650430 42.471462 51.008697
F 22.738130 50.193546 50.728617
F 22.738130 42.471462 50.728617
F 33.878506 38.610419 51.078717
F 33.878506 46.332505 51.078717
F 24.966206 38.610419 50.798637
F 24.966206 46.332505 50.798637
F 27.079954 47.619517 54.506850
F 27.079954 39.897433 54.506850
F 18.167650 47.619517 54.226770
F 18.167650 39.897432 54.226770
F 26.965990 50.193052 58.137736
F 26.965991 42.470968 58.137737
F 18.053686 50.193052 57.857657
F 18.053686 42.470968 57.857657
F 27.051432 50.193540 55.414425
F 27.051432 42.471456 55.414425
F 18.139128 50.193541 55.134345
F 18.139128 42.471457 55.134344
F 27.165697 47.619518 51.778236
F 27.165697 39.897433 51.778236
F 18.253392 47.619517 51.498155
F 18.253392 39.897433 51.498155
F 29.279508 38.610413 55.484445
F 29.279508 46.332499 55.484445
F 20.367206 38.610413 55.204364
F 20.367206 46.332499 55.204365
F 29.393770 51.480559 51.848256
F 29.393770 36.036390 51.848255
F 29.393770 43.758476 51.848255
F 20.481469 51.480558 51.568175
F 20.481468 36.036389 51.568175
F 20.481469 43.758475 51.568175
F 29.308028 51.480558 54.576870
F 29.308028 36.036390 54.576870
F 29.308028 43.758476 54.576870
F 20.395725 51.480558 54.296790
F 20.395725 36.036389 54.296790
F 20.395725 43.758475 54.296790
F 29.194067 38.609925 58.207757
F 29.194067 46.332010 58.207756
F 20.281764 38.609925 57.927677
F 20.281764 46.332011 57.927677
F 31.536104 47.619517 54.646890
F 31.536104 39.897433 54.646890
F 22.623803 47.619517 54.366810
F 22.623803 39.897432 54.366810
F 31.422140 50.193052 58.277777
F 31.422140 42.470968 58.277777
F 22.509840 50.193052 57.997696
F 22.509840 42.470968 57.997697
F 31.507582 50.193540 55.554465
F 31.507582 42.471456 55.554465
F 22.595281 50.193540 55.274385
F 22.595281 42.471456 55.274385
F 31.621846 47.619518 51.918276
F 31.621846 39.897433 51.918276
F 22.709546 47.619517 51.638195
F 22.709546 39.897433 51.638195
F 33.735658 38.610413 55.624485
F 33.735658 46.332499 55.624485
F 24.823358 38.610413 55.344405
F 24.823358 46.332499 55.344405
F 33.849920 51.480559 51.988296
F 33.849920 36.036390 51.988296
F 33.849920 43.758476 51.988296
F 24.937620 51.480559 51.708216
F 24.937621 36.036390 51.708215
F 24.937621 43.758476 51.708215
F 33.764177 51.480558 54.716910
F 33.764177 36.036389 54.716910
F 33.764177 43.758475 54.716910
F 24.851877 51.480558 54.436830
F 24.851877 36.036389 54.436830
F 24.851877 43.758475 54.436830
F 33.650216 38.609925 58.347797
F 33.650216 46.332010 58.347797
F 24.737916 38.609925 58.067717
F 24.737916 46.332010 58.067716
F 26.848817 47.580622 61.763149
F 26.848817 39.858537 61.763150
F 17.936512 47.580621 61.483069
F 17.936512 39.858537 61.483069
F 26.654605 49.555834 65.385355
F 26.654605 41.833750 65.385355
F 26.822422 50.142063 62.679431
F 26.822422 42.419980 62.679431
F 17.910118 50.142064 62.399350
F 17.910118 42.419980 62.399350
F 26.938077 47.618056 59.034002
F 26.938077 39.895971 59.034002
F 18.025773 47.618056 58.753921
F 18.025773 39.895971 58.753921
F 29.050498 38.558936 62.749451
F 29.050498 46.281022 62.749451
F 20.138196 38.558936 62.469370
F 20.138196 46.281022 62.469370
F 29.166150 51.479097 59.104023
F 29.166150 36.034928 59.104023
F 29.166150 43.757014 59.104022
F 20.253849 51.479097 58.823942
F 20.253849 36.034928 58.823941
F 20.253849 43.757014 58.823942
F 29.076890 51.441663 61.833170
F 29.076890 35.997494 61.833170
F 29.076890 43.719580 61.833170
F 20.164588 51.441662 61.553089
F 20.164588 35.997494 61.553089
F 20.164588 43.719580 61.553089
F 28.882680 37.972707 65.455376
F 28.882680 45.694793 65.455375
F 19.970377 37.972707 65.175296
F 19.970377 45.694793 65.175295
F 31.304966 47.580622 61.903190
F 31.304966 39.858537 61.903190
F 22.392666 47.580621 61.623109
F 22.392665 39.858537 61.623110
F 22.198453 49.555834 65.245315
F 22.198453 41.833750 65.245316
F 31.278572 50.142063 62.819471
F 31.278572 42.419979 62.819471
F 22.366271 50.142063 62.539390
F 22.366271 42.419979 62.539390
F 31.394227 47.618056 59.174043
F 31.394227 39.895971 59.174043
F 22.481926 47.618056 58.893962
F 22.481926 39.895971 58.893962
F 33.506648 38.558936 62.889491
F 33.506648 46.281022 62.889491
F 24.594348 38.558936 62.609410
F 24.594348 46.281022 62.609410
F 33.622300 51.479097 59.244063
F 33.622300 36.034928 59.244063
F 33.622300 43.757014 59.244063
F 24.710001 51.479097 58.963982
F 24.710001 36.034928 58.963982
F 24.710001 43.757014 58.963982
F 33.533040 51.441663 61.973210
F 33.533040 35.997494 61.973210
F 33.533040 43.719580 61.973210
F 24.620740 51.441663 61.693129
F 24.620740 35.997494 61.693130
F 24.620740 43.719580 61.693129
F 24.426529 37.972707 65.315336
F 24.426530 45.694792 65.315335
F 28.680992 55.393083 3.583191
F 28.680992 63.115169 3.583191
F 19.768688 55.393082 3.303112
F 19.768688 63.115168 3.303112
F 28.565322 57.917090 7.228619
F 28.565322 65.639177 7.228619
F 19.653018 57.917091 6.948539
F 19.653018 65.639177 6.948539
F 28.654598 57.954524 4.499472
F 28.654598 65.676611 4.499472
F 19.742294 57.954525 4.219392
F 19.742294 65.676611 4.219392
F 28.848793 55.979311 0.877266
F 28.848793 63.701397 0.877266
F 19.936489 55.979311 0.597186
F 19.936490 63.701397 0.597185
F 30.882674 54.093483 4.569492
F 30.882674 61.815568 4.569492
F 21.970372 54.093483 4.289412
F 21.970371 61.815568 4.289412
F 31.076868 59.840354 0.947286
F 31.076868 67.562440 0.947286
F 22.164566 59.840353 0.667205
F 22.164566 67.562440 0.667205
F 30.909066 59.254125 3.653212
F 30.909066 66.976212 3.653212
F 21.996764 59.254125 3.373132
F 21.996764 66.976211 3.373132
F 30.793398 54.056049 7.298639
F 30.793398 61.778133 7.298639
F 21.881096 54.056049 7.018559
F 21.881096 61.778134 7.018559
F 33.137142 55.393083 3.723231
F 33.137142 63.115169 3.723231
F 24.224841 55.393082 3.443152
F 24.224841 63.115168 3.443152
F 33.021471 57.917090 7.368659
F 33.021471 65.639176 7.368659
F 24.109171 57.917090 7.088579
F 24.109171 65.639177 7.088579
F 33.110748 57.954524 4.639512
F 33.110747 65.676611 4.639512
F 24.198447 57.954525 4.359432
F 24.198447 65.676611 4.359432
F 33.304942 55.979312 1.017306
F 33.304943 63.701397 1.017306
F 24.392642 55.979311 0.737226
F 24.392642 63.701397 0.737225
F 35.338823 54.093483 4.709533
F 35.338823 61.815567 4.709532
F 26.426524 54.093483 4.429452
F 26.426524 61.815568 4.429452
F 35.533018 59.840354 1.087326
F 35.533018 67.562441 1.087326
F 26.620718 59.840353 0.807246
F 26.620718 67.562440 0.807246
F 35.365214 59.254126 3.793252
F 35.365214 66.976212 3.793251
F 26.452915 59.254125 3.513172
F 26.452915 66.976211 3.513172
F 35.249547 54.056048 7.438679
F 35.249547 61.778133 7.438679
F 26.337248 54.056049 7.158599
F 26.337248 61.778133 7.158599
F 28.451982 55.341606 10.848197
F 28.451982 63.063692 10.848196
F 19.539677 55.341605 10.568116
F 19.539677 63.063691 10.568117
F 28.337702 57.915629 14.484386
F 28.337702 65.637715 14.484386
F 19.425398 57.915629 14.204306
F 19.425398 65.637715 14.204306
F 28.423460 57.915629 11.755772
F 28.423460 65.637715 11.755771
F 19.511156 57.915630 11.475691
F 19.511156 65.637716 11.475691
F 28.537408 55.342094 8.124885
F 28.537408 63.064180 8.124884
F 19.625104 55.342094 7.844804
F 19.625104 63.064179 7.844804
F 30.651536 54.054587 11.825792
F 30.651536 61.776672 11.825792
F 21.739233 54.054588 11.545711
F 21.739233 61.776672 11.545711
F 30.765482 59.203137 8.194905
F 30.765482 66.925223 8.194905
F 21.853180 59.203136 7.914824
F 21.853180 66.925223 7.914824
F 30.680055 59.202648 10.918217
F 30.680055 66.924735 10.918217
F 21.767753 59.202648 10.638136
F 21.767753 66.924734 10.638137
F 30.565778 54.054587 14.554406
F 30.565778 61.776672 14.554406
F 21.653476 54.054587 14.274326
F 21.653476 61.776672 14.274326
F 32.908132 55.341606 10.988237
F 32.908132 63.063692 10.988237
F 23.995830 55.341605 10.708157
F 23.995831 63.063691 10.708157
F 32.793851 57.915629 14.624426
F 32.793851 65.637715 14.624426
F 23.881551 57.915629 14.344346
F 23.881551 65.637715 14.344346
F 32.879609 57.915629 11.895812
F 32.879609 65.637715 11.895812
F 23.967309 57.915629 11.615731
F 23.967309 65.637716 11.615731
F 32.993558 55.342094 8.264925
F 32.993558 63.064180 8.264925
F 24.081257 55.342094 7.984845
F 24.081257 63.064180 7.984844
F 35.107686 54.054587 11.965832
F 35.107686 61.776672 11.965832
F 26.195386 54.054588 11.685752
F 26.195386 61.776672 11.685751
F 35.221631 59.203137 8.334945
F 35.221631 66.925223 8.334945
F 26.309332 59.203137 8.054864
F 26.309332 66.925223 8.054865
F 35.136205 59.202648 11.058257
F 35.136205 66.924735 11.058257
F 26.223905 59.202648 10.778177
F 26.223905 66.924734 10.778177
F 35.021928 54.054587 14.694446
F 35.021928 61.776672 14.694446
F 26.109628 54.054587 14.414366
F 26.109628 61.776672 14.414366
F 26.195386 69.498758 11.685752
F 35.107686 69.498758 11.965832
F 28.309119 55.341600 15.393965
F 28.309119 63.063686 15.393964
F 19.396814 55.341599 15.113884
F 19.396814 63.063685 15.113884
F 30.537192 59.202643 15.463985
F 30.537192 66.924729 15.463984
F 21.624890 59.202642 15.183904
F 21.624890 66.924728 15.183904
F 26.109628 69.498758 14.414366
F 35.021928 69.498757 14.694446
F 32.765268 55.341600 15.534005
F 32.765268 63.063686 15.534005
F 23.852968 55.341600 15.253924
F 23.852968 63.063685 15.253924
F 34.993342 59.202643 15.604025
F 34.993342 66.924729 15.604025
F 26.081042 59.202642 15.323944
F 26.081042 66.924729 15.323944
F 35.566903 65.000004 0.141358
F 30.565778 69.498758 14.554406
F 35.566903 57.277917 0.141358
F 30.651536 69.498758 11.825792
F 21.653476 69.498758 14.274326
F 33.338829 68.861046 0.071338
F 33.338829 61.138960 0.071338
F 31.110754 57.277917 0.001318
F 31.110754 65.000004 0.001318
F 33.338829 53.416875 0.071338
F 27.994685 55.341600 25.399647
F 27.994685 63.063686 25.399647
F 19.082381 55.341599 25.119566
F 19.082381 63.063685 25.119567
F 27.880334 57.915629 29.038077
F 27.880334 65.637715 29.038077
F 18.968030 57.915629 28.757997
F 18.968030 65.637715 28.757997
F 27.966098 57.915629 26.309255
F 27.966098 65.637715 26.309254
F 19.053794 57.915629 26.029174
F 19.053794 65.637715 26.029174
F 28.080434 55.341600 22.670824
F 28.080434 63.063686 22.670824
F 19.168130 55.341599 22.390743
F 19.168130 63.063685 22.390743
F 30.194174 54.054587 26.379275
F 30.194174 61.776672 26.379274
F 21.281872 54.054587 26.099194
F 21.281872 61.776672 26.099194
F 30.308508 59.202643 22.740844
F 30.308508 66.924729 22.740844
F 21.396206 59.202642 22.460763
F 21.396206 66.924728 22.460763
F 30.222758 59.202643 25.469667
F 30.222758 66.924729 25.469667
F 21.310456 59.202642 25.189587
F 21.310456 66.924728 25.189587
F 30.108410 54.054587 29.108097
F 30.108410 61.776672 29.108097
F 21.196108 54.054587 28.828017
F 21.196108 61.776672 28.828017
F 32.450835 55.341600 25.539687
F 32.450835 63.063686 25.539687
F 23.538534 55.341600 25.259607
F 23.538534 63.063686 25.259607
F 32.336483 57.915629 29.178117
F 32.336483 65.637715 29.178117
F 23.424183 57.915629 28.898037
F 23.424183 65.637715 28.898037
F 32.422248 57.915629 26.449294
F 32.422248 65.637715 26.449294
F 23.509947 57.915629 26.169214
F 23.509947 65.637715 26.169214
F 32.536584 55.341600 22.810864
F 32.536584 63.063686 22.810864
F 23.624283 55.341600 22.530784
F 23.624283 63.063685 22.530783
F 34.650325 54.054587 26.519315
F 34.650325 61.776672 26.519315
F 25.738024 54.054587 26.239234
F 25.738024 61.776672 26.239234
F 34.764658 59.202642 22.880884
F 34.764658 66.924729 22.880884
F 25.852358 59.202642 22.600804
F 25.852358 66.924729 22.600804
F 34.678909 59.202642 25.609707
F 34.678909 66.924729 25.609707
F 25.766608 59.202642 25.329627
F 25.766608 66.924729 25.329627
F 34.564560 54.054587 29.248137
F 34.564560 61.776672 29.248137
F 25.652260 54.054587 28.968057
F 25.652260 61.776672 28.968057
F 27.766000 55.341600 32.676507
F 27.766000 63.063686 32.676507
F 18.853696 55.341599 32.396427
F 18.853696 63.063685 32.396427
F 27.851750 55.341600 29.947684
F 27.851750 63.063686 29.947684
F 18.939445 55.341599 29.667604
F 18.939445 63.063685 29.667604
F 30.079823 59.202643 30.017705
F 30.079823 66.924729 30.017704
F 21.167521 59.202642 29.737624
F 21.167521 66.924728 29.737624
F 29.994074 59.202643 32.746527
F 29.994074 66.924729 32.746527
F 21.081772 59.202642 32.466447
F 21.081772 66.924729 32.466447
F 23.309849 55.341600 32.536467
F 23.309849 63.063686 32.536467
F 32.307899 55.341600 30.087725
F 32.307899 63.063686 30.087725
F 23.395598 55.341600 29.807644
F 23.395598 63.063685 29.807644
F 34.535973 59.202643 30.157745
F 34.535973 66.924729 30.157744
F 25.623673 59.202642 29.877664
F 25.623673 66.924729 29.877664
F 25.537924 59.202642 32.606487
F 25.537924 66.924729 32.606487
F 28.223369 55.341600 18.122786
F 28.223369 63.063686 18.122786
F 19.311065 55.341599 17.842706
F 19.311065 63.063685 17.842706
F 28.109019 57.915629 21.761216
F 28.109019 65.637715 21.761216
F 19.196715 57.915629 21.481136
F 19.196715 65.637715 21.481136
F 28.194782 57.915629 19.032393
F 28.194782 65.637715 19.032393
F 19.282479 57.915629 18.752313
F 19.282479 65.637715 18.752313
F 30.422859 54.054587 19.102414
F 30.422859 61.776672 19.102414
F 21.510556 54.054587 18.822333
F 21.510556 61.776672 18.822333
F 30.451443 59.202643 18.192806
F 30.451443 66.924729 18.192806
F 21.539141 59.202642 17.912726
F 21.539141 66.924729 17.912726
F 30.337095 54.054587 21.831236
F 30.337095 61.776672 21.831236
F 21.424792 54.054587 21.551156
F 21.424792 61.776672 21.551156
F 32.679519 55.341600 18.262826
F 32.679519 63.063686 18.262826
F 23.767218 55.341600 17.982746
F 23.767218 63.063686 17.982746
F 32.565168 57.915629 21.901256
F 32.565168 65.637715 21.901256
F 23.652868 57.915629 21.621176
F 23.652868 65.637715 21.621176
F 32.650932 57.915629 19.172434
F 32.650932 65.637715 19.172433
F 23.738632 57.915629 18.892353
F 23.738632 65.637715 18.892353
F 34.879009 54.054587 19.242454
F 34.879009 61.776671 19.242454
F 25.966708 54.054587 18.962373
F 25.966708 61.776672 18.962373
F 34.907593 59.202643 18.332846
F 34.907593 66.924729 18.332846
F 25.995293 59.202642 18.052766
F 25.995293 66.924729 18.052766
F 34.793245 54.054587 21.971276
F 34.793245 61.776672 21.971277
F 25.880945 54.054587 21.691196
F 25.880944 61.776671 21.691196
F 30.194174 69.498758 26.379274
F 25.880945 69.498758 21.691196
F 30.108410 69.498757 29.108097
F 34.650325 69.498758 26.519315
F 34.793245 69.498758 21.971277
F 25.738024 69.498758 26.239234
F 34.564560 69.498758 29.248137
F 25.652260 69.498758 28.968057
F 30.422859 69.498758 19.102413
F 30.337095 69.498758 21.831236
F 34.879009 69.498757 19.242454
F 25.966708 69.498758 18.962373
F 21.281872 69.498758 26.099194
F 21.196107 69.498758 28.828017
F 21.510556 69.498758 18.822333
F 21.424792 69.498758 21.551156
F 27.308631 55.341600 47.230229
F 27.308631 63.063686 47.230229
F 18.396327 55.341599 46.950149
F 18.396327 63.063685 46.950149
F 27.280044 57.915629 48.139836
F 27.280044 65.637715 48.139836
F 18.367740 57.915629 47.859755
F 18.367740 65.637715 47.859755
F 27.394380 55.341600 44.501406
F 27.394380 63.063686 44.501405
F 18.482076 55.341599 44.221325
F 18.482076 63.063685 44.221325
F 29.508121 54.054587 48.209856
F 29.508121 61.776672 48.209856
F 20.595818 54.054587 47.929776
F 20.595818 61.776672 47.929776
F 29.622454 59.202643 44.571426
F 29.622454 66.924729 44.571426
F 20.710152 59.202642 44.291345
F 20.710152 66.924728 44.291345
F 29.536705 59.202643 47.300249
F 29.536705 66.924729 47.300249
F 20.624403 59.202642 47.020169
F 20.624403 66.924728 47.020169
F 31.764781 55.341600 47.370269
F 31.764781 63.063686 47.370269
F 22.852480 55.341600 47.090189
F 22.852480 63.063686 47.090189
F 31.736194 57.915629 48.279876
F 31.736194 65.637715 48.279876
F 22.823893 57.915629 47.999796
F 22.823893 65.637715 47.999796
F 31.850530 55.341600 44.641446
F 31.850530 63.063686 44.641446
F 22.938229 55.341600 44.361366
F 22.938229 63.063685 44.361365
F 33.964270 54.054587 48.349897
F 33.964270 61.776671 48.349896
F 25.051970 54.054587 48.069816
F 25.051970 61.776672 48.069816
F 34.078603 59.202643 44.711466
F 34.078603 66.924729 44.711466
F 25.166304 59.202642 44.431385
F 25.166304 66.924729 44.431385
F 33.992854 59.202642 47.440289
F 33.992854 66.924729 47.440289
F 25.080555 59.202642 47.160209
F 25.080555 66.924729 47.160209
F 27.651649 57.915628 36.314937
F 27.651649 65.637715 36.314937
F 18.739345 57.915629 36.034857
F 18.739345 65.637715 36.034857
F 27.737413 57.915629 33.586114
F 27.737413 65.637715 33.586114
F 18.825110 57.915629 33.306034
F 18.825110 65.637715 33.306034
F 29.965490 54.054587 33.656135
F 29.965490 61.776672 33.656135
F 21.053187 54.054587 33.376054
F 21.053187 61.776672 33.376054
F 29.879726 54.054587 36.384957
F 29.879725 61.776672 36.384957
F 20.967423 54.054587 36.104877
F 20.967423 61.776672 36.104877
F 32.222150 55.341600 32.816547
F 32.222150 63.063686 32.816548
F 32.107799 57.915629 36.454977
F 32.107799 65.637715 36.454977
F 23.195499 57.915629 36.174897
F 23.195499 65.637715 36.174897
F 32.193563 57.915629 33.726155
F 32.193563 65.637715 33.726155
F 23.281262 57.915629 33.446074
F 23.281262 65.637715 33.446074
F 34.421640 54.054587 33.796175
F 34.421640 61.776672 33.796175
F 25.509339 54.054587 33.516095
F 25.509339 61.776672 33.516094
F 34.450224 59.202642 32.886567
F 34.450224 66.924729 32.886567
F 34.335875 54.054587 36.524997
F 34.335876 61.776672 36.524997
F 25.423575 54.054587 36.244917
F 25.423575 61.776672 36.244917
F 27.537316 55.341600 39.953368
F 27.537316 63.063686 39.953368
F 18.625012 55.341599 39.673287
F 18.625012 63.063685 39.673287
F 27.422965 57.915629 43.591798
F 27.422965 65.637715 43.591798
F 18.510661 57.915629 43.311718
F 18.510661 65.637715 43.311718
F 27.508729 57.915629 40.862975
F 27.508729 65.637715 40.862975
F 18.596425 57.915629 40.582895
F 18.596425 65.637715 40.582894
F 27.623065 55.341600 37.224545
F 27.623065 63.063686 37.224545
F 18.710761 55.341599 36.944464
F 18.710761 63.063685 36.944464
F 29.736805 54.054587 40.932995
F 29.736805 61.776671 40.932995
F 20.824503 54.054587 40.652915
F 20.824503 61.776672 40.652915
F 29.851139 59.202643 37.294564
F 29.851139 66.924729 37.294565
F 20.938837 59.202642 37.014484
F 20.938837 66.924728 37.014484
F 29.765389 59.202643 40.023387
F 29.765389 66.924729 40.023388
F 20.853087 59.202642 39.743307
F 20.853087 66.924729 39.743307
F 29.651041 54.054587 43.661818
F 29.651041 61.776672 43.661818
F 20.738739 54.054587 43.381738
F 20.738739 61.776672 43.381738
F 31.993466 55.341600 40.093408
F 31.993466 63.063686 40.093408
F 23.081165 55.341600 39.813328
F 23.081164 63.063685 39.813328
F 31.879114 57.915629 43.731838
F 31.879114 65.637715 43.731838
F 22.966814 57.915629 43.451758
F 22.966814 65.637715 43.451758
F 31.964879 57.915629 41.003015
F 31.964879 65.637715 41.003015
F 23.052578 57.915629 40.722935
F 23.052578 65.637715 40.722935
F 32.079215 55.341600 37.364585
F 32.079215 63.063686 37.364585
F 23.166914 55.341600 37.084504
F 23.166914 63.063685 37.084504
F 34.192955 54.054587 41.073036
F 34.192955 61.776672 41.073035
F 25.280655 54.054587 40.792955
F 25.280655 61.776672 40.792955
F 34.307289 59.202642 37.434605
F 34.307288 66.924729 37.434605
F 25.394989 59.202642 37.154524
F 25.394989 66.924729 37.154525
F 34.221540 59.202642 40.163428
F 34.221540 66.924729 40.163428
F 25.309239 59.202642 39.883348
F 25.309239 66.924729 39.883348
F 34.107190 54.054587 43.801858
F 34.107190 61.776672 43.801858
F 25.194891 54.054587 43.521778
F 25.194891 61.776672 43.521778
F 29.508121 69.498758 48.209856
F 25.194891 69.498758 43.521778
F 33.964270 69.498758 48.349897
F 25.051970 69.498758 48.069816
F 34.107190 69.498758 43.801858
F 29.965490 69.498758 33.656135
F 29.879725 69.498758 36.384957
F 34.421640 69.498758 33.796175
F 25.509339 69.498758 33.516094
F 34.335876 69.498758 36.524997
F 25.423575 69.498758 36.244917
F 29.736805 69.498758 40.932996
F 29.651041 69.498758 43.661818
F 34.192955 69.498758 41.073036
F 25.280655 69.498758 40.792955
F 20.595818 69.498758 47.929776
F 21.053187 69.498758 33.376054
F 20.967423 69.498758 36.104877
F 20.824503 69.498758 40.652915
F 20.738739 69.498758 43.381738
F 27.194280 57.915629 50.868657
F 27.194280 65.637715 50.868657
F 18.281976 57.915629 50.588577
F 18.281976 65.637715 50.588577
F 29.422356 54.054587 50.938677
F 29.422356 61.776672 50.938677
F 20.510054 54.054587 50.658597
F 20.510054 61.776672 50.658597
F 31.650430 57.915629 51.008697
F 31.650430 65.637715 51.008697
F 22.738130 57.915629 50.728617
F 22.738130 65.637715 50.728617
F 33.878506 54.054587 51.078717
F 33.878506 61.776672 51.078717
F 24.966206 54.054587 50.798637
F 24.966206 61.776672 50.798637
F 27.079954 55.341599 54.506850
F 27.079954 63.063685 54.506850
F 18.167650 55.341599 54.226770
F 18.167650 63.063685 54.226770
F 26.965991 57.915134 58.137737
F 26.965991 65.637221 58.137737
F 18.053686 57.915135 57.857657
F 18.053686 65.637221 57.857657
F 27.051432 57.915623 55.414425
F 27.051432 65.637709 55.414425
F 18.139128 57.915623 55.134345
F 18.139128 65.637710 55.134344
F 27.165697 55.341600 51.778236
F 27.165697 63.063686 51.778236
F 18.253392 55.341599 51.498155
F 18.253392 63.063685 51.498155
F 29.279508 54.054581 55.484445
F 29.279508 61.776666 55.484445
F 20.367206 54.054581 55.204365
F 20.367206 61.776666 55.204364
F 29.393770 59.202643 51.848255
F 29.393770 66.924729 51.848255
F 20.481468 59.202642 51.568175
F 20.481469 66.924728 51.568175
F 29.308028 59.202642 54.576870
F 29.308028 66.924728 54.576870
F 20.395725 59.202642 54.296790
F 20.395725 66.924728 54.296790
F 29.194067 54.054093 58.207757
F 29.194067 61.776177 58.207757
F 20.281764 54.054093 57.927676
F 20.281764 61.776178 57.927677
F 31.536104 55.341599 54.646890
F 31.536104 63.063685 54.646890
F 22.623803 55.341599 54.366810
F 22.623803 63.063685 54.366810
F 31.422140 57.915135 58.277777
F 31.422140 65.637221 58.277777
F 22.509840 57.915135 57.997696
F 22.509840 65.637221 57.997697
F 31.507582 57.915623 55.554465
F 31.507582 65.637709 55.554465
F 22.595281 57.915623 55.274385
F 22.595281 65.637709 55.274385
F 31.621846 55.341600 51.918276
F 31.621846 63.063686 51.918276
F 22.709546 55.341600 51.638195
F 22.709546 63.063685 51.638195
F 33.735658 54.054581 55.624485
F 33.735658 61.776666 55.624485
F 24.823358 54.054581 55.344405
F 24.823358 61.776666 55.344405
F 33.849920 59.202642 51.988296
F 33.849920 66.924729 51.988296
F 24.937621 59.202642 51.708215
F 24.937621 66.924729 51.708215
F 33.764177 59.202642 54.716910
F 33.764177 66.924728 54.716910
F 24.851877 59.202642 54.436830
F 24.851877 66.924728 54.436830
F 33.650216 54.054092 58.347797
F 33.650216 61.776177 58.347797
F 24.737916 54.054093 58.067716
F 24.737916 61.776177 58.067717
F 26.848817 55.302704 61.763149
F 26.848817 63.024790 61.763150
F 17.936512 55.302704 61.483069
F 17.936512 63.024789 61.483069
F 26.654604 57.277917 65.385356
F 26.654604 65.000003 65.385355
F 26.822422 57.864146 62.679431
F 26.822422 65.586232 62.679431
F 17.910118 57.864146 62.399350
F 17.910118 65.586233 62.399350
F 26.938077 55.340138 59.034002
F 26.938077 63.062224 59.034002
F 18.025773 55.340138 58.753921
F 18.025773 63.062224 58.753921
F 29.050498 54.003104 62.749451
F 29.050498 61.725189 62.749451
F 20.138196 54.003105 62.469370
F 20.138196 61.725189 62.469370
F 29.166150 59.201181 59.104023
F 29.166150 66.923267 59.104022
F 20.253849 59.201180 58.823942
F 20.253849 66.923267 58.823942
F 29.076890 59.163747 61.833170
F 29.076890 66.885833 61.833170
F 20.164588 59.163746 61.553089
F 20.164588 66.885833 61.553089
F 28.882680 53.416875 65.455375
F 28.882679 61.138960 65.455376
F 19.970377 53.416875 65.175295
F 19.970377 61.138960 65.175296
F 31.304967 55.302704 61.903190
F 31.304966 63.024790 61.903190
F 22.392665 55.302704 61.623109
F 22.392665 63.024790 61.623110
F 22.198453 57.277917 65.245316
F 22.198453 65.000003 65.245316
F 31.278572 57.864146 62.819471
F 31.278572 65.586232 62.819471
F 22.366271 57.864146 62.539390
F 22.366271 65.586232 62.539390
F 31.394227 55.340138 59.174043
F 31.394227 63.062224 59.174043
F 22.481926 55.340138 58.893962
F 22.481926 63.062224 58.893962
F 33.506648 54.003104 62.889491
F 33.506648 61.725189 62.889491
F 24.594348 54.003104 62.609411
F 24.594348 61.725189 62.609411
F 33.622300 59.201181 59.244063
F 33.622300 66.923267 59.244063
F 24.710001 59.201181 58.963982
F 24.710001 66.923267 58.963982
F 33.533040 59.163747 61.973210
F 33.533040 66.885833 61.973210
F 24.620740 59.163747 61.693130
F 24.620740 66.885833 61.693129
F 24.426530 53.416875 65.315335
F 24.426529 61.138960 65.315336
F 29.422356 69.498758 50.938677
F 24.426530 68.861045 65.315335
F 33.878506 69.498758 51.078717
F 24.966206 69.498758 50.798637
F 29.279508 69.498752 55.484445
F 29.194067 69.498263 58.207757
F 33.735658 69.498752 55.624485
F 24.823358 69.498752 55.344405
F 33.650216 69.498263 58.347797
F 24.737916 69.498263 58.067716
F 28.882680 68.861046 65.455375
F 19.970377 68.861046 65.175295
F 33.506648 69.447275 62.889491
F 24.594348 69.447275 62.609410
F 20.138196 69.447275 62.469370
F 29.050498 69.447275 62.749451
F 20.281764 69.498264 57.927677
F 20.510054 69.498758 50.658597
F 20.367206 69.498752 55.204365
F 37.593271 1.338497 3.863270
F 37.593271 9.060580 3.863270
F 37.593271 16.782665 3.863270
F 46.487826 1.342214 4.140027
F 46.487826 9.064296 4.140028
F 46.487826 16.786382 4.140028
F 37.477614 3.862502 7.508700
F 37.477614 11.584585 7.508700
F 46.381135 3.861125 7.787667
F 46.381135 11.583208 7.787667
F 37.566882 3.899936 4.779553
F 37.566882 11.622019 4.779553
F 46.466276 3.898931 5.058231
F 46.466276 11.621014 5.058230
F 37.761083 1.924722 1.157347
F 37.761083 9.646804 1.157347
F 37.761083 17.368890 1.157347
F 46.649056 1.926388 1.435695
F 46.649056 9.648470 1.435695
F 46.649057 17.370556 1.435695
F 39.794800 7.760965 4.849573
F 39.794800 15.483049 4.849573
F 53.447695 16.714288 16.166032
F 48.605187 7.698804 5.175149
F 48.605187 15.420889 5.175149
F 53.497597 11.595600 12.531816
F 39.989219 5.785778 1.227365
F 39.989219 13.507861 1.227365
F 48.939380 5.825925 1.489642
F 48.939380 13.548009 1.489642
F 39.821216 5.199563 3.933282
F 39.821216 12.921647 3.933282
F 48.680848 5.225488 4.168467
F 48.680848 12.947572 4.168467
F 39.705661 7.723543 7.578720
F 39.705661 15.445627 7.578720
F 53.447695 8.992201 16.166032
F 48.576808 7.700094 7.860006
F 48.576808 15.422178 7.860006
F 53.497596 3.873518 12.531816
F 42.047795 1.339080 4.002844
F 42.047795 9.061162 4.002844
F 42.047795 16.783248 4.002844
F 50.845961 1.319872 4.383787
F 50.845961 9.041954 4.383787
F 50.845960 16.764040 4.383787
F 41.933115 3.862253 7.648587
F 41.933115 11.584335 7.648587
F 50.764873 3.868643 7.932459
F 50.764873 11.590725 7.932458
F 42.021845 3.899584 4.919778
F 42.021845 11.621667 4.919778
F 50.825535 3.900763 5.211672
F 50.825535 11.622846 5.211672
F 42.216164 1.924377 1.297451
F 42.216163 9.646460 1.297451
F 42.216164 17.368545 1.297450
F 50.741653 1.838508 1.739449
F 50.741652 9.560590 1.739449
F 50.741652 17.282676 1.739448
F 44.244557 7.759809 4.990603
F 44.244557 15.481894 4.990603
F 51.266989 14.840881 0.580280
F 44.447352 5.786428 1.367207
F 44.447352 13.508511 1.367207
F 44.272271 5.200895 4.072442
F 44.272271 12.922980 4.072442
F 44.159360 7.723265 7.718880
F 44.159360 15.445350 7.718880
F 44.159360 0.001183 7.718880
F 37.364281 1.287017 11.128278
F 37.364281 9.009100 11.128278
F 37.364281 16.731185 11.128278
F 46.275642 1.286664 11.410579
F 46.275642 9.008746 11.410579
F 46.275642 16.730832 11.410579
F 37.250005 3.861042 14.764467
F 37.250005 11.583125 14.764467
F 46.168961 3.863402 15.047485
F 46.168961 11.585485 15.047486
F 37.335761 3.861042 12.035852
F 37.335761 11.583125 12.035852
F 46.247468 3.860634 12.317411
F 46.247468 11.582717 12.317411
F 37.449703 1.287506 8.404965
F 37.449702 9.009589 8.404965
F 37.449702 16.731674 8.404965
F 46.350593 1.291397 8.689245
F 46.350593 9.013480 8.689245
F 46.350594 16.735565 8.689244
F 39.563846 7.722090 12.105869
F 39.563845 15.444174 12.105869
F 53.447695 1.270120 16.166032
F 48.458472 7.706777 12.405074
F 48.458472 15.428861 12.405074
F 53.459928 11.597347 15.275737
F 39.677726 5.148552 8.474989
F 39.677726 12.870635 8.474989
F 48.546657 5.168185 8.780055
F 48.546657 12.890269 8.780054
F 39.592379 5.148050 11.198306
F 39.592379 12.870134 11.198306
F 48.491427 5.162174 11.477966
F 48.491427 12.884258 11.477966
F 39.478138 7.722096 14.834499
F 39.478138 15.444180 14.834499
F 51.266989 7.118795 0.580279
F 48.399553 7.713586 15.117375
F 48.399553 15.435671 15.117375
F 53.459928 3.875265 15.275737
F 41.820313 1.287113 11.268285
F 41.820313 9.009195 11.268285
F 41.820313 16.731281 11.268285
F 50.695588 1.278746 11.556376
F 50.695588 9.000828 11.556376
F 50.695588 16.722914 11.556376
F 41.706412 3.861053 14.904542
F 41.706412 11.583135 14.904543
F 50.630754 3.874156 15.197625
F 50.630754 11.596238 15.197625
F 41.791888 3.860983 12.175964
F 41.791888 11.583066 12.175964
F 50.682833 3.874183 12.453858
F 50.682833 11.596265 12.453858
F 41.905277 1.287711 8.545193
F 41.905277 9.009794 8.545193
F 41.905277 16.731880 8.545193
F 50.751462 1.279573 8.822054
F 50.751462 9.001655 8.822054
F 50.751462 16.723742 8.822054
F 44.019443 7.722193 12.245996
F 44.019443 15.444278 12.245996
F 44.019443 0.000111 12.245996
F 44.131118 5.148996 8.615373
F 44.131118 12.871080 8.615373
F 44.048555 5.147728 11.338712
F 44.048555 12.869812 11.338712
F 43.936108 7.722809 14.975197
F 43.936108 15.444894 14.975198
F 43.936108 0.000727 14.975197
F 44.471571 3.225182 0.419574
F 44.471570 10.947264 0.419575
F 37.221423 1.287011 15.674044
F 37.221423 9.009093 15.674044
F 37.221423 16.731179 15.674044
F 46.141014 1.285256 15.954108
F 46.141014 9.007338 15.954108
F 46.141014 16.729424 15.954108
F 39.449543 5.148040 15.744058
F 39.449543 12.870123 15.744058
F 48.366982 5.157820 16.038295
F 48.366982 12.879903 16.038294
F 37.794987 7.084369 0.211379
F 37.794988 14.806454 0.211380
F 42.251429 14.806476 0.351496
F 46.714019 7.090300 0.493122
F 46.714019 14.812385 0.493123
F 42.251429 7.084391 0.351495
F 40.022907 3.223341 0.281371
F 40.022907 10.945424 0.281371
F 48.809830 3.319125 0.493796
F 48.809830 11.041208 0.493797
F 41.677898 1.286975 15.814095
F 41.677898 9.009058 15.814095
F 41.677898 16.731144 15.814095
F 50.618160 1.269377 16.089159
F 50.618160 8.991459 16.089159
F 50.618160 16.713546 16.089158
F 43.907092 5.147468 15.883879
F 43.907092 12.869551 15.883879
F 53.463698 1.213154 1.548029
F 53.463698 8.935236 1.548029
F 53.463698 16.657322 1.548028
F 44.244557 0.037727 4.990603
F 39.478138 0.000013 14.834499
F 39.563845 0.000007 12.105869
F 39.705661 0.001460 7.578720
F 39.794800 0.038882 4.849573
F 36.906997 1.287010 25.679729
F 36.906997 9.009093 25.679729
F 36.906997 16.731178 25.679729
F 45.842882 1.280665 25.964968
F 45.842882 9.002748 25.964968
F 45.842882 16.724834 25.964969
F 36.792642 3.861042 29.318158
F 36.792642 11.583125 29.318158
F 45.729288 3.867319 29.601916
F 45.729288 11.589402 29.601916
F 36.878411 3.861043 26.589334
F 36.878411 11.583125 26.589334
F 45.816133 3.867168 26.865727
F 45.816133 11.589251 26.865727
F 36.992745 1.287010 22.950903
F 36.992745 9.009093 22.950903
F 36.992745 16.731178 22.950903
F 45.923959 1.282465 23.229051
F 45.923959 9.004547 23.229051
F 45.923959 16.726633 23.229051
F 39.106614 7.722107 26.659342
F 39.106614 15.444192 26.659342
F 53.399731 11.605034 19.800407
F 48.084018 7.729146 26.939033
F 48.084019 15.451231 26.939032
F 53.411614 16.711489 18.916786
F 39.220923 5.148029 23.020912
F 39.220923 12.870113 23.020912
F 48.179677 5.145446 23.307807
F 48.179677 12.867530 23.307807
F 39.135201 5.148028 25.749767
F 39.135201 12.870112 25.749768
F 48.115177 5.139561 26.042626
F 48.115177 12.861645 26.042626
F 39.020810 7.722101 29.388192
F 39.020810 15.444185 29.388192
F 53.399731 3.882952 19.800407
F 48.025265 7.741477 29.683933
F 48.025265 15.463561 29.683933
F 53.411614 8.989402 18.916785
F 41.364203 1.286776 25.819951
F 41.364203 9.008858 25.819951
F 41.364203 16.730944 25.819951
F 50.428547 1.258991 26.124704
F 50.428547 8.981073 26.124704
F 50.428546 16.703160 26.124704
F 41.249601 3.861206 29.458311
F 41.249601 11.583289 29.458311
F 50.360761 3.893200 29.767005
F 50.360761 11.615282 29.767005
F 41.335683 3.861297 26.729240
F 41.335683 11.583380 26.729240
F 50.416739 3.892348 26.996423
F 50.416738 11.614430 26.996423
F 41.449792 1.286818 23.090856
F 41.449792 9.008900 23.090856
F 41.449792 16.730986 23.090856
F 50.483478 1.258998 23.360936
F 50.483478 8.981080 23.360936
F 50.483478 16.703167 23.360936
F 43.568459 7.723654 26.798463
F 43.568459 15.445739 26.798463
F 43.568459 0.001572 26.798463
F 43.681277 5.146860 23.160375
F 43.681277 12.868944 23.160375
F 43.597437 5.146400 25.891079
F 43.597437 12.868484 25.891079
F 43.482093 7.723315 29.529004
F 43.482093 15.445400 29.529004
F 43.482093 0.001232 29.529004
F 36.764058 1.287011 30.227764
F 36.764057 9.009093 30.227764
F 36.764058 16.731179 30.227764
F 45.701706 1.280590 30.504363
F 45.701706 9.002673 30.504363
F 45.701706 16.724758 30.504363
F 38.992228 5.148034 30.297774
F 38.992228 12.870117 30.297773
F 47.981427 5.135702 30.564381
F 47.981428 12.857785 30.564381
F 41.221006 1.286843 30.367700
F 41.221006 9.008925 30.367700
F 41.221006 16.731011 30.367700
F 50.361926 1.243260 30.648232
F 50.361927 8.965341 30.648233
F 50.361926 16.687428 30.648232
F 43.453650 5.146745 30.436937
F 43.453650 12.868829 30.436937
F 37.135675 1.287011 18.402867
F 37.135675 9.009093 18.402867
F 37.135675 16.731179 18.402868
F 46.060745 1.283103 18.686863
F 46.060745 9.005186 18.686863
F 46.060745 16.727272 18.686864
F 37.021328 3.861042 22.041298
F 37.021328 11.583125 22.041298
F 45.951907 3.866176 22.326351
F 45.951907 11.588259 22.326351
F 37.107089 3.861042 19.312473
F 37.107089 11.583125 19.312473
F 46.032649 3.864401 19.591601
F 46.032648 11.586484 19.591601
F 39.335236 7.722098 19.382485
F 39.335236 15.444183 19.382485
F 53.365475 11.608215 22.558513
F 48.273831 7.718364 19.672241
F 48.273831 15.440449 19.672241
F 53.411614 1.267320 18.916785
F 39.363826 5.148036 18.472902
F 39.363826 12.870120 18.472902
F 48.306071 5.150608 18.759094
F 48.306071 12.872692 18.759094
F 39.249523 7.722107 22.111338
F 39.249523 15.444191 22.111338
F 53.365475 3.886133 22.558513
F 48.211586 7.725629 22.401339
F 48.211586 15.447713 22.401339
F 53.246092 16.688339 30.724820
F 41.592326 1.286932 18.542998
F 41.592326 9.009015 18.542998
F 41.592326 16.731100 18.542998
F 50.564937 1.268354 18.839821
F 50.564937 8.990436 18.839821
F 50.564937 16.712522 18.839821
F 41.478268 3.861202 22.181489
F 41.478268 11.583285 22.181489
F 50.496833 3.885139 22.482461
F 50.496833 11.607221 22.482461
F 41.563785 3.861138 19.452487
F 41.563785 11.583221 19.452487
F 50.551721 3.883699 19.724498
F 50.551721 11.605782 19.724498
F 43.794198 7.722965 19.522157
F 43.794198 15.445049 19.522157
F 43.794198 0.000882 19.522157
F 43.823059 5.147068 18.613784
F 43.823059 12.869152 18.613784
F 43.710308 7.723453 22.252530
F 43.710308 15.445537 22.252531
F 43.710308 0.001370 22.252530
F 53.319539 1.258065 26.199984
F 53.319539 8.980147 26.199984
F 53.319539 16.702233 26.199984
F 53.273060 3.893668 29.841896
F 53.273060 11.615750 29.841896
F 53.305907 3.891558 27.070955
F 53.305907 11.613640 27.070954
F 53.353540 1.259731 23.436097
F 53.353539 8.981813 23.436097
F 53.353540 16.703900 23.436097
F 53.246092 1.244170 30.724820
F 53.246092 8.966252 30.724820
F 39.106614 0.000025 26.659342
F 48.211586 0.003546 22.401339
F 39.020810 0.000018 29.388192
F 48.025265 0.019395 29.683933
F 48.084018 0.007064 26.939032
F 39.249523 0.000024 22.111338
F 39.335236 0.000016 19.382485
F 36.220928 1.287013 47.510309
F 36.220928 9.009095 47.510309
F 36.220928 16.731181 47.510309
F 45.122993 1.289525 47.788516
F 45.122993 9.011608 47.788516
F 45.122993 16.733693 47.788516
F 36.192341 3.861041 48.419917
F 36.192341 11.583123 48.419917
F 45.093997 3.858533 48.701596
F 45.093997 11.580616 48.701596
F 36.306676 1.287012 44.781486
F 36.306676 9.009095 44.781486
F 36.306676 16.731181 44.781486
F 45.207012 1.290312 45.062637
F 45.207012 9.012395 45.062637
F 45.207012 16.734480 45.062637
F 38.420382 7.722075 48.489941
F 38.420382 15.444159 48.489941
F 53.496198 16.744606 38.023338
F 47.295576 7.712729 48.775334
F 47.295576 15.434814 48.775333
F 53.493672 3.849434 34.388671
F 38.534713 5.148062 44.851508
F 38.534713 12.870146 44.851508
F 47.404114 5.158052 45.137231
F 47.404114 12.880136 45.137231
F 38.448967 5.148060 47.580323
F 38.448967 12.870144 47.580323
F 47.323510 5.157335 47.853835
F 47.323510 12.879419 47.853835
F 40.676745 1.287076 47.650297
F 40.676745 9.009159 47.650297
F 40.676745 16.731244 47.650298
F 49.491427 1.306608 47.907339
F 49.491427 9.028691 47.907339
F 49.491427 16.750777 47.907339
F 40.648159 3.860978 48.559988
F 40.648159 11.583061 48.559988
F 49.458335 3.837090 48.857596
F 49.458335 11.559173 48.857596
F 40.762402 1.287093 44.921551
F 40.762402 9.009175 44.921551
F 40.762402 16.731261 44.921551
F 49.570091 1.309437 45.199632
F 49.570091 9.031519 45.199632
F 49.570091 16.753605 45.199632
F 42.874327 7.721489 48.630332
F 42.874328 15.443573 48.630332
F 51.684395 15.411079 44.235414
F 51.578574 7.700045 48.940435
F 51.578574 15.422130 48.940435
F 53.496197 9.022519 38.023338
F 42.988618 5.148586 44.991615
F 42.988618 12.870670 44.991615
F 51.658708 5.200430 45.285704
F 51.658708 12.922513 45.285704
F 42.902921 5.148643 47.719860
F 42.902921 12.870727 47.719860
F 51.607050 5.178602 47.989667
F 51.607050 12.900686 47.989667
F 36.678305 1.287011 32.956588
F 36.678305 9.009094 32.956588
F 36.678305 16.731180 32.956588
F 45.595705 1.284865 33.238126
F 45.595705 9.006947 33.238126
F 45.595705 16.729033 33.238126
F 36.563954 3.861041 36.595018
F 36.563954 11.583124 36.595018
F 45.481640 3.863419 36.876679
F 45.481640 11.585502 36.876680
F 36.649718 3.861041 33.866194
F 36.649718 11.583124 33.866194
F 45.568494 3.863736 34.143729
F 45.568494 11.585818 34.143729
F 38.877844 7.722097 33.936205
F 38.877844 15.444182 33.936205
F 53.496197 1.300437 38.023338
F 47.792612 7.712540 34.217531
F 47.792613 15.434625 34.217530
F 53.495384 16.729490 40.723268
F 38.906428 5.148038 33.026620
F 38.906428 12.870121 33.026620
F 47.830115 5.152458 33.294385
F 47.830115 12.874542 33.294385
F 38.792079 7.722098 36.665050
F 38.792079 15.444183 36.665051
F 53.499041 3.844025 37.091499
F 47.712910 7.716278 36.940432
F 47.712910 15.438363 36.940432
F 53.495383 9.007403 40.723268
F 41.134742 1.286975 33.096654
F 41.134742 9.009058 33.096654
F 41.134742 16.731143 33.096654
F 50.000128 1.307392 33.358392
F 50.000127 9.029475 33.358392
F 50.000127 16.751561 33.358392
F 41.020382 3.861075 36.735083
F 41.020382 11.583157 36.735083
F 49.908275 3.844152 37.000250
F 49.908275 11.566234 37.000250
F 41.106172 3.861084 34.006195
F 41.106172 11.583166 34.006195
F 49.998441 3.849903 34.299122
F 49.998440 11.571986 34.299122
F 43.335231 7.722490 34.075897
F 43.335231 15.444575 34.075897
F 43.335231 0.000408 34.075897
F 43.363871 5.147665 33.166798
F 43.363872 12.869749 33.166798
F 43.249409 7.722450 36.805310
F 43.249408 15.444534 36.805311
F 43.249409 0.000367 36.805311
F 36.449621 1.287011 40.233448
F 36.449621 9.009094 40.233448
F 36.449621 16.731179 40.233449
F 45.367016 1.284679 40.514366
F 45.367016 9.006761 40.514366
F 45.367016 16.728847 40.514366
F 36.335261 3.861040 43.871878
F 36.335261 11.583123 43.871878
F 45.236497 3.858398 44.147552
F 45.236497 11.580480 44.147552
F 36.421033 3.861041 41.143056
F 36.421033 11.583124 41.143055
F 45.337472 3.863069 41.419569
F 45.337472 11.585152 41.419569
F 36.535369 1.287011 37.504625
F 36.535369 9.009094 37.504625
F 36.535369 16.731179 37.504624
F 45.453350 1.284602 37.782985
F 45.453350 9.006685 37.782985
F 45.453350 16.728770 37.782984
F 38.649160 7.722098 41.213064
F 38.649160 15.444182 41.213064
F 53.499042 11.566107 37.091499
F 47.566880 7.715668 41.496879
F 47.566880 15.437752 41.496879
F 53.495383 1.285321 40.723268
F 38.763492 5.148037 37.574635
F 38.763492 12.870120 37.574635
F 47.683334 5.154161 37.858498
F 47.683334 12.876244 37.858498
F 38.677736 5.148037 40.303478
F 38.677736 12.870121 40.303478
F 47.594279 5.155449 40.577725
F 47.594279 12.877533 40.577726
F 38.563292 7.722073 43.941889
F 38.563292 15.444158 43.941889
F 53.493673 11.571516 34.388671
F 47.434454 7.711430 44.213356
F 47.434454 15.433515 44.213356
F 51.684395 7.688995 44.235413
F 40.906050 1.286982 40.373499
F 40.906050 9.009064 40.373499
F 40.906050 16.731150 40.373499
F 49.795412 1.299444 40.638866
F 49.795412 9.021526 40.638866
F 49.795411 16.743612 40.638866
F 40.791052 3.860966 44.011858
F 40.791052 11.583049 44.011858
F 49.601080 3.842373 44.272409
F 49.601080 11.564456 44.272410
F 40.877424 3.861072 41.283081
F 40.877424 11.583155 41.283081
F 49.746293 3.835669 41.576178
F 49.746292 11.557752 41.576178
F 40.991812 1.286975 37.644645
F 40.991812 9.009057 37.644645
F 40.991812 16.731143 37.644646
F 49.881071 1.303138 37.938752
F 49.881071 9.025220 37.938752
F 49.881070 16.747307 37.938752
F 43.106462 7.722478 41.352790
F 43.106462 15.444563 41.352789
F 43.106462 0.000396 41.352790
F 43.220775 5.147709 37.714416
F 43.220775 12.869793 37.714416
F 43.134621 5.147884 40.443413
F 43.134621 12.869968 40.443413
F 43.016801 7.721364 44.081275
F 43.016801 15.443448 44.081275
F 38.649160 0.000015 41.213064
F 38.792079 0.000016 36.665051
F 38.877844 0.000015 33.936205
F 36.106578 3.861041 51.148737
F 36.106578 11.583123 51.148737
F 45.010736 3.859061 51.427542
F 45.010736 11.581143 51.427542
F 38.334628 7.722077 51.218754
F 38.334628 15.444161 51.218754
F 51.313790 12.847125 62.528124
F 47.217287 7.714914 51.494105
F 47.217287 15.436999 51.494105
F 42.533783 5.146796 59.524286
F 40.562472 3.860991 51.288739
F 40.562472 11.583074 51.288739
F 49.393578 3.844033 51.564009
F 49.393578 11.566115 51.564009
F 42.789059 7.721619 51.358471
F 42.789059 15.443704 51.358472
F 42.533783 12.868880 59.524285
F 51.531410 7.697705 51.642699
F 51.531410 15.419790 51.642699
F 51.313790 5.125042 62.528124
F 35.992253 1.287012 54.786931
F 35.992253 9.009094 54.786931
F 35.992253 16.731180 54.786931
F 44.898606 1.288475 55.066145
F 44.898606 9.010557 55.066145
F 44.898606 16.732643 55.066145
F 35.878289 3.860546 58.417817
F 35.878289 11.582629 58.417817
F 44.786709 3.859560 58.697358
F 44.786709 11.581642 58.697358
F 35.963730 3.861035 55.694506
F 35.963730 11.583118 55.694506
F 44.869886 3.859547 55.975650
F 44.869886 11.581630 55.975650
F 36.077994 1.287012 52.058316
F 36.077994 9.009095 52.058316
F 36.077994 16.731180 52.058316
F 44.981902 1.289008 52.339734
F 44.981902 9.011090 52.339734
F 44.981902 16.733176 52.339733
F 38.191789 7.722073 55.764528
F 38.191789 15.444157 55.764528
F 42.444989 12.831311 62.253199
F 47.081280 7.715974 56.049140
F 47.081280 15.438059 56.049140
F 51.296069 15.404849 63.406963
F 38.306041 5.148058 52.128339
F 38.306041 12.870142 52.128339
F 47.187332 5.156271 52.414334
F 47.187332 12.878355 52.414334
F 38.220309 5.148056 54.856948
F 38.220309 12.870140 54.856948
F 47.110888 5.153242 55.134392
F 47.110888 12.875326 55.134392
F 38.106355 7.721586 58.487836
F 38.106355 15.443670 58.487836
F 42.444989 5.109227 62.253198
F 47.003819 7.717917 58.765751
F 47.003819 15.440001 58.765751
F 51.296069 7.682764 63.406962
F 40.448222 1.287046 54.926945
F 40.448222 9.009128 54.926945
F 40.448222 16.731214 54.926945
F 49.300207 1.299235 55.206138
F 49.300207 9.021318 55.206138
F 49.300207 16.743404 55.206138
F 40.334327 3.860525 58.557842
F 40.334327 11.582608 58.557842
F 49.207415 3.853834 58.838537
F 49.207415 11.575916 58.838537
F 40.419703 3.861003 55.834565
F 40.419703 11.583086 55.834565
F 49.269689 3.847220 56.129610
F 49.269689 11.569303 56.129609
F 40.533888 1.287060 52.198384
F 40.533888 9.009142 52.198384
F 40.533888 16.731228 52.198383
F 49.362169 1.305558 52.497103
F 49.362169 9.027640 52.497103
F 49.362169 16.749726 52.497103
F 42.646680 7.721751 55.904779
F 42.646680 15.443836 55.904779
F 42.418382 15.392525 63.169677
F 51.434065 7.704813 56.210876
F 51.434065 15.426898 56.210876
F 51.365562 12.879828 59.820945
F 42.760444 5.148509 52.268667
F 42.760444 12.870593 52.268666
F 51.504897 5.169092 52.577737
F 51.504897 12.891176 52.577737
F 42.675237 5.148377 54.996771
F 42.675237 12.870461 54.996772
F 51.459307 5.168690 55.281103
F 51.459307 12.890773 55.281103
F 42.561732 7.721385 58.627741
F 42.561732 15.443469 58.627741
F 42.418382 7.670440 63.169677
F 51.392989 7.708555 58.915815
F 51.392989 15.430639 58.915815
F 51.365562 5.157745 59.820945
F 35.761116 1.248117 62.043230
F 35.761116 8.970199 62.043230
F 35.761116 16.692285 62.043230
F 44.670523 1.248701 62.323095
F 44.670523 8.970783 62.323095
F 44.670523 16.692869 62.323095
F 35.734722 3.809558 62.959511
F 35.734722 11.531641 62.959511
F 44.645453 3.809272 63.239512
F 44.645453 11.531354 63.239512
F 35.850376 1.285551 59.314083
F 35.850375 9.007633 59.314083
F 35.850375 16.729719 59.314083
F 44.758677 1.286513 59.594973
F 44.758677 9.008595 59.594973
F 44.758677 16.730681 59.594973
F 37.962792 7.670598 63.029531
F 37.962792 15.392683 63.029531
F 49.177016 16.738900 59.741244
F 46.865850 7.668211 63.311285
F 46.865850 15.390296 63.311285
F 49.177016 9.016814 59.741244
F 38.078439 5.146593 59.384104
F 38.078438 12.868677 59.384104
F 46.975552 5.151043 59.666152
F 46.975552 12.873126 59.666151
F 37.989186 5.109158 62.113249
F 37.989186 12.831242 62.113249
F 46.891398 5.113557 62.387912
F 46.891398 12.835641 62.387912
F 40.217190 1.248128 62.183263
F 40.217190 8.970210 62.183263
F 40.217190 16.692296 62.183263
F 49.103755 1.251813 62.460149
F 49.103755 8.973895 62.460149
F 49.103755 16.695981 62.460149
F 40.190830 3.809549 63.099553
F 40.190830 11.531632 63.099553
F 49.083329 3.809686 63.354014
F 49.083328 11.531768 63.354014
F 40.306417 1.285569 59.454135
F 40.306417 9.007652 59.454135
F 40.306417 16.729738 59.454135
F 49.177016 1.294732 59.741244
F 37.593271 24.504750 3.863270
F 37.593271 32.226832 3.863270
F 46.487826 24.508466 4.140027
F 46.487826 32.230549 4.140027
F 37.477614 27.028755 7.508700
F 53.463698 24.379407 1.548029
F 37.477614 19.306671 7.508700
F 46.381135 27.027378 7.787667
F 53.459928 19.319434 15.275737
F 46.381135 19.305294 7.787667
F 37.566882 27.066189 4.779553
F 53.463698 32.101489 1.548029
F 37.566882 19.344105 4.779552
F 46.466276 27.065184 5.058231
F 51.266989 30.285048 0.580279
F 46.466276 19.343100 5.058230
F 37.761083 25.090975 1.157347
F 37.761083 32.813057 1.157347
F 46.649056 25.092641 1.435695
F 46.649056 32.814723 1.435695
F 39.794800 30.927217 4.849573
F 39.794800 23.205135 4.849573
F 48.605187 30.865057 5.175149
F 48.605187 23.142975 5.175150
F 39.989219 28.952030 1.227365
F 39.989220 21.229947 1.227365
F 48.939380 28.992178 1.489642
F 48.939380 21.270096 1.489642
F 39.821216 28.365816 3.933282
F 39.821216 20.643733 3.933282
F 48.680848 28.391741 4.168467
F 48.680848 20.669658 4.168467
F 39.705661 30.889795 7.578720
F 39.705661 23.167713 7.578720
F 48.576808 30.866346 7.860006
F 48.576808 23.144264 7.860006
F 42.047795 24.505332 4.002844
F 42.047795 32.227415 4.002844
F 50.845961 24.486125 4.383787
F 50.845961 32.208207 4.383787
F 41.933115 27.028505 7.648587
F 42.251429 22.528562 0.351495
F 41.933115 19.306422 7.648587
F 50.764873 27.034897 7.932459
F 53.447695 32.158454 16.166032
F 50.764873 19.312812 7.932458
F 42.021845 27.065837 4.919778
F 42.251429 30.250644 0.351496
F 42.021845 19.343753 4.919778
F 50.825535 27.067016 5.211672
F 53.447695 24.436372 16.166032
F 50.825535 19.344933 5.211672
F 42.216164 25.090630 1.297451
F 42.216163 32.812712 1.297451
F 50.741653 25.004761 1.739449
F 50.741652 32.726843 1.739449
F 44.244557 30.926062 4.990603
F 44.244557 23.203979 4.990603
F 44.447352 28.952680 1.367207
F 44.447352 21.230597 1.367207
F 44.272271 28.367148 4.072442
F 44.272271 20.645065 4.072442
F 44.159360 30.889518 7.718880
F 44.159360 23.167436 7.718880
F 37.364281 24.453270 11.128278
F 37.364281 32.175352 11.128278
F 46.275642 24.452917 11.410579
F 46.275642 32.174999 11.410579
F 37.250005 27.027295 14.764467
F 37.250005 34.749377 14.764467
F 37.250005 19.305211 14.764467
F 46.168961 27.029655 15.047485
F 53.497596 27.039771 12.531816
F 46.168961 19.307571 15.047486
F 37.335760 27.027295 12.035852
F 37.335761 34.749378 12.035852
F 37.335760 19.305211 12.035852
F 46.247468 27.026887 12.317411
F 53.459928 27.041518 15.275736
F 46.247468 19.304803 12.317411
F 37.449702 24.453759 8.404965
F 37.449703 32.175841 8.404965
F 46.350593 24.457650 8.689245
F 46.350593 32.179732 8.689245
F 39.563845 30.888342 12.105869
F 39.563845 23.166260 12.105869
F 48.458472 30.873029 12.405074
F 48.458472 23.150947 12.405074
F 39.677726 28.314804 8.474989
F 39.677726 20.592721 8.474989
F 48.546657 28.334438 8.780055
F 48.546657 20.612355 8.780055
F 39.592379 28.314303 11.198306
F 39.592379 20.592220 11.198306
F 48.491427 28.328427 11.477966
F 48.491427 20.606344 11.477966
F 39.478138 30.888348 14.834499
F 39.478138 23.166266 14.834499
F 48.399553 30.879839 15.117375
F 48.399553 23.157757 15.117375
F 41.820313 24.453366 11.268285
F 41.820313 32.175448 11.268285
F 50.695588 24.444999 11.556376
F 50.695588 32.167081 11.556376
F 41.706412 27.027305 14.904542
F 43.907092 20.591638 15.883879
F 41.706412 19.305222 14.904543
F 50.630754 27.040409 15.197625
F 53.497597 19.317687 12.531816
F 50.630754 19.318325 15.197625
F 41.791888 27.027236 12.175964
F 41.791888 34.749319 12.175964
F 41.791888 19.305152 12.175964
F 50.682833 27.040436 12.453858
F 51.266989 22.562967 0.580280
F 50.682833 19.318352 12.453858
F 41.905277 24.453964 8.545193
F 41.905277 32.176047 8.545193
F 50.751462 24.445826 8.822054
F 50.751462 32.167908 8.822054
F 44.019443 30.888446 12.245996
F 44.019443 23.166364 12.245996
F 44.131118 28.315249 8.615373
F 44.131118 20.593166 8.615373
F 44.048555 28.313981 11.338712
F 44.048555 20.591898 11.338712
F 43.936108 30.889062 14.975197
F 43.936108 23.166980 14.975197
F 44.471571 26.391434 0.419574
F 44.471571 34.113517 0.419575
F 44.471571 18.669351 0.419575
F 37.221423 24.453264 15.674044
F 37.221423 32.175346 15.674044
F 46.141014 24.451509 15.954108
F 46.141014 32.173591 15.954108
F 39.449543 28.314292 15.744058
F 39.449543 20.592210 15.744058
F 48.366982 28.324072 16.038295
F 48.366982 20.601990 16.038295
F 37.794987 30.250622 0.211380
F 37.794988 22.528540 0.211379
F 46.714019 30.256553 0.493122
F 46.714019 22.534471 0.493122
F 40.022907 26.389593 0.281371
F 40.022907 34.111676 0.281371
F 40.022907 18.667510 0.281371
F 48.809830 26.485378 0.493796
F 48.809830 34.207460 0.493797
F 48.809830 18.763294 0.493797
F 41.677898 24.453228 15.814095
F 41.677898 32.175311 15.814095
F 50.618160 24.435631 16.089159
F 50.618160 32.157712 16.089159
F 43.907092 28.313720 15.883879
F 46.247468 34.748970 12.317411
F 36.906997 24.453263 25.679729
F 36.906997 32.175346 25.679729
F 45.842882 24.446918 25.964968
F 45.842882 32.169000 25.964968
F 36.792642 27.027295 29.318158
F 36.792642 34.749378 29.318158
F 36.792642 19.305211 29.318159
F 45.729289 27.033572 29.601916
F 53.399731 19.327120 19.800407
F 45.729288 19.311488 29.601916
F 36.878410 27.027295 26.589334
F 36.878411 34.749378 26.589334
F 36.878410 19.305212 26.589334
F 45.816133 27.033421 26.865727
F 53.411614 24.433573 18.916785
F 45.816132 19.311337 26.865727
F 36.992745 24.453263 22.950903
F 36.992745 32.175345 22.950903
F 45.923959 24.448718 23.229051
F 45.923959 32.170800 23.229051
F 39.106614 30.888360 26.659342
F 39.106614 23.166278 26.659342
F 48.084018 30.895399 26.939033
F 48.084019 23.173317 26.939033
F 39.220923 28.314281 23.020912
F 39.220923 20.592199 23.020912
F 48.179677 28.311699 23.307807
F 48.179677 20.589616 23.307807
F 39.135201 28.314281 25.749767
F 39.135201 20.592198 25.749768
F 48.115177 28.305814 26.042626
F 48.115177 20.583732 26.042626
F 39.020810 30.888353 29.388192
F 39.020810 23.166271 29.388192
F 48.025265 30.907730 29.683933
F 48.025265 23.185648 29.683933
F 41.364203 24.453028 25.819951
F 41.364203 32.175111 25.819951
F 50.428547 24.425244 26.124704
F 50.428547 32.147326 26.124704
F 41.249601 27.027459 29.458311
F 53.246092 32.132505 30.724820
F 41.249601 19.305375 29.458311
F 50.360761 27.059453 29.767005
F 53.246092 24.410423 30.724820
F 50.360761 19.337369 29.767005
F 41.335683 27.027550 26.729240
F 53.353539 32.148066 23.436097
F 41.335683 19.305466 26.729240
F 50.416739 27.058601 26.996423
F 53.353540 24.425984 23.436097
F 50.416739 19.336517 26.996423
F 41.449792 24.453070 23.090856
F 41.449792 32.175153 23.090856
F 50.483478 24.425251 23.360936
F 50.483478 32.147333 23.360936
F 43.568459 30.889907 26.798463
F 43.568459 23.167824 26.798463
F 43.681277 28.313113 23.160375
F 43.681277 20.591030 23.160375
F 43.597437 28.312653 25.891079
F 43.597437 20.590570 25.891079
F 43.482093 30.889568 29.529004
F 43.482093 23.167485 29.529004
F 36.764058 24.453264 30.227764
F 36.764058 32.175346 30.227764
F 45.701706 24.446843 30.504363
F 45.701706 32.168925 30.504363
F 38.992228 28.314286 30.297774
F 38.992228 20.592203 30.297774
F 47.981427 28.301954 30.564381
F 47.981427 20.579872 30.564381
F 41.221006 24.453096 30.367700
F 41.221006 32.175178 30.367700
F 50.361927 24.409513 30.648232
F 50.361927 32.131594 30.648233
F 43.453650 28.312998 30.436937
F 43.453650 20.590915 30.436937
F 37.135675 24.453264 18.402867
F 37.135675 32.175346 18.402867
F 46.060745 24.449356 18.686863
F 46.060745 32.171438 18.686863
F 37.021328 27.027295 22.041298
F 37.021328 34.749378 22.041298
F 37.021328 19.305211 22.041298
F 45.951907 27.032429 22.326351
F 53.399731 27.049204 19.800407
F 45.951907 19.310345 22.326351
F 37.107089 27.027295 19.312473
F 37.107089 34.749378 19.312473
F 37.107089 19.305211 19.312473
F 46.032649 27.030654 19.591601
F 53.365475 19.330302 22.558513
F 46.032649 19.308570 19.591601
F 39.335236 30.888351 19.382485
F 39.335236 23.166269 19.382485
F 48.273831 30.884617 19.672241
F 48.273831 23.162534 19.672241
F 39.363826 28.314288 18.472902
F 39.363826 20.592206 18.472902
F 48.306071 28.316861 18.759094
F 48.306071 20.594778 18.759094
F 39.249523 30.888359 22.111338
F 39.249523 23.166277 22.111338
F 48.211586 30.891881 22.401339
F 48.211586 23.169799 22.401339
F 41.592326 24.453185 18.542998
F 41.592326 32.175267 18.542998
F 50.564937 24.434607 18.839821
F 50.564937 32.156689 18.839821
F 41.478268 27.027455 22.181489
F 53.305907 19.335727 27.070954
F 41.478268 19.305371 22.181489
F 50.496833 27.051392 22.482461
F 53.365475 27.052386 22.558513
F 50.496833 19.329308 22.482461
F 41.563785 27.027391 19.452487
F 53.305907 27.057811 27.070954
F 41.563785 19.305307 19.452487
F 50.551721 27.049952 19.724498
F 53.411614 32.155655 18.916785
F 50.551721 19.327868 19.724498
F 43.794198 30.889217 19.522157
F 43.794198 23.167135 19.522157
F 43.823059 28.313320 18.613784
F 43.823059 20.591238 18.613784
F 43.710308 30.889705 22.252530
F 43.710308 23.167623 22.252530
F 53.319539 24.424318 26.199984
F 53.319539 32.146400 26.199984
F 53.273060 27.059921 29.841896
F 53.273060 19.337836 29.841896
F 36.220928 24.453265 47.510309
F 36.220928 32.175348 47.510309
F 45.122993 24.455778 47.788516
F 45.122993 32.177860 47.788516
F 36.192341 27.027293 48.419917
F 36.192341 34.749376 48.419916
F 36.192341 19.305209 48.419916
F 45.093997 27.024786 48.701596
F 45.093997 34.746869 48.701596
F 45.093997 19.302702 48.701596
F 36.306676 24.453265 44.781486
F 36.306676 32.175348 44.781486
F 45.207012 24.456565 45.062637
F 45.207012 32.178647 45.062637
F 38.420382 30.888327 48.489941
F 38.420382 23.166245 48.489941
F 47.295576 30.878982 48.775334
F 47.295576 23.156900 48.775334
F 38.534713 28.314315 44.851508
F 38.534713 20.592232 44.851508
F 47.404114 28.324305 45.137231
F 47.404114 20.602222 45.137231
F 38.448967 28.314313 47.580323
F 38.448967 20.592230 47.580323
F 47.323510 28.323588 47.853835
F 47.323510 20.601505 47.853835
F 40.676745 24.453329 47.650297
F 40.676745 32.175411 47.650297
F 49.491427 24.472861 47.907339
F 49.491427 32.194944 47.907339
F 40.648159 27.027231 48.559988
F 40.648159 34.749314 48.559988
F 40.648159 19.305147 48.559988
F 49.458335 27.003343 48.857596
F 53.496197 32.188772 38.023338
F 49.458335 19.281260 48.857596
F 40.762402 24.453345 44.921551
F 40.762402 32.175428 44.921551
F 49.570091 24.475690 45.199632
F 49.570091 32.197772 45.199632
F 42.874327 30.887741 48.630332
F 42.874327 23.165659 48.630332
F 51.578574 30.866298 48.940435
F 51.578574 23.144216 48.940435
F 42.988618 28.314839 44.991615
F 42.988618 20.592756 44.991615
F 51.658708 28.366682 45.285704
F 51.658708 20.644600 45.285704
F 42.902921 28.314895 47.719860
F 42.902921 20.592813 47.719861
F 51.607050 28.344855 47.989667
F 51.607050 20.622772 47.989667
F 36.678305 24.453264 32.956588
F 36.678305 32.175347 32.956588
F 45.595705 24.451117 33.238126
F 45.595705 32.173200 33.238126
F 36.563954 27.027294 36.595018
F 36.563954 34.749377 36.595018
F 36.563954 19.305210 36.595018
F 45.481640 27.029672 36.876679
F 53.493672 27.015687 34.388671
F 45.481640 19.307588 36.876680
F 36.649718 27.027294 33.866194
F 36.649718 34.749377 33.866194
F 36.649718 19.305210 33.866195
F 45.568494 27.029988 34.143729
F 53.499042 19.288194 37.091499
F 45.568495 19.307905 34.143729
F 38.877844 30.888350 33.936205
F 38.877844 23.166268 33.936205
F 47.792613 30.878793 34.217531
F 47.792613 23.156711 34.217530
F 38.906428 28.314290 33.026620
F 38.906428 20.592207 33.026621
F 47.830115 28.318711 33.294385
F 47.830115 20.596629 33.294385
F 38.792079 30.888351 36.665050
F 38.792079 23.166268 36.665051
F 47.712910 30.882531 36.940432
F 47.712910 23.160449 36.940432
F 41.134742 24.453228 33.096654
F 41.134742 32.175310 33.096654
F 50.000128 24.473645 33.358392
F 50.000128 32.195727 33.358392
F 41.020382 27.027327 36.735083
F 53.495383 24.451574 40.723268
F 41.020382 19.305244 36.735083
F 49.908275 27.010405 37.000250
F 49.908275 34.732487 37.000250
F 49.908275 19.288321 37.000250
F 41.106172 27.027336 34.006195
F 53.495383 32.173656 40.723268
F 41.106172 19.305252 34.006195
F 49.998441 27.016157 34.299122
F 49.998440 34.738238 34.299122
F 49.998440 19.294072 34.299122
F 43.335231 30.888743 34.075897
F 43.335231 23.166660 34.075897
F 43.363872 28.313918 33.166798
F 43.363872 20.591835 33.166798
F 43.249409 30.888702 36.805310
F 43.249409 23.166620 36.805311
F 36.449621 24.453264 40.233448
F 36.449621 32.175347 40.233449
F 45.367016 24.450932 40.514366
F 45.367016 32.173014 40.514366
F 36.335261 27.027293 43.871878
F 36.335261 34.749376 43.871878
F 36.335261 19.305209 43.871878
F 45.236497 27.024650 44.147552
F 45.236497 34.746733 44.147552
F 45.236497 19.302567 44.147552
F 36.421033 27.027294 41.143056
F 36.421033 34.749377 41.143055
F 36.421033 19.305210 41.143055
F 45.337472 27.029322 41.419569
F 53.499042 34.732360 37.091499
F 45.337472 19.307238 41.419568
F 36.535369 24.453264 37.504625
F 36.535370 32.175347 37.504625
F 45.453350 24.450855 37.782985
F 45.453350 32.172937 37.782985
F 38.649160 30.888350 41.213064
F 38.649160 23.166268 41.213064
F 47.566880 30.881920 41.496879
F 47.566880 23.159838 41.496879
F 38.763492 28.314289 37.574635
F 38.763492 20.592207 37.574635
F 47.683334 28.320413 37.858498
F 47.683333 20.598331 37.858498
F 38.677736 28.314290 40.303478
F 38.677736 20.592207 40.303478
F 47.594279 28.321701 40.577726
F 47.594279 20.599619 40.577726
F 38.563292 30.888326 43.941889
F 38.563292 23.166243 43.941889
F 47.434454 30.877683 44.213356
F 47.434454 23.155601 44.213356
F 40.906050 24.453234 40.373499
F 40.906050 32.175317 40.373499
F 49.795412 24.465697 40.638866
F 49.795412 32.187778 40.638866
F 40.791052 27.027219 44.011858
F 40.791052 34.749302 44.011858
F 40.791052 19.305135 44.011858
F 49.601080 27.008626 44.272409
F 53.496197 24.466690 38.023338
F 49.601080 19.286542 44.272410
F 40.877424 27.027325 41.283081
F 53.493673 19.293603 34.388671
F 40.877424 19.305241 41.283081
F 49.746293 27.001922 41.576178
F 49.746292 34.724004 41.576178
F 49.746292 19.279838 41.576178
F 40.991812 24.453228 37.644645
F 40.991812 32.175310 37.644645
F 49.881071 24.469391 37.938752
F 49.881071 32.191473 37.938752
F 43.106462 30.888731 41.352790
F 43.106462 23.166649 41.352790
F 43.220775 28.313962 37.714416
F 43.220775 20.591879 37.714416
F 43.134621 28.314136 40.443413
F 43.134621 20.592054 40.443413
F 43.016801 30.887616 44.081275
F 43.016801 23.165534 44.081275
F 51.684395 30.855247 44.235412
F 51.684395 23.133165 44.235413
F 53.499041 27.010278 37.091499
F 53.493673 34.737769 34.388671
F 49.601080 34.730709 44.272410
F 49.458335 34.725426 48.857596
F 36.106577 27.027293 51.148737
F 36.106578 34.749376 51.148737
F 36.106577 19.305209 51.148737
F 45.010736 27.025313 51.427542
F 45.010736 34.747396 51.427543
F 45.010736 19.303230 51.427543
F 38.334628 30.888329 51.218754
F 38.334628 23.166247 51.218754
F 47.217287 30.881167 51.494105
F 47.217287 23.159085 51.494105
F 40.562472 27.027244 51.288739
F 40.562472 34.749327 51.288739
F 40.562472 19.305160 51.288739
F 49.393578 27.010286 51.564009
F 51.313790 20.569211 62.528124
F 49.393578 19.288202 51.564009
F 42.789059 30.887872 51.358471
F 42.789059 23.165790 51.358472
F 51.531410 30.863958 51.642699
F 51.531410 23.141876 51.642699
F 35.992253 24.453265 54.786930
F 35.992253 32.175347 54.786931
F 44.898606 24.454727 55.066145
F 44.898606 32.176810 55.066145
F 35.878289 27.026799 58.417817
F 35.878289 34.748882 58.417817
F 35.878289 19.304715 58.417817
F 44.786709 27.025813 58.697358
F 44.786709 34.747895 58.697358
F 44.786709 19.303729 58.697358
F 35.963730 27.027288 55.694506
F 35.963730 34.749370 55.694506
F 35.963730 19.305204 55.694505
F 44.869886 27.025800 55.975650
F 44.869886 34.747882 55.975650
F 44.869886 19.303716 55.975650
F 36.077994 24.453265 52.058316
F 36.077994 32.175348 52.058316
F 44.981902 24.455261 52.339734
F 44.981902 32.177343 52.339734
F 38.191789 30.888325 55.764528
F 38.191789 23.166243 55.764528
F 47.081280 30.882227 56.049140
F 47.081280 23.160145 56.049140
F 38.306041 28.314311 52.128339
F 38.306041 20.592228 52.128339
F 47.187332 28.322524 52.414334
F 47.187332 20.600441 52.414334
F 38.220309 28.314309 54.856948
F 38.220309 20.592226 54.856948
F 47.110888 28.319495 55.134392
F 47.110888 20.597412 55.134392
F 38.106355 30.887838 58.487836
F 38.106355 23.165756 58.487836
F 47.003819 30.884170 58.765751
F 47.003819 23.162087 58.765751
F 40.448222 24.453299 54.926945
F 40.448222 32.175381 54.926945
F 49.300207 24.465488 55.206138
F 49.300207 32.187570 55.206138
F 40.334327 27.026778 58.557842
F 40.334327 34.748860 58.557842
F 40.334327 19.304694 58.557842
F 49.207415 27.020087 58.838537
F 51.313790 28.291294 62.528124
F 49.207415 19.298003 58.838537
F 40.419703 27.027255 55.834565
F 40.419703 34.749338 55.834565
F 40.419703 19.305172 55.834565
F 49.269689 27.013473 56.129610
F 42.444989 20.553397 62.253198
F 49.269689 19.291389 56.129609
F 40.533888 24.453312 52.198384
F 40.533888 32.175395 52.198384
F 49.362169 24.471811 52.497103
F 49.362169 32.193893 52.497103
F 42.646680 30.888004 55.904779
F 42.646680 23.165922 55.904779
F 51.434065 30.871066 56.210876
F 51.434065 23.148984 56.210876
F 42.760444 28.314762 52.268667
F 42.760444 20.592679 52.268667
F 51.504897 28.335345 52.577737
F 51.504897 20.613262 52.577737
F 42.675237 28.314630 54.996771
F 42.675237 20.592547 54.996772
F 51.459307 28.334942 55.281103
F 51.459307 20.612860 55.281103
F 42.561732 30.887637 58.627741
F 42.561732 23.165555 58.627741
F 51.392989 30.874807 58.915815
F 51.392989 23.152725 58.915815
F 35.761116 24.414369 62.043230
F 35.761116 32.136452 62.043230
F 44.670523 24.414954 62.323095
F 44.670523 32.137036 62.323095
F 35.734722 26.975811 62.959511
F 42.444989 28.275480 62.253198
F 35.734722 19.253727 62.959511
F 44.645453 26.975524 63.239512
F 51.365562 20.601915 59.820945
F 44.645453 19.253440 63.239512
F 35.850375 24.451803 59.314083
F 35.850375 32.173886 59.314083
F 44.758677 24.452765 59.594973
F 44.758677 32.174848 59.594973
F 37.962792 30.836851 63.029531
F 37.962792 23.114769 63.029531
F 46.865850 30.834464 63.311285
F 46.865850 23.112381 63.311285
F 38.078438 28.312846 59.384104
F 38.078438 20.590763 59.384104
F 46.975552 28.317295 59.666152
F 46.975552 20.595213 59.666151
F 37.989186 28.275411 62.113249
F 37.989186 20.553328 62.113249
F 46.891398 28.279810 62.387912
F 46.891398 20.557727 62.387912
F 40.217190 24.414381 62.183263
F 40.217190 32.136463 62.183263
F 49.103755 24.418066 62.460149
F 49.103755 32.140148 62.460149
F 40.190830 26.975802 63.099553
F 51.365562 28.323997 59.820945
F 40.190830 19.253718 63.099553
F 49.083329 26.975939 63.354014
F 42.533783 20.590966 59.524285
F 49.083328 19.253855 63.354014
F 40.306417 24.451822 59.454135
F 40.306417 32.173905 59.454135
F 49.177016 24.460985 59.741244
F 49.177016 32.183067 59.741244
F 42.418382 30.836693 63.169677
F 42.418382 23.114610 63.169677
F 51.296069 30.849017 63.406963
F 51.296069 23.126935 63.406962
F 42.533783 28.313049 59.524286
F 49.083328 34.698021 63.354014
F 44.645453 34.697607 63.239512
F 35.734722 34.697894 62.959511
F 49.393578 34.732368 51.564009
F 49.207415 34.742169 58.838537
F 49.269689 34.735556 56.129609
F 40.190829 34.697884 63.099553
F 37.593271 47.671003 3.863270
F 37.593271 39.948918 3.863270
F 46.487826 47.674719 4.140027
F 46.487826 39.952634 4.140028
F 37.477614 50.195008 7.508700
F 37.477614 42.472924 7.508700
F 46.381135 50.193631 7.787667
F 46.381135 42.471547 7.787667
F 37.566882 50.232442 4.779553
F 37.566882 42.510358 4.779552
F 46.466276 50.231436 5.058231
F 46.466276 42.509353 5.058230
F 37.761083 48.257228 1.157347
F 37.761083 40.535143 1.157346
F 46.649056 48.258893 1.435695
F 46.649057 40.536809 1.435695
F 39.794800 38.649302 4.849573
F 39.794800 46.371388 4.849573
F 48.605187 38.587142 5.175149
F 48.605187 46.309227 5.175149
F 39.989219 52.118283 1.227365
F 39.989219 36.674114 1.227365
F 39.989220 44.396200 1.227365
F 53.463698 39.823575 1.548028
F 48.939380 36.714262 1.489642
F 48.939380 44.436348 1.489642
F 39.821216 51.532069 3.933282
F 39.821216 36.087900 3.933283
F 39.821216 43.809986 3.933282
F 48.680848 51.557993 4.168467
F 48.680848 36.113824 4.168467
F 48.680848 43.835911 4.168467
F 39.705661 38.611880 7.578720
F 39.705661 46.333966 7.578720
F 48.576808 38.588431 7.860006
F 48.576808 46.310517 7.860006
F 42.047795 47.671585 4.002844
F 42.047795 39.949501 4.002844
F 50.845961 47.652377 4.383787
F 50.845960 39.930293 4.383787
F 41.933115 50.194758 7.648587
F 41.933115 42.472674 7.648587
F 50.764873 50.201149 7.932459
F 50.764873 42.479065 7.932458
F 42.021845 50.232090 4.919778
F 42.021845 42.510006 4.919778
F 50.825535 50.233269 5.211672
F 50.825535 42.511185 5.211672
F 42.216164 48.256883 1.297451
F 42.216163 40.534798 1.297450
F 50.741653 48.171013 1.739449
F 50.741652 40.448929 1.739448
F 44.244557 38.648146 4.990603
F 44.244557 46.370232 4.990603
F 44.447352 52.118933 1.367207
F 44.447352 36.674764 1.367207
F 44.447352 44.396850 1.367207
F 44.272271 51.533401 4.072442
F 44.272271 36.089232 4.072442
F 44.272271 43.811318 4.072442
F 44.159360 38.611603 7.718880
F 44.159360 46.333688 7.718880
F 37.364281 47.619523 11.128278
F 37.364281 39.897438 11.128278
F 46.275642 47.619169 11.410579
F 46.275642 39.897085 11.410579
F 37.250005 50.193547 14.764467
F 37.250005 42.471463 14.764467
F 46.168961 50.195907 15.047485
F 46.168961 42.473823 15.047486
F 37.335761 50.193547 12.035852
F 37.335761 42.471464 12.035852
F 46.247468 50.193140 12.317411
F 46.247468 42.471056 12.317411
F 37.449702 47.620012 8.404965
F 37.449702 39.897927 8.404965
F 46.350593 47.623903 8.689245
F 46.350593 39.901818 8.689244
F 39.563845 38.610427 12.105869
F 39.563845 46.332513 12.105869
F 48.458472 38.595114 12.405074
F 48.458472 46.317200 12.405074
F 39.677726 51.481057 8.474989
F 39.677726 36.036888 8.474989
F 39.677726 43.758974 8.474989
F 48.546657 51.500691 8.780055
F 48.546657 36.056522 8.780054
F 48.546657 43.778608 8.780055
F 39.592379 51.480556 11.198306
F 39.592379 36.036387 11.198306
F 39.592379 43.758473 11.198306
F 48.491427 51.494680 11.477966
F 48.491427 36.050511 11.477966
F 48.491427 43.772597 11.477966
F 39.478138 38.610433 14.834499
F 39.478138 46.332519 14.834499
F 48.399552 38.601923 15.117375
F 48.399553 46.324009 15.117375
F 41.820313 47.619618 11.268285
F 41.820313 39.897534 11.268285
F 50.695588 47.611251 11.556376
F 50.695588 39.889167 11.556376
F 41.706412 50.193558 14.904542
F 41.706412 42.471474 14.904543
F 50.630754 50.206661 15.197625
F 50.630754 42.484577 15.197625
F 41.791888 50.193489 12.175964
F 41.791888 42.471405 12.175964
F 50.682833 50.206688 12.453858
F 50.682833 42.484604 12.453858
F 41.905277 47.620217 8.545193
F 41.905277 39.898132 8.545193
F 50.751462 47.612079 8.822054
F 50.751462 39.889994 8.822054
F 44.019443 38.610530 12.245996
F 44.019443 46.332616 12.245996
F 44.131118 51.481502 8.615373
F 44.131118 36.037333 8.615373
F 44.131118 43.759419 8.615373
F 44.048555 51.480234 11.338712
F 44.048555 36.036065 11.338712
F 44.048555 43.758151 11.338712
F 43.936108 38.611147 14.975198
F 43.936108 46.333233 14.975197
F 44.471571 49.557687 0.419574
F 44.471571 41.835603 0.419575
F 37.221423 47.619516 15.674044
F 37.221423 39.897432 15.674044
F 46.141014 47.617761 15.954108
F 46.141014 39.895677 15.954108
F 39.449543 51.480545 15.744058
F 39.449543 36.036376 15.744058
F 39.449543 43.758462 15.744058
F 48.366982 51.490325 16.038295
F 48.366982 36.046156 16.038294
F 48.366982 43.768242 16.038295
F 37.794987 37.972707 0.211380
F 37.794988 45.694793 0.211379
F 46.714019 37.978638 0.493123
F 46.714019 45.700723 0.493122
F 40.022907 49.555846 0.281371
F 40.022907 41.833763 0.281371
F 48.809830 49.651630 0.493796
F 48.809830 41.929547 0.493797
F 41.677898 47.619481 15.814095
F 41.677898 39.897396 15.814095
F 50.618160 47.601883 16.089159
F 50.618160 39.879798 16.089159
F 43.907092 51.479973 15.883879
F 43.907092 36.035804 15.883879
F 43.907092 43.757890 15.883879
F 42.251429 37.972729 0.351496
F 42.251429 45.694814 0.351495
F 51.266989 38.007134 0.580280
F 51.266989 45.729219 0.580280
F 53.497597 34.761853 12.531816
F 53.459928 34.763600 15.275737
F 50.682833 34.762518 12.453858
F 50.630754 34.762490 15.197625
F 53.463697 47.545659 1.548029
F 46.168961 34.751737 15.047486
F 50.825535 34.789098 5.211672
F 50.764873 34.756978 7.932458
F 46.381135 34.749461 7.787667
F 53.447695 39.880541 16.166032
F 53.459928 50.207770 15.275737
F 53.459928 42.485686 15.275737
F 53.497596 50.206023 12.531816
F 53.497596 42.483939 12.531816
F 53.447695 47.602625 16.166032
F 37.477614 34.750838 7.508700
F 37.566882 34.788272 4.779553
F 46.466276 34.787267 5.058231
F 41.933115 34.750588 7.648587
F 42.021845 34.787920 4.919778
F 41.706412 34.749388 14.904543
F 36.906997 47.619516 25.679729
F 36.906997 39.897431 25.679729
F 45.842882 47.613171 25.964968
F 45.842882 39.891086 25.964969
F 36.792642 50.193547 29.318158
F 36.792642 42.471464 29.318159
F 45.729289 50.199824 29.601916
F 45.729288 42.477741 29.601916
F 36.878411 50.193548 26.589334
F 36.878411 42.471464 26.589334
F 45.816133 50.199673 26.865727
F 45.816132 42.477590 26.865727
F 36.992745 47.619516 22.950903
F 36.992745 39.897431 22.950903
F 45.923959 47.614970 23.229051
F 45.923959 39.892886 23.229051
F 39.106614 38.610445 26.659342
F 39.106614 46.332530 26.659342
F 48.084018 38.617484 26.939032
F 48.084019 46.339569 26.939033
F 39.220923 51.480534 23.020912
F 39.220923 36.036365 23.020912
F 39.220923 43.758451 23.020912
F 48.179677 51.477951 23.307807
F 48.179677 36.033783 23.307807
F 48.179677 43.755869 23.307807
F 39.135201 51.480533 25.749767
F 39.135201 36.036365 25.749768
F 39.135201 43.758451 25.749768
F 48.115177 51.472067 26.042626
F 48.115177 36.027898 26.042626
F 48.115177 43.749984 26.042626
F 39.020810 38.610438 29.388192
F 39.020810 46.332524 29.388192
F 48.025265 38.629814 29.683933
F 48.025265 46.351900 29.683933
F 41.364203 47.619281 25.819951
F 41.364203 39.897197 25.819951
F 50.428547 47.591496 26.124704
F 50.428546 39.869412 26.124704
F 41.249601 50.193712 29.458311
F 41.249601 42.471628 29.458311
F 50.360761 50.225705 29.767005
F 50.360761 42.503621 29.767005
F 41.335683 50.193802 26.729241
F 41.335683 42.471719 26.729240
F 50.416739 50.224853 26.996423
F 50.416738 42.502769 26.996423
F 41.449792 47.619323 23.090856
F 41.449792 39.897239 23.090856
F 50.483478 47.591503 23.360936
F 50.483478 39.869419 23.360936
F 43.568459 38.611991 26.798463
F 43.568459 46.334077 26.798463
F 43.681277 51.479366 23.160375
F 43.681277 36.035197 23.160375
F 43.681277 43.757283 23.160375
F 43.597437 51.478905 25.891079
F 43.597437 36.034736 25.891079
F 43.597437 43.756823 25.891079
F 43.482093 38.611652 29.529004
F 43.482093 46.333738 29.529004
F 36.764058 47.619516 30.227764
F 36.764058 39.897432 30.227764
F 45.701706 47.613096 30.504363
F 45.701706 39.891011 30.504363
F 38.992228 51.480539 30.297774
F 38.992228 36.036370 30.297773
F 38.992228 43.758456 30.297774
F 47.981427 51.468207 30.564381
F 47.981427 36.024038 30.564381
F 47.981427 43.746124 30.564381
F 41.221006 47.619348 30.367700
F 41.221006 39.897264 30.367700
F 50.361926 47.575765 30.648232
F 50.361926 39.853681 30.648232
F 43.453650 51.479250 30.436937
F 43.453650 36.035082 30.436937
F 43.453650 43.757168 30.436937
F 37.135675 47.619516 18.402867
F 37.135675 39.897432 18.402867
F 46.060745 47.615609 18.686863
F 46.060745 39.893524 18.686864
F 37.021328 50.193548 22.041298
F 37.021328 42.471464 22.041298
F 45.951907 50.198682 22.326351
F 45.951907 42.476598 22.326351
F 37.107089 50.193547 19.312473
F 37.107089 42.471464 19.312473
F 46.032649 50.196907 19.591601
F 46.032649 42.474823 19.591601
F 39.335236 38.610436 19.382485
F 39.335236 46.332522 19.382485
F 48.273831 38.606701 19.672241
F 48.273831 46.328787 19.672241
F 39.363826 51.480541 18.472902
F 39.363826 36.036372 18.472902
F 39.363826 43.758459 18.472902
F 48.306071 51.483113 18.759094
F 48.306071 36.038944 18.759094
F 48.306071 43.761031 18.759094
F 39.249523 38.610444 22.111338
F 39.249523 46.332530 22.111338
F 48.211586 38.613966 22.401339
F 48.211586 46.336052 22.401339
F 41.592326 47.619438 18.542998
F 41.592326 39.897353 18.542998
F 50.564937 47.600859 18.839821
F 50.564937 39.878775 18.839821
F 41.478268 50.193708 22.181489
F 41.478268 42.471624 22.181489
F 50.496833 50.217644 22.482461
F 50.496833 42.495560 22.482461
F 41.563785 50.193644 19.452487
F 41.563785 42.471560 19.452487
F 50.551721 50.216204 19.724498
F 50.551721 42.494120 19.724498
F 43.794198 38.611302 19.522157
F 43.794198 46.333388 19.522157
F 43.823059 51.479573 18.613784
F 43.823059 36.035404 18.613784
F 43.823059 43.757490 18.613784
F 43.710308 38.611790 22.252530
F 43.710308 46.333876 22.252530
F 53.319539 47.590570 26.199984
F 53.319539 39.868486 26.199984
F 53.273060 50.226173 29.841896
F 53.273060 42.504089 29.841896
F 53.305907 50.224063 27.070955
F 53.305907 42.501979 27.070954
F 53.353539 47.592237 23.436097
F 53.353540 39.870152 23.436097
F 53.246092 47.576676 30.724820
F 53.246093 39.854591 30.724820
F 53.411614 47.599826 18.916785
F 53.411614 39.877741 18.916785
F 53.365475 50.218638 22.558513
F 53.365475 42.496554 22.558513
F 53.399731 50.215457 19.800407
F 53.399731 42.493373 19.800407
F 45.729288 34.755654 29.601916
F 45.951907 34.754511 22.326351
F 53.399731 34.771287 19.800407
F 46.032648 34.752737 19.591601
F 50.496833 34.773474 22.482461
F 53.365475 34.774468 22.558513
F 50.551721 34.772034 19.724498
F 45.816132 34.755503 26.865727
F 41.249601 34.749542 29.458311
F 50.360761 34.781535 29.767005
F 41.335683 34.749632 26.729240
F 50.416739 34.780683 26.996423
F 41.478268 34.749538 22.181489
F 41.563785 34.749474 19.452487
F 53.305907 34.779893 27.070954
F 53.273060 34.782003 29.841896
F 36.220928 47.619518 47.510309
F 36.220928 39.897433 47.510309
F 45.122993 47.622031 47.788516
F 45.122993 39.899946 47.788516
F 36.192341 50.193546 48.419917
F 36.192341 42.471462 48.419916
F 45.093997 50.191039 48.701596
F 45.093997 42.468955 48.701596
F 36.306676 47.619518 44.781486
F 36.306676 39.897433 44.781485
F 45.207012 47.622818 45.062637
F 45.207012 39.900733 45.062637
F 38.420382 38.610412 48.489941
F 38.420382 46.332498 48.489941
F 47.295576 38.601066 48.775333
F 47.295576 46.323152 48.775334
F 38.534713 51.480567 44.851508
F 38.534714 36.036398 44.851508
F 38.534713 43.758485 44.851508
F 47.404114 51.490558 45.137231
F 47.404114 36.046389 45.137231
F 47.404114 43.768475 45.137231
F 38.448967 51.480566 47.580323
F 38.448967 36.036397 47.580323
F 38.448967 43.758483 47.580323
F 47.323510 51.489841 47.853835
F 47.323510 36.045672 47.853835
F 47.323510 43.767758 47.853835
F 40.676745 47.619582 47.650297
F 40.676745 39.897497 47.650298
F 49.491427 47.639114 47.907339
F 49.491427 39.917029 47.907339
F 40.648159 50.193484 48.559988
F 40.648159 42.471400 48.559988
F 49.458335 50.169596 48.857596
F 49.458335 42.447512 48.857596
F 40.762402 47.619598 44.921551
F 40.762402 39.897513 44.921551
F 49.570091 47.641942 45.199632
F 49.570091 39.919858 45.199632
F 42.874327 38.609826 48.630331
F 42.874327 46.331912 48.630332
F 51.578574 38.588382 48.940435
F 51.578574 46.310468 48.940435
F 42.988618 51.481092 44.991615
F 42.988618 36.036923 44.991615
F 42.988618 43.759009 44.991615
F 51.658708 51.532935 45.285704
F 51.658708 36.088766 45.285704
F 51.658708 43.810852 45.285704
F 42.902921 51.481148 47.719860
F 42.902921 36.036979 47.719860
F 42.902921 43.759065 47.719861
F 51.607050 51.511107 47.989667
F 51.607050 36.066939 47.989667
F 51.607050 43.789024 47.989667
F 36.678305 47.619517 32.956588
F 36.678305 39.897432 32.956588
F 45.595705 47.617370 33.238126
F 45.595705 39.895285 33.238127
F 36.563954 50.193547 36.595018
F 36.563954 42.471463 36.595018
F 45.481640 50.195924 36.876679
F 45.481640 42.473841 36.876680
F 36.649718 50.193547 33.866194
F 36.649718 42.471463 33.866195
F 45.568494 50.196241 34.143729
F 45.568494 42.474157 34.143729
F 38.877844 38.610435 33.936205
F 38.877844 46.332520 33.936205
F 47.792612 38.600877 34.217530
F 47.792613 46.322963 34.217530
F 38.906428 51.480543 33.026620
F 38.906428 36.036374 33.026620
F 38.906428 43.758460 33.026621
F 47.830115 51.484964 33.294385
F 47.830115 36.040795 33.294385
F 47.830115 43.762881 33.294385
F 38.792079 38.610435 36.665051
F 38.792079 46.332521 36.665051
F 47.712910 38.604615 36.940432
F 47.712910 46.326701 36.940432
F 41.134742 47.619481 33.096654
F 41.134742 39.897396 33.096654
F 50.000128 47.639898 33.358392
F 50.000127 39.917813 33.358392
F 41.020382 50.193580 36.735083
F 41.020382 42.471496 36.735083
F 49.908275 50.176658 37.000250
F 49.908275 42.454574 37.000250
F 41.106172 50.193589 34.006195
F 41.106172 42.471505 34.006195
F 49.998441 50.182409 34.299122
F 49.998440 42.460324 34.299122
F 43.335230 38.610827 34.075897
F 43.335231 46.332913 34.075897
F 43.363872 51.480171 33.166798
F 43.363872 36.036002 33.166798
F 43.363872 43.758088 33.166798
F 43.249408 38.610787 36.805311
F 43.249409 46.332873 36.805310
F 36.449621 47.619517 40.233448
F 36.449621 39.897432 40.233448
F 45.367016 47.617184 40.514366
F 45.367016 39.895100 40.514366
F 36.335261 50.193546 43.871878
F 36.335261 42.471462 43.871878
F 45.236497 50.190903 44.147552
F 45.236497 42.468819 44.147552
F 36.421033 50.193547 41.143056
F 36.421033 42.471463 41.143055
F 45.337472 50.195574 41.419569
F 45.337472 42.473490 41.419568
F 36.535369 47.619517 37.504625
F 36.535370 39.897432 37.504624
F 45.453350 47.617108 37.782985
F 45.453350 39.895023 37.782984
F 38.649160 38.610435 41.213064
F 38.649160 46.332521 41.213064
F 47.566880 38.604005 41.496879
F 47.566880 46.326091 41.496879
F 38.763492 51.480542 37.574635
F 38.763492 36.036373 37.574635
F 38.763493 43.758459 37.574635
F 47.683334 51.486666 37.858498
F 47.683334 36.042497 37.858498
F 47.683334 43.764583 37.858498
F 38.677736 51.480542 40.303478
F 38.677736 36.036374 40.303478
F 38.677736 43.758460 40.303478
F 47.594279 51.487954 40.577725
F 47.594279 36.043785 40.577726
F 47.594279 43.765871 40.577726
F 38.563292 38.610410 43.941889
F 38.563292 46.332496 43.941889
F 47.434454 38.599767 44.213356
F 47.434454 46.321853 44.213356
F 40.906050 47.619487 40.373499
F 40.906050 39.897403 40.373500
F 49.795412 47.631949 40.638866
F 49.795411 39.909864 40.638866
F 40.791052 50.193472 44.011858
F 40.791052 42.471388 44.011858
F 49.601080 50.174878 44.272409
F 49.601080 42.452794 44.272410
F 40.877424 50.193578 41.283081
F 40.877424 42.471494 41.283081
F 49.746293 50.168175 41.576178
F 49.746292 42.446091 41.576178
F 40.991812 47.619480 37.644645
F 40.991811 39.897396 37.644646
F 49.881071 47.635643 37.938752
F 49.881070 39.913559 37.938752
F 43.106462 38.610816 41.352789
F 43.106462 46.332902 41.352790
F 43.220775 51.480214 37.714416
F 43.220775 36.036046 37.714416
F 43.220775 43.758132 37.714416
F 43.134621 51.480389 40.443413
F 43.134621 36.036220 40.443413
F 43.134621 43.758306 40.443413
F 43.016801 38.609701 44.081275
F 43.016801 46.331787 44.081275
F 51.684395 38.577332 44.235414
F 51.684395 46.299417 44.235413
F 53.495383 47.617827 40.723268
F 53.493673 42.459856 34.388671
F 53.496198 39.910859 38.023338
F 53.496197 47.632943 38.023338
F 45.337472 34.751404 41.419569
F 45.568494 34.752071 34.143729
F 45.481640 34.751754 36.876680
F 53.495384 39.895742 40.723268
F 53.499041 50.176531 37.091499
F 53.499042 42.454447 37.091499
F 53.493672 50.181940 34.388671
F 41.020382 34.749410 36.735083
F 41.106172 34.749419 34.006195
F 40.877424 34.749408 41.283081
F 36.106578 50.193546 51.148737
F 36.106578 42.471462 51.148737
F 45.010736 50.191566 51.427542
F 45.010736 42.469482 51.427543
F 38.334628 38.610414 51.218754
F 38.334628 46.332500 51.218754
F 47.217287 38.603251 51.494105
F 47.217287 46.325337 51.494105
F 40.562472 50.193497 51.288739
F 40.562472 42.471413 51.288740
F 49.393578 50.176538 51.564009
F 49.393578 42.454454 51.564009
F 42.789059 38.609957 51.358472
F 42.789059 46.332042 51.358472
F 51.531410 38.586043 51.642699
F 51.531410 46.308128 51.642699
F 35.992253 47.619517 54.786931
F 35.992253 39.897433 54.786930
F 44.898606 47.620980 55.066145
F 44.898606 39.898895 55.066145
F 35.878289 50.193052 58.417817
F 35.878289 42.470968 58.417817
F 44.786709 50.192065 58.697358
F 44.786709 42.469981 58.697358
F 35.963730 50.193540 55.694506
F 35.963731 42.471456 55.694505
F 44.869886 50.192052 55.975650
F 44.869886 42.469969 55.975650
F 36.077994 47.619518 52.058316
F 36.077994 39.897433 52.058316
F 44.981902 47.621513 52.339734
F 44.981902 39.899429 52.339733
F 38.191789 38.610410 55.764528
F 38.191789 46.332496 55.764528
F 47.081280 38.604312 56.049140
F 47.081280 46.326397 56.049140
F 38.306041 51.480564 52.128339
F 38.306041 36.036395 52.128339
F 38.306041 43.758481 52.128339
F 47.187332 51.488776 52.414334
F 47.187332 36.044608 52.414334
F 47.187332 43.766694 52.414334
F 38.220309 51.480561 54.856948
F 38.220309 36.036393 54.856948
F 38.220309 43.758479 54.856948
F 47.110888 51.485748 55.134392
F 47.110888 36.041579 55.134392
F 47.110888 43.763665 55.134392
F 38.106355 38.609923 58.487836
F 38.106355 46.332008 58.487836
F 47.003819 38.606254 58.765751
F 47.003819 46.328340 58.765751
F 40.448222 47.619551 54.926945
F 40.448222 39.897467 54.926945
F 49.300207 47.631741 55.206138
F 49.300207 39.909656 55.206138
F 40.334327 50.193030 58.557842
F 40.334327 42.470947 58.557842
F 49.207415 50.186339 58.838537
F 49.207415 42.464255 58.838537
F 40.419703 50.193508 55.834565
F 40.419703 42.471424 55.834565
F 49.269689 50.179726 56.129610
F 49.269689 42.457642 56.129609
F 40.533888 47.619565 52.198384
F 40.533888 39.897481 52.198383
F 49.362169 47.638063 52.497103
F 49.362169 39.915979 52.497103
F 42.646680 38.610089 55.904779
F 42.646680 46.332175 55.904779
F 51.434065 38.593151 56.210876
F 51.434065 46.315236 56.210876
F 42.760444 51.481014 52.268667
F 42.760444 36.036845 52.268666
F 42.760444 43.758932 52.268667
F 51.504897 51.501598 52.577737
F 51.504897 36.057429 52.577737
F 51.504897 43.779515 52.577737
F 42.675237 51.480883 54.996771
F 42.675237 36.036714 54.996772
F 42.675237 43.758800 54.996772
F 51.459307 51.501195 55.281103
F 51.459307 36.057026 55.281103
F 51.459307 43.779112 55.281103
F 42.561732 38.609722 58.627741
F 42.561732 46.331808 58.627741
F 51.392989 38.596892 58.915815
F 51.392989 46.318978 58.915815
F 35.761116 47.580622 62.043230
F 35.761116 39.858537 62.043230
F 44.670523 47.581206 62.323095
F 44.670523 39.859121 62.323096
F 35.734722 50.142063 62.959511
F 35.734722 42.419980 62.959511
F 44.645453 50.141777 63.239512
F 44.645453 42.419693 63.239512
F 35.850375 47.618056 59.314083
F 35.850375 39.895971 59.314083
F 44.758677 47.619018 59.594973
F 44.758677 39.896933 59.594973
F 37.962792 38.558936 63.029531
F 37.962792 46.281021 63.029531
F 46.865850 38.556548 63.311285
F 46.865850 46.278634 63.311285
F 38.078439 51.479099 59.384104
F 38.078439 36.034930 59.384104
F 38.078438 43.757016 59.384104
F 46.975552 51.483548 59.666152
F 46.975552 36.039379 59.666151
F 46.975552 43.761465 59.666151
F 37.989186 51.441664 62.113249
F 37.989186 35.997495 62.113249
F 37.989186 43.719581 62.113249
F 46.891398 51.446062 62.387912
F 46.891398 36.001893 62.387912
F 46.891398 43.723979 62.387912
F 40.217190 47.580633 62.183263
F 40.217190 39.858549 62.183263
F 49.103755 47.584318 62.460149
F 49.103755 39.862233 62.460149
F 40.190830 50.142055 63.099553
F 40.190830 42.419971 63.099553
F 49.083329 50.142191 63.354014
F 49.083328 42.420107 63.354014
F 40.306417 47.618075 59.454135
F 40.306417 39.895990 59.454135
F 49.177016 47.627237 59.741244
F 49.177016 39.905152 59.741244
F 42.418382 38.558777 63.169677
F 42.418382 46.280863 63.169677
F 51.296069 38.571102 63.406962
F 51.296069 46.293187 63.406962
F 42.533783 51.479301 59.524286
F 42.533783 36.035133 59.524285
F 42.533783 43.757219 59.524285
F 51.365562 51.490250 59.820945
F 51.365562 36.046081 59.820945
F 51.365562 43.768167 59.820945
F 42.444989 51.441732 62.253198
F 42.444989 35.997563 62.253199
F 42.444989 43.719650 62.253199
F 51.313790 51.457547 62.528124
F 51.313790 36.013378 62.528124
F 51.313790 43.735464 62.528124
F 37.593271 55.393085 3.863270
F 37.593271 63.115171 3.863270
F 46.487826 55.396801 4.140028
F 46.487826 63.118887 4.140028
F 37.477614 57.917090 7.508700
F 37.477614 65.639177 7.508700
F 46.381135 57.915713 7.787667
F 46.381135 65.637800 7.787667
F 37.566882 57.954524 4.779553
F 37.566882 65.676611 4.779552
F 46.466276 57.953519 5.058230
F 46.466276 65.675606 5.058230
F 37.761083 55.979310 1.157347
F 37.761083 63.701395 1.157346
F 46.649056 55.980976 1.435695
F 46.649057 63.703061 1.435695
F 39.794800 54.093470 4.849573
F 39.794800 61.815555 4.849573
F 48.605187 54.031309 5.175149
F 48.605187 61.753394 5.175149
F 39.989219 59.840366 1.227365
F 39.989220 67.562453 1.227365
F 48.939380 59.880514 1.489642
F 48.939380 67.602601 1.489642
F 39.821216 59.254152 3.933282
F 39.821216 66.976239 3.933282
F 48.680848 59.280077 4.168467
F 48.680848 67.002164 4.168467
F 39.705661 54.056048 7.578720
F 39.705661 61.778133 7.578720
F 48.576808 54.032599 7.860006
F 48.576808 61.754684 7.860006
F 42.047795 55.393668 4.002844
F 42.047795 63.115753 4.002844
F 50.845961 55.374459 4.383787
F 50.845960 63.096546 4.383787
F 41.933115 57.916841 7.648587
F 41.933115 65.638927 7.648587
F 50.764873 57.923231 7.932458
F 50.764873 65.645318 7.932458
F 42.021845 57.954173 4.919778
F 42.021845 65.676259 4.919778
F 50.825535 57.955351 5.211672
F 50.825535 65.677438 5.211672
F 42.216163 55.978965 1.297451
F 42.216164 63.701050 1.297450
F 50.741653 55.893096 1.739449
F 50.741652 63.615182 1.739448
F 44.244557 54.092314 4.990603
F 44.244557 61.814399 4.990603
F 44.447352 59.841016 1.367207
F 44.447352 67.563103 1.367207
F 44.272271 59.255485 4.072442
F 44.272271 66.977571 4.072442
F 44.159360 54.055771 7.718880
F 44.159360 61.777855 7.718880
F 37.364281 55.341605 11.128278
F 37.364281 63.063691 11.128278
F 46.275642 55.341252 11.410579
F 46.275642 63.063338 11.410579
F 37.250005 57.915630 14.764467
F 37.250005 65.637716 14.764467
F 46.168961 57.917990 15.047486
F 46.168961 65.640076 15.047486
F 37.335760 57.915630 12.035852
F 37.335760 65.637716 12.035852
F 46.247468 57.915222 12.317411
F 46.247468 65.637309 12.317411
F 37.449702 55.342094 8.404965
F 37.449702 63.064180 8.404965
F 46.350593 55.345985 8.689245
F 46.350594 63.068071 8.689244
F 39.563846 54.054595 12.105869
F 39.563845 61.776680 12.105869
F 48.458472 54.039282 12.405074
F 48.458472 61.761367 12.405074
F 39.677726 59.203141 8.474989
F 39.677726 66.925227 8.474989
F 48.546657 59.222774 8.780054
F 48.546657 66.944861 8.780055
F 39.592379 59.202639 11.198306
F 39.592379 66.924726 11.198306
F 48.491427 59.216764 11.477966
F 48.491427 66.938850 11.477966
F 39.478138 54.054601 14.834499
F 39.478138 61.776686 14.834499
F 48.399553 54.046091 15.117375
F 48.399553 61.768176 15.117375
F 41.820313 55.341701 11.268285
F 41.820313 63.063786 11.268285
F 50.695588 55.333333 11.556376
F 50.695588 63.055420 11.556376
F 41.706412 57.915641 14.904543
F 41.706412 65.637727 14.904543
F 50.630754 57.928743 15.197625
F 50.630754 65.650830 15.197625
F 41.791888 57.915572 12.175964
F 41.791888 65.637658 12.175964
F 50.682833 57.928770 12.453858
F 50.682833 65.650857 12.453858
F 41.905277 55.342299 8.545193
F 41.905277 63.064385 8.545193
F 50.751462 55.334161 8.822054
F 50.751462 63.056247 8.822054
F 44.019443 54.054698 12.245996
F 44.019443 61.776783 12.245996
F 44.131118 59.203585 8.615373
F 44.131118 66.925672 8.615373
F 44.048555 59.202318 11.338712
F 44.048555 66.924404 11.338712
F 43.936108 54.055315 14.975197
F 43.936108 61.777399 14.975198
F 44.471570 57.279770 0.419575
F 44.471571 65.001856 0.419575
F 37.221423 55.341599 15.674044
F 37.221423 63.063685 15.674044
F 46.141014 55.339844 15.954108
F 46.141014 63.061929 15.954108
F 39.449543 59.202629 15.744058
F 39.449543 66.924715 15.744058
F 48.366982 59.212409 16.038294
F 48.366982 66.934495 16.038295
F 37.794987 53.416875 0.211379
F 37.794988 61.138960 0.211380
F 46.714019 53.422805 0.493122
F 46.714019 61.144890 0.493123
F 40.022907 57.277929 0.281371
F 40.022907 65.000015 0.281371
F 48.809830 57.373713 0.493796
F 48.809830 65.095799 0.493797
F 41.677898 55.341563 15.814095
F 41.677898 63.063649 15.814095
F 50.618160 55.323965 16.089159
F 50.618160 63.046051 16.089158
F 43.907092 59.202057 15.883879
F 43.907092 66.924143 15.883879
F 42.251429 53.416897 0.351495
F 42.251429 61.138981 0.351496
F 51.266989 53.451301 0.580279
F 51.266989 61.173386 0.580280
F 48.399553 69.490262 15.117375
F 48.458472 69.483453 12.405074
F 48.576808 69.476770 7.860006
F 48.605187 69.475480 5.175149
F 51.266989 68.895472 0.580280
F 42.251429 68.861067 0.351495
F 53.463698 55.267741 1.548029
F 46.714019 68.866976 0.493122
F 37.794988 68.861046 0.211379
F 53.463698 62.989827 1.548028
F 53.459928 57.929852 15.275737
F 53.459928 65.651939 15.275737
F 53.497597 57.928105 12.531816
F 53.497596 65.650192 12.531816
F 53.447695 55.324707 16.166032
F 53.447695 63.046793 16.166032
F 48.939380 52.158431 1.489642
F 36.906997 55.341598 25.679729
F 36.906997 63.063684 25.679729
F 45.842882 55.335253 25.964968
F 45.842882 63.057339 25.964969
F 36.792642 57.915630 29.318158
F 36.792642 65.637716 29.318159
F 45.729288 57.921907 29.601916
F 45.729288 65.643993 29.601916
F 36.878411 57.915631 26.589334
F 36.878410 65.637717 26.589334
F 45.816133 57.921756 26.865727
F 45.816132 65.643843 26.865727
F 36.992745 55.341598 22.950903
F 36.992745 63.063684 22.950903
F 45.923959 55.337053 23.229051
F 45.923959 63.059138 23.229051
F 39.106614 54.054613 26.659342
F 39.106614 61.776697 26.659342
F 48.084018 54.061652 26.939033
F 48.084019 61.783736 26.939032
F 39.220923 59.202618 23.020912
F 39.220923 66.924704 23.020912
F 48.179677 59.200035 23.307807
F 48.179677 66.922122 23.307807
F 39.135201 59.202617 25.749768
F 39.135201 66.924703 25.749768
F 48.115177 59.194151 26.042626
F 48.115177 66.916237 26.042626
F 39.020810 54.054606 29.388192
F 39.020810 61.776691 29.388192
F 48.025265 54.073982 29.683933
F 48.025265 61.796067 29.683933
F 41.364203 55.341363 25.819951
F 41.364203 63.063449 25.819951
F 50.428547 55.313578 26.124704
F 50.428546 63.035665 26.124704
F 41.249601 57.915794 29.458311
F 41.249601 65.637881 29.458311
F 50.360761 57.947787 29.767005
F 50.360761 65.669874 29.767005
F 41.335683 57.915885 26.729240
F 41.335683 65.637971 26.729240
F 50.416738 57.946936 26.996423
F 50.416738 65.669022 26.996423
F 41.449792 55.341405 23.090856
F 41.449792 63.063491 23.090856
F 50.483478 55.313586 23.360936
F 50.483478 63.035672 23.360936
F 43.568459 54.056159 26.798463
F 43.568459 61.778244 26.798463
F 43.681277 59.201449 23.160375
F 43.681277 66.923536 23.160375
F 43.597437 59.200989 25.891079
F 43.597437 66.923076 25.891079
F 43.482093 54.055820 29.529004
F 43.482093 61.777905 29.529004
F 36.764057 55.341599 30.227764
F 36.764058 63.063684 30.227764
F 45.701706 55.335178 30.504363
F 45.701706 63.057264 30.504363
F 38.992228 59.202623 30.297773
F 38.992228 66.924709 30.297774
F 47.981427 59.190291 30.564381
F 47.981427 66.912377 30.564381
F 41.221006 55.341431 30.367700
F 41.221006 63.063517 30.367700
F 50.361927 55.297847 30.648233
F 50.361926 63.019934 30.648232
F 43.453650 59.201334 30.436937
F 43.453650 66.923421 30.436937
F 37.135675 55.341598 18.402867
F 37.135675 63.063684 18.402867
F 46.060745 55.337691 18.686863
F 46.060745 63.059777 18.686864
F 37.021328 57.915630 22.041298
F 37.021328 65.637717 22.041298
F 45.951907 57.920764 22.326351
F 45.951907 65.642850 22.326351
F 37.107089 57.915630 19.312473
F 37.107089 65.637716 19.312473
F 46.032648 57.918989 19.591601
F 46.032649 65.641076 19.591601
F 39.335236 54.054604 19.382485
F 39.335236 61.776688 19.382485
F 48.273831 54.050869 19.672241
F 48.273831 61.772954 19.672241
F 39.363826 59.202625 18.472902
F 39.363826 66.924711 18.472902
F 48.306071 59.205197 18.759094
F 48.306071 66.927284 18.759094
F 39.249523 54.054612 22.111338
F 39.249523 61.776697 22.111338
F 48.211586 54.058134 22.401339
F 48.211586 61.780219 22.401339
F 41.592326 55.341520 18.542998
F 41.592326 63.063606 18.542998
F 50.564937 55.322941 18.839821
F 50.564937 63.045028 18.839821
F 41.478268 57.915790 22.181489
F 41.478268 65.637877 22.181489
F 50.496833 57.939726 22.482461
F 50.496833 65.661813 22.482461
F 41.563785 57.915726 19.452487
F 41.563785 65.637813 19.452487
F 50.551721 57.938287 19.724498
F 50.551721 65.660374 19.724498
F 43.794198 54.055470 19.522157
F 43.794198 61.777555 19.522157
F 43.823059 59.201657 18.613784
F 43.823059 66.923743 18.613784
F 43.710308 54.055958 22.252530
F 43.710308 61.778043 22.252531
F 53.319539 55.312652 26.199984
F 53.319539 63.034739 26.199984
F 53.273060 57.948255 29.841896
F 53.273060 65.670342 29.841896
F 53.305907 57.946145 27.070954
F 53.305907 65.668232 27.070954
F 53.353539 55.314319 23.436097
F 53.353540 63.036405 23.436097
F 53.246092 55.298757 30.724820
F 53.246092 63.020844 30.724820
F 53.411614 55.321907 18.916785
F 53.411614 63.043994 18.916786
F 53.365475 57.940720 22.558513
F 53.365475 65.662807 22.558513
F 53.399731 57.937539 19.800407
F 53.399731 65.659626 19.800407
F 48.273831 69.495040 19.672241
F 36.220928 55.341600 47.510309
F 36.220928 63.063686 47.510309
F 45.122993 55.344113 47.788516
F 45.122993 63.066199 47.788516
F 36.192341 57.915628 48.419916
F 36.192341 65.637715 48.419916
F 45.093997 57.913121 48.701596
F 45.093997 65.635208 48.701596
F 36.306676 55.341600 44.781486
F 36.306676 63.063686 44.781485
F 45.207012 55.344900 45.062637
F 45.207012 63.066986 45.062637
F 38.420382 54.054580 48.489941
F 38.420382 61.776664 48.489941
F 47.295576 54.045234 48.775334
F 47.295576 61.767319 48.775333
F 38.534713 59.202651 44.851508
F 38.534713 66.924737 44.851508
F 47.404114 59.212641 45.137231
F 47.404114 66.934728 45.137231
F 38.448967 59.202649 47.580323
F 38.448967 66.924736 47.580323
F 47.323510 59.211925 47.853835
F 47.323510 66.934011 47.853835
F 40.676745 55.341664 47.650297
F 40.676745 63.063750 47.650298
F 49.491427 55.361196 47.907339
F 49.491427 63.083282 47.907339
F 40.648159 57.915567 48.559988
F 40.648159 65.637653 48.559988
F 49.458335 57.891679 48.857596
F 49.458335 65.613765 48.857596
F 40.762402 55.341680 44.921551
F 40.762402 63.063766 44.921551
F 49.570091 55.364025 45.199632
F 49.570091 63.086111 45.199632
F 42.874327 54.053994 48.630332
F 42.874328 61.776079 48.630331
F 51.578574 54.032551 48.940435
F 51.578574 61.754635 48.940435
F 42.988618 59.203175 44.991615
F 42.988618 66.925262 44.991615
F 51.658708 59.255018 45.285704
F 51.658708 66.977105 45.285704
F 42.902921 59.203232 47.719860
F 42.902921 66.925318 47.719861
F 51.607050 59.233191 47.989667
F 51.607050 66.955277 47.989667
F 36.678305 55.341599 32.956588
F 36.678305 63.063685 32.956588
F 45.595705 55.339452 33.238126
F 45.595705 63.061538 33.238126
F 36.563954 57.915630 36.595018
F 36.563953 65.637716 36.595018
F 45.481640 57.918007 36.876680
F 45.481640 65.640093 36.876680
F 36.649718 57.915629 33.866194
F 36.649718 65.637716 33.866194
F 45.568494 57.918324 34.143729
F 45.568494 65.640410 34.143729
F 38.877844 54.054603 33.936205
F 38.877844 61.776687 33.936204
F 47.792613 54.045045 34.217531
F 47.792613 61.767130 34.217530
F 38.906428 59.202627 33.026620
F 38.906428 66.924713 33.026621
F 47.830115 59.207048 33.294385
F 47.830115 66.929134 33.294385
F 38.792079 54.054604 36.665050
F 38.792079 61.776688 36.665051
F 47.712910 54.048783 36.940432
F 47.712910 61.770868 36.940432
F 41.134742 55.341563 33.096654
F 41.134742 63.063649 33.096654
F 50.000127 55.361980 33.358392
F 50.000127 63.084066 33.358392
F 41.020382 57.915663 36.735083
F 41.020382 65.637749 36.735083
F 49.908275 57.898740 37.000250
F 49.908275 65.620827 37.000250
F 41.106172 57.915672 34.006195
F 41.106172 65.637758 34.006195
F 49.998440 57.904491 34.299122
F 49.998440 65.626578 34.299122
F 43.335231 54.054995 34.075897
F 43.335231 61.777080 34.075897
F 43.363872 59.202255 33.166798
F 43.363872 66.924341 33.166798
F 43.249409 54.054955 36.805310
F 43.249408 61.777039 36.805311
F 36.449621 55.341599 40.233448
F 36.449621 63.063685 40.233449
F 45.367016 55.339266 40.514366
F 45.367016 63.061352 40.514366
F 36.335261 57.915628 43.871878
F 36.335261 65.637715 43.871878
F 45.236497 57.912986 44.147552
F 45.236497 65.635072 44.147552
F 36.421033 57.915629 41.143055
F 36.421033 65.637716 41.143055
F 45.337472 57.917657 41.419569
F 45.337472 65.639743 41.419568
F 36.535369 55.341599 37.504625
F 36.535369 63.063685 37.504624
F 45.453350 55.339190 37.782985
F 45.453350 63.061276 37.782984
F 38.649160 54.054603 41.213064
F 38.649160 61.776687 41.213064
F 47.566880 54.048173 41.496879
F 47.566880 61.770258 41.496879
F 38.763492 59.202626 37.574635
F 38.763492 66.924712 37.574635
F 47.683334 59.208750 37.858498
F 47.683333 66.930836 37.858498
F 38.677736 59.202626 40.303478
F 38.677736 66.924712 40.303478
F 47.594279 59.210038 40.577726
F 47.594279 66.932124 40.577726
F 38.563292 54.054578 43.941889
F 38.563292 61.776663 43.941889
F 47.434454 54.043935 44.213356
F 47.434454 61.766020 44.213356
F 40.906050 55.341569 40.373499
F 40.906050 63.063655 40.373499
F 49.795412 55.354031 40.638866
F 49.795411 63.076118 40.638866
F 40.791052 57.915554 44.011858
F 40.791052 65.637641 44.011858
F 49.601080 57.896961 44.272410
F 49.601080 65.619047 44.272410
F 40.877424 57.915661 41.283081
F 40.877424 65.637747 41.283081
F 49.746292 57.890257 41.576178
F 49.746292 65.612344 41.576178
F 40.991812 55.341563 37.644645
F 40.991812 63.063649 37.644646
F 49.881071 55.357725 37.938752
F 49.881070 63.079812 37.938752
F 43.106462 54.054984 41.352790
F 43.106462 61.777068 41.352789
F 43.220775 59.202298 37.714416
F 43.220775 66.924385 37.714416
F 43.134621 59.202473 40.443413
F 43.134621 66.924559 40.443413
F 43.016801 54.053869 44.081275
F 43.016801 61.775954 44.081275
F 51.684395 54.021500 44.235413
F 51.684395 61.743584 44.235414
F 47.566880 69.492344 41.496879
F 47.712910 69.492954 36.940432
F 47.792613 69.489216 34.217530
F 51.684395 69.465671 44.235413
F 38.563292 69.498749 43.941889
F 53.496197 55.355025 38.023338
F 51.578574 69.476721 48.940435
F 38.420382 69.498750 48.489941
F 53.499042 57.898612 37.091499
F 53.499042 65.620699 37.091499
F 53.493673 57.904022 34.388671
F 53.493674 65.626108 34.388671
F 53.495383 55.339909 40.723268
F 53.495384 63.061995 40.723268
F 53.496198 63.077111 38.023338
F 47.295576 69.489405 48.775334
F 42.874327 69.498165 48.630332
F 47.434454 69.488106 44.213356
F 43.016801 69.498040 44.081275
F 36.106578 57.915629 51.148737
F 36.106577 65.637715 51.148737
F 45.010736 57.913649 51.427542
F 45.010736 65.635735 51.427543
F 38.334628 54.054582 51.218754
F 38.334628 61.776667 51.218754
F 47.217287 54.047419 51.494105
F 47.217287 61.769504 51.494105
F 40.562472 57.915579 51.288739
F 40.562472 65.637666 51.288739
F 49.393578 57.898621 51.564009
F 49.393578 65.620707 51.564009
F 42.789059 54.054125 51.358471
F 42.789059 61.776209 51.358472
F 51.531410 54.030211 51.642699
F 51.531410 61.752295 51.642699
F 35.992253 55.341600 54.786931
F 35.992253 63.063685 54.786930
F 44.898606 55.343062 55.066145
F 44.898606 63.065148 55.066145
F 35.878289 57.915135 58.417817
F 35.878289 65.637221 58.417817
F 44.786709 57.914148 58.697358
F 44.786709 65.636234 58.697358
F 35.963730 57.915623 55.694506
F 35.963730 65.637709 55.694505
F 44.869886 57.914135 55.975650
F 44.869886 65.636221 55.975650
F 36.077994 55.341600 52.058316
F 36.077994 63.063686 52.058316
F 44.981902 55.343596 52.339734
F 44.981902 63.065681 52.339733
F 38.191789 54.054578 55.764528
F 38.191789 61.776662 55.764528
F 47.081280 54.048480 56.049140
F 47.081280 61.770564 56.049140
F 38.306041 59.202648 52.128339
F 38.306041 66.924734 52.128339
F 47.187332 59.210860 52.414334
F 47.187332 66.932947 52.414334
F 38.220309 59.202645 54.856948
F 38.220309 66.924731 54.856948
F 47.110888 59.207832 55.134392
F 47.110888 66.929918 55.134392
F 38.106355 54.054091 58.487836
F 38.106355 61.776176 58.487836
F 47.003819 54.050422 58.765751
F 47.003819 61.772507 58.765751
F 40.448222 55.341634 54.926945
F 40.448222 63.063719 54.926945
F 49.300207 55.353823 55.206138
F 49.300207 63.075909 55.206138
F 40.334327 57.915113 58.557842
F 40.334327 65.637199 58.557842
F 49.207415 57.908422 58.838537
F 49.207415 65.630508 58.838537
F 40.419703 57.915591 55.834565
F 40.419703 65.637677 55.834565
F 49.269689 57.901809 56.129609
F 49.269689 65.623895 56.129609
F 40.533888 55.341647 52.198384
F 40.533888 63.063733 52.198383
F 49.362169 55.360146 52.497103
F 49.362169 63.082232 52.497103
F 42.646680 54.054257 55.904779
F 42.646680 61.776342 55.904779
F 51.434065 54.037319 56.210876
F 51.434065 61.759403 56.210876
F 42.760444 59.203098 52.268666
F 42.760444 66.925184 52.268667
F 51.504897 59.223681 52.577737
F 51.504897 66.945768 52.577737
F 42.675237 59.202967 54.996772
F 42.675237 66.925053 54.996772
F 51.459307 59.223279 55.281103
F 51.459307 66.945365 55.281103
F 42.561732 54.053890 58.627741
F 42.561732 61.775975 58.627741
F 51.392989 54.041060 58.915815
F 51.392989 61.763145 58.915815
F 35.761116 55.302704 62.043230
F 35.761116 63.024790 62.043230
F 44.670523 55.303289 62.323095
F 44.670523 63.025374 62.323095
F 35.734722 57.864146 62.959511
F 35.734722 65.586232 62.959511
F 44.645453 57.863860 63.239512
F 44.645453 65.585946 63.239512
F 35.850375 55.340138 59.314083
F 35.850375 63.062224 59.314083
F 44.758677 55.341100 59.594973
F 44.758677 63.063186 59.594973
F 37.962792 54.003104 63.029531
F 37.962792 61.725188 63.029531
F 46.865850 54.000716 63.311285
F 46.865850 61.722801 63.311285
F 38.078438 59.201183 59.384104
F 38.078438 66.923269 59.384104
F 46.975552 59.205632 59.666151
F 46.975552 66.927718 59.666151
F 37.989186 59.163747 62.113249
F 37.989186 66.885833 62.113249
F 46.891398 59.168146 62.387912
F 46.891398 66.890232 62.387912
F 40.217190 55.302716 62.183263
F 40.217190 63.024801 62.183263
F 49.103755 55.306401 62.460149
F 49.103755 63.028486 62.460149
F 40.190830 57.864137 63.099553
F 40.190830 65.586223 63.099553
F 49.083328 57.864274 63.354014
F 49.083328 65.586360 63.354014
F 40.306417 55.340157 59.454135
F 40.306417 63.062243 59.454135
F 49.177016 55.349320 59.741244
F 49.177016 63.071405 59.741244
F 42.418382 54.002945 63.169677
F 42.418382 61.725030 63.169677
F 51.296069 54.015270 63.406962
F 51.296069 61.737354 63.406963
F 42.533783 59.201385 59.524285
F 42.533783 66.923471 59.524285
F 51.365562 59.212334 59.820945
F 51.365562 66.934420 59.820945
F 42.444989 59.163816 62.253199
F 42.444989 66.885902 62.253199
F 51.313790 59.179631 62.528124
F 51.313790 66.901717 62.528124
F 51.296069 69.459440 63.406962
F 51.392989 69.485231 58.915815
F 38.191789 69.498748 55.764528
F 51.531410 69.474381 51.642699
F 38.334628 69.498752 51.218754
F 38.106355 69.498261 58.487836
F 51.434065 69.481489 56.210876
F 47.217287 69.491590 51.494105
F 42.789059 69.498295 51.358472
F 47.081280 69.492650 56.049140
F 47.003819 69.494593 58.765751
F 42.646680 69.498428 55.904779
F 42.418382 69.447116 63.169677
F 42.561732 69.498061 58.627741
F 37.962792 69.447274 63.029531
F 46.865850 69.444887 63.311285
F 62.392436 1.287444 4.343510
F 62.392435 9.009526 4.343510
F 62.392435 16.731612 4.343510
F 71.307783 1.287012 4.343760
F 71.307783 9.009094 4.343760
F 71.307783 16.731180 4.343760
F 62.391732 3.860790 7.983849
F 62.391732 11.582873 7.983849
F 71.307775 3.861041 7.983987
F 71.307775 11.583124 7.983987
F 62.392192 3.860664 5.254051
F 62.392192 11.582747 5.254051
F 71.307782 3.861041 5.253816
F 71.307782 11.583124 5.253816
F 62.392773 1.287552 1.613938
F 62.392773 9.009635 1.613938
F 62.392773 16.731720 1.613937
F 71.307776 1.287012 1.613590
F 71.307776 9.009094 1.613590
F 71.307776 16.731180 1.613589
F 55.772594 7.686377 5.278080
F 55.772593 15.408462 5.278080
F 53.547250 16.723365 8.897739
F 64.620403 7.722062 5.253835
F 64.620403 15.444147 5.253835
F 69.078601 15.444166 0.703533
F 55.726240 5.155663 1.605150
F 55.726240 12.877746 1.605150
F 64.620231 5.148057 1.613583
F 64.620231 12.870141 1.613583
F 55.767865 5.177278 4.308716
F 55.767865 12.899362 4.308716
F 64.620367 5.148070 4.343754
F 64.620367 12.870154 4.343754
F 55.741212 7.701025 7.975678
F 55.741211 15.423110 7.975678
F 69.078601 7.722082 0.703533
F 64.620280 7.722081 7.983989
F 64.620280 15.444166 7.983990
F 60.167263 15.443095 0.702761
F 57.951359 1.290569 4.343248
F 57.951360 9.012651 4.343248
F 57.951359 16.734737 4.343248
F 66.849447 1.287013 4.343759
F 66.849447 9.009095 4.343759
F 66.849447 16.731181 4.343760
F 57.941707 3.859641 7.983509
F 57.941707 11.581724 7.983509
F 66.849428 3.861041 7.983986
F 66.849428 11.583124 7.983987
F 57.948157 3.858310 5.255191
F 57.948157 11.580393 5.255190
F 66.849442 3.861040 5.253816
F 66.849442 11.583123 5.253816
F 57.943963 1.289431 1.615548
F 57.943963 9.011514 1.615548
F 57.943963 16.733600 1.615548
F 66.849453 1.287015 1.613592
F 66.849453 9.009097 1.613592
F 66.849453 16.731183 1.613592
F 60.167917 7.720718 5.255025
F 60.167917 15.442803 5.255025
F 60.167263 7.721011 0.702760
F 69.078608 7.722082 5.253816
F 69.078608 15.444166 5.253816
F 53.547250 9.001279 8.897740
F 60.163116 5.148288 1.613671
F 60.163116 12.870372 1.613670
F 69.078598 5.148053 1.613590
F 69.078598 12.870137 1.613589
F 60.166787 5.149072 4.343046
F 60.166787 12.871155 4.343046
F 69.078606 5.148053 4.343760
F 69.078606 12.870137 4.343760
F 60.164271 7.721810 7.984089
F 60.164271 15.443895 7.984089
F 69.078598 12.870137 16.174495
F 69.078599 7.722082 7.983986
F 69.078599 15.444167 7.983987
F 53.553945 3.824872 0.676492
F 62.391205 1.287109 11.624178
F 62.391205 9.009192 11.624178
F 62.391205 16.731277 11.624178
F 71.307783 1.287012 11.624213
F 71.307783 9.009094 11.624213
F 71.307783 16.731180 11.624213
F 62.390815 3.861051 15.264466
F 62.390815 11.583134 15.264466
F 71.307775 3.861041 15.264439
F 71.307775 11.583124 15.264439
F 62.391094 3.860984 12.534341
F 62.391094 11.583067 12.534341
F 71.307782 3.861041 12.534269
F 71.307782 11.583124 12.534269
F 62.391599 1.287207 8.894223
F 62.391599 9.009289 8.894223
F 62.391599 16.731375 8.894223
F 71.307776 1.287012 8.894043
F 71.307776 9.009094 8.894043
F 71.307776 16.731180 8.894042
F 55.720720 7.706398 12.553051
F 55.720719 15.428483 12.553051
F 69.078597 5.148053 16.174495
F 64.620247 7.722089 12.534266
F 64.620247 15.444173 12.534266
F 60.160454 12.869552 16.174220
F 55.747096 5.171072 8.919525
F 55.747096 12.893156 8.919525
F 64.620301 5.148056 8.894047
F 64.620301 12.870140 8.894047
F 55.717201 5.162178 11.623309
F 55.717201 12.884262 11.623309
F 64.620228 5.148044 11.624221
F 64.620228 12.870128 11.624221
F 55.694694 7.713759 15.265832
F 55.694694 15.435844 15.265833
F 60.160454 5.147468 16.174220
F 64.620185 7.722096 15.264450
F 64.620185 15.444181 15.264450
F 66.849418 16.731179 16.174494
F 57.933482 1.286575 11.626046
F 57.933482 9.008657 11.626046
F 57.933482 16.730743 11.626047
F 66.849431 1.287011 11.624213
F 66.849431 9.009094 11.624213
F 66.849431 16.731179 11.624213
F 57.925999 3.863388 15.267022
F 57.925999 11.585470 15.267022
F 66.849418 3.861042 15.264440
F 66.849418 11.583125 15.264440
F 57.933328 3.860591 12.535645
F 57.933328 11.582674 12.535644
F 66.849428 3.861042 12.534269
F 66.849428 11.583125 12.534268
F 57.942253 1.289905 8.897234
F 57.942253 9.011987 8.897234
F 57.942253 16.734073 8.897233
F 66.849427 1.287012 8.894043
F 66.849427 9.009094 8.894043
F 66.849427 16.731180 8.894043
F 60.162439 7.722201 12.534350
F 60.162439 15.444285 12.534349
F 66.849418 9.009093 16.174495
F 69.078607 7.722082 12.534269
F 69.078607 15.444167 12.534269
F 53.553946 11.546954 0.676492
F 60.164817 5.148529 8.894522
F 60.164817 12.870613 8.894522
F 69.078598 5.148053 8.894043
F 69.078598 12.870137 8.894042
F 60.161860 5.147729 11.624589
F 60.161860 12.869812 11.624589
F 69.078605 5.148053 11.624213
F 69.078605 12.870137 11.624213
F 60.160003 7.722812 15.265044
F 60.160003 15.444897 15.265044
F 66.849418 1.287011 16.174495
F 69.078599 7.722082 15.264439
F 69.078599 15.444167 15.264439
F 53.547250 1.279197 8.897740
F 62.391188 3.861027 0.703490
F 62.391188 11.583110 0.703490
F 71.307775 3.861041 0.703533
F 71.307775 11.583124 0.703533
F 62.390738 1.286975 16.174494
F 62.390738 9.009057 16.174494
F 62.390738 16.731143 16.174494
F 71.307776 1.287012 16.174495
F 71.307776 9.009094 16.174495
F 71.307776 16.731180 16.174495
F 55.697793 5.158071 16.187275
F 55.697793 12.880155 16.187275
F 64.620196 5.148040 16.174488
F 64.620196 12.870124 16.174487
F 55.767554 7.692929 0.668932
F 55.767554 15.415014 0.668932
F 57.925462 16.729444 16.174131
F 64.620507 7.722035 0.703494
F 64.620507 15.444120 0.703495
F 57.925462 9.007359 16.174131
F 57.941617 3.858577 0.701390
F 57.941617 11.580660 0.701390
F 66.849419 3.861041 0.703534
F 66.849419 11.583124 0.703534
F 57.925462 1.285276 16.174131
F 53.604546 1.286285 4.293325
F 53.604546 9.008367 4.293325
F 60.162439 0.000119 12.534349
F 60.160003 0.000729 15.265044
F 53.604546 16.730453 4.293325
F 53.509692 1.277603 11.634974
F 53.509692 8.999685 11.634974
F 53.509692 16.721771 11.634973
F 53.598633 11.571904 5.258230
F 53.598633 3.849822 5.258230
F 53.559573 11.585830 7.991238
F 53.559573 3.863748 7.991238
F 64.620185 0.000013 15.264450
F 64.620247 0.000006 12.534266
F 62.390009 1.286775 26.185270
F 62.390009 9.008858 26.185270
F 62.390009 16.730943 26.185270
F 71.307783 1.287012 26.185119
F 71.307783 9.009094 26.185119
F 71.307783 16.731180 26.185119
F 62.390250 3.861207 29.825434
F 62.390250 11.583290 29.825434
F 71.307775 3.861041 29.825346
F 71.307775 11.583124 29.825346
F 62.389945 3.861296 27.095006
F 62.389945 11.583379 27.095006
F 71.307782 3.861041 27.095176
F 71.307782 11.583124 27.095175
F 62.390164 1.286818 23.454833
F 62.390164 9.008900 23.454833
F 62.390164 16.730986 23.454833
F 71.307776 1.287012 23.454949
F 71.307776 9.009094 23.454949
F 71.307776 16.731180 23.454949
F 55.637879 7.729129 27.091367
F 55.637879 15.451214 27.091367
F 60.156098 0.001563 27.094062
F 64.620117 7.722107 27.095159
F 64.620117 15.444192 27.095159
F 69.078598 15.444167 22.544893
F 55.656447 5.145529 23.458870
F 55.656447 12.867612 23.458870
F 64.620131 5.148029 23.454934
F 64.620131 12.870113 23.454934
F 55.635924 5.139622 26.194278
F 55.635924 12.861706 26.194278
F 64.620109 5.148028 26.185135
F 64.620109 12.870111 26.185135
F 55.610939 7.741582 29.836851
F 55.610939 15.463667 29.836851
F 69.078598 7.722082 22.544892
F 64.620145 7.722101 29.825357
F 64.620146 15.444186 29.825358
F 60.157105 15.445546 22.545917
F 57.908980 1.280652 26.189428
F 57.908980 9.002734 26.189428
F 57.908980 16.724820 26.189428
F 66.849418 1.287010 26.185120
F 66.849418 9.009093 26.185120
F 66.849418 16.731178 26.185120
F 57.908227 3.867353 29.828186
F 57.908227 11.589435 29.828186
F 66.849412 3.861042 29.825347
F 66.849412 11.583125 29.825347
F 57.907386 3.867166 27.090583
F 57.907386 11.589249 27.090583
F 66.849416 3.861043 27.095174
F 66.849416 11.583126 27.095174
F 57.913873 1.282479 23.452308
F 57.913873 9.004562 23.452308
F 57.913873 16.726647 23.452308
F 66.849410 1.287010 23.454948
F 66.849410 9.009092 23.454948
F 66.849410 16.731178 23.454947
F 60.156098 7.723645 27.094062
F 60.156098 15.445730 27.094062
F 60.157105 7.723461 22.545917
F 69.078606 7.722082 27.095176
F 69.078606 15.444167 27.095175
F 60.157105 0.001379 22.545917
F 60.157595 5.146867 23.454225
F 60.157595 12.868951 23.454225
F 69.078597 5.148053 23.454949
F 69.078597 12.870137 23.454949
F 60.155636 5.146388 26.186217
F 60.155636 12.868472 26.186217
F 69.078605 5.148053 26.185119
F 69.078605 12.870137 26.185119
F 60.156633 7.723324 29.825971
F 60.156633 15.445409 29.825972
F 69.078605 12.870137 18.904666
F 69.078598 7.722082 29.825346
F 69.078598 15.444167 29.825346
F 60.159028 0.000878 19.814253
F 62.390266 1.286843 30.735272
F 62.390265 9.008926 30.735272
F 62.390266 16.731011 30.735272
F 71.307776 1.287012 30.735402
F 71.307776 9.009094 30.735402
F 71.307776 16.731180 30.735402
F 55.626349 5.135632 30.718415
F 55.626349 12.857716 30.718414
F 64.620141 5.148034 30.735388
F 64.620141 12.870117 30.735388
F 57.907400 1.280568 30.731020
F 57.907401 9.002651 30.731020
F 57.907401 16.724737 30.731021
F 66.849414 1.287011 30.735401
F 66.849414 9.009093 30.735401
F 66.849414 16.731179 30.735401
F 60.156545 5.146755 30.734348
F 60.156545 12.868839 30.734348
F 69.078597 5.148053 30.735402
F 69.078597 12.870137 30.735402
F 62.390575 1.286933 18.904740
F 62.390575 9.009015 18.904740
F 62.390575 16.731101 18.904740
F 71.307783 1.287012 18.904665
F 71.307783 9.009094 18.904666
F 71.307783 16.731180 18.904666
F 62.390270 3.861202 22.545019
F 62.390270 11.583284 22.545019
F 71.307775 3.861041 22.544892
F 71.307775 11.583124 22.544892
F 62.390524 3.861139 19.814678
F 62.390524 11.583221 19.814678
F 71.307782 3.861041 19.814722
F 71.307782 11.583124 19.814722
F 55.676645 7.718208 19.822205
F 55.676645 15.440293 19.822205
F 69.078605 5.148053 18.904666
F 64.620180 7.722098 19.814712
F 64.620180 15.444183 19.814711
F 60.158719 12.869146 18.905421
F 55.673811 5.150515 18.908539
F 55.673811 12.872598 18.908539
F 64.620168 5.148036 18.904679
F 64.620168 12.870119 18.904679
F 55.653890 7.725654 22.551824
F 55.653890 15.447738 22.551824
F 60.158719 5.147063 18.905421
F 64.620116 7.722107 22.544910
F 64.620116 15.444192 22.544910
F 69.078606 7.722082 19.814722
F 57.919863 1.283112 18.908035
F 57.919862 9.005194 18.908035
F 57.919863 16.727280 18.908035
F 66.849424 1.287011 18.904667
F 66.849424 9.009093 18.904667
F 66.849424 16.731179 18.904666
F 57.914310 3.866172 22.549155
F 57.914310 11.588255 22.549155
F 66.849411 3.861043 22.544894
F 66.849411 11.583125 22.544894
F 57.919516 3.864386 19.813233
F 57.919516 11.586468 19.813232
F 66.849422 3.861042 19.814721
F 66.849422 11.583125 19.814721
F 60.159028 7.722960 19.814253
F 60.159028 15.445045 19.814253
F 69.078606 15.444167 19.814722
F 55.637879 0.007047 27.091367
F 64.620180 0.000015 19.814712
F 64.620117 0.000025 27.095159
F 60.156633 0.001242 29.825971
F 55.653890 0.003571 22.551824
F 64.620116 0.000025 22.544910
F 64.620146 0.000018 29.825358
F 55.610939 0.019500 29.836851
F 62.393350 1.287609 48.026091
F 62.393350 9.009692 48.026091
F 62.393350 16.731777 48.026091
F 71.307784 1.287012 48.026479
F 71.307784 9.009094 48.026479
F 71.307784 16.731180 48.026479
F 62.393314 3.860455 48.936956
F 62.393314 11.582538 48.936956
F 71.307783 3.861041 48.936535
F 71.307783 11.583124 48.936535
F 62.393767 1.287705 45.296671
F 62.393767 9.009788 45.296671
F 62.393767 16.731873 45.296670
F 71.307776 1.287012 45.296308
F 71.307776 9.009094 45.296308
F 71.307776 16.731180 45.296308
F 55.804273 7.699477 48.956791
F 55.804273 15.421561 48.956791
F 53.520393 3.834008 41.613678
F 64.620594 7.722018 48.936581
F 64.620594 15.444103 48.936581
F 53.520574 16.751655 33.445537
F 55.808518 5.168749 45.302815
F 55.808517 12.890833 45.302815
F 64.620647 5.148133 45.296349
F 64.620647 12.870217 45.296349
F 55.803025 5.168171 48.011216
F 55.803024 12.890255 48.011216
F 64.620591 5.148118 48.026437
F 64.620591 12.870202 48.026437
F 57.970586 1.296286 48.020725
F 57.970586 9.018368 48.020724
F 57.970586 16.740454 48.020725
F 66.849469 1.287019 48.026474
F 66.849469 9.009102 48.026474
F 66.849469 16.731187 48.026474
F 57.970424 3.851352 48.943650
F 57.970424 11.573435 48.943650
F 66.849468 3.861034 48.936540
F 66.849468 11.583117 48.936540
F 57.975646 1.297699 45.301515
F 57.975646 9.019781 45.301515
F 57.975646 16.741867 45.301515
F 66.849471 1.287021 45.296313
F 66.849471 9.009104 45.296313
F 66.849471 16.731189 45.296313
F 60.172490 7.719550 48.938488
F 60.172490 15.441635 48.938487
F 69.078603 15.444166 44.386252
F 69.078609 7.722082 48.936535
F 69.078610 15.444166 48.936535
F 53.520574 9.029569 33.445537
F 60.173251 5.150845 45.297624
F 60.173251 12.872929 45.297624
F 69.078601 5.148053 45.296308
F 69.078601 12.870137 45.296308
F 60.172178 5.150533 48.024915
F 60.172178 12.872617 48.024915
F 69.078608 5.148053 48.026478
F 69.078608 12.870137 48.026478
F 62.390787 1.286975 33.465589
F 62.390787 9.009057 33.465589
F 62.390787 16.731143 33.465589
F 71.307783 1.287012 33.465572
F 71.307783 9.009094 33.465572
F 71.307783 16.731180 33.465572
F 62.390801 3.861073 37.105806
F 62.390801 11.583156 37.105806
F 71.307775 3.861041 37.105798
F 71.307775 11.583124 37.105799
F 62.390771 3.861083 34.375578
F 62.390771 11.583166 34.375578
F 71.307782 3.861041 34.375628
F 71.307782 11.583124 34.375628
F 55.700228 7.712905 34.375779
F 55.700228 15.434990 34.375779
F 69.078603 7.722082 44.386251
F 64.620201 7.722097 34.375616
F 64.620201 15.444182 34.375616
F 60.174223 15.441167 44.383407
F 55.692342 5.152403 33.452362
F 55.692343 12.874487 33.452362
F 64.620199 5.148038 33.465583
F 64.620199 12.870121 33.465583
F 55.696188 7.716671 37.098934
F 55.696188 15.438755 37.098934
F 60.174223 7.719082 44.383407
F 64.620192 7.722098 37.105809
F 64.620192 15.444183 37.105809
F 69.078605 12.870137 40.746025
F 57.927510 1.284834 33.466812
F 57.927510 9.006917 33.466812
F 57.927510 16.729003 33.466812
F 66.849426 1.287011 33.465573
F 66.849426 9.009094 33.465573
F 66.849426 16.731179 33.465573
F 57.928136 3.863018 37.106417
F 57.928137 11.585101 37.106417
F 66.849416 3.861042 37.105799
F 66.849416 11.583125 37.105799
F 57.926339 3.863731 34.372663
F 57.926339 11.585814 34.372663
F 66.849424 3.861042 34.375628
F 66.849424 11.583125 34.375628
F 60.160612 7.722489 34.375227
F 60.160612 15.444573 34.375227
F 69.078605 5.148053 40.746025
F 69.078606 7.722082 34.375628
F 69.078606 15.444167 34.375628
F 53.520574 1.307487 33.445537
F 60.160557 5.147668 33.465671
F 60.160557 12.869752 33.465671
F 69.078605 5.148053 33.465572
F 69.078605 12.870137 33.465572
F 60.160666 7.722449 37.105982
F 60.160666 15.444534 37.105982
F 60.161712 12.869967 40.745431
F 69.078598 7.722082 37.105798
F 69.078598 15.444167 37.105799
F 53.520394 11.556089 41.613678
F 62.390828 1.287003 40.745910
F 62.390828 9.009086 40.745910
F 62.390828 16.731171 40.745910
F 71.307783 1.287012 40.746025
F 71.307783 9.009094 40.746025
F 71.307783 16.731180 40.746025
F 62.393657 3.860358 44.385755
F 62.393657 11.582441 44.385755
F 71.307775 3.861041 44.386252
F 71.307775 11.583124 44.386252
F 62.390904 3.861049 41.656019
F 62.390904 11.583131 41.656019
F 71.307782 3.861041 41.656081
F 71.307782 11.583124 41.656081
F 62.390778 1.286979 38.015807
F 62.390778 9.009061 38.015807
F 62.390778 16.731147 38.015807
F 71.307776 1.287012 38.015855
F 71.307776 9.009094 38.015855
F 71.307776 16.731180 38.015854
F 55.703542 7.713992 41.647033
F 55.703542 15.436077 41.647033
F 60.161712 5.147884 40.745431
F 64.620198 7.722099 41.656063
F 64.620198 15.444184 41.656063
F 69.078597 12.870137 38.015854
F 55.697708 5.154956 38.012128
F 55.697708 12.877040 38.012128
F 64.620192 5.148037 38.015842
F 64.620192 12.870121 38.015842
F 55.711719 5.159328 40.726905
F 55.711719 12.881412 40.726905
F 64.620212 5.148037 40.746021
F 64.620212 12.870121 40.746022
F 55.811999 7.699339 44.357756
F 55.811999 15.421424 44.357756
F 53.710218 1.325850 45.302902
F 64.620666 7.722000 44.386193
F 64.620666 15.444085 44.386193
F 69.078597 5.148053 38.015854
F 57.928974 1.285725 40.744414
F 57.928974 9.007808 40.744414
F 57.928974 16.729894 40.744414
F 66.849426 1.287011 40.746024
F 66.849426 9.009094 40.746024
F 66.849426 16.731179 40.746024
F 57.973932 3.850838 44.374499
F 57.973932 11.572921 44.374500
F 66.849468 3.861032 44.386245
F 66.849468 11.583115 44.386246
F 57.931011 3.862309 41.650060
F 57.931011 11.584392 41.650060
F 66.849425 3.861042 41.656081
F 66.849425 11.583124 41.656081
F 57.927174 1.284709 38.013463
F 57.927174 9.006792 38.013463
F 57.927174 16.728877 38.013463
F 66.849417 1.287011 38.015854
F 66.849417 9.009093 38.015854
F 66.849417 16.731179 38.015854
F 60.160768 7.722474 41.654909
F 60.160768 15.444559 41.654909
F 60.160778 12.869796 38.015422
F 69.078606 7.722082 41.656081
F 69.078606 15.444167 41.656081
F 53.684061 11.558275 48.972568
F 60.160778 5.147712 38.015422
F 53.710218 9.047932 45.302902
F 53.710218 16.770018 45.302902
F 53.702025 11.558510 44.306598
F 53.702025 3.836428 44.306598
F 53.684232 1.315507 48.011706
F 53.684232 9.037589 48.011706
F 53.684232 16.759675 48.011706
F 53.684061 3.836192 48.972569
F 60.160768 0.000392 41.654909
F 64.620201 0.000015 34.375616
F 64.620192 0.000016 37.105809
F 60.160612 0.000406 34.375227
F 60.160666 0.000367 37.105982
F 64.620198 0.000016 41.656063
F 62.392830 3.860578 51.666433
F 62.392830 11.582661 51.666433
F 71.307775 3.861041 51.666705
F 71.307775 11.583124 51.666705
F 55.784943 7.705274 51.664137
F 55.784942 15.427359 51.664137
F 53.519012 9.016102 62.594787
F 64.620507 7.722032 51.666675
F 64.620507 15.444117 51.666675
F 69.078606 12.870137 62.587384
F 57.962615 3.853829 51.663105
F 57.962615 11.575912 51.663105
F 66.849449 3.861036 51.666702
F 66.849449 11.583118 51.666702
F 60.170080 7.720099 51.665699
F 60.170079 15.442184 51.665699
F 69.078606 5.148053 62.587384
F 69.078601 7.722082 51.666705
F 69.078601 15.444166 51.666705
F 53.519012 16.738188 62.594788
F 62.392329 1.287337 55.306752
F 62.392328 9.009420 55.306752
F 62.392328 16.731505 55.306752
F 71.307783 1.287012 55.306932
F 71.307783 9.009094 55.306932
F 71.307783 16.731180 55.306931
F 62.391825 3.860847 58.947066
F 62.391825 11.582930 58.947066
F 71.307775 3.861041 58.947158
F 71.307775 11.583124 58.947158
F 62.392350 3.860717 56.217244
F 62.392350 11.582799 56.217244
F 71.307782 3.861041 56.216988
F 71.307782 11.583124 56.216988
F 62.392840 1.287469 52.577109
F 62.392840 9.009551 52.577109
F 62.392840 16.731637 52.577108
F 71.307776 1.287012 52.576761
F 71.307776 9.009094 52.576761
F 71.307776 16.731180 52.576761
F 55.765615 7.708130 56.233946
F 55.765615 15.430215 56.233946
F 53.512546 3.860190 63.493917
F 64.620435 7.722049 56.217013
F 64.620435 15.444134 56.217013
F 60.163196 12.870407 62.587503
F 55.787238 5.166663 52.597993
F 55.787238 12.888747 52.597993
F 64.620504 5.148101 52.576797
F 64.620504 12.870185 52.576797
F 55.764268 5.160386 55.307674
F 55.764267 12.882470 55.307674
F 64.620437 5.148088 55.306912
F 64.620436 12.870171 55.306912
F 55.744445 7.713704 58.948950
F 55.744445 15.435789 58.948950
F 53.512546 11.582273 63.493917
F 64.620359 7.722061 58.947146
F 64.620359 15.444146 58.947146
F 60.163196 5.148324 62.587503
F 57.954536 1.292209 55.304986
F 57.954536 9.014291 55.304986
F 57.954536 16.736377 55.304986
F 66.849449 1.287015 55.306929
F 66.849449 9.009098 55.306929
F 66.849449 16.731184 55.306929
F 57.946725 3.857859 58.946321
F 57.946725 11.579942 58.946322
F 66.849432 3.861039 58.947156
F 66.849432 11.583122 58.947157
F 57.955321 3.854992 56.222493
F 57.955321 11.577074 56.222493
F 66.849449 3.861037 56.216990
F 66.849449 11.583120 56.216990
F 57.963544 1.295204 52.583650
F 57.963544 9.017286 52.583650
F 57.963544 16.739372 52.583649
F 66.849451 1.287017 52.576765
F 66.849451 9.009100 52.576765
F 66.849451 16.731185 52.576765
F 60.168014 7.720596 56.218249
F 60.168014 15.442680 56.218249
F 69.078599 12.870137 59.857214
F 69.078608 7.722082 56.216988
F 69.078608 15.444167 56.216987
F 53.559039 1.300301 59.876444
F 60.170267 5.150057 52.578381
F 60.170267 12.872141 52.578381
F 69.078600 5.148053 52.576761
F 69.078600 12.870137 52.576761
F 60.167869 5.149512 55.306269
F 60.167869 12.871596 55.306269
F 69.078607 5.148053 55.306931
F 69.078607 12.870137 55.306931
F 60.165825 7.721095 58.946729
F 60.165825 15.443180 58.946729
F 69.078598 5.148053 59.857214
F 69.078600 7.722082 58.947158
F 69.078600 15.444167 58.947158
F 53.559039 9.022383 59.876444
F 62.391483 1.287089 62.587289
F 62.391483 9.009172 62.587289
F 62.391483 16.731258 62.587290
F 71.307783 1.287012 62.587384
F 71.307783 9.009094 62.587384
F 71.307783 16.731180 62.587384
F 62.391383 3.860952 63.497508
F 62.391383 11.583035 63.497508
F 71.307782 3.861041 63.497441
F 71.307782 11.583124 63.497440
F 62.391872 1.287211 59.857368
F 62.391872 9.009294 59.857368
F 62.391872 16.731379 59.857368
F 71.307776 1.287012 59.857214
F 71.307776 9.009094 59.857214
F 71.307776 16.731180 59.857214
F 55.730860 7.713709 63.488183
F 55.730860 15.435794 63.488183
F 53.519012 1.294020 62.594787
F 64.620302 7.722075 63.497448
F 64.620302 15.444160 63.497448
F 60.165746 12.871091 59.858160
F 55.744380 5.157244 59.868291
F 55.744380 12.879328 59.868291
F 64.620352 5.148072 59.857230
F 64.620352 12.870156 59.857230
F 55.724319 5.148699 62.585186
F 55.724319 12.870783 62.585186
F 64.620294 5.148062 62.587381
F 64.620294 12.870146 62.587381
F 57.943902 1.290468 62.584329
F 57.943902 9.012551 62.584329
F 57.943902 16.734636 62.584329
F 66.849435 1.287013 62.587383
F 66.849435 9.009095 62.587383
F 66.849435 16.731181 62.587383
F 57.938947 3.858685 63.499557
F 57.938947 11.580768 63.499557
F 66.849433 3.861040 63.497442
F 66.849433 11.583123 63.497441
F 57.947866 1.291273 59.860113
F 57.947866 9.013356 59.860113
F 57.947866 16.735441 59.860113
F 66.849434 1.287014 59.857216
F 66.849434 9.009096 59.857216
F 66.849434 16.731182 59.857215
F 60.164246 7.721548 63.497772
F 60.164246 15.443633 63.497772
F 60.165746 5.149007 59.858161
F 69.078607 7.722082 63.497441
F 69.078607 15.444167 63.497441
F 53.600719 11.565449 56.243999
F 53.645968 3.836264 51.676026
F 53.645968 11.558347 51.676026
F 53.642986 16.752100 52.611484
F 53.642986 9.030014 52.611484
F 53.642986 1.307932 52.611484
F 53.559039 16.744469 59.876444
F 53.600719 3.843367 56.243999
F 53.565737 11.566911 58.949254
F 53.565737 3.844828 58.949254
F 53.603911 16.751711 55.314674
F 53.603912 9.029625 55.314674
F 53.603912 1.307543 55.314673
F 62.392435 24.453697 4.343510
F 62.392436 32.175779 4.343510
F 71.307783 24.453264 4.343760
F 71.307783 32.175347 4.343760
F 62.391732 27.027043 7.983849
F 62.391732 34.749126 7.983849
F 62.391732 19.304959 7.983849
F 71.307775 27.027294 7.983987
F 71.307775 34.749376 7.983987
F 71.307775 19.305210 7.983987
F 62.392192 27.026917 5.254051
F 62.392192 34.749000 5.254050
F 62.392192 19.304833 5.254050
F 71.307782 27.027294 5.253816
F 71.307782 34.749376 5.253816
F 71.307782 19.305210 5.253816
F 62.392773 24.453805 1.613938
F 62.392773 32.175888 1.613938
F 71.307776 24.453265 1.613590
F 71.307776 32.175347 1.613590
F 55.772593 30.852630 5.278080
F 55.772593 23.130547 5.278080
F 64.620403 30.888315 5.253835
F 64.620403 23.166232 5.253835
F 55.726240 28.321915 1.605150
F 55.726240 20.599833 1.605150
F 64.620230 28.314310 1.613583
F 64.620231 20.592227 1.613583
F 55.767865 28.343531 4.308716
F 55.767865 20.621448 4.308716
F 64.620367 28.314322 4.343754
F 64.620367 20.592240 4.343754
F 55.741212 30.867278 7.975678
F 55.741212 23.145196 7.975678
F 64.620280 30.888334 7.983989
F 64.620280 23.166251 7.983989
F 57.951359 24.456822 4.343248
F 57.951359 32.178904 4.343248
F 66.849447 24.453266 4.343759
F 66.849447 32.175348 4.343759
F 57.941707 27.025894 7.983509
F 60.167264 30.887263 0.702760
F 57.941707 19.303810 7.983509
F 66.849428 27.027294 7.983986
F 66.849428 34.749376 7.983986
F 66.849428 19.305210 7.983987
F 57.948157 27.024563 5.255191
F 69.078598 20.592223 16.174495
F 57.948157 19.302479 5.255191
F 66.849442 27.027293 5.253816
F 66.849442 34.749376 5.253816
F 66.849442 19.305209 5.253816
F 57.943963 24.455684 1.615548
F 57.943963 32.177767 1.615548
F 66.849453 24.453267 1.613592
F 66.849453 32.175350 1.613592
F 60.167917 30.886971 5.255025
F 60.167917 23.164889 5.255025
F 69.078608 30.888334 5.253816
F 69.078608 23.166252 5.253816
F 60.163116 28.314541 1.613671
F 60.163116 20.592458 1.613670
F 69.078598 28.314306 1.613590
F 69.078598 20.592223 1.613589
F 60.166787 28.315324 4.343046
F 60.166787 20.593242 4.343046
F 69.078606 28.314306 4.343760
F 69.078606 20.592223 4.343760
F 60.164272 30.888063 7.984089
F 60.164271 23.165980 7.984089
F 69.078599 30.888334 7.983986
F 69.078599 23.166252 7.983986
F 62.391205 24.453362 11.624178
F 62.391205 32.175444 11.624178
F 71.307783 24.453264 11.624213
F 71.307783 32.175347 11.624213
F 62.390814 27.027304 15.264466
F 53.604546 24.452537 4.293325
F 62.390815 19.305220 15.264466
F 71.307775 27.027294 15.264439
F 71.307775 34.749376 15.264439
F 71.307775 19.305210 15.264439
F 62.391094 27.027237 12.534341
F 62.391094 34.749320 12.534340
F 62.391094 19.305153 12.534340
F 71.307782 27.027294 12.534269
F 71.307782 34.749376 12.534269
F 71.307782 19.305210 12.534269
F 62.391599 24.453459 8.894223
F 62.391599 32.175542 8.894223
F 71.307776 24.453265 8.894043
F 71.307776 32.175347 8.894043
F 55.720720 30.872651 12.553051
F 55.720720 23.150569 12.553051
F 64.620247 30.888341 12.534266
F 64.620247 23.166259 12.534266
F 55.747096 28.337325 8.919525
F 55.747096 20.615242 8.919525
F 64.620301 28.314309 8.894047
F 64.620301 20.592226 8.894047
F 55.717201 28.328431 11.623309
F 55.717201 20.606348 11.623309
F 64.620228 28.314297 11.624221
F 64.620228 20.592214 11.624221
F 55.694694 30.880012 15.265832
F 55.694694 23.157930 15.265833
F 64.620185 30.888349 15.264450
F 64.620185 23.166266 15.264450
F 57.933482 24.452828 11.626046
F 57.933482 32.174910 11.626046
F 66.849431 24.453264 11.624213
F 66.849431 32.175346 11.624213
F 57.925999 27.029640 15.267022
F 69.078601 23.166252 0.703533
F 57.925999 19.307557 15.267022
F 66.849418 27.027295 15.264440
F 66.849418 34.749377 15.264440
F 66.849418 19.305211 15.264440
F 57.933328 27.026844 12.535645
F 69.078601 30.888334 0.703533
F 57.933328 19.304760 12.535644
F 66.849428 27.027294 12.534269
F 66.849428 34.749377 12.534268
F 66.849428 19.305211 12.534268
F 57.942253 24.456157 8.897234
F 57.942253 32.178240 8.897234
F 66.849427 24.453264 8.894043
F 66.849427 32.175347 8.894043
F 60.162439 30.888454 12.534350
F 60.162439 23.166372 12.534350
F 69.078607 30.888335 12.534269
F 69.078607 23.166252 12.534269
F 60.164817 28.314782 8.894522
F 60.164817 20.592699 8.894522
F 69.078598 28.314306 8.894043
F 69.078598 20.592223 8.894043
F 60.161860 28.313981 11.624589
F 60.161860 20.591899 11.624589
F 69.078605 28.314306 11.624213
F 69.078605 20.592223 11.624213
F 60.160003 30.889065 15.265044
F 60.160003 23.166982 15.265044
F 69.078598 30.888335 15.264439
F 69.078599 23.166252 15.264439
F 62.391188 27.027280 0.703490
F 62.391188 34.749363 0.703490
F 62.391188 19.305196 0.703491
F 71.307775 27.027294 0.703533
F 71.307775 34.749376 0.703533
F 71.307775 19.305210 0.703533
F 62.390738 24.453227 16.174494
F 62.390738 32.175310 16.174494
F 71.307776 24.453265 16.174495
F 71.307776 32.175347 16.174495
F 55.697793 28.324324 16.187275
F 55.697793 20.602241 16.187275
F 64.620196 28.314293 16.174488
F 64.620195 20.592210 16.174487
F 55.767554 30.859182 0.668932
F 55.767554 23.137099 0.668932
F 64.620507 30.888288 0.703494
F 64.620507 23.166205 0.703494
F 57.941617 27.024830 0.701390
F 60.167263 23.165181 0.702760
F 57.941617 19.302746 0.701390
F 66.849419 27.027294 0.703534
F 66.849419 34.749376 0.703534
F 66.849419 19.305210 0.703534
F 57.925462 24.451529 16.174131
F 57.925462 32.173611 16.174131
F 66.849418 24.453263 16.174495
F 66.849418 32.175346 16.174495
F 60.160453 28.313721 16.174220
F 60.160454 20.591638 16.174220
F 69.078598 28.314306 16.174495
F 53.553946 19.269040 0.676491
F 53.553946 34.713206 0.676491
F 53.553945 26.991124 0.676492
F 53.509692 32.165938 11.634974
F 53.509692 24.443856 11.634974
F 53.598633 19.293991 5.258230
F 53.547250 32.167532 8.897740
F 53.598633 27.016075 5.258230
F 53.559573 19.307917 7.991238
F 53.547250 24.445450 8.897740
F 53.559573 27.030001 7.991238
F 53.604546 32.174619 4.293325
F 57.941617 34.746913 0.701390
F 57.933328 34.748927 12.535644
F 57.941707 34.747977 7.983509
F 57.948157 34.746646 5.255190
F 53.598633 34.738157 5.258230
F 62.390009 24.453028 26.185270
F 62.390009 32.175111 26.185270
F 71.307783 24.453264 26.185119
F 71.307783 32.175347 26.185119
F 62.390250 27.027460 29.825434
F 60.157105 23.167632 22.545917
F 62.390250 19.305376 29.825434
F 71.307775 27.027294 29.825346
F 71.307775 34.749376 29.825346
F 71.307775 19.305210 29.825346
F 62.389945 27.027549 27.095006
F 60.157105 30.889714 22.545917
F 62.389945 19.305465 27.095006
F 71.307782 27.027294 27.095176
F 71.307782 34.749376 27.095175
F 71.307782 19.305210 27.095176
F 62.390164 24.453071 23.454833
F 62.390164 32.175153 23.454833
F 71.307776 24.453265 23.454949
F 71.307776 32.175347 23.454949
F 55.637879 30.895382 27.091367
F 55.637879 23.173299 27.091367
F 64.620117 30.888360 27.095159
F 64.620117 23.166278 27.095159
F 55.656447 28.311781 23.458870
F 55.656447 20.589699 23.458870
F 64.620131 28.314282 23.454934
F 64.620131 20.592199 23.454934
F 55.635924 28.305875 26.194277
F 55.635924 20.583792 26.194278
F 64.620109 28.314280 26.185135
F 64.620109 20.592198 26.185135
F 55.610939 30.907835 29.836851
F 55.610939 23.185753 29.836851
F 64.620145 30.888354 29.825357
F 64.620145 23.166271 29.825358
F 57.908980 24.446904 26.189428
F 57.908980 32.168987 26.189428
F 66.849418 24.453263 26.185120
F 66.849418 32.175345 26.185120
F 57.908227 27.033605 29.828186
F 69.078598 23.166252 22.544892
F 57.908227 19.311521 29.828186
F 66.849412 27.027295 29.825347
F 66.849412 34.749378 29.825347
F 66.849412 19.305211 29.825347
F 57.907386 27.033419 27.090583
F 69.078605 20.592223 18.904666
F 57.907386 19.311335 27.090583
F 66.849416 27.027296 27.095174
F 66.849416 34.749378 27.095174
F 66.849416 19.305212 27.095174
F 57.913873 24.448732 23.452308
F 57.913873 32.170814 23.452308
F 66.849410 24.453263 23.454948
F 66.849410 32.175345 23.454948
F 60.156098 30.889898 27.094062
F 60.156098 23.167816 27.094062
F 69.078606 30.888335 27.095176
F 69.078606 23.166252 27.095175
F 60.157595 28.313120 23.454225
F 60.157595 20.591037 23.454225
F 69.078597 28.314305 23.454949
F 69.078597 20.592223 23.454949
F 60.155636 28.312641 26.186217
F 60.155636 20.590559 26.186217
F 69.078605 28.314306 26.185119
F 69.078605 20.592223 26.185119
F 60.156633 30.889577 29.825971
F 60.156633 23.167495 29.825971
F 69.078598 30.888335 29.825346
F 69.078598 23.166252 29.825346
F 62.390266 24.453096 30.735272
F 62.390266 32.175179 30.735272
F 71.307776 24.453265 30.735402
F 71.307776 32.175347 30.735402
F 55.626349 28.301884 30.718414
F 55.626349 20.579802 30.718414
F 64.620141 28.314286 30.735388
F 64.620141 20.592204 30.735388
F 57.907401 24.446821 30.731020
F 57.907401 32.168903 30.731021
F 66.849414 24.453263 30.735401
F 66.849414 32.175346 30.735401
F 60.156545 28.313007 30.734348
F 60.156545 20.590925 30.734348
F 69.078597 28.314305 30.735402
F 69.078597 20.592223 30.735402
F 62.390575 24.453186 18.904740
F 62.390575 32.175268 18.904740
F 71.307783 24.453264 18.904665
F 71.307783 32.175347 18.904665
F 62.390270 27.027454 22.545019
F 69.078605 28.314306 18.904666
F 62.390270 19.305371 22.545020
F 71.307775 27.027294 22.544892
F 71.307775 34.749376 22.544892
F 71.307775 19.305210 22.544893
F 62.390524 27.027391 19.814678
F 60.158719 20.591233 18.905421
F 62.390524 19.305307 19.814678
F 71.307782 27.027294 19.814722
F 71.307782 34.749376 19.814722
F 71.307782 19.305210 19.814722
F 55.676645 30.884461 19.822205
F 55.676645 23.162379 19.822205
F 64.620179 30.888351 19.814712
F 64.620180 23.166268 19.814712
F 55.673811 28.316767 18.908539
F 55.673811 20.594685 18.908539
F 64.620168 28.314288 18.904679
F 64.620168 20.592205 18.904679
F 55.653890 30.891906 22.551824
F 55.653890 23.169824 22.551824
F 64.620116 30.888360 22.544910
F 64.620116 23.166277 22.544910
F 57.919863 24.449365 18.908035
F 57.919862 32.171447 18.908035
F 66.849424 24.453263 18.904667
F 66.849424 32.175346 18.904667
F 57.914310 27.032425 22.549155
F 60.158719 28.313316 18.905421
F 57.914310 19.310341 22.549155
F 66.849411 27.027295 22.544894
F 66.849411 34.749378 22.544894
F 66.849411 19.305212 22.544894
F 57.919516 27.030639 19.813233
F 69.078598 30.888335 22.544893
F 57.919516 19.308555 19.813232
F 66.849422 27.027295 19.814721
F 66.849422 34.749378 19.814721
F 66.849422 19.305211 19.814721
F 60.159028 30.889213 19.814253
F 60.159028 23.167131 19.814253
F 69.078606 30.888335 19.814722
F 69.078606 23.166252 19.814722
F 62.393350 24.453862 48.026091
F 62.393350 32.175944 48.026091
F 71.307784 24.453264 48.026479
F 71.307784 32.175347 48.026479
F 62.393314 27.026708 48.936956
F 62.393314 34.748791 48.936956
F 62.393314 19.304624 48.936956
F 71.307783 27.027294 48.936535
F 71.307782 34.749376 48.936535
F 71.307783 19.305210 48.936535
F 62.393767 24.453958 45.296671
F 62.393767 32.176040 45.296671
F 71.307776 24.453265 45.296308
F 71.307776 32.175347 45.296308
F 55.804273 30.865729 48.956791
F 55.804273 23.143647 48.956791
F 64.620594 30.888271 48.936581
F 64.620594 23.166188 48.936581
F 55.808518 28.335002 45.302815
F 55.808517 20.612919 45.302815
F 64.620647 28.314386 45.296349
F 64.620647 20.592303 45.296349
F 55.803025 28.334424 48.011216
F 55.803025 20.612341 48.011216
F 64.620591 28.314371 48.026437
F 64.620591 20.592288 48.026437
F 57.970586 24.462539 48.020725
F 57.970586 32.184621 48.020724
F 66.849469 24.453272 48.026474
F 66.849469 32.175354 48.026474
F 57.970424 27.017605 48.943650
F 53.710218 32.214185 45.302902
F 57.970424 19.295521 48.943650
F 66.849468 27.027286 48.936540
F 66.849468 34.749369 48.936540
F 66.849468 19.305203 48.936540
F 57.975646 24.463951 45.301515
F 57.975646 32.186034 45.301515
F 66.849471 24.453274 45.296313
F 66.849471 32.175356 45.296313
F 60.172490 30.885803 48.938488
F 60.172490 23.163721 48.938488
F 69.078609 30.888334 48.936535
F 69.078609 23.166252 48.936535
F 60.173251 28.317098 45.297624
F 60.173251 20.595015 45.297624
F 69.078601 28.314306 45.296308
F 69.078601 20.592223 45.296308
F 60.172178 28.316786 48.024915
F 60.172178 20.594703 48.024916
F 69.078608 28.314306 48.026478
F 69.078608 20.592223 48.026479
F 62.390787 24.453228 33.465588
F 62.390787 32.175310 33.465589
F 71.307783 24.453264 33.465572
F 71.307783 32.175347 33.465572
F 62.390801 27.027326 37.105806
F 53.520393 27.000260 41.613678
F 62.390801 19.305242 37.105806
F 71.307775 27.027294 37.105798
F 71.307775 34.749376 37.105799
F 71.307775 19.305210 37.105799
F 62.390771 27.027336 34.375578
F 53.520573 24.473739 33.445537
F 62.390771 19.305252 34.375578
F 71.307782 27.027294 34.375628
F 71.307782 34.749376 34.375628
F 71.307782 19.305210 34.375628
F 55.700228 30.879158 34.375779
F 55.700228 23.157075 34.375779
F 64.620201 30.888350 34.375616
F 64.620201 23.166267 34.375616
F 55.692342 28.318656 33.452362
F 55.692343 20.596573 33.452362
F 64.620199 28.314290 33.465583
F 64.620199 20.592207 33.465583
F 55.696188 30.882923 37.098934
F 55.696188 23.160841 37.098934
F 64.620192 30.888351 37.105809
F 64.620192 23.166268 37.105809
F 57.927510 24.451087 33.466812
F 57.927510 32.173170 33.466812
F 66.849426 24.453264 33.465573
F 66.849426 32.175346 33.465573
F 57.928137 27.029271 37.106417
F 53.710218 24.492102 45.302902
F 57.928137 19.307187 37.106417
F 66.849416 27.027294 37.105799
F 66.849416 34.749377 37.105799
F 66.849416 19.305211 37.105799
F 57.926339 27.029984 34.372663
F 53.684061 19.280361 48.972568
F 57.926339 19.307900 34.372663
F 66.849424 27.027294 34.375628
F 66.849424 34.749377 34.375628
F 66.849424 19.305211 34.375628
F 60.160612 30.888741 34.375227
F 60.160612 23.166659 34.375227
F 69.078606 30.888335 34.375628
F 69.078606 23.166252 34.375628
F 60.160557 28.313921 33.465671
F 60.160557 20.591838 33.465671
F 69.078605 28.314306 33.465572
F 69.078605 20.592223 33.465572
F 60.160666 30.888702 37.105982
F 60.160666 23.166620 37.105982
F 69.078598 30.888335 37.105799
F 69.078599 23.166252 37.105799
F 62.390828 24.453256 40.745910
F 62.390828 32.175339 40.745910
F 71.307783 24.453264 40.746025
F 71.307783 32.175347 40.746025
F 62.393657 27.026611 44.385755
F 62.393657 34.748693 44.385755
F 62.393657 19.304527 44.385755
F 71.307775 27.027294 44.386252
F 71.307775 34.749376 44.386252
F 71.307775 19.305210 44.386252
F 62.390904 27.027302 41.656019
F 53.520574 32.195822 33.445537
F 62.390904 19.305218 41.656019
F 71.307782 27.027294 41.656081
F 71.307782 34.749376 41.656081
F 71.307782 19.305210 41.656081
F 62.390778 24.453231 38.015807
F 62.390778 32.175314 38.015807
F 71.307776 24.453265 38.015855
F 71.307776 32.175347 38.015855
F 55.703542 30.880245 41.647033
F 55.703542 23.158163 41.647033
F 64.620198 30.888352 41.656063
F 64.620198 23.166269 41.656063
F 55.697708 28.321209 38.012128
F 55.697708 20.599126 38.012128
F 64.620192 28.314289 38.015842
F 64.620192 20.592207 38.015842
F 55.711719 28.325581 40.726905
F 55.711719 20.603498 40.726905
F 64.620212 28.314289 40.746021
F 64.620212 20.592207 40.746022
F 55.811999 30.865592 44.357756
F 55.811999 23.143509 44.357756
F 64.620666 30.888253 44.386193
F 64.620666 23.166170 44.386193
F 57.928974 24.451978 40.744414
F 57.928974 32.174061 40.744414
F 66.849426 24.453264 40.746024
F 66.849426 32.175346 40.746024
F 57.973932 27.017091 44.374499
F 53.702025 27.002681 44.306598
F 57.973932 19.295007 44.374500
F 66.849468 27.027285 44.386245
F 66.849468 34.749367 44.386246
F 66.849468 19.305201 44.386246
F 57.931011 27.028562 41.650060
F 53.702025 34.724763 44.306598
F 57.931011 19.306478 41.650060
F 66.849425 27.027294 41.656081
F 66.849425 34.749377 41.656080
F 66.849425 19.305210 41.656081
F 57.927174 24.450962 38.013463
F 57.927174 32.173044 38.013463
F 66.849417 24.453264 38.015854
F 66.849417 32.175346 38.015854
F 60.160768 30.888727 41.654909
F 60.160768 23.166645 41.654909
F 69.078606 30.888335 41.656081
F 69.078606 23.166252 41.656081
F 60.160778 28.313965 38.015422
F 60.160778 20.591883 38.015422
F 69.078597 28.314305 38.015855
F 69.078597 20.592223 38.015855
F 60.161712 28.314137 40.745431
F 60.161712 20.592054 40.745431
F 69.078605 28.314305 40.746025
F 69.078605 20.592223 40.746025
F 60.174223 30.885335 44.383407
F 60.174223 23.163253 44.383407
F 69.078603 30.888334 44.386252
F 69.078603 23.166252 44.386252
F 53.684232 24.481760 48.011706
F 53.684232 32.203842 48.011706
F 53.684061 27.002445 48.972568
F 53.684061 34.724528 48.972568
F 53.702025 19.280596 44.306598
F 53.520394 19.278176 41.613678
F 53.520394 34.722342 41.613678
F 57.970424 34.739688 48.943650
F 57.973932 34.739174 44.374500
F 62.392830 27.026831 51.666433
F 62.392830 34.748913 51.666433
F 62.392830 19.304747 51.666433
F 71.307775 27.027294 51.666705
F 71.307775 34.749376 51.666705
F 71.307775 19.305210 51.666705
F 55.784943 30.871527 51.664137
F 55.784942 23.149444 51.664137
F 64.620507 30.888285 51.666675
F 64.620507 23.166203 51.666675
F 57.962615 27.020082 51.663105
F 57.962615 34.742165 51.663105
F 57.962615 19.297998 51.663105
F 66.849449 27.027288 51.666702
F 66.849449 34.749371 51.666702
F 66.849450 19.305205 51.666702
F 60.170080 30.886352 51.665699
F 60.170080 23.164270 51.665699
F 69.078601 30.888334 51.666705
F 69.078601 23.166252 51.666705
F 62.392329 24.453590 55.306752
F 62.392329 32.175672 55.306752
F 71.307783 24.453264 55.306932
F 71.307783 32.175347 55.306932
F 62.391825 27.027100 58.947066
F 62.391825 34.749183 58.947066
F 62.391825 19.305016 58.947066
F 71.307775 27.027294 58.947158
F 71.307775 34.749376 58.947158
F 71.307775 19.305210 58.947158
F 62.392349 27.026969 56.217244
F 62.392350 34.749052 56.217243
F 62.392350 19.304886 56.217243
F 71.307782 27.027294 56.216988
F 71.307782 34.749376 56.216988
F 71.307782 19.305210 56.216987
F 62.392840 24.453721 52.577109
F 62.392840 32.175804 52.577109
F 71.307776 24.453265 52.576761
F 71.307776 32.175347 52.576761
F 55.765615 30.874383 56.233946
F 55.765615 23.152301 56.233946
F 64.620434 30.888302 56.217013
F 64.620435 23.166220 56.217013
F 55.787238 28.332916 52.597993
F 55.787238 20.610833 52.597993
F 64.620504 28.314353 52.576797
F 64.620504 20.592271 52.576797
F 55.764268 28.326639 55.307674
F 55.764267 20.604556 55.307674
F 64.620437 28.314340 55.306912
F 64.620437 20.592257 55.306912
F 55.744445 30.879957 58.948950
F 55.744445 23.157875 58.948950
F 64.620359 30.888314 58.947146
F 64.620359 23.166231 58.947146
F 57.954536 24.458462 55.304986
F 57.954536 32.180544 55.304986
F 66.849449 24.453268 55.306929
F 66.849449 32.175350 55.306929
F 57.946725 27.024112 58.946321
F 57.946725 34.746194 58.946322
F 57.946725 19.302028 58.946322
F 66.849432 27.027292 58.947157
F 66.849432 34.749374 58.947157
F 66.849432 19.305208 58.947157
F 57.955321 27.021245 56.222493
F 57.955321 34.743327 56.222493
F 57.955321 19.299161 56.222493
F 66.849449 27.027290 56.216990
F 66.849449 34.749373 56.216990
F 66.849449 19.305206 56.216990
F 57.963544 24.461457 52.583650
F 57.963544 32.183539 52.583650
F 66.849451 24.453270 52.576765
F 66.849451 32.175352 52.576765
F 60.168014 30.886848 56.218249
F 60.168014 23.164766 56.218249
F 69.078608 30.888334 56.216988
F 69.078608 23.166252 56.216988
F 60.170267 28.316310 52.578381
F 60.170267 20.594227 52.578381
F 69.078600 28.314306 52.576761
F 69.078600 20.592223 52.576761
F 60.167869 28.315765 55.306269
F 60.167869 20.593682 55.306269
F 69.078607 28.314306 55.306931
F 69.078607 20.592223 55.306932
F 60.165825 30.887348 58.946729
F 60.165825 23.165266 58.946729
F 69.078600 30.888335 58.947158
F 69.078600 23.166252 58.947158
F 62.391483 24.453342 62.587289
F 62.391483 32.175425 62.587289
F 71.307783 24.453264 62.587384
F 71.307783 32.175347 62.587384
F 62.391383 27.027205 63.497508
F 62.391383 34.749288 63.497508
F 62.391383 19.305121 63.497508
F 71.307782 27.027294 63.497441
F 71.307782 34.749376 63.497440
F 71.307782 19.305210 63.497441
F 62.391872 24.453464 59.857368
F 62.391872 32.175546 59.857368
F 71.307776 24.453265 59.857214
F 71.307776 32.175347 59.857214
F 55.730860 30.879962 63.488183
F 55.730860 23.157880 63.488183
F 64.620302 30.888328 63.497448
F 64.620302 23.166246 63.497448
F 55.744380 28.323496 59.868291
F 55.744380 20.601414 59.868291
F 64.620352 28.314324 59.857230
F 64.620352 20.592242 59.857230
F 55.724319 28.314952 62.585186
F 55.724319 20.592869 62.585186
F 64.620294 28.314315 62.587381
F 64.620294 20.592232 62.587381
F 57.943902 24.456721 62.584329
F 57.943902 32.178803 62.584329
F 66.849435 24.453265 62.587383
F 66.849435 32.175348 62.587383
F 57.938947 27.024938 63.499557
F 57.938947 34.747021 63.499557
F 57.938947 19.302854 63.499557
F 66.849433 27.027293 63.497442
F 66.849433 34.749376 63.497441
F 66.849433 19.305209 63.497441
F 57.947866 24.457526 59.860113
F 57.947866 32.179608 59.860113
F 66.849434 24.453267 59.857216
F 66.849434 32.175349 59.857215
F 60.164246 30.887801 63.497772
F 60.164246 23.165719 63.497772
F 69.078607 30.888335 63.497441
F 69.078607 23.166252 63.497441
F 60.165746 28.315260 59.858161
F 60.165746 20.593177 59.858160
F 69.078598 28.314306 59.857214
F 69.078599 20.592223 59.857214
F 60.163196 28.314577 62.587503
F 60.163196 20.592494 62.587503
F 69.078606 28.314306 62.587384
F 69.078606 20.592223 62.587384
F 53.645968 27.002517 51.676026
F 53.642986 32.196267 52.611484
F 53.642986 24.474184 52.611484
F 53.645968 34.724599 51.676026
F 53.645968 19.280433 51.676026
F 53.559039 32.188636 59.876444
F 53.565736 19.288997 58.949254
F 53.565737 34.733164 58.949254
F 53.565737 27.011081 58.949254
F 53.603912 32.195878 55.314674
F 53.603911 24.473795 55.314674
F 53.600719 27.009620 56.243999
F 53.600719 34.731702 56.243999
F 53.600719 19.287536 56.243999
F 53.559039 24.466553 59.876444
F 53.512546 19.304359 63.493916
F 53.512546 34.748526 63.493917
F 53.512546 27.026443 63.493917
F 53.519012 32.182355 62.594787
F 53.519012 24.460273 62.594787
F 62.392435 47.619949 4.343510
F 62.392436 39.897865 4.343510
F 71.307783 47.619517 4.343760
F 71.307783 39.897433 4.343760
F 62.391732 50.193296 7.983849
F 62.391732 42.471212 7.983849
F 71.307775 50.193546 7.983987
F 71.307775 42.471463 7.983987
F 62.392192 50.193169 5.254051
F 62.392192 42.471086 5.254050
F 71.307782 50.193546 5.253816
F 71.307782 42.471462 5.253816
F 62.392773 47.620058 1.613938
F 62.392773 39.897973 1.613937
F 71.307776 47.619517 1.613590
F 71.307776 39.897433 1.613589
F 55.772593 38.574714 5.278080
F 55.772593 46.296800 5.278080
F 64.620403 38.610400 5.253835
F 64.620403 46.332485 5.253835
F 55.726240 51.488168 1.605150
F 55.726240 36.043999 1.605150
F 55.726240 43.766086 1.605150
F 64.620231 51.480563 1.613583
F 64.620231 36.036394 1.613583
F 64.620231 43.758480 1.613583
F 55.767865 51.509783 4.308716
F 55.767865 36.065614 4.308716
F 55.767865 43.787701 4.308716
F 64.620367 51.480575 4.343754
F 64.620367 36.036406 4.343754
F 64.620367 43.758492 4.343754
F 55.741212 38.589362 7.975678
F 55.741212 46.311448 7.975678
F 64.620280 38.610418 7.983990
F 64.620280 46.332504 7.983989
F 57.951360 47.623074 4.343248
F 57.951359 39.900990 4.343248
F 66.849447 47.619519 4.343759
F 66.849447 39.897434 4.343760
F 57.941707 50.192146 7.983509
F 57.941707 42.470063 7.983509
F 66.849428 50.193546 7.983986
F 66.849428 42.471463 7.983987
F 57.948157 50.190815 5.255191
F 57.948157 42.468732 5.255191
F 66.849442 50.193546 5.253816
F 66.849442 42.471462 5.253816
F 57.943963 47.621937 1.615548
F 57.943963 39.899852 1.615548
F 66.849453 47.619520 1.613592
F 66.849453 39.897436 1.613592
F 60.167917 38.609056 5.255025
F 60.167917 46.331141 5.255025
F 69.078608 38.610419 5.253816
F 69.078608 46.332505 5.253816
F 60.163116 51.480794 1.613671
F 60.163116 36.036625 1.613670
F 60.163116 43.758711 1.613670
F 69.078598 51.480558 1.613590
F 69.078598 36.036389 1.613589
F 69.078597 43.758476 1.613589
F 60.166787 51.481577 4.343046
F 60.166787 36.037408 4.343046
F 60.166786 43.759494 4.343046
F 69.078606 51.480558 4.343760
F 69.078606 36.036389 4.343760
F 69.078606 43.758476 4.343760
F 60.164271 38.610147 7.984089
F 60.164272 46.332233 7.984089
F 69.078599 38.610419 7.983986
F 69.078599 46.332505 7.983986
F 62.391205 47.619615 11.624178
F 62.391205 39.897530 11.624178
F 71.307783 47.619517 11.624213
F 71.307783 39.897432 11.624213
F 62.390815 50.193557 15.264466
F 62.390815 42.471473 15.264466
F 71.307775 50.193546 15.264439
F 71.307775 42.471463 15.264439
F 62.391094 50.193490 12.534341
F 62.391094 42.471406 12.534340
F 71.307782 50.193546 12.534269
F 71.307782 42.471462 12.534269
F 62.391599 47.619712 8.894223
F 62.391599 39.897628 8.894222
F 71.307776 47.619517 8.894043
F 71.307776 39.897433 8.894042
F 55.720719 38.594736 12.553051
F 55.720720 46.316821 12.553051
F 64.620247 38.610426 12.534266
F 64.620247 46.332512 12.534266
F 55.747096 51.503577 8.919525
F 55.747096 36.059408 8.919525
F 55.747096 43.781495 8.919525
F 64.620301 51.480562 8.894047
F 64.620301 36.036393 8.894047
F 64.620301 43.758479 8.894047
F 55.717201 51.494683 11.623309
F 55.717201 36.050514 11.623309
F 55.717201 43.772601 11.623309
F 64.620228 51.480550 11.624221
F 64.620228 36.036381 11.624221
F 64.620228 43.758467 11.624221
F 55.694694 38.602096 15.265833
F 55.694694 46.324182 15.265833
F 64.620185 38.610433 15.264450
F 64.620185 46.332519 15.264450
F 57.933482 47.619080 11.626046
F 57.933482 39.896996 11.626046
F 66.849431 47.619517 11.624213
F 66.849431 39.897432 11.624213
F 57.925999 50.195893 15.267022
F 57.925999 42.473809 15.267022
F 66.849418 50.193547 15.264440
F 66.849417 42.471464 15.264440
F 57.933328 50.193097 12.535645
F 57.933328 42.471013 12.535644
F 66.849428 50.193547 12.534269
F 66.849428 42.471464 12.534268
F 57.942253 47.622410 8.897234
F 57.942253 39.900325 8.897233
F 66.849427 47.619517 8.894043
F 66.849427 39.897432 8.894043
F 60.162439 38.610538 12.534349
F 60.162439 46.332624 12.534350
F 69.078607 38.610419 12.534269
F 69.078607 46.332505 12.534269
F 60.164817 51.481034 8.894522
F 60.164816 36.036865 8.894522
F 60.164817 43.758952 8.894522
F 69.078598 51.480558 8.894043
F 69.078598 36.036390 8.894042
F 69.078598 43.758476 8.894043
F 60.161860 51.480234 11.624589
F 60.161860 36.036065 11.624589
F 60.161860 43.758151 11.624589
F 69.078605 51.480558 11.624213
F 69.078605 36.036389 11.624213
F 69.078605 43.758476 11.624213
F 60.160003 38.611149 15.265044
F 60.160003 46.333235 15.265044
F 69.078599 38.610419 15.264439
F 69.078599 46.332505 15.264439
F 62.391188 50.193533 0.703490
F 62.391188 42.471449 0.703491
F 71.307775 50.193546 0.703533
F 71.307775 42.471463 0.703533
F 62.390738 47.619480 16.174494
F 62.390738 39.897395 16.174494
F 71.307776 47.619517 16.174495
F 71.307776 39.897433 16.174495
F 55.697793 51.490576 16.187275
F 55.697793 36.046407 16.187275
F 55.697793 43.768494 16.187275
F 64.620196 51.480545 16.174488
F 64.620196 36.036376 16.174487
F 64.620195 43.758463 16.174487
F 55.767554 38.581266 0.668932
F 55.767554 46.303352 0.668932
F 64.620507 38.610372 0.703495
F 64.620507 46.332458 0.703494
F 57.941617 50.191082 0.701390
F 57.941617 42.468999 0.701390
F 66.849419 50.193546 0.703534
F 66.849419 42.471463 0.703534
F 57.925462 47.617782 16.174131
F 57.925462 39.895697 16.174131
F 66.849418 47.619516 16.174495
F 66.849418 39.897432 16.174494
F 60.160454 51.479974 16.174220
F 60.160453 36.035805 16.174220
F 60.160454 43.757891 16.174220
F 69.078598 51.480558 16.174495
F 69.078598 36.036389 16.174495
F 69.078598 43.758476 16.174495
F 60.167263 38.609348 0.702761
F 60.167264 46.331434 0.702760
F 69.078601 38.610419 0.703533
F 69.078601 46.332505 0.703533
F 53.553945 50.157377 0.676492
F 53.553946 42.435293 0.676491
F 53.547250 39.889618 8.897739
F 53.547250 47.611702 8.897740
F 57.925999 34.751723 15.267022
F 53.604546 47.618790 4.293325
F 53.604546 39.896706 4.293325
F 53.559573 50.196254 7.991238
F 53.509692 39.888024 11.634973
F 53.559574 34.752083 7.991238
F 53.559573 42.474170 7.991238
F 53.598633 50.182327 5.258230
F 53.598633 42.460243 5.258230
F 53.509692 47.610108 11.634974
F 62.390814 34.749387 15.264466
F 62.390009 47.619281 26.185270
F 62.390009 39.897196 26.185270
F 71.307783 47.619517 26.185119
F 71.307783 39.897433 26.185119
F 62.390250 50.193712 29.825434
F 62.390250 42.471628 29.825434
F 71.307775 50.193546 29.825346
F 71.307775 42.471463 29.825346
F 62.389945 50.193802 27.095006
F 62.389945 42.471718 27.095006
F 71.307782 50.193546 27.095176
F 71.307782 42.471463 27.095176
F 62.390164 47.619323 23.454833
F 62.390164 39.897239 23.454833
F 71.307776 47.619517 23.454949
F 71.307776 39.897433 23.454949
F 55.637879 38.617466 27.091367
F 55.637879 46.339552 27.091367
F 64.620117 38.610445 27.095159
F 64.620117 46.332530 27.095159
F 55.656447 51.478034 23.458870
F 55.656447 36.033865 23.458870
F 55.656447 43.755951 23.458870
F 64.620131 51.480534 23.454934
F 64.620131 36.036366 23.454934
F 64.620131 43.758452 23.454934
F 55.635924 51.472128 26.194278
F 55.635924 36.027959 26.194278
F 55.635924 43.750045 26.194278
F 64.620109 51.480533 26.185135
F 64.620109 36.036364 26.185135
F 64.620109 43.758450 26.185135
F 55.610939 38.629919 29.836851
F 55.610939 46.352005 29.836851
F 64.620145 38.610438 29.825358
F 64.620146 46.332524 29.825358
F 57.908980 47.613157 26.189428
F 57.908980 39.891072 26.189428
F 66.849418 47.619516 26.185120
F 66.849418 39.897431 26.185120
F 57.908227 50.199858 29.828186
F 57.908227 42.477774 29.828186
F 66.849412 50.193548 29.825347
F 66.849412 42.471464 29.825347
F 57.907386 50.199672 27.090583
F 57.907386 42.477588 27.090583
F 66.849416 50.193548 27.095174
F 66.849416 42.471465 27.095174
F 57.913873 47.614985 23.452308
F 57.913873 39.892900 23.452308
F 66.849410 47.619515 23.454948
F 66.849410 39.897431 23.454947
F 60.156098 38.611983 27.094062
F 60.156098 46.334068 27.094062
F 69.078606 38.610419 27.095175
F 69.078606 46.332505 27.095175
F 60.157595 51.479373 23.454225
F 60.157595 36.035204 23.454225
F 60.157595 43.757290 23.454225
F 69.078597 51.480558 23.454949
F 69.078597 36.036389 23.454949
F 69.078597 43.758475 23.454949
F 60.155636 51.478894 26.186217
F 60.155636 36.034725 26.186217
F 60.155636 43.756811 26.186217
F 69.078605 51.480558 26.185119
F 69.078605 36.036389 26.185119
F 69.078605 43.758476 26.185119
F 60.156633 38.611662 29.825972
F 60.156633 46.333747 29.825971
F 69.078598 38.610419 29.825346
F 69.078598 46.332505 29.825346
F 62.390266 47.619349 30.735272
F 62.390266 39.897264 30.735272
F 71.307776 47.619517 30.735402
F 71.307776 39.897433 30.735402
F 55.626349 51.468137 30.718415
F 55.626349 36.023968 30.718414
F 55.626349 43.746055 30.718414
F 64.620141 51.480539 30.735388
F 64.620141 36.036370 30.735388
F 64.620141 43.758456 30.735388
F 57.907401 47.613074 30.731020
F 57.907401 39.890989 30.731021
F 66.849414 47.619516 30.735401
F 66.849414 39.897431 30.735401
F 60.156545 51.479260 30.734348
F 60.156545 36.035091 30.734348
F 60.156545 43.757177 30.734348
F 69.078597 51.480558 30.735402
F 69.078597 36.036389 30.735402
F 69.078597 43.758475 30.735402
F 62.390575 47.619439 18.904740
F 62.390575 39.897354 18.904740
F 71.307783 47.619517 18.904665
F 71.307783 39.897433 18.904666
F 62.390270 50.193707 22.545019
F 62.390270 42.471623 22.545020
F 71.307775 50.193546 22.544892
F 71.307775 42.471463 22.544893
F 62.390524 50.193644 19.814678
F 62.390524 42.471560 19.814678
F 71.307782 50.193546 19.814722
F 71.307782 42.471462 19.814722
F 55.676645 38.606545 19.822205
F 55.676645 46.328631 19.822205
F 64.620180 38.610435 19.814711
F 64.620180 46.332521 19.814712
F 55.673811 51.483020 18.908539
F 55.673811 36.038851 18.908539
F 55.673811 43.760937 18.908539
F 64.620168 51.480541 18.904679
F 64.620169 36.036372 18.904679
F 64.620168 43.758458 18.904679
F 55.653890 38.613991 22.551824
F 55.653890 46.336077 22.551823
F 64.620116 38.610444 22.544910
F 64.620116 46.332530 22.544910
F 57.919863 47.615618 18.908035
F 57.919862 39.893533 18.908035
F 66.849424 47.619516 18.904667
F 66.849424 39.897432 18.904667
F 57.914310 50.198677 22.549155
F 57.914310 42.476594 22.549155
F 66.849411 50.193548 22.544894
F 66.849411 42.471464 22.544894
F 57.919516 50.196891 19.813233
F 57.919516 42.474807 19.813232
F 66.849422 50.193548 19.814721
F 66.849422 42.471464 19.814721
F 60.159028 38.611298 19.814253
F 60.159028 46.333383 19.814253
F 69.078606 38.610419 19.814722
F 69.078606 46.332505 19.814722
F 60.158719 51.479568 18.905421
F 60.158719 36.035399 18.905421
F 60.158719 43.757485 18.905421
F 69.078605 51.480558 18.904666
F 69.078605 36.036389 18.904666
F 69.078605 43.758476 18.904666
F 60.157105 38.611799 22.545917
F 60.157105 46.333884 22.545917
F 69.078598 38.610419 22.544893
F 69.078598 46.332505 22.544892
F 57.908227 34.755688 29.828186
F 57.919516 34.752721 19.813232
F 62.390250 34.749542 29.825434
F 62.389945 34.749632 27.095006
F 57.907386 34.755502 27.090583
F 62.390270 34.749537 22.545019
F 62.390524 34.749474 19.814677
F 57.914310 34.754507 22.549155
F 62.393350 47.620115 48.026091
F 62.393350 39.898030 48.026091
F 71.307784 47.619517 48.026479
F 71.307784 39.897433 48.026479
F 62.393314 50.192961 48.936956
F 62.393314 42.470877 48.936956
F 71.307783 50.193546 48.936535
F 71.307783 42.471462 48.936535
F 62.393767 47.620211 45.296671
F 62.393767 39.898126 45.296670
F 71.307776 47.619517 45.296308
F 71.307776 39.897433 45.296308
F 55.804273 38.587814 48.956791
F 55.804273 46.309900 48.956791
F 64.620594 38.610355 48.936581
F 64.620594 46.332441 48.936581
F 55.808518 51.501255 45.302815
F 55.808517 36.057086 45.302815
F 55.808517 43.779172 45.302815
F 64.620647 51.480638 45.296349
F 64.620647 36.036469 45.296349
F 64.620647 43.758556 45.296349
F 55.803025 51.500676 48.011216
F 55.803025 36.056508 48.011216
F 55.803025 43.778594 48.011216
F 64.620591 51.480624 48.026437
F 64.620591 36.036455 48.026437
F 64.620591 43.758541 48.026437
F 57.970586 47.628791 48.020725
F 57.970586 39.906706 48.020724
F 66.849469 47.619525 48.026474
F 66.849469 39.897440 48.026474
F 57.970424 50.183857 48.943650
F 57.970424 42.461773 48.943650
F 66.849468 50.193539 48.936540
F 66.849468 42.471455 48.936540
F 57.975646 47.630204 45.301515
F 57.975646 39.908119 45.301515
F 66.849471 47.619527 45.296313
F 66.849471 39.897442 45.296313
F 60.172490 38.607888 48.938487
F 60.172490 46.329973 48.938488
F 69.078610 38.610419 48.936535
F 69.078609 46.332505 48.936535
F 60.173251 51.483350 45.297624
F 60.173251 36.039182 45.297624
F 60.173251 43.761268 45.297624
F 69.078601 51.480559 45.296308
F 69.078601 36.036390 45.296308
F 69.078601 43.758476 45.296308
F 60.172178 51.483038 48.024915
F 60.172178 36.038869 48.024915
F 60.172178 43.760955 48.024916
F 69.078608 51.480558 48.026478
F 69.078608 36.036389 48.026478
F 69.078609 43.758476 48.026479
F 62.390787 47.619480 33.465588
F 62.390787 39.897396 33.465589
F 71.307783 47.619517 33.465572
F 71.307783 39.897433 33.465572
F 62.390801 50.193578 37.105806
F 62.390801 42.471494 37.105806
F 71.307775 50.193546 37.105798
F 71.307775 42.471463 37.105799
F 62.390771 50.193588 34.375578
F 62.390771 42.471505 34.375578
F 71.307782 50.193546 34.375628
F 71.307782 42.471462 34.375628
F 55.700228 38.601242 34.375779
F 55.700228 46.323328 34.375779
F 64.620201 38.610435 34.375616
F 64.620201 46.332520 34.375616
F 55.692342 51.484908 33.452362
F 55.692343 36.040740 33.452362
F 55.692343 43.762826 33.452362
F 64.620199 51.480543 33.465583
F 64.620199 36.036374 33.465583
F 64.620199 43.758460 33.465583
F 55.696188 38.605008 37.098934
F 55.696188 46.327094 37.098933
F 64.620192 38.610435 37.105809
F 64.620192 46.332521 37.105809
F 57.927510 47.617340 33.466812
F 57.927510 39.895255 33.466812
F 66.849426 47.619517 33.465573
F 66.849426 39.897432 33.465573
F 57.928136 50.195523 37.106417
F 57.928136 42.473440 37.106418
F 66.849416 50.193547 37.105799
F 66.849416 42.471463 37.105799
F 57.926339 50.196236 34.372663
F 57.926339 42.474153 34.372663
F 66.849424 50.193547 34.375628
F 66.849424 42.471463 34.375628
F 60.160612 38.610826 34.375227
F 60.160612 46.332912 34.375227
F 69.078606 38.610419 34.375628
F 69.078606 46.332505 34.375628
F 60.160557 51.480174 33.465671
F 60.160557 36.036005 33.465671
F 60.160557 43.758091 33.465671
F 69.078605 51.480558 33.465572
F 69.078605 36.036389 33.465572
F 69.078605 43.758476 33.465572
F 60.160666 38.610787 37.105982
F 60.160666 46.332872 37.105982
F 69.078598 38.610419 37.105799
F 69.078598 46.332505 37.105799
F 62.390828 47.619509 40.745910
F 62.390828 39.897424 40.745910
F 71.307783 47.619517 40.746025
F 71.307783 39.897433 40.746025
F 62.393657 50.192863 44.385755
F 62.393657 42.470779 44.385755
F 71.307775 50.193546 44.386252
F 71.307775 42.471463 44.386252
F 62.390904 50.193554 41.656019
F 62.390904 42.471470 41.656019
F 71.307782 50.193546 41.656081
F 71.307782 42.471462 41.656081
F 62.390778 47.619484 38.015807
F 62.390778 39.897399 38.015807
F 71.307776 47.619517 38.015855
F 71.307776 39.897433 38.015854
F 55.703542 38.602330 41.647033
F 55.703542 46.324415 41.647033
F 64.620198 38.610436 41.656063
F 64.620198 46.332522 41.656063
F 55.697708 51.487462 38.012128
F 55.697708 36.043293 38.012128
F 55.697708 43.765379 38.012128
F 64.620192 51.480542 38.015842
F 64.620192 36.036373 38.015842
F 64.620192 43.758459 38.015842
F 55.711719 51.491833 40.726905
F 55.711719 36.047664 40.726905
F 55.711719 43.769751 40.726905
F 64.620212 51.480542 40.746021
F 64.620212 36.036373 40.746022
F 64.620212 43.758459 40.746022
F 55.811999 38.587676 44.357756
F 55.811999 46.309762 44.357756
F 64.620666 38.610337 44.386193
F 64.620666 46.332423 44.386193
F 57.928974 47.618231 40.744414
F 57.928974 39.896146 40.744414
F 66.849426 47.619517 40.746024
F 66.849426 39.897432 40.746024
F 57.973932 50.183343 44.374499
F 57.973932 42.461260 44.374500
F 66.849468 50.193537 44.386245
F 66.849468 42.471453 44.386246
F 57.931011 50.194815 41.650060
F 57.931011 42.472731 41.650060
F 66.849425 50.193547 41.656081
F 66.849425 42.471463 41.656081
F 57.927174 47.617215 38.013463
F 57.927174 39.895130 38.013463
F 66.849417 47.619517 38.015854
F 66.849417 39.897432 38.015854
F 60.160768 38.610811 41.654909
F 60.160768 46.332897 41.654909
F 69.078606 38.610419 41.656081
F 69.078606 46.332505 41.656081
F 60.160778 51.480218 38.015422
F 60.160778 36.036049 38.015422
F 60.160778 43.758135 38.015422
F 69.078597 51.480558 38.015854
F 69.078597 36.036389 38.015854
F 69.078597 43.758475 38.015855
F 60.161712 51.480389 40.745431
F 60.161712 36.036220 40.745431
F 60.161712 43.758306 40.745431
F 69.078605 51.480558 40.746025
F 69.078605 36.036389 40.746025
F 69.078605 43.758476 40.746025
F 60.174223 38.607420 44.383407
F 60.174223 46.329505 44.383407
F 69.078603 38.610419 44.386252
F 69.078603 46.332505 44.386252
F 53.684232 47.648012 48.011706
F 53.684232 39.925928 48.011706
F 53.684061 50.168697 48.972569
F 53.684061 42.446614 48.972568
F 53.710218 47.658355 45.302902
F 53.710218 39.936271 45.302902
F 53.702025 50.168933 44.306598
F 53.702025 42.446849 44.306598
F 53.520574 39.917908 33.445537
F 57.928137 34.751353 37.106417
F 57.926339 34.752067 34.372663
F 53.520574 47.639992 33.445537
F 57.931011 34.750645 41.650060
F 53.520394 42.444429 41.613679
F 53.520393 50.166513 41.613678
F 62.390801 34.749408 37.105806
F 62.390771 34.749419 34.375578
F 62.390904 34.749384 41.656019
F 62.392830 50.193083 51.666433
F 62.392830 42.470999 51.666433
F 71.307775 50.193546 51.666705
F 71.307775 42.471463 51.666705
F 55.784942 38.593611 51.664137
F 55.784942 46.315697 51.664137
F 64.620507 38.610369 51.666675
F 64.620507 46.332455 51.666675
F 57.962615 50.186335 51.663105
F 57.962615 42.464251 51.663105
F 66.849449 50.193541 51.666702
F 66.849450 42.471457 51.666702
F 60.170080 38.608437 51.665699
F 60.170080 46.330522 51.665699
F 69.078601 38.610419 51.666705
F 69.078601 46.332505 51.666705
F 62.392329 47.619843 55.306752
F 62.392329 39.897758 55.306752
F 71.307783 47.619517 55.306932
F 71.307783 39.897433 55.306931
F 62.391825 50.193353 58.947066
F 62.391825 42.471269 58.947066
F 71.307775 50.193546 58.947158
F 71.307775 42.471463 58.947158
F 62.392350 50.193222 56.217244
F 62.392350 42.471138 56.217243
F 71.307782 50.193546 56.216988
F 71.307782 42.471462 56.216987
F 62.392840 47.619974 52.577109
F 62.392840 39.897889 52.577108
F 71.307776 47.619517 52.576761
F 71.307776 39.897433 52.576761
F 55.765615 38.596468 56.233946
F 55.765615 46.318553 56.233946
F 64.620435 38.610387 56.217013
F 64.620435 46.332472 56.217013
F 55.787238 51.499168 52.597993
F 55.787238 36.054999 52.597993
F 55.787238 43.777086 52.597993
F 64.620504 51.480606 52.576797
F 64.620504 36.036437 52.576797
F 64.620504 43.758524 52.576797
F 55.764268 51.492891 55.307674
F 55.764267 36.048722 55.307674
F 55.764267 43.770808 55.307674
F 64.620436 51.480593 55.306912
F 64.620437 36.036424 55.306912
F 64.620437 43.758510 55.306912
F 55.744445 38.602042 58.948950
F 55.744445 46.324127 58.948950
F 64.620359 38.610398 58.947146
F 64.620359 46.332484 58.947146
F 57.954536 47.624714 55.304986
F 57.954536 39.902629 55.304986
F 66.849449 47.619521 55.306929
F 66.849449 39.897436 55.306929
F 57.946725 50.190364 58.946321
F 57.946725 42.468280 58.946322
F 66.849432 50.193544 58.947157
F 66.849432 42.471461 58.947157
F 57.955321 50.187497 56.222493
F 57.955321 42.465413 56.222493
F 66.849449 50.193543 56.216990
F 66.849449 42.471459 56.216990
F 57.963544 47.627709 52.583650
F 57.963544 39.905625 52.583649
F 66.849451 47.619523 52.576765
F 66.849451 39.897438 52.576765
F 60.168014 38.608933 56.218249
F 60.168014 46.331019 56.218249
F 69.078608 38.610419 56.216987
F 69.078608 46.332505 56.216988
F 60.170267 51.482562 52.578381
F 60.170267 36.038394 52.578381
F 60.170267 43.760480 52.578381
F 69.078600 51.480558 52.576761
F 69.078600 36.036390 52.576761
F 69.078600 43.758476 52.576761
F 60.167869 51.482017 55.306269
F 60.167869 36.037849 55.306269
F 60.167869 43.759934 55.306269
F 69.078607 51.480558 55.306931
F 69.078607 36.036389 55.306931
F 69.078607 43.758476 55.306932
F 60.165825 38.609433 58.946729
F 60.165825 46.331518 58.946729
F 69.078600 38.610419 58.947158
F 69.078600 46.332505 58.947158
F 62.391483 47.619595 62.587289
F 62.391483 39.897510 62.587290
F 71.307783 47.619517 62.587384
F 71.307783 39.897433 62.587384
F 62.391383 50.193457 63.497508
F 62.391383 42.471374 63.497508
F 71.307782 50.193546 63.497441
F 71.307782 42.471462 63.497441
F 62.391872 47.619717 59.857368
F 62.391872 39.897632 59.857368
F 71.307776 47.619517 59.857214
F 71.307776 39.897433 59.857214
F 55.730860 38.602046 63.488183
F 55.730860 46.324132 63.488183
F 64.620302 38.610413 63.497448
F 64.620302 46.332498 63.497448
F 55.744380 51.489749 59.868291
F 55.744380 36.045580 59.868291
F 55.744380 43.767666 59.868291
F 64.620352 51.480577 59.857230
F 64.620352 36.036408 59.857230
F 64.620352 43.758494 59.857230
F 55.724319 51.481204 62.585186
F 55.724319 36.037036 62.585186
F 55.724319 43.759122 62.585186
F 64.620294 51.480568 62.587381
F 64.620294 36.036399 62.587381
F 64.620294 43.758485 62.587381
F 57.943902 47.622974 62.584329
F 57.943902 39.900889 62.584329
F 66.849435 47.619518 62.587383
F 66.849435 39.897434 62.587383
F 57.938947 50.191190 63.499557
F 57.938947 42.469107 63.499557
F 66.849433 50.193546 63.497442
F 66.849433 42.471462 63.497441
F 57.947866 47.623779 59.860113
F 57.947866 39.901694 59.860113
F 66.849434 47.619519 59.857216
F 66.849434 39.897435 59.857215
F 60.164246 38.609886 63.497772
F 60.164246 46.331971 63.497772
F 69.078607 38.610419 63.497441
F 69.078607 46.332505 63.497441
F 60.165746 51.481512 59.858161
F 60.165746 36.037343 59.858160
F 60.165746 43.759429 59.858160
F 69.078598 51.480558 59.857214
F 69.078599 36.036389 59.857214
F 69.078599 43.758476 59.857214
F 60.163196 51.480829 62.587503
F 60.163196 36.036660 62.587503
F 60.163196 43.758746 62.587503
F 69.078606 51.480558 62.587384
F 69.078606 36.036389 62.587384
F 69.078606 43.758476 62.587384
F 53.645968 50.168769 51.676026
F 53.645968 42.446685 51.676026
F 53.642986 47.640437 52.611484
F 53.642986 39.918353 52.611484
F 53.603912 47.640048 55.314673
F 53.603912 39.917963 55.314674
F 53.565737 50.177334 58.949254
F 53.565737 42.455250 58.949254
F 53.559039 39.910721 59.876444
F 53.559039 47.632806 59.876444
F 53.512546 42.470612 63.493917
F 53.512546 50.192696 63.493917
F 53.519012 39.904441 62.594788
F 53.519012 47.626525 62.594787
F 53.600719 50.175872 56.243999
F 53.600719 42.453788 56.243999
F 62.392435 55.342032 4.343510
F 62.392436 63.064117 4.343510
F 71.307783 55.341599 4.343760
F 71.307783 63.063685 4.343760
F 62.391732 57.915378 7.983849
F 62.391732 65.637465 7.983849
F 71.307775 57.915629 7.983987
F 71.307775 65.637715 7.983987
F 62.392192 57.915252 5.254051
F 62.392192 65.637338 5.254050
F 71.307782 57.915629 5.253816
F 71.307782 65.637715 5.253816
F 62.392773 55.342140 1.613938
F 62.392773 63.064226 1.613937
F 71.307776 55.341599 1.613590
F 71.307776 63.063685 1.613589
F 55.772594 54.018882 5.278080
F 55.772593 61.740967 5.278080
F 64.620403 54.054568 5.253835
F 64.620403 61.776652 5.253835
F 55.726240 59.210252 1.605150
F 55.726240 66.932338 1.605150
F 64.620231 59.202647 1.613583
F 64.620231 66.924733 1.613583
F 55.767865 59.231867 4.308716
F 55.767865 66.953954 4.308716
F 64.620367 59.202659 4.343754
F 64.620367 66.924745 4.343754
F 55.741212 54.033531 7.975678
F 55.741212 61.755615 7.975678
F 64.620280 54.054586 7.983989
F 64.620280 61.776671 7.983990
F 57.951360 55.345157 4.343248
F 57.951359 63.067243 4.343248
F 66.849447 55.341601 4.343759
F 66.849447 63.063686 4.343760
F 57.941707 57.914229 7.983509
F 57.941707 65.636316 7.983509
F 66.849428 57.915629 7.983987
F 66.849428 65.637715 7.983987
F 57.948157 57.912898 5.255190
F 57.948157 65.634984 5.255190
F 66.849442 57.915628 5.253816
F 66.849442 65.637714 5.253816
F 57.943963 55.344019 1.615548
F 57.943963 63.066105 1.615548
F 66.849453 55.341602 1.613592
F 66.849453 63.063688 1.613592
F 60.167917 54.053224 5.255025
F 60.167917 61.775308 5.255025
F 69.078608 54.054587 5.253816
F 69.078608 61.776672 5.253816
F 60.163116 59.202877 1.613670
F 60.163116 66.924964 1.613670
F 69.078598 59.202642 1.613589
F 69.078598 66.924728 1.613589
F 60.166787 59.203661 4.343046
F 60.166786 66.925747 4.343046
F 69.078606 59.202642 4.343760
F 69.078606 66.924729 4.343760
F 60.164271 54.054315 7.984089
F 60.164271 61.776400 7.984089
F 69.078599 54.054587 7.983986
F 69.078599 61.776672 7.983987
F 62.391205 55.341697 11.624178
F 62.391205 63.063783 11.624178
F 71.307783 55.341599 11.624213
F 71.307783 63.063685 11.624213
F 62.390815 57.915639 15.264466
F 62.390814 65.637726 15.264466
F 71.307775 57.915629 15.264439
F 71.307775 65.637715 15.264439
F 62.391094 57.915572 12.534341
F 62.391094 65.637659 12.534340
F 71.307782 57.915629 12.534269
F 71.307782 65.637715 12.534269
F 62.391599 55.341794 8.894223
F 62.391599 63.063880 8.894222
F 71.307776 55.341599 8.894043
F 71.307776 63.063685 8.894042
F 55.720720 54.038904 12.553051
F 55.720719 61.760988 12.553051
F 64.620247 54.054594 12.534266
F 64.620247 61.776679 12.534266
F 55.747096 59.225661 8.919525
F 55.747096 66.947747 8.919525
F 64.620301 59.202646 8.894047
F 64.620301 66.924732 8.894047
F 55.717201 59.216767 11.623309
F 55.717201 66.938854 11.623309
F 64.620228 59.202633 11.624221
F 64.620228 66.924720 11.624221
F 55.694694 54.046264 15.265832
F 55.694694 61.768349 15.265833
F 64.620185 54.054601 15.264450
F 64.620185 61.776686 15.264450
F 57.933482 55.341163 11.626046
F 57.933482 63.063248 11.626047
F 66.849431 55.341599 11.624213
F 66.849431 63.063685 11.624213
F 57.925999 57.917976 15.267022
F 57.925999 65.640062 15.267022
F 66.849418 57.915630 15.264440
F 66.849418 65.637716 15.264440
F 57.933328 57.915179 12.535644
F 57.933328 65.637266 12.535644
F 66.849428 57.915630 12.534268
F 66.849428 65.637716 12.534268
F 57.942253 55.344492 8.897234
F 57.942253 63.066578 8.897233
F 66.849427 55.341599 8.894043
F 66.849427 63.063685 8.894043
F 60.162439 54.054706 12.534350
F 60.162439 61.776791 12.534349
F 69.078607 54.054587 12.534269
F 69.078607 61.776672 12.534269
F 60.164817 59.203118 8.894522
F 60.164817 66.925204 8.894522
F 69.078598 59.202642 8.894042
F 69.078598 66.924728 8.894043
F 60.161860 59.202318 11.624589
F 60.161860 66.924404 11.624589
F 69.078605 59.202642 11.624213
F 69.078605 66.924729 11.624213
F 60.160003 54.055317 15.265044
F 60.160003 61.777402 15.265044
F 69.078599 54.054587 15.264439
F 69.078599 61.776672 15.264439
F 62.391188 57.915615 0.703490
F 62.391188 65.637702 0.703491
F 71.307775 57.915629 0.703533
F 71.307775 65.637715 0.703534
F 62.390738 55.341562 16.174494
F 62.390738 63.063648 16.174494
F 71.307776 55.341599 16.174495
F 71.307776 63.063685 16.174495
F 55.697793 59.212660 16.187275
F 55.697793 66.934746 16.187275
F 64.620196 59.202629 16.174487
F 64.620195 66.924715 16.174487
F 55.767554 54.025434 0.668932
F 55.767554 61.747519 0.668932
F 64.620507 54.054540 0.703494
F 64.620507 61.776625 0.703495
F 57.941617 57.913165 0.701390
F 57.941617 65.635252 0.701390
F 66.849419 57.915629 0.703534
F 66.849419 65.637715 0.703534
F 57.925462 55.339864 16.174131
F 57.925462 63.061950 16.174131
F 66.849418 55.341598 16.174495
F 66.849418 63.063684 16.174494
F 60.160454 59.202058 16.174220
F 60.160454 66.924144 16.174220
F 69.078598 59.202642 16.174495
F 69.078598 66.924728 16.174495
F 60.167263 54.053516 0.702760
F 60.167263 61.775601 0.702761
F 69.078601 54.054587 0.703533
F 69.078601 61.776672 0.703533
F 55.772593 69.463053 5.278080
F 64.620403 69.498738 5.253835
F 55.741212 69.477701 7.975678
F 64.620280 69.498757 7.983989
F 64.620507 69.498711 0.703494
F 55.767554 69.469605 0.668932
F 53.553946 65.601546 0.676491
F 55.720720 69.483074 12.553051
F 53.553946 57.879459 0.676492
F 55.694694 69.490435 15.265833
F 53.604546 55.340872 4.293325
F 53.604546 63.062958 4.293325
F 53.559574 57.918336 7.991238
F 53.559574 65.640422 7.991238
F 53.598633 57.904409 5.258230
F 53.598633 65.626496 5.258230
F 53.509692 55.332190 11.634974
F 53.509692 63.054276 11.634973
F 53.547250 55.333784 8.897740
F 53.547250 63.055871 8.897739
F 69.078601 69.498758 0.703533
F 69.078608 69.498758 5.253816
F 69.078599 69.498758 7.983986
F 69.078607 69.498758 12.534269
F 69.078599 69.498758 15.264439
F 60.167263 69.497687 0.702760
F 60.167917 69.497394 5.255025
F 60.164271 69.498486 7.984089
F 62.390009 55.341363 26.185270
F 62.390009 63.063449 26.185270
F 71.307783 55.341599 26.185119
F 71.307783 63.063685 26.185119
F 62.390250 57.915795 29.825434
F 62.390250 65.637881 29.825434
F 71.307775 57.915629 29.825346
F 71.307775 65.637715 29.825346
F 62.389945 57.915884 27.095006
F 62.389945 65.637971 27.095006
F 71.307782 57.915629 27.095175
F 71.307782 65.637715 27.095176
F 62.390164 55.341406 23.454833
F 62.390164 63.063492 23.454833
F 71.307776 55.341599 23.454949
F 71.307776 63.063685 23.454949
F 55.637879 54.061634 27.091367
F 55.637879 61.783719 27.091367
F 64.620117 54.054613 27.095159
F 64.620117 61.776697 27.095159
F 55.656447 59.200118 23.458870
F 55.656447 66.922204 23.458870
F 64.620131 59.202618 23.454934
F 64.620131 66.924705 23.454934
F 55.635924 59.194211 26.194278
F 55.635924 66.916298 26.194278
F 64.620109 59.202617 26.185135
F 64.620109 66.924703 26.185135
F 55.610939 54.074087 29.836851
F 55.610939 61.796172 29.836851
F 64.620145 54.054606 29.825357
F 64.620145 61.776691 29.825358
F 57.908980 55.335239 26.189428
F 57.908980 63.057325 26.189428
F 66.849418 55.341598 26.185120
F 66.849418 63.063684 26.185120
F 57.908227 57.921941 29.828186
F 57.908227 65.644027 29.828186
F 66.849412 57.915630 29.825347
F 66.849412 65.637717 29.825347
F 57.907386 57.921754 27.090583
F 57.907386 65.643841 27.090583
F 66.849416 57.915631 27.095174
F 66.849416 65.637717 27.095174
F 57.913873 55.337067 23.452308
F 57.913873 63.059153 23.452308
F 66.849410 55.341598 23.454948
F 66.849410 63.063684 23.454947
F 60.156098 54.056151 27.094062
F 60.156098 61.778235 27.094062
F 69.078606 54.054587 27.095176
F 69.078606 61.776672 27.095175
F 60.157595 59.201456 23.454225
F 60.157595 66.923543 23.454225
F 69.078597 59.202642 23.454949
F 69.078597 66.924728 23.454949
F 60.155636 59.200978 26.186217
F 60.155636 66.923064 26.186217
F 69.078605 59.202642 26.185119
F 69.078605 66.924728 26.185119
F 60.156633 54.055830 29.825971
F 60.156633 61.777914 29.825972
F 69.078598 54.054587 29.825346
F 69.078598 61.776672 29.825346
F 62.390265 55.341431 30.735272
F 62.390266 63.063517 30.735272
F 71.307776 55.341599 30.735402
F 71.307776 63.063685 30.735402
F 55.626349 59.190221 30.718414
F 55.626349 66.912307 30.718414
F 64.620141 59.202623 30.735388
F 64.620141 66.924709 30.735388
F 57.907401 55.335156 30.731020
F 57.907401 63.057242 30.731021
F 66.849414 55.341598 30.735401
F 66.849414 63.063684 30.735401
F 60.156545 59.201344 30.734348
F 60.156545 66.923430 30.734348
F 69.078597 59.202642 30.735402
F 69.078597 66.924728 30.735402
F 62.390575 55.341521 18.904740
F 62.390575 63.063607 18.904740
F 71.307783 55.341599 18.904666
F 71.307783 63.063685 18.904666
F 62.390270 57.915790 22.545019
F 62.390270 65.637876 22.545020
F 71.307775 57.915629 22.544892
F 71.307775 65.637715 22.544893
F 62.390524 57.915727 19.814678
F 62.390524 65.637813 19.814678
F 71.307782 57.915629 19.814722
F 71.307782 65.637715 19.814722
F 55.676645 54.050713 19.822205
F 55.676645 61.772798 19.822205
F 64.620180 54.054603 19.814712
F 64.620180 61.776688 19.814711
F 55.673811 59.205104 18.908539
F 55.673811 66.927190 18.908539
F 64.620168 59.202625 18.904679
F 64.620168 66.924711 18.904679
F 55.653890 54.058159 22.551824
F 55.653890 61.780244 22.551824
F 64.620116 54.054612 22.544910
F 64.620116 61.776697 22.544910
F 57.919862 55.337700 18.908035
F 57.919862 63.059786 18.908035
F 66.849424 55.341598 18.904667
F 66.849424 63.063684 18.904667
F 57.914310 57.920760 22.549155
F 57.914310 65.642846 22.549155
F 66.849411 57.915631 22.544894
F 66.849411 65.637717 22.544894
F 57.919516 57.918974 19.813232
F 57.919516 65.641060 19.813232
F 66.849422 57.915631 19.814721
F 66.849422 65.637717 19.814721
F 60.159028 54.055466 19.814253
F 60.159028 61.777550 19.814253
F 69.078606 54.054587 19.814722
F 69.078606 61.776672 19.814722
F 60.158719 59.201652 18.905421
F 60.158719 66.923738 18.905421
F 69.078605 59.202642 18.904666
F 69.078605 66.924728 18.904666
F 60.157105 54.055967 22.545917
F 60.157105 61.778051 22.545917
F 69.078598 54.054587 22.544892
F 69.078598 61.776672 22.544893
F 55.676645 69.494884 19.822205
F 69.078598 69.498758 22.544893
F 69.078606 69.498758 27.095175
F 69.078598 69.498758 29.825346
F 69.078606 69.498758 19.814722
F 62.393350 55.342197 48.026091
F 62.393350 63.064283 48.026091
F 71.307784 55.341599 48.026479
F 71.307784 63.063685 48.026479
F 62.393314 57.915043 48.936956
F 62.393314 65.637129 48.936956
F 71.307783 57.915629 48.936535
F 71.307783 65.637715 48.936535
F 62.393767 55.342293 45.296671
F 62.393767 63.064379 45.296670
F 71.307776 55.341599 45.296308
F 71.307776 63.063685 45.296308
F 55.804273 54.031982 48.956791
F 55.804273 61.754067 48.956791
F 64.620594 54.054523 48.936581
F 64.620594 61.776608 48.936581
F 55.808517 59.223339 45.302815
F 55.808517 66.945425 45.302815
F 64.620647 59.202722 45.296348
F 64.620647 66.924808 45.296349
F 55.803024 59.222760 48.011216
F 55.803025 66.944847 48.011216
F 64.620591 59.202707 48.026437
F 64.620591 66.924793 48.026437
F 57.970586 55.350873 48.020724
F 57.970586 63.072959 48.020724
F 66.849469 55.341607 48.026474
F 66.849469 63.063693 48.026474
F 57.970424 57.905940 48.943650
F 57.970424 65.628026 48.943650
F 66.849468 57.915622 48.936540
F 66.849468 65.637708 48.936540
F 57.975646 55.352286 45.301515
F 57.975646 63.074372 45.301515
F 66.849471 55.341609 45.296313
F 66.849471 63.063695 45.296313
F 60.172490 54.052055 48.938488
F 60.172490 61.774140 48.938487
F 69.078609 54.054587 48.936535
F 69.078610 61.776672 48.936535
F 60.173251 59.205434 45.297624
F 60.173251 66.927521 45.297624
F 69.078601 59.202642 45.296308
F 69.078601 66.924729 45.296308
F 60.172178 59.205122 48.024915
F 60.172178 66.927208 48.024916
F 69.078608 59.202642 48.026478
F 69.078608 66.924729 48.026479
F 62.390787 55.341563 33.465589
F 62.390787 63.063648 33.465589
F 71.307783 55.341599 33.465572
F 71.307783 63.063685 33.465572
F 62.390801 57.915661 37.105806
F 62.390801 65.637747 37.105806
F 71.307775 57.915629 37.105799
F 71.307775 65.637715 37.105799
F 62.390771 57.915671 34.375578
F 62.390771 65.637757 34.375578
F 71.307782 57.915629 34.375628
F 71.307782 65.637715 34.375628
F 55.700228 54.045410 34.375779
F 55.700228 61.767495 34.375779
F 64.620201 54.054603 34.375616
F 64.620201 61.776687 34.375616
F 55.692343 59.206992 33.452362
F 55.692343 66.929079 33.452362
F 64.620199 59.202627 33.465583
F 64.620199 66.924713 33.465583
F 55.696188 54.049176 37.098934
F 55.696188 61.771260 37.098934
F 64.620192 54.054603 37.105809
F 64.620192 61.776688 37.105809
F 57.927510 55.339422 33.466812
F 57.927510 63.061508 33.466812
F 66.849426 55.341599 33.465573
F 66.849426 63.063685 33.465573
F 57.928137 57.917606 37.106417
F 57.928137 65.639692 37.106417
F 66.849416 57.915630 37.105799
F 66.849416 65.637716 37.105799
F 57.926339 57.918319 34.372663
F 57.926339 65.640405 34.372663
F 66.849424 57.915630 34.375628
F 66.849424 65.637716 34.375628
F 60.160612 54.054994 34.375227
F 60.160612 61.777079 34.375227
F 69.078606 54.054587 34.375628
F 69.078606 61.776672 34.375628
F 60.160557 59.202258 33.465671
F 60.160557 66.924344 33.465671
F 69.078605 59.202642 33.465572
F 69.078605 66.924728 33.465572
F 60.160666 54.054955 37.105982
F 60.160666 61.777039 37.105982
F 69.078598 54.054587 37.105798
F 69.078598 61.776672 37.105799
F 62.390828 55.341591 40.745910
F 62.390828 63.063677 40.745910
F 71.307783 55.341599 40.746025
F 71.307783 63.063685 40.746025
F 62.393657 57.914946 44.385755
F 62.393657 65.637032 44.385755
F 71.307775 57.915629 44.386252
F 71.307775 65.637715 44.386252
F 62.390904 57.915637 41.656019
F 62.390904 65.637723 41.656019
F 71.307782 57.915629 41.656081
F 71.307782 65.637715 41.656081
F 62.390778 55.341566 38.015807
F 62.390778 63.063652 38.015807
F 71.307776 55.341599 38.015855
F 71.307776 63.063685 38.015854
F 55.703542 54.046498 41.647033
F 55.703542 61.768582 41.647033
F 64.620198 54.054604 41.656063
F 64.620198 61.776689 41.656063
F 55.697708 59.209545 38.012128
F 55.697708 66.931632 38.012128
F 64.620192 59.202626 38.015842
F 64.620192 66.924712 38.015842
F 55.711719 59.213917 40.726905
F 55.711719 66.936004 40.726905
F 64.620212 59.202626 40.746022
F 64.620212 66.924712 40.746022
F 55.811999 54.031844 44.357756
F 55.811999 61.753929 44.357756
F 64.620666 54.054505 44.386193
F 64.620666 61.776590 44.386193
F 57.928974 55.340313 40.744414
F 57.928974 63.062399 40.744414
F 66.849426 55.341599 40.746024
F 66.849426 63.063685 40.746024
F 57.973932 57.905426 44.374500
F 57.973932 65.627513 44.374500
F 66.849468 57.915620 44.386246
F 66.849468 65.637706 44.386246
F 57.931011 57.916897 41.650060
F 57.931011 65.638984 41.650060
F 66.849425 57.915630 41.656081
F 66.849425 65.637716 41.656081
F 57.927174 55.339297 38.013463
F 57.927174 63.061383 38.013463
F 66.849417 55.341599 38.015854
F 66.849417 63.063685 38.015854
F 60.160768 54.054979 41.654909
F 60.160768 61.777064 41.654909
F 69.078606 54.054587 41.656081
F 69.078606 61.776672 41.656081
F 60.160778 59.202302 38.015422
F 60.160778 66.924388 38.015422
F 69.078597 59.202642 38.015854
F 69.078597 66.924728 38.015855
F 60.161712 59.202473 40.745431
F 60.161712 66.924559 40.745431
F 69.078605 59.202642 40.746025
F 69.078605 66.924728 40.746025
F 60.174223 54.051588 44.383407
F 60.174223 61.773672 44.383407
F 69.078603 54.054587 44.386251
F 69.078603 61.776672 44.386252
F 64.620594 69.498694 48.936581
F 53.520394 65.610681 41.613678
F 55.700228 69.489581 34.375779
F 53.520394 57.888595 41.613678
F 64.620666 69.498676 44.386193
F 55.696188 69.493347 37.098934
F 53.520574 63.084161 33.445537
F 53.520574 55.362074 33.445537
F 60.174223 69.495758 44.383407
F 55.703542 69.490668 41.647033
F 60.172490 69.496226 48.938488
F 53.684232 55.370095 48.011706
F 53.684232 63.092181 48.011706
F 53.684061 57.890780 48.972568
F 53.684061 65.612866 48.972568
F 53.710218 55.380437 45.302902
F 53.710218 63.102523 45.302902
F 53.702025 57.891016 44.306598
F 53.702025 65.613102 44.306598
F 55.804273 69.476153 48.956791
F 69.078603 69.498758 44.386252
F 69.078609 69.498758 48.936535
F 69.078606 69.498758 34.375628
F 69.078598 69.498758 37.105799
F 55.811999 69.476015 44.357756
F 69.078606 69.498758 41.656081
F 62.392830 57.915166 51.666433
F 62.392830 65.637252 51.666433
F 71.307775 57.915629 51.666705
F 71.307775 65.637715 51.666705
F 55.784943 54.037779 51.664137
F 55.784942 61.759864 51.664137
F 64.620507 54.054538 51.666675
F 64.620507 61.776622 51.666675
F 57.962615 57.908418 51.663105
F 57.962615 65.630504 51.663105
F 66.849449 57.915624 51.666702
F 66.849450 65.637710 51.666702
F 60.170080 54.052605 51.665699
F 60.170080 61.774689 51.665699
F 69.078601 54.054587 51.666705
F 69.078601 61.776672 51.666705
F 62.392328 55.341925 55.306752
F 62.392329 63.064011 55.306752
F 71.307783 55.341599 55.306932
F 71.307783 63.063685 55.306931
F 62.391825 57.915435 58.947066
F 62.391825 65.637521 58.947066
F 71.307775 57.915629 58.947158
F 71.307775 65.637715 58.947158
F 62.392350 57.915305 56.217244
F 62.392350 65.637391 56.217243
F 71.307782 57.915629 56.216988
F 71.307782 65.637715 56.216987
F 62.392840 55.342056 52.577109
F 62.392840 63.064142 52.577108
F 71.307776 55.341599 52.576761
F 71.307776 63.063685 52.576761
F 55.765615 54.040636 56.233946
F 55.765615 61.762720 56.233946
F 64.620435 54.054555 56.217013
F 64.620435 61.776639 56.217013
F 55.787238 59.221252 52.597993
F 55.787238 66.943338 52.597993
F 64.620504 59.202690 52.576797
F 64.620504 66.924776 52.576797
F 55.764267 59.214975 55.307674
F 55.764267 66.937061 55.307674
F 64.620436 59.202677 55.306912
F 64.620437 66.924763 55.306912
F 55.744445 54.046210 58.948950
F 55.744445 61.768294 58.948950
F 64.620359 54.054566 58.947146
F 64.620359 61.776651 58.947146
F 57.954536 55.346796 55.304986
F 57.954536 63.068882 55.304986
F 66.849449 55.341603 55.306929
F 66.849449 63.063689 55.306929
F 57.946725 57.912447 58.946322
F 57.946725 65.634533 58.946322
F 66.849432 57.915627 58.947157
F 66.849432 65.637713 58.947157
F 57.955321 57.909580 56.222493
F 57.955321 65.631666 56.222493
F 66.849449 57.915626 56.216990
F 66.849449 65.637712 56.216990
F 57.963544 55.349792 52.583650
F 57.963544 63.071877 52.583649
F 66.849451 55.341605 52.576765
F 66.849451 63.063691 52.576765
F 60.168014 54.053101 56.218249
F 60.168014 61.775186 56.218249
F 69.078608 54.054587 56.216988
F 69.078608 61.776672 56.216987
F 60.170267 59.204646 52.578381
F 60.170267 66.926733 52.578381
F 69.078600 59.202642 52.576761
F 69.078600 66.924728 52.576761
F 60.167869 59.204101 55.306269
F 60.167869 66.926187 55.306269
F 69.078607 59.202642 55.306931
F 69.078607 66.924728 55.306932
F 60.165825 54.053601 58.946729
F 60.165825 61.775685 58.946729
F 69.078600 54.054587 58.947158
F 69.078600 61.776672 58.947158
F 62.391483 55.341677 62.587289
F 62.391483 63.063763 62.587290
F 71.307783 55.341599 62.587384
F 71.307783 63.063685 62.587384
F 62.391383 57.915540 63.497508
F 62.391383 65.637626 63.497508
F 71.307782 57.915629 63.497440
F 71.307782 65.637715 63.497441
F 62.391872 55.341799 59.857368
F 62.391872 63.063885 59.857368
F 71.307776 55.341599 59.857214
F 71.307776 63.063685 59.857214
F 55.730860 54.046214 63.488183
F 55.730860 61.768299 63.488183
F 64.620302 54.054581 63.497448
F 64.620302 61.776665 63.497448
F 55.744380 59.211833 59.868291
F 55.744380 66.933919 59.868291
F 64.620352 59.202661 59.857230
F 64.620352 66.924747 59.857230
F 55.724319 59.203288 62.585186
F 55.724319 66.925375 62.585186
F 64.620294 59.202651 62.587381
F 64.620294 66.924738 62.587381
F 57.943902 55.345056 62.584329
F 57.943902 63.067142 62.584329
F 66.849435 55.341600 62.587383
F 66.849435 63.063686 62.587383
F 57.938947 57.913273 63.499557
F 57.938947 65.635360 63.499557
F 66.849433 57.915628 63.497441
F 66.849433 65.637715 63.497441
F 57.947866 55.345861 59.860113
F 57.947866 63.067947 59.860113
F 66.849434 55.341602 59.857216
F 66.849434 63.063687 59.857215
F 60.164246 54.054054 63.497772
F 60.164246 61.776138 63.497772
F 69.078607 54.054587 63.497441
F 69.078607 61.776672 63.497441
F 60.165746 59.203596 59.858160
F 60.165746 66.925682 59.858160
F 69.078599 59.202642 59.857214
F 69.078599 66.924728 59.857214
F 60.163196 59.202913 62.587503
F 60.163196 66.924999 62.587503
F 69.078606 59.202642 62.587384
F 69.078606 66.924728 62.587384
F 64.620507 69.498708 51.666675
F 60.170080 69.496775 51.665699
F 64.620435 69.498725 56.217013
F 64.620359 69.498737 58.947146
F 60.168014 69.497272 56.218249
F 60.165825 69.497771 58.946729
F 64.620302 69.498751 63.497448
F 60.164246 69.498225 63.497772
F 53.645968 57.890852 51.676026
F 53.645968 65.612938 51.676026
F 53.642986 55.362519 52.611484
F 53.642986 63.084605 52.611484
F 53.603911 55.362130 55.314674
F 53.603911 63.084216 55.314674
F 53.565737 57.899416 58.949254
F 53.565737 65.621502 58.949254
F 53.559039 63.076974 59.876444
F 53.559039 55.354888 59.876444
F 53.512546 65.636865 63.493916
F 53.512546 57.914778 63.493917
F 53.519012 63.070693 62.594788
F 53.519012 55.348608 62.594787
F 53.600719 57.897955 56.243999
F 53.600719 65.620041 56.243999
F 55.784942 69.481950 51.664137
F 69.078601 69.498758 51.666705
F 55.765615 69.484806 56.233946
F 55.744445 69.490380 58.948950
F 69.078608 69.498758 56.216988
F 69.078600 69.498758 58.947158
F 55.730860 69.490385 63.488183
F 69.078607 69.498758 63.497441
F 80.224488 1.287012 4.343760
F 80.224488 9.009095 4.343760
F 80.224487 16.731180 4.343760
F 89.141188 1.287012 4.343760
F 89.141188 9.009094 4.343760
F 89.141188 16.731180 4.343760
F 80.224479 3.861041 7.983986
F 80.224479 11.583123 7.983986
F 89.141178 3.861041 7.983986
F 89.141178 11.583123 7.983986
F 80.224486 3.861041 5.253816
F 80.224486 11.583123 5.253816
F 89.141186 3.861041 5.253817
F 89.141186 11.583123 5.253816
F 80.224480 1.287012 1.613590
F 80.224480 9.009095 1.613590
F 80.224480 16.731180 1.613589
F 89.141180 1.287012 1.613590
F 89.141180 9.009094 1.613590
F 89.141180 16.731180 1.613590
F 82.453663 7.722082 5.253816
F 82.453662 15.444166 5.253816
F 77.995305 15.444166 0.703533
F 73.536960 7.722082 5.253816
F 73.536960 15.444167 5.253816
F 84.682829 1.287012 16.174496
F 82.453654 5.148054 1.613590
F 82.453654 12.870137 1.613590
F 73.536952 5.148053 1.613589
F 73.536952 12.870136 1.613589
F 82.453661 5.148054 4.343760
F 82.453661 12.870137 4.343760
F 73.536959 5.148053 4.343760
F 73.536959 12.870137 4.343760
F 82.453655 7.722082 7.983986
F 82.453655 15.444166 7.983986
F 77.995305 7.722082 0.703533
F 73.536953 7.722082 7.983986
F 73.536953 15.444166 7.983987
F 75.766128 11.583123 0.703533
F 84.682837 1.287012 4.343760
F 84.682837 9.009095 4.343760
F 84.682837 16.731181 4.343760
F 75.766136 1.287012 4.343760
F 75.766136 9.009094 4.343760
F 75.766136 16.731180 4.343760
F 84.682828 3.861040 7.983986
F 84.682828 11.583123 7.983986
F 75.766128 3.861041 7.983986
F 75.766128 11.583123 7.983986
F 84.682836 3.861041 5.253817
F 84.682836 11.583123 5.253816
F 75.766135 3.861041 5.253816
F 75.766135 11.583123 5.253816
F 84.682829 1.287012 1.613590
F 84.682830 9.009095 1.613590
F 84.682830 16.731181 1.613590
F 75.766129 1.287012 1.613590
F 75.766129 9.009094 1.613590
F 75.766129 16.731180 1.613590
F 86.912012 7.722082 5.253817
F 86.912012 15.444166 5.253816
F 86.912004 15.444166 0.703533
F 77.995312 7.722082 5.253816
F 77.995312 15.444166 5.253816
F 86.912004 7.722081 0.703533
F 86.912003 5.148053 1.613590
F 86.912003 12.870137 1.613590
F 77.995304 5.148053 1.613590
F 77.995304 12.870137 1.613589
F 86.912011 5.148053 4.343760
F 86.912011 12.870137 4.343760
F 77.995311 5.148053 4.343760
F 77.995311 12.870137 4.343760
F 86.912004 7.722082 7.983986
F 86.912004 15.444166 7.983986
F 77.995304 12.870137 16.174495
F 77.995305 7.722082 7.983986
F 77.995305 15.444166 7.983986
F 77.995304 5.148053 16.174496
F 80.224488 1.287012 11.624213
F 80.224488 9.009095 11.624212
F 80.224487 16.731180 11.624212
F 89.141188 1.287012 11.624213
F 89.141188 9.009094 11.624213
F 89.141188 16.731180 11.624213
F 80.224479 3.861041 15.264439
F 80.224479 11.583123 15.264439
F 89.141178 3.861041 15.264439
F 89.141178 11.583123 15.264439
F 80.224486 3.861041 12.534269
F 80.224486 11.583123 12.534269
F 89.141186 3.861041 12.534269
F 89.141186 11.583123 12.534269
F 80.224480 1.287012 8.894043
F 80.224480 9.009095 8.894043
F 80.224480 16.731180 8.894042
F 89.141180 1.287012 8.894043
F 89.141180 9.009094 8.894043
F 89.141180 16.731180 8.894043
F 82.453663 7.722082 12.534269
F 82.453662 15.444166 12.534269
F 86.912003 12.870137 16.174496
F 73.536960 7.722082 12.534269
F 73.536960 15.444167 12.534269
F 75.766128 3.861041 0.703533
F 82.453654 5.148054 8.894043
F 82.453654 12.870137 8.894043
F 73.536952 5.148053 8.894043
F 73.536952 12.870137 8.894042
F 82.453661 5.148053 11.624212
F 82.453661 12.870137 11.624212
F 73.536959 5.148053 11.624213
F 73.536959 12.870137 11.624213
F 82.453655 7.722082 15.264439
F 82.453655 15.444166 15.264439
F 86.912003 5.148053 16.174496
F 73.536953 7.722082 15.264439
F 73.536953 15.444166 15.264439
F 84.682828 11.583123 0.703533
F 84.682837 1.287012 11.624213
F 84.682837 9.009095 11.624212
F 84.682837 16.731180 11.624213
F 75.766136 1.287012 11.624213
F 75.766136 9.009094 11.624213
F 75.766136 16.731180 11.624213
F 84.682828 3.861041 15.264439
F 84.682828 11.583123 15.264439
F 75.766128 3.861041 15.264439
F 75.766128 11.583123 15.264439
F 84.682836 3.861041 12.534269
F 84.682836 11.583123 12.534269
F 75.766135 3.861041 12.534269
F 75.766135 11.583123 12.534269
F 84.682829 1.287012 8.894043
F 84.682830 9.009095 8.894043
F 84.682829 16.731181 8.894043
F 75.766129 1.287012 8.894043
F 75.766129 9.009094 8.894043
F 75.766129 16.731180 8.894043
F 86.912012 7.722082 12.534269
F 86.912012 15.444166 12.534269
F 75.766129 16.731180 16.174495
F 77.995312 7.722082 12.534269
F 77.995312 15.444166 12.534269
F 75.766129 9.009094 16.174496
F 86.912003 5.148053 8.894043
F 86.912003 12.870137 8.894043
F 77.995304 5.148053 8.894043
F 77.995304 12.870137 8.894042
F 86.912011 5.148053 11.624213
F 86.912011 12.870137 11.624213
F 77.995311 5.148053 11.624212
F 77.995311 12.870137 11.624213
F 86.912004 7.722082 15.264439
F 86.912004 15.444166 15.264439
F 75.766129 1.287012 16.174495
F 77.995305 7.722082 15.264439
F 77.995305 15.444166 15.264439
F 84.682829 16.731181 16.174496
F 80.224479 3.861041 0.703533
F 80.224479 11.583123 0.703533
F 89.141178 3.861041 0.703533
F 89.141178 11.583123 0.703533
F 80.224480 1.287012 16.174496
F 80.224480 9.009095 16.174496
F 80.224480 16.731180 16.174495
F 89.141180 1.287012 16.174496
F 89.141180 9.009094 16.174496
F 89.141180 16.731180 16.174495
F 82.453654 5.148054 16.174496
F 82.453654 12.870137 16.174496
F 73.536952 5.148053 16.174495
F 73.536952 12.870137 16.174495
F 82.453655 7.722082 0.703533
F 82.453655 15.444166 0.703533
F 84.682829 9.009095 16.174496
F 73.536953 7.722082 0.703533
F 73.536953 15.444166 0.703533
F 84.682828 3.861041 0.703533
F 80.224488 1.287012 26.185119
F 80.224488 9.009095 26.185119
F 80.224488 16.731180 26.185119
F 89.141188 1.287012 26.185119
F 89.141188 9.009094 26.185119
F 89.141188 16.731180 26.185119
F 80.224479 3.861041 29.825345
F 80.224479 11.583123 29.825346
F 89.141178 3.861041 29.825345
F 89.141178 11.583123 29.825346
F 80.224486 3.861041 27.095176
F 80.224486 11.583123 27.095176
F 89.141186 3.861041 27.095176
F 89.141186 11.583123 27.095176
F 80.224480 1.287012 23.454949
F 80.224480 9.009095 23.454949
F 80.224480 16.731180 23.454949
F 89.141180 1.287012 23.454949
F 89.141180 9.009095 23.454949
F 89.141180 16.731180 23.454949
F 82.453663 7.722082 27.095176
F 82.453663 15.444166 27.095176
F 77.995305 15.444166 22.544892
F 73.536960 7.722082 27.095176
F 73.536960 15.444167 27.095175
F 77.995312 7.722082 19.814722
F 82.453654 5.148054 23.454949
F 82.453654 12.870137 23.454949
F 73.536952 5.148053 23.454949
F 73.536952 12.870137 23.454949
F 82.453661 5.148053 26.185119
F 82.453661 12.870137 26.185119
F 73.536959 5.148053 26.185119
F 73.536959 12.870137 26.185119
F 82.453655 7.722082 29.825345
F 82.453655 15.444166 29.825346
F 77.995305 7.722082 22.544892
F 73.536953 7.722082 29.825346
F 73.536953 15.444166 29.825346
F 77.995312 15.444166 19.814722
F 84.682837 1.287012 26.185119
F 84.682837 9.009095 26.185119
F 84.682837 16.731181 26.185119
F 75.766136 1.287012 26.185119
F 75.766136 9.009094 26.185119
F 75.766136 16.731180 26.185119
F 84.682828 3.861041 29.825345
F 84.682828 11.583123 29.825346
F 75.766128 3.861041 29.825346
F 75.766128 11.583123 29.825346
F 84.682836 3.861041 27.095176
F 84.682836 11.583123 27.095176
F 75.766135 3.861041 27.095176
F 75.766135 11.583123 27.095176
F 84.682829 1.287012 23.454949
F 84.682830 9.009095 23.454949
F 84.682829 16.731181 23.454949
F 75.766129 1.287012 23.454949
F 75.766129 9.009094 23.454949
F 75.766129 16.731180 23.454949
F 86.912012 7.722082 27.095176
F 86.912012 15.444166 27.095176
F 86.912004 15.444166 22.544892
F 77.995312 7.722082 27.095176
F 77.995312 15.444166 27.095176
F 86.912004 7.722082 22.544892
F 86.912003 5.148053 23.454949
F 86.912003 12.870137 23.454949
F 77.995304 5.148053 23.454949
F 77.995304 12.870137 23.454949
F 86.912011 5.148053 26.185119
F 86.912011 12.870137 26.185119
F 77.995311 5.148053 26.185119
F 77.995311 12.870137 26.185119
F 86.912004 7.722081 29.825345
F 86.912004 15.444166 29.825346
F 77.995311 12.870137 18.904666
F 77.995305 7.722082 29.825346
F 77.995305 15.444166 29.825346
F 77.995311 5.148053 18.904665
F 80.224480 1.287012 30.735402
F 80.224480 9.009095 30.735402
F 80.224480 16.731180 30.735402
F 89.141180 1.287012 30.735402
F 89.141180 9.009094 30.735402
F 89.141180 16.731180 30.735402
F 82.453654 5.148054 30.735402
F 82.453654 12.870137 30.735402
F 73.536952 5.148053 30.735402
F 73.536952 12.870137 30.735402
F 84.682829 1.287012 30.735402
F 84.682830 9.009095 30.735402
F 84.682829 16.731181 30.735402
F 75.766129 1.287012 30.735402
F 75.766129 9.009094 30.735402
F 75.766129 16.731180 30.735402
F 86.912003 5.148053 30.735402
F 86.912003 12.870137 30.735402
F 77.995304 5.148053 30.735402
F 77.995304 12.870137 30.735402
F 80.224488 1.287012 18.904665
F 80.224488 9.009095 18.904665
F 80.224488 16.731180 18.904666
F 89.141188 1.287012 18.904665
F 89.141188 9.009094 18.904666
F 89.141188 16.731180 18.904666
F 80.224479 3.861041 22.544892
F 80.224479 11.583123 22.544892
F 89.141178 3.861041 22.544892
F 89.141178 11.583123 22.544892
F 80.224486 3.861041 19.814722
F 80.224486 11.583123 19.814722
F 89.141186 3.861041 19.814722
F 89.141186 11.583123 19.814722
F 82.453663 7.722082 19.814722
F 82.453663 15.444166 19.814722
F 86.912011 12.870137 18.904666
F 73.536960 7.722082 19.814722
F 73.536960 15.444167 19.814722
F 86.912012 15.444166 19.814722
F 82.453661 5.148053 18.904665
F 82.453661 12.870137 18.904665
F 73.536959 5.148053 18.904666
F 73.536959 12.870137 18.904666
F 82.453655 7.722082 22.544892
F 82.453655 15.444166 22.544892
F 86.912011 5.148053 18.904665
F 73.536953 7.722082 22.544892
F 73.536953 15.444166 22.544893
F 86.912012 7.722082 19.814722
F 84.682837 1.287012 18.904665
F 84.682837 9.009095 18.904665
F 84.682837 16.731180 18.904666
F 75.766136 1.287012 18.904666
F 75.766136 9.009094 18.904666
F 75.766136 16.731180 18.904666
F 84.682828 3.861040 22.544892
F 84.682828 11.583123 22.544892
F 75.766128 3.861041 22.544892
F 75.766128 11.583123 22.544893
F 84.682836 3.861041 19.814722
F 84.682836 11.583123 19.814722
F 75.766135 3.861041 19.814722
F 75.766135 11.583123 19.814722
F 80.224488 1.287012 48.026478
F 80.224488 9.009095 48.026478
F 80.224488 16.731180 48.026478
F 89.141188 1.287012 48.026479
F 89.141188 9.009094 48.026479
F 89.141188 16.731180 48.026479
F 80.224486 3.861041 48.936535
F 80.224486 11.583123 48.936535
F 89.141187 3.861041 48.936535
F 89.141187 11.583123 48.936535
F 80.224480 1.287012 45.296308
F 80.224480 9.009095 45.296308
F 80.224480 16.731180 45.296308
F 89.141180 1.287012 45.296309
F 89.141180 9.009094 45.296308
F 89.141180 16.731180 45.296308
F 82.453663 7.722082 48.936535
F 82.453663 15.444166 48.936535
F 77.995305 15.444166 44.386252
F 73.536960 7.722082 48.936535
F 73.536960 15.444167 48.936535
F 77.995312 15.444166 41.656081
F 82.453654 5.148054 45.296308
F 82.453654 12.870137 45.296308
F 73.536952 5.148053 45.296308
F 73.536952 12.870137 45.296308
F 82.453661 5.148053 48.026478
F 82.453661 12.870137 48.026478
F 73.536959 5.148053 48.026478
F 73.536959 12.870137 48.026479
F 84.682837 1.287012 48.026478
F 84.682837 9.009095 48.026478
F 84.682837 16.731181 48.026478
F 75.766136 1.287012 48.026478
F 75.766136 9.009094 48.026479
F 75.766136 16.731180 48.026479
F 84.682836 3.861041 48.936535
F 84.682836 11.583123 48.936535
F 75.766135 3.861041 48.936535
F 75.766135 11.583123 48.936535
F 84.682829 1.287012 45.296309
F 84.682830 9.009095 45.296308
F 84.682829 16.731181 45.296308
F 75.766129 1.287012 45.296308
F 75.766129 9.009094 45.296308
F 75.766129 16.731180 45.296308
F 86.912012 7.722082 48.936535
F 86.912012 15.444166 48.936535
F 77.995305 7.722082 44.386251
F 77.995312 7.722082 48.936535
F 77.995312 15.444166 48.936535
F 86.912004 15.444166 44.386251
F 86.912003 5.148053 45.296309
F 86.912003 12.870137 45.296308
F 77.995304 5.148053 45.296308
F 77.995304 12.870137 45.296308
F 86.912011 5.148053 48.026478
F 86.912011 12.870137 48.026478
F 77.995311 5.148053 48.026478
F 77.995311 12.870137 48.026478
F 80.224488 1.287012 33.465572
F 80.224488 9.009095 33.465572
F 80.224488 16.731180 33.465572
F 89.141188 1.287012 33.465572
F 89.141188 9.009094 33.465572
F 89.141188 16.731180 33.465572
F 80.224479 3.861041 37.105798
F 80.224479 11.583123 37.105798
F 89.141178 3.861041 37.105798
F 89.141178 11.583123 37.105798
F 80.224486 3.861041 34.375629
F 80.224486 11.583123 34.375628
F 89.141186 3.861041 34.375628
F 89.141186 11.583123 34.375628
F 82.453663 7.722082 34.375629
F 82.453663 15.444166 34.375628
F 86.912004 7.722082 44.386251
F 73.536960 7.722082 34.375628
F 73.536960 15.444167 34.375628
F 77.995312 7.722082 41.656081
F 82.453661 5.148054 33.465572
F 82.453661 12.870137 33.465572
F 73.536959 5.148053 33.465572
F 73.536959 12.870137 33.465572
F 82.453655 7.722082 37.105798
F 82.453655 15.444166 37.105798
F 77.995311 12.870137 40.746025
F 73.536953 7.722082 37.105799
F 73.536953 15.444166 37.105799
F 86.912003 5.148053 38.015855
F 84.682837 1.287012 33.465572
F 84.682837 9.009095 33.465572
F 84.682837 16.731181 33.465572
F 75.766136 1.287012 33.465572
F 75.766136 9.009094 33.465572
F 75.766136 16.731180 33.465572
F 84.682828 3.861040 37.105798
F 84.682828 11.583123 37.105798
F 75.766128 3.861041 37.105798
F 75.766128 11.583123 37.105799
F 84.682836 3.861041 34.375628
F 84.682836 11.583123 34.375628
F 75.766135 3.861041 34.375628
F 75.766135 11.583123 34.375628
F 86.912012 7.722082 34.375629
F 86.912012 15.444166 34.375628
F 77.995311 5.148053 40.746025
F 77.995312 7.722082 34.375628
F 77.995312 15.444166 34.375628
F 86.912011 12.870137 40.746025
F 86.912011 5.148053 33.465572
F 86.912011 12.870137 33.465572
F 77.995311 5.148053 33.465572
F 77.995311 12.870137 33.465572
F 86.912004 7.722082 37.105798
F 86.912004 15.444166 37.105798
F 86.912011 5.148053 40.746025
F 77.995305 7.722082 37.105798
F 77.995305 15.444166 37.105798
F 77.995304 12.870137 38.015855
F 80.224488 1.287012 40.746025
F 80.224488 9.009095 40.746025
F 80.224487 16.731180 40.746025
F 89.141188 1.287012 40.746025
F 89.141188 9.009094 40.746025
F 89.141188 16.731180 40.746025
F 80.224479 3.861041 44.386251
F 80.224479 11.583123 44.386251
F 89.141178 3.861041 44.386252
F 89.141178 11.583123 44.386252
F 80.224486 3.861041 41.656081
F 80.224486 11.583123 41.656081
F 89.141186 3.861041 41.656082
F 89.141186 11.583123 41.656082
F 80.224480 1.287012 38.015855
F 80.224480 9.009095 38.015855
F 80.224480 16.731180 38.015855
F 89.141180 1.287012 38.015855
F 89.141180 9.009094 38.015855
F 89.141180 16.731180 38.015855
F 82.453663 7.722082 41.656081
F 82.453663 15.444166 41.656081
F 77.995304 5.148053 38.015855
F 73.536960 7.722082 41.656081
F 73.536960 15.444167 41.656081
F 86.912012 15.444166 41.656081
F 82.453654 5.148054 38.015855
F 82.453654 12.870137 38.015855
F 73.536952 5.148053 38.015855
F 73.536952 12.870137 38.015854
F 82.453661 5.148053 40.746024
F 82.453661 12.870137 40.746025
F 73.536959 5.148053 40.746025
F 73.536959 12.870137 40.746025
F 82.453655 7.722082 44.386251
F 82.453655 15.444166 44.386251
F 86.912003 12.870137 38.015855
F 73.536953 7.722082 44.386252
F 73.536953 15.444166 44.386252
F 86.912012 7.722082 41.656082
F 84.682837 1.287012 40.746025
F 84.682837 9.009095 40.746025
F 84.682837 16.731181 40.746025
F 75.766136 1.287012 40.746025
F 75.766136 9.009094 40.746025
F 75.766136 16.731180 40.746025
F 84.682828 3.861040 44.386251
F 84.682828 11.583123 44.386251
F 75.766128 3.861041 44.386252
F 75.766128 11.583123 44.386252
F 84.682836 3.861041 41.656082
F 84.682836 11.583123 41.656081
F 75.766135 3.861041 41.656081
F 75.766135 11.583123 41.656081
F 84.682829 1.287012 38.015855
F 84.682830 9.009095 38.015855
F 84.682829 16.731181 38.015855
F 75.766129 1.287012 38.015855
F 75.766129 9.009094 38.015855
F 75.766129 16.731180 38.015855
F 80.224479 3.861041 51.666705
F 80.224479 11.583123 51.666705
F 89.141178 3.861041 51.666705
F 89.141178 11.583123 51.666705
F 82.453655 7.722082 51.666705
F 82.453655 15.444166 51.666705
F 77.995311 12.870137 62.587384
F 73.536953 7.722082 51.666705
F 73.536953 15.444166 51.666705
F 86.912012 15.444166 63.497441
F 84.682828 3.861040 51.666705
F 84.682828 11.583123 51.666705
F 75.766128 3.861041 51.666705
F 75.766128 11.583123 51.666705
F 86.912004 7.722082 51.666705
F 86.912004 15.444166 51.666705
F 77.995311 5.148053 62.587384
F 77.995305 7.722082 51.666705
F 77.995305 15.444166 51.666705
F 86.912011 12.870137 62.587384
F 80.224488 1.287012 55.306931
F 80.224488 9.009095 55.306931
F 80.224488 16.731180 55.306931
F 89.141188 1.287012 55.306931
F 89.141188 9.009094 55.306931
F 89.141188 16.731180 55.306931
F 80.224479 3.861041 58.947157
F 80.224479 11.583123 58.947157
F 89.141178 3.861041 58.947158
F 89.141178 11.583123 58.947158
F 80.224486 3.861041 56.216988
F 80.224486 11.583123 56.216988
F 89.141186 3.861041 56.216988
F 89.141186 11.583123 56.216988
F 80.224480 1.287012 52.576761
F 80.224480 9.009095 52.576761
F 80.224480 16.731180 52.576761
F 89.141180 1.287012 52.576762
F 89.141180 9.009094 52.576762
F 89.141180 16.731180 52.576761
F 82.453662 7.722082 56.216988
F 82.453663 15.444166 56.216988
F 86.912011 5.148053 62.587384
F 73.536960 7.722082 56.216988
F 73.536960 15.444167 56.216987
F 86.912012 7.722082 63.497441
F 82.453654 5.148054 52.576762
F 82.453654 12.870137 52.576761
F 73.536952 5.148053 52.576761
F 73.536952 12.870137 52.576761
F 82.453661 5.148053 55.306931
F 82.453661 12.870137 55.306931
F 73.536959 5.148053 55.306931
F 73.536959 12.870137 55.306931
F 82.453655 7.722082 58.947157
F 82.453655 15.444166 58.947158
F 77.995304 12.870137 59.857214
F 73.536953 7.722082 58.947158
F 73.536953 15.444166 58.947158
F 75.766129 16.731180 59.857214
F 84.682837 1.287012 55.306931
F 84.682837 9.009095 55.306931
F 84.682837 16.731180 55.306931
F 75.766136 1.287012 55.306931
F 75.766136 9.009094 55.306931
F 75.766136 16.731180 55.306932
F 84.682828 3.861041 58.947157
F 84.682828 11.583123 58.947157
F 75.766128 3.861041 58.947158
F 75.766128 11.583123 58.947158
F 84.682836 3.861041 56.216988
F 84.682836 11.583123 56.216988
F 75.766135 3.861041 56.216988
F 75.766135 11.583123 56.216987
F 84.682829 1.287012 52.576762
F 84.682830 9.009095 52.576762
F 84.682829 16.731181 52.576761
F 75.766129 1.287012 52.576761
F 75.766129 9.009094 52.576761
F 75.766129 16.731180 52.576761
F 86.912012 7.722082 56.216988
F 86.912012 15.444166 56.216988
F 77.995304 5.148053 59.857214
F 77.995312 7.722082 56.216988
F 77.995312 15.444166 56.216987
F 86.912003 12.870137 59.857214
F 86.912003 5.148053 52.576762
F 86.912003 12.870137 52.576761
F 77.995304 5.148053 52.576761
F 77.995304 12.870137 52.576761
F 86.912011 5.148053 55.306931
F 86.912011 12.870137 55.306931
F 77.995311 5.148053 55.306931
F 77.995311 12.870137 55.306931
F 86.912004 7.722081 58.947157
F 86.912004 15.444166 58.947158
F 86.912003 5.148053 59.857214
F 77.995305 7.722082 58.947157
F 77.995305 15.444166 58.947158
F 77.995312 15.444166 63.497441
F 80.224488 1.287012 62.587384
F 80.224488 9.009095 62.587384
F 80.224487 16.731180 62.587384
F 89.141188 1.287012 62.587384
F 89.141188 9.009094 62.587384
F 89.141188 16.731180 62.587384
F 80.224486 3.861041 63.497441
F 80.224486 11.583123 63.497441
F 89.141186 3.861041 63.497441
F 89.141186 11.583123 63.497441
F 80.224480 1.287012 59.857214
F 80.224480 9.009095 59.857214
F 80.224480 16.731180 59.857214
F 89.141180 1.287012 59.857214
F 89.141180 9.009094 59.857214
F 89.141180 16.731180 59.857214
F 82.453663 7.722082 63.497441
F 82.453663 15.444166 63.497441
F 77.995312 7.722082 63.497441
F 73.536960 7.722082 63.497441
F 73.536960 15.444167 63.497441
F 75.766129 9.009094 59.857214
F 82.453654 5.148054 59.857214
F 82.453654 12.870137 59.857214
F 73.536952 5.148053 59.857214
F 73.536952 12.870137 59.857214
F 82.453661 5.148053 62.587384
F 82.453661 12.870137 62.587384
F 73.536959 5.148053 62.587384
F 73.536959 12.870137 62.587384
F 84.682837 1.287012 62.587384
F 84.682837 9.009095 62.587384
F 84.682837 16.731181 62.587384
F 75.766136 1.287012 62.587384
F 75.766136 9.009094 62.587384
F 75.766136 16.731180 62.587384
F 84.682836 3.861041 63.497441
F 84.682836 11.583123 63.497441
F 75.766135 3.861041 63.497441
F 75.766135 11.583123 63.497441
F 84.682829 1.287012 59.857214
F 84.682830 9.009095 59.857214
F 84.682829 16.731181 59.857214
F 75.766129 1.287012 59.857214
F 80.224488 24.453265 4.343760
F 80.224488 32.175347 4.343760
F 89.141188 24.453265 4.343760
F 89.141188 32.175347 4.343760
F 80.224479 27.027293 7.983986
F 80.224479 34.749376 7.983986
F 80.224479 19.305210 7.983986
F 89.141178 27.027293 7.983986
F 89.141178 34.749376 7.983986
F 89.141178 19.305209 7.983986
F 80.224486 27.027293 5.253816
F 80.224486 34.749376 5.253816
F 80.224486 19.305209 5.253816
F 89.141186 27.027293 5.253817
F 89.141186 34.749376 5.253816
F 89.141186 19.305209 5.253816
F 80.224480 24.453265 1.613590
F 80.224480 32.175347 1.613590
F 89.141180 24.453265 1.613590
F 89.141180 32.175347 1.613590
F 82.453663 30.888334 5.253816
F 82.453663 23.166252 5.253816
F 73.536960 30.888335 5.253816
F 73.536960 23.166252 5.253816
F 82.453654 28.314306 1.613590
F 82.453654 20.592223 1.613590
F 73.536952 28.314306 1.613590
F 73.536952 20.592223 1.613589
F 82.453661 28.314306 4.343759
F 82.453661 20.592224 4.343760
F 73.536959 28.314305 4.343760
F 73.536959 20.592223 4.343760
F 82.453655 30.888334 7.983986
F 82.453655 23.166252 7.983986
F 73.536953 30.888335 7.983986
F 73.536953 23.166252 7.983986
F 84.682837 24.453265 4.343760
F 84.682837 32.175348 4.343760
F 75.766136 24.453265 4.343760
F 75.766136 32.175347 4.343760
F 84.682828 27.027293 7.983986
F 84.682828 34.749376 7.983986
F 84.682828 19.305209 7.983986
F 75.766128 27.027294 7.983986
F 75.766128 34.749376 7.983986
F 75.766128 19.305210 7.983987
F 84.682836 27.027293 5.253816
F 84.682836 34.749376 5.253816
F 84.682836 19.305209 5.253816
F 75.766135 27.027294 5.253816
F 75.766135 34.749376 5.253816
F 75.766135 19.305210 5.253816
F 84.682830 24.453265 1.613590
F 84.682829 32.175347 1.613590
F 75.766129 24.453265 1.613590
F 75.766129 32.175347 1.613590
F 86.912012 30.888334 5.253816
F 86.912012 23.166252 5.253816
F 77.995312 30.888334 5.253816
F 77.995312 23.166252 5.253816
F 86.912003 28.314306 1.613590
F 86.912003 20.592223 1.613590
F 77.995304 28.314306 1.613590
F 77.995304 20.592223 1.613590
F 86.912011 28.314306 4.343760
F 86.912011 20.592223 4.343760
F 77.995311 28.314306 4.343760
F 77.995311 20.592223 4.343760
F 86.912004 30.888334 7.983986
F 86.912004 23.166252 7.983986
F 77.995305 30.888334 7.983986
F 77.995305 23.166252 7.983986
F 80.224488 24.453265 11.624213
F 80.224488 32.175347 11.624213
F 89.141188 24.453265 11.624213
F 89.141188 32.175347 11.624213
F 80.224479 27.027293 15.264439
F 80.224479 34.749376 15.264439
F 80.224479 19.305209 15.264439
F 89.141178 27.027293 15.264439
F 89.141178 34.749376 15.264439
F 89.141178 19.305209 15.264439
F 80.224486 27.027293 12.534269
F 80.224486 34.749376 12.534269
F 80.224486 19.305209 12.534269
F 89.141186 27.027293 12.534269
F 89.141186 34.749376 12.534269
F 89.141186 19.305209 12.534269
F 80.224480 24.453265 8.894043
F 80.224480 32.175347 8.894043
F 89.141180 24.453265 8.894043
F 89.141180 32.175347 8.894043
F 82.453663 30.888334 12.534269
F 82.453663 23.166252 12.534269
F 73.536960 30.888335 12.534269
F 73.536960 23.166252 12.534269
F 82.453654 28.314306 8.894043
F 82.453654 20.592223 8.894043
F 73.536952 28.314306 8.894043
F 73.536952 20.592223 8.894042
F 82.453661 28.314306 11.624212
F 82.453661 20.592224 11.624213
F 73.536959 28.314306 11.624213
F 73.536959 20.592223 11.624213
F 82.453655 30.888334 15.264439
F 82.453655 23.166252 15.264439
F 73.536953 30.888335 15.264439
F 73.536953 23.166252 15.264439
F 84.682837 24.453265 11.624213
F 84.682837 32.175348 11.624213
F 75.766136 24.453265 11.624213
F 75.766136 32.175347 11.624213
F 84.682828 27.027293 15.264439
F 84.682828 34.749376 15.264439
F 84.682828 19.305209 15.264439
F 75.766128 27.027294 15.264439
F 75.766128 34.749376 15.264439
F 75.766128 19.305210 15.264439
F 84.682836 27.027293 12.534269
F 84.682836 34.749376 12.534269
F 84.682836 19.305209 12.534269
F 75.766135 27.027294 12.534269
F 75.766135 34.749376 12.534269
F 75.766135 19.305210 12.534269
F 84.682829 24.453265 8.894043
F 84.682829 32.175347 8.894043
F 75.766129 24.453265 8.894043
F 75.766129 32.175347 8.894043
F 86.912012 30.888334 12.534269
F 86.912012 23.166252 12.534269
F 77.995312 30.888334 12.534269
F 77.995312 23.166252 12.534269
F 86.912003 28.314306 8.894043
F 86.912003 20.592223 8.894043
F 77.995304 28.314306 8.894043
F 77.995304 20.592223 8.894043
F 86.912011 28.314306 11.624213
F 86.912011 20.592223 11.624213
F 77.995311 28.314306 11.624212
F 77.995311 20.592223 11.624213
F 86.912004 30.888334 15.264439
F 86.912004 23.166252 15.264439
F 77.995305 30.888334 15.264439
F 77.995305 23.166252 15.264439
F 80.224479 27.027293 0.703533
F 80.224479 34.749376 0.703533
F 80.224479 19.305210 0.703533
F 89.141178 27.027293 0.703533
F 89.141178 34.749376 0.703533
F 89.141178 19.305209 0.703533
F 80.224480 24.453265 16.174496
F 80.224480 32.175347 16.174496
F 89.141180 24.453265 16.174496
F 89.141180 32.175347 16.174496
F 82.453654 28.314306 16.174496
F 82.453654 20.592223 16.174495
F 73.536952 28.314306 16.174495
F 73.536952 20.592223 16.174495
F 82.453655 30.888334 0.703533
F 82.453655 23.166252 0.703533
F 73.536953 30.888335 0.703533
F 73.536953 23.166252 0.703533
F 84.682828 27.027293 0.703533
F 84.682828 34.749376 0.703533
F 84.682828 19.305209 0.703533
F 75.766128 27.027294 0.703533
F 75.766128 34.749376 0.703533
F 75.766128 19.305210 0.703533
F 84.682830 24.453265 16.174496
F 84.682829 32.175347 16.174496
F 75.766129 24.453265 16.174495
F 75.766129 32.175347 16.174495
F 86.912003 28.314306 16.174496
F 86.912003 20.592223 16.174496
F 77.995304 28.314306 16.174496
F 77.995304 20.592223 16.174495
F 86.912004 30.888334 0.703533
F 86.912004 23.166252 0.703533
F 77.995305 30.888334 0.703533
F 77.995305 23.166252 0.703533
F 80.224488 24.453265 26.185119
F 80.224488 32.175347 26.185119
F 89.141188 24.453265 26.185119
F 89.141188 32.175347 26.185119
F 80.224479 27.027293 29.825345
F 80.224479 34.749376 29.825346
F 80.224479 19.305209 29.825346
F 89.141178 27.027293 29.825345
F 89.141178 34.749376 29.825346
F 89.141178 19.305209 29.825346
F 80.224486 27.027293 27.095176
F 80.224486 34.749376 27.095176
F 80.224486 19.305209 27.095176
F 89.141186 27.027293 27.095176
F 89.141186 34.749376 27.095176
F 89.141186 19.305209 27.095176
F 80.224480 24.453265 23.454949
F 80.224480 32.175347 23.454949
F 89.141180 24.453265 23.454949
F 89.141180 32.175347 23.454949
F 82.453663 30.888334 27.095176
F 82.453663 23.166252 27.095176
F 73.536960 30.888335 27.095176
F 73.536960 23.166252 27.095176
F 82.453654 28.314306 23.454949
F 82.453654 20.592223 23.454949
F 73.536952 28.314306 23.454949
F 73.536952 20.592223 23.454949
F 82.453661 28.314306 26.185119
F 82.453661 20.592224 26.185119
F 73.536959 28.314306 26.185119
F 73.536959 20.592223 26.185119
F 82.453655 30.888334 29.825345
F 82.453655 23.166252 29.825345
F 73.536953 30.888335 29.825346
F 73.536953 23.166252 29.825346
F 84.682837 24.453265 26.185119
F 84.682837 32.175348 26.185119
F 75.766136 24.453265 26.185119
F 75.766136 32.175347 26.185119
F 84.682828 27.027293 29.825345
F 84.682828 34.749376 29.825346
F 84.682828 19.305209 29.825345
F 75.766128 27.027294 29.825346
F 75.766128 34.749376 29.825346
F 75.766128 19.305210 29.825346
F 84.682836 27.027293 27.095176
F 84.682836 34.749376 27.095176
F 84.682836 19.305209 27.095176
F 75.766135 27.027294 27.095176
F 75.766135 34.749376 27.095176
F 75.766135 19.305210 27.095175
F 84.682829 24.453265 23.454949
F 84.682830 32.175347 23.454949
F 75.766129 24.453265 23.454949
F 75.766129 32.175347 23.454949
F 86.912012 30.888334 27.095176
F 86.912012 23.166252 27.095176
F 77.995312 30.888334 27.095176
F 77.995312 23.166252 27.095176
F 86.912003 28.314306 23.454949
F 86.912003 20.592223 23.454949
F 77.995304 28.314306 23.454949
F 77.995304 20.592223 23.454949
F 86.912011 28.314306 26.185119
F 86.912011 20.592223 26.185119
F 77.995311 28.314306 26.185119
F 77.995311 20.592223 26.185119
F 86.912004 30.888334 29.825345
F 86.912004 23.166252 29.825345
F 77.995305 30.888334 29.825346
F 77.995305 23.166252 29.825346
F 80.224480 24.453265 30.735402
F 80.224480 32.175347 30.735402
F 89.141180 24.453265 30.735402
F 89.141180 32.175347 30.735402
F 82.453654 28.314306 30.735402
F 82.453654 20.592223 30.735402
F 73.536952 28.314306 30.735402
F 73.536952 20.592223 30.735402
F 84.682830 24.453265 30.735402
F 84.682829 32.175347 30.735402
F 75.766129 24.453265 30.735402
F 75.766129 32.175347 30.735402
F 86.912003 28.314306 30.735402
F 86.912003 20.592223 30.735402
F 77.995304 28.314306 30.735402
F 77.995304 20.592223 30.735402
F 80.224488 24.453265 18.904665
F 80.224488 32.175347 18.904665
F 89.141188 24.453265 18.904665
F 89.141188 32.175347 18.904666
F 80.224479 27.027293 22.544892
F 80.224479 34.749376 22.544892
F 80.224479 19.305209 22.544892
F 89.141178 27.027293 22.544892
F 89.141178 34.749376 22.544892
F 89.141178 19.305209 22.544892
F 80.224486 27.027293 19.814722
F 80.224486 34.749376 19.814722
F 80.224486 19.305209 19.814722
F 89.141186 27.027293 19.814722
F 89.141186 34.749376 19.814722
F 89.141186 19.305209 19.814722
F 82.453663 30.888334 19.814722
F 82.453663 23.166252 19.814722
F 73.536960 30.888335 19.814722
F 73.536960 23.166252 19.814722
F 82.453661 28.314306 18.904665
F 82.453661 20.592224 18.904665
F 73.536959 28.314306 18.904666
F 73.536959 20.592223 18.904666
F 82.453655 30.888334 22.544892
F 82.453655 23.166252 22.544892
F 73.536953 30.888335 22.544892
F 73.536953 23.166252 22.544893
F 84.682837 24.453265 18.904665
F 84.682837 32.175347 18.904665
F 75.766136 24.453265 18.904666
F 75.766136 32.175347 18.904666
F 84.682828 27.027293 22.544892
F 84.682828 34.749376 22.544892
F 84.682828 19.305209 22.544892
F 75.766128 27.027294 22.544892
F 75.766128 34.749376 22.544893
F 75.766128 19.305210 22.544893
F 84.682836 27.027293 19.814722
F 84.682836 34.749376 19.814722
F 84.682836 19.305209 19.814722
F 75.766135 27.027294 19.814722
F 75.766135 34.749376 19.814722
F 75.766135 19.305210 19.814722
F 86.912012 30.888334 19.814722
F 86.912012 23.166252 19.814722
F 77.995312 30.888334 19.814722
F 77.995312 23.166252 19.814722
F 86.912011 28.314306 18.904665
F 86.912011 20.592223 18.904666
F 77.995311 28.314306 18.904665
F 77.995311 20.592223 18.904666
F 86.912004 30.888334 22.544892
F 86.912004 23.166252 22.544892
F 77.995305 30.888334 22.544892
F 77.995305 23.166252 22.544892
F 80.224488 24.453265 48.026478
F 80.224488 32.175347 48.026478
F 89.141188 24.453265 48.026478
F 89.141188 32.175347 48.026479
F 80.224486 27.027293 48.936535
F 80.224486 34.749376 48.936535
F 80.224486 19.305209 48.936535
F 89.141187 27.027293 48.936535
F 89.141187 34.749376 48.936535
F 89.141187 19.305209 48.936535
F 80.224480 24.453265 45.296308
F 80.224480 32.175347 45.296308
F 89.141180 24.453265 45.296309
F 89.141180 32.175347 45.296308
F 82.453662 30.888334 48.936535
F 82.453662 23.166252 48.936535
F 73.536960 30.888335 48.936535
F 73.536960 23.166252 48.936535
F 82.453654 28.314306 45.296308
F 82.453654 20.592223 45.296308
F 73.536952 28.314306 45.296308
F 73.536952 20.592223 45.296308
F 82.453661 28.314306 48.026478
F 82.453661 20.592224 48.026478
F 73.536959 28.314306 48.026478
F 73.536959 20.592223 48.026479
F 84.682837 24.453265 48.026478
F 84.682837 32.175347 48.026478
F 75.766136 24.453265 48.026478
F 75.766136 32.175347 48.026479
F 84.682836 27.027293 48.936535
F 84.682836 34.749376 48.936535
F 84.682836 19.305209 48.936535
F 75.766135 27.027294 48.936535
F 75.766135 34.749376 48.936535
F 75.766135 19.305210 48.936535
F 84.682830 24.453265 45.296309
F 84.682829 32.175347 45.296309
F 75.766129 24.453265 45.296308
F 75.766129 32.175347 45.296308
F 86.912012 30.888334 48.936535
F 86.912012 23.166252 48.936535
F 77.995312 30.888334 48.936535
F 77.995312 23.166252 48.936535
F 86.912003 28.314306 45.296308
F 86.912003 20.592223 45.296308
F 77.995304 28.314306 45.296308
F 77.995304 20.592223 45.296308
F 86.912011 28.314306 48.026478
F 86.912011 20.592223 48.026478
F 77.995311 28.314306 48.026478
F 77.995311 20.592223 48.026478
F 80.224488 24.453265 33.465572
F 80.224488 32.175347 33.465572
F 89.141188 24.453265 33.465572
F 89.141188 32.175347 33.465572
F 80.224479 27.027293 37.105798
F 80.224479 34.749376 37.105798
F 80.224479 19.305210 37.105798
F 89.141178 27.027293 37.105798
F 89.141178 34.749376 37.105798
F 89.141178 19.305209 37.105798
F 80.224486 27.027293 34.375628
F 80.224486 34.749376 34.375628
F 80.224486 19.305210 34.375628
F 89.141186 27.027293 34.375628
F 89.141186 34.749376 34.375628
F 89.141186 19.305209 34.375628
F 82.453663 30.888334 34.375629
F 82.453663 23.166252 34.375628
F 73.536960 30.888335 34.375628
F 73.536960 23.166252 34.375628
F 82.453661 28.314306 33.465572
F 82.453661 20.592224 33.465572
F 73.536959 28.314306 33.465572
F 73.536959 20.592223 33.465572
F 82.453655 30.888334 37.105798
F 82.453655 23.166252 37.105798
F 73.536953 30.888335 37.105799
F 73.536953 23.166252 37.105798
F 84.682837 24.453265 33.465572
F 84.682837 32.175347 33.465572
F 75.766136 24.453265 33.465572
F 75.766136 32.175347 33.465572
F 84.682828 27.027293 37.105798
F 84.682828 34.749376 37.105798
F 84.682828 19.305209 37.105798
F 75.766128 27.027294 37.105798
F 75.766128 34.749376 37.105799
F 75.766128 19.305210 37.105799
F 84.682836 27.027293 34.375628
F 84.682836 34.749376 34.375628
F 84.682836 19.305210 34.375628
F 75.766135 27.027294 34.375628
F 75.766135 34.749376 34.375628
F 75.766135 19.305210 34.375628
F 86.912012 30.888334 34.375629
F 86.912012 23.166252 34.375628
F 77.995312 30.888334 34.375628
F 77.995312 23.166252 34.375628
F 86.912011 28.314306 33.465572
F 86.912011 20.592223 33.465572
F 77.995311 28.314306 33.465572
F 77.995311 20.592223 33.465572
F 86.912004 30.888334 37.105798
F 86.912004 23.166252 37.105798
F 77.995305 30.888334 37.105798
F 77.995305 23.166252 37.105798
F 80.224488 24.453265 40.746025
F 80.224488 32.175347 40.746025
F 89.141188 24.453265 40.746025
F 89.141188 32.175347 40.746025
F 80.224479 27.027293 44.386251
F 80.224479 34.749376 44.386251
F 80.224479 19.305209 44.386251
F 89.141178 27.027293 44.386252
F 89.141178 34.749376 44.386252
F 89.141178 19.305209 44.386252
F 80.224486 27.027293 41.656081
F 80.224486 34.749376 41.656081
F 80.224486 19.305209 41.656081
F 89.141186 27.027293 41.656082
F 89.141186 34.749376 41.656082
F 89.141186 19.305209 41.656081
F 80.224480 24.453265 38.015855
F 80.224480 32.175347 38.015855
F 89.141180 24.453265 38.015855
F 89.141180 32.175347 38.015855
F 82.453662 30.888334 41.656081
F 82.453663 23.166252 41.656082
F 73.536960 30.888334 41.656081
F 73.536960 23.166252 41.656081
F 82.453654 28.314306 38.015855
F 82.453654 20.592223 38.015855
F 73.536952 28.314306 38.015855
F 73.536952 20.592223 38.015854
F 82.453661 28.314306 40.746024
F 82.453661 20.592224 40.746025
F 73.536959 28.314305 40.746025
F 73.536959 20.592223 40.746025
F 82.453655 30.888334 44.386251
F 82.453655 23.166252 44.386251
F 73.536953 30.888335 44.386252
F 73.536953 23.166252 44.386252
F 84.682837 24.453265 40.746025
F 84.682837 32.175348 40.746025
F 75.766136 24.453265 40.746025
F 75.766136 32.175347 40.746025
F 84.682828 27.027293 44.386251
F 84.682828 34.749376 44.386251
F 84.682828 19.305209 44.386251
F 75.766128 27.027294 44.386252
F 75.766128 34.749376 44.386252
F 75.766128 19.305210 44.386252
F 84.682836 27.027293 41.656082
F 84.682836 34.749376 41.656081
F 84.682836 19.305209 41.656081
F 75.766135 27.027294 41.656081
F 75.766135 34.749376 41.656081
F 75.766135 19.305210 41.656081
F 84.682830 24.453265 38.015855
F 84.682830 32.175347 38.015855
F 75.766129 24.453265 38.015855
F 75.766129 32.175347 38.015855
F 86.912012 30.888334 41.656082
F 86.912012 23.166252 41.656082
F 77.995312 30.888334 41.656081
F 77.995312 23.166252 41.656081
F 86.912003 28.314306 38.015855
F 86.912003 20.592223 38.015855
F 77.995304 28.314306 38.015855
F 77.995304 20.592223 38.015855
F 86.912011 28.314306 40.746025
F 86.912011 20.592223 40.746025
F 77.995311 28.314306 40.746025
F 77.995311 20.592223 40.746025
F 86.912004 30.888334 44.386251
F 86.912004 23.166252 44.386252
F 77.995305 30.888334 44.386251
F 77.995305 23.166252 44.386251
F 80.224479 27.027293 51.666705
F 80.224479 34.749376 51.666705
F 80.224479 19.305209 51.666705
F 89.141178 27.027293 51.666705
F 89.141178 34.749376 51.666705
F 89.141178 19.305209 51.666705
F 82.453655 30.888334 51.666705
F 82.453655 23.166252 51.666705
F 73.536953 30.888335 51.666705
F 73.536953 23.166252 51.666705
F 84.682828 27.027293 51.666705
F 84.682828 34.749376 51.666705
F 84.682828 19.305209 51.666705
F 75.766128 27.027294 51.666705
F 75.766128 34.749376 51.666705
F 75.766128 19.305210 51.666705
F 86.912004 30.888334 51.666705
F 86.912004 23.166252 51.666705
F 77.995305 30.888334 51.666705
F 77.995305 23.166252 51.666705
F 80.224488 24.453265 55.306931
F 80.224488 32.175347 55.306931
F 89.141188 24.453265 55.306931
F 89.141188 32.175347 55.306931
F 80.224479 27.027293 58.947157
F 80.224479 34.749376 58.947157
F 80.224479 19.305209 58.947157
F 89.141178 27.027293 58.947158
F 89.141178 34.749376 58.947158
F 89.141178 19.305209 58.947158
F 80.224486 27.027293 56.216988
F 80.224486 34.749376 56.216988
F 80.224486 19.305209 56.216987
F 89.141186 27.027293 56.216988
F 89.141186 34.749376 56.216988
F 89.141186 19.305209 56.216988
F 80.224480 24.453265 52.576761
F 80.224480 32.175347 52.576761
F 89.141180 24.453265 52.576762
F 89.141180 32.175347 52.576762
F 82.453662 30.888334 56.216988
F 82.453662 23.166252 56.216988
F 73.536960 30.888335 56.216988
F 73.536960 23.166252 56.216988
F 82.453654 28.314306 52.576762
F 82.453654 20.592223 52.576761
F 73.536952 28.314306 52.576761
F 73.536952 20.592223 52.576761
F 82.453661 28.314306 55.306931
F 82.453661 20.592224 55.306931
F 73.536959 28.314305 55.306931
F 73.536959 20.592223 55.306931
F 82.453655 30.888334 58.947157
F 82.453655 23.166252 58.947157
F 73.536953 30.888335 58.947158
F 73.536953 23.166252 58.947158
F 84.682837 24.453265 55.306931
F 84.682837 32.175348 55.306931
F 75.766136 24.453265 55.306931
F 75.766136 32.175347 55.306931
F 84.682828 27.027293 58.947157
F 84.682828 34.749376 58.947157
F 84.682828 19.305209 58.947157
F 75.766128 27.027294 58.947158
F 75.766128 34.749376 58.947158
F 75.766128 19.305210 58.947158
F 84.682836 27.027293 56.216988
F 84.682836 34.749376 56.216988
F 84.682836 19.305209 56.216988
F 75.766135 27.027294 56.216988
F 75.766135 34.749376 56.216987
F 75.766135 19.305210 56.216988
F 84.682829 24.453265 52.576762
F 84.682829 32.175347 52.576762
F 75.766129 24.453265 52.576761
F 75.766129 32.175347 52.576761
F 86.912012 30.888334 56.216988
F 86.912012 23.166252 56.216988
F 77.995312 30.888334 56.216988
F 77.995312 23.166252 56.216987
F 86.912003 28.314306 52.576762
F 86.912003 20.592223 52.576762
F 77.995304 28.314306 52.576761
F 77.995304 20.592223 52.576761
F 86.912011 28.314306 55.306931
F 86.912011 20.592223 55.306931
F 77.995311 28.314306 55.306931
F 77.995311 20.592223 55.306931
F 86.912004 30.888334 58.947157
F 86.912004 23.166252 58.947157
F 77.995305 30.888334 58.947157
F 77.995305 23.166252 58.947157
F 80.224488 24.453265 62.587384
F 80.224488 32.175347 62.587384
F 89.141188 24.453265 62.587384
F 89.141188 32.175347 62.587384
F 80.224486 27.027293 63.497441
F 80.224486 34.749376 63.497441
F 80.224486 19.305210 63.497441
F 89.141186 27.027293 63.497441
F 89.141186 34.749376 63.497441
F 89.141186 19.305209 63.497441
F 80.224480 24.453265 59.857214
F 80.224480 32.175347 59.857214
F 89.141180 24.453265 59.857214
F 89.141180 32.175347 59.857214
F 82.453663 30.888334 63.497441
F 82.453663 23.166252 63.497441
F 73.536960 30.888335 63.497441
F 73.536960 23.166252 63.497441
F 82.453654 28.314306 59.857214
F 82.453654 20.592223 59.857214
F 73.536952 28.314306 59.857214
F 73.536952 20.592223 59.857214
F 82.453661 28.314306 62.587384
F 82.453661 20.592224 62.587384
F 73.536959 28.314306 62.587384
F 73.536959 20.592223 62.587384
F 84.682837 24.453265 62.587384
F 84.682837 32.175348 62.587384
F 75.766136 24.453265 62.587384
F 75.766136 32.175347 62.587384
F 84.682836 27.027293 63.497441
F 84.682836 34.749376 63.497441
F 84.682836 19.305210 63.497441
F 75.766135 27.027294 63.497441
F 75.766135 34.749376 63.497441
F 75.766135 19.305210 63.497441
F 84.682829 24.453265 59.857214
F 84.682829 32.175347 59.857214
F 75.766129 24.453265 59.857214
F 75.766129 32.175347 59.857214
F 86.912012 30.888334 63.497441
F 86.912012 23.166252 63.497441
F 77.995312 30.888335 63.497441
F 77.995312 23.166252 63.497441
F 86.912003 28.314306 59.857214
F 86.912003 20.592223 59.857214
F 77.995304 28.314306 59.857214
F 77.995304 20.592223 59.857214
F 86.912011 28.314306 62.587384
F 86.912011 20.592223 62.587384
F 77.995311 28.314306 62.587384
F 77.995311 20.592223 62.587384
F 80.224488 47.619518 4.343760
F 80.224488 39.897433 4.343760
F 89.141188 47.619518 4.343760
F 89.141188 39.897433 4.343760
F 80.224479 50.193546 7.983986
F 80.224479 42.471462 7.983986
F 89.141178 50.193546 7.983986
F 89.141178 42.471462 7.983986
F 80.224486 50.193546 5.253816
F 80.224486 42.471462 5.253816
F 89.141186 50.193546 5.253817
F 89.141186 42.471462 5.253816
F 80.224480 47.619518 1.613590
F 80.224480 39.897433 1.613589
F 89.141180 47.619517 1.613590
F 89.141180 39.897433 1.613590
F 82.453662 38.610419 5.253816
F 82.453663 46.332505 5.253816
F 73.536960 38.610419 5.253816
F 73.536960 46.332505 5.253816
F 82.453654 51.480559 1.613590
F 82.453654 36.036390 1.613590
F 82.453654 43.758476 1.613590
F 73.536952 51.480558 1.613589
F 73.536952 36.036389 1.613589
F 73.536952 43.758475 1.613589
F 82.453661 51.480559 4.343760
F 82.453661 36.036390 4.343760
F 82.453661 43.758476 4.343760
F 73.536959 51.480558 4.343760
F 73.536959 36.036389 4.343760
F 73.536959 43.758475 4.343760
F 82.453655 38.610419 7.983986
F 82.453655 46.332505 7.983986
F 73.536953 38.610419 7.983987
F 73.536953 46.332505 7.983986
F 84.682837 47.619518 4.343760
F 84.682837 39.897433 4.343760
F 75.766136 47.619517 4.343760
F 75.766136 39.897433 4.343760
F 84.682828 50.193546 7.983986
F 84.682828 42.471462 7.983986
F 75.766128 50.193546 7.983986
F 75.766128 42.471462 7.983987
F 84.682836 50.193546 5.253817
F 84.682836 42.471462 5.253816
F 75.766135 50.193546 5.253816
F 75.766135 42.471462 5.253816
F 84.682830 47.619518 1.613590
F 84.682829 39.897433 1.613590
F 75.766129 47.619517 1.613590
F 75.766129 39.897433 1.613590
F 86.912012 38.610419 5.253816
F 86.912012 46.332505 5.253816
F 77.995312 38.610419 5.253816
F 77.995312 46.332505 5.253816
F 86.912003 51.480559 1.613590
F 86.912003 36.036390 1.613590
F 86.912003 43.758476 1.613590
F 77.995304 51.480559 1.613590
F 77.995304 36.036390 1.613589
F 77.995304 43.758476 1.613590
F 86.912011 51.480559 4.343760
F 86.912011 36.036390 4.343760
F 86.912011 43.758476 4.343760
F 77.995311 51.480558 4.343760
F 77.995311 36.036390 4.343760
F 77.995311 43.758476 4.343760
F 86.912004 38.610419 7.983986
F 86.912004 46.332505 7.983986
F 77.995305 38.610419 7.983986
F 77.995305 46.332505 7.983986
F 80.224488 47.619518 11.624212
F 80.224488 39.897433 11.624212
F 89.141188 47.619518 11.624213
F 89.141188 39.897433 11.624213
F 80.224479 50.193546 15.264439
F 80.224479 42.471462 15.264439
F 89.141178 50.193546 15.264439
F 89.141178 42.471462 15.264439
F 80.224486 50.193546 12.534269
F 80.224486 42.471462 12.534269
F 89.141186 50.193546 12.534269
F 89.141186 42.471462 12.534269
F 80.224480 47.619518 8.894043
F 80.224480 39.897433 8.894042
F 89.141180 47.619517 8.894043
F 89.141180 39.897433 8.894043
F 82.453662 38.610419 12.534269
F 82.453663 46.332505 12.534269
F 73.536960 38.610419 12.534269
F 73.536960 46.332505 12.534269
F 82.453654 51.480559 8.894043
F 82.453654 36.036390 8.894043
F 82.453654 43.758476 8.894043
F 73.536952 51.480558 8.894043
F 73.536952 36.036389 8.894042
F 73.536952 43.758475 8.894043
F 82.453661 51.480559 11.624212
F 82.453661 36.036390 11.624212
F 82.453661 43.758476 11.624213
F 73.536959 51.480558 11.624213
F 73.536959 36.036389 11.624213
F 73.536959 43.758475 11.624213
F 82.453655 38.610419 15.264439
F 82.453655 46.332505 15.264439
F 73.536953 38.610419 15.264439
F 73.536953 46.332505 15.264439
F 84.682837 47.619518 11.624213
F 84.682837 39.897433 11.624213
F 75.766136 47.619517 11.624213
F 75.766136 39.897432 11.624213
F 84.682828 50.193546 15.264439
F 84.682828 42.471462 15.264439
F 75.766128 50.193546 15.264439
F 75.766128 42.471462 15.264439
F 84.682836 50.193546 12.534269
F 84.682836 42.471462 12.534269
F 75.766135 50.193546 12.534269
F 75.766135 42.471462 12.534269
F 84.682830 47.619518 8.894043
F 84.682829 39.897433 8.894043
F 75.766129 47.619517 8.894043
F 75.766129 39.897433 8.894043
F 86.912012 38.610419 12.534269
F 86.912012 46.332505 12.534269
F 77.995312 38.610419 12.534269
F 77.995312 46.332505 12.534269
F 86.912003 51.480559 8.894043
F 86.912003 36.036390 8.894043
F 86.912003 43.758476 8.894043
F 77.995304 51.480559 8.894043
F 77.995304 36.036390 8.894042
F 77.995304 43.758476 8.894043
F 86.912011 51.480559 11.624213
F 86.912011 36.036390 11.624213
F 86.912011 43.758476 11.624213
F 77.995311 51.480559 11.624212
F 77.995311 36.036390 11.624213
F 77.995311 43.758476 11.624213
F 86.912004 38.610419 15.264439
F 86.912004 46.332505 15.264439
F 77.995305 38.610419 15.264439
F 77.995305 46.332505 15.264439
F 80.224479 50.193546 0.703533
F 80.224479 42.471462 0.703533
F 89.141178 50.193546 0.703533
F 89.141178 42.471462 0.703533
F 80.224480 47.619518 16.174496
F 80.224480 39.897433 16.174495
F 89.141180 47.619517 16.174496
F 89.141180 39.897433 16.174495
F 82.453654 51.480559 16.174496
F 82.453654 36.036390 16.174495
F 82.453654 43.758476 16.174495
F 73.536952 51.480558 16.174495
F 73.536952 36.036389 16.174495
F 73.536952 43.758475 16.174495
F 82.453655 38.610419 0.703533
F 82.453655 46.332505 0.703533
F 73.536953 38.610419 0.703533
F 73.536953 46.332505 0.703533
F 84.682828 50.193546 0.703533
F 84.682828 42.471462 0.703533
F 75.766128 50.193546 0.703533
F 75.766128 42.471462 0.703533
F 84.682830 47.619518 16.174496
F 84.682829 39.897433 16.174495
F 75.766129 47.619517 16.174495
F 75.766129 39.897433 16.174495
F 86.912003 51.480559 16.174496
F 86.912003 36.036390 16.174496
F 86.912003 43.758476 16.174496
F 77.995304 51.480558 16.174496
F 77.995304 36.036390 16.174495
F 77.995304 43.758476 16.174495
F 86.912004 38.610419 0.703533
F 86.912004 46.332505 0.703533
F 77.995305 38.610419 0.703533
F 77.995305 46.332505 0.703533
F 80.224488 47.619518 26.185119
F 80.224488 39.897433 26.185119
F 89.141188 47.619518 26.185119
F 89.141188 39.897433 26.185119
F 80.224479 50.193546 29.825345
F 80.224479 42.471462 29.825346
F 89.141178 50.193546 29.825345
F 89.141178 42.471462 29.825346
F 80.224486 50.193546 27.095176
F 80.224486 42.471462 27.095176
F 89.141186 50.193546 27.095176
F 89.141186 42.471462 27.095176
F 80.224480 47.619518 23.454949
F 80.224480 39.897433 23.454949
F 89.141180 47.619518 23.454949
F 89.141180 39.897433 23.454949
F 82.453663 38.610419 27.095176
F 82.453663 46.332505 27.095176
F 73.536960 38.610419 27.095175
F 73.536960 46.332505 27.095176
F 82.453654 51.480559 23.454949
F 82.453654 36.036390 23.454949
F 82.453654 43.758476 23.454949
F 73.536952 51.480558 23.454949
F 73.536952 36.036389 23.454949
F 73.536952 43.758475 23.454949
F 82.453661 51.480559 26.185119
F 82.453661 36.036390 26.185119
F 82.453661 43.758476 26.185119
F 73.536959 51.480558 26.185119
F 73.536959 36.036389 26.185119
F 73.536959 43.758475 26.185119
F 82.453655 38.610419 29.825346
F 82.453655 46.332505 29.825345
F 73.536953 38.610419 29.825346
F 73.536953 46.332505 29.825346
F 84.682837 47.619518 26.185119
F 84.682837 39.897433 26.185119
F 75.766136 47.619517 26.185119
F 75.766136 39.897432 26.185119
F 84.682828 50.193546 29.825345
F 84.682828 42.471462 29.825346
F 75.766128 50.193546 29.825346
F 75.766128 42.471462 29.825346
F 84.682836 50.193546 27.095176
F 84.682836 42.471462 27.095176
F 75.766135 50.193546 27.095176
F 75.766135 42.471462 27.095175
F 84.682829 47.619518 23.454949
F 84.682829 39.897433 23.454949
F 75.766129 47.619517 23.454949
F 75.766129 39.897433 23.454949
F 86.912012 38.610419 27.095176
F 86.912012 46.332505 27.095176
F 77.995312 38.610419 27.095176
F 77.995312 46.332505 27.095176
F 86.912003 51.480559 23.454949
F 86.912003 36.036390 23.454949
F 86.912003 43.758476 23.454949
F 77.995304 51.480558 23.454949
F 77.995304 36.036390 23.454949
F 77.995304 43.758476 23.454949
F 86.912011 51.480559 26.185119
F 86.912011 36.036390 26.185119
F 86.912011 43.758476 26.185119
F 77.995311 51.480558 26.185119
F 77.995311 36.036390 26.185119
F 77.995311 43.758476 26.185119
F 86.912004 38.610419 29.825346
F 86.912004 46.332505 29.825345
F 77.995305 38.610419 29.825346
F 77.995305 46.332505 29.825346
F 80.224480 47.619518 30.735402
F 80.224480 39.897433 30.735402
F 89.141180 47.619518 30.735402
F 89.141180 39.897433 30.735402
F 82.453654 51.480559 30.735402
F 82.453654 36.036390 30.735402
F 82.453654 43.758476 30.735402
F 73.536952 51.480558 30.735402
F 73.536952 36.036389 30.735402
F 73.536952 43.758475 30.735402
F 84.682830 47.619518 30.735402
F 84.682829 39.897433 30.735402
F 75.766129 47.619517 30.735402
F 75.766129 39.897433 30.735402
F 86.912003 51.480559 30.735402
F 86.912003 36.036390 30.735402
F 86.912003 43.758476 30.735402
F 77.995304 51.480559 30.735402
F 77.995304 36.036390 30.735402
F 77.995304 43.758476 30.735402
F 80.224488 47.619518 18.904665
F 80.224488 39.897433 18.904666
F 89.141188 47.619518 18.904665
F 89.141188 39.897433 18.904666
F 80.224479 50.193546 22.544892
F 80.224479 42.471462 22.544892
F 89.141178 50.193546 22.544892
F 89.141178 42.471462 22.544892
F 80.224486 50.193546 19.814722
F 80.224486 42.471462 19.814722
F 89.141186 50.193546 19.814722
F 89.141186 42.471462 19.814722
F 82.453663 38.610419 19.814722
F 82.453663 46.332505 19.814722
F 73.536960 38.610419 19.814722
F 73.536960 46.332505 19.814722
F 82.453661 51.480559 18.904665
F 82.453661 36.036390 18.904665
F 82.453661 43.758476 18.904665
F 73.536959 51.480558 18.904666
F 73.536959 36.036389 18.904666
F 73.536959 43.758475 18.904666
F 82.453655 38.610419 22.544892
F 82.453655 46.332505 22.544892
F 73.536953 38.610419 22.544893
F 73.536953 46.332505 22.544893
F 84.682837 47.619518 18.904665
F 84.682837 39.897433 18.904666
F 75.766136 47.619517 18.904666
F 75.766136 39.897433 18.904666
F 84.682828 50.193546 22.544892
F 84.682828 42.471462 22.544892
F 75.766128 50.193546 22.544892
F 75.766128 42.471462 22.544893
F 84.682836 50.193546 19.814722
F 84.682836 42.471462 19.814722
F 75.766135 50.193546 19.814722
F 75.766135 42.471462 19.814722
F 86.912012 38.610419 19.814722
F 86.912012 46.332505 19.814722
F 77.995312 38.610419 19.814722
F 77.995312 46.332505 19.814722
F 86.912011 51.480559 18.904665
F 86.912011 36.036390 18.904666
F 86.912011 43.758476 18.904666
F 77.995311 51.480559 18.904665
F 77.995311 36.036390 18.904666
F 77.995311 43.758476 18.904666
F 86.912004 38.610419 22.544892
F 86.912004 46.332505 22.544892
F 77.995305 38.610419 22.544892
F 77.995305 46.332505 22.544892
F 80.224488 47.619518 48.026478
F 80.224488 39.897433 48.026478
F 89.141188 47.619518 48.026479
F 89.141188 39.897433 48.026478
F 80.224486 50.193546 48.936535
F 80.224486 42.471462 48.936535
F 89.141187 50.193546 48.936535
F 89.141187 42.471462 48.936535
F 80.224480 47.619518 45.296308
F 80.224480 39.897433 45.296308
F 89.141180 47.619517 45.296309
F 89.141180 39.897433 45.296308
F 82.453663 38.610419 48.936535
F 82.453662 46.332505 48.936535
F 73.536960 38.610419 48.936535
F 73.536960 46.332505 48.936535
F 82.453654 51.480559 45.296308
F 82.453654 36.036390 45.296308
F 82.453654 43.758476 45.296308
F 73.536952 51.480558 45.296308
F 73.536952 36.036389 45.296308
F 73.536952 43.758475 45.296308
F 82.453661 51.480559 48.026478
F 82.453661 36.036390 48.026478
F 82.453661 43.758476 48.026478
F 73.536959 51.480558 48.026478
F 73.536959 36.036389 48.026479
F 73.536959 43.758475 48.026479
F 84.682837 47.619518 48.026478
F 84.682837 39.897433 48.026478
F 75.766136 47.619517 48.026478
F 75.766136 39.897433 48.026479
F 84.682836 50.193546 48.936535
F 84.682836 42.471462 48.936535
F 75.766135 50.193546 48.936535
F 75.766135 42.471462 48.936535
F 84.682830 47.619518 45.296309
F 84.682829 39.897433 45.296308
F 75.766129 47.619517 45.296308
F 75.766129 39.897433 45.296308
F 86.912012 38.610419 48.936535
F 86.912012 46.332505 48.936535
F 77.995312 38.610419 48.936535
F 77.995312 46.332505 48.936535
F 86.912003 51.480559 45.296309
F 86.912003 36.036390 45.296308
F 86.912003 43.758476 45.296308
F 77.995304 51.480559 45.296308
F 77.995304 36.036390 45.296308
F 77.995304 43.758476 45.296308
F 86.912011 51.480559 48.026478
F 86.912011 36.036390 48.026478
F 86.912011 43.758476 48.026478
F 77.995311 51.480558 48.026478
F 77.995311 36.036390 48.026478
F 77.995311 43.758476 48.026478
F 80.224488 47.619518 33.465572
F 80.224488 39.897433 33.465572
F 89.141188 47.619518 33.465572
F 89.141188 39.897433 33.465572
F 80.224479 50.193546 37.105798
F 80.224479 42.471462 37.105798
F 89.141178 50.193546 37.105798
F 89.141178 42.471462 37.105798
F 80.224486 50.193546 34.375629
F 80.224486 42.471462 34.375628
F 89.141186 50.193546 34.375628
F 89.141186 42.471462 34.375628
F 82.453663 38.610419 34.375628
F 82.453663 46.332505 34.375628
F 73.536960 38.610419 34.375628
F 73.536960 46.332505 34.375628
F 82.453661 51.480559 33.465572
F 82.453661 36.036390 33.465572
F 82.453661 43.758476 33.465572
F 73.536959 51.480558 33.465572
F 73.536959 36.036389 33.465572
F 73.536959 43.758475 33.465572
F 82.453655 38.610419 37.105798
F 82.453655 46.332505 37.105798
F 73.536953 38.610419 37.105799
F 73.536953 46.332505 37.105798
F 84.682837 47.619518 33.465572
F 84.682837 39.897433 33.465572
F 75.766136 47.619517 33.465572
F 75.766136 39.897433 33.465572
F 84.682828 50.193546 37.105798
F 84.682828 42.471462 37.105798
F 75.766128 50.193546 37.105798
F 75.766128 42.471462 37.105799
F 84.682836 50.193546 34.375628
F 84.682836 42.471462 34.375628
F 75.766135 50.193546 34.375628
F 75.766135 42.471462 34.375628
F 86.912012 38.610419 34.375628
F 86.912012 46.332505 34.375628
F 77.995312 38.610419 34.375628
F 77.995312 46.332505 34.375628
F 86.912011 51.480559 33.465572
F 86.912011 36.036390 33.465572
F 86.912011 43.758476 33.465572
F 77.995311 51.480559 33.465572
F 77.995311 36.036390 33.465572
F 77.995311 43.758476 33.465572
F 86.912004 38.610419 37.105798
F 86.912004 46.332505 37.105798
F 77.995305 38.610419 37.105798
F 77.995305 46.332505 37.105798
F 80.224488 47.619518 40.746025
F 80.224488 39.897433 40.746025
F 89.141188 47.619518 40.746025
F 89.141188 39.897433 40.746025
F 80.224479 50.193546 44.386251
F 80.224479 42.471462 44.386251
F 89.141178 50.193546 44.386252
F 89.141178 42.471462 44.386252
F 80.224486 50.193546 41.656081
F 80.224486 42.471462 41.656081
F 89.141186 50.193546 41.656082
F 89.141186 42.471462 41.656081
F 80.224480 47.619518 38.015855
F 80.224480 39.897433 38.015855
F 89.141180 47.619518 38.015855
F 89.141180 39.897433 38.015855
F 82.453663 38.610419 41.656081
F 82.453663 46.332505 41.656082
F 73.536960 38.610419 41.656081
F 73.536960 46.332505 41.656081
F 82.453654 51.480559 38.015855
F 82.453654 36.036390 38.015855
F 82.453654 43.758476 38.015855
F 73.536952 51.480558 38.015855
F 73.536952 36.036389 38.015854
F 73.536952 43.758475 38.015854
F 82.453661 51.480559 40.746024
F 82.453661 36.036390 40.746025
F 82.453661 43.758476 40.746025
F 73.536959 51.480558 40.746025
F 73.536959 36.036389 40.746025
F 73.536959 43.758475 40.746025
F 82.453655 38.610419 44.386251
F 82.453655 46.332505 44.386251
F 73.536953 38.610419 44.386252
F 73.536953 46.332505 44.386252
F 84.682837 47.619518 40.746025
F 84.682837 39.897433 40.746025
F 75.766136 47.619517 40.746025
F 75.766136 39.897432 40.746025
F 84.682828 50.193546 44.386251
F 84.682828 42.471462 44.386251
F 75.766128 50.193546 44.386252
F 75.766128 42.471462 44.386252
F 84.682836 50.193546 41.656082
F 84.682836 42.471462 41.656081
F 75.766135 50.193546 41.656081
F 75.766135 42.471462 41.656081
F 84.682830 47.619518 38.015855
F 84.682829 39.897433 38.015855
F 75.766129 47.619517 38.015855
F 75.766129 39.897433 38.015855
F 86.912012 38.610419 41.656081
F 86.912012 46.332505 41.656082
F 77.995312 38.610419 41.656081
F 77.995312 46.332505 41.656081
F 86.912003 51.480559 38.015855
F 86.912003 36.036390 38.015855
F 86.912003 43.758476 38.015855
F 77.995304 51.480558 38.015855
F 77.995304 36.036390 38.015855
F 77.995304 43.758476 38.015855
F 86.912011 51.480559 40.746025
F 86.912011 36.036390 40.746025
F 86.912011 43.758476 40.746025
F 77.995311 51.480558 40.746025
F 77.995311 36.036390 40.746025
F 77.995311 43.758476 40.746025
F 86.912004 38.610419 44.386251
F 86.912004 46.332505 44.386252
F 77.995305 38.610419 44.386252
F 77.995305 46.332505 44.386251
F 80.224479 50.193546 51.666705
F 80.224479 42.471462 51.666705
F 89.141178 50.193546 51.666705
F 89.141178 42.471462 51.666705
F 82.453655 38.610419 51.666705
F 82.453655 46.332505 51.666705
F 73.536953 38.610419 51.666705
F 73.536953 46.332505 51.666705
F 84.682828 50.193546 51.666705
F 84.682828 42.471462 51.666705
F 75.766128 50.193546 51.666705
F 75.766128 42.471462 51.666705
F 86.912004 38.610419 51.666705
F 86.912004 46.332505 51.666705
F 77.995305 38.610419 51.666705
F 77.995305 46.332505 51.666705
F 80.224488 47.619518 55.306931
F 80.224488 39.897433 55.306931
F 89.141188 47.619518 55.306931
F 89.141188 39.897433 55.306931
F 80.224479 50.193546 58.947157
F 80.224479 42.471462 58.947157
F 89.141178 50.193546 58.947158
F 89.141178 42.471462 58.947158
F 80.224486 50.193546 56.216988
F 80.224486 42.471462 56.216988
F 89.141186 50.193546 56.216988
F 89.141186 42.471462 56.216988
F 80.224480 47.619518 52.576761
F 80.224480 39.897433 52.576761
F 89.141180 47.619517 52.576762
F 89.141180 39.897433 52.576761
F 82.453663 38.610419 56.216988
F 82.453662 46.332505 56.216988
F 73.536960 38.610419 56.216987
F 73.536960 46.332505 56.216988
F 82.453654 51.480559 52.576762
F 82.453654 36.036390 52.576761
F 82.453654 43.758476 52.576761
F 73.536952 51.480558 52.576761
F 73.536952 36.036389 52.576761
F 73.536952 43.758475 52.576761
F 82.453661 51.480559 55.306931
F 82.453661 36.036390 55.306931
F 82.453661 43.758476 55.306931
F 73.536959 51.480558 55.306931
F 73.536959 36.036389 55.306931
F 73.536959 43.758475 55.306931
F 82.453655 38.610419 58.947158
F 82.453655 46.332505 58.947157
F 73.536953 38.610419 58.947158
F 73.536953 46.332505 58.947158
F 84.682837 47.619518 55.306931
F 84.682837 39.897433 55.306931
F 75.766136 47.619517 55.306931
F 75.766136 39.897433 55.306932
F 84.682828 50.193546 58.947157
F 84.682828 42.471462 58.947157
F 75.766128 50.193546 58.947158
F 75.766128 42.471462 58.947158
F 84.682836 50.193546 56.216988
F 84.682836 42.471462 56.216988
F 75.766135 50.193546 56.216988
F 75.766135 42.471462 56.216988
F 84.682830 47.619518 52.576762
F 84.682829 39.897433 52.576761
F 75.766129 47.619517 52.576761
F 75.766129 39.897433 52.576761
F 86.912012 38.610419 56.216988
F 86.912012 46.332505 56.216988
F 77.995312 38.610419 56.216987
F 77.995312 46.332505 56.216987
F 86.912003 51.480559 52.576762
F 86.912003 36.036390 52.576761
F 86.912003 43.758476 52.576762
F 77.995304 51.480558 52.576761
F 77.995304 36.036390 52.576761
F 77.995304 43.758476 52.576761
F 86.912011 51.480559 55.306931
F 86.912011 36.036390 55.306931
F 86.912011 43.758476 55.306931
F 77.995311 51.480558 55.306931
F 77.995311 36.036390 55.306931
F 77.995311 43.758476 55.306931
F 86.912004 38.610419 58.947158
F 86.912004 46.332505 58.947157
F 77.995305 38.610419 58.947158
F 77.995305 46.332505 58.947157
F 80.224488 47.619518 62.587384
F 80.224488 39.897433 62.587384
F 89.141188 47.619518 62.587384
F 89.141188 39.897433 62.587384
F 80.224486 50.193546 63.497441
F 80.224486 42.471462 63.497441
F 89.141186 50.193546 63.497441
F 89.141186 42.471462 63.497441
F 80.224480 47.619518 59.857214
F 80.224480 39.897433 59.857214
F 89.141180 47.619517 59.857214
F 89.141180 39.897433 59.857214
F 82.453663 38.610419 63.497441
F 82.453663 46.332505 63.497441
F 73.536960 38.610419 63.497441
F 73.536960 46.332505 63.497441
F 82.453654 51.480559 59.857214
F 82.453654 36.036390 59.857214
F 82.453654 43.758476 59.857214
F 73.536952 51.480558 59.857214
F 73.536952 36.036389 59.857214
F 73.536952 43.758475 59.857214
F 82.453661 51.480559 62.587384
F 82.453661 36.036390 62.587384
F 82.453661 43.758476 62.587384
F 73.536959 51.480558 62.587384
F 73.536959 36.036389 62.587384
F 73.536959 43.758475 62.587384
F 84.682837 47.619518 62.587384
F 84.682837 39.897433 62.587384
F 75.766136 47.619517 62.587384
F 75.766136 39.897432 62.587384
F 84.682836 50.193546 63.497441
F 84.682836 42.471462 63.497441
F 75.766135 50.193546 63.497441
F 75.766135 42.471462 63.497441
F 84.682829 47.619518 59.857214
F 84.682829 39.897433 59.857214
F 75.766129 47.619517 59.857214
F 75.766129 39.897433 59.857214
F 86.912012 38.610419 63.497441
F 86.912012 46.332505 63.497441
F 77.995312 38.610419 63.497441
F 77.995312 46.332505 63.497441
F 86.912003 51.480559 59.857214
F 86.912003 36.036390 59.857214
F 86.912003 43.758476 59.857214
F 77.995304 51.480559 59.857214
F 77.995304 36.036390 59.857214
F 77.995304 43.758476 59.857214
F 86.912011 51.480559 62.587384
F 86.912011 36.036390 62.587384
F 86.912011 43.758476 62.587384
F 77.995311 51.480559 62.587384
F 77.995311 36.036390 62.587384
F 77.995311 43.758476 62.587384
F 80.224488 55.341600 4.343760
F 80.224488 63.063686 4.343760
F 89.141188 55.341600 4.343760
F 89.141188 63.063686 4.343760
F 80.224479 57.915628 7.983986
F 80.224479 65.637715 7.983986
F 89.141178 57.915629 7.983986
F 89.141178 65.637715 7.983986
F 80.224486 57.915629 5.253816
F 80.224486 65.637715 5.253816
F 89.141186 57.915629 5.253816
F 89.141186 65.637715 5.253816
F 80.224480 55.341600 1.613590
F 80.224480 63.063686 1.613589
F 89.141180 55.341600 1.613590
F 89.141180 63.063686 1.613590
F 82.453663 54.054587 5.253816
F 82.453662 61.776672 5.253816
F 73.536960 54.054587 5.253816
F 73.536960 61.776672 5.253816
F 82.453654 59.202643 1.613590
F 82.453654 66.924729 1.613590
F 73.536952 59.202642 1.613589
F 73.536952 66.924728 1.613589
F 82.453661 59.202643 4.343760
F 82.453661 66.924729 4.343760
F 73.536959 59.202642 4.343760
F 73.536959 66.924728 4.343760
F 82.453655 54.054587 7.983986
F 82.453655 61.776672 7.983986
F 73.536953 54.054587 7.983986
F 73.536953 61.776672 7.983987
F 84.682837 55.341600 4.343760
F 84.682837 63.063686 4.343760
F 75.766136 55.341600 4.343760
F 75.766136 63.063686 4.343760
F 84.682828 57.915629 7.983986
F 84.682828 65.637715 7.983986
F 75.766128 57.915629 7.983986
F 75.766128 65.637715 7.983987
F 84.682836 57.915629 5.253816
F 84.682836 65.637715 5.253816
F 75.766135 57.915629 5.253816
F 75.766135 65.637715 5.253816
F 84.682830 55.341600 1.613590
F 84.682829 63.063686 1.613590
F 75.766129 55.341600 1.613590
F 75.766129 63.063685 1.613590
F 86.912012 54.054587 5.253817
F 86.912012 61.776672 5.253816
F 77.995312 54.054587 5.253816
F 77.995312 61.776672 5.253816
F 86.912003 59.202643 1.613590
F 86.912003 66.924729 1.613590
F 77.995304 59.202642 1.613589
F 77.995304 66.924729 1.613590
F 86.912011 59.202642 4.343760
F 86.912011 66.924729 4.343760
F 77.995311 59.202642 4.343760
F 77.995311 66.924729 4.343760
F 86.912004 54.054587 7.983986
F 86.912004 61.776672 7.983986
F 77.995305 54.054587 7.983986
F 77.995305 61.776672 7.983986
F 80.224488 55.341600 11.624213
F 80.224488 63.063686 11.624212
F 89.141188 55.341600 11.624213
F 89.141188 63.063686 11.624213
F 80.224479 57.915629 15.264439
F 80.224479 65.637715 15.264439
F 89.141178 57.915629 15.264439
F 89.141178 65.637715 15.264439
F 80.224486 57.915629 12.534269
F 80.224486 65.637715 12.534269
F 89.141186 57.915629 12.534269
F 89.141186 65.637715 12.534269
F 80.224480 55.341600 8.894043
F 80.224480 63.063686 8.894042
F 89.141180 55.341600 8.894043
F 89.141180 63.063686 8.894043
F 82.453663 54.054587 12.534269
F 82.453662 61.776672 12.534269
F 73.536960 54.054587 12.534269
F 73.536960 61.776672 12.534269
F 82.453654 59.202643 8.894043
F 82.453654 66.924729 8.894043
F 73.536952 59.202642 8.894042
F 73.536952 66.924728 8.894043
F 82.453661 59.202643 11.624212
F 82.453661 66.924729 11.624212
F 73.536959 59.202642 11.624213
F 73.536959 66.924728 11.624213
F 82.453655 54.054587 15.264439
F 82.453655 61.776672 15.264439
F 73.536953 54.054587 15.264439
F 73.536953 61.776672 15.264439
F 84.682837 55.341600 11.624212
F 84.682837 63.063686 11.624213
F 75.766136 55.341600 11.624213
F 75.766136 63.063685 11.624213
F 84.682828 57.915629 15.264439
F 84.682828 65.637715 15.264439
F 75.766128 57.915629 15.264439
F 75.766128 65.637715 15.264439
F 84.682836 57.915629 12.534269
F 84.682836 65.637715 12.534269
F 75.766135 57.915629 12.534269
F 75.766135 65.637715 12.534269
F 84.682830 55.341600 8.894043
F 84.682829 63.063686 8.894043
F 75.766129 55.341600 8.894043
F 75.766129 63.063685 8.894043
F 86.912012 54.054587 12.534269
F 86.912012 61.776672 12.534269
F 77.995312 54.054587 12.534269
F 77.995312 61.776672 12.534269
F 86.912003 59.202643 8.894043
F 86.912003 66.924729 8.894043
F 77.995304 59.202642 8.894042
F 77.995304 66.924729 8.894043
F 86.912011 59.202642 11.624213
F 86.912011 66.924729 11.624213
F 77.995311 59.202642 11.624213
F 77.995311 66.924729 11.624213
F 86.912004 54.054587 15.264439
F 86.912004 61.776672 15.264439
F 77.995305 54.054587 15.264439
F 77.995305 61.776672 15.264439
F 80.224479 57.915628 0.703533
F 80.224479 65.637715 0.703533
F 89.141178 57.915629 0.703533
F 89.141178 65.637715 0.703533
F 80.224480 55.341600 16.174496
F 80.224480 63.063686 16.174495
F 89.141180 55.341600 16.174496
F 89.141180 63.063686 16.174495
F 82.453654 59.202643 16.174496
F 82.453654 66.924729 16.174495
F 73.536952 59.202642 16.174495
F 73.536952 66.924728 16.174495
F 82.453655 54.054587 0.703533
F 82.453655 61.776672 0.703533
F 73.536953 54.054587 0.703533
F 73.536953 61.776672 0.703533
F 84.682828 57.915629 0.703533
F 84.682828 65.637715 0.703533
F 75.766128 57.915629 0.703533
F 75.766128 65.637715 0.703533
F 84.682829 55.341600 16.174496
F 84.682829 63.063686 16.174495
F 75.766129 55.341600 16.174496
F 75.766129 63.063685 16.174495
F 86.912003 59.202643 16.174496
F 86.912003 66.924729 16.174495
F 77.995304 59.202642 16.174495
F 77.995304 66.924729 16.174495
F 86.912004 54.054587 0.703533
F 86.912004 61.776672 0.703533
F 77.995305 54.054587 0.703533
F 77.995305 61.776672 0.703533
F 82.453663 69.498758 5.253816
F 77.995305 69.498758 0.703533
F 82.453655 69.498758 7.983986
F 86.912012 69.498758 5.253816
F 86.912004 69.498758 0.703533
F 77.995312 69.498758 5.253816
F 86.912004 69.498758 7.983986
F 77.995305 69.498758 7.983986
F 82.453663 69.498758 12.534269
F 82.453655 69.498758 15.264439
F 86.912012 69.498758 12.534269
F 77.995312 69.498758 12.534269
F 86.912004 69.498758 15.264439
F 77.995305 69.498758 15.264439
F 82.453655 69.498758 0.703533
F 73.536960 69.498758 5.253816
F 73.536953 69.498758 7.983987
F 73.536960 69.498758 12.534269
F 73.536953 69.498758 15.264439
F 73.536953 69.498758 0.703533
F 80.224488 55.341600 26.185119
F 80.224488 63.063686 26.185119
F 89.141188 55.341600 26.185119
F 89.141188 63.063686 26.185119
F 80.224479 57.915628 29.825346
F 80.224479 65.637715 29.825346
F 89.141178 57.915629 29.825346
F 89.141178 65.637715 29.825346
F 80.224486 57.915629 27.095176
F 80.224486 65.637715 27.095176
F 89.141186 57.915629 27.095176
F 89.141186 65.637715 27.095176
F 80.224480 55.341600 23.454949
F 80.224480 63.063686 23.454949
F 89.141180 55.341600 23.454949
F 89.141180 63.063686 23.454949
F 82.453663 54.054587 27.095176
F 82.453663 61.776672 27.095176
F 73.536960 54.054587 27.095176
F 73.536960 61.776672 27.095175
F 82.453654 59.202643 23.454949
F 82.453654 66.924729 23.454949
F 73.536952 59.202642 23.454949
F 73.536952 66.924728 23.454949
F 82.453661 59.202643 26.185119
F 82.453661 66.924729 26.185119
F 73.536959 59.202642 26.185119
F 73.536959 66.924728 26.185119
F 82.453655 54.054587 29.825345
F 82.453655 61.776672 29.825346
F 73.536953 54.054587 29.825346
F 73.536953 61.776672 29.825346
F 84.682837 55.341600 26.185119
F 84.682837 63.063686 26.185119
F 75.766136 55.341600 26.185119
F 75.766136 63.063685 26.185119
F 84.682828 57.915629 29.825346
F 84.682828 65.637715 29.825346
F 75.766128 57.915629 29.825346
F 75.766128 65.637715 29.825346
F 84.682836 57.915629 27.095176
F 84.682836 65.637715 27.095176
F 75.766135 57.915629 27.095176
F 75.766135 65.637715 27.095175
F 84.682830 55.341600 23.454949
F 84.682829 63.063686 23.454949
F 75.766129 55.341600 23.454949
F 75.766129 63.063685 23.454949
F 86.912012 54.054587 27.095176
F 86.912012 61.776672 27.095176
F 77.995312 54.054587 27.095176
F 77.995312 61.776672 27.095176
F 86.912003 59.202643 23.454949
F 86.912003 66.924729 23.454949
F 77.995304 59.202642 23.454949
F 77.995304 66.924729 23.454949
F 86.912011 59.202642 26.185119
F 86.912011 66.924729 26.185119
F 77.995311 59.202642 26.185119
F 77.995311 66.924729 26.185119
[truncated: 85,877 more chars]
